# Supplementary material for: KiMoPack: A python Package for Kinetic Modeling of the Chemical Mechanism
Source: J Phys Chem A. 2022 Jun 14;126(25):4087–99. doi: 10.1021/acs.jpca.2c00907 (PMC9251768; doi:10.1021/acs.jpca.2c00907)
Supplement: Supplementary file 2 — jp2c00907_si_002.zip [file jp2c00907_si_002.zip]

Archive with 58 entries (51 files):
- Data/
- Data/Compare/
- Data/Compare/Master/
- Data/Compare/Master/TA_Ru-dppz_400nm_ACN_paral.hdf5
- Data/Compare/TA_Ru-dppz_400nm_DCM_paral.hdf5
- Data/Compare/TA_Ru-dppz_400nm_H2O_paral.hdf5
- Data/Compare/UVvis_SEC_Rudppz_ACN.dat
- Data/Fitting-1/
- Data/Fitting-1/TA_Ru-dppz_400nm_ACN.SIA
- Data/Fitting-1/TA_Ru-dppz_400nm_ACN_chirp.dat
- Data/Fitting-1/TA_Ru-dppz_400nm_DCM.SIA
- Data/Fitting-1/TA_Ru-dppz_400nm_DCM_chirp.dat
- Data/Fitting-1/TA_Ru-dppz_400nm_H2O.SIA
- Data/Fitting-1/TA_Ru-dppz_400nm_H2O_chirp.dat
- Data/Fitting-2/
- Data/Fitting-2/TA_Ru-dppz_400nm_ACN.SIA
- Data/Fitting-2/TA_Ru-dppz_400nm_ACN_chirp.dat
- Data/Scans/
- Data/Scans/ACN_001.SIA
- Data/Scans/ACN_002.SIA
- Data/Scans/ACN_003.SIA
- Data/Scans/ACN_004.SIA
- Data/Scans/ACN_005.SIA
- Data/Scans/ACN_006.SIA
- Data/Scans/ACN_007.SIA
- Data/Scans/ACN_008.SIA
- Data/Scans/ACN_009.SIA
- Data/Scans/combined.SIA
- Data/Scans/DCM_001.SIA
- Data/Scans/DCM_002.SIA
- Data/Scans/DCM_003.SIA
- Data/Scans/DCM_004.SIA
- Data/Scans/DCM_005.SIA
- Data/Scans/DCM_006.SIA
- Data/Scans/DCM_007.SIA
- Data/Scans/DCM_008.SIA
- Data/Scans/DCM_009.SIA
- Data/Scans/H2O_001.SIA
- Data/Scans/H2O_002.SIA
- Data/Scans/H2O_003.SIA
- Data/Scans/H2O_004.SIA
- Data/Scans/H2O_005.SIA
- Data/Scans/H2O_006.SIA
- Data/Scans/H2O_007.SIA
- Data/Scans/H2O_008.SIA
- Data/Scans/H2O_009.SIA
- Data/Scans/TA_Ru-dppz_400nm_ACN_mean.SIA
- Data/Scans/TA_Ru-dppz_400nm_ACN_mean_chirp.dat
- img/
- img/Cor_Chirp.gif
- img/Fig1_parallel_model.png
- img/Fig2_consecutive_model.png
- img/Fig3_complex_model.png
- KiMoPack_tutorial_1_Fitting-1.ipynb
- KiMoPack_tutorial_2_Fitting-2.ipynb
- KiMoPack_tutorial_3_CompareFit.ipynb
- KiMoPack_tutorial_4_ScanHandling.ipynb
- function_library.py
