# Supplementary material for: KiMoPack: A python Package for Kinetic Modeling of the Chemical Mechanism
Source: J Phys Chem A. 2022 Jun 14;126(25):4087–99. doi: 10.1021/acs.jpca.2c00907 (PMC9251768; doi:10.1021/acs.jpca.2c00907)
Supplement: Supplementary file 2 — jp2c00907_si_002.zip [file jp2c00907_si_002.zip › Data/Compare/UVvis_SEC_Rudppz_ACN.dat]

wavelength	ocp	red	diff
330.43	1.0683	1.9061	0.8378
331.03	1.0631	1.9282	0.8651
331.62	1.0588	1.9505	0.8917
332.21	1.055	1.972	0.917
332.81	1.0525	1.9933	0.9408
333.4	1.0519	2.0166	0.9647
334	1.0525	2.0392	0.9867
334.59	1.0532	2.0606	1.0074
335.18	1.0544	2.0808	1.0264
335.78	1.0556	2.0996	1.044
336.37	1.0576	2.1192	1.0616
336.97	1.0606	2.1381	1.0775
337.56	1.0638	2.1567	1.0929
338.15	1.067	2.1747	1.1077
338.75	1.0702	2.1905	1.1203
339.34	1.0735	2.2031	1.1296
339.93	1.0767	2.2141	1.1374
340.53	1.0799	2.2249	1.145
341.12	1.0833	2.2319	1.1486
341.72	1.0874	2.2385	1.1511
342.31	1.0908	2.2441	1.1533
342.9	1.0942	2.2484	1.1542
343.5	1.098	2.2476	1.1496
344.09	1.1024	2.2445	1.1421
344.68	1.1076	2.2415	1.1339
345.28	1.1128	2.2384	1.1256
345.87	1.1176	2.2321	1.1145
346.46	1.1216	2.2219	1.1003
347.06	1.1255	2.2111	1.0856
347.65	1.1289	2.1994	1.0705
348.24	1.1327	2.1871	1.0544
348.84	1.1355	2.1705	1.035
349.43	1.1381	2.1536	1.0155
350.02	1.1405	2.1347	0.9942
350.62	1.1429	2.1145	0.9716
351.21	1.1453	2.0929	0.9476
351.8	1.1476	2.0715	0.9239
352.39	1.15	2.0506	0.9006
352.99	1.153	2.0279	0.8749
353.58	1.1559	2.0042	0.8483
354.17	1.1574	1.9801	0.8227
354.77	1.1591	1.9561	0.797
355.36	1.1607	1.9297	0.769
355.95	1.162	1.9052	0.7432
356.54	1.1622	1.8801	0.7179
357.14	1.162	1.8541	0.6921
357.73	1.1617	1.8266	0.6649
358.32	1.1611	1.798	0.6369
358.92	1.1597	1.7723	0.6126
359.51	1.1584	1.7442	0.5858
360.1	1.1571	1.7164	0.5593
360.69	1.1548	1.6877	0.5329
361.29	1.1537	1.6608	0.5071
361.88	1.1526	1.6329	0.4803
362.47	1.151	1.6063	0.4553
363.06	1.149	1.5784	0.4294
363.66	1.146	1.5528	0.4068
364.25	1.1425	1.5267	0.3842
364.84	1.1389	1.5001	0.3612
365.43	1.1325	1.4735	0.341
366.02	1.1255	1.4475	0.322
366.62	1.1185	1.4218	0.3033
367.21	1.1084	1.3947	0.2863
367.8	1.0973	1.3694	0.2721
368.39	1.0848	1.3441	0.2593
368.99	1.0718	1.3206	0.2488
369.58	1.0571	1.298	0.2409
370.17	1.0424	1.2756	0.2332
370.76	1.0254	1.2533	0.2279
371.35	1.0078	1.2304	0.2226
371.95	0.9893	1.2101	0.2208
372.54	0.97	1.1892	0.2192
373.13	0.9513	1.1693	0.218
373.72	0.9314	1.1493	0.2179
374.31	0.9106	1.1305	0.2199
374.9	0.8887	1.1111	0.2224
375.5	0.867	1.094	0.227
376.09	0.8461	1.0772	0.2311
376.68	0.8256	1.0609	0.2353
377.27	0.8047	1.0442	0.2395
377.86	0.785	1.0292	0.2442
378.45	0.7656	1.0143	0.2487
379.05	0.7465	0.9998	0.2533
379.64	0.73	0.9872	0.2572
380.23	0.7148	0.9751	0.2603
380.82	0.7006	0.9633	0.2627
381.41	0.6861	0.9513	0.2652
382	0.6733	0.9385	0.2652
382.59	0.6606	0.9271	0.2665
383.19	0.6504	0.9171	0.2667
383.78	0.6417	0.9081	0.2664
384.37	0.6339	0.8995	0.2656
384.96	0.6273	0.8919	0.2646
385.55	0.6207	0.8848	0.2641
386.14	0.615	0.8783	0.2633
386.73	0.6101	0.8717	0.2616
387.32	0.6071	0.8661	0.259
387.91	0.6046	0.8606	0.256
388.51	0.6022	0.8552	0.253
389.1	0.5998	0.8501	0.2503
389.69	0.5982	0.8455	0.2473
390.28	0.5974	0.841	0.2436
390.87	0.5973	0.837	0.2397
391.46	0.5979	0.8332	0.2353
392.05	0.5987	0.8294	0.2307
392.64	0.6	0.8258	0.2258
393.23	0.6015	0.8228	0.2213
393.82	0.6038	0.8205	0.2167
394.41	0.6061	0.8189	0.2128
395	0.6085	0.8168	0.2083
395.6	0.6106	0.814	0.2034
396.19	0.6128	0.8107	0.1979
396.78	0.6151	0.8075	0.1924
397.37	0.6172	0.8041	0.1869
397.96	0.6203	0.8009	0.1806
398.55	0.623	0.7975	0.1745
399.14	0.6259	0.7946	0.1687
399.73	0.629	0.7919	0.1629
400.32	0.6332	0.79	0.1568
400.91	0.6385	0.7891	0.1506
401.5	0.6445	0.7889	0.1444
402.09	0.6507	0.789	0.1383
402.68	0.6571	0.7892	0.1321
403.27	0.664	0.7902	0.1262
403.86	0.6705	0.7912	0.1207
404.45	0.6769	0.7922	0.1153
405.04	0.6833	0.7932	0.1099
405.63	0.6897	0.7942	0.1045
406.22	0.6976	0.7962	0.0986
406.81	0.7055	0.7983	0.0928
407.4	0.7145	0.802	0.0875
407.99	0.7242	0.8069	0.0827
408.58	0.7342	0.8128	0.0786
409.17	0.7441	0.8187	0.0746
409.76	0.7543	0.825	0.0707
410.35	0.764	0.8317	0.0677
410.94	0.7739	0.8388	0.0649
411.53	0.7843	0.8469	0.0626
412.12	0.7951	0.8555	0.0604
412.71	0.8047	0.8634	0.0587
413.3	0.8126	0.8701	0.0575
413.89	0.8198	0.8764	0.0566
414.48	0.8277	0.8838	0.0561
415.07	0.8355	0.8917	0.0562
415.66	0.8428	0.8997	0.0569
416.25	0.8507	0.9084	0.0577
416.83	0.8586	0.9176	0.059
417.42	0.8664	0.9268	0.0604
418.01	0.8742	0.9365	0.0623
418.6	0.8807	0.9459	0.0652
419.19	0.8875	0.9559	0.0684
419.78	0.8935	0.9653	0.0718
420.37	0.8988	0.9743	0.0755
420.96	0.9035	0.983	0.0795
421.55	0.9087	0.9921	0.0834
422.14	0.9135	1.0009	0.0874
422.73	0.9184	1.01	0.0916
423.32	0.9231	1.0189	0.0958
423.9	0.9271	1.0268	0.0997
424.49	0.93	1.034	0.104
425.08	0.933	1.0416	0.1086
425.67	0.9367	1.0496	0.1129
426.26	0.9406	1.0579	0.1173
426.85	0.9434	1.065	0.1216
427.44	0.9465	1.0719	0.1254
428.03	0.9489	1.0777	0.1288
428.62	0.9514	1.0834	0.132
429.2	0.9538	1.0889	0.1351
429.79	0.9563	1.0943	0.138
430.38	0.9586	1.0993	0.1407
430.97	0.9611	1.1041	0.143
431.56	0.9634	1.1083	0.1449
432.15	0.9653	1.1121	0.1468
432.74	0.967	1.1156	0.1486
433.32	0.9692	1.1195	0.1503
433.91	0.9711	1.1229	0.1518
434.5	0.973	1.1265	0.1535
435.09	0.9747	1.1293	0.1546
435.68	0.9766	1.1326	0.156
436.27	0.9785	1.1357	0.1572
436.85	0.981	1.1391	0.1581
437.44	0.9833	1.1422	0.1589
438.03	0.9856	1.1454	0.1598
438.62	0.9877	1.1484	0.1607
439.21	0.9898	1.1514	0.1616
439.79	0.9917	1.1541	0.1624
440.38	0.9937	1.1569	0.1632
440.97	0.995	1.1589	0.1639
441.56	0.996	1.1608	0.1648
442.15	0.9971	1.1631	0.166
442.73	0.9978	1.1654	0.1676
443.32	0.9982	1.1673	0.1691
443.91	0.9989	1.1692	0.1703
444.5	0.9995	1.1716	0.1721
445.09	1	1.1736	0.1736
445.67	0.9998	1.1749	0.1751
446.26	0.9987	1.1762	0.1775
446.85	0.9974	1.1773	0.1799
447.44	0.9959	1.1783	0.1824
448.02	0.9941	1.179	0.1849
448.61	0.9922	1.1801	0.1879
449.2	0.9901	1.1812	0.1911
449.79	0.9879	1.1823	0.1944
450.37	0.9858	1.1833	0.1975
450.96	0.9832	1.1842	0.201
451.55	0.9806	1.1851	0.2045
452.14	0.9781	1.186	0.2079
452.72	0.975	1.1868	0.2118
453.31	0.9707	1.1868	0.2161
453.9	0.9665	1.1863	0.2198
454.48	0.9616	1.1855	0.2239
455.07	0.9565	1.1842	0.2277
455.66	0.9512	1.1823	0.2311
456.25	0.9457	1.1808	0.2351
456.83	0.9404	1.179	0.2386
457.42	0.9346	1.177	0.2424
458.01	0.929	1.1752	0.2462
458.59	0.924	1.1735	0.2495
459.18	0.919	1.1717	0.2527
459.77	0.9139	1.17	0.2561
460.35	0.9077	1.1671	0.2594
460.94	0.9006	1.1626	0.262
461.53	0.893	1.1575	0.2645
462.11	0.8852	1.152	0.2668
462.7	0.8769	1.1465	0.2696
463.29	0.868	1.1393	0.2713
463.87	0.8584	1.1313	0.2729
464.46	0.848	1.1226	0.2746
465.05	0.8373	1.1133	0.276
465.63	0.8274	1.1043	0.2769
466.22	0.8168	1.0954	0.2786
466.81	0.8069	1.0865	0.2796
467.39	0.7967	1.0778	0.2811
467.98	0.7865	1.0694	0.2829
468.57	0.7754	1.059	0.2836
469.15	0.7638	1.0485	0.2847
469.74	0.7525	1.0384	0.2859
470.32	0.7407	1.0277	0.287
470.91	0.7283	1.016	0.2877
471.5	0.715	1.0034	0.2884
472.08	0.7013	0.9903	0.289
472.67	0.6885	0.9781	0.2896
473.26	0.6766	0.9664	0.2898
473.84	0.6644	0.9547	0.2903
474.43	0.652	0.9431	0.2911
475.01	0.6398	0.9314	0.2916
475.6	0.6286	0.9213	0.2927
476.18	0.6173	0.9111	0.2938
476.77	0.6056	0.9004	0.2948
477.36	0.5945	0.8903	0.2958
477.94	0.5833	0.8806	0.2973
478.53	0.5723	0.8708	0.2985
479.11	0.5613	0.8607	0.2994
479.7	0.5507	0.8503	0.2996
480.28	0.5398	0.8398	0.3
480.87	0.5291	0.8302	0.3011
481.46	0.5186	0.8199	0.3013
482.04	0.5073	0.8083	0.301
482.63	0.4958	0.7963	0.3005
483.21	0.4849	0.7851	0.3002
483.8	0.4748	0.7744	0.2996
484.38	0.4645	0.7631	0.2986
484.97	0.4539	0.7516	0.2977
485.55	0.4428	0.7397	0.2969
486.14	0.4325	0.7284	0.2959
486.72	0.4222	0.7168	0.2946
487.31	0.4116	0.7047	0.2931
487.89	0.4004	0.6921	0.2917
488.48	0.3897	0.6795	0.2898
489.06	0.3796	0.668	0.2884
489.65	0.3698	0.6563	0.2865
490.23	0.3603	0.6445	0.2842
490.82	0.351	0.6332	0.2822
491.4	0.3416	0.6216	0.28
491.99	0.3318	0.6099	0.2781
492.57	0.3224	0.5982	0.2758
493.16	0.3133	0.5868	0.2735
493.74	0.3044	0.5757	0.2713
494.33	0.2962	0.566	0.2698
494.91	0.2885	0.5569	0.2684
495.5	0.2812	0.5479	0.2667
496.08	0.2737	0.5394	0.2657
496.67	0.2672	0.5316	0.2644
497.25	0.2604	0.5238	0.2634
497.84	0.2542	0.5166	0.2624
498.42	0.2481	0.5088	0.2607
499	0.2422	0.5016	0.2594
499.59	0.2365	0.4941	0.2576
500.17	0.2313	0.4872	0.2559
500.76	0.2263	0.4807	0.2544
501.34	0.2214	0.4744	0.253
501.93	0.2166	0.4681	0.2515
502.51	0.2118	0.4616	0.2498
503.09	0.2072	0.4549	0.2477
503.68	0.2026	0.4488	0.2462
504.26	0.1984	0.4433	0.2449
504.85	0.1944	0.4377	0.2433
505.43	0.1903	0.4324	0.2421
506.02	0.1863	0.4272	0.2409
506.6	0.1824	0.422	0.2396
507.18	0.1787	0.417	0.2383
507.77	0.1749	0.4121	0.2372
508.35	0.1709	0.4068	0.2359
508.93	0.167	0.4019	0.2349
509.52	0.1637	0.3973	0.2336
510.1	0.1605	0.3932	0.2327
510.69	0.1572	0.3897	0.2325
511.27	0.1539	0.3862	0.2323
511.85	0.1511	0.3835	0.2324
512.44	0.1484	0.3814	0.233
513.02	0.146	0.38	0.234
513.6	0.1437	0.3786	0.2349
514.19	0.1411	0.3771	0.236
514.77	0.1386	0.3756	0.237
515.35	0.136	0.3739	0.2379
515.94	0.1337	0.3723	0.2386
516.52	0.1312	0.3707	0.2395
517.1	0.1286	0.3694	0.2408
517.69	0.1263	0.3682	0.2419
518.27	0.1241	0.3673	0.2432
518.85	0.1221	0.3666	0.2445
519.44	0.1201	0.366	0.2459
520.02	0.1183	0.3655	0.2472
520.6	0.1167	0.3652	0.2485
521.19	0.115	0.365	0.25
521.77	0.1131	0.3648	0.2517
522.35	0.1113	0.3646	0.2533
522.94	0.1096	0.3644	0.2548
523.52	0.1079	0.3643	0.2564
524.1	0.1062	0.3643	0.2581
524.68	0.1046	0.3641	0.2595
525.27	0.1028	0.3637	0.2609
525.85	0.1011	0.3633	0.2622
526.43	0.0996	0.3633	0.2637
527.01	0.0979	0.3635	0.2656
527.6	0.0965	0.364	0.2675
528.18	0.095	0.3648	0.2698
528.76	0.0937	0.3658	0.2721
529.34	0.0927	0.3668	0.2741
529.93	0.0916	0.3679	0.2763
530.51	0.0906	0.3691	0.2785
531.09	0.0895	0.3703	0.2808
531.67	0.0883	0.3714	0.2831
532.26	0.0868	0.3725	0.2857
532.84	0.0854	0.3735	0.2881
533.42	0.0839	0.3743	0.2904
534	0.0826	0.3752	0.2926
534.59	0.0812	0.3762	0.295
535.17	0.0798	0.3772	0.2974
535.75	0.0784	0.3782	0.2998
536.33	0.0768	0.3792	0.3024
536.91	0.0752	0.3803	0.3051
537.5	0.0737	0.3811	0.3074
538.08	0.0721	0.3819	0.3098
538.66	0.0706	0.3828	0.3122
539.24	0.0692	0.3836	0.3144
539.82	0.0679	0.3845	0.3166
540.41	0.0665	0.3857	0.3192
540.99	0.0652	0.387	0.3218
541.57	0.0639	0.3884	0.3245
542.15	0.0625	0.3897	0.3272
542.73	0.0611	0.3911	0.33
543.31	0.0598	0.3928	0.333
543.9	0.0585	0.3944	0.3359
544.48	0.0574	0.3962	0.3388
545.06	0.0564	0.3981	0.3417
545.64	0.0554	0.4002	0.3448
546.22	0.0544	0.4027	0.3483
546.8	0.0534	0.405	0.3516
547.38	0.0525	0.4073	0.3548
547.97	0.0515	0.4095	0.358
548.55	0.0506	0.4115	0.3609
549.13	0.0496	0.4138	0.3642
549.71	0.0487	0.4163	0.3676
550.29	0.0477	0.4187	0.371
550.87	0.0466	0.4211	0.3745
551.45	0.0456	0.4236	0.378
552.03	0.0446	0.4261	0.3815
552.61	0.0437	0.4282	0.3845
553.2	0.0428	0.4301	0.3873
553.78	0.0419	0.4321	0.3902
554.36	0.0411	0.4348	0.3937
554.94	0.0402	0.4372	0.397
555.52	0.0394	0.4395	0.4001
556.1	0.0387	0.4423	0.4036
556.68	0.038	0.4449	0.4069
557.26	0.0373	0.4475	0.4102
557.84	0.0367	0.4501	0.4134
558.42	0.0362	0.4522	0.416
559	0.0357	0.4543	0.4186
559.58	0.0351	0.4565	0.4214
560.16	0.0344	0.4586	0.4242
560.74	0.0338	0.4608	0.427
561.32	0.0331	0.4627	0.4296
561.91	0.0323	0.4647	0.4324
562.49	0.0316	0.4665	0.4349
563.07	0.0335	0.4684	0.4349
563.65	0.0327	0.4702	0.4375
564.23	0.032	0.4721	0.4401
564.81	0.0313	0.4738	0.4425
565.39	0.0306	0.4752	0.4446
565.97	0.03	0.4765	0.4465
566.55	0.0293	0.4771	0.4478
567.13	0.0287	0.4777	0.449
567.71	0.0281	0.4784	0.4503
568.29	0.0275	0.4786	0.4511
568.87	0.0269	0.4788	0.4519
569.45	0.0264	0.479	0.4526
570.03	0.0259	0.4792	0.4533
570.61	0.0253	0.4792	0.4539
571.19	0.0248	0.4792	0.4544
571.77	0.0243	0.4791	0.4548
572.35	0.0238	0.4791	0.4553
572.92	0.0234	0.479	0.4556
573.5	0.0229	0.4787	0.4558
574.08	0.0224	0.4782	0.4558
574.66	0.022	0.4776	0.4556
575.24	0.0215	0.477	0.4555
575.82	0.0211	0.4763	0.4552
576.4	0.0206	0.4755	0.4549
576.98	0.0201	0.4745	0.4544
577.56	0.0197	0.4734	0.4537
578.14	0.0193	0.4722	0.4529
578.72	0.0188	0.471	0.4522
579.3	0.0184	0.4698	0.4514
579.88	0.018	0.4684	0.4504
580.46	0.0176	0.467	0.4494
581.04	0.0172	0.4652	0.448
581.61	0.0168	0.4632	0.4464
582.19	0.0165	0.4609	0.4444
582.77	0.0161	0.4589	0.4428
583.35	0.0159	0.4569	0.441
583.93	0.0156	0.4548	0.4392
584.51	0.0153	0.4527	0.4374
585.09	0.0151	0.4504	0.4353
585.67	0.0148	0.4481	0.4333
586.25	0.0145	0.446	0.4315
586.82	0.0142	0.444	0.4298
587.4	0.0139	0.4419	0.428
587.98	0.0135	0.4398	0.4263
588.56	0.0132	0.4378	0.4246
589.14	0.0128	0.4362	0.4234
589.72	0.0125	0.4343	0.4218
590.3	0.0121	0.4325	0.4204
590.87	0.0118	0.4306	0.4188
591.45	0.0114	0.4287	0.4173
592.03	0.0111	0.4267	0.4156
592.61	0.0108	0.4243	0.4135
593.19	0.0105	0.4222	0.4117
593.77	0.0102	0.4204	0.4102
594.34	0.01	0.4187	0.4087
594.92	0.0097	0.4169	0.4072
595.5	0.0095	0.4151	0.4056
596.08	0.0093	0.4132	0.4039
596.66	0.0091	0.411	0.4019
597.23	0.0089	0.4089	0.4
597.81	0.0087	0.4067	0.398
598.39	0.0085	0.4044	0.3959
598.97	0.0084	0.4018	0.3934
599.55	0.0083	0.3992	0.3909
600.12	0.0082	0.3966	0.3884
600.7	0.0081	0.3939	0.3858
601.28	0.008	0.3911	0.3831
601.86	0.008	0.3884	0.3804
602.43	0.0079	0.3856	0.3777
603.01	0.0079	0.3828	0.3749
603.59	0.0078	0.3798	0.372
604.17	0.0078	0.3768	0.369
604.74	0.0077	0.3742	0.3665
605.32	0.0077	0.3717	0.364
605.9	0.0077	0.3692	0.3615
606.48	0.0078	0.3667	0.3589
607.05	0.0078	0.3642	0.3564
607.63	0.0078	0.3616	0.3538
608.21	0.0077	0.359	0.3513
608.79	0.0077	0.3564	0.3487
609.36	0.0076	0.3537	0.3461
609.94	0.0076	0.3508	0.3432
610.52	0.0075	0.3478	0.3403
611.09	0.0074	0.345	0.3376
611.67	0.0074	0.3423	0.3349
612.25	0.0073	0.3395	0.3322
612.83	0.0072	0.3365	0.3293
613.4	0.0071	0.3334	0.3263
613.98	0.007	0.3306	0.3236
614.56	0.0069	0.3279	0.321
615.13	0.0069	0.3253	0.3184
615.71	0.0068	0.3229	0.3161
616.29	0.0068	0.3204	0.3136
616.86	0.0068	0.3179	0.3111
617.44	0.0068	0.3153	0.3085
618.02	0.0068	0.3125	0.3057
618.59	0.0069	0.3098	0.3029
619.17	0.0069	0.307	0.3001
619.74	0.0069	0.3043	0.2974
620.32	0.007	0.3015	0.2945
620.9	0.007	0.2992	0.2922
621.47	0.007	0.2968	0.2898
622.05	0.0069	0.2947	0.2878
622.63	0.0069	0.2928	0.2859
623.2	0.0068	0.2909	0.2841
623.78	0.0067	0.289	0.2823
624.35	0.0066	0.2872	0.2806
624.93	0.0065	0.2856	0.2791
625.51	0.0064	0.284	0.2776
626.08	0.0063	0.2824	0.2761
626.66	0.0061	0.2807	0.2746
627.23	0.006	0.279	0.273
627.81	0.0059	0.2772	0.2713
628.39	0.0058	0.2756	0.2698
628.96	0.0058	0.2739	0.2681
629.54	0.0057	0.2723	0.2666
630.11	0.0057	0.2707	0.265
630.69	0.0057	0.2691	0.2634
631.26	0.0056	0.2674	0.2618
631.84	0.0055	0.2658	0.2603
632.42	0.0054	0.2639	0.2585
632.99	0.0053	0.262	0.2567
633.57	0.0052	0.2602	0.255
634.14	0.0051	0.2584	0.2533
634.72	0.005	0.2564	0.2514
635.29	0.005	0.2543	0.2493
635.87	0.0049	0.2522	0.2473
636.44	0.0049	0.2499	0.245
637.02	0.0048	0.2478	0.243
637.59	0.0048	0.2456	0.2408
638.17	0.0048	0.2436	0.2388
638.74	0.0048	0.2416	0.2368
639.32	0.0048	0.2397	0.2349
639.89	0.0048	0.2379	0.2331
640.47	0.0048	0.236	0.2312
641.04	0.0047	0.2341	0.2294
641.62	0.0046	0.2322	0.2276
642.19	0.0045	0.2305	0.226
642.77	0.0044	0.2287	0.2243
643.34	0.0044	0.2268	0.2224
643.92	0.0044	0.225	0.2206
644.49	0.0044	0.2234	0.219
645.07	0.0045	0.222	0.2175
645.64	0.0045	0.2205	0.216
646.22	0.0045	0.2189	0.2144
646.79	0.0044	0.2173	0.2129
647.37	0.0044	0.2157	0.2113
647.94	0.0043	0.2143	0.21
648.51	0.0042	0.2127	0.2085
649.09	0.0042	0.211	0.2068
649.66	0.0042	0.211	0.2068
650.24	0.0042	0.2094	0.2052
650.81	0.0042	0.2077	0.2035
651.39	0.0041	0.2061	0.202
651.96	0.0041	0.2044	0.2003
652.53	0.0041	0.2028	0.1987
653.11	0.0041	0.2012	0.1971
653.68	0.004	0.1996	0.1956
654.26	0.0039	0.198	0.1941
654.83	0.0039	0.1963	0.1924
655.4	0.0038	0.1946	0.1908
655.98	0.0037	0.193	0.1893
656.55	0.0036	0.1914	0.1878
657.13	0.0035	0.1898	0.1863
657.7	0.0035	0.1882	0.1847
658.27	0.0035	0.1867	0.1832
658.85	0.0035	0.1852	0.1817
659.42	0.0035	0.1837	0.1802
659.99	0.0035	0.1822	0.1787
660.57	0.0035	0.1807	0.1772
661.14	0.0034	0.1792	0.1758
661.71	0.0034	0.1777	0.1743
662.29	0.0034	0.1763	0.1729
662.86	0.0034	0.1748	0.1714
663.43	0.0034	0.1733	0.1699
664.01	0.0034	0.1719	0.1685
664.58	0.0034	0.1705	0.1671
665.15	0.0034	0.1691	0.1657
665.73	0.0034	0.1676	0.1642
666.3	0.0033	0.1662	0.1629
666.87	0.0033	0.1648	0.1615
667.45	0.0033	0.1633	0.16
668.02	0.0033	0.1619	0.1586
668.59	0.0032	0.1605	0.1573
669.16	0.0032	0.1591	0.1559
669.74	0.0031	0.1577	0.1546
670.31	0.0031	0.1563	0.1532
670.88	0.003	0.1549	0.1519
671.46	0.003	0.1536	0.1506
672.03	0.003	0.1523	0.1493
672.6	0.0029	0.151	0.1481
673.17	0.0029	0.1496	0.1467
673.75	0.0028	0.1483	0.1455
674.32	0.0027	0.1469	0.1442
674.89	0.0026	0.1455	0.1429
675.46	0.0025	0.1441	0.1416
676.04	0.0024	0.1427	0.1403
676.61	0.0022	0.1413	0.1391
677.18	0.0021	0.1399	0.1378
677.75	0.002	0.1385	0.1365
678.32	0.0018	0.1372	0.1354
678.9	0.0018	0.1359	0.1341
679.47	0.0017	0.1346	0.1329
680.04	0.0017	0.1333	0.1316
680.61	0.0016	0.132	0.1304
681.19	0.0016	0.1308	0.1292
681.76	0.0016	0.1297	0.1281
682.33	0.0017	0.1285	0.1268
682.9	0.0017	0.1273	0.1256
683.47	0.0017	0.1262	0.1245
684.04	0.0017	0.1251	0.1234
684.62	0.0017	0.1239	0.1222
685.19	0.0017	0.1227	0.121
685.76	0.0016	0.1215	0.1199
686.33	0.0016	0.1203	0.1187
686.9	0.0015	0.119	0.1175
687.47	0.0013	0.1178	0.1165
688.05	0.0012	0.1165	0.1153
688.62	0.0012	0.1154	0.1142
689.19	0.0011	0.1142	0.1131
689.76	0.0011	0.1131	0.112
690.33	0.0011	0.112	0.1109
690.9	0.0011	0.111	0.1099
691.47	0.0011	0.1099	0.1088
692.04	0.001	0.1089	0.1079
692.62	0.001	0.1079	0.1069
693.19	0.001	0.1069	0.1059
693.76	0.001	0.1059	0.1049
694.33	0.0011	0.1049	0.1038
694.9	0.0011	0.104	0.1029
695.47	0.0012	0.1031	0.1019
696.04	0.0012	0.1021	0.1009
696.61	0.0012	0.1012	0.1
697.18	0.0012	0.1002	0.099
697.75	0.0012	0.0993	0.0981
698.33	0.0012	0.0983	0.0971
698.9	0.0012	0.0974	0.0962
699.47	0.0011	0.0964	0.0953
700.04	0.001	0.0954	0.0944
700.61	0.0008	0.0944	0.0936
701.18	0.0006	0.0933	0.0927
701.75	0.0004	0.0922	0.0918
702.32	0.0001	0.0911	0.091
702.89	0	0.0901	0.0901
703.46	-0.0001	0.0892	0.0893
704.03	0	0.0883	0.0883
704.6	0	0.0876	0.0876
705.17	0.0001	0.0868	0.0867
705.74	0.0002	0.086	0.0858
706.31	0.0003	0.0853	0.085
706.88	0.0004	0.0845	0.0841
707.45	0.0004	0.0837	0.0833
708.02	0.0003	0.0828	0.0825
708.59	0.0002	0.082	0.0818
709.16	0	0.081	0.081
709.73	-0.0002	0.08	0.0802
710.3	-0.0003	0.0791	0.0794
710.87	-0.0003	0.0781	0.0784
711.44	-0.0003	0.0772	0.0775
712.01	-0.0003	0.0763	0.0766
712.58	-0.0002	0.0755	0.0757
713.15	-0.0002	0.0746	0.0748
713.72	-0.0001	0.0738	0.0739
714.29	-0.0001	0.0729	0.073
714.86	-0.0001	0.0721	0.0722
715.43	-0.0001	0.0712	0.0713
716	-0.0001	0.0704	0.0705
716.57	-0.0001	0.0696	0.0697
717.13	-0.0001	0.0687	0.0688
717.7	0	0.068	0.068
718.27	0	0.0672	0.0672
718.84	0.0001	0.0665	0.0664
719.41	0.0002	0.0657	0.0655
719.98	0.0002	0.0649	0.0647
720.55	0.0002	0.0641	0.0639
721.12	0.0002	0.0633	0.0631
721.69	0.0001	0.0625	0.0624
722.26	0	0.0616	0.0616
722.83	0	0.0608	0.0608
723.39	-0.0001	0.06	0.0601
723.96	-0.0001	0.0593	0.0594
724.53	-0.0001	0.0585	0.0586
725.1	-0.0001	0.0578	0.0579
725.67	-0.0001	0.057	0.0571
726.24	0	0.0564	0.0564
726.81	0	0.0557	0.0557
727.37	0	0.055	0.055
727.94	0	0.0543	0.0543
728.51	-0.0001	0.0536	0.0537
729.08	-0.0002	0.0529	0.0531
729.65	-0.0002	0.0522	0.0524
730.22	-0.0003	0.0515	0.0518
730.78	-0.0003	0.0508	0.0511
731.35	-0.0003	0.0501	0.0504
731.92	-0.0004	0.0495	0.0499
732.49	-0.0004	0.0488	0.0492
733.06	-0.0004	0.0482	0.0486
733.63	-0.0004	0.0476	0.048
734.19	-0.0004	0.047	0.0474
734.76	-0.0004	0.0464	0.0468
735.33	-0.0004	0.0458	0.0462
735.9	-0.0004	0.0451	0.0455
736.46	-0.0004	0.0445	0.0449
737.03	-0.0005	0.0438	0.0443
737.6	-0.0005	0.0432	0.0437
738.17	-0.0006	0.0425	0.0431
738.74	-0.0007	0.0418	0.0425
739.3	-0.0008	0.0412	0.042
739.87	-0.0009	0.0405	0.0414
740.44	-0.0009	0.0399	0.0408
741.01	-0.0009	0.0393	0.0402
741.57	-0.0009	0.0388	0.0397
742.14	-0.0009	0.0382	0.0391
742.71	-0.0008	0.0377	0.0385
743.27	-0.0008	0.0373	0.0381
743.84	-0.0006	0.0369	0.0375
744.41	-0.0005	0.0365	0.037
744.98	-0.0004	0.0362	0.0366
745.54	-0.0002	0.0358	0.036
746.11	0	0.0355	0.0355
746.68	0.0001	0.0351	0.035
747.24	0.0003	0.0348	0.0345
747.81	0.0004	0.0344	0.034
748.38	0.0005	0.034	0.0335
748.94	0.0006	0.0337	0.0331
749.51	0.0007	0.0332	0.0325
750.08	0.0007	0.0328	0.0321
750.65	0.0006	0.0322	0.0316
751.21	0.0006	0.0317	0.0311
751.78	0.0004	0.0311	0.0307
752.34	0.0003	0.0305	0.0302
752.91	0.0003	0.03	0.0297
753.48	0.0002	0.0295	0.0293
754.04	0.0002	0.029	0.0288
754.61	0.0001	0.0285	0.0284
755.18	0.0001	0.028	0.0279
755.74	0	0.0275	0.0275
756.31	0	0.0271	0.0271
756.88	0.0001	0.0268	0.0267
757.44	0.0002	0.0264	0.0262
758.01	0.0003	0.0261	0.0258
758.57	0.0005	0.0258	0.0253
759.14	0.0006	0.0255	0.0249
759.71	0.0008	0.0252	0.0244
760.27	0.0008	0.0249	0.0241
760.84	0.0009	0.0245	0.0236
761.4	0.0009	0.0241	0.0232
761.97	0.0008	0.0237	0.0229
762.54	0.0008	0.0232	0.0224
763.1	0.0006	0.0228	0.0222
763.67	0.0005	0.0223	0.0218
764.23	0.0003	0.0219	0.0216
764.8	0.0002	0.0216	0.0214
765.36	0.0002	0.0213	0.0211
765.93	0.0002	0.021	0.0208
766.49	0.0002	0.0208	0.0206
767.06	0.0003	0.0206	0.0203
767.62	0.0003	0.0204	0.0201
768.19	0.0004	0.0202	0.0198
768.76	0.0004	0.02	0.0196
769.32	0.0005	0.0198	0.0193
769.89	0.0006	0.0197	0.0191
770.45	0.0008	0.0196	0.0188
771.02	0.0009	0.0195	0.0186
771.58	0.0011	0.0194	0.0183
772.15	0.0012	0.0193	0.0181
772.71	0.0013	0.0192	0.0179
773.28	0.0014	0.0191	0.0177
773.84	0.0015	0.0189	0.0174
774.41	0.0015	0.0187	0.0172
774.97	0.0014	0.0185	0.0171
775.53	0.0014	0.0183	0.0169
776.1	0.0013	0.018	0.0167
776.66	0.0013	0.0177	0.0164
777.23	0.0012	0.0175	0.0163
777.79	0.0012	0.0173	0.0161
778.36	0.0012	0.017	0.0158
778.92	0.0012	0.0168	0.0156
779.49	0.0012	0.0166	0.0154
780.05	0.0011	0.0164	0.0153
780.62	0.0011	0.0162	0.0151
