# Supplementary material for: KiMoPack: A python Package for Kinetic Modeling of the Chemical Mechanism
Source: J Phys Chem A. 2022 Jun 14;126(25):4087–99. doi: 10.1021/acs.jpca.2c00907 (PMC9251768; doi:10.1021/acs.jpca.2c00907)
Supplement: Supplementary file 2 — jp2c00907_si_002.zip [file jp2c00907_si_002.zip › Data/Fitting-1/TA_Ru-dppz_400nm_ACN.SIA]

Time in ps	335	336	337	338	339	340	341	342	343	344	345	346	347	348	349	350	351	352	353	354	355	356	357	358	359	360	361	362	363	364	365	366	367	368	369	370	371	372	373	374	375	376	377	378	379	380	381	382	383
-10.0001	0.002350935	-0.002201828	-0.000517764	-0.001160975	0.001098625	6.7701E-05	-0.000624098	-0.001601393	-0.000183944	0.000106215	-0.000191278	-0.002606878	0.001294454	-0.001007068	0.002174825	-0.000633206	-0.001572579	0.000579992	0.002686212	-0.003014665	0.00176194	0.002199557	0.000282804	-0.007146672	-0.001546406	0.005002178	-0.000529877	-0.002933136	-0.000785065	-0.002812571	-0.001123811	-0.002797862	-0.002733035	-0.002771272	0.000397052	-0.001842391	0.000101352	-0.002147644	-0.000457576	-0.001449554	-0.000420761	-0.002361798	0.00182139	-0.001682614	-0.00268951	0.001895978	0.003259036	0.002209481	0.00342329
-9.0001	0.00183016	-0.000739445	-0.001611058	-0.00046748	0.00114304	-6.08770000000001E-05	-3.19680000000001E-05	-0.000296433	0.000735847	-0.000364694	-0.00083435	-0.000796719	0.001006023	0.000478339	0.001375377	0.000443988	0.000368834	0.002017794	0.004352756	-0.000958659	0.001654805	0.004234972	-0.001990846	-0.002305398	-0.000120891	0.002007678	0.001928849	-0.00230753	0.001233522	-0.002023186	0.000532394	-0.001927122	-0.001160132	-0.001129923	0.000559735	-0.001723941	0.000128497	-0.000156884	-0.001362539	-0.000678689	0.000397016	-0.002805621	0.001784813	-0.001966207	-0.002175758	-0.000361873	0.000413406	-0.001917178	-0.002878242
-8.0001	0.002724114	-0.001224008	-0.000132289	-0.000147671	0.002570528	0.000450625	-0.001286016	8.96989999999999E-05	0.000442081	0.000112353	-0.000290167	-0.001279101	0.00012608	0.000166798	-0.000121564	-0.000777689	-0.000610177	-0.000582951	0.004900376	0.000182395	-6.67060000000001E-05	0.001869108	0.004322728	-0.000603781	0.000772551	0.001629462	0.002277116	-0.00363141	-0.001091566	-0.003107802	0.000128344	-0.001450806	-0.00233954	-0.00435324	0.001563941	-0.001895191	3.6858E-05	-0.001749973	0.000599967	0.000135986	1.51930000000001E-05	-0.00130022	0.00113053	-0.001083675	-0.002768559	0.002616922	0.00313095	0.001034311	0.000824341
-7.0001	0.000804177	-0.001246658	-0.001033356	-0.000778233	0.000894856	0.000206406	-0.000534171	-0.0010101	-0.000601406	-0.000617957	-0.000446482	-0.000809549	0.000579692	0.000665689	0.000373029	-0.000892346	-0.001275817	0.0006292	0.003204112	-0.00125806	-0.001707202	0.005139109	0.003077638	-0.005339359	-0.000120369	0.006421712	0.001886924	-0.003029586	0.000553845	-0.000448904	0.001439348	-0.001460322	-0.000757044	-0.002890836	0.000513173	-0.001694747	0.000503962	-0.001140801	9.31799999999999E-05	-0.000492674	0.00036839	-0.001944731	0.001341178	-0.000760884	-0.003047144	0.00259078	0.002824441	0.002537079	0.002452186
-6.0001	0.000777257	-0.001468852	-9.9768E-05	7.66410000000001E-05	0.001231466	0.001159765	-0.00110598	-0.000198803	-0.000177645	-2.16279999999999E-05	-0.000117252	-0.000151866	0.00127032	0.000202497	0.001090048	0.000471602	0.002190885	-0.000486415	0.0059851	0.000829736	0.006141621	0.002193886	0.003036425	-0.00049508	0.005333156	0.003731338	0.005238377	-0.000653545	0.001377274	-0.002241297	0.002894745	-4.90199999999999E-06	-0.002170328	-0.00215784	0.00220488	-0.000755696	1.62970000000001E-05	0.000109782	0.002209058	0.001059392	-0.00112145	-0.00105154	0.002979368	-0.000220499	-0.002066549	0.004577576	0.004629225	0.00462312	0.003037681
-5.0001	0.002088245	-0.002821821	-0.000142128	-0.000496421	0.001804024	-0.000847623	-0.000804618	-0.000691848	-0.000279837	0.000741056	0.000348999	-0.001432139	0.00083907	-0.001370506	0.001172273	0.000111779	0.000877123	-0.000510724	0.003656894	-0.002804308	-0.001890353	0.006566459	0.00044908	-0.007516014	0.002282376	0.003190068	0.003718502	-0.005237098	-0.000542727	-0.003624318	0.001719859	-0.000719982	-0.000529554	-0.004495664	-0.000807052	-0.002152675	0.000637408	-0.000541507	0.000613195	-0.001372948	8.2854E-05	-0.002923858	0.002311719	7.82900000000002E-06	-0.002281254	0.002707017	0.004001755	0.003593009	0.004467312
-4.0001	0.000376418	-0.00093401	-0.001040573	-0.0006935	0.001029926	-0.000121408	-0.000676007	-0.000207743	-0.000190944	0.000232288	8.6719E-05	0.000103679	-0.000451228	-4.24429999999999E-05	0.000958836	0.000743583	-0.00095702	0.000106166	0.004659475	-6.45500000000002E-05	0.001328742	0.005155615	0.00029768	-0.001635233	0.002057956	0.005956798	0.000345191	-0.000921364	-0.001945628	0.000157575	0.001018603	0.001288599	-0.001608999	-0.002636757	0.000635982	-0.001467284	-0.00060772	-0.001575739	-0.000671264	-0.000677668	-0.000369952	-0.001317697	-3.0171E-05	0.000175736	-0.002962422	0.003006191	0.00416981	0.003614164	0.002781305
-3.0001	0.000276391	-0.001559614	-0.000716914	-0.000128416	0.001504709	0.000109049	-0.000119565	-0.000212656	0.000485359	-0.000531992	0.001043706	-0.000664859	0.000702022	-0.001009928	0.002172153	0.000823114	-0.000763955	-0.000919135	0.005251115	-0.003455724	0.005304497	-0.000133098	0.003678536	-0.001685397	0.006706128	0.002272723	0.004951327	-0.002576697	0.002007402	-0.003499962	0.001381105	0.001069048	-0.001784491	-0.002673239	0.001102924	0.000124581	-0.000633817	-0.001057193	0.002123548	0.000806069	-0.001463959	-0.000140481	0.002095829	0.001368399	-0.002811248	0.003964246	0.005042465	0.004490524	0.002743267
-2.9001	0.001051475	5.4098E-05	-0.00064465	0.000125465	0.001446582	0.001320928	-0.000162669	-0.00050967	0.001151652	0.001176811	0.000590928	0.000497421	0.000339521	0.000644567	-0.000126913	-0.000342166	0.001025273	-0.000474679	0.004370311	-0.000958216	0.002732379	0.005145866	0.00345782	-0.000478969	0.004662866	0.003191327	0.002312005	-0.000214795	-0.000376126	-0.002650079	0.001818775	0.001145289	-0.000800739	-0.000263905	0.000326304	-0.00110017	-3.24199999999992E-06	0.001629443	0.001040236	-1.07969999999998E-05	-0.00170139	0.000732871	0.002533738	0.001095428	-0.00337618	0.003484951	0.004188979	0.00393257	0.003475371
-2.8001	-0.000220105	-0.001130512	-0.001140215	0.000726923	0.000195446	7.7522E-05	-0.001475701	0.00108091	-0.000482543	0.000987928	-0.000270748	4.7489E-05	-5.62110000000001E-05	-0.000332679	0.000266374	0.001255369	0.000183669	-0.001596404	0.003401821	0.000532247	0.005488429	0.002393593	0.00273022	0.000848031	0.007554113	0.00624889	0.001328855	0.000324465	-0.000262944	-4.85149999999999E-05	4.94119999999997E-05	0.000901054	-0.000626531	-0.000943985	-0.000161599	0.001264574	-0.000888237	0.000173173	0.000263515	-8.1606E-05	-0.001804887	-0.000929434	0.001069174	0.001278804	-0.00230304	0.004121982	0.004435266	0.004886219	0.002157008
-2.7001	0.001480975	-0.001242604	-0.002110911	-0.00152652	0.001866213	4.6762E-05	-0.00191156	-0.001103299	-6.8551E-05	-0.00052472	-0.001239169	-0.00136661	0.000986053	0.000274864	-0.001273626	-0.001391968	-0.002825318	0.001593245	0.000452574	-0.00388966	-0.000648421	0.004552597	-0.002600977	-0.004691721	0.001231315	0.005540272	-0.000584568	-0.001917024	-0.001092417	-0.002785115	0.000168299	-0.000611006	-0.00285767	-0.002119471	-0.000858094	-0.003616248	-0.000258653	-0.0020577	-0.001017494	-0.001385511	7.89230000000001E-05	-0.003167599	0.002388168	-0.002555702	-0.001163366	0.000953724	0.000997141	0.002047423	0.003828493
-2.6001	0.001162913	-0.00205918	-0.001772343	-0.001735264	0.000999087	-0.000700456	-0.001709519	-0.001464953	0.000252161	-0.000975728	-0.000556899	-0.001296572	0.001198453	-0.000278451	-0.000121628	-0.002071034	-0.000705071	-0.001380244	0.005487761	-0.006275185	0.003669042	0.003458848	0.000864008	-0.003245018	0.000695754	0.006002979	0.002866472	-0.006346743	-0.000644323	-0.004235565	0.000448951	-0.001274055	-0.003497491	-0.002896239	6.9992E-05	-0.001911637	-0.000505045	-0.000959449	0.00027337	-0.002008385	-0.001667778	-0.001781119	0.002156808	-0.002130217	-0.003196472	0.001231414	0.004394775	0.002213793	0.003375585
-2.5001	0.000620402	-0.00242286	-0.001511168	-0.002019048	-0.000668278	7.83520000000001E-05	-0.00355278	-0.001777458	-0.000916837	-4.32499999999988E-06	-0.001488082	-0.001506653	0.000290347	-7.7659E-05	0.000252875	0.000258458	0.000557585	0.003333763	0.000811835	-0.001908247	-0.001581578	0.002231824	0.003594651	-0.001749862	-0.000583407	0.005230013	-0.003132884	-0.000490653	0.001965431	-0.001561924	0.000217279	-0.001258121	-0.00269769	-0.002071294	-0.001839174	-0.00219	-0.000984958	-0.000482217	-0.001033565	-0.001495224	-0.001750434	-0.002156536	0.002109582	-0.001302172	-0.002820825	0.002945867	0.003834215	0.002405397	0.003101779
-2.4001	0.003945492	0.000774935	0.000294807	-0.001620528	6.05900000000001E-06	-0.001275885	-0.001120486	-0.00276163	-0.00106558	-0.000586105	-0.000992361	-0.002455704	-0.000840662	0.000389261	-0.000444091	-0.00062857	-0.001343874	-9.04139999999999E-05	0.001741083	-0.000545642	-0.000636197	0.00247762	-0.000417393	-0.003962891	-0.0019935	0.006860698	0.00034879	-0.004309595	0.000846483	-0.000952043	-0.000918326	-0.002351855	-0.000817749	-0.003318252	-0.001680623	-0.002480791	-0.000520109	-0.001319459	-0.000410216	-0.000386444	-0.00052098	-0.00237137	0.00076397	-0.001767801	-0.00315293	0.002739673	0.003590743	0.00361895	0.004057869
-2.3001	0.011864045	0.005546823	0.005382392	0.004234118	0.004769317	0.002158058	4.205E-05	-0.002106735	1.32209999999999E-05	-0.00094603	-0.001963287	-0.002793333	0.000313319	-0.001142528	-0.002218084	-0.003176894	-0.001144767	-0.000355935	0.002826186	-0.004132804	-0.002409791	0.004511007	-0.00274147	-0.004514193	-0.001410836	0.002683851	-0.000184832	-0.006148944	-0.000971567	-0.002102878	4.51170000000001E-05	-0.001023924	-0.001751601	-0.003371095	0.00030491	-0.00338807	1.5701E-05	-0.003325788	0.001314367	-0.001276863	-7.59439999999999E-05	-0.002417534	0.002514743	-0.001064162	-0.002871428	0.001136097	0.001685687	0.001392631	0.000678447
-2.2001	0.019551478	0.01402019	0.015180131	0.012554709	0.01138261	0.008421148	0.00633041	0.004504482	0.003864923	0.002111819	0.000760591	-0.000992	-7.40949999999999E-05	-0.001906069	-0.000713245	-0.00285819	-0.001308281	-0.003097811	0.002856531	-0.00627663	0.003309444	0.001325161	0.006086561	-0.007281541	0.003187355	-0.000611076	0.00194218	-0.005470113	-0.000885276	-0.005335583	0.002733513	-0.00219919	-0.002339821	-0.004030483	0.001669097	-0.001946021	-0.001077249	-0.002480343	0.000924613	-0.000331176	-0.000950447	-0.002594384	0.002630557	-0.000517949	-0.003340513	0.003066832	0.004082527	0.002071031	0.002088426
-2.1001	0.022479534	0.022484556	0.023107572	0.026556533	0.02766884	0.028120709	0.02548252	0.025083185	0.022718024	0.020345786	0.018644074	0.014768123	0.012448393	0.010467661	0.007901882	0.006620073	0.003662472	0.003119198	0.00113157	-0.001990944	-0.000153933	0.003439256	-0.000483136	-0.00234859	0.002859401	0.001491625	-0.000494591	-0.004361429	-0.000813229	-0.00336648	-0.000287613	-0.000192624	-0.003355469	-0.002613177	-0.000706761	-0.002611545	-0.001722551	-0.001335591	-0.000671326	-0.001262046	-0.003374692	-0.002307967	0.00093966	-0.000480092	-0.003124946	0.002832064	0.003382951	0.001626408	0.001581681
-2.0001	0.020810804	0.017100754	0.019187319	0.022587579	0.027865724	0.029247668	0.029690695	0.032327453	0.032820219	0.03187905	0.032687024	0.030318043	0.027666212	0.024782997	0.023553836	0.017980411	0.012679851	0.014008345	0.009869879	0.002610627	-0.000286817	0.007248202	-0.000999047	-0.00553521	-0.003767062	0.002123664	-0.003714045	-0.007131479	-0.002723876	-0.003568191	-0.003283692	-0.00495138	-0.002983284	-0.002827688	-0.001837605	-0.003615133	-0.000577309	-0.000628805	-0.001285275	-0.002959643	-0.001649171	-0.003695807	-0.000555206	-0.002070978	-0.003200741	6.44790000000002E-05	-0.000841421	-0.002590443	-0.002235772
-1.9001	0.023375609	0.022131228	0.020609625	0.019358395	0.018113004	0.017700173	0.016212389	0.017393969	0.015438916	0.01683308	0.019526182	0.020683059	0.01932577	0.021264334	0.024455268	0.024367038	0.023710048	0.020423938	0.020950875	0.014801249	0.013880903	0.015749499	0.006053563	0.001707741	0.002593466	0.003292078	0.000620871	-0.001635862	-0.001234258	-0.001792589	-0.001114874	-0.000257923	-0.005493161	-0.003290107	-0.001480312	-0.000647946	-0.002313638	-0.001045543	0.000599103	-5.51350000000001E-05	-0.00305823	-0.001188592	0.001125895	0.00051046	-0.002974495	0.002738738	0.00420605	0.003681168	0.003761843
-1.8001	0.026192099	0.023881301	0.023517853	0.024502118	0.023919722	0.024287638	0.02178034	0.022274129	0.018891864	0.016913225	0.01832307	0.016786264	0.017191707	0.016262045	0.01871705	0.022217613	0.023344644	0.026871051	0.027867219	0.025954167	0.028950873	0.027713867	0.025276824	0.022424401	0.019160929	0.012860374	0.010577937	0.002680649	0.001443346	-0.001395465	0.000200675	-0.000481443	-0.005300935	-0.004422579	-0.002139048	-0.004229645	-0.00343434	-0.003343071	-0.002008565	-0.001708621	-0.002189137	-0.001354971	0.001465884	0.00034611	-0.002890237	0.002933593	0.003497378	0.003385584	0.001533352
-1.7001	0.023028776	0.02462751	0.025526862	0.02585931	0.024532519	0.025475781	0.023377963	0.024999605	0.022053799	0.022440837	0.024580437	0.02191326	0.020482499	0.018299941	0.020824113	0.019597394	0.017421579	0.014995698	0.020459	0.016369217	0.021570424	0.016020822	0.016214915	0.020417283	0.032613019	0.023248161	0.02426226	0.0207463	0.020542446	0.010313763	0.009932519	0.006421843	-0.000615259	-0.003209569	-0.001184187	-0.000911177	-0.00573573	-0.003644803	-0.001882015	-0.001522462	-0.006219309	-0.003324457	-0.000174717	-0.000106059	-0.007049486	0.000978238	0.002857547	0.003761315	-5.08810000000002E-05
-1.6001	0.02577535	0.025545011	0.025304463	0.027390293	0.025003009	0.026870022	0.023945158	0.026773395	0.023057816	0.022532838	0.02438726	0.024296221	0.021592472	0.02124205	0.023836733	0.024009148	0.023628247	0.019909483	0.021759219	0.01830829	0.018340515	0.01721376	0.013948424	0.01713679	0.025316618	0.021661017	0.024638411	0.01957414	0.028127078	0.023561525	0.030990601	0.02988101	0.026298018	0.020610154	0.020114529	0.015011921	0.00574084	0.003491713	0.000968691	0.001616083	-0.003161107	-0.003372179	-8.5722E-05	-0.001828149	-0.007506311	0.000253501	0.000229796	0.000262751	-0.001495692
-1.5001	0.028118281	0.024662858	0.024749594	0.025570494	0.027479612	0.026446428	0.024898044	0.025295187	0.023839974	0.022639792	0.02386708	0.023186254	0.022499526	0.022777767	0.024356019	0.023937904	0.022024596	0.024465362	0.027721311	0.018161302	0.024912369	0.021481485	0.021009148	0.016933744	0.019210485	0.020783984	0.019113875	0.012374904	0.015930787	0.011971856	0.022609579	0.020737555	0.023615094	0.024180902	0.033099045	0.030966638	0.032299128	0.029121533	0.027783288	0.020342464	0.014123212	0.009791639	0.006942421	-0.00046489	-0.002562595	0.001870693	0.000756333	-0.001783629	-0.002061388
-1.4001	0.026615394	0.024918429	0.025466941	0.026055294	0.026808757	0.026130226	0.022447102	0.025541202	0.024139179	0.022367846	0.024081366	0.023238192	0.023685201	0.022833054	0.024085294	0.025576692	0.022910292	0.023885211	0.022888522	0.020580651	0.021085103	0.022803834	0.017591824	0.023359339	0.022678566	0.026509068	0.01926346	0.015015152	0.021853013	0.019402053	0.020821296	0.019352316	0.017548588	0.015786369	0.01944221	0.019834401	0.022267627	0.02272032	0.030317104	0.030572472	0.033558519	0.03399555	0.035072127	0.032062001	0.024663471	0.025627114	0.020582594	0.01600081	0.009693612
-1.3001	0.027184605	0.026182501	0.025126585	0.027690761	0.026833577	0.027216732	0.024793893	0.026433281	0.024746182	0.023950735	0.024355151	0.024076486	0.022854091	0.024040898	0.023660287	0.023866275	0.022426361	0.025197709	0.024107885	0.018765644	0.017742469	0.022561233	0.017424504	0.020107096	0.023674076	0.023273015	0.021180112	0.01860441	0.022881139	0.019315658	0.024212089	0.023170469	0.021377595	0.020056324	0.024217183	0.021940087	0.021307636	0.018335921	0.019118447	0.017850389	0.016940679	0.02000483	0.026377903	0.027446859	0.028322403	0.037607384	0.044089265	0.044260046	0.040968499
-1.2001	0.028599863	0.025462745	0.026813919	0.026219007	0.028595397	0.02750359	0.025384304	0.025460582	0.024903511	0.023369968	0.025068585	0.024686949	0.023071795	0.020815656	0.023481938	0.023811193	0.022212952	0.025516731	0.024325065	0.014583316	0.019971975	0.023435489	0.021510405	0.0178647	0.021372482	0.025228895	0.025919872	0.015920416	0.021953339	0.020149088	0.024727185	0.022610936	0.021625128	0.019817919	0.025009618	0.023962145	0.025279516	0.022826791	0.023976759	0.021484258	0.020138196	0.017755328	0.019197559	0.014910096	0.010077229	0.012843632	0.013916225	0.01207749	0.013102946
-1.1001	0.028161266	0.02787074	0.027035491	0.027810059	0.027914001	0.027526943	0.025646816	0.026285263	0.024788071	0.024539369	0.025155852	0.023571822	0.024498827	0.021942773	0.02371134	0.024370371	0.023814089	0.023978312	0.024145884	0.021291953	0.019311476	0.026324516	0.015176082	0.017399302	0.020257796	0.022553798	0.021631008	0.017077454	0.022341148	0.021081809	0.02434538	0.023547874	0.022577528	0.019657759	0.024995423	0.022620036	0.024249334	0.022118454	0.023876442	0.022785831	0.021515638	0.019455943	0.020637744	0.017817826	0.013668272	0.019501166	0.018406352	0.015351901	0.01058399
-1.0001	0.027252125	0.025430233	0.027534275	0.026706476	0.027398923	0.027794942	0.025732899	0.026513962	0.024865184	0.023922333	0.024895003	0.025437515	0.023871799	0.021767824	0.02541883	0.025340065	0.023964371	0.021961847	0.02535489	0.018662648	0.02113819	0.020920235	0.021650989	0.015688412	0.02523458	0.025291558	0.025166094	0.015530291	0.022319321	0.019160373	0.025158167	0.021780165	0.021428147	0.019702577	0.025751199	0.023387431	0.023908516	0.022259333	0.022407723	0.022831429	0.02138984	0.018779097	0.021236713	0.018746892	0.012307503	0.014965031	0.011825355	0.007487523	0.005369376
-0.9501	0.027960597	0.025789081	0.026841409	0.02817218	0.027819752	0.027107647	0.025934248	0.026520622	0.025059837	0.022681868	0.024411337	0.023246475	0.02421856	0.02248132	0.02348599	0.02531495	0.02469063	0.023190408	0.027930811	0.014911327	0.022174698	0.025281029	0.019501993	0.01820248	0.019560371	0.022714415	0.02015405	0.01658861	0.024015774	0.017494665	0.025303686	0.021516726	0.021459472	0.019091411	0.023992685	0.022344214	0.023826234	0.02238876	0.023994629	0.021293621	0.020177352	0.019544588	0.021380709	0.018492548	0.014225845	0.017436514	0.015258475	0.013915345	0.009545685
-0.9001	0.02855464	0.026772434	0.027292206	0.028056575	0.027590202	0.026558252	0.026280976	0.026539225	0.025031384	0.02523744	0.026360092	0.024684164	0.023732133	0.023192377	0.024566308	0.024760534	0.025360315	0.022591217	0.023897624	0.014737954	0.024096431	0.022237382	0.022219694	0.01936042	0.028304924	0.023492338	0.021191193	0.01643487	0.022635866	0.017479336	0.023452382	0.024246369	0.021622557	0.020140359	0.024825397	0.023903026	0.022808439	0.021302796	0.02195787	0.024388805	0.019634461	0.020161273	0.02192957	0.018310071	0.013334754	0.018313867	0.017869219	0.016165174	0.011963313
-0.8501	0.027939318	0.028051864	0.026464762	0.027406199	0.027122671	0.02738323	0.026091741	0.02804158	0.0246143	0.024491615	0.024997375	0.025190384	0.023134757	0.022874359	0.023873408	0.029606089	0.0238633	0.023853074	0.022304784	0.023093495	0.024387374	0.025044814	0.017946334	0.024402419	0.026254321	0.024843053	0.020723819	0.019178723	0.023275102	0.01877503	0.023525789	0.024049718	0.020857499	0.021808911	0.024872544	0.023724282	0.02230441	0.022891525	0.023511442	0.024627268	0.018905347	0.020211873	0.020093073	0.018625066	0.013062729	0.019441449	0.016046436	0.016906385	0.011706253
-0.8001	0.02908296	0.026381096	0.02630442	0.027399519	0.027471554	0.028088382	0.025601136	0.026209197	0.025862331	0.024779288	0.024690174	0.025078302	0.023777108	0.02398308	0.023612107	0.025599925	0.023053706	0.023778648	0.022034927	0.019873945	0.022408615	0.020072266	0.019077107	0.016198181	0.022040411	0.021309826	0.021714746	0.017149064	0.019906961	0.017077545	0.023410373	0.021143883	0.02039876	0.021040671	0.025323007	0.023144442	0.02320285	0.022926015	0.022750203	0.020626641	0.020723571	0.019749873	0.019313669	0.016955383	0.014526699	0.019178904	0.016789007	0.015496316	0.014058484
-0.7501	0.027435831	0.026636383	0.027288088	0.02898224	0.028548505	0.027916295	0.025784921	0.027103147	0.025039034	0.025469959	0.026246102	0.025675148	0.024116725	0.0225732	0.024005378	0.027690851	0.025347222	0.024068782	0.026231619	0.022289225	0.024509363	0.02289242	0.021769773	0.025314812	0.02529507	0.024361289	0.022601024	0.019048595	0.022080227	0.018497678	0.022760138	0.022075503	0.020027903	0.021449701	0.024498877	0.023531318	0.023050945	0.022210044	0.021944839	0.021515673	0.01972729	0.019045251	0.020300397	0.019372981	0.012503478	0.018526476	0.016221828	0.015191387	0.011577666
-0.7001	0.028902521	0.02723234	0.026794225	0.027626611	0.028078515	0.027428254	0.025333177	0.028204738	0.025158323	0.025437161	0.025018861	0.025085743	0.023569937	0.022780622	0.025738342	0.025842073	0.025151587	0.023784991	0.024934753	0.019950989	0.025073802	0.025643325	0.019323113	0.017619098	0.022965171	0.02275714	0.023309346	0.017830221	0.020973182	0.018029301	0.025099448	0.023035862	0.020065308	0.020357785	0.02365764	0.023425277	0.023112296	0.021222814	0.023252672	0.022631751	0.019207363	0.019080061	0.02115124	0.01665148	0.013184884	0.019434077	0.017234772	0.016261914	0.013429702
-0.6501	0.029623946	0.026790239	0.02747268	0.027736879	0.028784427	0.028091653	0.025745969	0.027587413	0.026023975	0.024117625	0.025729679	0.025136892	0.023980593	0.02319567	0.023715477	0.024464512	0.02321756	0.024823458	0.0217731	0.018667697	0.021145349	0.021680996	0.019152941	0.014386957	0.021269417	0.025099819	0.024115314	0.016354475	0.021905615	0.018982465	0.022992297	0.022446652	0.019813772	0.02115771	0.024745571	0.021526644	0.022786333	0.020611221	0.0234295	0.019828891	0.019083389	0.017708858	0.020696067	0.017412643	0.012215188	0.013289435	0.012121347	0.009965152	0.007601966
-0.6001	0.028740446	0.025299965	0.028018764	0.026817733	0.028494712	0.028347616	0.026796227	0.026435127	0.026506536	0.024141872	0.025921321	0.025160061	0.024758261	0.023943027	0.025798331	0.024625692	0.022860313	0.02631047	0.02662384	0.016107936	0.024351758	0.021557138	0.021178433	0.019258809	0.021938546	0.025896273	0.023494025	0.014567309	0.022014861	0.01680669	0.02558336	0.021318617	0.019721296	0.020728493	0.024404848	0.02210482	0.022417036	0.020120547	0.023777851	0.020499953	0.018400374	0.017121063	0.019638464	0.017582571	0.011206496	0.013850647	0.012271803	0.008128064	0.003259832
-0.5501	0.027725417	0.027300154	0.028610313	0.028789435	0.027415095	0.028231348	0.026979508	0.028568309	0.0244891	0.024998666	0.026303643	0.026327257	0.024240476	0.022598105	0.026336241	0.024880624	0.026074736	0.021431399	0.023885419	0.019391063	0.025136665	0.021791543	0.021786806	0.022070046	0.029325241	0.020506486	0.023537061	0.018054441	0.024117459	0.017769183	0.024105532	0.023477684	0.020630993	0.020661487	0.024438753	0.023051511	0.021261333	0.020063117	0.022336713	0.023034973	0.019004863	0.018764325	0.019268996	0.018861791	0.011300525	0.017439363	0.014916335	0.014707949	0.010563928
-0.5001	0.029767714	0.02652265	0.026752671	0.026562831	0.030361157	0.027587133	0.026351021	0.026715204	0.02628123	0.025464569	0.025421655	0.02552954	0.024037129	0.02336614	0.025408261	0.024344074	0.023602713	0.023733394	0.021632063	0.019168457	0.018656872	0.024452202	0.016235955	0.014947152	0.018188363	0.024161602	0.019428557	0.017437668	0.018721484	0.018708475	0.022635003	0.020540497	0.021090928	0.019960687	0.023588244	0.020792658	0.022637515	0.020554504	0.021707763	0.020484605	0.020429684	0.018329621	0.019119018	0.014817929	0.011537044	0.012801913	0.009737902	0.004371586	0.002955368
-0.4501	0.028925389	0.027259809	0.026976309	0.02806082	0.028696325	0.028638549	0.026435655	0.028311885	0.026158125	0.024690089	0.026228123	0.026955031	0.022611144	0.023180458	0.023054089	0.027311535	0.021542168	0.023510881	0.027517431	0.021054001	0.021611726	0.025105758	0.017965926	0.02112198	0.025959391	0.024116049	0.021178014	0.018920501	0.021616182	0.017716068	0.021573172	0.022883817	0.019996082	0.021400492	0.023881416	0.023576011	0.023200351	0.021380011	0.021536846	0.020914514	0.019730481	0.018080946	0.020052042	0.017470185	0.012825012	0.017761721	0.015344325	0.013757205	0.011520129
-0.4001	0.028176238	0.027445769	0.027240915	0.027345412	0.028465629	0.028412173	0.025511399	0.02805463	0.025823842	0.026266851	0.026780508	0.026055943	0.024609554	0.024075218	0.026673106	0.026138832	0.024068607	0.024796835	0.026500837	0.019004087	0.01967619	0.020673283	0.020505754	0.02029386	0.018351717	0.020403621	0.019317204	0.019788475	0.021433471	0.018381367	0.023046976	0.022698415	0.019428487	0.01938474	0.02457042	0.022125101	0.021287174	0.021797724	0.022127548	0.020112463	0.018963668	0.0174033	0.020177814	0.016797317	0.010901666	0.017399072	0.015990967	0.014376316	0.01076059
-0.3501	0.02875052	0.027795388	0.027914451	0.028689927	0.028378565	0.029236817	0.028052436	0.027482384	0.026272244	0.025539954	0.027151369	0.024399185	0.024026433	0.02357378	0.026684008	0.023791597	0.025705475	0.024549928	0.025676042	0.017418998	0.024827863	0.019551454	0.024035345	0.019131508	0.022918418	0.021048146	0.022414243	0.016684872	0.021980183	0.01575817	0.024129064	0.023353847	0.021243352	0.018885008	0.024014414	0.021751731	0.023437706	0.020055786	0.022958637	0.021231984	0.018062582	0.018318236	0.020371219	0.01745334	0.01075314	0.016956998	0.016661806	0.015025353	0.010419288
-0.3001	0.030017904	0.028598801	0.027523741	0.02931162	0.02923989	0.029481253	0.02770396	0.02833138	0.025817045	0.026102867	0.026673937	0.027310738	0.02544114	0.023233196	0.026474135	0.028485173	0.023554283	0.025885938	0.025861041	0.020468778	0.023154868	0.019653399	0.02059451	0.022657649	0.02845964	0.023863119	0.020691673	0.023410345	0.023715086	0.017657597	0.023867332	0.02333239	0.01983348	0.020305924	0.024030414	0.023080932	0.021374911	0.020461401	0.021741776	0.022673326	0.018864449	0.018850019	0.020636954	0.017425941	0.012624797	0.018744232	0.016849953	0.016515693	0.012355473
-0.2501	0.031143699	0.027446567	0.027678972	0.027300561	0.029904998	0.029568443	0.027022099	0.027201551	0.026289821	0.02513076	0.027352813	0.025050259	0.023875726	0.023430207	0.025848847	0.024672661	0.022945885	0.024775214	0.0248303	0.018440873	0.017545294	0.026319719	0.018654764	0.014286505	0.018948106	0.023730542	0.02021134	0.013936996	0.020277072	0.018115914	0.02235217	0.020077208	0.020738539	0.020462869	0.022365761	0.020354113	0.022049549	0.019365985	0.021958184	0.018951643	0.019437438	0.017833841	0.018755579	0.015885178	0.013164565	0.016384022	0.015307156	0.014080262	0.012761336
-0.2001	0.028592256	0.028277888	0.027311607	0.028665496	0.029067658	0.028524621	0.027003649	0.028761447	0.025569539	0.025717594	0.026579054	0.026805876	0.024844559	0.023207137	0.023273625	0.027217553	0.024112697	0.023151089	0.024624359	0.021321833	0.023051384	0.022309435	0.018477553	0.023176063	0.024828293	0.022987772	0.021823697	0.018613457	0.021700113	0.018529656	0.023886707	0.022914112	0.019979089	0.02062448	0.024289266	0.021297589	0.021549422	0.0209222	0.021250748	0.020508857	0.016602966	0.017875245	0.019311082	0.01724455	0.012687982	0.017148986	0.015995768	0.015665998	0.011547167
-0.1501	0.02850956	0.02860701	0.028524602	0.028518299	0.028868359	0.0289364	0.026501101	0.028517054	0.026973477	0.026134695	0.02642415	0.025734039	0.025217865	0.024056609	0.02559647	0.025801268	0.024822274	0.023805941	0.023991412	0.019959525	0.022386744	0.022321723	0.020998054	0.018450178	0.024267746	0.023363843	0.021940921	0.019234622	0.022925972	0.01719661	0.023676908	0.022697828	0.019842792	0.019138337	0.023613187	0.022287243	0.021356198	0.020196226	0.021764446	0.020776649	0.018957742	0.017944487	0.019000748	0.016815047	0.011831964	0.017528844	0.016119817	0.014181661	0.011222203
-0.1001	0.030372597	0.027461786	0.028038891	0.028537892	0.029103594	0.028427196	0.026463212	0.027490799	0.026753671	0.026206706	0.024863466	0.025995818	0.023568578	0.023689712	0.024902104	0.024005518	0.024608756	0.025008609	0.022202641	0.018110827	0.017561882	0.025449505	0.016204328	0.019709526	0.02117827	0.02608108	0.018909929	0.012713233	0.019860279	0.018712968	0.022706357	0.020291259	0.020783357	0.018166387	0.021030229	0.018348975	0.022047497	0.019160172	0.020433713	0.018791654	0.019062023	0.017184951	0.018207612	0.016048129	0.01252876	0.015863746	0.01514071	0.011374696	0.009798908
-0.0501	0.031765132	0.025293361	0.027932506	0.028876958	0.030069386	0.027675769	0.027657507	0.027095072	0.02702341	0.02566903	0.026456255	0.024749804	0.025200183	0.023630464	0.025441202	0.022978379	0.025412253	0.026119789	0.025330175	0.015246636	0.020131046	0.026157444	0.019894759	0.009906706	0.019955171	0.022804342	0.020328517	0.011659807	0.020192857	0.016745316	0.021329459	0.017506955	0.019674453	0.018803103	0.022548542	0.020570048	0.023366958	0.018747819	0.019912339	0.018138224	0.019414975	0.016901519	0.018970698	0.014832501	0.012701251	0.014964523	0.014881322	0.012601303	0.012544288
-0.0001	0.03043601	0.027570493	0.028318141	0.028713152	0.029307077	0.028641585	0.027152686	0.027888753	0.027611124	0.024556504	0.026320365	0.02688747	0.025948735	0.022408902	0.025816123	0.027258467	0.026534746	0.023066767	0.027674698	0.019232391	0.024374155	0.021524182	0.022066441	0.015018828	0.022157986	0.019598233	0.025382156	0.015952621	0.021601593	0.016456271	0.022773305	0.019952715	0.018615797	0.018022741	0.023538044	0.019229162	0.022862629	0.01998668	0.022312282	0.020560507	0.018653793	0.017825841	0.020752944	0.016299397	0.011859672	0.016081092	0.01670278	0.014330818	0.012594543
0.0499	0.029270291	0.027516674	0.028098394	0.028099714	0.029763792	0.029096916	0.026061012	0.027928976	0.026434654	0.025561285	0.025347132	0.025873196	0.024308618	0.022868831	0.02483174	0.027563648	0.024686901	0.026397963	0.021580394	0.017972649	0.021220704	0.023898591	0.018256206	0.019222715	0.022398382	0.023346348	0.019656116	0.016413552	0.020823342	0.016411846	0.022096731	0.020423018	0.017686814	0.019478285	0.022899227	0.020923734	0.020927774	0.01844344	0.021144631	0.020045183	0.017032925	0.014504929	0.017769375	0.015549578	0.011057117	0.01647613	0.015325546	0.013836578	0.011418613
0.0999	0.031096694	0.027347333	0.02736531	0.028995274	0.029557858	0.029455868	0.025876673	0.028074391	0.027475401	0.02537986	0.025134661	0.025005262	0.024894702	0.025061909	0.024660904	0.02595884	0.023927514	0.026655629	0.026301422	0.019872737	0.020401372	0.023103738	0.016835575	0.016822536	0.021886848	0.02321873	0.018713375	0.018510155	0.018942459	0.017412438	0.021454327	0.019240055	0.019984239	0.017753695	0.020506364	0.019179005	0.021493093	0.019959375	0.020417833	0.018542149	0.018033884	0.017466744	0.018201942	0.014597249	0.012698703	0.016203982	0.014935592	0.013813173	0.012932451
0.1499	0.029401058	0.02588955	0.028550923	0.028365888	0.029012108	0.028442795	0.02797064	0.028844945	0.026428521	0.024162606	0.026905624	0.026077184	0.023572128	0.024118879	0.025841179	0.026360964	0.025490066	0.024593471	0.029890863	0.015699157	0.024232714	0.0207967	0.025364662	0.019237354	0.025330098	0.025404882	0.02646946	0.01458193	0.023494655	0.015565091	0.024338382	0.020420395	0.019271026	0.018097253	0.024471191	0.022181166	0.019943244	0.018279001	0.021183953	0.018674381	0.016611874	0.018386388	0.019993507	0.016258682	0.010304189	0.016504621	0.014860235	0.014215694	0.01150433
0.1999	0.030000046	0.028643271	0.029180006	0.029026897	0.028567634	0.029013804	0.026735611	0.028828512	0.026120589	0.025723153	0.027071667	0.026256303	0.025490084	0.023310036	0.025024387	0.027644079	0.024825853	0.024878732	0.024736142	0.019146869	0.021534889	0.02236572	0.017692128	0.021570019	0.025458653	0.026948439	0.020346749	0.016495728	0.022988923	0.017256485	0.02273185	0.022459725	0.01950859	0.018432685	0.02274137	0.023297317	0.020583236	0.020200634	0.02155538	0.020883376	0.017400978	0.016811734	0.018436938	0.017517591	0.010520998	0.016960073	0.015506522	0.014346275	0.01019428
0.2499	0.030107262	0.027044211	0.028168318	0.029871797	0.029410504	0.028247688	0.027044155	0.027145099	0.026322709	0.026557953	0.027702355	0.025699046	0.024342833	0.023526657	0.027011272	0.026304212	0.022195881	0.022993456	0.02539843	0.016627079	0.019904987	0.021786896	0.021531652	0.019274822	0.02224434	0.021936902	0.021094513	0.017865854	0.020852534	0.019485494	0.023092204	0.021081024	0.019730885	0.018777761	0.023549	0.020622415	0.020543995	0.020049026	0.019611249	0.019061994	0.017815596	0.016098955	0.019411579	0.015866178	0.010744751	0.016091859	0.015311349	0.013570837	0.011071564
0.2999	0.031501101	0.027137885	0.0277976	0.027727178	0.0297382	0.030431363	0.02744966	0.028247689	0.027325518	0.026304839	0.024798647	0.025596527	0.023252346	0.023973626	0.024267081	0.024093261	0.023460843	0.02518417	0.022192111	0.017397714	0.018287896	0.022867925	0.012099992	0.019754337	0.021909049	0.027599773	0.022295134	0.016776496	0.019634966	0.016424587	0.0194053	0.0192591	0.019339753	0.018908038	0.021198244	0.020220688	0.02127608	0.019463852	0.019344924	0.01773632	0.018048703	0.015569431	0.018214249	0.015285216	0.011082607	0.015171352	0.014754462	0.013929151	0.011612936
0.3499	0.029861222	0.027050997	0.028394302	0.029493294	0.029462905	0.02944367	0.027609801	0.02744529	0.026649005	0.025663557	0.026544633	0.026318736	0.025405307	0.023805653	0.026058613	0.026960527	0.024294424	0.025734262	0.024812346	0.020209721	0.019755959	0.024532471	0.01674511	0.015248421	0.020011333	0.019275185	0.02176328	0.013760455	0.018856436	0.015947517	0.022802884	0.021730522	0.019399776	0.016051333	0.02236643	0.020169389	0.021375694	0.020430211	0.020380893	0.020041697	0.018480682	0.016540321	0.018228459	0.01292555	0.008624319	0.010779946	0.007014302	0.001798559	-0.00185104
0.3999	0.031563446	0.027379882	0.028886957	0.028895505	0.030727825	0.029914215	0.027247472	0.027679475	0.027192499	0.025663236	0.025741646	0.025481864	0.024920293	0.024681682	0.025155	0.02427277	0.024517524	0.024711384	0.023037828	0.01607949	0.019269343	0.026389557	0.015555547	0.017554388	0.016925937	0.026753882	0.022937998	0.0145306	0.017321548	0.018398603	0.021936756	0.017994646	0.019241913	0.017575423	0.021485066	0.018184445	0.021346589	0.018567051	0.020531273	0.01830124	0.018663789	0.016729783	0.018169651	0.01397649	0.012327107	0.014656007	0.014689286	0.012572683	0.012274162
0.4499	0.030545901	0.02711597	0.029514174	0.028903963	0.029295937	0.029472979	0.027621621	0.028055798	0.027891374	0.025909984	0.027078722	0.025252077	0.024988109	0.023530418	0.026461104	0.023995791	0.025340641	0.024305426	0.027780894	0.019354279	0.022088938	0.022764489	0.022823031	0.018498554	0.021001201	0.021222382	0.023917026	0.013831046	0.021233593	0.017458945	0.022753138	0.021667435	0.019726118	0.016740915	0.02374063	0.019918336	0.021510669	0.018780185	0.020777549	0.017664548	0.018052425	0.015509499	0.019449139	0.015422457	0.011214236	0.015704436	0.015046364	0.013739386	0.010981614
0.4999	0.031309627	0.027489137	0.028871412	0.02941816	0.029458313	0.028108937	0.027559271	0.028020007	0.027671036	0.026624416	0.027357238	0.026117792	0.024876991	0.023796918	0.025481377	0.02642787	0.024870064	0.026521219	0.028763418	0.018209611	0.021540846	0.027061663	0.023661613	0.020023725	0.023592331	0.021823822	0.021769768	0.015388259	0.021229457	0.017094054	0.02264004	0.020023189	0.019652603	0.018981379	0.022882858	0.020058995	0.020640654	0.019313153	0.020196231	0.019689158	0.018362428	0.017545817	0.018815429	0.015538765	0.010817274	0.016672663	0.015884064	0.014489988	0.011163755
0.5499	0.030988515	0.027611661	0.028047456	0.029488005	0.0311768	0.028421991	0.028508189	0.028384235	0.027227524	0.025919539	0.027453284	0.025906967	0.025181407	0.025695027	0.026936914	0.02624024	0.024264572	0.02069	0.028168388	0.016881034	0.021296853	0.022246056	0.022936601	0.016097902	0.023119355	0.021105285	0.025027073	0.012155814	0.020249546	0.015090364	0.022476421	0.019945922	0.018272029	0.018669055	0.021971921	0.01998558	0.020160001	0.017868144	0.019316052	0.017756289	0.01909251	0.016645258	0.017786357	0.015904544	0.011506433	0.016013588	0.015347647	0.014312247	0.011344181
0.5999	0.029960261	0.028252952	0.029572653	0.030014873	0.029240241	0.029829771	0.027370005	0.027941597	0.026892086	0.027197428	0.026726185	0.026417821	0.025932667	0.024586712	0.025883068	0.02536519	0.024060373	0.025446689	0.024280577	0.017394873	0.019719999	0.019871613	0.01532672	0.019267212	0.021299545	0.025658796	0.018249666	0.016341125	0.02002144	0.018572248	0.021531141	0.022525421	0.018610329	0.018685094	0.020202106	0.020058077	0.021470865	0.018978654	0.019619849	0.019681932	0.018228044	0.017077085	0.017609796	0.015147478	0.010574269	0.01488482	0.015522308	0.013719244	0.010646752
0.6499	0.031465909	0.028065852	0.029104033	0.029259209	0.030968656	0.029378773	0.027191496	0.028885152	0.026967571	0.027076563	0.027251243	0.026418855	0.024104109	0.024422874	0.026546755	0.026602824	0.022746312	0.024201061	0.025023441	0.018484974	0.020351407	0.027645176	0.018413315	0.018057617	0.020942508	0.02015835	0.020042332	0.01784756	0.02070928	0.017319485	0.022606614	0.020702674	0.017938606	0.019912813	0.021832319	0.019837706	0.020827609	0.019267478	0.02070353	0.01915165	0.017616635	0.016718025	0.018150929	0.014539844	0.010150038	0.015996618	0.014878619	0.013261782	0.010902679
0.6999	0.031416347	0.028516641	0.02845056	0.030533702	0.030677032	0.029098226	0.027206854	0.028085398	0.027146129	0.026308328	0.027181972	0.027099399	0.02391501	0.023105603	0.025292599	0.025346558	0.022819835	0.024933257	0.023113348	0.022008438	0.019043112	0.026147854	0.016363201	0.017395132	0.022557761	0.023372089	0.01849315	0.018105961	0.019510098	0.016949428	0.021506774	0.020319329	0.018869138	0.019087949	0.019219919	0.019329226	0.020697423	0.019347684	0.018257342	0.018910098	0.017315035	0.016667012	0.017786885	0.014250479	0.01165395	0.014861841	0.014692118	0.013449643	0.010911632
0.7499	0.030392022	0.029594646	0.028103795	0.028494176	0.030191275	0.029042039	0.02749398	0.028983133	0.02510224	0.026321745	0.026827521	0.026419863	0.025047121	0.024367813	0.024839593	0.024626782	0.021512517	0.025127056	0.025834159	0.021795546	0.019330344	0.022813741	0.017897446	0.017309345	0.021423913	0.02340272	0.020194165	0.013814885	0.020455459	0.016238786	0.022903331	0.019815664	0.018917806	0.01730818	0.021412341	0.021043224	0.018761869	0.018910118	0.021270826	0.01950346	0.016349547	0.016039393	0.018084062	0.015055444	0.011117752	0.015293968	0.015260207	0.014447035	0.011538675
0.7999	0.031520338	0.028548151	0.028447809	0.029147291	0.03045525	0.029434222	0.028292996	0.027876854	0.027689621	0.026779089	0.026527134	0.026029785	0.026007927	0.024717229	0.026124983	0.025829462	0.02494569	0.021324545	0.024191629	0.019187446	0.02466561	0.025428284	0.019690019	0.017133505	0.018578114	0.022098957	0.020076628	0.018160164	0.020135131	0.015325661	0.021900781	0.020732905	0.018409949	0.017590528	0.022628206	0.019197047	0.020942405	0.019410881	0.021030957	0.019474354	0.017768964	0.015925948	0.017426739	0.015535728	0.011274889	0.015798342	0.014852236	0.014847105	0.011688834
0.8499	0.02995051	0.028664697	0.027824011	0.028794923	0.028582587	0.029302378	0.027495824	0.028679712	0.027054492	0.027073375	0.026900586	0.026823246	0.024492769	0.023333542	0.026056935	0.025597966	0.02399247	0.02422713	0.023384334	0.019431266	0.020707607	0.020760157	0.021955475	0.02078693	0.019755293	0.021825781	0.019940552	0.016504083	0.02015541	0.016724506	0.022276798	0.022108876	0.017103437	0.018245099	0.022116225	0.020426956	0.019419379	0.01880864	0.020426054	0.018750309	0.016286447	0.016100513	0.018681761	0.015060037	0.010930841	0.014846416	0.013933593	0.013272887	0.010023096
0.8999	0.029443172	0.028850547	0.029237547	0.030516294	0.028814211	0.029477432	0.028786214	0.02958695	0.026987329	0.026255051	0.027957223	0.027792474	0.025132531	0.02420523	0.026202437	0.025559319	0.023801699	0.023762454	0.029652426	0.020020862	0.024593117	0.02006762	0.02403569	0.020468615	0.024138122	0.022850002	0.02441017	0.017270069	0.021577868	0.017536546	0.02254446	0.020782785	0.019120766	0.018623462	0.022644804	0.020463603	0.019950641	0.018713218	0.020528186	0.01886423	0.016698098	0.016947965	0.017709593	0.015636122	0.00838585	0.014040561	0.011231297	0.01019693	0.005630112
0.9499	0.030292383	0.027434118	0.029836246	0.029870126	0.029734216	0.02913542	0.027333335	0.02891749	0.027586631	0.024457656	0.027218658	0.025431476	0.025143142	0.024551746	0.026672043	0.026710445	0.024677868	0.022530982	0.024164439	0.020069875	0.023547758	0.018947014	0.019554135	0.015178761	0.022959302	0.022630034	0.0212432	0.014528275	0.021253188	0.01635404	0.021331613	0.019259278	0.019394998	0.01659171	0.020853839	0.021550052	0.021368112	0.018298856	0.020424994	0.019647532	0.016865916	0.016286137	0.019574176	0.014295876	0.010331848	0.015964226	0.016133111	0.015510782	0.01139375
0.9999	0.03042266	0.027978799	0.028265486	0.029206013	0.030011308	0.030181117	0.028021583	0.028778406	0.027329157	0.026417402	0.027482879	0.026179693	0.026502789	0.023965464	0.026818898	0.02704696	0.024054887	0.023653028	0.027152384	0.018352826	0.02225005	0.018320156	0.020079181	0.017622506	0.023440155	0.023326851	0.023180501	0.013721647	0.021061115	0.016015566	0.022291113	0.019410129	0.019581111	0.019116478	0.020837818	0.019737861	0.020142781	0.019310095	0.020430445	0.018676559	0.016313367	0.016198804	0.017018198	0.014829495	0.010973119	0.015390387	0.015499032	0.014472026	0.013156125
1.0999	0.031036387	0.027920381	0.029584195	0.030121674	0.030499885	0.029710198	0.027934304	0.029321296	0.027987183	0.026026105	0.027724533	0.026247694	0.025715365	0.024492145	0.024833953	0.025095187	0.023490065	0.022768606	0.02385864	0.017201446	0.024849428	0.021024491	0.020702575	0.015649542	0.02724971	0.02022272	0.02293381	0.013379962	0.021831349	0.017902517	0.021292858	0.019405422	0.018134848	0.017061093	0.021297715	0.020230255	0.019758528	0.017942553	0.021525001	0.018966109	0.017238608	0.017566897	0.018275983	0.015750092	0.010521546	0.015143415	0.014211316	0.014559229	0.012147704
1.1999	0.031440157	0.029656624	0.029152851	0.029448064	0.030631675	0.029395094	0.028190025	0.027957241	0.027870436	0.02660735	0.027168665	0.026000143	0.02513067	0.024128942	0.024693298	0.025140011	0.022182946	0.022828469	0.026200311	0.017987191	0.022312841	0.024403628	0.020533944	0.015351449	0.022243486	0.021851747	0.020267159	0.015575416	0.019344051	0.017461424	0.022185703	0.018445171	0.018757233	0.017514627	0.020856339	0.020422598	0.021147026	0.018302079	0.01870648	0.017692783	0.017273313	0.01587039	0.016144428	0.014541139	0.011408201	0.013830828	0.014886333	0.013142754	0.012320485
1.2999	0.030319925	0.029464845	0.027711928	0.028834331	0.028746827	0.03013448	0.026693563	0.028028268	0.027021249	0.027513801	0.026611626	0.026614978	0.024289536	0.024251269	0.023431539	0.026655188	0.023620313	0.024943012	0.022551895	0.018788052	0.019272726	0.02439873	0.011770688	0.018726296	0.018452487	0.021777523	0.016471202	0.01534915	0.018700921	0.017926399	0.02032589	0.018670457	0.017154778	0.01748516	0.019465762	0.018424265	0.019631302	0.018218424	0.017842628	0.017293471	0.016743432	0.015627174	0.016846558	0.01352187	0.011465669	0.015323569	0.013661986	0.012936087	0.012269038
1.3999	0.029961362	0.028706497	0.029384497	0.028779608	0.030107525	0.029588653	0.02796875	0.028406941	0.026420781	0.027445933	0.027450236	0.026860781	0.024943291	0.026082104	0.024430002	0.024787379	0.023239773	0.024015532	0.024199207	0.018747492	0.020339045	0.020945219	0.018370988	0.019670008	0.020806202	0.020890791	0.019205005	0.014560189	0.019527212	0.017686714	0.020329483	0.019152014	0.016613947	0.017726445	0.020819721	0.020187086	0.018387685	0.018638406	0.019678932	0.017703088	0.015229247	0.014921985	0.017513256	0.013091345	0.009301471	0.015077017	0.012682515	0.01226211	0.010089783
1.4999	0.031144237	0.027842133	0.029476298	0.029790518	0.030413063	0.029843802	0.027649499	0.028381521	0.028033394	0.025796028	0.027049201	0.025259182	0.025448955	0.024261783	0.02493465	0.023943269	0.024018272	0.024145407	0.026707851	0.017987376	0.018750071	0.021600509	0.022159838	0.015484484	0.021673533	0.020017775	0.022281844	0.014549889	0.020422566	0.017621218	0.021266662	0.017938523	0.019044786	0.015675247	0.022041862	0.018600721	0.018845071	0.016626813	0.019175888	0.016867362	0.016011126	0.015694066	0.016770611	0.014522946	0.010253955	0.014303504	0.014299575	0.012922192	0.011936532
1.5999	0.03135127	0.029476843	0.029409267	0.030496411	0.031780928	0.029478647	0.028178999	0.029392524	0.028919696	0.02646149	0.027172855	0.025756914	0.02377667	0.024903926	0.024998894	0.023692588	0.022194115	0.023238899	0.024117547	0.013913529	0.018768765	0.024275734	0.018706469	0.015821341	0.017712755	0.022006062	0.022040457	0.011802037	0.017149969	0.015414727	0.020731378	0.018833292	0.018459372	0.016343847	0.020282158	0.015650035	0.01969789	0.018278625	0.020225151	0.017338715	0.017086551	0.013941351	0.017387523	0.013027803	0.010882658	0.014184467	0.01316109	0.013688394	0.010730262
1.6999	0.031614556	0.029083252	0.02955026	0.030195293	0.031573913	0.029038492	0.0288624	0.027996739	0.029031825	0.025952652	0.02690267	0.02619223	0.025508097	0.025405856	0.024620852	0.023726102	0.023928337	0.025420735	0.022890907	0.017688057	0.022679286	0.020641336	0.019742539	0.014983469	0.022498518	0.021725933	0.018121857	0.012154778	0.01699073	0.015453158	0.019074918	0.018469473	0.018131996	0.016067931	0.020149354	0.017565897	0.01998998	0.01804177	0.01783459	0.018337818	0.016547498	0.014766494	0.016812656	0.014048197	0.010076366	0.014061095	0.014189407	0.013188204	0.012122815
1.7999	0.030738143	0.030081777	0.02950706	0.031576332	0.029888767	0.030592093	0.027505687	0.030053661	0.026675702	0.028159751	0.027432177	0.028024032	0.025554265	0.025789205	0.025834939	0.027460657	0.02438894	0.023290503	0.024616958	0.022401538	0.023932684	0.021015766	0.020709742	0.026139595	0.025610782	0.024390913	0.019521772	0.019713911	0.020558654	0.017052478	0.020913487	0.020805739	0.017094062	0.01834393	0.021538061	0.02076085	0.019651546	0.017794249	0.019287268	0.019099667	0.016560852	0.01604803	0.017342087	0.015735286	0.009026874	0.015031965	0.013727873	0.013638114	0.009131071
1.8999	0.03157877	0.028463986	0.02988247	0.030109437	0.031613701	0.029238931	0.028184612	0.028900957	0.027756994	0.026491165	0.027895305	0.026948647	0.026144425	0.024730471	0.025434287	0.02519434	0.024327474	0.02380419	0.025844444	0.021659455	0.02577762	0.02101664	0.020807728	0.016244259	0.022439508	0.021391739	0.020547314	0.015833842	0.02049185	0.015997096	0.019688155	0.017559318	0.017621601	0.018699257	0.01951047	0.016067584	0.018954664	0.017604852	0.019339447	0.017470088	0.017169415	0.015338948	0.016313036	0.013608925	0.009104131	0.013266456	0.012864848	0.012645477	0.008931104
1.9999	0.032611403	0.027273983	0.028439156	0.029393188	0.031392509	0.029254279	0.027413484	0.027226997	0.028146607	0.026543075	0.026468009	0.025311646	0.025509883	0.026113151	0.026406403	0.024270247	0.022895447	0.025551313	0.021992147	0.015536919	0.01837316	0.022251188	0.01570877	0.010845596	0.016330742	0.021267591	0.019447241	0.011486027	0.016787101	0.016428835	0.019099858	0.018297114	0.016479757	0.015415727	0.02023831	0.015614367	0.020331013	0.018154264	0.017629347	0.015483902	0.017188302	0.013603981	0.01565266	0.011926448	0.010755098	0.013014383	0.013245855	0.011460173	0.012770108
2.1999	0.029368154	0.028246483	0.029636315	0.030031327	0.030067045	0.029173324	0.028987651	0.028984927	0.027716807	0.0271193	0.027286754	0.026013453	0.026724968	0.023336617	0.027200642	0.02681435	0.023665751	0.023748687	0.027336941	0.015688186	0.020432176	0.020153123	0.019225298	0.019693397	0.019744268	0.021674612	0.019574103	0.015998262	0.020704286	0.016982562	0.019910536	0.018949599	0.017727132	0.015421274	0.019186669	0.0189866	0.018779953	0.01835332	0.018447799	0.015965571	0.015549039	0.014958314	0.015586482	0.014096657	0.008954774	0.012750078	0.012035418	0.010914559	0.006932733
2.3999	0.031146597	0.029365529	0.028630096	0.030569917	0.029947008	0.03041615	0.028467059	0.029135047	0.027072891	0.027350443	0.027433612	0.026990794	0.025611594	0.026231176	0.025642405	0.024930136	0.023570319	0.025753219	0.023509691	0.017989746	0.017998931	0.0214	0.016013534	0.017070978	0.020036824	0.022751409	0.018449872	0.016175549	0.018886509	0.019004323	0.020167758	0.018873991	0.017645742	0.018602897	0.019081421	0.018137389	0.018709196	0.01850978	0.017498732	0.016777383	0.014502441	0.014065312	0.015931169	0.013248561	0.008876907	0.013769876	0.011597594	0.010793401	0.00801573
2.5999	0.032092381	0.029315824	0.030089413	0.030970311	0.031932248	0.030529648	0.028416167	0.0296857	0.028677427	0.027651387	0.026843845	0.027214377	0.025626032	0.025638352	0.025794479	0.02610181	0.024071431	0.024467123	0.02447981	0.018999761	0.019633283	0.024803732	0.016703689	0.019049469	0.020461795	0.025359325	0.016562642	0.014923618	0.016959737	0.015706366	0.020651942	0.0200543	0.01668787	0.017417285	0.019307813	0.018444441	0.018682995	0.017913015	0.018264413	0.016450829	0.014678003	0.014445305	0.016365651	0.014321131	0.009397914	0.014968161	0.012431076	0.013427659	0.009177519
2.7999	0.033170265	0.029723268	0.030382092	0.029265456	0.03160875	0.029215595	0.028952943	0.02903543	0.028342617	0.027993636	0.027497082	0.025505532	0.026320962	0.025009705	0.025252944	0.023795978	0.023033801	0.023572423	0.021545082	0.016018176	0.01918843	0.02218994	0.018386683	0.015292474	0.018742102	0.020457535	0.018494812	0.012436339	0.020213728	0.01646893	0.019224638	0.01847735	0.017029472	0.017214117	0.019449739	0.016523056	0.018236825	0.017299826	0.018917528	0.016401644	0.016856091	0.014098395	0.015123923	0.012599886	0.01026632	0.015041436	0.013906833	0.01189913	0.010187189
2.9999	0.033511398	0.027954572	0.030900056	0.030026595	0.030553805	0.030698412	0.028650209	0.029373316	0.027681555	0.026437949	0.02765018	0.025807511	0.025688159	0.024660076	0.026521355	0.027139475	0.023473745	0.021980188	0.025016014	0.018838244	0.023367953	0.018228031	0.020128167	0.017263507	0.023604426	0.022470688	0.01993932	0.01437032	0.020504968	0.015051146	0.020110712	0.017568753	0.017012745	0.015519314	0.020224815	0.017985321	0.017854295	0.018028296	0.016953307	0.017441466	0.014670678	0.014265697	0.015570569	0.014028388	0.008809576	0.01423384	0.013227649	0.010758323	0.008470392
3.1979	0.032392078	0.029116624	0.029548946	0.030720847	0.031600693	0.0300305	0.02749753	0.029481618	0.02838849	0.027262016	0.027316478	0.02625731	0.025476415	0.024546189	0.024763717	0.026150664	0.024089337	0.024266809	0.02487232	0.016028793	0.020070787	0.01743892	0.015477475	0.017366632	0.020872762	0.020237168	0.017579881	0.013735222	0.019885321	0.017008884	0.018867865	0.018188067	0.017916998	0.017398502	0.017957457	0.015571686	0.017240097	0.016653535	0.017923701	0.017478501	0.0141435	0.014459172	0.015633118	0.013524789	0.009698555	0.014151633	0.013430384	0.011238437	0.009212926
3.4092	0.03200306	0.028861528	0.028981267	0.030711525	0.031556807	0.030447884	0.028519317	0.029929963	0.027882341	0.027849904	0.026738758	0.026021898	0.025236106	0.024506537	0.026758093	0.026265771	0.022732385	0.025518958	0.02288638	0.017939199	0.019573913	0.020570185	0.013865117	0.016562836	0.022818166	0.021562565	0.02030856	0.012894114	0.019231179	0.017794832	0.018636578	0.019675555	0.017422555	0.015934601	0.018737223	0.017728293	0.019351113	0.015316511	0.018051263	0.016668603	0.014773348	0.014292302	0.015431704	0.012264498	0.009510405	0.013616564	0.012507989	0.010789933	0.00895825
3.6346	0.031773594	0.028709202	0.030443819	0.030473422	0.030402845	0.03074051	0.028051821	0.030743319	0.02852506	0.027594391	0.027411742	0.026526401	0.025604554	0.024753183	0.024152829	0.026449613	0.023750864	0.023189683	0.021549086	0.020120316	0.020094623	0.024129483	0.018149555	0.0195005	0.020986459	0.021683618	0.020329307	0.016201184	0.015797497	0.016796505	0.019443779	0.018540861	0.015725377	0.015491171	0.018770759	0.017139496	0.017619978	0.017640443	0.017805777	0.015563823	0.014641421	0.014474734	0.015966654	0.011765655	0.006738898	0.014886311	0.0139418	0.011191307	0.009660364
3.8746	0.034613324	0.028545873	0.031171902	0.028527049	0.032509952	0.029969657	0.028735483	0.029323661	0.029522728	0.027919135	0.027824745	0.026355775	0.025719825	0.025430109	0.025921567	0.024751381	0.02204947	0.023998404	0.023663235	0.014475056	0.019273159	0.019634651	0.018043687	0.01300915	0.015522878	0.021627819	0.017395949	0.012633499	0.016538156	0.017315655	0.018309686	0.015318175	0.015881372	0.014670045	0.01809009	0.013708912	0.018800597	0.017325773	0.017805978	0.014872712	0.015653627	0.013485282	0.014846435	0.010733727	0.009509044	0.012162581	0.013059358	0.010486977	0.011419793
4.1306	0.030975711	0.028868183	0.029804122	0.031131213	0.030061516	0.030328109	0.029480315	0.029799856	0.028248705	0.027811293	0.028927023	0.026891921	0.026312959	0.025643529	0.026283314	0.024077167	0.023967148	0.022722223	0.028244563	0.018651708	0.020539581	0.01822141	0.020002877	0.018587932	0.022464638	0.021534437	0.021872556	0.017051177	0.019892608	0.015719558	0.021403769	0.01908671	0.016858795	0.015760687	0.019422281	0.017521926	0.018132644	0.016784895	0.017187929	0.016401191	0.013981575	0.01347521	0.015206693	0.012297551	0.006418572	0.010594596	0.007698877	0.00457377	-0.000187493
4.4039	0.032281643	0.028961285	0.031023106	0.031102612	0.03111591	0.031556078	0.028742831	0.029906849	0.028737759	0.02815632	0.027177078	0.026972758	0.026119885	0.025211693	0.02547449	0.025541525	0.024195592	0.022977224	0.026108218	0.019462924	0.019381262	0.022667123	0.017926649	0.021219068	0.020955428	0.016555179	0.016119225	0.015414208	0.018042622	0.016927632	0.019257445	0.017750937	0.016788319	0.016724071	0.01833122	0.01783738	0.017079255	0.015728374	0.016785858	0.017206858	0.013745746	0.013981874	0.014926365	0.013094299	0.008041152	0.012884257	0.01273796	0.011755227	0.009852659
4.6946	0.032181553	0.029542397	0.031186288	0.031104675	0.031242239	0.031129919	0.029413001	0.029625274	0.028015181	0.027415833	0.028546419	0.028146323	0.027109923	0.025577339	0.026526344	0.025979983	0.023548919	0.023861949	0.02482326	0.020958411	0.02215298	0.017582585	0.020337688	0.022136493	0.023979071	0.022928615	0.018435357	0.015183983	0.015722726	0.015921902	0.020173565	0.020483064	0.014834144	0.015150118	0.019353793	0.018667217	0.016133383	0.015889254	0.016667327	0.017101177	0.013636958	0.013088372	0.014790576	0.013556482	0.008443691	0.014196212	0.012917305	0.011030768	0.009112383
5.0046	0.0334758	0.030189621	0.030794194	0.030710125	0.032125977	0.032132186	0.029221856	0.030385373	0.028682228	0.026586244	0.027141138	0.02737965	0.025670352	0.024130075	0.024811648	0.025506432	0.024788188	0.02252835	0.02422102	0.019512247	0.018303643	0.022413963	0.018384559	0.021853764	0.017393989	0.022906306	0.018170036	0.0150999	0.017375205	0.01628228	0.01785153	0.017251512	0.014314902	0.017642184	0.019115969	0.018036297	0.018607011	0.017445134	0.018108003	0.016869351	0.014637917	0.013134237	0.015573392	0.012599824	0.008207214	0.013251405	0.012824719	0.011197838	0.009814887
5.3352	0.033287925	0.029385931	0.030396632	0.031066139	0.031283454	0.030722802	0.028761674	0.030140576	0.02831264	0.027195997	0.027464026	0.02714343	0.025542731	0.024450834	0.025982258	0.026325829	0.023746172	0.020848	0.024415036	0.019336336	0.023381635	0.020189968	0.019515007	0.015097884	0.019608005	0.022427098	0.017877949	0.011389409	0.018015322	0.016277916	0.019970718	0.017542814	0.015668172	0.014474573	0.019075084	0.016892093	0.016512269	0.016852244	0.016177439	0.014960502	0.01445022	0.014579582	0.014841116	0.012359711	0.00854104	0.013586671	0.012423068	0.010822773	0.00894575
5.6879	0.035101452	0.028900524	0.030484315	0.030063376	0.032576915	0.030694045	0.029439287	0.028716527	0.028831431	0.026902813	0.028159056	0.025820178	0.025906174	0.023363799	0.024236688	0.026479807	0.022834326	0.025653282	0.021581279	0.015020146	0.018168444	0.021469954	0.013079952	0.015899418	0.017040821	0.024649121	0.017659287	0.01616114	0.016158314	0.014096233	0.017279681	0.015771149	0.014921306	0.015421943	0.018160223	0.015084181	0.01670886	0.015512491	0.015363488	0.014107907	0.014110236	0.012018566	0.014546651	0.010807612	0.008984076	0.012852558	0.012199812	0.010908701	0.008980563
6.0632	0.03327226	0.030544969	0.029815441	0.031858415	0.031964543	0.030839257	0.02909112	0.030535425	0.028451421	0.028114531	0.02725299	0.027976665	0.026422026	0.023637454	0.025012838	0.026246966	0.022629236	0.024919159	0.022254542	0.018290757	0.022376127	0.02111077	0.018401159	0.017655321	0.019759721	0.022015687	0.018980162	0.013832898	0.016583754	0.016524594	0.017890589	0.016847212	0.015853587	0.01570651	0.016649039	0.015874128	0.016248253	0.016971383	0.016174492	0.01577365	0.014195654	0.013608101	0.014358856	0.012267581	0.006970101	0.012307041	0.010917433	0.009863693	0.008676449
6.4639	0.034522861	0.029610203	0.030285196	0.029874817	0.032764798	0.03160511	0.029553738	0.029333605	0.029061666	0.028027303	0.028768916	0.026640869	0.0263444	0.02448993	0.025853938	0.026908001	0.023125297	0.023851134	0.027487336	0.017112112	0.021897524	0.018768121	0.018046697	0.014626245	0.018549206	0.02148952	0.017063957	0.014053986	0.017547989	0.013685132	0.017989383	0.017116484	0.016448381	0.012727025	0.019855741	0.015010743	0.017051874	0.01541298	0.017063094	0.015820884	0.013985455	0.0117463	0.014895384	0.011723975	0.007807794	0.013252103	0.013150209	0.01184002	0.01090857
6.8912	0.034064892	0.029281219	0.031710561	0.03183366	0.032494643	0.031352792	0.030550945	0.030091292	0.029463083	0.0283136	0.028031521	0.026675441	0.025925734	0.023862346	0.027131048	0.025068556	0.025412093	0.021928628	0.025648767	0.016271038	0.016999709	0.019789161	0.021671583	0.017795925	0.019419284	0.022173259	0.018213194	0.014947735	0.016309937	0.014581589	0.019044179	0.016449164	0.014942281	0.015561012	0.018690092	0.015887397	0.017184917	0.016098191	0.016367034	0.014363182	0.015335773	0.012678163	0.015171187	0.011680623	0.008163742	0.012934718	0.012898469	0.011284949	0.009699418
7.3459	0.032109823	0.031649037	0.030474546	0.03111471	0.032770094	0.030085442	0.029327077	0.030451733	0.028072943	0.028179538	0.028745115	0.026286232	0.027099637	0.025822757	0.025666302	0.026017411	0.02302979	0.023376983	0.02099811	0.017196498	0.021584605	0.020668945	0.018269748	0.019777689	0.022140646	0.022677613	0.018172534	0.014559749	0.017206814	0.015304216	0.018904235	0.017235371	0.015622076	0.014150884	0.016780869	0.014981649	0.015711533	0.014641825	0.016330281	0.015696176	0.013085287	0.012312218	0.013102847	0.011619603	0.006082661	0.013165511	0.011468491	0.012277622	0.009047575
7.8312	0.033972014	0.029501873	0.030939616	0.03038713	0.032316051	0.03169607	0.029447373	0.030631293	0.029360832	0.027651988	0.027149619	0.027704283	0.026176885	0.025716263	0.025335009	0.024498327	0.021389483	0.024329852	0.021107255	0.017248119	0.019303238	0.021363709	0.014300563	0.015567825	0.016969023	0.021395016	0.013977443	0.01228325	0.018336593	0.016013154	0.016669688	0.014366588	0.015593211	0.014693726	0.015891588	0.015012787	0.015876546	0.01558885	0.015121686	0.013489909	0.012542796	0.011720688	0.013280091	0.011304112	0.007613761	0.01349384	0.011354716	0.010959334	0.008919769
8.3486	0.034182038	0.029893858	0.032025803	0.03098914	0.033141564	0.031588276	0.029497314	0.030389965	0.029399055	0.028028488	0.027780204	0.026638837	0.026885847	0.026098328	0.025428451	0.024767468	0.021911556	0.021819748	0.02515268	0.015015431	0.020550513	0.018829148	0.017546124	0.016007915	0.018442653	0.020725376	0.02080911	0.012461011	0.016979165	0.015199008	0.023086266	0.015172516	0.015463053	0.015978765	0.019819276	0.01706849	0.01637288	0.015151584	0.015640636	0.01423481	0.0130401	0.012351535	0.014376609	0.01220367	0.00734719	0.012260391	0.012249194	0.01052578	0.009703706
8.9006	0.033370998	0.029956606	0.031220265	0.032326618	0.032967222	0.031456544	0.029544142	0.030210539	0.028809539	0.028149484	0.02874966	0.027284185	0.027107508	0.026063083	0.026098766	0.026142003	0.024745986	0.023332112	0.025005523	0.015719126	0.019561111	0.02252075	0.019892126	0.012729069	0.020313685	0.022966513	0.021232485	0.013676952	0.016652513	0.013184167	0.019305798	0.016566203	0.014354355	0.014286111	0.017075562	0.015614193	0.017258554	0.015259138	0.016658276	0.014338008	0.014026902	0.012877898	0.014190938	0.012670436	0.007630467	0.013462811	0.012145325	0.010255775	0.009753007
9.4886	0.034940264	0.030722688	0.031878885	0.030673667	0.033705569	0.031159711	0.030057135	0.030515164	0.029688456	0.02868173	0.028752014	0.027738631	0.026357296	0.025316918	0.02658416	0.024078081	0.022463243	0.021757093	0.025497749	0.017557118	0.019116804	0.020470922	0.016887248	0.013262577	0.017174189	0.020655508	0.018155381	0.011224906	0.015701593	0.015866448	0.016777823	0.015059503	0.016329264	0.014408777	0.018551748	0.01438775	0.016476172	0.01427775	0.016084959	0.013036235	0.013732356	0.012026976	0.014264242	0.011023727	0.006744549	0.011009846	0.011712166	0.010958425	0.008481605
10.1152	0.0346129	0.030852631	0.031594158	0.031562378	0.032424552	0.031941968	0.029519186	0.030951241	0.02977585	0.029731572	0.027696136	0.027019735	0.026247974	0.02529969	0.024482082	0.026180966	0.022440333	0.021448826	0.023538933	0.019070522	0.020807272	0.022997996	0.013391345	0.02023072	0.015519472	0.02333339	0.020455644	0.012861332	0.016290326	0.016544758	0.017315143	0.015527008	0.014509545	0.013450329	0.015602097	0.015552243	0.016796822	0.014899449	0.014406304	0.014765752	0.012839174	0.012824544	0.014062109	0.011410616	0.007562438	0.013287263	0.011906975	0.010437147	0.009556812
10.7832	0.033252669	0.030569509	0.032152302	0.032482423	0.033406001	0.032188092	0.030133008	0.030736071	0.029302396	0.028829391	0.028158664	0.027579829	0.027078603	0.025720744	0.025032323	0.024454606	0.022543498	0.023490157	0.022362611	0.016945175	0.014872274	0.021702678	0.015082035	0.011808958	0.019882387	0.023655454	0.013611227	0.011373293	0.017699594	0.012749435	0.016822547	0.012778814	0.016177291	0.012782352	0.017518108	0.012805689	0.015142365	0.014689635	0.015471752	0.013361554	0.012718969	0.011168423	0.0126515	0.010430658	0.006949605	0.012519889	0.009836704	0.007608663	0.00466043
11.4959	0.033663077	0.031177164	0.032257054	0.032450477	0.034490213	0.032424368	0.029929191	0.030899045	0.029782314	0.027841255	0.028815675	0.027680758	0.026336474	0.024071857	0.026096193	0.024524527	0.024854845	0.022181921	0.024717779	0.017753383	0.02230495	0.01518874	0.017957644	0.01196978	0.019562495	0.021815857	0.019880564	0.013748428	0.017335984	0.01451431	0.018003812	0.016601026	0.013957849	0.012683087	0.016670609	0.014690204	0.016021495	0.014876809	0.015367933	0.014552722	0.012807502	0.010103995	0.012895214	0.010854189	0.006419013	0.009725074	0.008152105	0.006242248	0.001840782
12.2552	0.032498381	0.030638417	0.032483269	0.031370033	0.032935687	0.031597073	0.030452709	0.032090781	0.029363687	0.028015678	0.028529719	0.027497084	0.026241646	0.025251938	0.024627065	0.025825528	0.024393214	0.022131259	0.023832233	0.022365501	0.023405825	0.018963978	0.018918701	0.017750296	0.019091751	0.019835022	0.017792391	0.014395754	0.018026335	0.014064325	0.01804197	0.015630005	0.014778405	0.014932561	0.016935271	0.01528586	0.015789381	0.015479415	0.015325383	0.014611091	0.012049713	0.011472487	0.013132989	0.011585518	0.006375013	0.011839015	0.010682206	0.009358219	0.006757446
13.0646	0.035253278	0.031743074	0.031185668	0.032618744	0.033235789	0.031605991	0.030179376	0.031240657	0.029585625	0.028427237	0.029187179	0.028183918	0.027201251	0.024842351	0.024143553	0.025210629	0.024886887	0.020551438	0.025413745	0.015803017	0.018565163	0.021514537	0.018017642	0.017655426	0.020291649	0.020103347	0.01799067	0.010912314	0.01814412	0.013692373	0.017822296	0.016616028	0.014237586	0.014637358	0.017118069	0.014460612	0.015868229	0.015738622	0.015933048	0.015036857	0.012830362	0.013133314	0.014372122	0.012004131	0.007783058	0.012757372	0.011596198	0.010272904	0.007715014
13.9279	0.034939277	0.030619641	0.032683056	0.032795877	0.034377153	0.032156521	0.030328106	0.031100396	0.030391062	0.027630192	0.028210374	0.028469453	0.025812275	0.024331684	0.025368669	0.023699163	0.024106888	0.024389631	0.022755845	0.015870841	0.018876354	0.022929258	0.014158511	0.013236633	0.015888234	0.019143375	0.016299884	0.013650607	0.016233834	0.013927975	0.015911751	0.013657635	0.013003298	0.012872825	0.017562664	0.013033202	0.015145254	0.014535048	0.014420149	0.014619715	0.012412867	0.010981358	0.015028111	0.01076703	0.007769992	0.011109581	0.012328209	0.009840979	0.009455892
14.8479	0.034388282	0.032292997	0.032249782	0.033640428	0.032602609	0.031940926	0.031288488	0.032757266	0.029244245	0.028380642	0.029868531	0.028700552	0.027568661	0.025022314	0.027968755	0.027654302	0.024337796	0.023640349	0.027734709	0.019167546	0.025906972	0.016172953	0.022052061	0.015658243	0.025520046	0.019731084	0.019966102	0.013013559	0.01873117	0.013165331	0.019473731	0.016437094	0.014576584	0.01375576	0.018001827	0.016701365	0.014936415	0.014238309	0.014803252	0.015699054	0.011289771	0.012222284	0.014058791	0.012917848	0.006222953	0.013064407	0.012822306	0.011910427	0.007921161
15.8286	0.034165221	0.032584907	0.032800406	0.03205414	0.031877711	0.033144667	0.030274853	0.03196326	0.030664915	0.029230617	0.029132421	0.028226065	0.027416489	0.026360804	0.024663328	0.027365769	0.023717422	0.024498068	0.022493859	0.020389513	0.01932287	0.020470595	0.015959118	0.019440414	0.018574465	0.017877822	0.016723473	0.017110989	0.019079393	0.014513033	0.016652426	0.015247401	0.012722344	0.014844547	0.014962359	0.015464708	0.015985043	0.015837827	0.014835543	0.013902065	0.012298723	0.010786743	0.011575835	0.010395727	0.006624112	0.011937139	0.010577833	0.009562284	0.005706951
16.8739	0.034314323	0.032427132	0.033533815	0.033319124	0.035050159	0.033811898	0.030846947	0.032349297	0.030938576	0.029775372	0.029644476	0.029434423	0.027814075	0.025671382	0.026938171	0.027876589	0.025635323	0.022993692	0.023588087	0.018731169	0.022141133	0.019669632	0.019175173	0.018472561	0.022387897	0.023296644	0.015952497	0.01443882	0.018628965	0.014934685	0.017001348	0.01809955	0.013948957	0.01521836	0.018094201	0.015858794	0.015093252	0.01505298	0.014906894	0.016714446	0.0124625	0.012639634	0.012748173	0.011375537	0.006115302	0.013486051	0.011578017	0.012650984	0.008198743
17.9886	0.034125221	0.03200906	0.032968252	0.032745642	0.034293153	0.033474707	0.03121752	0.031480404	0.030883248	0.030040729	0.029469205	0.029199181	0.027256698	0.027393431	0.026179585	0.026435732	0.02269393	0.024251569	0.023312105	0.018482968	0.017576466	0.023349124	0.019326067	0.01917206	0.019512052	0.020753229	0.012735663	0.011204818	0.01740519	0.014359201	0.016490561	0.015411724	0.01441744	0.014966456	0.015189919	0.014307265	0.015088485	0.014407542	0.014552676	0.013676436	0.012744573	0.010892345	0.011962897	0.010245193	0.006348793	0.012063803	0.011626438	0.00987741	0.009073708
19.1772	0.035346502	0.032077719	0.032780167	0.033402849	0.034324409	0.03248837	0.031289851	0.031543818	0.029779598	0.030396374	0.029484195	0.028688134	0.027959216	0.027065218	0.026056633	0.026438823	0.024147328	0.026286167	0.025847003	0.01503147	0.01904081	0.021545014	0.016141128	0.020245618	0.020446838	0.023213147	0.020315179	0.015647654	0.017396281	0.01477111	0.0171253	0.016625239	0.01325022	0.013120044	0.016308664	0.014646988	0.014488686	0.015200395	0.014911087	0.013893134	0.012110486	0.011510351	0.012710656	0.011367375	0.006568517	0.013391241	0.011096966	0.009405121	0.008376103
20.4439	0.036005811	0.031571797	0.033479652	0.033135061	0.035109768	0.032921114	0.031197742	0.031825977	0.031578533	0.028957694	0.029479516	0.028418356	0.028289403	0.025445719	0.025792093	0.025761858	0.023105456	0.025372999	0.025214992	0.014739398	0.019421008	0.019352331	0.017403779	0.011298768	0.016820264	0.020414525	0.016976714	0.010740371	0.016213269	0.014176855	0.016547622	0.014447437	0.014629291	0.011842133	0.015800126	0.013925649	0.016974299	0.013468802	0.015247152	0.012286292	0.013027866	0.010930489	0.013653757	0.010188757	0.007734929	0.011619912	0.011698102	0.010178118	0.008492929
21.7946	0.037110773	0.032430528	0.032719923	0.033137751	0.034768747	0.032664054	0.03116677	0.031893618	0.031103453	0.029415735	0.02923228	0.029193396	0.027486738	0.02661827	0.027513395	0.027232226	0.022752192	0.024647788	0.026832249	0.016428771	0.018212292	0.020122557	0.018447643	0.011180999	0.015979613	0.021420518	0.016020436	0.009683472	0.017031466	0.014144615	0.018672381	0.016016863	0.012700611	0.012235067	0.018726953	0.012584061	0.015858986	0.013565526	0.014411344	0.01336127	0.013063601	0.012098218	0.01160231	0.009583193	0.006653134	0.012137288	0.011267664	0.008914753	0.007079352
23.2346	0.03578416	0.032107242	0.033913351	0.032636777	0.034944985	0.032917515	0.031207943	0.03176727	0.030677758	0.030336074	0.028681628	0.02809654	0.028349587	0.026047506	0.025611829	0.026891074	0.022694235	0.023918519	0.021717584	0.013479489	0.019310095	0.021491698	0.01728311	0.017057363	0.018072418	0.020937239	0.017660265	0.013279867	0.01592797	0.013194342	0.016482265	0.014272685	0.013539596	0.012228323	0.016046282	0.013339671	0.016080972	0.013023109	0.013791085	0.014125578	0.012688023	0.01035449	0.012365128	0.009825987	0.006369932	0.010771935	0.008844797	0.005699233	0.003565797
24.7692	0.035371186	0.032805765	0.034147361	0.034126323	0.034394649	0.033611934	0.031853472	0.033480396	0.030584891	0.029871536	0.0296439	0.028532199	0.027114409	0.0250477	0.026204033	0.025637123	0.026791533	0.024412598	0.024029088	0.017751811	0.020339025	0.018675057	0.017758023	0.012732081	0.022064654	0.017611925	0.018527073	0.012726819	0.016844969	0.013163843	0.016620603	0.016229819	0.014084189	0.012050069	0.016672868	0.012876531	0.015790773	0.013620124	0.015546905	0.01504515	0.012183812	0.011381799	0.013606091	0.010836007	0.006999351	0.012606094	0.010725473	0.010822737	0.007290366
26.4052	0.035151399	0.032396271	0.03323502	0.034243776	0.033751076	0.032971423	0.030540354	0.031645792	0.030747778	0.029129321	0.028333609	0.029486558	0.027277034	0.025547652	0.025805538	0.024820119	0.024359487	0.022959837	0.025553731	0.01569807	0.021171103	0.019680319	0.017525085	0.016233865	0.022756822	0.019997927	0.01814304	0.010263714	0.015354066	0.010719707	0.017257635	0.015667745	0.013487384	0.013881118	0.015775391	0.014358917	0.015939247	0.013611007	0.01510794	0.014263845	0.009666028	0.011053433	0.014057937	0.011107347	0.007271467	0.01080253	0.011197841	0.008398487	0.006238499
28.1499	0.035623891	0.032549814	0.032737133	0.034348151	0.034158952	0.033622885	0.031038748	0.032511401	0.032007605	0.030652002	0.029662406	0.02862451	0.027453238	0.025733373	0.026640517	0.027937816	0.027058601	0.026378065	0.021480665	0.020279266	0.019322065	0.01905111	0.015796151	0.017532991	0.015849966	0.021230359	0.01280876	0.013673671	0.014334168	0.014643761	0.016861806	0.016898705	0.013952515	0.013939613	0.015078355	0.015192657	0.014861865	0.014318751	0.015231464	0.012825198	0.013010495	0.012098875	0.012716267	0.010684229	0.006766781	0.013365945	0.011281881	0.010843548	0.007980041
30.0092	0.035663241	0.032268485	0.033475514	0.034172553	0.034953655	0.034506961	0.031783822	0.031993392	0.03126008	0.030552569	0.028859907	0.028575981	0.027091514	0.026608983	0.026759973	0.024765604	0.024747715	0.024175043	0.022946009	0.013191117	0.015797204	0.019876418	0.016887838	0.013249162	0.017080385	0.015613765	0.018550278	0.010206413	0.016410243	0.012905606	0.015837858	0.013737696	0.01353785	0.012694719	0.016748127	0.013017332	0.014588832	0.014351275	0.016041629	0.01205721	0.012356157	0.01130083	0.012237262	0.01035101	0.007118425	0.012152142	0.011477598	0.010317328	0.008595525
31.9919	0.036277754	0.033067434	0.033882269	0.034226731	0.034907523	0.033677401	0.03202768	0.032344873	0.03033884	0.028867323	0.030368503	0.028820776	0.026372076	0.025644568	0.027306324	0.025832083	0.02411194	0.022943303	0.023899291	0.016824746	0.017305658	0.020240296	0.016504357	0.01362631	0.018426478	0.019678904	0.01769801	0.011058707	0.016485098	0.011803354	0.016682576	0.014749954	0.014281872	0.01315919	0.015506546	0.013564773	0.01529412	0.012997529	0.015386379	0.013512796	0.011049437	0.010628498	0.013166718	0.010104826	0.006688094	0.013058837	0.012722421	0.010827499	0.008736557
34.1052	0.034166625	0.030806387	0.033712356	0.035004016	0.034415562	0.033401873	0.032152431	0.032734728	0.031194318	0.02940379	0.029754157	0.029140651	0.027714145	0.025246833	0.027420417	0.026967202	0.024620217	0.025634444	0.027151333	0.02081907	0.023939177	0.016266229	0.016985785	0.017505199	0.018485742	0.022125326	0.018360479	0.013809065	0.018133651	0.013564308	0.018320216	0.015976663	0.015602043	0.01319137	0.016113291	0.015113308	0.016200108	0.014171574	0.01457603	0.016190864	0.01163291	0.011719065	0.01315075	0.011637415	0.005770525	0.011044235	0.011976002	0.010687182	0.007336929
36.3579	0.035400738	0.033798248	0.033774825	0.034032794	0.034582794	0.032786117	0.031268331	0.032868252	0.031641438	0.030376566	0.030005592	0.02891746	0.028386103	0.025907685	0.0273071	0.027649705	0.024766775	0.024859514	0.02700334	0.020971795	0.023741573	0.018759493	0.02165418	0.01769323	0.023331913	0.021645402	0.019073304	0.013841802	0.017554806	0.014057238	0.01870931	0.017153775	0.014749028	0.012948955	0.015491445	0.016341179	0.014757069	0.014465073	0.014560797	0.01574813	0.011230061	0.012406525	0.011925388	0.009259189	0.006071985	0.012347958	0.011816576	0.010333196	0.007363412
38.7599	0.035976195	0.033783554	0.032799301	0.034629772	0.033924384	0.034545114	0.031115557	0.032450314	0.030853	0.029761968	0.030493795	0.029013071	0.02771718	0.025331464	0.026311151	0.026533906	0.025516209	0.024669922	0.026727524	0.020150302	0.019880472	0.023836105	0.02007888	0.01765794	0.018742427	0.020040234	0.019313979	0.013982677	0.017299891	0.012611198	0.015017315	0.015573598	0.012402532	0.012319754	0.015733126	0.015172287	0.014610129	0.014771564	0.013015119	0.014206456	0.012257413	0.010400807	0.012107168	0.011337559	0.005694898	0.011229678	0.009746529	0.009394255	0.0046154
41.3206	0.034800706	0.033238084	0.033313565	0.033868668	0.034627813	0.033002534	0.032217731	0.033160166	0.03081809	0.030040441	0.030171726	0.028489834	0.027418271	0.026179616	0.026255918	0.029140069	0.024825392	0.023736169	0.024475739	0.017434023	0.021346707	0.019029225	0.013260083	0.013240465	0.020518309	0.022593539	0.016448275	0.012995476	0.01681977	0.0130016	0.016373617	0.01557824	0.012677986	0.012768427	0.014018341	0.015102803	0.014613098	0.014642867	0.0140315	0.012704008	0.011862536	0.0117735	0.012823615	0.011512678	0.006227995	0.013870461	0.011732947	0.01109889	0.00735517
44.0499	0.035118427	0.032865368	0.032562287	0.033904994	0.033827872	0.033311505	0.031156581	0.03163512	0.03160934	0.029776877	0.028743491	0.02766549	0.028133701	0.0267625	0.026163967	0.025966547	0.022444098	0.025482675	0.024595757	0.017639072	0.017686925	0.024062142	0.015259345	0.016805971	0.01571809	0.024606443	0.016114263	0.012596391	0.014970738	0.01298518	0.017616985	0.015532906	0.013910446	0.011843909	0.015512169	0.014118439	0.015051764	0.012734137	0.013642831	0.012400096	0.010756413	0.010277704	0.013214982	0.009496458	0.00574981	0.012007077	0.010321156	0.0098238	0.006568917
46.9599	0.03592952	0.031939548	0.033507149	0.034061576	0.03461507	0.034522258	0.031711408	0.032639594	0.031369377	0.02981704	0.030002534	0.029078445	0.02700006	0.0237742	0.025381793	0.026573618	0.025728017	0.024646723	0.022824451	0.016931368	0.023060053	0.017932101	0.017433178	0.019280003	0.019647743	0.022670474	0.02079431	0.01498989	0.016038121	0.012747523	0.016726772	0.015656604	0.015173695	0.012829919	0.015624821	0.013562628	0.014011093	0.013099303	0.014096413	0.014375801	0.011582305	0.010358073	0.012193963	0.01151293	0.006048159	0.012613422	0.010986901	0.009685418	0.007604041
50.0619	0.034659926	0.033104806	0.03303624	0.03498127	0.034516111	0.034463372	0.031517561	0.033162696	0.031085732	0.029927923	0.02938546	0.029572492	0.027535469	0.024211473	0.027794425	0.028998836	0.02328791	0.023062154	0.026663055	0.019681759	0.022693449	0.021714915	0.018995244	0.01816082	0.018669772	0.020552783	0.013895646	0.015254521	0.015262776	0.013015421	0.015767697	0.014191021	0.01455931	0.013627612	0.015285863	0.0144885	0.014682122	0.013825656	0.013740772	0.013576818	0.012169142	0.010975171	0.012664378	0.010879643	0.005977728	0.011690985	0.011760043	0.009312631	0.006691718
53.3692	0.034989064	0.032592418	0.032583912	0.034188153	0.035291965	0.034147576	0.032505553	0.031807828	0.031087393	0.030306328	0.030436334	0.029015452	0.026432987	0.026755574	0.02654182	0.025850898	0.023728519	0.023523197	0.024698102	0.016530732	0.021514221	0.021352707	0.013699785	0.018356924	0.019389583	0.025472185	0.019297603	0.009158821	0.016534916	0.013328747	0.017015964	0.016605495	0.013185827	0.012310886	0.015649493	0.012958338	0.013769144	0.014306178	0.01361558	0.013097355	0.011241991	0.010915911	0.013001473	0.010218002	0.005786923	0.011226538	0.011515401	0.009565168	0.007410176
56.8946	0.036046748	0.032951246	0.034241118	0.033908815	0.035194255	0.032832726	0.032856403	0.032501329	0.031228696	0.029600036	0.030537239	0.028877594	0.027072411	0.024937952	0.025671247	0.025649949	0.024583485	0.023859068	0.023613361	0.015519533	0.018369442	0.020380042	0.018452158	0.010928156	0.015165975	0.018429302	0.017209318	0.012864595	0.017037205	0.013878682	0.016866324	0.013809816	0.013266883	0.012119953	0.014729638	0.013049499	0.014443201	0.01245989	0.01390464	0.013696531	0.012352636	0.011551935	0.013115528	0.010477433	0.006785048	0.009534578	0.008768058	0.005633879	0.00431036
60.6532	0.036658755	0.031561317	0.033567228	0.033823753	0.036397537	0.03414013	0.031804488	0.03213876	0.030786901	0.030340563	0.028957322	0.028229812	0.02665824	0.02566396	0.025749742	0.025495876	0.023115875	0.025282347	0.024487649	0.018213422	0.017707267	0.024210652	0.013888162	0.012019066	0.0137021	0.021868547	0.017322117	0.009228472	0.012550793	0.011255831	0.013471004	0.013415648	0.012626806	0.012036096	0.014582235	0.012484161	0.014335541	0.012620535	0.013404483	0.012241555	0.012128524	0.010795628	0.012043315	0.010355587	0.006824327	0.010755094	0.009626489	0.008539741	0.006718066
64.6599	0.037025134	0.032612446	0.032875292	0.033566656	0.035399059	0.034548413	0.031413489	0.032332997	0.031434	0.02933827	0.030051603	0.02808106	0.027662899	0.025918633	0.026349485	0.026489834	0.023875232	0.025272131	0.023889353	0.016410495	0.019475873	0.020249263	0.016394354	0.014314857	0.018134184	0.022517792	0.017851142	0.013149785	0.013986542	0.013934911	0.017357246	0.014455816	0.013515662	0.013139596	0.015363845	0.013117652	0.016296575	0.013257835	0.014589053	0.011350877	0.011555991	0.009634764	0.013355904	0.008879481	0.007127237	0.011208174	0.011080661	0.008797376	0.009605156
68.9312	0.037094191	0.033499055	0.033940566	0.034013888	0.03520255	0.034711306	0.031107532	0.031718271	0.03247815	0.02941586	0.030042752	0.029561065	0.028206127	0.027071281	0.024924807	0.026152274	0.025145331	0.024233414	0.021079369	0.016210789	0.016564038	0.021728507	0.014240007	0.01605618	0.019077842	0.020732602	0.017202042	0.011310982	0.015045065	0.012919468	0.015488029	0.015440919	0.013061201	0.012200707	0.01471559	0.014246331	0.0147056	0.013246868	0.014466846	0.011867489	0.012804672	0.010794414	0.012343602	0.010787667	0.005591586	0.010810184	0.009587153	0.007993532	0.006927975
73.4846	0.036934811	0.032672537	0.033337092	0.033331181	0.036426356	0.033511643	0.030612204	0.03272873	0.031573529	0.02889386	0.030296718	0.028510753	0.028035915	0.025825863	0.025538458	0.025339489	0.023898291	0.023350814	0.021099485	0.014022488	0.016279317	0.024904075	0.016016534	0.013310642	0.017689994	0.020824647	0.014448557	0.010508956	0.014874176	0.01328793	0.014108145	0.013957514	0.011888611	0.01228195	0.013580863	0.013474745	0.014311088	0.012167159	0.013306829	0.010952234	0.011470592	0.010315916	0.012072276	0.009829822	0.005684055	0.010870221	0.009841031	0.007321068	0.007383735
78.3392	0.034002596	0.032711467	0.034162315	0.033293897	0.035289801	0.033251957	0.031225758	0.031193091	0.03099974	0.029559707	0.029701305	0.028885384	0.027608271	0.026071064	0.027716772	0.028087845	0.024660163	0.02506554	0.023263068	0.015207384	0.019200783	0.015943457	0.015527588	0.017043159	0.014228736	0.020228421	0.017158289	0.012433159	0.016641912	0.012303901	0.01552485	0.014078451	0.012331993	0.011443842	0.014198675	0.015358748	0.015494128	0.014258695	0.01427725	0.014356627	0.011392663	0.012172932	0.013278662	0.010349881	0.006177923	0.011178123	0.010800718	0.009846623	0.006775591
83.5139	0.034545909	0.033519617	0.032831296	0.034343621	0.035164775	0.034600059	0.032392594	0.033803758	0.030879432	0.029552578	0.02913319	0.029461479	0.026440807	0.025413847	0.027857047	0.027359455	0.025544624	0.023463402	0.024029316	0.019685729	0.018532625	0.019024282	0.015126525	0.019700557	0.023380373	0.020168758	0.019121272	0.015006445	0.016411088	0.012878484	0.01598052	0.015692252	0.012970569	0.01428462	0.015777789	0.01377528	0.013781504	0.013354459	0.014288566	0.013635951	0.009929223	0.010707945	0.012142102	0.01073622	0.005504877	0.012195085	0.01219987	0.010942529	0.008214274
89.0312	0.035076455	0.033663769	0.034323455	0.03477359	0.034999117	0.034267794	0.03298296	0.032546451	0.03159331	0.029624425	0.029961295	0.030219954	0.027796358	0.026841929	0.027730754	0.027926716	0.025549733	0.023662604	0.023198196	0.017750372	0.019468558	0.017449997	0.019348193	0.01535656	0.02298547	0.017122985	0.019872537	0.010748294	0.014682198	0.013939263	0.0178814	0.015688701	0.012698004	0.013402544	0.016157997	0.013823467	0.014669795	0.013384553	0.014542541	0.013876465	0.011162494	0.011260417	0.0131061	0.010276615	0.007105905	0.01147744	0.009390587	0.009925337	0.006170993
94.9126	0.036200794	0.032712116	0.033420455	0.035089502	0.034317477	0.034228432	0.031814827	0.032751768	0.031044154	0.029598045	0.030407185	0.028714227	0.027860861	0.024672785	0.027284369	0.027706581	0.024748662	0.024990316	0.026422868	0.019163474	0.019481207	0.017437029	0.021772894	0.012411459	0.020134181	0.020152156	0.018562285	0.01240334	0.01572859	0.013980361	0.01729432	0.014316856	0.011562044	0.012702436	0.016402648	0.013898093	0.014157005	0.013147893	0.014666597	0.013259029	0.011782307	0.010750266	0.013441625	0.008945915	0.005435996	0.009795407	0.009555489	0.005911605	0.003215355
101.1826	0.035896183	0.031419224	0.034090429	0.033429621	0.035348739	0.032676146	0.031915893	0.03344648	0.03093064	0.030157689	0.03069373	0.028332801	0.027672229	0.02546186	0.028308351	0.02660321	0.022162608	0.02335595	0.026170845	0.018283963	0.020957268	0.021605373	0.020856781	0.014672187	0.016589906	0.018847846	0.018110435	0.012073271	0.015528472	0.012452335	0.016717184	0.015079876	0.014485459	0.011610661	0.015152975	0.013287181	0.015232941	0.012771561	0.014702417	0.014780458	0.011500692	0.011243475	0.012730414	0.009394819	0.006196403	0.010010876	0.007991309	0.006015474	0.002017001
107.8666	0.034532651	0.033422117	0.033424787	0.033954282	0.034108323	0.033326805	0.031050663	0.032452539	0.031591835	0.030348626	0.029027911	0.030163866	0.02689553	0.027173234	0.026919743	0.02594249	0.023866117	0.024072814	0.024116666	0.015898828	0.021364295	0.02427044	0.018414641	0.017238596	0.019324673	0.01746959	0.016027804	0.013969231	0.016634526	0.013549366	0.016687323	0.015226285	0.013712509	0.012234019	0.015295471	0.014833239	0.015121884	0.012420656	0.014202531	0.012755843	0.010360188	0.010327223	0.011505944	0.009405188	0.006350554	0.011812786	0.010318167	0.009654352	0.007884846
114.9919	0.034753865	0.03416582	0.032722975	0.035168894	0.034828955	0.03403191	0.031664911	0.033673667	0.030872485	0.029432427	0.029224587	0.028491815	0.028066033	0.025827547	0.026082356	0.027926899	0.025507738	0.025235522	0.0255805	0.020355279	0.02211175	0.020143271	0.014856556	0.017052198	0.01970107	0.022349778	0.017206496	0.012244824	0.015547103	0.013406808	0.017524947	0.016217088	0.012382895	0.012946108	0.014798548	0.014438869	0.013172512	0.013138412	0.015344622	0.012694587	0.011415159	0.011750637	0.012291091	0.009600927	0.006196691	0.012283969	0.011676505	0.011205861	0.006183571
122.5886	0.037250331	0.032224132	0.033326992	0.033658262	0.035264445	0.035101867	0.032990542	0.032183257	0.030717951	0.029346193	0.030237292	0.030163366	0.027230458	0.024934121	0.025825589	0.026190273	0.024407084	0.02469868	0.025433892	0.015891665	0.021087972	0.019333186	0.01906602	0.014331588	0.019399848	0.0225473	0.018902661	0.013270905	0.016041547	0.012583813	0.016906543	0.013543781	0.01207217	0.013413963	0.016497029	0.013039325	0.014714554	0.012757308	0.014223234	0.012921998	0.011638475	0.009899388	0.013327735	0.009691109	0.004246917	0.00995617	0.00662307	0.004111932	0.001083996
130.6866	0.035723716	0.032391391	0.032385137	0.034267598	0.036061581	0.033490988	0.031960287	0.03221078	0.031637611	0.029159938	0.030076734	0.028338481	0.026706534	0.026314186	0.027587351	0.026636572	0.022103209	0.025071337	0.026321321	0.020794569	0.020717468	0.020380672	0.015561173	0.013976889	0.017565453	0.024023052	0.016216046	0.011361095	0.015760552	0.012729779	0.016646011	0.01512718	0.012825955	0.013128183	0.015927348	0.012123924	0.014612459	0.013567333	0.014374973	0.012152319	0.012274488	0.010582068	0.012314516	0.00790233	0.006014048	0.009645594	0.006667263	0.002795733	0.000250606
139.3192	0.03529563	0.033257033	0.033413197	0.033484902	0.034770292	0.034102735	0.031956259	0.032858721	0.031703576	0.029734524	0.029824417	0.029158136	0.027344201	0.026036526	0.027346557	0.027776363	0.02495242	0.023919503	0.024729574	0.019782441	0.018123729	0.019807496	0.020658475	0.018364917	0.016357297	0.0176333	0.01831835	0.014104907	0.013533743	0.013354261	0.017504057	0.015176969	0.012866711	0.012274387	0.015846077	0.014093688	0.014644156	0.01455042	0.014269745	0.013089282	0.01271402	0.011263313	0.011736873	0.01114826	0.005870792	0.012757798	0.010369154	0.010682853	0.008198335
148.5232	0.035019159	0.033170483	0.033961296	0.033563403	0.033598275	0.03368249	0.031486349	0.032969939	0.030513102	0.030860212	0.028772237	0.028434861	0.027155992	0.024502826	0.026375299	0.026998573	0.025582624	0.022487153	0.026070494	0.020904925	0.023679729	0.020089345	0.018622515	0.016482579	0.021020373	0.021560417	0.016684285	0.013930756	0.015493872	0.012997859	0.014818281	0.013707925	0.013163462	0.011552945	0.015783825	0.015278091	0.014870618	0.013063629	0.014978774	0.012545131	0.011447074	0.011055801	0.012588487	0.011022047	0.006050767	0.012007416	0.011401214	0.010932454	0.006733392
158.3346	0.036991156	0.032764602	0.033912978	0.033237776	0.035823187	0.033883447	0.031242535	0.032828765	0.031219921	0.030084695	0.030397868	0.029397254	0.027484916	0.026176245	0.026113807	0.028307386	0.023832597	0.02314847	0.023219905	0.016743559	0.020088674	0.017847959	0.01828177	0.016628156	0.018432617	0.019234757	0.019392631	0.013491123	0.015567766	0.013081032	0.01681124	0.012224347	0.013476702	0.01276381	0.015091353	0.01250104	0.015325384	0.014345477	0.01545223	0.013857828	0.013155815	0.010279184	0.011720054	0.010561444	0.006928016	0.011810369	0.011550203	0.009388431	0.007247197
168.7939	0.035474733	0.033136464	0.033330251	0.033161209	0.035349417	0.034601218	0.031327669	0.031344361	0.032196127	0.02969317	0.028770972	0.029557982	0.028364718	0.025947709	0.025531166	0.026132643	0.026401796	0.024850886	0.025342992	0.015560016	0.018409076	0.019179528	0.016770774	0.017751232	0.017188378	0.022515826	0.019011173	0.014622088	0.01539667	0.012510728	0.016636564	0.014181015	0.012865909	0.011359737	0.016097316	0.013468422	0.013940038	0.014129635	0.013706034	0.012645209	0.010757656	0.010511483	0.012738219	0.010140062	0.00497742	0.010333805	0.00844378	0.006426377	0.003195331
179.9446	0.03564049	0.032923656	0.033498046	0.035064663	0.034847914	0.035131735	0.03148559	0.033468778	0.031582367	0.029196521	0.029278142	0.029087426	0.027828781	0.026265037	0.026782365	0.027624619	0.023435097	0.023293944	0.023719391	0.018918617	0.018233388	0.022394361	0.016419664	0.01308857	0.022725869	0.019810171	0.015861914	0.012422709	0.017713935	0.014710255	0.014174884	0.01287991	0.013598118	0.013595408	0.016766337	0.01377362	0.015417567	0.015563024	0.014201698	0.01388047	0.011560035	0.011682875	0.011953735	0.01015141	0.00749462	0.012598605	0.011730093	0.011298841	0.010270527
191.8312	0.036026631	0.032812524	0.033743316	0.032955756	0.035246088	0.034225333	0.032346604	0.032390359	0.031925134	0.028626543	0.029251912	0.027528186	0.026768424	0.025411086	0.026556658	0.02685291	0.023627029	0.02726035	0.024691064	0.016009479	0.016051546	0.020952683	0.015942727	0.016025775	0.014539368	0.022610314	0.015576284	0.011629064	0.014124196	0.013866539	0.015566923	0.014740242	0.014464295	0.012505755	0.015451204	0.013607601	0.013977283	0.012774734	0.014829838	0.013366539	0.011939306	0.010658064	0.012435226	0.009974467	0.005421106	0.009785514	0.008234656	0.006618912	0.004607852
204.5039	0.036276356	0.033409493	0.033476783	0.034395919	0.034239386	0.034070948	0.03088915	0.033156782	0.030682076	0.029045126	0.02972558	0.02964043	0.027209639	0.025132206	0.024946306	0.027992878	0.022402854	0.023561624	0.024476235	0.021009949	0.019797591	0.02272054	0.014716985	0.019184467	0.019188959	0.023548333	0.017959375	0.01231757	0.017723717	0.01226527	0.014523393	0.015566375	0.01405932	0.012642312	0.01489564	0.012684918	0.0154841	0.013285076	0.013722545	0.013038153	0.010549191	0.010711108	0.01174107	0.011549697	0.006964127	0.012548274	0.011938528	0.012055881	0.009287774
218.0132	0.035827236	0.032080966	0.033961505	0.033747809	0.034840143	0.033494987	0.032275857	0.032488973	0.031105751	0.029434475	0.029141243	0.028595269	0.027942125	0.026464723	0.027795896	0.026080402	0.024708439	0.024659928	0.021492515	0.018076379	0.020169109	0.021743338	0.016426516	0.018615467	0.019887394	0.019946477	0.01577687	0.012938673	0.014936572	0.012848285	0.015703684	0.01291508	0.013941586	0.011300689	0.015245444	0.012786877	0.014746934	0.013254962	0.013857531	0.012924391	0.012688681	0.008766976	0.013136251	0.009719854	0.007815498	0.011545837	0.011219653	0.010325933	0.008405616
232.4152	0.036854543	0.032601825	0.033123654	0.034204387	0.034608551	0.033063618	0.031505385	0.032153461	0.030771935	0.029687835	0.02831355	0.028854535	0.027484942	0.027726979	0.026727016	0.027046363	0.025716294	0.025367887	0.023611689	0.015581072	0.018534153	0.020278162	0.016063839	0.017953532	0.019222098	0.023595083	0.017741375	0.009300286	0.016740662	0.014868836	0.014093089	0.015118076	0.012421204	0.013811651	0.017795009	0.014384898	0.014324645	0.014461384	0.014282115	0.011274949	0.011564454	0.01020062	0.011469515	0.010198028	0.007371755	0.012266592	0.010480283	0.008552524	0.005661376
247.7679	0.035901852	0.031864157	0.033513273	0.033207852	0.034455246	0.033069085	0.032764923	0.032578732	0.031269041	0.029288845	0.03004216	0.028535927	0.02733217	0.026235001	0.027557873	0.026144976	0.024832532	0.022633872	0.026761679	0.017355216	0.019825495	0.022794086	0.017386476	0.01328052	0.019524488	0.022490567	0.017422756	0.011928266	0.017018432	0.013536038	0.01512156	0.013450272	0.013420854	0.011244444	0.01586167	0.012564472	0.014461036	0.012475298	0.014256463	0.013259701	0.010501369	0.009968515	0.013710743	0.010269141	0.005845773	0.011763843	0.012227971	0.010162128	0.009010378
264.1359	0.034993598	0.032134737	0.034203394	0.033485558	0.034450486	0.03360605	0.030691425	0.031631243	0.030664711	0.03016238	0.02950467	0.029159284	0.027229869	0.024927769	0.026331474	0.02705678	0.024935313	0.023954899	0.025364499	0.020697644	0.019076117	0.02017402	0.014529437	0.02148213	0.016699401	0.025270159	0.015846842	0.011805081	0.015805958	0.011082655	0.015145297	0.014608997	0.014892825	0.012124	0.016475544	0.013286271	0.014342329	0.012732143	0.013794547	0.012792931	0.012157909	0.011307257	0.012737144	0.009732432	0.00692395	0.011142208	0.011751162	0.010926585	0.008515737
281.5846	0.037395099	0.032010893	0.031704857	0.033708881	0.035463284	0.033728161	0.031005341	0.031868895	0.031548544	0.029556515	0.029691451	0.02986018	0.02850163	0.025855448	0.027492441	0.026862581	0.023462354	0.023392683	0.023578126	0.017474761	0.021720148	0.021195209	0.0158397	0.013483103	0.01806473	0.021760982	0.01620749	0.013393596	0.015194617	0.011749028	0.016994177	0.01218403	0.012349116	0.011640378	0.016063011	0.013057795	0.013833592	0.0138218	0.014797872	0.013371821	0.012264019	0.011422591	0.010944363	0.008794812	0.006753658	0.011433489	0.010690436	0.008256823	0.008175044
300.1859	0.034437496	0.03151746	0.032546296	0.033540564	0.034920438	0.032907808	0.032407411	0.031258648	0.031150299	0.028993955	0.029714816	0.027501516	0.026617949	0.026353945	0.025534521	0.025495846	0.024651474	0.023267011	0.023235165	0.016644614	0.022542713	0.019864285	0.018934707	0.013772149	0.019486454	0.019884192	0.017608157	0.011826751	0.016982962	0.009328747	0.017442205	0.013814105	0.014213145	0.010675049	0.015147967	0.012843851	0.013304047	0.012576658	0.013958485	0.013447136	0.011301902	0.009625571	0.012021245	0.008999309	0.005922125	0.010591383	0.010023849	0.009617326	0.007835106
320.0159	0.035733853	0.032249373	0.033442204	0.032904042	0.034500351	0.033186419	0.031590019	0.03138712	0.031813553	0.028974503	0.029753943	0.02765789	0.02801141	0.025864354	0.026277861	0.025532785	0.023078984	0.026686431	0.023919819	0.016697831	0.019907039	0.021737704	0.015897716	0.016214186	0.016509561	0.02045823	0.015417591	0.012441856	0.016348393	0.014584983	0.014887665	0.013036796	0.014448112	0.012277161	0.0160128	0.012491719	0.015124914	0.014136024	0.014066915	0.012609315	0.012214203	0.010347328	0.012166562	0.01000623	0.006587077	0.010972912	0.009317463	0.00750658	0.005750061
341.1559	0.036209575	0.033542074	0.033505819	0.034007974	0.035475997	0.03364317	0.031654065	0.032289938	0.031968428	0.028590996	0.0292403	0.028812018	0.027418065	0.024550751	0.024281897	0.025703119	0.023542228	0.025996604	0.020393533	0.017020589	0.019627459	0.022766555	0.01440873	0.014873068	0.016871864	0.021874832	0.013569256	0.011540092	0.01713478	0.012215688	0.015977612	0.013628893	0.012478375	0.011262369	0.014305511	0.013482847	0.014365771	0.011999942	0.012018279	0.012342646	0.011675288	0.009922651	0.012962552	0.009313113	0.005938829	0.011955075	0.01151702	0.009144162	0.009017769
363.6926	0.03347396	0.033823938	0.033667795	0.033482815	0.03401616	0.034272329	0.031555218	0.032367163	0.030641799	0.030300808	0.030274601	0.029046344	0.027372918	0.02593605	0.027478018	0.027896851	0.026740951	0.022927988	0.025061742	0.020693136	0.024554717	0.02005845	0.018583544	0.020116035	0.02532276	0.01786281	0.017384992	0.017641045	0.016439246	0.012704227	0.015664774	0.018079406	0.012738668	0.012782307	0.014955803	0.015987518	0.012358831	0.0157446	0.014967375	0.015667298	0.01013766	0.010312031	0.013068034	0.011970579	0.004870633	0.011120644	0.010950924	0.008972792	0.004970657
387.7179	0.037356347	0.031430674	0.032923128	0.033270269	0.035701775	0.0338119	0.031297413	0.032206517	0.032566906	0.028989818	0.028335969	0.028611421	0.027067571	0.027846749	0.025788251	0.026721296	0.023388808	0.02417718	0.023836791	0.017068267	0.017737967	0.024237014	0.018929977	0.012846943	0.017072498	0.026366817	0.016907213	0.010287697	0.016331885	0.014120341	0.016218185	0.012786386	0.012637976	0.013554774	0.015281069	0.011527969	0.015525453	0.014424582	0.014725305	0.010743412	0.01200294	0.010435259	0.01144226	0.009621677	0.006512078	0.011257408	0.010821295	0.007952129	0.009461134
413.3306	0.034931418	0.032483551	0.032682451	0.034883108	0.035008687	0.034020511	0.030863387	0.032263106	0.031088736	0.029232378	0.029861725	0.030352597	0.0276141	0.026008334	0.027220865	0.026757679	0.024752646	0.023865373	0.023770461	0.017882378	0.017379634	0.020414779	0.014179818	0.020392366	0.018927266	0.021739366	0.018559694	0.012241219	0.014767863	0.013575561	0.015737531	0.015790216	0.013327417	0.013469877	0.015490847	0.01457698	0.013750032	0.012697461	0.012631931	0.013429195	0.012676572	0.011266531	0.012141244	0.010733539	0.006805089	0.01215798	0.011784431	0.010038071	0.008006102
440.6352	0.034410371	0.031564004	0.033531915	0.033419418	0.033865249	0.033729546	0.030803457	0.030968838	0.030898116	0.030299249	0.029128843	0.028607862	0.027737786	0.025943739	0.025802186	0.026332513	0.023016032	0.024274026	0.02693582	0.020290966	0.018430334	0.017666643	0.016702199	0.017054018	0.017320543	0.02382607	0.016950057	0.010864652	0.015167151	0.012785612	0.015614121	0.014457768	0.012337049	0.013318421	0.015155741	0.013041505	0.014672243	0.013343784	0.013957479	0.013536816	0.011501277	0.010251171	0.01246676	0.010523922	0.006262272	0.01281357	0.011115303	0.009863563	0.00919571
469.7432	0.034427037	0.032718639	0.032592904	0.032689901	0.034482676	0.033879394	0.031026608	0.032646236	0.031280122	0.028756462	0.030207179	0.029230227	0.028340569	0.024964757	0.026971199	0.026057618	0.026194582	0.022691176	0.028449964	0.014600488	0.023282328	0.01971715	0.020206299	0.01679148	0.022594948	0.019246259	0.019521127	0.01404141	0.015634339	0.012238622	0.017805964	0.013654599	0.01286114	0.011665319	0.015680251	0.014241184	0.012991267	0.012928908	0.015055667	0.013866449	0.010383688	0.009612627	0.013511557	0.010044157	0.006743229	0.011997771	0.012110352	0.010275301	0.007838775
500.7746	0.03687895	0.031332304	0.033008709	0.032212271	0.035462133	0.033195229	0.029932727	0.031291203	0.030958143	0.029569453	0.029158159	0.028106861	0.027372995	0.026035533	0.026548897	0.024252467	0.025071945	0.024953976	0.022418621	0.014593315	0.016635396	0.022394971	0.012714188	0.014438556	0.018606985	0.022244882	0.017490938	0.008211224	0.014321435	0.012138129	0.016408484	0.012619085	0.013563221	0.012845843	0.014894982	0.012072015	0.015098756	0.012669738	0.013169326	0.011841119	0.0125531	0.01000707	0.011929632	0.00887917	0.007564166	0.010550867	0.010956161	0.008372595	0.007321326
533.8552	0.035482984	0.033333464	0.034240045	0.032712719	0.035323095	0.032190951	0.032417737	0.031702587	0.031881861	0.029416827	0.029156342	0.02853093	0.02722139	0.026736565	0.027392481	0.024897432	0.023874292	0.022767444	0.025142584	0.01487774	0.021260945	0.020184733	0.021090702	0.016946245	0.017076607	0.019853949	0.015582959	0.011988132	0.016437234	0.012029579	0.016260856	0.015113315	0.012729221	0.012503218	0.01578508	0.014126818	0.014273186	0.013386	0.014539117	0.012505282	0.01117448	0.010715793	0.013142505	0.010380287	0.007758928	0.011573004	0.009728155	0.009285911	0.007573586
569.1219	0.035834134	0.031645376	0.034358815	0.033521852	0.034166795	0.033225301	0.033005746	0.032765267	0.030147986	0.029554263	0.030201005	0.029191529	0.027034057	0.026085418	0.027914186	0.025448749	0.025885423	0.023849946	0.027096286	0.019057023	0.021676479	0.022078821	0.018550292	0.015046308	0.022573704	0.021770056	0.017228707	0.011750671	0.016122679	0.013138583	0.016458125	0.01483738	0.013563068	0.013903467	0.018223724	0.013753241	0.014524981	0.012576015	0.012913979	0.013277399	0.011896764	0.009980504	0.011698186	0.010866647	0.005692013	0.008506942	0.00773686	0.003469397	-0.000346281
606.7179	0.035783873	0.032531003	0.032853828	0.033648834	0.034127643	0.034042145	0.031627564	0.03267451	0.030813457	0.03000933	0.029124446	0.028560716	0.027724449	0.026452889	0.026326575	0.02744242	0.025023433	0.024421163	0.024939418	0.016874238	0.017682386	0.023618873	0.020689888	0.016661545	0.019287174	0.021102327	0.017599127	0.012022152	0.016178301	0.01237969	0.016505734	0.012389172	0.011751286	0.012220332	0.015571463	0.013984855	0.01423421	0.01473445	0.01521192	0.012280983	0.012107578	0.010140716	0.012121775	0.009882455	0.005489117	0.007279248	0.004207334	0.00061867	-0.002183527
646.7972	0.034994736	0.033058207	0.033773884	0.034259491	0.034480549	0.034790535	0.031660091	0.03326415	0.030352914	0.029534658	0.0298906	0.029695592	0.026536169	0.026372071	0.026662907	0.026511742	0.023645874	0.02268998	0.022517831	0.020517304	0.018579172	0.022812944	0.016395734	0.019237982	0.015285274	0.020225472	0.015446082	0.012073423	0.01677878	0.014181919	0.016214492	0.01580249	0.013753968	0.01251137	0.014262864	0.013355874	0.014416046	0.014121426	0.014092687	0.013339706	0.011462433	0.011255096	0.011359109	0.009325232	0.006008965	0.011651944	0.011023337	0.008737304	0.006540203
689.5246	0.035709599	0.033389538	0.032699321	0.034953915	0.034472351	0.033612898	0.032169614	0.032638299	0.031462606	0.029582986	0.029390822	0.029122376	0.027838461	0.025011189	0.026383351	0.027238769	0.02535687	0.022432414	0.025146441	0.018211173	0.0172774	0.018291429	0.017015985	0.017352402	0.01816691	0.020407681	0.017630372	0.01048579	0.015863536	0.012435336	0.018239323	0.013519273	0.013685404	0.012936155	0.015369319	0.012386564	0.015142066	0.013348562	0.014588353	0.01184398	0.011908738	0.011093641	0.011435378	0.008967973	0.006138912	0.01258128	0.012196028	0.011448759	0.009460637
735.0746	0.034813807	0.031808187	0.03341608	0.033450483	0.033293683	0.033532725	0.03158805	0.031915807	0.030387261	0.02910238	0.029544616	0.028181139	0.02688142	0.026637674	0.026406492	0.024729976	0.025218795	0.023293315	0.025098805	0.016406172	0.021167356	0.022693499	0.019913603	0.016852769	0.01686295	0.023287341	0.01741231	0.011330201	0.015770142	0.012419586	0.014497144	0.014730807	0.014271214	0.010715065	0.016549515	0.012993867	0.014141833	0.012772555	0.013482097	0.013037665	0.011966618	0.010217071	0.013251244	0.011158522	0.005779834	0.010474848	0.010633228	0.009678726	0.006749377
783.6332	0.034281387	0.031811626	0.033097388	0.033946557	0.034427432	0.033348685	0.031035458	0.032217594	0.031216736	0.029423922	0.029831277	0.02874129	0.027552893	0.025618348	0.027961366	0.027042042	0.025453711	0.021160486	0.025862309	0.019848033	0.022204569	0.022299977	0.021270878	0.016229353	0.020586852	0.017163874	0.016439566	0.012139982	0.018949046	0.011858593	0.01678911	0.015135627	0.014033778	0.011297264	0.015432735	0.014221467	0.014513473	0.012362085	0.014138106	0.014159113	0.010719734	0.01185543	0.012944827	0.008046535	0.002641576	0.005452897	0.003896267	0.000102233	-0.004823491
835.3999	0.035231729	0.032607112	0.033452801	0.033626657	0.034022854	0.03392267	0.031244657	0.032866588	0.031823707	0.029051112	0.030087952	0.029142919	0.02768438	0.026213354	0.027518974	0.027009138	0.025390013	0.02270106	0.027140433	0.01943668	0.024557241	0.019156209	0.021574217	0.015780071	0.020540856	0.018933559	0.015667472	0.014546833	0.016027237	0.011515358	0.016789801	0.012533513	0.011855017	0.011700433	0.01576339	0.014041215	0.013884825	0.013865393	0.01423258	0.013492212	0.011243835	0.011252303	0.012335237	0.009265198	0.006214057	0.010750101	0.009839334	0.008233262	0.00674408
890.5859	0.036293948	0.031148835	0.033033448	0.034062904	0.034786879	0.03311132	0.032401621	0.03233069	0.032011646	0.028864694	0.030103944	0.028526416	0.027386801	0.026629737	0.028153375	0.026261231	0.02324395	0.02526164	0.026122765	0.017401661	0.02057367	0.024948336	0.016979481	0.013414186	0.019023138	0.021976041	0.016710538	0.012324966	0.014337482	0.012354459	0.01675481	0.013859568	0.013720619	0.011385364	0.015072387	0.012796792	0.015610029	0.012733018	0.01397466	0.012631476	0.011894611	0.010008213	0.0117673	0.009818702	0.006109836	0.011273535	0.011629365	0.010022459	0.007907142
949.4179	0.036184821	0.032384727	0.033569452	0.032855875	0.035289064	0.033158047	0.03149873	0.032190104	0.032335975	0.029875749	0.029057896	0.028106596	0.028343484	0.024837714	0.026493193	0.025585205	0.025114464	0.024053205	0.027744285	0.013607525	0.018174801	0.021393272	0.018953712	0.00997407	0.019254983	0.020564491	0.014759765	0.007544944	0.015636952	0.012445724	0.014221138	0.011798831	0.012605219	0.011719644	0.013861682	0.01054251	0.014948393	0.011974112	0.013774204	0.011621671	0.011743438	0.010330172	0.012238702	0.009247577	0.006902649	0.012094747	0.011805686	0.010163562	0.008744978
1012.1359	0.034211862	0.032749786	0.03282894	0.034260035	0.034580089	0.034035823	0.031662938	0.031980203	0.030851194	0.02984378	0.029241684	0.029986543	0.027380158	0.026161063	0.026696418	0.02762406	0.025221437	0.026402224	0.023475316	0.016129471	0.019122171	0.019572736	0.015730228	0.01692715	0.016753039	0.022987609	0.016554668	0.012957996	0.015330892	0.014289103	0.016175639	0.012298004	0.012629665	0.012597418	0.015951003	0.011978539	0.0140359	0.014486862	0.013988567	0.012885214	0.011823833	0.010240876	0.012029597	0.010599938	0.006576099	0.010527232	0.009670527	0.008095744	0.007486069
1078.9972	0.034879981	0.032618406	0.033473811	0.033366774	0.03378054	0.033754694	0.031912014	0.032551774	0.030850875	0.028879953	0.029243344	0.028417093	0.027523016	0.026445911	0.026965375	0.026589226	0.025533851	0.023588828	0.02486033	0.01863549	0.024995202	0.021577378	0.020476873	0.01540862	0.022093356	0.023621756	0.020001064	0.012668937	0.01857784	0.013426343	0.016905692	0.014978713	0.014271243	0.013495563	0.017153288	0.013638813	0.014002876	0.013470011	0.014971283	0.014271615	0.009819282	0.010603821	0.01328368	0.011754474	0.00535123	0.012125296	0.011117264	0.00926328	0.007209574
1150.2759	0.035217693	0.033224606	0.033579662	0.034540839	0.034592698	0.035141013	0.030703424	0.033001615	0.030717661	0.030412816	0.029803416	0.030025823	0.026823084	0.025263061	0.027424531	0.02734193	0.023370165	0.024814775	0.022811855	0.017559592	0.019075093	0.022360851	0.01812216	0.018850622	0.018231691	0.02144218	0.019532145	0.015680466	0.01592596	0.013162718	0.016195073	0.014498006	0.013448745	0.012656276	0.016143652	0.014195356	0.01508466	0.014620769	0.013697395	0.013017611	0.011464554	0.010378989	0.012244853	0.010549704	0.006297958	0.011946953	0.010853153	0.011560238	0.007595758
1226.2626	0.035991969	0.032359174	0.033849727	0.034223922	0.035377755	0.034975184	0.031954845	0.032261089	0.03175792	0.029143514	0.030206371	0.028524743	0.027506318	0.026379655	0.027542547	0.025811984	0.023270653	0.024296465	0.022132292	0.018001799	0.02015492	0.019703169	0.016648056	0.014293454	0.020265906	0.019049948	0.016096674	0.011807491	0.01651062	0.013102593	0.016526444	0.013963473	0.012458248	0.010911002	0.014445115	0.013512037	0.014367372	0.012469159	0.014351803	0.011865591	0.011720891	0.010340731	0.012574361	0.010254016	0.007246329	0.011346124	0.010443085	0.009702063	0.008364089
1307.2692	0.03574237	0.031634371	0.034475564	0.032314656	0.035155409	0.03377793	0.031987596	0.032764692	0.03052339	0.030468405	0.0305311	0.028199435	0.027528969	0.024904177	0.027127569	0.027514643	0.0247822	0.024537325	0.024236121	0.014206376	0.019601287	0.018938244	0.018576684	0.014101268	0.022639989	0.016997922	0.016415596	0.010163923	0.013564382	0.010484309	0.0159935	0.014303198	0.012444531	0.011730745	0.014615382	0.012126572	0.014254957	0.01242474	0.015213111	0.013324746	0.011130856	0.010468463	0.013946183	0.009644782	0.006024753	0.01169232	0.009961601	0.009550978	0.006078987
1393.6266	0.035808057	0.033056884	0.03311627	0.033759854	0.035593157	0.034105652	0.031575059	0.034139598	0.030964722	0.029322591	0.029713468	0.030024966	0.027812699	0.025947697	0.025407391	0.028866601	0.02424621	0.024775917	0.02331754	0.020930525	0.02203836	0.018654865	0.017396293	0.02097268	0.017492647	0.021688847	0.013781373	0.014509584	0.016496824	0.014877473	0.016109343	0.014689142	0.013224375	0.014539814	0.015316259	0.012933015	0.014820371	0.014073794	0.01318431	0.013014645	0.011088718	0.011721974	0.012553212	0.010270264	0.006918757	0.012918355	0.010390109	0.010388039	0.00717276
1485.6892	0.036674871	0.031543869	0.033493025	0.033567797	0.035222194	0.033032449	0.031808434	0.031060205	0.032651958	0.028849238	0.029496282	0.027645264	0.027161845	0.025941333	0.026318876	0.025805001	0.024107934	0.024715146	0.028117959	0.012406438	0.020666217	0.019048654	0.019481044	0.010866895	0.017785022	0.021696426	0.020178236	0.007684463	0.016056939	0.013610957	0.017081874	0.011556171	0.013695195	0.011684525	0.014354337	0.012276781	0.014793867	0.012823416	0.013894399	0.012645828	0.013052383	0.009359359	0.012459427	0.009111945	0.006244829	0.010102125	0.010749404	0.007178801	0.004832036
1583.8332	0.033618958	0.033595072	0.033640399	0.033956928	0.033463632	0.03568814	0.032418732	0.032759594	0.030782044	0.029752195	0.030664252	0.030377664	0.027109427	0.026994984	0.026363341	0.029553229	0.025376244	0.026952558	0.022925874	0.020402939	0.021262278	0.017338215	0.015349388	0.023779802	0.023628285	0.023030221	0.016631642	0.014983677	0.019239422	0.013947131	0.016383206	0.016505608	0.013704235	0.014663502	0.014392867	0.014891386	0.014336264	0.013619278	0.014190657	0.014948235	0.011428289	0.010382652	0.013561147	0.009798841	0.006249177	0.0125975	0.011097478	0.009006444	0.003751576
1688.4606	0.036884706	0.033979486	0.034485581	0.033798849	0.037373893	0.034934168	0.031575613	0.032571508	0.031344026	0.029667063	0.029288678	0.028744235	0.027736516	0.026952959	0.026459469	0.026737567	0.024728029	0.026931978	0.023788331	0.019041651	0.018446996	0.021287944	0.014060947	0.016129392	0.020554871	0.02243408	0.017299584	0.011061726	0.016394321	0.015363136	0.01473199	0.014620482	0.013571391	0.012765207	0.014957604	0.013671595	0.015198889	0.014371146	0.012562618	0.012470638	0.01290421	0.011151769	0.012920207	0.01028922	0.007034749	0.012473782	0.010907471	0.010204182	0.007962523
1799.9999	0.035367767	0.032665604	0.034670255	0.034228237	0.035922236	0.034212948	0.031403588	0.032561614	0.031098074	0.028941212	0.030578801	0.02890059	0.02837736	0.027030755	0.026925158	0.026908814	0.02393761	0.025148443	0.025634826	0.014972852	0.018325405	0.01875775	0.018334241	0.013550511	0.016941037	0.020449381	0.019873431	0.009796536	0.016827544	0.011784423	0.01612343	0.013013161	0.011637936	0.011774171	0.016087939	0.012729311	0.014194917	0.01299421	0.014768092	0.011823545	0.012511367	0.00950389	0.012950192	0.009003133	0.005699492	0.009234983	0.008126704	0.007217818	0.005282274
[truncated: 397 more columns]
