# Supplementary material for: KiMoPack: A python Package for Kinetic Modeling of the Chemical Mechanism
Source: J Phys Chem A. 2022 Jun 14;126(25):4087–99. doi: 10.1021/acs.jpca.2c00907 (PMC9251768; doi:10.1021/acs.jpca.2c00907)
Supplement: Supplementary file 2 — jp2c00907_si_002.zip [file jp2c00907_si_002.zip › Data/Fitting-1/TA_Ru-dppz_400nm_DCM.SIA]

Time [ps]	335	336	337	338	339	340	341	342	343	344	345	346	347	348	349	350	351	352	353	354	355	356	357	358	359	360	361	362	363	364	365	366	367	368	369	370	371	372	373	374	375	376	377	378	379	380	381	382	383
-10.0002	0.001822416	-0.000560621	-0.000227788	-0.000705134	0.000146951	0.000164156	0.000418412	0.001023192	0.000608881	-4.582E-05	-0.000687497	0.001572765	0.000236751	0.001590407	-0.000386849	0.000573662	0.001327274	0.000820411	-0.000380014	0.000744215	-0.00025597	-0.002072361	-3.0581E-05	-0.003466926	0.0021944	0.001697636	0.00011699	-0.00038252	-0.001680379	-0.000648393	-0.004594653	0.001603841	0.002454084	0.002971771	0.000115232	0.000274252	0.000384649	0.00021563	-0.000556608	0.002065036	0.001075468	0.001875109	0.001754154	0.002961121	0.001101574	0.009398364	0.006922047	0.01069628	0.004458567
-9.0002	0.000444095	4.2226E-05	-0.001482311	-0.000711068	-0.000112197	0.00050228	0.000307081	0.001000187	0.000919355	0.000743168	-0.001079519	0.001045914	0.000865002	0.000503569	-0.000330504	0.000130082	0.001325243	-0.000188344	-0.000683977	-6.56399999999996E-06	-4.08100000000014E-06	-0.001472218	0.000275569	-0.002449322	0.001695602	0.005350836	0.001178539	-0.00194428	-0.000333319	-0.001923059	-0.001599107	-0.001304704	-0.000303232	0.003325217	0.000780642	-0.000245091	0.000339005	0.001742444	-0.000856787	0.001136258	0.000772844	0.000645403	0.002604435	0.003200329	0.00123351	0.011371171	0.008083453	0.008960673	0.006057019
-8.0002	-0.000430399	0.000259008	-0.001299898	-0.001070988	0.000696965	7.6136E-05	0.000460488	0.001365378	0.000754777	0.000130758	-7.549E-05	0.001319144	0.000597152	0.000146585	7.9204E-05	0.000337659	0.001188469	3.86199999999999E-05	-0.000388358	-0.000627775	0.00114123	-0.001114216	-0.001772318	-0.002252603	0.002823227	0.000360922	-0.003825596	-0.002246802	0.003368036	-0.003228325	6.59909999999998E-05	-0.000230557	0.002200404	0.002971988	0.00219324	0.000100506	0.002936284	0.000991468	-0.00126211	-0.000952113	0.000824371	0.002240945	0.001681121	0.003011414	0.002092595	0.011601768	0.007142937	0.010098218	0.005590948
-7.0002	0.00078108	0.000232858	-0.000520711	-0.001674494	0.00076448	-4.9853E-05	0.001096675	0.00040832	0.000294639	0.000644997	0.000210568	0.001773013	0.001435991	0.000190521	-0.001490074	-0.00025607	0.001785617	0.000239418	-8.5873E-05	0.000453476	0.001753072	-0.001370414	-0.00285206	-0.004212993	0.000571162	0.002010704	0.001299073	-0.000647176	0.000747771	-0.000877407	-0.001292868	-0.000560441	0.000941239	0.002032403	0.00065154	-0.002089603	0.00269664	0.000868757	-0.000836389	0.000861787	-9.87090000000001E-05	0.00177878	-2.5338E-05	0.003272996	0.000947162	0.009076455	0.006290738	0.009472792	0.004972857
-6.0002	0.0002552	-0.000543914	-0.002629272	-0.001272269	0.000204749	0.001000377	0.000237578	0.000657247	0.000230718	0.000436	0.00018031	0.001301067	0.000820648	-0.000393636	0.000267195	-0.000381332	0.002004841	0.001067306	-1.4731E-05	-0.000194906	0.001306585	0.000218045	-0.002835847	-0.002976012	0.001154265	0.004618354	0.00054308	2.85899999999999E-05	0.002749701	-2.24630000000001E-05	-0.001622002	-8.9596E-05	0.002523437	0.00379902	0.001467008	-0.001069197	0.000867646	0.002606887	-0.001124755	-0.000727047	0.001556571	4.71849999999999E-05	0.000795163	0.002584819	-0.000818943	0.006601682	0.001285694	0.003182559	0.000263386
-5.0002	0.001159846	0.000912935	-0.000473071	-0.001057471	-0.000616153	-0.000816728	9.7937E-05	0.000672331	0.00052782	0.000227224	-0.0011283	0.000341573	0.000764117	0.000517382	-0.000843907	-0.000262915	0.001289525	0.000172643	-0.000865421	0.000820322	-0.001614673	-0.003555231	0.000236882	-0.00252954	-0.002959378	-1.9681E-05	-0.002791764	-0.001093401	-0.00035462	-0.001007329	-0.004051767	0.001629896	-0.001141218	0.00196221	0.000357649	-0.000124321	0.001369133	0.000233795	-0.001448859	-0.001420685	-0.000188833	0.001237524	-0.000340378	0.00211322	-0.001914507	0.004779844	-0.001734605	-0.000742099	-0.005062604
-4.0002	-0.000108728	-0.001513637	-0.001770149	-0.000769833	-0.000485769	-0.000458423	0.000366239	0.001265912	0.000594945	0.000429418	-0.000241779	0.000545358	0.000543411	0.000264678	-0.000794576	0.000368624	0.000958581	0.000351642	0.000129305	-0.001148423	-0.001283524	-0.000429356	-0.000626595	-0.001258872	0.000429396	0.002148934	-0.004862445	-0.002882528	-0.001519229	-0.001486002	-0.001364489	0.001433511	-0.001278734	0.002803887	-0.000721387	-0.000802856	0.000847141	0.000704048	-0.001086027	0.000132894	-0.000355628	0.001593206	0.002361259	0.002635584	0.002002759	0.009837681	0.007360828	0.009487256	0.004520818
-3.0002	3.01630000000001E-05	-0.001162997	-0.000759879	-0.000681038	-0.000738052	0.000359204	0.000933805	-7.15200000000003E-06	-0.000172206	-0.000138711	0.00037311	0.000366975	0.000829763	-0.000631395	0.000241872	0.00067872	0.000503021	0.000425607	-0.000172754	-0.000159596	-0.000105045	0.000191899	-0.0005684	-0.001242691	-0.00011976	0.003129905	-0.000804487	-0.000281149	0.00067918	-0.002516348	-0.002610081	0.000646092	0.000930283	0.003586768	-0.000489375	-0.003494214	0.001266237	0.000851321	-0.000931728	0.000480706	-0.000564462	0.001056784	0.002114124	0.004071417	0.001028506	0.010499459	0.007505727	0.009331751	0.005292995
-2.9002	0.000698031	0.000137143	-0.001140491	-0.00127139	-0.001070407	0.000689429	0.001038177	0.000934033	0.001172207	0.000610486	-0.000621341	0.001398851	0.001742213	0.000561271	0.000528908	-7.7952E-05	0.002128986	0.000202944	-6.21150000000001E-05	0.000457228	-0.000794899	-0.002240049	0.000604247	-0.000877508	0.003564659	0.002616267	-0.00056192	1.18109999999999E-05	-0.000211962	0.002661545	-0.001070029	-0.001234414	0.001087687	0.003252703	0.001208447	0.000451181	0.001954353	0.000902133	-0.000417795	-0.000684359	0.001164452	0.000844068	0.002066031	0.00400543	0.003971486	0.013419871	0.01015363	0.0114196	0.007764141
-2.8002	-0.000362511	-7.4185E-05	-0.001420283	-0.000824089	-0.000763337	0.00044852	0.000543046	0.000840651	-0.00018066	0.000669985	0.000264003	0.001284049	0.000619921	0.000396869	-0.000495197	-4.9871E-05	0.001450419	0.000926035	-0.00068694	-0.000346375	-0.001059205	-0.00185421	-0.001497544	0.000726341	0.003017813	0.002462264	-0.000330268	0.001881902	0.000985797	-0.00108834	0.000966874	-0.001050711	-0.000740241	0.002530037	0.000849022	-0.000718534	-0.0001352	0.00204831	-0.00179538	-4.558E-05	-0.000237006	0.00244548	0.00122072	0.002467072	0.001176944	0.007515849	0.00465731	0.007264332	0.003734884
-2.7002	-0.001223841	-0.001016905	-0.00095615	-0.001439162	-0.001579811	-0.000173647	0.001447996	0.000928214	0.000743107	0.000704007	-0.000441931	0.00163202	4.46800000000001E-05	7.9221E-05	0.0007138	4.1873E-05	0.000530362	-9.1906E-05	-0.000463096	0.000872402	0.000333719	-0.002677112	0.001566398	-0.003896354	0.00251351	-0.000832032	0.001570181	0.001462429	0.000507945	-0.002040736	0.000268737	0.000687144	0.002310347	0.003165663	0.002192648	8.68290000000001E-05	0.000762181	0.000231845	-6.5092E-05	0.000750539	-0.001386948	0.00240011	0.001723921	0.003147789	-0.000567059	0.011407771	0.006456234	0.010447868	0.005038898
-2.6002	0.000290187	-0.000782034	-0.001724646	-0.0015978	0.000688109	-0.000852717	0.000800146	0.000710864	-0.000210312	0.000969992	6.2162E-05	-4.4072E-05	0.000904049	0.001359345	-0.000248766	-0.000156607	0.001853694	0.000114701	0.000692547	0.00111271	0.000239205	-0.000904089	-0.000542779	-0.003243037	0.002783145	0.000633143	0.002363809	-0.001873525	0.000432099	-0.000295226	-0.001379211	-0.000968691	0.001977712	0.004203433	0.002466605	-0.00044694	0.001154131	0.002406823	-7.36499999999999E-05	9.4302E-05	0.000154131	0.002025861	0.002266095	0.0034037	0.000985429	0.010533134	0.007420655	0.008617702	0.006367835
-2.5002	-0.001415166	-0.001072338	-0.002254991	-0.001362937	-4.8876E-05	2.5132E-05	-0.000218307	0.000255732	0.000220326	0.000313489	-0.00099139	0.000377575	0.001507257	-5.1577E-05	-0.001163877	0.000148829	0.001338956	0.000946266	-0.000430076	0.000482768	-0.000673422	-0.002492785	-0.002452866	-0.003745043	-0.000728495	0.003347515	0.001340259	-7.79580000000003E-05	0.002580712	-0.00178274	-0.000999668	0.001294736	0.003196947	0.001681317	-0.000721973	-0.001539837	0.001420738	0.001265771	-0.001689413	0.000361466	-7.05100000000002E-06	0.003419311	0.001821907	0.001964219	0.001731602	0.010059867	0.007156246	0.009430223	0.005685807
-2.4002	-0.001097749	-0.001586888	-0.002430827	-0.001471014	-0.000819472	-0.001500503	0.000286606	-0.000136505	-0.001489802	-0.001198508	-0.00122836	0.002013578	3.3481E-05	-0.000183819	-0.000885814	-2.81300000000002E-06	0.000194672	-7.1704E-05	0.000615485	0.00031344	-0.000572354	-0.001983984	0.001048384	-0.001299456	0.001351105	0.002219916	0.001087716	-0.003514093	-0.001262734	-0.001438895	-0.002090031	0.000125229	0.00056602	0.003963133	0.000451292	-0.00353116	-2.6944E-05	0.000889523	-0.000912305	-0.001031618	-0.001408126	0.00102115	0.001168193	0.002218663	0.000428731	0.007989353	0.00397895	0.005911649	0.003489806
-2.3002	0.002052879	0.001289979	-0.000725745	-0.001861368	-0.001071292	-0.000263466	-0.000947971	-0.001080953	-0.001269933	-0.001121391	-0.001411538	0.000527792	-0.000713688	-0.000873083	-0.000786547	-0.00059304	3.84300000000005E-06	-0.000670714	-0.000768338	-0.000431231	0.000623103	-0.003154871	0.000469061	-0.003551538	0.003609964	0.001030047	-0.000279639	-0.000964183	-0.000846573	-0.001898648	-7.7928E-05	0.000340179	-0.000337138	0.002802076	0.002393926	-0.001884202	0.001481468	0.000854823	-0.000836527	0.00028346	-0.001065132	0.001749499	0.002336342	0.00336386	0.000664766	0.010184128	0.006966121	0.008687436	0.005113201
-2.2002	0.006385413	0.006156099	0.004108126	0.002476853	0.002146761	0.002451623	0.00071586	-0.000114912	-0.001254386	-0.000523895	-0.001640369	-0.000368742	0.000179504	-0.000707949	-0.001324974	-0.0008741	0.000304434	-0.001784322	-0.000458018	0.000819821	-0.001004778	-0.001356126	-0.001821423	-0.001717654	-0.000333176	0.001302169	-0.002043868	-0.000458752	0.001825996	0.000235119	-0.00138726	0.000513833	-0.000622365	0.001930685	0.001176174	-0.00156005	0.000225262	0.00229329	-0.000895404	-0.001326604	-0.00043288	0.001835687	0.001963287	0.002213559	0.000559224	0.008934216	0.003647828	0.00614222	0.001999576
-2.1002	0.011272776	0.010615818	0.009456503	0.00973892	0.008838202	0.008490752	0.006323782	0.006016531	0.004539356	0.003665809	0.001729484	0.000464862	0.000561846	-0.000311752	-0.000754369	-0.00062171	0.00076262	-0.001514188	-0.001690643	-0.00062678	-0.002142086	-0.000761746	0.000233947	-0.002938212	0.000141617	0.001877277	0.000928044	-0.001186631	0.002323971	0.001059167	-0.001363454	-0.001898473	-0.000895237	0.002782477	0.000485656	-0.000296942	0.001450759	0.000473128	0.00053271	-0.001049946	0.000173837	0.001190219	0.001421464	0.002101555	-0.001301344	0.008918884	0.003173301	0.006293497	0.002523666
-2.0002	0.009706589	0.010398212	0.012340501	0.013071154	0.017056084	0.018205258	0.020199777	0.019865031	0.019332115	0.018598592	0.015430899	0.013741468	0.011713767	0.01015218	0.00471228	0.00360753	0.003328842	0.000850134	9.16980000000001E-05	-0.001088456	-0.001768658	-0.002574359	-0.002754275	-0.002497789	0.001832159	0.001723596	-0.002112117	0.000491889	0.001237408	-3.21710000000003E-05	-0.002235625	0.0005564	0.000850315	0.002421734	0.001343536	-0.002660554	0.001947613	0.001865752	-0.001138663	0.001059841	6.44199999999993E-06	-0.000323809	0.00137399	0.003532295	0.001585488	0.010532637	0.007541097	0.008719017	0.006066971
-1.9002	0.008117782	0.006812854	0.006772653	0.007729918	0.009481022	0.009169957	0.011943009	0.014143997	0.015473301	0.016560313	0.016221145	0.017915282	0.01546889	0.016080539	0.012855365	0.010187556	0.010235361	0.005857369	0.0034082	0.000480919	0.000331595	-0.001861006	-0.002196672	-0.003943449	0.000182162	-0.000273857	-0.004366285	-0.002972597	-0.001466467	-0.002547893	-0.004471944	-0.003610114	-0.001687314	0.001285998	0.000511805	-0.002241278	0.00076097	0.000649816	-0.000491463	-0.000214131	0.000146963	0.0015531	0.001269371	0.003163534	0.001403386	0.009246889	0.004673734	0.007065791	0.003258917
-1.8002	0.011774675	0.010602643	0.00880345	0.007888059	0.007764563	0.007140755	0.008599943	0.006822003	0.006982006	0.006684186	0.006145899	0.009165693	0.009548124	0.012563035	0.011127486	0.012711481	0.015885614	0.013173959	0.012540788	0.011270263	0.011051701	0.005419422	0.004518544	-0.002431289	0.002429601	-0.000110492	-0.002147564	-0.002494161	-0.002552144	-0.00300124	-0.006007187	-0.001706249	-0.000413284	2.08890000000002E-05	-0.003074681	-0.004839911	0.000268218	-0.000437325	-0.003187593	-0.000258605	-0.000916028	0.000705205	-0.000158611	-0.000192668	-0.005100713	-0.003569964	-0.011176167	-0.013416674	-0.019022883
-1.7002	0.012574183	0.014499254	0.011886136	0.012103613	0.012860347	0.011838249	0.011939305	0.012262449	0.009761511	0.009417336	0.006466838	0.008038029	0.006311382	0.006775574	0.005213795	0.006764383	0.008635019	0.007749191	0.008727796	0.01020722	0.011703748	0.008921918	0.013638593	0.009853273	0.00849824	0.013689443	0.001813481	0.003809831	-0.001646664	-0.001593846	-0.004284743	-0.000375164	-0.003618685	-0.000337869	-0.001164273	-0.003274967	0.000375184	1.4332E-05	-0.002766257	-0.001462936	-0.002194477	8.18720000000002E-05	0.000949299	0.001783753	0.001731954	0.010904049	0.008172793	0.009527532	0.006241898
-1.6002	0.015512412	0.013060629	0.012273406	0.012115478	0.012162914	0.013508983	0.014052471	0.014467248	0.01386333	0.013857758	0.0130871	0.013120078	0.012102144	0.012296699	0.008901836	0.008819206	0.008766631	0.006722749	0.006613346	0.004980083	0.004381257	0.002491844	0.007735127	0.006043913	0.0124411	0.023237863	0.015351841	0.018204804	0.018145107	0.014426088	0.010131018	0.00773324	0.002031788	0.003071567	0.000673625	-0.001818736	-0.001773636	-0.001060269	-0.003736552	-0.004871967	-0.003844449	-0.000711479	-0.002256358	-0.004402082	-0.011304344	-0.011156421	-0.022091277	-0.023936059	-0.029239733
-1.5002	0.014304649	0.014002326	0.013672716	0.011510157	0.013185821	0.0129143	0.013753769	0.014302116	0.014728259	0.01359878	0.012912853	0.013105854	0.013903754	0.014150788	0.0121105	0.011731219	0.014241076	0.0119324	0.01008483	0.008316226	0.007135247	0.004028879	0.009745677	0.005183551	0.006972052	0.013436289	0.009239505	0.01336334	0.021103193	0.015539798	0.014813966	0.021208036	0.020895468	0.020049515	0.015235771	0.009140325	0.010710595	0.004835266	0.000430643	-0.003003963	-0.001856917	-0.002000306	-0.000459823	-0.000472752	-0.00165913	0.00854404	0.00510419	0.007634556	0.005321696
-1.4002	0.014648782	0.01428554	0.013012823	0.012623111	0.013371045	0.013102001	0.015204789	0.014365992	0.014294043	0.014956053	0.013463203	0.015336064	0.013639416	0.014748431	0.01093183	0.01265413	0.014981695	0.011234876	0.011410359	0.010930465	0.008676361	0.007944037	0.011531555	0.006924404	0.009983518	0.012223206	0.005771465	0.011632327	0.011863423	0.010469817	0.006664894	0.009867679	0.014928643	0.017168757	0.02103556	0.018865765	0.023600197	0.024245204	0.019626037	0.019076482	0.012961004	0.011777703	0.00669104	0.005286933	0.000506959	0.008723467	0.004696504	0.005444143	0.001863679
-1.3002	0.014552575	0.015513297	0.012871601	0.014424383	0.014536102	0.012322461	0.015604328	0.014313707	0.014463837	0.014320757	0.013068563	0.015437961	0.015518866	0.015277123	0.01334902	0.013026199	0.015179264	0.012122743	0.011969468	0.011029568	0.012430314	0.007290823	0.013513391	0.008064322	0.011578551	0.018720345	0.012950202	0.014118595	0.013242884	0.012562005	0.009923951	0.011346672	0.012131893	0.012428247	0.013516045	0.012336528	0.019557046	0.019433994	0.023178929	0.025095833	0.029741533	0.034745994	0.032155671	0.032950445	0.028473712	0.034820202	0.026707388	0.02338726	0.015092857
-1.2002	0.015478169	0.014492454	0.012287429	0.012948462	0.012726762	0.013309549	0.015156205	0.015569358	0.013840101	0.01443578	0.01362239	0.015197418	0.014414976	0.014556825	0.013163567	0.012551573	0.014885886	0.012222313	0.012250269	0.011205918	0.011994087	0.008949073	0.010706445	0.010475323	0.010812833	0.01820883	0.010129957	0.015152925	0.017293047	0.012631031	0.010676175	0.014014556	0.014923556	0.016645301	0.01532869	0.012687843	0.012710787	0.013561767	0.007705931	0.012088615	0.014649357	0.015552238	0.018496994	0.020825889	0.02528531	0.034925756	0.037289712	0.038444602	0.035249742
-1.1002	0.014430525	0.014496317	0.01244735	0.012408203	0.013724599	0.014473419	0.014198754	0.014611951	0.013759988	0.013890897	0.013368778	0.015335255	0.014552539	0.015907064	0.012316045	0.013245242	0.012982641	0.011555622	0.013199192	0.011897651	0.010938283	0.007437509	0.012024383	0.010247	0.009269662	0.016105427	0.014620205	0.015584169	0.015688945	0.013790605	0.012170128	0.015043954	0.017782328	0.02034333	0.017578006	0.014970098	0.017987956	0.017904887	0.016363899	0.014558563	0.014950825	0.013187516	0.013878575	0.013386753	0.010250151	0.018388739	0.015263168	0.017682207	0.014354229
-1.0002	0.015448434	0.013887828	0.011577269	0.012772912	0.013282469	0.014022366	0.014499712	0.014682153	0.014569891	0.013974748	0.013837263	0.013629137	0.014822279	0.015190393	0.012953044	0.012766296	0.014804365	0.013257489	0.012339998	0.011936916	0.010778668	0.008524162	0.013109963	0.009412804	0.012713317	0.018679171	0.014116513	0.014435023	0.018704952	0.01255386	0.01223518	0.016164434	0.017359642	0.017953783	0.016868505	0.014753977	0.017827764	0.01724256	0.015453564	0.015599779	0.017365776	0.018243383	0.01790746	0.016931644	0.015898105	0.022924735	0.016965509	0.017821535	0.009643038
-0.9502	0.014076874	0.013861422	0.013766328	0.013216307	0.013206082	0.014258984	0.013196219	0.014520275	0.013925976	0.015012864	0.01399957	0.01406865	0.016210745	0.015011643	0.012846133	0.013005209	0.015342219	0.011969814	0.011903571	0.010694884	0.011755337	0.008554177	0.012525886	0.008820016	0.013589508	0.02138442	0.01250869	0.01320526	0.019829859	0.014254744	0.012827255	0.014210298	0.017028375	0.020590073	0.017153577	0.015162682	0.018003686	0.019478738	0.015347323	0.018019219	0.016609416	0.020127811	0.016110177	0.018004547	0.016895617	0.022470007	0.020744189	0.022905247	0.017096012
-0.9002	0.015461466	0.013300849	0.012887501	0.013325186	0.013134386	0.012939321	0.014324889	0.015667955	0.013659195	0.014647851	0.013219191	0.014523324	0.015024726	0.015367664	0.012743427	0.014041283	0.01526561	0.012731233	0.012444998	0.011495351	0.011207037	0.010380362	0.008146392	0.008857974	0.013468162	0.019628742	0.013041822	0.016107448	0.016877763	0.013407359	0.014867619	0.013797856	0.019522282	0.018949542	0.017157805	0.015194801	0.019310946	0.018333	0.014792796	0.016392711	0.01509539	0.017547497	0.013018362	0.009223054	0.000740373	-0.002648789	-0.016189449	-0.017935158	-0.025457427
-0.8502	0.015593619	0.014493399	0.014149862	0.013217865	0.013283207	0.013619419	0.014622968	0.015285409	0.014293445	0.01434902	0.013298675	0.015514947	0.015273556	0.01545065	0.013703091	0.012993154	0.015072909	0.012226154	0.013047485	0.011698233	0.011168419	0.008917156	0.010490014	0.010859189	0.009212776	0.018845592	0.013666705	0.016736759	0.017834639	0.013495619	0.012421026	0.015298367	0.014913955	0.016152677	0.017340256	0.015448789	0.019972681	0.017783386	0.015240697	0.018541676	0.014816216	0.018284237	0.015008321	0.013401426	0.005593812	0.005272449	-0.001985567	-0.006215273	-0.012069153
-0.8002	0.016235959	0.0137711	0.013075945	0.012996425	0.014467077	0.013185938	0.014940199	0.014602082	0.014141863	0.014789642	0.013865874	0.01481867	0.014850995	0.015645067	0.013214468	0.014015687	0.015636828	0.013059742	0.011775615	0.012584333	0.01113679	0.008207253	0.014151793	0.008457544	0.013695501	0.018251767	0.012920692	0.014056451	0.019933003	0.017416617	0.011712919	0.013982383	0.017147209	0.018699081	0.016913866	0.015178293	0.018421308	0.018730477	0.017453052	0.016963046	0.01661337	0.018619812	0.01744172	0.016710693	0.010754435	0.013113289	0.004661345	0.003529224	-0.001840391
-0.7502	0.014720604	0.013298791	0.014657221	0.013520512	0.0132634	0.014202658	0.014699726	0.013982107	0.014813226	0.016130614	0.014077232	0.015327236	0.016419236	0.015567931	0.014064545	0.014265417	0.014657138	0.01202664	0.012819135	0.013209304	0.011397251	0.009153426	0.010530922	0.011045591	0.011248734	0.02111472	0.013330321	0.015306453	0.019781407	0.013818725	0.01249179	0.01448068	0.018088524	0.019002393	0.016820598	0.016473729	0.019341699	0.017802763	0.016828222	0.017248623	0.018008522	0.019604795	0.018926588	0.016484938	0.012389378	0.018329856	0.012143124	0.012793385	0.009193317
-0.7002	0.013446898	0.013602697	0.013853072	0.012624255	0.011950254	0.013588443	0.014981964	0.015249082	0.014549202	0.015482219	0.013193947	0.014622569	0.014986175	0.01603349	0.013153199	0.013436456	0.016169184	0.013050323	0.012328833	0.011201438	0.012036651	0.008788586	0.013804066	0.011149361	0.008462211	0.017908221	0.01185265	0.016003043	0.022065309	0.012538002	0.012022367	0.015040558	0.017546078	0.018234575	0.016526078	0.015240636	0.017706006	0.01771443	0.015488973	0.016404079	0.01791977	0.019091994	0.017595749	0.017926139	0.015152873	0.022498912	0.019486378	0.019814108	0.014516176
-0.6502	0.014424377	0.014202261	0.013604617	0.012568628	0.014326565	0.0140114	0.014805997	0.015226726	0.014316067	0.015486698	0.013412772	0.015608718	0.01533052	0.015644415	0.013299555	0.013858946	0.01562558	0.013171051	0.013789022	0.013387259	0.012827366	0.009322577	0.011439814	0.00933824	0.011963343	0.018835791	0.010785336	0.017796843	0.01877321	0.014323442	0.015792706	0.016221143	0.020985022	0.017384598	0.020376197	0.015613004	0.018646671	0.017449148	0.016302679	0.018994146	0.016704229	0.018555715	0.019402612	0.017628874	0.014400672	0.020179089	0.016020411	0.016071495	0.012572191
-0.6002	0.015045336	0.015859742	0.01404322	0.013394237	0.012822319	0.013463609	0.014566861	0.015814072	0.014508313	0.014778255	0.014403933	0.014993089	0.015501684	0.015612343	0.012104232	0.012577984	0.016615178	0.013668267	0.012534011	0.010779558	0.010986614	0.008875339	0.013766506	0.008471656	0.012356651	0.018895404	0.012330721	0.013019241	0.018072796	0.014224242	0.01289468	0.014447505	0.018646285	0.017710663	0.018302445	0.015486553	0.018454524	0.020351901	0.015391752	0.017159813	0.01736823	0.019222736	0.017489975	0.018603894	0.016038602	0.022464909	0.019373929	0.021784533	0.015269918
-0.5502	0.014368571	0.016025023	0.0123039	0.012649264	0.013293693	0.013968495	0.014085589	0.015165236	0.014926279	0.0158888	0.014598844	0.015706604	0.015131021	0.01440853	0.013863069	0.013407896	0.015348285	0.012754213	0.011838472	0.012192226	0.012167989	0.008952082	0.011013446	0.010369619	0.012715792	0.016299579	0.013941882	0.016490479	0.022319774	0.012340818	0.012297268	0.015129866	0.017135297	0.017973942	0.018405829	0.014027884	0.018737083	0.018583482	0.01729607	0.017370701	0.018600396	0.018552262	0.020129516	0.018542387	0.013819053	0.020674477	0.016180959	0.018292523	0.012739112
-0.5002	0.015285405	0.012944537	0.014410854	0.012507453	0.014190756	0.012772088	0.01484211	0.01547518	0.01456563	0.014988228	0.013692956	0.014674895	0.015499706	0.015120252	0.013648197	0.013168029	0.01529458	0.012256872	0.012620514	0.01207285	0.010389417	0.007925101	0.011500087	0.012348781	0.013214489	0.0172281	0.009878528	0.01369062	0.018645086	0.014460996	0.016335244	0.015347174	0.01555804	0.016499206	0.017673141	0.015745512	0.018916358	0.017394306	0.015847389	0.017399431	0.016832471	0.020401536	0.018008429	0.019863692	0.015950911	0.022726647	0.020440335	0.02067097	0.015299299
-0.4502	0.014396351	0.015724301	0.015390767	0.013449295	0.013973154	0.013319796	0.014224923	0.015109879	0.014731744	0.013896711	0.0142127	0.015575589	0.014915663	0.015427258	0.013259202	0.013525767	0.015478577	0.011358131	0.012409591	0.0117391	0.011071176	0.011331797	0.012113441	0.009891421	0.013271464	0.021699969	0.014992235	0.015911087	0.019335096	0.018360251	0.013420301	0.014997126	0.018268491	0.018801939	0.017880137	0.014547944	0.020134029	0.019423862	0.014981498	0.015682528	0.018136019	0.019215073	0.017645054	0.01616796	0.012661589	0.018898095	0.015611424	0.014512215	0.010263269
-0.4002	0.015601539	0.014713039	0.013024247	0.014488446	0.014218781	0.014976501	0.015518491	0.014691037	0.01398819	0.015335885	0.014053363	0.016007118	0.015745203	0.015073927	0.012859721	0.014126754	0.015595544	0.012538591	0.012215886	0.01083286	0.013453599	0.007868597	0.012725718	0.011042589	0.011926365	0.017868309	0.014190743	0.015006113	0.019804361	0.016127446	0.013295028	0.01212163	0.017752532	0.019420585	0.019966139	0.014604452	0.01833	0.01976331	0.015737712	0.018342281	0.016451039	0.019932737	0.017784271	0.018010009	0.016972558	0.022379941	0.019899733	0.018612917	0.014711937
-0.3502	0.014408783	0.015568407	0.013164035	0.014020728	0.013988564	0.013531696	0.01497019	0.01523903	0.013910927	0.015166646	0.015066795	0.014033386	0.015514222	0.015927531	0.013737452	0.013876596	0.015473724	0.01342387	0.011499319	0.011491586	0.012229853	0.011761258	0.012641227	0.011186609	0.011199662	0.020183396	0.013841007	0.016552634	0.022312375	0.014797528	0.013002092	0.016655588	0.017481883	0.018721061	0.018783368	0.01586286	0.020705048	0.01852276	0.017364807	0.019459548	0.017646679	0.019827649	0.01939073	0.017439813	0.015467541	0.022623356	0.017292111	0.017303903	0.01099241
-0.3002	0.015288812	0.013892196	0.013219577	0.013028016	0.014123511	0.013028225	0.014351321	0.0158694	0.014482869	0.015557397	0.014038647	0.015304026	0.014994924	0.016064718	0.013036294	0.013533549	0.014981823	0.013794315	0.012582901	0.013087576	0.011428245	0.00838629	0.010322484	0.008858942	0.011423692	0.021765204	0.014521027	0.016681821	0.018893734	0.014433808	0.012356932	0.014728916	0.018249594	0.019632715	0.017793542	0.016337951	0.01768097	0.018247582	0.015726579	0.017981601	0.01738217	0.019005281	0.017260721	0.01823827	0.013542225	0.019657147	0.013322147	0.014751651	0.009739981
-0.2502	0.014424396	0.016494273	0.012720632	0.013578851	0.014982862	0.014324182	0.015328933	0.015744504	0.015115188	0.015078052	0.013981808	0.014836429	0.015999018	0.015517491	0.012987152	0.013652666	0.015602506	0.012817591	0.012395107	0.012709629	0.010606176	0.007051097	0.012562496	0.009794682	0.009745115	0.018925853	0.009796767	0.015518346	0.020784358	0.014303445	0.012814082	0.015893929	0.016100927	0.020162677	0.018732254	0.015036504	0.019202201	0.017974028	0.016654266	0.017671063	0.01751621	0.019605009	0.018150411	0.017804088	0.01830211	0.023406401	0.019915213	0.020166158	0.013906682
-0.2002	0.015059307	0.013511255	0.012898041	0.012373676	0.014468728	0.014647157	0.014357006	0.015376705	0.01508358	0.01536678	0.012785485	0.015951196	0.015405045	0.015265881	0.013799647	0.013499855	0.014948668	0.011881587	0.012791729	0.0123694	0.010863577	0.009103247	0.012941783	0.00851947	0.011772049	0.017789522	0.009577786	0.015694341	0.017799859	0.013311771	0.014187008	0.017460651	0.018679421	0.018353687	0.017312162	0.015236511	0.018815639	0.019740851	0.018724311	0.017228919	0.017812794	0.01879523	0.018310998	0.018930927	0.0175285	0.026194226	0.021674213	0.023507835	0.017602926
-0.1502	0.014974105	0.015940091	0.013526773	0.0121152	0.013620762	0.015360512	0.015089406	0.015621054	0.01353793	0.015502578	0.013927266	0.014545777	0.015304637	0.014933462	0.01376578	0.013503741	0.01477555	0.011974625	0.011559565	0.011926813	0.011152496	0.008581491	0.010537875	0.010446969	0.011341557	0.019437374	0.012608018	0.014223867	0.018317116	0.015615115	0.012386022	0.0153268	0.017565151	0.018198303	0.017987535	0.016199136	0.018538605	0.019268871	0.017596641	0.017500197	0.017295951	0.019025153	0.018152958	0.017807416	0.016846935	0.025225625	0.022860532	0.024172803	0.01909885
-0.1002	0.015769962	0.015842748	0.013571983	0.014501824	0.014044641	0.014081401	0.015249914	0.015609945	0.014088204	0.013833986	0.013559912	0.01614519	0.01518332	0.015376803	0.012595507	0.014129049	0.014745259	0.012763577	0.012572841	0.013205486	0.011762875	0.007512698	0.011141752	0.011941339	0.013398424	0.02117019	0.010520062	0.014939796	0.014432184	0.013186435	0.013074294	0.01497751	0.017029317	0.017196572	0.017860309	0.015676388	0.020066079	0.019433548	0.016689046	0.018352122	0.016151031	0.018842486	0.01814146	0.019581622	0.017108967	0.024705116	0.021410238	0.023343863	0.018902481
-0.0502	0.014970339	0.014379612	0.012980747	0.013452746	0.014031945	0.013841541	0.014952583	0.014351071	0.01460819	0.014485096	0.014489274	0.015422466	0.015676501	0.016204858	0.013873014	0.012988728	0.015641626	0.013269371	0.012254629	0.01103332	0.012619708	0.0063445	0.013767697	0.011808001	0.013596525	0.021029798	0.009511291	0.015696881	0.020183592	0.015838023	0.012338607	0.013524849	0.017916173	0.018226681	0.017817287	0.017634424	0.018740539	0.019448876	0.016821545	0.017207091	0.018067355	0.020336658	0.017780161	0.017630915	0.015933967	0.022672334	0.021027669	0.020354462	0.016477231
-0.0002	0.014161009	0.0139891	0.01450052	0.012487281	0.014153274	0.013063179	0.015231544	0.014831293	0.015416901	0.015112152	0.014930424	0.014749506	0.013986022	0.016450084	0.013681956	0.014953311	0.014692047	0.01281861	0.012451373	0.011811888	0.010488888	0.010337698	0.012145938	0.008534741	0.012915932	0.019280734	0.008091002	0.015984119	0.017236198	0.013061559	0.012156851	0.016375583	0.01786728	0.019013293	0.018509352	0.016349093	0.01872462	0.01759382	0.017287297	0.017278172	0.015330778	0.017815486	0.017458907	0.017603937	0.013307942	0.019812868	0.015143005	0.014758467	0.008210269
0.0498	0.014694257	0.014631279	0.013776696	0.013221878	0.014171082	0.01389397	0.014817421	0.015756278	0.014173414	0.015543688	0.013702409	0.015868644	0.015427284	0.015236273	0.012688813	0.013678728	0.015411012	0.013398055	0.013381574	0.012564238	0.009845842	0.008249418	0.011632185	0.010983161	0.008371046	0.017050889	0.01525733	0.016144324	0.015999322	0.015953158	0.012813912	0.01424544	0.016502675	0.018017055	0.017872212	0.014463106	0.020316997	0.018430958	0.016228737	0.017159849	0.017183266	0.019676824	0.01950669	0.018553111	0.017464171	0.024589543	0.021655369	0.02173272	0.014961458
0.0998	0.01604408	0.015377605	0.014474101	0.012924925	0.013570043	0.01491602	0.014864069	0.015384678	0.0146981	0.014911636	0.013208015	0.015328722	0.014937396	0.01543053	0.012301832	0.01386746	0.01511584	0.012338111	0.013497194	0.012450074	0.010940645	0.00801852	0.012168055	0.009251767	0.012439257	0.020432216	0.012231886	0.017942879	0.01701747	0.013112634	0.014469083	0.011949199	0.01901719	0.020403528	0.017482794	0.016017984	0.019624239	0.019120871	0.015530269	0.018147309	0.017017152	0.019420161	0.018749	0.016681924	0.016669337	0.025805036	0.022614447	0.022667281	0.018573905
0.1498	0.017122062	0.014200996	0.013715866	0.013864591	0.014237672	0.014453218	0.015805273	0.015715375	0.01445319	0.015592759	0.014624791	0.015090537	0.016411776	0.016751027	0.012638809	0.013728915	0.015890817	0.011695596	0.011685968	0.012794433	0.010874097	0.007680352	0.013973984	0.010946356	0.011035739	0.019130096	0.010258974	0.014702255	0.018716113	0.014220559	0.013216288	0.015780108	0.018436094	0.018923701	0.019668	0.014148858	0.019039679	0.018733863	0.018277927	0.017538903	0.01712404	0.019626543	0.017851942	0.018951755	0.017136186	0.023974741	0.021817989	0.02194548	0.017049978
0.1998	0.01563266	0.015744034	0.0143645	0.01342235	0.014094839	0.013563027	0.015020005	0.01498826	0.015742221	0.01519477	0.01444822	0.015394964	0.015886101	0.015304435	0.014067744	0.01495095	0.015625948	0.012787697	0.012996091	0.011405967	0.011051612	0.008350059	0.01254105	0.008897215	0.012505939	0.017683031	0.010636913	0.014458052	0.018731022	0.014370191	0.014561806	0.015642458	0.018417971	0.019971818	0.01821129	0.016436971	0.019550316	0.019462516	0.016343113	0.016976767	0.01724749	0.01901455	0.018719116	0.019274125	0.017699645	0.024336605	0.022020944	0.023305742	0.018187765
0.2498	0.014931955	0.015568475	0.013254259	0.013761329	0.014692693	0.013970356	0.015258246	0.015819764	0.014773021	0.014565815	0.014317617	0.016059858	0.01475734	0.015413276	0.013735879	0.014432643	0.01533258	0.012354324	0.012110644	0.01339015	0.010137139	0.007854446	0.011132823	0.012012844	0.010778252	0.018004943	0.010956107	0.016713021	0.019863579	0.014856274	0.014294467	0.015008156	0.016719481	0.020447301	0.017875723	0.016047354	0.017984115	0.018082788	0.016395965	0.019108238	0.017794653	0.01953393	0.018598932	0.019150544	0.015905498	0.023047222	0.019691079	0.020394284	0.016602315
0.2998	0.014958437	0.015566379	0.014505747	0.013032484	0.014219197	0.013934221	0.01495596	0.015347722	0.015372715	0.015486004	0.014410896	0.016145446	0.015628902	0.015508925	0.013184828	0.01429222	0.01513464	0.01292006	0.012626319	0.011486534	0.010094923	0.009813898	0.012788065	0.009659234	0.012047281	0.01974259	0.011591192	0.01543796	0.01840343	0.01315377	0.013589912	0.013546607	0.01586833	0.018916718	0.017470684	0.014993622	0.01794792	0.017683196	0.016466016	0.016688253	0.017643229	0.019686816	0.017801769	0.01802417	0.015320323	0.022287604	0.020516986	0.022710516	0.017582635
0.3498	0.014144925	0.016330818	0.013658556	0.013500066	0.014570208	0.013832381	0.015818244	0.015264201	0.01433927	0.015656342	0.013543953	0.015271764	0.016023839	0.015137986	0.013434285	0.013970769	0.015726919	0.012016558	0.011391785	0.012647189	0.010577837	0.009485584	0.010901327	0.008746799	0.010715464	0.017812638	0.013170335	0.014556912	0.017654844	0.014869472	0.016203532	0.011932377	0.017727748	0.019718994	0.018294005	0.01481671	0.016522554	0.019150789	0.015527907	0.01815079	0.018805329	0.019813029	0.017825426	0.0192425	0.016350003	0.02257379	0.02063909	0.020890772	0.017443363
0.3998	0.014793401	0.015755362	0.013293088	0.012715677	0.01389333	0.015255406	0.015733961	0.015206539	0.014455469	0.016371592	0.014414756	0.015611283	0.015113386	0.015563824	0.01425587	0.014339711	0.014467744	0.012449175	0.012523715	0.010737496	0.012032157	0.008265042	0.014075205	0.0100064	0.012352459	0.018009687	0.012765739	0.016317789	0.01621102	0.013391731	0.015804607	0.014041129	0.01688111	0.016671311	0.019264237	0.015350782	0.018173737	0.018446815	0.018088453	0.017183078	0.018357704	0.020102222	0.019086113	0.018545419	0.017759775	0.024174212	0.022589821	0.023022285	0.017344066
0.4498	0.015140396	0.015170721	0.0142155	0.013514386	0.013910197	0.013273712	0.01478524	0.015636417	0.014940328	0.014444096	0.014207001	0.015428923	0.015686929	0.014816988	0.014307874	0.014143645	0.015154022	0.012497685	0.011499223	0.013103209	0.013187649	0.009937144	0.011760923	0.008609755	0.014327045	0.018712277	0.01481523	0.019433204	0.021457468	0.013130649	0.013523066	0.01444751	0.017362657	0.018089484	0.018552947	0.01646983	0.019258285	0.018515247	0.014821329	0.016569095	0.01643464	0.019732922	0.017628065	0.018520677	0.016507242	0.021842659	0.017617105	0.017989485	0.012044592
0.4998	0.016444891	0.01514642	0.013460868	0.013400542	0.014487955	0.01492557	0.014148551	0.015427191	0.015812179	0.015346309	0.014528866	0.014337511	0.01593452	0.0146051	0.013079648	0.012756463	0.01612695	0.01235895	0.013425392	0.012723739	0.010550853	0.009376272	0.011578903	0.011542849	0.010672551	0.020078385	0.012443138	0.014225722	0.019748937	0.015814384	0.012295046	0.013120856	0.017746287	0.018455951	0.018303149	0.015073574	0.018770083	0.018123053	0.017025911	0.019180324	0.018854807	0.018642826	0.017617906	0.016820603	0.015984821	0.021539184	0.016521691	0.01587926	0.011217846
0.5498	0.016346687	0.014433118	0.013161767	0.013581269	0.013849918	0.013625544	0.015298049	0.014736153	0.015360337	0.014847526	0.014001699	0.015294809	0.016561549	0.015394563	0.012922402	0.013260192	0.015270087	0.012255851	0.012641597	0.010898564	0.012945501	0.009583008	0.012799264	0.011155205	0.011153864	0.017709867	0.01179216	0.01611087	0.016072604	0.01382669	0.011835123	0.017142471	0.016563552	0.018803625	0.018067652	0.016108424	0.018549887	0.018545434	0.016846229	0.018564344	0.018545644	0.018167232	0.018521592	0.018405157	0.017424791	0.024794366	0.020788241	0.021232845	0.016876966
0.5998	0.015110372	0.015068824	0.014789446	0.014014057	0.014624452	0.013302662	0.01549577	0.014532058	0.014741594	0.014638363	0.014312233	0.015521966	0.014889556	0.014835502	0.013842344	0.01366755	0.014962344	0.012230212	0.013917269	0.012176813	0.010913192	0.008812065	0.012025609	0.010637046	0.010914518	0.02046452	0.013518044	0.016150414	0.020155243	0.014566199	0.013025008	0.014529103	0.018165581	0.017589239	0.017580749	0.016171344	0.017746565	0.019040741	0.014444013	0.018393096	0.017461548	0.020347813	0.019414217	0.018148028	0.020098131	0.026559359	0.024102011	0.025744037	0.0205268
0.6498	0.015120094	0.014552888	0.013967917	0.013989805	0.0140351	0.013800389	0.015896767	0.015806267	0.014779743	0.015608786	0.014383416	0.014520944	0.016592919	0.015613167	0.013594137	0.013934667	0.016049692	0.012448959	0.013558744	0.011025945	0.012982592	0.007930034	0.011848831	0.011329673	0.01125309	0.022052105	0.009901188	0.015143402	0.018896076	0.017074776	0.013603412	0.013878837	0.017805949	0.019474726	0.016602626	0.017314007	0.018033062	0.018431821	0.015662969	0.016532948	0.017783704	0.01759525	0.015825915	0.013138665	0.00854308	0.010226213	0.00471327	0.004902475	-0.001036325
0.6998	0.014568469	0.015857908	0.013528574	0.013916368	0.013236815	0.014285213	0.015010673	0.016135204	0.01449453	0.01456595	0.014006189	0.015880314	0.014863845	0.015919417	0.013056635	0.014410763	0.01564735	0.013140952	0.01292142	0.012454993	0.010388669	0.009652041	0.012656074	0.008910408	0.011235375	0.018416175	0.011808918	0.014557891	0.019387248	0.013697747	0.012014466	0.015377596	0.018758259	0.0186774	0.018660388	0.015826407	0.01721583	0.018056105	0.016088133	0.018187335	0.015597712	0.019782036	0.018978152	0.017876262	0.016324276	0.022535975	0.019056312	0.020097146	0.017472295
0.7498	0.014319137	0.015188331	0.013719262	0.013431696	0.013765693	0.01384211	0.015370506	0.015382663	0.0154777	0.015654123	0.014072184	0.016223129	0.015643329	0.01661419	0.01329519	0.013871542	0.016085785	0.01317141	0.01201171	0.013197608	0.012156401	0.010175764	0.015173456	0.010044955	0.012902155	0.018518741	0.011084352	0.012603843	0.01833541	0.017063264	0.013356926	0.016261678	0.017156028	0.018351095	0.018329448	0.014281381	0.017738659	0.018992509	0.01686145	0.019687827	0.016995203	0.018672499	0.019153531	0.018908877	0.016230519	0.023443305	0.019901248	0.021638905	0.018290024
0.7998	0.013451983	0.015249689	0.013267159	0.014027092	0.014942695	0.0139432	0.014283546	0.015344361	0.015099797	0.015198485	0.013801709	0.015998255	0.016016583	0.015902916	0.01355559	0.013646018	0.01542917	0.013028264	0.012449907	0.011547497	0.012377448	0.009152145	0.01465035	0.011483731	0.013706271	0.019914254	0.012161267	0.016090865	0.01785297	0.014696842	0.011157342	0.015651729	0.017850054	0.017831821	0.016778205	0.014240939	0.018345514	0.018592381	0.016822589	0.01744676	0.01691758	0.021570574	0.018210797	0.018398623	0.016264495	0.023899385	0.021689032	0.022711993	0.018587925
0.8498	0.015446278	0.015499642	0.013312229	0.014821652	0.014916415	0.014145287	0.015192222	0.015906412	0.01483034	0.014944743	0.014329102	0.01570207	0.015208584	0.015578189	0.013647753	0.014008366	0.015645323	0.0131861	0.012404926	0.011369998	0.011473974	0.010265894	0.011677731	0.008176026	0.013671782	0.017198038	0.013811088	0.015524058	0.018943191	0.011463921	0.011462935	0.014264711	0.018016567	0.017375722	0.019389085	0.016038497	0.01792709	0.018700063	0.015885427	0.018282951	0.017321835	0.018767777	0.017774307	0.017589281	0.017792285	0.023372562	0.022580051	0.023271061	0.018690188
0.8998	0.015589157	0.01444356	0.014263783	0.013116701	0.014576054	0.014968632	0.016554167	0.015602784	0.014492025	0.014741606	0.014225007	0.015378162	0.015449168	0.01599986	0.014281309	0.013997222	0.015612507	0.012865696	0.013172557	0.012043217	0.011562314	0.00915204	0.014459908	0.011561872	0.008994216	0.01948155	0.013997027	0.017506725	0.01998877	0.013867326	0.011309434	0.014436434	0.017039429	0.017922413	0.0191833	0.016386388	0.01803188	0.01918471	0.015536653	0.018097181	0.016645049	0.018638274	0.016648512	0.016940015	0.01535044	0.023183959	0.019864528	0.022374913	0.018145413
0.9498	0.014545031	0.015575452	0.013909437	0.013714307	0.014073336	0.013935935	0.014127949	0.015592333	0.015054835	0.015230917	0.014916901	0.015418957	0.016250803	0.016057139	0.012888669	0.012959677	0.016054083	0.012011717	0.012512852	0.012213463	0.011315643	0.008058742	0.011754598	0.009153334	0.008585902	0.019178864	0.010738386	0.016975325	0.018964518	0.01102231	0.014492493	0.014427101	0.017220647	0.01709645	0.019471076	0.016030893	0.018163835	0.018481701	0.015433555	0.017436286	0.018142419	0.02013426	0.019090258	0.019441544	0.016813051	0.024870634	0.021696202	0.02442288	0.018180039
0.9998	0.014308607	0.014852704	0.013742772	0.014811917	0.014246952	0.013466148	0.01572956	0.01511787	0.015438946	0.014864512	0.014862183	0.016400343	0.015205262	0.015279903	0.013823168	0.014913702	0.015109983	0.012666394	0.012825887	0.012314232	0.012430209	0.007824117	0.012466849	0.009857479	0.012312117	0.018126259	0.01332383	0.014885891	0.01954426	0.014203097	0.012502926	0.015045219	0.018107986	0.017606591	0.01694255	0.014749845	0.017289328	0.016880636	0.01741139	0.01787079	0.017428619	0.018756496	0.01710682	0.016581386	0.017641406	0.025243679	0.021467864	0.023421677	0.018402704
1.0998	0.015565763	0.016682381	0.014796923	0.013650972	0.014282847	0.014547335	0.015360504	0.016053408	0.015676702	0.015215381	0.014192668	0.015548542	0.016672671	0.015535274	0.013798861	0.014452185	0.015221731	0.012799124	0.012594219	0.010499919	0.011435858	0.009488215	0.011989122	0.011433984	0.012149365	0.018972788	0.013320244	0.0171635	0.016607195	0.012413396	0.012847543	0.015099867	0.017517356	0.017632301	0.016576575	0.014087683	0.018567125	0.018152385	0.015457631	0.017792399	0.015918597	0.019027991	0.018619657	0.016512811	0.012019648	0.015512185	0.00899643	0.007068759	0.001408164
1.1998	0.015250638	0.014282545	0.013731491	0.012195209	0.013473308	0.013957249	0.014748631	0.015863502	0.014748935	0.014496815	0.013795711	0.015867246	0.014476041	0.015872087	0.012986146	0.01390144	0.015467126	0.012023301	0.011695698	0.011425941	0.012314207	0.007422556	0.011104421	0.008479792	0.011702459	0.017673348	0.014367354	0.014508863	0.017910796	0.013634729	0.012137382	0.0130881	0.018687098	0.017793707	0.016770841	0.016136516	0.0182392	0.017103186	0.016249487	0.018069556	0.017796248	0.018413113	0.017345394	0.017114598	0.014787652	0.020752389	0.016255208	0.016989786	0.011291942
1.2998	0.015706381	0.015202273	0.012887259	0.013020272	0.013879388	0.013276132	0.014334909	0.015850195	0.015106075	0.015092836	0.013719496	0.015609643	0.015826799	0.015642179	0.013615795	0.013187088	0.015095331	0.011626563	0.012910458	0.012135721	0.009914601	0.009189712	0.012808567	0.010927909	0.011808376	0.020216065	0.011827797	0.016589803	0.017557178	0.013337445	0.011710025	0.015940649	0.016362758	0.017838369	0.017294297	0.014510708	0.017573538	0.018814471	0.016886165	0.017727336	0.016676342	0.018600561	0.018636219	0.017522081	0.017568763	0.021939324	0.017900112	0.018643062	0.013607505
1.3998	0.013999219	0.015250829	0.01362279	0.014663637	0.013225899	0.013428237	0.014549031	0.015903858	0.014905884	0.014999289	0.01390587	0.016198472	0.01528489	0.01529338	0.014005398	0.013506682	0.015389193	0.011058462	0.012473109	0.011401237	0.011082204	0.008341179	0.011226708	0.009412262	0.012154806	0.019147019	0.012592369	0.016251191	0.020534547	0.014426678	0.014337749	0.012985928	0.018455889	0.017626438	0.01695545	0.017030002	0.01793066	0.017604105	0.014680264	0.016145432	0.017857143	0.018197167	0.019197017	0.018053234	0.016704442	0.024111283	0.022912614	0.022489228	0.018554744
1.4998	0.015835903	0.015826045	0.015076626	0.013163926	0.014388908	0.014664506	0.015837614	0.015324383	0.015058978	0.014596763	0.014511288	0.015190495	0.015284933	0.016297167	0.013392683	0.0139327	0.015156461	0.012779013	0.012992393	0.011239793	0.011764478	0.008060532	0.01175646	0.011197061	0.010838162	0.020496872	0.009718352	0.016221688	0.015986023	0.014146234	0.014664894	0.014708053	0.01788934	0.01765017	0.01717063	0.016732368	0.01819937	0.019219919	0.017538988	0.017765548	0.016411649	0.019361596	0.017097193	0.01831297	0.015279488	0.024468907	0.020501679	0.021363059	0.017493459
1.5998	0.014992798	0.015178628	0.014398594	0.014051692	0.014305914	0.014550252	0.01564296	0.016595276	0.01469334	0.015809321	0.014291641	0.016510602	0.016174179	0.015957088	0.01376557	0.013440793	0.014964973	0.012242287	0.013574317	0.01231715	0.011162605	0.009667682	0.012213162	0.012028433	0.009229526	0.019795342	0.011873329	0.018910601	0.019987215	0.014535454	0.013860418	0.014094965	0.017394633	0.018949475	0.017813282	0.015219532	0.01609236	0.018755678	0.016163598	0.01612749	0.018074341	0.018746011	0.017139749	0.018036077	0.017875082	0.024212074	0.021265666	0.022956914	0.01821315
1.6998	0.014332588	0.015279788	0.014816017	0.013482076	0.01488612	0.014562548	0.015579921	0.015073605	0.015306465	0.016072181	0.01480251	0.016386221	0.014849103	0.016264136	0.012623178	0.013718276	0.016005181	0.012613746	0.012700228	0.012932731	0.01113166	0.007608757	0.013481288	0.0109128	0.012726837	0.018218519	0.013382014	0.016875868	0.018347483	0.014169729	0.014212089	0.01150261	0.016362756	0.017094204	0.016946751	0.015176822	0.016942286	0.019207779	0.014992894	0.016981904	0.017070657	0.01979587	0.018174248	0.018958241	0.015594428	0.023760222	0.019294585	0.021969786	0.016536099
1.7998	0.015680714	0.015063525	0.013431176	0.013967901	0.014239195	0.014950237	0.014931368	0.01571804	0.015630998	0.014982026	0.013235153	0.0159128	0.015233585	0.017035606	0.014831999	0.014567768	0.016053973	0.013389807	0.012297726	0.012699683	0.010663563	0.007784109	0.014864636	0.011140494	0.013432748	0.020735663	0.012568121	0.015274834	0.018397692	0.015499504	0.015085804	0.011973367	0.017949684	0.018342266	0.017140385	0.015832617	0.019057466	0.018109808	0.015900551	0.016369713	0.016023497	0.019390762	0.019220871	0.017365691	0.017124661	0.024005235	0.021392347	0.021635891	0.017056265
1.8998	0.016026117	0.015647425	0.01417115	0.015108742	0.015020501	0.014740482	0.015021426	0.014891962	0.015186129	0.014919494	0.014727601	0.015431816	0.015656235	0.014706838	0.013863677	0.013950489	0.015391559	0.012912202	0.013269919	0.011779784	0.011073581	0.007829963	0.014152959	0.009220309	0.013658017	0.017574467	0.009725946	0.013604589	0.014631438	0.017650241	0.011852842	0.012415045	0.018407909	0.01969831	0.016773123	0.015161233	0.020720369	0.019176079	0.017134393	0.016512002	0.018759878	0.02065495	0.017190999	0.017758959	0.016273604	0.020541621	0.017670837	0.018523143	0.011888807
1.9998	0.014775787	0.015826094	0.013657538	0.014130568	0.014627916	0.01422474	0.01664056	0.016280894	0.015933428	0.015490109	0.013769142	0.015659654	0.015162197	0.015572153	0.013649011	0.014834015	0.016065896	0.011471563	0.011897993	0.011782792	0.011082594	0.008864468	0.010893046	0.008237609	0.012584962	0.01938757	0.0115144	0.015355213	0.017306005	0.011034754	0.012548173	0.01465803	0.017869485	0.019084512	0.017569766	0.016568036	0.017151612	0.017299803	0.014448741	0.017345244	0.016670122	0.018844378	0.018449535	0.017625108	0.017451357	0.025618292	0.024008056	0.024248522	0.018568598
2.1998	0.014736871	0.014625147	0.013733101	0.013755447	0.014157704	0.014653205	0.015823682	0.01592131	0.015126739	0.015209629	0.014509075	0.015441218	0.016671384	0.016444088	0.013208208	0.013373902	0.015008559	0.01198655	0.012176273	0.011061558	0.010842976	0.009812905	0.012619659	0.010066122	0.013992687	0.020313742	0.008923589	0.015900129	0.019001615	0.014221565	0.014636426	0.013831281	0.016659473	0.018249652	0.018299279	0.015721649	0.018062233	0.017955483	0.016845879	0.017817689	0.015956761	0.018967655	0.017491618	0.015606435	0.01287701	0.019893435	0.014775131	0.014290457	0.007592101
2.3998	0.016296221	0.015978558	0.013839538	0.014107321	0.014280705	0.014788862	0.015312017	0.015302061	0.015823096	0.015367146	0.014811561	0.016530899	0.016099717	0.016414692	0.013237145	0.013451408	0.015493639	0.012449838	0.012638306	0.011603137	0.012748472	0.010649871	0.012808218	0.010405158	0.012225457	0.019511419	0.012200494	0.015365988	0.017815222	0.013760168	0.01287346	0.015241927	0.016427168	0.017825549	0.017107754	0.014159128	0.020144637	0.019574166	0.01648439	0.01638823	0.0161785	0.018382017	0.01834456	0.015309539	0.015294796	0.021535959	0.018164981	0.01834208	0.014829029
2.5998	0.01519195	0.01628963	0.013922113	0.014093116	0.015101453	0.014739222	0.016122267	0.015849498	0.01541477	0.015888635	0.013990492	0.016493585	0.016726457	0.01653648	0.013999951	0.014491966	0.014920851	0.012691017	0.013230967	0.012509228	0.011563861	0.008915275	0.012575822	0.01076249	0.011970994	0.019411943	0.009216754	0.014635249	0.021476975	0.014777124	0.012873733	0.016135843	0.014924904	0.018593158	0.016644354	0.014166584	0.018842976	0.017660587	0.01575522	0.017318495	0.015726294	0.018016179	0.014951688	0.011884339	0.004081322	0.002816339	-0.00602621	-0.008801922	-0.01212473
2.7998	0.014903087	0.015043992	0.013446539	0.014528887	0.013800207	0.015328739	0.015218255	0.016399243	0.015734303	0.0147584	0.013487921	0.015886732	0.016191281	0.016113225	0.014362809	0.013672822	0.015676184	0.012281417	0.012584489	0.010938306	0.012317352	0.009644384	0.011450457	0.011296766	0.01257496	0.019530925	0.011529836	0.014214006	0.021793939	0.012860373	0.014266283	0.014037652	0.017194319	0.017363208	0.018070701	0.014403909	0.016977741	0.01645081	0.016196435	0.017088743	0.016821353	0.018644286	0.016748304	0.017567167	0.017366873	0.022845612	0.020047609	0.020579784	0.015502655
2.9998	0.015250248	0.016390414	0.014583794	0.015034803	0.014502531	0.014558609	0.016364159	0.016387114	0.015589722	0.015696496	0.014552873	0.016309408	0.016279375	0.015940591	0.014389368	0.014454239	0.015990042	0.013408304	0.012421081	0.012279896	0.012240528	0.007774655	0.013499547	0.010729805	0.011181396	0.020855587	0.012221896	0.014528992	0.018084474	0.016830736	0.012702246	0.01264809	0.015396872	0.018595391	0.019524363	0.017488384	0.02022452	0.019370803	0.01720417	0.01642326	0.017061786	0.018327979	0.018073426	0.018123433	0.016206955	0.023275088	0.019676719	0.021364615	0.017450682
3.1985	0.015464317	0.015525286	0.013719084	0.014574842	0.014441024	0.015291231	0.015951329	0.016583459	0.015921313	0.016168854	0.01553343	0.016474039	0.01605155	0.016231449	0.013986754	0.013479265	0.016650526	0.012092166	0.013610315	0.012724241	0.011352771	0.00826074	0.011834358	0.008356219	0.01049255	0.018766785	0.011305405	0.01649062	0.017672212	0.01525011	0.014079842	0.016682063	0.014560136	0.017963018	0.017427499	0.016167201	0.016949495	0.017286848	0.015088844	0.016543097	0.016705438	0.016300006	0.017348203	0.016865319	0.012497737	0.01907532	0.016310066	0.015234975	0.011526644
3.4091	0.015755171	0.015741585	0.014167273	0.012805748	0.014414425	0.01503764	0.015612049	0.015739005	0.014986455	0.015197674	0.014981053	0.015897985	0.015907342	0.015772759	0.014076247	0.014286879	0.01590106	0.012117188	0.012470759	0.012330385	0.011819718	0.008609945	0.013700694	0.008998371	0.012506509	0.019796063	0.011523121	0.01595609	0.01963566	0.014189088	0.011865167	0.014493609	0.017846678	0.017757912	0.016910464	0.013950488	0.015743163	0.018308776	0.016016777	0.018264093	0.017577402	0.018868938	0.018010989	0.017612264	0.018012164	0.022323162	0.020758381	0.022183409	0.017651055
3.6345	0.015321955	0.015839727	0.014331911	0.014712462	0.014399128	0.014855578	0.015423782	0.01523148	0.015554719	0.015947267	0.014530471	0.017011392	0.015899431	0.01575392	0.014468923	0.014753398	0.015074402	0.012712702	0.013499479	0.012659465	0.010480325	0.010913268	0.012644397	0.010528257	0.012242837	0.016084149	0.009265454	0.017028594	0.019155224	0.01279258	0.010090729	0.014042508	0.017442058	0.019414168	0.017971908	0.015413816	0.018499398	0.019304131	0.01594499	0.017188529	0.016306857	0.018220163	0.018290786	0.015775907	0.015817938	0.023100967	0.020153086	0.022035404	0.017921101
3.8745	0.016329032	0.017470942	0.014013271	0.014413936	0.014653599	0.014799811	0.015504176	0.016285385	0.015425617	0.016471129	0.015618299	0.015948421	0.016553475	0.016587941	0.014114719	0.014847918	0.01662532	0.013422775	0.01361197	0.013179278	0.012767481	0.007060256	0.012733964	0.012314831	0.012100757	0.018617461	0.01354408	0.015252585	0.017255797	0.010878807	0.013522215	0.013869056	0.015920997	0.019403607	0.016571097	0.014210136	0.019462241	0.018687734	0.016214441	0.017946118	0.017685835	0.018950712	0.017265686	0.016965385	0.014711217	0.02264113	0.019310856	0.021301531	0.017102876
4.1305	0.015690674	0.015993852	0.012895368	0.014383753	0.014117021	0.01395373	0.016472098	0.015993962	0.016183448	0.01590865	0.014923221	0.015730724	0.016705564	0.015406887	0.01393325	0.014835439	0.015460854	0.013395878	0.012098872	0.012257003	0.012216612	0.010658796	0.010914133	0.008243541	0.01499391	0.019436193	0.010817138	0.014671203	0.019000433	0.013953926	0.015312676	0.014969786	0.01705976	0.017966436	0.016679359	0.014328492	0.018092042	0.018528262	0.016791734	0.016947778	0.016599102	0.018587634	0.01865252	0.017094065	0.015219425	0.022407062	0.016252347	0.016713536	0.012534539
4.4038	0.016639202	0.015500016	0.01451531	0.014850503	0.014904509	0.015641324	0.015781582	0.015703251	0.015528698	0.015565848	0.014473993	0.016413811	0.016833019	0.015486898	0.013781439	0.014159593	0.015677277	0.012880013	0.012164073	0.011156856	0.011547639	0.008455663	0.010167979	0.013551067	0.01193093	0.016563207	0.009392302	0.018185107	0.017659634	0.012138398	0.012579452	0.015459672	0.015645695	0.018863984	0.016835668	0.014688079	0.017545799	0.018483143	0.01593276	0.016298663	0.0179853	0.019541584	0.017560649	0.017755661	0.015339391	0.022135852	0.020660975	0.022457786	0.017479144
4.6945	0.015374596	0.017650901	0.014979188	0.014416258	0.015309382	0.014899011	0.015388452	0.016215801	0.016120321	0.014915016	0.014704988	0.015995221	0.016484429	0.016210774	0.014741404	0.013744515	0.017100097	0.013914456	0.012586608	0.012751136	0.012507354	0.009312392	0.012946	0.009780811	0.01212408	0.0204891	0.011822025	0.012362554	0.019616406	0.014034964	0.015341427	0.013957939	0.016311527	0.017888661	0.016809266	0.015419933	0.017921226	0.018441892	0.016243148	0.01670792	0.017354665	0.019110377	0.018478379	0.018018298	0.017477651	0.02449208	0.021173055	0.022821214	0.017345934
5.0045	0.015247508	0.01544955	0.014872707	0.014403714	0.014414145	0.014488364	0.014846656	0.015749602	0.016823133	0.01564088	0.01494714	0.016094542	0.015708532	0.015548741	0.014103088	0.013125691	0.015806404	0.012140664	0.012810481	0.010383235	0.011758169	0.008578455	0.011612968	0.008757165	0.01317554	0.019437794	0.011967202	0.014707475	0.016028466	0.012588514	0.010876994	0.016325203	0.018158431	0.018886952	0.017133716	0.014288007	0.016537136	0.016802312	0.015708882	0.016994225	0.016353334	0.018223827	0.015464942	0.015564229	0.012941728	0.016581213	0.01224043	0.01067558	0.005831208
5.3351	0.016728847	0.015828566	0.012913097	0.012938353	0.014698836	0.014060516	0.014446357	0.01560222	0.015689799	0.015739415	0.014202139	0.016037279	0.015887117	0.015358315	0.013996708	0.0138884	0.015240457	0.013638586	0.013899456	0.013333798	0.011272895	0.008332497	0.012198416	0.007920519	0.01071585	0.019394998	0.013006382	0.015652787	0.015855346	0.009932257	0.012143826	0.012597691	0.013872544	0.018858507	0.017490116	0.015470759	0.016341186	0.018144813	0.016121502	0.016811697	0.017235973	0.018905157	0.016822865	0.017563006	0.015592176	0.020822803	0.018753672	0.018995034	0.01486998
5.6878	0.015500162	0.015798885	0.014041178	0.013243102	0.014257752	0.014817768	0.015171596	0.015438589	0.015089158	0.014740112	0.013619701	0.016297301	0.015588833	0.015241136	0.01475117	0.014086767	0.015396087	0.013186322	0.01334991	0.013299483	0.011948909	0.009206511	0.01076078	0.013018424	0.011162646	0.019465444	0.010238801	0.013560343	0.017802311	0.015242075	0.011990635	0.014784551	0.017819285	0.01847842	0.016567865	0.016005259	0.018464652	0.017916403	0.016713768	0.015608909	0.017397236	0.017819756	0.016704961	0.016625488	0.015186039	0.02146453	0.016451302	0.017405911	0.011775079
6.0631	0.016932009	0.017392997	0.014070656	0.014515585	0.014861614	0.015985535	0.016080785	0.016642959	0.016541554	0.016068718	0.015187278	0.016200857	0.016093986	0.016120895	0.013628688	0.014253393	0.015348317	0.013093224	0.012711025	0.011530943	0.010683804	0.009108856	0.010583301	0.012169037	0.013252372	0.021758743	0.010241502	0.012532415	0.017496474	0.011523706	0.011703492	0.0152732	0.017483443	0.018253097	0.018660232	0.014724298	0.018301241	0.016307216	0.017088417	0.015791436	0.016352024	0.018358806	0.016012587	0.011813114	0.00657906	0.006978482	-0.000544783	-0.002981143	-0.007709217
6.4638	0.014819501	0.015896266	0.013852491	0.014646675	0.014555945	0.014349255	0.016535855	0.015816048	0.016595339	0.015907954	0.014797325	0.015357802	0.015358721	0.016653233	0.014125401	0.013653749	0.015791936	0.012648144	0.013245954	0.011621801	0.010430543	0.007734093	0.011655968	0.011757712	0.013037063	0.018417083	0.013006778	0.016469288	0.016267485	0.013887094	0.013486563	0.011722255	0.01718775	0.016384453	0.017526033	0.015653904	0.01580131	0.017332999	0.016449397	0.016403239	0.016343278	0.01741712	0.016374158	0.016494215	0.013957752	0.01935465	0.019452516	0.018940012	0.016238074
6.8911	0.015781027	0.015769232	0.015866162	0.014268874	0.015033875	0.014684003	0.016580537	0.016202741	0.015597619	0.014725767	0.01501665	0.016572661	0.015877146	0.015546685	0.013522179	0.013989556	0.015474176	0.013063869	0.01249847	0.012732328	0.012705352	0.01071687	0.01288807	0.011418341	0.009634153	0.021404023	0.011979672	0.01716429	0.019398066	0.011565346	0.014291592	0.013260539	0.015996122	0.017352713	0.018973417	0.014166877	0.01723959	0.017902642	0.016334267	0.015570181	0.016540775	0.018971855	0.016740548	0.018352497	0.015189775	0.022348901	0.020831202	0.022415197	0.016785079
7.3465	0.015605659	0.014688255	0.014803982	0.013601079	0.014415754	0.014061866	0.016547728	0.016512332	0.015464705	0.016598353	0.014581746	0.015944743	0.015982749	0.015227487	0.013219067	0.014339795	0.014857607	0.012111398	0.013680129	0.012984386	0.011301834	0.008941035	0.013155631	0.011696236	0.011655866	0.017345497	0.012058818	0.015842612	0.017637884	0.012563807	0.012209416	0.015285776	0.015177073	0.01883958	0.016485799	0.01469628	0.017825559	0.017959057	0.017030515	0.016029053	0.016922594	0.018655131	0.017049317	0.018541271	0.017377292	0.02366046	0.020901634	0.02244454	0.017711956
7.8318	0.015013926	0.01677659	0.015932601	0.013961759	0.014914208	0.016548377	0.017145148	0.01589444	0.016427369	0.015708111	0.014761384	0.015526827	0.016259146	0.016805629	0.013717408	0.014766767	0.016213895	0.01457206	0.013171436	0.011857597	0.012126988	0.008472207	0.010425234	0.01401966	0.014487876	0.017803915	0.009350156	0.015748993	0.018084323	0.012880017	0.013607436	0.014331027	0.016267954	0.018114379	0.018970843	0.013741105	0.017705838	0.018441785	0.014129897	0.016792278	0.015611331	0.018621287	0.016062979	0.016516	0.016973842	0.022370201	0.019022842	0.020160939	0.016134392
8.3491	0.016939064	0.016941654	0.015054939	0.014273871	0.015420261	0.015344293	0.015543397	0.015879624	0.016523032	0.015960004	0.014452464	0.016498625	0.016270926	0.016023433	0.013643352	0.014427627	0.01530945	0.012837227	0.013024889	0.01311181	0.011181918	0.008323045	0.013689717	0.011493213	0.011582616	0.020086296	0.012758096	0.014648342	0.021063051	0.012066638	0.011892674	0.012208584	0.015150009	0.016802395	0.016330461	0.014114699	0.017330447	0.017224364	0.015589008	0.015275115	0.015930259	0.017785836	0.017140027	0.017938002	0.016950038	0.024006685	0.021605444	0.023419669	0.016736002
8.9005	0.016351252	0.016702591	0.015186093	0.014394102	0.015851667	0.015681948	0.015521381	0.01595252	0.015717677	0.016053243	0.015358561	0.016569356	0.016917714	0.015910936	0.014118117	0.014439257	0.016232145	0.013263793	0.013069301	0.012181713	0.012154779	0.01011315	0.013655595	0.012833913	0.012116794	0.018644177	0.013766387	0.017835385	0.017246394	0.014840861	0.012817816	0.014455752	0.018295164	0.018072335	0.016189135	0.015191681	0.01731968	0.018370644	0.016070253	0.015589453	0.016898652	0.019561087	0.018110479	0.016664685	0.014770552	0.021307778	0.019825094	0.021710019	0.019041746
9.4885	0.015888607	0.014729688	0.014883023	0.012536953	0.01519893	0.0156864	0.016806203	0.016246329	0.016274297	0.015357684	0.014538201	0.016226812	0.016859528	0.016399468	0.014153658	0.01397729	0.01518885	0.013137895	0.012421288	0.0114093	0.012595997	0.009321838	0.011854208	0.01111083	0.011113443	0.020513188	0.012679051	0.012822388	0.017245667	0.012364443	0.011487678	0.012137362	0.014515216	0.017907889	0.016822721	0.013206161	0.018013748	0.0168893	0.01595545	0.01718048	0.016995464	0.019115569	0.017213006	0.017980672	0.016322662	0.024077548	0.022155757	0.023078491	0.017921137
10.1151	0.016443537	0.016797871	0.014419186	0.015351068	0.013703434	0.014523608	0.01656165	0.016050262	0.015948533	0.014616978	0.015837835	0.016383431	0.01667805	0.015573972	0.014846123	0.014394097	0.015861284	0.012458175	0.012368288	0.012792969	0.013599501	0.010254186	0.01453284	0.011594302	0.012450997	0.016868342	0.011522238	0.01250791	0.01670187	0.012481033	0.01187898	0.014710853	0.015855942	0.01873627	0.015393524	0.015061347	0.016937908	0.018304497	0.015448556	0.017137354	0.017211185	0.017671043	0.016177746	0.016721477	0.016403666	0.023825206	0.021763184	0.021230161	0.017439409
10.7831	0.016190247	0.015831864	0.014918372	0.014495282	0.015592575	0.015495675	0.016860534	0.016798929	0.015195511	0.015175441	0.014602708	0.016020104	0.015879154	0.015983906	0.01402679	0.014840665	0.016389102	0.012412704	0.012370233	0.011199008	0.012264328	0.008572653	0.012234145	0.010895745	0.015210145	0.020433173	0.011746867	0.013205657	0.017157395	0.010682288	0.012190262	0.014462081	0.012927125	0.01485917	0.01586748	0.014044352	0.015754955	0.017774293	0.015724609	0.016676805	0.016169953	0.01852797	0.017004937	0.016688772	0.014429544	0.021906422	0.018141828	0.01882673	0.015093728
11.4958	0.01678324	0.016281777	0.014604737	0.01468043	0.015541685	0.015348112	0.017650923	0.016009913	0.016114488	0.016332941	0.016239022	0.015977335	0.016435431	0.016512464	0.014382769	0.01463712	0.016013678	0.012822493	0.012834887	0.012289478	0.011562051	0.00755242	0.012254707	0.009217316	0.011353357	0.018619782	0.011245447	0.013822096	0.016501085	0.012022744	0.010538775	0.012841459	0.017174836	0.018245814	0.016000015	0.015163165	0.017571549	0.017476598	0.015934637	0.015576954	0.016291464	0.016993256	0.0173957	0.016512095	0.013882727	0.020017829	0.017279626	0.017614138	0.011302348
12.2551	0.016317524	0.015927404	0.014934288	0.014616212	0.015576937	0.0159333	0.016097518	0.015719266	0.016041614	0.016906773	0.01586295	0.016035227	0.01692354	0.015936115	0.014403128	0.015580935	0.016178557	0.013687914	0.012537983	0.012747428	0.010464943	0.007483749	0.011501657	0.011337079	0.012753864	0.017348238	0.010919734	0.016963513	0.021118916	0.009705597	0.012191397	0.013899523	0.015770108	0.01596718	0.017885588	0.015454467	0.016619083	0.018247421	0.014069592	0.015493158	0.01447225	0.017480099	0.015964812	0.016873881	0.016008629	0.022416039	0.019827338	0.020735265	0.017261278
13.0645	0.015683671	0.016585323	0.015438483	0.015182252	0.015298742	0.013839919	0.016347907	0.016943165	0.016108633	0.01510529	0.014746875	0.016266717	0.016399349	0.015764242	0.015423614	0.014255872	0.016126799	0.012663947	0.012311566	0.013743502	0.011175196	0.006789814	0.014118162	0.008263802	0.011924546	0.019043085	0.010204238	0.012243307	0.016500984	0.009433709	0.013914064	0.01373835	0.016337207	0.016088239	0.016116168	0.014684835	0.017053902	0.016305489	0.01590461	0.016924891	0.016680278	0.018600732	0.0162043	0.01644538	0.015141595	0.021193824	0.017730651	0.018963448	0.015378238
13.9278	0.016091858	0.016194904	0.014416494	0.013776074	0.014612924	0.01553577	0.015738857	0.017671557	0.015753091	0.015325191	0.014889332	0.017213175	0.016687916	0.015083932	0.014291502	0.014407442	0.015036653	0.012972251	0.012902502	0.011530696	0.0106605	0.009186347	0.011418585	0.01231088	0.013093214	0.016798851	0.010664168	0.015290036	0.014465291	0.012746511	0.01310244	0.014994537	0.015097784	0.017264217	0.015525776	0.01491468	0.016089629	0.01642492	0.015070239	0.016795628	0.016582036	0.018479373	0.015960375	0.016665441	0.016222135	0.021886722	0.021133692	0.022822516	0.017238793
14.8478	0.0160804	0.017514905	0.014991749	0.015063302	0.014404077	0.015004365	0.016422736	0.016796276	0.016412256	0.016038835	0.015647641	0.016453612	0.017485914	0.016340659	0.013623694	0.01525316	0.015327001	0.013255647	0.012819824	0.010935095	0.011828683	0.009045232	0.010983117	0.010886998	0.015402881	0.021263411	0.011735062	0.011415939	0.01711794	0.012623813	0.013341894	0.0146873	0.015574325	0.01815025	0.016675693	0.016465704	0.016837039	0.016826943	0.01615981	0.016476016	0.016106886	0.017215951	0.01734788	0.017134812	0.016868008	0.023601451	0.022118027	0.022992061	0.018091067
15.8285	0.015884575	0.016207227	0.014944924	0.015016352	0.01518233	0.015859349	0.017433731	0.017637504	0.017102245	0.016283948	0.014764229	0.017271963	0.016591543	0.016583901	0.015138474	0.01436915	0.015634472	0.012531682	0.014195434	0.011328121	0.011986013	0.009057494	0.01335434	0.010192909	0.010652785	0.018262235	0.011255275	0.011110592	0.013513615	0.009931509	0.014000575	0.012724569	0.014108153	0.017700721	0.017797915	0.015404163	0.01800216	0.015837332	0.015854127	0.017474423	0.014870978	0.017440688	0.017022015	0.015554114	0.016009925	0.023107157	0.020837342	0.023281144	0.018294214
16.8745	0.018476191	0.015974179	0.01482246	0.014904293	0.015103456	0.015973938	0.016246767	0.016372134	0.016185319	0.01616687	0.015279785	0.01631512	0.01577023	0.016411335	0.014766744	0.013760711	0.015629641	0.012488225	0.013124674	0.013839672	0.011221738	0.009707293	0.013443925	0.011899498	0.016418841	0.017475756	0.010948385	0.013703858	0.017025883	0.0135324	0.011169321	0.012535142	0.015509682	0.018417022	0.017657132	0.014076447	0.01631062	0.01791802	0.014238872	0.017600015	0.017210208	0.018182459	0.017327366	0.016831688	0.016614339	0.024133558	0.021469809	0.022153737	0.018183456
17.9891	0.016980827	0.016446387	0.014993788	0.014762851	0.01586478	0.015607686	0.016428481	0.017092516	0.017126785	0.016433633	0.014998058	0.017346692	0.016199039	0.015707572	0.014462682	0.013996904	0.01473036	0.013012895	0.012626657	0.012914671	0.011134406	0.010411608	0.013066374	0.011182793	0.012614053	0.018525831	0.011340018	0.011515492	0.016287617	0.012549778	0.011313196	0.013787671	0.016297177	0.017023937	0.017089477	0.014004922	0.015729194	0.015171328	0.014709903	0.016580029	0.014959824	0.016648016	0.016525558	0.015998451	0.012438638	0.020384674	0.017548315	0.019244306	0.013934988
19.1771	0.01739418	0.016176665	0.014342465	0.015129071	0.015923469	0.016249262	0.017255466	0.017785355	0.016341609	0.016434645	0.015071455	0.016629958	0.017371501	0.016666674	0.015035914	0.014811507	0.015986577	0.012393299	0.013137901	0.012556801	0.011697345	0.008268586	0.01253774	0.013319368	0.01035491	0.018481814	0.014987377	0.011312685	0.016868999	0.013687159	0.011253456	0.015234252	0.016219265	0.016971747	0.015570383	0.015194002	0.016792853	0.01648915	0.014398148	0.016218589	0.015605162	0.017154405	0.016214507	0.016758592	0.015470626	0.021724566	0.020703316	0.021179192	0.016751016
20.4438	0.014789131	0.017181736	0.015107015	0.014452217	0.01456793	0.013774679	0.016338062	0.016552268	0.015946412	0.015974587	0.015545461	0.017250504	0.016165705	0.016471172	0.014979788	0.014295427	0.015650478	0.013870157	0.012460009	0.013062042	0.012633872	0.009404583	0.013199921	0.010214648	0.012046834	0.021558209	0.012338691	0.01605613	0.018967264	0.012814373	0.010202769	0.013499158	0.016267859	0.017445894	0.01620472	0.013701943	0.014617339	0.017004148	0.014759257	0.016066897	0.015635667	0.017834934	0.01425241	0.011184146	0.001603664	-0.00171016	-0.014044099	-0.021636056	-0.029327996
21.7945	0.017784584	0.017332812	0.016039032	0.015278453	0.016061753	0.015479065	0.016376549	0.016154919	0.016362014	0.016488949	0.014907168	0.015769414	0.01577342	0.016217385	0.014269311	0.014120917	0.015495638	0.013399893	0.013476508	0.011991074	0.010970686	0.008890277	0.009650217	0.012036578	0.011904047	0.017014837	0.011319763	0.012524702	0.017272544	0.013999053	0.0128043	0.01472413	0.013873504	0.017830918	0.01682517	0.015575075	0.015938348	0.016317328	0.015533888	0.015637586	0.014735599	0.018343886	0.017445329	0.015711806	0.013841309	0.019632272	0.017651479	0.018149858	0.012867157
23.2345	0.015911623	0.01681512	0.014847204	0.014310215	0.015888339	0.015546225	0.01592195	0.016776979	0.016605707	0.016557873	0.016234675	0.016070576	0.016927865	0.015740272	0.014837884	0.015101972	0.016452031	0.012925955	0.014300683	0.012678031	0.010911135	0.009427061	0.013041515	0.012468074	0.012746986	0.01688995	0.011779739	0.011785649	0.015588705	0.014634233	0.010843315	0.015516559	0.014099782	0.017624733	0.015607355	0.013866375	0.01763397	0.017744195	0.015696705	0.015368234	0.015340302	0.017571432	0.01546914	0.015806709	0.01395935	0.020443015	0.015648236	0.016076756	0.010966401
24.7691	0.017490066	0.016097	0.014746876	0.013782665	0.014379923	0.015365006	0.016073085	0.01692776	0.015878878	0.016483855	0.015235894	0.016602738	0.017296266	0.017389947	0.014215153	0.014720393	0.015915437	0.013022347	0.013705076	0.012201707	0.011826548	0.009811918	0.012493472	0.012059222	0.013773836	0.018015228	0.009071168	0.016385597	0.014279536	0.011965264	0.010759949	0.013618704	0.015481627	0.015781619	0.017526405	0.013747088	0.01647401	0.017809102	0.013219232	0.0160842	0.014464219	0.01835589	0.01737286	0.015200455	0.013357072	0.018705519	0.014432896	0.014068501	0.008792219
26.4051	0.016066942	0.016370936	0.015458635	0.015153922	0.015794226	0.015653617	0.017863142	0.017119437	0.016571288	0.017095564	0.01645645	0.016087161	0.017488928	0.016753373	0.015130399	0.014925058	0.016798363	0.013888628	0.013570445	0.013284834	0.013497966	0.010436663	0.013432818	0.012391098	0.011414591	0.020391531	0.014586132	0.014258879	0.018500317	0.013659563	0.010937409	0.012760396	0.014645307	0.017819925	0.014320181	0.015286407	0.015512508	0.016325772	0.0153297	0.015199978	0.015969009	0.017887969	0.014775739	0.01546649	0.010879697	0.015174052	0.008129563	0.009405571	0.005910832
28.1498	0.016241995	0.017028901	0.016108745	0.014991861	0.016559245	0.016445113	0.017343001	0.017375308	0.016411398	0.016279926	0.014987573	0.016992293	0.017174649	0.01743081	0.014917139	0.014952437	0.016440192	0.013423885	0.013451383	0.01225757	0.012907549	0.008326894	0.013972114	0.011215382	0.012020595	0.018449397	0.010896224	0.016730433	0.017568009	0.012165264	0.014759181	0.015089864	0.015904212	0.019048133	0.017596791	0.014494277	0.0159572	0.01700585	0.014379501	0.015156704	0.016064225	0.016201865	0.017074817	0.016400578	0.013380238	0.018106822	0.01580725	0.017487116	0.014129656
30.0091	0.016493345	0.016460066	0.015442752	0.015821463	0.015112417	0.015911588	0.017190632	0.017042428	0.016671365	0.016612799	0.015607954	0.015940739	0.017601647	0.017631745	0.014168888	0.014003139	0.015817926	0.012790762	0.014044153	0.012467642	0.012566897	0.010600774	0.012372458	0.011739336	0.014618409	0.020507331	0.013154459	0.013344263	0.016812604	0.011993856	0.011983533	0.012304963	0.01454915	0.016347174	0.018591514	0.015590538	0.018159388	0.01744961	0.016232626	0.017225702	0.015469633	0.018422019	0.018239334	0.016033965	0.013721903	0.022111401	0.018481708	0.020694193	0.016806657
31.9918	0.016273668	0.017246024	0.014529598	0.015093133	0.016111722	0.015615671	0.017373627	0.018101975	0.016285257	0.017362129	0.015498001	0.016134189	0.016744312	0.016986987	0.014487033	0.014967682	0.015978637	0.01222579	0.01280891	0.012556301	0.011062503	0.008189039	0.01365262	0.010350269	0.011842841	0.016927878	0.011274991	0.013723653	0.015593205	0.012506787	0.012139303	0.011247264	0.016815503	0.015934623	0.016252266	0.012598501	0.016227252	0.017213842	0.017316328	0.017430422	0.016629636	0.016628564	0.015613941	0.016055166	0.01275937	0.02108003	0.018208638	0.020266015	0.016922084
34.1051	0.016215042	0.01714126	0.015199358	0.015121897	0.01524521	0.015604746	0.017233655	0.01702211	0.016678087	0.017024964	0.015593189	0.016486335	0.017749375	0.016514643	0.014993666	0.013879942	0.015296549	0.013018197	0.013421784	0.01197907	0.012832822	0.008739565	0.012465532	0.008533121	0.011087312	0.01744404	0.011474573	0.014013931	0.015423158	0.01023768	0.010512956	0.011232586	0.015023302	0.016774436	0.015480585	0.014009542	0.01578986	0.017190679	0.014586672	0.015181461	0.015590716	0.017321052	0.015203458	0.016716747	0.016037124	0.020893456	0.020223953	0.021906769	0.017043283
36.3578	0.016275254	0.016917352	0.017394283	0.015794641	0.01612059	0.016717173	0.016584055	0.017463194	0.016905787	0.016773318	0.014849274	0.016670287	0.017641984	0.016379836	0.014059135	0.013947623	0.016167512	0.013102623	0.013746918	0.011845121	0.012935451	0.008055448	0.012043393	0.008962711	0.011407061	0.019976288	0.010227849	0.012520105	0.01728877	0.012326244	0.014248868	0.011865301	0.015090549	0.016414854	0.016324171	0.013732353	0.017083236	0.017279376	0.01460638	0.016194849	0.015080165	0.017124316	0.016090643	0.015990136	0.015075582	0.021596199	0.021636598	0.022103052	0.017960765
38.7598	0.015623109	0.01726128	0.016351266	0.015801946	0.015518088	0.01607249	0.017776555	0.017673777	0.017491534	0.017074046	0.015950217	0.016530402	0.017492507	0.016906303	0.015289312	0.014724716	0.016594788	0.01290016	0.01358316	0.011357734	0.01138966	0.008499827	0.013533163	0.012356872	0.010422425	0.020081232	0.013186117	0.012318196	0.016150415	0.010666413	0.012711684	0.012519476	0.014076899	0.015442517	0.015095046	0.013687936	0.015270922	0.01437607	0.015114647	0.016126519	0.013513191	0.016487511	0.015861102	0.015115794	0.014566841	0.021302879	0.018316153	0.019872821	0.016504701
41.3205	0.016431713	0.016894812	0.016178077	0.015103263	0.01585571	0.016234634	0.016950347	0.018037755	0.017112899	0.016731414	0.015959701	0.01765777	0.018230284	0.017525545	0.015047296	0.014386702	0.016134558	0.013104895	0.013305053	0.012452507	0.012210021	0.009150607	0.012901989	0.011254841	0.011285511	0.018151902	0.008873691	0.014096856	0.016079785	0.012865106	0.009025313	0.011212056	0.016402736	0.01776638	0.015233033	0.014273972	0.015303701	0.015275347	0.013460523	0.016472155	0.014775831	0.0170379	0.016080195	0.016109444	0.012628154	0.020195674	0.018589448	0.020106656	0.015365036
44.0498	0.016665198	0.017528286	0.015768469	0.015290455	0.015280994	0.016426031	0.017043561	0.017447333	0.017195651	0.016312702	0.01571015	0.017234064	0.017185433	0.016883042	0.015114467	0.015407546	0.016619836	0.014094884	0.012770462	0.012062256	0.011537144	0.008567781	0.010040726	0.009546153	0.011798102	0.020204613	0.012307838	0.015745537	0.017553018	0.011135843	0.009871829	0.012958789	0.01695365	0.018144318	0.015808083	0.012594154	0.015573419	0.017034721	0.015390922	0.015348154	0.01617308	0.017522758	0.015496989	0.016029342	0.015917916	0.021149505	0.020372952	0.020875282	0.016534349
46.9598	0.01690117	0.017776231	0.016362594	0.014846973	0.01519844	0.015289888	0.016661232	0.017994845	0.016116874	0.016358755	0.016517079	0.016373267	0.017756363	0.015899401	0.014195656	0.014126034	0.014966625	0.013696053	0.013208202	0.011125124	0.010387252	0.010279129	0.012732579	0.011018402	0.011082257	0.020217007	0.009417487	0.011641474	0.019526897	0.012665026	0.013583608	0.01304814	0.015245952	0.016185113	0.013386649	0.013839437	0.017506401	0.016587749	0.013537477	0.016080933	0.014191841	0.015437985	0.015049746	0.013621775	0.009268421	0.012087453	0.005326965	0.00354497	-0.001450439
50.0618	0.01795875	0.01559683	0.015700018	0.016166321	0.015618553	0.016760706	0.016828553	0.01797879	0.017429747	0.01767911	0.015846686	0.017265005	0.016545742	0.015840378	0.013805718	0.013728942	0.016134293	0.013106811	0.01245447	0.011599029	0.011684717	0.0096932	0.01100867	0.009872259	0.013016496	0.015735292	0.012209317	0.010540981	0.015705965	0.010127635	0.012068174	0.016341853	0.015322405	0.016273021	0.01365882	0.015283774	0.0154363	0.017350057	0.014381736	0.016768194	0.015342641	0.016301851	0.014378747	0.014349946	0.01156136	0.015787983	0.011913094	0.011078155	0.00665353
53.3691	0.017675116	0.016079874	0.015650123	0.0147826	0.014559796	0.016372594	0.016158723	0.017874907	0.017534836	0.01654857	0.015288157	0.017146685	0.016763805	0.016672686	0.015252492	0.014761223	0.015732581	0.012491638	0.013475935	0.011930338	0.012305297	0.007345146	0.01113027	0.008715094	0.012683796	0.020044298	0.010088454	0.01267001	0.016379557	0.014582667	0.010944721	0.012662617	0.015299169	0.016330393	0.015435768	0.011898975	0.015978176	0.017428732	0.01152711	0.014647915	0.01239881	0.016575044	0.013174249	0.013053749	0.00731034	0.00563043	-0.003937019	-0.00820022	-0.01611507
56.8945	0.01658753	0.017692477	0.016480465	0.015788733	0.016321941	0.01556006	0.01708997	0.017293536	0.016043018	0.015304896	0.015888537	0.016695097	0.016476621	0.016590981	0.01464963	0.014440808	0.016470034	0.013100983	0.012926246	0.011237951	0.011885771	0.007266194	0.010010557	0.009917657	0.010874626	0.018278827	0.010901011	0.01191781	0.014745517	0.012369687	0.012658059	0.011681962	0.012465953	0.014799281	0.014422568	0.014186012	0.014427081	0.014276067	0.013483572	0.015282397	0.014855324	0.015153825	0.015529283	0.013953039	0.009504207	0.012281151	0.006025271	0.00326074	0.001130666
60.6531	0.016503067	0.017201747	0.015958104	0.01702761	0.015367083	0.015587842	0.018196181	0.017424845	0.015885262	0.015515869	0.015390924	0.015783317	0.016222483	0.015337216	0.01436999	0.015256524	0.014958382	0.013074106	0.011761041	0.013682535	0.011751195	0.008395874	0.012613478	0.008710313	0.011729772	0.017596219	0.01180071	0.010464987	0.016878206	0.012281383	0.010638541	0.012198241	0.014994075	0.016794008	0.016137253	0.012651372	0.016215281	0.016919306	0.014673348	0.015110048	0.015128387	0.016213742	0.016111063	0.01548828	0.014678581	0.020813443	0.01858193	0.019136164	0.015215351
64.6598	0.018613277	0.016707199	0.015862338	0.015044856	0.017115391	0.017201883	0.017642772	0.017523292	0.016389038	0.014721015	0.016576798	0.017515635	0.017094235	0.016218795	0.013733154	0.01446242	0.015233509	0.012544179	0.012487953	0.012746942	0.011360605	0.008363313	0.012495046	0.011178196	0.011369263	0.015114111	0.007198511	0.013948602	0.01412201	0.013169279	0.009668155	0.013657431	0.013282452	0.017478659	0.015395268	0.012267695	0.017243985	0.015397253	0.015184797	0.016035644	0.014856037	0.016615711	0.016590902	0.015790035	0.015051256	0.02075191	0.020152773	0.020983996	0.017881581
68.9311	0.017770812	0.01588122	0.015578754	0.014881686	0.015331049	0.015936105	0.015997585	0.017057704	0.016055272	0.015991486	0.015173036	0.015838403	0.017018088	0.016315187	0.014377982	0.014398046	0.015158988	0.012580169	0.012987168	0.012106817	0.011217841	0.00937794	0.010495145	0.010410258	0.014039348	0.019579507	0.011810664	0.012679093	0.015668474	0.009878302	0.011194234	0.011520962	0.013481741	0.016288956	0.015060853	0.012749121	0.015716816	0.015917089	0.014042681	0.014963612	0.013930335	0.015788857	0.015715487	0.016114313	0.01523101	0.0208595	0.020528578	0.022190279	0.017157056
73.4845	0.016981775	0.016576958	0.01451903	0.015107453	0.015985298	0.01513499	0.017173903	0.016807473	0.017014	0.016149214	0.015330702	0.017874866	0.016912329	0.016924246	0.014780023	0.013139685	0.015515379	0.012910715	0.01311031	0.012637315	0.011727063	0.008813109	0.011085887	0.009242672	0.010940449	0.017297679	0.010740243	0.011564911	0.014618208	0.010119651	0.011440125	0.012326442	0.013995134	0.017802152	0.014767582	0.013328159	0.015564086	0.016147498	0.013896889	0.015280029	0.014571158	0.016484081	0.01548016	0.015451622	0.014884795	0.021271023	0.019064353	0.019437846	0.015826924
78.3391	0.016715747	0.016355476	0.016060079	0.01631374	0.015565655	0.016344412	0.016616088	0.017760253	0.016622833	0.016364309	0.015296896	0.016492104	0.01715215	0.016616386	0.015350289	0.014755653	0.015727048	0.013590012	0.012983154	0.012902315	0.011712767	0.008590841	0.010326945	0.00895472	0.010812329	0.016882223	0.011145249	0.011885852	0.017381552	0.01085861	0.013057886	0.015310749	0.012702053	0.017010359	0.016742843	0.014064164	0.015046523	0.01664438	0.012662903	0.014420258	0.014229477	0.016931074	0.013484809	0.013297717	0.009522828	0.012028421	0.00508592	0.004557378	-0.000266712
83.5138	0.01693899	0.01752445	0.015062472	0.013505455	0.01527619	0.015173455	0.016273761	0.017517062	0.017162597	0.01616557	0.014748412	0.017053965	0.017233591	0.016750681	0.014810675	0.015097452	0.015638067	0.01389755	0.011807308	0.01356065	0.011434421	0.008414182	0.011274265	0.011537608	0.012186853	0.017280357	0.008448963	0.01050436	0.015390267	0.007884305	0.010195724	0.014590033	0.016796588	0.016271566	0.015182362	0.013060838	0.016413847	0.015435823	0.013906413	0.014585738	0.013860308	0.016697778	0.015543364	0.015619384	0.014967329	0.022881497	0.020782467	0.021332326	0.016805694
89.0311	0.015795621	0.017605438	0.015490314	0.014852948	0.015242621	0.016403226	0.016982792	0.017522903	0.01698787	0.016198549	0.016313231	0.016317836	0.017371544	0.01686849	0.014158905	0.014511076	0.015516224	0.012211543	0.014320546	0.012400164	0.012452991	0.009178172	0.01157376	0.012370809	0.011444908	0.018191005	0.010824351	0.014932211	0.014761266	0.014238911	0.010179222	0.010365284	0.015882837	0.016216482	0.017024482	0.010821426	0.014206367	0.016893987	0.013602035	0.014594726	0.013703071	0.017485711	0.015436261	0.015434827	0.01405968	0.020833028	0.017940438	0.018921228	0.01374537
94.9125	0.017559047	0.017361145	0.015026606	0.014668969	0.015111959	0.016171052	0.01740689	0.017247719	0.016404485	0.016407735	0.015632301	0.017451245	0.016944592	0.01725119	0.014790571	0.014240981	0.016569182	0.013423383	0.01282467	0.012437367	0.011829896	0.007834072	0.011907769	0.011037204	0.013608051	0.018293501	0.011725168	0.01122069	0.020372153	0.013012694	0.010813492	0.012882502	0.015882376	0.016430138	0.014990385	0.01150797	0.01599596	0.014906465	0.013581304	0.014468187	0.014522709	0.01666168	0.015224602	0.016145876	0.013821025	0.020763813	0.017507835	0.018627275	0.014247674
101.1825	0.017295038	0.017218674	0.015295364	0.014456578	0.016698533	0.015175252	0.017195763	0.016545713	0.01672915	0.017164422	0.016328629	0.016275637	0.017117847	0.015828145	0.013759328	0.014357239	0.016318324	0.012346406	0.01241203	0.011696069	0.009509031	0.009366358	0.012253758	0.012034431	0.010111225	0.019544889	0.011204022	0.013823909	0.017239256	0.009385022	0.009299357	0.012742407	0.014461094	0.016567314	0.014407956	0.011283184	0.01468547	0.015479448	0.012242963	0.014899063	0.016212117	0.01618272	0.015994592	0.01533146	0.010799852	0.0175428	0.011974383	0.010190559	0.00355011
107.8665	0.017775207	0.017067566	0.015931942	0.015440837	0.016012802	0.016142723	0.017068463	0.016381561	0.016752111	0.015416676	0.015713268	0.016359935	0.016456273	0.015823896	0.013283245	0.014184305	0.015130493	0.012685688	0.012762262	0.012221576	0.010353985	0.008978481	0.012161044	0.009816442	0.013674826	0.016464603	0.00840113	0.011542733	0.015595641	0.010421463	0.011968013	0.011510968	0.012358482	0.016132917	0.016402129	0.012531938	0.014664017	0.014588449	0.014909785	0.014626587	0.01373958	0.01484715	0.015273608	0.01397098	0.014078166	0.01959304	0.018382641	0.018694575	0.014799879
114.9918	0.016823856	0.018400432	0.015091406	0.015738034	0.01599613	0.015478356	0.016668433	0.017833072	0.017315511	0.01661149	0.014733999	0.01700168	0.01729001	0.016141569	0.013969296	0.013818844	0.015025895	0.012396551	0.013434069	0.012071734	0.010272266	0.008979015	0.012924669	0.011966439	0.010277931	0.016687341	0.014160282	0.013056218	0.013794573	0.012235618	0.013682916	0.013183238	0.011836279	0.016067158	0.015595598	0.014610011	0.01568996	0.015144976	0.015359535	0.013908833	0.01529538	0.017626153	0.015275101	0.013736664	0.013771692	0.020212273	0.018854358	0.020474228	0.015372398
122.5885	0.016960128	0.016816198	0.015434502	0.016876345	0.01538327	0.015697065	0.01720795	0.016804232	0.01634512	0.016937857	0.015698899	0.015929195	0.017173594	0.016592244	0.013709059	0.014143059	0.015999717	0.01299312	0.013804646	0.011401788	0.011582473	0.009469945	0.012308331	0.009894042	0.009378873	0.016742908	0.008446649	0.011180004	0.017647611	0.012394285	0.010086596	0.013170024	0.013537903	0.015942415	0.014536721	0.013066719	0.014961075	0.015788176	0.013444787	0.014522762	0.014613758	0.017931374	0.015952141	0.014561506	0.013275973	0.019909026	0.017065299	0.018904557	0.014850918
130.6865	0.017974234	0.016222609	0.015666175	0.015477232	0.016677497	0.016131248	0.016976755	0.016964649	0.01839851	0.01645594	0.014828542	0.017283315	0.016444178	0.016103821	0.014697925	0.014475713	0.015607273	0.013602075	0.01275535	0.012417117	0.010568988	0.008766864	0.012308197	0.007649336	0.011383635	0.019091092	0.011130848	0.012335106	0.015060527	0.009772749	0.012366345	0.011420438	0.014032126	0.016002778	0.015797169	0.014247975	0.015219487	0.014354832	0.01509306	0.013238091	0.015694881	0.017011138	0.01683258	0.01633221	0.014606495	0.022446803	0.01927312	0.020844834	0.016574965
139.3198	0.016444102	0.017679974	0.015895667	0.014793862	0.016155622	0.0155653	0.016780792	0.016416577	0.016798041	0.016437555	0.015789596	0.016592569	0.016617044	0.016252771	0.014059882	0.014404971	0.016521065	0.013571351	0.012504169	0.011983991	0.011278999	0.006544143	0.012967094	0.012025573	0.010215554	0.017858801	0.008469829	0.011330477	0.016121479	0.011143725	0.011205581	0.011911795	0.014884332	0.015332527	0.013986894	0.01166806	0.01528005	0.015294538	0.014129294	0.014531653	0.015905588	0.015913002	0.014388256	0.015596429	0.012678677	0.019360257	0.018210194	0.019540061	0.014676032
148.5231	0.017516137	0.016921981	0.014363118	0.015514334	0.015049793	0.016107014	0.015929648	0.016230684	0.015971015	0.015880759	0.015463099	0.015825009	0.016633857	0.016442479	0.014040337	0.014124051	0.014908114	0.012253671	0.013346459	0.011454319	0.010814023	0.009338147	0.011478274	0.009472245	0.009090254	0.018655355	0.010548598	0.011275118	0.016660569	0.012255045	0.009819603	0.012204836	0.013090576	0.015765375	0.012190503	0.012119773	0.01419805	0.015243857	0.013445604	0.013597801	0.014423675	0.017088788	0.01526049	0.01616689	0.01596154	0.022142483	0.021165285	0.021997547	0.016952933
158.3345	0.017960923	0.016678114	0.016417744	0.015388292	0.016340397	0.016595664	0.017116536	0.016771705	0.016779144	0.016229189	0.015280063	0.016120166	0.016857969	0.0160742	0.014056729	0.0144208	0.015657088	0.013078634	0.012428206	0.012363991	0.012653069	0.007413381	0.009593278	0.011404795	0.012195988	0.018391696	0.008158044	0.013204412	0.014308852	0.011402527	0.008316652	0.010937531	0.014513355	0.01699775	0.015228124	0.011577819	0.015272321	0.013740045	0.01254053	0.01460212	0.013889355	0.016301809	0.015344887	0.014971639	0.014556166	0.02209468	0.020085996	0.021794294	0.017727835
168.7938	0.016674297	0.017053284	0.015495011	0.014986659	0.013910139	0.015184215	0.016737316	0.01670813	0.016895754	0.016787257	0.015141773	0.015256721	0.016065965	0.016432204	0.015444855	0.015640999	0.015024228	0.011568091	0.012691224	0.010468716	0.010493001	0.009204265	0.011066367	0.01032025	0.009309044	0.016131405	0.009571639	0.013876026	0.011168859	0.011765291	0.010696318	0.01364083	0.013528968	0.014360016	0.014814634	0.012231918	0.01524124	0.015641176	0.011649289	0.015367012	0.015235284	0.01549188	0.016718276	0.01572071	0.01566599	0.023710363	0.020244499	0.021576521	0.015375332
179.9445	0.018124106	0.017636238	0.015180932	0.015205877	0.015867475	0.015319896	0.017167857	0.017229862	0.016329695	0.015129362	0.015549546	0.016455947	0.016686969	0.016238687	0.013797239	0.013910346	0.015965011	0.011963522	0.013053765	0.011880324	0.01139995	0.009793392	0.011602069	0.010684856	0.011169748	0.01665221	0.009523458	0.015040812	0.017288603	0.010365351	0.009909644	0.012464682	0.013487241	0.016815485	0.016008821	0.011875545	0.013227103	0.015889482	0.012662142	0.014602078	0.013239964	0.015374511	0.015037789	0.014632669	0.015440102	0.022154779	0.021550405	0.021683035	0.017917575
191.8311	0.018085033	0.016684042	0.01494175	0.015619966	0.016138805	0.014782073	0.016058987	0.016997932	0.015474135	0.015576525	0.015397736	0.015794737	0.015817578	0.016347289	0.014313065	0.012552998	0.01503782	0.012567659	0.012449328	0.012039025	0.00949206	0.008001678	0.00961027	0.009543824	0.011711327	0.019827735	0.011529661	0.012524138	0.013015443	0.009897903	0.006933055	0.011118063	0.012858549	0.014254722	0.013384265	0.011633809	0.015821475	0.014614373	0.013449266	0.014799935	0.013236222	0.015351153	0.015574457	0.01468572	0.013169652	0.021869149	0.019984514	0.022238504	0.018885139
204.5038	0.01715623	0.015612009	0.015142724	0.015254078	0.01655967	0.016183643	0.016644946	0.017708172	0.016564649	0.015703583	0.015714942	0.016459277	0.01619865	0.016974685	0.01388799	0.014226454	0.014510257	0.012099121	0.013599605	0.010642761	0.010308576	0.008869039	0.009988598	0.010206221	0.010313701	0.014463495	0.008808753	0.011650006	0.014053915	0.008751092	0.008366946	0.01092739	0.014137995	0.014526313	0.014165377	0.012573737	0.014720459	0.014817547	0.013431631	0.0146725	0.013650227	0.01386873	0.015402219	0.015364471	0.014472741	0.021570164	0.019701881	0.020540212	0.016330434
218.0131	0.01842746	0.018088584	0.015177819	0.014241331	0.017952545	0.016022767	0.016497663	0.015865831	0.017072035	0.016578123	0.015983855	0.016694837	0.016492068	0.01571477	0.014847425	0.01312555	0.015643264	0.012322282	0.012041671	0.012052843	0.01142851	0.009577264	0.012303079	0.01099328	0.01189001	0.017292631	0.00932039	0.008626348	0.013761425	0.011122359	0.009723644	0.012940551	0.013206898	0.016118026	0.015621576	0.012656827	0.014275094	0.015342063	0.01372107	0.014906743	0.013464381	0.015708854	0.014678424	0.013299068	0.014511964	0.02079011	0.018708593	0.019898292	0.016908487
232.4151	0.016943236	0.016935998	0.014820299	0.016503347	0.016008841	0.016361265	0.017742692	0.01789097	0.015858165	0.017123987	0.015404812	0.016222211	0.016877463	0.015624066	0.013834894	0.013638483	0.015006851	0.012490686	0.012269258	0.012015753	0.010886931	0.006598658	0.011674076	0.008714961	0.012253842	0.016677422	0.00870678	0.011484868	0.015803859	0.013492277	0.010545249	0.011336674	0.011703851	0.014973012	0.013505077	0.012142584	0.014775911	0.014141246	0.013345994	0.013907666	0.014528602	0.015577066	0.015202531	0.014734493	0.014511882	0.020243662	0.017248708	0.01936836	0.016136861
247.7685	0.017375249	0.017680428	0.0146588	0.015250368	0.015842736	0.015611349	0.017289307	0.016901971	0.016359945	0.016365878	0.015504669	0.016794004	0.016609734	0.016632593	0.01390179	0.014619255	0.014374702	0.013443837	0.013206627	0.013089643	0.011222741	0.010535879	0.011032566	0.012060083	0.009740442	0.017168676	0.01306371	0.011192053	0.015410864	0.008332833	0.009252683	0.010923355	0.01354344	0.014762502	0.014858208	0.013768713	0.015578976	0.015445712	0.013275801	0.014388171	0.014923797	0.015994306	0.014887601	0.015690163	0.013518972	0.019788148	0.018163891	0.021413453	0.016023286
264.1358	0.01607556	0.017238581	0.01540785	0.015192468	0.016905765	0.015937171	0.016695419	0.017297715	0.01655337	0.016264544	0.015982687	0.016226093	0.016616801	0.016098648	0.013445584	0.01384567	0.016470753	0.014073049	0.012932281	0.011499715	0.010490183	0.009162422	0.011365741	0.009158103	0.012776045	0.018405077	0.011398264	0.011869424	0.015120499	0.008229515	0.01228144	0.01085027	0.014079885	0.014719651	0.01503155	0.012033131	0.015035297	0.015380781	0.014098269	0.014680721	0.013361996	0.014288145	0.015199618	0.016059176	0.014332288	0.020585186	0.019236617	0.019586926	0.014897808
281.5845	0.016605312	0.016448519	0.014082482	0.014972706	0.017254758	0.016890953	0.016548661	0.01785741	0.017225708	0.015747954	0.016512391	0.016903982	0.016178462	0.016989893	0.014536704	0.014940327	0.015591399	0.012330651	0.012259204	0.01326811	0.012371908	0.009693641	0.011783195	0.010680049	0.012010318	0.01780011	0.009841767	0.013505203	0.016247795	0.009763414	0.009364959	0.010308487	0.014391533	0.014713877	0.016548246	0.011682129	0.015133114	0.014175227	0.013740367	0.01429025	0.01539461	0.015076344	0.014273073	0.015515553	0.014808246	0.020540731	0.01983903	0.020667919	0.014884341
300.1858	0.017674856	0.017629174	0.016975439	0.01627471	0.016621719	0.016327769	0.016822411	0.01759564	0.017221649	0.016337816	0.01500033	0.01741286	0.016499049	0.016143135	0.014975518	0.013241971	0.01605229	0.012258145	0.012790678	0.011757375	0.011010308	0.00874563	0.012356922	0.010513877	0.010105704	0.018667458	0.009062525	0.01010846	0.015558108	0.006692859	0.009217739	0.014507326	0.014681716	0.01698258	0.014533102	0.013758085	0.013887358	0.013497466	0.011325704	0.013633893	0.015170026	0.014281862	0.015326343	0.013966021	0.014210191	0.018890566	0.018422921	0.019699477	0.016649257
320.0158	0.016296482	0.016853418	0.015800638	0.014270275	0.01650533	0.015315473	0.01778059	0.016721378	0.016489443	0.016823923	0.015430119	0.01602598	0.017476156	0.015518528	0.014774651	0.014579932	0.015783339	0.011740491	0.012695603	0.011492088	0.012820125	0.007808931	0.013283733	0.010753401	0.012600641	0.02058256	0.011114794	0.008707431	0.013569277	0.012573655	0.009864528	0.010576604	0.012638013	0.013010693	0.01418296	0.012576794	0.014874264	0.01257469	0.011789526	0.013846957	0.015090478	0.015717456	0.014302302	0.014238272	0.014909456	0.020826301	0.019891355	0.020120334	0.014603012
341.1565	0.01726592	0.01834682	0.016103652	0.015285257	0.016578405	0.015711333	0.017445782	0.016797203	0.016947404	0.016284501	0.01581004	0.016671456	0.016918127	0.01557727	0.01395221	0.014916176	0.015494003	0.012174174	0.013292956	0.011173738	0.010264814	0.00714095	0.012706689	0.010591061	0.010085762	0.015392234	0.011151563	0.010175332	0.014911483	0.007973206	0.011186221	0.010830628	0.015552335	0.014721312	0.016263192	0.011673034	0.013080707	0.014811159	0.012883657	0.014016737	0.013365257	0.016816812	0.015128071	0.014457405	0.013659905	0.020316145	0.019759426	0.020971726	0.016241638
363.6931	0.017299215	0.01760722	0.01716728	0.015015314	0.016128112	0.016053777	0.017507139	0.017392958	0.017614004	0.016981534	0.016163466	0.016712477	0.017472842	0.016349055	0.014467889	0.012960902	0.014905984	0.012228845	0.012936741	0.011458172	0.010541066	0.007189773	0.012400799	0.009831227	0.0122746	0.018316262	0.010372773	0.012331131	0.016632844	0.010625293	0.011360082	0.010728174	0.012368073	0.015120104	0.01402875	0.012641246	0.014894387	0.01467543	0.013425467	0.013776514	0.013627734	0.014508511	0.013468227	0.014465204	0.013688845	0.019592108	0.018552597	0.021161767	0.01599677
387.7185	0.016749282	0.016074333	0.015097255	0.015773758	0.016307543	0.015553598	0.016752115	0.017824594	0.015733471	0.01696627	0.016181703	0.015864814	0.016290107	0.016057351	0.013964259	0.01368149	0.014552131	0.012186109	0.012105553	0.010610366	0.010361924	0.00814763	0.011689929	0.011087676	0.012076107	0.012120687	0.008407154	0.009770748	0.012907883	0.013435839	0.008367558	0.011478359	0.014743869	0.015530733	0.013229307	0.01081616	0.01429975	0.013682545	0.01306225	0.013894	0.013893282	0.015247231	0.014069824	0.015799743	0.013864533	0.02073881	0.018680184	0.019596783	0.015826373
413.3305	0.016883275	0.017357592	0.015566402	0.015049274	0.016088499	0.016230384	0.016584687	0.01672032	0.016138229	0.016145403	0.015580259	0.016421825	0.016517991	0.015177092	0.014388729	0.013715734	0.01670865	0.011838163	0.012936277	0.012995428	0.012013685	0.006238013	0.011073167	0.010044548	0.011774375	0.017708003	0.010763125	0.010697094	0.014412008	0.009600935	0.009613063	0.011247055	0.013844943	0.014761873	0.015096021	0.010676974	0.014607646	0.014289601	0.013514443	0.01334961	0.013551733	0.015502992	0.012926371	0.013252586	0.01309963	0.017290239	0.015412547	0.018330816	0.013443035
440.6351	0.016658652	0.016970669	0.015814442	0.014515225	0.014537469	0.016410639	0.017103709	0.017214187	0.015937025	0.015535011	0.01557171	0.016051329	0.015993775	0.015964572	0.014270713	0.013292422	0.016345844	0.012814794	0.012521523	0.011802628	0.011367508	0.007452342	0.011370197	0.0109884	0.008536344	0.01554898	0.008237773	0.01189224	0.015909523	0.010619358	0.008037525	0.011194541	0.015130383	0.015358383	0.013953253	0.011545964	0.014742661	0.014902839	0.010472461	0.014217646	0.014039272	0.015382344	0.015466694	0.014043701	0.012830961	0.018375504	0.016566706	0.017154103	0.014165516
469.7438	0.016330677	0.016649409	0.014768119	0.015789635	0.015929123	0.014855496	0.01594382	0.01748747	0.017249221	0.016662339	0.015841884	0.01656101	0.015314391	0.014947737	0.013952626	0.01377309	0.014429132	0.012917766	0.011237622	0.011251778	0.009580257	0.009563945	0.010056211	0.009187731	0.010845288	0.013835375	0.008957629	0.012421961	0.01496854	0.008183443	0.012108658	0.010354482	0.014395788	0.015324267	0.014893617	0.012195753	0.014605063	0.014887762	0.013221197	0.014840973	0.013011648	0.014112242	0.014515623	0.013069063	0.009871075	0.016207723	0.010943965	0.011717611	0.007859386
500.7745	0.017203745	0.015945313	0.014567964	0.014442588	0.016342898	0.015869985	0.016684263	0.016435619	0.016658403	0.016170364	0.015890629	0.016995773	0.017009906	0.015964626	0.013876827	0.014298453	0.014579805	0.012219757	0.01411504	0.012542584	0.009578211	0.008524216	0.010778375	0.00927036	0.011119327	0.017692807	0.008918872	0.012369104	0.017690692	0.012058296	0.009684809	0.010337681	0.012514189	0.01532265	0.013118395	0.01201453	0.013361413	0.015901175	0.011080331	0.013390804	0.013322981	0.01610716	0.014803949	0.011859274	0.011559422	0.018160469	0.015912603	0.016869878	0.013308336
533.8558	0.015565116	0.018138607	0.015911704	0.015258997	0.016234299	0.015703967	0.016341067	0.018092338	0.016659591	0.016699247	0.015334826	0.016594897	0.016231772	0.01595467	0.013867729	0.014847486	0.014582576	0.012769236	0.012675119	0.0123971	0.010694661	0.008024527	0.011841345	0.008708267	0.011315209	0.017535454	0.008469468	0.010982071	0.014336993	0.010198899	0.010701157	0.01205972	0.012548936	0.015143732	0.014163365	0.013231143	0.013960213	0.016163607	0.013396995	0.012676314	0.013368335	0.015270375	0.015362938	0.014858904	0.013608581	0.021467547	0.018662578	0.021516695	0.017019865
569.1218	0.015385602	0.016926699	0.01500315	0.015416888	0.016111675	0.016024147	0.017465897	0.016621907	0.015235401	0.015503809	0.015089446	0.016378208	0.016473958	0.01578334	0.01442175	0.013575126	0.015674733	0.013159881	0.011368929	0.012115269	0.011120321	0.008303517	0.009684601	0.010394718	0.01081255	0.014934733	0.005008672	0.011749299	0.01355094	0.011026073	0.009646592	0.014241487	0.01284774	0.012065881	0.01285484	0.012091947	0.01341392	0.014756639	0.012144869	0.01446062	0.012948821	0.014675959	0.014958911	0.015059169	0.013847346	0.019709018	0.017922163	0.019412168	0.016078192
606.7178	0.016810717	0.016436086	0.014940924	0.015363382	0.015447046	0.015633883	0.017667438	0.01604672	0.016748019	0.016036672	0.016412174	0.016555994	0.016429033	0.015636108	0.014095763	0.014557859	0.014758644	0.012264019	0.012398903	0.012115155	0.011444918	0.008627345	0.010241872	0.008465656	0.009851075	0.017027989	0.008281935	0.01277237	0.012648505	0.010402909	0.012295693	0.011491106	0.013196205	0.014994147	0.012222362	0.011373989	0.012848542	0.014989677	0.011482176	0.013719643	0.013475759	0.0143089	0.014270788	0.015466556	0.011330235	0.019526444	0.019174639	0.02098084	0.016152049
646.7978	0.016657734	0.017589899	0.015523055	0.015922565	0.015134675	0.015623488	0.016245534	0.017935394	0.0162935	0.016144203	0.014384011	0.016799787	0.016172555	0.015501635	0.014134685	0.014786645	0.015176627	0.012646911	0.011288225	0.011332051	0.011227762	0.00779748	0.010829578	0.010167745	0.008211409	0.015420169	0.010909159	0.010783645	0.012536278	0.006172751	0.012540025	0.010939463	0.013029505	0.014960242	0.014630368	0.011275003	0.013106982	0.01331267	0.012135256	0.014603599	0.013792676	0.015470185	0.014943999	0.015317311	0.013359564	0.019938129	0.018570262	0.021401813	0.016557977
689.5245	0.017195683	0.016989743	0.01557303	0.015164367	0.017242657	0.015888077	0.016730414	0.016911325	0.016031654	0.015747795	0.015378902	0.016457364	0.016753726	0.01613815	0.01506307	0.012762785	0.014103112	0.012082052	0.012350533	0.010630587	0.010837155	0.007871291	0.011777445	0.008753183	0.010919767	0.018089963	0.011353578	0.011879129	0.011865576	0.012013016	0.009780025	0.010661922	0.014889974	0.014209493	0.013753417	0.011344369	0.012509726	0.014694427	0.012255922	0.011897052	0.012979211	0.015209348	0.013135302	0.015519672	0.011047943	0.018046736	0.013258489	0.015532371	0.011518512
735.0745	0.01596743	0.016550602	0.015566225	0.015107887	0.016244682	0.016075272	0.017092566	0.016999656	0.015844006	0.01575381	0.014904445	0.016019313	0.015750539	0.015226898	0.013495586	0.014035204	0.01486173	0.012049795	0.012859513	0.010789335	0.010058525	0.007022949	0.009657799	0.009563852	0.010653889	0.018902388	0.012772263	0.010797138	0.01460234	0.009987271	0.011510934	0.011012208	0.014407451	0.015282974	0.013719903	0.012583226	0.014327066	0.013443396	0.010378383	0.013068013	0.01130836	0.014384008	0.014031927	0.012696737	0.010693824	0.014211907	0.011457177	0.011979052	0.006541175
783.6331	0.016703926	0.016755669	0.016551902	0.015040652	0.015630588	0.015841566	0.017503921	0.017633632	0.01620687	0.016282092	0.015769403	0.017027788	0.016865402	0.015430784	0.013308156	0.013722253	0.01509376	0.012954887	0.011840351	0.012889071	0.010417407	0.009570434	0.010935985	0.007440477	0.012548504	0.017366303	0.00837747	0.008762259	0.01535425	0.008452387	0.008910712	0.012200441	0.012105022	0.013372494	0.013146863	0.013711924	0.013464117	0.015634004	0.010896308	0.013759007	0.01325211	0.014624867	0.014643146	0.013620487	0.011795448	0.016266304	0.013525399	0.015073478	0.010831701
835.3998	0.015225238	0.016823293	0.015629459	0.015928966	0.016285105	0.017436911	0.017454458	0.017156947	0.016926225	0.016398818	0.015366073	0.01715157	0.016040782	0.014964863	0.013478209	0.014448228	0.015287428	0.012739224	0.012547848	0.01208494	0.010843945	0.009180043	0.00958792	0.008738882	0.012260771	0.015693505	0.008891828	0.011936861	0.01369759	0.008459696	0.010742375	0.011294292	0.012219723	0.016361332	0.011612676	0.012352387	0.013342635	0.013826099	0.013475047	0.013550192	0.012005638	0.014683085	0.015271729	0.012358887	0.00995981	0.014205348	0.012112734	0.011920574	0.00781338
890.5858	0.017667012	0.017951004	0.015737794	0.015145013	0.017010374	0.016677955	0.016295469	0.018048803	0.017005692	0.015858614	0.01514184	0.015895956	0.016836789	0.016134597	0.013907916	0.013820813	0.015040641	0.01169821	0.011947719	0.011571659	0.011235367	0.008024751	0.01127005	0.01101865	0.009169669	0.015122841	0.009591435	0.01173729	0.015708588	0.012334955	0.010303306	0.009622628	0.012228159	0.014996628	0.014307461	0.011572666	0.013638303	0.01484174	0.013224072	0.013650869	0.014016927	0.015431264	0.012887865	0.011663774	0.008466221	0.012515448	0.007025851	0.006379005	0.002738387
949.4178	0.015951647	0.01677756	0.015876656	0.015766788	0.015671873	0.015149739	0.016209195	0.017549369	0.015399698	0.015642359	0.015437927	0.01548729	0.016645191	0.014712167	0.014050572	0.01383175	0.014248864	0.011372648	0.012317336	0.011100274	0.010471622	0.008198833	0.011222156	0.009321646	0.012324128	0.01696814	0.008470896	0.008151339	0.014161194	0.008249227	0.009213756	0.010269453	0.010651915	0.014942071	0.013010059	0.011207324	0.013168452	0.014240906	0.012325312	0.012830409	0.012003106	0.01373703	0.012909487	0.010013105	0.003755856	0.004229723	-0.006958462	-0.013018144	-0.0194657
1012.1358	0.017482418	0.016310932	0.015062701	0.014888456	0.014545029	0.015714393	0.016744564	0.01748999	0.016024921	0.015171633	0.016441006	0.0149565	0.016228221	0.015646224	0.01292114	0.013709106	0.014514081	0.010993992	0.012080527	0.012214089	0.010656132	0.007975601	0.009293683	0.010388216	0.011704047	0.017482865	0.012969633	0.00836535	0.012166179	0.009994841	0.011270146	0.013564744	0.010435348	0.016215556	0.012614238	0.010230932	0.014052283	0.012939154	0.012217094	0.012431095	0.011960865	0.015147115	0.013139879	0.012964368	0.013357351	0.018004179	0.0171357	0.017494465	0.013925506
1078.9971	0.016216916	0.017038297	0.01583667	0.015472733	0.015616189	0.015979634	0.016739403	0.017024926	0.01590562	0.016277496	0.015097851	0.01672607	0.016513227	0.015631229	0.014209911	0.013912096	0.015645162	0.012587451	0.011262266	0.011758868	0.010828402	0.007318129	0.010145089	0.010028316	0.011098174	0.016646058	0.008167927	0.010720995	0.011588165	0.01066467	0.009940517	0.010994063	0.013096692	0.01299294	0.013626771	0.012426471	0.01294554	0.015444243	0.01029978	0.013991797	0.014028666	0.014899776	0.013681822	0.01260953	0.011784855	0.017255185	0.012408549	0.014835042	0.00912757
1150.2758	0.016166214	0.017627877	0.015192535	0.01554017	0.016324582	0.016087219	0.017021541	0.017159657	0.015653091	0.014356809	0.015833021	0.015869743	0.016322825	0.015267764	0.013219154	0.014254014	0.01467413	0.012521353	0.01227208	0.011743546	0.010581744	0.006974545	0.011641988	0.011127082	0.010532691	0.015449824	0.008813862	0.00940883	0.014687487	0.010588105	0.010471561	0.014120707	0.014078536	0.014299107	0.014557847	0.01259498	0.012889141	0.012445014	0.011233731	0.012888672	0.01345833	0.014736688	0.013079899	0.012847973	0.012225551	0.017159707	0.014404205	0.015806481	0.010568165
1226.2625	0.015479087	0.017424565	0.015030433	0.013817922	0.01621299	0.016299066	0.015200616	0.01712017	0.016848676	0.016273911	0.015192322	0.015979684	0.015652914	0.016079275	0.013701347	0.014797488	0.01386739	0.012916784	0.0118497	0.011784979	0.012092363	0.008757724	0.009793123	0.01038387	0.010326377	0.013534534	0.008788138	0.012489562	0.012624274	0.008744314	0.007223618	0.011464092	0.013247072	0.014219468	0.013603685	0.012558901	0.011466319	0.015140281	0.012413299	0.014218345	0.012930792	0.014704205	0.013826424	0.013945508	0.010861871	0.017341185	0.014074051	0.013739429	0.008640714
1307.2691	0.016881507	0.017822826	0.015838274	0.015154741	0.015223238	0.01471565	0.016814105	0.017371051	0.015859857	0.016153936	0.015233279	0.016706689	0.015659013	0.015517782	0.013396722	0.013383798	0.01472569	0.011577258	0.012737976	0.010122359	0.009917547	0.007499749	0.012115627	0.010627893	0.0081279	0.017302445	0.009471353	0.008667051	0.013884336	0.011446714	0.010346885	0.011960765	0.01267781	0.01484041	0.014723489	0.011706658	0.013987822	0.016479843	0.012473937	0.012373308	0.012957468	0.015532405	0.015254563	0.01342295	0.010966695	0.019230045	0.016272961	0.017071867	0.013654589
1393.6265	0.01585521	0.018762941	0.015985756	0.015267006	0.016903927	0.016598538	0.017187252	0.016670494	0.01569416	0.01531913	0.015761004	0.014803323	0.016091566	0.015971123	0.013553587	0.013764774	0.015432533	0.011040451	0.011158052	0.011588165	0.010746606	0.008742327	0.011631718	0.009639416	0.011801718	0.014322195	0.009571388	0.008736699	0.017254585	0.011185972	0.006858401	0.011450319	0.011126547	0.015917661	0.01420688	0.010891364	0.013739059	0.01392798	0.011463803	0.012230594	0.014931831	0.015213203	0.014319797	0.01378388	0.012473831	0.01602426	0.011642432	0.013317099	0.00799511
1485.6891	0.016621201	0.017173265	0.014735274	0.015219247	0.016604965	0.016272172	0.01722707	0.017130945	0.016435346	0.01565886	0.015735516	0.016806199	0.015729063	0.015599222	0.013432713	0.013015011	0.014774661	0.012708866	0.011904776	0.010927964	0.010063646	0.007252853	0.010492219	0.008443215	0.010011674	0.01560328	0.009704841	0.009229134	0.013172078	0.008234666	0.010510335	0.013125613	0.013364684	0.013532792	0.014481801	0.010704615	0.013416326	0.014259497	0.012083379	0.013354684	0.013827811	0.015342263	0.014588759	0.012887275	0.013977517	0.019807259	0.018599846	0.019213194	0.013929291
1583.8331	0.016953667	0.016527819	0.014951167	0.015385016	0.016125795	0.015763617	0.015594857	0.017155954	0.016616829	0.015129575	0.015058909	0.016044613	0.015663259	0.015860022	0.013283716	0.013218707	0.013938748	0.011053009	0.012197827	0.010856217	0.009445708	0.007593656	0.010997348	0.010407527	0.010941269	0.016351029	0.008602082	0.010827405	0.015178009	0.008695712	0.010636118	0.011242689	0.011636811	0.014400061	0.013972871	0.01211289	0.012066146	0.013453016	0.012175665	0.014006246	0.01201161	0.013768356	0.014646733	0.013018164	0.012836826	0.020081814	0.018145354	0.0193408	0.014899694
1688.4611	0.016070047	0.018478403	0.01542799	0.015003238	0.017129818	0.016254878	0.016308898	0.017202285	0.015409789	0.016175707	0.016000461	0.015835226	0.016463924	0.016085093	0.012835968	0.013647545	0.014677705	0.01137056	0.0114798	0.011545508	0.010180728	0.006989382	0.011977495	0.00726481	0.009145192	0.015144283	0.00984764	0.012328344	0.013587943	0.006502492	0.009202632	0.012877085	0.011287031	0.012882967	0.01254375	0.011568153	0.013004931	0.012417493	0.011199805	0.013402133	0.013192143	0.015135467	0.012923102	0.013368126	0.012923289	0.018333258	0.015577692	0.015963786	0.01150715
1799.9998	0.016596977	0.017253498	0.014919204	0.01438479	0.015522786	0.015940099	0.016882533	0.016508786	0.016286957	0.015355917	0.014851991	0.016806538	0.015865108	0.015698051	0.013373285	0.014395301	0.014793944	0.011850146	0.012232395	0.01140027	0.010256087	0.006143093	0.011813341	0.010303108	0.008854649	0.01792673	0.010362898	0.012022948	0.011286023	0.009336636	0.010017846	0.009871908	0.010025577	0.013400245	0.014174661	0.012166389	0.013076632	0.016797896	0.012606303	0.013362247	0.013950572	0.015865379	0.015475073	0.014126544	0.013579341	0.021549318	0.018582818	0.019031443	0.01504825
[truncated: 397 more columns]
