# Supplementary material for: KiMoPack: A python Package for Kinetic Modeling of the Chemical Mechanism
Source: J Phys Chem A. 2022 Jun 14;126(25):4087–99. doi: 10.1021/acs.jpca.2c00907 (PMC9251768; doi:10.1021/acs.jpca.2c00907)
Supplement: Supplementary file 2 — jp2c00907_si_002.zip [file jp2c00907_si_002.zip › Data/Fitting-1/TA_Ru-dppz_400nm_DCM_chirp.dat]

-1.0822751464325822e-10,2.853569552533645e-07,-0.0002881630557680664,0.1353701266975376,-24.523744364266484
