# Supplementary material for: KiMoPack: A python Package for Kinetic Modeling of the Chemical Mechanism
Source: J Phys Chem A. 2022 Jun 14;126(25):4087–99. doi: 10.1021/acs.jpca.2c00907 (PMC9251768; doi:10.1021/acs.jpca.2c00907)
Supplement: Supplementary file 2 — jp2c00907_si_002.zip [file jp2c00907_si_002.zip › Data/Fitting-1/TA_Ru-dppz_400nm_H2O.SIA]

Time [ps]	335	336	337	338	339	340	341	342	343	344	345	346	347	348	349	350	351	352	353	354	355	356	357	358	359	360	361	362	363	364	365	366	367	368	369	370	371	372	373	374	375	376	377	378	379	380	381	382	383
-9.9997	0.001528325714286	-0.000714331428571	-0.001334285714286	-0.000176912857143	-0.000428282857143	-0.000620332857143	-0.000831727142857	-0.001095581428571	-0.000955562857143	-0.001183434285714	-0.000903731428571	0.000962102857143	0.00089561	-0.000373314285714	-0.000547335714286	0.000892531428571	0.000421831428571	0.000816777142857	0.001799547142857	-4.78185714285715E-05	-0.00195033	-0.000961144285714	0.00287338	0.001628548571429	0.000625124285714	-0.001499047142857	-0.00229119	-0.001997101428571	0.00138671	0.001372078571429	0.002171241428571	-0.000531781428571	-0.000659052857143	0.001577152857143	-0.000793762857143	0.000156581428571	0.000957884285714	-0.000624964285714	0.001063085714286	-0.000895162857143	0.001998165714286	0.00773973	0.000152585714286	0.001726244285714	-0.002035245714286	0.006013247142857	0.00811614	0.011279218571429	0.012552827142857
-8.9997	-1.09328571428571E-05	-0.000787161428571	-0.000122888571429	-0.000100197142857	-0.000784314285714	0.000170464285714	9.65614285714286E-05	-0.000111095714286	-0.0007433	0.000194402857143	0.00034707	0.001142887142857	0.00085511	0.000787058571429	0.001141722857143	0.000492271428571	-0.000275872857143	-0.000704898571429	0.001701504285714	0.000148928571429	-0.000188601428571	-0.001507371428571	0.001370181428571	0.000620147142857	0.00017786	-0.001438114285714	-0.001893902857143	-0.00197357	0.000904922857143	0.000817378571429	-0.002185501428571	-0.0013443	0.00231451	-0.00091803	-0.00253725	0.001078981428571	-0.00069503	2.5047142857143E-05	0.000978738571429	-0.001107941428571	0.00244808	0.00654844	-0.001066755714286	0.000457714285714	-0.002557274285714	0.004957234285714	0.007790315714286	0.009736965714286	0.009285347142857
-7.9997	0.000268781428571	-0.001555161428571	0.000192518571429	-0.002154711428571	0.000189827142857	-0.00026272	-0.000569332857143	0.00073433	-0.00024554	0.000520812857143	-0.000188134285714	-0.000562377142857	0.000726718571429	0.000199082857143	0.000590131428571	-0.000882698571429	0.000677347142857	0.000559292857143	0.001622082857143	-0.001033614285714	-0.00067983	-0.00058067	0.001027851428571	-0.000730215714286	0.000777542857143	-0.003038972857143	-0.00140134	-0.00047008	-0.000128745714286	0.000319684285714	0.001746705714286	-0.001342668571429	0.001686861428571	9.94371428571428E-05	-0.002097107142857	0.001193904285714	0.000826591428571	-0.002505098571429	8.22100000000001E-05	-0.001545462857143	0.001237968571429	0.00514617	0.001371584285714	0.001300244285714	-0.001058278571429	0.006576605714286	0.008744687142857	0.0102502	0.008992777142857
-6.9997	0.001759861428571	-0.000522092857143	-0.000417905714286	-0.000209718571429	-4.13914285714286E-05	5.16985714285715E-05	-0.00074671	0.001017524285714	-0.00012658	-3.30885714285714E-05	8.00514285714286E-05	-0.000140598571429	0.00135598	0.000728898571429	-0.000320645714286	-3.51714285714286E-06	-0.000130458571429	0.000936071428571	0.001966362857143	0.000553561428571	0.000336577142857	-0.00030926	0.001015484285714	0.001416604285714	-0.00356757	-0.001042532857143	-0.002369731428571	-0.000366248571429	0.000245922857143	0.002706984285714	-0.000624641428571	-0.000330982857143	0.000757075714286	0.001697031428571	-0.000788265714286	0.000101842857143	0.001673827142857	-0.000455131428571	0.001181197142857	-0.001043572857143	0.002823777142857	0.00699823	0.002069342857143	0.00091994	-0.001540502857143	0.006437891428571	0.008540942857143	0.013013111428572	0.010102411428572
-5.9997	0.001420267142857	-0.001283341428571	-0.000197438571429	0.000453097142857	-0.000507574285714	0.000973854285714	-0.000763114285714	0.000346654285714	-0.000469094285714	-0.000284332857143	0.00012955	0.000300332857143	0.001748637142857	-0.000315791428571	-0.0004338	-6.95357142857142E-05	0.000221344285714	0.000249602857143	0.00107484	0.001023498571429	-0.000960302857143	-0.001495958571429	0.001964541428571	0.002351885714286	-0.000977321428571	-0.000534307142857	0.000536518571429	-0.002453262857143	0.002918442857143	-0.000188824285714	-0.000146392857143	0.00029141	0.001527945714286	0.000164284285714	-0.001347011428571	0.001353618571429	-0.000668052857143	-0.002454147142857	0.000739861428571	-6.89185714285714E-05	0.00326693	0.005705542857143	0.001832272857143	0.000345474285714	-0.001692931428571	0.009462961428571	0.012132844285714	0.013496718571429	0.007994807142857
-4.9997	0.002362227142857	-0.002524651428571	0.000351081428571	0.000554448571429	0.000263851428571	4.77657142857143E-05	-0.000410858571429	0.001751554285714	0.000650932857143	-0.000910338571429	0.000800808571429	0.000459547142857	0.000388037142857	0.000698825714286	-8.14542857142857E-05	-0.000491347142857	0.001003307142857	0.000429221428571	0.0015571	-0.000283562857143	-0.001234724285714	0.00015859	0.001832487142857	0.001688654285714	0.001759505714286	-0.004434702857143	0.001002095714286	-0.002921105714286	0.002785398571429	0.001303794285714	0.000212045714286	-0.003111062857143	0.002240801428571	0.001025348571429	-0.001430178571429	0.000341051428571	0.001862861428571	-0.000243437142857	-0.000999787142857	-0.000455517142857	0.003808791428571	0.006650691428571	-0.000484002857143	0.000781344285714	-0.000644165714286	0.00952311	0.009534241428571	0.011649698571429	0.007241988571429
-3.9997	0.0003191	-0.001047662857143	-0.000404347142857	-0.000963284285714	0.00069474	-6.45942857142857E-05	-0.001172245714286	0.000255047142857	-0.000473265714286	-0.000182502857143	-0.000658791428571	0.000272777142857	0.001699884285714	0.000322691428571	-0.000873668571429	-0.000134384285714	0.001885524285714	0.000399944285714	0.000812262857143	-0.001476975714286	-0.000604062857143	-2.24071428571429E-05	0.002365432857143	0.000241242857143	0.003101371428571	-0.001309835714286	0.003198362857143	-0.000413604285714	0.002891647142857	0.004132127142857	-0.000492365714286	0.001326998571429	-0.001000925714286	-0.001776757142857	-0.001012727142857	0.001169171428571	0.000257814285714	-0.000897725714286	0.00177869	-7.87042857142857E-05	0.004328622857143	0.006236835714286	0.000844891428571	9.82685714285717E-05	-0.001606277142857	0.009949251428571	0.009745798571429	0.009022188571429	0.006851445714286
-2.9997	0.001172752857143	-0.001682267142857	-0.000310494285714	-0.000727361428571	-0.000567641428571	-0.000643124285714	-0.000167718571429	0.000547292857143	-0.0009133	-0.000535405714286	0.000607032857143	0.000572312857143	0.000913637142857	8.54728571428572E-05	-0.000214651428571	-0.000507501428571	-0.000608957142857	-0.00049983	0.001161815714286	-0.001688311428571	-0.000953815714286	-0.000236825714286	0.000572031428571	-0.000413461428571	-0.001658552857143	-0.00313476	0.001582294285714	0.000939584285714	-0.00034646	0.001617784285714	-0.000119387142857	-0.002746388571429	0.001073884285714	-0.000224784285714	-0.002379591428571	0.001134497142857	0.001120338571429	-0.00120001	-0.001002762857143	-0.001060644285714	0.003634195714286	0.008106795714286	0.000396614285714	0.000174418571429	-0.000959744285714	0.006918808571429	0.008802832857143	0.012394891428572	0.009279381428571
-2.8997	0.000762965714286	0.000350988571429	-0.002068064285714	-0.002052182857143	0.000959694285714	8.29114285714286E-05	-0.000774468571429	-0.000654482857143	-2.75614285714286E-05	-0.000478652857143	-0.001111772857143	-0.001009595714286	0.001921678571429	-0.000277787142857	-0.000215808571429	-0.000822467142857	0.001011427142857	-0.00087975	-0.00057197	-0.000454835714286	0.000398824285714	-0.002196801428571	0.001457465714286	0.002906475714286	0.003794725714286	-0.00343019	-0.000441615714286	0.00265442	0.00036316	0.001725855714286	-5.59185714285715E-05	-0.002811151428571	-1.47371428571429E-05	0.00064253	-0.000424381428571	0.001571884285714	-0.00230523	-0.000593428571429	0.001387838571429	-0.000454761428571	0.001125538571429	0.006705042857143	0.001755835714286	-0.001108892857143	4.22557142857141E-05	0.010089438571429	0.012874201428572	0.015948915714286	0.012509124285714
-2.7997	0.000447914285714	-0.001895432857143	0.000308752857143	-0.001882808571429	-0.001062235714286	0.001070794285714	0.000572647142857	0.000279	-0.000422387142857	8.74942857142857E-05	0.000490398571429	-0.001189951428571	0.001215914285714	0.000786904285714	-1.03942857142857E-05	-0.00061258	0.000893937142857	0.000723282857143	0.000646597142857	-0.001434015714286	-0.000544782857143	0.000371424285714	-0.000525531428571	-0.001193688571429	-0.000742331428571	-0.003256575714286	-0.001752425714286	-0.000208137142857	0.002170825714286	0.002364365714286	0.0022158	-0.001236868571429	0.002714058571429	3.86242857142855E-05	-0.002316732857143	0.001613015714286	0.002121292857143	-0.001802087142857	0.001026311428571	0.000568457142857	0.001401327142857	0.005281037142857	0.001534425714286	0.000213662857143	0.001073335714286	0.01236313	0.016520931428572	0.016156808571429	0.011887822857143
-2.6997	0.001218395714286	-0.001361462857143	-0.000969612857143	-0.000311638571429	0.00118565	0.000856561428571	-0.000989865714286	-0.001077102857143	8.04914285714285E-05	-9.86314285714286E-05	0.000649291428571	2.51557142857143E-05	0.00172822	0.000697595714286	-7.88857142857142E-06	-0.000206418571429	0.000124384285714	-0.000650868571429	-0.000895502857143	0.001011985714286	0.00105248	-0.002074457142857	0.001380098571429	0.001856552857143	0.001568882857143	-0.005775261428571	0.001801495714286	-2.72800000000001E-05	-0.001364201428571	-0.001218085714286	0.001129352857143	-0.002328467142857	-0.00108824	0.001650961428571	-0.001075251428571	0.001278231428571	0.001824264285714	0.000220045714286	0.001488712857143	-0.001167264285714	0.001283832857143	0.006703562857143	0.002767994285714	0.001183375714286	-0.001686051428571	0.00912284	0.010602778571429	0.012242938571429	0.005957544285714
-2.5997	0.000846392857143	-0.00145045	-0.002170862857143	-0.001129992857143	-0.000573031428571	-0.000656854285714	-0.001335615714286	-0.000446494285714	-0.000847371428571	4.22542857142857E-05	0.000357705714286	0.000291237142857	-0.000620751428571	0.000881415714286	-0.000815344285714	0.000789252857143	0.000150591428571	0.000547435714286	0.00166925	-2.97042857142857E-05	0.000266102857143	-0.001428744285714	-0.000107741428571	0.000978685714286	0.000934144285714	-0.003083311428571	-0.000594255714286	-0.00012042	0.002612015714286	0.00038261	-0.001723442857143	-0.002342954285714	-5.59857142857144E-05	0.002156454285714	-4.84157142857143E-05	-0.000650238571429	0.001163371428571	0.000540917142857	-7.20542857142859E-05	0.000298835714286	0.002575712857143	0.006368548571429	-0.000203948571429	-0.000429042857143	-0.000685707142857	0.008531194285714	0.010741737142857	0.011608295714286	0.007028627142857
-2.4997	-0.000692228571429	-0.003005635714286	-0.000354567142857	-0.001971711428571	-0.000497804285714	0.000181205714286	-0.001818154285714	-0.002235434285714	-0.000770395714286	0.000251031428571	0.000179247142857	-0.001154892857143	6.39685714285715E-05	0.000383897142857	-0.000368415714286	-0.001537887142857	-0.000356128571429	0.000568932857143	0.000868845714286	-0.000927244285714	5.08457142857143E-05	-0.000575712857143	-0.000320182857143	0.000354994285714	0.000308441428571	-0.004168272857143	-0.005594934285714	-0.001647702857143	0.000739332857143	0.000345312857143	-0.004079242857143	9.58757142857144E-05	0.000923522857143	-0.002153624285714	-0.001972431428571	0.002226867142857	-0.000465604285714	-0.003212214285714	1.14914285714287E-05	-0.000616754285714	0.00328949	0.006691582857143	0.000703158571429	-0.00037383	-0.003645631428571	0.006988672857143	0.007995151428571	0.012902142857143	0.008314337142857
-2.3997	0.000961711428571	-0.001484367142857	-0.001264437142857	-0.001327568571429	-0.001837067142857	-0.000583918571429	-0.001774132857143	-0.001094411428571	-0.001555531428571	-0.001355128571429	-0.001031828571429	-0.000825415714286	0.000456664285714	-0.001090495714286	0.000361138571429	0.000206254285714	0.001124714285714	0.00016299	0.000643988571429	-0.000169575714286	0.000770228571429	-0.000284434285714	-0.001026915714286	0.000235912857143	-0.004002358571429	-0.000953325714286	0.001850621428571	-0.00212398	0.003412638571429	-0.001424155714286	0.000238237142857	-0.002435462857143	0.00066818	-0.001185342857143	-0.003110974285714	0.001997031428571	-0.000684948571429	-0.000934178571429	0.000556665714286	-0.001707758571429	0.00197111	0.006072938571429	0.000320941428571	-0.000399761428571	-0.002151328571429	0.005840348571429	0.007658251428571	0.010287877142857	0.009463167142857
-2.2997	0.005535077142857	0.004134502857143	0.002291718571429	0.001211548571429	0.000168392857143	-0.000219388571429	8.93114285714286E-05	-0.001358384285714	-0.001263475714286	-0.0008575	-0.000699077142857	-0.001171937142857	-0.000226527142857	-0.00153708	-0.000969217142857	-0.001234295714286	0.000759658571429	0.001604907142857	0.000794218571429	0.000689685714286	-0.002026974285714	-0.001959228571429	0.000737101428571	-0.000925658571429	0.000211237142857	-0.001730191428571	-0.002471561428571	-0.00469871	0.000199988571429	0.004017241428571	0.000815214285714	-0.001603282857143	-0.001841305714286	0.002644982857143	-0.001925191428571	-3.78457142857143E-05	0.000947127142857	-0.001038601428571	-0.001631632857143	-0.000469464285714	0.002775541428571	0.005922605714286	6.11785714285714E-05	0.00174882	-0.000459781428571	0.008310038571429	0.013002405714286	0.015926421428572	0.017206001428572
-2.1997	0.022689461428572	0.020660005714286	0.018825257142857	0.015533794285714	0.014460925714286	0.011626967142857	0.009591308571429	0.00658881	0.00512503	0.003864137142857	0.00356901	0.000803225714286	0.000698688571429	-0.000727562857143	-0.000452277142857	-0.00193069	-0.001382332857143	-0.000878082857143	0.000245644285714	-0.000662342857143	-5.4267142857143E-05	0.000611927142857	-0.000631461428571	0.000509472857143	0.005195412857143	-0.002791441428571	-0.003328541428571	-0.001446177142857	0.003518822857143	-0.0015788	-0.002632788571429	-0.001096534285714	-0.001730525714286	-0.001830505714286	-0.0029494	0.000427232857143	0.00065683	-0.002572957142857	-0.00116925	0.000283117142857	0.001846738571429	0.005515177142857	0.000299231428571	0.001120047142857	-0.001137968571429	0.00936332	0.012457442857143	0.01661162	0.017452701428572
-2.0997	0.038699715714286	0.041517047142857	0.039231394285714	0.03935534	0.03992542	0.033924994285714	0.033192704285714	0.028870115714286	0.02557869	0.020446908571429	0.017471841428572	0.013111762857143	0.009480281428571	0.006294065714286	0.004144781428571	0.001748805714286	0.002125987142857	-0.000780891428571	0.00027601	-0.002766644285714	-0.002350207142857	-0.000274908571429	0.001069708571429	4.77442857142857E-05	-0.00078179	-0.002516597142857	-0.002253118571429	0.00110209	0.005620258571429	0.000156227142857	-0.00222063	0.002209212857143	-0.001983035714286	0.001555532857143	-0.00222731	0.000885018571429	0.000937125714286	-0.000984151428571	-0.001693475714286	-7.61142857142858E-05	0.00186449	0.006284055714286	0.000560595714286	0.001091477142857	-0.00338846	0.009223587142857	0.011633614285714	0.015249174285714	0.015617181428572
-1.9997	0.02281752	0.025272944285714	0.024087141428572	0.024682222857143	0.026544291428572	0.024550088571429	0.026025642857143	0.0265451	0.025478947142857	0.022361758571429	0.022108698571429	0.017539031428572	0.015058987142857	0.01178451	0.007385302857143	0.004355034285714	0.003130317142857	0.001848814285714	0.000218102857143	-0.001181275714286	-0.002607214285714	-0.002304454285714	-0.002172861428571	-0.003572007142857	-0.00069178	-0.002025438571429	-0.004593842857143	-0.00351492	0.000161867142857	-0.001857787142857	-0.002502948571429	-0.001512105714286	0.000996178571429	-0.002374927142857	-0.004120544285714	0.002106531428571	0.000277154285714	-0.00197147	-0.000609374285714	0.000304711428571	0.002888982857143	0.005799752857143	0.002609135714286	0.0012958	-0.000465837142857	0.008621505714286	0.010872437142857	0.014154198571429	0.012932207142857
-1.8997	0.021551671428572	0.019723688571429	0.02000308	0.01821427	0.018987871428572	0.015517854285714	0.016269942857143	0.018750704285714	0.016518098571429	0.017146792857143	0.019245571428572	0.019758335714286	0.01833813	0.016786618571429	0.016471994285714	0.012851174285714	0.010590258571429	0.008543632857143	0.008243405714286	0.001416852857143	-0.000116508571429	0.0012973	-6.08757142857143E-05	-0.005378101428571	-0.004735291428571	-0.002932448571429	-0.005758917142857	-0.005697817142857	-0.00180837	-0.000853611428571	-0.006407731428571	-0.002723468571429	-0.000104165714286	-0.001063107142857	-0.004017944285714	0.000514468571429	0.000618895714286	-0.001901038571429	-0.001680532857143	-0.002430775714286	0.004538257142857	0.006623632857143	0.000195752857143	0.000455602857143	-0.000474314285714	0.00933324	0.01332015	0.01742715	0.016642021428572
-1.7997	0.027445465714286	0.026031615714286	0.024407352857143	0.023802374285714	0.022800892857143	0.019640464285714	0.01907161	0.017753542857143	0.015915398571429	0.014432598571429	0.015445912857143	0.014554071428572	0.016143832857143	0.014402527142857	0.016653707142857	0.018200578571429	0.018240825714286	0.018540771428572	0.022171625714286	0.016092475714286	0.015250812857143	0.014441487142857	0.0130204	0.008379381428571	0.00358397	-0.002553014285714	-0.001466108571429	-0.001721031428571	-0.002281844285714	-0.001508712857143	-0.005383157142857	-0.003313068571429	-0.000177954285714	-0.004124622857143	-0.00587222	0.000545811428571	0.001884442857143	-0.001384285714286	-0.001802717142857	0.001978231428571	0.003075352857143	0.007386972857143	0.00111437	0.002427805714286	0.002742394285714	0.017001927142857	0.020729385714286	0.025336741428572	0.02060264
-1.6997	0.028310455714286	0.02818336	0.025362205714286	0.025332244285714	0.027713501428572	0.022840914285714	0.022457184285714	0.023034871428572	0.021960247142857	0.01934624	0.01861289	0.017660905714286	0.017543877142857	0.013762045714286	0.012778615714286	0.012903148571429	0.011418438571429	0.011058532857143	0.015415995714286	0.012019851428572	0.014292935714286	0.01875421	0.020872088571429	0.022502932857143	0.019282387142857	0.008284974285714	0.015318928571429	0.005157385714286	0.007825715714286	0.004597295714286	0.000690898571429	-0.003419971428571	-0.00314961	-0.003100441428571	-0.005449031428571	-0.003293477142857	-0.005257715714286	-0.003223631428571	-0.002209538571429	-0.004699915714286	0.000894132857143	0.007093904285714	0.000716251428571	0.001020165714286	0.003124614285714	0.018408758571429	0.019338854285714	0.01946985	0.01566536
-1.5997	0.030218235714286	0.029196498571429	0.027196258571429	0.025731515714286	0.026663874285714	0.02376314	0.023145215714286	0.02343622	0.02308128	0.020864798571429	0.022076131428572	0.021649531428572	0.020782194285714	0.018592068571429	0.017093744285714	0.017120765714286	0.014964164285714	0.012322112857143	0.014975512857143	0.009337448571429	0.008698371428571	0.008491561428571	0.010265988571429	0.010346675714286	0.011967728571429	0.006760392857143	0.014602877142857	0.014053687142857	0.016050218571429	0.015410001428572	0.012658127142857	0.008295467142857	0.003464627142857	0.00086934	-0.002485417142857	0.000131274285714	-0.002805087142857	-0.002371848571429	-0.005539555714286	-0.00498024	-0.001400541428571	0.001170211428571	-0.004548907142857	-0.00177254	0.001531488571429	0.0139082	0.020312394285714	0.02427585	0.022914778571429
-1.4997	0.030433391428572	0.031020291428572	0.026896258571429	0.026345557142857	0.028506751428572	0.023769984285714	0.023527648571429	0.024592687142857	0.025107102857143	0.021219784285714	0.021394697142857	0.021927071428572	0.022989922857143	0.018564538571429	0.019151728571429	0.018844985714286	0.019169661428572	0.016755967142857	0.019054291428572	0.014065721428572	0.013770868571429	0.01326594	0.010927552857143	0.01121708	0.007321727142857	0.004576277142857	0.00655383	0.003497302857143	0.003583151428571	0.007151622857143	0.01216892	0.011759298571429	0.013823717142857	0.017216825714286	0.015433527142857	0.014045642857143	0.010791261428572	0.005702604285714	0.004356214285714	-0.001435728571429	0.000899731428571	0.003308638571429	-0.003084917142857	-0.004703452857143	-0.00438588	0.006790231428571	0.007723084285714	0.013173181428572	0.01953416
-1.3997	0.030472195714286	0.029746872857143	0.02810592	0.0269917	0.027846748571429	0.023999884285714	0.024938468571429	0.024855211428572	0.023347098571429	0.022003187142857	0.024234697142857	0.022531207142857	0.022510654285714	0.018692554285714	0.0190455	0.01897439	0.018817587142857	0.016255745714286	0.01960061	0.01527836	0.014429072857143	0.016245251428572	0.013134575714286	0.017664911428572	0.014079494285714	0.007307432857143	0.007813548571429	0.009352762857143	0.008897492857143	0.003450731428571	0.007942028571429	0.005491177142857	0.009628417142857	0.011315974285714	0.011379705714286	0.01988226	0.019905327142857	0.021151897142857	0.022223424285714	0.023873842857143	0.023014392857143	0.024007255714286	0.012237564285714	0.009050152857143	0.006472737142857	0.015133772857143	0.017953121428572	0.021004678571429	0.022296394285714
-1.2997	0.031681664285714	0.030097254285714	0.026166267142857	0.025395708571429	0.02875915	0.024688242857143	0.024043497142857	0.023145857142857	0.023708147142857	0.021025052857143	0.02224233	0.020990172857143	0.022653634285714	0.018331365714286	0.019081134285714	0.018555322857143	0.018992855714286	0.015142041428572	0.018482807142857	0.014870881428572	0.013301531428572	0.01182525	0.014190562857143	0.012858314285714	0.010107595714286	0.004129901428571	0.010879052857143	0.00715919	0.005366181428571	0.007231261428571	0.010091474285714	0.006167467142857	0.005795817142857	0.006462285714286	0.005330117142857	0.008381612857143	0.006344624285714	0.01017787	0.013016852857143	0.011604554285714	0.02193396	0.028475301428572	0.025701138571429	0.024926502857143	0.02982793	0.040167435714286	0.040860477142857	0.040289167142857	0.043346581428572
-1.1997	0.031966027142857	0.033804857142857	0.026599687142857	0.026151841428572	0.02912873	0.024904277142857	0.02455493	0.024570461428572	0.024761228571429	0.021074662857143	0.021706034285714	0.02171612	0.02241148	0.019067721428572	0.016804612857143	0.018397811428572	0.017009762857143	0.016134901428572	0.017695828571429	0.014590101428572	0.012291761428572	0.01122257	0.013380257142857	0.015659275714286	0.011203605714286	0.006922615714286	0.011454024285714	0.012492397142857	0.009579624285714	0.008450192857143	0.010509278571429	0.01034038	0.010457164285714	0.009892142857143	0.011016218571429	0.015329114285714	0.01173381	0.010828842857143	0.010973707142857	0.008662561428571	0.013195144285714	0.017541358571429	0.01297458	0.011390632857143	0.018538495714286	0.036744621428572	0.042920731428572	0.050209208571429	0.056776032857143
-1.0997	0.030983302857143	0.031882455714286	0.027878182857143	0.02732265	0.028735487142857	0.025709195714286	0.024854072857143	0.023933508571429	0.02378275	0.022363837142857	0.021842207142857	0.021798892857143	0.021433598571429	0.018240315714286	0.0170866	0.018637584285714	0.017994201428572	0.0164534	0.016856344285714	0.014687508571429	0.013006367142857	0.013155204285714	0.013826301428572	0.018038947142857	0.01569543	0.00773286	0.00911821	0.010537214285714	0.009521418571429	0.004799097142857	0.010226058571429	0.010273432857143	0.010501738571429	0.010958145714286	0.013625144285714	0.014317051428572	0.01114684	0.012845015714286	0.01499023	0.014716458571429	0.016764622857143	0.022249131428572	0.015665167142857	0.012119054285714	0.010121497142857	0.021903798571429	0.023030752857143	0.024087272857143	0.024301234285714
-0.9997	0.033842751428572	0.030522018571429	0.028924388571429	0.028313197142857	0.029419982857143	0.023545214285714	0.026209491428572	0.024831611428572	0.024154234285714	0.020819418571429	0.023066342857143	0.021439908571429	0.021092772857143	0.017817424285714	0.018735231428572	0.015952818571429	0.016976752857143	0.015115637142857	0.01926067	0.012057791428572	0.010968655714286	0.014215758571429	0.013359552857143	0.013001948571429	0.01329073	0.008248504285714	0.008910632857143	0.007553624285714	0.008117611428571	0.00696193	0.008504107142857	0.00437699	0.01033824	0.007505985714286	0.010151967142857	0.012678398571429	0.013124077142857	0.010959877142857	0.013189801428572	0.01331431	0.01791596	0.02041089	0.014510834285714	0.013997117142857	0.016155105714286	0.026676772857143	0.030670528571429	0.035289672857143	0.034169964285714
-0.9497	0.031123578571429	0.030470765714286	0.027678725714286	0.026929812857143	0.028895875714286	0.023904491428572	0.024158722857143	0.024255698571429	0.023704204285714	0.02103394	0.021560204285714	0.020795611428572	0.022245991428572	0.017539674285714	0.01795709	0.016273052857143	0.017045154285714	0.014124461428572	0.015617547142857	0.013365481428572	0.010247025714286	0.011168058571429	0.012074977142857	0.013942994285714	0.01084729	0.006462947142857	0.00856006	0.007468821428571	0.004547174285714	0.004690294285714	0.006204441428571	0.006688057142857	0.008087557142857	0.009662762857143	0.01039547	0.011112725714286	0.013367954285714	0.012170947142857	0.013382865714286	0.010694157142857	0.015760807142857	0.02126826	0.014344755714286	0.013718368571429	0.015436655714286	0.025809178571429	0.029129998571429	0.03177891	0.031650245714286
-0.8997	0.032627928571429	0.031185997142857	0.02828312	0.027424278571429	0.027494735714286	0.023602691428572	0.025364318571429	0.024379431428572	0.02321307	0.021896868571429	0.022461541428572	0.020440634285714	0.020895161428572	0.017587895714286	0.01728177	0.01599603	0.016842381428572	0.015011947142857	0.016247468571429	0.012366657142857	0.01107628	0.012511667142857	0.008207475714286	0.008702172857143	0.009561852857143	0.002863498571429	0.004795171428571	0.005964632857143	0.00688527	0.005585567142857	0.005798231428571	0.005784652857143	0.005879987142857	0.007990845714286	0.008811847142857	0.011622687142857	0.010768611428572	0.0091829	0.014780944285714	0.011657594285714	0.017580202857143	0.01863302	0.015758582857143	0.012579512857143	0.014090034285714	0.025808394285714	0.02964326	0.034455904285714	0.037152408571429
-0.8497	0.032110868571429	0.03022096	0.028105688571429	0.027947817142857	0.027907551428572	0.023003604285714	0.02434027	0.023986245714286	0.023511861428572	0.020784138571429	0.021587504285714	0.0204019	0.021909132857143	0.017812561428572	0.016481015714286	0.01574871	0.016679695714286	0.014792554285714	0.015838777142857	0.010332185714286	0.009501608571429	0.012168598571429	0.012699821428572	0.011006667142857	0.007639635714286	0.00438214	0.006427487142857	0.003607564285714	0.00107927	0.00213915	0.005166394285714	0.005781155714286	0.006063907142857	0.0080708	0.007172424285714	0.010780557142857	0.010403112857143	0.01034791	0.013667911428572	0.010110271428572	0.016686412857143	0.020325244285714	0.01369992	0.01266243	0.014966592857143	0.02881058	0.034416001428572	0.039573238571429	0.042110874285714
-0.7997	0.033461567142857	0.032393025714286	0.026983851428572	0.026743092857143	0.028333205714286	0.023936224285714	0.023748914285714	0.024021984285714	0.02510116	0.020658934285714	0.021186295714286	0.021311697142857	0.020948274285714	0.017605831428572	0.017351714285714	0.016520614285714	0.015587014285714	0.012795002857143	0.015437701428572	0.011956122857143	0.009794682857143	0.01258186	0.011127765714286	0.011152901428572	0.007747307142857	0.005711578571429	0.007576932857143	0.007982337142857	0.006201375714286	0.006657375714286	0.008468651428571	0.005663332857143	0.009101437142857	0.009276725714286	0.007945644285714	0.010282674285714	0.011594707142857	0.012772241428572	0.012428432857143	0.01108408	0.017652621428572	0.021110078571429	0.012542178571429	0.011407521428572	0.016322844285714	0.0325707	0.034677938571429	0.041084584285714	0.042287622857143
-0.7497	0.031205945714286	0.030401908571429	0.030249428571429	0.026975617142857	0.026736478571429	0.024817947142857	0.025728062857143	0.024771632857143	0.022867188571429	0.022106791428572	0.02208201	0.020497597142857	0.020023094285714	0.017955535714286	0.017439332857143	0.015657312857143	0.015222874285714	0.015131211428572	0.015401494285714	0.011028624285714	0.010715735714286	0.012576595714286	0.009663221428571	0.009719795714286	0.013256538571429	-0.000944938571429	0.003470521428571	0.006699287142857	0.008202845714286	0.006021308571429	0.003234157142857	0.003884198571429	0.009508657142857	0.009438618571429	0.00979252	0.013015767142857	0.01148086	0.010358577142857	0.012165208571429	0.013402264285714	0.017379611428572	0.019920324285714	0.014644382857143	0.014727768571429	0.014781731428572	0.027602072857143	0.033127761428572	0.036420412857143	0.035938298571429
-0.6997	0.029658444285714	0.032028467142857	0.028737041428572	0.028519445714286	0.027909568571429	0.025247498571429	0.024146917142857	0.02365755	0.022578171428572	0.019307897142857	0.022545251428572	0.020135842857143	0.019426005714286	0.016827394285714	0.016892184285714	0.015870104285714	0.016722511428572	0.013396997142857	0.016502857142857	0.011367772857143	0.009957952857143	0.01043513	0.010645557142857	0.009815865714286	0.007862792857143	0.002640258571429	0.00634574	0.004769435714286	0.008237622857143	0.005447175714286	0.005076442857143	0.006164275714286	0.009127754285714	0.007412808571429	0.008673161428571	0.012538524285714	0.01048925	0.008963341428571	0.012799991428572	0.013122132857143	0.016586074285714	0.020023864285714	0.014373338571429	0.013841562857143	0.015083914285714	0.029086282857143	0.033748205714286	0.039636941428572	0.042643731428572
-0.6497	0.032613704285714	0.0294338	0.028197491428572	0.027197017142857	0.02895376	0.024346197142857	0.02438133	0.023773114285714	0.022367058571429	0.020451365714286	0.021078681428572	0.020039848571429	0.019973687142857	0.017900898571429	0.015853941428572	0.015829481428572	0.014068078571429	0.014387061428572	0.01560947	0.008733524285714	0.010673142857143	0.01167186	0.009613468571429	0.008564098571429	0.008050864285714	0.003837155714286	0.00062254	0.002476508571429	0.00648954	0.005030671428571	0.006427135714286	0.00543286	0.009209885714286	0.006074278571429	0.007029751428571	0.01242236	0.010971941428572	0.009458845714286	0.01201058	0.014895567142857	0.015703328571429	0.019210017142857	0.013102604285714	0.012605668571429	0.014542391428572	0.026473172857143	0.032319447142857	0.03572885	0.035801747142857
-0.5997	0.031634692857143	0.031061651428572	0.029241242857143	0.027737761428572	0.02897202	0.02432273	0.025549868571429	0.023191818571429	0.022375232857143	0.020830295714286	0.021723201428572	0.020361735714286	0.019637215714286	0.01604867	0.016739567142857	0.01569447	0.014438097142857	0.013280568571429	0.015114122857143	0.010514944285714	0.010022642857143	0.013590577142857	0.00922241	0.011321308571429	0.008799894285714	0.00425391	0.004421458571429	0.005025444285714	0.008954814285714	0.009175431428571	0.006904174285714	0.006550902857143	0.008409968571429	0.009098657142857	0.005894042857143	0.011509812857143	0.009301841428571	0.008543708571429	0.011379002857143	0.012283978571429	0.016640011428572	0.019852087142857	0.012682834285714	0.013791431428572	0.018583668571429	0.031006531428572	0.034824381428572	0.042111248571429	0.040022274285714
-0.5497	0.031622782857143	0.031131328571429	0.028484882857143	0.029286927142857	0.026587724285714	0.024180401428572	0.02543438	0.024403107142857	0.021728264285714	0.02052706	0.021547842857143	0.020279564285714	0.019795801428572	0.017301352857143	0.017787184285714	0.016463358571429	0.01429246	0.013112504285714	0.015026997142857	0.011157412857143	0.009511891428571	0.009269467142857	0.011635724285714	0.010482205714286	0.011119532857143	0.004836127142857	0.007085107142857	0.004911014285714	0.009375097142857	0.007358671428571	0.004700314285714	0.00592839	0.009311154285714	0.008973904285714	0.0079925	0.013947104285714	0.012262664285714	0.010051361428572	0.013432451428572	0.013294977142857	0.01573689	0.021134504285714	0.014713348571429	0.013695228571429	0.016037534285714	0.031061742857143	0.034559397142857	0.039638348571429	0.0421322
-0.4997	0.03242412	0.03047765	0.02928809	0.026495224285714	0.029260557142857	0.023556414285714	0.024393914285714	0.022875677142857	0.022603271428572	0.019899268571429	0.020348744285714	0.018129914285714	0.021322594285714	0.015728581428572	0.015608285714286	0.013643874285714	0.014896187142857	0.012593958571429	0.013027318571429	0.008227841428571	0.009748544285714	0.010143438571429	0.007934901428571	0.007950848571429	0.006451155714286	0.003303874285714	0.002396858571429	0.002524322857143	0.005349104285714	0.003379417142857	0.003905898571429	0.0030408	0.005395297142857	0.005815828571429	0.005176731428571	0.011024402857143	0.010042592857143	0.009878177142857	0.012382782857143	0.011207562857143	0.014195815714286	0.018801492857143	0.01349175	0.01139212	0.015402248571429	0.02865311	0.03297182	0.036092681428572	0.037865417142857
-0.4497	0.02967456	0.032182554285714	0.028366295714286	0.029106725714286	0.027855337142857	0.024665224285714	0.023341735714286	0.024583601428572	0.022716892857143	0.020432457142857	0.021214372857143	0.020298995714286	0.018624327142857	0.015648545714286	0.015530527142857	0.015110295714286	0.014556258571429	0.012105484285714	0.014564182857143	0.010747768571429	0.012804261428572	0.008910001428571	0.008139974285714	0.00859103	0.009158208571429	0.002719535714286	0.005585552857143	0.005264624285714	0.005586137142857	0.004955334285714	0.005031562857143	0.006875425714286	0.008259341428571	0.005164907142857	0.009787717142857	0.012716065714286	0.009917291428571	0.010342762857143	0.010939044285714	0.012846252857143	0.013484718571429	0.019166167142857	0.014390018571429	0.01580994	0.01444448	0.029142825714286	0.033876694285714	0.039874252857143	0.03925605
-0.3997	0.031877484285714	0.030327224285714	0.027431717142857	0.028358268571429	0.027888591428572	0.02229573	0.024668678571429	0.02448101	0.021977742857143	0.018703554285714	0.02102126	0.019504118571429	0.018412792857143	0.01687459	0.016006528571429	0.014721385714286	0.0134386	0.01095974	0.0157938	0.010632017142857	0.006323537142857	0.010489827142857	0.011087461428572	0.006410705714286	0.00217667	0.004368302857143	0.003038934285714	-0.001319111428571	0.00619653	0.004902071428571	0.00353372	0.005993848571429	0.006949515714286	0.006181277142857	0.004337858571429	0.01078711	0.009511111428571	0.009259137142857	0.009222111428571	0.01127306	0.0166118	0.019181014285714	0.011033812857143	0.013343994285714	0.017979254285714	0.031337321428572	0.034620435714286	0.043982765714286	0.047185602857143
-0.3497	0.03308876	0.031082147142857	0.026824612857143	0.027158772857143	0.027383582857143	0.02349497	0.02423096	0.022947394285714	0.022120631428572	0.019739254285714	0.020071647142857	0.019292894285714	0.01846756	0.01567925	0.015593032857143	0.013136101428572	0.013426767142857	0.012676451428572	0.011711485714286	0.009219337142857	0.007556914285714	0.007623967142857	0.008768671428571	0.006760614285714	0.007601425714286	1.75985714285715E-05	0.004308742857143	0.00059622	0.006092082857143	0.005634012857143	0.004410044285714	0.004680572857143	0.007387482857143	0.00829038	0.005465674285714	0.008504365714286	0.010738218571429	0.008024295714286	0.011711482857143	0.011657011428572	0.01511662	0.020387367142857	0.012361978571429	0.011687778571429	0.016402854285714	0.028683297142857	0.034157065714286	0.040068981428572	0.044198734285714
-0.2997	0.033062212857143	0.031083962857143	0.028633694285714	0.025241568571429	0.028592535714286	0.02306874	0.023251585714286	0.023891702857143	0.022792354285714	0.019211995714286	0.021044261428572	0.018676462857143	0.019763952857143	0.015303427142857	0.015564635714286	0.014945778571429	0.012271155714286	0.012208104285714	0.014690204285714	0.009714934285714	0.008294768571429	0.006060471428571	0.010071852857143	0.009569527142857	0.007349028571429	0.001077978571429	0.003713132857143	0.002268142857143	0.003140255714286	0.006366354285714	0.004401615714286	0.003042907142857	0.004131021428571	0.005172585714286	0.003885524285714	0.008537861428571	0.008667412857143	0.009871414285714	0.011961697142857	0.010619982857143	0.015585738571429	0.021737987142857	0.011862334285714	0.010472861428572	0.015187808571429	0.028936912857143	0.031213165714286	0.036678845714286	0.03941997
-0.2497	0.032427204285714	0.030944781428572	0.029680255714286	0.026839365714286	0.02780871	0.023646827142857	0.024385177142857	0.021373141428572	0.023071877142857	0.018851144285714	0.019391975714286	0.018714978571429	0.018894194285714	0.016064238571429	0.0134299	0.013065504285714	0.012843111428572	0.011676241428572	0.012785767142857	0.008057582857143	0.00709175	0.009275467142857	0.008824327142857	0.007966037142857	0.006097657142857	0.003189254285714	0.004593751428571	0.00217724	0.004062201428571	0.00131156	0.003150402857143	0.00171956	0.004962048571429	0.005429955714286	0.007322412857143	0.010779765714286	0.008570118571429	0.00690056	0.010463425714286	0.010247152857143	0.014747827142857	0.020025257142857	0.011721988571429	0.010229302857143	0.015032508571429	0.031846804285714	0.037577215714286	0.04275683	0.048627828571429
-0.1997	0.033036648571429	0.0322726	0.027233415714286	0.026016718571429	0.028129037142857	0.023905641428572	0.022331424285714	0.022215541428572	0.021713075714286	0.020325701428572	0.019274724285714	0.017260171428572	0.020003732857143	0.014432584285714	0.013946552857143	0.012399798571429	0.013776614285714	0.011096044285714	0.010399907142857	0.009707895714286	0.008615881428571	0.007364341428571	0.008470065714286	0.008190801428571	0.004608715714286	0.000908928571429	0.001330537142857	0.004880752857143	-0.00038829	0.004531842857143	0.002749881428571	0.004278744285714	0.003992562857143	0.004132938571429	0.006201258571429	0.008776857142857	0.005986282857143	0.009280685714286	0.011087927142857	0.009316272857143	0.015858501428572	0.01974573	0.014722781428572	0.010813591428572	0.016030665714286	0.028966548571429	0.031269094285714	0.037317398571429	0.044724154285714
-0.1497	0.031001108571429	0.032555541428572	0.027564457142857	0.025994628571429	0.026176957142857	0.023434565714286	0.023895955714286	0.021895411428572	0.022547955714286	0.019592707142857	0.020047287142857	0.017597834285714	0.01884907	0.015087588571429	0.014829952857143	0.013870797142857	0.013002105714286	0.010636378571429	0.012127138571429	0.010410915714286	0.00897326	0.008349272857143	0.007356084285714	0.008885992857143	0.006448541428571	0.003686942857143	0.00220647	0.004616725714286	0.003828092857143	0.001813918571429	0.005983291428571	0.00391411	0.005561684285714	0.003580487142857	0.008049638571429	0.010936934285714	0.006064282857143	0.00826999	0.011687782857143	0.012685082857143	0.015313238571429	0.020560412857143	0.013672317142857	0.011491075714286	0.012331082857143	0.025608604285714	0.029694885714286	0.033986505714286	0.038564717142857
-0.0997	0.034547015714286	0.031923708571429	0.028749931428572	0.027237947142857	0.0287409	0.023311047142857	0.022616632857143	0.023570827142857	0.022772722857143	0.019729958571429	0.01994609	0.018847302857143	0.018413148571429	0.015253201428572	0.0143076	0.013698277142857	0.013079655714286	0.011300314285714	0.011259297142857	0.008070671428571	0.007673247142857	0.007402274285714	0.00779794	0.006631431428571	0.004318315714286	0.001875137142857	0.004203191428571	0.002131857142857	-0.001119638571429	0.006156361428571	0.003619122857143	0.004564171428571	0.0047938	0.004199538571429	0.0072934	0.011306587142857	0.010116622857143	0.008624945714286	0.012560755714286	0.011878657142857	0.016617537142857	0.01921777	0.011525632857143	0.013711312857143	0.014125212857143	0.026852472857143	0.033073905714286	0.03823128	0.038117417142857
-0.0497	0.030865394285714	0.0302582	0.029554355714286	0.026832288571429	0.027517647142857	0.024958641428572	0.023390317142857	0.023569221428572	0.021684248571429	0.019500641428572	0.020023084285714	0.018253115714286	0.017722187142857	0.015422184285714	0.013867814285714	0.013782184285714	0.014225737142857	0.01058871	0.012750528571429	0.009548592857143	0.00894385	0.007855812857143	0.009910271428571	0.010184141428572	0.003918298571429	0.001674977142857	0.003000495714286	0.003914227142857	0.002585317142857	0.00180577	0.005721651428571	0.005438634285714	0.005664082857143	0.008538952857143	0.007459765714286	0.010354048571429	0.008683041428571	0.009953952857143	0.011152038571429	0.010499224285714	0.014074204285714	0.021593482857143	0.012834765714286	0.012309488571429	0.012690411428572	0.026673531428572	0.02944776	0.033504232857143	0.03389279
0.0003	0.031293664285714	0.030287948571429	0.02682992	0.027291994285714	0.0284961	0.023440727142857	0.022934287142857	0.023097871428572	0.020751605714286	0.019556391428572	0.019630088571429	0.018684802857143	0.017958281428572	0.013868401428572	0.014486878571429	0.014429091428572	0.012278804285714	0.011395857142857	0.011347285714286	0.00917737	0.005512288571429	0.007930321428571	0.00888593	0.008326577142857	0.005586107142857	0.000591042857143	0.005997608571429	0.005112092857143	0.00266791	0.004045714285714	0.002573377142857	0.001098467142857	0.004242058571429	0.007484794285714	0.006221467142857	0.008120408571429	0.00796137	0.008436608571429	0.010540288571429	0.009350331428571	0.015954955714286	0.019309224285714	0.011706774285714	0.013332587142857	0.01475289	0.028315475714286	0.03094141	0.03905562	0.040514001428572
0.0503	0.032163095714286	0.031273377142857	0.027677378571429	0.027429241428572	0.026757927142857	0.022818135714286	0.023420972857143	0.021218011428572	0.022200291428572	0.018866167142857	0.019425161428572	0.018054072857143	0.017774694285714	0.014344661428572	0.014343121428572	0.013677915714286	0.01251946	0.01036225	0.011095025714286	0.00758646	0.005006621428571	0.005890271428571	0.005846891428571	0.003411997142857	0.002369652857143	0.000998482857143	0.003121797142857	-0.001425568571429	0.003338374285714	0.003803452857143	0.003996004285714	0.004054177142857	0.005987471428571	0.003335268571429	0.004176707142857	0.010406054285714	0.010763198571429	0.009090255714286	0.014219775714286	0.010365934285714	0.015700845714286	0.019287102857143	0.012850407142857	0.012698052857143	0.015193627142857	0.02776534	0.033690115714286	0.03934657	0.040557237142857
0.1003	0.030486727142857	0.031206295714286	0.027768217142857	0.025973651428572	0.025726964285714	0.024132721428572	0.023016538571429	0.021080887142857	0.021292817142857	0.018978688571429	0.020003771428572	0.016435145714286	0.017067074285714	0.014734487142857	0.013261251428572	0.011093372857143	0.011974392857143	0.010097575714286	0.011153531428572	0.00681335	0.008503677142857	0.00831259	0.006224811428571	0.004958861428571	0.003681234285714	-0.001056637142857	0.001477732857143	0.001593954285714	0.002445198571429	0.003133447142857	0.001535928571429	0.001866258571429	0.00624695	0.003099045714286	0.004595525714286	0.009813208571429	0.00894495	0.008081575714286	0.011019997142857	0.012815761428572	0.013952787142857	0.017850975714286	0.012348054285714	0.012264887142857	0.013731117142857	0.026509585714286	0.033253667142857	0.03617181	0.03848582
0.1503	0.028711828571429	0.032030844285714	0.027231315714286	0.027352035714286	0.024907684285714	0.02512236	0.024129362857143	0.021233958571429	0.020572002857143	0.020188482857143	0.020277221428572	0.017569494285714	0.018080864285714	0.014828421428572	0.013087322857143	0.012340994285714	0.012289168571429	0.010418778571429	0.010576368571429	0.008669361428571	0.009879305714286	0.005488171428571	0.007817845714286	0.008681898571429	0.006695428571429	0.000327734285714	0.00156703	0.005263524285714	0.005288315714286	0.003849232857143	0.003091972857143	0.006779067142857	0.003476622857143	0.003802527142857	0.007939072857143	0.011001722857143	0.006813637142857	0.008900414285714	0.011585147142857	0.010670854285714	0.014573654285714	0.01969612	0.013952517142857	0.013765041428572	0.012614765714286	0.02867741	0.033662424285714	0.038564918571429	0.040815531428572
0.2003	0.031519978571429	0.030379214285714	0.027439241428572	0.025584478571429	0.025860081428572	0.02237238	0.023205995714286	0.021918358571429	0.02027835	0.018737442857143	0.01930501	0.017349925714286	0.01720555	0.014487298571429	0.013444392857143	0.012601168571429	0.012421472857143	0.01061991	0.010522981428572	0.006044552857143	0.006044928571429	0.004842837142857	0.007596975714286	0.007471817142857	0.007738532857143	0.001145994285714	0.001648091428571	-0.000229248571429	0.004372624285714	0.003315508571429	0.001098325714286	0.004259985714286	0.005556051428571	0.005244498571429	0.006350134285714	0.009623917142857	0.008549442857143	0.00898939	0.01193583	0.009657581428571	0.012495668571429	0.018040614285714	0.01330182	0.012573562857143	0.01391603	0.02661382	0.032685921428572	0.038259474285714	0.042056788571429
0.2503	0.031949067142857	0.030800762857143	0.02805319	0.026376364285714	0.027054638571429	0.023352615714286	0.023159437142857	0.022517141428572	0.020995862857143	0.01840972	0.019298432857143	0.017147741428572	0.016877545714286	0.013620544285714	0.01406224	0.011994897142857	0.011206324285714	0.009939777142857	0.010890328571429	0.006347574285714	0.004837555714286	0.004082561428571	0.007134105714286	0.006757351428571	0.00212647	0.000393314285714	0.005906667142857	0.001149168571429	0.004145217142857	0.003568442857143	0.001805847142857	0.002979421428571	0.00564731	0.005195355714286	0.006630597142857	0.009986922857143	0.008057051428571	0.008668778571429	0.010537867142857	0.0096412	0.01275397	0.019334955714286	0.012649187142857	0.014557802857143	0.013420324285714	0.028493782857143	0.033288792857143	0.039166338571429	0.038805128571429
0.3003	0.029572631428572	0.031106921428572	0.027808832857143	0.02778896	0.026408517142857	0.02299324	0.023997995714286	0.022305182857143	0.020512391428572	0.020119488571429	0.018935942857143	0.017383384285714	0.017878441428572	0.014760915714286	0.013579688571429	0.012579285714286	0.011433645714286	0.009636067142857	0.010728645714286	0.008244875714286	0.006729234285714	0.007520395714286	0.005840744285714	0.008622995714286	0.004918335714286	0.002573181428571	0.001472992857143	0.001889251428571	0.008454887142857	0.002242274285714	0.002678768571429	0.003777481428571	0.007119044285714	0.003443751428571	0.006525372857143	0.011465792857143	0.011211268571429	0.007413942857143	0.01232079	0.014193154285714	0.014485355714286	0.019300202857143	0.014191278571429	0.014956051428572	0.015015801428572	0.029839917142857	0.038156535714286	0.044470774285714	0.045771838571429
0.3503	0.02958002	0.031162714285714	0.027249618571429	0.026092968571429	0.027211647142857	0.023218365714286	0.021701254285714	0.02151385	0.021636504285714	0.018533427142857	0.018294194285714	0.016701622857143	0.017308662857143	0.014052238571429	0.012435792857143	0.012236965714286	0.012789181428572	0.008497868571429	0.009912891428571	0.008321255714286	0.005945484285714	0.00497761	0.007177402857143	0.008000135714286	0.004557584285714	-0.002063511428571	0.004825921428571	0.003943915714286	0.00090652	0.003071831428571	0.005215702857143	0.004925012857143	0.00318411	0.002295141428571	0.00738944	0.011249317142857	0.005931545714286	0.009822602857143	0.01298313	0.012225192857143	0.013745642857143	0.019421021428572	0.015333998571429	0.011261932857143	0.014875472857143	0.027983494285714	0.033042058571429	0.036822012857143	0.03826336
0.4003	0.032944668571429	0.030495571428572	0.028477281428572	0.026455028571429	0.026308574285714	0.023535944285714	0.022355928571429	0.02338925	0.020461547142857	0.017438691428572	0.019970015714286	0.017178411428572	0.015205232857143	0.012876092857143	0.014456635714286	0.012006818571429	0.00980532	0.009157132857143	0.011267925714286	0.007363861428571	0.005720278571429	0.005779011428571	0.005591698571429	0.004960341428571	0.004895368571429	0.002178741428571	-0.001471761428571	0.000207305714286	0.004271682857143	0.003060521428571	0.00190521	-0.000369041428571	0.0046561	0.006070124285714	0.002677825714286	0.009895035714286	0.008459277142857	0.007504505714286	0.009260101428571	0.011508797142857	0.014529677142857	0.016648578571429	0.012693617142857	0.014413735714286	0.014569195714286	0.023730671428572	0.027438924285714	0.032199592857143	0.034744327142857
0.4503	0.028945615714286	0.028943721428572	0.02734104	0.026714357142857	0.025380242857143	0.023059678571429	0.024045564285714	0.022085815714286	0.020440081428572	0.018551465714286	0.019084774285714	0.015325788571429	0.016493131428572	0.013760705714286	0.012055584285714	0.010012612857143	0.010676558571429	0.009851171428571	0.009372614285714	0.006510651428571	0.004687265714286	0.002687714285714	0.005857374285714	0.003861711428571	0.004988448571429	0.001042128571429	-0.002135501428571	-0.002750607142857	0.003732474285714	-0.003636258571429	-0.00031141	0.003157097142857	0.005955494285714	0.001999162857143	0.004874111428571	0.008859085714286	0.00862965	0.006107645714286	0.009660388571429	0.011201232857143	0.013836735714286	0.018316815714286	0.013164522857143	0.013027295714286	0.011117677142857	0.022289714285714	0.029512002857143	0.033098265714286	0.033143742857143
0.5003	0.031476127142857	0.031169014285714	0.026764697142857	0.026047421428572	0.026594664285714	0.02156485	0.023513075714286	0.020842741428572	0.019790047142857	0.017707658571429	0.018184971428572	0.016980572857143	0.017224642857143	0.013358562857143	0.012637745714286	0.011589241428572	0.010826851428572	0.0099289	0.010284541428572	0.005777991428571	0.006234655714286	0.003427824285714	0.006098805714286	0.003579818571429	0.00132643	0.000631768571429	0.006505847142857	0.000371997142857	0.001339825714286	0.002702047142857	0.00308377	-0.000152947142857	0.00568234	0.004745041428571	0.00476985	0.00930531	0.008127818571429	0.009011244285714	0.009622304285714	0.01115839	0.014722818571429	0.018145887142857	0.011974711428572	0.012264605714286	0.013555914285714	0.024742401428572	0.027806941428572	0.032406292857143	0.03824624
0.5503	0.031748371428572	0.029137118571429	0.02696653	0.026018535714286	0.027158917142857	0.022130367142857	0.022974278571429	0.022001952857143	0.020551027142857	0.017431655714286	0.018289864285714	0.016089205714286	0.016026044285714	0.012570095714286	0.012710704285714	0.011409942857143	0.008229788571429	0.009162952857143	0.010761894285714	0.006864672857143	0.003494075714286	0.006036535714286	0.005033922857143	0.003208085714286	-0.000475542857143	-0.001364282857143	0.002411462857143	0.000589257142857	-0.001288557142857	0.003474538571429	0.005639585714286	0.000218461428571	0.003972947142857	0.004831047142857	0.005178341428571	0.009275067142857	0.010142092857143	0.007713878571429	0.008813422857143	0.007895211428571	0.014526098571429	0.018018068571429	0.012340081428572	0.011359437142857	0.017327794285714	0.02925992	0.034730135714286	0.042703757142857	0.042743507142857
0.6003	0.031916655714286	0.029779552857143	0.028549505714286	0.026522188571429	0.02642761	0.023182147142857	0.02245662	0.021418361428572	0.020107691428572	0.018776945714286	0.017337998571429	0.015954311428572	0.015688212857143	0.013125625714286	0.012358592857143	0.011942115714286	0.010551747142857	0.00872251	0.008896462857143	0.00517075	0.003382444285714	0.00613354	0.00528537	0.003672285714286	0.002297024285714	-0.00424793	-0.002703831428571	-0.001702365714286	0.000458624285714	-0.000354395714286	0.001787205714286	0.002607227142857	0.002473232857143	0.003661334285714	0.002854651428571	0.008425211428571	0.009156624285714	0.00849328	0.00987756	0.0091528	0.014949265714286	0.019253158571429	0.014236811428572	0.012265757142857	0.015883458571429	0.029399907142857	0.034734065714286	0.035776951428572	0.030668391428572
0.6503	0.031399442857143	0.030579562857143	0.028325121428572	0.026631997142857	0.025790077142857	0.02312579	0.022130518571429	0.021089471428572	0.020347572857143	0.01807377	0.017587892857143	0.016413202857143	0.014702777142857	0.01228474	0.01176363	0.009941404285714	0.010017925714286	0.008186464285714	0.009613175714286	0.00546554	0.006031775714286	0.00468136	0.006749431428571	0.003046031428571	0.004969811428571	-0.000903128571429	0.003069231428571	-0.000987788571429	0.003739235714286	0.002073161428571	-0.000193138571429	0.000734588571429	0.004975614285714	0.00431166	0.00454032	0.010022878571429	0.008458137142857	0.007280881428571	0.00987339	0.009224012857143	0.014077701428572	0.018768137142857	0.012844938571429	0.011335341428572	0.013098034285714	0.021758781428572	0.025270868571429	0.026731038571429	0.025494601428572
0.7003	0.032138578571429	0.031623235714286	0.02827888	0.023692052857143	0.02633736	0.022037645714286	0.02159477	0.020700487142857	0.020016191428572	0.018013102857143	0.016864628571429	0.016202021428572	0.016228788571429	0.012691117142857	0.012731555714286	0.01025432	0.010079501428572	0.007572081428571	0.008105421428571	0.007100272857143	0.00787883	0.003225048571429	0.005727752857143	0.002742361428571	0.0023934	1.80042857142856E-05	0.002319115714286	-0.001134787142857	0.001919521428571	6.81285714285713E-05	0.00246572	-3.8327142857143E-05	0.004226018571429	0.001474707142857	0.003784087142857	0.00706373	0.00651881	0.006307247142857	0.011045332857143	0.00914324	0.013914607142857	0.019013484285714	0.013234778571429	0.011101402857143	0.012649151428572	0.026211111428572	0.032212278571429	0.03461895	0.036701304285714
0.7503	0.029218191428572	0.02962741	0.027521205714286	0.025156895714286	0.023788642857143	0.022176768571429	0.021947798571429	0.021129954285714	0.019885891428572	0.017776655714286	0.01842944	0.015004571428572	0.015388717142857	0.012653184285714	0.011528101428572	0.010170544285714	0.009934981428571	0.009641522857143	0.009395477142857	0.004895254285714	0.00407105	0.004690124285714	0.005060101428571	0.002421785714286	0.002104268571429	-0.000684445714286	-0.001086258571429	-0.002171468571429	0.005057365714286	0.002136847142857	-0.000569697142857	0.000516954285714	0.003626938571429	0.003308257142857	0.001935627142857	0.008229402857143	0.007901548571429	0.006613025714286	0.008173555714286	0.010694838571429	0.013329472857143	0.019038981428572	0.012752218571429	0.013680297142857	0.012674967142857	0.0247022	0.029682248571429	0.032936977142857	0.032358078571429
0.8003	0.03099951	0.030486705714286	0.02679464	0.025189564285714	0.02503031	0.022456067142857	0.022110022857143	0.021607738571429	0.019821045714286	0.017164451428572	0.016964398571429	0.014721195714286	0.016525842857143	0.012744404285714	0.011394784285714	0.010199185714286	0.011098112857143	0.009485644285714	0.008230174285714	0.007283821428571	0.005561212857143	0.004604375714286	0.004771241428571	0.007199751428571	0.002593542857143	-0.00068347	0.003425275714286	0.002057907142857	0.005555538571429	-0.00115614	0.002826882857143	0.001623975714286	0.000421111428571	0.000745487142857	0.003542098571429	0.008376437142857	0.009608612857143	0.008114095714286	0.01125678	0.009218271428571	0.014031117142857	0.017766251428572	0.013634357142857	0.01135073	0.010291654285714	0.021324897142857	0.023518628571429	0.025473567142857	0.022315101428572
0.8503	0.032836218571429	0.029779172857143	0.026871822857143	0.025516421428572	0.025276114285714	0.02121791	0.021848601428572	0.021164711428572	0.020000198571429	0.016584585714286	0.01675559	0.016155108571429	0.01547902	0.01250928	0.011273582857143	0.01086094	0.008766885714286	0.007255422857143	0.008766165714286	0.005605971428571	0.004411204285714	0.005563181428571	0.003478091428571	0.003666928571429	0.001092795714286	-0.004684425714286	-0.001326004285714	0.001145855714286	-0.002187442857143	0.003904507142857	0.003074755714286	-0.000831195714286	0.003447534285714	0.004673704285714	0.005179621428571	0.008095777142857	0.007994555714286	0.008576555714286	0.009623628571429	0.008983158571429	0.014669842857143	0.01767179	0.011017437142857	0.012138497142857	0.0109803	0.021600664285714	0.02199343	0.023669868571429	0.025741652857143
0.9003	0.029258227142857	0.029673607142857	0.02707956	0.025841534285714	0.02549337	0.022866517142857	0.021161578571429	0.021405667142857	0.020424307142857	0.017541085714286	0.016365381428572	0.015519555714286	0.015561205714286	0.011914195714286	0.010858955714286	0.010563281428572	0.00933529	0.006687261428571	0.008612654285714	0.005544558571429	0.005022048571429	0.00440484	0.004951415714286	0.002905658571429	0.001699544285714	-0.002998268571429	-0.000607881428571	-0.001517807142857	0.000395625714286	-7.256E-05	-0.001333024285714	0.000447712857143	0.003517075714286	0.00237411	0.004367218571429	0.008849942857143	0.008423545714286	0.006226802857143	0.009392221428571	0.009187098571429	0.013963237142857	0.01779925	0.011330217142857	0.011066665714286	0.009365515714286	0.017414345714286	0.020092765714286	0.020644128571429	0.020307262857143
0.9503	0.029777407142857	0.029397998571429	0.025748892857143	0.024631208571429	0.025994057142857	0.023130752857143	0.02043139	0.019710818571429	0.0198163	0.015999778571429	0.015902305714286	0.015162257142857	0.015432007142857	0.011434424285714	0.011000155714286	0.009337737142857	0.009311827142857	0.006622864285714	0.008465594285714	0.005842668571429	0.003394588571429	0.002881121428571	0.003545792857143	0.0030461	0.00224651	-0.001910598571429	0.000880875714286	0.000618722857143	2.22771428571429E-05	0.000455205714286	0.001721592857143	-0.000435747142857	0.000863437142857	0.003532012857143	0.00242229	0.006527625714286	0.006452424285714	0.008256225714286	0.009332744285714	0.009207637142857	0.012382281428572	0.018637211428572	0.011641642857143	0.010638288571429	0.008861498571429	0.017663715714286	0.01883916	0.021540584285714	0.019995457142857
1.0003	0.030303151428572	0.029609507142857	0.025527394285714	0.025909945714286	0.025828812857143	0.022052294285714	0.020957215714286	0.019432574285714	0.019030867142857	0.01661751	0.016616878571429	0.014991442857143	0.014639378571429	0.011029308571429	0.010473497142857	0.009363178571429	0.007793317142857	0.009140007142857	0.00759361	0.004941587142857	0.004444524285714	0.00442795	0.002691401428571	0.001318814285714	0.001795745714286	0.000438017142857	-0.002209932857143	-0.004156967142857	-0.0022538	0.000181672857143	0.000158014285714	0.000404441428571	0.002483442857143	0.002629064285714	0.001159584285714	0.007404161428571	0.009118768571429	0.007424814285714	0.007637454285714	0.01099299	0.014145981428572	0.016179734285714	0.010743555714286	0.009881072857143	0.007429705714286	0.014126142857143	0.012107412857143	0.012379368571429	0.009311707142857
1.1003	0.0297145	0.029507992857143	0.027747061428572	0.024375428571429	0.026106181428572	0.021708502857143	0.02122833	0.0206567	0.019803415714286	0.016822088571429	0.01559316	0.015149084285714	0.014760177142857	0.011541024285714	0.009399188571429	0.010458242857143	0.00910052	0.006405844285714	0.00730569	0.005387278571429	0.004157832857143	0.003775151428571	0.002961318571429	0.003183324285714	-0.001881491428571	-0.002743305714286	-0.001443474285714	-0.001480051428571	-0.000197814285714	0.002101827142857	0.002420918571429	0.000646307142857	0.000791778571429	0.00387997	0.004615812857143	0.009018382857143	0.006410017142857	0.006382932857143	0.010488897142857	0.009301675714286	0.012143258571429	0.016990245714286	0.011017757142857	0.00730915	0.003449747142857	0.005476295714286	0.000289374285714	-0.004882002857143	-0.00864786
1.2003	0.030603892857143	0.030068811428572	0.026998964285714	0.023054415714286	0.025708	0.021744461428572	0.020573307142857	0.020523711428572	0.01938672	0.017189237142857	0.015608342857143	0.01423464	0.014376781428572	0.011198417142857	0.009309852857143	0.009799745714286	0.008582494285714	0.008532404285714	0.00608838	0.00581467	0.002545642857143	0.002518962857143	0.001781718571429	0.003708748571429	-0.00213829	-0.004470474285714	-0.005308701428571	0.000683867142857	1.09442857142856E-05	0.001133921428571	0.002604715714286	-0.001237561428571	0.00090173	0.002431545714286	0.004699744285714	0.00756562	0.006934288571429	0.006454265714286	0.009229314285714	0.009142598571429	0.011544464285714	0.016166167142857	0.010406381428572	0.007117012857143	0.002873097142857	0.003270785714286	-0.005940991428571	-0.012785255714286	-0.016516825714286
1.3003	0.028550758571429	0.029731817142857	0.02655288	0.022638317142857	0.024205362857143	0.022328714285714	0.020950835714286	0.018930941428572	0.01812192	0.018019652857143	0.016620217142857	0.014267648571429	0.014286337142857	0.011446262857143	0.010232162857143	0.008690407142857	0.009718412857143	0.007313545714286	0.005679651428571	0.005047627142857	0.003522087142857	0.00211228	0.001617204285714	0.003489924285714	0.006082014285714	-0.001311624285714	-0.00105443	0.000254342857143	0.002444475714286	-0.000194134285714	0.001131471428571	0.001530314285714	0.003712988571429	0.002615398571429	0.002607582857143	0.007384422857143	0.006995354285714	0.005486571428571	0.011040118571429	0.010390692857143	0.010613811428572	0.017302041428572	0.012056628571429	0.006069254285714	-7.68885714285708E-05	0.004331837142857	0.000532112857143	-0.000401772857143	-0.005700341428571
1.4003	0.029981694285714	0.029467687142857	0.025550194285714	0.024407495714286	0.026271305714286	0.021629915714286	0.02010607	0.020023101428572	0.018162534285714	0.014967891428572	0.016806268571429	0.014487418571429	0.014157525714286	0.010767908571429	0.009868544285714	0.009488224285714	0.008189782857143	0.00649758	0.009000867142857	0.003886242857143	0.002220525714286	0.001605528571429	0.003605124285714	0.003336992857143	-0.000136111428571	-0.001884378571429	7.64571428571429E-06	-0.00267318	0.000373828571429	-0.001442235714286	-0.000465035714286	-0.003798187142857	0.002667258571429	0.004845785714286	0.002722812857143	0.006467661428571	0.00438242	0.007211835714286	0.0109596	0.008810064285714	0.012944682857143	0.017084035714286	0.010687184285714	0.00860657	0.005357698571429	0.00895907	0.004728192857143	0.00397987	0.001262108571429
1.5003	0.030953938571429	0.028350655714286	0.025761498571429	0.025475067142857	0.024806748571429	0.020897171428572	0.020822472857143	0.01991381	0.018481962857143	0.015620065714286	0.015294982857143	0.013730497142857	0.014534331428572	0.010496438571429	0.010757081428572	0.008276101428571	0.007498688571429	0.00578184	0.006570445714286	0.004907944285714	0.003232068571429	0.004569151428571	0.002822584285714	-0.000650047142857	-0.000794691428571	-0.005903862857143	0.001352951428571	-0.002042874285714	-0.002456354285714	0.00211632	-0.001186651428571	-0.000288937142857	0.002998991428571	0.002089171428571	0.001912728571429	0.007020577142857	0.007244292857143	0.005768744285714	0.008932402857143	0.010389678571429	0.014102502857143	0.015525818571429	0.010688494285714	0.008532704285714	0.003054217142857	0.004550158571429	-0.000220554285714	-0.00155094	-0.002691935714286
1.6003	0.02908577	0.029164567142857	0.026161371428572	0.024768652857143	0.024662524285714	0.021135104285714	0.020991125714286	0.018623617142857	0.018255891428572	0.015304604285714	0.016425612857143	0.013228198571429	0.012955801428572	0.010510885714286	0.008976237142857	0.00831562	0.006892452857143	0.006426057142857	0.005661105714286	0.003882881428571	0.003193047142857	0.000669605714286	0.001640854285714	0.000988962857143	-0.00084832	-0.001011562857143	0.000492222857143	-0.00150273	-0.001275697142857	0.002470212857143	-0.00191377	-0.000393805714286	0.003500517142857	0.002818305714286	0.000446601428571	0.00784876	0.006504968571429	0.004906237142857	0.008280541428571	0.009407442857143	0.012349322857143	0.014873325714286	0.009872891428571	0.009375321428571	0.002932222857143	0.00470171	-0.000689208571429	-0.000964318571429	-0.006800085714286
1.7003	0.029209907142857	0.028311171428572	0.025896702857143	0.024948802857143	0.024486984285714	0.02168001	0.0210884	0.019602871428572	0.019044388571429	0.01578077	0.016290657142857	0.013477672857143	0.01309972	0.010442822857143	0.009685465714286	0.008014694285714	0.00756107	0.005836598571429	0.006483315714286	0.003848597142857	0.002747032857143	0.002046752857143	0.002815677142857	0.000193887142857	0.00318951	-0.004107735714286	0.000946385714286	-0.003145122857143	0.003458472857143	-0.002251558571429	0.001234664285714	0.00125441	0.00147166	0.001385378571429	0.002869162857143	0.007304191428571	0.004733502857143	0.006594031428571	0.007944437142857	0.010582554285714	0.012635425714286	0.016215508571429	0.010880144285714	0.005394484285714	-0.003633615714286	-0.00655989	-0.017479911428572	-0.022623218571429	-0.025750307142857
1.8003	0.029187167142857	0.027785082857143	0.02636566	0.024124092857143	0.025749825714286	0.020870698571429	0.020294584285714	0.018065814285714	0.017923454285714	0.015513677142857	0.014456644285714	0.013672991428572	0.012645308571429	0.010335428571429	0.009026431428571	0.00789426	0.006977377142857	0.005829255714286	0.004701264285714	0.002288755714286	0.00156016	0.00120631	0.000793822857143	-0.001197202857143	-0.001020295714286	-0.004639692857143	-0.000842065714286	-0.005021171428571	-0.003444345714286	0.001020191428571	-0.000856291428571	0.001177792857143	0.002765491428571	-0.000171571428571	0.004596127142857	0.00676751	0.00366165	0.005908032857143	0.008535778571429	0.010300178571429	0.013431742857143	0.015582114285714	0.009332921428571	0.007000608571429	0.000919838571429	0.001157728571429	-0.005842215714286	-0.00802125	-0.009807464285714
1.9003	0.029902465714286	0.029067142857143	0.025842922857143	0.023244672857143	0.023383661428572	0.019675187142857	0.018251977142857	0.018854644285714	0.017114121428572	0.015124627142857	0.015691938571429	0.013155281428572	0.01308781	0.010150934285714	0.008322342857143	0.007268778571429	0.00639385	0.005404561428571	0.004612102857143	0.002727852857143	0.003034222857143	0.00214366	0.001306381428571	0.000694525714286	-0.003433625714286	-0.002621144285714	-0.000925525714286	-0.00308256	0.001887101428571	-0.001048971428571	-0.001602795714286	0.001131745714286	0.002734131428571	0.001712004285714	0.003724511428571	0.00698768	0.005872404285714	0.005551037142857	0.007092695714286	0.008473157142857	0.011035388571429	0.015121335714286	0.00936811	0.006155321428571	-0.0011142	-0.004868534285714	-0.011427012857143	-0.015374824285714	-0.019250062857143
2.0003	0.028531532857143	0.02881506	0.024590747142857	0.023944927142857	0.02342007	0.020804535714286	0.020396161428572	0.018540185714286	0.018309025714286	0.014647657142857	0.013958095714286	0.013621704285714	0.01261144	0.01029157	0.008150394285714	0.007148038571429	0.007070508571429	0.005229141428571	0.006048177142857	0.003116825714286	0.003527791428571	0.000632935714286	0.001626641428571	0.000665564285714	-0.002971487142857	-0.00226092	-0.00308157	-0.001472854285714	-0.000106408571429	-0.002057235714286	-0.000932181428571	-0.002016677142857	0.002087252857143	0.001080438571429	0.003366965714286	0.007090885714286	0.005715608571429	0.005726345714286	0.009194282857143	0.009257528571429	0.014503155714286	0.016046515714286	0.010047327142857	0.0075804	0.001348535714286	0.000513727142857	-0.006754275714286	-0.01223059	-0.018894435714286
2.2003	0.028058178571429	0.029090894285714	0.026073642857143	0.022013054285714	0.024071904285714	0.020746628571429	0.019390975714286	0.018599217142857	0.017150998571429	0.015741957142857	0.013594274285714	0.011728335714286	0.014258732857143	0.010623458571429	0.008377487142857	0.006873344285714	0.007603741428571	0.005373662857143	0.004814375714286	0.00287568	0.001331552857143	-0.00169538	0.002274295714286	-0.000365135714286	-0.003931761428571	-0.007212794285714	-0.004805897142857	-0.001546801428571	0.000773492857143	-0.001394591428571	-0.000307137142857	0.003288631428571	0.003740511428571	0.003085902857143	0.004154607142857	0.006866568571429	0.005791837142857	0.004898132857143	0.008499171428571	0.009640384285714	0.012408011428572	0.017082554285714	0.011070911428572	0.008731447142857	0.002598602857143	0.003249284285714	-0.002648838571429	-0.006782614285714	-0.008421587142857
2.4003	0.029571618571429	0.026924487142857	0.025463228571429	0.024244678571429	0.022933548571429	0.019484602857143	0.019385551428572	0.018301495714286	0.01619576	0.01460607	0.014803041428572	0.011817875714286	0.011465895714286	0.009967031428571	0.009993212857143	0.005119794285714	0.006195465714286	0.005388688571429	0.005945724285714	0.001246454285714	0.001667482857143	2.07185714285717E-05	2.91342857142855E-05	-0.002030582857143	-0.002532688571429	-0.00274608	-0.003516812857143	-0.005557464285714	-0.002067671428571	-0.001166497142857	-0.000434468571429	-0.001349524285714	0.002534328571429	0.001410354285714	0.001643857142857	0.009345122857143	0.005627211428571	0.004627267142857	0.008846011428571	0.010657542857143	0.012199651428572	0.014935684285714	0.01038649	0.007455408571429	0.002219551428571	0.002589465714286	-0.000308114285714	-0.003082922857143	-0.005032194285714
2.6003	0.027634042857143	0.028635151428572	0.024581597142857	0.02284282	0.023450582857143	0.020196802857143	0.018863284285714	0.017661007142857	0.01666253	0.015187712857143	0.014761051428572	0.01097314	0.012422302857143	0.010054841428572	0.008097417142857	0.005284495714286	0.004389382857143	0.00435662	0.0035223	0.00149789	0.002966172857143	-0.000538717142857	-0.000538791428571	0.000556195714286	0.000224891428571	-0.0056369	-0.003419392857143	-0.000713095714286	-0.001078277142857	-0.001987191428571	-0.001212625714286	0.000204975714286	0.002158347142857	0.002282201428571	0.003004291428571	0.007960748571429	0.006360102857143	0.006492425714286	0.009882451428571	0.010790448571429	0.011957425714286	0.015207587142857	0.010556174285714	0.009451861428571	0.006402331428571	0.012656412857143	0.009189691428571	0.006671612857143	0.004980054285714
2.8003	0.031068777142857	0.027901314285714	0.024012311428572	0.022634004285714	0.022955155714286	0.019815145714286	0.018959375714286	0.016719267142857	0.017591381428572	0.013396384285714	0.013432568571429	0.010987704285714	0.011951178571429	0.00873946	0.007127867142857	0.00635814	0.005150057142857	0.00461247	0.004385425714286	0.002341295714286	0.000634562857143	-0.000174527142857	-0.000275748571429	-0.001475884285714	-0.004174671428571	-0.005128075714286	-0.003304814285714	-0.002512468571429	-0.002590417142857	-0.002765272857143	0.000629972857143	-0.001843634285714	-0.000759374285714	0.00039916	0.00447718	0.005796242857143	0.004969601428571	0.005224272857143	0.007788384285714	0.008374654285714	0.012496502857143	0.018130922857143	0.011247404285714	0.009900607142857	0.010540365714286	0.021008602857143	0.022252827142857	0.021229638571429	0.024713571428572
3.0003	0.028001925714286	0.027879564285714	0.025652391428572	0.022005044285714	0.022470275714286	0.0192728	0.019059302857143	0.017342185714286	0.015580438571429	0.0142146	0.013446984285714	0.011016048571429	0.010906051428572	0.009297837142857	0.006638217142857	0.005480962857143	0.003946211428571	0.004044674285714	0.003714211428571	0.00102779	-0.000443051428571	-0.000297208571429	-0.00102347	-0.005055925714286	-0.002181004285714	-0.003694792857143	-0.001977261428571	-0.005370691428571	-0.000123148571429	-0.002031482857143	-0.003534715714286	-0.004050285714286	0.00098485	0.000900634285714	0.003452735714286	0.005571285714286	0.00498561	0.005859521428571	0.007686018571429	0.009162104285714	0.01358371	0.016702544285714	0.011212007142857	0.011008298571429	0.01028896	0.016564258571429	0.019017147142857	0.021707398571429	0.024945205714286
3.1983	0.028216157142857	0.029872131428572	0.025624904285714	0.023367705714286	0.02222028	0.019464692857143	0.020177605714286	0.017414448571429	0.014423172857143	0.01581009	0.013575091428572	0.010039545714286	0.011113034285714	0.009103442857143	0.007855585714286	0.0046905	0.005404138571429	0.004367195714286	0.003368344285714	0.000164727142857	0.001440321428571	0.002121145714286	-0.00142449	-0.004543355714286	-0.00148033	-0.005246571428571	-0.00630344	-0.00038078	0.00092648	-0.00230039	-0.003296237142857	-0.00056507	0.002186991428571	0.000505738571429	0.000716311428571	0.007084581428571	0.00586278	0.005831501428571	0.009908724285714	0.012668175714286	0.013806648571429	0.017140404285714	0.012712422857143	0.012162914285714	0.010439798571429	0.022811818571429	0.027562201428572	0.032172401428572	0.034930877142857
3.4096	0.028813377142857	0.02686579	0.024536351428572	0.021495267142857	0.023387182857143	0.020489394285714	0.018562745714286	0.017286778571429	0.016514155714286	0.013440332857143	0.01258986	0.010389355714286	0.01208935	0.007832267142857	0.00668885	0.005948315714286	0.005424234285714	0.002917064285714	0.00426386	0.002080007142857	0.00132393	-0.002393198571429	0.000580361428571	-0.001858058571429	-0.002972801428571	-0.006779445714286	-0.003238167142857	-0.00293753	-0.000750431428571	-0.0014721	-0.000311535714286	-0.002918637142857	0.001389488571429	0.001484788571429	0.002563361428571	0.007153051428571	0.006244275714286	0.006636368571429	0.008731335714286	0.00919303	0.013797378571429	0.01595997	0.012226964285714	0.01053784	0.012594088571429	0.024807265714286	0.027714594285714	0.033051062857143	0.03406505
3.6349	0.02884888	0.027745592857143	0.023625408571429	0.02367054	0.023007741428572	0.018727575714286	0.017808885714286	0.017434542857143	0.015165854285714	0.012204918571429	0.01179412	0.011350161428572	0.011714201428572	0.007443244285714	0.006147798571429	0.005867302857143	0.004645338571429	0.00353402	0.003842201428571	0.002415341428571	-0.001053315714286	-0.000583298571429	-0.000306281428571	-0.003077997142857	-0.004603244285714	-0.00492253	-0.002282605714286	-0.005110624285714	3.11585714285715E-05	-4.02999999999992E-06	-0.001650185714286	-0.001944204285714	0.000712341428571	0.002259348571429	-6.46699999999998E-05	0.003763324285714	0.005571515714286	0.008145445714286	0.009352258571429	0.007154518571429	0.014803894285714	0.018850068571429	0.010650575714286	0.011808368571429	0.015842577142857	0.027828734285714	0.030417915714286	0.036689677142857	0.040196332857143
3.8749	0.027819101428572	0.026612191428572	0.02343846	0.022248632857143	0.022549932857143	0.0189195	0.017885174285714	0.017120761428572	0.014796134285714	0.012691325714286	0.01311296	0.010132538571429	0.01082238	0.00761003	0.006325878571429	0.005138222857143	0.004216268571429	0.00361764	0.002724744285714	0.000722222857143	-0.000838062857143	-0.001200757142857	0.000421655714286	-0.002243824285714	-0.00350479	-0.006124848571429	-0.0059627	-0.003004118571429	0.001418878571429	-0.002079765714286	-0.001664132857143	-0.001862714285714	0.001313752857143	0.00191332	0.001352777142857	0.003451735714286	0.003945064285714	0.007030954285714	0.008250248571429	0.009896692857143	0.012355265714286	0.017408182857143	0.009647121428571	0.012436541428572	0.014603052857143	0.028356392857143	0.031156214285714	0.036541122857143	0.037727777142857
4.1309	0.029089542857143	0.026497698571429	0.023502937142857	0.022570235714286	0.02264459	0.019612245714286	0.016199385714286	0.0155892	0.015519895714286	0.012422314285714	0.011919527142857	0.010183681428572	0.010077335714286	0.007098095714286	0.005856991428571	0.0052407	0.004324275714286	0.002141051428571	0.002603862857143	0.000943171428571	0.000437671428571	-0.002481805714286	-0.000506188571429	-0.003107665714286	-0.004682887142857	-0.004804554285714	-0.001793185714286	-0.004746868571429	-0.005794691428571	0.000230274285714	-0.002709327142857	-0.000881937142857	-0.002191522857143	0.001832228571429	0.003655704285714	0.005363005714286	0.003178897142857	0.006084922857143	0.008118608571429	0.009405925714286	0.012980614285714	0.017273831428572	0.012029738571429	0.011856588571429	0.013622065714286	0.02796017	0.03348853	0.037975337142857	0.039372068571429
4.4036	0.028047578571429	0.026653192857143	0.022989358571429	0.021975572857143	0.021915178571429	0.018092968571429	0.017208442857143	0.017363902857143	0.014599994285714	0.012405487142857	0.012277038571429	0.010787128571429	0.009143714285714	0.007886727142857	0.004852582857143	0.00438387	0.005132172857143	0.002354948571429	0.00320946	0.00078543	0.000593174285714	-0.000821947142857	-0.00024514	-0.004101397142857	-0.002793692857143	-0.004142258571429	-0.003890451428571	-0.00545265	-0.002350137142857	-0.002131575714286	-0.004457478571429	-0.00308537	0.000345552857143	0.00242702	0.002558135714286	0.007442784285714	0.005822791428571	0.006520842857143	0.007699421428571	0.008574625714286	0.014191471428572	0.018309675714286	0.012933791428572	0.011862991428572	0.01295291	0.027362051428572	0.03054213	0.034982754285714	0.036242675714286
4.6943	0.029016571428572	0.026782068571429	0.023490324285714	0.02003319	0.023221838571429	0.018744442857143	0.016442515714286	0.016424815714286	0.014073912857143	0.011639125714286	0.011518762857143	0.00937766	0.01023024	0.005909885714286	0.006075768571429	0.004405011428571	0.003439685714286	0.001599421428571	0.002291512857143	6.241E-05	0.001133257142857	-0.001831461428571	0.000102311428571	-0.00177873	-0.007248507142857	-0.007269375714286	-0.003642831428571	-0.00271814	-0.004506454285714	-0.002401897142857	-0.000869054285714	-0.003174995714286	0.001204218571429	0.000555088571429	0.002241522857143	0.005857952857143	0.005082631428571	0.005679835714286	0.009375384285714	0.008217318571429	0.012373274285714	0.018033037142857	0.01153848	0.011381351428572	0.01292963	0.030138634285714	0.03372386	0.036638437142857	0.037714792857143
5.0049	0.027340094285714	0.027387252857143	0.024808514285714	0.022020171428572	0.021980571428572	0.018430964285714	0.018211578571429	0.014813115714286	0.015373568571429	0.013410401428572	0.01157078	0.009539521428571	0.010968017142857	0.007353415714286	0.004641634285714	0.003300101428571	0.004761748571429	0.002622245714286	0.00200669	0.00160257	0.000905445714286	-0.00316079	-0.001118615714286	-0.002234342857143	-0.004502037142857	-0.006421834285714	-0.005107288571429	-0.001836388571429	0.000238494285714	-0.002596478571429	-0.003119857142857	-0.000570828571429	0.001828478571429	7.47271428571429E-05	0.00113988	0.00633848	0.00477977	0.005110142857143	0.008563124285714	0.008760555714286	0.0122134	0.016737155714286	0.010893182857143	0.011339027142857	0.015083065714286	0.031260555714286	0.03860994	0.040967447142857	0.038818814285714
5.3349	0.029072337142857	0.025480184285714	0.024263204285714	0.021224782857143	0.022407184285714	0.01787566	0.016734584285714	0.016423451428572	0.01395243	0.011750287142857	0.011535734285714	0.009818714285714	0.00827568	0.006332315714286	0.005136371428571	0.00439933	0.003260204285714	0.001768558571429	0.001538067142857	0.000979367142857	-0.001098757142857	-0.004031168571429	-0.005028718571429	-0.002615488571429	-0.005457111428571	-0.006006121428571	-0.00646839	-0.005286781428571	-0.000442087142857	-0.002071787142857	-0.001728925714286	-0.002474091428571	0.001741525714286	0.003020912857143	0.001576524285714	0.005739178571429	0.005696424285714	0.005803521428571	0.007623521428571	0.007656812857143	0.013491228571429	0.01795759	0.01186455	0.013991042857143	0.015941212857143	0.03233751	0.038399032857143	0.041126778571429	0.036251755714286
5.6876	0.026884021428572	0.025980661428572	0.024024578571429	0.020408321428572	0.020065928571429	0.018675224285714	0.016511325714286	0.014814787142857	0.013180097142857	0.012117301428572	0.01169742	0.008307981428571	0.008044401428571	0.006590035714286	0.005081827142857	0.002423202857143	0.003830088571429	0.002939161428571	0.001122167142857	0.000685215714286	-0.000259094285714	-0.001022884285714	-0.00093825	-0.003217324285714	-0.003774615714286	-0.008488624285714	-0.006184121428571	-0.003590502857143	0.000277321428571	-0.005588032857143	-0.006224184285714	0.000949021428571	0.001217124285714	1.60742857142857E-05	0.001946917142857	0.005614487142857	0.006496251428571	0.003983274285714	0.007315395714286	0.009326294285714	0.012283751428572	0.016790754285714	0.01261159	0.012486757142857	0.012847552857143	0.028171521428572	0.035153528571429	0.038891105714286	0.038410751428572
6.0636	0.026903208571429	0.023616912857143	0.022956652857143	0.021479707142857	0.020109641428572	0.016608405714286	0.017050732857143	0.014812931428572	0.012421178571429	0.011383238571429	0.011830335714286	0.008152255714286	0.008166368571429	0.006614267142857	0.005071855714286	0.002978851428571	0.002388001428571	0.002085475714286	0.001833727142857	0.000403458571429	-0.002344712857143	-0.003998294285714	-0.002073274285714	-0.005092647142857	-0.006688175714286	-0.006197168571429	-0.00596787	-0.007834464285714	-0.002505681428571	-0.002050981428571	-0.0009943	-0.002366514285714	0.000714858571429	-9.80642857142857E-05	-0.001374008571429	0.005395414285714	0.006107658571429	0.004240807142857	0.007463455714286	0.008588121428571	0.011636158571429	0.016111315714286	0.011268	0.011226044285714	0.013596008571429	0.02714706	0.03259043	0.03960373	0.042358268571429
6.4643	0.027819404285714	0.026268934285714	0.022833327142857	0.020821098571429	0.020910671428572	0.018125768571429	0.017068577142857	0.015002012857143	0.013530048571429	0.011620192857143	0.011572637142857	0.008966102857143	0.009255448571429	0.008656627142857	0.005176465714286	0.003349432857143	0.00236186	0.002507714285714	0.002932415714286	-0.000226638571429	0.000118642857143	-0.001961832857143	-0.002896682857143	-0.004715624285714	-0.007103274285714	-0.004840431428571	-0.008405121428571	-0.005725054285714	-0.003117968571429	-0.003877967142857	-0.004580751428571	-0.002482602857143	0.001065097142857	-4.03914285714287E-05	0.000992067142857	0.006816517142857	0.007178332857143	0.003769238571429	0.006968485714286	0.009684648571429	0.014146841428572	0.017146667142857	0.011040981428572	0.012267051428572	0.016530148571429	0.03023448	0.037793331428572	0.043110308571429	0.047803058571429
6.8909	0.027403872857143	0.024014234285714	0.021534705714286	0.022043861428572	0.021125507142857	0.016141168571429	0.016767047142857	0.015980364285714	0.013937962857143	0.009867528571429	0.01174842	0.009118708571429	0.007511201428571	0.006250785714286	0.006090152857143	0.00398448	0.000873402857143	0.001920645714286	0.00300395	-0.002174827142857	-0.003438892857143	-0.00159194	-0.0025083	-0.006302191428571	-0.007297137142857	-0.000186725714286	-0.004492132857143	-0.007472304285714	-0.00267215	0.000766717142857	-0.004205547142857	-0.004368667142857	0.00140463	0.002608825714286	-0.000630565714286	0.003403104285714	0.007028072857143	0.005436847142857	0.005530492857143	0.00824226	0.015514225714286	0.016883234285714	0.010728697142857	0.013134737142857	0.016001611428572	0.028652287142857	0.038507867142857	0.047873061428572	0.04772485
7.3463	0.025912137142857	0.025707884285714	0.021967682857143	0.018684627142857	0.020594605714286	0.018020177142857	0.015901838571429	0.013244415714286	0.012633985714286	0.012807561428572	0.010008607142857	0.007712101428571	0.008363055714286	0.006736695714286	0.004508614285714	0.001855564285714	0.003339912857143	0.00187782	-0.00058827	-0.001059531428571	-0.0005592	-0.003322312857143	-0.002738241428571	-0.006371324285714	-0.002186304285714	-0.008932537142857	-0.00474307	-0.004810358571429	-0.003043265714286	-0.004049684285714	-0.00434289	-0.003611371428571	-0.000991368571429	0.001436557142857	0.001998344285714	0.004987867142857	0.005349262857143	0.004189305714286	0.007881881428571	0.00952239	0.011263621428572	0.016148954285714	0.013709127142857	0.012017971428572	0.014733221428572	0.03075709	0.039315745714286	0.044306261428572	0.051709822857143
7.8316	0.027246717142857	0.02635539	0.0218317	0.020422462857143	0.019598844285714	0.01723747	0.01569961	0.014601754285714	0.013630811428572	0.011016847142857	0.010003732857143	0.008354825714286	0.007428551428571	0.004932437142857	0.004229137142857	0.003383014285714	0.001651834285714	0.001526434285714	0.000833958571429	-0.00107561	-0.00212748	-0.003725877142857	-0.00204393	-0.003891602857143	-0.00689517	-0.006226822857143	-0.007051517142857	-0.00737395	-0.004415175714286	2.48485714285716E-05	-0.004271835714286	-0.001160575714286	0.000542041428571	0.000474472857143	0.001937048571429	0.005808221428571	0.004924797142857	0.005624988571429	0.00690198	0.0084342	0.014162061428572	0.0193018	0.010646084285714	0.011130092857143	0.016985935714286	0.031062515714286	0.03729247	0.044453435714286	0.047516655714286
8.3489	0.027376037142857	0.024587034285714	0.022937752857143	0.020860732857143	0.018588194285714	0.017519875714286	0.015816145714286	0.014427691428572	0.012298355714286	0.011258078571429	0.01006664	0.007919551428571	0.007464064285714	0.006268682857143	0.003599432857143	0.002455574285714	0.002978377142857	0.000946968571429	0.000575992857143	0.000112577142857	-0.00119158	-0.002134704285714	-0.0039272	-0.00451388	-0.006175678571429	-0.006332934285714	-0.005110311428571	-0.003054411428571	-0.002966057142857	-0.001428997142857	-0.005595214285714	-0.002036685714286	-0.000915724285714	-0.00048702	0.001632221428571	0.006389611428571	0.004775245714286	0.004629937142857	0.007234908571429	0.01014636	0.011828642857143	0.016749138571429	0.012717114285714	0.012797242857143	0.016121407142857	0.031943641428572	0.038056285714286	0.044281434285714	0.047013338571429
8.9003	0.026130275714286	0.023964107142857	0.021218248571429	0.020911162857143	0.019494731428572	0.017338827142857	0.015530391428572	0.014366734285714	0.011337344285714	0.010770657142857	0.011427445714286	0.008935268571429	0.00798058	0.005465918571429	0.004594348571429	0.00314915	0.001120562857143	0.0014243	0.002263177142857	-0.000448668571429	-0.001845434285714	-0.002821142857143	-0.002790945714286	-0.004742587142857	-0.003984921428571	-0.005377431428571	-0.006428272857143	-0.005314331428571	-0.002047134285714	-0.003741091428571	-0.006382061428571	-0.004052334285714	0.001858387142857	0.002000097142857	0.000191895714286	0.007844055714286	0.007278481428571	0.006258865714286	0.007093311428571	0.00998926	0.011705741428572	0.017448921428572	0.010542494285714	0.013124135714286	0.016084931428572	0.02825966	0.033496108571429	0.040394942857143	0.043884868571429
9.4883	0.024443127142857	0.025442504285714	0.02236777	0.02005643	0.018967711428572	0.016571718571429	0.015197214285714	0.014257625714286	0.012377451428572	0.011049744285714	0.01016786	0.007869368571429	0.00730988	0.004881672857143	0.00313749	0.002248587142857	0.00192531	0.001331717142857	0.000996047142857	-0.000186964285714	-0.003374185714286	-0.00396822	-0.00083546	-0.003010687142857	-0.006810034285714	-0.00918411	-0.00491468	-0.005086381428571	-0.004116611428571	-0.000884237142857	-0.004840475714286	-0.002925651428571	-0.001036008571429	-0.000109205714286	0.001650992857143	0.003993938571429	0.005762667142857	0.004336221428571	0.007637425714286	0.007404105714286	0.012825011428572	0.016382734285714	0.01148604	0.012786104285714	0.01384974	0.031942132857143	0.03556256	0.044295682857143	0.047406034285714
10.1149	0.025895637142857	0.024129742857143	0.020850395714286	0.018725461428572	0.018904134285714	0.015438741428572	0.014858661428572	0.014024887142857	0.011009441428572	0.011578045714286	0.009350797142857	0.007083514285714	0.007547432857143	0.004425162857143	0.002537355714286	0.001160714285714	0.002297947142857	0.001348748571429	0.000782414285714	-0.00153134	-0.000732587142857	-0.004782667142857	-0.004134402857143	-0.007261312857143	-0.007064315714286	-0.00775305	-0.005329215714286	-0.003328055714286	-0.004051864285714	-0.001831417142857	-0.00157458	-0.001443757142857	-0.001103238571429	0.000263628571429	0.001403752857143	0.006218444285714	0.005659441428571	0.003540668571429	0.006876222857143	0.007181728571429	0.011426284285714	0.015798382857143	0.011597448571429	0.01261924	0.015531042857143	0.03228676	0.037642821428572	0.044296972857143	0.050203478571429
10.7836	0.025219074285714	0.024718262857143	0.021304808571429	0.020562611428572	0.018882845714286	0.015802674285714	0.015000235714286	0.014525705714286	0.011788114285714	0.009518714285714	0.010279478571429	0.008573361428571	0.007739337142857	0.004302682857143	0.004725758571429	0.00298329	0.001655384285714	0.000979881428571	0.001614088571429	-0.000761825714286	-0.00210769	-0.005198207142857	-4.53242857142858E-05	-0.007538387142857	-0.007447997142857	-0.006565701428571	-0.005908301428571	-0.007557281428571	-0.004512675714286	-0.000150431428571	-0.00415751	-0.003526458571429	-0.002216497142857	0.00038987	0.000169262857143	0.004349597142857	0.004894097142857	0.00573581	0.006606385714286	0.006838884285714	0.011531994285714	0.017938687142857	0.008753518571429	0.009740721428571	0.01641095	0.030025202857143	0.036001962857143	0.045079632857143	0.049217082857143
11.4956	0.026615805714286	0.02410622	0.020648935714286	0.020391271428572	0.019128585714286	0.016490841428572	0.014437154285714	0.014281121428572	0.012906157142857	0.009905614285714	0.009234448571429	0.008843907142857	0.007574745714286	0.004588301428571	0.00337898	0.003386104285714	0.000737854285714	0.000186742857143	0.001992002857143	-0.001390552857143	-0.002958235714286	-0.005092454285714	-0.001121625714286	-0.003678195714286	-0.007660482857143	-0.006821211428571	-0.004372295714286	-0.007931518571429	-0.006663752857143	0.000293768571429	-0.0020476	-0.004132771428571	-4.84642857142858E-05	0.003015722857143	0.002512138571429	0.001770355714286	0.006396205714286	0.006220808571429	0.006895114285714	0.007579364285714	0.014125314285714	0.018278882857143	0.00989146	0.010288951428572	0.016390212857143	0.031397208571429	0.036704197142857	0.045138462857143	0.049586327142857
12.2549	0.023923197142857	0.025614541428572	0.02198757	0.018612551428572	0.018828984285714	0.01704928	0.01529379	0.014224401428572	0.011633397142857	0.011073091428572	0.010288722857143	0.007746062857143	0.007383937142857	0.005406464285714	0.002569748571429	0.001662511428571	0.00219296	0.000201142857143	0.00131184	-0.000624548571429	-0.002056168571429	-0.004651812857143	-0.001398314285714	-0.00373628	-0.006301707142857	-0.007990067142857	-0.00554518	-0.006527445714286	-0.003344715714286	-0.002524518571429	-0.001905148571429	0.003226348571429	-0.000803878571429	-0.002931308571429	0.001131584285714	0.005162752857143	0.006706894285714	0.00462625	0.008597522857143	0.007002731428571	0.01207281	0.017548458571429	0.012438397142857	0.009799521428571	0.015315777142857	0.028955997142857	0.033358841428572	0.038872942857143	0.040247981428572
13.0643	0.026980407142857	0.023775174285714	0.021375501428572	0.019806274285714	0.018785652857143	0.015854187142857	0.01378862	0.014139901428572	0.011742502857143	0.008956905714286	0.009573885714286	0.007099101428571	0.006322601428571	0.004009065714286	0.004139548571429	0.002095311428571	0.000351181428571	1.68514285714285E-05	0.000422501428571	-0.000515312857143	-0.003416987142857	-0.004246281428571	-0.00286183	-0.008202117142857	-0.009171327142857	-0.005296964285714	-0.007423404285714	-0.007101584285714	-0.004604854285714	0.000581571428571	-0.005680208571429	-0.007626267142857	-0.002079651428571	0.00369901	-0.000255141428571	0.002930692857143	0.006075374285714	0.006497491428571	0.004570448571429	0.007204571428571	0.014103585714286	0.018557037142857	0.01183286	0.01104302	0.016560982857143	0.028446511428572	0.03401638	0.041117091428572	0.044139325714286
13.9276	0.023071698571429	0.024218652857143	0.022233515714286	0.018967072857143	0.01764993	0.016273894285714	0.014572508571429	0.013004804285714	0.011324922857143	0.010307221428572	0.009363045714286	0.006718781428571	0.006661577142857	0.004676065714286	0.003138237142857	0.002790361428571	0.002746468571429	0.001102422857143	0.001939102857143	-0.002051268571429	-0.002433858571429	-0.003864434285714	-0.00150173	-0.005215148571429	-0.003687398571429	-0.004871405714286	-0.007724517142857	-0.004744997142857	-0.003406057142857	-0.002732932857143	-0.003316512857143	0.000166995714286	-0.00090051	0.002001432857143	0.001571381428571	0.008607002857143	0.004685505714286	0.003789761428571	0.009202404285714	0.009189384285714	0.011961621428572	0.016622591428572	0.012305747142857	0.011536081428572	0.013344324285714	0.029274184285714	0.03559818	0.039681948571429	0.043903627142857
14.8476	0.025927754285714	0.023761765714286	0.020817832857143	0.018595602857143	0.019846941428572	0.015024498571429	0.014915224285714	0.013998418571429	0.012287595714286	0.010051925714286	0.00849757	0.007798405714286	0.006316018571429	0.003951412857143	0.003882628571429	0.001550494285714	0.002428025714286	0.000859817142857	0.000586047142857	-0.001003695714286	-0.001059982857143	-0.00229931	-0.002070831428571	-0.006157878571429	-0.006507917142857	-0.005827464285714	-0.004778104285714	-0.00513536	-0.001280538571429	-0.001926304285714	-0.002189298571429	-0.004902174285714	0.001443792857143	0.002765537142857	0.002469337142857	0.006428988571429	0.004907715714286	0.006346128571429	0.00896599	0.006567042857143	0.011489204285714	0.017138055714286	0.010914881428572	0.01082999	0.016248641428572	0.031568018571429	0.036880738571429	0.041848447142857	0.045147777142857
15.8283	0.024347224285714	0.024522454285714	0.021959794285714	0.017796991428572	0.018188541428572	0.016810591428572	0.01435618	0.013146198571429	0.012431341428572	0.010281408571429	0.008886521428571	0.007134007142857	0.007266727142857	0.00509705	0.002123202857143	0.002063611428571	0.001676955714286	0.000468428571429	-0.001338348571429	-0.001224178571429	-0.001732791428571	-0.00327458	-0.002166487142857	-0.006398787142857	-0.006220581428571	-0.009522852857143	-0.008107101428571	-0.004241078571429	-0.002081324285714	-0.001458327142857	-0.004169598571429	8.02371428571431E-05	-0.00033129	-0.001071517142857	0.002308714285714	0.005245357142857	0.004231422857143	0.005190737142857	0.008090092857143	0.008539222857143	0.01245182	0.018224262857143	0.010964267142857	0.010666682857143	0.012888727142857	0.029012054285714	0.032873801428572	0.039798555714286	0.042289174285714
16.8743	0.024675811428572	0.024037758571429	0.020966927142857	0.018746207142857	0.0194784	0.016430812857143	0.013803391428572	0.01239271	0.011364212857143	0.010073992857143	0.008317748571429	0.006591477142857	0.007142098571429	0.004151754285714	0.003306398571429	0.001667532857143	0.00240331	0.000140925714286	-0.000199478571429	0.000331142857143	-0.001300124285714	-0.004271947142857	-0.003746611428571	-0.004569254285714	-0.00601588	-0.006628775714286	-0.00499108	-0.004718895714286	-0.003631708571429	-0.002169817142857	-0.002911901428571	-0.001820187142857	0.000180244285714	0.001773444285714	0.00326672	0.005375441428571	0.004471825714286	0.00599049	0.008177478571429	0.007198732857143	0.011604674285714	0.016285908571429	0.012995404285714	0.010608884285714	0.012277815714286	0.028561551428572	0.03180009	0.036785531428572	0.03842449
17.9889	0.025631628571429	0.022019208571429	0.018790315714286	0.018660147142857	0.017936602857143	0.015157115714286	0.013674488571429	0.014453861428572	0.012140947142857	0.008422974285714	0.008104144285714	0.00655805	0.00651235	0.004861425714286	0.002877251428571	0.002153757142857	-0.00047793	0.000724902857143	0.000302222857143	-0.002533872857143	-0.002112015714286	-0.007273442857143	-0.003157501428571	-0.006890465714286	-0.00766165	-0.007793188571429	-0.00598119	-0.008411207142857	-0.002889997142857	-0.005233021428571	-0.004534962857143	-0.005212681428571	-0.002381407142857	0.000409407142857	0.000110178571429	0.004497048571429	0.006365522857143	0.00455729	0.005582801428571	0.0049342	0.011501322857143	0.015819112857143	0.00957461	0.010822607142857	0.014784644285714	0.026810055714286	0.0324587	0.037840787142857	0.03894154
19.1769	0.02465874	0.022237708571429	0.020466997142857	0.018621887142857	0.017494058571429	0.01594027	0.013870731428572	0.012555718571429	0.010003051428572	0.009896477142857	0.009240201428571	0.007078468571429	0.00717152	0.004798614285714	0.00372069	0.000447207142857	0.000244164285714	0.00163917	0.001453595714286	-0.001469884285714	-0.00398024	-0.00412646	-0.004827035714286	-0.007214945714286	-0.004523061428571	-0.00532377	-0.006878245714286	-0.006020631428571	-0.003490948571429	-0.00228296	-0.0047339	-0.003230987142857	0.00162181	0.000365652857143	-0.000508195714286	0.0065871	0.006536768571429	0.00524831	0.007662968571429	0.008345171428571	0.011570317142857	0.015165727142857	0.009895991428571	0.012445378571429	0.014285431428572	0.030244225714286	0.035736201428572	0.041931214285714	0.042899368571429
20.4443	0.023805118571429	0.024630171428572	0.019093828571429	0.01774	0.018423868571429	0.015237922857143	0.014130002857143	0.012179612857143	0.011726958571429	0.009045792857143	0.008620331428571	0.006287661428571	0.006784042857143	0.003773362857143	0.00208249	0.001413347142857	0.002449965714286	-0.000190118571429	0.000433974285714	-0.001564754285714	-0.003060788571429	-0.004282351428571	-0.002575471428571	-0.00486907	-0.005502737142857	-0.006503638571429	-0.004219918571429	-0.004226971428571	-0.003249742857143	-0.007118555714286	-0.003963691428571	-0.003092228571429	-0.002245342857143	-0.002492512857143	0.001191508571429	0.0039672	0.00279166	0.003564	0.009738774285714	0.007730121428571	0.010337047142857	0.015175302857143	0.011700067142857	0.011729312857143	0.016466432857143	0.034635327142857	0.042112051428572	0.049992278571429	0.04970884
21.7943	0.025072258571429	0.022701921428572	0.019744252857143	0.017459817142857	0.018852327142857	0.016507462857143	0.014094525714286	0.01355112	0.010462374285714	0.008839297142857	0.008105142857143	0.006514685714286	0.00650575	0.00462351	0.002822161428571	0.002556308571429	0.000360287142857	0.00069017	-0.000406665714286	-0.0004502	-0.001928182857143	-0.006567744285714	-0.003441598571429	-0.003392984285714	-0.006523422857143	-0.010384574285714	-0.005640554285714	-0.004643737142857	-0.002901714285714	-0.005954551428571	-0.001143511428571	-0.00178498	-0.000997111428571	-6.03314285714286E-05	0.001875511428571	0.005808821428571	0.00472827	0.004670508571429	0.006110861428571	0.007738335714286	0.01115735	0.017162611428572	0.00986253	0.009900935714286	0.016878648571429	0.033502847142857	0.04139842	0.044441245714286	0.038563344285714
23.2343	0.02271674	0.022850457142857	0.020269901428572	0.018100124285714	0.018085194285714	0.016771038571429	0.013461404285714	0.01215104	0.011283587142857	0.010252057142857	0.008426371428571	0.00589513	0.00699019	0.003695335714286	0.003210424285714	0.001404151428571	0.001523467142857	0.000934197142857	0.00093535	-0.002326638571429	-0.002760245714286	-0.00346356	-0.004095601428571	-0.006616225714286	-0.00497038	-0.006732744285714	-0.0045155	-0.009181497142857	-0.003793437142857	-0.005465412857143	-0.002805672857143	-0.001687335714286	0.000905364285714	-0.00233156	0.001033382857143	0.00728456	0.004272858571429	0.00392547	0.007415151428571	0.008890585714286	0.012876831428572	0.015819911428572	0.010502201428572	0.009709735714286	0.013305425714286	0.031295592857143	0.037180207142857	0.03996284	0.038321205714286
24.7689	0.022962941428572	0.023024494285714	0.0205472	0.017689642857143	0.017247475714286	0.015166811428572	0.013216675714286	0.01292266	0.010981852857143	0.009361777142857	0.008322115714286	0.007395744285714	0.006980108571429	0.00425243	0.002572154285714	0.003065764285714	0.001735952857143	0.000241345714286	0.00022044	-0.000527688571429	-0.002111407142857	-0.004005662857143	-0.003024014285714	-0.003191775714286	-0.004749034285714	-0.007394697142857	-0.00528103	-0.001754174285714	-0.003946952857143	-0.004218544285714	-0.001728628571429	-0.001921332857143	0.000679241428571	0.002497322857143	0.002103052857143	0.006547894285714	0.00321086	0.005649118571429	0.008240942857143	0.007328297142857	0.010680937142857	0.016994754285714	0.010038281428572	0.011106048571429	0.010770627142857	0.025853561428572	0.024558774285714	0.02204481	0.015168038571429
26.4056	0.022411641428572	0.022137731428572	0.018613484285714	0.018437028571429	0.017172141428572	0.015090835714286	0.01309175	0.012741158571429	0.01039436	0.008662532857143	0.007686207142857	0.007975324285714	0.006458911428571	0.00505691	0.002507137142857	0.002495425714286	0.002330308571429	0.00015755	0.000173271428571	0.000276468571429	-0.001416605714286	-0.003619967142857	-0.000471577142857	-0.003773862857143	-0.003611905714286	-0.007019585714286	-0.002986732857143	-0.001676002857143	-0.001409534285714	-0.001850618571429	-0.000825908571429	-0.002215447142857	-0.001201424285714	-0.001153312857143	0.002038751428571	0.006272487142857	0.00454866	0.006921701428571	0.007655295714286	0.007725364285714	0.010273805714286	0.015898701428572	0.01082225	0.009382864285714	0.009432904285714	0.023972178571429	0.023007444285714	0.021225687142857	0.013821795714286
28.1496	0.023354904285714	0.021452552857143	0.017443088571429	0.016577187142857	0.017673085714286	0.014827772857143	0.011884785714286	0.012543757142857	0.011344974285714	0.008824314285714	0.008809048571429	0.00645258	0.006301724285714	0.003566191428571	0.003272612857143	0.002040917142857	0.001403984285714	-0.001159811428571	0.00094957	-0.001331061428571	-0.002642797142857	-0.00529858	-0.001299707142857	-0.005107835714286	-0.007814791428571	-0.005993918571429	-0.004014605714286	-0.007409915714286	-0.002625987142857	-0.005275204285714	-0.002518135714286	-0.003721634285714	-0.000654228571429	-0.000478074285714	-5.80657142857144E-05	0.005950855714286	0.003696232857143	0.004575657142857	0.007457514285714	0.006551888571429	0.011579978571429	0.0158324	0.01036131	0.011229864285714	0.01390212	0.025239135714286	0.026074694285714	0.026168225714286	0.020006251428572
30.0096	0.022453448571429	0.02023099	0.017859392857143	0.017297787142857	0.016645155714286	0.014432225714286	0.013389807142857	0.01193865	0.010242162857143	0.008766847142857	0.008019405714286	0.00581076	0.006068071428571	0.0032611	0.003771145714286	0.000659691428571	0.000960271428571	0.000550688571429	0.000583208571429	-0.00051872	-0.00182086	-0.002079731428571	-0.00133421	-0.007050032857143	-0.007239428571429	-0.005483595714286	-0.005796378571429	-0.007540162857143	-0.002911591428571	-0.001106144285714	-0.004447178571429	-0.004335407142857	0.001315915714286	0.00140269	0.000955635714286	0.004048664285714	0.00627858	0.003399614285714	0.006058714285714	0.007417604285714	0.011818514285714	0.01342622	0.01024292	0.009653487142857	0.011349387142857	0.024195901428572	0.02758606	0.030009691428572	0.023828575714286
31.9916	0.021585915714286	0.020959261428572	0.016593401428572	0.01574002	0.01626723	0.015689305714286	0.012850327142857	0.012236901428572	0.009926391428571	0.009612182857143	0.008317932857143	0.006764448571429	0.006286445714286	0.004059147142857	0.002224644285714	0.00194005	0.002317288571429	0.000296638571429	0.001134112857143	0.000724695714286	-0.002353728571429	-0.003040495714286	-0.00223798	-0.003854761428571	-0.006733821428571	-0.006495618571429	-0.00431754	-0.004373708571429	-0.003273078571429	-0.004677434285714	-0.001571778571429	-0.003120814285714	-0.002268348571429	0.002766315714286	7.17685714285715E-05	0.004622308571429	0.003511734285714	0.006089161428571	0.007819545714286	0.008012317142857	0.010469518571429	0.015911044285714	0.010742997142857	0.010997435714286	0.011896431428572	0.025352664285714	0.026568402857143	0.02581485	0.021653488571429
34.1049	0.022205541428572	0.020191437142857	0.017779844285714	0.015645911428572	0.01634766	0.014508718571429	0.012335795714286	0.011472627142857	0.01029651	0.008332538571429	0.008485235714286	0.006150811428571	0.006397845714286	0.00358297	0.00299797	0.002411568571429	0.001432498571429	-0.000644628571429	9.35814285714286E-05	-0.001803614285714	-0.002860944285714	-0.005220691428571	-0.001814914285714	-0.006157872857143	-0.006656357142857	-0.006602281428571	-0.004854777142857	-0.007566955714286	-0.006114191428571	-0.004072451428571	-0.003083262857143	-0.00618839	-0.000189818571429	0.000681728571429	0.001063382857143	0.003223374285714	0.004546684285714	0.004516871428571	0.00709512	0.007026352857143	0.011658584285714	0.017052441428572	0.010427768571429	0.009655495714286	0.01504131	0.029638741428572	0.033291801428572	0.034403385714286	0.031206708571429
36.3583	0.022008388571429	0.018642218571429	0.017489757142857	0.015502432857143	0.014855471428572	0.013773901428572	0.01220389	0.010046891428572	0.010028808571429	0.009130072857143	0.007326891428571	0.005726535714286	0.005621848571429	0.003951055714286	0.001410415714286	0.000746215714286	0.001103231428571	0.001067565714286	-0.000662221428571	-0.001796258571429	-0.002478618571429	-0.003207204285714	-0.004797662857143	-0.00383467	-0.006605348571429	-0.005004467142857	-0.01007201	-0.00172295	0.000416337142857	-0.003365088571429	-0.00252436	-0.001083858571429	0.000418564285714	-0.000108554285714	-0.00144449	0.004613521428571	0.002518481428571	0.003857382857143	0.004672995714286	0.006104422857143	0.009965571428571	0.014470715714286	0.009805797142857	0.010788667142857	0.012446832857143	0.027038075714286	0.033813205714286	0.033828777142857	0.031122754285714
38.7596	0.021616115714286	0.020167134285714	0.018788575714286	0.015105105714286	0.016357611428572	0.013228551428572	0.012251041428572	0.010939105714286	0.01098161	0.008321437142857	0.008301167142857	0.006191724285714	0.0064727	0.003000524285714	0.003035304285714	0.001741524285714	0.001952822857143	0.000462427142857	0.001231691428571	0.00054656	-0.001688484285714	-0.00479286	-0.001730318571429	-0.004359525714286	-0.006014817142857	-0.006079101428571	-0.004871561428571	-0.005176968571429	-0.004098308571429	-0.00407259	0.001638272857143	-0.002736781428571	0.002979942857143	-0.001967742857143	0.00199175	0.003273458571429	0.003717318571429	0.00296612	0.006440688571429	0.00816824	0.010611935714286	0.015673384285714	0.009585811428571	0.008220484285714	0.010254557142857	0.022701611428572	0.026140588571429	0.026056331428572	0.026304722857143
41.3203	0.019145128571429	0.01861347	0.017663955714286	0.015915964285714	0.015330768571429	0.014069808571429	0.01183457	0.011469231428572	0.00882699	0.007902154285714	0.007744205714286	0.006646798571429	0.005815337142857	0.004243244285714	0.002338312857143	0.001366474285714	0.001759797142857	0.000962025714286	0.001514721428571	-0.000597855714286	-0.000400985714286	-0.004006345714286	-0.000577898571429	-0.001014901428571	-0.003085641428571	-0.007373967142857	-0.00285413	-0.00597219	-0.003850698571429	-0.004166652857143	-0.000606454285714	-0.000966177142857	0.000147955714286	0.000726671428571	0.00237912	0.005110107142857	0.002227315714286	0.003671268571429	0.006140708571429	0.007471798571429	0.010104997142857	0.014787627142857	0.009194364285714	0.008661592857143	0.009520065714286	0.01970049	0.018931394285714	0.016923938571429	0.016634935714286
44.0496	0.020565374285714	0.01967157	0.015490248571429	0.015666814285714	0.016302514285714	0.013070161428572	0.010650104285714	0.011681711428572	0.009085388571429	0.007583138571429	0.007872547142857	0.006629348571429	0.005496532857143	0.004390037142857	0.002203364285714	0.001528554285714	0.001538694285714	0.000401932857143	0.001302294285714	-0.002285971428571	-0.00163926	-0.002645892857143	-0.001825895714286	-0.003886851428571	-0.004918101428571	-0.003881862857143	-0.003375298571429	-0.001256321428571	-0.002458034285714	-0.003289948571429	-0.001442434285714	-0.003209177142857	-0.000103747142857	0.001855392857143	-0.0024798	0.003205324285714	0.003256558571429	0.004131131428571	0.003976468571429	0.006148557142857	0.011853677142857	0.015082245714286	0.008828952857143	0.007847927142857	0.010517272857143	0.020410932857143	0.019662664285714	0.02174792	0.022978352857143
46.9596	0.020112095714286	0.019870697142857	0.017612745714286	0.014543891428572	0.015037062857143	0.014038025714286	0.012245688571429	0.011420857142857	0.010011861428572	0.007798442857143	0.007194745714286	0.005774271428571	0.005812304285714	0.004534272857143	0.00196276	0.001889901428571	0.001906255714286	0.001737374285714	-6.82428571428573E-05	-0.001874782857143	-0.001029392857143	-0.003037957142857	-0.000854622857143	-0.002218977142857	-0.00435022	-0.006784154285714	-0.003111188571429	0.000635308571429	-0.000681718571429	-0.003423018571429	-0.00477364	-0.002821368571429	0.000527885714286	-0.000506622857143	-0.000653958571429	0.004542831428571	0.004718611428571	0.0035385	0.006135051428571	0.00524674	0.009256307142857	0.01541777	0.009316331428571	0.008902264285714	0.010712374285714	0.02080811	0.020602422857143	0.019909185714286	0.017021514285714
50.0623	0.020599815714286	0.018448368571429	0.016135475714286	0.013462662857143	0.013837167142857	0.012393995714286	0.011928878571429	0.011096991428572	0.008981737142857	0.007750637142857	0.008439212857143	0.005800937142857	0.00508149	0.00305677	0.002473887142857	0.001835851428571	0.00125075	0.000824282857143	0.000405427142857	-0.001097355714286	-0.003150321428571	-0.003906121428571	-0.001485978571429	-0.005059902857143	-0.008532332857143	-0.00620605	-0.002329068571429	-0.01173523	-0.008113292857143	-0.002456857142857	-0.004063231428571	-0.007214645714286	0.001451425714286	0.000474771428571	4.04542857142857E-05	0.00429179	0.004226105714286	0.00300181	0.003819564285714	0.005910744285714	0.008508505714286	0.014526128571429	0.008162984285714	0.007985387142857	0.012015527142857	0.024323702857143	0.02555594	0.026057457142857	0.025397705714286
53.3689	0.01811567	0.016606774285714	0.015977444285714	0.014460132857143	0.012077124285714	0.01291848	0.011519031428572	0.01078225	0.009357841428571	0.007243265714286	0.006114222857143	0.00654805	0.004961728571429	0.005007952857143	0.003028937142857	0.002046258571429	0.002076087142857	0.001663585714286	0.000376527142857	-0.000868474285714	-0.000379194285714	-0.001949872857143	-0.003429037142857	-0.002280677142857	-0.003736087142857	-0.00448984	-0.003497752857143	-0.004735347142857	-0.000923721428571	-0.001032552857143	-0.003655534285714	0.000454774285714	0.000648981428571	0.003422287142857	0.000811424285714	0.005874527142857	0.004512262857143	0.004123192857143	0.006115497142857	0.00741564	0.009536061428571	0.013962102857143	0.0082803	0.009810594285714	0.010805407142857	0.024169912857143	0.027106261428572	0.028918018571429	0.024258562857143
56.8943	0.020201731428572	0.017747744285714	0.01583826	0.013230804285714	0.015736997142857	0.013448208571429	0.009432467142857	0.008183107142857	0.009627341428571	0.006477844285714	0.006658457142857	0.004458801428571	0.006522888571429	0.004225237142857	0.001655314285714	0.000977238571429	0.001272815714286	-8.129E-05	0.000308484285714	-0.002472801428571	-0.002879002857143	-0.002999697142857	-0.00378123	-0.004141878571429	-0.008404358571429	-0.008989057142857	-0.005994297142857	-0.005913521428571	-0.002149865714286	-0.003003547142857	-0.001111555714286	-0.002215998571429	0.00117966	0.00083783	0.000210055714286	0.00434137	0.001176834285714	0.00305068	0.003782221428571	0.005471301428571	0.008798572857143	0.014195264285714	0.00791268	0.00614736	0.00901469	0.022629348571429	0.026878782857143	0.027700418571429	0.027508811428572
60.6529	0.017053937142857	0.016730532857143	0.016265465714286	0.012994921428572	0.013913617142857	0.010374014285714	0.010199511428572	0.009167931428571	0.009503544285714	0.007359015714286	0.006642015714286	0.00706056	0.005851407142857	0.003499447142857	0.002386965714286	0.001581571428571	0.002118077142857	0.001800691428571	0.001150132857143	9.99285714285709E-06	-0.001478067142857	-0.00112977	-0.000706601428571	-0.00443852	-0.006156235714286	-0.007055342857143	-0.003762652857143	-0.001205401428571	0.000402164285714	-0.001997934285714	-0.002573281428571	-0.001931145714286	0.003439917142857	-0.000904267142857	0.001872734285714	0.003703204285714	0.003829815714286	0.00254969	0.005524455714286	0.00533017	0.01058204	0.013991315714286	0.009144354285714	0.009345487142857	0.009333714285714	0.022704382857143	0.025464425714286	0.026425518571429	0.023561708571429
64.6596	0.017104638571429	0.01812879	0.014699808571429	0.012858887142857	0.013439771428572	0.01234492	0.009382697142857	0.008443651428571	0.009212151428571	0.007338348571429	0.006850004285714	0.005151244285714	0.005646435714286	0.003865995714286	0.002276898571429	0.001507042857143	0.002466195714286	5.38957142857143E-05	0.000177161428571	0.000319457142857	-0.001374621428571	-0.002454435714286	-0.001836494285714	-0.000483757142857	-0.003040914285714	-0.00504826	-0.00105898	-0.003154342857143	-0.00154108	-0.002538297142857	-0.003379561428571	-0.000273011428571	0.000819617142857	-0.000148528571429	0.000230862857143	0.002799045714286	0.002445128571429	0.003728452857143	0.004437694285714	0.00492972	0.009425101428571	0.013419447142857	0.008620322857143	0.008046895714286	0.010298984285714	0.02490539	0.032212791428572	0.036387404285714	0.037378661428572
68.9309	0.018583341428572	0.016256508571429	0.015454124285714	0.013447985714286	0.013884425714286	0.011261935714286	0.009067728571429	0.008213495714286	0.008926041428571	0.006918012857143	0.006977855714286	0.003843468571429	0.006233774285714	0.003358834285714	0.003288707142857	0.002130861428571	0.0017139	0.000943581428571	0.001818057142857	-0.00046061	-0.00120784	-0.004250938571429	-0.002311371428571	-0.00320286	-0.003356585714286	-0.007231637142857	-0.002670861428571	-0.004265331428571	4.44914285714291E-05	-0.000797734285714	-0.003881131428571	-0.001636408571429	-0.001480238571429	0.002070485714286	0.00051993	0.002831441428571	0.003048084285714	0.003996327142857	0.005023177142857	0.004608374285714	0.009429382857143	0.013076334285714	0.008733448571429	0.007164328571429	0.010534048571429	0.02407308	0.030184982857143	0.034821412857143	0.03962598
73.4849	0.018488068571429	0.014343008571429	0.013073065714286	0.012710478571429	0.013157154285714	0.009954091428571	0.009209191428571	0.009314477142857	0.008581375714286	0.005505664285714	0.007119127142857	0.005204	0.004673064285714	0.002876874285714	0.003618405714286	0.001349617142857	0.000841187142857	0.0018539	0.001545857142857	-0.002001021428571	-0.001665187142857	-0.004783934285714	7.564E-05	-0.004158135714286	-0.002199931428571	-0.002874461428571	-0.00328406	-0.004040795714286	-0.000186152857143	0.000567911428571	-0.001246327142857	-0.003249841428571	0.001105105714286	0.001840034285714	-0.000842627142857	0.00382198	0.004430444285714	0.004355852857143	0.002667632857143	0.005350971428571	0.01020296	0.012029987142857	0.006243982857143	0.007590027142857	0.011529075714286	0.022255301428572	0.024640835714286	0.032928232857143	0.037372641428572
78.3389	0.017513204285714	0.015425128571429	0.012640222857143	0.012690757142857	0.012887364285714	0.009169494285714	0.0091813	0.009016902857143	0.007568171428571	0.006208087142857	0.006422745714286	0.0049703	0.005385068571429	0.002857271428571	0.002632977142857	0.001907135714286	0.001106025714286	0.001279738571429	0.002002947142857	0.000127578571429	-0.002337275714286	-0.003232628571429	-0.00034702	-0.00344155	-0.00600005	-0.004691351428571	-0.004032914285714	-0.004645098571429	-0.00312428	0.000461974285714	-0.000815982857143	-0.003315364285714	0.000864365714286	0.001268752857143	-0.000409871428571	0.002292828571429	0.002982872857143	0.003478497142857	0.00450626	0.004193374285714	0.009779784285714	0.013421398571429	0.007498982857143	0.007069944285714	0.009520942857143	0.021208052857143	0.026709551428572	0.034137685714286	0.036437065714286
83.5143	0.014756688571429	0.014815654285714	0.014092654285714	0.010763315714286	0.0122459	0.008892342857143	0.00844202	0.00908812	0.007336832857143	0.007534498571429	0.006110624285714	0.00576261	0.00498183	0.00356886	0.002055407142857	0.002289447142857	0.000941957142857	0.002210968571429	0.001416491428571	3.49057142857143E-05	-0.000614468571429	-0.00474538	0.001090908571429	-0.002808581428571	4.59342857142856E-05	-0.006518738571429	-0.00066834	-0.00015422	0.000890058571429	-0.001093958571429	2.73685714285715E-05	-0.002214488571429	0.000765695714286	0.001815547142857	0.000391704285714	0.005084538571429	0.002370204285714	0.004579554285714	0.005202701428571	0.004084737142857	0.007859614285714	0.013354822857143	0.008558944285714	0.006492032857143	0.010462434285714	0.025984972857143	0.032600284285714	0.040339711428572	0.039948011428572
89.0309	0.01593855	0.013572094285714	0.012100735714286	0.01057171	0.012232465714286	0.009754628571429	0.008820617142857	0.008340344285714	0.006513077142857	0.006833837142857	0.006427131428571	0.004307337142857	0.004939548571429	0.003896341428571	0.002574878571429	0.001423474285714	0.002041107142857	0.002052447142857	0.002279218571429	-0.001108115714286	-0.000829778571429	0.000911307142857	0.00020034	-0.004336314285714	-0.005383864285714	-0.001533584285714	-0.004799032857143	-0.001074592857143	-0.001209582857143	0.001711307142857	-0.0036261	-0.002091531428571	-0.000684415714286	0.001244752857143	-0.000198372857143	0.003451404285714	0.003755218571429	0.003917867142857	0.004748684285714	0.0052303	0.009274735714286	0.012746601428572	0.007084307142857	0.006090014285714	0.009702814285714	0.022421214285714	0.029017175714286	0.03697587	0.04025576
94.9123	0.014240781428572	0.013754745714286	0.014541208571429	0.011119191428572	0.010217115714286	0.010243261428572	0.008416605714286	0.007473045714286	0.00604052	0.006785218571429	0.005198211428571	0.004748452857143	0.00565388	0.003045708571429	0.002837562857143	0.001908317142857	0.002411664285714	0.002230204285714	0.00204248	-0.001769142857143	-0.000226811428571	-0.000258752857143	0.000354478571429	0.00045726	-0.00032189	-0.006622471428571	-0.001211108571429	-0.001007485714286	-0.002246925714286	-0.000347881428571	0.001793625714286	0.00062002	0.002967395714286	0.001282495714286	0.000259297142857	0.004943798571429	0.002108161428571	0.001880327142857	0.005396328571429	0.006559698571429	0.006650291428571	0.01162242	0.00782525	0.006779428571429	0.00857081	0.025382965714286	0.03183577	0.039068808571429	0.042305842857143
101.1823	0.013923037142857	0.013355112857143	0.012008302857143	0.010798367142857	0.010309917142857	0.010090391428572	0.008468642857143	0.00752345	0.007391494285714	0.00598223	0.006443428571429	0.004445934285714	0.004484788571429	0.003473987142857	0.002156072857143	0.002610387142857	0.001195491428571	0.000912504285714	0.00200652	-0.000376925714286	-0.001517827142857	-0.00068685	-0.002071377142857	-0.002185522857143	-0.002456938571429	-0.005508934285714	-0.003651012857143	-0.004029324285714	-0.004799434285714	-0.000936365714286	-0.002051592857143	-0.000227448571429	-0.000639704285714	-0.00130817	-0.001693391428571	0.003172421428571	0.003931487142857	0.001578568571429	0.005742765714286	0.003748297142857	0.006884008571429	0.013280397142857	0.006216571428571	0.007728284285714	0.009427684285714	0.022451774285714	0.029108224285714	0.034754827142857	0.04013982
107.8663	0.014464108571429	0.012156618571429	0.010431501428572	0.008902421428571	0.011068258571429	0.008681777142857	0.008296445714286	0.007237308571429	0.007766392857143	0.005251462857143	0.005494158571429	0.005102707142857	0.005438324285714	0.003948388571429	0.001554578571429	0.00254072	0.002951182857143	0.00138356	0.00221556	0.00079154	0.000118124285714	-0.004084878571429	0.001205567142857	-0.001579681428571	-0.00347475	-0.005374994285714	-0.000393451428571	-0.001764634285714	0.001240841428571	0.001118672857143	-9.14414285714284E-05	-0.001747315714286	0.000814957142857	0.000544575714286	0.000594111428571	0.001871934285714	0.001152218571429	0.002837385714286	0.00394355	0.002313578571429	0.008042131428571	0.013182991428572	0.006593468571429	0.006473345714286	0.009698955714286	0.02518062	0.02912642	0.03600904	0.037721311428572
114.9923	0.012413981428572	0.011145418571429	0.011374364285714	0.010223905714286	0.00950258	0.008174752857143	0.008804435714286	0.007391987142857	0.006617681428571	0.004951112857143	0.005650275714286	0.003864592857143	0.004843327142857	0.002547912857143	0.003368975714286	0.001231745714286	0.002283031428571	0.001192135714286	0.002311837142857	-0.000970177142857	-0.000230192857143	-0.00072015	1.39799999999999E-05	-0.002554001428571	-0.002035467142857	-0.005532494285714	-0.002653667142857	-0.0056971	-0.001904318571429	-0.000141558571429	0.000849294285714	-0.004332671428571	0.00166461	-0.000888557142857	-0.00073783	0.003942638571429	0.002667345714286	-2.28914285714286E-05	0.003614172857143	0.00241869	0.006326545714286	0.009889061428571	0.005279732857143	0.0049069	0.007786567142857	0.017108587142857	0.023191104285714	0.029139112857143	0.030940587142857
122.5883	0.01297603	0.009373657142857	0.009640125714286	0.009016704285714	0.009860245714286	0.00821287	0.005984621428571	0.006753525714286	0.006338832857143	0.004736824285714	0.005682102857143	0.003733155714286	0.004863222857143	0.002841221428571	0.002492107142857	0.001800855714286	0.002221217142857	0.002459895714286	0.001394868571429	-0.000105212857143	0.000654674285714	-0.000637308571429	0.000151698571429	0.001576404285714	-0.003180628571429	-0.003326535714286	-0.003791361428571	-0.004148581428571	-0.00347848	-0.00011048	-0.000248341428571	-0.000697772857143	0.00137616	0.001872624285714	-0.001384924285714	0.002353831428571	0.003195972857143	0.002296348571429	0.003180994285714	0.003206042857143	0.008617091428571	0.011247155714286	0.005172904285714	0.005611408571429	0.006706417142857	0.016489757142857	0.021509711428572	0.027104095714286	0.03078652
130.6863	0.012690035714286	0.0117218	0.008335687142857	0.00714152	0.010415024285714	0.007392355714286	0.006091317142857	0.006930904285714	0.00589533	0.004587738571429	0.004568144285714	0.004305594285714	0.005738497142857	0.002815874285714	0.001905174285714	0.003065901428571	0.001882055714286	0.000519251428571	0.000347154285714	0.000222638571429	-0.000568964285714	-0.001991961428571	-0.000970281428571	0.000523592857143	-0.002327715714286	-0.005164608571429	-0.003319547142857	-0.00177854	-0.004358882857143	-0.000113455714286	0.000499755714286	-0.000818711428571	-0.002001395714286	0.001655865714286	0.001270727142857	0.002591935714286	-0.000223717142857	0.00273724	0.002373401428571	0.001535118571429	0.008318605714286	0.011735505714286	0.005990744285714	0.003788614285714	0.006976892857143	0.01937642	0.023263528571429	0.025029042857143	0.029560724285714
139.3196	0.011051635714286	0.01068162	0.009140178571429	0.008414821428571	0.00926975	0.008686224285714	0.006362542857143	0.006200241428571	0.00537567	0.004953022857143	0.004544922857143	0.00500512	0.005757784285714	0.00326096	0.00270418	0.003047828571429	0.001691428571429	0.002200002857143	0.002593282857143	0.001169102857143	0.001438114285714	0.00048789	0.002142335714286	0.003000531428571	-0.002649675714286	-0.003661835714286	0.00049164	0.000594001428571	-0.001653697142857	0.001882938571429	-0.000520084285714	-0.000160807142857	0.002196748571429	0.002547628571429	2.48685714285716E-05	0.003588752857143	0.002815372857143	0.003251911428571	0.003688755714286	0.00357149	0.007656541428571	0.012569472857143	0.005254842857143	0.005324797142857	0.00557106	0.016636527142857	0.019142511428572	0.02147091	0.022089087142857
148.5229	0.011586038571429	0.010400447142857	0.008996941428571	0.008500752857143	0.008848895714286	0.006870317142857	0.007032815714286	0.005962671428571	0.00514726	0.003755048571429	0.005650087142857	0.00446181	0.004796155714286	0.002224534285714	0.004140861428571	0.002410068571429	0.001472104285714	0.001004332857143	0.00394087	-0.000343094285714	0.001685084285714	-0.000243144285714	0.002768201428571	0.000396845714286	0.000520718571429	-0.003516242857143	0.002051747142857	-0.00029696	-0.000990725714286	0.001016035714286	0.001689077142857	-0.001757432857143	0.003428321428571	0.001032717142857	-0.00048331	0.002951414285714	0.003315578571429	0.002641677142857	0.002899017142857	0.00277172	0.007328812857143	0.009970585714286	0.005565687142857	0.005870191428571	0.005396664285714	0.015250861428572	0.02039137	0.02541981	0.027021177142857
158.3343	0.009444202857143	0.008061337142857	0.008846804285714	0.007680381428571	0.006958461428571	0.007008838571429	0.006027301428571	0.006439064285714	0.005471291428571	0.004470204285714	0.0048086	0.003821561428571	0.004686327142857	0.002600765714286	0.002625132857143	0.002014092857143	0.001634722857143	0.001540411428571	0.002113444285714	5.42842857142857E-05	-0.000716181428571	-0.000491744285714	0.000486594285714	0.001534747142857	0.002145931428571	-0.004828204285714	-0.001350151428571	-0.002094438571429	0.000297945714286	0.003878118571429	-0.001997424285714	-0.001950785714286	0.000642924285714	0.001622788571429	0.000151415714286	0.004057497142857	0.000886632857143	0.000564494285714	0.001956522857143	0.003960545714286	0.005504367142857	0.01000076	0.004293354285714	0.004511957142857	0.005976471428571	0.016158134285714	0.022032502857143	0.028087464285714	0.028707585714286
168.7936	0.00987288	0.007484827142857	0.007491577142857	0.006347455714286	0.008016731428571	0.00497816	0.005250868571429	0.005028021428571	0.005408272857143	0.004038681428571	0.003760478571429	0.003301922857143	0.004719861428571	0.001585871428571	0.001923228571429	0.001132275714286	0.002075592857143	0.000696684285714	0.00259634	0.001576902857143	-0.001355348571429	0.002850424285714	0.001380888571429	0.00106731	-0.000559961428571	-0.000986762857143	-0.000372411428571	-0.00382732	0.000853637142857	0.000767638571429	-0.000898977142857	-0.0019195	0.000747178571429	-0.00116651	-0.001302621428571	0.00237332	0.002352401428571	0.000394104285714	0.002404114285714	0.001721842857143	0.006957941428571	0.009811865714286	0.003504078571429	0.002411647142857	0.005619097142857	0.016227865714286	0.020479284285714	0.023408298571429	0.02604271
179.9443	0.009747265714286	0.007236212857143	0.00689832	0.006118231428571	0.00702292	0.00521725	0.005928318571429	0.004331978571429	0.00538644	0.004042234285714	0.005090325714286	0.002360325714286	0.004811212857143	0.003505561428571	0.002300174285714	0.001497522857143	0.001038867142857	0.001356605714286	0.002082038571429	-0.000130357142857	-0.00040413	1.55457142857143E-05	-0.00179497	-0.0013718	-0.002966707142857	-0.001734161428571	-0.003464118571429	-0.005520158571429	0.000303941428571	-7.31857142857127E-06	-0.002633521428571	-0.0029072	0.000782988571429	-0.000830945714286	0.000342981428571	0.001812195714286	0.001903764285714	0.000644161428571	0.003001027142857	0.001532058571429	0.00660503	0.009653267142857	0.005044434285714	0.005229262857143	0.007691881428571	0.016594755714286	0.022208074285714	0.02573511	0.024698457142857
191.8316	0.007776272857143	0.006816985714286	0.007692441428571	0.006541655714286	0.005917681428571	0.006159301428571	0.00508816	0.00606114	0.004162541428571	0.004296194285714	0.004537367142857	0.003509701428571	0.003167324285714	0.002874018571429	0.003874645714286	0.002677542857143	0.002065014285714	0.001654261428571	0.003463458571429	0.00092955	0.000991522857143	-0.001623494285714	0.00318219	-0.000649534285714	0.000442542857143	-0.004126552857143	0.002738267142857	-0.002118381428571	0.00369345	-0.001359552857143	0.002885931428571	-0.0015497	0.001682788571429	0.000846474285714	0.000981188571429	0.002819784285714	0.001402598571429	0.00058345	0.002794961428571	0.003174891428571	0.004743502857143	0.009511465714286	0.004430372857143	0.003650301428571	0.005698128571429	0.017174924285714	0.020823301428572	0.025417235714286	0.025066428571429
204.5036	0.007142301428571	0.00712134	0.006229662857143	0.006433695714286	0.006113418571429	0.005365048571429	0.004648268571429	0.005985905714286	0.004296792857143	0.003648721428571	0.005715395714286	0.004087967142857	0.004418828571429	0.001958595714286	0.002263924285714	0.002693657142857	0.002114242857143	0.002828442857143	0.00278161	0.001508727142857	-0.000368785714286	0.001280677142857	0.003580022857143	0.001232995714286	0.000816758571429	-0.000904722857143	-0.001521545714286	0.004896298571429	0.001244715714286	0.002684355714286	-0.000887695714286	0.00068682	0.003433534285714	0.002481205714286	-0.001725075714286	0.004897558571429	0.00254741	0.001449907142857	0.003940287142857	0.00245617	0.005241844285714	0.009947811428571	0.004137772857143	0.00497603	0.004578335714286	0.017888927142857	0.02165428	0.029115405714286	0.03198401
218.0129	0.009076037142857	0.007390302857143	0.005970984285714	0.00631643	0.008415022857143	0.00527004	0.004047867142857	0.004951542857143	0.005529824285714	0.003986791428571	0.003372845714286	0.003094727142857	0.005241161428571	0.002690602857143	0.002456028571429	0.00320455	0.00081586	0.001238784285714	0.002041231428571	0.001419508571429	-0.000128321428571	-5.90885714285714E-05	0.000103178571429	-0.001100414285714	-0.001796558571429	-0.000219214285714	0.000146915714286	-0.002243218571429	-0.001853045714286	0.000886574285714	-0.000489954285714	-0.002647868571429	0.000308701428571	0.001178267142857	-0.000262781428571	0.002142821428571	0.002059122857143	-0.000689142857143	0.001869648571429	0.000507124285714	0.005954164285714	0.009870012857143	0.0030135	0.002870402857143	0.006874318571429	0.019081271428572	0.021339572857143	0.028636367142857	0.033299361428572
232.4149	0.008181424285714	0.006637082857143	0.004938957142857	0.004194852857143	0.00617595	0.004665532857143	0.002907311428571	0.00486322	0.005289857142857	0.003888432857143	0.002043937142857	0.003629635714286	0.003937371428571	0.002282407142857	0.001004712857143	0.002237681428571	0.001767258571429	0.000894727142857	0.002138941428571	0.001017217142857	0.000349448571429	0.000208118571429	0.001106968571429	0.001348761428571	-0.004170058571429	-0.001206101428571	-0.0005189	0.000804654285714	-0.000940412857143	0.000855644285714	0.000495187142857	-0.000489245714286	-0.001053604285714	7.204E-05	5.52471428571429E-05	0.000756514285714	0.000417608571429	0.00189208	0.00163424	0.001809322857143	0.004359518571429	0.00863636	0.002281277142857	0.00093426	0.002507107142857	0.01286524	0.00935087	0.015608734285714	0.021374032857143
247.7683	0.006247707142857	0.004961585714286	0.004240445714286	0.005045035714286	0.00520405	0.004574284285714	0.003618427142857	0.004136327142857	0.004397847142857	0.004330308571429	0.003595748571429	0.003414372857143	0.003404465714286	0.002263324285714	0.002535807142857	0.00175693	0.00326246	0.001436657142857	0.002604684285714	0.002256805714286	0.000283132857143	-0.00123608	0.001622361428571	8.8157142857143E-05	0.000165008571429	0.001142607142857	0.001302797142857	-0.001880057142857	-0.000404044285714	0.004676895714286	0.000769494285714	0.00048768	0.001173241428571	0.000442191428571	-0.000813425714286	0.002038805714286	0.001735961428571	0.002226275714286	0.000382481428571	0.001045504285714	0.005221972857143	0.008218377142857	0.001705652857143	0.001321202857143	0.000365594285714	0.010560827142857	0.008558798571429	0.014245055714286	0.015986064285714
264.1356	0.00669949	0.005697312857143	0.003832587142857	0.002386988571429	0.00603509	0.003622797142857	0.003614392857143	0.003233611428571	0.0037683	0.004037222857143	0.003845678571429	0.001361322857143	0.003752415714286	0.002704552857143	0.001712488571429	0.001397128571429	0.001674828571429	0.00189607	0.00169884	-0.001806461428571	-3.68828571428572E-05	0.001054534285714	-0.001499611428571	-0.000282601428571	-0.003562408571429	-0.000864177142857	-0.002959495714286	-0.002042455714286	-0.001141317142857	0.001130432857143	-0.003399087142857	-0.001300891428571	-0.002128227142857	0.000325742857143	-0.002808731428571	-0.000124261428571	0.00084687	-0.002924561428571	0.000920268571429	0.000257965714286	0.004210685714286	0.007453302857143	0.002211428571429	0.001298761428571	0.00257013	0.010522985714286	0.014651994285714	0.015523215714286	0.016387884285714
281.5843	0.00676551	0.003107462857143	0.005497587142857	0.00273403	0.005182898571429	0.003468454285714	0.003262727142857	0.00400881	0.002557494285714	0.00401538	0.003435625714286	0.002231018571429	0.003307808571429	0.002799697142857	0.002241978571429	0.001561818571429	0.00267631	0.002566787142857	0.002597061428571	0.001012267142857	0.001593547142857	0.002334564285714	7.3371428571429E-06	0.004675341428571	0.003192645714286	0.000588011428571	0.0007989	0.001751387142857	0.001725645714286	-0.00108611	-0.0008498	-0.00085904	0.00267078	7.49085714285719E-05	-0.001376952857143	0.002126958571429	0.001340881428571	-6.89185714285715E-05	-0.000110597142857	0.002196631428571	0.002318105714286	0.009404385714286	0.003058362857143	0.002268827142857	0.001247382857143	0.011032721428572	0.013146051428572	0.015540888571429	0.015867507142857
300.1856	0.006603455714286	0.003791504285714	0.0042864	0.002247181428571	0.004912887142857	0.004840764285714	0.002674774285714	0.002551992857143	0.003542141428571	0.003698324285714	0.002218917142857	0.001563117142857	0.005148211428571	0.002505617142857	0.000551015714286	0.001771762857143	0.00286279	0.00150885	0.001036758571429	-0.001446624285714	0.000341468571429	0.001756265714286	-0.000114991428571	-0.002741431428571	-0.000584517142857	-0.003699995714286	-0.002926074285714	-0.00097239	-0.001260028571429	0.002742637142857	-0.002724961428571	-0.002112374285714	0.001522627142857	-0.001020911428571	-0.001529235714286	0.001167755714286	9.80114285714287E-05	-0.002596155714286	-0.000701524285714	0.000238105714286	0.00415257	0.006888605714286	0.002309355714286	-6.44071428571428E-05	0.002383405714286	0.013064997142857	0.015844885714286	0.015239304285714	0.019504612857143
320.0163	0.005113935714286	0.004594792857143	0.003183065714286	0.002934855714286	0.004644638571429	0.003699998571429	0.003334662857143	0.002882844285714	0.002651887142857	0.002324692857143	0.002093652857143	0.002354808571429	0.003587131428571	0.001908134285714	0.002099884285714	0.000758004285714	0.002769517142857	0.001001144285714	0.001141234285714	0.000745488571429	0.000312814285714	0.00041552	0.001156728571429	0.000961851428571	-0.001373141428571	0.001691271428571	-0.003189781428571	-0.001554945714286	0.001043608571429	0.003458965714286	-0.002019847142857	-0.001577422857143	0.001210238571429	-0.000828945714286	-0.001791794285714	0.001747532857143	-0.000224385714286	-0.00076415	-0.000787454285714	-0.000393702857143	0.004404578571429	0.006803587142857	0.00337862	0.000603014285714	0.003098285714286	0.013439235714286	0.019227945714286	0.023524607142857	0.026153922857143
341.1563	0.004053654285714	0.004179151428571	0.00384313	0.003128305714286	0.004305848571429	0.002005437142857	0.002523234285714	0.003348204285714	0.002568734285714	0.003268384285714	0.002590135714286	0.003126068571429	0.003244514285714	0.002010824285714	0.0014739	0.002248392857143	0.000905575714286	0.002578857142857	0.003414441428571	0.000817127142857	0.00013419	0.000411598571429	0.002270735714286	0.000478734285714	0.001325514285714	-0.000581847142857	4.95142857142866E-06	0.002020154285714	0.00392964	-0.000467837142857	-0.000584018571429	-0.000289345714286	0.000205698571429	0.000318714285714	-0.00152446	0.002511685714286	4.36828571428571E-05	-0.000768132857143	0.00127337	0.000450257142857	0.003822927142857	0.007955478571429	0.00242999	0.001759214285714	-0.000407421428571	0.010847007142857	0.015330791428572	0.018949704285714	0.02195755
363.6929	0.006240738571429	0.003070425714286	0.002564991428571	0.002736702857143	0.004646097142857	0.003014931428571	0.003025878571429	0.002528712857143	0.003640127142857	0.001982165714286	0.003654118571429	0.00260597	0.003056688571429	0.00123649	0.00231388	0.00206375	0.00096899	0.001608952857143	0.003147922857143	0.001587521428571	-0.001104608571429	0.002424192857143	0.002472755714286	0.001286998571429	0.000359031428571	-0.001882167142857	0.000437965714286	-0.002354404285714	-0.001820262857143	0.001362402857143	0.000933425714286	-0.003949621428571	0.000726108571429	0.002745662857143	-0.001886737142857	0.000585701428571	0.001260651428571	-0.00082285	0.000122337142857	-0.000593445714286	0.003895537142857	0.007585322857143	0.001259211428571	-0.001419231428571	-0.00014446	0.008826724285714	0.010972362857143	0.015108515714286	0.017714608571429
387.7183	0.005890321428571	0.002459402857143	0.003940227142857	0.002795304285714	0.004463312857143	0.002357552857143	0.002192887142857	0.003010131428571	0.003627307142857	0.001676314285714	0.002324211428571	0.001735708571429	0.004005238571429	0.001800375714286	0.00197679	0.000872308571429	0.00189538	0.002362445714286	0.003693018571429	0.000998948571429	0.00266685	0.00052337	0.003879978571429	0.0005643	0.001494711428571	-0.003960231428571	0.00100242	-0.00285795	0.001709777142857	0.001517065714286	0.00048494	-0.00153884	0.000916011428571	0.000171058571429	-0.00051572	0.001408591428571	0.00215201	0.001033335714286	0.000596152857143	-0.000966758571429	0.005207532857143	0.009151817142857	0.001960948571429	0.001076321428571	0.000869407142857	0.007560358571429	0.011156328571429	0.014503171428572	0.015831494285714
413.3309	0.00491794	0.002999957142857	0.003037185714286	0.001254757142857	0.003189421428571	0.002911064285714	0.001841918571429	0.001159532857143	0.003601282857143	0.003162387142857	0.002401818571429	0.001758925714286	0.003650711428571	0.002215561428571	0.000332697142857	0.00018482	0.002397444285714	0.002417675714286	0.001261764285714	0.00050811	0.000109361428571	-0.000243211428571	0.001490687142857	0.002402814285714	-0.00171696	-0.002474628571429	-0.001015958571429	-0.004070438571429	-0.001680704285714	0.002472495714286	-0.001782261428571	-0.003664204285714	-0.001712445714286	0.001283688571429	-0.002281228571429	0.000770955714286	0.001126617142857	-0.000687487142857	-0.000891728571429	-0.002146827142857	0.00529503	0.00520542	0.000578212857143	-0.000456322857143	5.96471428571428E-05	0.005176417142857	0.005869381428571	0.010956672857143	0.01767579
440.6349	0.003347944285714	0.003805167142857	0.00345195	0.001394292857143	0.0025784	0.002780698571429	0.003458297142857	0.000575282857143	0.00250529	0.002628238571429	0.002394857142857	0.000919591428571	0.00394395	0.002348491428571	0.000977542857143	0.000607317142857	0.003258795714286	0.0023313	0.00254541	-0.001557978571429	-3.10728571428571E-05	0.00099989	-0.000684978571429	-0.000202357142857	-0.001438927142857	-0.00137219	-0.002442815714286	-0.005348811428571	0.002591774285714	4.58814285714287E-05	-0.002805947142857	-0.001069437142857	0.001157448571429	-0.003907231428571	-0.001076345714286	0.00214168	0.00174283	-0.002757641428571	0.002075314285714	0.002050048571429	0.003040332857143	0.005539942857143	0.003313492857143	0.000885254285714	0.000933377142857	0.011394592857143	0.014884915714286	0.020697251428572	0.022501944285714
469.7436	0.003642374285714	0.002119944285714	0.002837764285714	0.00213217	0.003946768571429	0.002145705714286	0.001692997142857	0.002386332857143	0.001988412857143	0.002069432857143	0.003174504285714	0.00243256	0.002914705714286	0.001298284285714	0.001805722857143	0.002216854285714	0.00108712	0.00141859	0.003407007142857	0.00315652	0.001218898571429	-0.000250018571429	0.002555635714286	0.002852668571429	0.002268455714286	-0.000669808571429	0.002972762857143	0.000384204285714	0.001212867142857	0.002995207142857	0.001672925714286	-4.10085714285712E-05	0.002265211428571	0.001342874285714	-0.001417551428571	0.002013232857143	0.001485334285714	0.001467824285714	-0.000543122857143	0.00029421	0.003585374285714	0.009210688571429	0.002995325714286	0.001194762857143	0.000838205714286	0.012554474285714	0.015004754285714	0.023951928571429	0.026177755714286
500.7743	0.004166797142857	0.002795945714286	0.001176372857143	0.001025682857143	0.003879825714286	0.002051972857143	0.001466107142857	0.001630198571429	0.002942304285714	0.002019007142857	0.002713927142857	0.002747832857143	0.003306311428571	0.001696811428571	0.00139649	0.002967114285714	0.001544777142857	0.00188885	0.002985972857143	0.003079757142857	0.000110188571429	0.001520144285714	-0.00091711	0.001310241428571	-0.000882588571429	-0.000666368571429	-0.000136995714286	0.002030735714286	-0.002058582857143	0.000538832857143	0.001264738571429	0.001739168571429	0.002887848571429	0.000779638571429	-3.6472857142857E-05	0.001402638571429	0.001479912857143	0.00222032	0.000655814285714	-0.001595745714286	0.004894458571429	0.008323767142857	0.00151063	-0.001839545714286	-0.00020344	0.005962837142857	0.007348508571429	0.009581911428571	0.014936325714286
533.8556	0.002557607142857	0.002642974285714	0.003812018571429	0.002664885714286	0.001600037142857	0.002285532857143	0.001385241428571	0.002132338571429	0.00207	0.001431351428571	0.00322752	0.002403427142857	0.002561147142857	0.002267378571429	0.002360308571429	0.001251122857143	0.003049258571429	0.001824278571429	0.002483257142857	0.000858268571429	0.002642057142857	0.00140639	0.002662958571429	0.003928995714286	0.003309892857143	0.00021055	0.002198805714286	-0.000900191428571	0.002817674285714	0.000417557142857	0.000435555714286	0.000443087142857	6.52899999999998E-05	0.000731594285714	-0.001718097142857	0.003372054285714	0.00143091	0.0011786	0.002417332857143	0.001019618571429	0.002149727142857	0.008701835714286	0.002327471428571	0.001501725714286	-0.003334902857143	0.006428155714286	0.008453208571429	0.007901895714286	0.006523911428571
569.1216	0.001766945714286	0.001885504285714	0.001247257142857	0.003459742857143	0.002235461428571	0.002889905714286	0.002234057142857	0.002630047142857	0.001786747142857	0.001951291428571	0.003428057142857	0.002254617142857	0.002388558571429	0.002715177142857	0.001676728571429	0.002860235714286	0.00159692	0.00168898	0.002847602857143	0.002614374285714	0.001482195714286	0.000638112857143	0.003348778571429	0.005440974285714	0.005582021428571	-0.001286875714286	0.001049357142857	0.000848095714286	0.004904208571429	0.003422884285714	0.000815178571429	0.000142987142857	0.002867832857143	0.003318645714286	-0.00370736	0.003232994285714	0.001633032857143	-0.00027101	0.000650211428571	0.003063615714286	0.003196741428571	0.007254444285714	0.001651044285714	0.002884091428571	-0.001584731428571	0.007114494285714	0.006894295714286	0.012078372857143	0.009198545714286
606.7176	0.002809038571429	0.000934047142857	0.00217797	0.001388541428571	0.002374094285714	0.002345405714286	0.001881558571429	0.001486615714286	0.001633105714286	0.002455051428571	0.00165133	0.001438998571429	0.003318348571429	0.001553387142857	0.001740744285714	0.001956855714286	0.002159738571429	0.001303405714286	0.002642725714286	0.00118356	0.001394418571429	-0.000792267142857	0.003003405714286	0.001687944285714	0.002872235714286	-0.000522271428571	-0.000522468571429	-0.003090284285714	0.002685228571429	0.00016635	0.00011331	0.001373305714286	0.002731384285714	0.000408945714286	-0.001767844285714	0.001141618571429	0.001822575714286	-2.01000000000008E-06	-0.000368432857143	0.001069342857143	0.003770801428571	0.007587937142857	7.81485714285715E-05	0.000607322857143	-0.0004325	0.009714144285714	0.017084758571429	0.024207341428572	0.021864307142857
646.7976	0.001977104285714	0.001883385714286	0.002148155714286	0.002284178571429	0.002186692857143	0.002298261428571	0.001795124285714	0.001723672857143	0.00164818	0.002035507142857	0.001978837142857	0.002133107142857	0.002377287142857	0.002491988571429	0.002464745714286	0.002061452857143	0.001681491428571	0.001855888571429	0.003496487142857	0.000867107142857	0.001287352857143	0.002259225714286	0.001748108571429	0.003865651428571	0.005281611428571	-0.001026951428571	-0.001778288571429	0.001220215714286	0.003388615714286	0.00095484	-0.000772208571429	0.002173677142857	0.003814251428571	8.11028571428572E-05	-0.002776687142857	0.002133178571429	1.40199999999999E-05	-0.001229654285714	0.000876347142857	0.003255358571429	0.00258252	0.008484264285714	0.002075311428571	0.001790432857143	0.000656317142857	0.013127001428572	0.02120743	0.028284394285714	0.02527131
689.5249	0.002615974285714	0.001413745714286	0.002889997142857	0.000230027142857	0.002226577142857	0.002192287142857	0.002801221428571	0.000736114285714	0.002058641428571	0.002352257142857	0.001261014285714	0.001410701428571	0.003122047142857	0.002901268571429	0.002440547142857	0.001731627142857	0.001680798571429	0.000590028571429	0.002459821428571	8.0100000000001E-06	0.002794687142857	0.000358125714286	0.001936828571429	0.001162984285714	0.001155534285714	-0.002221264285714	0.002219001428571	0.002970781428571	0.003493312857143	0.000180525714286	0.001938478571429	-0.00134305	0.00336378	-0.000817011428571	0.000720157142857	0.001097658571429	9.01428571428571E-06	-0.001810284285714	0.002416715714286	0.000262474285714	0.003958417142857	0.007707318571429	0.002292505714286	0.001205795714286	0.0004469	0.013761934285714	0.02043792	0.028261164285714	0.032658195714286
735.0743	0.0036986	0.000724105714286	0.002377194285714	0.00160953	0.002157167142857	0.002151475714286	0.001067434285714	0.001915857142857	0.001554377142857	0.00070874	0.002760642857143	0.000912007142857	0.001967744285714	0.00220276	0.001319764285714	0.000193368571429	0.00116596	0.001836508571429	0.002368315714286	-0.00018095	0.001224241428571	0.000270277142857	0.000988287142857	-0.001606712857143	0.000466482857143	-0.003945798571429	-0.000128245714286	-0.0036689	0.003979422857143	0.000776135714286	-0.001255092857143	-0.003533831428571	0.003183818571429	0.000135698571429	-0.004057888571429	0.001592337142857	0.000896335714286	0.000175354285714	0.000438904285714	0.001761892857143	0.006286518571429	0.007105895714286	0.002734258571429	0.001021415714286	0.002142231428571	0.011251	0.018801172857143	0.027031598571429	0.031090192857143
783.6329	0.003270771428571	0.0009184	0.001853092857143	0.001066891428571	0.002890622857143	0.002278728571429	0.001695772857143	0.001569117142857	0.001670035714286	0.001232921428571	0.001788792857143	0.001338777142857	0.003108458571429	0.001232194285714	0.000720882857143	-0.000226342857143	0.002670764285714	0.002679985714286	0.002577792857143	0.001140742857143	0.00147129	-0.001463108571429	3.23757142857144E-05	0.000884711428571	0.000559285714286	-0.002352674285714	-0.00256168	0.00020239	0.001078638571429	-0.001784884285714	-0.001947552857143	-0.001450098571429	0.003007464285714	-0.001655205714286	-0.000501501428571	0.001930474285714	-0.001135188571429	0.000273861428571	0.001539305714286	0.000991798571429	0.002843321428571	0.006256674285714	0.00237827	0.003034707142857	0.003342985714286	0.016158302857143	0.023235822857143	0.025962988571429	0.029200775714286
835.3996	0.002658094285714	0.001899297142857	0.001122054285714	0.002132001428571	0.003150711428571	0.001361227142857	0.001624817142857	0.001526418571429	0.001306252857143	0.002143354285714	0.001185425714286	0.002695568571429	0.002587697142857	0.001624237142857	0.002301751428571	0.001041168571429	0.001954604285714	0.0006785	0.001266134285714	0.001979994285714	0.001593938571429	0.000521804285714	0.00046816	0.002591158571429	-0.000523104285714	-0.001428635714286	-0.001783128571429	-0.000829485714286	0.00042431	0.002357977142857	-0.001330274285714	0.000321868571429	0.002717944285714	0.00025283	-0.000580395714286	0.004909197142857	0.001144251428571	0.000430984285714	0.002191651428571	-3.56057142857142E-05	0.003030267142857	0.009829487142857	0.000515324285714	0.000638741428571	0.001976258571429	0.014841608571429	0.018122922857143	0.025132071428572	0.026291258571429
890.5863	0.002110885714286	-0.000850405714286	-2.42285714285713E-06	0.001307018571429	0.001643742857143	0.001444354285714	0.00129953	0.003078472857143	0.000130361428571	0.001262255714286	0.00286837	0.001721907142857	0.00198862	0.000726141428571	0.002828175714286	0.000972627142857	0.001772521428571	0.002317048571429	0.004058317142857	0.001087425714286	0.001582381428571	0.001601304285714	0.003620644285714	0.001989218571429	0.001804495714286	-0.000551225714286	0.000440697142857	5.40385714285714E-05	0.003631042857143	0.003239175714286	0.000366392857143	0.000851358571429	0.001321284285714	0.00152209	-0.000829722857143	0.002625934285714	0.003243214285714	-0.00019355	0.00093187	0.002016561428571	0.00448403	0.00748767	0.002434518571429	0.003632567142857	0.004795704285714	0.015295097142857	0.020843308571429	0.026095621428572	0.026882431428572
949.4176	0.002011117142857	0.001453692857143	0.001191425714286	0.00167454	0.001551464285714	0.00201497	0.001968815714286	0.001511165714286	0.00115022	0.001791722857143	0.001856681428571	0.001857162857143	0.003066692857143	0.002101067142857	0.001668065714286	0.00117528	0.002114917142857	0.001237504285714	0.003279034285714	0.003442242857143	0.00100454	0.00142337	0.004016731428571	0.004813468571429	0.002327251428571	-0.000653167142857	0.001083015714286	0.000652694285714	0.000753894285714	0.004793985714286	0.003942124285714	0.002319222857143	0.002291398571429	0.001227117142857	-0.001702205714286	0.000738187142857	-0.000345761428571	-0.000794184285714	0.002152647142857	-0.000228854285714	0.002643161428571	0.007898894285714	0.002681047142857	0.002075977142857	-9.982E-05	0.013043211428572	0.017028545714286	0.021923792857143	0.019705707142857
1012.1363	0.002562932857143	0.001678038571429	0.00089014	0.002257712857143	0.001518851428571	0.00218934	0.000706551428571	0.001042232857143	0.000769847142857	0.001658615714286	0.002720152857143	0.002064631428571	0.001780427142857	0.0021361	0.00184151	0.001748275714286	0.001508331428571	0.001873695714286	0.003445347142857	0.000592008571429	0.001704177142857	0.001674274285714	0.003834041428571	0.003365371428571	0.004233671428571	0.001236365714286	0.000904572857143	0.001239037142857	0.004694828571429	0.003068357142857	0.000436824285714	-0.00060592	0.00226149	-0.000561117142857	-0.001387285714286	0.00265421	0.002572121428571	-0.000338357142857	6.08900000000001E-05	0.00114383	0.004541511428571	0.007220258571429	0.002650821428571	0.00270933	0.00076008	0.007428015714286	0.010449011428572	0.013362725714286	0.012686964285714
1078.9976	0.002803598571429	8.94957142857144E-05	0.001175021428571	0.001272881428571	0.000824264285714	0.002351152857143	0.002018135714286	0.001824705714286	0.000684832857143	0.001497227142857	0.002332267142857	0.001174422857143	0.002193775714286	0.001813728571429	0.001207152857143	0.001656424285714	0.001772978571429	0.001520598571429	0.002885514285714	0.000351241428571	3.25400000000003E-05	0.001873272857143	0.002721265714286	0.001815962857143	-0.001715767142857	0.000722458571429	0.00089925	-0.003292414285714	0.001742472857143	0.001321545714286	-0.001639074285714	0.00149407	-0.000363658571429	-0.000349265714286	-0.002411967142857	0.002503237142857	0.002362035714286	-0.00010354	0.001079375714286	-0.000125652857143	0.00522325	0.008303752857143	0.00036356	0.001494907142857	0.000342448571429	0.009993287142857	0.013933101428572	0.017963208571429	0.019394955714286
1150.2756	0.001503472857143	0.001772537142857	0.001880304285714	-0.000185362857143	0.002761645714286	0.002468648571429	0.000790311428571	0.00062209	0.00248512	0.000528228571429	0.0016347	0.001277917142857	0.003162457142857	0.001744027142857	0.00096959	0.001572798571429	0.002032085714286	0.002079802857143	0.002347225714286	0.000538122857143	0.00116141	0.001532432857143	0.001946124285714	0.002554991428571	0.0021337	7.88928571428572E-05	-0.000291494285714	0.001929191428571	0.000941684285714	0.001424028571429	-0.001023732857143	0.000422061428571	0.002072298571429	-0.000568014285714	0.000525101428571	0.00354785	0.000302902857143	-0.000260205714286	0.001220557142857	0.00100345	0.002745968571429	0.006485905714286	0.00225382	0.001495294285714	0.001153565714286	0.010968051428572	0.014919124285714	0.016897152857143	0.01594672
1226.2623	0.002282291428571	0.000123162857143	0.002190331428571	0.000600087142857	0.001635065714286	0.001983931428571	0.001382355714286	0.000805981428571	0.002583718571429	0.002032224285714	0.001728421428571	0.001196997142857	0.002681934285714	0.001657331428571	0.002416505714286	0.001746835714286	0.002528994285714	0.001308451428571	0.002349511428571	4.22857142857147E-06	0.001750955714286	0.002941161428571	0.00174737	-0.000731161428571	-0.000633687142857	-4.87E-05	0.002850457142857	-0.004512417142857	0.001872511428571	0.0028936	0.001283765714286	0.002501278571429	0.00412742	0.002308877142857	0.000109447142857	0.004183591428571	0.00221728	-6.00542857142856E-05	0.000293631428571	-0.000429957142857	0.002421938571429	0.008305641428571	0.001811991428571	0.001815837142857	0.001337171428571	0.009372938571429	0.013161132857143	0.014562544285714	0.01562606
1307.2689	0.003804477142857	0.000336968571429	0.001135821428571	0.000949787142857	0.003201914285714	0.001022774285714	0.000673718571429	0.001766341428571	0.001157044285714	0.001219448571429	0.00158101	0.001053835714286	0.002228711428571	0.001595405714286	0.000624567142857	0.001035608571429	0.00191028	0.000660658571429	0.001912937142857	-0.000250511428571	0.001987311428571	0.001908675714286	0.00265446	-0.000115104285714	0.001597608571429	-0.000829608571429	0.001293285714286	-0.003482191428571	0.001584088571429	0.000990284285714	-5.45171428571429E-05	-0.000574068571429	0.00133773	0.001327077142857	-0.002277155714286	0.0021263	0.001880642857143	8.78285714285703E-06	0.00025832	-0.000102895714286	0.004616877142857	0.008189314285714	0.002215187142857	0.001269631428571	0.001767631428571	0.011764748571429	0.01617571	0.022141384285714	0.026945705714286
1393.6269	0.001870471428571	0.001172214285714	0.001449282857143	0.000265917142857	0.000893222857143	0.000970622857143	0.000626627142857	0.002192397142857	0.001266732857143	0.001832771428571	0.001914727142857	0.00065451	0.001337525714286	0.001937362857143	0.000857168571429	-0.00096549	0.001058672857143	0.002677947142857	0.001545407142857	-0.000982758571429	0.000269894285714	0.001816542857143	0.000920995714286	0.000891237142857	-0.00174648	-0.000515772857143	-0.003407744285714	0.000946155714286	0.002816667142857	0.00321213	-0.002276577142857	-0.000718432857143	-0.001640284285714	-2.59171428571428E-05	-0.001671935714286	-0.000712758571429	0.001214588571429	-0.00211564	-0.00048811	0.000220741428571	0.002496151428571	0.005994175714286	0.001688058571429	0.001310098571429	0.002840005714286	0.013952897142857	0.015995017142857	0.020145402857143	0.024792448571429
1485.6889	0.001589645714286	0.00130699	0.001692544285714	3.11457142857143E-05	0.000121778571429	0.003473671428571	0.000857702857143	0.002068477142857	0.00156662	0.001573472857143	0.001522712857143	0.000487437142857	0.002494592857143	0.001243514285714	0.000113928571429	3.10757142857143E-05	0.001483261428571	0.00099421	0.00252737	0.001160961428571	0.001082547142857	0.001407675714286	0.000887222857143	0.001049121428571	0.001349651428571	-0.003267618571429	-0.000472164285714	-0.000902098571429	0.002111514285714	0.003028581428571	0.001654898571429	0.00021054	0.005066648571429	-0.002989452857143	-0.000309677142857	0.003488601428571	0.000972201428571	-0.000538082857143	0.002439342857143	0.001271502857143	0.002002818571429	0.008002387142857	0.002281507142857	0.002345661428571	0.002141937142857	0.013193164285714	0.018121942857143	0.023835215714286	0.025357485714286
1583.8336	0.002264211428571	0.001385224285714	0.000853455714286	3.85271428571429E-05	0.000837445714286	0.001085232857143	0.000675577142857	0.001292971428571	0.000891681428571	0.00257071	0.001110157142857	0.001138884285714	0.002911892857143	0.001912321428571	0.000186948571429	0.000679804285714	0.002795174285714	0.000811787142857	0.002429554285714	0.001538548571429	-0.00052621	0.002161977142857	0.000658334285714	0.002420247142857	0.003029034285714	-0.003416007142857	-0.001597412857143	0.000840232857143	0.00106043	0.001039798571429	-0.000352857142857	0.000152894285714	0.00025979	-0.000509927142857	-0.00108786	0.002565938571429	0.000144484285714	-0.001059915714286	0.001428997142857	0.000268508571429	0.005394887142857	0.008206302857143	0.001398832857143	0.000700064285714	-0.0007459	0.009451928571429	0.01277655	0.015250135714286	0.014606941428572
1688.4609	0.001789947142857	9.13185714285713E-05	0.000224481428571	0.000630005714286	0.001663057142857	0.000977112857143	0.000178721428571	0.000712888571429	2.38257142857142E-05	0.001072727142857	0.000771735714286	0.000806064285714	0.001523958571429	0.000894068571429	0.000181997142857	0.00088593	0.000895691428571	0.001173748571429	0.004859241428571	0.002771464285714	0.001073381428571	0.001533324285714	0.001818912857143	0.001430987142857	0.003062382857143	-0.000562588571429	0.001774031428571	0.0015006	0.001607988571429	-0.001253895714286	-1.23885714285716E-05	0.001812327142857	0.000540474285714	0.001706744285714	0.000317234285714	0.003184095714286	0.001038637142857	-0.000831817142857	-0.001269444285714	0.001425387142857	0.00351897	0.008208221428571	0.003754861428571	0.00077626	-0.001645885714286	0.008193242857143	0.009753252857143	0.013869394285714	0.012817128571429
1800.0003	0.003080157142857	0.00124855	0.000898731428571	-0.001449657142857	0.001521491428571	0.000598017142857	0.000896052857143	0.000768942857143	0.000855177142857	0.001350591428571	0.001232432857143	0.00075579	0.002601532857143	0.000552898571429	0.001046681428571	0.001066271428571	0.00132504	0.002784701428571	0.002231545714286	0.00028359	0.000256477142857	-0.000264322857143	0.002776537142857	0.00171937	-0.00182618	-0.00748931	0.000327401428571	0.000459657142857	0.00084653	-0.000833998571429	0.000457735714286	-0.000601804285714	0.001465974285714	0.001850724285714	0.000229087142857	0.001482954285714	0.001260308571429	8.45685714285715E-05	0.000369904285714	-0.001679272857143	0.002781482857143	0.00726448	0.00112421	0.000802311428571	-0.000266201428571	0.009185128571429	0.012585652857143	0.015481117142857	0.015703115714286
[truncated: 397 more columns]
