# Supplementary material for: KiMoPack: A python Package for Kinetic Modeling of the Chemical Mechanism
Source: J Phys Chem A. 2022 Jun 14;126(25):4087–99. doi: 10.1021/acs.jpca.2c00907 (PMC9251768; doi:10.1021/acs.jpca.2c00907)
Supplement: Supplementary file 2 — jp2c00907_si_002.zip [file jp2c00907_si_002.zip › Data/Fitting-2/TA_Ru-dppz_400nm_ACN.SIA]

Time [ps]	275.0	276.0	277.0	278.0	279.0	280.0	281.0	282.0	283.0	284.0	285.0	286.0	287.0	288.0	289.0	290.0	291.0	292.0	293.0	294.0	295.0	296.0	297.0	298.0	299.0	300.0	301.0	302.0	303.0	304.0	305.0	306.0	307.0	308.0	309.0	310.0	311.0	312.0	313.0	314.0	315.0	316.0	317.0	318.0	319.0	320.0	321.0	322.0	323.0
-40.0001	-21.474836470000003	-21.474836470000003	-21.474836470000003	-21.474836470000003	-21.474836470000003	-21.474836470000003	-21.474836470000003	-21.474836470000003	-21.474836470000003	-21.474836470000003	-21.474836470000003	-21.474836470000003	-21.474836470000003	-21.474836470000003	-21.474836470000003	-21.474836470000003	-21.474836470000003	-21.474836470000003	-21.474836470000003	-21.474836470000003	-21.474836470000003	-21.474836470000003	-21.474836470000003	-21.474836470000003	-21.474836470000003	-21.474836470000003	-21.474836470000003	-21.474836470000003	-21.474836470000003	-21.474836470000003	-21.474836470000003	-19.270859648000005	-4.014546465	-0.161858334	0.027575230000000006	-0.020893566000000002	0.016388054	0.011634789000000001	0.024893827	-0.034334929	0.012156016	-0.007860989	0.020112767000000004	-0.009955032999999999	0.022288313999999997	-0.012050582	-0.002115744	-0.008131695999999999	0.00022413599999999875
-35.0001	-21.474836470000003	-21.474836470000003	-21.474836470000003	-21.474836470000003	-21.474836470000003	-21.474836470000003	-21.474836470000003	-21.474836470000003	-21.474836470000003	-21.474836470000003	-21.474836470000003	-21.474836470000003	-21.474836470000003	-21.474836470000003	-21.474836470000003	-21.474836470000003	-21.474836470000003	-21.474836470000003	-21.474836470000003	-21.474836470000003	-21.474836470000003	-21.474836470000003	-21.474836470000003	-21.474836470000003	-21.474836470000003	-21.474836470000003	-21.474836470000003	-21.474836470000003	-21.474836470000003	-21.474836470000003	-21.474836470000003	-21.474836470000003	-8.672893837999998	0.15080850600000004	-0.134363552	-0.009016490000000002	0.024600775999999998	-0.008416643000000001	-0.010733904999999998	-0.019699811	-0.004429988000000003	-0.0014357950000000006	-0.016891984	-0.010847690000000002	-0.0002191699999999998	-0.000806685	-0.002605441	-0.0064264100000000005	-0.002010537
-30.0001	-21.474836470000003	-19.288874815	-21.474836470000003	-21.474836470000003	-19.414755954000004	-21.474836470000003	-21.474836470000003	-19.416941644	-21.474836470000003	-21.474836470000003	-21.474836470000003	-21.474836470000003	-21.474836470000003	-19.440932156000002	-21.474836470000003	-17.215036676	-21.474836470000003	-21.474836470000003	-21.474836470000003	-21.474836470000003	-19.296515251000002	-21.474836470000003	-21.474836470000003	-19.229903413	-19.359925185	-21.474836470000003	-21.474836470000003	-21.474836470000003	-21.474836470000003	-21.474836470000003	-21.474836470000003	-21.474836470000003	-5.998504314	-0.309133945	0.013309219000000006	-0.084889955	0.037697682	0.0027898659999999994	0.015218926000000002	-0.022699298	-0.005159712000000002	-0.0041195780000000005	-0.013942367	-0.011038610999999999	-0.0013895230000000014	-0.0039132130000000005	-0.0010656260000000007	-0.008882892	-0.011084053
-25.0001	-19.210000755000003	-21.474836470000003	-21.474836470000003	-21.474836470000003	-17.166364151000003	-21.474836470000003	-21.474836470000003	-21.474836470000003	-19.461516655999997	-21.474836470000003	-21.474836470000003	-21.474836470000003	-21.474836470000003	-21.474836470000003	-21.474836470000003	-21.474836470000003	-21.474836470000003	-21.474836470000003	-21.474836470000003	-21.474836470000003	-21.474836470000003	-21.474836470000003	-21.474836470000003	-21.474836470000003	-21.474836470000003	-21.474836470000003	-19.398804553	-21.474836470000003	-21.474836470000003	-21.474836470000003	-21.474836470000003	-19.316045089000003	-0.38332263200000005	-2.152430646	0.007292159999999997	-0.013721727999999999	0.029179940999999997	0.067536314	-0.001172936999999999	0.0024138239999999963	0.004739163	-0.0014979070000000004	0.0019313659999999997	0.003862346	-0.0070805550000000005	-0.003648311	0.005024407	0.0018497890000000003	-0.012403443000000002
-20.0001	-21.474836470000003	-21.474836470000003	-21.474836470000003	-21.474836470000003	-19.145334257000002	-21.474836470000003	-21.474836470000003	-17.008489323	-19.267365677000004	-19.483572913	-21.474836470000003	-21.474836470000003	-21.474836470000003	-21.474836470000003	-21.474836470000003	-21.474836470000003	-21.474836470000003	-21.474836470000003	-21.474836470000003	-21.474836470000003	-21.474836470000003	-21.474836470000003	-21.474836470000003	-21.474836470000003	-19.464673508000004	-21.474836470000003	-21.474836470000003	-21.474836470000003	-19.330743302000002	-21.474836470000003	-21.474836470000003	-21.474836470000003	-4.0342626489999995	-4.473528924	0.143611858	-0.05366972999999999	0.034310163	-0.097803412	0.028427394	0.026972997999999998	-0.006404596	0.011415427000000006	0.004418134000000001	-0.001806828	0.007626908	-0.007189223999999999	-0.008713474	-0.009085287	-0.004163799000000001
-15.0001	-21.474836470000003	-21.474836470000003	-19.415240790000002	-21.474836470000003	-21.474836470000003	-19.354777877000004	-19.264866389	-21.474836470000003	-19.392017246000005	-21.474836470000003	-21.474836470000003	-21.474836470000003	-19.401822300000003	-21.474836470000003	-21.474836470000003	-21.474836470000003	-21.474836470000003	-21.474836470000003	-21.474836470000003	-21.474836470000003	-21.474836470000003	-19.253787096000003	-21.474836470000003	-21.474836470000003	-21.474836470000003	-17.291565814000002	-19.352545701	-21.474836470000003	-19.322298367000002	-19.325328361000004	-19.407529051000004	-21.474836470000003	-4.3749913629999995	0.23422782599999997	0.13522409200000002	-0.073785774	0.004361794000000002	-0.026570743	0.042293163999999994	-0.009273947	-0.006112299999999999	-0.013078490000000002	-0.001692956	-0.0025489019999999996	0.023066315999999996	-0.005034239	-0.0003247109999999997	-0.0073020870000000005	-0.003699136000000001
-10.0001	-21.474836470000003	-21.474836470000003	-21.474836470000003	-21.474836470000003	-21.474836470000003	-21.474836470000003	-21.474836470000003	-21.474836470000003	-19.280498574	-21.474836470000003	-21.474836470000003	-21.474836470000003	-19.368394898000002	-21.474836470000003	-21.474836470000003	-21.474836470000003	-21.474836470000003	-21.474836470000003	-21.474836470000003	-21.474836470000003	-21.474836470000003	-21.474836470000003	-21.474836470000003	-21.474836470000003	-21.474836470000003	-21.474836470000003	-21.474836470000003	-21.474836470000003	-21.474836470000003	-21.474836470000003	-17.150039907	-19.351396323000007	-4.429120316	-2.395759656	-0.066366971	-0.030639959999999994	0.006624441	-0.04778302600000001	0.020794173	-0.038329127000000004	-0.009149870999999999	0.007706605000000001	0.0017825330000000006	-0.010930012	0.0034374870000000004	-0.007684776	-0.002614118	-0.011056398	-0.0013744
-9.0001	-21.474836470000003	-21.474836470000003	-21.474836470000003	-21.474836470000003	-21.474836470000003	-21.474836470000003	-21.474836470000003	-21.474836470000003	-21.474836470000003	-21.474836470000003	-21.474836470000003	-21.474836470000003	-21.474836470000003	-21.474836470000003	-21.474836470000003	-21.474836470000003	-21.474836470000003	-21.474836470000003	-21.474836470000003	-21.474836470000003	-21.474836470000003	-21.474836470000003	-21.474836470000003	-21.474836470000003	-21.474836470000003	-21.474836470000003	-21.474836470000003	-21.474836470000003	-21.474836470000003	-21.474836470000003	-21.474836470000003	-21.474836470000003	-6.586659423	-2.0815602	0.010273030999999997	0.032452000999999994	0.007542252999999999	0.0028254429999999995	0.011345897999999998	-0.014636578	0.007002006	0.014371071999999999	0.002616915999999999	-0.006319071	0.013576865000000002	-0.003414012999999999	0.002614364	-0.006962969000000001	-0.00023837799999999986
-8.0001	-21.474836470000003	-21.474836470000003	-21.474836470000003	-21.474836470000003	-21.474836470000003	-21.474836470000003	-21.474836470000003	-21.474836470000003	-21.474836470000003	-21.474836470000003	-19.327573040000004	-21.474836470000003	-21.474836470000003	-21.474836470000003	-21.474836470000003	-21.474836470000003	-19.255230553	-21.474836470000003	-19.376443512	-21.474836470000003	-19.428215874	-21.474836470000003	-21.474836470000003	-21.474836470000003	-21.474836470000003	-21.474836470000003	-21.474836470000003	-21.474836470000003	-21.474836470000003	-21.474836470000003	-21.474836470000003	-21.474836470000003	-2.206626913	-2.227855863	-0.08873346	0.0036919509999999963	0.037343112	0.021561632000000004	0.012921002000000004	-0.006189422999999998	0.031218673999999995	-0.0061867649999999995	0.00013777800000000037	-0.003048756	0.019261541	-0.0012850910000000006	0.009739028	-0.006656755	0.004000992
-7.0001	-21.474836470000003	-21.474836470000003	-21.474836470000003	-21.474836470000003	-19.205881394	-21.474836470000003	-21.474836470000003	-21.474836470000003	-21.474836470000003	-21.474836470000003	-21.474836470000003	-21.474836470000003	-19.303742012000004	-21.474836470000003	-21.474836470000003	-21.474836470000003	-19.27114162	-19.391660614000006	-21.474836470000003	-21.474836470000003	-21.474836470000003	-21.474836470000003	-21.474836470000003	-21.474836470000003	-21.474836470000003	-21.474836470000003	-21.474836470000003	-21.474836470000003	-21.474836470000003	-21.474836470000003	-21.474836470000003	-21.474836470000003	-8.542767891	-4.272363734000001	0.011457286	-0.059940177000000004	0.024231205	-0.0036617720000000006	0.007617825	-0.030661467000000005	-0.013665038	-0.004215514000000001	0.0041895759999999995	-0.004586844999999999	0.0006270410000000006	-0.007444903	0.00042509999999999976	-0.007416123000000001	-0.006960657
-6.0001	-21.474836470000003	-21.474836470000003	-21.474836470000003	-21.474836470000003	-21.474836470000003	-21.474836470000003	-21.474836470000003	-21.474836470000003	-21.474836470000003	-21.474836470000003	-21.474836470000003	-21.474836470000003	-21.474836470000003	-21.474836470000003	-21.474836470000003	-21.474836470000003	-21.474836470000003	-21.474836470000003	-19.443429340000005	-19.428395666	-21.474836470000003	-21.474836470000003	-21.474836470000003	-21.474836470000003	-19.117712606000005	-21.474836470000003	-21.474836470000003	-21.474836470000003	-19.312713234	-21.474836470000003	-21.474836470000003	-21.474836470000003	-10.746628251999999	-0.30002367800000007	0.09636143900000001	0.0029621159999999994	-0.00020097400000000168	-0.0021583690000000003	0.016628981999999997	0.019211801000000004	0.0044548309999999985	-0.010328072999999997	0.0011369610000000001	0.002748603999999999	0.0012840100000000008	0.0010835060000000001	-0.0004764999999999981	0.001329376	-0.0034376909999999997
-5.0001	-19.265845211000002	-21.474836470000003	-21.474836470000003	-21.474836470000003	-21.474836470000003	-21.474836470000003	-21.474836470000003	-21.474836470000003	-19.373449047	-21.474836470000003	-21.474836470000003	-21.474836470000003	-17.079542249	-21.474836470000003	-21.474836470000003	-21.474836470000003	-21.474836470000003	-19.394065119	-21.474836470000003	-21.474836470000003	-21.474836470000003	-21.474836470000003	-21.474836470000003	-21.474836470000003	-21.474836470000003	-21.474836470000003	-21.474836470000003	-19.273699267	-21.474836470000003	-21.474836470000003	-21.474836470000003	-19.378719701000005	-2.1151559109999996	-2.182202853	0.065746368	0.040765038	0.025235758000000004	-0.01127966	0.035434477	-0.011080145000000001	0.026699515	-0.018595992	-0.0003508099999999997	0.0009787930000000015	0.011838175000000001	-0.008163796000000001	-0.0004895250000000007	-0.002714072	0.0047068729999999994
-4.0001	-21.474836470000003	-21.474836470000003	-21.474836470000003	-21.474836470000003	-21.474836470000003	-19.345127906	-21.474836470000003	-21.474836470000003	-21.474836470000003	-21.474836470000003	-21.474836470000003	-21.474836470000003	-21.474836470000003	-21.474836470000003	-21.474836470000003	-19.337376916000004	-21.474836470000003	-21.474836470000003	-21.474836470000003	-21.474836470000003	-21.474836470000003	-21.474836470000003	-21.474836470000003	-21.474836470000003	-21.474836470000003	-21.474836470000003	-21.474836470000003	-21.474836470000003	-21.474836470000003	-21.474836470000003	-21.474836470000003	-21.474836470000003	-6.309383321	-0.14619469099999996	-0.020365335999999987	0.008939294999999996	0.001688746999999996	-0.015848339	0.01481116	0.019273083000000003	-0.022083783000000003	-0.0016171090000000026	0.004794926	0.00570582	0.006904493999999999	0.004340445	0.0025160720000000003	-0.001577452	-0.007203599
-3.0001	-21.474836470000003	-21.474836470000003	-21.474836470000003	-21.474836470000003	-21.474836470000003	-21.474836470000003	-21.474836470000003	-19.13670174	-21.474836470000003	-21.474836470000003	-21.474836470000003	-21.474836470000003	-21.474836470000003	-21.474836470000003	-21.474836470000003	-21.474836470000003	-21.474836470000003	-21.474836470000003	-21.474836470000003	-19.283354179	-21.474836470000003	-21.474836470000003	-21.474836470000003	-21.474836470000003	-21.474836470000003	-21.474836470000003	-21.474836470000003	-19.258738441	-21.474836470000003	-21.474836470000003	-21.474836470000003	-19.436298085	-8.727084340999998	0.291580497	-0.05825393700000001	0.009362101000000003	-0.016772430999999994	0.011267448	0.043354189	-0.003265921000000005	-0.031566411	-0.010653268000000002	0.005112842000000001	0.015585890000000002	-0.0021394699999999992	-0.002493641	-0.0004367559999999996	0.004118269999999999	-0.004855092
-2.9001	-21.474836470000003	-21.474836470000003	-21.474836470000003	-21.474836470000003	-21.474836470000003	-21.474836470000003	-21.474836470000003	-21.474836470000003	-21.474836470000003	-21.474836470000003	-21.474836470000003	-21.474836470000003	-21.474836470000003	-21.474836470000003	-21.474836470000003	-21.474836470000003	-21.474836470000003	-21.474836470000003	-21.474836470000003	-19.264814223000002	-21.474836470000003	-21.474836470000003	-21.474836470000003	-21.474836470000003	-21.474836470000003	-21.474836470000003	-21.474836470000003	-21.474836470000003	-21.474836470000003	-21.474836470000003	-21.474836470000003	-21.474836470000003	-4.325098129	-2.363349504	0.09434165600000002	-0.053194624	-0.00013527500000000138	-0.038196566	0.014017560000000002	0.038333030000000004	-0.01626086	-0.0025570849999999993	0.0042794470000000005	0.0031903749999999996	-0.002736104	-0.0026764459999999994	0.000772925	-0.008573054	-0.010765371
-2.8001	-21.474836470000003	-21.474836470000003	-19.328875774	-21.474836470000003	-21.474836470000003	-21.474836470000003	-21.474836470000003	-21.474836470000003	-21.474836470000003	-21.474836470000003	-21.474836470000003	-21.474836470000003	-21.474836470000003	-21.474836470000003	-21.474836470000003	-21.474836470000003	-21.474836470000003	-21.474836470000003	-21.474836470000003	-21.474836470000003	-21.474836470000003	-21.474836470000003	-21.474836470000003	-21.474836470000003	-21.474836470000003	-21.474836470000003	-21.474836470000003	-21.474836470000003	-21.474836470000003	-21.474836470000003	-21.474836470000003	-21.474836470000003	-3.963296106	-0.125971405	0.050522453	0.024676415	0.061042872000000005	-0.000852441000000001	-0.013776529000000004	-0.005227996	-0.018804656	0.004661223000000001	0.00011607600000000106	-0.0034134529999999995	-0.003909735	0.00031246	-0.00020198799999999946	-0.005398024	-0.008579
-2.7001	-21.474836470000003	-19.364446602000005	-21.474836470000003	-19.182082285	-19.453191293000003	-21.474836470000003	-21.474836470000003	-19.287375368000006	-19.355753694000004	-21.474836470000003	-21.474836470000003	-21.474836470000003	-21.474836470000003	-21.474836470000003	-21.474836470000003	-21.474836470000003	-21.474836470000003	-21.474836470000003	-21.474836470000003	-21.474836470000003	-19.433815671	-19.564728416	-21.474836470000003	-21.474836470000003	-21.474836470000003	-21.474836470000003	-19.358015342000005	-21.474836470000003	-21.474836470000003	-19.355511807000006	-21.474836470000003	-21.474836470000003	-6.370440875	-1.8363153739999998	0.03418649600000001	-0.009711439999999998	0.034489011	0.0012215820000000017	0.02463468	-0.0013680740000000015	-0.007398604000000001	0.021476567	-0.014744060999999998	-0.019668940000000003	0.026841223000000004	-0.010386666999999999	-3.8276000000000106e-05	-0.009420065	-0.002130876999999999
-2.6001	-21.474836470000003	-21.474836470000003	-21.474836470000003	-21.474836470000003	-21.474836470000003	-21.474836470000003	-21.474836470000003	-21.474836470000003	-21.474836470000003	-19.355422158000003	-21.474836470000003	-21.474836470000003	-21.474836470000003	-21.474836470000003	-19.197336246000003	-21.474836470000003	-21.474836470000003	-21.474836470000003	-21.474836470000003	-21.474836470000003	-21.474836470000003	-21.474836470000003	-21.474836470000003	-21.474836470000003	-21.474836470000003	-21.474836470000003	-21.474836470000003	-21.474836470000003	-21.474836470000003	-19.260802985000005	-21.474836470000003	-21.474836470000003	-4.183592652	-2.3834666070000003	0.039529297	0.004748057999999997	0.05097689499999999	0.017748294999999997	0.043042669	-0.011201536	0.0018985410000000008	-0.007635724000000002	0.019871996	-0.0020126480000000006	0.02697311	-0.0050234730000000005	0.0048022559999999995	0.004293419999999999	0.005059341
-2.5001	-21.474836470000003	-21.474836470000003	-21.474836470000003	-21.474836470000003	-21.474836470000003	-21.474836470000003	-21.474836470000003	-21.474836470000003	-21.474836470000003	-21.474836470000003	-19.410193307000004	-21.474836470000003	-21.474836470000003	-21.474836470000003	-19.342359513	-21.474836470000003	-21.474836470000003	-21.474836470000003	-19.446045161	-21.474836470000003	-21.474836470000003	-21.474836470000003	-21.474836470000003	-21.474836470000003	-21.474836470000003	-21.474836470000003	-21.474836470000003	-21.474836470000003	-21.474836470000003	-21.474836470000003	-19.212536658000005	-19.273570861000003	-6.626557206999999	-2.3263309889999997	0.093528165	0.029603797999999997	-0.021855189999999997	-0.018464582	0.004892126000000001	-0.024082097	0.023567596000000003	0.009810585000000002	0.011527576	0.012465184999999998	0.035007197000000004	0.021943007	0.014725385999999998	0.005899962999999999	0.010850199000000001
-2.4001	-21.474836470000003	-21.474836470000003	-21.474836470000003	-21.474836470000003	-21.474836470000003	-21.474836470000003	-21.474836470000003	-21.474836470000003	-21.474836470000003	-21.474836470000003	-21.474836470000003	-21.474836470000003	-21.474836470000003	-21.474836470000003	-21.474836470000003	-21.474836470000003	-21.474836470000003	-21.474836470000003	-21.474836470000003	-21.474836470000003	-21.474836470000003	-21.474836470000003	-21.474836470000003	-21.474836470000003	-21.474836470000003	-21.474836470000003	-21.474836470000003	-21.474836470000003	-21.474836470000003	-21.474836470000003	-21.474836470000003	-19.390382351000007	-1.990738381	-0.029203089000000005	0.082188441	-0.064892289	0.024089616	-0.022088941	0.007331907999999998	-0.009155127000000002	0.017432298	0.0016094940000000002	-0.0011927279999999984	0.007237623999999998	0.03294542499999999	0.006152911	0.018106978000000003	0.013671675000000003	0.024167534999999997
-2.3001	-21.474836470000003	-21.474836470000003	-21.474836470000003	-21.474836470000003	-21.474836470000003	-21.474836470000003	-21.474836470000003	-21.474836470000003	-21.474836470000003	-21.474836470000003	-21.474836470000003	-21.474836470000003	-21.474836470000003	-21.474836470000003	-21.474836470000003	-21.474836470000003	-21.474836470000003	-21.474836470000003	-19.436038817000004	-21.474836470000003	-21.474836470000003	-21.474836470000003	-21.474836470000003	-21.474836470000003	-21.474836470000003	-21.474836470000003	-21.474836470000003	-21.474836470000003	-21.474836470000003	-21.474836470000003	-21.474836470000003	-21.474836470000003	-4.1244941079999995	0.04399929700000001	-0.0034004899999999895	0.0013479360000000005	0.01332447	-0.04007329899999999	0.02735945	-0.038109855	-0.0005232219999999978	0.020906377	0.005660613	0.019077334999999997	0.028546563999999996	0.005849764000000001	0.014178620999999999	0.004636553	0.014164587000000001
-2.2001	-21.474836470000003	-21.474836470000003	-21.474836470000003	-21.474836470000003	-21.474836470000003	-21.474836470000003	-21.474836470000003	-21.474836470000003	-21.474836470000003	-21.474836470000003	-19.331256301000003	-19.376303108000002	-21.474836470000003	-21.474836470000003	-21.474836470000003	-21.474836470000003	-21.474836470000003	-21.474836470000003	-21.474836470000003	-21.474836470000003	-21.474836470000003	-21.474836470000003	-21.474836470000003	-21.474836470000003	-21.474836470000003	-21.474836470000003	-21.474836470000003	-19.233101095000002	-21.474836470000003	-21.474836470000003	-21.474836470000003	-19.416457588999997	-2.1907430329999995	-2.006847383	0.016396770000000005	0.016437817	0.009397804999999999	-0.063362306	0.021340095999999996	-0.013173797999999995	-0.014680101000000001	0.005958456999999999	0.0038481719999999995	0.019473499000000002	0.028274445	0.015471776000000001	0.019567124999999998	0.014428569000000002	0.016725085999999993
-2.1001	-21.474836470000003	-21.474836470000003	-21.474836470000003	-21.474836470000003	-21.474836470000003	-21.474836470000003	-21.474836470000003	-21.474836470000003	-21.474836470000003	-21.474836470000003	-21.474836470000003	-21.474836470000003	-21.474836470000003	-21.474836470000003	-21.474836470000003	-21.474836470000003	-21.474836470000003	-21.474836470000003	-21.474836470000003	-21.474836470000003	-21.474836470000003	-21.474836470000003	-21.474836470000003	-21.474836470000003	-21.474836470000003	-21.474836470000003	-21.474836470000003	-21.474836470000003	-21.474836470000003	-21.474836470000003	-21.474836470000003	-21.474836470000003	-4.8306399749999995	-2.2943411260000004	0.053135165	-0.013241305000000004	0.004766419999999998	-0.010877520000000002	0.05575093900000001	-0.0007400239999999992	-0.020709243999999998	0.015815007	0.019514138	0.011917419	0.021966435000000003	0.018533953	0.024106208	0.016339366	0.01559896
-2.0001	-21.474836470000003	-21.474836470000003	-21.474836470000003	-21.474836470000003	-21.474836470000003	-21.474836470000003	-21.474836470000003	-19.613502229000005	-21.474836470000003	-21.474836470000003	-21.474836470000003	-21.474836470000003	-21.474836470000003	-21.474836470000003	-21.474836470000003	-21.474836470000003	-21.474836470000003	-21.474836470000003	-21.474836470000003	-21.474836470000003	-21.474836470000003	-21.474836470000003	-21.474836470000003	-21.474836470000003	-21.474836470000003	-21.474836470000003	-19.428819050000005	-21.474836470000003	-21.474836470000003	-21.474836470000003	-19.343264474	-21.474836470000003	-2.4152156469999997	-0.24205905	0.05230864599999999	-0.056236988	-0.01105534	0.019984244	0.011016383999999999	-0.022289810999999996	-0.014934052000000003	0.021238951	0.018083875	0.004443055000000001	0.040343669000000006	0.027955439999999998	0.023058502	0.016567252999999997	0.030331323
-1.9001	-21.474836470000003	-21.474836470000003	-21.474836470000003	-21.474836470000003	-21.474836470000003	-21.474836470000003	-21.474836470000003	-21.474836470000003	-21.474836470000003	-21.474836470000003	-21.474836470000003	-21.474836470000003	-21.474836470000003	-21.474836470000003	-21.474836470000003	-21.474836470000003	-21.474836470000003	-21.474836470000003	-21.474836470000003	-21.474836470000003	-21.474836470000003	-21.474836470000003	-21.474836470000003	-21.474836470000003	-21.474836470000003	-21.474836470000003	-21.474836470000003	-21.474836470000003	-21.474836470000003	-21.474836470000003	-21.474836470000003	-19.294437165000005	-4.427126469999999	-2.2295268649999995	-0.042414252	-0.022981832	0.024391117999999996	-0.028959405	0.015006751000000002	0.00153058	-0.017890413	0.02703759	0.020201166	0.014193675999999999	0.031706843	0.017940949	0.019203752999999997	0.026665359	0.017781936
-1.8001	-21.474836470000003	-19.216788138000005	-21.474836470000003	-21.474836470000003	-21.474836470000003	-21.474836470000003	-21.474836470000003	-21.474836470000003	-21.474836470000003	-21.474836470000003	-19.420976717000002	-19.28016942	-21.474836470000003	-21.474836470000003	-21.474836470000003	-21.474836470000003	-21.474836470000003	-21.474836470000003	-21.474836470000003	-21.474836470000003	-21.474836470000003	-19.295184025999998	-21.474836470000003	-21.474836470000003	-21.474836470000003	-21.474836470000003	-21.474836470000003	-21.474836470000003	-21.474836470000003	-21.474836470000003	-21.474836470000003	-19.436415304	-1.899411674	0.310253196	0.10600287400000001	0.0018303589999999989	0.012181414000000002	0.011336619000000001	0.010991119999999998	-0.003924868999999999	0.013319628	0.007929236000000003	0.013102971	0.023580619000000004	0.012269025	0.02271395	0.030584013000000004	0.025180056	0.019477038000000002
-1.7001	-21.474836470000003	-21.474836470000003	-21.474836470000003	-21.474836470000003	-21.474836470000003	-21.474836470000003	-21.474836470000003	-21.474836470000003	-19.322404432000003	-21.474836470000003	-21.474836470000003	-21.474836470000003	-21.474836470000003	-21.474836470000003	-21.474836470000003	-21.474836470000003	-21.474836470000003	-21.474836470000003	-21.474836470000003	-21.474836470000003	-21.474836470000003	-21.474836470000003	-21.474836470000003	-21.474836470000003	-21.474836470000003	-21.474836470000003	-21.474836470000003	-21.474836470000003	-21.474836470000003	-21.474836470000003	-21.474836470000003	-21.474836470000003	-4.599801684	-2.42596366	0.11551291	0.024073295	0.028404534	0.026229786999999994	0.012131673	0.011314786000000002	-0.010862572999999999	0.024686570999999997	0.014114617999999999	0.029156874	0.012144651999999999	0.023018691	0.029308171	0.032015792	0.014581244999999998
-1.6001	-21.474836470000003	-21.474836470000003	-21.474836470000003	-21.474836470000003	-21.474836470000003	-21.474836470000003	-21.474836470000003	-21.474836470000003	-21.474836470000003	-21.474836470000003	-21.474836470000003	-21.474836470000003	-21.474836470000003	-21.474836470000003	-21.474836470000003	-21.474836470000003	-19.305745252999998	-21.474836470000003	-21.474836470000003	-21.474836470000003	-21.474836470000003	-21.474836470000003	-21.474836470000003	-21.474836470000003	-21.474836470000003	-21.474836470000003	-21.474836470000003	-21.474836470000003	-21.474836470000003	-21.474836470000003	-21.474836470000003	-21.474836470000003	-8.67786251	-2.24072132	0.051521919999999985	-0.067553522	0.01120751	0.017505428	0.025556818999999998	-0.006708640999999999	-0.010366524999999998	0.004148084999999999	0.014823972	0.02876439	0.011293067	0.032475386	0.026464432	0.025615739	0.017425905
-1.5001	-21.474836470000003	-21.474836470000003	-21.474836470000003	-21.474836470000003	-21.474836470000003	-21.474836470000003	-21.474836470000003	-21.474836470000003	-21.474836470000003	-21.474836470000003	-21.474836470000003	-21.474836470000003	-21.474836470000003	-21.474836470000003	-21.474836470000003	-21.474836470000003	-21.474836470000003	-21.474836470000003	-21.474836470000003	-21.474836470000003	-21.474836470000003	-21.474836470000003	-21.474836470000003	-21.474836470000003	-19.299700741000002	-21.474836470000003	-21.474836470000003	-21.474836470000003	-19.266187425000005	-21.474836470000003	-21.474836470000003	-21.474836470000003	-8.427866365	-2.112011184	0.0029548340000000034	-0.059243097	0.05152281700000001	-0.015792046000000004	0.023375468	0.024407669	-0.0029707059999999996	0.010476089999999999	0.017152867	0.035347712999999996	0.027179342000000002	0.025191832999999997	0.034421246	0.02239612	0.024004479000000002
-1.4001	-21.474836470000003	-21.474836470000003	-21.474836470000003	-21.474836470000003	-21.474836470000003	-21.474836470000003	-21.474836470000003	-21.474836470000003	-21.474836470000003	-21.474836470000003	-21.474836470000003	-21.474836470000003	-21.474836470000003	-21.474836470000003	-21.474836470000003	-21.474836470000003	-21.474836470000003	-21.474836470000003	-21.474836470000003	-21.474836470000003	-21.474836470000003	-21.474836470000003	-21.474836470000003	-21.474836470000003	-21.474836470000003	-21.474836470000003	-21.474836470000003	-21.474836470000003	-21.474836470000003	-21.474836470000003	-21.474836470000003	-21.474836470000003	-3.8986875509999996	0.05764834300000003	0.023745841	0.063058353	0.014652950000000001	-0.033663692	0.041505895	-0.0018040120000000007	0.0009767610000000003	-0.00042052699999999926	0.012647683999999998	0.019195494	0.03560118799999999	0.021676333	0.030692651000000005	0.019247702	0.01559701
-1.3001	-21.474836470000003	-21.474836470000003	-21.474836470000003	-21.474836470000003	-21.474836470000003	-21.474836470000003	-21.474836470000003	-21.474836470000003	-21.474836470000003	-21.474836470000003	-21.474836470000003	-21.474836470000003	-21.474836470000003	-21.474836470000003	-21.474836470000003	-21.474836470000003	-21.474836470000003	-21.474836470000003	-21.474836470000003	-21.474836470000003	-21.474836470000003	-21.474836470000003	-21.474836470000003	-21.474836470000003	-21.474836470000003	-21.474836470000003	-21.474836470000003	-21.474836470000003	-21.474836470000003	-21.474836470000003	-21.474836470000003	-21.474836470000003	-8.517989747	-2.163093372	-0.042661252	-0.011464106999999998	0.001126296000000003	0.008644375	0.032162068	0.00024088800000000022	-0.004356671999999999	0.009166427	0.022566868	0.027717888000000003	0.033083588	0.023031306	0.025039910000000005	0.021382434999999998	0.023702529
-1.2001	-21.474836470000003	-21.474836470000003	-21.474836470000003	-21.474836470000003	-21.474836470000003	-21.474836470000003	-21.474836470000003	-21.474836470000003	-21.474836470000003	-21.474836470000003	-21.474836470000003	-21.474836470000003	-21.474836470000003	-21.474836470000003	-21.474836470000003	-21.474836470000003	-21.474836470000003	-21.474836470000003	-21.474836470000003	-21.474836470000003	-21.474836470000003	-21.474836470000003	-21.474836470000003	-21.474836470000003	-21.474836470000003	-21.474836470000003	-21.474836470000003	-21.474836470000003	-21.474836470000003	-21.474836470000003	-21.474836470000003	-21.474836470000003	-6.289332164	-2.167205237	0.038065818	-0.028879708999999996	0.007342962	0.007474788000000001	0.013752117	-0.005640831000000001	0.030398522999999993	0.013018589	0.023049981000000004	0.023094183	0.035014932000000006	0.016571509999999998	0.027905895999999996	0.026845385	0.027011662000000002
-1.1001	-21.474836470000003	-21.474836470000003	-21.474836470000003	-21.474836470000003	-21.474836470000003	-21.474836470000003	-21.474836470000003	-21.474836470000003	-21.474836470000003	-21.474836470000003	-21.474836470000003	-21.474836470000003	-21.474836470000003	-21.474836470000003	-19.280038868000002	-21.474836470000003	-21.474836470000003	-21.474836470000003	-21.474836470000003	-21.474836470000003	-21.474836470000003	-21.474836470000003	-21.474836470000003	-21.474836470000003	-21.474836470000003	-21.474836470000003	-21.474836470000003	-21.474836470000003	-21.474836470000003	-21.474836470000003	-21.474836470000003	-21.474836470000003	-2.088122479	-0.03802934100000003	0.087963309	0.009481335999999998	0.044905641999999996	0.0011867840000000004	0.026498579	0.007223774	-0.003493142	0.024762975	0.017678648	-0.003447093000000001	0.024409906	0.02457955	0.025366212	0.023100751	0.022709534000000003
-1.0001	-21.474836470000003	-21.474836470000003	-21.474836470000003	-19.353477571999996	-19.184592284	-21.474836470000003	-21.474836470000003	-21.474836470000003	-21.474836470000003	-21.474836470000003	-21.474836470000003	-21.474836470000003	-19.293021099000004	-19.360513902999998	-19.226938654	-21.474836470000003	-21.474836470000003	-21.474836470000003	-21.474836470000003	-21.474836470000003	-21.474836470000003	-21.474836470000003	-21.474836470000003	-21.474836470000003	-21.474836470000003	-21.474836470000003	-21.474836470000003	-21.474836470000003	-21.474836470000003	-21.474836470000003	-21.474836470000003	-21.474836470000003	-10.615051341	-6.5316990090000004	0.092215378	0.017700269999999997	-0.006784261	-0.018838184	0.016752259999999998	-0.008620622999999996	-0.0004129909999999987	0.011182982999999997	0.013413139	0.009689629	0.02903638	0.023827747	0.030113657999999998	0.028462028	0.024113545
-0.9501	-21.474836470000003	-21.474836470000003	-21.474836470000003	-21.474836470000003	-21.474836470000003	-21.474836470000003	-21.474836470000003	-21.474836470000003	-21.474836470000003	-21.474836470000003	-21.474836470000003	-21.474836470000003	-21.474836470000003	-21.474836470000003	-21.474836470000003	-21.474836470000003	-21.474836470000003	-21.474836470000003	-21.474836470000003	-21.474836470000003	-21.474836470000003	-21.474836470000003	-21.474836470000003	-21.474836470000003	-21.474836470000003	-21.474836470000003	-21.474836470000003	-21.474836470000003	-21.474836470000003	-21.474836470000003	-21.474836470000003	-21.474836470000003	-12.916086267	0.02390344000000002	0.06027872999999999	-0.018068576999999995	0.029744991000000005	-0.019795364000000003	0.04782327399999999	0.0017221040000000025	0.008109513	0.0071774000000000004	0.008672830000000001	0.006188877	0.03342064899999999	0.021543641	0.027485373	0.017814282	0.023088473999999998
-0.9001	-21.474836470000003	-21.474836470000003	-21.474836470000003	-21.474836470000003	-21.474836470000003	-21.474836470000003	-21.474836470000003	-21.474836470000003	-21.474836470000003	-21.474836470000003	-21.474836470000003	-21.474836470000003	-21.474836470000003	-21.474836470000003	-21.474836470000003	-21.474836470000003	-21.474836470000003	-21.474836470000003	-21.474836470000003	-21.474836470000003	-19.186499609000002	-21.474836470000003	-21.474836470000003	-21.474836470000003	-21.474836470000003	-21.474836470000003	-21.474836470000003	-19.372858406000006	-21.474836470000003	-21.474836470000003	-21.474836470000003	-21.474836470000003	-3.9208246169999996	0.28221225499999997	0.05947531699999999	-0.06865079500000001	-0.0019119580000000005	-0.004559471	0.008870601999999998	-0.017906484999999996	0.000377977000000001	0.0010251209999999993	-0.0006302050000000005	0.027384030999999996	0.013168269	0.024034783999999997	0.028387434999999996	0.025653453000000003	0.019865032999999997
-0.8501	-21.474836470000003	-21.474836470000003	-21.474836470000003	-21.474836470000003	-21.474836470000003	-19.084434761	-19.41717859	-19.343473118	-21.474836470000003	-21.474836470000003	-21.474836470000003	-21.474836470000003	-21.474836470000003	-21.474836470000003	-19.151049125999997	-21.474836470000003	-21.474836470000003	-19.302839969	-21.474836470000003	-21.474836470000003	-21.474836470000003	-21.474836470000003	-21.474836470000003	-21.474836470000003	-21.474836470000003	-21.474836470000003	-21.474836470000003	-21.474836470000003	-21.474836470000003	-21.474836470000003	-21.474836470000003	-21.474836470000003	-6.51610889	-1.6973463739999997	0.061351507000000007	0.027883451000000004	-0.021037033000000004	0.0013758310000000023	0.017346702	-0.018212309	-0.019822274	0.022615667	0.023900286	0.033583031	0.011221519999999995	0.037467107	0.02723948	0.024296896000000002	0.014174951
-0.8001	-19.253347046000005	-21.474836470000003	-21.474836470000003	-19.438115872000004	-21.474836470000003	-21.474836470000003	-21.474836470000003	-21.474836470000003	-21.474836470000003	-21.474836470000003	-21.474836470000003	-21.474836470000003	-21.474836470000003	-21.474836470000003	-21.474836470000003	-21.474836470000003	-21.474836470000003	-21.474836470000003	-21.474836470000003	-19.261775024000002	-21.474836470000003	-21.474836470000003	-21.474836470000003	-21.474836470000003	-21.474836470000003	-21.474836470000003	-21.474836470000003	-19.342030437	-21.474836470000003	-21.474836470000003	-21.474836470000003	-21.474836470000003	-6.6527707750000005	-2.406644069	0.04512636599999999	-0.0009318270000000025	-0.009689092	0.003118452000000002	0.039741504000000004	-0.008251392999999997	-0.0037478719999999984	0.034247365999999994	0.007214280000000001	0.01875767	0.021946829000000005	0.027356788	0.035168376	0.023408228999999996	0.021996886
-0.7501	-19.386906643000003	-21.474836470000003	-21.474836470000003	-21.474836470000003	-21.474836470000003	-21.474836470000003	-21.474836470000003	-21.474836470000003	-21.474836470000003	-21.474836470000003	-21.474836470000003	-21.474836470000003	-21.474836470000003	-21.474836470000003	-21.474836470000003	-21.474836470000003	-19.266275765000007	-21.474836470000003	-19.320097509000004	-21.474836470000003	-21.474836470000003	-21.474836470000003	-21.474836470000003	-21.474836470000003	-21.474836470000003	-21.474836470000003	-21.474836470000003	-21.474836470000003	-21.474836470000003	-21.474836470000003	-21.474836470000003	-19.319366967	-4.013193165	-2.126788976	0.08286083800000002	0.06747757200000001	0.008512400000000005	-0.0005103220000000026	0.025345251000000003	-0.006690125000000001	0.026740669	0.018660742	0.0032586389999999994	0.02407814	0.018814956	0.026511392	0.029892043	0.024800579	0.020144217
-0.7001	-21.474836470000003	-21.474836470000003	-21.474836470000003	-21.474836470000003	-21.474836470000003	-21.474836470000003	-21.474836470000003	-21.474836470000003	-21.474836470000003	-21.474836470000003	-21.474836470000003	-21.474836470000003	-21.474836470000003	-21.474836470000003	-21.474836470000003	-21.474836470000003	-17.188372464000004	-21.474836470000003	-21.474836470000003	-21.474836470000003	-21.474836470000003	-21.474836470000003	-21.474836470000003	-21.474836470000003	-19.414335175	-21.474836470000003	-21.474836470000003	-21.474836470000003	-21.474836470000003	-17.512099886999998	-21.474836470000003	-21.474836470000003	-2.305463341	-0.02648137799999999	-0.09018137999999999	0.06134099900000001	0.014665656000000003	-0.005928008000000001	0.012481095	0.0020079379999999995	-0.012405726	0.012707035	0.009623572999999998	0.015843340999999997	0.02146003500000001	0.030725688000000008	0.034059292000000005	0.025992684	0.020059390000000003
-0.6501	-21.474836470000003	-21.474836470000003	-21.474836470000003	-21.474836470000003	-21.474836470000003	-21.474836470000003	-21.474836470000003	-21.474836470000003	-21.474836470000003	-21.474836470000003	-21.474836470000003	-21.474836470000003	-21.474836470000003	-21.474836470000003	-21.474836470000003	-21.474836470000003	-21.474836470000003	-21.474836470000003	-21.474836470000003	-21.474836470000003	-21.474836470000003	-21.474836470000003	-21.474836470000003	-21.474836470000003	-21.474836470000003	-21.474836470000003	-21.474836470000003	-21.474836470000003	-21.474836470000003	-21.474836470000003	-21.474836470000003	-21.474836470000003	0.09332209299999997	-6.118045261	0.02169468900000001	0.0026546899999999986	-0.030172758	-0.049298409	0.031497438	-0.010153307999999996	0.005408805999999999	0.006372172000000001	0.025595066	0.0045129029999999995	0.028294877999999996	0.022378072	0.026259606999999997	0.028672433000000004	0.031237282000000005
-0.6001	-21.474836470000003	-21.474836470000003	-21.474836470000003	-21.474836470000003	-21.474836470000003	-21.474836470000003	-21.474836470000003	-21.474836470000003	-21.474836470000003	-21.474836470000003	-21.474836470000003	-21.474836470000003	-21.474836470000003	-21.474836470000003	-21.474836470000003	-21.474836470000003	-21.474836470000003	-19.244901521000003	-21.474836470000003	-21.474836470000003	-21.474836470000003	-21.474836470000003	-21.474836470000003	-21.474836470000003	-21.474836470000003	-21.474836470000003	-21.474836470000003	-21.474836470000003	-21.474836470000003	-21.474836470000003	-21.474836470000003	-21.474836470000003	-6.5415518210000005	0.0035706440000000243	-0.119844433	-0.043866052	0.010246587	-0.00566679	0.002845829999999998	-0.016537919	0.030296670999999997	0.015414416	0.011415973000000001	0.015423298000000002	0.031627189	0.017149511	0.028290774999999997	0.026060829	0.02477643
-0.5501	-21.474836470000003	-21.474836470000003	-21.474836470000003	-21.474836470000003	-21.474836470000003	-21.474836470000003	-21.474836470000003	-21.474836470000003	-21.474836470000003	-21.474836470000003	-21.474836470000003	-21.474836470000003	-21.474836470000003	-21.474836470000003	-21.474836470000003	-21.474836470000003	-21.474836470000003	-21.474836470000003	-21.474836470000003	-21.474836470000003	-21.474836470000003	-21.474836470000003	-21.474836470000003	-21.474836470000003	-21.474836470000003	-21.474836470000003	-21.474836470000003	-21.474836470000003	-21.474836470000003	-21.474836470000003	-21.474836470000003	-21.474836470000003	-0.4250478310000001	-0.100955328	-0.065136212	0.007600763999999996	0.010804596999999999	-0.027785753000000003	0.0017060519999999996	-0.012163676000000002	-0.021504362	0.019671163999999998	0.004642925000000002	0.04952375	0.011436745	0.016521449	0.034338254	0.02859463	0.01442426
-0.5001	-21.474836470000003	-21.474836470000003	-21.474836470000003	-21.474836470000003	-21.474836470000003	-21.474836470000003	-19.397909005000002	-21.474836470000003	-21.474836470000003	-21.474836470000003	-21.474836470000003	-21.474836470000003	-21.474836470000003	-21.474836470000003	-21.474836470000003	-21.474836470000003	-21.474836470000003	-21.474836470000003	-21.474836470000003	-21.474836470000003	-19.231796933	-21.474836470000003	-21.474836470000003	-21.474836470000003	-21.474836470000003	-21.474836470000003	-21.474836470000003	-21.474836470000003	-19.238513292	-21.474836470000003	-21.474836470000003	-21.474836470000003	-8.814512692000001	0.286096314	0.027068477	-0.042775837000000004	0.007105027000000002	-0.0011978910000000024	0.019355158	0.0054980299999999975	0.01819734	-0.0024554139999999986	0.004754382999999999	0.013532614000000002	0.032617839	0.015603598	0.027283741000000007	0.028377997999999998	0.022785087
-0.4501	-21.474836470000003	-21.474836470000003	-21.474836470000003	-21.474836470000003	-21.474836470000003	-21.474836470000003	-21.474836470000003	-21.474836470000003	-21.474836470000003	-21.474836470000003	-21.474836470000003	-21.474836470000003	-21.474836470000003	-19.268270071	-21.474836470000003	-21.474836470000003	-21.474836470000003	-21.474836470000003	-21.474836470000003	-21.474836470000003	-21.474836470000003	-21.474836470000003	-21.474836470000003	-21.474836470000003	-21.474836470000003	-21.474836470000003	-21.474836470000003	-21.474836470000003	-21.474836470000003	-21.474836470000003	-21.474836470000003	-21.474836470000003	-8.685562989000001	0.14425037899999998	-0.05905628299999999	-0.01682893	-0.03356402	0.0020359779999999995	0.035723843	-0.020011374	-0.008845176	0.021471716	0.020568642	0.019844207	0.03170714	0.028236345000000003	0.022513757000000002	0.021950729000000002	0.019500359000000002
-0.4001	-21.474836470000003	-21.474836470000003	-21.474836470000003	-21.474836470000003	-21.474836470000003	-21.474836470000003	-21.474836470000003	-21.474836470000003	-21.474836470000003	-21.474836470000003	-21.474836470000003	-21.474836470000003	-21.474836470000003	-21.474836470000003	-21.474836470000003	-21.474836470000003	-21.474836470000003	-19.393587453000002	-21.474836470000003	-21.474836470000003	-21.474836470000003	-21.474836470000003	-19.471311737	-21.474836470000003	-19.320812092000004	-21.474836470000003	-21.474836470000003	-21.474836470000003	-21.474836470000003	-21.474836470000003	-21.474836470000003	-19.353869031000006	-6.646238409	-1.9732106769999997	0.0057026709999999925	-8.872299999999958e-05	0.003948970999999997	0.011020623000000002	0.033103143	0.00045791300000000006	-0.010867531	0.016625243	0.019839111	0.027577106999999997	0.021293324	0.028220322000000003	0.030752126	0.023583845	0.016486375
-0.3501	-21.474836470000003	-21.474836470000003	-21.474836470000003	-21.474836470000003	-21.474836470000003	-21.474836470000003	-21.474836470000003	-21.474836470000003	-21.474836470000003	-21.474836470000003	-21.474836470000003	-21.474836470000003	-21.474836470000003	-21.474836470000003	-21.474836470000003	-21.474836470000003	-21.474836470000003	-21.474836470000003	-21.474836470000003	-21.474836470000003	-21.474836470000003	-21.474836470000003	-21.474836470000003	-21.474836470000003	-21.474836470000003	-21.474836470000003	-21.474836470000003	-21.474836470000003	-21.474836470000003	-21.474836470000003	-19.491876937	-21.474836470000003	-8.734775248	-2.463141091	-0.020542863	-0.015254701999999998	0.003293545000000001	-0.031352169000000006	0.04702097999999999	0.015987635000000007	-0.012625449	0.018217460999999997	0.025463802	0.023162745	0.030482441	0.022207711999999998	0.028808418999999995	0.028178303	0.018207318
-0.3001	-21.474836470000003	-19.35439514	-21.474836470000003	-19.290574164000002	-21.474836470000003	-21.474836470000003	-21.474836470000003	-21.474836470000003	-21.474836470000003	-21.474836470000003	-21.474836470000003	-21.474836470000003	-19.329089093000004	-21.474836470000003	-21.474836470000003	-21.474836470000003	-21.474836470000003	-21.474836470000003	-21.474836470000003	-21.474836470000003	-21.474836470000003	-21.474836470000003	-21.474836470000003	-21.474836470000003	-19.324023020000006	-21.474836470000003	-21.474836470000003	-21.474836470000003	-21.474836470000003	-19.208174957	-19.295413617	-21.474836470000003	-4.466674295	-2.1437898570000002	0.028226529	-0.010904434999999995	-0.021323677000000006	-0.016564179000000005	0.033434173	-0.0027309050000000022	0.003407757000000001	0.017360025	0.018676435999999998	0.034847235	0.012577304999999997	0.035075441	0.028565082999999998	0.023352323	0.019865459999999998
-0.2501	-21.474836470000003	-21.474836470000003	-19.255700279000003	-21.474836470000003	-21.474836470000003	-21.474836470000003	-21.474836470000003	-21.474836470000003	-21.474836470000003	-17.070614236	-21.474836470000003	-21.474836470000003	-21.474836470000003	-21.474836470000003	-21.474836470000003	-21.474836470000003	-21.474836470000003	-21.474836470000003	-21.474836470000003	-21.474836470000003	-21.474836470000003	-19.202906228	-21.474836470000003	-21.474836470000003	-21.474836470000003	-21.474836470000003	-21.474836470000003	-21.474836470000003	-21.474836470000003	-21.474836470000003	-19.356112827000004	-21.474836470000003	-2.094952994	0.050527867999999976	-0.08096829999999999	-0.0375823	0.018793751	0.027072674	0.025221768999999998	-0.019847965000000002	0.018993212	0.03316105800000001	0.006619302999999998	0.018012679999999996	0.033619278	0.027563156000000005	0.026028468	0.020983638	0.03147943599999999
-0.2001	-21.474836470000003	-21.474836470000003	-21.474836470000003	-21.474836470000003	-21.474836470000003	-21.474836470000003	-21.474836470000003	-21.474836470000003	-21.474836470000003	-21.474836470000003	-21.474836470000003	-21.474836470000003	-21.474836470000003	-21.474836470000003	-21.474836470000003	-21.474836470000003	-21.474836470000003	-21.474836470000003	-19.301870735000005	-21.474836470000003	-21.474836470000003	-21.474836470000003	-21.474836470000003	-21.474836470000003	-21.474836470000003	-21.474836470000003	-21.474836470000003	-21.474836470000003	-21.474836470000003	-21.474836470000003	-21.474836470000003	-21.474836470000003	-4.3896214790000005	-1.6515173930000002	0.055312985000000016	-0.036228091999999996	0.009598259999999997	-0.007601862000000001	-0.004582496999999998	-0.021630928	0.009509660999999999	0.012616364	0.009769249999999998	0.029623713000000003	0.009191613999999999	0.036077865	0.028862059000000002	0.028866272999999998	0.024987297
-0.1501	-19.389879687	-21.474836470000003	-21.474836470000003	-21.474836470000003	-21.474836470000003	-21.474836470000003	-21.474836470000003	-21.474836470000003	-21.474836470000003	-21.474836470000003	-21.474836470000003	-21.474836470000003	-21.474836470000003	-21.474836470000003	-21.474836470000003	-21.474836470000003	-21.474836470000003	-21.474836470000003	-21.474836470000003	-21.474836470000003	-21.474836470000003	-21.474836470000003	-21.474836470000003	-21.474836470000003	-21.474836470000003	-21.474836470000003	-21.474836470000003	-21.474836470000003	-21.474836470000003	-21.474836470000003	-19.26553895	-19.236250992000002	-4.907229722999999	-4.440469367	0.015757514000000004	0.0364704	0.013852183	0.004550224000000001	0.01868074	0.0027061630000000006	0.008253658	0.010331929999999998	0.031079944999999998	0.026691913000000005	0.018637810000000005	0.019110573	0.034833338000000005	0.027511792	0.016928542
-0.1001	-21.474836470000003	-21.474836470000003	-21.474836470000003	-21.474836470000003	-21.474836470000003	-21.474836470000003	-21.474836470000003	-21.474836470000003	-21.474836470000003	-21.474836470000003	-21.474836470000003	-21.474836470000003	-21.474836470000003	-21.474836470000003	-21.474836470000003	-21.474836470000003	-21.474836470000003	-21.474836470000003	-21.474836470000003	-21.474836470000003	-21.474836470000003	-21.474836470000003	-21.474836470000003	-21.474836470000003	-21.474836470000003	-21.474836470000003	-21.474836470000003	-21.474836470000003	-21.474836470000003	-21.474836470000003	-21.474836470000003	-19.407616885000003	-2.275797883	-2.1772197899999997	-0.06354578799999999	-0.0061627620000000004	0.009609294999999999	-0.020621582000000003	0.012069346	-0.021106510000000002	-0.001838469	0.03004735	0.013636564	0.007355603	0.03559997	0.024474968	0.031012911000000004	0.025206247999999997	0.031771467000000005
-0.0501	-21.474836470000003	-21.474836470000003	-19.462853885999998	-19.341895567	-21.474836470000003	-21.474836470000003	-19.254353954	-21.474836470000003	-21.474836470000003	-21.474836470000003	-21.474836470000003	-21.474836470000003	-21.474836470000003	-21.474836470000003	-19.15307125	-21.474836470000003	-21.474836470000003	-21.474836470000003	-19.449173881	-21.474836470000003	-21.474836470000003	-21.474836470000003	-21.474836470000003	-21.474836470000003	-21.474836470000003	-21.474836470000003	-21.474836470000003	-21.474836470000003	-21.474836470000003	-21.474836470000003	-21.474836470000003	-19.399978818	-3.8559354609999987	0.011245483999999991	0.08958390999999999	-0.005662755000000004	0.017488298999999995	-0.0068321719999999975	0.035871575	-0.009511114000000001	0.015747321	0.020603656	0.009266983000000001	0.01172787	0.038215347999999996	0.024015028	0.02712423	0.020130736	0.033374587
-0.0001	-21.474836470000003	-21.474836470000003	-19.488118030000003	-21.474836470000003	-21.474836470000003	-21.474836470000003	-19.490748764000006	-21.474836470000003	-21.474836470000003	-21.474836470000003	-21.474836470000003	-21.474836470000003	-19.246500195000003	-19.431109883000005	-21.474836470000003	-21.474836470000003	-21.474836470000003	-21.474836470000003	-19.522671939000002	-21.474836470000003	-21.474836470000003	-19.266288508000002	-21.474836470000003	-21.474836470000003	-21.474836470000003	-19.217852772000004	-21.474836470000003	-21.474836470000003	-21.474836470000003	-21.474836470000003	-19.417827268000003	-21.474836470000003	-12.769127581	-1.9162852229999998	0.162269402	0.025541179999999997	0.0015172840000000003	0.010431355999999998	0.017588028	-0.019956886999999996	0.014739545999999997	0.004694358000000001	0.0020295140000000005	0.015207824	0.034029315000000004	0.020613769	0.031416329	0.025433361999999998	0.023856665
0.0499	-21.474836470000003	-21.474836470000003	-21.474836470000003	-21.474836470000003	-21.474836470000003	-21.474836470000003	-21.474836470000003	-21.474836470000003	-21.474836470000003	-21.474836470000003	-21.474836470000003	-21.474836470000003	-21.474836470000003	-21.474836470000003	-21.474836470000003	-19.450426747	-21.474836470000003	-21.474836470000003	-21.474836470000003	-21.474836470000003	-21.474836470000003	-19.442463030000003	-21.474836470000003	-21.474836470000003	-21.474836470000003	-21.474836470000003	-21.474836470000003	-21.474836470000003	-21.474836470000003	-21.474836470000003	-19.502726341000002	-19.337045502000002	-4.130753733000001	-0.278961902	0.13122376100000002	0.029424085000000006	0.036682502000000006	-0.0032943880000000023	0.022641567	-0.010856051	-0.023136428999999997	0.018922449	0.028306114	0.022049657	0.024513966999999998	0.023494005000000002	0.021550954	0.030020493999999998	0.025112676
0.0999	-21.474836470000003	-21.474836470000003	-21.474836470000003	-21.474836470000003	-21.474836470000003	-21.474836470000003	-21.474836470000003	-21.474836470000003	-21.474836470000003	-21.474836470000003	-19.295403225	-21.474836470000003	-21.474836470000003	-21.474836470000003	-21.474836470000003	-21.474836470000003	-21.474836470000003	-21.474836470000003	-21.474836470000003	-21.474836470000003	-21.474836470000003	-21.474836470000003	-21.474836470000003	-21.474836470000003	-21.474836470000003	-21.474836470000003	-21.474836470000003	-21.474836470000003	-21.474836470000003	-21.474836470000003	-21.474836470000003	-21.474836470000003	-6.200361260999999	-2.119662235	0.031013544999999997	-0.049435631	-0.012903671000000002	0.016079055	0.015162756999999995	0.0031041979999999994	0.015463558999999998	0.018250449999999998	0.013893601000000002	0.005015450999999999	0.03276994500000001	0.020197159	0.026229427	0.02246209	0.026487262999999994
0.1499	-21.474836470000003	-21.474836470000003	-21.474836470000003	-21.474836470000003	-21.474836470000003	-21.474836470000003	-21.474836470000003	-21.474836470000003	-21.474836470000003	-21.474836470000003	-21.474836470000003	-21.474836470000003	-21.474836470000003	-21.474836470000003	-21.474836470000003	-21.474836470000003	-21.474836470000003	-21.474836470000003	-21.474836470000003	-21.474836470000003	-21.474836470000003	-21.474836470000003	-21.474836470000003	-21.474836470000003	-21.474836470000003	-19.406168498000003	-21.474836470000003	-21.474836470000003	-21.474836470000003	-21.474836470000003	-21.474836470000003	-21.474836470000003	-4.285176990000001	-4.044951408	0.045081199	-0.003082827999999997	0.07085354	-0.06314044099999998	0.018931042000000002	-0.015607673000000008	-0.0036089510000000013	0.004778215000000001	0.013462927999999999	0.019928016	0.022733976999999995	0.021128374999999998	0.027973096999999995	0.027184131	0.020470356
0.1999	-21.474836470000003	-21.474836470000003	-21.474836470000003	-21.474836470000003	-21.474836470000003	-21.474836470000003	-21.474836470000003	-21.474836470000003	-21.474836470000003	-21.474836470000003	-19.149084414000004	-21.474836470000003	-21.474836470000003	-21.474836470000003	-21.474836470000003	-21.474836470000003	-21.474836470000003	-21.474836470000003	-21.474836470000003	-21.474836470000003	-21.474836470000003	-21.474836470000003	-21.474836470000003	-21.474836470000003	-19.317237802000005	-21.474836470000003	-21.474836470000003	-21.474836470000003	-21.474836470000003	-21.474836470000003	-21.474836470000003	-21.474836470000003	-8.583109697	0.09661789	-0.034073103999999986	-0.0032035629999999982	-0.014890897	0.018629105	0.035222673999999995	-0.04041560599999999	0.010845602	0.018552962	0.023141003	0.029706354999999997	0.021476284999999998	0.037832096	0.029004554	0.031466238	0.024181506000000002
0.2499	-21.474836470000003	-21.474836470000003	-21.474836470000003	-21.474836470000003	-21.474836470000003	-21.474836470000003	-21.474836470000003	-21.474836470000003	-21.474836470000003	-21.474836470000003	-21.474836470000003	-21.474836470000003	-21.474836470000003	-21.474836470000003	-21.474836470000003	-21.474836470000003	-21.474836470000003	-21.474836470000003	-21.474836470000003	-21.474836470000003	-21.474836470000003	-21.474836470000003	-21.474836470000003	-21.474836470000003	-21.474836470000003	-21.474836470000003	-21.474836470000003	-21.474836470000003	-21.474836470000003	-21.474836470000003	-21.474836470000003	-19.141425742000003	-4.429747338	-2.56784641	0.06800113100000002	0.08905534000000001	0.0022376549999999955	-0.0427643	0.022132948000000003	-0.014511914999999997	0.028090529000000003	0.024597656000000002	0.021748686	0.022941475	0.031990828	0.020182848000000003	0.032041085999999996	0.023323453	0.024749273999999998
0.2999	-21.474836470000003	-21.474836470000003	-21.474836470000003	-21.474836470000003	-21.474836470000003	-21.474836470000003	-21.474836470000003	-21.474836470000003	-19.426715357	-21.474836470000003	-21.474836470000003	-21.474836470000003	-21.474836470000003	-21.474836470000003	-21.474836470000003	-21.474836470000003	-21.474836470000003	-21.474836470000003	-19.223892284999998	-21.474836470000003	-21.474836470000003	-21.474836470000003	-21.474836470000003	-21.474836470000003	-21.474836470000003	-21.474836470000003	-21.474836470000003	-21.474836470000003	-19.346631829	-19.235715468000002	-21.474836470000003	-21.474836470000003	-2.072717068	0.032282292000000025	0.044092668999999994	0.027324382	-0.012501473999999999	-0.027541800000000005	-0.000691625000000001	-0.01726385	-0.003341303999999999	0.020630206999999998	0.006860608	0.018497745	0.033604172999999994	0.027643871999999996	0.030450109000000003	0.023638091000000003	0.026081924
0.3499	-21.474836470000003	-21.474836470000003	-21.474836470000003	-19.295089785000005	-21.474836470000003	-21.474836470000003	-21.474836470000003	-19.407604380000002	-21.474836470000003	-21.474836470000003	-21.474836470000003	-21.474836470000003	-21.474836470000003	-21.474836470000003	-21.474836470000003	-21.474836470000003	-21.474836470000003	-21.474836470000003	-21.474836470000003	-21.474836470000003	-21.474836470000003	-21.474836470000003	-21.474836470000003	-21.474836470000003	-21.474836470000003	-21.474836470000003	-21.474836470000003	-21.474836470000003	-21.474836470000003	-21.474836470000003	-21.474836470000003	-21.474836470000003	-6.231054519	-4.297492629999999	0.014674721000000005	-0.07569157299999998	0.025515708999999998	0.025497453999999996	0.025082847	-0.0022296110000000016	-0.002240541	0.004451222999999999	0.023941422	0.012300987	0.03704892	0.020900903000000002	0.032527827	0.018788103	0.024616898
0.3999	-21.474836470000003	-21.474836470000003	-21.474836470000003	-21.474836470000003	-21.474836470000003	-21.474836470000003	-19.280465690000007	-21.474836470000003	-21.474836470000003	-19.238159801000002	-21.474836470000003	-21.474836470000003	-21.474836470000003	-21.474836470000003	-21.474836470000003	-19.388467677000005	-21.474836470000003	-21.474836470000003	-21.474836470000003	-21.474836470000003	-21.474836470000003	-21.474836470000003	-21.474836470000003	-21.474836470000003	-21.474836470000003	-21.474836470000003	-21.474836470000003	-19.322702676000006	-21.474836470000003	-21.474836470000003	-21.474836470000003	-21.474836470000003	-1.8588911409999995	-0.187897392	0.016764388	-0.03352620599999999	0.029718509000000004	-0.003937124	0.017149819000000004	0.01348414	0.013318042999999998	0.010881358999999995	0.008775620000000001	0.012162413000000002	0.039038113	0.019069522	0.028643317999999994	0.022001305	0.026706834000000002
0.4499	-19.317762363000003	-21.474836470000003	-21.474836470000003	-21.474836470000003	-21.474836470000003	-21.474836470000003	-21.474836470000003	-21.474836470000003	-21.474836470000003	-21.474836470000003	-21.474836470000003	-21.474836470000003	-21.474836470000003	-21.474836470000003	-21.474836470000003	-21.474836470000003	-21.474836470000003	-19.264790077000004	-21.474836470000003	-21.474836470000003	-19.273488386000004	-21.474836470000003	-21.474836470000003	-21.474836470000003	-19.556292189	-21.474836470000003	-21.474836470000003	-21.474836470000003	-21.474836470000003	-19.344132605000006	-21.474836470000003	-19.375194086000004	-8.829314533	-0.304263669	-0.014309806000000003	0.047758480000000006	0.017213841	-0.017765450999999998	0.020019861	-0.010648915000000004	0.026602245999999996	0.0002480529999999995	0.012242131000000002	0.017092253	0.032022642999999996	0.030457899	0.030262688000000003	0.025956300999999998	0.023131154999999997
0.4999	-21.474836470000003	-21.474836470000003	-21.474836470000003	-21.474836470000003	-21.474836470000003	-21.474836470000003	-21.474836470000003	-21.474836470000003	-21.474836470000003	-21.474836470000003	-21.474836470000003	-21.474836470000003	-21.474836470000003	-21.474836470000003	-21.474836470000003	-21.474836470000003	-21.474836470000003	-21.474836470000003	-21.474836470000003	-21.474836470000003	-21.474836470000003	-21.474836470000003	-21.474836470000003	-21.474836470000003	-21.474836470000003	-21.474836470000003	-21.474836470000003	-21.474836470000003	-21.474836470000003	-21.474836470000003	-21.474836470000003	-19.449328364000003	-3.930803466999999	-4.220608841	0.11891206300000001	-0.009919418	0.016674771999999997	-0.012561053999999999	0.027518843999999997	-0.017567254999999997	-0.014321875000000001	0.010105905	0.024612442000000002	0.027855412000000003	0.036293136000000004	0.010817166000000001	0.027422079999999998	0.025079576	0.027931372999999992
0.5499	-21.474836470000003	-21.474836470000003	-21.474836470000003	-21.474836470000003	-21.474836470000003	-21.474836470000003	-21.474836470000003	-21.474836470000003	-19.401976771	-19.242039032	-21.474836470000003	-21.474836470000003	-21.474836470000003	-21.474836470000003	-21.474836470000003	-21.474836470000003	-21.474836470000003	-21.474836470000003	-21.474836470000003	-21.474836470000003	-21.474836470000003	-21.474836470000003	-21.474836470000003	-21.474836470000003	-21.474836470000003	-21.474836470000003	-21.474836470000003	-21.474836470000003	-21.474836470000003	-21.474836470000003	-21.474836470000003	-21.474836470000003	-8.552396568999999	-1.975262178	0.076115097	-0.031587156	0.027446045000000002	-0.004065934999999997	0.015292957000000005	0.0067282090000000015	-0.011379536	0.020469453999999998	0.013849855999999999	0.017692764	0.031010258000000002	0.023075298	0.031182024999999995	0.024748989	0.025415524000000002
0.5999	-21.474836470000003	-21.474836470000003	-21.474836470000003	-21.474836470000003	-21.474836470000003	-21.474836470000003	-21.474836470000003	-21.474836470000003	-21.474836470000003	-21.474836470000003	-19.186895932000002	-21.474836470000003	-21.474836470000003	-21.474836470000003	-21.474836470000003	-21.474836470000003	-21.474836470000003	-21.474836470000003	-21.474836470000003	-21.474836470000003	-21.474836470000003	-21.474836470000003	-21.474836470000003	-21.474836470000003	-21.474836470000003	-21.474836470000003	-21.474836470000003	-21.474836470000003	-21.474836470000003	-21.474836470000003	-21.474836470000003	-19.450358142000006	-4.0314622679999985	-0.12652664099999997	0.006464517	-0.028752608000000002	0.03516267499999999	-0.07625279099999999	0.021890371	-0.012850661	0.008749158000000002	0.0031084160000000006	0.0017226869999999999	0.016018389	0.022935753000000003	0.024023102	0.030023901000000002	0.029449842000000004	0.025282653000000006
0.6499	-21.474836470000003	-21.474836470000003	-21.474836470000003	-21.474836470000003	-21.474836470000003	-21.474836470000003	-21.474836470000003	-21.474836470000003	-21.474836470000003	-21.474836470000003	-21.474836470000003	-21.474836470000003	-21.474836470000003	-19.199281312	-19.062030066	-21.474836470000003	-21.474836470000003	-19.392564769	-21.474836470000003	-21.474836470000003	-21.474836470000003	-21.474836470000003	-21.474836470000003	-21.474836470000003	-19.105630959000003	-21.474836470000003	-21.474836470000003	-19.284347199000003	-21.474836470000003	-21.474836470000003	-21.474836470000003	-21.474836470000003	-2.587048857	0.090987857	0.064093417	-0.033769736	0.016508454000000006	0.031133411	-0.008881821	-0.007599911000000001	-0.0030965999999999993	0.022365068999999998	0.027082412	0.022054288999999998	0.03746208299999999	0.020824705	0.02561347	0.024141973	0.025220103000000004
0.6999	-21.474836470000003	-21.474836470000003	-21.474836470000003	-21.474836470000003	-21.474836470000003	-21.474836470000003	-21.474836470000003	-21.474836470000003	-21.474836470000003	-21.474836470000003	-21.474836470000003	-21.474836470000003	-21.474836470000003	-21.474836470000003	-21.474836470000003	-21.474836470000003	-21.474836470000003	-21.474836470000003	-21.474836470000003	-21.474836470000003	-21.474836470000003	-21.474836470000003	-21.474836470000003	-21.474836470000003	-21.474836470000003	-21.474836470000003	-21.474836470000003	-21.474836470000003	-21.474836470000003	-21.474836470000003	-21.474836470000003	-21.474836470000003	-0.016154237999999987	-4.291790305	-0.019222846999999998	-0.018680194999999993	-0.050694260000000005	0.007896843999999998	0.035304272	-0.006803254000000002	-0.008529717000000001	0.016188645	0.032832298999999995	0.015412608	0.012467513999999999	0.033570234	0.027964012	0.024980222	0.021668468000000003
0.7499	-21.474836470000003	-21.474836470000003	-21.474836470000003	-21.474836470000003	-19.222203542	-19.129095103000004	-21.474836470000003	-21.474836470000003	-21.474836470000003	-21.474836470000003	-21.474836470000003	-21.474836470000003	-21.474836470000003	-21.474836470000003	-21.474836470000003	-21.474836470000003	-21.474836470000003	-21.474836470000003	-21.474836470000003	-21.474836470000003	-21.474836470000003	-21.474836470000003	-21.474836470000003	-21.474836470000003	-21.474836470000003	-21.474836470000003	-21.474836470000003	-21.474836470000003	-21.474836470000003	-21.474836470000003	-21.474836470000003	-21.474836470000003	-6.368353065999999	-4.378675553	0.097920039	0.084082116	0.013140023999999995	-0.042307860999999995	0.012505650999999998	-0.024186369000000006	-0.00036203799999999856	0.002356714	0.017237156	0.021528367	0.026247927999999997	0.02295929	0.028192647999999997	0.02295605	0.024942467000000003
0.7999	-19.40274157	-21.474836470000003	-21.474836470000003	-21.474836470000003	-21.474836470000003	-21.474836470000003	-21.474836470000003	-21.474836470000003	-21.474836470000003	-21.474836470000003	-21.474836470000003	-21.474836470000003	-21.474836470000003	-21.474836470000003	-21.474836470000003	-21.474836470000003	-21.474836470000003	-21.474836470000003	-21.474836470000003	-21.474836470000003	-21.474836470000003	-21.474836470000003	-21.474836470000003	-21.474836470000003	-19.430150427	-21.474836470000003	-21.474836470000003	-21.474836470000003	-21.474836470000003	-21.474836470000003	-21.474836470000003	-21.474836470000003	-8.772067187999998	-0.37733522999999997	0.031283027000000005	-0.051816452	0.008613406000000004	0.010670965000000003	0.015006417	-0.008416134	0.00425622	0.009659734999999997	0.025420691000000002	0.030660669999999994	0.032909892	0.022123061	0.029330854	0.026552578	0.024309129
0.8499	-21.474836470000003	-21.474836470000003	-21.474836470000003	-21.474836470000003	-21.474836470000003	-21.474836470000003	-21.474836470000003	-21.474836470000003	-21.474836470000003	-21.474836470000003	-21.474836470000003	-21.474836470000003	-21.474836470000003	-21.474836470000003	-21.474836470000003	-21.474836470000003	-21.474836470000003	-21.474836470000003	-21.474836470000003	-21.474836470000003	-21.474836470000003	-21.474836470000003	-21.474836470000003	-21.474836470000003	-21.474836470000003	-21.474836470000003	-21.474836470000003	-21.474836470000003	-21.474836470000003	-21.474836470000003	-19.324394043	-21.474836470000003	-0.293744752	-2.0372775699999996	-0.025112052000000003	-0.018841612	0.026277803	-0.012868878	0.037009322	-0.032388544	0.015289110999999998	0.032127103	0.010097035	0.030302430999999998	0.032520906999999995	0.023010872999999998	0.03595914700000001	0.022279297999999996	0.020645851
0.8999	-21.474836470000003	-21.474836470000003	-19.169462384000003	-21.474836470000003	-21.474836470000003	-21.474836470000003	-19.485364128000004	-21.474836470000003	-21.474836470000003	-21.474836470000003	-21.474836470000003	-21.474836470000003	-19.323315767000004	-21.474836470000003	-21.474836470000003	-21.474836470000003	-21.474836470000003	-21.474836470000003	-21.474836470000003	-21.474836470000003	-19.280555601000003	-21.474836470000003	-21.474836470000003	-17.05745466	-21.474836470000003	-21.474836470000003	-19.319086388000006	-21.474836470000003	-19.310037654000002	-21.474836470000003	-19.281144799000003	-21.474836470000003	-6.505214815	-1.7725356570000002	-0.07070262499999999	0.042790397	-0.009921285	-0.03184860999999999	0.040201609	0.00024724099999999944	-0.003302866000000004	0.005071952999999999	0.024175942	0.02998841	0.023578886	0.028430547	0.02683063	0.029934424999999997	0.016026848
0.9499	-21.474836470000003	-21.474836470000003	-21.474836470000003	-21.474836470000003	-21.474836470000003	-21.474836470000003	-21.474836470000003	-21.474836470000003	-21.474836470000003	-21.474836470000003	-21.474836470000003	-21.474836470000003	-21.474836470000003	-21.474836470000003	-21.474836470000003	-21.474836470000003	-21.474836470000003	-21.474836470000003	-21.474836470000003	-21.474836470000003	-21.474836470000003	-21.474836470000003	-21.474836470000003	-21.474836470000003	-21.474836470000003	-21.474836470000003	-21.474836470000003	-21.474836470000003	-21.474836470000003	-21.474836470000003	-21.474836470000003	-21.474836470000003	-4.3283556459999994	0.073322658	0.15195877300000002	0.002166788999999994	-0.002092326000000001	-0.017544784	0.00015689199999999875	0.004602205999999999	0.029792329	0.00443871	0.02171666	0.022272920999999998	0.030296193	0.0249247	0.025682524	0.025585664	0.021233823
0.9999	-21.474836470000003	-21.474836470000003	-21.474836470000003	-21.474836470000003	-21.474836470000003	-21.474836470000003	-21.474836470000003	-21.474836470000003	-21.474836470000003	-21.474836470000003	-21.474836470000003	-21.474836470000003	-21.474836470000003	-21.474836470000003	-21.474836470000003	-21.474836470000003	-21.474836470000003	-21.474836470000003	-21.474836470000003	-21.474836470000003	-21.474836470000003	-21.474836470000003	-21.474836470000003	-21.474836470000003	-21.474836470000003	-21.474836470000003	-21.474836470000003	-21.474836470000003	-21.474836470000003	-21.474836470000003	-21.474836470000003	-21.474836470000003	-4.541462959999999	-2.1202565570000003	0.035094427000000004	-0.035843010999999994	0.0074600180000000006	-0.008403755000000002	0.011237066999999998	0.02085831	-0.00725865	0.007339113999999999	0.008684011	0.017612700999999998	0.035161976	0.019580119	0.024928678000000003	0.023970637999999996	0.022509866000000003
1.0999	-21.474836470000003	-21.474836470000003	-21.474836470000003	-21.474836470000003	-21.474836470000003	-21.474836470000003	-21.474836470000003	-21.474836470000003	-21.474836470000003	-21.474836470000003	-21.474836470000003	-21.474836470000003	-21.474836470000003	-21.474836470000003	-21.474836470000003	-21.474836470000003	-21.474836470000003	-21.474836470000003	-21.474836470000003	-21.474836470000003	-21.474836470000003	-21.474836470000003	-21.474836470000003	-21.474836470000003	-21.474836470000003	-21.474836470000003	-21.474836470000003	-21.474836470000003	-21.474836470000003	-21.474836470000003	-21.474836470000003	-21.474836470000003	-4.268146937	-4.245143414	-0.01835133400000001	0.0006745940000000006	0.012026484	-0.010174431999999997	0.020865770999999998	-0.009224924999999998	-0.03664571700000001	-0.0015759400000000007	0.017142313	0.025174127	0.026357784000000002	0.025220319	0.031941671000000005	0.022037769000000002	0.027814969999999994
1.1999	-21.474836470000003	-21.474836470000003	-21.474836470000003	-19.413633068000003	-21.474836470000003	-21.474836470000003	-21.474836470000003	-21.474836470000003	-21.474836470000003	-21.474836470000003	-21.474836470000003	-21.474836470000003	-21.474836470000003	-21.474836470000003	-21.474836470000003	-21.474836470000003	-21.474836470000003	-19.393759264000003	-21.474836470000003	-21.474836470000003	-21.474836470000003	-21.474836470000003	-21.474836470000003	-21.474836470000003	-21.474836470000003	-21.474836470000003	-21.474836470000003	-21.474836470000003	-21.474836470000003	-21.474836470000003	-21.474836470000003	-21.474836470000003	-4.092816891	-2.0160874820000005	0.039664859	-0.026438668	-0.021831993999999997	-0.009245505999999999	0.027986063999999998	-0.011304239999999997	-0.0026377669999999996	0.008206386999999999	0.009470776000000002	0.022099933	0.032005781	0.022667520000000003	0.030738657000000003	0.024219578	0.029009643
1.2999	-21.474836470000003	-21.474836470000003	-21.474836470000003	-21.474836470000003	-21.474836470000003	-21.474836470000003	-21.474836470000003	-21.474836470000003	-21.474836470000003	-19.362365915000005	-21.474836470000003	-21.474836470000003	-21.474836470000003	-21.474836470000003	-21.474836470000003	-21.474836470000003	-21.474836470000003	-19.259752281000004	-21.474836470000003	-21.474836470000003	-21.474836470000003	-21.474836470000003	-21.474836470000003	-21.474836470000003	-21.474836470000003	-21.474836470000003	-21.474836470000003	-21.474836470000003	-21.474836470000003	-21.474836470000003	-21.474836470000003	-21.474836470000003	-10.671512327	-2.257471647	-0.064514125	-0.044445407	-0.0046881019999999995	0.043527909	0.0009418379999999976	-0.028889261	-0.017273446	0.009817553000000001	0.028046961999999998	0.022622902	0.028639625999999994	0.028534178	0.0234796	0.026944721999999997	0.022333917000000002
1.3999	-21.474836470000003	-21.474836470000003	-19.258120472	-21.474836470000003	-21.474836470000003	-21.474836470000003	-19.317843388000007	-19.337255329	-19.362008474	-21.474836470000003	-21.474836470000003	-19.171897782000002	-19.245147104000004	-21.474836470000003	-21.474836470000003	-21.474836470000003	-21.474836470000003	-21.474836470000003	-21.474836470000003	-21.474836470000003	-21.474836470000003	-21.474836470000003	-21.474836470000003	-19.406845744	-21.474836470000003	-21.474836470000003	-21.474836470000003	-21.474836470000003	-21.474836470000003	-21.474836470000003	-19.395682193000006	-19.270619316	-2.1834123310000004	-0.188740416	0.101524828	0.018467386000000002	0.033342134	0.018139522	0.023132454	-0.016714989999999996	-0.005111340000000001	0.017064479	0.014844158999999996	0.021348014999999998	0.021487842999999996	0.02661765	0.025166213	0.020147619	0.028655662
1.4999	-19.431646444000002	-21.474836470000003	-21.474836470000003	-21.474836470000003	-21.474836470000003	-21.474836470000003	-21.474836470000003	-21.474836470000003	-21.474836470000003	-21.474836470000003	-21.474836470000003	-21.474836470000003	-19.431318809000004	-21.474836470000003	-19.23386261	-21.474836470000003	-19.357368202	-21.474836470000003	-21.474836470000003	-21.474836470000003	-19.554877914000002	-21.474836470000003	-21.474836470000003	-21.474836470000003	-21.474836470000003	-21.474836470000003	-21.474836470000003	-21.474836470000003	-21.474836470000003	-21.474836470000003	-21.474836470000003	-21.474836470000003	-6.2616615399999995	-0.181849736	0.05131298900000001	-0.021692379000000005	0.0075851059999999994	-0.030913719	0.01778503	0.0053886229999999995	1.2890999999999077e-05	0.005286547000000001	0.021383159000000002	0.03352479400000001	0.046745969	0.015229621999999998	0.029360606	0.022967999	0.030128197000000002
1.5999	-21.474836470000003	-21.474836470000003	-21.474836470000003	-21.474836470000003	-21.474836470000003	-21.474836470000003	-21.474836470000003	-21.474836470000003	-21.474836470000003	-21.474836470000003	-21.474836470000003	-21.474836470000003	-21.474836470000003	-21.474836470000003	-21.474836470000003	-21.474836470000003	-21.474836470000003	-21.474836470000003	-21.474836470000003	-21.474836470000003	-21.474836470000003	-21.474836470000003	-21.474836470000003	-21.474836470000003	-21.474836470000003	-21.474836470000003	-21.474836470000003	-21.474836470000003	-21.474836470000003	-21.474836470000003	-21.474836470000003	-21.474836470000003	-4.430083987	0.15476505700000004	0.086883169	0.035361397	-0.009339772000000003	-0.040103365	0.046684476999999995	-0.038510301000000004	-0.019059853999999998	0.026481602	0.021031507999999997	0.032718989999999996	0.026947807	0.025562824000000005	0.028489180000000003	0.022985565	0.027343830000000003
1.6999	-21.474836470000003	-21.474836470000003	-21.474836470000003	-21.474836470000003	-21.474836470000003	-21.474836470000003	-21.474836470000003	-21.474836470000003	-21.474836470000003	-21.474836470000003	-21.474836470000003	-21.474836470000003	-21.474836470000003	-21.474836470000003	-21.474836470000003	-21.474836470000003	-21.474836470000003	-21.474836470000003	-21.474836470000003	-21.474836470000003	-21.474836470000003	-21.474836470000003	-21.474836470000003	-21.474836470000003	-21.474836470000003	-21.474836470000003	-21.474836470000003	-21.474836470000003	-21.474836470000003	-21.474836470000003	-21.474836470000003	-21.474836470000003	-4.290038432	0.175171272	-0.029818038999999998	0.012590218000000005	0.018460463000000003	0.002517030999999998	0.019477769000000002	-6.321600000000066e-05	0.013001924000000002	0.019070998999999998	0.016516087	0.017622087	0.040635318	0.022954867000000004	0.028867967	0.026807611000000002	0.027133116999999995
1.7999	-21.474836470000003	-21.474836470000003	-21.474836470000003	-21.474836470000003	-21.474836470000003	-21.474836470000003	-21.474836470000003	-21.474836470000003	-21.474836470000003	-21.474836470000003	-21.474836470000003	-21.474836470000003	-21.474836470000003	-21.474836470000003	-21.474836470000003	-19.281130899000004	-21.474836470000003	-19.254354043	-21.474836470000003	-21.474836470000003	-21.474836470000003	-21.474836470000003	-21.474836470000003	-21.474836470000003	-21.474836470000003	-21.474836470000003	-21.474836470000003	-21.474836470000003	-21.474836470000003	-21.474836470000003	-21.474836470000003	-19.342048020000004	-2.494605459	-0.056515815999999996	0.009709001000000009	-0.020936325999999998	0.013777898000000002	-0.006699110999999999	-0.012980394000000001	-0.018885544999999997	-0.009208787999999999	0.015764994999999997	0.011917419999999998	0.029252525999999994	0.022031652	0.033095469	0.036569011	0.028583906000000003	0.019182243999999998
1.8999	-21.474836470000003	-19.377837272000004	-21.474836470000003	-21.474836470000003	-21.474836470000003	-21.474836470000003	-21.474836470000003	-21.474836470000003	-19.261833752	-21.474836470000003	-21.474836470000003	-21.474836470000003	-21.474836470000003	-21.474836470000003	-21.474836470000003	-21.474836470000003	-19.290078170000005	-21.474836470000003	-21.474836470000003	-21.474836470000003	-21.474836470000003	-21.474836470000003	-21.474836470000003	-21.474836470000003	-21.474836470000003	-21.474836470000003	-21.474836470000003	-21.474836470000003	-21.474836470000003	-21.474836470000003	-21.474836470000003	-21.474836470000003	-4.448797067	0.531132403	0.020769427	0.032534272	0.010771584999999998	-0.045129557	0.036396578	0.015170726000000004	-0.0006093440000000012	0.018673325	0.0054384329999999995	0.027129467	0.027385326999999998	0.024558841	0.024030483999999998	0.025381524	0.028624878000000003
1.9999	-19.384902234000002	-21.474836470000003	-21.474836470000003	-21.474836470000003	-19.387417741	-21.474836470000003	-21.474836470000003	-21.474836470000003	-21.474836470000003	-21.474836470000003	-21.474836470000003	-19.190792538	-21.474836470000003	-21.474836470000003	-21.474836470000003	-19.304326108000005	-21.474836470000003	-21.474836470000003	-21.474836470000003	-19.185727991000004	-21.474836470000003	-19.389648391	-21.474836470000003	-21.474836470000003	-21.474836470000003	-21.474836470000003	-21.474836470000003	-21.474836470000003	-21.474836470000003	-21.474836470000003	-21.474836470000003	-21.474836470000003	-3.9309042400000003	-0.001415602000000013	-0.09904938999999999	-0.049362548000000006	0.012294507	-0.031171867000000002	0.034976762	-0.019104267	0.008307130999999999	0.015615828000000002	0.01318907	0.002434198999999999	0.053767989	0.02154006	0.029639266999999997	0.021065643000000002	0.030014439000000004
2.1999	-21.474836470000003	-19.164907956999997	-21.474836470000003	-19.423111142000003	-21.474836470000003	-19.258953453000004	-21.474836470000003	-21.474836470000003	-21.474836470000003	-21.474836470000003	-21.474836470000003	-21.474836470000003	-21.474836470000003	-21.474836470000003	-21.474836470000003	-21.474836470000003	-21.474836470000003	-17.296801335000005	-21.474836470000003	-21.474836470000003	-21.474836470000003	-21.474836470000003	-17.264785544	-21.474836470000003	-21.474836470000003	-21.474836470000003	-21.474836470000003	-19.137928046000003	-21.474836470000003	-21.474836470000003	-21.474836470000003	-19.621126999	-2.134651259	-2.132413647	-0.0006058360000000013	-0.043379478000000006	0.002438673000000001	-0.02877207599999999	-0.0014220849999999994	-0.005630168999999999	-0.0022403660000000006	0.011330458000000002	0.019424149000000005	0.025253478000000003	0.021058632	0.022058415	0.032933151	0.031464683	0.024189014999999998
2.3999	-21.474836470000003	-21.474836470000003	-21.474836470000003	-21.474836470000003	-21.474836470000003	-21.474836470000003	-21.474836470000003	-21.474836470000003	-21.474836470000003	-19.294280348	-21.474836470000003	-21.474836470000003	-21.474836470000003	-21.474836470000003	-21.474836470000003	-21.474836470000003	-21.474836470000003	-21.474836470000003	-21.474836470000003	-21.474836470000003	-21.474836470000003	-21.474836470000003	-21.474836470000003	-21.474836470000003	-21.474836470000003	-21.474836470000003	-21.474836470000003	-21.474836470000003	-21.474836470000003	-21.474836470000003	-21.474836470000003	-21.474836470000003	-10.764154513000001	-2.286715315	0.048804587999999996	-0.053695287	0.042268291	0.009080016999999996	0.043374995	-0.021529721000000005	0.016301422000000003	0.027493128	0.008791088	0.021645268999999998	0.027540243000000002	0.032404116000000004	0.029355741	0.028211357000000003	0.026286277999999996
2.5999	-21.474836470000003	-21.474836470000003	-21.474836470000003	-21.474836470000003	-21.474836470000003	-21.474836470000003	-21.474836470000003	-21.474836470000003	-21.474836470000003	-21.474836470000003	-21.474836470000003	-21.474836470000003	-19.132741739	-21.474836470000003	-21.474836470000003	-21.474836470000003	-21.474836470000003	-21.474836470000003	-21.474836470000003	-21.474836470000003	-21.474836470000003	-21.474836470000003	-21.474836470000003	-21.474836470000003	-21.474836470000003	-21.474836470000003	-21.474836470000003	-21.474836470000003	-21.474836470000003	-21.474836470000003	-21.474836470000003	-21.474836470000003	-6.403732398	-4.455677862	0.022198142	0.041357465999999996	-0.025977713999999996	0.0020267990000000027	0.011184974	-0.016606563999999997	-0.013724862999999999	0.0038574910000000002	0.011555685999999997	0.020935757000000003	0.026368469999999998	0.030735974	0.02565332	0.022968887	0.027763851999999995
2.7999	-21.474836470000003	-21.474836470000003	-21.474836470000003	-21.474836470000003	-21.474836470000003	-21.474836470000003	-19.352328340000003	-21.474836470000003	-21.474836470000003	-19.380486412000003	-21.474836470000003	-21.474836470000003	-21.474836470000003	-21.474836470000003	-19.567231644000003	-21.474836470000003	-19.346154953000003	-21.474836470000003	-21.474836470000003	-21.474836470000003	-21.474836470000003	-21.474836470000003	-21.474836470000003	-21.474836470000003	-21.474836470000003	-19.419753374000003	-19.353611691000005	-21.474836470000003	-21.474836470000003	-21.474836470000003	-21.474836470000003	-19.412037892	-8.755108799	-2.398110264	-0.019141634999999997	-0.03148810199999999	-0.025093914000000002	0.011472745000000001	0.030012616000000002	-0.007526186999999998	-0.0008821920000000001	0.028668717	0.017131648	0.03671363399999999	0.034668233	0.026331372	0.033385392	0.019624081	0.031912705
2.9999	-21.474836470000003	-21.474836470000003	-21.474836470000003	-19.305164607000002	-21.474836470000003	-21.474836470000003	-21.474836470000003	-21.474836470000003	-17.202135165999998	-21.474836470000003	-21.474836470000003	-19.265233023	-21.474836470000003	-21.474836470000003	-21.474836470000003	-21.474836470000003	-19.354305292000003	-21.474836470000003	-21.474836470000003	-21.474836470000003	-21.474836470000003	-21.474836470000003	-21.474836470000003	-21.474836470000003	-19.301087118000005	-21.474836470000003	-21.474836470000003	-21.474836470000003	-21.474836470000003	-21.474836470000003	-21.474836470000003	-21.474836470000003	-6.718562609	-2.1555683859999997	-0.012346824000000017	0.023562429	0.049803531000000005	-0.0024269139999999966	0.024550416999999998	0.021785640000000002	0.0017478959999999999	0.017386651999999995	0.023417686	0.021420303999999998	0.011235765999999998	0.023668628	0.026548496999999997	0.025887951	0.025360809
3.1979	-21.474836470000003	-21.474836470000003	-21.474836470000003	-21.474836470000003	-21.474836470000003	-21.474836470000003	-21.474836470000003	-21.474836470000003	-21.474836470000003	-21.474836470000003	-21.474836470000003	-21.474836470000003	-21.474836470000003	-21.474836470000003	-21.474836470000003	-21.474836470000003	-21.474836470000003	-21.474836470000003	-21.474836470000003	-21.474836470000003	-21.474836470000003	-21.474836470000003	-21.474836470000003	-21.474836470000003	-21.474836470000003	-21.474836470000003	-21.474836470000003	-21.474836470000003	-21.474836470000003	-21.474836470000003	-19.303229908000002	-21.474836470000003	-4.673030754999999	-4.448758162	0.0006675089999999995	0.02628585199999999	0.013088989	-0.018861037999999997	0.038014306000000005	0.012490477000000003	-0.009698685999999998	-0.0005683510000000003	0.023015063999999995	0.022563306	0.018263497999999996	0.027452102	0.030773363000000005	0.019866718	0.024559548999999996
3.4092	-21.474836470000003	-21.474836470000003	-21.474836470000003	-21.474836470000003	-21.474836470000003	-21.474836470000003	-21.474836470000003	-21.474836470000003	-21.474836470000003	-21.474836470000003	-21.474836470000003	-21.474836470000003	-21.474836470000003	-21.474836470000003	-21.474836470000003	-21.474836470000003	-21.474836470000003	-21.474836470000003	-21.474836470000003	-21.474836470000003	-19.429537452	-21.474836470000003	-21.474836470000003	-21.474836470000003	-21.474836470000003	-21.474836470000003	-21.474836470000003	-21.474836470000003	-19.15299914	-21.474836470000003	-21.474836470000003	-17.453024603	-6.4583697849999995	-4.306180455000001	-0.078257179	-0.044297864	-0.008598798999999999	0.013336134000000003	-0.001868230999999998	-0.006239885999999998	-0.008719219	0.018357774	0.017160140999999997	0.019936618999999996	0.03412435900000001	0.024681196	0.025481976	0.028672797	0.031472052
3.6346	-21.474836470000003	-21.474836470000003	-21.474836470000003	-21.474836470000003	-21.474836470000003	-21.474836470000003	-21.474836470000003	-21.474836470000003	-21.474836470000003	-21.474836470000003	-21.474836470000003	-21.474836470000003	-21.474836470000003	-21.474836470000003	-21.474836470000003	-21.474836470000003	-21.474836470000003	-21.474836470000003	-21.474836470000003	-21.474836470000003	-21.474836470000003	-21.474836470000003	-21.474836470000003	-21.474836470000003	-21.474836470000003	-21.474836470000003	-21.474836470000003	-21.474836470000003	-21.474836470000003	-21.474836470000003	-21.474836470000003	-21.474836470000003	-10.618867814000001	-2.337014744	0.05385578500000001	0.018685736999999997	0.03376545999999999	0.00021784899999999774	0.044991611	0.011822971000000002	0.004836404999999999	0.0031332609999999996	0.033531432	0.020451698999999997	0.027438419000000002	0.032412820999999994	0.024104778	0.024372380000000003	0.023500761000000002
3.8746	-21.474836470000003	-21.474836470000003	-21.474836470000003	-19.238327588000004	-21.474836470000003	-21.474836470000003	-21.474836470000003	-21.474836470000003	-21.474836470000003	-21.474836470000003	-21.474836470000003	-19.33270011	-21.474836470000003	-21.474836470000003	-21.474836470000003	-21.474836470000003	-21.474836470000003	-19.304782663000005	-21.474836470000003	-21.474836470000003	-21.474836470000003	-21.474836470000003	-21.474836470000003	-21.474836470000003	-19.337386668000004	-21.474836470000003	-21.474836470000003	-21.474836470000003	-21.474836470000003	-21.474836470000003	-19.491670002	-21.474836470000003	-6.358431370999999	-2.1876330040000003	0.057003939	-0.077991815	0.060056555	-0.0035750180000000036	0.027232274	-0.030449865	-0.0023111450000000006	0.010009798	0.006677245000000001	0.024856266999999998	0.04761177800000001	0.023525350000000004	0.031897524	0.021346729000000002	0.03546128900000001
4.1306	-21.474836470000003	-21.474836470000003	-21.474836470000003	-21.474836470000003	-21.474836470000003	-21.474836470000003	-21.474836470000003	-21.474836470000003	-21.474836470000003	-21.474836470000003	-21.474836470000003	-21.474836470000003	-21.474836470000003	-21.474836470000003	-21.474836470000003	-21.474836470000003	-21.474836470000003	-21.474836470000003	-21.474836470000003	-21.474836470000003	-21.474836470000003	-21.474836470000003	-21.474836470000003	-21.474836470000003	-21.474836470000003	-21.474836470000003	-21.474836470000003	-21.474836470000003	-21.474836470000003	-21.474836470000003	-21.474836470000003	-21.474836470000003	-11.180074164	0.4791123399999999	0.16330360900000002	0.003160371	0.036191172	0.0035661650000000005	0.018249705999999997	0.019217782	0.014760657	0.019966895	0.015108985	0.010229509	0.020488952000000005	0.027021173	0.028763448999999996	0.026260838	0.019500806
4.4039	-21.474836470000003	-21.474836470000003	-21.474836470000003	-21.474836470000003	-21.474836470000003	-21.474836470000003	-21.474836470000003	-21.474836470000003	-21.474836470000003	-21.474836470000003	-21.474836470000003	-21.474836470000003	-21.474836470000003	-21.474836470000003	-21.474836470000003	-21.474836470000003	-21.474836470000003	-21.474836470000003	-21.474836470000003	-21.474836470000003	-21.474836470000003	-21.474836470000003	-21.474836470000003	-21.474836470000003	-21.474836470000003	-21.474836470000003	-21.474836470000003	-21.474836470000003	-21.474836470000003	-21.474836470000003	-21.474836470000003	-19.199061509	-6.406432563000001	-2.192267469	0.073002833	0.023723585999999998	0.04948542	-0.02371391200000001	-0.008979555000000002	0.015448858	-0.0007701159999999989	0.016855584	0.029493663999999996	0.025196798	0.030011315	0.031637401	0.024555555999999996	0.024779854999999996	0.026504711999999996
4.6946	-19.303916965000003	-21.474836470000003	-21.474836470000003	-21.474836470000003	-21.474836470000003	-21.474836470000003	-21.474836470000003	-21.474836470000003	-21.474836470000003	-21.474836470000003	-21.474836470000003	-19.591470875000006	-21.474836470000003	-21.474836470000003	-21.474836470000003	-21.474836470000003	-21.474836470000003	-21.474836470000003	-21.474836470000003	-21.474836470000003	-21.474836470000003	-21.474836470000003	-21.474836470000003	-21.474836470000003	-21.474836470000003	-21.474836470000003	-21.474836470000003	-21.474836470000003	-21.474836470000003	-21.474836470000003	-21.474836470000003	-21.474836470000003	-8.663223748	0.308664771	-0.067533118	-0.046591236999999994	-0.006336528999999999	-0.011333635	0.039667036	-0.006303856999999999	-0.007461746	-0.0005159959999999998	0.032229402000000004	0.020823859	0.020790742	0.022125343999999998	0.031221885000000005	0.027624143	0.027238508
5.0046	-21.474836470000003	-21.474836470000003	-21.474836470000003	-21.474836470000003	-21.474836470000003	-21.474836470000003	-21.474836470000003	-21.474836470000003	-21.474836470000003	-21.474836470000003	-21.474836470000003	-21.474836470000003	-21.474836470000003	-21.474836470000003	-21.474836470000003	-21.474836470000003	-21.474836470000003	-21.474836470000003	-21.474836470000003	-21.474836470000003	-21.474836470000003	-21.474836470000003	-21.474836470000003	-19.248267884	-21.474836470000003	-21.474836470000003	-21.474836470000003	-19.297492142000003	-21.474836470000003	-21.474836470000003	-21.474836470000003	-19.295661650000007	-10.840354523	0.16298179299999999	-0.11918089800000001	0.0034950999999999984	5.2702000000001e-05	0.019474430999999993	0.030186170000000002	-0.004221461000000001	-0.003057758000000001	0.015542737999999997	0.027531136000000005	0.025771586000000003	0.03886324	0.025810546	0.033036213	0.025171265000000005	0.025721872999999996
5.3352	-21.474836470000003	-21.474836470000003	-21.474836470000003	-21.474836470000003	-21.474836470000003	-19.370640154000007	-21.474836470000003	-21.474836470000003	-21.474836470000003	-21.474836470000003	-21.474836470000003	-21.474836470000003	-21.474836470000003	-21.474836470000003	-21.474836470000003	-21.474836470000003	-21.474836470000003	-21.474836470000003	-21.474836470000003	-21.474836470000003	-21.474836470000003	-21.474836470000003	-21.474836470000003	-21.474836470000003	-21.474836470000003	-21.474836470000003	-21.474836470000003	-21.474836470000003	-21.474836470000003	-21.474836470000003	-21.474836470000003	-21.474836470000003	-4.442575099	-2.232274167	-0.06540689699999999	-0.028879486999999992	-0.0008250000000000008	0.006379418999999999	0.012426869999999998	-0.005767195000000002	0.0028308109999999995	0.008023777000000001	0.007740422999999999	0.03723229299999999	0.03471940600000001	0.029677424	0.030407042000000002	0.021619443999999998	0.030714669000000007
5.6879	-21.474836470000003	-21.474836470000003	-21.474836470000003	-21.474836470000003	-21.474836470000003	-21.474836470000003	-21.474836470000003	-21.474836470000003	-21.474836470000003	-21.474836470000003	-21.474836470000003	-21.474836470000003	-19.401041127000003	-21.474836470000003	-21.474836470000003	-21.474836470000003	-21.474836470000003	-21.474836470000003	-21.474836470000003	-21.474836470000003	-21.474836470000003	-21.474836470000003	-21.474836470000003	-21.474836470000003	-21.474836470000003	-21.474836470000003	-21.474836470000003	-21.474836470000003	-21.474836470000003	-21.474836470000003	-21.474836470000003	-19.335810921	-4.442126753	0.069784856	-0.013596792999999996	0.0002051149999999946	-0.015361359000000005	0.014357594000000001	0.018336428	-0.013153652000000002	-0.0024872369999999993	0.010815063	-0.0018251550000000006	0.017439591	0.039787198999999995	0.028536719999999998	0.025457578	0.02620558	0.022588682
6.0632	-21.474836470000003	-19.238475002	-21.474836470000003	-21.474836470000003	-21.474836470000003	-19.157964517	-21.474836470000003	-21.474836470000003	-21.474836470000003	-21.474836470000003	-21.474836470000003	-19.369473724000006	-21.474836470000003	-21.474836470000003	-21.474836470000003	-21.474836470000003	-19.340350824	-21.474836470000003	-19.544365681000006	-21.474836470000003	-21.474836470000003	-21.474836470000003	-21.474836470000003	-19.322965413000002	-21.474836470000003	-19.26410162	-21.474836470000003	-21.474836470000003	-21.474836470000003	-21.474836470000003	-21.474836470000003	-19.500585736000005	-8.666860784	-0.08057411100000002	-0.029074091000000003	0.029294899999999995	0.028011279	-0.0027915199999999987	0.027831508999999997	0.007508360999999998	-0.014919301000000001	0.013137960999999998	0.027937319999999998	0.019687648999999998	0.032736908	0.034305643000000004	0.031647289	0.028323209	0.028912415999999996
6.4639	-21.474836470000003	-21.474836470000003	-21.474836470000003	-21.474836470000003	-19.368901847	-21.474836470000003	-21.474836470000003	-21.474836470000003	-21.474836470000003	-21.474836470000003	-21.474836470000003	-21.474836470000003	-21.474836470000003	-21.474836470000003	-21.474836470000003	-21.474836470000003	-21.474836470000003	-21.474836470000003	-21.474836470000003	-21.474836470000003	-21.474836470000003	-21.474836470000003	-21.474836470000003	-21.474836470000003	-21.474836470000003	-21.474836470000003	-21.474836470000003	-21.474836470000003	-21.474836470000003	-21.474836470000003	-21.474836470000003	-21.474836470000003	-4.325284919	-2.0331240709999996	-0.052655862	-0.048934248	0.026832420000000003	-0.012345934999999999	0.006416484999999998	0.005721641999999998	0.014658731999999999	-0.009740508000000002	0.008349663000000002	0.02282862	0.032071119	0.018737048	0.028999750999999997	0.023640308	0.027201283
6.8912	-21.474836470000003	-21.474836470000003	-21.474836470000003	-21.474836470000003	-21.474836470000003	-21.474836470000003	-21.474836470000003	-21.474836470000003	-21.474836470000003	-21.474836470000003	-21.474836470000003	-21.474836470000003	-21.474836470000003	-21.474836470000003	-21.474836470000003	-21.474836470000003	-21.474836470000003	-21.474836470000003	-21.474836470000003	-21.474836470000003	-21.474836470000003	-21.474836470000003	-21.474836470000003	-21.474836470000003	-21.474836470000003	-21.474836470000003	-21.474836470000003	-21.474836470000003	-21.474836470000003	-21.474836470000003	-21.474836470000003	-21.474836470000003	-8.40562495	-4.2399165409999995	-0.004560026999999999	-0.10320526999999999	-0.0028128159999999945	-0.013650069999999997	0.024207052	0.007282895000000003	0.016391435000000003	0.016812112	0.016488326	0.0245352	0.04058467	0.02023823	0.031737825000000004	0.024940435	0.026611129
7.3459	-21.474836470000003	-21.474836470000003	-21.474836470000003	-21.474836470000003	-21.474836470000003	-21.474836470000003	-17.225999784000003	-19.536211504000004	-21.474836470000003	-21.474836470000003	-21.474836470000003	-21.474836470000003	-21.474836470000003	-21.474836470000003	-21.474836470000003	-21.474836470000003	-21.474836470000003	-21.474836470000003	-21.474836470000003	-21.474836470000003	-21.474836470000003	-19.412716038000003	-21.474836470000003	-21.474836470000003	-21.474836470000003	-21.474836470000003	-21.474836470000003	-21.474836470000003	-21.474836470000003	-21.474836470000003	-21.474836470000003	-19.144282151	-8.601778163	-4.103636551999999	-0.01823177	-0.03410952	-0.03478867	-0.023547397	-3.9298999999999584e-05	-0.033236816999999995	0.0005299349999999999	0.017698722	0.026229514	0.027781125	0.033305288	0.032409179999999996	0.029431815000000007	0.025931540000000003	0.023649118000000007
7.8312	-21.474836470000003	-21.474836470000003	-21.474836470000003	-21.474836470000003	-21.474836470000003	-21.474836470000003	-21.474836470000003	-21.474836470000003	-21.474836470000003	-21.474836470000003	-21.474836470000003	-21.474836470000003	-21.474836470000003	-21.474836470000003	-21.474836470000003	-21.474836470000003	-21.474836470000003	-21.474836470000003	-21.474836470000003	-21.474836470000003	-21.474836470000003	-21.474836470000003	-21.474836470000003	-21.474836470000003	-21.474836470000003	-21.474836470000003	-21.474836470000003	-21.474836470000003	-19.319235437000003	-21.474836470000003	-21.474836470000003	-19.274252171	-6.491396872999999	-2.1046276319999997	0.005257781999999997	-0.050151202000000006	0.041999352000000004	-0.017947313000000003	0.026532447000000004	-0.008042341999999997	0.029474111999999997	0.01494498	0.011520038	0.015986858	0.04273423600000001	0.021518929000000003	0.03525001900000001	0.029037563	0.026617606999999998
8.3486	-21.474836470000003	-21.474836470000003	-21.474836470000003	-21.474836470000003	-21.474836470000003	-21.474836470000003	-21.474836470000003	-21.474836470000003	-21.474836470000003	-19.293467031000006	-19.485697032	-21.474836470000003	-21.474836470000003	-21.474836470000003	-21.474836470000003	-21.474836470000003	-21.474836470000003	-21.474836470000003	-21.474836470000003	-21.474836470000003	-21.474836470000003	-21.474836470000003	-21.474836470000003	-21.474836470000003	-21.474836470000003	-21.474836470000003	-21.474836470000003	-21.474836470000003	-21.474836470000003	-21.474836470000003	-21.474836470000003	-19.282829667000005	-6.376919281	-1.8316268649999998	0.021868693	-0.0064032769999999945	0.03636133700000001	-0.008576190999999997	0.055440895999999996	0.009207280000000002	0.029051282000000005	0.0005006490000000003	0.017509301999999997	0.011255230000000003	0.04489406	0.019958196	0.029714539	0.028649498000000002	0.029347078
8.9006	-21.474836470000003	-21.474836470000003	-21.474836470000003	-21.474836470000003	-19.210042776	-19.204334785000004	-21.474836470000003	-21.474836470000003	-21.474836470000003	-21.474836470000003	-21.474836470000003	-21.474836470000003	-21.474836470000003	-21.474836470000003	-21.474836470000003	-21.474836470000003	-21.474836470000003	-21.474836470000003	-21.474836470000003	-21.474836470000003	-21.474836470000003	-21.474836470000003	-21.474836470000003	-21.474836470000003	-21.474836470000003	-21.474836470000003	-21.474836470000003	-21.474836470000003	-21.474836470000003	-21.474836470000003	-21.474836470000003	-21.474836470000003	-4.009498303	-2.5385245089999997	0.123190486	-0.040272993	0.027906990999999992	-0.0053422919999999985	0.014352463000000005	-0.008794125	-0.006636128999999999	0.013230677	0.019811702	0.027791129999999997	0.031523609999999994	0.025435393	0.029101340000000003	0.026369370000000003	0.027158298000000004
9.4886	-21.474836470000003	-21.474836470000003	-21.474836470000003	-21.474836470000003	-21.474836470000003	-21.474836470000003	-21.474836470000003	-21.474836470000003	-21.474836470000003	-21.474836470000003	-21.474836470000003	-21.474836470000003	-21.474836470000003	-21.474836470000003	-21.474836470000003	-21.474836470000003	-21.474836470000003	-21.474836470000003	-21.474836470000003	-21.474836470000003	-21.474836470000003	-21.474836470000003	-21.474836470000003	-21.474836470000003	-21.474836470000003	-21.474836470000003	-21.474836470000003	-21.474836470000003	-21.474836470000003	-21.474836470000003	-21.474836470000003	-19.252245672000004	-0.20766605600000002	0.139583146	0.152905406	-0.030582333	0.055713124	-0.0010349429999999993	0.011835344000000001	-0.005862679999999998	0.01985518	0.016577795	0.0057677139999999984	0.006738979999999999	0.043578782999999996	0.020845613999999995	0.030176541999999994	0.023889842	0.029562088999999996
10.1152	-21.474836470000003	-21.474836470000003	-21.474836470000003	-21.474836470000003	-21.474836470000003	-21.474836470000003	-21.474836470000003	-21.474836470000003	-21.474836470000003	-21.474836470000003	-21.474836470000003	-21.474836470000003	-21.474836470000003	-21.474836470000003	-19.320773134	-21.474836470000003	-21.474836470000003	-21.474836470000003	-21.474836470000003	-21.474836470000003	-21.474836470000003	-21.474836470000003	-21.474836470000003	-21.474836470000003	-19.272221173000002	-21.474836470000003	-21.474836470000003	-21.474836470000003	-21.474836470000003	-21.474836470000003	-21.474836470000003	-21.474836470000003	-4.5528429379999995	-0.09831329899999999	0.059080774999999995	0.025136240000000004	-0.034918265999999996	-0.005801882999999996	0.028230031	0.019030426	-0.0004426470000000009	0.018422161	0.012628980000000001	0.026399007000000002	0.035274246	0.029705058	0.028698625	0.024362243999999998	0.029525164000000003
10.7832	-21.474836470000003	-21.474836470000003	-19.556528796000002	-21.474836470000003	-17.321341135	-21.474836470000003	-21.474836470000003	-21.474836470000003	-21.474836470000003	-21.474836470000003	-21.474836470000003	-21.474836470000003	-19.474994279000004	-19.226082064000003	-21.474836470000003	-19.323711864	-21.474836470000003	-21.474836470000003	-21.474836470000003	-21.474836470000003	-21.474836470000003	-21.474836470000003	-21.474836470000003	-21.474836470000003	-21.474836470000003	-21.474836470000003	-19.297688223000005	-21.474836470000003	-21.474836470000003	-21.474836470000003	-19.195909859	-21.474836470000003	-4.729408812	-0.128702846	0.0001729669999999961	-0.035598091	0.019053632999999997	-0.039517288	0.012928323	0.0016001430000000018	-0.025373335999999996	0.010918626999999998	0.028345721	0.016282403	0.03721755	0.036509553	0.030768795999999998	0.025460392000000005	0.030943391000000004
11.4959	-21.474836470000003	-21.474836470000003	-21.474836470000003	-21.474836470000003	-21.474836470000003	-21.474836470000003	-21.474836470000003	-21.474836470000003	-21.474836470000003	-21.474836470000003	-21.474836470000003	-21.474836470000003	-21.474836470000003	-21.474836470000003	-21.474836470000003	-21.474836470000003	-21.474836470000003	-21.474836470000003	-21.474836470000003	-21.474836470000003	-21.474836470000003	-21.474836470000003	-21.474836470000003	-21.474836470000003	-21.474836470000003	-21.474836470000003	-21.474836470000003	-21.474836470000003	-21.474836470000003	-21.474836470000003	-21.474836470000003	-21.474836470000003	-4.219154511	-2.443510838	-0.016459828000000003	0.026173574999999998	0.04831595400000001	0.01445261	0.015545156999999999	-0.0032157589999999995	0.03466295800000001	0.0029104929999999992	0.016071809	0.020575281999999997	0.033712082	0.024920062	0.03152038	0.028739716000000005	0.026883537000000002
12.2552	-21.474836470000003	-21.474836470000003	-21.474836470000003	-21.474836470000003	-21.474836470000003	-21.474836470000003	-21.474836470000003	-21.474836470000003	-21.474836470000003	-21.474836470000003	-21.474836470000003	-21.474836470000003	-21.474836470000003	-21.474836470000003	-21.474836470000003	-21.474836470000003	-21.474836470000003	-21.474836470000003	-21.474836470000003	-21.474836470000003	-21.474836470000003	-21.474836470000003	-21.474836470000003	-21.474836470000003	-21.474836470000003	-21.474836470000003	-21.474836470000003	-21.474836470000003	-21.474836470000003	-21.474836470000003	-21.474836470000003	-19.339797334000004	-2.135967451	-4.265035984	-0.031988111	-0.030461052999999995	-0.004667612999999998	0.04687254799999999	0.004451564	-0.010539798999999999	-0.014611105	-0.0015716790000000005	0.017797509	0.022577157000000004	0.023595205	0.03316869099999999	0.030239603000000004	0.027754255	0.021769374
13.0646	-21.474836470000003	-19.317199657000003	-19.382548816000003	-17.204816974000003	-19.443418456	-21.474836470000003	-21.474836470000003	-21.474836470000003	-21.474836470000003	-21.474836470000003	-21.474836470000003	-16.99903949	-21.474836470000003	-21.474836470000003	-21.474836470000003	-21.474836470000003	-17.157000446999998	-21.474836470000003	-21.474836470000003	-21.474836470000003	-21.474836470000003	-21.474836470000003	-21.474836470000003	-19.415424402000003	-21.474836470000003	-21.474836470000003	-21.474836470000003	-21.474836470000003	-21.474836470000003	-21.474836470000003	-21.474836470000003	-19.315250104	-1.818585457	-2.5476077879999997	0.155940036	-0.067544939	-0.001459525000000001	-0.017494134	0.014947255999999997	-0.007421450000000001	0.0007885919999999991	-0.0033582579999999985	0.018686522	0.016881486	0.023432822	0.022668338	0.033105985	0.027406416	0.027069906999999994
13.9279	-21.474836470000003	-21.474836470000003	-21.474836470000003	-21.474836470000003	-21.474836470000003	-21.474836470000003	-21.474836470000003	-21.474836470000003	-21.474836470000003	-19.370630707	-21.474836470000003	-21.474836470000003	-21.474836470000003	-21.474836470000003	-21.474836470000003	-21.474836470000003	-21.474836470000003	-21.474836470000003	-19.504471565000006	-21.474836470000003	-21.474836470000003	-21.474836470000003	-21.474836470000003	-21.474836470000003	-21.474836470000003	-21.474836470000003	-21.474836470000003	-21.474836470000003	-21.474836470000003	-21.474836470000003	-21.474836470000003	-21.474836470000003	-1.749751169	-2.020974305	-0.014849924000000004	-0.06985042799999999	0.020945107	-0.0021520609999999994	-0.012616895999999999	0.0033383860000000013	-0.003929116000000002	0.009587197	0.002520355	0.032841092	0.039684476	0.024265605	0.031538137	0.030109116	0.028667895
14.8479	-21.474836470000003	-21.474836470000003	-21.474836470000003	-21.474836470000003	-21.474836470000003	-21.474836470000003	-21.474836470000003	-21.474836470000003	-21.474836470000003	-21.474836470000003	-21.474836470000003	-21.474836470000003	-21.474836470000003	-21.474836470000003	-21.474836470000003	-21.474836470000003	-19.364326445	-21.474836470000003	-21.474836470000003	-21.474836470000003	-21.474836470000003	-21.474836470000003	-21.474836470000003	-21.474836470000003	-21.474836470000003	-21.474836470000003	-21.474836470000003	-21.474836470000003	-21.474836470000003	-21.474836470000003	-21.474836470000003	-21.474836470000003	-4.21065867	-2.138631546	-0.031487628000000004	-0.014995889000000002	-0.0008219440000000009	-0.013986906999999998	0.005933556	0.008105036999999999	-0.004911829	0.03187896	0.023395326000000004	0.028972471	0.009030515	0.024211535	0.031872085	0.036573508	0.023798671
15.8286	-21.474836470000003	-21.474836470000003	-21.474836470000003	-21.474836470000003	-21.474836470000003	-21.474836470000003	-21.474836470000003	-21.474836470000003	-21.474836470000003	-21.474836470000003	-21.474836470000003	-21.474836470000003	-21.474836470000003	-21.474836470000003	-21.474836470000003	-21.474836470000003	-21.474836470000003	-21.474836470000003	-21.474836470000003	-21.474836470000003	-21.474836470000003	-21.474836470000003	-21.474836470000003	-21.474836470000003	-21.474836470000003	-21.474836470000003	-21.474836470000003	-21.474836470000003	-21.474836470000003	-21.474836470000003	-21.474836470000003	-17.217884969	-6.4375829	0.07524803999999999	0.074838347	0.008723534	0.03824943599999999	-0.028151787000000005	0.029929690000000002	-0.017952596	-0.00025787200000000203	0.030949404999999996	0.032995372	0.022881472	0.031056577999999994	0.031133646000000004	0.024202174	0.028087800000000003	0.028447639000000004
16.8739	-19.473021103	-19.256734289	-21.474836470000003	-21.474836470000003	-21.474836470000003	-21.474836470000003	-21.474836470000003	-21.474836470000003	-19.233633746000002	-19.252651407000002	-19.481060971000005	-21.474836470000003	-21.474836470000003	-21.474836470000003	-19.421046950000004	-21.474836470000003	-21.474836470000003	-21.474836470000003	-19.308772199000003	-21.474836470000003	-21.474836470000003	-21.474836470000003	-21.474836470000003	-21.474836470000003	-21.474836470000003	-21.474836470000003	-21.474836470000003	-21.474836470000003	-21.474836470000003	-21.474836470000003	-21.474836470000003	-21.474836470000003	-4.171249613	-0.12077078300000003	0.07737623800000001	0.069489213	0.006024613	-0.009507554999999999	0.0020980709999999987	0.023175739	0.004376235000000001	0.028354976000000004	0.017708679	0.017620481	0.027376530000000003	0.024160651	0.029856688000000003	0.039985701000000005	0.02944746
17.9886	-21.474836470000003	-21.474836470000003	-21.474836470000003	-21.474836470000003	-21.474836470000003	-21.474836470000003	-21.474836470000003	-21.474836470000003	-21.474836470000003	-21.474836470000003	-21.474836470000003	-21.474836470000003	-21.474836470000003	-21.474836470000003	-21.474836470000003	-21.474836470000003	-21.474836470000003	-21.474836470000003	-21.474836470000003	-21.474836470000003	-21.474836470000003	-21.474836470000003	-21.474836470000003	-21.474836470000003	-21.474836470000003	-21.474836470000003	-21.474836470000003	-21.474836470000003	-21.474836470000003	-21.474836470000003	-21.474836470000003	-21.474836470000003	-12.813885243000001	-2.2663462460000003	0.20050623299999998	-0.063456449	-0.006354701000000002	0.00922723	0.020711728	0.016745143	-0.009726400000000001	0.007476095	0.008635351000000001	0.022439986	0.03923729199999999	0.028001039999999994	0.033567732	0.026209069	0.030810975
19.1772	-21.474836470000003	-21.474836470000003	-21.474836470000003	-21.474836470000003	-21.474836470000003	-21.474836470000003	-21.474836470000003	-21.474836470000003	-21.474836470000003	-21.474836470000003	-21.474836470000003	-21.474836470000003	-21.474836470000003	-21.474836470000003	-21.474836470000003	-21.474836470000003	-21.474836470000003	-21.474836470000003	-21.474836470000003	-21.474836470000003	-21.474836470000003	-21.474836470000003	-21.474836470000003	-21.474836470000003	-21.474836470000003	-21.474836470000003	-21.474836470000003	-19.381641151000004	-21.474836470000003	-21.474836470000003	-21.474836470000003	-19.344869445	-0.13169057199999998	-0.420539562	0.014670777999999999	0.017691913999999996	-0.004351172999999998	-0.018491424	0.029603790999999997	-0.041331600999999996	-0.013378627999999998	0.018988211999999997	0.009965165000000002	0.034146893000000005	0.022459416000000003	0.035358807000000006	0.036113515	0.030402488	0.026450175
20.4439	-21.474836470000003	-21.474836470000003	-21.474836470000003	-21.474836470000003	-21.474836470000003	-21.474836470000003	-21.474836470000003	-21.474836470000003	-21.474836470000003	-21.474836470000003	-19.357687829000003	-21.474836470000003	-21.474836470000003	-21.474836470000003	-21.474836470000003	-21.474836470000003	-21.474836470000003	-21.474836470000003	-21.474836470000003	-21.474836470000003	-21.474836470000003	-21.474836470000003	-21.474836470000003	-21.474836470000003	-21.474836470000003	-21.474836470000003	-21.474836470000003	-21.474836470000003	-19.282471828000002	-21.474836470000003	-21.474836470000003	-19.478714515	-1.9313406659999999	0.12710701700000004	0.019994248	-0.090689359	0.015939348000000002	0.015687489000000002	0.04655242899999999	-0.004252463000000003	0.027304138	0.004302123999999998	0.028286195000000004	0.017515412	0.043897969999999994	0.015568734	0.028923877999999997	0.022027065000000005	0.035690077
21.7946	-21.474836470000003	-21.474836470000003	-21.474836470000003	-21.474836470000003	-21.474836470000003	-21.474836470000003	-21.474836470000003	-21.474836470000003	-21.474836470000003	-21.474836470000003	-21.474836470000003	-21.474836470000003	-21.474836470000003	-21.474836470000003	-21.474836470000003	-21.474836470000003	-21.474836470000003	-21.474836470000003	-21.474836470000003	-21.474836470000003	-21.474836470000003	-21.474836470000003	-21.474836470000003	-21.474836470000003	-21.474836470000003	-21.474836470000003	-21.474836470000003	-21.474836470000003	-21.474836470000003	-21.474836470000003	-21.474836470000003	-21.474836470000003	-6.504493980000001	-2.2989154340000004	0.02114163	-0.0022742750000000014	0.023410185	-0.04516498000000001	0.007396800000000002	0.019236578999999997	0.031458167999999995	-0.0008727609999999976	0.03148941200000001	0.012465875999999999	0.040730643999999996	0.018702744	0.031160221999999994	0.02527314	0.029708977999999997
23.2346	-21.474836470000003	-21.474836470000003	-21.474836470000003	-21.474836470000003	-19.407761486000002	-21.474836470000003	-21.474836470000003	-21.474836470000003	-21.474836470000003	-19.263024445000003	-21.474836470000003	-21.474836470000003	-21.474836470000003	-21.474836470000003	-21.474836470000003	-19.381021578000002	-21.474836470000003	-21.474836470000003	-21.474836470000003	-21.474836470000003	-21.474836470000003	-21.474836470000003	-21.474836470000003	-21.474836470000003	-21.474836470000003	-21.474836470000003	-21.474836470000003	-21.474836470000003	-21.474836470000003	-21.474836470000003	-21.474836470000003	-19.381756182000004	-10.586748407	-2.089149616	0.073242553	-0.016671841	0.05037463200000001	-0.0044674840000000025	0.006025468	-0.04234079999999999	0.003852158	-0.005936125999999998	0.028699416999999998	0.025958362000000002	0.040071238	0.026992633	0.025592530999999995	0.023228173	0.033582468
24.7692	-21.474836470000003	-21.474836470000003	-21.474836470000003	-21.474836470000003	-21.474836470000003	-21.474836470000003	-21.474836470000003	-21.474836470000003	-21.474836470000003	-21.474836470000003	-21.474836470000003	-21.474836470000003	-21.474836470000003	-21.474836470000003	-21.474836470000003	-21.474836470000003	-21.474836470000003	-21.474836470000003	-21.474836470000003	-21.474836470000003	-21.474836470000003	-21.474836470000003	-21.474836470000003	-21.474836470000003	-21.474836470000003	-21.474836470000003	-21.474836470000003	-21.474836470000003	-21.474836470000003	-21.474836470000003	-21.474836470000003	-21.474836470000003	-2.07122675	-4.406116036	-0.08720262799999999	0.009027650000000003	0.019683838000000002	-0.026046663000000005	-0.022314908000000005	-0.034074057	-0.017205355999999998	0.01831725	0.009868308000000001	0.025021471	0.020385124999999997	0.024700253	0.035153306	0.029973236000000004	0.029113212
26.4052	-21.474836470000003	-21.474836470000003	-21.474836470000003	-21.474836470000003	-21.474836470000003	-21.474836470000003	-21.474836470000003	-21.474836470000003	-21.474836470000003	-21.474836470000003	-21.474836470000003	-21.474836470000003	-21.474836470000003	-21.474836470000003	-21.474836470000003	-21.474836470000003	-21.474836470000003	-21.474836470000003	-21.474836470000003	-21.474836470000003	-21.474836470000003	-21.474836470000003	-21.474836470000003	-21.474836470000003	-21.474836470000003	-21.474836470000003	-21.474836470000003	-21.474836470000003	-21.474836470000003	-19.449118508000005	-21.474836470000003	-19.242828025	-4.265718310999999	-0.08829616800000001	0.07248124599999999	-0.051907503	-0.008041656000000001	-0.004554342999999998	0.012285223999999999	-0.0009009619999999976	0.024485192999999995	0.0046505659999999975	0.020945211000000002	0.028056068	0.03942279	0.018528434000000003	0.030361536	0.027532141000000003	0.026547891999999997
28.1499	-21.474836470000003	-21.474836470000003	-21.474836470000003	-21.474836470000003	-19.363244714	-21.474836470000003	-21.474836470000003	-21.474836470000003	-21.474836470000003	-21.474836470000003	-21.474836470000003	-21.474836470000003	-21.474836470000003	-21.474836470000003	-21.474836470000003	-21.474836470000003	-21.474836470000003	-19.536541547000002	-21.474836470000003	-19.338689321	-21.474836470000003	-21.474836470000003	-21.474836470000003	-21.474836470000003	-21.474836470000003	-21.474836470000003	-21.474836470000003	-21.474836470000003	-21.474836470000003	-21.474836470000003	-21.474836470000003	-21.474836470000003	-4.751260429	-2.367000065	-0.070085378	-0.0063100930000000045	-0.013257349000000002	-0.017103422	-0.029435982999999992	-0.0002882919999999983	0.01788435	0.008554894999999998	0.021265679000000003	0.020700094000000002	0.035854546	0.031972694	0.028244956999999998	0.032077335	0.025764887999999996
30.0092	-19.226494814	-21.474836470000003	-19.276087714000006	-21.474836470000003	-19.356874971000003	-21.474836470000003	-19.228554512	-21.474836470000003	-21.474836470000003	-21.474836470000003	-21.474836470000003	-21.474836470000003	-21.474836470000003	-21.474836470000003	-17.024820442000003	-21.474836470000003	-21.474836470000003	-19.370958531999996	-21.474836470000003	-21.474836470000003	-19.373946459000003	-19.293931180999998	-17.069737136999997	-21.474836470000003	-21.474836470000003	-21.474836470000003	-21.474836470000003	-21.474836470000003	-21.474836470000003	-21.474836470000003	-21.474836470000003	-21.474836470000003	-8.530000461	-0.05901775400000001	0.048415159	-0.018936353	0.0011730549999999964	-0.028787855000000008	-0.012494944	-0.025419951000000003	-0.005235229999999999	0.014983232999999999	0.016673149999999998	0.029282136000000004	0.029963981	0.018274921	0.031956826	0.030187937000000005	0.029094514999999998
31.9919	-21.474836470000003	-21.474836470000003	-21.474836470000003	-21.474836470000003	-21.474836470000003	-21.474836470000003	-21.474836470000003	-21.474836470000003	-21.474836470000003	-21.474836470000003	-21.474836470000003	-21.474836470000003	-21.474836470000003	-21.474836470000003	-21.474836470000003	-21.474836470000003	-21.474836470000003	-21.474836470000003	-21.474836470000003	-21.474836470000003	-21.474836470000003	-21.474836470000003	-19.383759351000002	-21.474836470000003	-21.474836470000003	-21.474836470000003	-21.474836470000003	-21.474836470000003	-19.536595024	-21.474836470000003	-21.474836470000003	-21.474836470000003	-8.771745138	-4.264862185	0.037686024	0.010179856999999997	0.038588793999999996	-0.000544496000000002	0.0265639	0.026863047	0.006511653000000001	0.0034528260000000004	0.016135624	0.017109009	0.03505110399999999	0.020904815	0.028682589	0.027944969999999996	0.027652290999999996
34.1052	-21.474836470000003	-21.474836470000003	-21.474836470000003	-21.474836470000003	-21.474836470000003	-21.474836470000003	-21.474836470000003	-21.474836470000003	-21.474836470000003	-21.474836470000003	-21.474836470000003	-21.474836470000003	-19.458873273000002	-21.474836470000003	-21.474836470000003	-21.474836470000003	-21.474836470000003	-21.474836470000003	-21.474836470000003	-21.474836470000003	-21.474836470000003	-21.474836470000003	-21.474836470000003	-21.474836470000003	-21.474836470000003	-21.474836470000003	-21.474836470000003	-21.474836470000003	-21.474836470000003	-21.474836470000003	-21.474836470000003	-21.474836470000003	-4.314070086999999	-2.2721741150000003	0.02613550800000001	0.025555343	-0.012117148000000003	-0.005593784	0.042766469	0.017646692	-0.015323823	0.027013557	0.011657820000000001	0.029769045999999993	0.01821988	0.028813105999999998	0.031142148999999997	0.035032269000000005	0.023972208000000002
36.3579	-21.474836470000003	-21.474836470000003	-21.474836470000003	-21.474836470000003	-21.474836470000003	-21.474836470000003	-19.373248948000004	-21.474836470000003	-21.474836470000003	-21.474836470000003	-21.474836470000003	-21.474836470000003	-19.298131294	-21.474836470000003	-21.474836470000003	-21.474836470000003	-21.474836470000003	-21.474836470000003	-19.432786978000003	-21.474836470000003	-21.474836470000003	-21.474836470000003	-21.474836470000003	-21.474836470000003	-21.474836470000003	-21.474836470000003	-21.474836470000003	-19.353110481000005	-21.474836470000003	-21.474836470000003	-21.474836470000003	-21.474836470000003	-6.812711196	-4.15947073	0.031509411	-0.010724786000000004	0.011491897000000001	-0.05103599900000001	-0.017012622999999998	-0.01471865	-0.005774282	0.0036462020000000003	0.018378464000000004	0.019714801999999997	0.021327378	0.024908364	0.036488384	0.033275135000000004	0.026475986000000007
38.7599	-15.037620430999999	-21.474836470000003	-21.474836470000003	-21.474836470000003	-19.306439574000002	-21.474836470000003	-21.474836470000003	-19.304062718000004	-21.474836470000003	-21.474836470000003	-21.474836470000003	-19.243666036	-21.474836470000003	-21.474836470000003	-21.474836470000003	-21.474836470000003	-21.474836470000003	-21.474836470000003	-21.474836470000003	-21.474836470000003	-21.474836470000003	-21.474836470000003	-21.474836470000003	-19.381077929000003	-21.474836470000003	-21.474836470000003	-21.474836470000003	-21.474836470000003	-21.474836470000003	-21.474836470000003	-21.474836470000003	-19.343035511000004	-8.431771233	-2.2314824389999997	0.010542038999999994	0.013166856000000001	0.04138677699999999	-0.017629929	0.060298437999999996	0.00399829	-0.016149204	0.0130707	0.008155565	0.030081361	0.040087011	0.015611451000000002	0.026599457000000003	0.036178998000000004	0.022064234000000002
41.3206	-21.474836470000003	-21.474836470000003	-21.474836470000003	-21.474836470000003	-21.474836470000003	-21.474836470000003	-21.474836470000003	-21.474836470000003	-21.474836470000003	-21.474836470000003	-21.474836470000003	-21.474836470000003	-21.474836470000003	-21.474836470000003	-21.474836470000003	-19.336201662	-21.474836470000003	-21.474836470000003	-21.474836470000003	-21.474836470000003	-21.474836470000003	-21.474836470000003	-21.474836470000003	-21.474836470000003	-21.474836470000003	-21.474836470000003	-21.474836470000003	-21.474836470000003	-21.474836470000003	-21.474836470000003	-21.474836470000003	-21.474836470000003	-4.299590288999999	0.030706232	0.015427213999999991	0.029665624	0.00021648299999999925	-0.002631641999999999	0.004949131000000001	-0.0029811429999999986	0.002583896	0.027186951999999997	0.028930185000000004	0.038135063999999996	0.037351788999999996	0.033604767	0.029060271999999998	0.029639782000000003	0.025109903000000006
44.0499	-21.474836470000003	-21.474836470000003	-21.474836470000003	-21.474836470000003	-21.474836470000003	-21.474836470000003	-21.474836470000003	-21.474836470000003	-21.474836470000003	-21.474836470000003	-21.474836470000003	-21.474836470000003	-21.474836470000003	-21.474836470000003	-21.474836470000003	-21.474836470000003	-21.474836470000003	-21.474836470000003	-21.474836470000003	-21.474836470000003	-21.474836470000003	-21.474836470000003	-21.474836470000003	-21.474836470000003	-21.474836470000003	-21.474836470000003	-21.474836470000003	-21.474836470000003	-21.474836470000003	-21.474836470000003	-21.474836470000003	-21.474836470000003	-10.655599514	-1.8618614050000002	0.06674095099999999	0.0008245949999999974	0.013681090000000002	0.0015542599999999976	0.017274229999999998	0.009852019	0.009687024999999998	0.024578416	0.017122399000000003	0.017549794	0.038439486	0.030794459999999996	0.02743826	0.026592067999999996	0.028147808999999996
46.9599	-21.474836470000003	-21.474836470000003	-21.474836470000003	-21.474836470000003	-21.474836470000003	-21.474836470000003	-21.474836470000003	-21.474836470000003	-21.474836470000003	-21.474836470000003	-21.474836470000003	-21.474836470000003	-21.474836470000003	-21.474836470000003	-21.474836470000003	-21.474836470000003	-21.474836470000003	-21.474836470000003	-21.474836470000003	-21.474836470000003	-21.474836470000003	-21.474836470000003	-21.474836470000003	-21.474836470000003	-21.474836470000003	-21.474836470000003	-21.474836470000003	-21.474836470000003	-21.474836470000003	-21.474836470000003	-21.474836470000003	-21.474836470000003	-8.7670196	-0.11866420399999997	0.094290529	-0.010222873000000004	-0.009402025999999994	-0.045792764	0.017729854	-0.010453399999999998	0.002582982	0.03696489	0.018030354000000002	0.028081511999999996	0.03538486	0.031259247000000004	0.03309544999999999	0.02981301	0.028274728
50.0619	-19.553252066000006	-21.474836470000003	-21.474836470000003	-21.474836470000003	-21.474836470000003	-21.474836470000003	-21.474836470000003	-21.474836470000003	-21.474836470000003	-21.474836470000003	-21.474836470000003	-21.474836470000003	-21.474836470000003	-21.474836470000003	-21.474836470000003	-21.474836470000003	-21.474836470000003	-21.474836470000003	-21.474836470000003	-21.474836470000003	-21.474836470000003	-21.474836470000003	-21.474836470000003	-21.474836470000003	-21.474836470000003	-21.474836470000003	-21.474836470000003	-21.474836470000003	-21.474836470000003	-21.474836470000003	-21.474836470000003	-21.474836470000003	-10.776701726	0.43090230700000004	0.048795526	-0.05630883299999998	0.006937745999999999	0.025150213999999997	0.0037675070000000007	-0.015252689	0.014900458	0.014627120999999998	0.018833596	0.025688020999999995	0.039286837000000005	0.025282979	0.03174034	0.033025468	0.026740225
53.3692	-21.474836470000003	-19.476524223000002	-21.474836470000003	-21.474836470000003	-21.474836470000003	-21.474836470000003	-21.474836470000003	-19.262186654	-21.474836470000003	-21.474836470000003	-21.474836470000003	-21.474836470000003	-21.474836470000003	-21.474836470000003	-21.474836470000003	-21.474836470000003	-21.474836470000003	-21.474836470000003	-21.474836470000003	-21.474836470000003	-21.474836470000003	-21.474836470000003	-21.474836470000003	-21.474836470000003	-21.474836470000003	-21.474836470000003	-21.474836470000003	-21.474836470000003	-21.474836470000003	-21.474836470000003	-21.474836470000003	-21.474836470000003	-1.9894449570000003	-2.160160724	-0.096037474	0.018682278	0.019570482	0.042412383	0.034787041	-0.015511038999999999	-0.003896402000000001	0.007158836000000002	0.021559945000000004	0.034812771	0.03541831699999999	0.025244206999999998	0.026661640000000004	0.031351589	0.024791972000000002
56.8946	-21.474836470000003	-21.474836470000003	-21.474836470000003	-21.474836470000003	-21.474836470000003	-21.474836470000003	-19.301867805	-19.355326740000002	-21.474836470000003	-21.474836470000003	-21.474836470000003	-21.474836470000003	-21.474836470000003	-21.474836470000003	-21.474836470000003	-21.474836470000003	-21.474836470000003	-19.320192466	-21.474836470000003	-21.474836470000003	-21.474836470000003	-21.474836470000003	-21.474836470000003	-21.474836470000003	-21.474836470000003	-19.421418096000004	-21.474836470000003	-21.474836470000003	-21.474836470000003	-21.474836470000003	-21.474836470000003	-21.474836470000003	-8.481682453	-0.098844391	-0.034939643	0.006636339999999999	0.013376575999999998	0.0007190239999999987	0.037593494000000005	0.00653507	-0.0008989890000000011	0.0017040479999999997	0.019376355	0.013444860999999999	0.043765981	0.033826789	0.0315688	0.030086950000000008	0.03350823500000001
60.6532	-21.474836470000003	-21.474836470000003	-21.474836470000003	-21.474836470000003	-21.474836470000003	-21.474836470000003	-21.474836470000003	-21.474836470000003	-21.474836470000003	-21.474836470000003	-19.386147387000005	-21.474836470000003	-21.474836470000003	-21.474836470000003	-21.474836470000003	-21.474836470000003	-21.474836470000003	-21.474836470000003	-21.474836470000003	-21.474836470000003	-19.338209879000004	-21.474836470000003	-21.474836470000003	-21.474836470000003	-21.474836470000003	-21.474836470000003	-21.474836470000003	-21.474836470000003	-21.474836470000003	-21.474836470000003	-21.474836470000003	-17.114424459	-4.021090159	-2.122920248	0.04418274100000001	-0.048302462000000004	-0.0026679769999999993	0.033369046	0.029824317	-0.014123275000000001	0.024547763	0.001309595999999999	0.021298590999999995	0.015726575	0.057213215000000005	0.029372300000000007	0.030980668	0.020242434000000004	0.033735221999999995
64.6599	-21.474836470000003	-21.474836470000003	-21.474836470000003	-21.474836470000003	-21.474836470000003	-19.526725615000004	-21.474836470000003	-21.474836470000003	-19.205104138000003	-21.474836470000003	-21.474836470000003	-21.474836470000003	-21.474836470000003	-21.474836470000003	-19.273962070000003	-19.505383147000003	-19.494686521	-21.474836470000003	-17.105007154	-21.474836470000003	-21.474836470000003	-21.474836470000003	-21.474836470000003	-19.266171778	-21.474836470000003	-21.474836470000003	-21.474836470000003	-21.474836470000003	-21.474836470000003	-21.474836470000003	-21.474836470000003	-21.474836470000003	-2.134208857	0.2092075219999999	-0.05925329	0.009360477999999995	-0.005759416000000001	-0.016606521000000003	-0.004605018000000001	-0.029685343999999995	0.006121447	0.0165945	0.018925271	0.0022606229999999994	0.049809771999999995	0.023145626	0.036676383	0.028040191000000003	0.035350675000000005
68.9312	-21.474836470000003	-21.474836470000003	-21.474836470000003	-19.335820026	-21.474836470000003	-21.474836470000003	-21.474836470000003	-21.474836470000003	-21.474836470000003	-21.474836470000003	-21.474836470000003	-21.474836470000003	-21.474836470000003	-21.474836470000003	-21.474836470000003	-21.474836470000003	-19.324253499	-21.474836470000003	-21.474836470000003	-21.474836470000003	-21.474836470000003	-21.474836470000003	-19.351233869	-21.474836470000003	-21.474836470000003	-21.474836470000003	-21.474836470000003	-21.474836470000003	-21.474836470000003	-21.474836470000003	-21.474836470000003	-21.474836470000003	0.111304704	0.127083866	0.065240019	0.005910149000000006	-0.003354770999999996	-0.009113465000000003	0.01135194	0.009536486	-0.002903468	0.015761084999999998	0.043248937999999994	0.011644520999999998	0.032903550999999996	0.033507708000000004	0.032603415000000004	0.023784925	0.028679954
73.4846	-19.170043541000002	-21.474836470000003	-21.474836470000003	-21.474836470000003	-19.281181515000004	-21.474836470000003	-21.474836470000003	-21.474836470000003	-21.474836470000003	-21.474836470000003	-19.584978975000002	-21.474836470000003	-21.474836470000003	-21.474836470000003	-21.474836470000003	-21.474836470000003	-19.279027538	-21.474836470000003	-21.474836470000003	-21.474836470000003	-21.474836470000003	-21.474836470000003	-21.474836470000003	-21.474836470000003	-21.474836470000003	-21.474836470000003	-21.474836470000003	-21.474836470000003	-21.474836470000003	-21.474836470000003	-21.474836470000003	-21.474836470000003	-10.356206410999999	-4.1172665219999995	0.058393485999999994	-0.027865483000000003	-0.027575052	-0.027852892999999997	0.031713844000000005	-0.010114249000000002	0.013899998000000002	0.013365971999999999	0.015593707000000002	0.020868923999999997	0.050593215999999996	0.024819591000000002	0.037429624	0.026825374000000003	0.03233122599999999
78.3392	-21.474836470000003	-21.474836470000003	-21.474836470000003	-19.356101642000006	-21.474836470000003	-19.423416771	-21.474836470000003	-21.474836470000003	-21.474836470000003	-21.474836470000003	-21.474836470000003	-21.474836470000003	-21.474836470000003	-21.474836470000003	-21.474836470000003	-21.474836470000003	-21.474836470000003	-21.474836470000003	-21.474836470000003	-21.474836470000003	-21.474836470000003	-21.474836470000003	-21.474836470000003	-21.474836470000003	-21.474836470000003	-21.474836470000003	-21.474836470000003	-21.474836470000003	-21.474836470000003	-21.474836470000003	-19.459261562000002	-17.364527262999996	-4.246497141000001	0.08954905800000001	0.067509987	0.03712440300000001	0.043551876999999996	-0.019837631999999994	0.009461152	-0.013019354	0.0017977980000000002	0.022165426999999998	0.026092532999999994	0.022122958	0.033972936999999995	0.026342334000000002	0.033223276	0.023270661999999998	0.023947956
83.5139	-21.474836470000003	-21.474836470000003	-21.474836470000003	-21.474836470000003	-19.405159880000003	-21.474836470000003	-21.474836470000003	-21.474836470000003	-21.474836470000003	-21.474836470000003	-21.474836470000003	-21.474836470000003	-19.338303233000005	-21.474836470000003	-21.474836470000003	-21.474836470000003	-21.474836470000003	-19.437870957	-21.474836470000003	-19.338941332	-19.312661871000007	-21.474836470000003	-21.474836470000003	-21.474836470000003	-21.474836470000003	-21.474836470000003	-19.399014719	-19.51662109	-21.474836470000003	-21.474836470000003	-21.474836470000003	-19.444555486000002	-2.4683970829999997	-2.407481195	-0.085992716	-0.009073659999999999	0.034288518	-0.024254026999999994	0.030337979999999997	-0.013201240999999999	0.013850091	0.040075119000000006	0.016481141999999997	0.027773691000000007	0.030723502999999996	0.026750513000000004	0.033243720000000004	0.034020083000000007	0.023243053000000003
89.0312	-21.474836470000003	-21.474836470000003	-21.474836470000003	-21.474836470000003	-21.474836470000003	-21.474836470000003	-21.474836470000003	-21.474836470000003	-21.474836470000003	-21.474836470000003	-21.474836470000003	-21.474836470000003	-21.474836470000003	-21.474836470000003	-21.474836470000003	-21.474836470000003	-21.474836470000003	-21.474836470000003	-21.474836470000003	-21.474836470000003	-21.474836470000003	-21.474836470000003	-21.474836470000003	-21.474836470000003	-21.474836470000003	-21.474836470000003	-21.474836470000003	-21.474836470000003	-21.474836470000003	-21.474836470000003	-21.474836470000003	-21.474836470000003	-8.760750224	-0.543939755	-0.09361891600000001	0.038711225	0.018374782	-0.004648687999999996	0.025150408000000003	-0.006704242000000001	0.0008693560000000011	0.014722194	0.029421065000000003	0.030500265	0.018941694000000002	0.027355302000000005	0.033405380000000005	0.032837837	0.026374602999999996
94.9126	-21.474836470000003	-21.474836470000003	-21.474836470000003	-21.474836470000003	-19.327908217000004	-21.474836470000003	-21.474836470000003	-21.474836470000003	-21.474836470000003	-21.474836470000003	-21.474836470000003	-21.474836470000003	-21.474836470000003	-21.474836470000003	-21.474836470000003	-21.474836470000003	-21.474836470000003	-21.474836470000003	-21.474836470000003	-21.474836470000003	-21.474836470000003	-19.277491711000003	-19.300196780000004	-21.474836470000003	-21.474836470000003	-21.474836470000003	-21.474836470000003	-21.474836470000003	-19.399570591000003	-21.474836470000003	-21.474836470000003	-21.474836470000003	-6.807562866999999	-2.044255861	0.163274036	-0.052103306000000016	0.04073283499999999	-0.008738479999999998	0.017293258000000002	-0.036798395	-0.005195014000000002	0.020680053999999996	0.015718720000000002	0.020840438	0.032638167999999995	0.028832303000000004	0.03673736100000001	0.029149426999999995	0.026806224
101.1826	-21.474836470000003	-21.474836470000003	-21.474836470000003	-21.474836470000003	-21.474836470000003	-19.203022159000003	-21.474836470000003	-21.474836470000003	-21.474836470000003	-21.474836470000003	-21.474836470000003	-21.474836470000003	-21.474836470000003	-21.474836470000003	-21.474836470000003	-19.401035525	-21.474836470000003	-21.474836470000003	-21.474836470000003	-21.474836470000003	-21.474836470000003	-21.474836470000003	-21.474836470000003	-21.474836470000003	-21.474836470000003	-21.474836470000003	-21.474836470000003	-21.474836470000003	-21.474836470000003	-19.472154142	-19.337363688000003	-17.079378360000003	-6.660383736999999	-2.040262902	-0.011850424000000002	-0.057237884999999974	-0.03355633	0.005769927999999999	0.037432232	-0.013165398999999998	0.010771359	0.013289333	0.021047926999999998	0.008774826999999999	0.031910877	0.018167356000000003	0.027440623000000004	0.029000741000000003	0.035764652
107.8666	-21.474836470000003	-21.474836470000003	-19.461338152000003	-21.474836470000003	-21.474836470000003	-21.474836470000003	-21.474836470000003	-21.474836470000003	-21.474836470000003	-21.474836470000003	-21.474836470000003	-19.460421063000002	-21.474836470000003	-21.474836470000003	-21.474836470000003	-21.474836470000003	-21.474836470000003	-21.474836470000003	-21.474836470000003	-19.426304061000003	-21.474836470000003	-21.474836470000003	-21.474836470000003	-21.474836470000003	-21.474836470000003	-21.474836470000003	-21.474836470000003	-21.474836470000003	-21.474836470000003	-21.474836470000003	-21.474836470000003	-21.474836470000003	-8.963330101	-2.29153043	-0.049280456000000014	-0.041288341000000006	-0.0035597850000000015	-0.051986773	0.0003203479999999995	-0.018223774	-0.0032614830000000004	0.015260511	0.015554443999999997	0.028624367	0.037194081000000004	0.021894174	0.029735511000000003	0.031449755	0.03128463199999999
114.9919	-21.474836470000003	-21.474836470000003	-21.474836470000003	-21.474836470000003	-21.474836470000003	-21.474836470000003	-21.474836470000003	-21.474836470000003	-21.474836470000003	-21.474836470000003	-21.474836470000003	-21.474836470000003	-21.474836470000003	-21.474836470000003	-21.474836470000003	-21.474836470000003	-21.474836470000003	-21.474836470000003	-21.474836470000003	-21.474836470000003	-21.474836470000003	-21.474836470000003	-21.474836470000003	-21.474836470000003	-21.474836470000003	-21.474836470000003	-21.474836470000003	-21.474836470000003	-21.474836470000003	-21.474836470000003	-21.474836470000003	-21.474836470000003	-4.46132657	-0.10365245999999999	0.017545271	0.054450308999999995	0.018667388	-0.042125068	0.005807976999999999	-0.023817998	-0.01829744	0.006028650000000002	0.008702371000000002	0.026590135999999997	0.018114855000000003	0.030073637999999996	0.03550644000000001	0.030758904999999996	0.023000549999999998
122.5886	-21.474836470000003	-21.474836470000003	-21.474836470000003	-21.474836470000003	-21.474836470000003	-21.474836470000003	-21.474836470000003	-21.474836470000003	-21.474836470000003	-21.474836470000003	-21.474836470000003	-21.474836470000003	-21.474836470000003	-21.474836470000003	-21.474836470000003	-21.474836470000003	-21.474836470000003	-21.474836470000003	-21.474836470000003	-21.474836470000003	-21.474836470000003	-21.474836470000003	-21.474836470000003	-21.474836470000003	-21.474836470000003	-21.474836470000003	-21.474836470000003	-21.474836470000003	-21.474836470000003	-21.474836470000003	-21.474836470000003	-21.474836470000003	-2.5114632309999996	-4.486732570999999	0.023481503999999993	-0.092657621	-0.008878998000000003	0.031788613	0.058182855	-0.0012446199999999997	0.013482932	0.021550895	0.018578931	0.024046901	0.03572565400000001	0.021847951	0.03551979500000001	0.022532686	0.032421635
130.6866	-21.474836470000003	-21.474836470000003	-21.474836470000003	-21.474836470000003	-21.474836470000003	-21.474836470000003	-21.474836470000003	-21.474836470000003	-21.474836470000003	-21.474836470000003	-21.474836470000003	-21.474836470000003	-21.474836470000003	-21.474836470000003	-21.474836470000003	-21.474836470000003	-21.474836470000003	-21.474836470000003	-21.474836470000003	-21.474836470000003	-21.474836470000003	-21.474836470000003	-21.474836470000003	-21.474836470000003	-21.474836470000003	-21.474836470000003	-21.474836470000003	-21.474836470000003	-21.474836470000003	-21.474836470000003	-21.474836470000003	-21.474836470000003	-6.321217641	-4.19111756	0.05963713000000002	0.034789985999999995	0.016616141	0.027995570999999997	0.009791411	0.0034651820000000007	0.008098392999999999	0.017156192	0.030705731999999996	0.031225177000000003	0.029695474000000006	0.030086505000000003	0.03127133000000001	0.03033893299999999	0.029160153
139.3192	-21.474836470000003	-21.474836470000003	-21.474836470000003	-21.474836470000003	-19.477342988000004	-21.474836470000003	-21.474836470000003	-19.260067655	-21.474836470000003	-21.474836470000003	-21.474836470000003	-21.474836470000003	-21.474836470000003	-21.474836470000003	-21.474836470000003	-21.474836470000003	-21.474836470000003	-19.289806996000003	-21.474836470000003	-21.474836470000003	-21.474836470000003	-21.474836470000003	-21.474836470000003	-21.474836470000003	-21.474836470000003	-21.474836470000003	-21.474836470000003	-21.474836470000003	-21.474836470000003	-21.474836470000003	-21.474836470000003	-21.474836470000003	-8.656267309999999	0.10376507899999995	-0.004802196000000003	0.018220451	0.035826002	-0.051825759999999985	0.00954081	-0.015589931999999996	0.0004586550000000002	8.033299999999876e-05	0.030155098	0.020706815	0.028043748	0.031056680000000003	0.033358224	0.026784519	0.024523655000000002
148.5232	-21.474836470000003	-19.421429933000002	-21.474836470000003	-21.474836470000003	-21.474836470000003	-21.474836470000003	-21.474836470000003	-21.474836470000003	-21.474836470000003	-21.474836470000003	-21.474836470000003	-21.474836470000003	-21.474836470000003	-21.474836470000003	-21.474836470000003	-21.474836470000003	-21.474836470000003	-19.289266656000002	-21.474836470000003	-21.474836470000003	-21.474836470000003	-21.474836470000003	-21.474836470000003	-21.474836470000003	-21.474836470000003	-21.474836470000003	-21.474836470000003	-19.300883923000004	-21.474836470000003	-21.474836470000003	-21.474836470000003	-21.474836470000003	-6.3888708030000005	0.21308451599999997	-0.04786868199999999	-0.031660957	-0.017959848000000004	-0.018459670999999997	0.012233716000000002	-0.03165711	-0.009855298	0.008579333	0.013044432000000003	0.023995740000000005	0.035521418	0.031274552	0.030781108	0.028289757000000006	0.033375731000000006
158.3346	-21.474836470000003	-21.474836470000003	-21.474836470000003	-21.474836470000003	-21.474836470000003	-21.474836470000003	-21.474836470000003	-21.474836470000003	-21.474836470000003	-21.474836470000003	-21.474836470000003	-21.474836470000003	-21.474836470000003	-21.474836470000003	-21.474836470000003	-21.474836470000003	-21.474836470000003	-21.474836470000003	-21.474836470000003	-21.474836470000003	-21.474836470000003	-21.474836470000003	-21.474836470000003	-21.474836470000003	-21.474836470000003	-21.474836470000003	-21.474836470000003	-21.474836470000003	-21.474836470000003	-21.474836470000003	-21.474836470000003	-21.474836470000003	-4.4151167120000006	-1.992392028	0.031119206	-0.071870341	-0.0018082000000000042	-0.04045845899999999	0.018271413	-0.008250201	-0.003958789	-0.017242917	0.008836474	0.033048734999999996	0.032695431999999996	0.02743062	0.03192083799999999	0.028020315000000007	0.028988759999999995
168.7939	-21.474836470000003	-21.474836470000003	-21.474836470000003	-21.474836470000003	-19.371353168000002	-21.474836470000003	-21.474836470000003	-21.474836470000003	-21.474836470000003	-21.474836470000003	-19.338813319000003	-21.474836470000003	-19.165094341000003	-21.474836470000003	-21.474836470000003	-19.280905340000004	-19.359736947000005	-21.474836470000003	-21.474836470000003	-19.226918162000004	-21.474836470000003	-21.474836470000003	-21.474836470000003	-19.257850499000007	-21.474836470000003	-21.474836470000003	-21.474836470000003	-21.474836470000003	-21.474836470000003	-21.474836470000003	-21.474836470000003	-21.474836470000003	-8.396839994999999	-0.148495042	0.06342173499999999	0.027996769999999997	-0.01432702	0.024866426999999997	-0.0003380740000000007	0.0020570760000000014	0.011698577000000005	0.007000779000000001	0.031556636	0.016494507	0.042512336	0.015989959	0.036646051	0.025375756	0.028008534
179.9446	-21.474836470000003	-19.233465029	-21.474836470000003	-21.474836470000003	-21.474836470000003	-21.474836470000003	-21.474836470000003	-17.135419195000004	-21.474836470000003	-19.303833589000003	-21.474836470000003	-17.333403905	-21.474836470000003	-21.474836470000003	-21.474836470000003	-21.474836470000003	-21.474836470000003	-21.474836470000003	-21.474836470000003	-19.401892043000004	-21.474836470000003	-21.474836470000003	-21.474836470000003	-21.474836470000003	-19.175642813000003	-21.474836470000003	-19.432051922000007	-21.474836470000003	-21.474836470000003	-21.474836470000003	-21.474836470000003	-21.474836470000003	-8.651731348	-0.185786308	-0.03216576299999999	0.003716963000000001	0.007008785000000002	0.018958575999999998	0.048370709	-0.012790659000000001	0.0014626349999999999	0.013735053000000006	0.025570211	0.006344050000000001	0.032404847	0.026205090999999996	0.029903477999999994	0.03128110199999999	0.030740982999999993
191.8312	-21.474836470000003	-21.474836470000003	-21.474836470000003	-21.474836470000003	-21.474836470000003	-21.474836470000003	-21.474836470000003	-21.474836470000003	-21.474836470000003	-21.474836470000003	-21.474836470000003	-21.474836470000003	-21.474836470000003	-21.474836470000003	-21.474836470000003	-21.474836470000003	-21.474836470000003	-21.474836470000003	-21.474836470000003	-21.474836470000003	-21.474836470000003	-21.474836470000003	-21.474836470000003	-21.474836470000003	-21.474836470000003	-21.474836470000003	-21.474836470000003	-21.474836470000003	-21.474836470000003	-21.474836470000003	-21.474836470000003	-17.290720916000005	-4.508242676	-2.143603782	-0.11867797499999999	0.021790376	0.018244837	0.020714808000000005	-0.0006003219999999997	-0.023504432999999998	-0.003838495	0.022836054	0.028848482	0.019028088000000005	0.028120252000000002	0.028319892000000003	0.032669524	0.033383812	0.032193658
204.5039	-21.474836470000003	-19.400108911	-21.474836470000003	-19.290003101000003	-21.474836470000003	-21.474836470000003	-19.354361765000004	-21.474836470000003	-17.136207146000004	-21.474836470000003	-21.474836470000003	-21.474836470000003	-21.474836470000003	-19.141602994000003	-21.474836470000003	-21.474836470000003	-21.474836470000003	-21.474836470000003	-21.474836470000003	-21.474836470000003	-21.474836470000003	-21.474836470000003	-21.474836470000003	-21.474836470000003	-21.474836470000003	-21.474836470000003	-21.474836470000003	-21.474836470000003	-21.474836470000003	-21.474836470000003	-21.474836470000003	-21.474836470000003	-6.014025401	-2.2660469030000003	0.156899357	0.035022832	-0.02430684099999999	-0.015092030999999995	0.023399181999999998	-0.021106601999999995	-0.012533289999999997	0.015673404	0.019146454	0.027727230000000002	0.029669513999999998	0.030763036	0.034378942	0.032692937	0.026318735
218.0132	-21.474836470000003	-21.474836470000003	-21.474836470000003	-21.474836470000003	-21.474836470000003	-21.474836470000003	-21.474836470000003	-21.474836470000003	-19.395717485000006	-21.474836470000003	-21.474836470000003	-21.474836470000003	-19.345099760000004	-21.474836470000003	-21.474836470000003	-21.474836470000003	-21.474836470000003	-21.474836470000003	-21.474836470000003	-21.474836470000003	-21.474836470000003	-21.474836470000003	-21.474836470000003	-21.474836470000003	-21.474836470000003	-21.474836470000003	-21.474836470000003	-21.474836470000003	-21.474836470000003	-21.474836470000003	-21.474836470000003	-17.441594065000004	-2.7607011750000003	-1.8404160309999997	0.029639243	-0.022594865999999998	0.020479617999999998	0.03810055	0.055119709	-0.004106775999999997	0.010168819	0.036496463	0.024170766	0.036483733000000004	0.035738440999999996	0.026431989	0.030697749000000003	0.025360021	0.036313278000000004
232.4152	-21.474836470000003	-21.474836470000003	-21.474836470000003	-21.474836470000003	-21.474836470000003	-21.474836470000003	-21.474836470000003	-21.474836470000003	-21.474836470000003	-21.474836470000003	-21.474836470000003	-21.474836470000003	-21.474836470000003	-21.474836470000003	-21.474836470000003	-21.474836470000003	-21.474836470000003	-21.474836470000003	-21.474836470000003	-21.474836470000003	-21.474836470000003	-21.474836470000003	-21.474836470000003	-21.474836470000003	-21.474836470000003	-21.474836470000003	-21.474836470000003	-21.474836470000003	-21.474836470000003	-21.474836470000003	-21.474836470000003	-19.333844027000005	-4.3870746149999995	-0.19934552100000003	0.005789370999999997	-0.022772610999999998	0.024726597999999995	-0.031141190000000003	0.005124603	0.013877335999999999	0.010633598000000001	0.023962611	0.015459092000000002	0.012539615999999998	0.038262778000000004	0.025757996999999998	0.030984071000000002	0.026523725000000005	0.032560619
247.7679	-21.474836470000003	-21.474836470000003	-21.474836470000003	-21.474836470000003	-21.474836470000003	-21.474836470000003	-21.474836470000003	-21.474836470000003	-21.474836470000003	-21.474836470000003	-21.474836470000003	-21.474836470000003	-21.474836470000003	-21.474836470000003	-21.474836470000003	-21.474836470000003	-21.474836470000003	-21.474836470000003	-21.474836470000003	-21.474836470000003	-21.474836470000003	-21.474836470000003	-21.474836470000003	-21.474836470000003	-21.474836470000003	-21.474836470000003	-21.474836470000003	-21.474836470000003	-21.474836470000003	-21.474836470000003	-21.474836470000003	-21.474836470000003	-0.12219221	-2.1645443639999997	0.029957379	-0.073580352	-0.024019882	0.012012000999999998	0.034555715	-0.015980700999999996	0.012871023999999998	0.029513211	0.012242754	0.024387458999999997	0.026848654000000007	0.024752453	0.028188136000000003	0.023813479000000002	0.025268414
264.1359	-21.474836470000003	-19.324156544	-21.474836470000003	-21.474836470000003	-19.271898795000002	-21.474836470000003	-19.308199694000002	-19.572366227	-21.474836470000003	-21.474836470000003	-21.474836470000003	-19.441118766000002	-21.474836470000003	-21.474836470000003	-21.474836470000003	-21.474836470000003	-21.474836470000003	-21.474836470000003	-21.474836470000003	-21.474836470000003	-21.474836470000003	-21.474836470000003	-21.474836470000003	-21.474836470000003	-21.474836470000003	-21.474836470000003	-21.474836470000003	-21.474836470000003	-21.474836470000003	-21.474836470000003	-21.474836470000003	-19.244887246	-4.320781439999999	-6.632760847	0.079759099	-0.031093253999999997	0.006354051999999999	0.005294663000000005	0.030782272	0.006296924999999999	-0.006976686999999998	0.029359183999999993	0.015346872000000003	0.018736522	0.026872113999999996	0.027873033000000002	0.029829550000000003	0.026639258	0.031070901
281.5846	-21.474836470000003	-21.474836470000003	-21.474836470000003	-21.474836470000003	-21.474836470000003	-21.474836470000003	-21.474836470000003	-21.474836470000003	-21.474836470000003	-21.474836470000003	-21.474836470000003	-21.474836470000003	-21.474836470000003	-21.474836470000003	-21.474836470000003	-21.474836470000003	-21.474836470000003	-21.474836470000003	-21.474836470000003	-21.474836470000003	-21.474836470000003	-21.474836470000003	-21.474836470000003	-21.474836470000003	-21.474836470000003	-21.474836470000003	-21.474836470000003	-21.474836470000003	-19.343510268000006	-21.474836470000003	-21.474836470000003	-21.474836470000003	-10.602837715999998	-2.402186659	0.09313418200000001	-0.035194107	0.002346988	-0.011439424999999998	0.029445295	-0.002609653	0.011322279000000003	-0.00391616	0.020202997999999996	0.013695394	0.030733084	0.022737048	0.028142185000000004	0.028376121999999997	0.035000166000000006
300.1859	-21.474836470000003	-21.474836470000003	-21.474836470000003	-21.474836470000003	-21.474836470000003	-21.474836470000003	-19.279022617000003	-19.547429146000002	-21.474836470000003	-21.474836470000003	-21.474836470000003	-21.474836470000003	-21.474836470000003	-21.474836470000003	-21.474836470000003	-21.474836470000003	-21.474836470000003	-21.474836470000003	-21.474836470000003	-19.266876305000004	-21.474836470000003	-21.474836470000003	-21.474836470000003	-21.474836470000003	-21.474836470000003	-19.321299669000002	-21.474836470000003	-21.474836470000003	-21.474836470000003	-21.474836470000003	-21.474836470000003	-19.311157866000002	-2.2961844719999998	-2.449600427999999	-0.0026137830000000028	0.022100783000000002	0.013169787999999998	-0.020212566	0.005756521999999998	-0.033648027000000004	0.039890300999999996	0.0028115040000000003	0.017901362	0.032646977	0.03332299799999999	0.019709849999999998	0.029752289000000005	0.023361164	0.031873178
320.0159	-21.474836470000003	-21.474836470000003	-21.474836470000003	-21.474836470000003	-21.474836470000003	-21.474836470000003	-21.474836470000003	-21.474836470000003	-21.474836470000003	-19.247930707000002	-21.474836470000003	-21.474836470000003	-21.474836470000003	-21.474836470000003	-21.474836470000003	-19.363634468	-21.474836470000003	-21.474836470000003	-21.474836470000003	-21.474836470000003	-21.474836470000003	-21.474836470000003	-21.474836470000003	-21.474836470000003	-21.474836470000003	-19.365011407	-21.474836470000003	-21.474836470000003	-21.474836470000003	-21.474836470000003	-19.139967705000004	-19.273244489	-6.5106960229999995	-2.22755605	0.005179103000000002	0.001927223	0.005656282	-0.048868917	0.037231899	0.011557851000000004	-0.002818853999999998	0.008447406999999999	0.031710196999999996	0.021565212999999996	0.041528274	0.019196163999999998	0.034664101999999995	0.026903089999999998	0.028498612
341.1559	-21.474836470000003	-21.474836470000003	-21.474836470000003	-21.474836470000003	-21.474836470000003	-21.474836470000003	-21.474836470000003	-21.474836470000003	-21.474836470000003	-21.474836470000003	-21.474836470000003	-21.474836470000003	-21.474836470000003	-21.474836470000003	-21.474836470000003	-21.474836470000003	-21.474836470000003	-21.474836470000003	-21.474836470000003	-21.474836470000003	-21.474836470000003	-21.474836470000003	-21.474836470000003	-21.474836470000003	-21.474836470000003	-21.474836470000003	-21.474836470000003	-21.474836470000003	-21.474836470000003	-21.474836470000003	-21.474836470000003	-21.474836470000003	-3.9413508370000008	-2.1147968629999996	-0.00021447100000000497	-0.013000382000000005	0.025479003999999993	-0.027501659	0.003487808999999999	-0.019522534	-0.00023491899999999931	0.006090158	0.018164817	0.018479048	0.028161069000000004	0.029722879	0.029511294000000004	0.022888841	0.029136511999999996
363.6926	-21.474836470000003	-21.474836470000003	-19.107382954000002	-21.474836470000003	-19.277498488	-21.474836470000003	-21.474836470000003	-21.474836470000003	-21.474836470000003	-21.474836470000003	-21.474836470000003	-21.474836470000003	-21.474836470000003	-21.474836470000003	-21.474836470000003	-21.474836470000003	-21.474836470000003	-19.285451702000007	-21.474836470000003	-21.474836470000003	-21.474836470000003	-21.474836470000003	-21.474836470000003	-21.474836470000003	-21.474836470000003	-21.474836470000003	-21.474836470000003	-21.474836470000003	-21.474836470000003	-21.474836470000003	-21.474836470000003	-21.474836470000003	-8.474516226	-0.214466352	0.08175664399999998	-0.004291248	0.039852650999999996	-0.058712485999999994	-0.0030536799999999987	0.009044525	-0.017348706000000002	0.009687913	0.026908276	0.025922646	0.026260858000000005	0.023812573	0.03540083	0.034611295	0.021617279
387.7179	-21.474836470000003	-21.474836470000003	-21.474836470000003	-21.474836470000003	-21.474836470000003	-21.474836470000003	-21.474836470000003	-21.474836470000003	-21.474836470000003	-21.474836470000003	-19.294350446000003	-21.474836470000003	-21.474836470000003	-21.474836470000003	-21.474836470000003	-21.474836470000003	-21.474836470000003	-21.474836470000003	-19.187424744000005	-21.474836470000003	-21.474836470000003	-21.474836470000003	-21.474836470000003	-21.474836470000003	-21.474836470000003	-21.474836470000003	-21.474836470000003	-21.474836470000003	-21.474836470000003	-21.474836470000003	-21.474836470000003	-21.474836470000003	-6.454861695999999	0.201863014	-0.02014053300000001	-0.005769402999999999	-0.0072308919999999974	-0.0051620319999999996	0.014901866	-0.0032943550000000014	0.012728199999999999	0.010618518999999998	0.017172464000000002	0.010202101	0.043952860999999996	0.027251352	0.038954631	0.024393225999999997	0.03139156
413.3306	-21.474836470000003	-21.474836470000003	-21.474836470000003	-21.474836470000003	-21.474836470000003	-21.474836470000003	-21.474836470000003	-21.474836470000003	-21.474836470000003	-21.474836470000003	-21.474836470000003	-21.474836470000003	-21.474836470000003	-19.601535667	-21.474836470000003	-19.412816687000003	-21.474836470000003	-21.474836470000003	-21.474836470000003	-21.474836470000003	-21.474836470000003	-21.474836470000003	-21.474836470000003	-21.474836470000003	-21.474836470000003	-21.474836470000003	-21.474836470000003	-21.474836470000003	-21.474836470000003	-21.474836470000003	-21.474836470000003	-21.474836470000003	-2.48081687	-6.694338354999999	0.042028069	-0.005596917999999999	-0.053154976	-0.047097962	0.038717472	0.006294644000000002	-0.008959025	0.025035797	0.02443108	0.030148435	0.036889624999999995	0.028034644000000004	0.032101173999999996	0.028791213	0.025271213000000004
440.6352	-21.474836470000003	-21.474836470000003	-21.474836470000003	-21.474836470000003	-21.474836470000003	-21.474836470000003	-21.474836470000003	-19.282075096000007	-21.474836470000003	-19.237866611000005	-21.474836470000003	-21.474836470000003	-21.474836470000003	-21.474836470000003	-19.270567055000004	-21.474836470000003	-21.474836470000003	-21.474836470000003	-21.474836470000003	-21.474836470000003	-21.474836470000003	-21.474836470000003	-21.474836470000003	-21.474836470000003	-21.474836470000003	-21.474836470000003	-21.474836470000003	-21.474836470000003	-21.474836470000003	-21.474836470000003	-21.474836470000003	-21.474836470000003	-4.527099263999999	-2.0258580850000003	-0.07610739200000001	-0.09114088299999999	0.014362036000000003	-0.015386325999999997	0.007819355	-0.009493045999999998	0.0018012840000000009	0.030059943999999995	0.015979609	0.017215932	0.033483688	0.026619465999999998	0.03552951	0.024047505000000004	0.030128908
469.7432	-21.474836470000003	-21.474836470000003	-21.474836470000003	-21.474836470000003	-21.474836470000003	-21.474836470000003	-19.442513777000006	-21.474836470000003	-21.474836470000003	-21.474836470000003	-21.474836470000003	-21.474836470000003	-21.474836470000003	-21.474836470000003	-21.474836470000003	-21.474836470000003	-21.474836470000003	-21.474836470000003	-21.474836470000003	-21.474836470000003	-21.474836470000003	-21.474836470000003	-21.474836470000003	-21.474836470000003	-21.474836470000003	-21.474836470000003	-21.474836470000003	-21.474836470000003	-21.474836470000003	-21.474836470000003	-21.474836470000003	-21.474836470000003	-6.452577236000001	-0.037578918000000024	0.041892664999999996	-0.027580287000000002	0.038343888	-0.011086539000000001	0.012492495	-0.007562088999999999	0.014344293	0.009972028	0.0261456	0.024039679	0.028991541	0.02113558	0.03205136200000001	0.031097760000000002	0.024390955
500.7746	-21.474836470000003	-21.474836470000003	-21.474836470000003	-21.474836470000003	-21.474836470000003	-21.474836470000003	-21.474836470000003	-21.474836470000003	-21.474836470000003	-21.474836470000003	-21.474836470000003	-21.474836470000003	-21.474836470000003	-19.425119556000006	-21.474836470000003	-21.474836470000003	-21.474836470000003	-21.474836470000003	-21.474836470000003	-21.474836470000003	-21.474836470000003	-21.474836470000003	-21.474836470000003	-21.474836470000003	-21.474836470000003	-21.474836470000003	-21.474836470000003	-21.474836470000003	-21.474836470000003	-21.474836470000003	-21.474836470000003	-19.392705698	-6.8065825669999995	-2.043443164	0.06781482800000001	0.034989784	0.028367234	-0.011591724000000001	0.0057621140000000005	-0.011863027000000002	0.030436357999999997	0.021069578999999998	0.021498936000000003	0.0059315869999999995	0.05046671799999999	0.025972204	0.029733573000000003	0.020908548000000002	0.03348415
533.8552	-19.363533871000005	-21.474836470000003	-21.474836470000003	-21.474836470000003	-21.474836470000003	-21.474836470000003	-21.474836470000003	-21.474836470000003	-21.474836470000003	-21.474836470000003	-21.474836470000003	-21.474836470000003	-21.474836470000003	-21.474836470000003	-21.474836470000003	-21.474836470000003	-21.474836470000003	-21.474836470000003	-21.474836470000003	-21.474836470000003	-21.474836470000003	-21.474836470000003	-21.474836470000003	-21.474836470000003	-21.474836470000003	-21.474836470000003	-21.474836470000003	-21.474836470000003	-21.474836470000003	-21.474836470000003	-21.474836470000003	-19.166761686	-2.0741848279999995	-2.152096566	0.07052365600000002	-0.0024317559999999998	0.021254424	-0.005532309000000002	0.036326912	-0.015555179000000002	0.006010812999999999	0.010741176	0.003072467000000001	0.023362417	0.037507779	0.026539959999999994	0.030845002	0.027046381	0.026507075
569.1219	-21.474836470000003	-21.474836470000003	-21.474836470000003	-21.474836470000003	-21.474836470000003	-21.474836470000003	-21.474836470000003	-21.474836470000003	-19.427637876000006	-21.474836470000003	-21.474836470000003	-21.474836470000003	-21.474836470000003	-21.474836470000003	-21.474836470000003	-21.474836470000003	-21.474836470000003	-21.474836470000003	-21.474836470000003	-21.474836470000003	-21.474836470000003	-21.474836470000003	-21.474836470000003	-21.474836470000003	-21.474836470000003	-21.474836470000003	-21.474836470000003	-21.474836470000003	-21.474836470000003	-21.474836470000003	-21.474836470000003	-21.474836470000003	-1.968318029	-4.43327654	-0.043400085	-0.034526948	-0.0013800679999999982	-0.020690763	0.035403403	-0.028319856999999997	-0.012969438000000003	0.015753876	0.004039593000000001	0.02356244	0.04217155	0.028727677	0.031867958999999994	0.033606643	0.029064668
606.7179	-21.474836470000003	-21.474836470000003	-21.474836470000003	-19.300817443000007	-21.474836470000003	-21.474836470000003	-21.474836470000003	-21.474836470000003	-21.474836470000003	-21.474836470000003	-21.474836470000003	-21.474836470000003	-19.391691817	-21.474836470000003	-21.474836470000003	-21.474836470000003	-21.474836470000003	-19.437415899	-21.474836470000003	-21.474836470000003	-21.474836470000003	-21.474836470000003	-21.474836470000003	-19.307048349000002	-21.474836470000003	-21.474836470000003	-21.474836470000003	-21.474836470000003	-21.474836470000003	-21.474836470000003	-21.474836470000003	-19.318665015	-2.0467239139999998	0.23088952599999998	-0.116111101	0.007880594999999994	0.012027438	-0.033062654000000004	0.022047933000000002	-0.023632384999999995	-0.00345863	0.013159831	0.023412705	0.011229436	0.03703449600000001	0.023613136	0.03468028199999999	0.026037103	0.030142609000000004
646.7972	-21.474836470000003	-21.474836470000003	-21.474836470000003	-21.474836470000003	-21.474836470000003	-21.474836470000003	-21.474836470000003	-21.474836470000003	-21.474836470000003	-19.352900837000004	-21.474836470000003	-21.474836470000003	-21.474836470000003	-19.249657972000005	-19.426275457000003	-21.474836470000003	-21.474836470000003	-21.474836470000003	-21.474836470000003	-21.474836470000003	-21.474836470000003	-21.474836470000003	-21.474836470000003	-21.474836470000003	-19.361095629000005	-21.474836470000003	-21.474836470000003	-21.474836470000003	-21.474836470000003	-21.474836470000003	-21.474836470000003	-19.289882312000003	-4.259229380999999	-0.116320296	0.037109245	0.026966040000000004	-0.005914048	0.008654359000000004	0.023193165999999998	-0.016247132000000004	-0.0009284499999999984	0.011182461000000001	0.020019587	0.040732572	0.02988763	0.028338147	0.031052884999999995	0.030427214999999997	0.027256411999999997
689.5246	-19.295514516000004	-21.474836470000003	-21.474836470000003	-19.310585285000002	-19.632500209000007	-21.474836470000003	-21.474836470000003	-21.474836470000003	-21.474836470000003	-21.474836470000003	-21.474836470000003	-21.474836470000003	-21.474836470000003	-21.474836470000003	-21.474836470000003	-21.474836470000003	-21.474836470000003	-21.474836470000003	-21.474836470000003	-21.474836470000003	-21.474836470000003	-21.474836470000003	-21.474836470000003	-21.474836470000003	-21.474836470000003	-21.474836470000003	-21.474836470000003	-21.474836470000003	-21.474836470000003	-21.474836470000003	-21.474836470000003	-21.474836470000003	-1.9170464499999997	-2.3483077600000004	0.018207695	-0.012906025000000002	0.005815865	0.013044367000000005	0.037434973999999996	-0.013417463	-0.019070872000000006	0.009954855	0.022949823	0.030771530000000002	0.044199507	0.027816201000000002	0.031015661999999992	0.028435733999999997	0.029305368999999998
735.0746	-21.474836470000003	-21.474836470000003	-21.474836470000003	-21.474836470000003	-21.474836470000003	-21.474836470000003	-21.474836470000003	-21.474836470000003	-21.474836470000003	-21.474836470000003	-21.474836470000003	-21.474836470000003	-21.474836470000003	-21.474836470000003	-21.474836470000003	-21.474836470000003	-21.474836470000003	-21.474836470000003	-21.474836470000003	-21.474836470000003	-21.474836470000003	-21.474836470000003	-21.474836470000003	-21.474836470000003	-21.474836470000003	-21.474836470000003	-21.474836470000003	-21.474836470000003	-21.474836470000003	-21.474836470000003	-21.474836470000003	-19.329372798	-6.645857767	-0.017597907999999992	-0.051051047000000016	0.013356483999999998	0.03369627700000001	0.020874809	0.036655242000000005	-0.022052423000000005	-5.2311999999999495e-05	-0.011691264000000002	0.002458737	0.022203684	0.040105017	0.022966557	0.034557443	0.030222266000000005	0.031041087999999994
783.6332	-21.474836470000003	-21.474836470000003	-21.474836470000003	-21.474836470000003	-21.474836470000003	-21.474836470000003	-21.474836470000003	-21.474836470000003	-21.474836470000003	-21.474836470000003	-21.474836470000003	-21.474836470000003	-21.474836470000003	-21.474836470000003	-21.474836470000003	-21.474836470000003	-21.474836470000003	-21.474836470000003	-21.474836470000003	-21.474836470000003	-21.474836470000003	-21.474836470000003	-21.474836470000003	-21.474836470000003	-21.474836470000003	-21.474836470000003	-21.474836470000003	-21.474836470000003	-21.474836470000003	-21.474836470000003	-21.474836470000003	-21.474836470000003	-4.591244391	-1.9302603119999997	-0.029427636	-0.024534778999999996	0.016554726000000002	-0.031536676	0.024301246000000006	0.008885945000000001	-0.040777869	0.007357105	0.03107591799999999	0.012832040999999999	0.028702617999999996	0.025244631999999996	0.035827346	0.033109974	0.028658911000000002
835.3999	-21.474836470000003	-21.474836470000003	-21.474836470000003	-21.474836470000003	-21.474836470000003	-21.474836470000003	-21.474836470000003	-21.474836470000003	-19.489164926	-21.474836470000003	-21.474836470000003	-21.474836470000003	-21.474836470000003	-21.474836470000003	-21.474836470000003	-21.474836470000003	-21.474836470000003	-19.406868322	-21.474836470000003	-21.474836470000003	-21.474836470000003	-21.474836470000003	-21.474836470000003	-21.474836470000003	-21.474836470000003	-21.474836470000003	-21.474836470000003	-21.474836470000003	-21.474836470000003	-21.474836470000003	-21.474836470000003	-21.474836470000003	-6.506828383999999	0.021241061000000016	0.018481619999999987	-0.033100185000000004	-0.0006839199999999996	-0.02232869	0.029443113000000003	-0.031870359	-0.008898461	0.007920581	0.021658203000000004	0.023223270999999997	0.030552900000000004	0.021749222000000002	0.04085853699999999	0.023313165	0.021938277
890.5859	-19.314176522000004	-21.474836470000003	-21.474836470000003	-19.499744488000005	-21.474836470000003	-19.387581844000003	-21.474836470000003	-21.474836470000003	-21.474836470000003	-21.474836470000003	-21.474836470000003	-19.280061160000002	-21.474836470000003	-21.474836470000003	-21.474836470000003	-21.474836470000003	-21.474836470000003	-19.367839969000006	-21.474836470000003	-21.474836470000003	-21.474836470000003	-21.474836470000003	-21.474836470000003	-21.474836470000003	-21.474836470000003	-21.474836470000003	-21.474836470000003	-21.474836470000003	-21.474836470000003	-21.474836470000003	-21.474836470000003	-21.474836470000003	-1.703342609	-1.6578106190000004	0.11013213799999999	0.03507257100000001	0.028127188999999997	-0.007804148000000002	0.033124305	-0.0023372709999999997	0.019989212	0.006754016999999999	0.010048649000000002	0.02496657	0.037478505	0.019102016	0.030056705000000006	0.03032379	0.033319539999999995
949.4179	-19.119665278000003	-21.474836470000003	-21.474836470000003	-16.988341315000003	-21.474836470000003	-21.474836470000003	-21.474836470000003	-21.474836470000003	-21.474836470000003	-21.474836470000003	-21.474836470000003	-21.474836470000003	-21.474836470000003	-21.474836470000003	-19.488778831	-21.474836470000003	-21.474836470000003	-21.474836470000003	-21.474836470000003	-19.431100227	-21.474836470000003	-21.474836470000003	-21.474836470000003	-21.474836470000003	-21.474836470000003	-19.309375246000002	-21.474836470000003	-21.474836470000003	-21.474836470000003	-21.474836470000003	-21.474836470000003	-21.474836470000003	-2.1198087130000003	-4.3036813369999996	0.01677998	-0.016429538	0.053439843	0.017577061999999997	0.015940094	-0.026062765999999998	0.004317575000000002	0.005053983	0.013423491	0.018619231000000003	0.049918142	0.02750376	0.030257670000000004	0.025800734	0.03340524699999999
1012.1359	-21.474836470000003	-21.474836470000003	-21.474836470000003	-21.474836470000003	-21.474836470000003	-21.474836470000003	-21.474836470000003	-21.474836470000003	-21.474836470000003	-21.474836470000003	-21.474836470000003	-21.474836470000003	-21.474836470000003	-21.474836470000003	-21.474836470000003	-21.474836470000003	-21.474836470000003	-21.474836470000003	-21.474836470000003	-21.474836470000003	-21.474836470000003	-21.474836470000003	-21.474836470000003	-21.474836470000003	-21.474836470000003	-21.474836470000003	-21.474836470000003	-21.474836470000003	-21.474836470000003	-21.474836470000003	-19.328429486	-21.474836470000003	-2.151829106	-4.120999522	0.011637885000000004	0.018528253	-0.011299782999999997	-0.010914208	0.020505819	-0.011271316000000002	0.0025092469999999987	0.0055707050000000004	0.013512934999999998	0.021658752	0.036343228	0.028352814999999996	0.03694714099999999	0.029785125000000003	0.026940164
1078.9972	-21.474836470000003	-21.474836470000003	-21.474836470000003	-21.474836470000003	-21.474836470000003	-21.474836470000003	-21.474836470000003	-21.474836470000003	-21.474836470000003	-21.474836470000003	-21.474836470000003	-21.474836470000003	-21.474836470000003	-21.474836470000003	-21.474836470000003	-21.474836470000003	-21.474836470000003	-21.474836470000003	-21.474836470000003	-21.474836470000003	-21.474836470000003	-21.474836470000003	-21.474836470000003	-21.474836470000003	-21.474836470000003	-21.474836470000003	-21.474836470000003	-21.474836470000003	-21.474836470000003	-21.474836470000003	-21.474836470000003	-21.474836470000003	-4.349717855	0.14657448999999997	0.074247219	0.020892701999999992	0.011710289999999998	0.030193901000000002	0.020465818	-0.013628857	0.008097721999999998	0.014631442999999997	0.024731451000000005	0.03335242	0.038230365	0.023871125	0.031096393000000007	0.033827364	0.028168678000000003
1150.2759	-21.474836470000003	-21.474836470000003	-19.262040265000003	-21.474836470000003	-21.474836470000003	-21.474836470000003	-21.474836470000003	-19.289207782000005	-19.286673461000003	-21.474836470000003	-21.474836470000003	-21.474836470000003	-21.474836470000003	-21.474836470000003	-21.474836470000003	-21.474836470000003	-21.474836470000003	-21.474836470000003	-21.474836470000003	-21.474836470000003	-21.474836470000003	-21.474836470000003	-21.474836470000003	-21.474836470000003	-19.300872375000004	-21.474836470000003	-21.474836470000003	-21.474836470000003	-21.474836470000003	-21.474836470000003	-21.474836470000003	-19.303024098	-2.1712669470000003	-2.146282962	0.022415485000000002	-0.004968769	-0.028536129999999993	-0.012157730000000002	-0.006434922999999998	0.029164106000000002	-0.004282926000000002	0.030477794999999995	0.014478040999999997	0.024187174000000002	0.032750391000000004	0.034239937	0.031762946	0.03141754	0.026018909
1226.2626	-21.474836470000003	-21.474836470000003	-21.474836470000003	-21.474836470000003	-21.474836470000003	-21.474836470000003	-21.474836470000003	-21.474836470000003	-21.474836470000003	-21.474836470000003	-21.474836470000003	-21.474836470000003	-21.474836470000003	-21.474836470000003	-21.474836470000003	-21.474836470000003	-21.474836470000003	-21.474836470000003	-21.474836470000003	-21.474836470000003	-21.474836470000003	-21.474836470000003	-21.474836470000003	-21.474836470000003	-21.474836470000003	-21.474836470000003	-21.474836470000003	-21.474836470000003	-21.474836470000003	-21.474836470000003	-21.474836470000003	-21.474836470000003	-6.550154248999999	0.206864865	0.027625807000000002	0.036876743999999996	-0.001382237999999998	-0.028840471	0.038122749	-0.019899391	0.019143662999999998	0.007799821000000001	-0.002187301999999999	0.011889615	0.015958997000000003	0.026450188000000003	0.026225404999999997	0.025085465999999994	0.032356514999999995
1307.2692	-21.474836470000003	-21.474836470000003	-21.474836470000003	-21.474836470000003	-21.474836470000003	-21.474836470000003	-21.474836470000003	-21.474836470000003	-21.474836470000003	-21.474836470000003	-21.474836470000003	-21.474836470000003	-21.474836470000003	-21.474836470000003	-21.474836470000003	-21.474836470000003	-21.474836470000003	-19.380004365	-21.474836470000003	-21.474836470000003	-21.474836470000003	-21.474836470000003	-21.474836470000003	-21.474836470000003	-21.474836470000003	-21.474836470000003	-21.474836470000003	-21.474836470000003	-21.474836470000003	-21.474836470000003	-21.474836470000003	-21.474836470000003	-6.198831953	-2.1497694999999997	-0.06110552200000001	-0.028915972	0.025754139	-0.050666538000000004	0.011096628	-0.009367437999999999	-0.0027983389999999995	0.011288208000000003	0.019835887	0.030598537999999998	0.035839538	0.026537153	0.029878637000000003	0.026038670999999996	0.025444042999999993
1393.6266	-21.474836470000003	-21.474836470000003	-21.474836470000003	-21.474836470000003	-21.474836470000003	-21.474836470000003	-21.474836470000003	-21.474836470000003	-21.474836470000003	-21.474836470000003	-21.474836470000003	-21.474836470000003	-19.292088993000004	-21.474836470000003	-19.239133037	-19.339838411000006	-21.474836470000003	-21.474836470000003	-21.474836470000003	-21.474836470000003	-21.474836470000003	-21.474836470000003	-21.474836470000003	-21.474836470000003	-21.474836470000003	-21.474836470000003	-21.474836470000003	-21.474836470000003	-21.474836470000003	-19.388876129000003	-21.474836470000003	-21.474836470000003	-6.498531316	-0.036105293	0.009103493999999993	-0.054695287	-0.020894158000000003	-0.015238074	0.014458629	-0.010834040999999999	-0.017760398	0.025870446999999998	0.025082991	0.021990242	0.017754654999999998	0.033435191999999996	0.037596599999999994	0.028872792999999997	0.026469472
1485.6892	-21.474836470000003	-19.354610575000002	-21.474836470000003	-21.474836470000003	-21.474836470000003	-21.474836470000003	-19.218038346000004	-19.321426827000003	-19.306628005000004	-21.474836470000003	-21.474836470000003	-21.474836470000003	-21.474836470000003	-21.474836470000003	-21.474836470000003	-21.474836470000003	-21.474836470000003	-19.340754325000006	-21.474836470000003	-21.474836470000003	-19.154931022	-21.474836470000003	-21.474836470000003	-19.236006237000005	-21.474836470000003	-21.474836470000003	-21.474836470000003	-21.474836470000003	-21.474836470000003	-19.198712422	-21.474836470000003	-19.353735272	-2.3117656380000002	0.5140724219999999	0.077525759	-0.094362618	0.037367547999999993	-0.005087895	-0.023033414	-0.024761085000000002	0.015177276	0.008877251	0.021733328	0.020702616	0.04482239600000001	0.016379774	0.035228634999999994	0.028531591999999995	0.030939903
1583.8332	-21.474836470000003	-21.474836470000003	-21.474836470000003	-21.474836470000003	-21.474836470000003	-21.474836470000003	-21.474836470000003	-21.474836470000003	-21.474836470000003	-21.474836470000003	-21.474836470000003	-21.474836470000003	-21.474836470000003	-19.357929674999998	-21.474836470000003	-21.474836470000003	-21.474836470000003	-21.474836470000003	-21.474836470000003	-21.474836470000003	-21.474836470000003	-21.474836470000003	-21.474836470000003	-21.474836470000003	-21.474836470000003	-21.474836470000003	-21.474836470000003	-21.474836470000003	-21.474836470000003	-21.474836470000003	-21.474836470000003	-19.349605250000003	-1.813412761	-2.021139326	0.025966364	0.007773058999999996	0.032270965	-0.031376468000000005	0.018731054999999996	-0.009398651	0.008033123999999999	0.022969668999999998	0.034035636999999994	0.029726794	0.027548411000000002	0.032497659	0.037841539	0.033677387	0.020903789
1688.4606	-21.474836470000003	-21.474836470000003	-21.474836470000003	-21.474836470000003	-21.474836470000003	-21.474836470000003	-21.474836470000003	-21.474836470000003	-21.474836470000003	-21.474836470000003	-21.474836470000003	-21.474836470000003	-21.474836470000003	-21.474836470000003	-21.474836470000003	-21.474836470000003	-21.474836470000003	-21.474836470000003	-21.474836470000003	-21.474836470000003	-21.474836470000003	-21.474836470000003	-21.474836470000003	-21.474836470000003	-21.474836470000003	-21.474836470000003	-21.474836470000003	-21.474836470000003	-21.474836470000003	-21.474836470000003	-21.474836470000003	-21.474836470000003	-8.856126473	0.08887075800000002	0.006026883999999998	-0.094839328	-0.003277381999999999	0.030362299	0.026690422	-0.0069247929999999985	0.038884431	0.011688791	0.012419801000000001	0.011964733	0.02683865	0.028693676	0.033445552999999996	0.024932289000000003	0.030276501
1799.9999	-21.474836470000003	-21.474836470000003	-21.474836470000003	-21.474836470000003	-21.474836470000003	-21.474836470000003	-21.474836470000003	-21.474836470000003	-21.474836470000003	-21.474836470000003	-21.474836470000003	-21.474836470000003	-21.474836470000003	-21.474836470000003	-21.474836470000003	-21.474836470000003	-21.474836470000003	-21.474836470000003	-21.474836470000003	-21.474836470000003	-21.474836470000003	-21.474836470000003	-21.474836470000003	-21.474836470000003	-21.474836470000003	-21.474836470000003	-21.474836470000003	-21.474836470000003	-21.474836470000003	-21.474836470000003	-21.474836470000003	-19.305037763	-4.503029237	-2.2535414150000004	0.04569408800000001	-0.08899301299999998	0.032529959	-0.032928945999999994	0.020009929	-0.020142916999999996	0.012303993000000003	-0.004756546999999999	0.030041698999999998	0.017139392	0.03727765399999999	0.014564059	0.03070754	0.024702424000000004	0.031976037
1799.9999	-21.474836470000003	-21.474836470000003	-21.474836470000003	-21.474836470000003	-21.474836470000003	-21.474836470000003	-21.474836470000003	-21.474836470000003	-21.474836470000003	-21.474836470000003	-21.474836470000003	-21.474836470000003	-21.474836470000003	-21.474836470000003	-21.474836470000003	-21.474836470000003	-21.474836470000003	-21.474836470000003	-21.474836470000003	-21.474836470000003	-21.474836470000003	-21.474836470000003	-21.474836470000003	-21.474836470000003	-21.474836470000003	-21.474836470000003	-21.474836470000003	-21.474836470000003	-21.474836470000003	-21.474836470000003	-21.474836470000003	-21.474836470000003	-4.025482989	0.08773019199999996	0.039325481	-0.037988918999999996	-0.013556842000000003	-0.06317542100000001	0.0009347229999999991	-0.0038782309999999985	-0.020304086	0.027874478999999997	0.009977383	0.035726816	0.027078861	0.032216544	0.035260761999999994	0.028413376	0.03080969
1799.9999	-19.284074224	-21.474836470000003	-19.440787543	-19.407240982	-21.474836470000003	-21.474836470000003	-21.474836470000003	-21.474836470000003	-21.474836470000003	-21.474836470000003	-19.40933028	-21.474836470000003	-21.474836470000003	-21.474836470000003	-19.388067801	-21.474836470000003	-19.319987315	-21.474836470000003	-21.474836470000003	-21.474836470000003	-21.474836470000003	-21.474836470000003	-21.474836470000003	-21.474836470000003	-19.30552728	-21.474836470000003	-21.474836470000003	-21.474836470000003	-21.474836470000003	-21.474836470000003	-19.387456436	-19.160609497000003	-6.786744540000001	-0.07722930500000005	0.025544660999999986	0.047815223000000004	-0.022523537	0.007315653	0.033717684000000005	0.006149547	0.003665947	0.002965363	0.021468792	0.035893566	0.036529166999999994	0.03206921	0.032551832999999995	0.028358728999999992	0.026607441
1799.9999	-21.474836470000003	-21.474836470000003	-21.474836470000003	-21.474836470000003	-21.474836470000003	-21.474836470000003	-21.474836470000003	-21.474836470000003	-21.474836470000003	-21.474836470000003	-21.474836470000003	-21.474836470000003	-21.474836470000003	-21.474836470000003	-21.474836470000003	-21.474836470000003	-21.474836470000003	-21.474836470000003	-21.474836470000003	-21.474836470000003	-21.474836470000003	-21.474836470000003	-21.474836470000003	-21.474836470000003	-21.474836470000003	-21.474836470000003	-21.474836470000003	-21.474836470000003	-21.474836470000003	-21.474836470000003	-21.474836470000003	-21.474836470000003	-0.028359801999999996	0.3715401770000001	0.052531562	-0.024717806000000002	0.034692139999999996	0.021552375999999995	0.009561	0.014564025999999999	0.017873313999999998	0.010506648	0.020945891	0.013248459999999995	0.043888429	0.025028492000000003	0.030701270000000003	0.02741437	0.029742882
1799.9999	-21.474836470000003	-21.474836470000003	-21.474836470000003	-21.474836470000003	-21.474836470000003	-21.474836470000003	-21.474836470000003	-21.474836470000003	-21.474836470000003	-21.474836470000003	-21.474836470000003	-21.474836470000003	-21.474836470000003	-21.474836470000003	-21.474836470000003	-21.474836470000003	-21.474836470000003	-21.474836470000003	-21.474836470000003	-21.474836470000003	-21.474836470000003	-21.474836470000003	-21.474836470000003	-21.474836470000003	-19.207073737	-21.474836470000003	-21.474836470000003	-21.474836470000003	-21.474836470000003	-21.474836470000003	-21.474836470000003	-17.379741883999998	-10.798003125000001	-2.4659296189999997	0.085936763	-0.090319812	0.0058895219999999995	0.035762715	-0.005107621000000002	-0.020832357000000003	-0.0014245349999999998	-0.003228909999999999	0.0189231	0.041669584	0.028754774	0.031782108	0.028606747999999998	0.027676919	0.027249757999999995
1799.9999	-21.474836470000003	-21.474836470000003	-21.474836470000003	-21.474836470000003	-21.474836470000003	-21.474836470000003	-21.474836470000003	-21.474836470000003	-21.474836470000003	-21.474836470000003	-21.474836470000003	-21.474836470000003	-21.474836470000003	-21.474836470000003	-21.474836470000003	-21.474836470000003	-21.474836470000003	-21.474836470000003	-21.474836470000003	-21.474836470000003	-21.474836470000003	-21.474836470000003	-21.474836470000003	-21.474836470000003	-21.474836470000003	-21.474836470000003	-21.474836470000003	-21.474836470000003	-21.474836470000003	-21.474836470000003	-21.474836470000003	-21.474836470000003	-8.713442346999999	0.47237604200000016	0.03636287000000001	0.050499158999999995	0.004059517999999998	-0.027551084000000003	0.011918286	-0.018199262	-0.0028133529999999985	0.019673439	0.017319647	0.030476419999999997	0.039618786	0.020183046000000003	0.035629992	0.024661216999999996	0.028428851999999998
1799.9999	-19.213703598000002	-21.474836470000003	-21.474836470000003	-21.474836470000003	-21.474836470000003	-21.474836470000003	-21.474836470000003	-21.474836470000003	-21.474836470000003	-21.474836470000003	-21.474836470000003	-21.474836470000003	-21.474836470000003	-21.474836470000003	-21.474836470000003	-21.474836470000003	-21.474836470000003	-21.474836470000003	-21.474836470000003	-21.474836470000003	-21.474836470000003	-21.474836470000003	-21.474836470000003	-21.474836470000003	-21.474836470000003	-21.474836470000003	-21.474836470000003	-21.474836470000003	-21.474836470000003	-21.474836470000003	-21.474836470000003	-19.151895417000002	-0.11942535699999998	-1.9327616789999997	-0.0022506250000000035	-0.012949225000000009	-0.023239528000000002	-0.036640227000000004	0.025829024	-0.027013028	-0.001034020999999999	-0.004233212000000001	0.014263262000000002	0.019404288999999998	0.038997725	0.026190806	0.030137658	0.029985289999999998	0.027366614
[truncated: 463 more columns]
