# Supplementary material for: KiMoPack: A python Package for Kinetic Modeling of the Chemical Mechanism
Source: J Phys Chem A. 2022 Jun 14;126(25):4087–99. doi: 10.1021/acs.jpca.2c00907 (PMC9251768; doi:10.1021/acs.jpca.2c00907)
Supplement: Supplementary file 2 — jp2c00907_si_002.zip [file jp2c00907_si_002.zip › Data/Fitting-2/TA_Ru-dppz_400nm_ACN_chirp.dat]

-2.884956467514378e-11,1.0427830900492817e-07,-0.00013723067900582616,0.0804558285401515,-17.325192834047602
