# Supplementary material for: KiMoPack: A python Package for Kinetic Modeling of the Chemical Mechanism
Source: J Phys Chem A. 2022 Jun 14;126(25):4087–99. doi: 10.1021/acs.jpca.2c00907 (PMC9251768; doi:10.1021/acs.jpca.2c00907)
Supplement: Supplementary file 2 — jp2c00907_si_002.zip [file jp2c00907_si_002.zip › Data/Scans/ACN_001.SIA]

0.000	275.00	276.00	277.00	278.00	279.00	280.00	281.00	282.00	283.00	284.00	285.00	286.00	287.00	288.00	289.00	290.00	291.00	292.00	293.00	294.00	295.00	296.00	297.00	298.00	299.00	300.00	301.00	302.00	303.00	304.00	305.00	306.00	307.00	308.00	309.00	310.00	311.00	312.00	313.00	314.00	315.00	316.00	317.00	318.00	319.00	320.00	321.00	322.00	323.00	324.00	325.00	326.00	327.00	328.00	329.00	330.00	331.00	332.00	333.00	334.00	335.00	336.00	337.00	338.00	339.00	340.00	341.00	342.00	343.00	344.00	345.00	346.00	347.00	348.00	349.00	350.00	351.00	352.00	353.00	354.00	355.00	356.00	357.00	358.00	359.00	360.00	361.00	362.00	363.00	364.00	365.00	366.00	367.00	368.00	369.00	370.00	371.00	372.00	373.00	374.00	375.00	376.00	377.00	378.00	379.00	380.00	381.00	382.00	383.00	384.00	385.00	386.00	387.00	388.00	389.00	390.00	391.00	392.00	393.00	394.00	395.00	396.00	397.00	398.00	399.00	400.00	401.00	402.00	403.00	404.00	405.00	406.00	407.00	408.00	409.00	410.00	411.00	412.00	413.00	414.00	415.00	416.00	417.00	418.00	419.00	420.00	421.00	422.00	423.00	424.00	425.00	426.00	427.00	428.00	429.00	430.00	431.00	432.00	433.00	434.00	435.00	436.00	437.00	438.00	439.00	440.00	441.00	442.00	443.00	444.00	445.00	446.00	447.00	448.00	449.00	450.00	451.00	452.00	453.00	454.00	455.00	456.00	457.00	458.00	459.00	460.00	461.00	462.00	463.00	464.00	465.00	466.00	467.00	468.00	469.00	470.00	471.00	472.00	473.00	474.00	475.00	476.00	477.00	478.00	479.00	480.00	481.00	482.00	483.00	484.00	485.00	486.00	487.00	488.00	489.00	490.00	491.00	492.00	493.00	494.00	495.00	496.00	497.00	498.00	499.00	500.00	501.00	502.00	503.00	504.00	505.00	506.00	507.00	508.00	509.00	510.00	511.00	512.00	513.00	514.00	515.00	516.00	517.00	518.00	519.00	520.00	521.00	522.00	523.00	524.00	525.00	526.00	527.00	528.00	529.00	530.00	531.00	532.00	533.00	534.00	535.00	536.00	537.00	538.00	539.00	540.00	541.00	542.00	543.00	544.00	545.00	546.00	547.00	548.00	549.00	550.00	551.00	552.00	553.00	554.00	555.00	556.00	557.00	558.00	559.00	560.00	561.00	562.00	563.00	564.00	565.00	566.00	567.00	568.00	569.00	570.00	571.00	572.00	573.00	574.00	575.00	576.00	577.00	578.00	579.00	580.00	581.00	582.00	583.00	584.00	585.00	586.00	587.00	588.00	589.00	590.00	591.00	592.00	593.00	594.00	595.00	596.00	597.00	598.00	599.00	600.00	601.00	602.00	603.00	604.00	605.00	606.00	607.00	608.00	609.00	610.00	611.00	612.00	613.00	614.00	615.00	616.00	617.00	618.00	619.00	620.00	621.00	622.00	623.00	624.00	625.00	626.00	627.00	628.00	629.00	630.00	631.00	632.00	633.00	634.00	635.00	636.00	637.00	638.00	639.00	640.00	641.00	642.00	643.00	644.00	645.00	646.00	647.00	648.00	649.00	650.00	651.00	652.00	653.00	654.00	655.00	656.00	657.00	658.00	659.00	660.00	661.00	662.00	663.00	664.00	665.00	666.00	667.00	668.00	669.00	670.00	671.00	672.00	673.00	674.00	675.00	676.00	677.00	678.00	679.00	680.00	681.00	682.00	683.00	684.00	685.00	686.00	687.00	688.00	689.00	690.00	691.00	692.00	693.00	694.00	695.00	696.00	697.00	698.00	699.00	700.00	701.00	702.00	703.00	704.00	705.00	706.00	707.00	708.00	709.00	710.00	711.00	712.00	713.00	714.00	715.00	716.00	717.00	718.00	719.00	720.00	721.00	722.00	723.00	724.00	725.00	726.00	727.00	728.00	729.00	730.00	731.00	732.00	733.00	734.00	735.00	736.00	737.00	738.00	739.00	740.00	741.00	742.00	743.00	744.00	745.00	746.00	747.00	748.00	749.00	750.00	751.00	752.00	753.00	754.00	755.00	756.00	757.00	758.00	759.00	760.00	761.00	762.00	763.00	764.00	765.00	766.00	767.00	768.00	769.00	770.00	771.00	772.00	773.00	774.00	775.00	776.00	777.00	778.00	779.00	780.00	781.00	782.00	783.00	784.00	785.00	786.00
-40.0001	-21.47483647	-21.47483647	-21.47483647	-21.47483647	-21.47483647	-21.47483647	-21.47483647	-21.47483647	-21.47483647	-21.47483647	-21.47483647	-21.47483647	-21.47483647	-21.47483647	-21.47483647	-21.47483647	-21.47483647	-21.47483647	-21.47483647	-21.47483647	-21.47483647	-21.47483647	-21.47483647	-21.47483647	-21.47483647	-21.47483647	-21.47483647	-21.47483647	-21.47483647	-21.47483647	-21.47483647	-21.47483647	1.26694149	-0.18310848	0.16894380	0.01038308	0.02063056	0.08576963	0.00334287	0.01228635	0.01898218	-0.04034540	0.04938554	0.00309564	0.02979175	-0.00101518	-0.00672818	-0.00076962	-0.02234395	-0.00556771	0.00573992	0.00127517	0.00067497	0.00394478	0.00447333	-0.00772216	-0.00704710	-0.00030941	-0.00312876	-0.00924066	-0.00130875	0.00217065	0.00223212	-0.00235777	0.00132999	-0.00179318	0.00155262	0.00035590	0.00110342	0.00302583	0.00022538	-0.00657123	-0.00101165	0.00035847	-0.00007789	0.00382238	0.00041645	-0.00164989	0.00731214	-0.01328751	0.00549918	0.00209502	0.00095748	-0.00264657	0.01443328	0.00809337	0.00870551	-0.00417448	-0.00238188	-0.00112549	0.00886090	0.00563964	0.00162875	-0.00788761	0.00409557	0.00223459	0.00179328	0.00333837	0.00155947	0.00226261	0.00003011	0.00317933	-0.00025559	-0.00573460	-0.00194051	0.00601734	0.01747989	0.00974756	0.00582717	0.01345528	0.00910717	0.01121727	0.01292782	0.01682092	0.01005495	0.01186397	0.01270449	0.00979940	0.01303863	0.01485313	0.00878266	0.01347303	0.01124963	0.01380405	0.01550397	0.00595681	0.01139175	0.00741143	0.00249073	0.00005539	0.00194909	-0.00017914	-0.00141025	-0.00140755	-0.00201383	0.00348910	0.00055185	-0.00003024	0.00205238	0.00271196	-0.00012322	-0.00040322	0.00148097	0.00114671	-0.00079036	-0.00060003	0.00053349	0.00126706	0.00105547	0.00136106	0.00010290	-0.00151184	-0.00121773	0.00153501	-0.00051337	-0.00212835	0.00257069	-0.00034281	0.00128085	0.00030589	0.00043208	0.00010117	0.00048508	-0.00021522	0.00060858	-0.00173069	0.00026795	0.00030418	0.00067192	-0.00042363	-0.00098389	-0.00071641	-0.00007808	0.00037943	-0.00022321	-0.00076536	0.00172169	-0.00027479	0.00000060	0.00013103	0.00138599	-0.00005310	0.00182794	0.00154142	0.00121601	-0.00011124	0.00067075	-0.00055732	-0.00062938	0.00069034	-0.00007477	0.00045908	-0.00059428	-0.00057692	-0.00038938	-0.00053939	0.00067035	0.00024192	-0.00018152	0.00010563	-0.00027161	-0.00007362	-0.00051130	-0.00001724	-0.00054850	-0.00049931	0.00038488	-0.00014261	0.00032191	0.00140657	-0.00065871	0.00066876	0.00107397	0.00126356	-0.00101446	0.00034361	0.00130073	-0.00132000	-0.00043959	0.00054307	0.00187035	-0.00125309	-0.00088528	-0.00013988	-0.00010097	0.00081552	0.00042946	0.00068650	0.00058096	0.00019525	-0.00038088	0.00028407	-0.00072632	-0.00039938	0.00050481	-0.00036695	-0.00007020	0.00027776	-0.00009238	-0.00066665	0.00032184	-0.00040819	0.00093381	-0.00044156	0.00014404	-0.00022094	-0.00044146	-0.00003806	0.00030100	-0.00020777	0.00019571	-0.00054061	0.00008109	-0.00059208	-0.00059316	-0.00074014	-0.00064993	-0.00055262	0.00008031	0.00028812	0.00030722	-0.00037977	0.00030474	-0.00018709	-0.00028219	-0.00083819	0.00050907	0.00084890	0.00003627	-0.00070801	0.00020905	0.00112208	0.00041810	-0.00000693	0.00062429	0.00058380	0.00068285	-0.00141391	0.00053587	-0.00037475	0.00005646	-0.00019189	0.00051660	0.00091997	0.00039482	-0.00015292	-0.00001504	0.00004322	0.00022002	0.00021105	0.00097113	-0.00088212	-0.00103779	-0.00055790	-0.00140786	-0.00039344	-0.00033723	0.00063653	-0.00085444	-0.00053002	-0.00064857	-0.00028877	0.00015923	0.00018787	-0.00032968	0.00038242	-0.00059387	-0.00180728	-0.00048872	0.00206708	-0.00150483	-0.00122917	0.00010116	0.00020113	-0.00146105	-0.00212002	0.00131506	-0.00043754	0.00067373	-0.00077346	-0.00128063	-0.00125772	0.00015795	-0.00090233	0.00095889	-0.00092162	-0.00157452	-0.00177301	-0.00068145	-0.00024519	0.00006243	-0.00200526	-0.00201193	-0.00064673	0.00042024	-0.00055781	-0.00296533	0.00208406	0.00034618	-0.00201442	-0.00046506	-0.00067373	-0.00044499	-0.00017319	0.00177386	0.00025044	-0.00174783	-0.00168022	0.00037250	-0.00468009	-0.00349616	-0.00020229	-0.00063133	0.00028170	0.00092462	0.00000336	-0.00160894	-0.00169569	0.00038904	-0.00547373	0.00009440	-0.00352339	0.00023047	0.00142684	0.00051333	-0.00320178	-0.00158708	0.00069110	-0.00070651	0.00026643	0.00115045	0.00124870	0.00075335	-0.00314709	-0.00184805	0.00032213	0.00112550	-0.00156076	-0.00157891	-0.00321880	0.00125863	-0.00076946	-0.00248080	-0.00014184	-0.00225396	0.00276026	0.00053485	-0.00234491	0.00055923	-0.00207056	0.00158330	-0.00096514	-0.00072641	-0.00295097	-0.00147720	-0.00033280	0.00055603	0.00033455	-0.00049477	-0.00041509	-0.00212113	-0.00349426	-0.00101519	-0.00105489	-0.00047103	0.00029875	-0.00086649	-0.00015541	-0.00146773	-0.00041126	-0.00049575	0.00187457	0.00133069	0.00086903	0.00143601	0.00042274	0.00112448	-0.00324440	0.00013195	-0.00163563	-0.00231603	-0.00117571	-0.00054922	-0.00017788	0.00019694	-0.00037182	0.00112519	-0.00047635	0.00163983	0.00134319	-0.00025928	-0.00035003	-0.00114429	-0.00078105	-0.00082826	-0.00030974	0.00148939	-0.00062070	-0.00103178	-0.00083862	0.00028607	-0.00132836	0.00105229	0.00106617	-0.00089179	-0.00052214	0.00055286	-0.00119463	0.00103997	-0.00051096	0.00151732	-0.00068729	0.00049172	-0.00152352	-0.00056070	0.00002840	0.00144402	-0.00021556	0.00009842	0.00027979	0.00035784	0.00151078	0.00152563	0.00113425	0.00159677	-0.00019781	0.00199724	0.00166791	0.00082361	-0.00002008	0.00006099	-0.00010162	0.00085027	-0.00002177	0.00016053	0.00057512	-0.00055095	-0.00062078	0.00033959	0.00010441	0.00030763	0.00061587	0.00042234	-0.00011798	-0.00024527	0.00013749	0.00032747	-0.00067781	0.00047422	-0.00060440	0.00055480	-0.00036952	-0.00004028	0.00039763	-0.00014443	0.00036559	0.00017565	-0.00056324	-0.00003088	-0.00013257	0.00023982	0.00020532	-0.00031470	0.00011244	0.00047156	-0.00000626	-0.00018685	0.00054901	0.00009201	0.00011826	0.00029164	-21.47483647
-35.0001	-21.47483647	-21.47483647	-21.47483647	-21.47483647	-21.47483647	-21.47483647	-21.47483647	-21.47483647	-21.47483647	-21.47483647	-21.47483647	-21.47483647	-21.47483647	-21.47483647	-21.47483647	-21.47483647	-21.47483647	-21.47483647	-21.47483647	-21.47483647	-21.47483647	-21.47483647	-21.47483647	-21.47483647	-21.47483647	-21.47483647	-21.47483647	-21.47483647	-21.47483647	-21.47483647	-21.47483647	-21.47483647	1.22422183	0.62811947	0.04803724	0.09413433	-0.04052587	-0.15816044	-0.08984386	0.00740025	0.01197322	-0.02770146	-0.01214178	-0.02691071	0.02455330	-0.01146977	-0.00922751	-0.00805737	0.00374518	0.00203404	0.00315684	-0.00481270	0.00185807	0.00007527	0.00208063	-0.00193421	-0.00632426	-0.00103736	-0.00108079	-0.00373827	0.00130987	0.00339602	-0.00006967	-0.00366283	0.00096820	-0.00040473	0.00235934	0.00036271	0.00170096	0.00193004	0.00047553	-0.00758589	-0.00067051	-0.00385832	-0.00149777	0.00596153	0.00245567	0.00531208	0.00883117	-0.01552368	-0.00809134	0.00395968	0.00422652	-0.00144304	0.00961325	-0.00264508	0.00273963	-0.00103372	-0.00106179	-0.00698177	0.00441933	-0.00307901	-0.00521285	-0.00452848	0.00518216	0.00688631	0.00445714	0.00072515	-0.00054008	-0.00399272	-0.00158294	-0.00015909	-0.00129637	-0.00815539	0.00131741	0.00540065	0.00749584	0.00061467	0.00110531	0.00713345	0.00945100	0.00637416	0.01465847	0.01369119	0.00953474	0.01103509	0.01065937	0.00641800	0.01507451	0.01594626	0.01156630	0.01228321	0.01088040	0.01459495	0.01941788	0.00940858	0.01160355	0.01136340	0.00602553	0.00147649	0.00104433	0.00129474	-0.00057306	-0.00179039	0.00073380	0.00304208	0.00107137	-0.00293882	0.00172678	0.00256225	-0.00016322	-0.00117290	0.00193904	0.00110139	-0.00087324	-0.00088405	-0.00039822	0.00054535	0.00105873	-0.00003280	-0.00046568	0.00024621	0.00052861	0.00032192	-0.00149791	-0.00061939	0.00180588	-0.00129286	0.00151069	-0.00107733	0.00079109	-0.00102472	-0.00076510	-0.00058546	0.00037395	-0.00103808	-0.00079203	-0.00087843	0.00089624	-0.00103023	0.00004514	-0.00168080	0.00017431	0.00145977	-0.00096191	-0.00080237	0.00034369	0.00029147	0.00095066	-0.00065234	-0.00033803	0.00056422	0.00120506	0.00092712	0.00019822	0.00043668	-0.00008910	0.00075208	-0.00091117	-0.00146484	-0.00061087	-0.00056847	-0.00067289	-0.00132793	0.00015083	-0.00222870	0.00169756	0.00110524	0.00058041	-0.00064999	-0.00095014	-0.00055307	-0.00067116	0.00035066	-0.00048332	-0.00101460	-0.00027793	-0.00036071	0.00023949	0.00064388	-0.00158836	-0.00033110	0.00030765	0.00007632	-0.00172583	0.00063063	0.00033476	-0.00183718	-0.00099453	0.00045167	0.00130552	-0.00059509	-0.00114287	-0.00012130	0.00111715	-0.00013704	-0.00008695	0.00054119	0.00087458	-0.00024113	-0.00139832	-0.00015175	-0.00053346	-0.00054232	0.00092959	-0.00111379	-0.00073379	0.00028942	-0.00069826	-0.00049413	-0.00023966	-0.00078622	0.00053844	-0.00042085	0.00010596	-0.00139362	0.00002517	-0.00073968	0.00020856	0.00018166	0.00030320	-0.00080825	-0.00029492	0.00002966	-0.00115602	-0.00059763	-0.00006171	-0.00037965	-0.00030165	-0.00013851	-0.00019849	-0.00019840	-0.00006310	0.00063691	-0.00049781	-0.00123723	-0.00027272	0.00058294	-0.00012228	-0.00099818	-0.00014478	0.00109230	-0.00051434	-0.00068317	-0.00003773	-0.00033860	0.00026416	0.00011145	0.00032426	-0.00050215	-0.00028317	0.00029893	0.00056367	-0.00020197	0.00033144	-0.00018690	0.00016304	-0.00031223	0.00024033	-0.00038909	0.00002753	-0.00054457	-0.00047214	-0.00056738	-0.00149229	-0.00029114	0.00009395	-0.00075914	-0.00062636	-0.00201486	-0.00088226	-0.00042921	-0.00101125	0.00035858	0.00083853	-0.00074872	0.00088475	-0.00089219	-0.00075911	-0.00066171	-0.00029295	-0.00024787	0.00082841	-0.00027357	0.00131397	-0.00112898	0.00187662	-0.00244651	-0.00043501	-0.00162152	-0.00096736	-0.00098281	-0.00078790	-0.00095216	0.00060375	-0.00052778	-0.00208629	-0.00154190	-0.00165674	-0.00190428	-0.00064244	0.00036782	-0.00214429	0.00001190	0.00180587	-0.00068363	-0.00128967	0.00159739	-0.00086760	-0.00014795	0.00129948	-0.00339998	-0.00213283	0.00058891	-0.00037308	-0.00087959	-0.00208060	-0.00164982	0.00294056	-0.00154304	-0.00145102	-0.00261747	0.00097445	0.00189212	0.00078070	0.00019650	0.00145784	-0.00178252	-0.00020771	-0.00314318	0.00121778	-0.00269417	0.00074754	0.00075289	0.00287251	-0.00115164	-0.00056786	0.00196110	-0.00010218	-0.00023014	-0.00027269	0.00021343	-0.00083898	-0.00575482	0.00103727	0.00035833	-0.00050714	-0.00216192	-0.00054195	-0.00431772	-0.00348338	0.00114323	-0.00265916	0.00275725	-0.00243168	0.00196930	0.00095156	-0.00169347	0.00008312	-0.00120404	0.00033950	-0.00167036	-0.00039816	-0.00138339	-0.00227193	-0.00308955	0.00099537	-0.00035565	0.00047753	0.00042866	-0.00252020	0.00045284	-0.00212564	-0.00374562	-0.00024925	-0.00095955	0.00103059	0.00100138	0.00055477	-0.00047650	-0.00121890	0.00060072	0.00235932	-0.00247571	0.00039906	0.00030611	-0.00049548	-0.00238147	0.00019813	-0.00093521	-0.00211293	-0.00338481	0.00023140	-0.00056901	-0.00097598	-0.00142277	0.00023934	-0.00051124	0.00038487	-0.00015869	0.00116280	-0.00044878	-0.00077730	-0.00066577	0.00009065	0.00022362	-0.00025291	0.00031275	-0.00182167	-0.00012930	-0.00001724	0.00032422	-0.00130835	0.00026690	-0.00041435	0.00062128	-0.00017819	0.00097192	0.00163729	0.00061247	0.00123062	-0.00069879	0.00055021	-0.00026951	-0.00176682	0.00024819	-0.00078290	-0.00072901	-0.00080285	0.00168953	0.00022543	0.00109906	0.00093296	0.00202344	0.00031304	-0.00010187	0.00006245	0.00163897	0.00117714	0.00022773	-0.00016510	0.00027445	0.00002915	0.00003159	0.00019269	0.00016569	0.00036512	0.00038375	0.00093171	0.00026794	0.00062686	0.00089701	0.00026934	-0.00002536	0.00010769	-0.00012723	0.00009542	-0.00036823	0.00064625	0.00037371	-0.00011758	-0.00006891	0.00005782	0.00048070	-0.00003317	0.00023431	0.00028720	-0.00036620	-0.00033307	0.00041249	0.00023261	0.00014965	0.00017617	0.00014038	0.00054375	0.00014639	-0.00034957	0.00042006	-0.00034836	0.00011406	-0.00024962	-21.47483647
-30.0001	-21.47483647	-21.47483647	-21.47483647	-21.47483647	-21.47483647	-21.47483647	-21.47483647	-21.47483647	-21.47483647	-21.47483647	-21.47483647	-21.47483647	-21.47483647	-21.47483647	-21.47483647	-21.47483647	-21.47483647	-21.47483647	-21.47483647	-21.47483647	-21.47483647	-21.47483647	-21.47483647	-21.47483647	-21.47483647	-21.47483647	-21.47483647	-21.47483647	-21.47483647	-21.47483647	-21.47483647	-21.47483647	-21.47483647	-1.22590727	0.03102522	0.08347252	-0.03312152	-0.01792160	-0.07320340	-0.03403042	0.01114515	-0.12034464	-0.01977112	-0.00787688	0.01904092	-0.00573160	0.01370629	-0.00733778	-0.02291161	-0.00118951	-0.00246027	-0.00626406	-0.00206619	0.00402272	0.00749232	-0.00243993	-0.00115434	0.00095590	0.00124883	-0.00699423	0.00219228	0.00196642	0.00410401	-0.00237085	0.00330437	-0.00154599	0.00376056	-0.00203384	0.00110371	0.00092164	-0.00001463	-0.00519679	0.00093304	-0.00200549	-0.00145808	-0.00140871	0.00317423	0.00055540	0.00646798	-0.01594033	0.00850124	0.00310543	0.00508246	-0.00994865	0.01675468	0.00408258	0.01904101	-0.00677395	-0.00023611	0.00037527	0.00495854	-0.00044663	0.00081685	-0.00638150	-0.00259691	0.00046408	-0.00020294	0.00173803	0.00456896	0.00305974	-0.00086134	0.00035555	-0.00511986	-0.00676571	0.00052366	0.00863628	0.00878793	0.00505312	0.00264865	0.00964607	0.00924335	0.00791769	0.01344117	0.01638167	0.01409624	0.01273606	0.01474033	0.00938617	0.01439979	0.01543612	0.01364221	0.01251075	0.01217902	0.01611738	0.01478208	0.01019632	0.01520430	0.01069434	0.00636824	0.00155864	-0.00109212	0.00083673	-0.00087170	-0.00403362	-0.00010774	0.00010393	0.00137666	-0.00112905	0.00241336	0.00278645	0.00065119	-0.00130072	0.00014708	-0.00025960	-0.00007702	-0.00101930	0.00104549	0.00010612	0.00120962	-0.00093183	-0.00027074	-0.00011815	-0.00122583	0.00090003	-0.00040755	-0.00032348	0.00200172	-0.00046598	0.00107012	-0.00088688	-0.00102265	0.00021950	-0.00028623	-0.00028185	0.00070408	-0.00103666	0.00057342	-0.00097010	0.00094748	-0.00115013	-0.00002594	-0.00102516	0.00063291	0.00058814	-0.00086994	0.00004990	0.00062543	-0.00034654	0.00014390	-0.00073964	-0.00094924	0.00117635	0.00103109	0.00095744	0.00057889	-0.00082947	0.00163717	-0.00023365	-0.00017590	-0.00137207	-0.00009188	-0.00212130	-0.00070270	-0.00170586	-0.00033695	-0.00176866	-0.00071998	-0.00053461	0.00052906	-0.00002418	-0.00071787	-0.00064406	-0.00005966	0.00011609	-0.00074983	-0.00082625	0.00028261	0.00006926	0.00009174	0.00055718	-0.00077094	-0.00038906	0.00085950	0.00102654	-0.00055076	0.00022936	0.00103333	-0.00119317	-0.00035302	0.00032823	0.00116015	-0.00090102	-0.00049423	-0.00016811	0.00034712	0.00045558	0.00055364	0.00103198	0.00071907	-0.00068539	0.00008280	-0.00059658	-0.00132190	-0.00087200	0.00044801	-0.00062575	-0.00076986	0.00015811	-0.00053549	-0.00036831	0.00035813	-0.00055871	0.00017640	-0.00062272	0.00007939	-0.00020264	0.00001720	-0.00021897	-0.00016460	-0.00016338	-0.00018123	-0.00104515	0.00011029	0.00059550	-0.00031944	0.00007485	0.00082216	-0.00123016	-0.00030262	0.00007395	0.00021401	-0.00009019	0.00048740	0.00044501	-0.00048902	-0.00058930	-0.00040738	0.00049798	0.00024125	-0.00059624	0.00014968	0.00123297	-0.00034718	-0.00046719	-0.00022097	-0.00011520	-0.00017940	-0.00061812	0.00042929	-0.00078518	-0.00054317	0.00007405	0.00091735	0.00048851	0.00016930	0.00006724	-0.00028125	0.00000655	0.00080055	-0.00006673	0.00042140	-0.00105797	-0.00075292	-0.00100940	-0.00071052	-0.00050451	-0.00000187	0.00007005	0.00017403	-0.00043667	-0.00112725	-0.00127280	0.00023584	-0.00027543	0.00011862	-0.00044659	0.00104366	0.00050930	-0.00062112	0.00056390	-0.00074097	-0.00010858	0.00016035	0.00093404	-0.00064868	-0.00178733	0.00009030	0.00037345	0.00131084	-0.00088365	-0.00085310	0.00078205	-0.00008224	-0.00007079	0.00155757	0.00213109	-0.00074912	-0.00096422	-0.00000989	-0.00159013	0.00022217	-0.00004130	-0.00063263	0.00175541	0.00066880	-0.00077230	-0.00103452	0.00304563	-0.00055745	-0.00111780	0.00086357	-0.00068377	-0.00054810	0.00117413	0.00075650	0.00188405	-0.00245125	-0.00141366	0.00287758	-0.00150753	-0.00103753	-0.00242184	0.00305168	-0.00069034	0.00010684	-0.00070939	0.00269473	-0.00127129	-0.00088237	-0.00136698	0.00168295	-0.00425306	0.00224053	0.00212023	0.00128741	-0.00318904	-0.00006911	0.00224953	-0.00014974	0.00001844	0.00147540	0.00135835	0.00096945	-0.00226461	0.00008805	0.00045735	0.00037659	-0.00074815	-0.00237288	-0.00338264	0.00032306	0.00238915	0.00049961	-0.00001309	-0.00232781	0.00268741	0.00279753	0.00124170	0.00046503	0.00280275	0.00202183	0.00078116	-0.00017776	0.00013967	-0.00115183	0.00102923	-0.00064681	0.00099554	-0.00057904	0.00160794	-0.00028423	-0.00261713	-0.00108415	-0.00314477	-0.00060754	-0.00116595	-0.00109748	0.00115195	-0.00018452	-0.00093583	-0.00042820	0.00378138	0.00119960	-0.00126048	-0.00086657	-0.00013692	0.00013128	-0.00204343	-0.00002719	0.00013025	0.00036051	-0.00023913	0.00034512	0.00035450	-0.00053663	0.00057020	0.00087496	-0.00025386	0.00206344	0.00082366	0.00056068	0.00033381	-0.00196767	-0.00201662	-0.00026517	-0.00009707	-0.00014177	-0.00060277	-0.00071734	0.00009877	0.00046651	-0.00007430	-0.00005228	0.00129388	0.00146754	0.00109285	0.00070933	0.00112440	0.00074911	0.00041225	0.00002487	0.00099990	-0.00010749	-0.00149277	-0.00037230	-0.00139231	0.00058245	-0.00245924	0.00056715	-0.00019629	-0.00107416	0.00075288	0.00188347	0.00086198	0.00090678	-0.00061371	0.00091065	0.00084102	0.00088381	-0.00001797	0.00013494	0.00032227	-0.00002621	-0.00003153	0.00041133	-0.00021992	0.00044111	0.00039527	0.00062339	0.00034823	0.00084522	0.00022345	0.00018413	-0.00029241	0.00033598	0.00010923	0.00026499	-0.00006302	0.00032766	-0.00004614	0.00012845	-0.00012186	0.00034662	0.00034085	0.00009004	0.00049515	0.00063647	0.00034537	-0.00031111	0.00045003	0.00012062	0.00070368	0.00001709	0.00007998	0.00072217	-0.00001176	-0.00014941	0.00096343	0.00032065	0.00041320	0.00014242	-21.47483647
-25.0001	-21.47483647	-21.47483647	-21.47483647	-21.47483647	-21.47483647	-21.47483647	-21.47483647	-21.47483647	-21.47483647	-21.47483647	-21.47483647	-21.47483647	-21.47483647	-21.47483647	-21.47483647	-21.47483647	-21.47483647	-21.47483647	-21.47483647	-21.47483647	-21.47483647	-21.47483647	-21.47483647	-21.47483647	-21.47483647	-21.47483647	-21.47483647	-21.47483647	-21.47483647	-21.47483647	-21.47483647	-21.47483647	-0.06906697	-0.08334923	-0.07013455	-0.08211116	-0.07440342	0.02252432	-0.03649195	0.04246647	0.07730808	-0.10913316	-0.01152131	0.01531687	0.00721125	-0.01475851	-0.01544428	-0.00207490	-0.02297507	-0.00514102	-0.00492366	0.00257790	0.00195562	-0.00003475	0.00595005	-0.00460759	-0.00164550	0.00152155	0.00238277	-0.00427262	0.00131607	0.00382516	0.00316254	-0.00361298	0.00018975	-0.00253921	0.00369892	0.00031106	0.00038665	-0.00211077	0.00306293	-0.00756502	-0.00192441	0.00209518	-0.00412399	-0.00063974	0.00312788	0.00121027	0.00076043	-0.01169930	0.00279093	0.00806094	0.00877312	0.00123119	0.01097606	-0.00188636	0.00323837	-0.00270273	-0.00332026	-0.00698308	0.00964195	0.00251314	0.00369987	-0.01054875	0.00424743	-0.00011122	-0.00244873	-0.00545900	-0.00032961	0.00178288	-0.00321351	-0.00171245	0.00120891	-0.00624156	-0.00071942	0.00485763	0.00889244	0.00169721	-0.00375492	0.00800777	0.00783332	0.00545278	0.01207293	0.01632169	0.01011773	0.01152614	0.01166994	0.00764710	0.01216408	0.01261028	0.01020139	0.01057383	0.00787164	0.01479835	0.01618784	0.00616988	0.01318525	0.01421682	0.00429693	0.00070098	0.00178972	-0.00018602	-0.00136408	-0.00120721	0.00199911	0.00343291	-0.00007551	-0.00142256	0.00234957	0.00404620	0.00011289	-0.00067181	0.00037749	0.00318183	0.00084535	-0.00022396	0.00002132	0.00066681	0.00122027	0.00024003	-0.00035254	0.00010319	0.00060030	0.00134548	0.00101258	-0.00014616	0.00219157	-0.00079779	0.00136523	-0.00065852	0.00055541	0.00032164	-0.00027987	0.00012133	0.00053196	-0.00196666	-0.00019172	0.00034687	0.00027024	-0.00072272	0.00003940	0.00043899	0.00145158	0.00139937	0.00043131	-0.00029770	0.00028770	0.00004650	0.00140867	0.00077041	0.00075380	0.00195298	0.00067544	0.00190285	0.00119519	-0.00054669	0.00036763	0.00031326	-0.00117863	0.00009883	0.00091715	-0.00067350	-0.00022250	-0.00026858	0.00085654	0.00128808	0.00099435	0.00078888	0.00031934	0.00014710	0.00100940	0.00028559	-0.00065408	0.00047311	-0.00035730	-0.00068220	0.00090705	-0.00005853	0.00029228	-0.00006384	-0.00034136	-0.00016899	0.00105581	0.00100515	-0.00115775	0.00124603	0.00120043	-0.00048226	-0.00016704	0.00038833	0.00194283	-0.00091296	0.00021273	-0.00028609	-0.00000894	0.00023052	0.00024439	0.00067570	0.00126088	-0.00012210	0.00004367	0.00105026	-0.00088039	-0.00056457	0.00119582	-0.00040914	0.00049137	0.00061147	0.00038695	-0.00011662	0.00012787	-0.00100121	0.00044619	0.00023996	0.00033165	-0.00058707	0.00097619	0.00065962	-0.00013282	-0.00043920	0.00063000	-0.00027254	0.00019682	-0.00031565	-0.00015624	0.00035950	0.00026257	-0.00041433	0.00017636	0.00032663	0.00010724	-0.00030179	0.00018464	0.00043755	-0.00056446	-0.00038926	0.00015199	0.00061739	0.00061094	-0.00036148	0.00010194	0.00053147	0.00021532	-0.00022593	0.00042487	0.00012074	-0.00014155	-0.00018741	0.00081429	-0.00066886	0.00012505	0.00032880	0.00092320	0.00048770	0.00086824	0.00098114	-0.00041906	0.00024599	0.00075224	0.00036331	0.00076343	-0.00071203	-0.00046627	0.00017853	0.00036141	0.00037958	0.00055515	0.00005163	0.00005731	-0.00088094	-0.00006769	-0.00115026	-0.00081259	0.00045945	0.00115816	-0.00044681	0.00081958	0.00019216	0.00030420	0.00146557	-0.00026601	-0.00022825	0.00093387	0.00073719	0.00002020	-0.00193307	0.00075047	-0.00099912	0.00149653	0.00078506	0.00036261	-0.00041001	-0.00053161	-0.00019596	0.00176334	0.00052918	-0.00138133	-0.00088411	0.00127929	0.00014798	0.00035469	0.00001650	-0.00233434	-0.00004221	0.00122016	0.00019810	-0.00006229	0.00164534	0.00144594	-0.00116064	0.00234058	0.00091643	-0.00004245	0.00083930	0.00168538	0.00231858	-0.00080629	-0.00013005	0.00295508	0.00050209	0.00119515	-0.00018062	0.00070845	0.00255364	0.00104984	0.00180448	0.00089562	0.00265196	0.00048347	-0.00040233	0.00137399	-0.00114332	0.00206089	0.00321736	0.00069338	-0.00050743	0.00305969	0.00282091	0.00091810	0.00117845	0.00057795	0.00106892	0.00188887	-0.00269067	0.00081798	0.00279350	0.00302574	0.00057466	0.00023117	-0.00073828	-0.00004191	0.00463504	-0.00071098	0.00332785	0.00070659	0.00398764	0.00036178	-0.00224883	-0.00139605	0.00135569	0.00323584	0.00006547	0.00175009	0.00027151	0.00052063	0.00162508	0.00222448	0.00098978	0.00245942	0.00220539	0.00212216	0.00058437	-0.00135845	-0.00103737	0.00017426	0.00082037	0.00238168	0.00294341	-0.00143892	0.00005944	0.00162656	0.00373322	0.00163663	0.00109264	0.00000424	0.00190174	0.00093248	-0.00157823	0.00212959	0.00157272	-0.00055897	-0.00136761	0.00043074	-0.00045017	0.00109812	0.00118504	0.00174998	0.00022222	0.00234680	0.00158128	0.00086272	0.00020907	-0.00047726	-0.00038262	0.00096399	0.00019064	0.00102679	0.00019413	-0.00022453	0.00094200	0.00042609	0.00105194	0.00188142	0.00106760	0.00025325	0.00051499	0.00200019	0.00081993	0.00140141	-0.00008546	0.00065307	0.00121323	0.00135245	0.00036548	-0.00133674	0.00128545	0.00139588	-0.00053329	0.00079711	0.00212325	-0.00114570	0.00053615	0.00171426	0.00237336	0.00043400	0.00051629	0.00200455	0.00200757	0.00091288	0.00083032	0.00097669	-0.00032150	0.00118412	-0.00000442	0.00141467	0.00056972	0.00036298	0.00002082	0.00074085	0.00082877	0.00038069	0.00082910	0.00060041	0.00065990	0.00072047	0.00012678	0.00007928	0.00000752	0.00109461	0.00008970	0.00029884	0.00029431	0.00028008	0.00010342	0.00011456	0.00020472	0.00067708	0.00036674	-0.00015466	0.00041886	0.00033805	0.00016909	0.00030518	0.00049417	0.00059819	0.00046197	0.00017435	0.00108516	0.00054875	0.00043375	0.00026023	-21.47483647
-20.0001	-21.47483647	-21.47483647	-21.47483647	-21.47483647	-21.47483647	-21.47483647	-21.47483647	-21.47483647	-21.47483647	-21.47483647	-21.47483647	-21.47483647	-21.47483647	-21.47483647	-21.47483647	-21.47483647	-21.47483647	-21.47483647	-21.47483647	-21.47483647	-21.47483647	-21.47483647	-21.47483647	-21.47483647	-21.47483647	-21.47483647	-21.47483647	-21.47483647	-21.47483647	-21.47483647	-21.47483647	-21.47483647	-0.68656228	0.18961935	0.10258435	-0.08424601	-0.03645743	-0.09102561	-0.03707328	0.02978143	0.04343921	-0.00897117	0.01171120	0.01250846	0.02504431	-0.01306150	-0.01015832	-0.00465778	-0.02258587	0.01087081	0.00073583	-0.00515203	-0.00063157	0.00136946	0.00545981	0.00152382	-0.00105837	0.00501695	0.00062463	-0.00156740	0.00352035	0.00720196	0.00042990	-0.00439002	0.00312082	0.00097661	0.00425604	0.00211750	0.00252023	0.00198720	0.00410475	-0.00516115	0.00188049	-0.00176938	-0.00238920	-0.00212406	0.00652309	0.00021711	0.00167861	-0.00977231	0.00868417	-0.00197122	0.00368752	-0.01026238	0.00983510	0.01039972	0.00578839	0.00556748	-0.00207875	-0.00476014	0.00889758	0.00096712	0.00160486	-0.00454675	0.00314607	0.00652721	0.00253330	0.00198639	0.00249673	0.00283693	0.00093703	0.00043443	-0.00267358	-0.00420547	-0.00259612	0.00398385	0.01213675	0.00363569	0.00015087	0.00926866	0.00855420	0.00855025	0.01384203	0.01983549	0.01151543	0.01349509	0.01020373	0.00902514	0.01501414	0.01572591	0.00779612	0.01171609	0.01382496	0.01736072	0.01330045	0.00949924	0.01409312	0.01523777	0.00740268	0.00381693	0.00212775	0.00076979	-0.00009805	-0.00240889	0.00012711	0.00154283	-0.00262551	-0.00059152	0.00267160	0.00199537	-0.00003109	0.00014119	0.00076871	0.00109171	-0.00039582	0.00036114	0.00173352	0.00083301	0.00040479	0.00130612	-0.00057064	0.00120058	-0.00075520	0.00111451	-0.00067743	0.00081082	0.00180927	0.00009204	-0.00037402	-0.00095334	0.00197431	0.00096718	-0.00042891	0.00083524	-0.00023272	-0.00149047	-0.00045534	-0.00002248	0.00142960	-0.00176677	0.00068899	-0.00020410	0.00018205	0.00073930	-0.00064260	0.00288993	0.00046845	-0.00000513	0.00108096	0.00031782	0.00091814	0.00142071	0.00172713	0.00027282	0.00207915	0.00116499	0.00010641	0.00067428	-0.00003388	0.00065368	-0.00042824	0.00171202	-0.00093039	-0.00025763	0.00081745	-0.00019260	0.00031355	0.00154017	0.00037168	-0.00183550	0.00142190	0.00038750	-0.00064368	0.00092988	0.00142745	-0.00080801	0.00197540	0.00144177	0.00058052	0.00033997	0.00033621	0.00029119	0.00163514	0.00121711	-0.00111797	0.00112921	0.00123944	-0.00022290	0.00009181	0.00078887	0.00208858	-0.00100500	0.00074893	0.00044356	0.00133004	0.00303362	0.00098458	0.00194831	0.00109797	-0.00034767	0.00016978	0.00177267	-0.00092290	0.00060643	0.00112643	0.00060917	0.00057529	0.00027006	0.00031206	-0.00026184	0.00058812	0.00010910	0.00102231	0.00054075	0.00052768	-0.00058045	-0.00000364	0.00069582	0.00012792	0.00021357	0.00100910	0.00080813	0.00119932	0.00065226	0.00042685	0.00110446	0.00062067	0.00030978	0.00141355	0.00068432	0.00031619	-0.00062059	0.00052263	0.00126529	0.00016642	0.00008982	-0.00007098	0.00170138	0.00067945	-0.00006319	0.00024276	0.00124804	-0.00021602	-0.00055247	0.00056703	0.00063032	0.00039918	-0.00015284	0.00117233	-0.00079829	0.00013713	0.00023395	0.00116993	0.00070500	0.00023101	0.00023209	0.00021495	0.00061977	0.00118860	0.00027965	0.00069616	-0.00017426	-0.00046420	-0.00081887	-0.00064611	-0.00044030	0.00084799	0.00018776	0.00081737	-0.00096682	-0.00078074	0.00003973	0.00070891	0.00157639	0.00006019	-0.00055728	0.00199632	0.00068723	0.00062163	0.00136640	-0.00036441	0.00004925	0.00069204	-0.00096593	-0.00042396	-0.00065477	0.00053902	0.00072782	0.00233919	-0.00078086	-0.00027932	0.00055496	0.00047109	0.00133800	0.00082603	0.00021152	-0.00035071	0.00033375	0.00012731	-0.00009987	0.00011870	0.00196623	-0.00065852	0.00151070	0.00270051	-0.00035133	0.00007672	0.00230983	0.00099839	-0.00259413	0.00075585	0.00032824	0.00051094	0.00348802	0.00239966	0.00158525	-0.00094210	0.00116410	0.00092904	0.00108708	-0.00142823	0.00080186	0.00107147	0.00475952	0.00005435	0.00516033	-0.00070274	0.00324456	-0.00060756	0.00384210	0.00193141	-0.00444652	0.00218484	0.00473595	0.00121824	-0.00291927	0.00017705	0.00185926	0.00158929	0.00130488	0.00195743	0.00487505	0.00029125	-0.00019033	0.00081492	0.00003076	0.00193979	0.00035265	-0.00134078	-0.00229151	0.00109434	0.00305113	-0.00049375	0.00320079	-0.00117539	0.00406078	0.00052804	-0.00155518	0.00285303	0.00132648	0.00081842	0.00056847	0.00121186	-0.00045374	0.00122069	-0.00123951	0.00037609	0.00297729	0.00237378	0.00085968	0.00105863	0.00055326	0.00065879	-0.00253206	-0.00124141	-0.00106334	-0.00055309	0.00213183	-0.00181606	-0.00022272	-0.00161848	0.00422490	0.00080395	0.00122133	0.00037073	0.00084066	0.00049187	-0.00276128	0.00121121	0.00096787	-0.00029014	-0.00091205	-0.00007966	-0.00027157	-0.00032188	0.00058841	-0.00031988	0.00004351	0.00300224	0.00214374	0.00001485	0.00164362	0.00072943	0.00095076	-0.00034321	0.00241928	0.00058262	0.00159316	-0.00043946	0.00042641	0.00027248	0.00123349	0.00065050	0.00060934	-0.00054924	0.00108121	0.00204888	0.00152580	0.00281991	0.00215593	0.00037192	-0.00125140	0.00044630	-0.00032113	-0.00130323	-0.00062150	0.00152920	-0.00088113	-0.00023482	0.00153291	-0.00010705	0.00061559	0.00212021	0.00284866	0.00083320	0.00090438	0.00039862	0.00099932	0.00004981	0.00030370	-0.00078423	0.00033216	0.00108678	0.00054911	0.00036561	0.00016765	0.00063225	0.00055640	0.00082920	0.00007262	0.00025392	0.00066345	0.00052784	-0.00017413	0.00046459	-0.00006883	0.00076254	-0.00038880	0.00026726	0.00008940	0.00007068	-0.00047659	-0.00012110	0.00039235	0.00017422	0.00035371	0.00005105	0.00006008	-0.00056533	0.00061363	0.00039133	0.00037151	0.00001669	-0.00001538	0.00009247	0.00047440	0.00009901	0.00093258	-0.00006452	0.00017492	-0.00011923	-21.47483647
-15.0001	-21.47483647	-21.47483647	-21.47483647	-21.47483647	-21.47483647	-21.47483647	-21.47483647	-21.47483647	-21.47483647	-21.47483647	-21.47483647	-21.47483647	-21.47483647	-21.47483647	-21.47483647	-21.47483647	-21.47483647	-21.47483647	-21.47483647	-21.47483647	-21.47483647	-21.47483647	-21.47483647	-21.47483647	-21.47483647	-21.47483647	-21.47483647	-21.47483647	-21.47483647	-21.47483647	-21.47483647	-21.47483647	-0.85023278	0.28684844	0.43028870	0.01770309	-0.00535143	-0.02094368	-0.01756349	-0.03562456	0.06877948	-0.06059230	0.01159017	0.00450218	0.02796299	-0.00950403	0.00001002	-0.00921944	-0.02285060	-0.01016002	-0.00289381	-0.00179489	0.00541277	-0.00005279	0.00001417	-0.00340813	0.00332856	0.00294057	-0.00018163	-0.00849137	0.00109522	0.00231353	-0.00037474	0.00151917	0.00021015	0.00038166	0.00238558	0.00084718	0.00059749	-0.00060251	-0.00037037	-0.00518346	-0.00068029	-0.00374264	0.00122542	-0.00029028	0.00544415	-0.00178326	0.00064591	-0.00621491	-0.00117580	0.00205156	-0.00080015	-0.00854045	0.01397114	-0.00412146	-0.00097662	-0.00123075	-0.00028394	-0.00546303	0.00454162	0.00251942	0.00144169	-0.00621319	-0.00133341	0.00172370	0.00122411	-0.00102058	0.00149722	-0.00077798	-0.00525776	-0.00225814	-0.00059559	-0.00989574	-0.00141116	0.00486140	0.00801886	0.00056849	0.00048361	0.01180919	0.00695667	0.00326405	0.01597234	0.01855071	0.01392509	0.01103645	0.01333539	0.00612400	0.01202890	0.01118557	0.00731231	0.01091734	0.00632454	0.01637047	0.01372820	0.00421384	0.01335980	0.01314486	0.00767034	0.00259722	-0.00222301	-0.00007142	0.00107450	0.00001303	0.00085208	0.00248103	-0.00028393	-0.00007516	0.00202071	0.00166374	-0.00082001	-0.00121578	0.00042665	0.00174748	-0.00124961	-0.00058560	0.00061310	-0.00013519	0.00134252	0.00127264	-0.00015884	-0.00017768	-0.00023636	0.00203678	-0.00078440	-0.00001272	0.00183479	-0.00028565	-0.00092738	-0.00101942	0.00040545	-0.00039140	-0.00207301	-0.00012710	-0.00056101	-0.00070911	0.00018103	-0.00183624	0.00133487	-0.00012722	-0.00035852	-0.00041847	0.00124112	0.00102841	-0.00042761	-0.00021492	0.00067564	0.00011456	0.00003974	0.00025770	0.00014453	0.00096044	0.00047685	0.00095771	0.00169331	-0.00027507	-0.00011080	0.00157474	-0.00046934	-0.00077013	-0.00030510	-0.00051413	-0.00093355	-0.00066188	0.00025742	-0.00197216	0.00059924	-0.00014051	0.00014612	-0.00148007	-0.00029851	-0.00016994	-0.00124696	-0.00083149	0.00058498	-0.00037896	0.00014391	-0.00052784	-0.00001227	0.00017273	-0.00148058	-0.00051807	0.00064257	0.00072213	-0.00090191	-0.00113244	0.00107544	-0.00027116	-0.00027326	0.00086698	0.00087088	-0.00173388	0.00001387	-0.00045043	-0.00001784	0.00019701	0.00004207	0.00167137	0.00011573	-0.00189592	-0.00063138	-0.00014695	-0.00059824	-0.00090696	0.00018665	-0.00080053	-0.00054667	0.00032295	-0.00036001	-0.00138561	0.00043631	-0.00140786	0.00111273	-0.00063702	0.00074971	-0.00067757	-0.00002116	-0.00021089	-0.00112404	-0.00009795	0.00092100	-0.00051733	0.00040527	-0.00034689	-0.00135025	-0.00054829	0.00057279	-0.00072894	-0.00068920	0.00089885	0.00022725	0.00043043	-0.00021878	-0.00017454	-0.00066865	-0.00075302	-0.00015086	0.00016836	0.00017356	-0.00145777	-0.00072945	0.00057671	-0.00016681	-0.00079603	-0.00002847	0.00038528	-0.00027535	-0.00057764	0.00060074	-0.00089140	-0.00025703	-0.00074759	0.00074116	-0.00014919	-0.00025778	-0.00039137	-0.00013455	-0.00022359	0.00107992	-0.00060276	-0.00015944	-0.00037098	-0.00139194	-0.00103686	-0.00037015	-0.00110311	-0.00001845	-0.00102941	-0.00110997	-0.00119871	-0.00135932	-0.00132573	-0.00023097	-0.00124205	0.00051102	-0.00050350	0.00076981	0.00001137	-0.00091729	0.00093062	-0.00024475	0.00041248	-0.00002718	0.00057410	-0.00054529	-0.00058279	0.00153579	-0.00042663	-0.00133081	-0.00140065	-0.00123352	-0.00154111	-0.00068994	-0.00041432	-0.00019308	-0.00153701	-0.00101680	-0.00007095	-0.00009261	-0.00166068	-0.00050975	0.00048391	-0.00236535	-0.00023026	-0.00060873	-0.00114950	-0.00219877	-0.00044376	0.00293236	-0.00162952	0.00036100	0.00099392	0.00006501	-0.00104135	0.00184944	0.00131371	-0.00226291	-0.00162209	-0.00060623	-0.00225206	-0.00066233	-0.00477636	0.00127631	0.00132976	-0.00036153	-0.00159393	-0.00263923	-0.00089795	-0.00227813	-0.00170741	0.00252130	-0.00439091	0.00155243	-0.00080620	0.00361602	-0.00279750	-0.00012764	0.00201538	-0.00130133	0.00039286	0.00068962	0.00048146	-0.00165779	-0.00365751	-0.00094153	0.00208032	-0.00014707	-0.00166583	0.00045461	-0.00225263	-0.00095193	0.00141265	-0.00102796	0.00048709	-0.00191988	0.00038907	0.00150913	-0.00266467	0.00051044	-0.00112470	-0.00034656	-0.00032348	0.00104214	-0.00185437	-0.00004225	-0.00160635	-0.00079268	-0.00024524	0.00037729	0.00155828	-0.00203140	0.00027324	-0.00247922	-0.00140021	-0.00089283	-0.00030935	-0.00040799	0.00130839	-0.00059057	-0.00326291	-0.00258053	-0.00045953	0.00006204	0.00102566	0.00072709	-0.00109197	0.00016653	-0.00160273	0.00158318	-0.00057102	0.00045397	-0.00027699	0.00135984	0.00003622	-0.00140809	-0.00104700	0.00028743	-0.00036227	0.00018518	0.00021669	0.00036092	0.00054244	-0.00173852	-0.00056969	-0.00136637	-0.00063909	-0.00123685	-0.00039496	-0.00114233	0.00035194	-0.00005494	0.00055961	-0.00147900	0.00073561	-0.00111749	0.00011350	0.00019025	0.00046835	0.00166972	-0.00080087	-0.00058535	0.00093917	-0.00059862	-0.00106945	-0.00316710	-0.00038095	0.00037486	-0.00090019	-0.00033660	-0.00009943	-0.00144569	0.00022453	0.00039596	0.00141707	0.00032569	-0.00165404	0.00074239	0.00000419	0.00100674	-0.00064871	-0.00043509	-0.00018667	0.00072943	0.00017367	0.00027097	-0.00006947	0.00030879	-0.00036246	0.00064838	0.00054690	0.00021367	0.00040688	0.00033387	-0.00045857	-0.00020216	-0.00022591	-0.00005272	-0.00041334	0.00019512	0.00020719	-0.00023009	-0.00041475	0.00013703	0.00013663	0.00024539	-0.00016576	0.00057297	-0.00013764	0.00010965	0.00027382	0.00018683	0.00012849	0.00019562	0.00025898	0.00019289	0.00014985	-0.00013891	0.00076337	-0.00009635	0.00026619	0.00021200	-21.47483647
-10.0001	-21.47483647	-21.47483647	-21.47483647	-21.47483647	-21.47483647	-21.47483647	-21.47483647	-21.47483647	-21.47483647	-21.47483647	-21.47483647	-21.47483647	-21.47483647	-21.47483647	-21.47483647	-21.47483647	-21.47483647	-21.47483647	-21.47483647	-21.47483647	-21.47483647	-21.47483647	-21.47483647	-21.47483647	-21.47483647	-21.47483647	-21.47483647	-21.47483647	-21.47483647	-21.47483647	-21.47483647	-21.47483647	1.16079475	-0.47495200	0.07392064	-0.10035676	-0.03765425	-0.02977137	-0.12159359	-0.01547261	0.06958400	-0.02211110	-0.02594296	0.02319963	-0.00341634	-0.00136410	-0.00484700	-0.00754086	-0.01499333	-0.00084471	-0.00328784	-0.00378820	-0.00930710	-0.00234950	0.00004068	-0.00472800	-0.00739768	0.00183528	-0.00111873	-0.00670921	-0.00073937	0.00207641	0.00290376	0.00008847	-0.00011816	-0.00168990	0.00230576	0.00022702	-0.00129136	-0.00070777	0.00259742	-0.00689031	0.00328340	-0.00408122	0.00376646	-0.00070878	0.00219477	0.00091365	0.00899200	-0.01059941	0.00013790	-0.00303252	0.00482122	-0.00422351	0.01065285	0.00424883	0.00221146	-0.00660095	-0.00064144	-0.00297531	0.00755056	0.00166423	-0.00506918	-0.00929371	0.00295848	-0.00005096	-0.00012007	-0.00285188	0.00263607	0.00195175	-0.00352313	-0.00146822	0.00220061	-0.00326176	-0.00400470	0.00539674	0.00546699	0.00492264	-0.00034095	0.00521669	0.00784490	0.00743323	0.01520435	0.01704045	0.01106403	0.00793222	0.01006170	0.00598715	0.01174797	0.01526985	0.00776057	0.00919365	0.00762006	0.01563527	0.01518562	0.00606780	0.01125822	0.01451215	0.00549913	0.00076658	0.00050287	0.00276558	-0.00153505	-0.00043763	-0.00013418	0.00306681	-0.00025784	-0.00216051	0.00178202	0.00253126	0.00049176	-0.00024744	0.00037506	0.00168371	-0.00269302	-0.00069875	-0.00012773	0.00050749	0.00092654	-0.00057582	0.00213503	-0.00055920	-0.00068925	0.00002585	0.00065607	0.00047147	0.00118784	0.00098702	0.00037132	0.00043697	0.00155182	-0.00017485	-0.00030187	0.00044006	-0.00150597	-0.00043815	-0.00023986	0.00052579	0.00164964	-0.00024968	-0.00070547	-0.00078581	0.00035293	-0.00121232	0.00005010	0.00126852	0.00126233	0.00065918	0.00038664	0.00033889	0.00078609	-0.00055472	0.00171519	0.00143970	0.00066155	-0.00147718	0.00041993	0.00173517	-0.00148846	0.00014060	-0.00016090	0.00056361	-0.00039928	-0.00104088	0.00097417	-0.00049674	0.00242904	0.00111557	0.00085454	-0.00064504	-0.00008279	0.00066053	-0.00008834	0.00196116	0.00083408	-0.00116551	0.00158145	-0.00109868	-0.00071165	-0.00020576	0.00018809	0.00129357	0.00182510	0.00115579	0.00030069	0.00113464	0.00118738	-0.00011865	-0.00045357	0.00123960	0.00106141	-0.00015360	0.00033129	0.00114512	-0.00043777	0.00103449	0.00039781	0.00196836	0.00074601	0.00022750	0.00085161	0.00023278	-0.00018622	0.00028106	0.00158950	-0.00039340	0.00018453	0.00229678	-0.00013815	-0.00048500	0.00064485	-0.00067761	0.00023503	-0.00020272	-0.00007465	-0.00050598	0.00086797	0.00042326	0.00009233	-0.00018014	0.00117385	0.00012415	0.00085352	0.00106519	0.00005953	0.00016674	0.00038170	-0.00031458	0.00080717	0.00044981	-0.00028724	0.00018931	0.00087709	0.00066948	-0.00000128	-0.00004142	0.00005581	0.00169717	0.00066378	0.00149082	0.00056670	0.00129142	0.00146108	0.00036536	0.00081530	0.00093492	0.00062974	-0.00029521	0.00078692	-0.00003966	0.00015499	0.00028891	0.00190334	0.00005291	0.00093699	0.00017580	0.00017914	0.00079738	-0.00001491	0.00019032	0.00084132	-0.00037139	-0.00000248	0.00058056	0.00007960	0.00046850	0.00017180	-0.00000016	0.00051909	-0.00064109	-0.00023770	0.00078285	-0.00076827	0.00149587	0.00046881	-0.00020777	0.00094575	-0.00027310	-0.00014536	0.00131833	-0.00072537	0.00061838	0.00184377	0.00153664	-0.00057678	0.00047057	0.00173334	0.00009068	0.00007957	0.00154015	-0.00144006	0.00091651	-0.00024239	0.00174672	0.00283067	0.00146782	0.00169662	-0.00030215	-0.00050032	-0.00099997	0.00006857	0.00081380	-0.00075354	0.00206371	-0.00009488	0.00039528	-0.00028011	0.00008398	0.00227794	0.00094285	0.00293033	0.00149217	0.00126881	0.00261226	0.00052426	0.00231055	-0.00081641	0.00104058	0.00441169	-0.00081349	-0.00006640	0.00168615	0.00206495	0.00400879	0.00167991	0.00007070	0.00377738	0.00119666	-0.00096018	0.00186026	0.00097878	-0.00127558	0.00251071	0.00215620	0.00292103	-0.00119690	0.00151962	0.00234108	0.00198354	0.00257687	0.00116773	0.00192529	0.00300057	-0.00089406	0.00403900	0.00285557	0.00047369	0.00142055	-0.00211343	0.00059719	0.00134389	0.00197790	-0.00025257	0.00232991	-0.00119773	0.00585737	0.00337738	-0.00080116	0.00053733	0.00162619	0.00255643	0.00107234	0.00121126	0.00074044	0.00085766	-0.00000525	0.00184263	0.00342248	0.00379808	0.00200148	0.00078113	-0.00279991	0.00044802	-0.00053435	0.00196580	0.00065304	0.00158267	0.00294737	0.00110856	-0.00108890	0.00151880	0.00228825	0.00180940	0.00167528	0.00054331	0.00253135	0.00195768	-0.00049640	0.00307821	0.00228935	0.00111907	0.00056643	0.00050106	0.00163165	0.00161701	0.00056491	0.00014849	0.00100500	0.00238865	0.00114746	0.00123579	0.00030147	0.00033838	-0.00057757	0.00036550	0.00201484	0.00158377	-0.00045607	-0.00134119	0.00064177	0.00089354	-0.00102983	-0.00004086	0.00094678	0.00047496	0.00220719	0.00158031	0.00202450	0.00276033	0.00147844	0.00022706	0.00030823	0.00059151	-0.00110163	-0.00031449	0.00161869	0.00117970	-0.00067277	0.00015545	0.00254767	0.00093792	0.00145731	0.00141675	0.00238937	0.00034635	0.00065571	0.00072272	0.00247051	0.00108755	0.00056343	0.00115071	0.00009081	0.00139273	0.00045224	0.00096466	0.00083646	0.00043118	0.00068252	0.00128810	0.00104693	0.00090376	0.00134264	0.00084963	-0.00007310	0.00052951	0.00004576	0.00049678	0.00046448	0.00095903	0.00030835	0.00050825	-0.00021935	0.00015574	0.00084734	0.00036350	0.00076678	0.00075366	0.00056288	0.00017628	0.00020606	0.00043138	0.00059551	0.00072950	0.00088860	0.00090165	0.00078627	0.00025655	0.00098961	0.00068823	0.00092956	0.00003295	-21.47483647
-9.0001	-21.47483647	-21.47483647	-21.47483647	-21.47483647	-21.47483647	-21.47483647	-21.47483647	-21.47483647	-21.47483647	-21.47483647	-21.47483647	-21.47483647	-21.47483647	-21.47483647	-21.47483647	-21.47483647	-21.47483647	-21.47483647	-21.47483647	-21.47483647	-21.47483647	-21.47483647	-21.47483647	-21.47483647	-21.47483647	-21.47483647	-21.47483647	-21.47483647	-21.47483647	-21.47483647	-21.47483647	-21.47483647	-21.47483647	-0.47909975	0.12126295	0.15837551	0.00952010	0.02777196	-0.01621481	-0.01308107	0.03200047	0.01713398	0.04920766	-0.00140548	0.03262277	-0.00932898	-0.00595059	-0.00451725	-0.01311993	-0.00968656	0.00013083	-0.00189856	-0.00424561	0.00206888	-0.00037841	-0.00132075	-0.00679277	0.00446840	-0.00007236	-0.00511517	0.00060341	0.00468127	-0.00143544	-0.00032850	0.00003153	-0.00183310	0.00563636	0.00401865	-0.00022018	0.00108051	0.00025888	-0.00693883	0.00215486	0.00293400	-0.00104232	0.00421923	0.00474899	-0.00247544	0.00946920	-0.01426022	0.00948099	-0.00047789	0.00302209	-0.00072262	0.01805961	0.00149887	0.00752779	-0.00224263	-0.00144539	-0.00491736	0.00397851	0.00139395	0.00514400	-0.00517218	0.00641353	0.00219874	-0.00211112	-0.00352912	0.00347289	0.00060000	-0.00005894	0.00012882	-0.00462674	-0.01207616	-0.00667025	-0.02153961	-0.03285156	-0.05341828	-0.05912462	-0.05875007	-0.06490317	-0.07253173	-0.06348738	-0.06243132	-0.06992926	-0.07000380	-0.07000538	-0.07142467	-0.06534324	-0.06330414	-0.06116291	-0.05284961	-0.04708847	-0.03401078	-0.02819802	-0.02244546	-0.00683451	0.00091118	0.00297256	-0.00051620	-0.00046462	-0.00021054	-0.00052233	-0.00126784	0.00002116	0.00189105	0.00066334	0.00095429	0.00435206	0.00188760	-0.00104931	0.00016087	-0.00008571	0.00044724	0.00026847	0.00057176	-0.00043771	0.00196901	0.00125220	0.00025857	0.00115169	0.00124007	0.00030020	0.00059087	-0.00054751	0.00099256	0.00261250	-0.00064902	0.00170145	-0.00053265	0.00014408	0.00027735	0.00062932	0.00008389	-0.00018719	-0.00060447	-0.00105589	-0.00015409	0.00122535	-0.00045350	-0.00120324	-0.00042538	0.00024738	0.00012614	-0.00056142	0.00082168	0.00155713	-0.00143670	0.00052250	-0.00027915	-0.00069539	0.00047753	0.00126806	0.00188995	0.00092912	-0.00133704	-0.00012657	0.00024981	0.00011043	-0.00036339	-0.00046498	0.00100022	-0.00109033	-0.00056129	0.00071542	0.00012588	0.00014639	0.00023296	0.00039132	0.00035793	0.00073144	-0.00054469	-0.00054030	-0.00074299	0.00039767	-0.00056870	0.00044827	0.00141015	-0.00014428	0.00044553	-0.00017021	0.00048243	0.00041661	0.00127769	0.00060062	0.00125765	0.00024411	-0.00136943	-0.00026765	0.00022927	0.00090548	0.00009978	0.00020004	-0.00059547	0.00020606	0.00098576	0.00012380	0.00096673	0.00004167	-0.00138799	0.00002670	0.00076143	-0.00064381	-0.00028238	0.00111840	-0.00084188	-0.00048404	0.00024433	0.00067632	-0.00007170	0.00000380	-0.00076787	0.00045269	-0.00082081	-0.00008719	-0.00013901	0.00034696	0.00027197	0.00048494	-0.00027836	0.00043280	-0.00046925	0.00019230	-0.00061616	-0.00049604	-0.00062250	0.00041017	0.00021647	0.00042692	0.00060093	0.00000648	-0.00007886	0.00047097	0.00055580	-0.00069078	0.00008196	-0.00009223	0.00004175	0.00022584	-0.00011886	0.00007398	0.00091315	-0.00054125	-0.00062604	0.00067222	0.00117920	0.00003630	-0.00014047	0.00021485	-0.00092815	-0.00055865	-0.00036769	0.00050593	0.00028184	0.00032671	0.00102464	-0.00002040	-0.00041253	0.00059692	-0.00010492	0.00048495	-0.00030699	-0.00083100	-0.00023416	-0.00076141	0.00029252	-0.00072821	0.00008762	-0.00021269	-0.00021181	-0.00146757	-0.00043041	-0.00083824	0.00007542	0.00008186	0.00066065	-0.00064726	-0.00089729	-0.00077103	0.00166065	-0.00127700	-0.00010199	-0.00063946	-0.00099813	0.00003053	-0.00152069	0.00033904	-0.00067784	-0.00024117	-0.00005982	-0.00131684	0.00091489	0.00016775	0.00026399	-0.00029036	0.00154818	-0.00092386	-0.00143613	-0.00087176	-0.00029328	-0.00062255	0.00107048	-0.00157570	-0.00082673	-0.00105059	-0.00030960	-0.00106449	0.00208393	0.00276777	-0.00115959	-0.00060274	-0.00009562	-0.00154694	-0.00181981	0.00084069	0.00007574	0.00064140	-0.00179553	0.00217069	-0.00420377	-0.00224692	-0.00182794	0.00038016	-0.00040496	0.00059542	-0.00130513	-0.00210089	0.00056029	-0.00203969	-0.00236838	0.00002203	-0.00588162	0.00139587	0.00187675	0.00095744	-0.00126500	-0.00216401	-0.00024768	0.00017679	-0.00047903	-0.00113574	0.00040706	-0.00324085	-0.00439165	-0.00060479	0.00086376	-0.00163442	0.00055996	-0.00146264	-0.00310684	-0.00315415	0.00106306	-0.00088149	-0.00043311	-0.00101405	0.00142306	0.00112771	-0.00178403	0.00070663	-0.00029252	0.00063267	-0.00174816	0.00013782	0.00007067	0.00134674	-0.00181274	-0.00138809	0.00227168	0.00012193	0.00211005	-0.00070028	-0.00127873	-0.00152127	-0.00106517	-0.00020075	-0.00069754	-0.00046620	0.00121507	-0.00174918	0.00064087	0.00021589	0.00253178	0.00064948	0.00100316	0.00027372	-0.00078657	-0.00038280	-0.00124252	-0.00007668	-0.00086534	-0.00078446	-0.00163886	0.00041728	-0.00027627	-0.00040199	-0.00053607	0.00077823	0.00009321	0.00175423	-0.00022947	0.00006561	-0.00044025	-0.00015782	-0.00114226	-0.00194499	0.00072272	-0.00002257	0.00056460	-0.00194347	0.00083917	-0.00023135	-0.00051010	-0.00030046	-0.00002787	-0.00007627	0.00041448	-0.00033811	0.00126803	-0.00004424	0.00034324	0.00149802	-0.00072270	0.00057004	-0.00140332	-0.00102234	-0.00045152	0.00076905	-0.00069488	-0.00190772	0.00080350	-0.00224548	0.00039016	0.00022145	0.00112092	-0.00050568	0.00039868	0.00028842	0.00074745	0.00052525	0.00058237	-0.00047630	-0.00033448	0.00104174	-0.00021924	0.00019488	0.00055086	-0.00015866	-0.00013920	0.00033486	0.00030947	0.00057409	-0.00007060	-0.00022819	-0.00016057	-0.00009375	-0.00033856	-0.00032254	0.00004204	0.00019343	0.00074968	0.00021010	-0.00016633	-0.00001320	0.00063683	-0.00018637	-0.00002283	0.00029634	0.00047962	0.00000127	0.00073952	-0.00003539	0.00001904	0.00003325	0.00015976	0.00014438	0.00058849	-0.00004647	0.00081603	0.00021280	0.00019992	-0.00020415	-21.47483647
-8.0001	-21.47483647	-21.47483647	-21.47483647	-21.47483647	-21.47483647	-21.47483647	-21.47483647	-21.47483647	-21.47483647	-21.47483647	-21.47483647	-21.47483647	-21.47483647	-21.47483647	-21.47483647	-21.47483647	-21.47483647	-21.47483647	-21.47483647	-21.47483647	-21.47483647	-21.47483647	-21.47483647	-21.47483647	-21.47483647	-21.47483647	-21.47483647	-21.47483647	-21.47483647	-21.47483647	-21.47483647	-21.47483647	-0.37496577	0.05785064	-0.17076707	0.09866001	-0.08491227	0.03493695	-0.07018110	0.00641563	0.06311994	-0.04414160	0.02073087	0.01844413	0.02520517	0.00050892	0.01122218	-0.00458941	0.00001498	-0.00338833	-0.00124875	-0.00531414	-0.00192816	-0.00454844	0.00301523	-0.00235917	-0.00169040	-0.00399811	0.00051321	-0.00477530	-0.00148738	0.00253842	0.00370252	-0.00008011	0.00358261	-0.00292119	0.00109493	0.00142448	-0.00031891	0.00111643	0.00123387	-0.00631922	-0.00116521	-0.00564952	-0.00157808	0.00162101	0.00157845	-0.00009427	0.00866646	-0.01297266	0.00265116	-0.01120524	0.00317985	-0.00088820	0.01067728	-0.00684146	0.00892223	-0.00372311	-0.00075337	-0.00276516	0.01071578	0.00383943	-0.00085579	-0.00562047	0.00355246	0.00421757	0.00153913	-0.00002669	0.00401551	-0.00272046	0.00287372	0.00079032	-0.00289269	-0.00507837	-0.00218021	0.00556672	0.01038088	0.00370585	0.00032215	0.00957035	0.00894812	0.00914801	0.01556748	0.02018915	0.01397838	0.01355122	0.01540751	0.01057954	0.01878473	0.01675058	0.01497166	0.01262331	0.01334182	0.01849788	0.01655722	0.00976181	0.01743826	0.01343704	0.00636852	0.00197260	0.00019874	-0.00063861	-0.00160472	-0.00107657	0.00133873	0.00217245	0.00066293	-0.00005939	0.00238324	0.00126013	-0.00032940	-0.00010115	0.00037305	-0.00006622	0.00232619	-0.00102605	0.00092936	0.00013655	0.00114316	-0.00099837	0.00169614	-0.00068528	-0.00030662	0.00096560	-0.00058927	0.00018165	0.00213284	-0.00065130	0.00039869	-0.00067466	0.00022022	0.00002517	0.00065521	-0.00010979	0.00006512	-0.00064884	-0.00029572	-0.00031560	0.00056757	-0.00031899	0.00086116	-0.00077828	0.00052048	0.00004337	-0.00054312	-0.00115358	0.00054514	-0.00067064	0.00160861	-0.00030636	0.00050060	0.00198360	0.00101287	0.00126711	0.00155225	-0.00069122	0.00008523	-0.00098485	-0.00091357	0.00056555	-0.00026163	-0.00055689	-0.00096275	-0.00031280	-0.00027495	-0.00105682	0.00070978	-0.00061700	0.00004573	-0.00008402	0.00091492	-0.00026871	-0.00045514	-0.00037705	-0.00094329	-0.00062737	0.00052741	-0.00040489	-0.00136825	0.00104382	-0.00046087	-0.00030011	0.00029397	0.00140554	-0.00038014	-0.00037373	0.00071049	-0.00037749	-0.00049039	0.00043049	0.00050429	-0.00125996	-0.00061854	0.00004671	0.00098672	0.00041316	-0.00020681	0.00142364	-0.00014076	-0.00027534	-0.00032982	0.00004837	-0.00011818	-0.00053005	0.00134194	0.00010206	0.00003544	0.00078659	-0.00020680	0.00087085	0.00082430	-0.00020849	0.00081636	-0.00123878	0.00091914	-0.00015420	0.00045426	0.00010832	0.00032378	0.00089667	0.00090130	-0.00070083	-0.00047321	0.00100132	-0.00010106	0.00094305	0.00078701	0.00006613	0.00008033	0.00061096	0.00081802	0.00066128	-0.00046235	0.00006878	0.00047566	-0.00088889	-0.00036305	0.00033249	0.00025319	0.00014601	0.00035985	0.00033022	-0.00026364	-0.00041944	0.00074578	0.00035802	-0.00024082	-0.00044645	0.00044174	-0.00046225	-0.00029346	0.00004907	0.00085498	0.00014781	0.00134170	-0.00045427	-0.00017075	0.00002704	0.00048420	0.00006937	0.00082494	0.00003719	-0.00058657	-0.00100864	-0.00008803	-0.00108418	-0.00040578	-0.00099907	-0.00043391	-0.00013445	-0.00073496	0.00104061	-0.00039071	0.00116314	0.00003207	-0.00165287	0.00020555	0.00019364	-0.00065839	0.00046267	-0.00140361	-0.00011365	-0.00054290	-0.00180357	-0.00002005	-0.00191316	0.00025690	-0.00121065	-0.00010191	-0.00021042	-0.00101577	-0.00063817	-0.00020585	0.00111775	0.00194621	0.00087620	0.00058119	-0.00224397	0.00138606	0.00073196	-0.00052594	-0.00000792	-0.00086425	-0.00069952	-0.00112459	0.00008005	-0.00025332	0.00401154	0.00188049	-0.00265244	-0.00097186	0.00052028	0.00039471	0.00262065	-0.00032962	0.00022656	-0.00157794	-0.00027997	0.00384918	-0.00357939	-0.00089144	-0.00222447	0.00168320	0.00189380	0.00004469	-0.00096368	-0.00096968	-0.00185961	-0.00020952	0.00044412	-0.00022362	-0.00292425	0.00137271	0.00262025	0.00048391	0.00191811	-0.00067759	0.00281576	0.00081022	-0.00091525	0.00036803	0.00080874	0.00075870	-0.00258196	-0.00015462	0.00129227	-0.00007666	0.00099709	-0.00128431	-0.00177781	-0.00118395	0.00347037	-0.00058269	0.00207328	-0.00382363	0.00096357	0.00263553	-0.00110392	0.00036451	0.00099513	0.00072331	-0.00251528	0.00119471	-0.00277670	0.00045587	-0.00314958	-0.00000739	0.00016272	0.00270163	0.00248166	-0.00021915	0.00011400	-0.00136978	-0.00021860	-0.00119496	0.00073699	-0.00123054	0.00260129	-0.00096759	-0.00222478	-0.00319288	0.00244788	0.00262518	0.00020280	-0.00012626	0.00050534	0.00247096	-0.00160144	0.00231800	-0.00011868	-0.00160797	-0.00103596	0.00082036	0.00128206	0.00090735	-0.00043859	0.00005984	0.00011744	0.00132966	0.00066746	0.00179031	0.00069432	-0.00040711	0.00018284	-0.00033929	0.00036296	-0.00034558	0.00032366	-0.00141624	-0.00016284	-0.00061439	0.00077824	0.00113135	0.00061400	0.00052967	0.00051884	0.00069901	0.00228464	0.00384903	0.00070058	0.00064493	-0.00028591	0.00034809	-0.00132494	-0.00063898	-0.00010510	0.00255599	-0.00065240	-0.00050551	0.00237977	0.00032920	0.00086021	0.00038937	0.00133277	-0.00062305	0.00042905	0.00083539	0.00074153	0.00040841	0.00020534	0.00031048	-0.00069857	0.00005014	0.00035472	-0.00002409	-0.00013225	0.00018105	0.00057000	0.00082353	0.00094384	0.00064731	0.00090869	0.00052662	-0.00012740	0.00051108	-0.00000185	0.00099579	-0.00009712	0.00059956	0.00042798	0.00032047	-0.00005733	0.00046127	0.00022148	-0.00003347	0.00026006	0.00038607	0.00009334	-0.00011189	0.00050609	0.00040418	0.00022415	0.00033008	0.00007321	0.00069459	0.00049511	0.00010447	0.00098277	0.00011717	0.00031588	-0.00003252	-21.47483647
-7.0001	-21.47483647	-21.47483647	-21.47483647	-21.47483647	-21.47483647	-21.47483647	-21.47483647	-21.47483647	-21.47483647	-21.47483647	-21.47483647	-21.47483647	-21.47483647	-21.47483647	-21.47483647	-21.47483647	-21.47483647	-21.47483647	-21.47483647	-21.47483647	-21.47483647	-21.47483647	-21.47483647	-21.47483647	-21.47483647	-21.47483647	-21.47483647	-21.47483647	-21.47483647	-21.47483647	-21.47483647	-21.47483647	-21.47483647	1.16256195	-0.19922705	0.03756904	0.04060581	0.00341632	-0.01497724	-0.03109761	0.00576234	-0.03256480	0.05144051	-0.00154889	-0.00407366	-0.00245562	0.00366819	0.00005512	-0.01376780	-0.01197555	0.00060834	0.00506919	-0.00615445	-0.00610354	-0.00130497	-0.00601348	-0.00168127	0.00698346	0.00152700	-0.00244498	-0.00200952	0.00343174	-0.00099454	-0.00294822	0.00505043	0.00183097	0.00484279	0.00102815	-0.00274212	0.00066819	-0.00015458	-0.00408289	0.00348266	-0.00088309	0.00051739	-0.00185547	0.00570544	0.00335021	0.00957172	-0.02162557	0.00492858	-0.00164635	0.01567638	0.00348972	0.00559659	0.00376012	0.00940070	0.00636462	0.00163497	-0.00249396	0.01187118	0.00093723	0.00197182	-0.00921740	0.00476904	-0.00117132	0.00144205	0.00079569	0.00324291	0.00059269	0.00300858	0.00083988	0.00243602	-0.00321183	0.00057474	0.00340320	0.01104011	0.00709802	0.00180471	0.00704029	0.01403492	0.00884696	0.01591048	0.02012009	0.01912937	0.01699478	0.01699498	0.01203250	0.01978906	0.01794396	0.01417773	0.01653285	0.01489253	0.01860836	0.01927087	0.01324328	0.02332507	0.01817370	0.01094790	-0.00023825	0.00139995	0.00274905	0.00048473	0.00103609	0.00033196	0.00210500	-0.00019761	-0.00167606	0.00177812	0.00099437	0.00042367	-0.00254653	0.00183457	0.00199217	-0.00049995	-0.00067849	0.00046160	0.00063750	0.00015278	-0.00048067	0.00186323	-0.00026056	0.00015273	0.00002887	0.00051649	-0.00036532	0.00144348	0.00103819	0.00155853	-0.00046978	0.00017410	-0.00114334	0.00018375	0.00157253	-0.00113315	-0.00173323	-0.00012386	-0.00068706	-0.00002889	-0.00125938	-0.00010980	-0.00043582	0.00050068	0.00026983	-0.00249240	0.00114571	0.00087136	-0.00174022	0.00143096	0.00058525	0.00132709	0.00110784	0.00143361	0.00337280	0.00231037	-0.00109713	0.00041196	0.00061015	-0.00097784	-0.00108958	0.00060697	0.00047006	-0.00066563	-0.00053809	0.00065939	-0.00067158	0.00086491	0.00088250	-0.00026662	0.00057713	0.00099236	-0.00063837	-0.00035976	-0.00015323	0.00040623	-0.00003737	0.00058053	0.00178414	0.00115593	0.00049787	0.00050878	0.00142805	0.00089293	0.00004238	-0.00093385	0.00011248	0.00064067	-0.00083116	0.00084298	0.00131407	0.00111094	-0.00131392	-0.00021998	0.00035828	0.00109156	0.00095307	0.00162503	0.00218523	0.00118909	-0.00050306	-0.00056509	0.00128370	-0.00039846	-0.00021405	0.00166568	0.00038852	0.00081507	0.00022391	0.00019689	-0.00041486	0.00047393	-0.00007866	0.00084634	-0.00021035	0.00095484	-0.00019056	0.00056934	-0.00047941	0.00000487	0.00051509	0.00136687	0.00000861	0.00002542	0.00023891	-0.00042503	0.00120802	0.00071281	-0.00036715	0.00018343	0.00006771	0.00037519	-0.00017864	0.00041490	0.00089504	0.00017245	-0.00001599	0.00001020	0.00098258	0.00061419	-0.00038405	0.00003957	0.00155108	-0.00004297	-0.00100351	0.00048629	0.00082169	-0.00011019	-0.00050972	0.00092582	-0.00017001	0.00020819	0.00009379	0.00072453	0.00124525	-0.00055117	0.00039539	-0.00019429	0.00039271	0.00099667	0.00023188	0.00072266	-0.00040508	0.00008487	-0.00068076	0.00054371	-0.00002799	-0.00034906	0.00024499	-0.00022473	0.00023974	-0.00097823	-0.00006130	0.00027474	-0.00061003	0.00046036	0.00004426	0.00047965	0.00084581	-0.00024423	0.00161470	-0.00082895	0.00044308	-0.00097793	-0.00038873	-0.00071027	-0.00034610	0.00195454	-0.00071159	-0.00078892	-0.00071690	-0.00099912	-0.00153869	0.00046478	-0.00004892	0.00144252	0.00085324	0.00081227	-0.00076550	-0.00068539	-0.00116943	0.00110561	-0.00001300	-0.00091664	0.00087897	0.00131735	0.00020326	-0.00210851	0.00135239	0.00185560	-0.00081239	-0.00051135	-0.00022127	0.00151579	0.00212039	0.00162953	0.00346743	0.00006403	0.00000943	0.00341816	0.00033053	-0.00145558	0.00145759	0.00263358	0.00390092	0.00138640	0.00090621	0.00275809	0.00254978	0.00043766	0.00001328	0.00309676	-0.00509080	0.00385950	0.00440473	0.00312348	0.00160291	0.00074814	0.00303525	0.00098278	0.00188854	0.00295775	0.00219883	0.00225771	-0.00138136	-0.00001483	0.00507940	0.00109327	0.00190453	-0.00087849	-0.00148413	0.00022763	0.00361041	0.00143734	0.00263941	-0.00134185	0.00281535	0.00318769	-0.00171386	0.00311526	0.00099860	0.00082025	-0.00029286	0.00114317	0.00050953	0.00209125	-0.00241337	0.00288920	0.00108748	0.00294388	0.00229610	0.00442092	-0.00033624	0.00057742	0.00083545	0.00144819	-0.00017729	0.00132607	0.00294612	-0.00012084	0.00050110	-0.00091527	0.00441912	0.00190168	-0.00144034	-0.00006008	0.00065521	0.00145929	-0.00170136	0.00041192	0.00115274	0.00017408	-0.00107897	0.00032482	0.00256607	-0.00011192	0.00138351	0.00317763	0.00202598	0.00218206	0.00062879	0.00237757	-0.00035675	-0.00004860	0.00012397	0.00095920	0.00060655	0.00015739	0.00075807	-0.00014026	0.00011962	0.00172506	0.00138629	0.00022400	0.00051754	0.00018154	0.00180199	0.00126735	0.00044657	0.00131053	0.00200526	0.00254798	-0.00095142	0.00308224	-0.00061979	-0.00201972	0.00107052	0.00041610	0.00018509	-0.00019069	0.00165320	0.00005606	0.00002375	0.00186695	0.00266264	0.00242904	0.00161414	0.00146295	0.00098764	0.00092693	0.00119833	-0.00024114	0.00061903	0.00103425	0.00054679	0.00041215	0.00098924	0.00101767	0.00011097	0.00062868	0.00054200	0.00093803	0.00086590	0.00089931	-0.00001754	0.00071771	0.00031387	0.00104533	0.00026842	0.00125165	0.00029881	0.00057248	0.00036921	0.00002299	0.00051364	0.00009398	0.00084823	0.00080488	0.00037406	0.00015158	0.00078652	0.00028831	0.00085577	0.00005455	0.00019956	0.00066932	0.00069973	0.00021149	0.00118166	-0.00008138	0.00074948	0.00047308	-21.47483647
-6.0001	-21.47483647	-21.47483647	-21.47483647	-21.47483647	-21.47483647	-21.47483647	-21.47483647	-21.47483647	-21.47483647	-21.47483647	-21.47483647	-21.47483647	-21.47483647	-21.47483647	-21.47483647	-21.47483647	-21.47483647	-21.47483647	-21.47483647	-21.47483647	-21.47483647	-21.47483647	-21.47483647	-21.47483647	-21.47483647	-21.47483647	-21.47483647	-21.47483647	-21.47483647	-21.47483647	-21.47483647	-21.47483647	-21.47483647	-0.58663371	0.22446656	0.04621365	-0.02226311	-0.07151257	0.01160530	0.02629645	0.00404712	-0.07479773	0.02905795	0.00180052	0.01116239	0.00098144	0.01039760	0.00915169	-0.02099576	-0.00141398	0.00410712	0.00471381	-0.00220412	-0.00175455	-0.00311889	-0.00196724	-0.00412601	-0.00163567	0.00363942	-0.00001594	0.00012503	0.00029304	0.00483413	-0.00163653	0.00206030	0.00039126	0.00202422	-0.00152349	0.00041331	0.00130160	0.00128221	-0.00593284	0.00190232	0.00028468	-0.00197027	0.00196897	0.00618959	-0.00304945	0.00607875	-0.01496385	0.01655975	-0.00411324	0.00342123	-0.00874330	0.00284162	0.00340486	0.01420071	-0.00621868	0.00432781	-0.00303114	0.00897687	0.00308936	0.00575681	-0.00819490	0.00521909	0.00078033	-0.00188512	0.00106587	0.00447575	0.00687488	0.00175825	0.00100166	0.00103748	-0.00341415	-0.00227811	0.00552853	0.00911247	0.00472070	0.00255482	0.01061235	0.00850684	0.01160209	0.01886720	0.02116492	0.01901443	0.01521824	0.01665970	0.01257366	0.01666791	0.01775845	0.01558916	0.01301653	0.01447267	0.02018405	0.01885086	0.01773551	0.01979254	0.01910715	0.00785941	0.00618999	0.00059141	0.00143117	0.00146597	0.00245541	0.00200620	0.00176004	0.00031932	-0.00113850	0.00310659	0.00271638	-0.00131106	-0.00001696	0.00053681	-0.00020558	-0.00080535	0.00069583	0.00092501	0.00132905	0.00046924	0.00166396	-0.00105927	-0.00017520	0.00016366	0.00115593	0.00052895	0.00144013	0.00197164	0.00028037	0.00210165	-0.00091487	-0.00085242	-0.00009735	-0.00006736	0.00035422	0.00022511	0.00052461	0.00045433	-0.00009612	0.00049712	-0.00011506	0.00065002	-0.00008451	0.00128472	0.00133124	-0.00029457	0.00166719	0.00085131	-0.00079517	-0.00004042	-0.00088851	0.00060147	0.00224363	0.00076856	0.00215351	0.00062037	-0.00052613	0.00036886	0.00084814	-0.00046296	-0.00014064	0.00036872	0.00013207	-0.00094376	-0.00028870	0.00004743	-0.00011746	0.00144075	0.00141206	0.00049919	-0.00003704	0.00037372	-0.00031480	0.00009724	0.00127930	0.00064009	-0.00075939	0.00091611	-0.00002848	0.00059185	0.00011719	0.00041096	0.00026639	0.00091965	0.00176645	0.00026883	0.00228161	0.00175759	0.00041126	0.00043172	0.00109893	0.00173163	-0.00109468	-0.00011102	0.00084214	0.00060269	0.00142018	0.00141820	0.00091217	0.00107211	-0.00055453	-0.00052959	0.00126842	-0.00048156	0.00007880	0.00168754	-0.00057846	0.00039801	0.00036132	-0.00038741	0.00099476	0.00013335	-0.00066442	0.00083108	0.00032465	0.00126062	-0.00056746	0.00009995	0.00089990	0.00024088	0.00071230	0.00024817	0.00019758	0.00082454	-0.00010575	-0.00002078	-0.00021377	0.00078771	-0.00036666	0.00028457	0.00134902	0.00047378	0.00031882	0.00071494	-0.00032831	-0.00010902	-0.00021690	0.00008498	0.00114267	0.00011662	-0.00024056	0.00021015	0.00153913	-0.00038679	-0.00017634	0.00050592	0.00125838	-0.00045169	-0.00016301	0.00135867	-0.00045889	0.00026708	-0.00041927	0.00110318	0.00130715	0.00093088	0.00027300	0.00006526	0.00099573	-0.00019141	-0.00016966	0.00041971	0.00012174	0.00023703	-0.00016976	-0.00049475	0.00036441	0.00047450	0.00104726	0.00005497	0.00107982	0.00028403	-0.00064039	0.00061463	0.00174550	0.00153569	0.00112887	0.00203662	0.00123360	0.00059513	0.00211288	-0.00118507	0.00053487	0.00135790	0.00078483	0.00070420	0.00086570	0.00025321	0.00037170	0.00126340	0.00087065	0.00043263	-0.00033764	-0.00072221	-0.00032171	0.00202019	-0.00020268	0.00053768	-0.00017086	0.00047205	-0.00047810	0.00075345	0.00023852	-0.00310274	0.00150583	0.00245644	0.00092814	-0.00195438	0.00203953	0.00077623	-0.00065286	-0.00074720	0.00242651	0.00156444	0.00384592	0.00229300	0.00209823	0.00122202	0.00053496	0.00430581	0.00130387	0.00118246	0.00153546	0.00209267	0.00026306	0.00242249	0.00153355	0.00223066	0.00049575	-0.00071594	0.00097836	0.00194427	-0.00099325	0.00211721	0.00479506	0.00433640	-0.00177230	0.00014166	0.00267368	0.00225725	0.00307835	0.00168835	0.00356578	0.00129632	0.00204315	0.00082478	0.00270165	0.00097578	0.00105351	-0.00009931	-0.00127145	-0.00144574	0.00423335	0.00026269	-0.00008195	-0.00258491	0.00218691	0.00416321	0.00156351	0.00158173	0.00243182	0.00116055	0.00069676	0.00090607	0.00061098	0.00142686	-0.00079432	0.00144985	0.00030482	0.00133801	0.00239814	0.00188103	-0.00007938	0.00306742	-0.00037952	0.00045337	0.00057308	0.00173929	0.00147025	0.00142124	0.00085804	-0.00034755	0.00320807	0.00215283	0.00097370	0.00074926	0.00045830	0.00238413	-0.00032629	0.00176000	0.00185129	-0.00061246	-0.00046784	0.00003113	0.00127285	0.00095946	0.00161027	0.00293496	-0.00105975	0.00111025	0.00153687	0.00133298	0.00018742	0.00025333	0.00020780	0.00029229	0.00224692	0.00070338	0.00151110	-0.00137903	0.00070970	0.00148035	0.00100213	0.00059613	0.00299670	0.00091570	0.00158842	0.00190023	0.00158774	0.00148170	0.00178194	0.00137645	0.00079217	0.00167300	-0.00053088	-0.00013996	-0.00012427	0.00237098	0.00010991	0.00231123	0.00196000	0.00123333	0.00166951	0.00236408	0.00298895	0.00079529	0.00025876	0.00178594	0.00182552	0.00107230	0.00043230	0.00110435	0.00134153	0.00095890	0.00035458	0.00070467	0.00166715	-0.00005287	0.00068527	0.00060633	0.00060616	0.00082388	0.00094153	0.00082634	0.00005489	0.00063553	0.00031699	0.00067938	0.00078491	0.00089857	0.00045629	0.00057356	0.00001565	0.00053439	0.00133810	-0.00023890	0.00061447	0.00029198	0.00031187	0.00030477	0.00065392	0.00023005	0.00067733	0.00067234	0.00005649	0.00040568	0.00043079	0.00017238	0.00076021	0.00012449	0.00029366	0.00012569	-21.47483647
-5.0001	-21.47483647	-21.47483647	-21.47483647	-21.47483647	-21.47483647	-21.47483647	-21.47483647	-21.47483647	-21.47483647	-21.47483647	-21.47483647	-21.47483647	-21.47483647	-21.47483647	-21.47483647	-21.47483647	-21.47483647	-21.47483647	-21.47483647	-21.47483647	-21.47483647	-21.47483647	-21.47483647	-21.47483647	-21.47483647	-21.47483647	-21.47483647	-21.47483647	-21.47483647	-21.47483647	-21.47483647	-21.47483647	0.64087597	0.38274354	0.04382707	0.30718112	0.00652301	0.03500706	-0.00488335	0.00514860	0.02813845	-0.08908986	0.00071895	0.04104904	0.01349690	-0.00722264	-0.00027977	0.01519585	-0.01455865	-0.00684926	-0.00214634	0.00120149	-0.00582615	-0.00828661	0.00295690	-0.00390159	-0.00520054	0.00276523	0.00144247	-0.00762337	-0.00157890	0.00232548	0.00187198	-0.00176056	0.00030060	-0.00192343	0.00260321	0.00334431	-0.00034510	-0.00036877	-0.00030111	-0.00293758	0.00019819	-0.00026245	-0.00138364	0.00058419	0.00634303	-0.00370120	0.00228619	-0.01655861	-0.00414209	0.00336987	-0.00545100	0.00434383	0.01722940	0.00169865	0.00217400	-0.00571943	0.00015369	-0.00602362	0.01009661	0.00190057	0.00298894	-0.01061572	0.00719475	0.00030542	-0.00032542	-0.00075618	0.00174622	0.00540226	0.00323525	0.00524524	0.00015236	-0.00309093	-0.00382554	0.00217656	0.00644835	0.00752811	0.00516894	0.00785127	0.01072345	0.01076481	0.01176824	0.01576648	0.00946630	0.00836634	0.01436674	0.00767311	0.01031461	0.01495107	0.00861555	0.01153705	0.00946853	0.01441185	0.01133419	0.00286534	0.00845608	0.00948142	0.00548408	0.00232762	0.00079062	-0.00099622	0.00015358	-0.00063005	0.00007250	0.00216156	-0.00144251	-0.00131282	0.00179436	0.00264161	0.00043611	-0.00114480	0.00181164	0.00248167	-0.00184646	-0.00130396	-0.00179643	0.00078818	0.00160774	0.00007838	0.00075236	-0.00049002	0.00030634	0.00154668	0.00009328	0.00030752	0.00226537	0.00068538	0.00189120	-0.00047507	-0.00128279	-0.00055096	-0.00048673	0.00060945	0.00047759	-0.00003980	-0.00055441	-0.00078670	0.00052015	-0.00146269	-0.00037029	0.00005992	0.00094700	-0.00026831	-0.00135375	0.00052433	0.00063320	-0.00000937	-0.00040586	0.00066688	0.00078992	0.00151237	0.00090320	0.00256668	0.00174193	-0.00061177	0.00066775	-0.00035107	-0.00087878	-0.00077437	-0.00080411	-0.00005203	-0.00007000	-0.00047545	-0.00015192	-0.00069204	0.00186292	-0.00028220	0.00061384	-0.00025525	-0.00014027	-0.00026872	-0.00081446	0.00072610	0.00097244	-0.00055813	-0.00041554	0.00089035	0.00027705	0.00044520	-0.00013187	0.00032502	0.00121944	0.00113291	-0.00087178	0.00004642	0.00045062	-0.00082973	-0.00026204	0.00038951	0.00150849	-0.00128068	-0.00037601	0.00060378	0.00010372	0.00093102	0.00013142	0.00038544	0.00033088	-0.00078902	-0.00074506	0.00026450	-0.00131010	-0.00065469	0.00120611	-0.00017321	-0.00004190	0.00061195	-0.00022769	-0.00003145	0.00005303	-0.00065705	0.00004703	0.00055355	0.00018621	-0.00088280	-0.00038315	-0.00062262	0.00006568	0.00031199	0.00022010	-0.00030398	0.00076956	0.00054124	0.00032249	0.00034270	0.00043021	0.00033605	0.00030988	0.00030092	0.00017224	-0.00005861	0.00093225	-0.00033175	-0.00050386	-0.00103529	-0.00003326	0.00011030	-0.00029500	-0.00097547	-0.00043176	0.00051377	0.00055159	-0.00008531	0.00038110	0.00038374	0.00010908	-0.00019662	0.00029102	-0.00041907	-0.00049111	0.00000696	0.00139624	0.00096105	0.00087017	0.00066589	-0.00069875	0.00030345	-0.00001776	-0.00013523	0.00028886	-0.00028505	0.00003639	0.00007490	-0.00103681	-0.00033561	0.00027414	-0.00113576	-0.00060332	-0.00016286	-0.00131722	-0.00049001	0.00045928	0.00003183	0.00032415	0.00080596	0.00101516	0.00018502	-0.00070348	0.00227098	-0.00172059	0.00108989	-0.00065171	0.00082329	-0.00171577	-0.00133936	0.00016119	0.00045291	-0.00004857	-0.00206132	-0.00139638	-0.00180527	0.00046850	0.00001878	0.00011512	-0.00136462	-0.00046868	-0.00172114	-0.00122592	-0.00023467	0.00059673	0.00031473	-0.00247556	0.00057540	0.00052791	-0.00163695	-0.00064248	0.00165999	0.00078193	-0.00114838	-0.00127741	-0.00278193	-0.00286568	-0.00036845	0.00035392	0.00322448	-0.00155246	-0.00147234	0.00403121	-0.00205593	-0.00144280	-0.00140876	0.00090226	0.00137385	0.00236677	-0.00171317	-0.00101394	-0.00325423	-0.00356623	-0.00011786	0.00135267	-0.00254180	0.00315618	0.00415126	0.00248445	0.00054150	0.00127281	0.00039657	0.00229736	0.00048789	0.00008192	0.00424974	0.00015861	-0.00117306	0.00226059	0.00236933	-0.00081524	0.00126484	-0.00195025	-0.00370592	-0.00092990	0.00222983	-0.00186447	0.00098631	-0.00257867	0.00319783	-0.00020827	-0.00393649	0.00112603	-0.00110302	-0.00016764	-0.00284712	0.00128793	-0.00200433	-0.00065874	-0.00416894	-0.00023111	-0.00034344	0.00031647	0.00130962	0.00154507	-0.00232569	0.00010561	0.00105955	0.00041371	-0.00069708	0.00014784	0.00066889	-0.00209905	-0.00303215	0.00006851	0.00244330	0.00063760	0.00037504	-0.00094045	-0.00153832	0.00062259	-0.00136251	0.00079169	0.00067754	-0.00182841	-0.00251664	-0.00105487	0.00092224	0.00028100	-0.00119817	0.00056816	0.00019421	0.00233251	-0.00030562	-0.00006638	-0.00012728	-0.00012483	-0.00050377	0.00128198	0.00125093	-0.00023124	-0.00027572	-0.00131095	-0.00018028	0.00124139	0.00024550	0.00070561	0.00153651	-0.00000528	-0.00074315	0.00039010	-0.00025934	0.00080055	-0.00025463	0.00072602	-0.00064081	-0.00043508	-0.00147176	-0.00132607	-0.00117278	0.00061045	-0.00043214	-0.00042209	0.00096769	-0.00178235	0.00129980	0.00135381	0.00224711	0.00113632	-0.00106801	0.00108607	0.00088995	0.00101982	0.00037073	-0.00017161	-0.00003698	0.00149703	-0.00004294	-0.00011415	0.00007362	-0.00008778	-0.00020311	-0.00008547	-0.00016744	0.00021725	0.00097892	0.00013136	-0.00064139	0.00053401	-0.00025546	0.00017615	-0.00076197	-0.00008137	0.00022230	0.00022477	-0.00044181	0.00041719	0.00076169	-0.00043636	0.00023704	0.00047978	0.00021971	0.00001041	0.00000207	-0.00030363	0.00028373	0.00011383	0.00030011	0.00015448	0.00028922	-0.00037743	0.00025663	-0.00025828	0.00007035	0.00011466	-21.47483647
-4.0001	-21.47483647	-21.47483647	-21.47483647	-21.47483647	-21.47483647	-21.47483647	-21.47483647	-21.47483647	-21.47483647	-21.47483647	-21.47483647	-21.47483647	-21.47483647	-21.47483647	-21.47483647	-21.47483647	-21.47483647	-21.47483647	-21.47483647	-21.47483647	-21.47483647	-21.47483647	-21.47483647	-21.47483647	-21.47483647	-21.47483647	-21.47483647	-21.47483647	-21.47483647	-21.47483647	-21.47483647	-21.47483647	0.16029306	-2.42666793	0.19763196	0.20804444	-0.00818526	-0.07797435	-0.02476305	0.04000757	0.04382737	-0.05850093	0.01753924	0.04133770	0.01964654	-0.01300682	0.00127739	0.00035439	-0.00575406	0.00542003	-0.00179813	-0.01348032	-0.00285330	-0.00354920	0.00023295	-0.00718024	-0.00174474	-0.00190955	-0.00061271	-0.00599269	-0.00199560	-0.00122616	-0.00036079	-0.00507560	-0.00075957	-0.00402189	0.00112011	-0.00089233	-0.00020001	-0.00240667	0.00055128	-0.00620883	-0.00060597	-0.00482783	0.00010366	-0.00029323	0.00557403	-0.00931399	0.01032110	-0.01405365	0.00405046	0.00532307	-0.00785574	0.00436173	0.01104589	0.00659391	0.00621013	-0.01245870	-0.00481942	0.00045809	0.01052801	0.00360862	-0.00013439	-0.00966535	0.00543967	0.00036014	-0.00428909	-0.00180537	0.00803373	0.00081532	0.00310153	0.00103033	0.00237395	-0.00676553	-0.00570745	-0.00054422	0.00895456	0.00024252	0.00248194	0.00534457	0.00891099	0.00624246	0.00975363	0.01268790	0.00804946	0.00861752	0.01163123	0.00381329	0.01352629	0.01274600	0.01035784	0.01194064	0.00927564	0.01579377	0.01197537	0.00457015	0.00936913	0.00993195	0.00347118	-0.00147575	-0.00172758	0.00009331	-0.00001276	-0.00221125	-0.00085091	0.00042417	0.00076765	-0.00135857	0.00479743	0.00076679	-0.00049609	-0.00159594	0.00005850	0.00048967	-0.00076793	-0.00206254	-0.00040403	0.00120308	0.00103325	-0.00095106	-0.00150736	-0.00037054	0.00057215	0.00091389	-0.00170000	-0.00022662	0.00021577	-0.00081037	0.00039767	-0.00077469	0.00000398	0.00022620	-0.00035649	-0.00070668	0.00043127	-0.00149869	-0.00047011	-0.00182921	0.00220864	-0.00109607	-0.00085343	-0.00080030	0.00055933	-0.00123936	-0.00105867	-0.00101049	0.00137769	0.00097420	0.00009502	-0.00041776	-0.00013851	0.00049622	0.00051293	0.00087865	0.00174681	-0.00060917	-0.00056009	0.00002717	-0.00042036	-0.00166958	0.00036291	-0.00104115	-0.00037210	-0.00126088	0.00118161	0.00056503	0.00024023	0.00115252	0.00095913	-0.00040256	0.00039105	0.00003585	-0.00072353	0.00042624	0.00063077	-0.00038973	0.00136277	0.00030664	-0.00005219	-0.00016839	-0.00093921	-0.00020201	-0.00039856	0.00154650	-0.00020976	-0.00024048	0.00056260	-0.00118643	-0.00079648	0.00026085	0.00087255	-0.00122145	-0.00130285	-0.00009676	0.00072865	-0.00026323	0.00006486	0.00129227	0.00012374	0.00010480	-0.00012488	0.00085304	-0.00165441	-0.00131327	0.00062137	-0.00047997	-0.00017488	0.00057995	-0.00068084	-0.00058265	0.00029570	-0.00081401	0.00038822	-0.00005584	-0.00032264	-0.00145901	0.00055190	-0.00031284	-0.00019657	0.00097797	0.00058295	-0.00095425	0.00055013	-0.00088136	-0.00038876	-0.00084259	-0.00039506	-0.00046044	-0.00041974	-0.00005351	0.00006363	-0.00043835	0.00050039	0.00051066	-0.00071046	-0.00094861	0.00021717	0.00050931	0.00046372	-0.00077840	-0.00043470	0.00055276	0.00031996	-0.00111211	0.00089608	0.00015440	-0.00030835	-0.00043559	-0.00018339	-0.00013208	-0.00048721	-0.00063525	0.00058766	0.00048193	0.00007349	0.00012626	-0.00079890	-0.00007879	0.00020423	-0.00028621	0.00020348	-0.00132437	-0.00076595	-0.00121708	-0.00096449	-0.00056205	0.00074161	-0.00072035	0.00013391	-0.00072974	-0.00106846	-0.00175145	-0.00037875	-0.00101799	-0.00026715	-0.00079050	-0.00004866	-0.00118018	-0.00095733	0.00210980	-0.00016933	-0.00090030	-0.00017454	-0.00187943	-0.00116415	-0.00200202	-0.00068862	-0.00188183	-0.00087918	-0.00203505	-0.00085987	-0.00205826	-0.00049715	-0.00093686	0.00242442	0.00057359	-0.00095625	-0.00224632	-0.00034287	-0.00025632	-0.00168997	-0.00140080	-0.00176071	0.00089692	0.00127529	-0.00153540	-0.00245016	0.00030969	0.00164766	-0.00337601	0.00106551	-0.00096621	-0.00162768	-0.00033968	0.00072920	0.00177828	-0.00153499	0.00044927	0.00182008	-0.00290323	-0.00179161	-0.00347027	0.00191848	0.00002748	-0.00206525	0.00048292	-0.00041341	-0.00091963	-0.00146048	0.00009095	0.00162853	-0.00276995	0.00283757	0.00457870	0.00035072	-0.00140199	-0.00196259	0.00194154	0.00205779	-0.00014988	-0.00172658	0.00187574	0.00004198	-0.00227924	-0.00011908	0.00237968	0.00151958	-0.00028768	0.00046590	-0.00222261	0.00128597	0.00156949	-0.00078631	-0.00074333	-0.00256757	0.00098878	0.00225050	0.00082020	-0.00061982	-0.00285421	-0.00146832	-0.00240362	0.00016001	-0.00140204	0.00026595	-0.00145223	0.00169296	0.00018767	0.00275337	0.00103658	-0.00004553	-0.00313271	-0.00066268	-0.00262188	-0.00311981	-0.00272695	0.00030896	0.00025052	0.00107175	-0.00185290	-0.00016181	0.00317734	0.00160105	-0.00089757	-0.00063078	0.00031354	-0.00089908	-0.00325203	0.00015302	-0.00037901	-0.00118541	-0.00114564	-0.00001492	0.00065783	-0.00039477	0.00026403	0.00062778	-0.00082452	0.00011225	0.00049963	0.00121306	-0.00035924	-0.00120221	-0.00036718	-0.00039139	-0.00020891	0.00063144	0.00050806	-0.00105276	0.00015543	0.00051082	-0.00040089	0.00005704	0.00015957	-0.00073401	0.00047566	-0.00017850	0.00096534	0.00119556	-0.00154929	-0.00078960	0.00055190	0.00171711	-0.00081879	-0.00113423	0.00014189	0.00051578	-0.00066625	-0.00238007	0.00149558	-0.00062923	0.00081848	-0.00005189	0.00240091	0.00086950	-0.00025554	0.00022855	0.00039803	0.00071919	0.00048492	0.00058393	0.00041411	0.00064598	-0.00037100	-0.00015607	0.00037679	0.00047838	-0.00029612	0.00085030	0.00031648	0.00063227	0.00097701	0.00049302	0.00049109	-0.00022035	0.00038736	0.00031486	-0.00013220	0.00059850	0.00042041	0.00065429	-0.00051676	0.00018943	0.00019491	0.00009917	0.00026549	0.00058336	-0.00022986	0.00017814	0.00058650	0.00051258	0.00043832	0.00049165	0.00012499	0.00029282	0.00014748	-0.00015994	0.00048950	0.00042533	0.00006209	0.00000565	-21.47483647
-3.0001	-21.47483647	-21.47483647	-21.47483647	-21.47483647	-21.47483647	-21.47483647	-21.47483647	-21.47483647	-21.47483647	-21.47483647	-21.47483647	-21.47483647	-21.47483647	-21.47483647	-21.47483647	-21.47483647	-21.47483647	-21.47483647	-21.47483647	-21.47483647	-21.47483647	-21.47483647	-21.47483647	-21.47483647	-21.47483647	-21.47483647	-21.47483647	-21.47483647	-21.47483647	-21.47483647	-21.47483647	-21.47483647	-21.47483647	-0.45486955	0.06075695	0.04912903	-0.04633536	-0.03787996	-0.06492688	0.09239500	-0.02339549	-0.08488277	0.09606456	-0.00003813	0.00999855	-0.00555144	0.00248281	0.00982692	-0.00894658	-0.00445008	-0.00589949	0.00783219	-0.00040373	-0.00367228	-0.00387276	-0.00693775	-0.00300459	0.00032959	0.00575677	-0.00321703	0.00022982	0.00511458	0.00365426	-0.00391845	0.00109640	-0.00279593	0.00123656	0.00317266	0.00094543	0.00050686	-0.00234323	-0.00726993	-0.00004944	-0.00496801	0.00006566	0.00226727	0.00220891	-0.00274467	0.00447343	-0.01470568	0.00231721	-0.00393431	0.00914320	-0.00111274	0.01801387	-0.00826874	0.00181885	-0.00409490	0.00147236	-0.00596330	0.00861810	0.00201909	0.00170384	-0.01082128	0.00486892	0.00008580	0.00073229	-0.00089017	0.00104850	0.00714446	0.00302488	0.00114460	0.00366890	-0.00528721	-0.00156488	0.00332793	0.01055808	0.00167395	0.00163088	0.00433203	0.00749162	0.00454348	0.00627416	0.00814223	0.00345206	0.00355182	-0.00032843	-0.00065064	0.00388477	0.00350818	0.00060855	0.00656748	0.00343884	0.00450946	0.00242365	-0.00612711	-0.00023402	0.00417232	0.00214863	0.00003638	-0.00184636	-0.00018585	-0.00165620	-0.00040061	0.00106460	0.00322946	0.00146476	-0.00103385	0.00398673	0.00135155	-0.00032377	0.00069340	0.00210688	0.00131230	-0.00012834	-0.00061121	0.00027258	-0.00011260	0.00135697	0.00088084	0.00028153	0.00065562	0.00026909	0.00149261	0.00030753	0.00024531	0.00320195	0.00016377	0.00189208	0.00070889	0.00079451	-0.00081242	-0.00005020	0.00028755	0.00038860	-0.00108320	0.00102456	0.00010462	0.00031260	-0.00005378	0.00020438	0.00017665	0.00198643	0.00091230	-0.00124862	0.00115948	0.00220321	-0.00049440	0.00086860	0.00085250	0.00065127	0.00088331	0.00036432	0.00126657	0.00083138	0.00047787	0.00173963	0.00005993	-0.00048756	-0.00063927	0.00137793	-0.00048381	0.00039070	0.00008667	0.00072081	0.00036566	0.00111311	0.00100424	0.00117921	0.00029215	0.00101549	0.00051581	0.00038894	0.00066232	0.00008914	-0.00047884	0.00147904	0.00089611	0.00041264	0.00041150	-0.00074452	0.00092669	0.00100958	0.00099519	-0.00009933	0.00099815	0.00176974	-0.00080213	-0.00022859	0.00099568	0.00072005	-0.00093889	0.00034352	0.00074723	0.00086021	0.00019886	0.00090161	0.00186576	0.00117428	-0.00069943	0.00019074	0.00021828	0.00034824	-0.00107313	0.00214048	0.00023198	0.00068920	0.00064465	0.00061428	-0.00068157	0.00092223	-0.00025158	0.00093345	0.00014833	0.00010363	-0.00091460	0.00025056	-0.00022131	0.00003267	0.00013861	0.00002362	-0.00036836	0.00005467	-0.00035157	-0.00023371	0.00047183	0.00030848	-0.00017565	0.00044485	0.00062632	0.00032378	-0.00000354	0.00067667	0.00012337	0.00026185	-0.00068038	0.00044650	0.00104611	0.00045072	0.00014608	-0.00008141	0.00122485	-0.00022286	-0.00063230	0.00057929	0.00074197	-0.00001732	0.00000245	0.00104767	0.00013624	-0.00024505	0.00055401	0.00094108	0.00078150	0.00078865	-0.00001057	0.00030089	0.00065228	0.00080160	0.00014899	0.00088375	-0.00105492	-0.00010139	0.00027750	0.00005349	-0.00000812	-0.00002048	-0.00034087	0.00013069	0.00042712	-0.00024405	-0.00077488	0.00060006	0.00128188	0.00111100	0.00106668	0.00090195	0.00020507	0.00077434	0.00135245	-0.00066311	0.00051757	0.00069948	0.00010850	-0.00008534	-0.00177332	0.00084145	-0.00045240	-0.00023638	0.00078620	-0.00126978	-0.00050934	-0.00081905	0.00064267	0.00192126	0.00006362	0.00050103	0.00016096	0.00186644	0.00015956	0.00078282	0.00090954	-0.00014675	0.00026300	0.00176848	0.00248432	0.00050089	0.00175794	-0.00104608	-0.00023740	0.00013468	-0.00069059	-0.00052229	0.00257431	-0.00073378	-0.00020094	0.00015712	0.00017295	0.00331428	-0.00103387	-0.00058085	-0.00029289	0.00294295	0.00176893	0.00149396	0.00131924	-0.00112103	0.00035651	-0.00177334	0.00239847	0.00158804	-0.00237452	0.00112032	0.00548120	0.00171338	-0.00324634	0.00211807	0.00050992	0.00252612	0.00278804	0.00159272	0.00180960	0.00231007	-0.00237056	0.00097802	0.00007972	0.00063307	-0.00158123	0.00167822	-0.00120852	-0.00083094	0.00328629	-0.00068106	-0.00020003	-0.00003552	0.00343658	0.00229906	0.00080387	0.00193418	0.00232059	0.00074352	0.00107798	0.00169924	-0.00090896	0.00049795	0.00144519	0.00054488	0.00206383	-0.00004278	0.00225132	0.00180915	0.00061236	0.00146748	-0.00039310	-0.00049987	0.00031535	0.00205373	0.00278675	0.00087057	-0.00173890	0.00062889	0.00248845	0.00016765	0.00077309	0.00075308	0.00239005	0.00114490	-0.00093987	0.00290947	0.00107550	0.00084848	0.00045471	0.00208162	0.00136870	0.00159476	-0.00046898	0.00121123	0.00148536	0.00154635	0.00082524	0.00192244	0.00337879	-0.00024500	0.00131953	-0.00058068	0.00301475	0.00169875	0.00042329	-0.00069417	0.00098691	0.00285359	0.00071073	-0.00051006	0.00042056	-0.00040612	0.00168164	0.00152483	0.00035665	0.00242267	0.00063859	0.00237406	0.00184630	0.00070096	-0.00022678	0.00103859	0.00216703	0.00175110	-0.00201947	0.00067290	0.00218908	-0.00138741	-0.00057164	0.00074208	0.00156333	0.00095800	0.00123183	0.00045779	0.00082603	0.00174434	0.00052544	0.00023272	0.00019797	0.00102178	0.00031908	0.00030177	0.00107356	0.00047770	0.00076526	0.00089005	0.00094585	0.00021208	0.00099910	0.00083217	-0.00030264	0.00051252	0.00038780	0.00041215	0.00079098	0.00075551	0.00052981	0.00082051	-0.00017196	0.00027341	0.00022587	0.00012269	0.00067691	0.00117762	-0.00006869	0.00013112	0.00077780	0.00057778	0.00028998	0.00020288	0.00037006	0.00084480	0.00058794	0.00008685	0.00114809	0.00040664	0.00057415	0.00020269	-21.47483647
-2.9001	-21.47483647	-21.47483647	-21.47483647	-21.47483647	-21.47483647	-21.47483647	-21.47483647	-21.47483647	-21.47483647	-21.47483647	-21.47483647	-21.47483647	-21.47483647	-21.47483647	-21.47483647	-21.47483647	-21.47483647	-21.47483647	-21.47483647	-21.47483647	-21.47483647	-21.47483647	-21.47483647	-21.47483647	-21.47483647	-21.47483647	-21.47483647	-21.47483647	-21.47483647	-21.47483647	-21.47483647	-21.47483647	-0.61455166	0.03839366	0.18629643	0.02016682	-0.17103475	-0.01979969	0.01499282	0.04516059	0.08965054	-0.10011381	0.01819874	0.00460884	-0.00920099	-0.01868413	-0.00224720	-0.00261136	-0.01665082	-0.00123890	0.00173635	-0.00071997	0.00214565	-0.00229706	-0.00103568	0.00052945	-0.00258322	0.00475675	0.00083250	-0.00451103	-0.00214034	0.00450506	0.00307971	-0.00115442	0.00190736	-0.00270438	-0.00072299	-0.00094288	0.00254039	-0.00010170	0.00270050	-0.00396276	0.00402789	-0.00196627	-0.00358067	-0.00623641	-0.00140275	0.00121003	0.01476473	-0.01098046	-0.00127202	0.00714442	0.01203324	-0.00205250	0.01423715	-0.00560685	0.00128665	-0.00191712	-0.00057413	-0.00568180	0.00594354	0.00561453	0.00289899	-0.00758448	0.00762781	-0.00026465	0.00150112	0.00428161	0.00250757	0.00666893	0.00105547	0.00128869	0.00775799	-0.00015182	-0.00254878	0.00386596	0.00981757	0.00628872	0.00807522	0.01186670	0.01453898	0.00868672	0.01636144	0.01626501	0.01104422	0.01040394	0.01422638	0.01434631	0.01636059	0.01695596	0.01236414	0.01742805	0.01445492	0.01647819	0.01236168	0.00295956	0.00875352	0.00928789	0.00392719	0.00192697	-0.00072768	0.00376199	0.00009279	-0.00331570	0.00149548	0.00039083	0.00099173	-0.00048102	0.00242293	0.00337050	-0.00142433	0.00084881	0.00286844	0.00104597	-0.00243068	0.00120737	0.00100462	0.00123427	0.00096120	0.00054573	0.00108940	0.00074762	0.00105684	0.00053112	0.00007865	0.00024427	0.00307072	0.00061928	0.00133480	0.00041391	0.00045246	0.00028393	0.00012984	0.00152309	0.00127235	-0.00022584	0.00154037	0.00064670	0.00226621	0.00006749	0.00072911	-0.00045108	0.00164471	0.00119182	-0.00091270	0.00077084	0.00171422	0.00111461	0.00030054	0.00113127	0.00073509	0.00110462	0.00257873	0.00277140	0.00101268	0.00047014	0.00001219	0.00065813	0.00039174	-0.00047768	0.00150104	0.00032769	-0.00006616	-0.00071604	0.00158261	-0.00128950	0.00166330	0.00139931	0.00096802	0.00093942	-0.00005898	0.00065070	0.00038661	0.00047672	0.00049685	-0.00135892	0.00070801	0.00002349	0.00016182	0.00070884	-0.00017620	0.00099954	0.00139379	0.00170163	-0.00064379	0.00069280	0.00090371	-0.00099635	0.00143742	0.00113943	0.00216824	0.00029464	0.00056176	0.00013317	0.00166713	0.00048467	-0.00000007	0.00106055	0.00114379	-0.00076283	0.00002052	0.00107143	-0.00049076	0.00027002	0.00173764	0.00092379	0.00070441	0.00038876	-0.00015627	0.00090168	0.00127490	-0.00051148	0.00165200	-0.00049108	0.00068717	-0.00087140	0.00044088	0.00027690	0.00043187	0.00093523	0.00121737	0.00097015	0.00026221	0.00010853	-0.00001841	0.00048102	0.00138855	-0.00010575	0.00057446	0.00124446	-0.00010032	-0.00010746	0.00115953	0.00129490	0.00054660	-0.00027820	0.00061795	0.00150369	0.00079926	-0.00054378	0.00031043	0.00160945	0.00010987	-0.00010713	0.00025665	0.00083176	0.00074875	0.00003824	0.00109877	-0.00010022	-0.00000755	0.00059798	0.00083678	0.00144190	0.00098742	0.00030209	0.00001138	0.00114486	0.00125773	-0.00019931	0.00099167	0.00029676	0.00006244	0.00103530	0.00022333	0.00045864	0.00165525	0.00039558	0.00007601	0.00013733	0.00037078	0.00005051	0.00025068	0.00039829	0.00191792	0.00046905	0.00121452	0.00066423	0.00076299	0.00136626	-0.00025623	0.00131469	0.00145807	0.00094392	0.00123095	-0.00092967	0.00189307	-0.00079252	0.00132315	0.00199539	-0.00021027	0.00032933	-0.00052561	0.00310551	0.00277575	0.00122596	0.00101037	0.00262055	0.00025809	-0.00094196	0.00081873	0.00079250	-0.00066230	0.00258587	0.00190085	0.00202837	0.00212922	0.00299401	0.00218202	-0.00034850	0.00177453	0.00174670	0.00195967	0.00200612	0.00279662	0.00129124	-0.00060497	0.00094269	0.00334124	0.00222952	0.00062800	0.00016639	0.00270530	0.00175928	0.00262340	0.00028797	0.00229263	0.00254675	0.00030788	0.00130560	0.00414423	0.00085338	0.00459668	0.00423482	0.00267363	0.00386353	0.00228240	0.00120896	0.00272214	0.00264711	0.00167659	0.00650999	0.00379838	0.00081542	0.00208423	0.00270296	0.00303727	0.00000820	0.00203625	-0.00030992	0.00365960	0.00366317	0.00106257	0.00279202	-0.00053223	0.00372121	0.00306586	0.00229896	0.00264925	0.00237676	0.00352150	0.00251263	0.00081646	0.00183951	0.00236563	0.00129958	0.00236753	0.00091115	0.00030358	0.00253075	0.00260884	0.00136120	0.00183945	0.00140780	0.00121077	0.00030020	0.00118792	0.00160200	0.00254933	0.00040457	0.00144463	0.00350063	0.00145524	0.00143248	0.00095654	-0.00006029	0.00155606	-0.00010728	0.00198585	0.00164505	0.00095819	-0.00006619	0.00166716	0.00183657	0.00248521	0.00067618	0.00109719	0.00191806	0.00084883	0.00226412	0.00022501	0.00082327	-0.00037399	0.00145856	0.00183471	0.00288495	0.00038576	0.00077384	0.00048981	0.00136469	0.00132989	0.00284102	0.00083018	0.00122953	0.00069709	0.00194075	0.00050041	0.00337228	0.00342801	0.00262561	-0.00093489	0.00104536	0.00240107	0.00028800	-0.00047718	0.00102484	0.00062913	-0.00027468	-0.00095066	0.00160279	0.00164286	0.00146965	0.00194447	0.00160667	0.00088262	0.00080028	0.00045638	0.00092445	0.00089691	0.00095258	0.00089761	0.00092454	0.00055844	0.00046531	0.00095767	0.00149419	0.00096629	0.00089091	0.00032445	0.00068485	0.00068329	0.00083500	0.00032916	0.00001420	0.00068495	0.00052564	0.00038270	-0.00000969	0.00070760	0.00045891	-0.00011552	-0.00004967	0.00017844	0.00016064	-0.00008217	0.00004963	0.00092693	0.00026464	0.00015965	0.00033729	0.00017395	0.00055544	0.00031801	0.00006109	0.00041019	0.00011041	0.00051229	0.00024626	-0.00010693	0.00031665	0.00022871	-21.47483647
-2.8001	-21.47483647	-21.47483647	-21.47483647	-21.47483647	-21.47483647	-21.47483647	-21.47483647	-21.47483647	-21.47483647	-21.47483647	-21.47483647	-21.47483647	-21.47483647	-21.47483647	-21.47483647	-21.47483647	-21.47483647	-21.47483647	-21.47483647	-21.47483647	-21.47483647	-21.47483647	-21.47483647	-21.47483647	-21.47483647	-21.47483647	-21.47483647	-21.47483647	-21.47483647	-21.47483647	-21.47483647	-21.47483647	-0.19359298	-0.96078328	-0.12116940	0.08864583	-0.04743055	-0.21477861	-0.05864763	-0.02824252	-0.03101764	-0.01863771	0.01473486	-0.00421720	0.03778558	0.00081556	0.00450831	-0.00621834	-0.01248641	-0.00555692	0.00855640	-0.00726038	-0.00075365	-0.00397316	0.00036033	-0.00834965	-0.00696213	-0.00488205	-0.00658884	-0.00416773	-0.00219597	-0.00070358	-0.00165502	-0.00039457	0.00305051	-0.00226408	-0.00028576	0.00129075	0.00272504	-0.00218725	0.00074238	-0.00602556	0.00257385	-0.00144762	-0.00078776	-0.00341532	0.00288798	-0.00564490	0.00577748	-0.01288766	0.00636333	-0.00912543	0.00146277	-0.00657399	0.01273720	0.00247183	0.00747577	-0.00800797	-0.00235972	-0.00240446	0.00649162	-0.00135624	-0.00269538	-0.00821305	0.00366632	0.00500691	-0.00387721	-0.00081522	0.00015684	0.00320103	0.00201678	0.00286399	-0.00174797	-0.00666956	-0.00156497	0.00185612	0.00883239	0.00433374	0.00627874	0.01032971	0.01017964	0.00551184	0.01270201	0.01370939	0.00956284	0.00990142	0.01451966	0.00809887	0.01127144	0.01390394	0.00943294	0.01147781	0.01090532	0.01316353	0.01021173	0.00038881	0.00775725	0.00900912	0.00288289	-0.00040239	0.00044615	-0.00102475	0.00129929	-0.00139795	0.00222342	0.00244418	0.00032590	-0.00187568	0.00185265	0.00209472	-0.00132861	-0.00251939	0.00042788	0.00058963	-0.00169365	-0.00201900	0.00190362	0.00027080	0.00213824	-0.00002296	-0.00042956	0.00030768	-0.00017743	0.00110030	0.00037025	-0.00070260	0.00165462	-0.00029244	0.00079549	-0.00091792	0.00006408	-0.00078483	-0.00041373	-0.00046843	0.00055264	-0.00028442	0.00013053	-0.00106494	-0.00025013	-0.00247311	-0.00023505	-0.00134639	-0.00027440	0.00064678	0.00021536	0.00058245	0.00113149	-0.00017447	0.00100024	-0.00082809	-0.00030956	0.00123723	0.00002841	0.00166581	0.00162424	-0.00076974	0.00059527	-0.00185077	0.00036569	-0.00005318	0.00102422	-0.00049558	0.00086454	0.00018870	-0.00016893	-0.00057204	0.00048535	-0.00027525	0.00051365	-0.00084532	-0.00050447	0.00003360	-0.00019682	0.00010332	0.00080762	-0.00161773	0.00049779	0.00024679	0.00004454	-0.00050851	-0.00030663	-0.00163573	0.00191465	0.00103301	-0.00048257	-0.00023825	0.00066429	-0.00063194	0.00021721	-0.00025401	0.00203616	-0.00174764	-0.00077308	-0.00006803	0.00043675	-0.00063195	-0.00046784	0.00152324	0.00014114	-0.00117192	-0.00004977	0.00067667	-0.00144970	-0.00062833	0.00115110	-0.00072571	0.00016083	-0.00018258	-0.00069829	-0.00048253	0.00001121	-0.00076794	0.00066847	0.00003001	-0.00043461	-0.00116366	0.00045532	0.00025822	-0.00031670	-0.00026474	0.00058541	-0.00036295	0.00021224	-0.00129111	-0.00098934	-0.00013833	0.00105835	0.00026311	0.00024159	-0.00012742	0.00033032	-0.00014662	-0.00036968	0.00002938	-0.00029650	-0.00088871	-0.00008913	0.00063543	0.00035975	-0.00069941	-0.00029480	0.00111733	-0.00065154	-0.00041383	0.00049849	-0.00002114	-0.00022283	-0.00044477	0.00093367	-0.00001281	-0.00045882	-0.00070956	0.00073644	0.00081353	-0.00012171	-0.00060229	-0.00069794	0.00033225	0.00080707	-0.00057089	0.00077101	0.00032157	-0.00006920	-0.00098175	-0.00044000	0.00048881	0.00154700	-0.00045620	0.00020801	-0.00123964	0.00000232	-0.00088025	-0.00005394	0.00011314	0.00072537	-0.00034519	0.00051779	0.00018370	0.00019769	0.00102429	-0.00083561	0.00076053	0.00079064	0.00087212	-0.00017330	-0.00183500	0.00107706	-0.00185170	0.00167319	-0.00064746	-0.00034617	-0.00207992	-0.00021162	-0.00003063	0.00014763	-0.00052256	0.00002735	0.00157168	-0.00034114	-0.00109690	-0.00105692	-0.00074945	-0.00101820	0.00098743	0.00053275	-0.00039394	-0.00050855	0.00075951	0.00066117	-0.00233588	-0.00074439	-0.00023936	0.00016486	0.00030042	0.00065389	-0.00051577	-0.00253901	-0.00034746	0.00146397	-0.00320399	-0.00027022	0.00007618	0.00124713	0.00189368	0.00074558	-0.00218584	0.00155517	-0.00137093	-0.00196654	-0.00145497	0.00565230	-0.00378761	0.00240657	0.00543443	0.00334369	-0.00090470	0.00041304	0.00126493	0.00160912	0.00118891	0.00029342	0.00344318	-0.00030463	-0.00022660	0.00087898	0.00216067	-0.00005935	0.00369715	-0.00177919	-0.00049852	0.00144083	0.00071718	-0.00164472	0.00262330	-0.00092626	0.00107072	0.00264486	0.00057879	0.00228418	0.00125967	0.00186309	-0.00087097	0.00025102	0.00089214	-0.00114996	-0.00336571	0.00034751	0.00024131	0.00117098	0.00216890	0.00245714	-0.00059120	0.00039276	-0.00092211	0.00111136	0.00094916	0.00351384	0.00210924	0.00150905	-0.00189170	-0.00089105	0.00336048	0.00128605	-0.00075066	0.00099545	-0.00090086	0.00263702	-0.00017904	0.00133229	0.00152095	0.00092922	0.00069691	0.00083140	0.00121166	-0.00089050	0.00047168	0.00085105	0.00131257	0.00153863	0.00040891	-0.00046118	0.00061973	-0.00030323	0.00077080	0.00050993	0.00059725	0.00225606	0.00018680	-0.00001775	0.00023301	0.00015332	0.00096716	0.00135680	0.00212344	0.00009621	0.00091438	0.00031990	-0.00046753	0.00147195	0.00209614	0.00265731	-0.00038101	0.00135764	0.00023599	0.00112752	-0.00160850	0.00098098	0.00115078	0.00144004	0.00324779	0.00121797	0.00171261	0.00160527	0.00180757	0.00023786	0.00021710	0.00133792	0.00167922	0.00075489	-0.00022331	0.00030833	0.00062906	0.00099262	0.00006860	0.00096218	0.00144826	0.00042962	-0.00003493	0.00045436	0.00073089	0.00013272	0.00065401	0.00056395	0.00041890	0.00044517	0.00036917	-0.00010708	0.00063820	0.00081583	0.00007144	0.00043820	0.00021131	0.00012274	0.00056157	0.00030825	0.00029140	0.00037826	0.00098198	-0.00011190	0.00059352	0.00030645	0.00045363	0.00069767	0.00055073	0.00070290	0.00054218	-0.00000049	0.00102027	0.00041323	0.00031532	0.00033863	-21.47483647
-2.7001	-21.47483647	-21.47483647	-21.47483647	-21.47483647	-21.47483647	-21.47483647	-21.47483647	0.39977455	-21.47483647	-21.47483647	-21.47483647	-21.47483647	-21.47483647	-21.47483647	-21.47483647	-21.47483647	-21.47483647	-21.47483647	-21.47483647	-21.47483647	-21.47483647	-2.37375593	-21.47483647	-21.47483647	-21.47483647	-21.47483647	-0.30662519	-21.47483647	-21.47483647	-0.28158984	-21.47483647	-21.47483647	-0.24432364	-0.93999058	-0.04826144	0.11568976	-0.03726794	0.01770821	0.00559109	0.10025347	0.00244038	-0.01753100	0.01927910	-0.03782060	0.03540882	-0.00197087	-0.00247780	-0.00770228	0.00771876	-0.00612925	0.00860452	-0.01010287	-0.00197497	0.00129823	0.00504968	-0.00207279	0.00269742	-0.00346813	0.00014175	-0.00467872	-0.00263802	0.00250999	0.00224962	-0.00097751	0.00501940	-0.00258533	0.00154045	-0.00012316	0.00370827	0.00052754	-0.00103744	-0.00359072	0.00172951	-0.00555162	-0.00434408	-0.00263543	0.00248519	0.00530400	0.00202645	-0.01924406	0.00256288	-0.00578213	0.00418673	-0.00175010	0.00802248	0.00200151	0.00747246	-0.00504074	0.00225240	0.00003894	0.01028717	0.00263175	-0.00123536	-0.00580049	0.00466967	-0.00272768	0.00031017	-0.00338382	0.00110643	-0.00001934	0.00289933	0.00211453	0.00376552	-0.00608596	0.00036979	-0.00016869	0.01010451	0.00409678	0.00731109	0.00910945	0.01011679	0.00479245	0.01278136	0.01813313	0.00884463	0.00940802	0.01614780	0.01069214	0.01323589	0.01520857	0.01361973	0.01640580	0.01521205	0.01768356	0.01289264	0.00037608	0.00886878	0.00946092	0.00264557	0.00044228	0.00119102	-0.00193215	-0.00010362	-0.00149577	0.00242741	0.00170154	0.00085958	-0.00105511	0.00235109	0.00087355	-0.00001692	-0.00025732	0.00102259	0.00158069	-0.00083197	-0.00092984	0.00096745	0.00056354	-0.00057386	0.00165440	-0.00039468	-0.00046385	0.00022359	0.00166928	0.00027778	-0.00086353	0.00179024	0.00020549	0.00095179	-0.00053961	-0.00076285	-0.00103442	-0.00160892	0.00083241	-0.00017013	-0.00102473	-0.00024914	-0.00163134	0.00034516	-0.00159917	-0.00113324	-0.00165604	0.00018000	-0.00088324	-0.00169061	0.00070139	0.00061958	-0.00106430	0.00060855	-0.00044421	-0.00095116	0.00080021	0.00086985	0.00040687	0.00095528	0.00043942	0.00021797	0.00028913	-0.00058985	-0.00110569	-0.00004115	0.00049248	0.00041370	-0.00033191	-0.00068716	-0.00103738	0.00153887	0.00176032	0.00089554	0.00001119	0.00048910	0.00005371	-0.00093173	0.00042402	0.00026759	-0.00119573	0.00019311	-0.00135978	0.00080633	0.00007976	-0.00061729	0.00048959	0.00010371	-0.00000758	-0.00097451	0.00106895	0.00079372	-0.00138097	0.00020318	0.00002435	0.00126544	-0.00152928	-0.00029816	-0.00009681	0.00077364	0.00070143	0.00087001	0.00060220	0.00032467	-0.00059099	-0.00038320	0.00066411	-0.00052157	-0.00090831	0.00082808	-0.00030953	0.00074133	0.00122445	-0.00020124	-0.00040169	0.00035158	-0.00110579	0.00016382	-0.00101573	-0.00006413	-0.00088070	0.00065473	-0.00031734	0.00019242	-0.00025910	0.00026839	-0.00057893	0.00037549	0.00040251	-0.00024559	0.00003416	-0.00012695	-0.00093905	-0.00021908	0.00026935	0.00024796	-0.00040394	0.00114166	0.00027768	0.00012140	-0.00020306	-0.00062329	0.00029169	0.00025980	-0.00120440	0.00000237	0.00050247	0.00049900	-0.00109877	0.00020186	0.00006352	0.00012963	-0.00096535	0.00036492	-0.00082045	-0.00055847	-0.00020158	0.00123126	0.00044499	-0.00009004	0.00031971	0.00004631	-0.00042024	0.00004915	-0.00038005	0.00000803	-0.00137558	-0.00108734	-0.00056305	-0.00034050	0.00044819	0.00019260	-0.00035038	-0.00062294	0.00018813	0.00007823	-0.00033136	-0.00091677	0.00077334	0.00050032	-0.00007744	0.00109357	-0.00005329	-0.00012603	0.00130188	-0.00081313	0.00121114	-0.00095186	-0.00024830	0.00052805	-0.00151054	-0.00030025	-0.00111582	-0.00153758	-0.00151823	-0.00236497	-0.00123395	-0.00059319	0.00003867	0.00163287	-0.00088310	0.00002321	-0.00064282	0.00098236	-0.00073044	-0.00049159	0.00086978	-0.00300181	0.00132388	0.00060326	-0.00038522	-0.00203575	0.00168921	0.00414837	-0.00021628	0.00188665	-0.00088216	-0.00198927	0.00007074	-0.00029380	0.00194014	-0.00193771	-0.00189482	0.00151240	-0.00443106	-0.00042527	-0.00048040	0.00266071	0.00188137	-0.00177305	-0.00129333	0.00120700	-0.00175614	0.00020095	-0.00165842	0.00273270	-0.00136063	-0.00013166	0.00435438	0.00131953	0.00073250	-0.00050950	0.00276575	0.00023397	0.00140680	0.00069285	-0.00011408	0.00090710	-0.00081762	0.00221260	0.00244558	0.00156958	-0.00077571	-0.00192360	-0.00296490	0.00113062	-0.00004330	-0.00053872	-0.00171399	-0.00098098	0.00243157	0.00278187	0.00032510	0.00136487	0.00066528	0.00006789	0.00038865	-0.00131897	-0.00001487	0.00173439	-0.00298699	0.00096624	0.00221239	0.00044218	0.00059477	-0.00151776	-0.00208254	0.00018648	-0.00029728	-0.00017186	-0.00173656	0.00105567	-0.00108185	-0.00009468	-0.00092131	-0.00254553	0.00145161	0.00173982	-0.00031678	0.00054999	0.00089133	-0.00052262	-0.00138915	0.00228892	0.00043855	-0.00083161	-0.00117919	0.00000058	0.00050407	0.00006675	-0.00065816	-0.00067847	-0.00003306	0.00145391	0.00054948	0.00113285	-0.00032057	-0.00153637	-0.00058470	0.00037530	0.00044366	0.00177636	0.00105667	0.00015023	-0.00034966	-0.00049592	0.00092164	0.00109963	0.00040348	0.00009641	0.00165685	0.00099054	0.00025851	0.00163845	0.00110947	0.00103386	0.00090520	0.00024540	-0.00007644	-0.00198540	-0.00043095	0.00071400	0.00002478	-0.00152542	0.00179442	0.00038843	-0.00059711	0.00061695	0.00128916	0.00034402	0.00104127	-0.00003521	0.00117545	0.00056256	0.00047101	0.00000317	0.00025709	0.00136536	0.00103258	0.00050922	0.00029618	0.00026060	0.00006079	0.00030091	0.00087954	0.00078616	0.00111275	0.00045308	0.00034410	0.00035142	-0.00021346	0.00081454	-0.00038396	-0.00016022	0.00015758	-0.00004337	-0.00042015	-0.00010234	0.00008470	-0.00022701	0.00034109	0.00049890	0.00017113	0.00002970	0.00084137	0.00016599	0.00064541	0.00042821	0.00022673	0.00045396	0.00047768	-0.00000696	0.00115097	0.00043045	0.00021400	0.00032552	-21.47483647
-2.6001	-21.47483647	-21.47483647	-21.47483647	-21.47483647	-21.47483647	-21.47483647	-21.47483647	-21.47483647	-21.47483647	-21.47483647	-21.47483647	-21.47483647	-21.47483647	-21.47483647	-21.47483647	-21.47483647	-21.47483647	-21.47483647	-21.47483647	-21.47483647	-21.47483647	-21.47483647	-21.47483647	-21.47483647	-21.47483647	-21.47483647	-21.47483647	-21.47483647	-21.47483647	-21.47483647	-21.47483647	-21.47483647	-0.14435712	-0.38045784	0.22845131	0.15996546	0.05856474	0.00856409	-0.10082927	0.07729152	-0.00033916	-0.07068422	0.01240181	0.00577886	0.00138466	0.00642391	0.01164257	0.00336473	0.00810325	-0.00552084	-0.00210168	0.00763552	0.00559835	-0.00326204	-0.00525259	-0.00095226	-0.00236521	-0.00016653	-0.00049211	-0.00680685	-0.00076089	0.00363706	0.00011646	-0.00139708	0.00062550	-0.00079208	0.00045431	0.00004355	0.00082909	-0.00181665	0.00172658	-0.00733234	0.00134183	-0.00080757	0.00284391	-0.00531218	0.00146389	-0.00659504	0.01159595	-0.01077802	0.00057853	0.00917968	0.00144009	0.00399571	0.00756114	-0.00892834	0.00544493	-0.00851101	0.00235840	-0.00531355	0.00450419	0.00591659	0.00071979	-0.00315973	0.00336896	0.00121109	0.00134799	-0.00130487	0.00424098	0.00256124	0.00233396	0.00384559	-0.00149493	-0.00595393	-0.00187655	0.00201598	0.01106484	0.00554963	0.00354317	0.01009716	0.01423133	0.00527534	0.01352817	0.02059446	0.01425923	0.01414878	0.01620868	0.01107178	0.02103832	0.01971550	0.01731331	0.01622030	0.01740498	0.02162228	0.01873701	0.00607403	0.01414320	0.01336985	0.00749111	0.00315185	0.00288341	0.00115985	0.00166287	-0.00276486	0.00036664	0.00195716	0.00137579	-0.00117896	0.00167675	0.00280330	-0.00091883	0.00054313	0.00143242	-0.00068596	0.00123233	-0.00076073	0.00080864	-0.00008773	0.00075371	0.00146901	0.00086049	0.00005316	0.00078201	0.00224680	-0.00087044	-0.00056719	0.00304623	0.00007797	0.00218144	0.00014640	0.00015276	-0.00086400	0.00069490	0.00073524	0.00076278	-0.00155576	0.00011095	0.00033814	0.00144022	-0.00192066	0.00038274	-0.00118023	0.00163878	-0.00005083	-0.00162294	0.00011908	0.00206301	-0.00091871	0.00078292	-0.00043735	0.00036427	0.00176222	0.00048759	0.00114017	0.00117195	0.00024326	-0.00077824	0.00020855	-0.00116333	0.00063499	0.00049250	-0.00018356	-0.00009959	-0.00060262	0.00171735	-0.00033269	0.00081852	0.00231629	0.00029760	0.00013643	0.00039486	0.00019497	-0.00134459	0.00040961	0.00097871	-0.00103901	0.00012152	-0.00032898	-0.00009780	0.00145043	-0.00070109	0.00118255	0.00152625	0.00081485	-0.00061639	0.00022395	0.00136289	0.00026165	-0.00022075	-0.00018170	0.00030079	-0.00085444	-0.00038580	0.00098774	0.00158113	0.00039046	0.00072429	0.00123784	0.00088271	-0.00089939	-0.00045643	0.00004454	-0.00081026	-0.00036263	0.00059578	-0.00048724	0.00053497	0.00084287	-0.00092227	-0.00148462	0.00043561	-0.00030345	0.00107055	-0.00077697	0.00052961	-0.00122405	-0.00011301	-0.00084972	0.00017069	-0.00010926	0.00058918	-0.00039694	0.00025509	0.00051791	-0.00070555	0.00039231	0.00003517	0.00027671	0.00029370	0.00074021	0.00015800	0.00045826	-0.00000700	0.00023634	-0.00065874	-0.00060596	0.00008777	0.00069032	-0.00025931	-0.00020498	-0.00001390	0.00136321	0.00018136	-0.00052680	0.00039860	0.00031721	0.00006636	-0.00007553	0.00093178	-0.00051388	-0.00037175	-0.00056383	0.00076717	0.00038974	-0.00010860	-0.00031186	-0.00100088	0.00003558	-0.00030061	-0.00018158	-0.00056506	-0.00061750	-0.00061283	-0.00058256	-0.00052743	0.00018405	-0.00035590	-0.00036764	-0.00110989	-0.00033642	-0.00126741	-0.00025354	-0.00089004	0.00032752	-0.00035100	-0.00023173	0.00041838	-0.00037144	-0.00188065	0.00026328	-0.00174936	-0.00023342	0.00014458	-0.00124525	0.00028031	-0.00256487	0.00063398	-0.00033465	0.00040318	-0.00010421	0.00043712	-0.00079165	-0.00173332	-0.00098939	0.00124472	0.00002141	-0.00091644	-0.00193083	-0.00172208	0.00083077	0.00002028	0.00051707	-0.00167803	-0.00132168	0.00100418	-0.00089587	-0.00072298	-0.00020549	-0.00009821	-0.00332959	-0.00107802	-0.00229327	-0.00105151	0.00068164	0.00069207	0.00249505	-0.00092890	0.00043538	0.00269029	-0.00214243	-0.00039630	-0.00169730	0.00169794	0.00199978	0.00118374	0.00153892	-0.00077984	-0.00052071	-0.00085615	-0.00104691	0.00082465	-0.00376446	0.00020671	0.00281246	0.00320677	-0.00274904	-0.00147067	0.00138452	-0.00041797	0.00104843	-0.00043077	0.00176223	0.00053897	-0.00283390	0.00136972	0.00022249	0.00142376	-0.00220141	-0.00036461	-0.00215709	-0.00171840	-0.00094283	-0.00367406	0.00192808	-0.00322675	0.00223396	-0.00000151	-0.00190946	0.00120160	-0.00001947	-0.00191647	-0.00033972	0.00323594	-0.00140670	-0.00070478	-0.00152891	0.00014779	0.00108419	-0.00042214	0.00115769	0.00056356	-0.00203482	0.00039156	0.00142065	0.00085838	-0.00082191	-0.00061259	0.00066027	0.00059172	-0.00143056	-0.00162083	0.00215033	0.00202766	-0.00039061	0.00116536	0.00042011	0.00073287	-0.00131062	0.00149934	-0.00024088	-0.00124609	0.00022598	-0.00044904	-0.00064937	0.00015783	0.00087839	0.00075817	-0.00044270	0.00061130	0.00132059	0.00059390	-0.00013544	-0.00026129	-0.00156170	-0.00099575	0.00068291	-0.00057215	0.00037064	-0.00175743	0.00071870	0.00037581	0.00074782	0.00040351	0.00134690	0.00006400	0.00151791	0.00008499	-0.00055964	0.00153669	-0.00072394	0.00077294	-0.00125898	0.00117668	-0.00132036	-0.00201700	0.00037730	0.00043645	-0.00087657	-0.00037289	0.00122396	-0.00128863	-0.00047232	-0.00031134	0.00134944	0.00098716	-0.00079820	0.00056719	0.00046794	0.00084331	-0.00042743	0.00091661	-0.00023098	0.00118719	-0.00033836	0.00054557	0.00019926	0.00061041	-0.00026297	0.00034735	-0.00025086	-0.00018111	0.00026817	0.00021781	-0.00028175	0.00001085	0.00019873	0.00055137	-0.00030377	0.00037510	0.00024181	-0.00017519	-0.00092637	0.00007925	0.00048151	-0.00045026	0.00041733	0.00048526	0.00008008	-0.00017233	0.00064032	0.00041796	0.00004497	0.00001642	0.00004096	0.00069330	-0.00006411	-0.00009217	0.00046645	0.00009159	0.00023502	0.00008139	-21.47483647
-2.5001	-21.47483647	-21.47483647	-21.47483647	-21.47483647	-21.47483647	-21.47483647	-21.47483647	-21.47483647	-21.47483647	-21.47483647	-21.47483647	-21.47483647	-21.47483647	-21.47483647	-21.47483647	-21.47483647	-21.47483647	-21.47483647	-21.47483647	-21.47483647	-21.47483647	-21.47483647	-21.47483647	-21.47483647	-21.47483647	-21.47483647	-21.47483647	-21.47483647	-21.47483647	-21.47483647	-21.47483647	-21.47483647	-0.29256926	-0.43317744	0.27368326	0.26397239	-0.17294516	-0.05307502	-0.01125962	-0.05336568	0.00765094	-0.11880471	0.00769298	0.04952810	0.03864581	-0.00062332	0.01079526	-0.00625967	0.00758949	0.00252568	0.00522833	0.00380501	0.01479747	0.00007857	0.00479701	-0.00665296	0.00374466	0.00085938	0.00272437	-0.00502444	-0.00021982	0.00381986	0.00240930	-0.00259254	0.00206725	-0.00129421	-0.00012814	-0.00269046	0.00086269	-0.00064036	0.00458927	-0.00800848	-0.00172578	-0.00135018	-0.00340757	-0.00239129	0.00610666	0.00223698	0.00122822	-0.01185245	0.00791871	0.00238183	0.00946392	-0.00162504	0.01529324	0.01107104	0.00323820	-0.00653797	-0.00147702	-0.00005097	0.00382688	-0.00352575	-0.00084849	-0.00927569	0.00663075	-0.00336557	-0.00009621	0.00138533	-0.00269983	-0.00121420	0.00086061	-0.00146757	0.00089147	-0.00752414	-0.00313544	0.00417485	0.00980441	0.00436245	0.00453597	0.00774474	0.00681450	0.00069639	0.01375915	0.01555182	0.00578426	0.00599872	0.00811915	0.00592138	0.01018925	0.01109724	0.00537372	0.00551206	0.00411522	0.00965879	0.00907703	-0.00323572	0.00581191	0.00560602	0.00095173	-0.00199862	-0.00025046	-0.00167829	-0.00153008	-0.00129367	0.00277760	0.00220449	0.00306257	-0.00272499	0.00251080	0.00167647	-0.00086679	-0.00149265	0.00103588	0.00076864	-0.00021448	-0.00269945	0.00113180	0.00032106	-0.00071216	-0.00033472	0.00113918	-0.00098099	0.00001932	0.00049513	-0.00113124	-0.00028361	0.00146834	0.00065926	0.00058415	-0.00104983	0.00212003	0.00010228	-0.00003198	0.00013755	-0.00047958	-0.00082409	0.00066613	-0.00009921	0.00030229	-0.00129467	-0.00044501	-0.00256093	0.00035278	-0.00024731	0.00097068	0.00081681	0.00120421	-0.00110451	0.00122216	-0.00094632	-0.00066567	0.00214833	0.00077115	0.00034449	0.00024666	-0.00055079	-0.00027048	0.00029223	-0.00063871	-0.00083991	-0.00059044	0.00043473	-0.00125295	0.00036838	0.00069794	-0.00038735	0.00165087	-0.00037106	0.00058617	-0.00074263	0.00058135	-0.00119091	-0.00072241	-0.00035984	0.00018573	-0.00145031	-0.00043128	0.00009193	0.00098546	0.00079021	-0.00080953	-0.00098200	0.00022923	0.00130859	0.00030467	0.00044769	0.00061443	-0.00037019	-0.00026059	0.00020112	0.00047273	-0.00076351	0.00050858	0.00025838	-0.00041323	0.00045737	0.00086994	0.00051097	0.00049154	-0.00009844	0.00004569	-0.00086750	-0.00159259	-0.00135112	0.00151309	-0.00043128	0.00189331	0.00000925	-0.00053150	-0.00007498	0.00049395	-0.00083071	0.00054598	-0.00047964	0.00032682	-0.00024051	0.00006642	-0.00026005	-0.00003037	-0.00041634	0.00031942	-0.00046918	-0.00007745	0.00014225	0.00010989	-0.00011288	-0.00028102	0.00058276	0.00027279	-0.00021468	-0.00007068	0.00005315	0.00047972	0.00085558	-0.00050178	0.00004446	0.00132624	-0.00012058	0.00121130	-0.00046136	0.00046217	0.00081446	0.00018852	-0.00112261	0.00080084	0.00033525	-0.00026586	-0.00021873	-0.00002105	-0.00105539	0.00029731	-0.00000090	0.00091204	0.00018245	0.00047893	-0.00052316	-0.00043396	-0.00018653	-0.00033783	-0.00083537	0.00002116	-0.00065290	0.00012876	-0.00098033	-0.00092624	-0.00048835	0.00061702	0.00012725	-0.00093197	-0.00111062	-0.00141611	-0.00053527	-0.00056281	0.00016656	0.00095601	-0.00236474	0.00034266	-0.00008908	0.00014269	0.00123085	-0.00146010	0.00044049	0.00190215	0.00021269	0.00097901	-0.00002888	0.00050182	-0.00203995	0.00017252	-0.00168350	-0.00011279	-0.00026047	0.00034351	-0.00012521	0.00049106	-0.00003449	-0.00035499	-0.00063704	-0.00137382	-0.00006240	0.00014363	-0.00111590	-0.00088556	-0.00010992	0.00181468	0.00125540	0.00068776	0.00078181	0.00196654	0.00002524	0.00280804	0.00040412	0.00080126	0.00054140	-0.00063492	-0.00066933	-0.00108619	-0.00337472	0.00374536	-0.00497999	0.00242803	-0.00096101	0.00243150	0.00102989	0.00313944	-0.00017387	-0.00122280	-0.00316757	-0.00187346	0.00020423	0.00265725	-0.00129064	0.00175594	0.00456624	0.00203524	-0.00041978	0.00165597	0.00279709	0.00053569	0.00129446	-0.00092938	0.00159768	-0.00180016	-0.00322755	0.00079431	0.00356478	0.00200445	-0.00144899	-0.00135027	-0.00333055	0.00243510	-0.00107947	-0.00349492	0.00313937	-0.00436187	0.00249545	0.00200808	0.00118886	0.00002054	-0.00232931	0.00164803	0.00109280	0.00368910	-0.00108404	0.00052242	0.00096608	-0.00039310	0.00083001	0.00132324	-0.00121966	0.00162228	0.00023528	0.00001277	-0.00058561	-0.00168928	-0.00073742	-0.00202796	-0.00021928	0.00042753	-0.00182755	0.00044627	0.00198162	0.00062081	-0.00013799	0.00006987	0.00184677	0.00109050	-0.00035327	0.00120404	0.00011352	-0.00095547	-0.00084993	-0.00002506	0.00139511	0.00025817	-0.00002537	0.00027664	-0.00000530	0.00005071	0.00027969	0.00147323	0.00080834	-0.00048176	-0.00226099	-0.00062258	0.00035378	0.00044706	-0.00007289	-0.00018848	0.00217224	0.00083252	-0.00048455	0.00069067	0.00113038	0.00031577	0.00095712	0.00041653	-0.00104224	0.00113344	0.00106570	0.00123498	-0.00022814	-0.00027844	-0.00150711	-0.00183198	0.00120263	0.00133811	0.00086993	-0.00112387	0.00087260	-0.00084467	0.00217615	0.00010775	0.00160518	0.00080767	-0.00051798	0.00009375	0.00147805	0.00075966	-0.00013886	0.00075638	0.00002138	0.00062691	-0.00044908	0.00084500	-0.00000380	-0.00013813	-0.00015691	0.00035149	0.00016573	0.00017066	0.00089542	-0.00048125	0.00003666	-0.00039472	0.00001081	0.00036485	0.00002740	0.00031515	-0.00014474	0.00065055	-0.00062714	0.00001449	0.00020357	-0.00009781	0.00020330	0.00046278	0.00010358	-0.00027883	0.00050337	0.00027740	0.00045134	0.00034448	0.00022683	0.00086371	0.00009280	-0.00014258	0.00092514	0.00040562	0.00014049	0.00028310	-21.47483647
-2.4001	-21.47483647	-21.47483647	-21.47483647	-21.47483647	-21.47483647	-21.47483647	-21.47483647	-21.47483647	-21.47483647	-21.47483647	-21.47483647	-21.47483647	-21.47483647	-21.47483647	-21.47483647	-21.47483647	-21.47483647	-21.47483647	-21.47483647	-21.47483647	-21.47483647	-21.47483647	-21.47483647	-21.47483647	-21.47483647	-21.47483647	-21.47483647	-21.47483647	-21.47483647	-21.47483647	-21.47483647	-0.63029528	-0.89847748	-0.41918853	-0.24838362	0.05822303	0.05937766	-0.00305511	-0.09559243	0.07301914	0.11129900	0.00763593	0.04937710	-0.00785342	0.01387272	0.01974730	0.03434616	0.01830555	0.01457573	0.01778943	0.02047780	0.01291186	0.01779372	0.00698538	0.01767045	0.01226933	0.00771793	0.00952864	0.00597300	-0.00108844	0.00094997	0.00344383	0.00060590	-0.00064491	0.00213494	-0.00082567	0.00214878	0.00112568	0.00120178	-0.00277745	-0.00230874	-0.00865442	0.00233566	-0.00437834	-0.00486439	0.00092181	0.00778945	-0.00047822	-0.00292713	-0.00863132	0.00231725	-0.00951069	0.00966176	-0.00638565	0.02112003	0.00801774	0.00892949	0.00244690	-0.00045521	-0.00257694	0.01225486	-0.00111287	0.00071957	-0.00648055	0.00525605	0.00338280	-0.00115495	0.00302135	-0.00100654	0.00673089	0.00109764	0.00410387	-0.00039790	-0.00583495	-0.00077642	0.00405454	0.00946388	0.00586863	0.00211289	0.01068303	0.01325821	0.00688658	0.01434503	0.01833716	0.01217279	0.01571431	0.01059008	0.01090476	0.01428266	0.01679130	0.01094259	0.01414925	0.01187933	0.01914517	0.01359736	0.00348086	0.01446558	0.01285956	0.00252801	-0.00051326	0.00043142	0.00043875	0.00000506	-0.00073443	0.00283031	0.00344113	0.00113492	0.00081011	0.00307939	0.00009979	0.00150846	-0.00120988	0.00377320	0.00076264	0.00001667	-0.00199003	0.00152561	0.00074242	-0.00096273	-0.00089468	0.00014440	0.00045492	-0.00004023	0.00113727	-0.00188562	0.00024792	0.00088965	0.00052096	-0.00056631	0.00056882	-0.00072330	-0.00100853	-0.00140216	0.00043311	0.00030904	0.00016324	-0.00036600	-0.00039851	0.00076136	-0.00062155	0.00038980	-0.00055712	0.00088110	0.00008965	-0.00189330	-0.00004103	0.00127217	-0.00061016	0.00113038	-0.00035766	0.00074979	-0.00013265	0.00113344	0.00071020	0.00103607	0.00108976	-0.00034782	-0.00033198	-0.00011416	-0.00100095	0.00022336	-0.00038102	-0.00152396	-0.00251482	-0.00002870	0.00022842	0.00101996	0.00094908	0.00055050	-0.00003600	-0.00090122	0.00000670	-0.00033702	-0.00067420	-0.00015898	-0.00132187	0.00113541	-0.00090928	0.00035244	-0.00064332	0.00031022	0.00116631	0.00149834	0.00154893	-0.00047038	0.00020092	0.00175664	-0.00049530	-0.00008146	0.00102579	0.00147874	-0.00096767	-0.00083821	-0.00036022	0.00039422	0.00137909	0.00113716	0.00194415	0.00111957	-0.00022374	-0.00211655	0.00028322	-0.00043465	-0.00142576	0.00103541	0.00019930	0.00040325	0.00076123	0.00011543	-0.00030076	-0.00051416	-0.00029667	0.00098658	0.00006332	-0.00026526	-0.00088701	-0.00033172	-0.00092783	-0.00003991	-0.00013042	-0.00059199	0.00036745	-0.00000339	-0.00069031	-0.00045569	-0.00081280	0.00045070	-0.00031889	-0.00033416	0.00092559	-0.00022433	-0.00031871	0.00012425	-0.00018346	-0.00026150	-0.00158156	0.00000544	0.00063513	-0.00039075	-0.00045118	0.00004316	0.00108974	-0.00040739	-0.00117481	-0.00010796	-0.00038637	0.00061527	-0.00082415	0.00042572	-0.00244541	-0.00051337	-0.00053337	0.00137060	0.00106521	-0.00089597	-0.00065945	-0.00009790	-0.00059692	0.00009326	0.00004603	0.00061436	-0.00044762	-0.00079697	-0.00048668	-0.00199169	-0.00014369	-0.00041817	-0.00042062	-0.00100295	-0.00120527	-0.00176837	-0.00075082	-0.00012912	0.00152597	0.00049408	-0.00052008	-0.00006493	0.00026392	-0.00029286	0.00130023	-0.00011140	0.00096624	0.00215570	0.00109416	0.00002802	-0.00147801	0.00128147	0.00108547	-0.00062456	-0.00140435	-0.00018368	-0.00154545	-0.00099573	-0.00066103	0.00171859	0.00050447	-0.00060187	-0.00088869	-0.00049686	-0.00071771	-0.00122982	-0.00121876	-0.00110063	0.00131497	0.00007112	-0.00096821	-0.00060890	0.00237847	0.00199505	-0.00074567	0.00077229	-0.00006873	0.00105181	-0.00009250	-0.00047753	-0.00103482	-0.00209632	-0.00064339	0.00283634	-0.00038514	-0.00179979	-0.00220799	0.00167316	-0.00185174	-0.00018689	-0.00128242	0.00104706	-0.00218283	-0.00060589	-0.00148616	0.00249087	-0.00485997	0.00176543	0.00403094	0.00176273	0.00159764	0.00312281	0.00216574	0.00015088	0.00018864	0.00261172	0.00329098	0.00015036	-0.00112126	0.00019740	0.00004476	-0.00113183	0.00094313	-0.00132577	-0.00088647	0.00229231	0.00291874	-0.00319037	0.00356204	-0.00190355	-0.00083708	0.00132841	-0.00046277	0.00056710	-0.00143012	-0.00000535	0.00025545	0.00229963	0.00021671	0.00048247	-0.00198624	0.00094976	0.00222156	-0.00047391	-0.00016929	-0.00019303	-0.00226275	-0.00122766	0.00081347	-0.00003702	0.00135239	-0.00059480	0.00262045	0.00095308	-0.00008730	0.00073084	0.00392782	0.00217785	0.00089344	0.00028721	0.00080553	-0.00032770	-0.00054248	0.00108019	0.00105990	-0.00081586	0.00034118	0.00185913	0.00058536	0.00172962	-0.00123344	-0.00056772	-0.00063631	0.00160382	0.00119673	0.00002241	0.00189773	-0.00070843	-0.00145146	-0.00107755	0.00176499	-0.00059717	0.00128661	-0.00056960	-0.00026211	0.00126306	-0.00165680	0.00139331	-0.00053627	-0.00121827	0.00235432	0.00097219	0.00188313	0.00297982	0.00000067	0.00367146	0.00132883	0.00145530	-0.00085158	0.00136021	0.00236645	0.00133052	0.00151112	0.00107534	0.00224091	0.00142947	0.00033880	0.00112442	0.00135152	0.00110582	0.00145121	0.00136855	0.00083230	0.00048259	0.00037824	0.00071863	0.00022382	0.00105139	0.00066361	0.00022652	0.00098127	0.00060622	0.00048647	0.00020016	0.00082445	0.00006084	0.00129722	0.00057643	0.00017646	-0.00001323	0.00042525	0.00073749	-0.00012127	0.00031680	0.00063112	0.00049456	0.00010596	0.00054076	0.00098713	-0.00033975	0.00064330	0.00034153	0.00000700	-0.00041871	0.00036638	0.00029301	0.00021658	0.00039497	-0.00020427	0.00035849	0.00040762	-0.00034540	0.00101358	0.00003770	-0.00013292	-0.00033471	-21.47483647
-2.3001	-21.47483647	-21.47483647	-21.47483647	-21.47483647	-21.47483647	-21.47483647	-21.47483647	-21.47483647	-21.47483647	-21.47483647	-21.47483647	-21.47483647	-21.47483647	-21.47483647	-21.47483647	-21.47483647	-21.47483647	-21.47483647	-21.47483647	-21.47483647	-21.47483647	-21.47483647	-21.47483647	-21.47483647	-21.47483647	-21.47483647	-21.47483647	-21.47483647	-21.47483647	-21.47483647	-21.47483647	-21.47483647	1.24965322	1.27044284	-0.11157788	0.03507386	0.05009361	-0.13265296	0.02102707	-0.01899049	0.06827759	-0.00500813	0.02931055	0.02366579	0.02173813	0.01569575	0.02100157	0.01137671	-0.00047605	0.02334245	0.01771752	0.01799071	0.02102753	0.02233396	0.02568491	0.01315956	0.01647674	0.01763531	0.01997785	0.00956500	0.00825280	0.01065784	0.00939543	0.00447917	0.00495862	0.00328340	0.00349869	0.00308827	0.00187472	0.00086385	-0.00206168	-0.00764885	0.00144371	-0.00370821	-0.00419358	-0.00519920	0.00031122	0.00262523	0.01026156	-0.01032219	0.00493978	0.00626009	-0.00574985	0.00440493	0.00971394	-0.00815634	-0.00092316	-0.00339943	0.00016289	0.00069167	0.01158063	0.00466449	-0.00012877	-0.00774677	0.00640603	-0.00005089	-0.00106210	-0.00056453	0.00464938	0.00418717	0.00009170	0.00016977	0.00337975	-0.00465050	0.00146492	0.00306032	0.00744812	0.00844396	0.00548199	0.00689686	0.01411991	0.00971714	0.01514186	0.02018029	0.01545739	0.01429774	0.01689920	0.01417269	0.01626192	0.01788738	0.01295007	0.01492509	0.01176219	0.01975822	0.01458413	0.00845988	0.01711128	0.01434471	0.00560061	0.00400262	-0.00037000	0.00168263	0.00033170	-0.00044355	0.00210270	0.00195680	-0.00144040	-0.00128908	0.00203819	0.00196081	0.00032234	0.00200969	0.00117768	0.00074212	-0.00052602	-0.00052196	0.00071478	0.00091422	0.00065713	0.00120182	0.00031052	0.00094565	0.00011076	-0.00004729	-0.00014912	0.00080279	0.00237940	-0.00109438	0.00051183	-0.00204852	0.00044111	0.00006745	-0.00116853	0.00011099	0.00099567	-0.00059502	-0.00039282	-0.00012080	0.00153048	-0.00134298	-0.00014416	0.00045823	0.00185100	0.00051534	0.00038012	-0.00003148	0.00091400	0.00051594	0.00080336	-0.00004133	0.00085146	0.00025720	0.00152287	0.00239653	0.00014572	-0.00022158	-0.00013962	0.00047101	-0.00027208	-0.00105570	0.00082312	-0.00093575	-0.00043028	-0.00023407	0.00120868	-0.00016453	0.00084828	0.00041572	-0.00040692	0.00000731	0.00080855	-0.00001567	0.00016174	0.00080962	0.00228971	-0.00084240	0.00028454	-0.00093274	0.00155073	-0.00057507	-0.00024701	0.00005080	0.00017348	0.00159805	-0.00160091	0.00029646	0.00033321	-0.00117604	-0.00061677	0.00098203	0.00214706	-0.00031931	-0.00033747	-0.00012885	0.00054080	0.00134381	-0.00091790	0.00213770	0.00057098	-0.00007219	-0.00041877	0.00065039	-0.00101986	-0.00087119	0.00118317	-0.00019183	0.00024818	0.00006308	0.00071440	-0.00085479	0.00056793	-0.00043692	0.00059095	-0.00006886	-0.00003695	-0.00066180	0.00151798	-0.00087040	0.00026062	0.00002998	0.00032840	-0.00094959	0.00041976	0.00046667	-0.00057321	-0.00039558	-0.00015936	0.00052112	0.00092295	0.00161264	0.00066718	0.00019274	0.00061810	0.00059465	0.00056224	-0.00092412	-0.00011521	0.00131766	0.00006309	-0.00110519	0.00010153	0.00130061	0.00004259	0.00078289	0.00046509	0.00041813	0.00063325	-0.00035194	0.00041841	-0.00048129	0.00017210	-0.00014114	0.00069919	-0.00007144	-0.00007079	0.00011802	-0.00025304	-0.00078940	0.00064942	0.00034524	0.00038887	-0.00054370	-0.00121116	-0.00086945	-0.00039043	0.00116341	0.00024399	0.00014659	-0.00082488	-0.00133392	-0.00059163	0.00030031	-0.00141990	0.00157766	0.00106370	-0.00045805	0.00213377	0.00081048	-0.00053091	0.00194972	-0.00093418	-0.00011320	0.00160395	-0.00034037	-0.00089750	-0.00008464	0.00160171	0.00026000	0.00091277	0.00022478	-0.00181709	0.00018961	-0.00184651	-0.00001190	0.00088189	0.00166729	-0.00054658	0.00051103	0.00002555	0.00180855	-0.00122505	0.00039145	-0.00062623	0.00317830	0.00121261	0.00156857	-0.00051958	0.00433667	0.00181867	-0.00055689	0.00125250	0.00115287	0.00088178	-0.00010456	-0.00048223	0.00318902	-0.00172288	0.00005206	0.00450600	-0.00029066	-0.00008643	-0.00103488	0.00090246	0.00117686	0.00220695	0.00231878	0.00056778	0.00191627	-0.00125932	0.00006624	0.00440252	-0.00184557	0.00097527	0.00430433	0.00443698	0.00135381	0.00089073	0.00195275	0.00297847	0.00165126	0.00007985	0.00084430	-0.00010573	-0.00159963	0.00085435	0.00219847	0.00080996	0.00179258	0.00052722	-0.00215377	-0.00023161	-0.00090503	-0.00029153	0.00075475	-0.00151110	0.00215241	0.00148484	0.00143640	0.00010691	0.00028549	0.00096069	-0.00033116	0.00216551	0.00089124	-0.00051574	-0.00178639	0.00187807	0.00049636	0.00036049	0.00104711	0.00105258	-0.00073033	0.00048896	0.00085326	-0.00057759	-0.00061305	-0.00013959	0.00155513	-0.00077498	-0.00026985	0.00081125	0.00170965	0.00186115	-0.00036637	-0.00079177	-0.00055066	-0.00030851	-0.00116149	0.00027821	-0.00090120	-0.00026245	-0.00047553	-0.00048215	0.00064754	-0.00009143	0.00154414	-0.00080514	0.00059175	0.00124564	0.00016298	0.00117534	0.00112900	0.00076886	0.00002200	0.00058653	0.00049027	0.00033885	0.00123073	-0.00023080	0.00094558	0.00056000	0.00219385	0.00234489	0.00068199	0.00050639	0.00246267	0.00196522	0.00058438	0.00313327	-0.00008110	0.00305233	-0.00057553	0.00117019	0.00167221	0.00127160	0.00013948	0.00146485	0.00110923	0.00102196	0.00239036	-0.00076369	0.00224443	0.00195341	0.00200068	-0.00060055	-0.00019238	0.00201371	0.00132799	0.00122372	0.00038189	0.00069222	-0.00052570	0.00077219	0.00032263	0.00112736	0.00102545	0.00086228	0.00032560	0.00057784	0.00006870	0.00141738	0.00106347	0.00097573	0.00063631	0.00074280	0.00006240	0.00134395	0.00032207	0.00057135	0.00098943	0.00026088	0.00020838	0.00040683	0.00048987	-0.00024578	0.00006958	0.00087227	0.00014938	-0.00004423	0.00064785	0.00025495	-0.00001217	0.00012492	-0.00044429	0.00040938	0.00060744	-0.00005393	0.00059147	0.00027410	0.00007614	0.00013929	-21.47483647
-2.2001	-21.47483647	-21.47483647	-21.47483647	-21.47483647	-21.47483647	-21.47483647	-21.47483647	-21.47483647	-21.47483647	-21.47483647	-21.47483647	-21.47483647	-21.47483647	-21.47483647	-21.47483647	-21.47483647	-21.47483647	-21.47483647	-21.47483647	-21.47483647	-21.47483647	-21.47483647	-21.47483647	-21.47483647	-21.47483647	-21.47483647	-21.47483647	-21.47483647	-21.47483647	-21.47483647	-21.47483647	-21.47483647	-0.06892546	-0.17404258	0.20547711	0.17175702	-0.09370248	-0.12420630	-0.08206502	-0.10721930	-0.01165543	-0.09409243	0.02957099	-0.01877413	0.05530573	0.02021075	0.02034135	0.01418748	0.00424989	0.01859694	0.01306369	0.01689335	0.02262523	0.01145036	0.01918314	0.02255773	0.02116643	0.02100351	0.02419345	0.01660998	0.01456487	0.02130445	0.01973895	0.01362851	0.01225347	0.01021330	0.00961650	0.00801583	0.00339514	0.00399907	0.00142906	-0.00723809	0.00256597	-0.00261713	-0.00294047	-0.00374859	-0.00321811	-0.01038167	0.00531364	-0.01688972	-0.00377519	-0.00129276	0.00794006	-0.00244451	0.01027725	-0.00870772	0.00087730	-0.00115366	-0.00876582	-0.00395313	0.00195307	0.00348294	-0.00580866	-0.01255486	0.00440983	0.00395474	-0.00308749	-0.00347167	0.00227013	0.00365486	-0.00027950	0.00075745	0.00054873	-0.00416863	-0.00335533	0.00154910	0.00774417	0.00057612	0.00165239	0.00539085	0.01069142	0.00738217	0.01288748	0.01752316	0.01194422	0.01313417	0.01551124	0.00747228	0.01557084	0.01744286	0.01229401	0.01569783	0.01223314	0.01802854	0.01414844	0.00620151	0.01459890	0.01526951	0.00655532	0.00222205	-0.00249406	-0.00088766	0.00195227	-0.00111250	-0.00152024	0.00299572	-0.00034632	-0.00086825	0.00019306	0.00100384	-0.00150287	-0.00084388	0.00060241	0.00124361	0.00048422	-0.00046240	0.00075809	0.00105801	0.00033123	-0.00134732	0.00064233	-0.00067926	-0.00106835	0.00112807	-0.00163552	-0.00064982	0.00119521	-0.00169651	0.00105132	0.00012669	-0.00004346	-0.00008909	-0.00115393	-0.00069227	-0.00094799	-0.00097265	-0.00033023	-0.00209592	0.00085130	-0.00086381	-0.00101567	-0.00043990	0.00009212	0.00008881	-0.00240886	-0.00035125	0.00083405	-0.00079428	0.00057805	0.00009606	0.00064211	0.00010924	0.00140122	0.00066752	0.00186311	-0.00026322	0.00132985	-0.00004273	-0.00015391	-0.00103961	0.00183920	0.00010990	-0.00039730	-0.00035687	-0.00075727	-0.00026705	0.00188782	0.00064184	-0.00002948	-0.00055190	-0.00048609	0.00004812	-0.00054940	-0.00035323	0.00058027	-0.00010344	-0.00000903	0.00052465	0.00138565	0.00027957	-0.00063091	-0.00029553	0.00129154	0.00061496	-0.00100340	0.00077263	0.00146556	-0.00024648	-0.00060508	-0.00057676	0.00121572	-0.00101222	-0.00064232	-0.00093819	0.00040551	0.00010276	0.00080483	0.00168637	0.00035305	0.00024993	0.00043536	0.00112759	-0.00093856	-0.00071054	0.00051876	-0.00054477	-0.00138276	0.00107361	-0.00033495	-0.00012535	0.00114593	-0.00116595	0.00116674	0.00000939	0.00054608	-0.00098329	0.00040988	-0.00076518	0.00043629	0.00023432	-0.00026317	-0.00125082	-0.00020578	-0.00037035	-0.00029160	-0.00053007	0.00047242	0.00017170	-0.00060938	0.00078748	0.00009037	-0.00033659	0.00088324	0.00026360	-0.00053635	0.00004004	-0.00025448	0.00048366	0.00161305	-0.00007070	0.00000533	0.00165746	-0.00014384	-0.00104832	0.00014228	0.00050281	0.00017832	-0.00134190	0.00066820	-0.00154135	-0.00025680	-0.00035066	0.00047885	0.00052852	0.00043804	0.00066409	-0.00007496	-0.00037127	0.00042309	-0.00030400	0.00075459	-0.00108951	0.00039984	-0.00081993	-0.00131975	0.00018632	-0.00030293	-0.00014587	-0.00046777	0.00026255	-0.00158073	-0.00041443	0.00012663	0.00100503	0.00163073	-0.00109542	0.00058431	0.00058834	-0.00019019	0.00189088	-0.00041105	0.00147707	0.00046250	-0.00060900	-0.00020672	-0.00222800	0.00133906	0.00040253	-0.00013018	0.00030938	-0.00089426	-0.00030444	-0.00059635	0.00122695	0.00098879	0.00163043	-0.00128001	0.00027572	-0.00057175	0.00094311	-0.00234864	0.00065961	-0.00237756	0.00141507	0.00323444	0.00054429	0.00165806	0.00267044	0.00258634	-0.00165571	0.00228740	0.00143131	-0.00079366	-0.00121257	-0.00013251	-0.00044853	-0.00072630	-0.00284488	0.00352137	-0.00147401	0.00051198	0.00019204	0.00103809	0.00274677	0.00309820	0.00287690	0.00187484	0.00021867	0.00027388	0.00084762	0.00416940	0.00015227	0.00261878	0.00352316	0.00269406	-0.00004796	-0.00075839	0.00427983	0.00149736	0.00125943	-0.00077598	0.00326441	0.00109985	-0.00456071	0.00138130	0.00227022	0.00107118	0.00075254	0.00071472	-0.00032214	0.00048195	0.00147462	-0.00069271	0.00255063	-0.00145971	0.00214062	-0.00088293	0.00103363	-0.00036742	0.00112362	0.00236517	0.00207440	0.00197963	0.00021025	-0.00158600	-0.00163449	0.00079989	0.00129418	0.00194889	0.00143532	-0.00114988	0.00100329	-0.00186410	-0.00024277	0.00109101	-0.00078800	-0.00054773	0.00164406	0.00134698	-0.00105156	0.00020411	0.00168472	0.00213331	-0.00105817	0.00007355	-0.00058337	0.00097365	-0.00126775	0.00170366	0.00129563	0.00092739	0.00100147	-0.00053713	0.00159781	0.00011034	0.00036723	-0.00032674	-0.00180840	0.00011605	0.00065598	0.00097312	0.00217555	-0.00044284	0.00027308	0.00044676	0.00193245	0.00154147	0.00019211	-0.00131433	0.00014278	0.00218801	0.00159044	0.00294064	0.00088758	0.00115224	0.00089375	0.00097897	0.00091571	0.00044887	0.00116598	0.00112682	-0.00051120	0.00178321	0.00109429	-0.00034267	0.00266315	0.00168952	0.00075892	0.00143342	0.00264346	0.00051897	0.00181556	0.00187142	0.00386143	0.00032818	0.00051103	0.00141798	0.00174368	0.00090018	0.00157231	-0.00013577	0.00067874	0.00067574	0.00002595	0.00070227	0.00044772	0.00113835	0.00017763	0.00087076	0.00009753	0.00044927	0.00077671	0.00078826	-0.00037610	0.00026285	0.00032052	0.00055009	-0.00001945	0.00045386	0.00080128	0.00042236	0.00008940	0.00029081	0.00078216	-0.00055036	0.00057813	0.00075767	-0.00003702	-0.00039610	0.00063717	0.00026588	0.00069919	0.00027988	0.00007021	0.00044271	0.00027606	-0.00001685	0.00133602	0.00029453	0.00020318	0.00045520	-21.47483647
-2.1001	-21.47483647	-21.47483647	-21.47483647	-21.47483647	-21.47483647	-21.47483647	-21.47483647	-21.47483647	-21.47483647	-21.47483647	-21.47483647	-21.47483647	-21.47483647	-21.47483647	-21.47483647	-21.47483647	-21.47483647	-21.47483647	-21.47483647	-21.47483647	-21.47483647	-21.47483647	-21.47483647	-21.47483647	-21.47483647	-21.47483647	-21.47483647	-21.47483647	-21.47483647	-21.47483647	-21.47483647	-21.47483647	-2.24346280	-0.60594356	0.07798608	0.03068974	0.03857396	-0.00798454	-0.10868660	-0.03714834	0.00462630	-0.02380790	0.03745681	0.04059026	0.04763946	0.03707200	0.01949744	0.02302467	-0.00035462	0.02032518	0.03529338	0.01321616	0.01471147	0.01618244	0.02630302	0.01362006	0.00981352	0.01693313	0.01739565	0.01640263	0.02315051	0.03168264	0.02473031	0.02704644	0.02757279	0.02585996	0.03287513	0.02595311	0.02527111	0.02317252	0.02000876	0.01173568	0.01278065	0.00913468	0.00558253	0.00559472	0.00681593	0.00625674	0.00355983	-0.00359588	0.00274596	-0.00561947	0.00988844	-0.00250927	0.01356808	-0.00310729	0.00130831	0.00101398	-0.00007921	-0.00667049	0.00960403	0.00546536	-0.00242898	-0.00945496	0.00179022	0.00228511	-0.00018733	-0.00041852	0.00488161	0.00129631	-0.00167097	-0.00200552	-0.00063852	-0.00289700	0.00036436	0.00233105	0.01174158	0.00205708	0.00056177	0.00915785	0.01074502	0.00470801	0.01467997	0.01685872	0.01130896	0.01120152	0.01171896	0.01033149	0.01258521	0.01562284	0.00958007	0.01263696	0.01307035	0.01784706	0.01491936	0.00492326	0.01541589	0.01154432	0.00309120	0.00334958	0.00215084	0.00093406	-0.00025041	0.00096564	0.00006522	0.00199739	-0.00131220	0.00015971	0.00209272	0.00173387	-0.00074002	-0.00130624	0.00008786	0.00176363	-0.00100959	-0.00138658	-0.00012483	0.00073242	0.00153752	-0.00030860	-0.00000859	0.00079072	-0.00181673	0.00140298	0.00054639	0.00115228	0.00260912	-0.00158252	0.00154715	0.00021735	-0.00107837	-0.00112135	-0.00001176	0.00150918	-0.00019778	-0.00135343	0.00124249	0.00012334	0.00177496	-0.00143043	-0.00057745	-0.00021594	-0.00013879	0.00088776	0.00061963	0.00040938	0.00087538	0.00014015	0.00004517	0.00021541	0.00052572	0.00155748	0.00207839	0.00217002	0.00051746	-0.00042293	-0.00005719	0.00004666	-0.00050293	-0.00020538	-0.00014118	0.00027677	0.00004553	0.00050210	0.00100303	0.00096104	0.00050426	0.00011919	0.00088786	-0.00059597	0.00073446	0.00069422	0.00010778	0.00061435	0.00088961	-0.00078518	-0.00023157	0.00024250	0.00066513	0.00073922	-0.00045920	0.00102961	0.00210966	0.00070258	-0.00011107	0.00040180	0.00177447	-0.00048904	0.00013570	0.00078945	0.00080530	-0.00110622	0.00057918	0.00006810	0.00050110	0.00090569	0.00051547	-0.00026200	0.00049140	0.00015770	-0.00117770	0.00007750	-0.00101005	-0.00062925	0.00054019	-0.00050268	0.00010375	0.00029493	-0.00009656	-0.00050191	0.00059083	0.00037122	0.00058736	0.00031253	-0.00000353	-0.00048023	0.00061037	0.00055008	0.00013306	-0.00056425	0.00059561	-0.00004876	-0.00021249	0.00003679	0.00013524	0.00097693	0.00033244	-0.00070942	-0.00041644	0.00014186	0.00040514	-0.00130153	0.00107222	0.00059002	-0.00043219	-0.00030994	0.00012986	0.00081261	0.00062881	-0.00023112	0.00021115	0.00112103	0.00048927	-0.00125045	0.00005844	0.00055817	-0.00006954	-0.00026844	-0.00000083	-0.00058189	0.00017200	-0.00073224	0.00109085	0.00045910	0.00097879	-0.00057579	-0.00097175	-0.00035813	-0.00050036	0.00013641	0.00022966	0.00012094	0.00015502	-0.00048881	-0.00002780	0.00008160	-0.00012227	-0.00011092	-0.00024521	0.00117775	-0.00069786	0.00041558	0.00051429	0.00008696	0.00088003	0.00171408	0.00167173	-0.00136116	-0.00014689	0.00199628	0.00034750	0.00074385	0.00109877	0.00031238	-0.00008105	0.00020864	0.00032526	0.00050286	0.00148391	-0.00152330	0.00105518	-0.00104128	0.00059574	0.00105157	0.00149948	-0.00005188	-0.00111960	-0.00120433	0.00012708	0.00101135	0.00048202	0.00245273	-0.00159154	0.00230758	0.00182360	0.00140320	-0.00095834	0.00287986	0.00163266	0.00064940	0.00093928	0.00115286	0.00022992	0.00241229	0.00190852	0.00274018	-0.00082142	0.00020896	0.00344714	-0.00328325	0.00014391	0.00155207	0.00409121	0.00034099	0.00181226	-0.00056069	0.00093349	-0.00001533	-0.00071287	0.00084308	0.00254184	-0.00266928	0.00487289	0.00205450	0.00281053	-0.00267635	0.00114708	0.00263175	0.00118604	0.00217799	0.00289513	0.00365276	0.00108938	-0.00199337	0.00018668	0.00276324	0.00056800	0.00056787	-0.00093296	-0.00015346	0.00168147	0.00179153	0.00128972	0.00214292	-0.00112457	0.00406180	0.00156865	0.00106430	-0.00042417	-0.00078087	0.00131214	0.00169076	0.00138166	0.00299578	0.00074231	0.00001689	0.00193778	0.00181917	0.00043423	0.00190831	-0.00063879	0.00079513	-0.00156156	-0.00027279	0.00001570	0.00107829	0.00051079	0.00097356	0.00111465	-0.00018512	-0.00043557	0.00362503	0.00260485	0.00117749	0.00184158	0.00015440	0.00231927	-0.00069846	0.00208275	0.00198295	0.00099513	0.00056159	0.00162853	0.00095651	0.00018929	0.00171434	0.00177529	0.00021944	0.00051776	0.00065073	0.00115668	0.00139004	-0.00026015	0.00092788	0.00001747	0.00272354	0.00078512	0.00273396	-0.00082094	0.00036480	0.00201474	-0.00031889	0.00125677	-0.00000122	0.00109371	0.00213366	0.00108839	0.00056433	0.00123003	0.00017691	-0.00048038	0.00017583	0.00217942	-0.00163628	-0.00122782	-0.00033028	0.00238430	0.00030986	-0.00019444	0.00014507	-0.00081887	0.00110018	0.00057779	0.00259618	0.00031453	0.00032876	0.00000365	0.00082568	0.00039163	0.00081266	0.00047763	0.00036936	0.00084274	0.00049242	-0.00012255	0.00033729	0.00040119	0.00036811	0.00052800	0.00013602	0.00028321	0.00102381	0.00068389	-0.00005063	-0.00023521	0.00037233	0.00024377	-0.00013238	0.00055770	0.00075199	0.00062888	-0.00001435	0.00021246	0.00088908	-0.00002383	0.00034282	0.00089081	0.00027514	0.00033070	0.00043615	0.00011411	0.00052800	0.00044412	0.00005595	0.00062391	0.00040062	0.00020006	0.00099448	0.00059088	0.00002302	0.00015256	-21.47483647
-2.0001	-21.47483647	-21.47483647	-21.47483647	-21.47483647	-21.47483647	-21.47483647	-21.47483647	-21.47483647	-21.47483647	-21.47483647	-21.47483647	-21.47483647	-21.47483647	-21.47483647	-21.47483647	-21.47483647	-21.47483647	-21.47483647	-21.47483647	-21.47483647	-21.47483647	-21.47483647	-21.47483647	-21.47483647	-21.47483647	-21.47483647	-21.47483647	-21.47483647	-21.47483647	-21.47483647	-21.47483647	-21.47483647	-0.16981395	0.17962257	0.19163855	0.06641257	-0.07490565	-0.01966881	0.07860740	-0.14039511	0.01659620	-0.04170423	0.07835244	0.01431607	0.01360399	0.03236044	0.03978784	0.02619213	0.00514894	0.02550788	0.03305561	0.03153194	0.02777794	0.01333986	0.02947290	0.02035745	0.02186933	0.02505095	0.01753182	0.01678230	0.01858216	0.02410085	0.02041636	0.02281140	0.02471700	0.02195859	0.03140514	0.02767504	0.02826974	0.03149491	0.03379961	0.02495517	0.02816667	0.02225818	0.02207971	0.01932286	0.02225260	0.01441513	0.01478591	-0.00531047	0.00099080	0.00092851	0.00317320	0.00101479	0.01631938	0.00113601	-0.00167999	-0.00746084	-0.00144982	-0.00327716	0.00554534	0.00477538	0.00278498	-0.01180563	0.00270483	-0.00037189	0.00051484	-0.00097721	0.00167049	-0.00056506	-0.00070010	-0.00110337	-0.00089319	-0.00451307	-0.00349168	0.00355057	0.00922229	0.00410316	0.00260095	0.01268177	0.00995597	0.00646553	0.01301611	0.01475599	0.00793910	0.01032491	0.01064762	0.01207685	0.01435634	0.01458547	0.01068705	0.01115405	0.00870985	0.01654368	0.01025979	0.00551513	0.00848007	0.01262321	0.00200849	-0.00121284	0.00230835	0.00028438	-0.00144356	-0.00112109	-0.00026465	0.00058728	0.00225457	-0.00000795	0.00154705	0.00441815	-0.00046324	0.00047371	0.00192825	0.00113553	-0.00109812	-0.00042249	-0.00043401	-0.00078555	0.00032192	0.00096852	-0.00011017	-0.00038818	0.00072804	0.00000781	-0.00133891	-0.00040928	0.00270499	-0.00033663	0.00139169	0.00007916	0.00063366	0.00031699	0.00120692	0.00068122	0.00023874	-0.00105182	-0.00076555	0.00065772	0.00116676	0.00016148	0.00066377	-0.00038827	0.00080184	0.00006228	-0.00142624	0.00136959	0.00079962	-0.00020953	0.00112826	-0.00029992	-0.00016947	0.00066396	0.00220108	0.00176114	0.00076132	0.00104674	0.00003247	-0.00146490	-0.00011071	-0.00001347	-0.00007269	0.00074420	-0.00009925	-0.00092430	0.00077857	0.00057623	0.00131963	0.00162663	0.00108927	0.00067436	0.00015459	0.00064609	-0.00029270	-0.00056423	0.00083115	-0.00126853	0.00060323	0.00054786	0.00103435	0.00017100	-0.00090837	0.00055653	0.00099708	0.00222132	-0.00037758	0.00136585	0.00038278	-0.00132307	-0.00127342	0.00000416	0.00125280	-0.00050773	-0.00017268	0.00048228	0.00046898	0.00059343	0.00006066	0.00183714	0.00119039	0.00003835	0.00020120	0.00005224	0.00013009	-0.00019756	0.00102890	-0.00001993	0.00013384	0.00051630	0.00038287	-0.00017006	0.00012525	0.00006898	0.00094966	0.00047663	-0.00001363	0.00008609	0.00026853	-0.00006574	-0.00009115	0.00048867	0.00041787	-0.00063687	0.00029907	0.00054620	-0.00065324	0.00050043	0.00052884	-0.00000087	-0.00028964	0.00078787	-0.00024560	-0.00001055	0.00081041	0.00010748	-0.00082147	-0.00011523	-0.00018369	0.00063815	-0.00035656	-0.00061486	-0.00033518	0.00105385	-0.00034144	0.00018689	0.00027353	0.00068667	-0.00047468	-0.00055152	0.00061888	-0.00055424	-0.00059611	0.00049113	0.00069950	0.00071462	0.00002135	0.00034209	0.00023036	0.00019426	0.00031639	0.00025494	0.00005298	-0.00088969	0.00012566	-0.00106102	-0.00087155	0.00002423	-0.00025840	0.00022283	-0.00097083	-0.00033544	-0.00093369	-0.00116520	0.00064844	0.00099629	0.00035431	0.00226454	0.00043726	0.00031065	-0.00029620	0.00025076	-0.00092165	-0.00013529	0.00030741	0.00018698	-0.00046355	-0.00123925	0.00160950	0.00045816	0.00012525	-0.00049570	-0.00120289	-0.00076120	-0.00205300	0.00077101	0.00043423	-0.00029083	-0.00037018	-0.00122513	-0.00105450	0.00079478	0.00052064	0.00140790	-0.00108998	0.00144338	-0.00012249	0.00156989	-0.00139532	0.00327624	0.00054210	-0.00168059	-0.00134470	0.00219202	0.00044536	0.00138792	-0.00013756	0.00170532	-0.00101578	-0.00030502	0.00360328	-0.00004185	-0.00319232	-0.00110417	0.00200672	0.00050122	0.00168420	-0.00233102	0.00006439	0.00040196	0.00134940	-0.00139281	0.00168539	-0.00171463	0.00254997	0.00245763	-0.00013292	-0.00166882	0.00044272	0.00182006	-0.00018240	0.00108683	0.00102279	0.00265610	0.00099957	0.00012203	-0.00085305	0.00329965	0.00140018	0.00318254	-0.00177397	-0.00114940	-0.00095322	0.00068505	-0.00265270	0.00303150	-0.00303460	0.00276969	0.00180182	-0.00195096	0.00139663	-0.00014554	-0.00009593	0.00095504	0.00299945	-0.00128146	0.00115160	-0.00022340	-0.00052323	-0.00009835	0.00094378	0.00227947	0.00073181	-0.00360353	-0.00215917	-0.00198989	-0.00016842	-0.00001372	-0.00155965	0.00049347	0.00191354	-0.00096479	-0.00016362	0.00122774	0.00151573	0.00052340	0.00011937	0.00204681	0.00160859	-0.00098234	0.00248989	0.00003921	-0.00289774	0.00012953	0.00026150	-0.00005587	0.00073862	0.00051104	0.00018616	-0.00084611	0.00176255	0.00034231	0.00072497	0.00090016	-0.00163226	0.00032769	0.00113158	0.00066006	0.00050762	0.00086993	0.00070185	0.00020916	0.00021596	0.00061762	0.00108845	0.00075553	0.00078596	0.00211631	-0.00015399	0.00066151	0.00248399	0.00144789	0.00003826	-0.00121001	0.00023776	-0.00039799	-0.00060172	0.00008484	0.00080135	-0.00142517	0.00040096	0.00051450	0.00017392	-0.00127236	0.00029913	0.00011134	0.00061355	0.00028585	0.00065596	-0.00028201	0.00142158	0.00000197	0.00005525	-0.00034542	0.00009161	-0.00007519	0.00047911	0.00035807	0.00066511	0.00037584	-0.00004909	0.00046035	0.00009619	0.00051671	0.00032790	0.00044169	-0.00004808	0.00000959	0.00013911	-0.00035610	0.00100162	-0.00004080	0.00060760	0.00016047	-0.00011318	0.00057747	-0.00052422	-0.00002601	0.00050763	-0.00005838	-0.00014190	-0.00009252	0.00043404	0.00028453	-0.00004241	-0.00016793	0.00044996	0.00031403	-0.00039502	0.00114839	0.00034633	-0.00029354	0.00000349	-21.47483647
-1.9001	-21.47483647	-21.47483647	-21.47483647	-21.47483647	-21.47483647	-21.47483647	-21.47483647	-21.47483647	-21.47483647	-21.47483647	-21.47483647	-21.47483647	-21.47483647	-21.47483647	-21.47483647	-21.47483647	-21.47483647	-21.47483647	-21.47483647	-21.47483647	-21.47483647	-21.47483647	-21.47483647	-21.47483647	-21.47483647	-21.47483647	-21.47483647	-21.47483647	-21.47483647	-21.47483647	-21.47483647	-21.47483647	1.13058960	-21.47483647	0.17314722	0.02479598	-0.06867028	-0.07390300	-0.05587892	0.09176515	0.00125510	-0.06544860	0.02599177	0.03139563	0.05647620	0.02502228	0.03070529	0.02548160	0.01227200	0.02707415	0.02079770	0.02650912	0.03143840	0.02283802	0.02938813	0.02335855	0.02655142	0.02819677	0.02577238	0.01939662	0.02303244	0.03078943	0.02494265	0.02094967	0.01747430	0.01306208	0.02038706	0.01649032	0.01241433	0.01805871	0.02224053	0.00979673	0.01918143	0.01735369	0.02211868	0.02661842	0.02602325	0.01515916	0.01423157	0.01540342	0.01097708	0.01852314	0.00462792	0.00139974	-0.00056768	-0.00825844	-0.00158310	-0.00505011	-0.00524339	0.00061899	0.00120305	0.00027911	-0.00172106	-0.00568451	-0.00337654	-0.00090989	-0.00008018	-0.00027460	0.00158917	0.00418013	0.00014535	-0.00148591	0.00010815	-0.00341647	-0.00395856	0.00338969	0.00981415	0.00342200	0.00351746	0.01078079	0.01165010	0.00953237	0.01117386	0.01543619	0.01031620	0.00978693	0.01464206	0.01124069	0.01508318	0.01413809	0.01092018	0.01023918	0.01095159	0.01945498	0.01411232	0.00359203	0.00692229	0.00851809	0.00413303	0.00091043	0.00114496	-0.00047735	-0.00124463	0.00058949	0.00013313	0.00145373	0.00081040	-0.00115764	0.00114523	0.00231080	-0.00158515	-0.00172193	-0.00045623	0.00069899	-0.00124664	-0.00034410	0.00077280	-0.00034101	0.00104565	-0.00037812	-0.00066195	-0.00194024	-0.00117718	0.00053022	-0.00088281	-0.00147347	0.00153591	0.00044471	-0.00025119	-0.00017825	0.00010999	-0.00122366	-0.00077881	0.00067480	-0.00060948	-0.00169071	0.00018541	-0.00045512	0.00115577	-0.00229857	-0.00038888	-0.00122069	0.00028113	-0.00091582	-0.00308815	0.00070059	0.00104395	-0.00111090	0.00024633	-0.00117741	-0.00101638	0.00033117	0.00106541	0.00111803	0.00110371	-0.00126014	-0.00105485	0.00016313	-0.00135911	-0.00130824	0.00022270	-0.00049879	-0.00133457	-0.00027762	-0.00088608	-0.00053138	0.00092524	0.00053786	-0.00035577	-0.00071065	-0.00027563	-0.00029470	-0.00114739	0.00014392	-0.00055259	-0.00031416	-0.00104946	0.00042889	-0.00092250	0.00010128	-0.00116136	0.00028758	0.00046203	-0.00027642	-0.00125058	0.00055982	-0.00002547	-0.00055603	-0.00148408	0.00033754	0.00145029	-0.00073956	-0.00087395	-0.00038225	0.00034772	0.00037054	-0.00023428	0.00045825	0.00069070	-0.00108983	-0.00152778	-0.00057209	-0.00121648	-0.00112708	0.00031622	-0.00058008	-0.00057046	0.00006402	-0.00070247	-0.00054479	0.00037896	-0.00096038	0.00032678	-0.00044930	-0.00038384	-0.00069768	-0.00057476	0.00007674	-0.00070751	-0.00050295	-0.00005019	-0.00028336	-0.00042859	-0.00095535	-0.00080737	-0.00009953	0.00008297	-0.00053756	0.00015818	0.00020552	-0.00046601	-0.00024202	-0.00017823	0.00043659	-0.00052703	-0.00129142	-0.00049847	0.00015566	-0.00029216	-0.00074247	0.00073518	0.00052999	-0.00035516	-0.00034784	-0.00047511	-0.00027621	-0.00064885	-0.00003138	-0.00058042	-0.00086619	-0.00087588	0.00072218	0.00116068	0.00089725	0.00025673	-0.00001511	-0.00011575	-0.00052521	-0.00099600	-0.00076179	0.00034209	-0.00072013	-0.00027044	-0.00104838	-0.00131886	-0.00107925	-0.00002304	-0.00000358	-0.00133862	-0.00083448	-0.00040494	-0.00038569	-0.00012867	0.00090809	0.00059676	-0.00048354	-0.00026567	-0.00069570	-0.00119143	-0.00008404	-0.00155465	-0.00056174	-0.00138484	0.00009054	-0.00074093	-0.00024983	0.00082565	0.00016810	-0.00103743	-0.00091061	-0.00044285	-0.00134513	-0.00240260	-0.00198245	0.00080612	-0.00100721	0.00021078	0.00035599	0.00091572	-0.00159927	-0.00306530	-0.00271157	-0.00261004	-0.00049638	-0.00015042	0.00055483	-0.00366399	-0.00036803	0.00152659	-0.00283081	-0.00168635	0.00008094	-0.00161823	-0.00081550	-0.00026430	0.00020439	-0.00116965	-0.00338387	0.00078109	-0.00128870	-0.00084060	-0.00089745	-0.00059534	0.00074999	0.00092927	0.00000781	-0.00075485	-0.00105484	-0.00140760	-0.00181351	0.00034715	-0.00437215	-0.00042511	0.00313975	0.00025867	-0.00106922	-0.00102834	-0.00041927	-0.00118216	0.00056324	-0.00130786	0.00101986	-0.00036030	-0.00265115	-0.00022747	-0.00028802	0.00007832	-0.00205585	-0.00151723	-0.00589634	-0.00131914	0.00107660	0.00071317	0.00216987	-0.00203325	0.00200767	-0.00116518	-0.00216100	0.00097277	-0.00076039	-0.00181797	-0.00189375	0.00149859	-0.00282291	-0.00083219	-0.00334503	0.00104294	-0.00132225	-0.00097335	-0.00077100	0.00020757	-0.00152169	-0.00067733	-0.00117032	-0.00187083	-0.00229679	-0.00027835	0.00075227	-0.00111685	-0.00248070	-0.00133679	-0.00016526	0.00124381	-0.00105298	-0.00131120	-0.00013615	-0.00205045	-0.00161632	-0.00042989	0.00091442	-0.00217860	-0.00157313	-0.00128409	-0.00086992	-0.00017975	-0.00030371	-0.00035442	-0.00069934	0.00100835	0.00039511	0.00063466	0.00021947	-0.00231010	-0.00014114	-0.00056901	-0.00106557	0.00003899	-0.00044206	-0.00067658	-0.00034115	-0.00076488	0.00014722	-0.00082113	-0.00023454	-0.00060580	-0.00031897	-0.00062273	0.00003045	-0.00003222	-0.00062499	-0.00108179	-0.00220646	-0.00110219	-0.00146900	-0.00224624	-0.00006745	-0.00087002	-0.00032741	-0.00079384	-0.00007749	-0.00069861	0.00058711	-0.00002066	0.00117767	-0.00019248	-0.00051841	0.00048206	0.00009652	0.00036653	-0.00017071	-0.00052568	-0.00084282	0.00006453	-0.00049085	-0.00031928	-0.00039679	0.00012530	0.00024367	0.00035259	-0.00072201	-0.00060051	-0.00042293	-0.00015907	-0.00052088	0.00013983	-0.00027000	0.00000728	-0.00015957	-0.00001006	-0.00011002	-0.00029411	-0.00083431	-0.00021576	0.00035676	-0.00061783	-0.00054695	0.00012886	-0.00004431	-0.00048514	-0.00031890	0.00003937	0.00020167	-0.00006973	0.00025490	0.00013847	-0.00012374	-0.00029113	0.00054008	-0.00034991	-0.00012848	-0.00007118	-21.47483647
-1.8001	-21.47483647	1.10564685	-21.47483647	-21.47483647	-21.47483647	-21.47483647	-21.47483647	-21.47483647	-21.47483647	-21.47483647	-21.47483647	-21.47483647	-21.47483647	-21.47483647	-21.47483647	-21.47483647	-21.47483647	-21.47483647	-21.47483647	-21.47483647	-21.47483647	-21.47483647	-21.47483647	-21.47483647	-21.47483647	-21.47483647	-21.47483647	-21.47483647	-21.47483647	-21.47483647	-21.47483647	-21.47483647	0.27074003	0.04310909	0.49118773	0.08117649	-0.08371404	0.10880553	-0.08985481	0.01361189	0.00395059	0.02794538	0.07319718	0.02379667	0.02098119	0.02435174	0.03352533	0.02608464	0.00664308	0.01933936	0.01770568	0.03119481	0.02540466	0.01839195	0.03040013	0.02608186	0.02130904	0.02851979	0.02733447	0.02653097	0.02374897	0.03202552	0.02898993	0.02689866	0.02077249	0.01991272	0.02596558	0.02345419	0.01963632	0.01981115	0.02215963	0.01229949	0.01503488	0.01218467	0.01513063	0.01612873	0.01832063	0.01641469	0.03362771	0.02864764	0.03290549	0.04065492	0.03090458	0.03999482	0.02061302	0.01227348	0.00888613	0.00766488	0.00653090	-0.00647909	0.00869467	0.00434378	-0.00356475	-0.00940833	0.00246316	-0.00168829	-0.00756105	-0.00079803	-0.00185953	-0.00386532	0.00055349	0.00142124	0.00020900	-0.00314019	0.00043279	0.00485539	0.00879336	0.00835073	0.00143661	0.00968777	0.01198786	0.01144490	0.01243245	0.01734503	0.01273603	0.01080323	0.01248857	0.01250231	0.01927612	0.01554774	0.01167307	0.01392731	0.01285647	0.01973300	0.01645320	0.00465061	0.01066329	0.01319875	0.00522577	-0.00026033	-0.00054991	0.00214408	-0.00030886	-0.00132148	-0.00197017	0.00400423	0.00008387	-0.00124633	0.00294942	0.00138489	-0.00060242	0.00017633	0.00187777	0.00120837	0.00013118	-0.00159080	0.00134118	0.00183090	0.00104410	0.00046046	-0.00022931	0.00037859	0.00097629	0.00040307	-0.00079105	0.00072207	0.00117091	-0.00038349	0.00111737	0.00052225	-0.00015846	0.00081734	-0.00030844	0.00177836	0.00164128	-0.00092319	0.00077438	0.00150772	0.00105560	-0.00048357	-0.00059488	-0.00215344	0.00074233	0.00104111	-0.00016505	0.00050963	0.00090048	0.00117828	0.00045394	0.00063122	0.00078667	0.00108863	0.00201461	0.00205962	0.00203879	0.00057006	-0.00032499	0.00057400	-0.00098978	-0.00114206	-0.00141362	0.00114665	-0.00016500	-0.00006638	0.00018869	0.00054898	-0.00038479	-0.00013652	-0.00064168	0.00050227	0.00022523	-0.00016470	0.00009114	0.00128765	0.00108189	-0.00125745	-0.00112012	0.00113959	0.00110870	0.00080359	0.00023629	0.00021984	0.00072986	0.00159572	0.00007748	0.00133332	0.00091759	-0.00057583	-0.00058776	0.00031501	0.00209396	-0.00093712	0.00022575	0.00020655	0.00025872	0.00035793	-0.00005597	0.00171394	0.00045718	-0.00107759	0.00068007	0.00101438	-0.00063607	-0.00121418	0.00112521	0.00062874	-0.00055494	0.00056541	-0.00017098	0.00021621	0.00057779	-0.00017948	0.00055618	0.00027362	0.00018295	0.00001624	0.00036050	0.00022214	-0.00007321	0.00031569	0.00015703	-0.00075993	-0.00004382	-0.00049949	-0.00035741	0.00053947	-0.00005229	0.00032197	0.00076289	0.00030151	0.00017883	-0.00070655	0.00071514	0.00043732	-0.00034441	-0.00148622	-0.00026084	0.00095839	-0.00017324	-0.00006541	0.00002213	0.00128253	0.00053175	-0.00085586	0.00029781	0.00069247	0.00021817	-0.00010854	0.00115851	-0.00014270	-0.00007995	-0.00102310	0.00004047	0.00086068	0.00028186	0.00009942	-0.00053939	-0.00040599	0.00015925	0.00125066	-0.00015731	-0.00056060	-0.00005899	-0.00064574	0.00012987	0.00071492	-0.00060533	-0.00121350	-0.00019473	0.00099784	-0.00157833	-0.00023810	-0.00016003	0.00048574	-0.00035443	-0.00024179	0.00107815	0.00088014	-0.00061135	0.00207592	-0.00142113	0.00189499	-0.00004606	0.00135092	-0.00033757	-0.00185989	0.00058202	0.00017125	-0.00143592	0.00100884	-0.00190453	-0.00068551	0.00031273	0.00090877	0.00141145	-0.00078152	-0.00027579	-0.00171017	-0.00010895	-0.00155324	-0.00231774	0.00034815	-0.00213026	0.00042944	0.00106435	0.00210513	-0.00051300	0.00388997	0.00297631	0.00012663	-0.00180800	-0.00145449	-0.00058341	0.00212339	0.00027060	0.00064420	-0.00049122	-0.00060997	0.00348540	-0.00179228	-0.00001703	-0.00042122	0.00258259	0.00310589	-0.00086982	-0.00239870	-0.00001967	0.00149211	-0.00126827	-0.00028246	0.00333350	-0.00421362	0.00343499	0.00231979	-0.00016211	-0.00081609	-0.00005566	0.00290665	0.00271778	0.00163714	-0.00171146	0.00157396	0.00176293	-0.00068461	0.00332147	0.00030801	0.00185220	-0.00045887	-0.00069896	-0.00138483	-0.00039993	0.00343895	0.00004780	0.00316995	-0.00157751	0.00187419	0.00189152	0.00101206	0.00089989	0.00074732	0.00138661	-0.00122047	0.00187741	0.00064021	-0.00306615	-0.00140729	0.00171932	0.00140219	0.00122434	0.00150435	0.00168471	-0.00046454	-0.00071350	0.00065086	-0.00089450	0.00080544	0.00097219	0.00221900	0.00168343	-0.00084820	-0.00109982	0.00167711	0.00260790	-0.00053153	0.00174810	0.00083038	0.00040737	-0.00312854	0.00095318	0.00092424	-0.00059060	0.00042519	-0.00034622	-0.00026782	0.00041093	-0.00008396	-0.00018083	0.00154086	0.00088780	0.00242055	0.00226495	0.00096221	-0.00092826	-0.00110869	0.00023697	0.00018552	-0.00003917	0.00174442	-0.00218437	-0.00032448	0.00189947	0.00121854	-0.00007396	0.00157468	-0.00022691	0.00241394	0.00292608	0.00245585	0.00113547	0.00093040	-0.00086897	0.00114148	0.00070565	-0.00104834	-0.00137403	-0.00049694	0.00069452	0.00054392	0.00007789	0.00194412	-0.00271490	-0.00021475	0.00233264	0.00105323	-0.00067565	-0.00059855	-0.00045681	0.00172881	0.00046868	0.00085785	0.00061182	0.00035196	0.00085816	-0.00019961	0.00105925	0.00132202	0.00055300	-0.00033851	0.00029544	0.00024997	0.00023249	0.00076470	0.00045154	-0.00006267	0.00015658	-0.00033292	0.00067844	0.00027213	0.00028900	0.00050011	0.00033996	-0.00025324	-0.00005939	0.00022011	0.00002895	0.00028390	0.00060124	0.00006155	0.00007549	0.00064574	0.00034664	0.00037591	0.00012021	0.00026225	0.00046641	0.00084282	0.00007190	0.00011817	0.00031177	0.00008540	-0.00021994	1.09707749
-1.7001	-21.47483647	-21.47483647	-21.47483647	-21.47483647	-21.47483647	-21.47483647	-21.47483647	-21.47483647	-21.47483647	-21.47483647	-21.47483647	-21.47483647	-21.47483647	-21.47483647	-21.47483647	-21.47483647	-21.47483647	-21.47483647	-21.47483647	-21.47483647	-21.47483647	-21.47483647	-21.47483647	-21.47483647	-21.47483647	-21.47483647	-21.47483647	-21.47483647	-21.47483647	-21.47483647	-21.47483647	-21.47483647	-0.38883808	-1.04749513	0.10282054	0.29079858	0.00477246	0.00789119	-0.05810220	0.16263017	0.04950175	-0.02812754	0.06397835	0.04747750	0.03643262	0.01655668	0.02893536	0.02245138	0.00159025	0.03199875	0.02261423	0.02618548	0.01922460	0.01752513	0.03134117	0.02724074	0.02121647	0.02982423	0.02660037	0.02090128	0.02218761	0.03306522	0.02556740	0.02482762	0.02530178	0.02113660	0.02584771	0.02102232	0.02200764	0.01904438	0.02332761	0.01677434	0.02173533	0.01640076	0.01784896	0.01635505	0.01498004	0.00691650	0.02255577	0.01602415	0.02496842	0.02783640	0.01446912	0.02134197	0.02916428	0.01384359	0.02147413	0.02062875	0.01721364	0.00709588	0.01286697	0.01176951	0.00126369	-0.00894179	0.00203112	-0.00044662	-0.00178694	-0.00291855	0.00244310	-0.00306621	-0.00159923	-0.00264028	-0.00189720	-0.00257979	-0.00897855	-0.00122039	0.00738645	0.00240957	0.00089246	0.00786818	0.00919581	0.00412306	0.01217071	0.01529529	0.01299165	0.01059993	0.00943245	0.00861930	0.01055874	0.01266498	0.00587879	0.01174469	0.00756480	0.01452942	0.01137460	0.00303214	0.01244144	0.01106878	0.00567715	0.00240635	0.00291072	0.00027960	0.00013302	-0.00021030	0.00109514	0.00257444	0.00030654	-0.00065081	0.00223932	0.00077201	-0.00139925	-0.00025728	0.00084624	0.00168060	-0.00097978	0.00000930	0.00017019	0.00066302	0.00051054	0.00044747	0.00066826	-0.00031048	-0.00025985	0.00157325	-0.00073983	-0.00034225	0.00121680	-0.00022585	0.00114096	-0.00158192	-0.00063012	-0.00082104	-0.00080131	0.00099049	0.00032751	-0.00045204	-0.00124734	-0.00109397	-0.00082626	-0.00007298	-0.00050676	-0.00039789	0.00031526	0.00092011	-0.00078999	0.00088453	0.00109219	-0.00090822	-0.00121036	-0.00104323	-0.00003553	0.00103539	-0.00017979	0.00129275	0.00012151	0.00045447	0.00010047	0.00099154	-0.00098092	-0.00083139	0.00011947	-0.00131011	0.00049034	-0.00054210	-0.00032012	-0.00027212	-0.00102467	-0.00034114	-0.00016423	-0.00001248	0.00039084	-0.00052140	-0.00147030	0.00020273	0.00021988	-0.00067686	0.00053682	0.00054752	0.00023310	0.00052943	-0.00023865	-0.00002847	0.00073689	0.00062688	-0.00018778	0.00053103	0.00057164	-0.00004097	-0.00001598	0.00018966	0.00176927	-0.00146083	-0.00093433	-0.00009813	0.00040553	0.00057092	0.00069259	0.00119058	0.00152449	0.00013123	-0.00141555	0.00069254	-0.00148684	0.00051085	0.00149544	-0.00080874	-0.00026116	0.00085918	-0.00074281	-0.00016492	0.00050243	-0.00002766	0.00027245	-0.00026746	0.00063051	0.00036590	0.00002121	-0.00022992	-0.00024821	0.00040919	0.00053297	-0.00040615	-0.00016943	0.00005429	-0.00034496	-0.00044799	0.00084596	0.00037356	0.00021929	0.00057653	-0.00016184	-0.00032725	0.00028209	-0.00012374	-0.00026964	-0.00013179	-0.00037352	0.00082937	0.00043213	-0.00066234	0.00007490	0.00059373	0.00059322	-0.00053205	0.00008360	0.00018617	0.00008924	-0.00059563	0.00081941	-0.00003484	-0.00003574	0.00011280	0.00074913	0.00060150	0.00059682	0.00026946	0.00018886	-0.00090273	0.00044209	-0.00006805	0.00033038	-0.00066038	-0.00070229	-0.00024731	-0.00010801	-0.00026149	-0.00018870	0.00120160	-0.00056121	-0.00044803	-0.00144714	-0.00074699	-0.00023900	0.00079963	0.00054831	0.00024429	0.00114178	0.00004795	-0.00093629	0.00099189	-0.00101538	0.00135322	-0.00004323	0.00065359	-0.00101618	-0.00140333	0.00094063	-0.00110321	0.00074411	-0.00079824	0.00089929	-0.00031982	-0.00053069	0.00156844	0.00225747	0.00047850	-0.00044536	0.00144473	-0.00149092	-0.00068228	-0.00013801	-0.00030290	-0.00032229	0.00024323	0.00098035	0.00017228	-0.00167824	0.00264967	0.00143929	-0.00186838	-0.00109670	-0.00037564	0.00013812	-0.00013335	0.00002584	0.00201147	-0.00265470	-0.00172327	0.00184721	-0.00113777	-0.00112358	-0.00102944	-0.00015936	0.00018701	-0.00046772	-0.00016754	0.00001883	0.00038254	-0.00181632	-0.00194721	0.00117290	-0.00098552	0.00320194	0.00307263	0.00053896	-0.00145701	-0.00052512	0.00214287	-0.00117442	0.00003096	-0.00011195	0.00018927	0.00072427	-0.00229349	0.00048062	-0.00100536	0.00331039	-0.00061170	-0.00035907	-0.00306797	-0.00128280	0.00047027	-0.00004137	0.00181947	-0.00146614	0.00159324	0.00391613	-0.00032524	0.00219416	-0.00113823	0.00058802	-0.00079746	0.00073153	-0.00153341	-0.00112103	-0.00179196	0.00110853	0.00092788	0.00063381	-0.00040760	-0.00170780	-0.00048267	-0.00070978	-0.00230090	-0.00158011	0.00044830	0.00014953	0.00256339	-0.00076502	-0.00018444	-0.00150434	0.00339782	0.00166729	0.00001859	-0.00099365	-0.00217769	-0.00050762	-0.00134354	0.00067724	0.00148874	-0.00114868	-0.00095800	0.00034971	0.00081123	-0.00082716	0.00017593	0.00087329	-0.00110602	0.00183105	0.00081344	0.00048515	0.00030112	-0.00065205	0.00037208	0.00005107	0.00090108	-0.00046281	-0.00055114	-0.00098429	0.00053089	0.00114504	0.00164156	0.00085599	0.00142289	0.00049079	0.00269040	0.00056154	-0.00093710	0.00178089	-0.00097074	0.00058238	-0.00135565	0.00011717	-0.00220999	-0.00239093	0.00151888	-0.00075499	-0.00154877	-0.00060530	0.00193924	-0.00055592	0.00129607	0.00163218	0.00130042	0.00002357	0.00070758	0.00083991	0.00152069	0.00029168	0.00049943	0.00016839	-0.00021220	-0.00007566	0.00025155	-0.00006615	0.00039185	0.00054441	0.00034110	0.00017111	0.00037811	0.00013721	0.00056006	-0.00008514	0.00018236	0.00026685	0.00044590	0.00049557	-0.00039024	0.00077144	-0.00005865	0.00048352	-0.00044722	0.00015200	0.00079495	-0.00026471	0.00075019	0.00093905	-0.00032373	-0.00032344	0.00067835	0.00040823	0.00031275	0.00027900	0.00018647	0.00029467	0.00015800	0.00012004	0.00068012	-0.00002198	-0.00032154	-0.00010636	-21.47483647
-1.6001	-21.47483647	-21.47483647	-21.47483647	-21.47483647	-21.47483647	-21.47483647	-21.47483647	-21.47483647	-21.47483647	-21.47483647	-21.47483647	-21.47483647	-21.47483647	-21.47483647	-21.47483647	-21.47483647	-21.47483647	-21.47483647	-21.47483647	-21.47483647	-21.47483647	-21.47483647	-21.47483647	-21.47483647	-21.47483647	-21.47483647	-21.47483647	-21.47483647	-21.47483647	-21.47483647	-21.47483647	-21.47483647	-0.07752251	-0.45587366	0.15957170	0.01472258	-0.09383869	0.10247999	0.00742921	-0.01912254	0.03465430	-0.08916446	0.00512166	0.05191488	0.02125290	0.02511442	0.02632745	0.02585504	0.00462267	0.01955887	0.03158524	0.02589275	0.03066835	0.02724153	0.03386263	0.02152150	0.01909373	0.02554043	0.02616818	0.02196374	0.02794728	0.03332098	0.02722909	0.02566427	0.02562415	0.02016744	0.02833256	0.02541878	0.02471096	0.02204750	0.02410182	0.01642184	0.02061616	0.01829540	0.02195399	0.01607997	0.02225216	0.02220711	0.02738333	0.01765108	0.01665576	0.03110943	0.01178018	0.01104464	0.02908989	0.01294432	0.01936415	0.01198735	0.01856799	0.02263783	0.03473071	0.03424864	0.02422520	0.01454315	0.03001587	0.01691716	0.01091042	0.00428626	0.00482483	0.00426048	0.00298680	-0.00385758	-0.00281592	-0.01110476	-0.00492905	-0.00077557	0.00496931	-0.00070035	-0.00060960	0.00652194	0.00546078	0.00689513	0.00988199	0.01359559	0.00901473	0.01005513	0.01208035	0.00762552	0.00971435	0.01517357	0.00943353	0.01280961	0.00730727	0.01419856	0.01050867	0.00361250	0.01053434	0.00991917	0.00155487	0.00028224	-0.00032186	-0.00026385	-0.00099219	-0.00138221	0.00080675	0.00172166	0.00084187	0.00007226	0.00005879	0.00134711	0.00144898	-0.00200053	0.00043941	0.00015594	-0.00095505	0.00045945	-0.00020753	0.00027235	0.00160565	-0.00073276	0.00091693	-0.00035034	0.00064902	0.00107137	-0.00115560	0.00048655	0.00243527	0.00019824	0.00132365	-0.00103021	0.00131364	-0.00012692	-0.00111473	0.00076678	0.00010708	-0.00023947	-0.00038233	-0.00014678	0.00009244	-0.00021603	-0.00093685	0.00003026	-0.00010968	0.00041387	-0.00113670	-0.00042753	-0.00038946	-0.00008555	-0.00028419	-0.00057909	0.00017744	0.00126649	0.00132428	0.00180245	0.00136669	-0.00031824	0.00002007	-0.00005631	-0.00188605	-0.00043609	0.00017593	-0.00015613	-0.00184245	-0.00099205	-0.00044693	-0.00034123	0.00078968	0.00032430	-0.00038667	-0.00097285	-0.00097507	-0.00035802	-0.00173162	-0.00007616	0.00008635	-0.00085753	0.00011722	-0.00044201	-0.00065369	-0.00045962	-0.00132141	0.00016738	0.00099199	0.00095068	-0.00132550	0.00047771	0.00153638	-0.00017364	-0.00031298	0.00006533	0.00093644	-0.00075166	-0.00007965	-0.00017276	0.00050663	0.00048487	0.00011846	0.00084494	0.00058066	-0.00042517	-0.00028838	0.00108758	-0.00176617	-0.00095931	0.00095824	-0.00071308	-0.00005336	0.00003867	0.00008705	0.00000218	0.00006764	-0.00131724	0.00022081	0.00076494	0.00008476	-0.00233127	0.00051618	0.00003067	0.00022417	0.00012602	0.00005289	-0.00073333	0.00036760	-0.00023426	-0.00040233	-0.00039403	-0.00004297	-0.00055073	-0.00010827	0.00062017	0.00024560	0.00000780	0.00118261	-0.00002953	-0.00094434	-0.00020829	0.00009258	0.00035075	0.00023913	-0.00060088	0.00000290	0.00034893	-0.00018066	-0.00092369	0.00031047	0.00004891	-0.00010384	-0.00056921	-0.00069096	-0.00090094	-0.00081689	-0.00030534	0.00004589	0.00001064	0.00054053	-0.00017672	0.00011273	-0.00009392	-0.00005970	-0.00058921	-0.00026343	-0.00124596	-0.00039504	-0.00167985	-0.00029082	-0.00018699	0.00036541	0.00059517	-0.00103736	-0.00014523	-0.00152191	-0.00049084	-0.00033078	0.00162246	0.00145951	0.00133897	0.00025980	0.00051840	-0.00097334	0.00037087	-0.00118100	0.00017387	-0.00026380	0.00108590	-0.00036091	-0.00081603	-0.00010262	-0.00055489	0.00018968	-0.00047365	-0.00155384	-0.00096944	-0.00104494	-0.00215566	0.00081202	-0.00055272	-0.00181118	-0.00248057	0.00182128	-0.00103503	-0.00070188	-0.00105957	-0.00112318	-0.00057026	0.00075253	-0.00036431	-0.00094802	0.00217965	-0.00155481	-0.00384242	-0.00216975	0.00101221	-0.00118574	0.00158698	-0.00175772	0.00053695	-0.00076683	-0.00008458	0.00320058	-0.00536341	-0.00034088	-0.00114071	0.00097646	0.00087407	0.00242561	-0.00224341	-0.00005613	-0.00063426	0.00093566	-0.00043649	0.00220826	-0.00249621	0.00019382	0.00143359	0.00200953	-0.00177672	0.00156739	0.00189590	-0.00236595	-0.00160581	-0.00134248	0.00190320	-0.00239143	-0.00116370	0.00058074	0.00129961	-0.00103933	-0.00001627	-0.00307755	-0.00220535	-0.00071015	0.00321280	-0.00100999	0.00076669	-0.00135441	0.00209459	-0.00005799	-0.00053959	0.00163228	0.00004483	0.00127247	-0.00286371	0.00214627	-0.00053238	-0.00178867	-0.00131033	-0.00018439	0.00107652	0.00067007	0.00055963	-0.00030127	-0.00069669	-0.00007018	-0.00308482	-0.00151008	-0.00215540	-0.00136145	0.00125064	-0.00159469	-0.00257223	-0.00197014	0.00127105	0.00021062	-0.00090499	0.00013469	-0.00171628	0.00077681	-0.00239424	-0.00071346	0.00012802	-0.00222042	-0.00201249	0.00136981	-0.00041696	0.00031132	0.00082062	-0.00210080	-0.00088317	-0.00014027	0.00024691	0.00085877	0.00066754	-0.00035305	-0.00055422	-0.00093633	0.00108840	-0.00075632	-0.00026236	-0.00119055	-0.00087793	0.00055500	0.00057085	-0.00000908	0.00217564	-0.00079920	0.00154076	-0.00054767	-0.00013784	0.00179097	-0.00138394	-0.00020441	-0.00025691	-0.00109409	-0.00030695	-0.00058080	-0.00015240	0.00199003	-0.00078449	0.00051508	0.00131072	-0.00020491	0.00007790	0.00077682	0.00056144	-0.00005992	0.00023152	0.00040625	0.00052798	-0.00009113	-0.00065352	-0.00034930	-0.00043733	-0.00030203	0.00004840	0.00035016	-0.00066536	-0.00037233	-0.00007253	0.00016717	-0.00012810	0.00007181	0.00044622	0.00041107	-0.00074838	-0.00015364	-0.00023918	0.00016505	0.00000155	0.00008366	-0.00005369	-0.00004895	-0.00057068	-0.00051274	0.00010020	-0.00058248	0.00014557	0.00032939	-0.00018653	-0.00052511	-0.00003036	0.00013419	-0.00013454	-0.00031025	-0.00031353	-0.00033021	0.00044202	-0.00042333	0.00078350	-0.00011055	0.00016263	0.00007041	-21.47483647
-1.5001	-21.47483647	-21.47483647	-21.47483647	-21.47483647	-21.47483647	-21.47483647	-21.47483647	-21.47483647	-21.47483647	-21.47483647	-21.47483647	-21.47483647	-21.47483647	-21.47483647	-21.47483647	-21.47483647	-21.47483647	-21.47483647	-21.47483647	-21.47483647	-21.47483647	-21.47483647	-21.47483647	-21.47483647	-21.47483647	-21.47483647	-21.47483647	-21.47483647	-21.47483647	-21.47483647	-21.47483647	-21.47483647	0.33451739	0.68995382	0.22793129	-0.30096809	0.03192813	-0.10435262	0.07294532	0.06988838	0.03965577	-0.03242275	0.06789893	0.04366641	0.03955169	0.00330586	0.03931066	0.02225212	0.02119309	0.02135511	0.03196176	0.02177540	0.02283985	0.02145673	0.03308591	0.02247920	0.02460414	0.02809069	0.02365371	0.02398440	0.02635717	0.03077201	0.02565683	0.02196024	0.02887757	0.01985464	0.02837337	0.02615903	0.02467540	0.02147272	0.02647710	0.01565063	0.02129711	0.02205895	0.02431824	0.01604411	0.01752379	0.01326809	0.03171309	0.02029303	0.02152685	0.03559977	0.02361985	0.02131096	0.02839015	0.01847025	0.01623415	0.01563672	0.00489276	0.00681540	0.02094826	0.02148016	0.02060530	0.01826777	0.03095111	0.02997733	0.03307781	0.02672329	0.03024718	0.02288240	0.02313985	0.01612372	0.00664749	-0.00528447	0.00204196	0.00191394	0.00552921	-0.00058858	0.00136066	0.00644543	0.00522172	0.00048388	0.00728304	0.01053896	0.00757673	0.00811114	0.01090309	0.00848161	0.01092683	0.01486179	0.00737519	0.01020893	0.00856275	0.01249238	0.01201625	0.00195321	0.01000309	0.00860412	0.00284641	0.00097344	-0.00253917	0.00060606	-0.00019781	-0.00229269	-0.00049560	0.00119058	0.00121147	-0.00177021	0.00260948	0.00124364	0.00098560	-0.00138837	0.00109615	-0.00039900	-0.00142313	-0.00033553	0.00081825	-0.00098170	0.00023339	0.00032355	-0.00093243	0.00046810	-0.00158180	-0.00083690	-0.00100421	-0.00194197	0.00163570	-0.00031719	0.00016564	-0.00074772	0.00025614	0.00001776	-0.00009521	-0.00101332	0.00065263	-0.00050591	-0.00001403	-0.00084584	0.00133503	-0.00140793	-0.00024141	-0.00240566	0.00014926	0.00030363	-0.00234773	-0.00119518	0.00064370	0.00029758	0.00070346	-0.00079163	-0.00116284	-0.00037576	-0.00092101	-0.00013874	0.00075298	-0.00079624	-0.00094689	0.00016449	-0.00063923	-0.00138701	-0.00078859	-0.00042923	0.00018798	-0.00080152	0.00017600	-0.00186627	0.00086032	0.00000276	0.00071329	-0.00084699	-0.00154643	0.00047214	-0.00137940	0.00065206	-0.00039613	-0.00099103	-0.00087697	-0.00055021	-0.00063178	-0.00059480	-0.00054120	-0.00027315	0.00132416	0.00098221	-0.00108745	-0.00013996	-0.00012389	-0.00099024	-0.00024190	0.00038887	0.00103012	-0.00143273	-0.00088381	-0.00066740	0.00034053	-0.00024280	0.00000716	0.00086402	0.00021768	-0.00057328	-0.00125935	-0.00032180	-0.00187256	-0.00159309	0.00022923	-0.00051189	0.00008253	-0.00046259	-0.00060333	-0.00004428	-0.00075904	-0.00108292	-0.00011822	-0.00038532	-0.00005533	-0.00115664	0.00058685	-0.00080283	-0.00067243	-0.00064341	-0.00015947	-0.00053440	-0.00004768	-0.00089114	0.00015439	-0.00097580	-0.00026237	-0.00080997	-0.00079903	0.00030827	-0.00067417	-0.00072595	0.00053882	-0.00034565	-0.00130143	-0.00042341	-0.00044462	0.00032249	-0.00019483	-0.00054928	-0.00073341	0.00103801	-0.00109798	-0.00038116	-0.00016743	0.00026826	-0.00029162	-0.00066777	0.00019500	-0.00143978	-0.00079274	0.00026925	0.00058979	0.00013037	-0.00114006	-0.00014556	-0.00105565	-0.00118947	-0.00068824	-0.00086529	0.00043324	-0.00139051	-0.00063545	-0.00249186	-0.00121752	-0.00142919	-0.00013225	-0.00008010	-0.00062620	-0.00147460	-0.00221101	-0.00085785	-0.00026691	-0.00051921	-0.00043037	-0.00005504	0.00051789	-0.00032872	-0.00125323	0.00044325	-0.00101495	-0.00109282	-0.00037693	-0.00089528	-0.00049754	-0.00281469	-0.00016526	-0.00191148	-0.00089381	-0.00240165	-0.00073891	0.00004129	0.00008807	-0.00161389	0.00188196	-0.00162735	-0.00181785	-0.00014492	-0.00074703	-0.00150415	-0.00025372	-0.00090151	-0.00001426	-0.00008630	0.00087467	0.00152259	0.00015967	0.00011381	0.00158135	-0.00245155	0.00031654	0.00154209	-0.00149710	0.00116440	-0.00057615	0.00031759	0.00004023	-0.00051637	0.00342850	-0.00453088	-0.00073570	-0.00231995	0.00002391	-0.00072761	0.00171116	-0.00150672	-0.00038438	-0.00033808	-0.00166380	-0.00306715	-0.00039005	-0.00520235	0.00120769	0.00226061	0.00087860	-0.00055671	-0.00000373	0.00191360	-0.00103352	-0.00028049	0.00116129	0.00212938	-0.00048326	-0.00469894	-0.00129976	-0.00036571	0.00223423	0.00088688	-0.00013679	-0.00206719	-0.00087340	-0.00021235	-0.00254399	0.00183389	-0.00594970	0.00339725	0.00127963	-0.00048235	0.00108406	-0.00244522	0.00190512	-0.00226814	0.00240109	-0.00271023	-0.00336186	-0.00335317	0.00139951	0.00039539	-0.00191539	-0.00077280	-0.00229909	-0.00298527	0.00006887	-0.00146156	-0.00086419	-0.00112337	0.00080210	0.00118162	-0.00194421	-0.00099195	0.00005786	0.00082076	0.00199548	0.00052411	0.00031922	-0.00054603	-0.00017618	-0.00182361	-0.00051769	-0.00024963	-0.00184707	-0.00307709	-0.00054719	-0.00045214	-0.00008362	-0.00227888	0.00044197	-0.00094794	0.00016577	-0.00120750	0.00135151	0.00008161	-0.00139943	-0.00196696	-0.00077875	0.00012735	-0.00065623	-0.00034306	-0.00173282	-0.00019441	-0.00050382	0.00028187	-0.00132187	-0.00010761	-0.00009945	0.00237732	0.00040493	-0.00085925	0.00072900	-0.00088532	0.00075231	-0.00105653	-0.00018215	-0.00185732	-0.00077849	-0.00072738	0.00096815	-0.00004872	-0.00071924	0.00209084	0.00010629	-0.00072217	0.00241137	0.00224867	0.00133111	0.00002036	0.00136149	0.00132148	0.00073998	0.00025263	-0.00006718	-0.00047022	0.00080260	-0.00008771	-0.00030600	0.00024996	-0.00023071	0.00030901	0.00042946	0.00046202	-0.00022004	0.00043773	0.00010371	-0.00082915	0.00010422	-0.00086295	0.00089910	-0.00018200	0.00058811	-0.00067071	0.00015574	-0.00035121	0.00020729	0.00055215	-0.00035336	-0.00029233	0.00044898	-0.00043077	-0.00010478	-0.00003699	0.00034725	-0.00005242	-0.00031205	-0.00009798	-0.00004277	-0.00032852	-0.00048826	-0.00008780	-0.00014182	-0.00028446	-0.00017516	-21.47483647
-1.4001	-21.47483647	-21.47483647	-21.47483647	-21.47483647	-21.47483647	-21.47483647	-21.47483647	-21.47483647	-21.47483647	-21.47483647	-21.47483647	-21.47483647	-21.47483647	-21.47483647	-21.47483647	-21.47483647	-21.47483647	-21.47483647	-21.47483647	-21.47483647	-21.47483647	-21.47483647	-21.47483647	-21.47483647	-21.47483647	-21.47483647	-21.47483647	-21.47483647	-21.47483647	-21.47483647	-21.47483647	-21.47483647	0.98469293	-1.66597486	0.10092052	0.14453855	0.01484242	0.01021928	-0.11799542	0.05907498	-0.04561928	-0.09211234	0.02551342	0.02012256	0.04547428	0.01629198	0.02967471	0.01215028	0.00668102	0.01452803	0.03331275	0.02839906	0.02857003	0.02146984	0.02653421	0.02138887	0.02652807	0.02115266	0.02467091	0.01866955	0.02449433	0.03108653	0.02762187	0.02300264	0.02678197	0.02029148	0.02926843	0.02320603	0.02281147	0.01970648	0.02371163	0.01279860	0.02240249	0.01741098	0.02372383	0.01791374	0.01904452	0.01613304	0.02306657	0.02726868	0.01160024	0.03859876	0.01726269	0.02052027	0.04311295	0.01659030	0.02030539	0.00142423	0.01225213	0.01083072	0.02065231	0.02080252	0.01648311	0.00772975	0.02081353	0.01894494	0.02232090	0.01897640	0.02739557	0.02661185	0.03159139	0.03704309	0.03764018	0.02947289	0.02548548	0.02504817	0.03004069	0.01980010	0.01651443	0.01328241	0.01354426	0.00622765	0.00970361	0.00722263	0.00298785	0.00371485	0.00199157	0.00106983	0.00478719	0.00699063	0.00348644	0.00600667	0.00757764	0.00807194	0.00880614	-0.00285765	0.00511779	0.00595120	0.00255920	-0.00358570	0.00014916	-0.00083946	-0.00178951	-0.00233522	-0.00247280	0.00139771	0.00144909	-0.00189627	0.00170600	-0.00019128	-0.00084405	-0.00254747	0.00044349	0.00102469	-0.00033128	-0.00110287	-0.00074374	-0.00087646	-0.00140741	-0.00142519	-0.00177921	-0.00089132	-0.00042073	-0.00034416	0.00056612	-0.00171283	0.00074934	-0.00257232	0.00036224	-0.00052325	-0.00045134	-0.00244741	0.00019411	-0.00182785	0.00003988	-0.00125610	0.00041003	-0.00152268	0.00088349	-0.00049312	-0.00021391	-0.00115274	0.00092282	0.00033021	-0.00166809	0.00013512	0.00020179	-0.00125623	-0.00157616	-0.00127330	-0.00025500	-0.00071288	0.00090522	0.00275729	-0.00041435	-0.00117540	-0.00105928	-0.00028645	-0.00219374	-0.00111067	-0.00016514	-0.00136481	-0.00099090	-0.00283697	-0.00028275	-0.00116349	0.00039736	-0.00043336	-0.00062522	-0.00096409	-0.00024311	-0.00014651	-0.00088595	-0.00039339	0.00016798	-0.00067574	0.00035380	0.00045653	-0.00007245	-0.00040661	-0.00048781	-0.00010845	0.00027867	0.00054898	-0.00112354	-0.00030105	0.00014469	-0.00178581	-0.00036163	-0.00028433	0.00077618	-0.00096816	-0.00021438	-0.00046708	0.00008005	-0.00017790	0.00060203	0.00044247	0.00014809	-0.00086442	-0.00062483	0.00019414	-0.00064635	-0.00086829	0.00071810	-0.00109885	-0.00185254	-0.00013515	-0.00088445	0.00016329	-0.00066399	-0.00015040	0.00019231	-0.00063781	-0.00060251	-0.00112807	0.00066358	-0.00082904	0.00046964	-0.00003259	0.00056776	-0.00080150	0.00033943	-0.00030954	-0.00070847	-0.00049006	-0.00009398	-0.00042842	-0.00011009	-0.00020870	-0.00029482	-0.00088031	0.00044472	-0.00014830	-0.00030418	-0.00123991	-0.00033426	0.00044083	0.00045881	-0.00051923	-0.00046068	0.00005304	-0.00051448	-0.00048447	0.00001629	-0.00023404	0.00001874	-0.00073758	0.00045125	-0.00123844	-0.00063317	-0.00002624	0.00007231	-0.00036057	-0.00071085	-0.00035488	-0.00061724	0.00003565	-0.00068266	-0.00062018	-0.00006244	-0.00047325	-0.00101342	-0.00126474	-0.00113172	-0.00048420	-0.00017489	-0.00003139	-0.00183080	-0.00112908	-0.00150782	-0.00025916	-0.00000984	0.00012602	0.00150566	-0.00025158	-0.00038725	-0.00013165	-0.00005456	0.00067771	-0.00110573	0.00041701	0.00009488	-0.00017439	-0.00111680	-0.00314193	0.00000019	-0.00152662	-0.00023997	-0.00094645	-0.00092949	-0.00202653	-0.00018178	-0.00003933	0.00148441	0.00082163	0.00042894	-0.00051151	-0.00087576	0.00049610	0.00068616	-0.00078003	-0.00127416	0.00212031	0.00267398	-0.00251325	-0.00138973	0.00150286	0.00076290	-0.00070934	0.00014266	0.00034651	0.00224948	0.00052974	0.00150461	0.00228786	-0.00183692	-0.00045200	0.00171440	-0.00541205	-0.00115140	-0.00133957	0.00363793	-0.00107642	-0.00117727	-0.00105657	0.00004999	0.00176718	-0.00341716	-0.00133667	0.00192784	-0.00474056	0.00012468	0.00217737	0.00134818	-0.00195848	0.00035038	0.00015203	0.00071895	-0.00065302	-0.00042296	0.00113076	0.00123717	-0.00251210	-0.00123868	0.00058623	0.00132008	0.00094735	-0.00317498	-0.00163426	-0.00125176	0.00077866	-0.00161938	0.00029227	-0.00210741	-0.00159265	0.00118925	-0.00153073	-0.00075105	-0.00174360	0.00226423	-0.00211470	-0.00024208	-0.00342674	-0.00056912	-0.00407125	0.00056571	-0.00165047	-0.00116352	-0.00059941	-0.00083274	-0.00342160	-0.00159287	-0.00210766	-0.00041485	0.00037861	-0.00241502	-0.00084122	-0.00213239	-0.00149210	-0.00101884	0.00314225	0.00101124	-0.00117579	-0.00102724	0.00055280	0.00075310	-0.00209065	0.00020309	-0.00130378	-0.00175712	-0.00416616	-0.00036305	-0.00146731	-0.00071218	-0.00261584	-0.00101550	-0.00181348	0.00103519	0.00083366	0.00083882	0.00041024	-0.00107891	-0.00122864	-0.00029436	-0.00008632	0.00030512	-0.00075254	-0.00127584	-0.00148826	-0.00003844	-0.00015515	0.00046328	-0.00043779	-0.00137639	-0.00010496	0.00109592	0.00046407	0.00033989	-0.00031746	0.00052766	-0.00107571	-0.00045569	-0.00102315	-0.00050815	-0.00120323	0.00092302	-0.00061418	0.00033322	0.00171295	0.00000703	0.00078023	0.00092675	0.00199182	0.00011326	0.00005071	0.00080372	0.00064013	0.00139515	-0.00015622	-0.00000181	0.00001442	0.00106657	0.00001434	0.00029862	0.00053556	0.00027884	-0.00061906	-0.00004268	0.00044206	-0.00008235	0.00034442	0.00023633	-0.00055587	0.00027093	-0.00041726	0.00017712	0.00022126	-0.00010123	0.00028495	0.00030802	-0.00061940	0.00037975	0.00042775	-0.00031668	0.00038965	0.00049873	-0.00056686	0.00008463	0.00021818	0.00035643	0.00070867	0.00008313	0.00014117	0.00051410	0.00017302	0.00003211	0.00045172	0.00015038	0.00005234	-0.00026557	-21.47483647
-1.3001	-21.47483647	-21.47483647	-21.47483647	-21.47483647	-21.47483647	-21.47483647	-21.47483647	-21.47483647	-21.47483647	-21.47483647	-21.47483647	-21.47483647	-21.47483647	-21.47483647	-21.47483647	-21.47483647	-21.47483647	-21.47483647	-21.47483647	-21.47483647	-21.47483647	-21.47483647	-21.47483647	-21.47483647	-21.47483647	-21.47483647	-21.47483647	-21.47483647	-21.47483647	-21.47483647	-21.47483647	-21.47483647	0.61549711	0.39228829	0.07304845	0.15679102	-0.03417355	-0.17569146	-0.05590656	0.06585678	-0.02103497	-0.06505495	0.07281347	0.07921569	0.02508773	0.01237975	0.04005179	0.02191632	0.01929125	0.03630758	0.02308964	0.01884655	0.02636711	0.02506371	0.02826343	0.02017190	0.02532576	0.02871053	0.02602020	0.02497304	0.02711149	0.03430251	0.02803229	0.02539339	0.02644027	0.02109960	0.02921241	0.02322553	0.02799113	0.02471181	0.02757125	0.01873108	0.02274248	0.01860331	0.02371783	0.02078661	0.01978508	0.01534350	0.02928029	0.01956726	0.02910245	0.03772527	0.01976949	0.01775888	0.02851995	0.01472260	0.02141184	0.01727681	0.01125327	0.02096291	0.02844115	0.01861906	0.02217754	0.00983921	0.02932847	0.02538742	0.02031518	0.01925505	0.01929993	0.01843942	0.02313424	0.02180874	0.02318512	0.02697472	0.02664044	0.03427352	0.04928614	0.04907734	0.04724431	0.04894705	0.04601373	0.03852246	0.03980865	0.03732961	0.02777393	0.01924467	0.01760262	0.01309882	0.01251861	0.01187582	0.00493735	0.00737504	0.00635753	0.01041673	0.00936309	0.00259964	0.01134752	0.01182014	0.00304023	0.00211860	-0.00090918	-0.00028309	0.00067885	0.00124527	0.00038712	0.00136146	0.00180706	0.00069451	0.00441459	0.00008612	0.00009973	-0.00105496	0.00005235	-0.00023977	-0.00074472	-0.00031752	0.00074700	0.00114545	0.00030622	0.00003904	0.00117981	0.00109278	-0.00017394	-0.00013295	-0.00025666	-0.00030889	0.00256191	0.00100247	-0.00009560	-0.00061662	0.00162375	-0.00030594	0.00034339	-0.00026782	0.00009478	-0.00106194	-0.00046108	-0.00099250	0.00246315	0.00040127	-0.00083751	-0.00061813	0.00118278	0.00058036	-0.00020029	-0.00008044	0.00095934	-0.00047794	-0.00005435	-0.00064809	0.00086351	0.00048820	0.00090677	0.00157548	-0.00092545	0.00082485	-0.00105584	-0.00059201	-0.00077484	-0.00027177	-0.00095988	-0.00137561	-0.00010807	-0.00135171	0.00044454	-0.00050023	0.00098674	0.00129807	0.00029210	-0.00047238	0.00023272	0.00001288	-0.00056448	-0.00121887	0.00124605	-0.00042880	0.00089123	-0.00017845	-0.00013870	-0.00049298	-0.00038969	-0.00011208	-0.00011187	0.00091641	-0.00155962	0.00109291	-0.00015212	-0.00094196	-0.00111372	0.00046003	0.00022611	-0.00136448	0.00029023	-0.00008446	0.00030568	0.00056638	0.00025944	0.00115349	-0.00032975	-0.00053269	-0.00097460	-0.00001221	-0.00108655	-0.00051056	0.00147640	-0.00013382	-0.00018455	-0.00020350	-0.00107847	-0.00088678	-0.00090300	-0.00074261	-0.00016716	-0.00094646	0.00051653	-0.00123080	-0.00065922	-0.00070439	0.00006772	-0.00016319	-0.00019149	-0.00057545	0.00035822	-0.00044549	-0.00015891	-0.00065006	-0.00016737	-0.00043855	-0.00013687	0.00009713	-0.00017515	-0.00030261	0.00037341	-0.00072115	-0.00092773	-0.00105170	-0.00004580	0.00083363	0.00031167	-0.00143168	-0.00013944	0.00079764	-0.00071319	-0.00055929	-0.00032557	-0.00013804	-0.00077618	-0.00065837	-0.00023956	-0.00059342	-0.00076958	0.00003488	0.00048030	0.00037844	-0.00004624	0.00079889	-0.00129244	-0.00024626	-0.00057985	-0.00071136	0.00022879	-0.00190419	-0.00060811	-0.00135088	-0.00095538	-0.00054088	-0.00024017	-0.00028579	-0.00135209	-0.00095816	-0.00147485	-0.00070824	-0.00048188	0.00079958	0.00036419	-0.00006932	0.00029291	-0.00016313	0.00003482	0.00025430	-0.00177236	0.00037805	-0.00073718	-0.00109388	-0.00011086	-0.00222401	0.00050376	-0.00151751	-0.00046735	-0.00051731	-0.00168542	-0.00018252	0.00072472	-0.00077705	0.00146480	0.00170179	-0.00155655	-0.00217342	-0.00143382	-0.00091529	0.00043947	-0.00038359	-0.00097427	-0.00166319	-0.00066536	-0.00072460	-0.00078525	0.00038854	0.00030189	-0.00454335	0.00074727	-0.00098228	-0.00192378	-0.00096154	-0.00025818	0.00008536	-0.00106594	0.00041134	0.00211193	-0.00201099	-0.00175673	-0.00375265	0.00318895	0.00070995	0.00129405	0.00030691	0.00021984	-0.00264869	-0.00315944	-0.00299541	-0.00046064	-0.00379939	0.00033044	0.00104749	-0.00153522	-0.00232767	-0.00101668	-0.00121728	-0.00001667	0.00029047	0.00146992	0.00183370	-0.00133517	-0.00398500	0.00029692	0.00112867	-0.00042557	-0.00064418	-0.00148946	-0.00264577	-0.00048754	0.00176616	-0.00098394	0.00046508	-0.00398699	-0.00038671	0.00110342	-0.00306278	-0.00014696	-0.00151666	-0.00117570	-0.00177939	0.00177838	-0.00305102	0.00059504	-0.00243408	-0.00182480	-0.00084462	-0.00260797	0.00144671	-0.00051151	-0.00306677	-0.00174537	-0.00304748	-0.00022868	-0.00135693	-0.00073242	-0.00074175	-0.00011074	-0.00365977	-0.00080620	0.00250854	0.00032680	-0.00120455	-0.00067035	-0.00168089	-0.00115200	-0.00296825	-0.00000626	-0.00075140	-0.00085023	-0.00285193	-0.00080112	-0.00204227	0.00024099	0.00045912	0.00034048	-0.00222749	0.00025668	-0.00141864	-0.00041142	-0.00035109	-0.00170538	-0.00064182	-0.00095926	-0.00044390	-0.00014160	-0.00004683	-0.00220306	-0.00049990	-0.00054477	0.00006593	-0.00051487	0.00103687	-0.00225031	-0.00058629	-0.00001923	0.00080055	0.00156634	-0.00153747	-0.00024893	-0.00211775	-0.00010393	-0.00304795	-0.00222350	-0.00170569	-0.00105133	-0.00106277	-0.00104276	0.00130581	0.00002239	-0.00120808	0.00036037	0.00100305	0.00104473	-0.00050423	0.00044791	0.00010408	0.00068986	-0.00034809	0.00034917	-0.00057877	-0.00042686	-0.00016209	0.00043501	0.00061384	-0.00039540	-0.00011688	0.00016389	0.00018400	-0.00018358	0.00021436	0.00069464	-0.00077261	0.00032221	-0.00044833	0.00006575	-0.00042415	0.00013010	0.00047283	0.00003416	-0.00003554	0.00026113	0.00011541	-0.00043166	0.00069397	0.00014804	-0.00012166	-0.00017790	0.00004105	-0.00021802	0.00031539	0.00023842	-0.00023627	0.00023608	-0.00007416	-0.00006057	0.00106735	-0.00007983	-0.00018605	-0.00010923	-21.47483647
-1.2001	-21.47483647	-21.47483647	-21.47483647	-21.47483647	-21.47483647	-21.47483647	-21.47483647	-21.47483647	-21.47483647	-21.47483647	-21.47483647	-21.47483647	-21.47483647	-21.47483647	-21.47483647	-21.47483647	-21.47483647	-21.47483647	-21.47483647	-21.47483647	-21.47483647	-21.47483647	-21.47483647	-21.47483647	-21.47483647	-21.47483647	-21.47483647	-21.47483647	-21.47483647	-21.47483647	-21.47483647	-21.47483647	-0.78223232	0.45221277	-0.01566698	0.22079223	0.00448671	-0.10927448	0.00934136	-0.06243625	0.06638414	-0.04489636	0.04800898	0.03580191	0.03286665	0.00662060	0.03666358	0.01281547	-0.00109463	0.02715885	0.02275941	0.03195552	0.02251215	0.01899812	0.03212970	0.02386765	0.02538397	0.02518959	0.03083853	0.02655771	0.02654992	0.03318313	0.02961363	0.02792036	0.02757952	0.02068881	0.02693782	0.02562218	0.02247530	0.02134909	0.02474546	0.02002056	0.02354391	0.01701553	0.02093147	0.01736679	0.02617482	0.01491075	0.02662713	0.02071729	0.02279612	0.04394395	0.02198237	0.01988234	0.02907175	0.01839817	0.02035270	0.01498816	0.01317131	0.01158818	0.02547873	0.02523688	0.02500199	0.01335441	0.02976786	0.02675560	0.02733240	0.02314669	0.02437207	0.02492726	0.02536414	0.01976504	0.02071605	0.01259428	0.00845219	0.01341395	0.01191992	0.00972891	0.00861275	0.01521650	0.01960508	0.01757351	0.02506519	0.03067627	0.02275107	0.01797926	0.02224687	0.01379507	0.01171710	0.00760139	-0.00098901	0.00192538	-0.00342593	0.00016821	0.00002028	-0.00781661	-0.00181582	-0.00176047	-0.00505865	-0.00811094	-0.00696377	-0.00552370	-0.00239323	-0.00276169	-0.00020869	0.00182490	-0.00030018	-0.00140045	0.00240920	0.00254523	-0.00062376	-0.00212185	0.00193776	0.00151519	-0.00188409	-0.00007396	0.00052346	-0.00014262	0.00040728	0.00219899	0.00154835	0.00067728	-0.00157928	0.00043647	0.00069624	0.00006041	0.00110989	0.00055107	0.00042291	-0.00136921	-0.00073537	-0.00060874	-0.00133408	0.00098930	-0.00017029	0.00090867	-0.00058724	0.00015932	-0.00054611	-0.00000828	-0.00035783	0.00001121	0.00026317	-0.00010956	-0.00039286	-0.00035553	0.00226556	0.00000802	0.00047250	-0.00000020	0.00055811	0.00060014	0.00113297	0.00101392	0.00081354	0.00101546	0.00047725	0.00091226	-0.00108939	0.00020194	0.00001966	-0.00017787	-0.00017417	-0.00031981	0.00086884	-0.00036023	-0.00044494	0.00013567	0.00140786	-0.00125608	-0.00068536	-0.00005403	-0.00033882	0.00026144	0.00050469	-0.00094892	-0.00073021	-0.00000402	0.00170024	-0.00081300	-0.00059160	-0.00044935	0.00068621	0.00090428	-0.00082051	0.00106305	0.00031552	-0.00086401	-0.00015282	0.00057147	0.00067773	-0.00151780	-0.00072727	-0.00010066	-0.00030425	0.00016044	0.00011903	0.00132415	0.00079357	-0.00006015	-0.00067671	0.00015585	-0.00122251	-0.00012874	0.00127651	-0.00043478	-0.00031554	0.00060011	-0.00157734	-0.00070308	0.00039797	-0.00119892	0.00059923	-0.00074079	-0.00053987	-0.00055700	-0.00051001	-0.00046858	0.00022757	-0.00063421	-0.00055545	-0.00025642	0.00084307	-0.00015977	-0.00062098	-0.00047419	-0.00011527	0.00002491	-0.00037907	0.00069226	0.00039407	-0.00084005	-0.00123582	-0.00009592	-0.00030222	0.00040650	0.00016032	0.00110212	-0.00035627	-0.00147760	0.00043397	0.00028425	-0.00022017	-0.00102023	0.00069821	0.00076896	-0.00077685	-0.00064518	0.00069610	-0.00102220	-0.00008605	0.00050161	0.00001096	0.00048122	0.00012562	0.00030208	-0.00037504	-0.00023116	0.00029892	-0.00051663	0.00022128	-0.00200508	-0.00173418	-0.00094777	-0.00078452	-0.00019169	-0.00055222	0.00028365	-0.00138558	-0.00175718	-0.00130006	-0.00096459	0.00059447	0.00053281	0.00010299	0.00025960	0.00113496	0.00048677	-0.00036894	-0.00056057	-0.00093605	0.00050818	-0.00117885	-0.00013778	-0.00025920	0.00077499	0.00063771	-0.00099819	0.00095855	-0.00120519	-0.00078916	-0.00219385	-0.00038488	-0.00061858	0.00033834	0.00051643	-0.00094938	-0.00168813	-0.00003069	0.00028233	-0.00094812	-0.00039521	0.00151424	0.00030120	0.00053575	-0.00048571	-0.00404180	0.00192625	-0.00001311	-0.00042524	-0.00017861	0.00076471	0.00042070	0.00042572	0.00023003	0.00310641	-0.00285712	-0.00270726	0.00107611	-0.00125092	-0.00151839	-0.00020163	-0.00008235	0.00053708	-0.00006254	-0.00106360	0.00064876	-0.00278061	-0.00161264	0.00013098	-0.00030402	-0.00450072	0.00101320	0.00095328	0.00005526	-0.00020808	-0.00148255	-0.00086597	-0.00108483	0.00010162	-0.00082719	-0.00025885	-0.00029562	-0.00329847	0.00025894	0.00094784	-0.00023640	-0.00302729	-0.00120641	-0.00252661	-0.00179555	0.00122291	-0.00221548	-0.00082071	-0.00394426	0.00105676	0.00148012	-0.00065841	-0.00142755	-0.00145316	-0.00052833	-0.00175618	0.00022844	-0.00033595	-0.00382339	-0.00349158	0.00025963	0.00124799	-0.00199986	0.00006192	-0.00013605	-0.00165642	0.00046519	-0.00271462	-0.00019497	-0.00245403	-0.00204593	-0.00036329	-0.00162230	-0.00165565	-0.00300986	0.00111536	-0.00055210	-0.00123377	-0.00116194	-0.00148655	-0.00067511	-0.00292974	-0.00059191	0.00023740	-0.00262159	0.00017678	-0.00151173	-0.00156083	-0.00004100	-0.00090527	-0.00196122	-0.00017143	0.00112994	-0.00056405	0.00039620	-0.00035255	-0.00168747	-0.00097771	-0.00088236	-0.00092889	0.00052840	0.00037046	-0.00238581	-0.00077469	-0.00104266	-0.00060838	-0.00214087	-0.00037976	-0.00078028	-0.00065740	-0.00004634	-0.00044272	0.00050170	0.00017625	-0.00001704	-0.00165603	0.00067104	-0.00094224	-0.00126303	-0.00067110	-0.00057932	-0.00183375	-0.00171248	0.00058193	-0.00056183	0.00128730	0.00186065	0.00080314	0.00044200	-0.00065603	0.00073399	0.00056498	0.00077508	-0.00035039	-0.00075892	-0.00096956	0.00070217	-0.00093369	-0.00015185	0.00063599	0.00049408	-0.00079634	-0.00010615	-0.00028099	-0.00005122	-0.00000817	-0.00044952	-0.00031308	-0.00032165	-0.00036511	0.00035738	-0.00014014	0.00044487	0.00014323	0.00007541	0.00000226	0.00011676	0.00043818	-0.00086126	-0.00030869	0.00016684	-0.00027318	-0.00025536	-0.00003137	0.00018604	-0.00018637	-0.00010636	-0.00024191	0.00013634	-0.00029414	-0.00032646	0.00020315	-0.00042662	-0.00074902	-0.00013886	-21.47483647
-1.1001	-21.47483647	-21.47483647	-21.47483647	-21.47483647	-21.47483647	-21.47483647	-21.47483647	-21.47483647	-21.47483647	-21.47483647	-21.47483647	-21.47483647	-21.47483647	-21.47483647	-21.47483647	-21.47483647	-21.47483647	-21.47483647	-21.47483647	-21.47483647	-21.47483647	-21.47483647	-21.47483647	-21.47483647	-21.47483647	-21.47483647	-21.47483647	-21.47483647	-21.47483647	-21.47483647	-21.47483647	-21.47483647	-1.12420253	-0.18175339	-0.13748197	0.14884016	-0.05643140	-0.08173316	-0.05376033	-0.04506770	0.04979081	0.03306331	0.03227617	0.01104980	0.01216105	0.01111799	0.02459481	0.01921498	0.01049971	0.03572878	0.03708346	0.02370047	0.03447120	0.02778070	0.02868469	0.02088901	0.02509833	0.03021959	0.02520257	0.02578898	0.02831369	0.03836150	0.02994658	0.02892799	0.02685727	0.02144291	0.03364087	0.02433985	0.02446754	0.02332426	0.02623288	0.01678801	0.02403701	0.01680896	0.02528069	0.02270115	0.02231808	0.01374304	0.02923127	0.02560368	0.02133481	0.04041826	0.01481385	0.01224741	0.03785938	0.00888035	0.01556340	0.02013613	0.01834337	0.01983953	0.03049262	0.02920587	0.02296994	0.01487491	0.02492483	0.02633279	0.02476589	0.02539241	0.01822619	0.02801858	0.02136711	0.02244125	0.02095214	0.01278201	0.01368364	0.01907679	0.02244266	0.01684860	0.01035109	0.01129880	0.00798224	0.00443705	0.00612610	0.01163047	0.00341850	0.00314675	0.00414596	0.00122481	0.00929565	0.01184391	0.00772937	0.01246046	0.01271616	0.01849763	0.01596922	0.00598284	0.01304407	0.01154535	-0.00279584	-0.01033354	-0.01251370	-0.01193555	-0.01350666	-0.01211800	-0.01168522	-0.00814116	-0.00742347	-0.00736361	-0.00237396	-0.00020722	-0.00326846	-0.00229920	0.00184287	0.00178990	-0.00108837	-0.00057853	0.00017323	0.00144722	0.00049005	-0.00096307	0.00163836	0.00052948	0.00001374	0.00032375	-0.00021790	-0.00053078	0.00258764	0.00085768	0.00024112	-0.00020667	-0.00023395	0.00065768	0.00032557	-0.00021539	0.00082807	-0.00035690	-0.00095471	-0.00023625	0.00201778	-0.00174879	-0.00037402	0.00051438	0.00027249	0.00117214	-0.00087901	0.00074153	0.00038180	0.00004166	-0.00005827	0.00074081	0.00210262	0.00000550	0.00249125	0.00148339	0.00126410	0.00026541	-0.00100704	0.00067735	-0.00073850	-0.00153572	0.00000263	-0.00025723	-0.00010029	-0.00123462	0.00086197	-0.00021720	0.00074304	0.00029171	0.00151913	0.00060679	-0.00052233	-0.00024952	-0.00092831	-0.00001883	0.00056198	-0.00099188	0.00045916	0.00006990	0.00019861	0.00072289	-0.00102701	-0.00087118	0.00104162	0.00063347	-0.00025459	0.00128446	0.00183050	-0.00049794	-0.00053069	-0.00005966	0.00096030	-0.00013776	-0.00022742	0.00071845	0.00050872	0.00114205	-0.00013949	0.00115848	-0.00034107	0.00037809	-0.00141770	0.00045989	0.00048962	-0.00076595	0.00021434	0.00030517	-0.00004911	0.00012786	-0.00054043	-0.00016035	0.00051730	-0.00028199	0.00076868	0.00014593	0.00052020	-0.00130539	0.00073874	0.00048717	0.00024943	0.00002506	0.00127660	0.00009622	0.00050391	0.00010389	-0.00025095	0.00032410	0.00012070	0.00006989	-0.00088579	0.00054962	0.00082710	-0.00019062	-0.00007094	0.00053039	-0.00042981	-0.00167854	-0.00046072	0.00039654	-0.00018739	-0.00020925	0.00047149	0.00128572	-0.00036451	-0.00078125	0.00022885	-0.00020236	0.00029688	-0.00059474	0.00074700	-0.00082297	-0.00070677	-0.00041825	-0.00002686	0.00057763	-0.00041805	0.00081416	-0.00076418	0.00039250	0.00034048	0.00036617	0.00039283	-0.00164584	-0.00087261	-0.00076611	-0.00068834	0.00037440	-0.00018422	0.00084008	-0.00027825	-0.00071276	-0.00185897	-0.00112545	0.00031215	-0.00051298	-0.00036912	0.00045581	0.00108662	-0.00115789	-0.00018303	0.00099594	-0.00080439	0.00057236	0.00016948	-0.00050902	0.00043567	-0.00117046	-0.00078289	-0.00142151	0.00028618	-0.00107012	-0.00228521	-0.00052426	0.00034422	0.00154644	-0.00065150	-0.00047012	-0.00008546	-0.00011006	0.00022620	-0.00071120	-0.00237343	0.00221395	-0.00103669	-0.00053825	0.00242506	-0.00014203	-0.00080744	0.00074058	0.00276762	-0.00304667	0.00061979	-0.00070741	-0.00083607	0.00034625	-0.00070831	-0.00105755	-0.00293602	-0.00038426	0.00270511	-0.00415743	-0.00076437	-0.00091174	0.00193932	0.00013439	-0.00061392	-0.00129728	-0.00165674	0.00007935	-0.00127512	-0.00040461	-0.00144502	-0.00283472	0.00090804	0.00180683	0.00096983	-0.00164333	0.00007197	0.00223077	-0.00196844	-0.00061015	0.00056628	0.00201518	-0.00014289	-0.00152519	0.00326543	0.00061390	0.00193711	0.00025301	0.00010351	-0.00325274	0.00017286	0.00220240	-0.00216730	0.00255049	-0.00334454	0.00251176	-0.00107358	-0.00193370	-0.00054590	-0.00072310	-0.00030332	-0.00149818	-0.00013374	-0.00082824	-0.00087589	-0.00169082	-0.00122502	-0.00038576	-0.00060245	-0.00006708	-0.00018547	0.00090363	-0.00045758	-0.00376513	-0.00066599	-0.00070105	-0.00116804	0.00075541	-0.00125220	-0.00046021	0.00030881	0.00304997	0.00183887	-0.00151731	0.00112656	-0.00195449	-0.00089172	-0.00170119	0.00050075	0.00041606	-0.00148358	-0.00216764	-0.00146228	0.00026095	0.00063642	-0.00055272	-0.00188441	0.00089465	0.00038084	0.00068681	0.00120888	0.00048023	-0.00233795	-0.00238378	-0.00067576	0.00019803	-0.00035033	-0.00003958	-0.00191966	-0.00046540	-0.00092151	0.00017282	-0.00027798	-0.00023108	-0.00037038	0.00012748	0.00039804	-0.00009862	0.00171144	-0.00203075	-0.00052100	-0.00166411	-0.00015866	-0.00185930	-0.00128027	0.00136023	0.00037345	-0.00041706	-0.00219855	0.00229324	0.00038824	0.00059444	-0.00004966	0.00158775	0.00026653	0.00011325	0.00032262	0.00025226	0.00023282	-0.00032928	-0.00025260	-0.00032900	-0.00062126	-0.00032790	0.00067110	0.00053828	0.00028268	-0.00012858	-0.00020542	0.00012739	-0.00043641	0.00031396	0.00026468	-0.00018228	-0.00025152	-0.00043683	0.00010074	-0.00064719	0.00015825	0.00021168	-0.00039983	-0.00045764	-0.00007091	0.00057787	-0.00035841	0.00005455	0.00045314	0.00012561	-0.00012140	-0.00004314	0.00013448	-0.00015546	-0.00003820	-0.00025763	-0.00018953	0.00022719	-0.00022243	0.00025795	-0.00062247	-0.00008686	-0.00023903	-21.47483647
-1.0001	-21.47483647	-21.47483647	-21.47483647	-21.47483647	-21.47483647	-21.47483647	-21.47483647	-21.47483647	-21.47483647	-21.47483647	-21.47483647	-21.47483647	-21.47483647	-21.47483647	-21.47483647	-21.47483647	-21.47483647	-21.47483647	-21.47483647	-21.47483647	-21.47483647	-21.47483647	-21.47483647	-21.47483647	-21.47483647	-21.47483647	-21.47483647	-21.47483647	-21.47483647	-21.47483647	-21.47483647	-21.47483647	0.47692960	-21.47483647	0.12612118	0.11922419	0.05461535	-0.04843343	-0.07777182	-0.07165946	0.07019879	-0.00637937	0.00511500	0.02762520	0.06070581	0.00618335	0.01912393	0.02460216	0.01515941	0.02198522	0.01775497	0.01650165	0.02378908	0.01912621	0.02970678	0.02313451	0.02430812	0.02776747	0.02573956	0.02265293	0.02991131	0.03369240	0.02881604	0.02512384	0.02632903	0.02504449	0.02910993	0.02284704	0.02421827	0.02515371	0.02700195	0.01850993	0.02191011	0.01864921	0.02575341	0.01847478	0.01531045	0.01464733	0.01888891	0.02434270	0.03041861	0.04381956	0.02199829	0.00847348	0.03272878	0.01139564	0.01818753	0.01289124	0.01338263	0.02051951	0.02100067	0.02241866	0.03053055	0.01037907	0.02834308	0.02196438	0.02323424	0.02222472	0.02060288	0.02515115	0.02517583	0.02274064	0.01801728	0.01461426	0.00863709	0.00836447	0.00543378	-0.00872405	-0.01283124	-0.00784064	-0.01098439	-0.01595816	-0.00853947	-0.00527628	-0.01273424	-0.01715646	-0.02043334	-0.02992376	-0.02321028	-0.02934758	-0.03367768	-0.03596492	-0.03134577	-0.01853114	-0.00899769	-0.00993308	0.00404948	0.00685288	0.00384618	0.00449956	0.00413104	0.00649312	0.00610166	-0.00032897	0.00222604	-0.00169788	-0.00874994	-0.01359507	-0.00865859	-0.01180636	-0.01288675	-0.01315099	-0.00925121	-0.00997046	-0.00945530	-0.00767395	-0.00293468	-0.00227401	-0.00112454	0.00008764	-0.00083137	0.00070500	-0.00034489	0.00087140	-0.00058428	-0.00152544	0.00228277	0.00003020	0.00048408	-0.00033501	-0.00083439	0.00045263	-0.00028438	-0.00067710	0.00041268	-0.00119587	0.00014250	-0.00050923	-0.00053014	0.00037010	0.00061890	-0.00085698	0.00034165	0.00063336	-0.00075968	-0.00059463	0.00188659	-0.00016425	0.00040549	-0.00036781	-0.00070439	0.00060648	0.00123021	0.00134323	0.00111734	0.00040854	0.00077868	-0.00055754	0.00061691	-0.00101310	0.00116966	-0.00006165	-0.00120151	-0.00171230	-0.00006455	-0.00019811	0.00078714	0.00074331	0.00072259	-0.00127633	-0.00074345	0.00071169	-0.00003321	0.00064400	0.00073099	-0.00042617	0.00066817	0.00122275	0.00100794	0.00064732	0.00017097	0.00119059	-0.00064572	0.00210048	0.00004651	0.00000699	0.00110129	-0.00076033	-0.00053392	-0.00002304	0.00084930	-0.00133542	0.00013768	-0.00059337	0.00048211	-0.00008809	0.00020061	0.00161679	0.00041473	-0.00115597	-0.00044428	-0.00018470	-0.00040733	-0.00042914	0.00075097	-0.00095815	-0.00018792	0.00029054	-0.00031645	-0.00037593	0.00004131	-0.00085694	0.00062066	-0.00034624	-0.00015653	-0.00059358	0.00099020	0.00014180	-0.00035903	0.00003213	0.00014261	-0.00053170	0.00028501	-0.00026834	-0.00045777	0.00009022	0.00010662	-0.00066405	0.00030220	0.00043507	0.00077192	-0.00085614	-0.00023567	-0.00022211	-0.00021861	-0.00062341	-0.00029727	0.00037218	0.00048218	-0.00034039	0.00028516	0.00141106	-0.00019080	-0.00104883	0.00018129	0.00059719	-0.00007811	-0.00042592	0.00009086	0.00028435	-0.00105691	-0.00009099	0.00092655	0.00154591	0.00015987	-0.00035211	-0.00055978	-0.00069959	0.00075298	-0.00033859	0.00049614	-0.00041653	-0.00035106	-0.00110287	-0.00113937	0.00017380	-0.00039565	-0.00047608	-0.00082487	-0.00049820	-0.00116846	-0.00040874	-0.00113481	0.00098823	0.00056694	-0.00111210	0.00031702	0.00015698	-0.00101127	0.00089327	-0.00108882	0.00032852	0.00046302	0.00029214	0.00048982	-0.00179504	0.00014548	-0.00157018	-0.00029998	0.00011584	-0.00024503	0.00008372	0.00077310	0.00079190	0.00329025	-0.00078201	0.00001221	-0.00090105	0.00036811	-0.00056524	-0.00032647	-0.00120049	-0.00014754	0.00178376	0.00186705	0.00074475	0.00009513	0.00292614	0.00208008	-0.00225282	0.00012035	-0.00143218	-0.00039648	0.00139108	0.00131912	0.00240660	-0.00116384	-0.00015926	0.00411014	-0.00065419	-0.00038127	-0.00330878	0.00111846	0.00053342	-0.00004106	-0.00015205	0.00258003	0.00303679	0.00073871	-0.00125417	0.00214851	-0.00430036	0.00144543	0.00101842	0.00070974	-0.00170570	-0.00101843	0.00208723	0.00017102	0.00097297	-0.00009255	0.00213029	0.00024171	-0.00140636	-0.00006932	0.00157932	0.00087682	0.00059871	-0.00003003	-0.00342676	0.00019309	0.00082049	-0.00006480	0.00169960	-0.00264670	-0.00031482	0.00040101	-0.00087112	-0.00000222	-0.00049777	0.00045879	-0.00160803	0.00086874	-0.00047639	0.00052681	-0.00307500	0.00081583	0.00265720	-0.00156204	0.00230417	0.00035659	-0.00239351	-0.00047580	-0.00088453	-0.00124109	-0.00132648	0.00135915	0.00332504	0.00067909	-0.00102003	-0.00156665	0.00314896	0.00234787	-0.00080026	0.00257344	-0.00165516	0.00098806	-0.00169699	0.00003952	0.00283782	-0.00029655	-0.00123413	-0.00092541	-0.00049470	-0.00053727	-0.00060537	0.00014994	0.00005768	0.00067538	0.00004818	0.00096946	0.00160771	-0.00115824	0.00092449	0.00065454	0.00014534	0.00078272	0.00118027	-0.00069072	-0.00054296	0.00027952	0.00154898	0.00028691	0.00031742	0.00042508	0.00112750	0.00039522	0.00060094	-0.00047021	0.00010920	0.00112189	0.00001342	0.00096110	-0.00041578	0.00041309	0.00105005	0.00108030	0.00058602	0.00030198	0.00147005	0.00024669	0.00019982	0.00074375	0.00069709	0.00087469	0.00070501	0.00046398	0.00193167	0.00065435	-0.00009924	0.00034645	0.00017633	0.00078167	-0.00032581	0.00051099	0.00052318	0.00005156	0.00005470	0.00069185	0.00036513	0.00036887	0.00077732	0.00041231	-0.00063420	0.00029400	-0.00001657	0.00006585	0.00039194	0.00038223	0.00059123	0.00058185	-0.00032318	0.00031129	0.00080640	-0.00022285	0.00030650	0.00069664	0.00005503	0.00000505	0.00079841	0.00034087	0.00046430	-0.00017893	0.00016073	0.00036837	0.00049055	-0.00031448	0.00103571	0.00008709	0.00049856	-0.00004920	-21.47483647
-0.9501	-21.47483647	-21.47483647	-21.47483647	-21.47483647	-21.47483647	-21.47483647	-21.47483647	-21.47483647	-21.47483647	-21.47483647	-21.47483647	-21.47483647	-21.47483647	-21.47483647	-21.47483647	-21.47483647	-21.47483647	-21.47483647	-21.47483647	-21.47483647	-21.47483647	-21.47483647	-21.47483647	-21.47483647	-21.47483647	-21.47483647	-21.47483647	-21.47483647	-21.47483647	-21.47483647	-21.47483647	-21.47483647	-21.47483647	0.42250974	-0.07880059	0.25915067	0.13716440	-0.10503137	0.10066302	0.05634383	0.00222943	-0.10034080	-0.03025661	0.01966352	0.06044529	-0.00557323	0.02938227	0.00774160	0.00753383	0.02106480	0.02085022	0.02436477	0.02033226	0.01855089	0.03611429	0.02338700	0.02561700	0.02572916	0.03129395	0.02370786	0.02973434	0.03295855	0.02533048	0.02703624	0.02761285	0.02283952	0.03085453	0.02456077	0.02399050	0.02265861	0.02440424	0.01817111	0.02315674	0.02182977	0.02501033	0.01930180	0.01848955	0.01895550	0.02449418	0.01060477	0.01886066	0.03611615	0.01634057	0.01963803	0.02981886	0.00821050	0.02269870	0.01872911	0.02122504	0.01244834	0.03071317	0.02558856	0.02133923	0.00912967	0.02878019	0.02532659	0.02656919	0.01928895	0.02487445	0.02210532	0.02202865	0.02305712	0.02243534	0.01438619	0.01628562	0.01712243	0.02243408	0.01733478	0.01137791	0.01797138	0.01250719	0.00787540	0.01433164	0.01294745	0.00765906	0.00099083	0.00769956	0.00005540	-0.00117431	-0.00371202	-0.00968644	-0.00988853	-0.01636890	-0.01627484	-0.01960874	-0.03307407	-0.02382161	-0.02133318	-0.02250087	-0.01870632	-0.01448450	-0.00509798	-0.00185235	0.00044684	0.00417386	0.00695629	0.00474496	0.00110136	0.00015691	-0.00458165	-0.00869288	-0.01194329	-0.01224347	-0.01315777	-0.01549331	-0.01610783	-0.01168694	-0.00991268	-0.00738565	-0.00570249	-0.00400469	-0.00389684	-0.00249619	0.00030832	-0.00215179	-0.00183336	-0.00001628	-0.00054571	-0.00087828	-0.00132221	-0.00028974	0.00010606	-0.00168991	-0.00101554	-0.00030332	0.00036188	-0.00044005	0.00063973	0.00079781	-0.00159744	-0.00065641	-0.00109781	-0.00000938	-0.00083957	-0.00068108	-0.00089804	0.00002892	-0.00053338	-0.00043194	-0.00088231	-0.00101885	0.00056855	-0.00011104	0.00157071	-0.00146409	-0.00087097	-0.00095756	0.00022364	-0.00103646	-0.00091064	-0.00071363	-0.00088453	-0.00097451	-0.00080766	0.00047375	0.00035220	-0.00050868	-0.00007422	-0.00017009	-0.00146127	-0.00086214	-0.00098972	-0.00027707	0.00036626	-0.00102527	-0.00085542	-0.00047598	0.00036249	0.00039516	0.00005170	-0.00061146	-0.00033145	0.00112749	0.00136902	-0.00091119	-0.00012168	0.00091954	0.00070727	-0.00019510	-0.00132465	0.00068965	-0.00135045	-0.00097661	-0.00088585	-0.00014997	-0.00066747	0.00041479	0.00056758	0.00088729	-0.00072302	0.00044730	0.00059055	-0.00105185	-0.00127695	0.00040874	-0.00165266	-0.00052095	0.00048595	-0.00155942	-0.00133658	0.00012369	-0.00089822	0.00139237	-0.00070818	-0.00046143	-0.00083242	0.00059715	0.00077977	-0.00117135	0.00020104	0.00033534	-0.00116676	0.00022711	-0.00044847	-0.00044692	-0.00026467	-0.00041118	0.00011435	-0.00027232	-0.00024781	-0.00101087	-0.00175088	0.00163465	-0.00030576	-0.00127058	-0.00073205	0.00047521	-0.00010272	0.00017209	-0.00057717	-0.00000341	0.00072984	-0.00045727	-0.00135599	0.00042300	-0.00050605	0.00066789	-0.00021610	0.00141628	-0.00016274	-0.00102204	-0.00178742	0.00008511	-0.00047450	0.00011874	0.00043416	-0.00029987	-0.00081706	-0.00070906	-0.00019294	0.00072961	-0.00065301	0.00007113	-0.00023252	-0.00030556	-0.00016596	-0.00070948	0.00000739	-0.00092501	-0.00184848	-0.00186104	-0.00013788	0.00006093	-0.00047098	-0.00095505	0.00016016	-0.00017565	0.00003051	0.00011366	0.00112215	-0.00203582	-0.00102846	-0.00045468	0.00124517	-0.00042083	-0.00226020	0.00093911	0.00021570	0.00003184	-0.00133779	-0.00131546	0.00051294	-0.00059104	-0.00126113	0.00011574	0.00060896	-0.00138443	-0.00187932	-0.00185112	-0.00057470	-0.00009810	-0.00240017	0.00019681	0.00045536	0.00070191	-0.00182295	-0.00140446	0.00025250	0.00007550	-0.00283566	-0.00033428	-0.00073444	-0.00243595	-0.00128012	-0.00135283	-0.00011743	-0.00043221	-0.00228239	0.00309696	-0.00242305	-0.00174469	-0.00362435	0.00095157	0.00021802	-0.00185534	-0.00099958	-0.00160240	-0.00005914	0.00048529	-0.00107877	0.00030440	-0.00613763	0.00188914	0.00305315	-0.00000399	-0.00132576	-0.00089327	0.00328476	-0.00118696	0.00149933	-0.00011713	-0.00140556	-0.00289057	-0.00413951	0.00006354	-0.00020651	0.00107337	-0.00012679	-0.00141158	-0.00353814	-0.00086932	0.00109150	-0.00324758	-0.00074210	-0.00328922	0.00349609	0.00233079	-0.00232301	-0.00208603	0.00024347	0.00126794	-0.00011124	0.00003745	-0.00132093	-0.00036878	-0.00158937	0.00011326	-0.00070508	-0.00140453	0.00106082	-0.00143778	-0.00261819	-0.00202801	0.00104586	-0.00031008	0.00074911	-0.00130001	-0.00039689	-0.00143127	-0.00279540	-0.00029661	0.00002462	-0.00119078	-0.00024771	-0.00010501	-0.00028681	0.00108360	-0.00123371	0.00015002	-0.00000988	0.00024566	-0.00123110	0.00009642	-0.00094000	0.00002473	-0.00066365	0.00120228	0.00043033	0.00082264	0.00136146	0.00005537	0.00021088	0.00010930	-0.00046365	-0.00068627	0.00027486	-0.00096040	0.00100809	-0.00144546	0.00158474	0.00106302	-0.00004058	0.00066689	-0.00010402	-0.00023609	-0.00002283	0.00000963	0.00123370	0.00150519	0.00007594	0.00121334	-0.00288295	-0.00005301	-0.00194526	-0.00023258	-0.00071264	-0.00107296	-0.00072736	-0.00127184	0.00060474	-0.00042728	-0.00128669	0.00113774	0.00191868	0.00060036	0.00018832	0.00115766	0.00002592	-0.00015021	0.00048485	-0.00029565	-0.00092630	-0.00011865	0.00027455	-0.00003050	0.00022647	0.00037824	-0.00004200	0.00054408	0.00045610	0.00073614	0.00000049	0.00019790	-0.00051716	0.00004608	0.00045920	0.00004162	0.00025271	0.00034703	-0.00007714	-0.00019690	-0.00028580	0.00008722	0.00056662	-0.00008638	-0.00005890	0.00033334	-0.00001616	-0.00033316	0.00034720	0.00000336	0.00042089	0.00006669	-0.00011272	0.00022477	-0.00002902	-0.00013814	0.00029111	-0.00025418	0.00013250	-0.00009266	-21.47483647
-0.9001	-21.47483647	-21.47483647	-21.47483647	-21.47483647	-21.47483647	-21.47483647	-21.47483647	-21.47483647	-21.47483647	-21.47483647	-21.47483647	-21.47483647	-21.47483647	-21.47483647	-21.47483647	-21.47483647	-21.47483647	-21.47483647	-21.47483647	-21.47483647	-21.47483647	-21.47483647	-21.47483647	-21.47483647	-21.47483647	-21.47483647	-21.47483647	-21.47483647	-21.47483647	-21.47483647	-21.47483647	-21.47483647	0.29634497	0.81037918	0.02282774	-0.00596412	-0.01137002	0.05764797	0.01021949	-0.00644683	0.05854087	-0.10327395	0.03203661	0.02709943	0.02934019	0.02635400	0.03724155	0.02388845	0.00359094	0.02953761	0.02005182	0.01734646	0.02950539	0.01766018	0.03411094	0.02897167	0.02253246	0.02432696	0.02884187	0.02528159	0.02993436	0.03283975	0.02561279	0.02807515	0.02640022	0.02118012	0.02822990	0.02551246	0.02643619	0.02271334	0.02451566	0.01896997	0.02608827	0.01536332	0.02429472	0.02374302	0.02509575	0.02037878	0.03043477	0.01553818	0.02705724	0.04234153	0.02471715	0.02138178	0.04398006	0.01788693	0.02482352	0.01184647	0.01704378	0.01274936	0.02972081	0.02618400	0.02138963	0.01419831	0.02699898	0.02829964	0.02057963	0.01998871	0.01896535	0.02358737	0.02318471	0.02417840	0.02124957	0.01194059	0.01424509	0.01456537	0.02205400	0.01839301	0.01547546	0.01567234	0.01533393	0.00728886	0.01197247	0.01162577	0.00534552	0.00303237	0.00287679	-0.00271298	-0.00191862	-0.00345061	-0.00702955	-0.00437302	-0.00923472	-0.01193160	-0.02081141	-0.03013695	-0.03122504	-0.02954724	-0.03324261	-0.03840322	-0.03662383	-0.03132908	-0.02701848	-0.02131103	-0.01484081	-0.00936845	-0.00319713	-0.00211631	0.00466826	0.00417406	0.00154399	-0.00094424	-0.00184526	-0.00642167	-0.01110533	-0.01355379	-0.01475298	-0.01298291	-0.01228198	-0.01212650	-0.01113570	-0.00852918	-0.00910046	-0.00400005	-0.00401442	-0.00428580	-0.00166799	-0.00314316	-0.00158702	-0.00137249	-0.00007266	-0.00072407	0.00060262	0.00148506	-0.00075418	-0.00070121	0.00036107	-0.00023633	0.00176334	-0.00199625	-0.00115512	0.00083717	-0.00032322	0.00010334	-0.00081879	0.00074666	0.00014278	-0.00194034	0.00063903	-0.00080331	0.00013756	0.00054197	0.00087479	0.00115956	-0.00048543	-0.00000395	0.00048627	-0.00019987	-0.00038238	-0.00070682	0.00059487	0.00109755	-0.00055818	-0.00124183	-0.00008275	-0.00173623	0.00171358	-0.00042949	0.00037327	-0.00033528	0.00096413	-0.00005959	-0.00068327	-0.00026246	0.00157247	-0.00083218	-0.00033314	-0.00078337	0.00131778	-0.00063456	0.00001229	-0.00018740	0.00136629	0.00078600	-0.00005076	0.00000032	0.00037672	-0.00190635	0.00110127	0.00088176	0.00086005	-0.00161256	-0.00026572	-0.00037907	0.00086148	0.00115176	0.00009760	0.00055629	0.00077189	0.00044740	-0.00024032	-0.00027623	-0.00020038	-0.00000709	0.00079547	-0.00050183	-0.00043360	0.00126729	0.00003607	-0.00063009	-0.00013129	-0.00066872	0.00061414	-0.00031760	0.00075124	-0.00035866	0.00084366	-0.00027815	0.00043410	0.00022512	0.00122245	0.00065496	0.00066696	-0.00093779	0.00055762	0.00037035	0.00043992	-0.00030183	0.00026496	0.00070243	0.00076100	-0.00027544	0.00038449	0.00112300	-0.00078542	-0.00059441	0.00024821	0.00089001	0.00085795	-0.00017435	0.00102129	0.00078138	-0.00019419	-0.00028282	0.00034412	-0.00007501	-0.00011453	-0.00042332	0.00109325	0.00020963	0.00004505	-0.00004167	0.00145374	0.00054431	0.00006147	-0.00016494	0.00025322	-0.00045519	0.00088151	-0.00010310	0.00158994	-0.00048458	0.00025772	-0.00056919	-0.00115819	0.00162926	0.00015615	-0.00000240	-0.00021886	0.00066476	-0.00093763	-0.00107892	-0.00040598	0.00058103	0.00080960	0.00042700	0.00077089	0.00130392	-0.00057776	0.00079418	-0.00074029	0.00049581	0.00210803	0.00162886	-0.00077057	0.00028607	0.00020167	-0.00133762	0.00091755	-0.00092686	-0.00018941	-0.00023510	-0.00119465	0.00125283	0.00171411	0.00085170	-0.00049896	-0.00154579	0.00150626	-0.00002711	-0.00066190	-0.00016424	0.00010818	0.00145906	-0.00008240	-0.00103731	-0.00118529	0.00009096	-0.00017859	-0.00062239	0.00011568	-0.00082442	-0.00074207	-0.00072695	0.00086874	0.00168319	-0.00002846	-0.00106305	0.00209471	-0.00100447	-0.00018685	0.00000325	0.00306319	0.00278215	0.00103020	0.00215702	0.00032602	-0.00011245	-0.00102779	0.00013134	0.00089722	-0.00208694	0.00193276	0.00598437	0.00146198	0.00041432	0.00157849	0.00109499	0.00042760	0.00097769	0.00094622	0.00275101	0.00171838	-0.00093888	0.00006063	0.00328689	0.00345598	-0.00149878	0.00066214	-0.00280914	0.00033657	0.00112974	-0.00252230	0.00344774	-0.00258953	0.00238127	0.00135073	0.00191390	0.00306239	0.00132764	0.00041625	-0.00093146	0.00341136	0.00098316	-0.00043833	-0.00177398	0.00129381	0.00168368	0.00296074	0.00096860	0.00166021	-0.00033509	-0.00172893	0.00130054	0.00176312	0.00061718	0.00025766	0.00292977	0.00085736	-0.00022787	0.00005744	0.00262549	0.00214956	-0.00019544	0.00056078	0.00201660	0.00244558	-0.00025194	0.00009453	0.00115530	0.00047824	-0.00019803	0.00135723	0.00161320	0.00171112	0.00119327	0.00198147	0.00153672	0.00266705	0.00169322	0.00012198	0.00111017	0.00188137	-0.00021815	0.00092243	0.00117143	0.00111847	0.00025931	-0.00018334	0.00027980	0.00273059	0.00129136	0.00100401	0.00164427	0.00080464	0.00107920	0.00151456	0.00008128	0.00267454	-0.00099456	-0.00020600	0.00105247	0.00124361	-0.00007401	-0.00012305	0.00057622	0.00152916	-0.00115729	-0.00059527	0.00182078	0.00067602	0.00196151	0.00240857	0.00263953	0.00178658	0.00105171	0.00055446	0.00144734	0.00136849	-0.00047603	0.00051807	0.00135047	0.00119938	0.00090356	0.00053970	0.00102404	0.00065556	0.00073750	0.00093821	0.00084347	0.00127714	0.00140232	0.00091768	0.00008333	0.00030395	0.00076226	0.00063663	-0.00007000	0.00093658	0.00049465	0.00038760	0.00033566	0.00005560	0.00077821	-0.00010732	0.00050801	0.00087010	0.00015856	0.00022303	0.00093843	0.00049899	0.00047676	-0.00003107	0.00034152	0.00078491	0.00068308	0.00036277	0.00126582	0.00077179	0.00075766	-0.00002427	-21.47483647
-0.8501	-21.47483647	-21.47483647	-21.47483647	-21.47483647	-21.47483647	-21.47483647	-21.47483647	-21.47483647	-21.47483647	-21.47483647	-21.47483647	-21.47483647	-21.47483647	-21.47483647	-21.47483647	-21.47483647	-21.47483647	-21.47483647	-21.47483647	-21.47483647	-21.47483647	-21.47483647	-21.47483647	-21.47483647	-21.47483647	-21.47483647	-21.47483647	-21.47483647	-21.47483647	-21.47483647	-21.47483647	-21.47483647	-0.56819365	1.29578120	0.07877551	0.15469193	-0.03330708	0.12787079	-0.03929530	0.03701607	0.01261104	-0.02188637	0.04806993	0.01446178	0.03610857	0.00755701	0.03172113	0.01815517	0.01120488	0.02355214	0.02349262	0.01734553	0.01917871	0.03072920	0.03576026	0.02348321	0.02572955	0.02570084	0.02764749	0.02578416	0.02319977	0.03664838	0.02868192	0.02569486	0.02589933	0.02239386	0.03334443	0.02612333	0.02524681	0.02135962	0.02680701	0.01777011	0.01898097	0.01777057	0.02387892	0.02034041	0.02125655	0.01721056	0.02624979	0.02038518	0.03245450	0.02969000	0.02560431	0.01691913	0.02995972	0.00715738	0.01625171	0.01748197	0.01291671	0.01498046	0.02497449	0.02289156	0.01720858	0.01398522	0.02523082	0.02696164	0.02283838	0.01866288	0.02333242	0.02591352	0.01974873	0.02287240	0.02033761	0.01330267	0.01474638	0.01892530	0.01986469	0.01686309	0.01293856	0.01459250	0.01918088	0.00967465	0.00969886	0.01172126	0.00555430	0.00586431	0.00323980	0.00000435	-0.00044960	-0.00303157	-0.01115038	-0.00701089	-0.01020451	-0.01005387	-0.01359452	-0.02215797	-0.02242852	-0.02191358	-0.03078112	-0.03826563	-0.04145643	-0.03986223	-0.04205146	-0.04462260	-0.04205259	-0.03672681	-0.03654671	-0.02967719	-0.01948718	-0.01197314	-0.00979875	-0.00380829	0.00141946	0.00388284	0.00389483	0.00193988	-0.00002652	-0.00372488	-0.00643121	-0.00709411	-0.01133482	-0.01401700	-0.01433799	-0.00929891	-0.01245837	-0.01085507	-0.00727839	-0.00755315	-0.00455942	-0.00540815	-0.00276671	-0.00277137	-0.00228671	-0.00083555	-0.00025805	-0.00052948	0.00052344	-0.00006227	-0.00037465	-0.00243367	-0.00021601	-0.00112360	0.00066053	0.00100099	-0.00167989	0.00173312	0.00064789	0.00109835	-0.00009886	0.00111252	-0.00112290	0.00006122	0.00040297	0.00100781	0.00012534	0.00019854	-0.00083451	-0.00021499	-0.00105735	-0.00078035	0.00026304	-0.00083000	-0.00114821	-0.00024382	0.00059196	-0.00056119	0.00123355	-0.00065603	0.00200979	0.00000234	0.00058491	0.00058798	0.00052650	0.00028389	0.00042922	-0.00087237	0.00042641	-0.00104381	-0.00020451	0.00021424	-0.00123063	-0.00020302	0.00090009	0.00117798	-0.00110099	0.00031739	0.00079800	0.00019970	0.00056529	-0.00029258	0.00135843	-0.00041135	0.00033844	-0.00169058	0.00145892	0.00032920	0.00011540	0.00136606	0.00043925	-0.00083843	-0.00008819	0.00059327	-0.00064582	-0.00016188	0.00027975	0.00046905	0.00031813	0.00095985	-0.00012939	0.00024915	-0.00004255	-0.00049496	0.00090528	-0.00009265	-0.00024094	0.00022366	0.00039438	-0.00055111	-0.00106181	0.00027975	0.00079885	-0.00069289	0.00062187	-0.00008762	-0.00009991	0.00021716	-0.00011199	-0.00028084	0.00033667	0.00104875	0.00057340	0.00039280	0.00071993	0.00011369	-0.00034457	-0.00044570	0.00056503	0.00047069	0.00105017	-0.00038933	-0.00016654	0.00116607	0.00052590	-0.00073742	-0.00019827	-0.00003364	0.00029448	0.00106495	-0.00006415	-0.00020835	0.00037398	0.00027229	0.00061076	0.00070497	0.00014848	0.00033218	-0.00040758	0.00030232	0.00054754	0.00024367	0.00078241	-0.00045906	0.00036937	-0.00019542	-0.00106734	-0.00017881	-0.00009955	-0.00024696	-0.00012959	-0.00102166	-0.00002546	0.00019317	0.00067444	0.00173192	0.00019063	-0.00060538	-0.00056823	0.00017681	-0.00027557	0.00031864	-0.00137799	0.00131902	0.00102133	0.00079135	0.00004924	-0.00165458	0.00077658	-0.00078281	0.00005888	-0.00030396	0.00018555	-0.00005822	0.00069640	0.00030589	0.00094940	0.00160698	0.00099728	0.00030532	0.00112339	-0.00107468	-0.00031352	0.00262512	-0.00173966	0.00046062	0.00145770	0.00058947	-0.00187904	0.00146025	0.00219521	-0.00060129	0.00036527	0.00136959	0.00005898	0.00011567	0.00070959	0.00233092	-0.00176968	0.00050384	0.00451836	-0.00002007	-0.00108748	-0.00048477	0.00232793	0.00146439	-0.00008478	0.00270110	-0.00059369	-0.00213244	0.00074151	-0.00130370	0.00300132	-0.00131737	0.00136252	0.00169662	-0.00008575	-0.00181429	0.00131102	0.00428415	0.00094652	0.00182437	0.00137071	0.00486617	-0.00010488	-0.00141434	0.00064013	0.00168414	0.00173306	0.00094896	0.00150719	-0.00094414	0.00107447	0.00098744	-0.00201799	0.00045801	-0.00195167	0.00444644	0.00248251	-0.00044045	0.00092340	0.00156134	-0.00081546	-0.00138019	0.00143355	-0.00184990	0.00074913	0.00000215	0.00324280	0.00158985	-0.00016456	0.00275217	0.00110381	-0.00091634	-0.00038710	0.00090457	-0.00013336	0.00099124	0.00029710	-0.00063937	0.00185363	-0.00071928	-0.00042751	0.00381942	0.00143169	0.00103082	-0.00021597	0.00116916	0.00015893	-0.00170424	0.00286949	0.00150531	-0.00084801	-0.00071086	0.00011455	0.00005309	0.00075896	0.00133825	0.00110033	-0.00083931	0.00123218	-0.00019837	0.00070327	0.00112278	-0.00076129	0.00071885	0.00058452	0.00117232	-0.00018380	0.00152752	-0.00070152	0.00014851	0.00037892	0.00043756	0.00097601	0.00003061	0.00091192	0.00113868	0.00142773	0.00159106	0.00268285	-0.00051739	0.00069844	-0.00019848	-0.00100515	-0.00090529	-0.00083117	0.00011766	0.00115972	0.00032971	-0.00088214	0.00187926	-0.00113206	-0.00013098	-0.00024081	0.00122634	0.00036530	0.00091072	0.00013047	0.00090931	0.00097287	0.00113297	-0.00042395	0.00029929	0.00070523	0.00104126	0.00001236	0.00001538	0.00005325	-0.00001868	0.00056010	0.00058094	0.00069170	0.00067645	0.00053613	-0.00040697	0.00059190	-0.00009892	0.00010973	0.00002013	0.00082919	0.00051983	0.00045769	-0.00006318	0.00047720	0.00073367	-0.00055249	0.00039499	0.00075161	-0.00021996	0.00008760	0.00033062	-0.00006923	0.00065231	0.00040125	0.00015016	0.00041733	0.00028346	-0.00010004	0.00061408	0.00001614	0.00029164	-0.00005427	-21.47483647
-0.8001	-21.47483647	-21.47483647	-21.47483647	-21.47483647	-21.47483647	-21.47483647	-21.47483647	-21.47483647	-21.47483647	-21.47483647	-21.47483647	-21.47483647	-21.47483647	-21.47483647	-21.47483647	-21.47483647	-21.47483647	-21.47483647	-21.47483647	-21.47483647	-21.47483647	-21.47483647	-21.47483647	-21.47483647	-21.47483647	-21.47483647	-21.47483647	-21.47483647	-21.47483647	-21.47483647	-21.47483647	-21.47483647	-0.03142679	-21.47483647	0.09766418	-0.06883636	-0.06844062	-0.00844273	0.02081844	-0.00658654	-0.00481127	-0.08320830	0.06711947	0.02828762	0.01576219	0.03355339	0.02962461	0.02184266	0.01882370	0.02831677	0.02722060	0.01936560	0.02702907	0.02793224	0.02906356	0.02702826	0.02347284	0.02999556	0.02492859	0.02529294	0.02912187	0.03394772	0.02941079	0.02769878	0.02768005	0.02627373	0.03166758	0.02508913	0.02518723	0.02302930	0.02960650	0.02068348	0.02454549	0.01948301	0.02508837	0.02179001	0.02299315	0.01640857	0.02378832	0.02095601	0.03284013	0.03211986	0.03212550	0.01010079	0.03339315	0.00941115	0.02010788	0.02284573	0.01778614	0.00964506	0.02879788	0.02019432	0.02677344	0.01640838	0.02617848	0.02995117	0.02649104	0.02653009	0.02545596	0.02528814	0.02370786	0.02503999	0.01939502	0.01324676	0.01587505	0.01797865	0.02299005	0.01569979	0.01087338	0.01686014	0.01659633	0.01268187	0.01303435	0.01534195	0.00794193	0.00283259	0.00150581	-0.00226821	-0.00170826	-0.00164875	-0.00553226	-0.00404162	-0.00900948	-0.00981491	-0.01429382	-0.02318854	-0.02157512	-0.02065824	-0.02650609	-0.03071455	-0.03465960	-0.03439440	-0.03812695	-0.03975359	-0.03924144	-0.04549511	-0.04708719	-0.04886670	-0.04137311	-0.03885299	-0.03553609	-0.02812538	-0.01933104	-0.01340329	-0.00806456	-0.00157110	0.00413766	0.00743608	0.00608549	0.00544551	0.00324484	-0.00080488	-0.00522962	-0.00870119	-0.01069035	-0.01235644	-0.01180912	-0.01382169	-0.00964372	-0.01268552	-0.00879928	-0.00900859	-0.00711755	-0.00431699	-0.00390299	-0.00220610	-0.00085388	-0.00077092	0.00039875	-0.00036518	-0.00135546	-0.00012138	-0.00012664	0.00041171	-0.00103209	0.00002813	0.00072732	0.00039851	0.00043407	-0.00038296	-0.00008466	0.00014054	0.00175968	0.00252364	0.00084326	-0.00031971	0.00114754	0.00045160	-0.00142578	-0.00066858	0.00121868	0.00097339	-0.00005461	-0.00053620	0.00054132	-0.00024714	0.00107328	0.00106038	0.00027406	-0.00019508	0.00071366	-0.00064920	0.00014728	0.00027261	0.00054994	0.00029208	0.00007377	-0.00010119	0.00119695	0.00174196	-0.00034418	0.00019203	0.00084440	0.00179939	-0.00130804	0.00043457	0.00077973	-0.00111220	-0.00022349	0.00078772	0.00144916	-0.00072932	-0.00103305	0.00011308	-0.00046379	0.00080946	0.00024054	0.00179900	0.00123844	-0.00068438	0.00005152	0.00026136	-0.00120944	0.00000469	0.00099976	0.00020499	-0.00032970	0.00084373	-0.00024726	-0.00007462	0.00057366	-0.00068311	0.00095019	0.00046800	0.00082381	-0.00118744	-0.00008483	0.00011163	-0.00012077	0.00065067	0.00063941	0.00072264	-0.00019827	0.00017075	-0.00031577	0.00098553	0.00067124	-0.00059953	-0.00035259	0.00041016	-0.00001816	0.00037153	0.00117716	0.00065827	-0.00067483	-0.00041279	0.00036828	0.00061768	0.00066105	0.00064157	0.00075314	0.00110269	-0.00024100	-0.00116000	0.00052756	0.00085832	-0.00060168	0.00001664	0.00101429	-0.00032706	0.00027841	0.00000990	0.00071080	0.00055304	-0.00020555	0.00010922	0.00039705	0.00035117	0.00027581	0.00027588	0.00128448	-0.00009706	-0.00037214	-0.00010299	-0.00007390	0.00010624	0.00085744	0.00008240	-0.00004944	-0.00147816	-0.00119020	0.00022560	-0.00063726	0.00073456	0.00133277	0.00065058	0.00002216	0.00000604	0.00011483	0.00080296	0.00024899	0.00059729	0.00120588	0.00016636	-0.00051593	-0.00072203	0.00173978	-0.00037917	-0.00007711	0.00057166	-0.00016708	-0.00142451	-0.00021718	0.00033572	0.00063195	-0.00003098	0.00013768	-0.00137833	0.00042939	-0.00135824	-0.00027538	-0.00021242	-0.00012984	0.00062112	0.00176492	0.00175222	-0.00051670	0.00142021	0.00032962	0.00086966	0.00118189	-0.00126980	-0.00128673	-0.00023087	0.00023769	0.00205923	-0.00019237	-0.00051622	0.00419475	0.00083306	-0.00019560	-0.00224070	0.00004804	0.00266882	0.00113420	0.00235859	0.00056228	0.00174184	0.00071810	-0.00054019	0.00194274	-0.00101853	0.00195332	0.00464212	0.00162345	-0.00189504	0.00226745	0.00133964	0.00046087	0.00062837	-0.00116562	0.00125700	0.00013925	-0.00476156	0.00109758	0.00147540	0.00122791	0.00101702	-0.00306683	-0.00266074	0.00048351	0.00399662	0.00227375	0.00152159	-0.00136256	0.00118504	0.00295254	-0.00096689	-0.00066749	-0.00007276	0.00318512	-0.00045143	0.00160237	-0.00018115	0.00010832	-0.00117775	0.00112574	0.00244344	0.00194559	0.00107961	-0.00029818	0.00052520	-0.00088548	0.00087991	-0.00099177	0.00032378	0.00088790	0.00086868	-0.00070970	-0.00054032	-0.00070216	0.00221730	0.00015263	0.00000962	0.00058984	0.00202276	0.00038037	-0.00287695	0.00131890	-0.00110266	-0.00158784	-0.00030695	0.00036586	0.00090135	-0.00123974	0.00032470	0.00082096	-0.00024017	0.00077542	-0.00028818	0.00234210	-0.00027523	-0.00066112	-0.00081231	0.00013456	0.00011897	0.00007111	0.00121962	-0.00079879	0.00106300	0.00001655	-0.00057158	0.00040975	0.00147808	-0.00087029	0.00084603	0.00122090	0.00062850	0.00189341	0.00192949	-0.00082108	-0.00062643	-0.00101850	-0.00042897	-0.00074448	0.00060441	0.00243517	-0.00051753	-0.00167673	0.00157143	0.00007500	0.00046236	0.00178393	0.00137218	0.00059790	-0.00005265	0.00140650	0.00161622	0.00111959	0.00122339	-0.00013342	0.00011190	0.00092990	-0.00044637	0.00045388	0.00068288	0.00047404	-0.00034748	0.00049603	0.00019759	0.00057701	0.00083043	0.00035544	-0.00010402	-0.00004896	-0.00010605	0.00050554	-0.00014338	0.00031774	0.00023163	-0.00010837	-0.00009673	0.00042891	0.00094585	-0.00030683	0.00000300	0.00036827	0.00044212	0.00010564	0.00039147	0.00047825	0.00044558	0.00048765	0.00030825	0.00020406	0.00014582	-0.00018844	0.00060619	-0.00003431	0.00013558	-0.00008909	-21.47483647
-0.7501	-21.47483647	-21.47483647	-21.47483647	-21.47483647	-21.47483647	-21.47483647	-21.47483647	-21.47483647	-21.47483647	-21.47483647	-21.47483647	-21.47483647	-21.47483647	-21.47483647	-21.47483647	-21.47483647	-21.47483647	-21.47483647	-21.47483647	-21.47483647	-21.47483647	-21.47483647	-21.47483647	-21.47483647	-21.47483647	-21.47483647	-21.47483647	-21.47483647	-21.47483647	-21.47483647	-21.47483647	-21.47483647	-21.47483647	-0.87177067	0.14133491	0.08243336	-0.03941907	0.01400750	-0.05675902	-0.00874181	0.00666300	-0.07088669	0.02386251	0.00255914	0.05122907	0.03142093	0.04956689	0.02341292	0.01627727	0.02638642	0.02846778	0.02779589	0.02244161	0.02834970	0.03996912	0.02464618	0.02748602	0.02727334	0.03030056	0.03072286	0.03125114	0.03861528	0.03055931	0.02971212	0.02991325	0.02384163	0.03063302	0.02632437	0.02624430	0.02322040	0.02912614	0.01779217	0.02399931	0.01659508	0.02485940	0.02322765	0.02371831	0.01861830	0.03275943	0.02422658	0.03892120	0.04963957	0.03332753	0.02110437	0.03752904	0.01617705	0.02378191	0.02252306	0.01512564	0.01611868	0.02830733	0.02538469	0.02255551	0.01844547	0.02815723	0.03159597	0.02598117	0.02431909	0.02462586	0.02058937	0.02259937	0.02212998	0.01932647	0.01421380	0.01314625	0.01606233	0.02221893	0.01784375	0.01102289	0.01727839	0.01271939	0.01172745	0.01163982	0.01448464	0.00680409	0.00439208	0.00394054	-0.00150428	0.00234435	-0.00253485	-0.00264740	-0.00571731	-0.00790887	-0.00913257	-0.01575611	-0.02390781	-0.02234865	-0.02083932	-0.02826751	-0.03259383	-0.03385590	-0.03301182	-0.03340832	-0.03748158	-0.03656883	-0.03756150	-0.04285499	-0.04752165	-0.04690643	-0.04817495	-0.04793083	-0.04770608	-0.04571132	-0.04198744	-0.03812703	-0.03151682	-0.02302454	-0.01548556	-0.00966699	-0.00405239	-0.00019287	0.00086830	0.00128607	0.00115367	-0.00075935	-0.00305265	-0.00636243	-0.01128941	-0.00935413	-0.01429174	-0.01267051	-0.01352332	-0.01311462	-0.01076102	-0.00991771	-0.00909350	-0.00696061	-0.00636345	-0.00213993	-0.00238355	-0.00352054	0.00010050	-0.00073172	-0.00038222	-0.00103180	0.00157179	0.00205954	0.00059079	-0.00023555	0.00006352	0.00068198	0.00101007	0.00191107	0.00194847	0.00219117	-0.00045505	0.00118006	0.00043943	-0.00034930	-0.00110993	0.00090805	0.00069084	-0.00012380	0.00001287	0.00084895	0.00097267	0.00095016	0.00095614	0.00065194	0.00031988	0.00023957	-0.00017161	0.00157478	0.00142888	0.00076260	0.00088249	0.00034971	0.00071523	0.00117946	0.00169030	0.00030701	0.00024752	0.00245187	0.00091679	0.00019485	0.00109701	0.00049386	-0.00088799	-0.00009702	0.00124806	0.00206086	-0.00087997	0.00047617	0.00018103	0.00063780	0.00074429	0.00053658	0.00153039	0.00161916	0.00026693	0.00038595	0.00023823	-0.00045159	-0.00017452	0.00062106	0.00084210	0.00096273	0.00014290	-0.00075333	-0.00025075	0.00012386	-0.00049808	0.00127089	0.00011935	-0.00021934	-0.00107406	0.00146286	0.00025052	0.00028559	0.00079899	0.00031703	-0.00008461	-0.00021041	0.00066642	0.00015536	0.00004876	0.00058706	-0.00015085	0.00061033	0.00042904	0.00096975	0.00014098	0.00042102	0.00134991	0.00023394	-0.00057149	0.00020809	0.00163859	0.00068794	-0.00044295	-0.00050367	0.00159235	0.00057573	-0.00073067	0.00051692	0.00106473	-0.00002433	-0.00049019	0.00081820	-0.00031670	-0.00011212	0.00025074	0.00047789	0.00109986	-0.00015544	0.00018259	-0.00082674	0.00040908	0.00030978	0.00036271	0.00106015	-0.00033496	-0.00007942	-0.00048131	0.00001594	0.00065358	0.00007947	0.00146434	0.00002084	-0.00013645	0.00003178	0.00014674	0.00061425	0.00096080	0.00181540	0.00114760	0.00002737	0.00063095	0.00103702	0.00109961	0.00000671	0.00029172	0.00067446	0.00097469	0.00085518	0.00038911	0.00151032	-0.00030434	0.00041975	0.00143130	0.00108713	-0.00014006	-0.00020099	0.00118291	0.00137977	0.00209461	-0.00049682	0.00125380	0.00175631	0.00046100	0.00109672	-0.00075200	-0.00067790	0.00161670	0.00090398	0.00265255	-0.00113006	0.00217489	0.00331815	-0.00115032	0.00222101	0.00213726	0.00049401	0.00150770	-0.00018149	0.00200128	-0.00031089	-0.00087406	0.00322833	-0.00181671	0.00100110	-0.00292311	0.00373534	0.00282112	0.00305215	-0.00025291	0.00014014	0.00145841	-0.00087191	-0.00206117	0.00090216	-0.00291891	0.00240954	0.00502863	0.00036831	0.00042759	0.00224389	0.00211516	-0.00028470	0.00072646	0.00199011	0.00395616	0.00238866	-0.00014891	0.00069281	0.00157490	0.00069314	0.00119413	-0.00058115	-0.00139371	0.00237425	0.00156744	-0.00060343	0.00298587	-0.00066531	0.00419171	0.00009678	0.00160876	0.00447411	0.00175529	0.00161631	-0.00149238	0.00000227	-0.00090140	-0.00070795	-0.00097821	0.00177894	0.00248024	0.00051423	0.00399758	0.00192244	0.00060968	-0.00040543	0.00017391	0.00043166	0.00202669	0.00186314	0.00298437	0.00017513	-0.00045322	-0.00006389	0.00323709	0.00223557	0.00173397	0.00234237	0.00143740	0.00055134	-0.00148320	0.00211877	0.00057254	0.00003262	-0.00124837	0.00106520	0.00115974	0.00070342	-0.00022807	-0.00003356	0.00103992	0.00204364	0.00188025	-0.00002794	0.00122443	0.00056584	0.00109899	0.00107373	0.00225324	0.00026905	0.00013368	-0.00085406	0.00042285	0.00085278	0.00225259	-0.00085149	0.00170891	0.00104343	0.00102291	-0.00008471	0.00197555	0.00322419	0.00091263	0.00100511	-0.00075253	0.00036478	0.00009180	-0.00110450	0.00037365	0.00139449	-0.00018697	0.00174636	0.00167132	0.00043035	0.00119928	0.00248285	0.00182365	0.00180869	0.00131039	0.00124195	0.00177114	0.00111944	0.00040583	0.00007042	0.00045054	0.00098922	0.00094615	0.00089819	0.00081702	0.00058698	0.00040684	0.00114416	0.00032500	0.00098025	0.00053437	0.00041836	0.00034617	0.00048563	0.00056015	0.00034908	0.00066468	0.00061832	0.00063184	0.00052377	0.00003149	0.00072633	0.00062221	0.00021062	0.00042889	0.00059013	-0.00028073	-0.00006221	0.00065888	0.00078239	0.00045091	0.00054076	0.00074270	0.00049039	0.00028264	0.00002316	0.00018883	0.00027890	0.00054623	0.00018136	-21.47483647
-0.7001	-21.47483647	-21.47483647	-21.47483647	-21.47483647	-21.47483647	-21.47483647	-21.47483647	-21.47483647	-21.47483647	-21.47483647	-21.47483647	-21.47483647	-21.47483647	-21.47483647	-21.47483647	-21.47483647	-21.47483647	-21.47483647	-21.47483647	-21.47483647	-21.47483647	-21.47483647	-21.47483647	-21.47483647	-21.47483647	-21.47483647	-21.47483647	-21.47483647	-21.47483647	-21.47483647	-21.47483647	-21.47483647	0.50205877	-1.14505839	-0.05208861	0.21858730	0.02899825	-0.08081462	-0.10227761	0.04175502	0.03724428	-0.01286853	0.00092327	0.04905206	0.07012851	0.00691799	0.04944626	0.02986339	0.02094125	0.03396895	0.03631523	0.02724047	0.02363806	0.01996465	0.03188930	0.02623321	0.02333396	0.02826363	0.02610190	0.02322279	0.03182376	0.03475883	0.03131647	0.02334541	0.02616968	0.02272499	0.03184174	0.02493614	0.02414141	0.02444412	0.02572697	0.01592102	0.02100467	0.01833936	0.02517918	0.01652670	0.01934761	0.01288531	0.02390543	0.03239859	0.02487689	0.04741741	0.02121701	0.00865596	0.02658747	0.02042957	0.03078167	0.00985443	0.01904903	0.01569714	0.02752320	0.02097446	0.02445559	0.01562626	0.02852588	0.02872693	0.02426534	0.01550527	0.02449450	0.02114057	0.02344966	0.01965132	0.01942623	0.01055606	0.01272545	0.01972684	0.01989501	0.01891135	0.01401166	0.01759226	0.01758822	0.01011665	0.01587445	0.01095906	0.00919741	0.00532691	0.00497773	-0.00019371	0.00026952	-0.00153217	-0.00643673	-0.00536479	-0.00249638	-0.01088517	-0.01344995	-0.02649518	-0.01945320	-0.02363708	-0.02865584	-0.03277967	-0.03583649	-0.03823106	-0.03608936	-0.03491214	-0.03578682	-0.03651242	-0.04031660	-0.04348838	-0.04053980	-0.04174111	-0.04405299	-0.04723512	-0.04697436	-0.04905964	-0.05220773	-0.05346206	-0.05081135	-0.04906233	-0.04354265	-0.03893207	-0.03532072	-0.03066095	-0.02285379	-0.01576521	-0.01257927	-0.00847285	-0.00241197	-0.00310954	-0.00153065	-0.00368345	-0.00305821	-0.00434392	-0.00814124	-0.00837011	-0.01215676	-0.01380892	-0.01351109	-0.01231014	-0.00933927	-0.01125537	-0.00773459	-0.00833388	-0.00534217	-0.00385479	-0.00317430	-0.00277455	-0.00024123	-0.00156746	-0.00086094	-0.00141407	0.00013225	-0.00024653	0.00094350	-0.00013322	0.00165663	-0.00096418	0.00040832	-0.00061065	-0.00140890	0.00016350	-0.00178629	-0.00027062	-0.00008505	-0.00112023	0.00021070	-0.00050728	-0.00090003	-0.00012715	0.00024755	-0.00035234	0.00017335	0.00045685	-0.00046872	0.00003105	-0.00039035	0.00015996	0.00022657	0.00130520	-0.00036229	0.00033126	-0.00042463	0.00025991	0.00087509	0.00125307	-0.00038662	0.00128157	0.00140210	-0.00054641	-0.00029300	-0.00098154	0.00148727	-0.00129658	-0.00063623	-0.00083790	0.00006855	0.00084679	-0.00012877	0.00116161	0.00091963	-0.00043654	-0.00095256	-0.00002666	-0.00085768	-0.00153903	0.00050262	-0.00088459	-0.00049167	0.00053597	-0.00044384	-0.00093370	0.00009236	-0.00087692	0.00078373	-0.00115923	0.00104899	-0.00068515	0.00045890	-0.00044039	0.00049300	0.00021382	0.00049683	-0.00004047	0.00033648	-0.00034393	-0.00057659	0.00007122	0.00034588	-0.00051495	0.00025665	0.00030237	0.00054354	-0.00015665	-0.00022150	-0.00041638	-0.00011559	-0.00167935	-0.00011120	0.00030768	0.00003993	-0.00074873	-0.00046445	0.00140705	0.00007507	-0.00043126	-0.00037408	-0.00023610	-0.00033177	-0.00098367	0.00035106	-0.00033359	-0.00087870	-0.00048594	0.00072888	0.00026191	-0.00104204	-0.00074103	-0.00122585	0.00045204	-0.00017663	-0.00013513	0.00065214	-0.00120558	0.00039108	-0.00135399	-0.00096583	0.00044933	-0.00078709	0.00015872	-0.00070276	-0.00128504	-0.00094913	-0.00011271	-0.00050754	0.00028531	0.00052851	-0.00039023	-0.00024794	-0.00029022	-0.00079266	0.00084513	-0.00110315	0.00126084	-0.00101684	0.00052035	-0.00075765	-0.00292640	0.00025088	-0.00082006	0.00048028	-0.00092760	-0.00016334	0.00002026	0.00104510	0.00079105	0.00206184	-0.00099735	-0.00156683	-0.00157531	0.00133300	0.00010309	-0.00058152	0.00208910	-0.00090104	0.00143432	0.00108392	-0.00009070	-0.00125915	0.00084761	0.00094973	-0.00189374	-0.00152923	-0.00061977	-0.00093206	0.00113989	0.00235143	0.00167936	-0.00329057	0.00171070	0.00354697	-0.00108214	-0.00186166	0.00080304	0.00444131	0.00012582	0.00007465	-0.00215266	0.00334984	-0.00008856	0.00026402	0.00018401	0.00226134	-0.00228910	0.00208972	0.00065516	0.00005950	-0.00171328	-0.00041097	0.00529798	0.00091169	0.00323057	0.00115380	0.00166560	0.00248631	-0.00031786	0.00093770	0.00143118	0.00145888	0.00007741	-0.00074328	-0.00481396	0.00016360	0.00043921	-0.00171304	0.00209606	-0.00231071	-0.00003930	0.00137318	-0.00125672	0.00126173	-0.00119360	-0.00056172	-0.00084069	0.00110000	-0.00285701	0.00029038	-0.00148650	0.00004848	0.00155377	0.00040132	0.00210440	0.00094011	0.00033917	-0.00016565	0.00024270	-0.00026667	0.00065679	-0.00116812	0.00122907	-0.00073811	-0.00133921	0.00022404	0.00106540	0.00124091	-0.00159717	-0.00028845	-0.00143168	-0.00175615	-0.00175943	0.00179475	-0.00102870	-0.00040280	-0.00176314	0.00017816	0.00057234	-0.00013631	-0.00004407	0.00059860	-0.00084264	0.00115508	0.00063053	0.00089097	0.00171058	-0.00043640	-0.00006757	-0.00024263	0.00089415	0.00040655	0.00051405	-0.00215498	0.00131771	-0.00021634	0.00071478	-0.00111758	0.00056908	-0.00094437	-0.00014856	-0.00032064	-0.00037583	0.00167482	-0.00114743	-0.00005538	-0.00000146	0.00142379	-0.00259648	-0.00197896	0.00110753	0.00085406	-0.00043397	-0.00023860	0.00096911	0.00113751	-0.00012494	0.00110817	0.00228771	0.00168775	0.00056623	0.00074387	0.00154279	0.00116728	0.00009573	-0.00012003	0.00079221	0.00006318	0.00019185	-0.00001941	0.00000954	0.00003112	0.00043220	0.00011700	0.00053609	0.00049114	0.00039827	0.00050406	0.00034219	0.00056740	-0.00026952	0.00043095	-0.00009861	0.00039804	0.00027762	0.00033233	-0.00010513	0.00072766	0.00061146	-0.00022819	0.00012347	0.00047558	0.00036944	-0.00040348	0.00031470	0.00044078	0.00046677	0.00021887	0.00004251	0.00008771	0.00010489	-0.00021484	0.00081152	0.00020892	0.00016317	0.00012314	-21.47483647
-0.6501	-21.47483647	-21.47483647	-21.47483647	-21.47483647	-21.47483647	-21.47483647	-21.47483647	-21.47483647	-21.47483647	-21.47483647	-21.47483647	-21.47483647	-21.47483647	-21.47483647	-21.47483647	-21.47483647	-21.47483647	-21.47483647	-21.47483647	-21.47483647	-21.47483647	-21.47483647	-21.47483647	-21.47483647	-21.47483647	-21.47483647	-21.47483647	-21.47483647	-21.47483647	-21.47483647	-21.47483647	-21.47483647	-0.07265902	-0.02833008	0.12526552	-0.06184382	-0.04346967	-0.07414820	-0.08993818	-0.02514435	0.06683854	-0.10377757	0.06288954	0.02455083	-0.00522019	0.03433344	0.04380571	0.02885880	0.03112245	0.02230934	0.02547020	0.03466437	0.01800153	0.02395708	0.02790563	0.03029719	0.02226232	0.02874897	0.02520578	0.02966732	0.02822916	0.03247972	0.02715251	0.02848212	0.02890207	0.02345125	0.02952521	0.02797017	0.02539196	0.02269185	0.02649689	0.01671863	0.02621499	0.01696481	0.02078431	0.01224735	0.02104056	0.01903376	0.02583099	0.02748521	0.01764583	0.03990098	0.01535187	0.01398266	0.02827301	0.01240334	0.02830259	0.01279414	0.01883630	0.01410880	0.02967171	0.03171893	0.02199994	0.01006850	0.02488842	0.02578470	0.02692183	0.02079430	0.02361479	0.02382229	0.02442849	0.02388086	0.02278226	0.01299021	0.01461456	0.01490337	0.02314598	0.01639829	0.01523155	0.02013299	0.01802065	0.00863420	0.01958972	0.01815925	0.00885312	0.00420893	0.00417700	-0.00078906	0.00363320	-0.00025711	-0.00279298	-0.00467574	-0.00543343	-0.00727806	-0.00844148	-0.01947711	-0.01672531	-0.01999093	-0.02462535	-0.03234402	-0.03232515	-0.03344118	-0.03456164	-0.03479339	-0.03513321	-0.03730167	-0.04033342	-0.04355083	-0.03928559	-0.03997046	-0.04290500	-0.04118116	-0.04291462	-0.04300162	-0.04803890	-0.05071889	-0.05088866	-0.05068762	-0.05378572	-0.05364622	-0.05361925	-0.05421837	-0.05173388	-0.04457524	-0.03986411	-0.03370748	-0.02512210	-0.01958928	-0.01077256	-0.00736335	-0.00153765	0.00333791	0.00230491	0.00250378	0.00142588	-0.00187743	-0.00810774	-0.01143348	-0.01114225	-0.01270020	-0.01205694	-0.01276305	-0.01209146	-0.01006953	-0.01117064	-0.00841831	-0.00750658	-0.00547229	-0.00568873	-0.00415612	-0.00273239	-0.00141725	-0.00068045	0.00061593	-0.00125704	0.00052007	-0.00121008	-0.00060122	-0.00037299	-0.00151637	-0.00045933	0.00050476	-0.00085579	-0.00157157	-0.00027387	-0.00048198	-0.00008614	0.00010840	0.00047715	-0.00083899	0.00011575	-0.00094568	-0.00052598	0.00027136	0.00091037	-0.00027273	0.00009932	0.00015363	0.00034789	0.00010527	-0.00168045	0.00083217	0.00075156	0.00133465	-0.00029691	-0.00010373	-0.00007361	-0.00159719	0.00000495	0.00044273	0.00141267	-0.00078897	-0.00026233	-0.00037928	-0.00054795	0.00063974	-0.00017797	0.00051705	0.00002412	-0.00017813	-0.00107830	0.00049438	-0.00153424	-0.00155161	0.00078446	-0.00048383	-0.00052717	-0.00019098	-0.00016556	-0.00019783	-0.00014954	0.00036901	0.00026522	-0.00033923	-0.00054727	-0.00036445	-0.00057207	-0.00065315	-0.00021933	0.00008625	0.00013404	-0.00095870	-0.00032599	-0.00034767	-0.00082511	-0.00026393	-0.00049338	-0.00054435	0.00005684	0.00113099	0.00041562	0.00005077	-0.00033815	0.00059985	-0.00071486	-0.00077239	0.00036409	0.00084421	-0.00011482	-0.00072032	-0.00004088	0.00081540	-0.00084672	-0.00103756	0.00004930	0.00005721	-0.00022358	-0.00031916	-0.00032658	-0.00128649	0.00014141	-0.00070657	0.00076608	-0.00029270	0.00022354	-0.00013802	-0.00081199	-0.00071605	-0.00007561	-0.00050717	0.00050075	-0.00117280	-0.00105963	-0.00080866	-0.00079104	-0.00101439	-0.00092495	0.00140879	0.00042827	-0.00105461	-0.00217113	-0.00057487	-0.00100890	0.00098785	0.00025390	-0.00014688	-0.00065599	0.00059141	-0.00139936	0.00122715	-0.00120463	0.00094533	-0.00088574	-0.00044190	-0.00232817	-0.00212732	-0.00137707	-0.00032348	-0.00095547	-0.00299966	-0.00106991	0.00049847	-0.00080036	0.00077804	-0.00022253	-0.00033102	-0.00110070	-0.00084098	-0.00123635	-0.00013216	-0.00281793	0.00030070	-0.00178722	-0.00063764	0.00142824	0.00140568	-0.00284999	0.00076845	0.00048162	-0.00248684	-0.00177906	-0.00331815	-0.00289069	-0.00360785	-0.00160799	0.00370517	-0.00157519	-0.00197583	0.00046496	-0.00166116	-0.00061174	-0.00305418	0.00017297	0.00115237	-0.00082721	-0.00038319	-0.00233683	-0.00152052	-0.00259092	-0.00131138	0.00451532	-0.00371560	0.00061343	0.00050247	0.00107456	-0.00450995	0.00206535	-0.00004076	0.00104382	-0.00206868	0.00124556	0.00193604	-0.00295920	-0.00325555	0.00142675	0.00141137	-0.00097148	0.00016976	-0.00440421	-0.00338846	-0.00038062	-0.00040576	-0.00074141	0.00169974	-0.00477010	0.00253131	0.00129206	-0.00317777	-0.00039824	-0.00165295	0.00181024	-0.00010422	-0.00068650	-0.00240297	-0.00123793	-0.00459745	0.00024190	0.00265779	-0.00119559	0.00198365	-0.00109078	-0.00183708	-0.00204954	0.00033058	-0.00329230	0.00058101	-0.00016992	0.00004920	-0.00139436	-0.00106023	-0.00046162	-0.00172105	0.00037598	-0.00227206	-0.00041117	-0.00067132	0.00020105	-0.00211103	-0.00021179	0.00101612	-0.00157326	-0.00305987	-0.00130834	-0.00078505	-0.00013511	-0.00160323	-0.00145125	-0.00161100	0.00037779	-0.00121577	0.00081797	0.00107028	-0.00060850	0.00017025	-0.00149705	0.00013628	0.00039619	-0.00134365	-0.00156609	-0.00142109	-0.00117201	-0.00022621	-0.00015099	-0.00021118	-0.00013809	-0.00004837	0.00057610	-0.00170465	0.00177260	-0.00172388	-0.00000227	-0.00178675	-0.00162211	-0.00083686	-0.00209954	-0.00254991	0.00071971	-0.00039389	-0.00050829	0.00178461	-0.00099575	0.00098095	0.00057483	0.00183756	0.00185188	0.00031570	0.00020824	0.00081485	0.00127483	-0.00020336	0.00020522	-0.00049041	-0.00004287	-0.00101090	-0.00014603	-0.00005607	-0.00047743	0.00019197	0.00067185	-0.00065608	0.00010216	0.00032555	0.00056352	-0.00023979	0.00021816	-0.00028547	0.00065518	-0.00017640	0.00024000	0.00027280	0.00046129	-0.00005365	0.00045848	0.00021785	-0.00026099	0.00009380	0.00027828	0.00003668	0.00001185	0.00051432	0.00003446	0.00019113	0.00013690	-0.00009519	0.00012853	-0.00030078	-0.00042664	0.00061644	-0.00025856	0.00007827	0.00000151	-21.47483647
-0.6001	-21.47483647	-21.47483647	-21.47483647	-21.47483647	-21.47483647	-21.47483647	-21.47483647	-21.47483647	-21.47483647	-21.47483647	-21.47483647	-21.47483647	-21.47483647	-21.47483647	-21.47483647	-21.47483647	-21.47483647	-21.47483647	-21.47483647	-21.47483647	-21.47483647	-21.47483647	-21.47483647	-21.47483647	-21.47483647	-21.47483647	-21.47483647	-21.47483647	-21.47483647	-21.47483647	-21.47483647	-21.47483647	0.02306523	-0.09255630	-0.23386103	-0.03662031	-0.01068750	-0.12342185	-0.20548996	-0.00170241	0.01155552	0.00681852	0.08355062	0.00383648	0.02983826	0.00552933	0.04438881	0.03677010	0.00847915	0.03301298	0.02046163	0.02836150	0.02191251	0.03022162	0.03456253	0.02406361	0.02483225	0.02557133	0.02748492	0.02643755	0.02882236	0.03157355	0.03129415	0.02786686	0.02741435	0.02321935	0.02835644	0.02200864	0.02672936	0.02067366	0.02835976	0.01899999	0.02153886	0.01940313	0.02413212	0.02404088	0.02395826	0.01939448	0.03152742	0.01641289	0.02993378	0.03209684	0.02651998	0.02635403	0.03956300	0.02475088	0.02378868	0.01637530	0.01755704	0.01211701	0.03012033	0.02510811	0.02252812	0.01155734	0.02698755	0.02402012	0.02571860	0.02153036	0.02480655	0.02566331	0.02079736	0.02185722	0.02082699	0.01368651	0.01487149	0.01811643	0.02137997	0.01323178	0.00924972	0.01526517	0.01464192	0.00807989	0.01208397	0.01500861	0.00648845	0.00659257	0.00216886	0.00016884	0.00027099	0.00094930	-0.00471710	-0.00535759	-0.00647839	-0.00497101	-0.01122685	-0.02186442	-0.01609753	-0.01662656	-0.02481402	-0.03073271	-0.03195440	-0.03401937	-0.03453136	-0.03694865	-0.03782256	-0.03913665	-0.03935509	-0.04209777	-0.03918723	-0.04066588	-0.04344177	-0.04459713	-0.04212045	-0.04255280	-0.04640282	-0.04647222	-0.04671955	-0.04527441	-0.04801615	-0.04934489	-0.05004677	-0.05289226	-0.05247714	-0.05011726	-0.05306688	-0.05190094	-0.04593004	-0.04224085	-0.03874880	-0.03351207	-0.02772505	-0.02218085	-0.01664045	-0.01288561	-0.01249908	-0.01514448	-0.01619848	-0.01805279	-0.01626829	-0.01588962	-0.01415182	-0.01414730	-0.01228968	-0.01314775	-0.01381555	-0.01237347	-0.01079259	-0.00959726	-0.00930814	-0.00968350	-0.00882093	-0.00665410	-0.00598109	-0.00563834	-0.00418322	-0.00344074	-0.00262899	-0.00077916	-0.00102911	-0.00273045	0.00028393	0.00099858	0.00014395	-0.00015924	0.00102346	-0.00001488	0.00008587	0.00043969	-0.00025274	0.00014684	-0.00023996	0.00039540	0.00040042	0.00161116	0.00082726	0.00059619	0.00031160	0.00113986	-0.00019498	0.00156155	0.00148441	-0.00003554	0.00224980	0.00108246	0.00026670	0.00127735	0.00197164	-0.00171661	0.00032379	0.00174767	0.00143967	-0.00030964	-0.00052683	-0.00003193	0.00072390	0.00031774	0.00041797	0.00109957	0.00061778	-0.00018927	0.00029590	0.00100611	0.00003070	-0.00055572	0.00211015	0.00020307	0.00055587	0.00092689	0.00029421	0.00009890	-0.00059778	-0.00034519	0.00148401	0.00087916	0.00069821	-0.00043862	0.00086129	-0.00050480	-0.00006975	0.00034623	0.00156469	0.00060709	0.00091853	-0.00068860	-0.00091405	0.00067150	0.00045225	0.00016491	0.00007235	0.00107220	0.00012816	0.00045612	-0.00014912	0.00089133	-0.00044955	-0.00027722	0.00033160	0.00075270	0.00125055	0.00000678	0.00048244	0.00179262	0.00072898	-0.00080887	0.00026675	0.00102327	-0.00012320	-0.00009980	0.00174870	-0.00042265	0.00001649	-0.00015385	0.00155384	0.00110034	0.00056833	0.00096772	0.00034024	0.00083343	0.00127772	-0.00030493	0.00061644	0.00078800	0.00013013	-0.00014827	-0.00049712	0.00013976	0.00058421	-0.00054034	0.00020319	-0.00004772	-0.00054538	-0.00107032	0.00014401	0.00091235	0.00146868	0.00029424	0.00091073	0.00188629	-0.00148328	0.00089435	-0.00075333	0.00086095	0.00061960	0.00057296	0.00068887	-0.00068119	0.00058587	-0.00167864	0.00076870	-0.00087321	0.00045429	-0.00028593	0.00040687	0.00071145	0.00079850	-0.00148646	-0.00095653	-0.00009836	-0.00001982	0.00077500	-0.00044976	0.00139699	-0.00060696	0.00194841	0.00262736	0.00230840	-0.00011492	0.00330949	0.00254352	-0.00246747	0.00152459	-0.00176785	0.00012337	0.00019304	0.00086243	0.00204283	0.00182879	0.00274303	0.00610772	0.00058974	0.00019912	0.00109685	0.00505114	0.00340177	0.00208985	0.00294575	-0.00111186	-0.00087315	-0.00122969	0.00101232	0.00408777	0.00007269	0.00157848	0.00384244	0.00181419	-0.00092516	0.00033155	0.00315068	0.00241202	0.00185464	0.00303024	0.00361191	0.00090589	0.00003113	0.00172890	0.00312483	-0.00015069	0.00377000	0.00142153	-0.00006556	0.00065899	0.00167384	0.00083424	0.00016774	-0.00167396	0.00287732	0.00141686	0.00107745	0.00145780	0.00142718	0.00247846	0.00299296	0.00475114	0.00207360	-0.00031954	0.00084503	0.00027842	0.00201728	0.00090733	0.00273943	-0.00095703	0.00103810	-0.00101718	0.00176431	-0.00084763	0.00170170	0.00036931	0.00180211	0.00035559	-0.00085793	-0.00088186	0.00232950	0.00176491	0.00059550	0.00087346	0.00282332	0.00145697	-0.00063435	0.00138505	0.00157224	0.00004045	-0.00000098	0.00070939	0.00115797	0.00031076	0.00021311	0.00140895	0.00329460	0.00001076	0.00143654	0.00267121	0.00191208	0.00030372	-0.00005764	0.00104175	0.00089723	0.00059767	0.00111084	-0.00085086	0.00204769	0.00106452	0.00237607	0.00139906	0.00216069	0.00125633	0.00187246	0.00060920	0.00137096	0.00138497	0.00159487	0.00158601	0.00201875	0.00162766	-0.00010679	-0.00080494	0.00236333	0.00130066	-0.00060402	-0.00014933	0.00182599	-0.00013980	0.00051069	0.00220422	0.00289029	0.00209841	0.00050105	0.00206958	0.00184658	0.00071650	0.00009651	0.00055923	0.00061690	0.00092917	0.00091410	0.00092622	0.00133613	0.00053500	0.00022477	0.00097057	0.00028204	0.00090005	0.00150869	0.00038413	-0.00010816	0.00054769	0.00023333	0.00048565	0.00016107	0.00120798	0.00053877	0.00055295	-0.00027988	0.00057867	0.00111672	-0.00001994	0.00053377	0.00115171	0.00024668	0.00041709	0.00097417	0.00077362	0.00056622	0.00039813	0.00055763	0.00117878	0.00045692	0.00007532	0.00139623	0.00052436	0.00073211	0.00055937	-21.47483647
-0.5501	-21.47483647	-21.47483647	-21.47483647	-21.47483647	-21.47483647	-21.47483647	-21.47483647	-21.47483647	-21.47483647	-21.47483647	-21.47483647	-21.47483647	-21.47483647	-21.47483647	-21.47483647	-21.47483647	-21.47483647	-21.47483647	-21.47483647	-21.47483647	-21.47483647	-21.47483647	-21.47483647	-21.47483647	-21.47483647	-21.47483647	-21.47483647	-21.47483647	-21.47483647	-21.47483647	-21.47483647	-21.47483647	0.18889549	-0.87422493	0.06526102	0.21437344	0.07083926	-0.05618653	-0.05086038	-0.00137086	0.10599741	0.01284625	0.01405346	0.03713648	0.02650526	0.00325379	0.02135177	0.00672264	0.01508748	0.02285008	0.02327696	0.01970133	0.02473770	0.02624011	0.03228942	0.02155556	0.02374536	0.02674450	0.02530452	0.02341847	0.02926489	0.03369613	0.02937019	0.02458060	0.03002866	0.02269237	0.02862836	0.02830598	0.02598324	0.02338763	0.02763709	0.01799359	0.01972749	0.01998949	0.02588146	0.01631457	0.02100399	0.01182364	0.01937703	0.02858178	0.02957574	0.03980123	0.01980067	0.00945033	0.02831859	0.00193548	0.02662455	0.01780192	0.01544052	0.01692443	0.02215382	0.02159383	0.01873733	0.01401551	0.02211051	0.02316686	0.02155658	0.01766674	0.02017513	0.01841930	0.02158017	0.01833682	0.01717120	0.01204216	0.00947916	0.01023112	0.01361014	0.00262111	0.00034542	0.00581089	0.00370801	-0.00575528	-0.00432348	0.00034073	-0.00643365	-0.00908361	-0.00893416	-0.01233491	-0.01268619	-0.01543888	-0.01952723	-0.01896858	-0.02066663	-0.02274370	-0.02304572	-0.03501445	-0.03182881	-0.02798032	-0.02990127	-0.03364746	-0.03439940	-0.03433550	-0.03335187	-0.03605211	-0.03538511	-0.03721949	-0.04144963	-0.04268367	-0.03744610	-0.04056837	-0.04134707	-0.04271886	-0.04124841	-0.04438693	-0.04680175	-0.04767547	-0.04537018	-0.04562347	-0.04523980	-0.04462782	-0.04557733	-0.04885812	-0.04841850	-0.04916239	-0.05134281	-0.05184648	-0.04706620	-0.04826789	-0.05087286	-0.04922315	-0.04805850	-0.05086926	-0.05059753	-0.04682751	-0.04870398	-0.05019215	-0.04695319	-0.04460247	-0.03951820	-0.03749180	-0.03033555	-0.02401704	-0.01702322	-0.01105723	-0.00843326	-0.00549122	-0.00395215	-0.00488662	-0.00386414	-0.00581772	-0.00631286	-0.00565474	-0.00643268	-0.00755775	-0.00921048	-0.00871484	-0.00803481	-0.00884875	-0.00734736	-0.00783519	-0.00412918	-0.00267675	-0.00402923	-0.00334104	-0.00100317	-0.00262381	-0.00120023	0.00103537	0.00141921	-0.00139411	-0.00039959	0.00097685	0.00010653	-0.00077611	-0.00022317	-0.00001050	-0.00023081	-0.00021401	-0.00091245	0.00051594	-0.00041372	-0.00058124	0.00071691	0.00089552	-0.00020290	0.00021558	0.00150409	-0.00176508	0.00024874	0.00035154	0.00174411	-0.00185981	-0.00070936	-0.00095192	0.00099015	0.00058338	0.00033546	0.00080167	0.00077155	-0.00070097	-0.00085334	-0.00039701	-0.00038142	-0.00121921	0.00087027	-0.00063187	-0.00005129	0.00056166	-0.00056677	-0.00027196	-0.00020827	-0.00033465	0.00034260	-0.00095051	0.00031437	-0.00109040	-0.00087663	-0.00109106	-0.00012645	-0.00071447	0.00006281	-0.00080885	0.00045519	-0.00017653	-0.00040763	-0.00033147	0.00054608	0.00006089	-0.00000493	-0.00048621	0.00007009	-0.00106206	0.00003527	0.00042381	-0.00096046	-0.00042637	-0.00016675	-0.00013228	0.00008665	-0.00056300	-0.00098350	0.00097202	-0.00014497	-0.00059098	-0.00052778	0.00042381	-0.00030113	-0.00090048	0.00015571	-0.00087621	-0.00056545	-0.00069582	0.00068240	0.00022355	-0.00017335	-0.00013026	-0.00039347	-0.00006841	0.00032311	-0.00054978	0.00001197	-0.00142157	-0.00090035	-0.00163148	-0.00136806	-0.00030101	-0.00026311	-0.00010305	-0.00068152	-0.00100588	-0.00048551	-0.00016798	-0.00080450	0.00014086	-0.00033306	-0.00122433	-0.00032640	-0.00001210	-0.00120205	0.00015389	-0.00144810	-0.00048187	-0.00016979	-0.00074953	-0.00094294	-0.00200487	0.00011529	-0.00172678	0.00078916	-0.00076261	-0.00266024	0.00007190	-0.00146331	-0.00064371	0.00095299	-0.00013194	-0.00085897	-0.00138343	-0.00179570	-0.00336606	0.00063604	-0.00182888	-0.00159949	0.00202889	-0.00033151	-0.00074387	-0.00130930	0.00149136	0.00065174	-0.00231358	-0.00194326	-0.00258341	-0.00116372	0.00012052	-0.00025665	-0.00125737	-0.00228933	-0.00245052	0.00231688	-0.00153943	0.00027286	-0.00124799	0.00194626	-0.00052641	0.00106152	-0.00181958	-0.00025711	-0.00301476	-0.00131766	-0.00322533	-0.00012475	-0.00629163	0.00069614	0.00278496	0.00040080	-0.00149724	0.00053005	-0.00042496	-0.00083539	-0.00025199	0.00183640	0.00262954	-0.00087762	-0.00174345	-0.00164411	0.00012817	0.00157528	-0.00201843	-0.00190896	-0.00572180	-0.00203708	0.00163910	-0.00189446	-0.00089531	-0.00175138	0.00311034	0.00113714	-0.00141025	0.00032100	-0.00148356	0.00216773	-0.00251605	0.00200165	-0.00312010	-0.00083109	-0.00167515	0.00068914	0.00068586	0.00097167	-0.00110497	0.00114318	-0.00192871	-0.00061223	-0.00085290	-0.00280443	0.00115393	-0.00100828	-0.00041348	0.00146648	-0.00163053	-0.00010076	0.00336674	0.00208897	-0.00009354	0.00039920	0.00031385	-0.00019497	-0.00150898	-0.00022263	-0.00172047	-0.00095467	-0.00151668	0.00119392	0.00033348	-0.00003250	0.00197212	0.00101163	-0.00109051	0.00021322	-0.00025425	0.00181994	0.00037827	-0.00086829	-0.00101718	-0.00076194	-0.00039246	-0.00077878	-0.00075316	0.00001666	-0.00129117	0.00237967	-0.00027577	0.00014669	0.00044521	-0.00032866	0.00063424	0.00056424	-0.00109893	0.00118501	0.00015278	0.00047026	-0.00008192	0.00036524	-0.00135655	-0.00088824	-0.00007814	0.00043162	-0.00137974	-0.00100366	-0.00119993	-0.00081690	0.00047590	0.00058449	0.00163930	-0.00003862	0.00004337	0.00081271	0.00113243	0.00055265	-0.00040313	-0.00011872	-0.00021040	-0.00040844	-0.00040615	0.00003938	-0.00009125	0.00032941	-0.00041870	0.00033520	0.00021591	0.00002510	0.00099497	-0.00024230	-0.00064142	0.00040607	-0.00064464	0.00036856	-0.00019244	0.00026434	-0.00013087	-0.00007049	-0.00069297	-0.00054567	0.00041031	-0.00022824	0.00010202	0.00067848	-0.00041683	-0.00063926	0.00057439	0.00029608	0.00049082	-0.00008264	0.00010770	0.00012014	0.00008140	0.00007369	0.00054330	0.00012729	0.00032068	0.00020728	-21.47483647
-0.5001	-21.47483647	-21.47483647	-21.47483647	-21.47483647	-21.47483647	-21.47483647	-21.47483647	-21.47483647	-21.47483647	-21.47483647	-21.47483647	-21.47483647	-21.47483647	-21.47483647	-21.47483647	-21.47483647	-21.47483647	-21.47483647	-21.47483647	-21.47483647	-21.47483647	-21.47483647	-21.47483647	-21.47483647	-21.47483647	-21.47483647	-21.47483647	-21.47483647	-21.47483647	-21.47483647	-21.47483647	-21.47483647	-0.61968631	-0.65036505	0.11229235	0.11027001	-0.03292356	0.03094367	-0.03592077	0.02308027	0.09593041	-0.02835853	0.00425284	0.08641748	0.02870464	0.01989488	0.02169588	0.03976836	0.02033584	0.02231624	0.03196333	0.01807295	0.02902664	0.02808221	0.03298392	0.02089317	0.02959588	0.03011587	0.02662487	0.02752076	0.03078722	0.03558830	0.02849271	0.03033541	0.02865103	0.02238069	0.03301677	0.02728063	0.02561266	0.02567304	0.02874301	0.01741726	0.02682772	0.01566411	0.02402506	0.01475324	0.02433252	0.01026833	0.02425842	0.02042706	0.03626083	0.03802946	0.01852834	0.01243533	0.03271402	0.01247133	0.01916880	0.02218143	0.02308299	0.01286978	0.02394836	0.01964452	0.02235082	0.01480814	0.03090622	0.02571200	0.02400492	0.02432721	0.02370853	0.02315296	0.02167942	0.01731981	0.01929487	0.00668254	-0.00403693	-0.02742910	-0.04616407	-0.07525827	-0.08910129	-0.09186229	-0.09658715	-0.10308736	-0.09637396	-0.08880654	-0.09349330	-0.10181849	-0.09559432	-0.09800279	-0.09697125	-0.10387428	-0.10209864	-0.10290325	-0.09289484	-0.09066305	-0.09240914	-0.09041685	-0.07521670	-0.05592604	-0.04346276	-0.03887358	-0.03860873	-0.03648957	-0.03680236	-0.03730007	-0.03308211	-0.03876706	-0.04166541	-0.04518742	-0.04131989	-0.04188719	-0.04342163	-0.04424666	-0.04392974	-0.04387532	-0.04783140	-0.04963851	-0.04699222	-0.04625168	-0.04884382	-0.04593215	-0.04751045	-0.04952857	-0.05057516	-0.04885289	-0.04985477	-0.05089770	-0.04760827	-0.05132244	-0.05116500	-0.05361719	-0.05505905	-0.05644635	-0.06062139	-0.06126513	-0.06183303	-0.06519875	-0.06201402	-0.06123329	-0.05662160	-0.05448186	-0.04707339	-0.04083197	-0.03161444	-0.02472061	-0.01685011	-0.01102984	-0.00440171	-0.00123201	0.00348975	0.00421270	0.00554817	0.00450554	0.00393187	0.00271966	-0.00060159	-0.00263826	-0.00517354	-0.00653712	-0.00745633	-0.01019232	-0.00806875	-0.00741980	-0.00820941	-0.00745412	-0.00494038	-0.00551958	-0.00314172	-0.00263689	-0.00101275	-0.00257585	-0.00120746	-0.00090027	-0.00042640	0.00020406	0.00040384	-0.00157907	0.00056487	0.00003404	0.00016679	0.00114380	0.00056203	-0.00065737	0.00056473	0.00140579	-0.00087982	0.00009101	0.00016881	-0.00083446	-0.00003416	0.00150758	0.00145807	-0.00058006	0.00047163	-0.00022267	0.00066262	0.00010639	0.00089102	0.00104618	0.00107798	-0.00063128	-0.00061621	0.00064603	-0.00066737	-0.00024027	0.00105388	-0.00008690	0.00134084	0.00013281	-0.00024694	-0.00041823	0.00081331	-0.00098908	0.00086139	0.00043685	0.00065816	-0.00157743	-0.00040700	0.00036971	-0.00054895	0.00081829	0.00058448	-0.00020257	-0.00029103	0.00086200	-0.00043733	0.00024108	0.00043655	0.00032247	-0.00002925	0.00089037	0.00023390	-0.00009505	-0.00010238	0.00067586	-0.00000797	-0.00031016	-0.00015384	0.00018252	0.00068215	-0.00059041	0.00027907	0.00113395	0.00026171	-0.00043195	0.00012227	0.00071826	-0.00000708	-0.00044012	0.00072272	0.00020709	-0.00015085	0.00022385	0.00127882	0.00028235	-0.00044697	0.00075728	0.00014673	0.00023788	-0.00006330	0.00082244	0.00004334	-0.00071927	0.00083693	-0.00054537	-0.00003671	0.00086891	0.00071323	0.00036298	-0.00039546	0.00004698	0.00020818	0.00051226	0.00021392	0.00123972	0.00124172	0.00012510	0.00076630	0.00024087	0.00048848	0.00175169	-0.00095162	0.00063387	0.00132720	-0.00006433	-0.00097337	-0.00124085	0.00113819	0.00013904	-0.00019416	0.00095656	-0.00015903	-0.00011664	0.00053633	0.00248392	0.00285615	0.00175165	-0.00204699	0.00159929	0.00024065	-0.00356375	-0.00096508	-0.00059001	-0.00002339	0.00381469	-0.00112884	0.00017159	0.00179999	0.00303543	0.00255719	-0.00080014	0.00317601	-0.00117917	0.00118897	-0.00041613	0.00104137	-0.00125938	-0.00040730	0.00156058	0.00406744	0.00002795	0.00197616	-0.00003790	0.00233204	0.00314128	0.00156729	0.00096148	-0.00193006	-0.00227834	-0.00167039	-0.00149957	0.00283215	-0.00241204	0.00150114	0.00490180	0.00311624	0.00004372	0.00044025	0.00129779	-0.00111923	0.00158747	0.00108887	0.00299901	0.00094963	-0.00096774	0.00327040	0.00281155	0.00255501	-0.00064692	-0.00204885	-0.00300648	-0.00147306	0.00215613	-0.00061893	0.00299418	0.00007439	0.00238178	0.00129396	-0.00045035	0.00238239	0.00242649	0.00107387	0.00113192	0.00199345	-0.00035312	-0.00080997	-0.00225287	0.00194464	0.00087248	0.00148819	0.00348950	0.00144073	0.00034260	0.00144058	-0.00089664	-0.00063533	0.00101991	0.00269645	0.00062823	-0.00064367	-0.00029677	0.00086519	0.00212110	0.00241867	0.00124585	0.00098999	0.00314673	0.00208698	-0.00197909	0.00125906	0.00026491	0.00125911	-0.00108128	0.00017811	0.00168294	0.00092482	0.00111578	0.00081801	0.00130521	0.00192356	0.00125824	0.00174341	0.00140707	0.00043294	0.00086747	0.00017295	0.00156018	0.00107641	0.00156008	-0.00090200	0.00131467	0.00091497	0.00142543	0.00009421	0.00197301	0.00147895	0.00155455	0.00051698	0.00219302	0.00255145	-0.00043256	0.00019404	-0.00098256	-0.00024116	-0.00055275	-0.00070772	0.00036544	0.00131363	-0.00158169	-0.00023904	0.00010537	0.00028923	0.00065877	-0.00008775	0.00185606	0.00094773	0.00039469	0.00134633	0.00064139	0.00123442	0.00003482	0.00020627	0.00036134	0.00027943	-0.00045037	0.00069228	0.00110269	0.00070122	0.00071143	-0.00003830	0.00076014	0.00012083	0.00047134	0.00071988	0.00021534	0.00018755	-0.00008934	0.00029673	0.00015517	0.00001250	0.00021058	-0.00010337	-0.00030172	-0.00014414	0.00047193	-0.00020102	0.00022138	0.00087224	-0.00011451	0.00002027	0.00031008	0.00055835	0.00039652	0.00034924	0.00021996	0.00070258	0.00022660	0.00012078	0.00078924	0.00032586	0.00026998	0.00027901	-21.47483647
-0.4501	-21.47483647	-21.47483647	-21.47483647	-21.47483647	-21.47483647	-21.47483647	-21.47483647	-21.47483647	-21.47483647	-21.47483647	-21.47483647	-21.47483647	-21.47483647	-21.47483647	-21.47483647	-21.47483647	-21.47483647	-21.47483647	-21.47483647	-21.47483647	-21.47483647	-21.47483647	-21.47483647	-21.47483647	-21.47483647	-21.47483647	-21.47483647	-21.47483647	-21.47483647	-21.47483647	-21.47483647	-21.47483647	-0.51898783	0.25633937	-0.16950068	-0.14577560	-0.21535543	-0.08418627	0.06524143	-0.01599444	0.02023519	-0.02147163	0.04070578	0.01348608	0.04286670	0.01790456	0.01914288	0.02905362	-0.00183231	0.03376715	0.02559846	0.02216842	0.02791882	0.02647314	0.03985999	0.03259395	0.02137074	0.02884639	0.02870456	0.02418264	0.03244364	0.03463357	0.02927641	0.02788619	0.02937686	0.02242958	0.03239686	0.02724975	0.02465105	0.02363022	0.02706928	0.01893649	0.02102313	0.01943919	0.02259826	0.02228501	0.02071024	0.01780145	0.03045872	0.02157575	0.03319677	0.02555386	0.01590305	0.01432664	0.03883815	0.00835960	0.02052038	0.02048511	0.01517527	0.01521032	0.02718418	0.02166067	0.01934386	0.01239206	0.02937077	0.02627793	0.02227325	0.01975001	0.02366799	0.01859881	0.01928521	0.02332177	0.02084367	0.01592367	0.01030688	0.01546664	0.01890640	0.01250238	0.00595722	0.01241451	0.01421933	0.00517412	0.01254739	0.01376157	0.00804265	0.00533407	0.00267275	0.00093854	0.00056481	0.00026843	-0.00817171	-0.00427766	-0.00967285	-0.00682904	-0.00930330	-0.02190360	-0.01674452	-0.01911232	-0.02571004	-0.03282917	-0.03671177	-0.03490387	-0.03493595	-0.03967981	-0.03748078	-0.03834709	-0.04365391	-0.04613074	-0.04193401	-0.04155461	-0.04374832	-0.04386822	-0.04503903	-0.04527048	-0.05106469	-0.05081260	-0.04871231	-0.04926322	-0.05005204	-0.04850278	-0.04965996	-0.05041881	-0.05192049	-0.05168222	-0.05059714	-0.05327254	-0.04782905	-0.04953650	-0.05043832	-0.05001102	-0.04907139	-0.04867005	-0.05113824	-0.04961408	-0.05113626	-0.05221885	-0.05016901	-0.04962860	-0.04754246	-0.04968300	-0.04628607	-0.04304108	-0.03838321	-0.03449734	-0.03247626	-0.02636587	-0.02256303	-0.01675225	-0.01226105	-0.00604074	-0.00235177	0.00236891	0.00440642	0.00852760	0.00813819	0.00642262	0.00800247	0.00565444	0.00197967	0.00240437	0.00026247	-0.00255944	-0.00442582	-0.00486080	-0.00628016	-0.00832063	-0.00761500	-0.00839850	-0.00969688	-0.00850716	-0.00732805	-0.00656385	-0.00663187	-0.00278545	-0.00302087	-0.00375635	-0.00153722	-0.00175817	-0.00171188	-0.00013639	-0.00069068	-0.00107430	0.00141739	0.00138611	-0.00100916	0.00046297	0.00118296	-0.00025925	-0.00032436	0.00047561	0.00179839	-0.00005030	-0.00051755	-0.00009219	0.00002149	0.00082824	-0.00041661	0.00163942	0.00024469	0.00015967	-0.00066368	0.00067438	-0.00090996	-0.00091341	0.00099943	-0.00097027	-0.00005264	0.00059756	0.00019182	0.00059140	-0.00069259	-0.00114856	0.00114445	0.00035030	0.00004591	-0.00038010	-0.00029761	0.00023053	0.00012424	-0.00012724	-0.00015764	-0.00027602	0.00012977	-0.00084132	0.00009848	-0.00024311	-0.00071095	0.00016063	0.00040534	0.00011601	0.00053567	-0.00011800	-0.00069626	0.00015048	0.00017761	-0.00029038	-0.00066260	0.00045519	0.00009962	-0.00082760	-0.00088441	0.00182851	0.00003080	-0.00051309	0.00092306	0.00073718	-0.00019614	-0.00064857	0.00035615	-0.00078038	-0.00066542	-0.00012947	0.00115818	0.00053775	0.00046591	0.00085071	-0.00069806	-0.00008737	0.00042829	-0.00037311	-0.00016592	-0.00061845	-0.00003572	-0.00065117	-0.00003771	0.00034124	0.00010480	0.00068413	-0.00135576	-0.00098321	-0.00004789	0.00001984	0.00011875	0.00078181	0.00145491	0.00013526	0.00165401	0.00039262	-0.00031640	0.00091361	-0.00145816	-0.00038977	-0.00045915	-0.00021449	-0.00030733	-0.00050347	-0.00164811	-0.00130889	-0.00188031	-0.00125403	0.00020961	0.00045014	-0.00133142	0.00048982	-0.00002140	-0.00081831	-0.00033453	-0.00011665	0.00139438	0.00016627	0.00075710	0.00078700	-0.00067936	0.00003997	0.00013181	-0.00085261	-0.00155191	0.00111462	0.00228212	-0.00225570	0.00157421	0.00103294	-0.00089441	0.00157393	-0.00210452	0.00085676	-0.00166398	-0.00150750	0.00239783	-0.00087027	-0.00001277	0.00054163	0.00154918	0.00122844	0.00090861	0.00066735	-0.00182274	-0.00173015	-0.00202656	-0.00121582	0.00210958	-0.00199087	0.00241325	0.00628359	0.00049967	-0.00044138	-0.00097579	0.00298625	0.00069170	0.00080395	0.00117677	0.00267843	0.00046527	-0.00148366	-0.00140000	0.00305631	0.00306995	-0.00006206	-0.00087098	-0.00214111	-0.00246898	-0.00099187	-0.00243191	0.00152091	-0.00189041	0.00450521	0.00180764	-0.00055327	0.00257754	-0.00098164	0.00014369	-0.00194067	-0.00156345	0.00003193	-0.00141909	-0.00174618	-0.00263893	-0.00068265	-0.00045241	0.00154627	-0.00002166	0.00038332	-0.00203948	-0.00174876	-0.00040278	-0.00018760	-0.00053184	0.00056164	-0.00089543	-0.00104975	0.00072772	0.00304227	0.00252637	-0.00084934	0.00169901	0.00073692	-0.00132485	-0.00204034	0.00002477	0.00179357	-0.00055344	-0.00041213	0.00010414	0.00011440	0.00055618	-0.00102952	-0.00165296	0.00012220	0.00069617	-0.00045200	0.00205971	-0.00096433	0.00002033	0.00056518	-0.00053451	0.00124770	0.00030538	0.00065965	-0.00093929	0.00079926	0.00029185	0.00117508	0.00114595	0.00063174	0.00035532	0.00141410	0.00106588	0.00032036	0.00077397	-0.00012581	-0.00124056	-0.00045891	0.00097286	-0.00110629	-0.00234061	-0.00078798	0.00089329	-0.00098417	-0.00015837	0.00113066	-0.00063360	0.00084945	0.00041240	0.00024001	0.00030318	-0.00113043	0.00126200	0.00070294	-0.00009375	0.00138039	0.00010583	-0.00021825	0.00055526	-0.00017391	0.00026790	0.00001534	0.00031633	0.00012960	0.00046888	-0.00016219	0.00038444	0.00056372	0.00016403	-0.00034521	-0.00015367	-0.00056763	0.00014341	-0.00028011	0.00005604	0.00036973	0.00000497	-0.00014174	-0.00031662	0.00044198	-0.00089585	0.00006914	0.00048708	-0.00020785	-0.00023043	0.00078460	0.00028205	0.00031649	-0.00028346	0.00000937	0.00041347	0.00007296	0.00013091	0.00093339	0.00013662	-0.00012658	0.00057811	-21.47483647
-0.4001	-21.47483647	-21.47483647	-21.47483647	-21.47483647	-21.47483647	-21.47483647	-21.47483647	-21.47483647	-21.47483647	-21.47483647	-21.47483647	-21.47483647	-21.47483647	-21.47483647	-21.47483647	-21.47483647	-21.47483647	-0.66234630	-21.47483647	-21.47483647	-21.47483647	-21.47483647	-1.43958914	-21.47483647	0.06540731	-21.47483647	-21.47483647	-21.47483647	-21.47483647	-21.47483647	-21.47483647	-21.47483647	-0.52896255	-21.47483647	-0.15136140	0.16394188	-0.05858272	-0.06726008	0.01748988	-0.07300413	0.04992559	-0.09164401	0.08277495	0.04763418	0.03623131	0.03122577	0.03741900	0.03672633	0.00351403	0.03847223	0.03051685	0.03274076	0.02749080	0.02424333	0.03239801	0.02618039	0.02682678	0.02860065	0.02904467	0.02525445	0.03067885	0.03177428	0.02699702	0.02902049	0.03181000	0.02512962	0.02974545	0.02241239	0.02314274	0.02556544	0.03059362	0.02014130	0.02344920	0.02158700	0.02645746	0.01767953	0.01841493	0.01622348	0.03051457	0.01844791	0.03118272	0.04792167	0.02420737	0.00408594	0.02563497	0.02216749	0.01039256	0.01921169	0.02163985	0.01021018	0.02834370	0.02382171	0.02041948	0.01662774	0.02639713	0.02788005	0.02801954	0.02122024	0.02646206	0.02368483	0.02456702	0.02355864	0.02183029	0.01428584	0.01264712	0.01582902	0.02182122	0.01982605	0.01195818	0.01158470	0.01485885	0.00655793	0.01165299	0.01170810	0.00597383	0.00547894	0.00353297	0.00104022	0.00058828	0.00152333	-0.00482306	-0.00357125	-0.00704011	-0.00962197	-0.01317416	-0.02336238	-0.02286855	-0.02107582	-0.02677133	-0.03547071	-0.03636196	-0.03542312	-0.03492874	-0.03559167	-0.03879360	-0.04002557	-0.04232093	-0.04455339	-0.03949968	-0.04231623	-0.04344696	-0.04428626	-0.04413159	-0.04536656	-0.04875132	-0.05089968	-0.04999157	-0.04728699	-0.04857624	-0.04752755	-0.05066503	-0.05071297	-0.05240936	-0.05043670	-0.05118668	-0.05210965	-0.04878410	-0.05068180	-0.04803518	-0.05036594	-0.04914325	-0.04847203	-0.04938406	-0.04787691	-0.04899588	-0.05164872	-0.04836519	-0.04816395	-0.04511231	-0.04873402	-0.04683987	-0.04492366	-0.04343343	-0.04181642	-0.04095611	-0.03929188	-0.03603848	-0.03545871	-0.03152346	-0.02901620	-0.02335553	-0.01859954	-0.01581787	-0.01079053	-0.00692305	-0.00361175	0.00006875	0.00302006	0.00497276	0.00776650	0.00838634	0.01006646	0.00827539	0.00646560	0.00607318	0.00271206	0.00197453	-0.00132250	-0.00162258	-0.00387811	-0.00673736	-0.00684603	-0.00767421	-0.00812567	-0.00676461	-0.00913079	-0.00811246	-0.00660735	-0.00634390	-0.00410707	-0.00470520	-0.00383684	-0.00216733	-0.00055064	-0.00130627	-0.00065698	0.00061687	-0.00116317	0.00017193	0.00113780	0.00178350	-0.00006519	-0.00097688	0.00021897	0.00111165	-0.00005594	-0.00008030	0.00187866	0.00068662	-0.00031761	-0.00014154	0.00027762	-0.00103413	-0.00039837	0.00091262	0.00020983	0.00016689	-0.00014612	0.00020974	0.00039269	-0.00099729	-0.00059061	0.00025549	0.00033950	0.00033077	-0.00039483	-0.00004975	-0.00032243	-0.00122699	-0.00000266	0.00018080	-0.00021863	0.00045848	-0.00017616	-0.00017506	-0.00079680	0.00052787	0.00013769	-0.00014777	0.00037009	0.00018288	-0.00018769	0.00072018	0.00027730	-0.00058067	-0.00084838	-0.00008853	0.00034889	-0.00069224	0.00018767	0.00011157	0.00087831	0.00086947	0.00006976	0.00020967	0.00124932	-0.00060530	-0.00051513	0.00004277	-0.00154946	-0.00047748	-0.00002147	0.00068212	0.00021072	-0.00018543	0.00062421	-0.00034752	-0.00038879	-0.00063246	0.00026163	0.00003904	-0.00072776	-0.00121117	-0.00031658	-0.00032554	0.00017248	0.00033518	0.00007651	0.00003902	-0.00037739	-0.00031039	-0.00073071	-0.00037936	0.00054539	0.00068968	0.00062728	-0.00030678	-0.00052021	-0.00009249	0.00144296	-0.00146161	0.00002294	0.00088290	-0.00115549	-0.00121000	-0.00169862	0.00065618	-0.00145845	0.00110826	-0.00054855	-0.00141158	-0.00146979	-0.00212673	-0.00138010	0.00211655	0.00088805	0.00034269	-0.00080113	-0.00088416	-0.00089167	-0.00024659	0.00003210	-0.00049991	-0.00093969	0.00037508	-0.00076834	-0.00091381	0.00153423	-0.00026543	-0.00126044	0.00194799	0.00129248	-0.00111538	-0.00013798	0.00074435	0.00024940	-0.00328751	-0.00241964	0.00256228	0.00029803	-0.00008123	-0.00133963	0.00137335	-0.00088946	-0.00116098	-0.00018590	-0.00091497	-0.00122846	-0.00032295	-0.00294649	-0.00000041	-0.00166947	0.00126697	0.00353548	0.00260102	-0.00109441	0.00023739	0.00085418	-0.00119522	-0.00162220	0.00063793	0.00186334	-0.00164112	-0.00339300	-0.00005737	0.00025285	0.00151529	-0.00161419	-0.00055293	-0.00451562	-0.00210266	0.00120593	-0.00118442	0.00265941	-0.00101069	0.00024069	0.00082859	-0.00042961	0.00033950	-0.00272473	-0.00033878	-0.00149026	-0.00075822	-0.00183193	-0.00133373	-0.00099733	-0.00215577	0.00157004	0.00091084	-0.00099521	0.00005052	-0.00183976	-0.00258135	-0.00285099	-0.00202709	0.00024683	0.00005593	-0.00031080	0.00092828	0.00033668	-0.00068339	0.00232299	0.00054001	0.00057545	0.00147803	-0.00030650	-0.00004492	-0.00204203	0.00188667	0.00074115	0.00103242	-0.00125917	0.00076009	0.00125148	-0.00037417	0.00066547	-0.00012757	0.00036803	-0.00010630	0.00053067	-0.00078073	0.00151252	-0.00154062	-0.00053119	0.00067647	0.00075896	-0.00146762	-0.00098884	-0.00025027	0.00038880	0.00124642	0.00108258	0.00065753	0.00125190	-0.00038029	0.00174654	0.00129810	0.00135972	0.00082840	0.00283704	0.00006134	0.00035185	0.00073399	0.00047202	-0.00188743	-0.00094763	0.00071581	0.00061740	-0.00115595	0.00046015	-0.00034401	0.00042280	0.00099666	0.00093114	0.00048854	-0.00062610	0.00202710	0.00170005	0.00102700	0.00006204	0.00025272	-0.00017921	0.00052315	0.00130038	0.00112210	0.00053701	0.00086157	0.00046145	-0.00010370	-0.00055370	0.00055333	0.00098361	0.00029068	0.00001137	0.00052502	-0.00008822	0.00015995	-0.00037065	0.00044897	0.00060196	0.00002040	-0.00009070	0.00046471	0.00042603	-0.00004161	0.00026891	0.00023361	0.00014169	-0.00006687	0.00055029	0.00003938	0.00063852	0.00004202	0.00062604	0.00052242	0.00063868	0.00050980	0.00119752	0.00031504	0.00028848	0.00064020	-21.47483647
-0.3501	-21.47483647	-21.47483647	-21.47483647	-21.47483647	-21.47483647	-21.47483647	-21.47483647	-21.47483647	-21.47483647	-21.47483647	-21.47483647	-21.47483647	-21.47483647	-21.47483647	-21.47483647	-21.47483647	-21.47483647	-21.47483647	-21.47483647	-21.47483647	-21.47483647	-21.47483647	-21.47483647	-21.47483647	-21.47483647	-21.47483647	-21.47483647	-21.47483647	-21.47483647	-21.47483647	-21.47483647	-21.47483647	-0.99934864	-0.96270105	0.08152666	0.19908274	0.01706622	-0.06737149	0.05500554	0.03319785	0.00204758	-0.04019718	0.05106936	-0.02921623	0.02477227	0.02794952	0.03414727	0.01636751	0.00259188	0.03487662	0.04189583	0.02404413	0.03517596	0.02583507	0.03390419	0.02468689	0.02454061	0.03153943	0.02807608	0.02521922	0.03192545	0.03455112	0.02959331	0.03229243	0.03056646	0.02487119	0.03426775	0.02602403	0.02973386	0.02361251	0.03102095	0.01662902	0.02163508	0.02097632	0.02392706	0.01779982	0.02342789	0.01507710	0.02992138	0.01892286	0.03351633	0.03898018	0.02088196	-0.00235580	0.02720750	0.01535398	0.02687440	0.02607785	0.01111562	0.01105754	0.03145973	0.02481461	0.02514568	0.00997673	0.02906618	0.02026303	0.02575241	0.02423596	0.02144830	0.02346039	0.02289011	0.02258497	0.01998099	0.00863349	0.01122403	0.01420445	0.01877123	0.00822036	0.00708418	0.00713834	0.00677293	-0.00225685	0.00443816	0.00241292	-0.00255700	-0.00503885	-0.00226861	-0.00657965	-0.00806969	-0.00625822	-0.01307537	-0.00905985	-0.01441939	-0.01192731	-0.01434582	-0.02078148	-0.01806430	-0.02127029	-0.02783273	-0.03707713	-0.03774513	-0.03550810	-0.03357794	-0.03839097	-0.03648159	-0.03959948	-0.04202861	-0.04666557	-0.04270449	-0.04480420	-0.04329076	-0.04780493	-0.04616375	-0.04606446	-0.05129976	-0.05179210	-0.04986267	-0.04954999	-0.04944194	-0.04982827	-0.04943287	-0.05158190	-0.05305065	-0.05224570	-0.05269441	-0.05564412	-0.04999577	-0.05255907	-0.05112259	-0.05327067	-0.04956525	-0.05034483	-0.05116926	-0.04980447	-0.05094592	-0.05146948	-0.04946763	-0.04801500	-0.04821300	-0.05105888	-0.04858714	-0.04829901	-0.04601463	-0.04481724	-0.04416251	-0.04301335	-0.04157263	-0.04044406	-0.03728441	-0.03808138	-0.03499941	-0.03120458	-0.02909546	-0.02691963	-0.02473256	-0.02339917	-0.02066018	-0.01678070	-0.01336078	-0.01024220	-0.00512923	-0.00108170	0.00136743	0.00381005	0.00750465	0.00644558	0.00956146	0.00951826	0.00931050	0.00690387	0.00709375	0.00435142	0.00078445	0.00064974	-0.00109660	-0.00510825	-0.00441126	-0.00790257	-0.00665102	-0.00641132	-0.00813479	-0.00627544	-0.00695793	-0.00577679	-0.00745723	-0.00603749	-0.00273225	-0.00452171	-0.00248913	-0.00193090	-0.00030828	-0.00198119	-0.00127224	-0.00022465	0.00005602	-0.00020166	0.00009476	0.00108794	0.00050377	-0.00060894	0.00000657	0.00039414	-0.00066095	-0.00159149	0.00055579	0.00066867	0.00041266	0.00125594	-0.00007302	-0.00141175	0.00040918	-0.00080761	0.00164998	-0.00019633	-0.00031792	-0.00074142	0.00070695	0.00070217	0.00054212	0.00007468	0.00083303	0.00000478	0.00050146	-0.00086295	-0.00020785	0.00090119	-0.00005980	-0.00027685	0.00031844	-0.00001082	0.00018194	0.00054682	-0.00034718	0.00077538	-0.00033400	-0.00061837	0.00027553	0.00072102	0.00020683	0.00006192	0.00124009	0.00052498	-0.00069781	-0.00062143	0.00026139	0.00016303	-0.00053396	-0.00048368	0.00046902	0.00006962	-0.00029448	-0.00061344	0.00080758	0.00050919	-0.00043462	0.00089844	-0.00010773	-0.00021899	0.00043770	-0.00082905	0.00103110	-0.00140748	-0.00116273	-0.00002951	-0.00098654	-0.00003484	0.00005056	0.00096583	-0.00092511	-0.00132145	0.00085313	-0.00012369	-0.00079212	0.00098716	0.00059334	0.00084848	0.00135356	0.00006873	-0.00081092	-0.00023723	-0.00058694	0.00018345	0.00078266	-0.00048539	0.00116317	-0.00126253	-0.00022138	-0.00078236	-0.00039365	-0.00217972	-0.00123449	0.00020573	0.00079887	0.00140701	-0.00017238	-0.00065378	-0.00049547	-0.00205147	-0.00126057	-0.00109859	-0.00133291	0.00110301	0.00199979	-0.00062845	0.00056431	0.00175760	-0.00152033	0.00232086	0.00213948	-0.00285543	-0.00051691	-0.00155761	-0.00007846	-0.00007581	0.00045368	-0.00054655	0.00033878	-0.00018255	0.00291145	0.00211233	0.00064845	0.00063572	0.00227763	0.00016839	0.00196653	-0.00244883	-0.00111862	-0.00104857	0.00044701	-0.00216758	0.00309986	-0.00087407	0.00137856	0.00308261	0.00225298	-0.00107884	0.00139628	0.00070740	0.00125238	0.00164712	0.00180842	0.00384887	0.00117857	-0.00058139	0.00095328	0.00014707	-0.00034281	0.00059505	-0.00156916	-0.00288777	0.00015067	0.00077984	-0.00042061	-0.00018739	-0.00100995	0.00207020	0.00293219	-0.00076884	0.00214149	-0.00077384	0.00015546	0.00099304	0.00269083	-0.00194929	-0.00054458	-0.00352492	0.00077731	0.00008449	-0.00035214	0.00266276	-0.00122884	0.00064286	-0.00194770	-0.00193720	-0.00100930	-0.00008686	0.00143838	0.00339558	0.00081511	-0.00196590	0.00047003	0.00146736	0.00098659	0.00213731	0.00151062	-0.00104724	0.00013084	-0.00209862	0.00203709	0.00005949	0.00014442	-0.00138828	-0.00045842	-0.00182903	-0.00170750	-0.00058484	0.00092277	-0.00149563	0.00162577	-0.00130599	0.00063700	0.00046504	0.00018979	0.00021724	-0.00045228	0.00219868	0.00048044	0.00041948	-0.00109818	-0.00013051	0.00195870	0.00040315	0.00027741	0.00123905	0.00024556	0.00218015	0.00194808	0.00061838	0.00175656	0.00003719	0.00071183	-0.00094532	-0.00053639	-0.00037164	-0.00129206	0.00096462	0.00114764	0.00085208	-0.00116349	0.00102132	-0.00009161	0.00073144	0.00145981	0.00214505	-0.00000007	0.00069848	0.00120534	0.00037125	0.00054925	-0.00028700	0.00035106	0.00059071	0.00087531	0.00037185	0.00046897	0.00008557	0.00004421	-0.00022866	0.00100688	0.00018766	0.00000056	0.00093301	0.00067358	-0.00019505	0.00078958	-0.00032824	0.00038653	0.00028256	0.00089286	-0.00034916	0.00028736	-0.00028026	0.00067634	0.00020468	0.00015530	0.00027318	0.00108378	0.00017504	-0.00051626	0.00035716	0.00031279	0.00043895	0.00033653	0.00030319	0.00050104	0.00017743	0.00026790	0.00048985	0.00003965	-0.00017542	-0.00014388	-21.47483647
-0.3001	-21.47483647	-21.47483647	-21.47483647	-21.47483647	-21.47483647	-21.47483647	-21.47483647	-21.47483647	-21.47483647	-21.47483647	-21.47483647	-21.47483647	-21.47483647	-21.47483647	-21.47483647	-21.47483647	-21.47483647	-21.47483647	-21.47483647	-21.47483647	-21.47483647	-21.47483647	-21.47483647	-21.47483647	-21.47483647	-21.47483647	-21.47483647	-21.47483647	-21.47483647	1.19177866	-21.47483647	-21.47483647	-1.45706820	1.25457871	0.09335249	-0.11530405	0.01676974	0.01538570	-0.04599823	0.00745593	0.09907659	-0.01779960	0.04362747	0.02382437	0.01882866	0.03914626	0.01885963	0.01492586	0.02294780	0.02715759	0.02955910	0.02809656	0.02952365	0.02994971	0.02966403	0.02895061	0.02131347	0.02527606	0.02211890	0.02242790	0.02996405	0.03466495	0.02730993	0.02805996	0.03120358	0.02301450	0.03153961	0.02514847	0.02824354	0.02293557	0.02864344	0.01786122	0.02133061	0.01497637	0.02303072	0.02404537	0.02212564	0.01911875	0.02206008	0.02498012	0.03441216	0.03175324	0.01742540	0.01386499	0.02767977	0.01770261	0.02468115	0.02410769	0.01772588	0.01384619	0.02540900	0.02137920	0.02829461	0.01142581	0.02589911	0.02320493	0.02011677	0.01708076	0.01608761	0.02319539	0.02371133	0.02275059	0.01872717	0.01294571	0.01269738	0.01331628	0.01993283	0.01422724	0.00868800	0.01448454	0.01712421	0.00752183	0.01224987	0.01472144	0.00628618	0.00420466	0.00248313	-0.00131532	-0.00046846	-0.00007409	-0.00570289	-0.00811751	-0.00973988	-0.00730765	-0.00964529	-0.02067943	-0.01754892	-0.01840955	-0.02641354	-0.03718036	-0.03465828	-0.03751587	-0.03479155	-0.03952490	-0.03672400	-0.03893976	-0.04246973	-0.04576094	-0.04135430	-0.04431227	-0.04381720	-0.04558310	-0.04436863	-0.04576541	-0.05106095	-0.05272498	-0.04906342	-0.05018108	-0.04873201	-0.04809125	-0.05125421	-0.05141291	-0.05531329	-0.05400823	-0.05143534	-0.05401971	-0.05058284	-0.05291903	-0.05141196	-0.05227130	-0.04968612	-0.05030439	-0.05154472	-0.04960651	-0.05051324	-0.05255146	-0.04960219	-0.04761948	-0.04826499	-0.04923803	-0.04642811	-0.04770040	-0.04591790	-0.04516409	-0.04531912	-0.04364959	-0.04267392	-0.04262888	-0.03950969	-0.04033684	-0.03690068	-0.03446712	-0.03466753	-0.03176956	-0.03238209	-0.03243974	-0.02846867	-0.02855252	-0.02723438	-0.02606941	-0.02281253	-0.01993663	-0.01798914	-0.01485676	-0.01044766	-0.00854573	-0.00393489	-0.00090644	0.00322343	0.00570882	0.00678650	0.00631093	0.00845053	0.00885915	0.01029957	0.00788474	0.00742426	0.00676776	0.00418959	0.00317155	-0.00019154	-0.00248577	-0.00147760	-0.00263296	-0.00816514	-0.00604343	-0.00594521	-0.00897072	-0.00837587	-0.00622663	-0.00684567	-0.00716749	-0.00642313	-0.00627701	-0.00455469	-0.00438697	-0.00323368	-0.00155831	-0.00194406	-0.00221980	-0.00185875	-0.00139136	-0.00131582	-0.00223552	0.00032658	-0.00132972	0.00030960	0.00055168	0.00089732	-0.00029612	-0.00071430	0.00024848	0.00057849	-0.00029293	-0.00021623	-0.00138124	-0.00035851	0.00019531	-0.00056811	0.00041687	0.00007969	-0.00087279	0.00098840	-0.00072010	-0.00034688	0.00005406	0.00035978	-0.00139818	0.00068758	-0.00016801	0.00084442	0.00030577	0.00113322	-0.00071297	0.00009547	-0.00039025	-0.00036456	0.00061312	-0.00002071	0.00004333	-0.00022959	0.00070614	-0.00011989	-0.00028234	0.00000440	0.00076358	-0.00052872	-0.00017793	0.00034402	-0.00084063	-0.00016443	-0.00009366	0.00082391	0.00047781	0.00063415	0.00117354	-0.00027832	-0.00024051	0.00072444	-0.00008619	0.00030813	-0.00045188	-0.00021535	-0.00117200	-0.00008048	-0.00051416	-0.00012858	-0.00007451	-0.00104291	-0.00159956	0.00056328	-0.00054851	-0.00059557	0.00029393	-0.00068461	-0.00062949	0.00009502	0.00106981	-0.00019985	0.00065482	-0.00093017	0.00017594	-0.00015550	-0.00114117	0.00030605	-0.00208219	0.00103932	-0.00094374	0.00037255	0.00036103	-0.00052100	-0.00005683	-0.00147411	0.00027878	0.00124289	-0.00090272	0.00100988	-0.00157321	0.00068194	-0.00039069	-0.00046081	0.00021287	-0.00064655	0.00108194	0.00097721	-0.00029596	-0.00029523	0.00108920	0.00062175	-0.00089592	0.00061938	0.00184288	-0.00061905	0.00193226	0.00178297	-0.00153625	-0.00201669	-0.00070544	0.00253448	-0.00048723	-0.00194093	-0.00032953	0.00397747	0.00171061	0.00222325	-0.00177412	0.00100061	-0.00103731	-0.00041300	-0.00373866	0.00181587	-0.00130762	0.00269763	0.00400502	0.00196888	-0.00022389	0.00053091	0.00287567	-0.00028362	-0.00327235	0.00206701	0.00270849	0.00070035	-0.00126740	0.00232846	0.00081565	0.00010919	0.00095258	-0.00114447	-0.00085493	0.00115375	0.00228449	-0.00135767	0.00133384	-0.00318244	0.00267431	0.00092149	-0.00050566	0.00044375	0.00062720	0.00142158	0.00089975	0.00014651	-0.00084986	-0.00095836	-0.00412590	0.00132791	0.00094773	0.00074851	0.00014831	0.00043365	-0.00042840	0.00053368	-0.00099961	-0.00056277	-0.00012869	-0.00037628	0.00056811	0.00084585	-0.00004408	-0.00006508	0.00270892	0.00109243	0.00004461	0.00175222	-0.00027731	0.00191811	-0.00181433	0.00099279	0.00029976	0.00047016	-0.00144818	0.00171637	0.00123477	0.00029668	0.00091906	0.00183509	0.00113830	0.00004484	0.00022725	0.00046339	0.00030890	-0.00081608	-0.00180677	0.00079332	0.00067186	-0.00026995	0.00121605	0.00042603	0.00111657	0.00111640	0.00186212	-0.00111594	0.00191668	-0.00131038	0.00068857	0.00066131	0.00183888	-0.00054714	0.00035180	-0.00168713	0.00027731	0.00049372	-0.00066065	-0.00069324	-0.00020898	-0.00034187	0.00189957	-0.00113251	0.00063383	0.00017783	0.00048241	0.00146960	0.00224634	0.00167335	0.00051042	0.00110590	0.00019567	0.00148002	0.00081517	-0.00045975	0.00010355	0.00132749	-0.00040830	0.00031325	0.00065875	0.00014420	-0.00070335	0.00014895	0.00075962	-0.00002217	0.00080483	0.00050042	-0.00034476	0.00012370	0.00006515	0.00019999	0.00006121	-0.00024900	0.00044150	0.00031520	-0.00026239	-0.00025771	0.00068940	-0.00025817	0.00019056	0.00067027	0.00037562	-0.00043225	0.00034469	0.00027173	0.00006335	-0.00001361	0.00006508	0.00018344	0.00010686	0.00004388	0.00018860	-0.00018115	0.00004959	0.00011945	-21.47483647
-0.2501	-21.47483647	-21.47483647	-21.47483647	-21.47483647	-21.47483647	-21.47483647	-21.47483647	-21.47483647	-21.47483647	-21.47483647	-21.47483647	-21.47483647	-21.47483647	-21.47483647	-21.47483647	-21.47483647	-21.47483647	-21.47483647	-21.47483647	-21.47483647	-21.47483647	-21.47483647	-21.47483647	-21.47483647	-21.47483647	-21.47483647	-21.47483647	-21.47483647	-21.47483647	-21.47483647	-21.47483647	-21.47483647	-0.27405851	1.05479467	-0.33629151	0.15728224	0.07697616	-0.10876718	0.03439286	0.01773372	0.14398752	-0.02837912	-0.04022663	0.02257815	0.01978144	0.01362100	0.01944223	0.02809114	0.01856899	0.02424803	0.02644632	0.03143276	0.03367610	0.02685721	0.02909562	0.02375615	0.02667368	0.02779279	0.02756841	0.02547042	0.02896300	0.03304463	0.02953021	0.02725508	0.02668664	0.02319471	0.03259281	0.02542343	0.02531067	0.02308857	0.02825272	0.01903313	0.01986897	0.01879016	0.02570113	0.01743482	0.02105226	0.02102409	0.02255150	0.01960117	0.02389439	0.03722503	0.01580523	0.01593831	0.01653908	0.01495122	0.02246752	0.01590895	0.01498262	0.01648701	0.02505751	0.02026747	0.02336497	0.01703233	0.02508250	0.02670996	0.02615452	0.01638059	0.02233985	0.01988551	0.02058145	0.01812039	0.02147191	0.01364992	0.01079022	0.01280346	0.02284684	0.01252518	0.00698240	0.01270635	0.01657000	0.00939361	0.00981679	0.01263161	0.00607477	0.00586680	0.00505988	-0.00057181	0.00103936	0.00162567	-0.00300938	-0.00435294	-0.00729814	-0.00893554	-0.01187820	-0.01999743	-0.01914956	-0.01732325	-0.02812761	-0.03432488	-0.03622029	-0.03717773	-0.03648987	-0.03742320	-0.03666622	-0.03877005	-0.04389912	-0.04646328	-0.04241279	-0.04416331	-0.04406099	-0.04514144	-0.04521466	-0.04609291	-0.05193671	-0.05274164	-0.05002714	-0.04964128	-0.05082313	-0.04912298	-0.05044194	-0.05258232	-0.05399508	-0.05182724	-0.05285639	-0.05392563	-0.05081958	-0.05197945	-0.05239506	-0.05294344	-0.05071766	-0.05061043	-0.05218245	-0.04898875	-0.05250981	-0.05245171	-0.05087940	-0.04988221	-0.04910415	-0.05123320	-0.04816768	-0.04812806	-0.04487594	-0.04502914	-0.04550943	-0.04532875	-0.04242747	-0.04272559	-0.04052487	-0.04316725	-0.03870992	-0.03632014	-0.03667846	-0.03515990	-0.03457051	-0.03596697	-0.03291240	-0.03401541	-0.03267518	-0.03159270	-0.02994658	-0.02801426	-0.02614298	-0.02332761	-0.02239345	-0.02063424	-0.01999156	-0.01783958	-0.01480547	-0.01257300	-0.00987819	-0.00772926	-0.00360181	-0.00150979	0.00222510	0.00431990	0.00539286	0.00755132	0.00978998	0.01047218	0.00988252	0.00947719	0.01068775	0.00959652	0.00707753	0.00615891	0.00496115	0.00150723	0.00045885	-0.00080190	-0.00289749	-0.00526338	-0.00577630	-0.00611754	-0.00650003	-0.00680088	-0.00724677	-0.00739985	-0.00627282	-0.00724686	-0.00624203	-0.00470162	-0.00590546	-0.00531261	-0.00334841	-0.00261126	-0.00230748	-0.00161958	-0.00159900	-0.00159967	-0.00066821	-0.00092566	0.00088466	-0.00095064	0.00030831	-0.00121308	-0.00053646	-0.00044219	-0.00007065	0.00051526	0.00124252	-0.00024397	0.00002712	0.00023294	-0.00099684	0.00029225	0.00030170	-0.00008431	-0.00018850	0.00024381	0.00025237	0.00033233	-0.00001609	0.00036102	-0.00031397	-0.00052193	-0.00035472	0.00085976	0.00041566	-0.00020684	-0.00046365	0.00092445	0.00010265	-0.00035934	-0.00019400	-0.00006609	-0.00000925	-0.00111146	-0.00022522	-0.00055963	-0.00055073	0.00039181	0.00048121	0.00014018	0.00057586	-0.00047724	-0.00049619	-0.00058786	0.00011901	0.00006504	0.00012217	-0.00097556	0.00007157	-0.00096061	-0.00076390	-0.00025778	-0.00032739	-0.00089206	-0.00133298	-0.00020734	-0.00050813	0.00023962	-0.00035602	0.00055975	-0.00076905	-0.00036336	-0.00003482	0.00095876	-0.00068576	0.00109937	-0.00131628	-0.00006266	-0.00004342	-0.00085737	-0.00010675	-0.00059446	0.00053219	-0.00127152	-0.00162190	-0.00248425	-0.00185837	-0.00175094	-0.00104075	0.00021536	-0.00009473	-0.00118468	-0.00065875	-0.00088854	-0.00107708	-0.00111465	-0.00199252	0.00185575	-0.00013588	-0.00071244	0.00170193	0.00058976	-0.00110035	0.00121035	0.00213291	-0.00114486	0.00110879	-0.00013593	-0.00095194	0.00021520	-0.00016868	0.00317798	-0.00032605	-0.00003202	0.00344444	-0.00327118	-0.00044800	-0.00307519	0.00187142	0.00087840	0.00058160	-0.00191141	-0.00189756	0.00258266	-0.00274401	-0.00117025	0.00213980	-0.00246100	0.00030640	0.00384056	0.00111854	-0.00087826	-0.00113777	0.00116944	0.00081881	0.00229077	-0.00012058	0.00082882	0.00080218	-0.00085808	-0.00083990	0.00047155	-0.00014152	-0.00138791	-0.00332404	-0.00015937	-0.00125642	0.00186133	-0.00148548	0.00359026	-0.00257957	0.00310379	0.00173737	-0.00120344	-0.00030188	0.00150540	0.00027019	-0.00001421	-0.00006545	0.00014531	-0.00103111	-0.00213293	-0.00028310	0.00195098	0.00129968	0.00120933	-0.00000548	-0.00152595	0.00047437	-0.00081764	-0.00035236	0.00007177	0.00056438	0.00074077	-0.00014092	-0.00096137	-0.00098753	0.00336686	0.00169776	-0.00150530	0.00054423	-0.00008244	0.00135386	-0.00178172	0.00094929	0.00094222	-0.00093286	-0.00082279	0.00076871	0.00009868	-0.00105155	-0.00099030	-0.00038199	-0.00066180	0.00085520	0.00078502	0.00006394	0.00121916	-0.00085782	0.00012924	0.00094032	0.00184472	-0.00058910	-0.00059802	-0.00235274	-0.00027267	0.00082120	0.00165958	0.00122042	0.00036117	-0.00085642	0.00048639	-0.00035238	0.00057174	0.00207033	0.00041003	-0.00098423	0.00022926	-0.00096660	-0.00042804	-0.00174334	-0.00052942	0.00209202	-0.00069057	-0.00082866	0.00440194	-0.00090868	-0.00063464	0.00136458	0.00162770	0.00083513	0.00044490	0.00006051	0.00039689	0.00056100	0.00028689	-0.00075379	-0.00051610	0.00033705	-0.00047975	0.00006581	-0.00001949	-0.00023026	0.00029459	-0.00017518	0.00027869	0.00020089	0.00061369	0.00023133	-0.00035902	0.00012844	0.00003612	0.00050851	0.00038267	0.00016175	0.00070992	-0.00018786	-0.00029785	0.00012606	0.00101001	-0.00042702	0.00006493	0.00106512	-0.00020373	-0.00045082	0.00031240	0.00036230	0.00039813	-0.00012076	-0.00008100	0.00038133	0.00015073	-0.00020223	0.00032158	-0.00014590	0.00002176	-0.00017572	-21.47483647
-0.2001	-21.47483647	-21.47483647	-21.47483647	-21.47483647	-21.47483647	-21.47483647	-21.47483647	-21.47483647	-21.47483647	-21.47483647	-21.47483647	-21.47483647	-21.47483647	-21.47483647	-21.47483647	-21.47483647	-21.47483647	-21.47483647	-21.47483647	-21.47483647	-21.47483647	-21.47483647	-21.47483647	-21.47483647	-21.47483647	-21.47483647	-21.47483647	-21.47483647	-21.47483647	-21.47483647	-21.47483647	-21.47483647	-0.34020501	2.88900471	0.19303269	0.11083246	-0.10815226	0.02996545	-0.17239865	-0.03633487	0.18283839	0.00157511	0.02254124	0.00395841	-0.01408410	0.01350107	0.02866592	0.03819616	0.02106165	0.02750772	0.02614601	0.02696340	0.02112273	0.02876278	0.03875700	0.02717487	0.02310425	0.03096091	0.03328681	0.02614870	0.03020551	0.03747816	0.02813417	0.02735727	0.03020960	0.02686401	0.03232155	0.02859507	0.02557145	0.02093892	0.02778451	0.01807551	0.02550094	0.02042591	0.02242874	0.02077085	0.01824431	0.01776551	0.02858462	0.02288283	0.02979094	0.04245063	0.02456164	0.01755899	0.02918811	0.01068935	0.02292154	0.02513099	0.02124251	0.01561206	0.02592909	0.02607355	0.01885477	0.01450602	0.02742557	0.02385314	0.02025389	0.02069650	0.02124505	0.02263963	0.02020451	0.02065480	0.02065431	0.01389716	0.01276260	0.01547795	0.02006886	0.01632090	0.01169337	0.01132572	0.01496099	0.00806219	0.00938724	0.00953279	0.00201997	0.00295386	0.00037576	-0.00232915	-0.00221177	-0.00588295	-0.01319280	-0.00821860	-0.01297924	-0.01222072	-0.01674905	-0.02774243	-0.02671763	-0.02459734	-0.02819161	-0.03550000	-0.03485026	-0.03388146	-0.03456718	-0.03699255	-0.03681079	-0.03807532	-0.04309089	-0.04349226	-0.04111132	-0.03998180	-0.04397477	-0.04614733	-0.04678207	-0.04447952	-0.04841059	-0.04880524	-0.04852338	-0.05010438	-0.04796206	-0.04841117	-0.04832486	-0.05039639	-0.05270690	-0.05048557	-0.05136943	-0.05216047	-0.04881708	-0.05037960	-0.05206031	-0.05167952	-0.05091084	-0.05102936	-0.05057375	-0.04858168	-0.05102995	-0.05229222	-0.04979375	-0.04906886	-0.04671433	-0.04956607	-0.04726335	-0.04783350	-0.04668454	-0.04542277	-0.04482549	-0.04457198	-0.04217864	-0.04071964	-0.04022049	-0.04022730	-0.03890700	-0.03791461	-0.03633225	-0.03528685	-0.03448806	-0.03773618	-0.03596223	-0.03298242	-0.03379875	-0.03231013	-0.02983887	-0.02950987	-0.02923889	-0.02850265	-0.02549745	-0.02707144	-0.02212550	-0.02150193	-0.02076152	-0.01878539	-0.01974945	-0.01862099	-0.01621610	-0.01374272	-0.01318584	-0.01138623	-0.00794973	-0.00707129	-0.00430832	0.00033631	0.00051109	0.00367576	0.00538414	0.00712103	0.00759325	0.01021198	0.01151330	0.01003995	0.01023028	0.01103522	0.01196493	0.00812128	0.00724276	0.00588280	0.00561280	0.00463175	0.00266429	0.00118989	-0.00024358	-0.00356784	-0.00392707	-0.00452483	-0.00648116	-0.00608975	-0.00511928	-0.00645243	-0.00679706	-0.00582199	-0.00543680	-0.00636563	-0.00560699	-0.00610072	-0.00347652	-0.00348931	-0.00233577	-0.00357027	-0.00226465	-0.00277831	-0.00181361	-0.00074524	0.00018411	-0.00069389	-0.00026114	0.00024467	-0.00046066	0.00011002	0.00049749	0.00011546	0.00047153	0.00119212	0.00034537	0.00058396	0.00044467	-0.00001715	0.00026962	-0.00041230	-0.00032307	0.00133385	0.00066628	-0.00023440	0.00067766	0.00081798	0.00047054	-0.00026969	-0.00012838	0.00067236	-0.00025321	-0.00027052	0.00049813	-0.00060689	0.00075234	-0.00008567	0.00021428	0.00098324	0.00032854	-0.00001753	-0.00020747	-0.00013426	0.00076912	-0.00028403	0.00108626	-0.00068165	-0.00042041	-0.00006421	-0.00061115	0.00014437	0.00033445	0.00084198	-0.00046019	0.00010217	-0.00044667	-0.00057272	0.00002702	0.00144343	0.00023712	-0.00134124	0.00121785	0.00071470	-0.00018673	0.00094751	-0.00132129	-0.00020011	0.00032823	0.00007340	0.00137751	-0.00015208	0.00203516	-0.00008595	0.00054769	0.00027440	-0.00032043	-0.00011352	0.00037001	0.00031922	0.00163431	0.00089408	0.00043567	0.00067134	0.00107399	0.00042220	0.00097137	-0.00076053	0.00040290	0.00106937	0.00041564	0.00184524	0.00075650	0.00208876	-0.00009773	-0.00134964	0.00080584	0.00089006	0.00049998	-0.00029808	0.00085866	0.00058822	0.00012636	-0.00056428	0.00315715	-0.00042331	0.00163696	0.00069709	0.00150870	0.00135612	-0.00032232	0.00137023	0.00040634	0.00232571	-0.00171944	0.00002778	0.00357149	-0.00218580	0.00344566	0.00161042	0.00277633	-0.00214092	0.00046840	0.00251799	0.00035061	0.00141774	0.00131269	0.00256487	0.00248415	-0.00045900	0.00168488	0.00006216	0.00024707	0.00109363	-0.00040439	-0.00099141	0.00136013	0.00232730	-0.00020693	0.00161258	0.00019212	0.00396595	0.00187102	-0.00142759	-0.00074193	-0.00048989	0.00231501	-0.00138393	0.00289362	0.00049071	-0.00083026	-0.00085439	0.00227348	0.00300382	0.00152811	0.00239539	-0.00071933	0.00014911	-0.00100906	-0.00058559	-0.00076019	0.00137135	0.00068160	0.00064164	0.00141385	-0.00159873	-0.00134447	0.00054300	0.00140004	0.00023915	0.00019744	-0.00009474	0.00015343	-0.00151450	0.00028014	0.00266089	-0.00024526	0.00117184	0.00057344	-0.00063888	0.00042084	0.00081520	-0.00065063	-0.00032798	0.00096601	0.00089472	0.00112143	0.00091961	-0.00073688	-0.00091074	0.00028939	0.00110674	0.00078955	0.00160253	-0.00039858	0.00068441	0.00121745	0.00008823	0.00002378	-0.00082282	0.00062632	0.00212439	0.00025626	0.00032117	0.00148751	0.00002264	0.00011351	-0.00046129	0.00072544	-0.00014796	-0.00045284	0.00104331	0.00264960	-0.00215138	0.00034677	0.00200197	0.00017533	-0.00023209	0.00188116	0.00190912	0.00039882	0.00170674	0.00011105	0.00117758	0.00044803	0.00039336	-0.00018573	-0.00029803	0.00048524	0.00004769	0.00042622	0.00060134	0.00027117	-0.00027858	0.00040721	0.00018037	0.00012614	0.00057004	0.00057481	0.00033387	0.00020480	0.00006969	0.00088049	0.00031157	0.00026000	0.00036305	0.00052582	-0.00027491	-0.00051950	0.00048953	-0.00022236	0.00034643	0.00065845	-0.00014971	-0.00019085	0.00034272	0.00031279	0.00052859	0.00005129	0.00003193	0.00001700	0.00032990	-0.00008509	0.00084888	0.00007526	-0.00006182	-0.00024919	-21.47483647
-0.1501	-21.47483647	-21.47483647	-21.47483647	-21.47483647	-21.47483647	-21.47483647	-21.47483647	-21.47483647	-21.47483647	-21.47483647	-21.47483647	-21.47483647	-21.47483647	-21.47483647	-21.47483647	-21.47483647	-21.47483647	-21.47483647	-21.47483647	-21.47483647	-21.47483647	-21.47483647	-21.47483647	-21.47483647	-21.47483647	-21.47483647	-21.47483647	-21.47483647	-21.47483647	-21.47483647	-21.47483647	-21.47483647	-1.18896210	0.18306103	-0.11178374	0.03855878	0.09766518	-0.06894414	-0.01772622	-0.02897351	0.03715121	-0.00554150	0.06727892	-0.01266703	0.04310675	0.00904036	0.03569731	0.03132179	0.01887554	0.02990831	0.03556658	0.02887074	0.03208792	0.03285965	0.03364084	0.02630590	0.02744226	0.02843499	0.02873746	0.02812432	0.02992112	0.03266433	0.03082348	0.02992370	0.02863880	0.02147783	0.02995154	0.02652394	0.02669591	0.02223450	0.03050396	0.02133954	0.02306617	0.01778596	0.02403131	0.02060532	0.02215143	0.01537945	0.02319618	0.02904092	0.03668033	0.03692506	0.02848147	0.01347201	0.02578795	0.01607071	0.01981550	0.01841160	0.01750010	0.00948714	0.02507512	0.02138033	0.01914738	0.01822698	0.02218442	0.02578357	0.01875435	0.02061807	0.01971928	0.02237256	0.02186874	0.02392314	0.01502860	0.01405166	0.01221805	0.01538863	0.01959125	0.01761783	0.01608918	0.01671669	0.01928233	0.01076293	0.01216544	0.01420421	0.00576120	0.00654367	0.00585467	0.00148926	0.00106618	0.00100139	-0.00350824	-0.00208147	-0.00820573	-0.00407027	-0.01026903	-0.02384065	-0.02059399	-0.02181266	-0.02707032	-0.03489444	-0.03424455	-0.03622489	-0.03485369	-0.03837101	-0.03650760	-0.03954088	-0.04083761	-0.04565190	-0.04233225	-0.04273735	-0.04407056	-0.04349784	-0.04530248	-0.04486340	-0.05123829	-0.05174793	-0.04980411	-0.04771360	-0.04867263	-0.04827384	-0.04946726	-0.05191859	-0.05335582	-0.05074980	-0.05164044	-0.05472126	-0.04945966	-0.05017890	-0.05163592	-0.05012914	-0.05022779	-0.05082461	-0.05152253	-0.05000519	-0.05142077	-0.05303249	-0.05174165	-0.05103245	-0.04837989	-0.04768229	-0.04722199	-0.04719177	-0.04722173	-0.04605093	-0.04634970	-0.04655429	-0.04333669	-0.04182082	-0.03940592	-0.04093498	-0.03931023	-0.03806218	-0.03637960	-0.03592722	-0.03581838	-0.03821707	-0.03372298	-0.03417459	-0.03426277	-0.03225702	-0.03208789	-0.03100991	-0.03185775	-0.03059581	-0.02850804	-0.02873781	-0.02463527	-0.02312400	-0.02470628	-0.02149834	-0.02158781	-0.02028999	-0.01877864	-0.01647726	-0.01620886	-0.01473866	-0.01361936	-0.01248423	-0.01059443	-0.01037627	-0.01006321	-0.00784679	-0.00598415	-0.00386270	-0.00266345	-0.00117076	0.00232988	0.00231034	0.00383719	0.00602237	0.00851623	0.00669906	0.00945616	0.00904388	0.01064896	0.01042095	0.00954917	0.00994579	0.00932813	0.00709092	0.00670745	0.00663879	0.00441866	0.00206028	0.00221416	-0.00013836	-0.00169596	-0.00139109	-0.00302819	-0.00532467	-0.00509471	-0.00637567	-0.00532200	-0.00662249	-0.00578195	-0.00751980	-0.00605136	-0.00621626	-0.00515557	-0.00379575	-0.00367041	-0.00431456	-0.00340633	-0.00268501	-0.00308815	-0.00236895	-0.00175888	-0.00269384	-0.00155851	-0.00126320	-0.00055903	-0.00046010	-0.00076782	0.00016042	-0.00038557	-0.00057173	-0.00060961	0.00035663	0.00049027	0.00017112	0.00038915	0.00101864	0.00019392	-0.00123707	0.00025738	0.00020134	-0.00058280	0.00010347	0.00050515	-0.00067764	-0.00058546	0.00002900	0.00098211	0.00052371	0.00015100	-0.00042820	0.00021341	-0.00056668	0.00034850	-0.00030370	0.00068242	-0.00055342	-0.00027568	-0.00147583	-0.00030013	0.00049712	-0.00056415	0.00057396	-0.00110745	-0.00057617	-0.00006930	-0.00071374	-0.00030943	0.00041997	0.00029965	-0.00016643	0.00045175	-0.00085755	-0.00037368	0.00063817	-0.00173965	-0.00043485	-0.00025463	-0.00010878	-0.00049038	-0.00268285	-0.00041165	-0.00046386	0.00062998	-0.00159197	-0.00120004	-0.00096368	-0.00079336	0.00008205	0.00043423	-0.00077881	-0.00049131	0.00009936	-0.00086688	0.00008770	-0.00086442	-0.00132389	-0.00200392	0.00030078	0.00132325	-0.00028917	-0.00151109	0.00196192	0.00136960	-0.00117674	-0.00029022	0.00002404	-0.00015980	0.00111409	0.00026123	0.00084106	-0.00039821	-0.00249242	0.00117888	-0.00237653	-0.00207112	-0.00006215	0.00169804	0.00145309	0.00246375	-0.00005807	-0.00283326	-0.00407683	-0.00099114	0.00216935	-0.00041188	-0.00255197	0.00147904	0.00225706	0.00107816	-0.00041300	0.00051348	0.00143283	-0.00109089	-0.00048321	-0.00001119	0.00106752	-0.00093863	-0.00097104	0.00021690	0.00243270	0.00071211	0.00119988	-0.00371565	-0.00253758	0.00157778	0.00144412	-0.00262778	0.00004486	-0.00185198	0.00203203	0.00103662	0.00032870	0.00084449	0.00117812	-0.00228035	-0.00048071	0.00096785	0.00048951	0.00009198	-0.00155813	0.00054820	0.00305831	0.00000692	0.00155609	-0.00006386	-0.00129160	0.00015737	-0.00131741	0.00068202	0.00035756	-0.00126537	0.00140641	-0.00178442	-0.00007467	-0.00141237	0.00259027	0.00257866	-0.00204107	0.00036270	-0.00124307	0.00047147	-0.00032015	0.00118065	0.00156229	-0.00101225	-0.00070414	0.00065800	0.00047278	-0.00036465	-0.00133910	0.00082722	-0.00015145	0.00136704	0.00057408	0.00138178	0.00058071	0.00123602	-0.00007613	-0.00025589	0.00061633	0.00078663	0.00019955	-0.00088229	0.00023799	0.00044018	0.00045921	-0.00012776	0.00072527	0.00007870	0.00197819	0.00170611	-0.00015103	0.00090187	-0.00047374	-0.00028741	-0.00109159	-0.00058162	-0.00172497	-0.00075649	-0.00038670	0.00035287	-0.00208381	0.00023644	0.00099382	0.00074813	0.00073889	-0.00030621	0.00115356	0.00189859	0.00041937	0.00100128	0.00077896	0.00112695	-0.00043100	-0.00002462	0.00009394	-0.00016131	-0.00026268	0.00098461	0.00030615	0.00070993	-0.00047848	-0.00017626	-0.00039253	0.00017724	0.00024961	0.00010305	0.00000063	0.00063269	0.00004667	0.00007657	0.00015985	0.00004149	-0.00003455	0.00016836	-0.00021082	0.00025283	0.00020862	0.00013558	0.00004826	0.00030210	-0.00026926	0.00004908	0.00038221	0.00033216	0.00002413	-0.00025684	-0.00015516	0.00025182	-0.00004207	-0.00025552	0.00037739	0.00009115	-0.00012465	-0.00014419	-21.47483647
-0.1001	-21.47483647	-21.47483647	-21.47483647	-21.47483647	-21.47483647	-21.47483647	-21.47483647	-21.47483647	-21.47483647	-21.47483647	-21.47483647	-21.47483647	-21.47483647	-21.47483647	-21.47483647	-21.47483647	-21.47483647	-21.47483647	-21.47483647	-21.47483647	-21.47483647	-21.47483647	-21.47483647	-21.47483647	-21.47483647	-21.47483647	-21.47483647	-21.47483647	-21.47483647	-21.47483647	-21.47483647	-21.47483647	-1.62921202	-0.12756843	-0.19398467	-0.16443543	-0.01853683	-0.12710884	-0.04735855	-0.08797444	-0.03712393	-0.00656682	0.03972857	0.01837869	0.04948660	0.00146012	0.04091158	0.02712216	0.01415922	0.02656038	0.03053709	0.02673681	0.02988627	0.02023503	0.03255311	0.02625993	0.02331110	0.02697357	0.02993723	0.02382351	0.02879281	0.03594310	0.03051874	0.03000041	0.02703556	0.02351799	0.03182580	0.02689987	0.02649079	0.02333704	0.02699600	0.01975985	0.02054694	0.01737939	0.02511020	0.01876122	0.02488762	0.01679612	0.02987686	0.02451276	0.02593734	0.03524072	0.02395805	0.01652838	0.03086926	0.02715625	0.01568770	0.01367526	0.01689278	0.01488440	0.02678693	0.02498561	0.02013020	0.00660032	0.02613305	0.02685824	0.02236879	0.01996010	0.02726600	0.02067689	0.02214183	0.02109533	0.01853449	0.01277489	0.01308414	0.01738017	0.01942480	0.01681291	0.00950811	0.01109488	0.01572748	0.00836386	0.01530518	0.01830055	0.00550502	0.00928338	0.00793578	0.00160574	0.00438810	0.00300681	-0.00191615	-0.00511946	-0.01006215	-0.00466384	-0.00617474	-0.01490808	-0.01431880	-0.01607368	-0.02411056	-0.03392131	-0.03452030	-0.03473719	-0.03673280	-0.03794905	-0.03680727	-0.04223089	-0.04292604	-0.04472503	-0.04249576	-0.04222154	-0.04678405	-0.04753493	-0.04580331	-0.04906296	-0.05036824	-0.04928577	-0.05064508	-0.04903141	-0.05084921	-0.05130387	-0.05066613	-0.05462467	-0.05327414	-0.05222539	-0.05461992	-0.05576521	-0.04965398	-0.05132810	-0.05296090	-0.05172564	-0.05301919	-0.05447309	-0.05340712	-0.05316840	-0.05364145	-0.05492546	-0.05214044	-0.05271695	-0.05040558	-0.05022443	-0.04943216	-0.05024336	-0.04975175	-0.04744798	-0.04794013	-0.04723998	-0.04400650	-0.04311553	-0.04266454	-0.04189512	-0.04068823	-0.04095570	-0.03869369	-0.03870484	-0.03701624	-0.03952838	-0.03781381	-0.03639981	-0.03680052	-0.03521021	-0.03300088	-0.03313107	-0.03309453	-0.03417291	-0.03133599	-0.03174931	-0.02747484	-0.02663381	-0.02577847	-0.02508414	-0.02548396	-0.02587099	-0.02318261	-0.02221488	-0.01722556	-0.01645840	-0.01406142	-0.01392319	-0.01142848	-0.01163550	-0.01172402	-0.00840744	-0.00745329	-0.00723480	-0.00769115	-0.00617000	-0.00472207	-0.00417723	-0.00470418	-0.00172989	-0.00013656	-0.00106441	0.00086447	0.00143267	0.00404019	0.00549896	0.00633652	0.00805817	0.00700947	0.00775035	0.00854143	0.00870385	0.00848231	0.00887901	0.00939107	0.00887067	0.00793458	0.00676806	0.00580441	0.00612906	0.00506247	0.00289353	0.00270198	0.00053626	0.00052534	-0.00199163	-0.00219952	-0.00371952	-0.00376776	-0.00410774	-0.00471931	-0.00569424	-0.00550004	-0.00566826	-0.00557575	-0.00458530	-0.00450174	-0.00538087	-0.00551384	-0.00413087	-0.00419487	-0.00429478	-0.00302611	-0.00258606	-0.00318625	-0.00260036	-0.00210988	-0.00096682	-0.00076886	-0.00185908	-0.00067086	0.00109702	-0.00042926	-0.00130426	-0.00032988	-0.00011128	0.00004404	-0.00067461	0.00117238	-0.00091623	0.00032762	-0.00012167	0.00036210	0.00064307	-0.00009014	0.00036793	-0.00064251	-0.00033695	0.00045287	-0.00051781	0.00068854	-0.00073693	-0.00073502	-0.00091635	-0.00031874	0.00014955	-0.00020816	0.00066290	-0.00032593	-0.00050335	-0.00109248	-0.00050765	0.00021313	0.00075148	0.00074474	0.00002618	0.00126909	-0.00057895	-0.00024344	-0.00015233	-0.00205328	-0.00028483	0.00016017	0.00058624	0.00014617	-0.00210772	0.00050466	-0.00122968	-0.00105094	-0.00095001	-0.00025418	-0.00126605	0.00000415	0.00065078	0.00219053	-0.00034046	-0.00171547	-0.00077665	-0.00116850	0.00018493	-0.00128314	-0.00015879	-0.00082885	0.00175771	0.00087532	0.00020960	-0.00045830	0.00208474	-0.00064156	-0.00035542	-0.00050506	0.00062087	-0.00112339	0.00065374	0.00068899	0.00146499	-0.00070720	-0.00068126	0.00198010	-0.00359983	-0.00259246	-0.00063739	0.00319121	-0.00162216	0.00058797	0.00142032	0.00087566	0.00028999	-0.00070942	0.00004479	0.00034738	-0.00464483	0.00384886	0.00340436	0.00288447	-0.00055175	0.00123964	0.00118606	0.00036414	0.00010632	-0.00190098	0.00248689	0.00081453	-0.00307130	0.00053027	0.00191351	0.00138229	0.00089845	-0.00303623	-0.00323707	0.00024885	0.00086662	-0.00260613	-0.00023574	-0.00320070	0.00064991	0.00056030	-0.00077645	-0.00271843	0.00072234	0.00068756	-0.00082611	0.00014171	0.00004683	0.00086094	-0.00330648	0.00010542	0.00054197	0.00001284	0.00073974	0.00135451	-0.00249493	-0.00036957	-0.00164732	-0.00036219	-0.00151507	-0.00060891	0.00199288	-0.00063855	-0.00180659	0.00254867	0.00121052	0.00025239	-0.00196104	0.00039596	0.00052484	0.00025163	-0.00113172	0.00046572	0.00068763	-0.00070048	-0.00072880	0.00039337	0.00062632	-0.00174931	-0.00023283	-0.00010517	-0.00131431	0.00025158	0.00079390	0.00124123	0.00002183	-0.00043191	-0.00204508	0.00012687	-0.00016959	0.00018343	-0.00007788	-0.00224517	0.00048158	0.00076934	-0.00085062	-0.00003556	0.00107479	-0.00029936	0.00113665	-0.00050478	0.00125407	0.00105803	0.00142878	-0.00006268	0.00110980	-0.00066695	-0.00185570	-0.00027777	0.00141059	-0.00042548	-0.00159984	-0.00249397	0.00137765	-0.00024487	0.00077628	0.00152190	-0.00045185	0.00141271	-0.00030740	0.00096245	0.00105222	0.00090746	0.00026611	-0.00065352	0.00014498	0.00033866	-0.00012596	0.00000152	-0.00006018	0.00044460	0.00030150	0.00031824	0.00047199	0.00098084	0.00042916	0.00040364	-0.00001148	0.00058698	-0.00047221	-0.00005960	0.00004652	0.00072065	0.00064395	-0.00009676	-0.00062196	0.00002975	-0.00006218	0.00018845	0.00032952	0.00072293	-0.00003414	-0.00040246	0.00014309	-0.00000790	0.00019756	-0.00002245	0.00031868	0.00020192	0.00006150	-0.00004208	0.00080909	-0.00003989	0.00020668	0.00030919	-21.47483647
-0.0501	-21.47483647	-21.47483647	-21.47483647	-21.47483647	-21.47483647	-21.47483647	-21.47483647	-21.47483647	-21.47483647	-21.47483647	-21.47483647	-21.47483647	-21.47483647	-21.47483647	-21.47483647	-21.47483647	-21.47483647	-21.47483647	-21.47483647	-21.47483647	-21.47483647	-21.47483647	-21.47483647	-21.47483647	-21.47483647	-21.47483647	-21.47483647	-21.47483647	-21.47483647	-21.47483647	-21.47483647	-21.47483647	0.80285403	0.09288430	-0.11294402	0.11630073	-0.08610346	0.01987458	0.04392779	0.06336200	0.07554296	-0.07606637	0.01623172	0.01322167	0.01306400	0.01444174	0.03390632	0.01976256	0.00754629	0.03776522	0.02595807	0.03825829	0.02898004	0.02439093	0.03579075	0.02919200	0.02591641	0.03133490	0.02928267	0.02843387	0.03088933	0.03682522	0.03067555	0.03076943	0.03111919	0.02727684	0.03232787	0.02557709	0.02635342	0.02490401	0.02891411	0.01754604	0.02116257	0.01786748	0.02497984	0.02156674	0.02656233	0.01733122	0.03182518	0.02353250	0.03601431	0.02516315	0.01479365	0.00512830	0.03369576	0.01306801	0.01795836	0.01847507	0.01637685	0.01650319	0.02101671	0.02291741	0.02388435	0.01156114	0.02734724	0.02531514	0.02344755	0.02466528	0.02377707	0.02461405	0.02142398	0.02332899	0.02046867	0.01350193	0.01063578	0.01670417	0.02050944	0.01287533	0.00996503	0.01292293	0.01231097	0.00759722	0.00470162	0.00634422	0.00238206	-0.00091190	-0.00397101	-0.00880931	-0.00750505	-0.00551020	-0.01549461	-0.01196841	-0.01384714	-0.01899644	-0.02075686	-0.03001417	-0.02971940	-0.02839191	-0.03062511	-0.03598276	-0.03707922	-0.03501290	-0.03598220	-0.03817842	-0.03628532	-0.03859038	-0.04236318	-0.04465474	-0.04417585	-0.04102164	-0.04473388	-0.04634448	-0.04474947	-0.04876350	-0.05034779	-0.05104468	-0.04959614	-0.04946274	-0.05123444	-0.05155640	-0.04858993	-0.05359189	-0.05430910	-0.05272264	-0.05505090	-0.05428621	-0.04809243	-0.05010893	-0.05244770	-0.05145436	-0.05208846	-0.05341490	-0.05257976	-0.05298316	-0.05232696	-0.05558028	-0.05300674	-0.05328532	-0.05025480	-0.05143268	-0.04993683	-0.04920183	-0.04867828	-0.04855265	-0.04814923	-0.04688485	-0.04439061	-0.04326443	-0.04175436	-0.04148003	-0.04108953	-0.04158266	-0.03890761	-0.03763381	-0.03722888	-0.03988919	-0.03680792	-0.03545664	-0.03572254	-0.03261619	-0.03366698	-0.03356046	-0.03268879	-0.03330071	-0.03052533	-0.03074571	-0.02599245	-0.02559269	-0.02549080	-0.02392249	-0.02581161	-0.02597767	-0.02384970	-0.02203495	-0.01904489	-0.01898929	-0.01757558	-0.01669724	-0.01588611	-0.01520009	-0.01392971	-0.01132389	-0.00872191	-0.00747439	-0.00803360	-0.00605565	-0.00497607	-0.00497060	-0.00517600	-0.00384721	-0.00179878	-0.00240877	-0.00239904	-0.00197872	-0.00107033	-0.00063715	0.00007083	0.00246265	0.00204764	0.00181670	0.00137036	0.00327896	0.00379321	0.00575843	0.00698673	0.00777190	0.00639384	0.00750759	0.00814856	0.00742255	0.00909150	0.00739271	0.00899694	0.00830453	0.00787850	0.00666961	0.00680532	0.00744037	0.00642767	0.00469213	0.00468838	0.00382649	0.00292484	0.00102502	0.00025111	-0.00032691	-0.00010113	-0.00202476	-0.00278188	-0.00221541	-0.00379372	-0.00462594	-0.00395553	-0.00441796	-0.00440269	-0.00546842	-0.00460838	-0.00403812	-0.00399100	-0.00465646	-0.00377939	-0.00265651	-0.00381582	-0.00463124	-0.00264363	-0.00255714	-0.00226452	-0.00208955	-0.00076267	-0.00204377	-0.00179264	-0.00088241	-0.00001214	-0.00061630	-0.00052592	-0.00026534	0.00041649	-0.00053638	-0.00032768	-0.00062519	-0.00006400	-0.00022538	-0.00053728	-0.00071791	-0.00061014	-0.00070193	0.00038562	0.00045900	0.00029918	0.00040134	-0.00072597	-0.00098834	-0.00007982	-0.00050126	0.00029263	0.00036044	0.00098906	0.00094090	-0.00114263	0.00083213	-0.00032121	-0.00045095	-0.00058466	0.00056322	-0.00002044	-0.00169794	0.00211202	-0.00157204	-0.00061661	-0.00124736	-0.00104438	0.00100968	-0.00067934	0.00031651	0.00110981	-0.00042250	0.00001695	-0.00020128	0.00121226	-0.00160141	-0.00028106	0.00013316	-0.00048683	0.00044145	0.00066360	0.00169670	-0.00066243	0.00172750	0.00031546	-0.00400076	0.00199422	-0.00217336	0.00065352	0.00056950	0.00175099	-0.00062286	-0.00194952	-0.00033844	0.00326052	-0.00202334	0.00015457	-0.00140125	0.00158886	-0.00009383	0.00033554	-0.00090901	-0.00195248	-0.00176990	-0.00015505	0.00009983	-0.00054365	-0.00346952	0.00409653	0.00254878	0.00178338	0.00029155	-0.00041170	0.00179137	0.00018035	0.00239950	-0.00005166	0.00141559	0.00144899	-0.00100645	0.00099991	0.00128331	0.00256296	-0.00043083	-0.00169658	-0.00294765	0.00082130	0.00152224	-0.00114822	-0.00154910	-0.00106711	0.00253384	-0.00090922	-0.00165210	-0.00129314	0.00161948	0.00129988	-0.00097831	0.00088696	-0.00198840	0.00003088	-0.00244394	0.00049675	0.00131019	0.00058255	0.00121630	0.00040249	-0.00293531	-0.00072777	0.00130015	0.00063428	-0.00065707	-0.00043669	-0.00082272	-0.00142256	-0.00113713	-0.00056055	0.00260831	0.00227466	-0.00064166	0.00111416	0.00010037	0.00188662	-0.00195689	0.00037098	0.00073771	-0.00155568	-0.00148169	0.00058831	0.00111732	0.00074564	0.00013054	0.00087636	0.00019085	0.00223994	0.00118526	0.00149160	0.00096313	-0.00104082	-0.00062409	-0.00106561	0.00171289	0.00069864	-0.00082176	-0.00215414	-0.00085279	0.00069690	0.00044432	0.00191797	0.00103336	0.00010060	0.00075601	0.00093877	-0.00147647	0.00178414	0.00014356	0.00011030	-0.00048327	0.00073112	-0.00042047	0.00036935	0.00108356	0.00192558	0.00064306	-0.00035567	0.00080889	0.00096749	-0.00036822	0.00005338	0.00094403	-0.00029364	-0.00026833	0.00072522	0.00080215	0.00105664	-0.00013127	-0.00010588	-0.00024556	0.00052138	-0.00056719	0.00028979	0.00061584	0.00049635	0.00037212	0.00051680	-0.00012184	-0.00008600	0.00003139	0.00031424	-0.00035420	0.00014370	-0.00003565	0.00022788	-0.00005386	0.00030003	-0.00004435	0.00050064	-0.00036973	0.00020328	0.00041328	-0.00007621	-0.00012846	0.00057349	0.00035842	-0.00008175	0.00018823	0.00029882	0.00030235	0.00000232	-0.00008509	0.00043814	0.00046535	-0.00042608	0.00076450	0.00008484	0.00017291	-0.00019911	-21.47483647
-0.0001	-21.47483647	-21.47483647	-21.47483647	-21.47483647	-21.47483647	-21.47483647	-21.47483647	-21.47483647	-21.47483647	-21.47483647	-21.47483647	-21.47483647	-21.47483647	-21.47483647	-21.47483647	-21.47483647	-21.47483647	-21.47483647	-21.47483647	-21.47483647	-21.47483647	-21.47483647	-21.47483647	-21.47483647	-21.47483647	-21.47483647	-21.47483647	-21.47483647	-21.47483647	-21.47483647	-21.47483647	-21.47483647	-0.38744891	0.79971997	0.25626668	-0.00177525	0.00007774	0.05108816	0.00350872	-0.01988076	-0.00675658	-0.08936668	-0.00423566	-0.00383880	0.02753272	0.01968673	0.02621461	0.02745498	0.01387667	0.03079633	0.02492254	0.02377146	0.03077589	0.02834549	0.03267413	0.02065478	0.02146733	0.02784549	0.02750996	0.02549568	0.03181727	0.03408247	0.03131620	0.03229480	0.02868961	0.02301887	0.03198664	0.02926335	0.02527140	0.02614953	0.02679618	0.01803475	0.02393144	0.02054609	0.02607243	0.02512740	0.02975067	0.01547935	0.02857966	0.02073956	0.04076791	0.03263623	0.01688027	0.01408818	0.02236851	0.00731749	0.02468736	0.02112893	0.02368267	0.01510159	0.02329176	0.02078354	0.02183293	0.01269144	0.02446868	0.02462309	0.02318714	0.02025819	0.02268171	0.02068622	0.02249658	0.01951870	0.01733028	0.01396210	0.01149415	0.01300614	0.01947772	0.01847896	0.01027177	0.01600701	0.01816143	0.00810750	0.00655221	0.01078478	0.00399726	0.00220377	0.00424318	0.00044675	0.00087461	-0.00083174	-0.00543893	-0.00395501	-0.01111488	-0.00737326	-0.01453553	-0.02373637	-0.02369907	-0.02289387	-0.03020063	-0.03731173	-0.03630643	-0.03772301	-0.03660197	-0.03943183	-0.03610995	-0.03839547	-0.04375912	-0.04584441	-0.04315514	-0.04173298	-0.04492163	-0.04465805	-0.04682848	-0.04869481	-0.05094509	-0.05164272	-0.04936674	-0.05056427	-0.05131447	-0.04906565	-0.05118726	-0.05324202	-0.05436199	-0.05465718	-0.05358367	-0.05486779	-0.05114728	-0.05257245	-0.05264041	-0.05266078	-0.05170801	-0.05329532	-0.05389538	-0.05187954	-0.05333662	-0.05526567	-0.05186677	-0.05296603	-0.04900372	-0.05156827	-0.05140500	-0.05030125	-0.04957090	-0.04925544	-0.04817232	-0.04803271	-0.04520189	-0.04447658	-0.04385981	-0.04235657	-0.04309242	-0.03991670	-0.03883776	-0.03840744	-0.03876271	-0.04103182	-0.03763448	-0.03759856	-0.03554806	-0.03450249	-0.03356226	-0.03238593	-0.03405628	-0.03416926	-0.02963742	-0.03221585	-0.02628033	-0.02591354	-0.02651772	-0.02363677	-0.02552224	-0.02418577	-0.02279342	-0.02273225	-0.01970710	-0.01892761	-0.01821335	-0.01760570	-0.01839461	-0.01733880	-0.01653129	-0.01566946	-0.01076712	-0.00864943	-0.01116584	-0.00891665	-0.00721808	-0.00665930	-0.00506477	-0.00338406	-0.00180189	-0.00213601	-0.00151909	-0.00062841	-0.00021732	0.00072276	0.00048402	0.00079376	0.00160342	-0.00085829	0.00100849	0.00145589	0.00059419	0.00043485	0.00275836	0.00255433	0.00258222	0.00371991	0.00411615	0.00374200	0.00485065	0.00265115	0.00532282	0.00608941	0.00617038	0.00416533	0.00666168	0.00622071	0.00757126	0.00846826	0.00863983	0.00619280	0.00907709	0.00789188	0.00754637	0.00714690	0.00621164	0.00483103	0.00534527	0.00502919	0.00455096	0.00292211	0.00264056	0.00200527	-0.00036862	-0.00043223	-0.00099411	-0.00090970	-0.00125727	-0.00194041	-0.00298667	-0.00208281	-0.00435495	-0.00496304	-0.00474353	-0.00449819	-0.00484426	-0.00511305	-0.00388758	-0.00498064	-0.00436444	-0.00340368	-0.00305331	-0.00340148	-0.00265541	-0.00256318	-0.00272284	-0.00242421	-0.00141853	-0.00194176	-0.00122526	-0.00171857	-0.00107745	-0.00165603	-0.00189309	-0.00103947	-0.00084508	-0.00004823	-0.00015126	-0.00129623	-0.00145667	-0.00027596	-0.00064190	-0.00005868	0.00069968	0.00027589	0.00088377	0.00074647	0.00014749	0.00106169	-0.00087189	-0.00015681	0.00090441	-0.00018615	-0.00008351	-0.00132656	0.00061470	0.00035210	0.00060764	-0.00014930	0.00003571	-0.00159501	0.00109099	0.00082108	0.00146886	0.00147572	-0.00073213	0.00093593	-0.00027351	-0.00057494	-0.00015248	-0.00001302	-0.00017700	0.00052187	0.00217304	0.00100096	-0.00252007	0.00113536	0.00168896	-0.00035559	-0.00061565	-0.00047326	-0.00150655	0.00167997	-0.00260835	0.00212809	-0.00241139	-0.00102231	0.00322756	-0.00136528	-0.00119717	-0.00084503	0.00178411	-0.00001287	0.00222076	0.00236955	0.00157263	-0.00076893	-0.00038490	-0.00107686	0.00085076	-0.00538969	0.00081031	0.00357764	0.00205120	0.00002571	0.00115475	0.00117949	0.00132746	0.00020132	0.00053092	0.00164264	0.00021378	-0.00279939	-0.00011261	0.00062084	0.00206767	0.00154686	0.00046315	-0.00160925	-0.00105278	0.00106651	0.00124580	-0.00040412	-0.00382985	0.00158761	0.00161061	-0.00122451	-0.00045233	0.00138636	0.00116214	-0.00032998	0.00253921	-0.00249029	-0.00050769	-0.00182609	0.00159066	0.00155267	-0.00047429	0.00065473	-0.00130099	-0.00056639	-0.00019027	0.00000979	-0.00047562	0.00188454	-0.00039453	-0.00026522	0.00167555	-0.00052732	-0.00016189	0.00171950	0.00323097	-0.00034068	0.00211566	0.00071243	0.00027876	-0.00140091	0.00104242	0.00209044	0.00034568	-0.00121922	0.00094269	-0.00039607	0.00162984	0.00070626	0.00034793	0.00004856	0.00156430	0.00077017	0.00147451	0.00044361	-0.00159161	0.00033042	-0.00042719	0.00086300	0.00173163	0.00058777	-0.00078243	0.00059724	0.00021470	-0.00000047	-0.00053276	0.00163726	0.00004383	0.00288842	-0.00089658	0.00218944	0.00236431	-0.00049030	0.00113470	-0.00109083	0.00091537	-0.00094886	-0.00198837	-0.00107350	0.00114023	-0.00078184	-0.00180972	-0.00088653	-0.00102642	0.00069872	0.00101498	0.00185384	0.00044493	-0.00026275	0.00008187	0.00042966	0.00058932	0.00031423	0.00008428	0.00021881	0.00006802	0.00040752	0.00059759	0.00041595	0.00027126	0.00033272	0.00093222	0.00023757	0.00038898	0.00065800	0.00052183	-0.00016820	-0.00002275	0.00013259	0.00068193	-0.00046906	0.00039661	0.00041023	0.00041426	-0.00047852	-0.00019018	0.00093525	-0.00022565	0.00044881	0.00094635	0.00025702	-0.00004289	0.00059746	0.00009039	0.00093608	0.00038202	0.00015986	0.00031807	0.00009678	0.00016913	0.00102086	0.00007828	0.00010835	0.00003588	-21.47483647
0.0499	-21.47483647	-21.47483647	-21.47483647	-21.47483647	-21.47483647	-21.47483647	-21.47483647	-21.47483647	-21.47483647	-21.47483647	-21.47483647	-21.47483647	-21.47483647	-21.47483647	-21.47483647	-21.47483647	-21.47483647	-21.47483647	-21.47483647	-21.47483647	-21.47483647	-21.47483647	-21.47483647	-21.47483647	-21.47483647	-21.47483647	-21.47483647	-21.47483647	-21.47483647	-21.47483647	-21.47483647	-21.47483647	0.32849438	-0.47923428	0.20321153	0.03336473	0.09002075	-0.03399540	-0.00151083	0.00317083	0.03282581	-0.06336565	0.06254660	0.07539309	0.03612909	0.01661579	0.02384564	0.02059846	0.01660387	0.01942464	0.03003446	0.02110492	0.03284332	0.02043350	0.03814132	0.02883338	0.02620075	0.02782802	0.03014890	0.02968438	0.02669841	0.03756094	0.02992734	0.02615780	0.03076670	0.02653617	0.03266965	0.03118485	0.02638630	0.02632669	0.02762679	0.01953113	0.02459104	0.01938768	0.02355702	0.02554067	0.02255554	0.02132627	0.02572917	0.01994444	0.03299442	0.03016321	0.02319808	0.00605597	0.03330208	0.01382481	0.02297867	0.02076176	0.01372605	0.01453506	0.02563127	0.02505686	0.02316162	0.01569262	0.02987571	0.02814227	0.02101493	0.01777075	0.02217909	0.02032500	0.01750263	0.02022558	0.01972147	0.01175682	0.01359806	0.01791388	0.02348394	0.01425993	0.01298413	0.01764768	0.01668756	0.00809994	0.00907417	0.01408605	0.00313674	0.00414502	0.00413641	-0.00143667	0.00042945	-0.00511156	-0.00764627	-0.00927598	-0.01031090	-0.01411638	-0.01660895	-0.02917539	-0.02634190	-0.02539079	-0.02757397	-0.03727487	-0.03678386	-0.03567351	-0.03472481	-0.03640823	-0.03672159	-0.03878078	-0.04175561	-0.04762607	-0.04247887	-0.04367876	-0.04461265	-0.04598928	-0.04481307	-0.04513796	-0.05109097	-0.05199325	-0.05027382	-0.04883166	-0.05020604	-0.04949397	-0.05114656	-0.05263729	-0.05429591	-0.05375520	-0.05388817	-0.05479298	-0.05141805	-0.05393478	-0.05386472	-0.05335224	-0.05172392	-0.05077528	-0.05401678	-0.05111711	-0.05233186	-0.05463512	-0.05316706	-0.05142311	-0.05062091	-0.05345806	-0.05139617	-0.05138499	-0.04956218	-0.04823924	-0.04757434	-0.04868182	-0.04567534	-0.04468220	-0.04251770	-0.04453672	-0.04124403	-0.04083781	-0.03941779	-0.03731139	-0.03834647	-0.03952003	-0.03725408	-0.03659065	-0.03675836	-0.03535990	-0.03530234	-0.03372770	-0.03351606	-0.03127838	-0.02848871	-0.03016789	-0.02915802	-0.02796951	-0.02760319	-0.02625627	-0.02510241	-0.02258315	-0.02257528	-0.02158578	-0.02046274	-0.02216203	-0.01883326	-0.01759396	-0.01634917	-0.01436338	-0.01425329	-0.01400303	-0.01154454	-0.00970222	-0.01168302	-0.00927769	-0.00929023	-0.00918422	-0.00818225	-0.00582636	-0.00460597	-0.00610255	-0.00377176	-0.00212617	-0.00153333	-0.00031041	-0.00002718	0.00232950	0.00245075	0.00136545	0.00208864	0.00285210	0.00151138	0.00171607	0.00397828	0.00304309	0.00349703	0.00322152	0.00210217	0.00321233	0.00298713	0.00301407	0.00354767	0.00338238	0.00398806	0.00367456	0.00456077	0.00397416	0.00398701	0.00551686	0.00513508	0.00540501	0.00561052	0.00569615	0.00518731	0.00658261	0.00692616	0.00698212	0.00684000	0.00692146	0.00771560	0.00760718	0.00733926	0.00814447	0.00611448	0.00444657	0.00626876	0.00516255	0.00597106	0.00447704	0.00406467	0.00383869	0.00227539	0.00168748	0.00133469	0.00121771	-0.00047616	-0.00194389	-0.00102435	-0.00258068	-0.00328806	-0.00378180	-0.00219209	-0.00292965	-0.00334274	-0.00422860	-0.00460027	-0.00446557	-0.00368576	-0.00420503	-0.00370110	-0.00433638	-0.00392516	-0.00420126	-0.00381475	-0.00265872	-0.00259943	-0.00320213	-0.00260439	-0.00250803	-0.00296992	-0.00288321	-0.00250526	-0.00072411	-0.00077441	0.00047938	0.00029673	-0.00149365	-0.00095043	-0.00129776	-0.00094468	-0.00031475	0.00047835	0.00058727	0.00058594	0.00180512	0.00227500	-0.00070450	0.00078028	-0.00135622	-0.00158417	-0.00197298	-0.00064855	0.00134592	0.00085842	-0.00047374	-0.00138503	-0.00055389	-0.00079891	0.00055471	0.00066411	0.00094678	-0.00158182	-0.00031591	0.00153524	0.00076458	-0.00092386	0.00197447	0.00203231	-0.00077989	0.00176393	0.00107406	-0.00073049	0.00255374	-0.00175647	0.00089339	-0.00188060	-0.00018024	0.00355604	0.00041608	-0.00130415	0.00005650	0.00078188	0.00210858	0.00112465	0.00361802	0.00373490	-0.00162334	-0.00155974	-0.00131174	0.00302856	-0.00481482	-0.00011824	0.00498135	0.00339771	-0.00194223	0.00032174	0.00070846	0.00038872	0.00074206	0.00030928	0.00450764	0.00098944	-0.00276037	0.00063721	0.00104448	0.00185802	0.00242895	-0.00065041	-0.00202100	0.00047111	0.00270470	-0.00193138	0.00427145	-0.00137359	0.00326437	0.00217522	-0.00026656	-0.00014248	0.00051374	0.00121917	0.00058271	0.00068071	0.00147267	-0.00008920	0.00014430	0.00318190	-0.00010054	0.00115134	0.00126666	0.00102846	-0.00237487	0.00167276	0.00146226	0.00070704	0.00060041	-0.00080867	0.00059116	0.00025381	-0.00040926	0.00166454	0.00002656	0.00340689	-0.00058110	0.00156241	0.00138827	0.00036795	-0.00253300	0.00320382	0.00232481	0.00102539	0.00074363	-0.00017806	0.00140472	0.00015467	-0.00054424	0.00026061	-0.00187033	0.00180742	-0.00005747	0.00165259	0.00179715	-0.00009305	0.00020997	0.00066050	0.00119308	-0.00027666	0.00043504	-0.00026765	0.00101821	0.00132913	0.00194573	0.00037006	0.00233881	-0.00118276	0.00237183	0.00161060	0.00071489	0.00218743	0.00010053	0.00010524	0.00057196	0.00051152	-0.00003235	0.00041785	0.00003491	0.00017449	-0.00188855	-0.00068822	0.00176084	0.00044326	-0.00057858	0.00069658	0.00107821	0.00124984	0.00098852	0.00091762	0.00084450	0.00114845	0.00059433	0.00042955	-0.00000187	0.00085414	0.00027792	0.00054488	0.00079904	0.00064147	0.00048343	0.00033512	0.00008193	0.00062905	0.00099201	0.00046129	0.00019832	0.00018994	0.00067277	0.00009688	0.00019138	0.00023820	0.00037711	0.00032511	0.00022278	0.00023343	0.00069734	0.00037959	0.00100017	0.00086628	0.00002416	-0.00008041	0.00072840	0.00041564	0.00060826	-0.00001670	0.00055436	0.00073645	0.00030808	0.00026443	0.00061370	0.00027083	0.00050640	0.00004317	-21.47483647
0.0999	-21.47483647	-21.47483647	-21.47483647	-21.47483647	-21.47483647	-21.47483647	-21.47483647	-21.47483647	-21.47483647	-21.47483647	-21.47483647	-21.47483647	-21.47483647	-21.47483647	-21.47483647	-21.47483647	-21.47483647	-21.47483647	-21.47483647	-21.47483647	-21.47483647	-21.47483647	-21.47483647	-21.47483647	-21.47483647	-21.47483647	-21.47483647	-21.47483647	-21.47483647	-21.47483647	-21.47483647	-21.47483647	0.08155652	0.43229851	-0.00303210	-0.18557090	-0.16414093	0.04174957	0.06150712	0.06740006	0.06631915	-0.06989378	0.00186333	0.02434217	0.02413153	0.01828544	0.02461602	0.02902732	0.01347482	0.02681309	0.02327074	0.02368274	0.02771320	0.02771824	0.03415830	0.02394826	0.02494163	0.03131190	0.03089246	0.02772003	0.02953019	0.03323067	0.02909608	0.03060379	0.02968039	0.02222253	0.03100275	0.02585942	0.02618712	0.02578945	0.02515637	0.01847034	0.02456273	0.02259309	0.02108685	0.02352779	0.01883299	0.02304136	0.03178440	0.01930675	0.03687381	0.03448214	0.01422991	0.00646188	0.02660334	0.00633854	0.01951151	0.01311952	0.01850049	0.01586862	0.02304323	0.02658163	0.02116400	0.01140103	0.02192389	0.02310888	0.01882568	0.01952375	0.02183721	0.02279243	0.02411765	0.02437960	0.01309079	0.01031413	0.01153919	0.01404154	0.02354264	0.01678873	0.01441492	0.01412880	0.01585678	0.00888418	0.01418456	0.01011771	0.00320774	0.00458308	0.00206554	-0.00054283	-0.00219369	-0.00313736	-0.00909254	-0.00464330	-0.01001379	-0.01178141	-0.01466785	-0.02615608	-0.02553326	-0.02532533	-0.03037559	-0.03640212	-0.03508546	-0.03763028	-0.03548969	-0.03970285	-0.03900501	-0.04029152	-0.04297585	-0.04757883	-0.04424369	-0.04567652	-0.04503098	-0.04432696	-0.04618622	-0.04632402	-0.05167338	-0.05198948	-0.05098625	-0.05030292	-0.05145964	-0.05014276	-0.05086267	-0.05312963	-0.05436898	-0.05491609	-0.05339810	-0.05539594	-0.05163031	-0.05296208	-0.05299424	-0.05440524	-0.05171332	-0.05232576	-0.05339855	-0.05153834	-0.05266432	-0.05337065	-0.05290326	-0.05146939	-0.05141812	-0.05371837	-0.05155636	-0.05145665	-0.04867064	-0.04759994	-0.04930869	-0.04839920	-0.04630584	-0.04651393	-0.04427969	-0.04390196	-0.04202539	-0.04013542	-0.03978284	-0.03939569	-0.03759519	-0.04139938	-0.03782096	-0.03693657	-0.03621983	-0.03609126	-0.03553599	-0.03489859	-0.03380615	-0.03213894	-0.03039322	-0.03253952	-0.02947354	-0.02954232	-0.02816236	-0.02720502	-0.02405441	-0.02413406	-0.02308887	-0.02186464	-0.02065490	-0.02010596	-0.02007542	-0.01809185	-0.01743525	-0.01512341	-0.01484124	-0.01443401	-0.01122955	-0.01218314	-0.01137692	-0.00905185	-0.00887335	-0.00942576	-0.00819639	-0.00865632	-0.00634081	-0.00790332	-0.00699508	-0.00565098	-0.00458187	-0.00371851	-0.00264590	-0.00157950	-0.00114898	-0.00036081	0.00078438	0.00253980	0.00083893	0.00194891	0.00417806	0.00411808	0.00323871	0.00431979	0.00475942	0.00347513	0.00481649	0.00338118	0.00531510	0.00346967	0.00458556	0.00267393	0.00348338	0.00309061	0.00410985	0.00464334	0.00478656	0.00400523	0.00478375	0.00379016	0.00369492	0.00459848	0.00462723	0.00441341	0.00463695	0.00467190	0.00443888	0.00491189	0.00462773	0.00515692	0.00526108	0.00408635	0.00496724	0.00555271	0.00608780	0.00485254	0.00566057	0.00667916	0.00533127	0.00497486	0.00443606	0.00479445	0.00534799	0.00459388	0.00489219	0.00425025	0.00280014	0.00333301	0.00321096	0.00220429	0.00190522	0.00122712	-0.00026684	-0.00048623	-0.00090071	-0.00125682	-0.00182177	-0.00305215	-0.00335086	-0.00363983	-0.00473270	-0.00336916	-0.00286833	-0.00489714	-0.00593241	-0.00539165	-0.00551178	-0.00646952	-0.00448936	-0.00303475	-0.00410266	-0.00408974	-0.00288982	-0.00326149	-0.00408948	-0.00210337	-0.00321103	-0.00217902	-0.00216577	-0.00213590	-0.00305081	-0.00285218	-0.00183597	-0.00257458	-0.00204403	-0.00196826	-0.00167238	-0.00169375	-0.00187138	-0.00108867	-0.00003745	-0.00004243	-0.00148736	-0.00043079	-0.00180727	-0.00158419	0.00018783	-0.00116885	-0.00082616	0.00156308	-0.00248382	-0.00022256	-0.00221004	0.00102601	0.00024837	-0.00287631	-0.00141783	0.00014668	-0.00267803	0.00064830	-0.00220636	0.00105017	-0.00204890	-0.00011057	0.00386278	-0.00369539	0.00067127	0.00059853	-0.00018780	0.00259370	0.00034628	-0.00212514	0.00032345	-0.00223826	-0.00171481	-0.00088919	0.00153667	-0.00304373	0.00098771	0.00195185	0.00100741	-0.00061655	0.00033883	0.00363578	0.00134340	-0.00087407	0.00041018	0.00236941	-0.00060075	-0.00065252	0.00141818	0.00401576	0.00182722	-0.00069430	-0.00104305	-0.00208736	-0.00101719	0.00282529	-0.00348626	0.00344124	-0.00317528	0.00304917	0.00095460	-0.00023993	-0.00082194	-0.00084994	-0.00009118	0.00098876	0.00181870	-0.00100889	-0.00148922	-0.00255525	-0.00063415	0.00145817	-0.00019038	-0.00048027	-0.00141901	-0.00113765	0.00148196	-0.00054842	-0.00021298	-0.00070050	0.00003351	0.00023595	0.00060506	-0.00282387	0.00049281	0.00090205	0.00130570	-0.00027972	-0.00025286	0.00058250	-0.00110218	-0.00134733	0.00043454	0.00067217	-0.00069930	-0.00039231	-0.00034333	-0.00005386	-0.00011722	0.00172017	0.00096567	0.00068193	0.00063483	0.00036265	0.00078759	-0.00039126	-0.00039618	-0.00152850	-0.00073161	0.00135647	-0.00025731	0.00127738	-0.00082740	-0.00011522	0.00166503	0.00020413	-0.00002649	-0.00036665	-0.00155146	0.00167663	0.00133813	0.00039771	0.00143325	-0.00014310	0.00154698	-0.00192401	0.00006180	-0.00024977	-0.00002648	0.00016788	0.00007403	-0.00099387	-0.00174422	0.00098548	-0.00042726	-0.00034270	0.00131951	0.00228607	0.00098908	-0.00029680	0.00084524	0.00120813	-0.00015115	-0.00006790	0.00015865	-0.00009052	0.00040141	0.00098432	0.00059316	0.00070296	0.00054414	-0.00009330	0.00120990	0.00030511	0.00002252	0.00050143	0.00039552	-0.00109890	-0.00040223	-0.00013004	0.00059561	-0.00000450	0.00069483	0.00000817	0.00012980	-0.00044695	-0.00001394	0.00003458	-0.00017222	-0.00015337	0.00077159	-0.00008981	-0.00011734	-0.00013248	0.00013117	0.00049309	-0.00019828	-0.00014880	0.00039855	0.00011627	-0.00024854	0.00056019	-0.00008643	-0.00055252	-0.00010720	-21.47483647
0.1499	-21.47483647	-21.47483647	-21.47483647	-21.47483647	-21.47483647	-21.47483647	-21.47483647	-21.47483647	-21.47483647	-21.47483647	-21.47483647	-21.47483647	-21.47483647	-21.47483647	-21.47483647	-21.47483647	-21.47483647	-21.47483647	-21.47483647	-21.47483647	-21.47483647	-21.47483647	-21.47483647	-21.47483647	-21.47483647	-21.47483647	-21.47483647	-21.47483647	-21.47483647	-21.47483647	-21.47483647	-21.47483647	0.63097140	0.15325847	0.02510805	-0.12023955	0.09649006	-0.09286648	-0.06586057	-0.05550431	0.03232956	-0.03715052	0.01808489	0.05464537	0.02797565	0.01994837	0.03127260	0.03411116	0.00407934	0.02296526	0.02236847	0.02610279	0.03014661	0.03294542	0.03696627	0.02471227	0.02500554	0.03474619	0.02924262	0.02719432	0.03080396	0.03330027	0.02942539	0.02954333	0.03089220	0.02429433	0.03581042	0.02785441	0.02735953	0.02265558	0.02895967	0.01957422	0.02223470	0.02442174	0.02324877	0.02238845	0.02577180	0.01919259	0.02554210	0.01734738	0.02861957	0.03558639	0.01407510	0.01045457	0.03737624	0.02659524	0.02064160	0.01108368	0.02045594	0.01213628	0.02433933	0.02153657	0.02127400	0.01099553	0.02369283	0.02422797	0.02004398	0.01863882	0.01833306	0.02349715	0.01931932	0.02179052	0.02314325	0.01160111	0.01272655	0.01454494	0.02215449	0.01681949	0.01345867	0.01905936	0.01764968	0.00836870	0.01397093	0.01150930	0.00452578	0.00318322	0.00309936	0.00370262	-0.00021055	-0.00049312	-0.00344276	-0.00257966	-0.00752222	-0.00863668	-0.01328835	-0.02421985	-0.02369661	-0.02522025	-0.02712969	-0.03440841	-0.03634803	-0.03551646	-0.03686949	-0.03782848	-0.03626334	-0.03671871	-0.04270671	-0.04629407	-0.04197558	-0.04177769	-0.04482223	-0.04448588	-0.04600271	-0.04668605	-0.05034877	-0.05059923	-0.04796229	-0.04923423	-0.04969084	-0.04855798	-0.04997602	-0.05115320	-0.05266729	-0.05166781	-0.05326253	-0.05437462	-0.04980236	-0.05223017	-0.05287919	-0.05411230	-0.05184402	-0.05125063	-0.05261218	-0.05129493	-0.05245235	-0.05209002	-0.05170518	-0.05064582	-0.04970751	-0.05080753	-0.05002682	-0.05013127	-0.04908484	-0.04632240	-0.04856395	-0.04662109	-0.04418443	-0.04516547	-0.04251546	-0.04311951	-0.04201883	-0.04193054	-0.03967505	-0.04047751	-0.03807286	-0.03957272	-0.03663443	-0.03592600	-0.03599675	-0.03508576	-0.03308178	-0.03328843	-0.03365444	-0.03152756	-0.03065294	-0.03068916	-0.02719305	-0.02732678	-0.02583962	-0.02710651	-0.02562424	-0.02348930	-0.02337045	-0.02161943	-0.02101467	-0.02089393	-0.01849501	-0.01709444	-0.01634064	-0.01405034	-0.01506075	-0.01374102	-0.01229005	-0.01093032	-0.01108194	-0.00957172	-0.00856557	-0.00977023	-0.00817207	-0.00639938	-0.00485588	-0.00577448	-0.00612661	-0.00500382	-0.00300220	-0.00258714	-0.00261444	-0.00196952	-0.00173708	-0.00256671	-0.00184888	-0.00039700	-0.00129303	0.00012769	0.00158298	0.00161003	0.00267492	0.00254242	0.00358904	0.00400889	0.00411611	0.00597418	0.00628114	0.00508806	0.00695397	0.00459300	0.00609557	0.00609156	0.00500795	0.00585766	0.00569773	0.00470755	0.00609046	0.00594457	0.00479380	0.00464705	0.00511929	0.00476202	0.00366338	0.00424385	0.00420030	0.00466898	0.00505720	0.00483991	0.00518001	0.00434653	0.00469659	0.00580010	0.00409979	0.00307222	0.00403550	0.00498698	0.00452537	0.00379710	0.00396357	0.00470082	0.00443743	0.00298315	0.00455733	0.00338941	0.00385120	0.00310225	0.00512859	0.00479788	0.00412512	0.00373138	0.00439804	0.00399778	0.00402850	0.00399153	0.00368280	0.00264606	0.00301635	0.00154898	0.00239354	0.00190333	0.00186013	0.00126898	-0.00030226	-0.00150667	-0.00020722	-0.00201178	-0.00148255	-0.00179028	-0.00161585	-0.00157665	-0.00249837	-0.00392186	-0.00363227	-0.00315117	-0.00488669	-0.00279676	-0.00455531	-0.00417491	-0.00471565	-0.00663054	-0.00181110	-0.00519619	-0.00184761	-0.00338687	-0.00384136	-0.00416132	-0.00442605	-0.00398638	-0.00245624	-0.00141647	-0.00345578	-0.00359896	-0.00270110	-0.00314080	-0.00367131	-0.00114398	-0.00347525	-0.00142225	0.00022982	-0.00077985	-0.00218271	-0.00113892	0.00188574	-0.00264810	-0.00187387	-0.00158801	-0.00107165	0.00015349	-0.00017382	-0.00052782	-0.00046266	-0.00208622	0.00215252	-0.00233315	-0.00100514	-0.00347906	0.00216637	0.00034085	0.00191581	0.00061005	0.00236687	-0.00024915	-0.00179358	-0.00083384	0.00037310	-0.00417618	0.00020759	0.00262855	0.00090825	-0.00241721	0.00066850	0.00139879	-0.00088209	0.00130017	-0.00133879	0.00159873	0.00123495	-0.00408615	-0.00192726	-0.00190607	0.00063801	0.00166256	-0.00075089	-0.00252204	0.00122589	0.00284151	-0.00009193	0.00215849	-0.00317968	0.00175581	0.00090150	-0.00143940	-0.00030620	-0.00239588	0.00073877	0.00045092	0.00310115	-0.00080607	0.00025285	-0.00348076	0.00146935	0.00111046	-0.00102905	-0.00124645	0.00055420	-0.00050328	0.00054481	-0.00097615	-0.00203485	-0.00099165	-0.00052467	0.00172078	0.00027725	-0.00132576	-0.00312225	-0.00077375	0.00152681	-0.00074412	-0.00012417	-0.00137147	0.00258955	-0.00346671	0.00066808	0.00067571	-0.00137041	-0.00143903	-0.00094366	-0.00203155	0.00081773	-0.00074952	0.00015411	-0.00171840	-0.00018563	-0.00040916	-0.00006855	-0.00148660	-0.00125935	-0.00096278	-0.00008908	0.00106240	-0.00115999	0.00061745	-0.00129342	0.00004880	0.00049945	0.00099956	-0.00010955	0.00019322	-0.00068408	-0.00016927	0.00051358	0.00030862	0.00252249	0.00038677	-0.00125522	0.00000259	-0.00183381	-0.00241053	-0.00117711	-0.00112358	-0.00093449	0.00046450	-0.00137811	0.00046450	-0.00153066	0.00029940	0.00080815	0.00138859	0.00042082	0.00021133	0.00026837	0.00096757	0.00127538	-0.00015858	-0.00010585	0.00039785	0.00086600	-0.00085277	-0.00028760	0.00025376	-0.00010635	0.00021801	0.00037034	0.00062128	0.00025464	0.00041918	0.00043729	-0.00049774	0.00023866	-0.00065399	0.00030919	-0.00016570	0.00025836	0.00025577	0.00021474	-0.00061797	-0.00007662	0.00011992	0.00003207	0.00016577	0.00039796	0.00027210	-0.00042699	0.00036952	0.00016550	0.00084295	0.00019293	0.00018123	0.00036737	0.00078427	0.00015248	0.00113765	0.00000030	0.00002156	0.00005507	-21.47483647
0.1999	-21.47483647	-21.47483647	-21.47483647	-21.47483647	-21.47483647	-21.47483647	-21.47483647	-21.47483647	-21.47483647	-21.47483647	-21.47483647	-21.47483647	-21.47483647	-21.47483647	-21.47483647	-21.47483647	-21.47483647	-21.47483647	-21.47483647	-21.47483647	-21.47483647	-21.47483647	-21.47483647	-21.47483647	-21.47483647	-21.47483647	-21.47483647	-21.47483647	-21.47483647	-21.47483647	-21.47483647	-21.47483647	-21.47483647	0.01069188	-0.00147829	-0.07539539	0.02849147	-0.07184722	0.01400082	-0.02015837	0.10446736	-0.10275193	0.03335671	0.04567333	0.04446562	0.02215447	0.04127639	0.01510681	0.01849314	0.03481119	0.03305572	0.02924170	0.03227822	0.03330313	0.03278207	0.02844390	0.02470046	0.03127711	0.02930024	0.02390650	0.02914725	0.03567354	0.02860955	0.02907570	0.03046230	0.02474658	0.02988110	0.02687601	0.02721384	0.02155262	0.03302477	0.01535688	0.02642443	0.02197004	0.02405653	0.02661752	0.01941898	0.01317036	0.03881403	0.01804399	0.04025620	0.03907426	0.01739350	0.00286025	0.03099133	0.00741868	0.01844420	0.01909673	0.01495922	0.01858965	0.02966642	0.02288886	0.02029669	0.01435703	0.02357714	0.02543542	0.02365059	0.02006930	0.02285281	0.02129738	0.01962121	0.02056715	0.01741943	0.01272081	0.01011230	0.01312292	0.02392246	0.01682102	0.00804417	0.01581600	0.01560175	0.00806318	0.01072719	0.01137339	0.00459889	0.00379010	0.00332677	0.00069221	-0.00250184	-0.00125957	-0.00678397	-0.00352402	-0.01047658	-0.01148677	-0.01712835	-0.02888640	-0.02425148	-0.02268681	-0.03028121	-0.03642365	-0.03407903	-0.03495144	-0.03309039	-0.03839273	-0.03836370	-0.03763356	-0.04269128	-0.04729232	-0.04243443	-0.04499244	-0.04293104	-0.04345667	-0.04426703	-0.04321257	-0.04935114	-0.05205344	-0.04968080	-0.04923454	-0.04972849	-0.04807513	-0.05003354	-0.05131107	-0.05321354	-0.05139052	-0.05083274	-0.05259990	-0.05132241	-0.05280128	-0.05301687	-0.05390357	-0.05058234	-0.04988190	-0.05247112	-0.04993598	-0.05086740	-0.05159519	-0.04981086	-0.04982222	-0.04921750	-0.05167158	-0.04962511	-0.05036554	-0.04710991	-0.04740474	-0.04723000	-0.04763426	-0.04517479	-0.04667102	-0.04142954	-0.04394999	-0.04135249	-0.04121766	-0.03908161	-0.03859129	-0.03757496	-0.03836840	-0.03611392	-0.03650599	-0.03555463	-0.03559632	-0.03506136	-0.03351232	-0.03210644	-0.03149693	-0.03040305	-0.02979457	-0.02829637	-0.02809028	-0.02752821	-0.02722844	-0.02492122	-0.02370650	-0.02246913	-0.01995929	-0.01888893	-0.02131979	-0.01815381	-0.01805816	-0.01597267	-0.01427537	-0.01522992	-0.01331722	-0.01191846	-0.01087105	-0.01210663	-0.00919400	-0.00887161	-0.00948812	-0.00793200	-0.00673526	-0.00484568	-0.00643805	-0.00556294	-0.00547943	-0.00273562	-0.00157938	-0.00222921	-0.00078122	-0.00089289	-0.00096139	-0.00128371	0.00047458	-0.00139141	-0.00007678	0.00151515	0.00085322	0.00184361	0.00238456	0.00190864	0.00240596	0.00271641	0.00298843	0.00490675	0.00367087	0.00527567	0.00472659	0.00662205	0.00712883	0.00635546	0.00698157	0.00819571	0.00648711	0.00771326	0.00773972	0.00852523	0.00786100	0.00787492	0.00684543	0.00737990	0.00723692	0.00637436	0.00576433	0.00637004	0.00621032	0.00544765	0.00546686	0.00555952	0.00636685	0.00643934	0.00440311	0.00580402	0.00597714	0.00660866	0.00465509	0.00588349	0.00623302	0.00463521	0.00408033	0.00521160	0.00356221	0.00364752	0.00365893	0.00517175	0.00418419	0.00390282	0.00395874	0.00282592	0.00281151	0.00380341	0.00299799	0.00365250	0.00232190	0.00333435	0.00277189	0.00288037	0.00395944	0.00324234	0.00303766	0.00253643	0.00402234	0.00317730	0.00295260	0.00437378	0.00363203	0.00291054	0.00379850	0.00314659	0.00211053	0.00220455	0.00289294	0.00114411	0.00138617	0.00186510	0.00095518	-0.00033833	-0.00028295	0.00029369	-0.00123302	-0.00050280	-0.00195366	-0.00243487	-0.00437007	-0.00187284	-0.00376054	-0.00163296	-0.00006547	-0.00342107	-0.00149173	-0.00285254	-0.00427415	-0.00220814	-0.00271378	-0.00469907	-0.00187156	-0.00236922	-0.00298707	-0.00353044	-0.00001965	-0.00178818	-0.00376386	0.00128461	-0.00364703	-0.00046354	0.00004129	0.00031351	-0.00061551	-0.00195136	-0.00158077	0.00166624	0.00062986	-0.00034016	-0.00169765	-0.00070828	0.00196184	-0.00119191	0.00186855	-0.00008273	0.00307798	-0.00005755	-0.00314201	0.00062785	-0.00398965	0.00281156	0.00169071	0.00086412	-0.00122885	-0.00016699	0.00052360	-0.00068346	0.00080479	0.00051537	-0.00137456	-0.00061850	-0.00135271	0.00021735	0.00320511	0.00157107	0.00123358	-0.00016997	-0.00146498	-0.00043936	-0.00091348	-0.00010322	0.00424371	-0.00179431	0.00121470	-0.00037378	0.00101992	0.00089145	-0.00184129	0.00063603	-0.00203049	-0.00125199	-0.00172874	-0.00042346	0.00027612	-0.00056701	0.00035336	-0.00000721	0.00167498	0.00051139	-0.00217166	-0.00005380	-0.00162640	-0.00196039	0.00004340	0.00096528	0.00233588	-0.00087134	-0.00153297	-0.00161926	0.00051312	0.00184276	-0.00074661	-0.00021207	0.00057325	0.00022535	-0.00244093	0.00014491	-0.00056200	0.00019103	-0.00252567	0.00045640	0.00141277	-0.00141030	0.00011963	-0.00169309	0.00003418	0.00048250	0.00036092	0.00057430	0.00105966	0.00050921	0.00037014	-0.00015966	-0.00019578	0.00098040	0.00105161	-0.00230529	-0.00038960	0.00133855	0.00125396	0.00014269	0.00117472	0.00031650	0.00117466	0.00171244	-0.00009846	-0.00005185	0.00163913	0.00022473	-0.00020824	0.00007427	-0.00129181	-0.00218585	0.00191689	-0.00037902	-0.00073544	0.00043004	0.00039637	-0.00056357	-0.00035915	0.00193972	0.00276129	0.00035716	0.00123287	0.00065268	0.00143230	0.00099628	0.00046609	0.00077216	-0.00033638	0.00076667	0.00009453	0.00033854	0.00105198	0.00041515	0.00040592	-0.00005719	-0.00051592	0.00028608	0.00092598	0.00042382	-0.00058957	0.00021399	0.00034521	0.00033226	-0.00008335	0.00029293	-0.00024404	0.00003707	-0.00035168	0.00040478	0.00063141	-0.00046856	0.00109369	0.00061263	0.00002030	-0.00011618	-0.00002875	-0.00004876	0.00059152	0.00028045	0.00033258	0.00039918	0.00034981	0.00024149	0.00063811	0.00001929	-0.00001537	0.00004380	-21.47483647
0.2499	-21.47483647	-21.47483647	-21.47483647	-21.47483647	-21.47483647	-21.47483647	-21.47483647	-21.47483647	-21.47483647	-21.47483647	-21.47483647	-21.47483647	-21.47483647	-21.47483647	-21.47483647	-21.47483647	-21.47483647	-21.47483647	-21.47483647	-21.47483647	-21.47483647	-21.47483647	-21.47483647	-21.47483647	-21.47483647	-21.47483647	-21.47483647	-21.47483647	-21.47483647	-21.47483647	-21.47483647	-21.47483647	-0.19099243	-0.90925026	0.28146763	0.13442631	-0.07489149	-0.01438031	-0.04618434	0.06125776	0.10836576	-0.00382219	0.03908909	0.02301385	0.03452171	0.01255978	0.04695139	0.02593483	0.01732942	0.02731229	0.02369180	0.02774718	0.02869736	0.03386423	0.03469300	0.02042231	0.02517461	0.02929050	0.02773442	0.02878575	0.02766694	0.03233544	0.02846508	0.03089921	0.02748824	0.02457056	0.03181635	0.02655129	0.02612355	0.02846413	0.03096403	0.01913222	0.02238405	0.02247068	0.03016943	0.02011700	0.01903132	0.01932004	0.02415957	0.01406940	0.03094710	0.04535524	0.01811653	0.01466096	0.02678635	0.01319079	0.02762624	0.01727189	0.01305238	0.01764609	0.02917261	0.02546501	0.02587173	0.01562365	0.02834977	0.02242121	0.02294718	0.02043750	0.02070644	0.01984835	0.01842975	0.02208236	0.01602769	0.01424841	0.01060429	0.01204383	0.01907793	0.01360576	0.01304583	0.01571861	0.01389207	0.00356372	0.01010810	0.00847445	0.00322993	0.00010343	0.00151912	-0.00391788	-0.00419881	-0.00273670	-0.01217110	-0.00883490	-0.01118475	-0.01392018	-0.01850380	-0.02726236	-0.02709986	-0.02339118	-0.02993986	-0.03732755	-0.03368617	-0.03553328	-0.03771677	-0.03451305	-0.03733518	-0.03834889	-0.04247033	-0.04520262	-0.04145555	-0.04254748	-0.04305180	-0.04351156	-0.04397159	-0.04737380	-0.05015104	-0.04885540	-0.04986986	-0.04786915	-0.05030051	-0.04814430	-0.04957639	-0.05147860	-0.05229499	-0.05350124	-0.05414704	-0.05168633	-0.05016999	-0.05115810	-0.05235049	-0.04990331	-0.05068550	-0.05110577	-0.05193077	-0.04999602	-0.05092612	-0.05429134	-0.05257064	-0.05163125	-0.04871150	-0.05059404	-0.04986753	-0.05031805	-0.04936114	-0.04760260	-0.04740678	-0.04723082	-0.04534057	-0.04396496	-0.04245088	-0.04295263	-0.04041537	-0.03914084	-0.03882201	-0.03872312	-0.03772779	-0.03896702	-0.03708655	-0.03604998	-0.03667060	-0.03625332	-0.03508892	-0.03317079	-0.03436650	-0.03287400	-0.03069506	-0.03142003	-0.02831460	-0.02778637	-0.02734919	-0.02584312	-0.02533224	-0.02375415	-0.02445991	-0.02179692	-0.02068741	-0.02074019	-0.01891232	-0.01794418	-0.01626236	-0.01660923	-0.01512106	-0.01440024	-0.01168071	-0.00969211	-0.01110938	-0.00929627	-0.00817247	-0.00987881	-0.00843578	-0.00719344	-0.00510118	-0.00561558	-0.00550885	-0.00462539	-0.00431788	-0.00264247	-0.00219258	-0.00090110	-0.00068949	-0.00200712	-0.00017178	0.00103126	-0.00081438	-0.00101290	0.00176290	0.00124628	0.00165972	0.00219521	0.00100014	0.00198781	0.00370198	0.00208816	0.00240798	0.00248078	0.00367913	0.00181426	0.00408500	0.00432626	0.00472471	0.00728966	0.00648843	0.00596407	0.00692246	0.00702137	0.00746844	0.00820006	0.00913640	0.00874879	0.00905846	0.00941463	0.00931433	0.01043072	0.00881540	0.00968864	0.00828635	0.00760604	0.00892805	0.00833477	0.00880470	0.00792530	0.00717500	0.00863333	0.00688274	0.00659925	0.00611545	0.00697532	0.00656973	0.00618411	0.00596268	0.00500463	0.00581249	0.00552573	0.00602555	0.00551045	0.00689281	0.00588627	0.00430223	0.00502751	0.00543769	0.00416293	0.00451055	0.00378863	0.00353814	0.00363558	0.00279267	0.00390323	0.00356386	0.00278125	0.00147230	0.00240562	0.00307851	0.00315168	0.00249425	0.00236993	0.00328750	0.00251896	0.00365534	0.00266786	0.00342691	0.00375152	0.00300261	0.00414950	0.00386571	0.00178348	0.00255423	0.00159580	0.00342095	0.00276700	0.00256833	0.00184060	0.00075804	0.00185543	0.00134773	0.00369191	0.00198631	0.00168287	0.00164721	0.00041908	0.00163457	0.00009705	-0.00088563	0.00146903	-0.00289900	0.00094588	-0.00104235	-0.00110376	-0.00082220	-0.00167473	-0.00103146	-0.00312867	-0.00146886	-0.00073459	-0.00392690	-0.00189321	-0.00179666	-0.00129370	-0.00308058	-0.00328396	-0.00040310	-0.00289449	-0.00259582	-0.00214950	-0.00006700	-0.00212907	-0.00287881	-0.00383495	-0.00129521	-0.00372430	-0.00258593	-0.00212929	0.00103069	-0.00283542	0.00001784	0.00274276	0.00215762	-0.00311013	-0.00160161	0.00098817	0.00053577	0.00185179	-0.00180290	0.00175911	-0.00086823	-0.00039445	-0.00035411	0.00347330	0.00223235	0.00018887	-0.00223537	-0.00182868	0.00089525	0.00066334	-0.00049834	0.00200029	-0.00058238	0.00594246	0.00145505	0.00111614	0.00266232	0.00292812	0.00102145	0.00190851	0.00112283	0.00115760	0.00211829	-0.00059004	0.00095658	-0.00016920	0.00072768	0.00459611	-0.00025124	-0.00096497	-0.00069445	0.00042286	-0.00187025	0.00055606	-0.00092909	0.00225277	0.00051647	-0.00047990	-0.00199173	0.00371838	0.00143301	-0.00040178	0.00040209	-0.00130876	0.00115140	-0.00131542	0.00042221	0.00075296	-0.00093822	-0.00070116	0.00057309	0.00047888	-0.00038154	-0.00066621	0.00056414	0.00015724	0.00223527	-0.00042940	0.00118736	0.00092053	-0.00002526	0.00005218	0.00108326	0.00145090	0.00151351	0.00056930	-0.00195849	-0.00017339	0.00113335	0.00062360	-0.00014663	0.00071705	0.00019205	0.00077447	0.00174414	0.00149232	0.00290406	0.00119324	0.00045742	0.00079842	0.00093362	-0.00063128	0.00108617	-0.00048843	0.00188652	0.00025742	0.00034389	0.00267560	0.00137594	0.00166929	0.00113630	0.00295056	-0.00064006	0.00045586	0.00115175	0.00072639	0.00121426	0.00032960	0.00037890	0.00027654	0.00078335	0.00008951	0.00061160	0.00043956	0.00049706	0.00015236	0.00051535	0.00111449	0.00045791	0.00091626	0.00049662	-0.00045818	0.00094800	0.00033121	0.00043477	-0.00016753	0.00078323	0.00047736	0.00028448	0.00006744	-0.00010479	0.00061492	-0.00014947	-0.00010993	0.00049643	-0.00034915	0.00011689	0.00097582	0.00018582	0.00010197	-0.00001739	0.00025621	0.00078073	0.00022329	0.00001448	0.00055511	-0.00035396	0.00009248	0.00025933	-21.47483647
0.2999	-21.47483647	-21.47483647	-21.47483647	-21.47483647	-21.47483647	-21.47483647	-21.47483647	-21.47483647	-21.47483647	-21.47483647	-21.47483647	-21.47483647	-21.47483647	-21.47483647	-21.47483647	-21.47483647	-21.47483647	-21.47483647	-21.47483647	-21.47483647	-21.47483647	-21.47483647	-21.47483647	-21.47483647	-21.47483647	-21.47483647	-21.47483647	-21.47483647	-21.47483647	-21.47483647	-21.47483647	-21.47483647	-0.19861315	-0.94497581	-0.35586154	0.21496768	-0.06147577	-0.05639745	-0.09937814	-0.04236047	0.08330144	-0.12588728	0.04440824	0.01724352	0.05899500	0.01412894	0.03721420	0.02773472	0.02038882	0.02545512	0.02340347	0.02893829	0.02388714	0.03071067	0.03491894	0.02121249	0.02183103	0.02842954	0.02534860	0.02154348	0.03174158	0.03204177	0.02969166	0.02658030	0.02644948	0.02417001	0.02796639	0.02685843	0.02658843	0.02257442	0.02697810	0.01555760	0.02319456	0.01951298	0.02556099	0.02198853	0.02329306	0.00854218	0.03161195	0.01417785	0.03489547	0.03614277	0.00892653	0.00370993	0.03605594	0.01518877	0.02164441	0.02034179	0.00790216	0.00979494	0.02204879	0.01931965	0.01454917	0.00843593	0.02558053	0.02441515	0.01902875	0.01263953	0.01802375	0.01618526	0.01912851	0.02060326	0.02021767	0.01385191	0.00876321	0.01349330	0.02051597	0.01949180	0.01138371	0.01605047	0.01681227	0.00511444	0.00839361	0.00769961	0.00419239	0.00206946	0.00238269	-0.00004847	-0.00070506	-0.00458051	-0.00951852	-0.00700965	-0.01354877	-0.01336676	-0.01689697	-0.03120944	-0.02701604	-0.02679540	-0.03148338	-0.03619466	-0.03518504	-0.03533688	-0.03447582	-0.03953212	-0.03665387	-0.03741585	-0.04251245	-0.04512143	-0.04174237	-0.04435201	-0.04453160	-0.04459200	-0.04405350	-0.04563630	-0.05046898	-0.05138413	-0.05039671	-0.05030932	-0.04960734	-0.04773484	-0.05054858	-0.05194999	-0.05310387	-0.05265093	-0.05264039	-0.05525828	-0.05088620	-0.05326855	-0.05388699	-0.05363201	-0.05147984	-0.05001465	-0.05281381	-0.05125022	-0.05157318	-0.05460668	-0.05200178	-0.05299993	-0.04980575	-0.05169315	-0.05020484	-0.05031372	-0.04991773	-0.05106869	-0.04911853	-0.04919326	-0.04538322	-0.04530622	-0.04319156	-0.04515426	-0.04104161	-0.03927794	-0.04010357	-0.03933615	-0.03893378	-0.04127645	-0.03956676	-0.03849109	-0.03722098	-0.03710664	-0.03576020	-0.03333269	-0.03408123	-0.03395905	-0.03058703	-0.03306132	-0.02956082	-0.02851065	-0.02861536	-0.02542494	-0.02525814	-0.02534719	-0.02345815	-0.02370180	-0.02156721	-0.02095616	-0.01987993	-0.01846467	-0.01756769	-0.01722739	-0.01539495	-0.01628583	-0.01144993	-0.01040475	-0.01193197	-0.00948397	-0.00962571	-0.00945273	-0.00813254	-0.00740227	-0.00635374	-0.00765844	-0.00656684	-0.00474352	-0.00398008	-0.00431941	-0.00268464	-0.00227486	-0.00187230	-0.00262371	-0.00147509	0.00001701	-0.00157834	-0.00056702	0.00176304	0.00091629	0.00086795	0.00229035	0.00261203	0.00138425	0.00270956	0.00179867	0.00389310	0.00309536	0.00327789	0.00243153	0.00356255	0.00311034	0.00452818	0.00499261	0.00487200	0.00381239	0.00506758	0.00485513	0.00501139	0.00692254	0.00539009	0.00527170	0.00607486	0.00698580	0.00816726	0.00877127	0.00833641	0.01018663	0.00797252	0.00711598	0.00960424	0.00946072	0.01038340	0.00967656	0.00950555	0.01114551	0.00910343	0.00706572	0.00842756	0.00836570	0.00860243	0.00853056	0.00861533	0.00667761	0.00707231	0.00790610	0.00688798	0.00719229	0.00771098	0.00595440	0.00516498	0.00497983	0.00610670	0.00533778	0.00620118	0.00545534	0.00553883	0.00499053	0.00514068	0.00517824	0.00584528	0.00571000	0.00411834	0.00359761	0.00307341	0.00423423	0.00330350	0.00296175	0.00384569	0.00430759	0.00395158	0.00244214	0.00193815	0.00427694	0.00165576	0.00132502	0.00236110	0.00413116	0.00243905	0.00077491	0.00164227	0.00145518	0.00294574	0.00116287	0.00133369	0.00068688	0.00190308	0.00269254	0.00378592	0.00424469	0.00139579	0.00256771	0.00022791	0.00422227	0.00225691	0.00133796	0.00107475	0.00156607	0.00274072	0.00314843	0.00103150	0.00383741	0.00424758	0.00020564	0.00168317	0.00108145	0.00084557	0.00149668	-0.00004366	0.00118233	-0.00126985	-0.00377521	0.00145883	-0.00582719	-0.00002232	-0.00442966	0.00040195	-0.00001569	-0.00004320	-0.00270917	-0.00159383	-0.00230558	-0.00288362	-0.00200642	-0.00172985	-0.00796405	0.00059345	0.00369130	-0.00051069	-0.00224499	-0.00276820	0.00114091	-0.00222923	-0.00129522	-0.00374542	-0.00067718	-0.00106104	-0.00351924	-0.00394357	-0.00172046	-0.00165581	-0.00089090	-0.00174787	-0.00435204	-0.00227056	0.00097495	-0.00161831	-0.00196449	-0.00398905	0.00102123	-0.00109227	-0.00067621	-0.00003292	0.00080060	-0.00092263	-0.00070209	0.00353491	0.00007911	-0.00246213	-0.00235544	0.00049328	-0.00034525	0.00115651	-0.00171279	-0.00130660	-0.00308980	-0.00089306	0.00026324	0.00001370	-0.00057246	0.00175764	-0.00053963	-0.00030328	-0.00409795	-0.00103199	0.00265228	0.00148857	0.00018814	-0.00048240	-0.00039462	-0.00051907	-0.00337404	-0.00054947	-0.00001497	-0.00114466	-0.00230851	-0.00011326	-0.00093228	0.00008665	-0.00015553	0.00162061	-0.00012819	0.00062601	0.00006196	0.00105118	0.00035100	-0.00005450	0.00015546	-0.00136861	0.00027796	-0.00083369	-0.00038466	-0.00105469	0.00005702	0.00140381	-0.00043543	0.00001228	0.00040492	-0.00161242	0.00167321	-0.00054794	0.00054564	0.00110115	-0.00166213	0.00125925	-0.00019088	0.00050741	-0.00144495	-0.00214387	-0.00025916	0.00046151	-0.00044406	-0.00127768	-0.00013819	0.00111445	-0.00111221	0.00087734	0.00262297	0.00014708	0.00067871	0.00060021	0.00070320	0.00013966	0.00025062	0.00105726	-0.00061963	0.00024955	-0.00037453	0.00020731	-0.00010673	0.00002204	-0.00023443	0.00060881	0.00030946	-0.00016277	0.00052808	-0.00008219	0.00025608	0.00014704	0.00000185	0.00025811	-0.00014647	-0.00020230	-0.00017482	0.00032265	-0.00067319	-0.00002890	0.00057211	-0.00079899	0.00010329	0.00051666	0.00016636	-0.00016228	0.00016246	-0.00010657	0.00024126	-0.00006441	0.00027973	0.00037756	-0.00004616	-0.00016452	0.00084315	0.00010247	-0.00012785	0.00013704	-21.47483647
0.3499	-21.47483647	-21.47483647	-21.47483647	-21.47483647	-21.47483647	-21.47483647	-21.47483647	-21.47483647	-21.47483647	-21.47483647	-21.47483647	-21.47483647	-21.47483647	-21.47483647	-21.47483647	-21.47483647	-21.47483647	-21.47483647	-21.47483647	-21.47483647	-21.47483647	-21.47483647	-21.47483647	-21.47483647	-21.47483647	-21.47483647	-21.47483647	-21.47483647	-21.47483647	-21.47483647	-21.47483647	-21.47483647	0.55432785	-0.11967014	0.24216183	-0.08921872	-0.02904212	0.01291847	0.02855723	-0.02426491	0.03801441	-0.09537828	0.02485496	0.01250068	0.06140566	0.03424142	0.02936036	0.02969046	0.00688214	0.02435754	0.02363894	0.03606763	0.02584829	0.02509942	0.03350344	0.02864741	0.02181809	0.03192108	0.02821476	0.03003004	0.02947062	0.03380502	0.03081113	0.02621532	0.02894814	0.02231819	0.03444062	0.02648967	0.02603752	0.02538913	0.02970638	0.01998601	0.02421429	0.02105251	0.02505649	0.02089285	0.02235865	0.01564608	0.02021032	0.02648521	0.03919685	0.03922519	0.02398141	0.01323998	0.02607870	0.00224198	0.01664441	0.01554627	0.01665832	0.01260168	0.03208500	0.02571504	0.02265619	0.01260438	0.02494778	0.02507544	0.02254576	0.02151903	0.02282340	0.02322870	0.01965431	0.02108633	0.01789434	0.01542897	0.01104410	0.01684000	0.02518203	0.01857196	0.01613365	0.01740850	0.02299380	0.01109890	0.01312964	0.01210206	0.00913729	0.00708368	0.00682804	0.00385292	0.00156083	-0.00022045	-0.00582652	-0.00417986	-0.00712898	-0.00864771	-0.01548941	-0.02638214	-0.02350476	-0.02248252	-0.02868446	-0.03631412	-0.03525120	-0.03325410	-0.03550040	-0.03791943	-0.03617532	-0.03576812	-0.04303928	-0.04595754	-0.04297670	-0.04170919	-0.04323046	-0.04398247	-0.04396186	-0.04467476	-0.05062108	-0.05064963	-0.05104028	-0.04783003	-0.04916931	-0.04836962	-0.04993485	-0.05184974	-0.05346492	-0.05238452	-0.05354445	-0.05416737	-0.04998705	-0.05244384	-0.05309085	-0.05440174	-0.05082156	-0.05090546	-0.05363769	-0.05137738	-0.05103773	-0.05372908	-0.05266976	-0.05244478	-0.05025316	-0.05220559	-0.04975719	-0.04913244	-0.05023326	-0.04825079	-0.04747630	-0.04747828	-0.04575688	-0.04504611	-0.04229014	-0.04338378	-0.04158907	-0.04029122	-0.03863878	-0.03925199	-0.03793849	-0.04021270	-0.03835087	-0.03800444	-0.03717570	-0.03504115	-0.03510042	-0.03231571	-0.03393194	-0.03474827	-0.03055615	-0.03261218	-0.02831606	-0.02752014	-0.02711654	-0.02526622	-0.02542890	-0.02487958	-0.02404031	-0.02137459	-0.02083794	-0.02030840	-0.01932310	-0.01807050	-0.01756302	-0.01662647	-0.01529758	-0.01450261	-0.01230443	-0.01116036	-0.01188411	-0.01016785	-0.00995989	-0.00916153	-0.00746967	-0.00660918	-0.00493759	-0.00640830	-0.00642670	-0.00424978	-0.00421115	-0.00372771	-0.00311569	0.00011134	-0.00088219	-0.00213331	-0.00060964	0.00042062	-0.00013607	0.00058689	0.00097551	0.00096383	0.00288960	0.00311598	0.00198627	0.00248681	0.00296414	0.00271802	0.00424633	0.00493430	0.00458821	0.00274729	0.00488012	0.00468409	0.00586549	0.00615268	0.00606105	0.00405520	0.00572053	0.00621840	0.00696601	0.00632805	0.00680513	0.00574106	0.00548743	0.00677312	0.00594837	0.00749749	0.00684266	0.00844570	0.00705374	0.00637328	0.00840753	0.00859934	0.00887046	0.00946074	0.00964258	0.01062409	0.00892004	0.00872139	0.00999249	0.01114579	0.00982291	0.01079999	0.01152743	0.00876723	0.00874028	0.00939191	0.00985115	0.01018438	0.01020613	0.01004145	0.00880651	0.00864175	0.00808042	0.00715319	0.00802553	0.00731024	0.00821590	0.00775771	0.00766975	0.00687024	0.00601128	0.00766838	0.00564731	0.00536415	0.00550471	0.00696947	0.00633990	0.00554730	0.00625270	0.00636583	0.00662494	0.00645696	0.00536496	0.00812961	0.00433937	0.00523454	0.00556500	0.00587339	0.00413349	0.00421961	0.00446598	0.00256614	0.00406701	0.00436506	0.00315012	0.00216111	0.00436675	0.00313522	0.00384400	0.00180789	0.00278986	0.00217352	0.00264756	0.00314215	0.00294085	0.00064689	0.00187915	0.00143065	0.00406792	0.00342371	0.00123834	0.00640750	0.00284967	0.00246762	0.00449749	0.00026654	0.00360670	0.00494495	0.00416023	0.00388993	0.00128912	0.00305231	0.00755578	0.00081103	0.00081474	-0.00002758	0.00136750	0.00142612	0.00255908	0.00523617	0.00271598	0.00415514	0.00139831	-0.00033187	0.00489634	-0.00059459	0.00313079	0.00332691	0.00298089	-0.00128919	0.00050290	0.00377180	-0.00088689	-0.00026451	-0.00035880	0.00292046	-0.00030999	-0.00211230	-0.00007556	0.00028334	0.00119831	-0.00028765	-0.00287623	-0.00287975	-0.00109812	0.00049566	-0.00140812	-0.00259946	-0.00126295	0.00140506	-0.00021882	-0.00208563	-0.00016648	-0.00156380	-0.00178185	-0.00154779	0.00026822	-0.00370918	-0.00306145	-0.00330507	-0.00058761	0.00044758	-0.00255147	0.00090967	-0.00240656	-0.00345051	-0.00382309	-0.00237435	-0.00068932	0.00221854	-0.00134807	0.00082913	-0.00054098	-0.00151922	-0.00150891	0.00088838	0.00222981	-0.00102763	-0.00027531	-0.00092996	0.00109561	-0.00061239	-0.00043191	0.00000882	-0.00267969	-0.00002255	-0.00094146	0.00057904	-0.00000072	0.00035312	-0.00016945	-0.00064759	0.00056919	0.00051764	0.00036423	0.00115705	-0.00109067	-0.00079768	0.00125461	0.00167006	0.00145944	0.00060326	-0.00254163	0.00123276	0.00044304	0.00119356	0.00078786	0.00018897	-0.00178777	0.00111300	-0.00075907	0.00212589	0.00107259	0.00209472	0.00248034	-0.00054856	0.00077913	-0.00143484	-0.00096966	-0.00051168	0.00055478	-0.00019411	-0.00150316	0.00171937	-0.00109457	0.00106196	0.00070419	0.00146800	0.00025175	-0.00038127	0.00011254	0.00100581	0.00114845	0.00007389	0.00017938	-0.00042382	0.00063857	0.00033805	0.00045796	0.00068631	0.00025979	0.00038972	0.00094495	0.00042296	0.00058919	0.00074153	0.00078565	-0.00032376	0.00060500	0.00007375	0.00031674	-0.00034608	0.00022069	0.00027543	-0.00004382	-0.00016754	-0.00012447	0.00045009	-0.00029814	0.00025588	0.00030160	0.00004652	-0.00035558	0.00016162	-0.00001342	0.00002680	0.00003989	0.00014384	0.00051493	0.00039000	-0.00026037	0.00064492	0.00047996	0.00014988	-0.00009725	-21.47483647
0.3999	-21.47483647	-21.47483647	-21.47483647	-21.47483647	-21.47483647	-21.47483647	-21.47483647	-21.47483647	-21.47483647	-21.47483647	-21.47483647	-21.47483647	-21.47483647	-21.47483647	-21.47483647	-21.47483647	-21.47483647	-21.47483647	-21.47483647	-21.47483647	-21.47483647	-21.47483647	-21.47483647	-21.47483647	-21.47483647	-21.47483647	-21.47483647	-21.47483647	-21.47483647	-21.47483647	-21.47483647	-21.47483647	-0.63307640	0.13953939	0.04801274	0.01887076	-0.02165733	-0.01452526	-0.04627249	0.08162283	0.06703994	-0.00633733	0.07823127	0.05619146	0.05052975	0.01446021	0.00886345	0.02910692	0.01484414	0.03745399	0.02849994	0.02569565	0.02859241	0.02708795	0.03699695	0.02433438	0.02252364	0.03102163	0.03069941	0.02403607	0.02856608	0.03507945	0.02952007	0.02944489	0.03137147	0.02737903	0.03359246	0.02626677	0.02429812	0.02393147	0.02552220	0.01754034	0.02603026	0.01733873	0.02058510	0.02522592	0.02736697	0.01769327	0.02854791	0.02314777	0.02713469	0.05095815	0.01568257	0.01670152	0.02708344	0.00292103	0.02899317	0.02113213	0.01370186	0.01213889	0.02385284	0.02072706	0.02145607	0.01367840	0.02311718	0.02389173	0.02209429	0.02115084	0.02010560	0.02005500	0.01813152	0.02224800	0.02256892	0.00682600	0.01179923	0.01329288	0.02218243	0.01388598	0.01273154	0.01291277	0.01425289	0.00297487	0.01082684	0.01004052	0.00236898	0.00216070	-0.00008737	-0.00237187	-0.00295720	-0.00465856	-0.01160424	-0.01124660	-0.01228519	-0.01232967	-0.01771709	-0.02817066	-0.02364478	-0.02412575	-0.02985901	-0.03802398	-0.03517069	-0.03538862	-0.03659312	-0.03423768	-0.03542894	-0.03693955	-0.04112720	-0.04503734	-0.04093426	-0.04319376	-0.04282888	-0.04418218	-0.04252354	-0.04432800	-0.04805776	-0.05156311	-0.04844432	-0.04719023	-0.04803048	-0.04909853	-0.04924776	-0.05082541	-0.05292826	-0.05052269	-0.05185165	-0.05417424	-0.04975505	-0.05048761	-0.05091420	-0.05143743	-0.05028535	-0.05112672	-0.05196256	-0.04989058	-0.05043762	-0.05316336	-0.05180936	-0.04958791	-0.04912465	-0.05080616	-0.05024111	-0.05006245	-0.04770866	-0.04872420	-0.04848070	-0.04728148	-0.04409489	-0.04528659	-0.04160511	-0.04278365	-0.04149652	-0.04034159	-0.03921217	-0.03876605	-0.03748142	-0.03863283	-0.03747983	-0.03747152	-0.03704997	-0.03487607	-0.03410302	-0.03306010	-0.03489338	-0.03250302	-0.03096115	-0.03190496	-0.02727773	-0.02657684	-0.02766800	-0.02514961	-0.02553112	-0.02515537	-0.02468170	-0.02131587	-0.02078689	-0.02105130	-0.01901587	-0.01798795	-0.01770946	-0.01657205	-0.01549050	-0.01519708	-0.01164142	-0.01095782	-0.01186291	-0.01122966	-0.00898469	-0.00890073	-0.00725466	-0.00693602	-0.00520512	-0.00655362	-0.00549869	-0.00464182	-0.00362977	-0.00330190	-0.00321227	-0.00094681	-0.00077596	-0.00152605	-0.00211910	-0.00033533	-0.00150095	-0.00047584	0.00131157	0.00053269	0.00156444	0.00176872	0.00209589	0.00198182	0.00308936	0.00297982	0.00405131	0.00363990	0.00392085	0.00277261	0.00423063	0.00486355	0.00539285	0.00572714	0.00605772	0.00490336	0.00604692	0.00601590	0.00578613	0.00703246	0.00666238	0.00608365	0.00583775	0.00749761	0.00684182	0.00643280	0.00697313	0.00729708	0.00619321	0.00606202	0.00748276	0.00737737	0.00698887	0.00665174	0.00747028	0.00841014	0.00777897	0.00678737	0.00792813	0.00858143	0.00850820	0.00819458	0.00986155	0.00891577	0.00826702	0.00923343	0.01103258	0.01039982	0.00987244	0.01111693	0.00988868	0.00985153	0.01076651	0.01020732	0.01035907	0.00944008	0.00955118	0.00947850	0.00971072	0.00992923	0.00883066	0.00964972	0.00815892	0.00808315	0.00823424	0.00822284	0.00740662	0.00738359	0.00855616	0.00779879	0.00758973	0.00739102	0.00594338	0.00870923	0.00564233	0.00871815	0.00657555	0.00647042	0.00553160	0.00427582	0.00638975	0.00567446	0.00590362	0.00446172	0.00462650	0.00426397	0.00513756	0.00425774	0.00663580	0.00479337	0.00392492	0.00371007	0.00531589	0.00587931	0.00275866	0.00215529	0.00187064	0.00483041	0.00421458	0.00308651	0.00283746	0.00739412	0.00443030	0.00224353	0.00107604	0.00273666	0.00284739	0.00375111	0.00132144	0.00231724	0.00055823	0.00227118	0.00277724	-0.00062725	0.00069957	0.00136633	0.00223872	0.00316538	0.00419199	0.00203092	0.00227631	0.00444849	0.00011476	0.00081064	0.00442348	-0.00027480	0.00313020	0.00637074	0.00538340	0.00286056	0.00248596	0.00376667	0.00186199	0.00370322	0.00213685	0.00492976	0.00292569	-0.00031567	0.00544311	0.00468182	0.00382308	0.00314197	0.00184513	0.00124245	0.00066886	0.00229593	0.00026513	0.00240489	-0.00055465	0.00367243	0.00197055	0.00029275	0.00291520	0.00111103	-0.00003067	-0.00053194	0.00003364	-0.00042848	-0.00004934	-0.00159103	0.00200447	0.00035182	-0.00014348	0.00186516	-0.00115881	-0.00115880	-0.00279018	-0.00042508	-0.00178902	-0.00217328	0.00110362	0.00026442	-0.00064462	-0.00385232	-0.00326056	0.00272450	0.00067727	-0.00237248	-0.00132362	-0.00143859	0.00032316	-0.00415266	-0.00143382	-0.00048604	-0.00076540	-0.00344863	-0.00086814	-0.00236070	-0.00079320	-0.00106819	-0.00034107	-0.00220890	0.00057835	0.00089343	-0.00178463	-0.00091550	-0.00256403	-0.00208664	-0.00061415	0.00048979	-0.00080340	0.00052247	-0.00244915	0.00143111	-0.00018596	-0.00111106	0.00004533	0.00110625	0.00092973	0.00048483	-0.00073087	0.00110278	0.00186608	-0.00002306	-0.00060083	0.00007791	-0.00043455	-0.00044050	0.00016119	-0.00123187	-0.00062846	-0.00086371	-0.00334468	0.00044447	-0.00040247	-0.00007543	0.00042596	0.00156157	0.00121266	0.00007832	0.00099566	0.00058068	0.00168607	0.00134005	0.00026492	-0.00012294	0.00066918	-0.00011481	0.00063835	0.00052458	0.00058056	0.00004556	0.00058942	0.00045066	0.00055503	0.00065920	0.00052130	-0.00034873	0.00015779	0.00002270	0.00027031	0.00027338	0.00053482	0.00051028	0.00020062	-0.00029463	0.00008493	0.00030368	-0.00010816	0.00028733	0.00039281	-0.00028603	-0.00015118	0.00038182	0.00018829	0.00066549	0.00012875	0.00023800	0.00110978	0.00081283	0.00018227	0.00088292	0.00063823	0.00019165	0.00043066	-21.47483647
0.4499	-21.47483647	-21.47483647	-21.47483647	-21.47483647	-21.47483647	-21.47483647	-21.47483647	-21.47483647	-21.47483647	-21.47483647	-21.47483647	-21.47483647	-21.47483647	-21.47483647	-21.47483647	-21.47483647	-21.47483647	-21.47483647	-21.47483647	-21.47483647	-21.47483647	-21.47483647	-21.47483647	-21.47483647	-21.47483647	-21.47483647	-21.47483647	-21.47483647	-21.47483647	-21.47483647	-21.47483647	-21.47483647	-0.20495864	-0.90850842	-0.14174575	0.12271993	0.00983177	0.03743804	0.02498984	0.07409562	0.08611982	-0.04653175	0.01960029	0.03609323	0.04685446	0.03464805	0.04790726	0.03076948	0.00824268	0.03336097	0.02426528	0.02509857	0.02031475	0.02782095	0.03794103	0.02916770	0.02923833	0.03185455	0.03434434	0.02537851	0.03345953	0.03445512	0.03349269	0.02961297	0.03082683	0.02418547	0.03494727	0.02911085	0.02760087	0.02197004	0.02913937	0.01891542	0.02168142	0.02059303	0.02384397	0.01948739	0.02776164	0.01908102	0.01949614	0.01932357	0.03391657	0.05165738	0.01388278	0.02186814	0.02820129	0.01318506	0.02565373	0.01466441	0.01286811	0.01845346	0.02959349	0.02708477	0.02556756	0.01840946	0.02871732	0.02063083	0.01913774	0.01836243	0.02360954	0.02151530	0.02380155	0.02007187	0.02097043	0.01095170	0.01242152	0.01711836	0.01834712	0.01320231	0.01100392	0.01511037	0.01697165	0.00484576	0.01035145	0.01038857	0.00157247	-0.00183661	0.00049993	-0.00439689	-0.00542807	-0.00411311	-0.00866598	-0.00834999	-0.01017009	-0.01423966	-0.01879667	-0.02949044	-0.02743857	-0.02610823	-0.03042549	-0.03619377	-0.03607513	-0.03567400	-0.03509626	-0.03675177	-0.03498255	-0.03716181	-0.04122645	-0.04397872	-0.04090930	-0.04235058	-0.04184992	-0.04451249	-0.04546177	-0.04534723	-0.04815555	-0.05035147	-0.04903830	-0.04771942	-0.05177499	-0.04914347	-0.05021015	-0.05064522	-0.05274883	-0.05135796	-0.05170121	-0.05462900	-0.05070566	-0.05182532	-0.05254655	-0.05423199	-0.05113632	-0.05225483	-0.05240687	-0.04910904	-0.05205911	-0.05465984	-0.05247530	-0.05098187	-0.04937607	-0.05088689	-0.05018789	-0.05081639	-0.04900325	-0.04881827	-0.04835429	-0.04839797	-0.04480249	-0.04390234	-0.04289219	-0.04515731	-0.04262080	-0.04056966	-0.03939543	-0.03873277	-0.03922988	-0.03938662	-0.03739841	-0.03853347	-0.03701361	-0.03708167	-0.03559998	-0.03372437	-0.03462668	-0.03289584	-0.03094624	-0.03325001	-0.02914980	-0.02804875	-0.02719594	-0.02573988	-0.02434222	-0.02448614	-0.02307163	-0.02265675	-0.02129126	-0.02193683	-0.01869745	-0.01972795	-0.01823551	-0.01489606	-0.01546890	-0.01522384	-0.01344486	-0.01139286	-0.01312170	-0.01017118	-0.01118016	-0.01007673	-0.00838377	-0.00732872	-0.00521789	-0.00774263	-0.00663217	-0.00587363	-0.00288237	-0.00336092	-0.00227742	-0.00221698	-0.00174756	-0.00281886	-0.00081519	0.00058013	-0.00211116	0.00035922	0.00246389	0.00095192	0.00161286	0.00319502	0.00245678	0.00239244	0.00309960	0.00213259	0.00423420	0.00272941	0.00377018	0.00386503	0.00493154	0.00422169	0.00467605	0.00486707	0.00561809	0.00571432	0.00597747	0.00587199	0.00477758	0.00677129	0.00688090	0.00690960	0.00752070	0.00725128	0.00792112	0.00678133	0.00771665	0.00811284	0.00627802	0.00794561	0.00853436	0.00861500	0.00904989	0.00732424	0.00761985	0.00843724	0.00911955	0.00734674	0.00787940	0.00834708	0.00768714	0.00728374	0.00770566	0.00757065	0.00784630	0.00749347	0.00877740	0.00897470	0.00802653	0.00896700	0.00838622	0.00914206	0.00913767	0.00950454	0.01078421	0.00973029	0.00964923	0.01004588	0.01057322	0.01035771	0.00989047	0.01026420	0.00957086	0.00918131	0.00914796	0.00920593	0.00962058	0.01089124	0.01030322	0.00854585	0.01038143	0.00856434	0.00837842	0.00966941	0.00785406	0.00978404	0.00699000	0.00841437	0.00714133	0.00569234	0.00732332	0.00825544	0.00663327	0.00601224	0.00502882	0.00704054	0.00675090	0.00620396	0.00739781	0.00561705	0.00809852	0.00601133	0.00568925	0.00537762	0.00461645	0.00340966	0.00393958	0.00364217	0.00587823	0.00484333	0.00440563	0.00876255	0.00448865	0.00346971	0.00326275	0.00446871	0.00315493	0.00535991	0.00231016	0.00508641	0.00201141	0.00002690	0.00698905	-0.00203723	-0.00017238	0.00241218	0.00232984	0.00277461	0.00309996	0.00181732	0.00369676	0.00011284	0.00078963	0.00252159	0.00317824	-0.00073520	0.00346812	0.00364700	0.00044646	-0.00330936	0.00378460	0.00171811	0.00317340	0.00069430	0.00161379	0.00490139	-0.00030869	-0.00143778	0.00216472	0.00259585	0.00323980	0.00214045	0.00239316	-0.00085573	0.00073099	0.00683621	-0.00003710	0.00609679	-0.00132465	0.00473120	0.00508409	0.00218397	0.00411547	0.00127503	0.00148710	0.00243399	0.00182992	0.00067887	0.00194940	-0.00047797	0.00245312	0.00473385	0.00213748	0.00378386	0.00171593	0.00127356	0.00062188	0.00170046	-0.00129202	-0.00174540	0.00215321	0.00015634	0.00114974	0.00094562	-0.00075487	0.00370129	0.00218596	0.00119176	0.00102289	0.00112284	0.00017060	-0.00122094	0.00212360	0.00056527	-0.00121979	-0.00155190	-0.00102383	-0.00084843	-0.00096097	-0.00125822	0.00017192	-0.00272262	0.00044844	-0.00114328	-0.00142049	-0.00166019	-0.00244133	-0.00172265	-0.00206505	-0.00151865	-0.00112011	-0.00231978	-0.00347873	-0.00108035	-0.00111239	-0.00062118	-0.00073138	-0.00137995	-0.00245367	-0.00031159	-0.00014125	-0.00109369	0.00066028	-0.00007366	-0.00191676	-0.00144510	-0.00065675	-0.00111649	-0.00124298	-0.00203579	-0.00127868	-0.00202182	-0.00226589	-0.00065373	-0.00011700	-0.00084537	-0.00041329	0.00033147	-0.00019298	-0.00031146	0.00039294	0.00016415	-0.00005182	0.00037640	-0.00012559	0.00013244	-0.00057274	-0.00003864	0.00069518	-0.00034020	0.00047566	-0.00042835	0.00034027	0.00013165	0.00010178	0.00045135	-0.00003032	0.00006083	-0.00000976	-0.00034902	0.00108435	-0.00035770	0.00013043	0.00009736	-0.00018603	0.00030705	0.00007666	0.00023179	-0.00066351	0.00031163	0.00046028	-0.00026154	-0.00012425	0.00053239	0.00000090	-0.00017306	0.00033404	0.00004558	0.00029599	0.00037866	0.00016909	0.00086528	0.00062713	0.00020781	-0.00033157	-21.47483647
0.4999	-21.47483647	-21.47483647	-21.47483647	-21.47483647	-21.47483647	-21.47483647	-21.47483647	-21.47483647	-21.47483647	-21.47483647	-21.47483647	-21.47483647	-21.47483647	-21.47483647	-21.47483647	-21.47483647	-21.47483647	-21.47483647	-21.47483647	-21.47483647	-21.47483647	-21.47483647	-21.47483647	-21.47483647	-21.47483647	-21.47483647	-21.47483647	-21.47483647	-21.47483647	-21.47483647	-21.47483647	-21.47483647	-0.41457510	0.93206671	0.01937329	0.11649742	-0.05709215	-0.02128680	-0.02236646	-0.02169737	-0.00169308	-0.04507140	0.00120615	0.04084588	0.04168019	-0.01137622	0.03359165	0.02864627	0.01354448	0.01811456	0.03481037	0.02542148	0.02758719	0.03092644	0.04149627	0.02974082	0.02583482	0.02494766	0.03099791	0.02873015	0.03447149	0.03461211	0.03121820	0.03286284	0.02937433	0.02516412	0.03260042	0.02775941	0.02566142	0.02724842	0.03244930	0.01643740	0.02353429	0.01820213	0.02702318	0.02421257	0.02581852	0.02356333	0.02548017	0.02130980	0.04195230	0.03003921	0.02724135	0.02027631	0.03049324	0.00778778	0.02560135	0.01726503	0.01846130	0.01322734	0.02594070	0.02405920	0.02283823	0.01320063	0.02602605	0.02279388	0.02108195	0.01728095	0.01916847	0.02223012	0.02368461	0.02481930	0.01787189	0.01456863	0.01044476	0.01211541	0.02154922	0.01816091	0.01365474	0.01571271	0.01736661	0.00765986	0.01400829	0.01639636	0.00631761	0.00540521	0.00547372	0.00316641	0.00260426	-0.00030995	-0.00623335	-0.00555845	-0.00909531	-0.00478145	-0.01307991	-0.02233368	-0.01945985	-0.02105269	-0.02708449	-0.03346128	-0.03730186	-0.03340345	-0.03443923	-0.03641318	-0.03671876	-0.03636002	-0.04116195	-0.04536944	-0.04254573	-0.04227186	-0.04365810	-0.04423618	-0.04414214	-0.04321708	-0.04944838	-0.05198675	-0.04876891	-0.04930090	-0.05032616	-0.04809124	-0.05025555	-0.05198119	-0.05275961	-0.05264524	-0.05375690	-0.05434417	-0.05019437	-0.05065701	-0.05261396	-0.05174119	-0.05171965	-0.05116225	-0.05295847	-0.05085930	-0.05180196	-0.05297203	-0.05226828	-0.05139852	-0.04888295	-0.05313886	-0.05006304	-0.04942145	-0.04905760	-0.04696819	-0.04873039	-0.04663725	-0.04582842	-0.04541048	-0.04342233	-0.04421456	-0.04294057	-0.04140084	-0.04079657	-0.03941039	-0.03820324	-0.04009794	-0.03800926	-0.03786152	-0.03752773	-0.03741508	-0.03546474	-0.03491111	-0.03468912	-0.03317767	-0.03076123	-0.03180159	-0.02943900	-0.02810021	-0.02801110	-0.02621584	-0.02574468	-0.02495772	-0.02409810	-0.02301338	-0.02145299	-0.02099064	-0.01955918	-0.01869555	-0.01649108	-0.01606731	-0.01599241	-0.01402498	-0.01380380	-0.01327567	-0.01338989	-0.01083278	-0.00816349	-0.00991738	-0.00848347	-0.00756734	-0.00521288	-0.00763787	-0.00546172	-0.00567614	-0.00375042	-0.00324275	-0.00309376	-0.00116685	-0.00176818	-0.00182249	-0.00206461	0.00027209	-0.00141217	0.00083563	0.00128786	0.00204903	0.00224894	0.00266294	0.00213050	0.00282236	0.00313747	0.00352202	0.00412367	0.00383606	0.00445644	0.00435219	0.00451329	0.00486279	0.00521149	0.00526736	0.00641275	0.00532396	0.00593282	0.00542485	0.00667559	0.00649591	0.00726534	0.00726274	0.00690149	0.00783486	0.00729910	0.00751600	0.00787636	0.00711257	0.00846138	0.00797135	0.00870666	0.00889940	0.00808879	0.00821835	0.00818306	0.00932622	0.00893867	0.00851940	0.00847984	0.00876935	0.00900059	0.00855508	0.00931004	0.00814028	0.00805215	0.00833669	0.00906352	0.00940750	0.00881903	0.00879906	0.00820452	0.00894454	0.00937728	0.00889776	0.01008090	0.00839137	0.00950570	0.00908339	0.01010842	0.00949646	0.00956794	0.01042030	0.00918310	0.01079487	0.01020380	0.00964047	0.00926523	0.01200222	0.01082292	0.01058738	0.01117227	0.01110718	0.01088994	0.01280883	0.00957518	0.01230225	0.01147260	0.01024505	0.00902418	0.00857859	0.01089745	0.00984793	0.00875311	0.00814221	0.00634397	0.01035219	0.00895441	0.00944247	0.01005062	0.00669669	0.00757934	0.00798302	0.00930278	0.00860377	0.00647882	0.00669343	0.00417167	0.00972325	0.00636390	0.00760595	0.00803302	0.00888819	0.00852255	0.00454292	0.00804111	0.00680559	0.00587081	0.00750300	0.00739511	0.00872877	0.00488678	0.00217895	0.00930406	0.00684242	0.00422663	0.00436001	0.00441534	0.00397209	0.00587031	0.00738034	0.00704466	0.00394662	0.00250563	0.00236821	0.00575042	0.00401564	0.00549543	0.00988157	0.00415450	0.00337131	0.00290895	0.00351672	0.00225624	0.00253586	0.00478766	0.00821155	0.00315936	-0.00128956	0.00363907	0.00203331	0.00324839	0.00046673	0.00152786	-0.00249766	0.00034158	0.00450157	0.00041529	0.00211065	-0.00126422	0.00382929	0.00076273	0.00226512	0.00082237	0.00199283	0.00011015	0.00020970	0.00288824	0.00302914	0.00228259	0.00081005	0.00279338	0.00076961	0.00129348	0.00297448	0.00439394	0.00161990	0.00107614	0.00149495	0.00141481	0.00347775	0.00503829	0.00341199	0.00456215	0.00231857	0.00218657	0.00534889	0.00580628	0.00390991	0.00425139	0.00488366	0.00318012	0.00240387	0.00302632	0.00406839	0.00274552	0.00364756	0.00266223	0.00437442	0.00269978	0.00199519	0.00379010	0.00179659	0.00198671	0.00199130	0.00165049	0.00210387	0.00083330	-0.00005413	-0.00074456	0.00140716	-0.00015346	0.00104578	-0.00148477	0.00204732	0.00046075	0.00176460	0.00085202	-0.00006213	-0.00086249	-0.00002909	0.00027127	-0.00135526	0.00050415	-0.00013883	-0.00129117	-0.00210880	-0.00202492	-0.00169112	-0.00244922	-0.00262761	-0.00174765	-0.00155922	-0.00262038	0.00012003	-0.00205965	-0.00145096	0.00065555	0.00139107	0.00042821	-0.00094211	0.00119080	0.00095320	0.00082777	0.00011263	0.00054470	0.00037946	0.00016693	0.00022571	0.00014796	0.00043658	0.00036777	0.00018259	0.00026053	0.00005481	-0.00041416	0.00003739	-0.00024190	-0.00077579	-0.00058018	-0.00038675	-0.00017445	-0.00082232	-0.00066414	-0.00003369	-0.00045960	-0.00073229	-0.00034289	0.00003876	-0.00049242	0.00045894	0.00050712	0.00012355	-0.00029332	0.00083040	0.00068394	0.00100125	0.00023802	0.00016303	0.00071781	0.00055743	-0.00007891	0.00037464	0.00006108	-0.00015043	-0.00082223	-21.47483647
0.5499	-21.47483647	-21.47483647	-21.47483647	-21.47483647	-21.47483647	-21.47483647	-21.47483647	-21.47483647	-21.47483647	-21.47483647	-21.47483647	-21.47483647	-21.47483647	-21.47483647	-21.47483647	-21.47483647	-21.47483647	-21.47483647	-21.47483647	-21.47483647	-21.47483647	-21.47483647	-21.47483647	-21.47483647	-21.47483647	-21.47483647	-21.47483647	-21.47483647	-21.47483647	-21.47483647	-21.47483647	-21.47483647	-0.68846283	-0.57911361	0.21638055	0.03510908	0.01204921	0.03872579	-0.06841090	0.06095003	-0.04133132	-0.04195316	-0.01996527	0.02904646	-0.01343891	0.01439446	0.03856441	0.01184564	0.01434746	0.03384963	0.02552799	0.03447383	0.02919909	0.03372301	0.03448352	0.02944137	0.02825307	0.02995314	0.02881304	0.02666548	0.02843256	0.03350859	0.02630730	0.02876542	0.03387712	0.02356954	0.03353316	0.03032257	0.02622960	0.02458802	0.02932251	0.01840803	0.02422620	0.02176646	0.03078622	0.02180765	0.02403072	0.01478243	0.02892738	0.01985693	0.05424102	0.04072459	0.01074999	0.01003523	0.04012197	0.01315480	0.02831606	0.01481054	0.01823286	0.01817807	0.02963100	0.02445778	0.01607103	0.01383777	0.02603674	0.02162903	0.02233771	0.02177867	0.02322009	0.01844659	0.01867164	0.02115080	0.01716302	0.01436958	0.01259289	0.01398295	0.01980726	0.01651858	0.01173454	0.01386791	0.00899945	0.00408068	0.00251966	0.00843341	-0.00167263	0.00092729	-0.00205583	-0.00549987	-0.00917316	-0.00882808	-0.01380530	-0.01259348	-0.01389280	-0.01629461	-0.02158547	-0.03128192	-0.02895262	-0.02559345	-0.03138918	-0.03746592	-0.03533626	-0.03594464	-0.03423653	-0.03624587	-0.03550508	-0.03372156	-0.03934159	-0.04423897	-0.03964782	-0.04315069	-0.04271501	-0.04146227	-0.04209648	-0.04213648	-0.05029231	-0.05163919	-0.04682817	-0.04811457	-0.04855957	-0.04715852	-0.04902152	-0.05037073	-0.05135819	-0.05104277	-0.05140534	-0.05354490	-0.04938679	-0.05237619	-0.05131744	-0.05128209	-0.04980573	-0.04945253	-0.05225743	-0.04942356	-0.05012082	-0.05486818	-0.05133112	-0.05011412	-0.04931623	-0.05100624	-0.04972446	-0.04838706	-0.04802772	-0.04789375	-0.04713254	-0.04681363	-0.04628200	-0.04570038	-0.04199013	-0.04404531	-0.04061235	-0.03998308	-0.03865948	-0.03828463	-0.03768738	-0.03956308	-0.03687922	-0.03736811	-0.03623312	-0.03586892	-0.03479011	-0.03217572	-0.03451244	-0.03203127	-0.03118281	-0.03121245	-0.02742216	-0.02847663	-0.02699226	-0.02611930	-0.02446062	-0.02350285	-0.02390540	-0.02104967	-0.02029814	-0.02090491	-0.01892830	-0.01783112	-0.01733350	-0.01843172	-0.01572409	-0.01503128	-0.01133319	-0.01055885	-0.01163125	-0.00881095	-0.00908502	-0.00902263	-0.00912164	-0.00612525	-0.00545717	-0.00622534	-0.00598892	-0.00380722	-0.00349502	-0.00279584	-0.00265183	-0.00054539	-0.00112696	-0.00175471	-0.00130483	0.00115486	-0.00037734	0.00078202	0.00232639	0.00078572	0.00258560	0.00284859	0.00162298	0.00352338	0.00453348	0.00361437	0.00476520	0.00422000	0.00458999	0.00415469	0.00602579	0.00478664	0.00561662	0.00644499	0.00649112	0.00580892	0.00577093	0.00661544	0.00670080	0.00767055	0.00733586	0.00720104	0.00671835	0.00790929	0.00705915	0.00732169	0.00929700	0.00785764	0.00753523	0.00663087	0.00840131	0.00941999	0.00866785	0.00799578	0.00899174	0.00944787	0.00878299	0.00813938	0.00796667	0.00837314	0.00920454	0.00996936	0.00931869	0.00899105	0.00943886	0.00961509	0.00991472	0.00920378	0.00997196	0.00871999	0.00873488	0.00843078	0.00972980	0.00920506	0.01035722	0.00901118	0.01061358	0.00723517	0.00888621	0.01015519	0.00883893	0.00786135	0.00887808	0.01028420	0.00754055	0.00969432	0.00991626	0.01106431	0.01050485	0.00972032	0.01004696	0.01026901	0.01094465	0.00999567	0.00987010	0.01148130	0.01159626	0.00897077	0.00855807	0.01000740	0.01168997	0.01143696	0.01022804	0.00887111	0.00847194	0.00972342	0.00973739	0.00930339	0.00979533	0.00892723	0.00874259	0.01023260	0.01038666	0.01030596	0.00946279	0.00881257	0.00633591	0.00944629	0.01064108	0.00938997	0.01107911	0.00985206	0.00885623	0.00899959	0.00815569	0.00559314	0.00673804	0.00946562	0.01073043	0.00883483	0.00672400	0.00626469	0.01074262	0.00787364	0.00860799	0.00720658	0.00858238	0.00713450	0.00829032	0.00875128	0.01050749	0.00923780	0.00438950	0.00293250	0.00742640	0.00316343	0.00823239	0.01111461	0.00817890	0.00854446	0.00743463	0.00853990	0.00287564	0.00582840	0.00682848	0.00883151	0.00438631	0.00354638	0.00702997	0.00791301	0.00471955	0.00607832	0.00494046	0.00339614	0.00332384	0.00609907	0.00212444	0.00289866	0.00039229	0.00869581	0.00632173	0.00195792	0.00224898	0.00505058	0.00354319	0.00302166	0.00209871	0.00219177	0.00022552	0.00046825	0.00515412	0.00483870	0.00213088	0.00270991	0.00174679	0.00109839	0.00168271	-0.00061975	0.00191050	0.00460240	0.00160025	0.00560490	0.00185217	0.00171043	0.00321231	0.00348106	0.00307535	0.00441914	0.00426930	0.00386517	0.00277553	0.00065742	0.00242753	0.00451239	0.00036336	-0.00022577	0.00362649	0.00391138	0.00242411	0.00382715	0.00242783	0.00267069	0.00344267	0.00196734	0.00468688	0.00372476	0.00362708	0.00430759	0.00501865	0.00542536	0.00304414	0.00635968	0.00273886	0.00483496	0.00502096	0.00319148	0.00421023	0.00392709	0.00251264	0.00274171	0.00271474	0.00269085	0.00271500	0.00290043	0.00152094	0.00140215	0.00155753	-0.00088856	-0.00097140	0.00273349	0.00199763	0.00199108	0.00293062	0.00279674	0.00181082	0.00132476	0.00323389	0.00628583	0.00469307	0.00466452	0.00491507	0.00466423	0.00373309	0.00392282	0.00355536	0.00343898	0.00300498	0.00288227	0.00220918	0.00247485	0.00218614	0.00117794	0.00116670	0.00085462	0.00099725	0.00079190	0.00082798	-0.00030025	0.00021370	-0.00030916	0.00057697	0.00026418	0.00052810	-0.00040801	-0.00005406	0.00004093	0.00006016	0.00066362	0.00021113	0.00048963	0.00057852	0.00061196	0.00008333	0.00093693	0.00027144	0.00026600	0.00008653	-0.00006350	-0.00029073	-0.00085169	-0.00204185	-0.00141617	-0.00153140	-0.00140672	-0.00185183	-21.47483647
0.5999	-21.47483647	-21.47483647	-21.47483647	-21.47483647	-21.47483647	-21.47483647	-21.47483647	-21.47483647	-21.47483647	-21.47483647	-21.47483647	-21.47483647	-21.47483647	-21.47483647	-21.47483647	-21.47483647	-21.47483647	-21.47483647	-21.47483647	-21.47483647	-21.47483647	-21.47483647	-21.47483647	-21.47483647	-21.47483647	-21.47483647	-21.47483647	-21.47483647	-21.47483647	-21.47483647	-21.47483647	-21.47483647	-21.47483647	0.52426532	-0.07306570	0.00667168	-0.09531885	-0.20039957	-0.02376443	0.08282496	0.02953715	-0.04143414	0.05718112	0.01018273	0.01596959	0.00820449	0.02046608	0.01099813	0.00880204	0.03396099	0.03508030	0.02129904	0.02813999	0.03003657	0.03656126	0.02763028	0.02543361	0.02747572	0.02631818	0.02816923	0.02978284	0.03978854	0.03133203	0.03065435	0.02904962	0.02670752	0.03157141	0.02615819	0.02391024	0.02468812	0.02900479	0.02057797	0.02589845	0.01504326	0.02746686	0.02073710	0.01951672	0.01980374	0.03367299	0.02720006	0.02532682	0.03672681	0.01196888	0.01406152	0.01768963	0.01937414	0.01493317	0.02880882	0.01372164	0.01313362	0.02225817	0.02608066	0.02177767	0.01309948	0.01687486	0.02443781	0.02041419	0.01376156	0.01961921	0.01857453	0.02375862	0.02100549	0.01823530	0.01256702	0.00827054	0.01034812	0.01828897	0.01491270	0.00775975	0.01231553	0.01112049	0.00296395	0.00339348	0.00476386	-0.00168047	-0.00054568	-0.00579235	-0.00513012	-0.00761573	-0.00503575	-0.01318763	-0.00803756	-0.01106133	-0.01283516	-0.01779057	-0.02874145	-0.02743784	-0.02494723	-0.03119065	-0.03841530	-0.03576268	-0.03698814	-0.03503119	-0.03884189	-0.03813429	-0.03927492	-0.04283848	-0.04645385	-0.04216555	-0.04319864	-0.04450676	-0.04556062	-0.04500067	-0.04503247	-0.04987112	-0.05253351	-0.05050344	-0.04974056	-0.04855257	-0.04773573	-0.04919897	-0.05329207	-0.05396693	-0.05181569	-0.05430875	-0.05584914	-0.05170682	-0.05234023	-0.05212342	-0.05157282	-0.05258005	-0.05101072	-0.05379365	-0.05115371	-0.05291325	-0.05450909	-0.05303165	-0.05083260	-0.04927085	-0.05066097	-0.05158089	-0.05093566	-0.05071337	-0.04953273	-0.04879876	-0.04930708	-0.04499955	-0.04461475	-0.04457849	-0.04426904	-0.04287972	-0.04206161	-0.04065794	-0.03965227	-0.04099469	-0.04152588	-0.04004062	-0.03737911	-0.03788466	-0.03571134	-0.03633786	-0.03405470	-0.03502521	-0.03473278	-0.03245017	-0.03256507	-0.02947699	-0.02735154	-0.02927474	-0.02657291	-0.02663639	-0.02577324	-0.02537812	-0.02498062	-0.02217221	-0.02145237	-0.02015033	-0.01865407	-0.01870935	-0.01763047	-0.01681750	-0.01544092	-0.01260799	-0.01052728	-0.01232687	-0.01077570	-0.01038762	-0.00996765	-0.00935856	-0.00828239	-0.00649497	-0.00784391	-0.00613895	-0.00464092	-0.00463017	-0.00398161	-0.00328669	-0.00167227	-0.00126445	-0.00124985	-0.00249693	-0.00142366	-0.00243897	-0.00141730	0.00140318	0.00073231	0.00090704	0.00220674	0.00032559	0.00139925	0.00261288	0.00190946	0.00311637	0.00308838	0.00354597	0.00246493	0.00433356	0.00438993	0.00525285	0.00551579	0.00566694	0.00469703	0.00599679	0.00653259	0.00593228	0.00685360	0.00661806	0.00580410	0.00619886	0.00706246	0.00813806	0.00671397	0.00831450	0.00816937	0.00614004	0.00654545	0.00768423	0.00859764	0.00847917	0.00788912	0.00907427	0.00814264	0.00799891	0.00762008	0.00839909	0.00870615	0.00805330	0.00847145	0.00909007	0.00870566	0.00832561	0.00942498	0.00917192	0.00958591	0.00901862	0.00935380	0.00793182	0.00858570	0.00871206	0.00839895	0.01006324	0.00814970	0.00934427	0.00830731	0.00923326	0.00923754	0.00863409	0.00910840	0.00822369	0.00866216	0.00670819	0.00838303	0.00990057	0.00875385	0.00961134	0.00905511	0.00865323	0.00980752	0.00691312	0.01074730	0.00804152	0.00781173	0.00958674	0.00791470	0.00645732	0.00651121	0.00832333	0.00892093	0.00738573	0.00698688	0.00750506	0.00782829	0.00888389	0.00794550	0.00949020	0.00702120	0.00739803	0.00822900	0.00908058	0.00960084	0.00938703	0.00612764	0.00541838	0.00830775	0.01031161	0.01005901	0.00956767	0.01069650	0.00770175	0.00595237	0.00653386	0.00428621	0.00793580	0.00894796	0.00662508	0.01221280	0.00568851	0.00409708	0.01015137	0.00330895	0.00501789	0.00520619	0.00674623	0.00560285	0.00627292	0.00888178	0.00751434	0.00856459	0.00495673	0.00385688	0.00647175	0.00099645	0.00767481	0.00752914	0.00835425	0.00767822	0.00501773	0.00883550	0.00475233	0.00454388	0.00733140	0.00790980	0.00332683	0.00099418	0.00821490	0.00743382	0.00436732	0.00460336	0.00269482	0.00405849	0.00367604	0.00444027	0.00148896	0.00853455	0.00075893	0.00660314	0.00536126	0.00478551	0.00123799	0.00360979	0.00177552	0.00252393	0.00354434	0.00271831	0.00165986	0.00015931	0.00172978	0.00369899	0.00185823	0.00176366	0.00286416	0.00145629	0.00125923	-0.00024998	0.00160875	0.00086679	0.00016752	0.00213994	0.00077944	0.00203628	0.00211977	0.00185317	0.00068193	-0.00043556	0.00169597	-0.00105164	0.00008073	0.00013934	0.00059717	0.00122007	-0.00099723	-0.00080256	-0.00069750	0.00051650	-0.00013588	0.00044188	0.00085774	0.00046338	-0.00010588	-0.00157310	-0.00099593	-0.00042418	0.00001160	-0.00037381	0.00031472	0.00144332	0.00092254	0.00192928	-0.00000796	0.00005139	0.00162891	0.00204304	0.00337322	0.00144139	0.00102172	0.00253980	0.00029583	-0.00043428	0.00108744	0.00112877	0.00204193	-0.00100960	0.00100396	0.00046623	-0.00056458	-0.00021028	0.00179794	0.00180301	0.00172986	0.00091309	0.00161223	0.00196384	0.00512440	0.00451412	0.00420975	0.00371775	0.00626960	0.00527374	0.00565082	0.00418917	0.00540817	0.00468186	0.00464277	0.00364078	0.00440810	0.00371282	0.00336336	0.00299283	0.00320248	0.00277731	0.00230545	0.00236464	0.00166348	0.00100650	0.00244676	0.00093782	0.00103217	0.00118346	0.00196521	0.00154509	0.00137018	0.00120488	0.00155588	0.00161244	0.00171413	0.00205460	0.00173081	0.00192959	0.00094665	0.00156319	0.00088877	0.00045194	-0.00037261	-0.00044188	-0.00110967	-0.00198050	-0.00267260	-0.00229762	-0.00255989	-0.00278903	-0.00257560	-21.47483647
0.6499	-21.47483647	-21.47483647	-21.47483647	-21.47483647	-21.47483647	-21.47483647	-21.47483647	-21.47483647	-21.47483647	-21.47483647	-21.47483647	-21.47483647	-21.47483647	-21.47483647	-21.47483647	-21.47483647	-21.47483647	-21.47483647	-21.47483647	-21.47483647	-21.47483647	-21.47483647	-21.47483647	-21.47483647	-21.47483647	-21.47483647	-21.47483647	-21.47483647	-21.47483647	-21.47483647	-21.47483647	-21.47483647	-0.83089430	0.43003040	0.15858953	0.15191120	-0.04937873	0.03949371	-0.02061343	0.05334936	0.19794600	-0.06000431	0.07389674	0.01582009	0.09187573	0.02250809	0.01526808	0.00623729	0.02502088	0.01588810	0.02990703	0.01669924	0.03399389	0.02834943	0.03863708	0.02264841	0.03068537	0.02997349	0.03111853	0.02515145	0.03413997	0.03696579	0.03118119	0.02855551	0.03135959	0.02703217	0.03290794	0.02776758	0.02866851	0.02326858	0.03040729	0.02036200	0.02237846	0.01912984	0.02600948	0.02180173	0.01951939	0.01246556	0.02951248	0.02852686	0.03905716	0.04721467	0.00734128	0.00182539	0.02691296	0.01263484	0.02604453	0.00969597	0.01462685	0.01638122	0.02429077	0.01806531	0.01816979	0.01644475	0.02252109	0.02093429	0.01648871	0.01874800	0.02397024	0.01649962	0.01950852	0.01991321	0.01673802	0.00551806	0.01141616	0.01507657	0.02217045	0.01420929	0.01095935	0.01173790	0.01685470	0.00753812	0.01280111	0.01295750	0.00539633	0.00395225	0.00350617	-0.00059660	-0.00214478	-0.00424972	-0.00972083	-0.00725123	-0.01077492	-0.01165312	-0.01634698	-0.02708717	-0.02376603	-0.02490169	-0.02966581	-0.03740182	-0.03596819	-0.03769186	-0.03501144	-0.03846590	-0.03568430	-0.04009857	-0.04377829	-0.04766484	-0.04339784	-0.04414202	-0.04500463	-0.04568991	-0.04511001	-0.04751008	-0.05020604	-0.05001090	-0.05130717	-0.04977192	-0.05002075	-0.04808422	-0.05122153	-0.05195661	-0.05404446	-0.05232440	-0.05456767	-0.05706115	-0.05187048	-0.05367500	-0.05341628	-0.05500241	-0.05179822	-0.05341960	-0.05360186	-0.05273050	-0.05352933	-0.05496414	-0.05394306	-0.05233256	-0.05195999	-0.05330769	-0.05194721	-0.05028395	-0.05048142	-0.04877961	-0.04900608	-0.04894648	-0.04758275	-0.04795127	-0.04497564	-0.04554418	-0.04314908	-0.04340303	-0.04105162	-0.04126195	-0.03971351	-0.04207846	-0.04014012	-0.03964389	-0.03871750	-0.03864932	-0.03661763	-0.03571466	-0.03601232	-0.03433482	-0.03229797	-0.03272426	-0.02956790	-0.02970458	-0.03010866	-0.02864213	-0.02657889	-0.02642573	-0.02563068	-0.02268228	-0.02294189	-0.02147194	-0.01970840	-0.02068266	-0.01924134	-0.01777179	-0.01691400	-0.01611943	-0.01371178	-0.01197561	-0.01300687	-0.01206333	-0.01017849	-0.01022460	-0.00974420	-0.00848822	-0.00623188	-0.00820165	-0.00642471	-0.00592559	-0.00477116	-0.00460941	-0.00343342	-0.00372656	-0.00186381	-0.00303848	-0.00242669	0.00035137	-0.00117590	-0.00201732	0.00073975	0.00072474	-0.00013236	0.00065715	0.00141886	0.00155316	0.00279915	0.00181110	0.00447824	0.00253486	0.00450672	0.00350679	0.00385780	0.00431209	0.00528617	0.00489969	0.00592659	0.00456693	0.00571701	0.00585480	0.00606123	0.00630026	0.00660290	0.00646642	0.00691212	0.00692224	0.00702344	0.00713196	0.00780072	0.00686056	0.00754238	0.00759969	0.00784115	0.00840851	0.00788000	0.00726657	0.00922192	0.00842758	0.00807786	0.00726517	0.00880354	0.00908771	0.00889175	0.00846592	0.00983931	0.00916840	0.00871712	0.00802219	0.01050573	0.01094387	0.00997632	0.00892711	0.00866608	0.00861947	0.01020194	0.00904074	0.01059471	0.00814965	0.00965085	0.00878182	0.00927876	0.00965113	0.00968127	0.00982360	0.01006692	0.00859764	0.00796028	0.00851575	0.00909105	0.00914241	0.00872942	0.00873427	0.00878622	0.00934267	0.00850035	0.00865117	0.00772501	0.00927374	0.00989778	0.00820841	0.00859140	0.00721303	0.00905805	0.01009695	0.00831206	0.00531675	0.00596899	0.00816308	0.00868048	0.00801630	0.00933386	0.00715931	0.00585385	0.00875418	0.01026360	0.00760323	0.00815422	0.00737639	0.00588090	0.00812391	0.01016552	0.00930665	0.00867760	0.00934090	0.00874335	0.00622720	0.00640725	0.00647046	0.00658901	0.01004315	0.01248167	0.01019349	0.00456959	0.00522657	0.01000641	0.00443802	0.00650724	0.00446240	0.00813548	0.00679229	0.00940796	0.01074757	0.01124048	0.00803107	0.00421549	0.00264686	0.00976017	0.00454703	0.01074010	0.00907545	0.01297612	0.00916529	0.00652442	0.01046212	0.00292518	0.00620672	0.00945957	0.00890797	0.00649193	0.00168975	0.00852113	0.01063551	0.00726451	0.00769909	0.00590332	0.00742093	0.00395580	0.00819056	0.00721498	0.00644517	0.00455478	0.00778590	0.00714561	0.00693097	0.00454016	0.00410834	0.00723534	0.00009795	0.00558458	0.00001181	0.00254075	0.00027495	0.00546552	0.00338053	0.00502175	0.00465222	0.00592706	0.00364263	0.00566413	0.00273421	0.00408375	0.00580218	0.00034338	0.00371019	0.00493528	0.00276139	0.00303762	0.00358854	0.00365226	0.00291055	0.00252343	0.00141943	0.00456141	0.00058305	0.00366913	0.00370820	0.00298203	0.00023744	0.00202605	0.00250841	0.00329865	0.00148906	0.00284076	0.00257781	0.00222094	0.00136881	0.00210000	0.00319354	0.00049983	0.00192082	0.00147996	0.00143375	0.00332321	0.00194012	0.00106624	0.00179105	0.00156774	-0.00001209	0.00198339	0.00242860	0.00217558	0.00143410	0.00040158	0.00095153	0.00299391	0.00060879	0.00240919	-0.00084642	0.00108842	-0.00076768	-0.00072480	0.00073316	0.00231229	-0.00002860	0.00287440	0.00193404	0.00096552	0.00180739	0.00283665	0.00409747	0.00339112	0.00248657	0.00353739	0.00344963	0.00347214	0.00301924	0.00301654	0.00273583	0.00252437	0.00178603	0.00262309	0.00214767	0.00196100	0.00176234	0.00291994	0.00255802	0.00205922	0.00243330	0.00241904	0.00171295	0.00210945	0.00258431	0.00232939	0.00208412	0.00290537	0.00213174	0.00244677	0.00210811	0.00335006	0.00387639	0.00300876	0.00406859	0.00391584	0.00349046	0.00324167	0.00402276	0.00296380	0.00270683	0.00267380	0.00166205	0.00098296	0.00061650	-0.00046759	0.00051124	-0.00034940	-0.00044424	-0.00048342	-21.47483647
[truncated: 745,861 more chars]
