# Supplementary material for: KiMoPack: A python Package for Kinetic Modeling of the Chemical Mechanism
Source: J Phys Chem A. 2022 Jun 14;126(25):4087–99. doi: 10.1021/acs.jpca.2c00907 (PMC9251768; doi:10.1021/acs.jpca.2c00907)
Supplement: Supplementary file 2 — jp2c00907_si_002.zip [file jp2c00907_si_002.zip › Data/Scans/ACN_002.SIA]

0.000	275.00	276.00	277.00	278.00	279.00	280.00	281.00	282.00	283.00	284.00	285.00	286.00	287.00	288.00	289.00	290.00	291.00	292.00	293.00	294.00	295.00	296.00	297.00	298.00	299.00	300.00	301.00	302.00	303.00	304.00	305.00	306.00	307.00	308.00	309.00	310.00	311.00	312.00	313.00	314.00	315.00	316.00	317.00	318.00	319.00	320.00	321.00	322.00	323.00	324.00	325.00	326.00	327.00	328.00	329.00	330.00	331.00	332.00	333.00	334.00	335.00	336.00	337.00	338.00	339.00	340.00	341.00	342.00	343.00	344.00	345.00	346.00	347.00	348.00	349.00	350.00	351.00	352.00	353.00	354.00	355.00	356.00	357.00	358.00	359.00	360.00	361.00	362.00	363.00	364.00	365.00	366.00	367.00	368.00	369.00	370.00	371.00	372.00	373.00	374.00	375.00	376.00	377.00	378.00	379.00	380.00	381.00	382.00	383.00	384.00	385.00	386.00	387.00	388.00	389.00	390.00	391.00	392.00	393.00	394.00	395.00	396.00	397.00	398.00	399.00	400.00	401.00	402.00	403.00	404.00	405.00	406.00	407.00	408.00	409.00	410.00	411.00	412.00	413.00	414.00	415.00	416.00	417.00	418.00	419.00	420.00	421.00	422.00	423.00	424.00	425.00	426.00	427.00	428.00	429.00	430.00	431.00	432.00	433.00	434.00	435.00	436.00	437.00	438.00	439.00	440.00	441.00	442.00	443.00	444.00	445.00	446.00	447.00	448.00	449.00	450.00	451.00	452.00	453.00	454.00	455.00	456.00	457.00	458.00	459.00	460.00	461.00	462.00	463.00	464.00	465.00	466.00	467.00	468.00	469.00	470.00	471.00	472.00	473.00	474.00	475.00	476.00	477.00	478.00	479.00	480.00	481.00	482.00	483.00	484.00	485.00	486.00	487.00	488.00	489.00	490.00	491.00	492.00	493.00	494.00	495.00	496.00	497.00	498.00	499.00	500.00	501.00	502.00	503.00	504.00	505.00	506.00	507.00	508.00	509.00	510.00	511.00	512.00	513.00	514.00	515.00	516.00	517.00	518.00	519.00	520.00	521.00	522.00	523.00	524.00	525.00	526.00	527.00	528.00	529.00	530.00	531.00	532.00	533.00	534.00	535.00	536.00	537.00	538.00	539.00	540.00	541.00	542.00	543.00	544.00	545.00	546.00	547.00	548.00	549.00	550.00	551.00	552.00	553.00	554.00	555.00	556.00	557.00	558.00	559.00	560.00	561.00	562.00	563.00	564.00	565.00	566.00	567.00	568.00	569.00	570.00	571.00	572.00	573.00	574.00	575.00	576.00	577.00	578.00	579.00	580.00	581.00	582.00	583.00	584.00	585.00	586.00	587.00	588.00	589.00	590.00	591.00	592.00	593.00	594.00	595.00	596.00	597.00	598.00	599.00	600.00	601.00	602.00	603.00	604.00	605.00	606.00	607.00	608.00	609.00	610.00	611.00	612.00	613.00	614.00	615.00	616.00	617.00	618.00	619.00	620.00	621.00	622.00	623.00	624.00	625.00	626.00	627.00	628.00	629.00	630.00	631.00	632.00	633.00	634.00	635.00	636.00	637.00	638.00	639.00	640.00	641.00	642.00	643.00	644.00	645.00	646.00	647.00	648.00	649.00	650.00	651.00	652.00	653.00	654.00	655.00	656.00	657.00	658.00	659.00	660.00	661.00	662.00	663.00	664.00	665.00	666.00	667.00	668.00	669.00	670.00	671.00	672.00	673.00	674.00	675.00	676.00	677.00	678.00	679.00	680.00	681.00	682.00	683.00	684.00	685.00	686.00	687.00	688.00	689.00	690.00	691.00	692.00	693.00	694.00	695.00	696.00	697.00	698.00	699.00	700.00	701.00	702.00	703.00	704.00	705.00	706.00	707.00	708.00	709.00	710.00	711.00	712.00	713.00	714.00	715.00	716.00	717.00	718.00	719.00	720.00	721.00	722.00	723.00	724.00	725.00	726.00	727.00	728.00	729.00	730.00	731.00	732.00	733.00	734.00	735.00	736.00	737.00	738.00	739.00	740.00	741.00	742.00	743.00	744.00	745.00	746.00	747.00	748.00	749.00	750.00	751.00	752.00	753.00	754.00	755.00	756.00	757.00	758.00	759.00	760.00	761.00	762.00	763.00	764.00	765.00	766.00	767.00	768.00	769.00	770.00	771.00	772.00	773.00	774.00	775.00	776.00	777.00	778.00	779.00	780.00	781.00	782.00	783.00	784.00	785.00	786.00
-40.0001	-21.47483647	-21.47483647	-21.47483647	-21.47483647	-21.47483647	-21.47483647	-21.47483647	-21.47483647	-21.47483647	-21.47483647	-21.47483647	-21.47483647	-21.47483647	-21.47483647	-21.47483647	-21.47483647	-21.47483647	-21.47483647	-21.47483647	-21.47483647	-21.47483647	-21.47483647	-21.47483647	-21.47483647	-21.47483647	-21.47483647	-21.47483647	-21.47483647	-21.47483647	-21.47483647	-21.47483647	-21.47483647	-0.25864178	-0.38511500	-0.19816593	-0.20262847	-0.00339422	-0.02436256	-0.04235996	-0.04247762	-0.05976859	0.02671219	0.00012430	-0.04732491	0.01537554	-0.03250510	-0.03069995	-0.00939381	0.01260997	0.00175512	-0.01002689	-0.00228979	0.01474256	0.00561050	-0.00312612	-0.00272504	0.00781557	0.00164667	0.00172953	-0.00145680	0.00171203	-0.00499063	0.00353180	-0.00435467	0.00309513	0.00147742	0.00087500	-0.00347527	-0.00187420	-0.00116780	-0.00106028	-0.00017323	0.00149287	0.00392993	0.00025471	-0.00598294	-0.00123070	0.00528214	0.00069937	-0.00150719	0.00274587	0.00488132	-0.00215471	-0.00169461	-0.00174397	0.01452502	0.00365778	-0.00052966	-0.00271043	0.00309363	0.00291726	-0.00331306	-0.00117953	-0.00657685	0.00347106	-0.00290963	-0.00220315	-0.00411236	0.00200439	-0.00293699	-0.00058069	-0.00199907	0.00181044	-0.00103997	0.00114891	0.00111636	0.00767595	0.00169062	0.01021623	0.00433819	0.00260893	0.00462588	0.00602022	0.01215458	0.00361724	0.00347475	0.00434919	0.00918982	0.00259426	0.00542381	0.00419790	0.00291209	0.00081884	0.00403429	0.00116317	-0.00199239	-0.00314345	-0.00244378	-0.00284221	-0.00237463	-0.00344045	-0.00087146	0.00000290	-0.00241455	0.00033432	-0.00259903	0.00127929	-0.00118648	-0.00043706	-0.00206054	0.00013657	0.00229043	-0.00059295	0.00059003	0.00161098	-0.00001065	-0.00095711	-0.00241848	0.00164847	0.00049750	0.00077155	-0.00121013	-0.00083697	-0.00191634	-0.00059468	0.00129776	0.00013337	-0.00134131	-0.00001881	-0.00223708	-0.00084165	-0.00085801	0.00107044	-0.00133606	-0.00010969	0.00116900	0.00171440	-0.00115933	0.00024017	-0.00101884	0.00034457	-0.00226510	0.00037195	0.00147313	-0.00006293	-0.00010021	0.00001492	-0.00000110	0.00119694	-0.00091669	-0.00113125	-0.00050228	0.00069615	-0.00016479	0.00008970	0.00115332	0.00207166	-0.00010611	0.00015348	0.00032279	0.00027483	-0.00062842	-0.00217096	-0.00007037	-0.00011648	-0.00102960	0.00013034	0.00072552	0.00048777	-0.00008015	0.00110592	-0.00061464	-0.00102658	-0.00046018	-0.00029038	-0.00037456	0.00017933	-0.00025986	-0.00123367	-0.00081308	-0.00076373	-0.00012356	0.00057326	0.00026192	-0.00048645	-0.00024598	-0.00082742	0.00065486	0.00052132	0.00048056	-0.00019071	-0.00046715	0.00080009	-0.00009193	-0.00030538	0.00001646	-0.00018101	0.00011742	-0.00007896	0.00013777	-0.00024469	-0.00043760	-0.00049925	-0.00012565	0.00037233	-0.00119641	-0.00102769	-0.00060174	0.00066767	-0.00017367	0.00109794	-0.00003473	0.00072034	-0.00104834	0.00012491	-0.00007054	-0.00120819	-0.00022962	-0.00089502	-0.00161710	0.00002168	-0.00055780	-0.00004886	-0.00091303	0.00047468	-0.00027923	0.00022957	-0.00073747	-0.00075171	-0.00079993	-0.00025723	0.00043630	-0.00075223	0.00011107	-0.00076146	-0.00056918	-0.00083644	0.00002222	-0.00065251	0.00056157	-0.00009264	0.00056022	-0.00016688	-0.00113904	0.00026610	0.00035579	-0.00070053	0.00029373	0.00088300	-0.00033983	-0.00072577	0.00032762	0.00012628	-0.00081569	0.00012181	-0.00018585	-0.00131304	0.00017150	-0.00053478	-0.00045035	-0.00027785	-0.00042233	0.00059904	-0.00135269	0.00040490	-0.00032221	-0.00039768	-0.00109583	-0.00066559	-0.00122528	0.00105185	-0.00095532	-0.00003227	-0.00107184	-0.00058820	-0.00058114	-0.00022215	-0.00136206	-0.00012013	-0.00075841	-0.00074971	-0.00030459	0.00005221	-0.00097432	-0.00132009	-0.00075193	-0.00005426	-0.00090164	-0.00060611	0.00082115	-0.00096305	-0.00011366	-0.00005141	-0.00122375	0.00036749	-0.00197702	-0.00135317	0.00038446	-0.00365694	0.00069928	-0.00068417	-0.00282963	-0.00142307	-0.00215052	0.00098157	-0.00061252	0.00058279	-0.00120078	0.00120320	-0.00232595	-0.00009472	0.00080443	-0.00379162	0.00073871	0.00141666	-0.00022088	-0.00043684	-0.00253401	-0.00242543	-0.00359538	-0.00258450	0.00152994	0.00111824	-0.00166758	-0.00095991	-0.00111275	-0.00419146	0.00135589	-0.00086876	-0.00355783	-0.00200458	-0.00233120	-0.00043164	0.00299373	0.00150338	-0.00280259	-0.00246803	-0.00014416	0.00139140	0.00269969	0.00010507	-0.00397368	-0.00082433	-0.00188922	-0.00040699	0.00225498	0.00237992	-0.00064734	-0.00149042	-0.00035389	-0.00062922	-0.00422788	-0.00012282	-0.00269869	0.00318416	-0.00012915	-0.00383430	-0.00223558	0.00074917	-0.00188541	0.00146101	-0.00112602	-0.00131747	0.00086207	0.00033941	-0.00021793	0.00025010	0.00071285	0.00121267	-0.00048038	-0.00090559	-0.00122559	-0.00058106	-0.00164971	-0.00161187	0.00114370	-0.00083382	-0.00044584	0.00126455	0.00032543	0.00067460	0.00033187	0.00089990	-0.00046403	-0.00141215	0.00000124	0.00164234	-0.00087773	-0.00161296	-0.00123888	-0.00109411	-0.00032174	-0.00044121	-0.00180105	-0.00050850	0.00020062	-0.00147314	-0.00108980	0.00114720	-0.00025796	0.00150473	-0.00051719	0.00198957	-0.00158711	-0.00024781	-0.00009306	-0.00129769	-0.00015959	0.00097598	-0.00070771	-0.00001172	-0.00158293	0.00143238	-0.00190679	0.00152585	-0.00019472	0.00148605	0.00070394	0.00078878	-0.00187818	0.00082500	-0.00210184	0.00329498	0.00052816	0.00091205	-0.00189711	-0.00072553	0.00057386	-0.00033206	-0.00065751	0.00106968	-0.00066226	-0.00055974	0.00078320	0.00160519	0.00026413	0.00137840	-0.00026542	0.00011333	-0.00022450	0.00018342	0.00019407	0.00058562	0.00052460	0.00054670	0.00000264	0.00003432	0.00003721	-0.00010330	0.00016529	0.00036830	-0.00006353	0.00026503	-0.00002953	0.00036467	-0.00011433	0.00029715	0.00015541	0.00048641	-0.00041986	0.00037713	-0.00059988	0.00032165	0.00010134	0.00014930	-0.00004047	0.00006791	-0.00016440	0.00014661	-0.00000543	0.00003985	0.00000192	0.00007182	0.00036525	0.00046216	0.00049696	-0.00017479	0.00040851	-0.00006525	-0.00006218	-0.00005733	-21.47483647
-35.0001	-21.47483647	-21.47483647	-21.47483647	-21.47483647	-21.47483647	-21.47483647	-21.47483647	-21.47483647	-21.47483647	-21.47483647	-21.47483647	-21.47483647	-21.47483647	-21.47483647	-21.47483647	-21.47483647	-21.47483647	-21.47483647	-21.47483647	-21.47483647	-21.47483647	-21.47483647	-21.47483647	-21.47483647	-21.47483647	-21.47483647	-21.47483647	-21.47483647	-21.47483647	-21.47483647	-21.47483647	-21.47483647	-1.08074200	1.38158715	0.18090639	0.30059618	0.14607088	0.01919064	0.04401824	0.02415277	-0.10454145	0.04383559	0.02085270	-0.01874742	0.02190028	0.00460492	-0.00687820	-0.00721243	0.00594139	0.01427803	-0.00955768	-0.00401763	-0.00433468	0.00805475	0.00276861	-0.00017587	0.00524326	0.00326597	0.00067555	-0.00436039	0.00091804	-0.00199260	-0.00147431	-0.00143862	0.00016946	0.00256050	-0.00225739	0.00055347	0.00070338	0.00038494	-0.00060910	-0.00139913	-0.00327020	-0.00294402	0.00105479	-0.00494857	0.00384875	0.00275759	-0.00147663	0.00771740	0.00419103	0.00814854	0.01005810	0.00527622	0.00039066	0.01520073	0.00016072	0.00489728	-0.00254297	-0.00054465	-0.00529826	-0.00010790	0.00040445	-0.00230644	0.00404776	0.00056478	0.00014912	-0.00685850	0.00061403	-0.00050901	-0.00130660	-0.00317077	-0.00054589	0.00080597	-0.00211576	0.00220776	0.00529482	-0.00237630	0.00442712	0.00220715	0.00138195	0.00475861	0.00412163	0.01005409	0.00317736	0.00216495	0.00575809	0.00327830	-0.00499794	0.00202765	-0.00059183	0.00042379	-0.00175856	-0.00278603	0.00142738	-0.00063620	0.00155159	-0.00149475	-0.00157972	0.00013119	-0.00287260	-0.00274507	0.00060564	-0.00059971	-0.00238955	-0.00061216	0.00039822	-0.00181478	0.00096212	-0.00096882	0.00097966	-0.00007294	-0.00103230	0.00101477	-0.00145268	-0.00051338	-0.00199469	-0.00147391	0.00002687	-0.00133305	0.00033257	-0.00028625	-0.00087079	-0.00203526	-0.00002884	0.00090232	0.00062759	-0.00109240	0.00095325	-0.00232368	-0.00197454	-0.00027174	0.00032772	-0.00007642	0.00075831	0.00071390	-0.00039154	-0.00070898	0.00034063	-0.00000983	0.00263966	-0.00186965	-0.00055504	0.00030820	0.00048279	-0.00048718	-0.00052053	0.00165341	0.00063283	-0.00086514	0.00050649	-0.00033435	-0.00020950	-0.00048963	0.00167052	-0.00064484	0.00136087	-0.00052634	-0.00044666	0.00065124	0.00049313	-0.00039819	-0.00137304	0.00026801	-0.00166853	0.00085482	-0.00056637	0.00057322	-0.00157062	0.00096349	0.00010258	-0.00009617	-0.00106125	-0.00120555	-0.00084156	-0.00007711	-0.00080289	-0.00043138	-0.00096856	-0.00089418	-0.00025060	-0.00031522	-0.00023431	0.00075265	-0.00086235	-0.00049330	0.00017195	-0.00044060	0.00053005	0.00034175	-0.00022448	-0.00024704	0.00022570	-0.00056184	-0.00139460	0.00008875	-0.00030581	-0.00112785	-0.00065929	-0.00002259	0.00007437	-0.00059092	-0.00086356	-0.00005950	0.00007357	-0.00134806	-0.00126435	-0.00030703	0.00066060	-0.00094396	0.00065190	0.00096800	0.00016761	-0.00092973	-0.00055836	0.00014598	-0.00111311	0.00030434	-0.00116864	-0.00110702	-0.00020577	-0.00101655	0.00025915	-0.00114003	0.00010040	0.00010165	-0.00044299	-0.00067196	-0.00068707	-0.00101856	-0.00039104	-0.00054857	-0.00015111	0.00034095	-0.00062561	-0.00062956	-0.00082680	0.00032090	-0.00029260	-0.00011476	-0.00009556	-0.00048702	-0.00069374	-0.00048726	-0.00001712	0.00011724	-0.00023642	0.00010555	0.00005162	0.00022007	0.00012264	-0.00031219	-0.00023917	-0.00095342	-0.00041888	0.00026501	-0.00060285	0.00008803	-0.00115217	-0.00008779	-0.00098488	-0.00073495	-0.00096444	-0.00116306	-0.00017741	-0.00082247	-0.00099102	0.00001410	-0.00126537	-0.00057765	-0.00000379	-0.00137532	0.00112502	-0.00080320	-0.00155488	-0.00011689	0.00060416	-0.00036866	-0.00141663	0.00100088	-0.00048984	-0.00121429	-0.00007102	-0.00075428	-0.00114905	-0.00122102	-0.00062959	-0.00181563	-0.00287698	0.00106417	-0.00225903	-0.00132378	-0.00040657	-0.00165006	-0.00199245	-0.00154059	-0.00011358	0.00001767	-0.00036890	0.00006453	-0.00251521	-0.00324889	0.00055453	-0.00262670	-0.00011539	-0.00205044	-0.00205220	-0.00151026	-0.00129423	-0.00147230	0.00021861	-0.00071705	-0.00276462	-0.00162068	-0.00144504	-0.00085607	-0.00105074	-0.00425941	-0.00519823	-0.00130533	-0.00048110	-0.00058963	0.00013173	-0.00156887	-0.00346731	-0.00308963	-0.00465334	-0.00149946	-0.00120729	-0.00112623	-0.00501271	0.00058035	-0.00255657	0.00157000	-0.00103560	-0.00260002	-0.00378848	-0.00433535	-0.00380050	-0.00057505	-0.00041219	-0.00494109	-0.00282542	-0.00217226	-0.00093331	-0.00026002	0.00096258	-0.00318840	-0.00300825	-0.00324191	-0.00354275	-0.00436377	-0.00139866	-0.00418274	0.00166250	-0.00289256	-0.00516519	-0.00392631	-0.00028352	-0.00316167	-0.00185419	-0.00386606	-0.00291235	0.00035630	-0.00100842	-0.00080032	-0.00445652	-0.00194608	-0.00261506	0.00163284	-0.00432024	-0.00306980	-0.00056298	-0.00271041	-0.00144900	-0.00292438	-0.00257309	-0.00157890	-0.00043191	-0.00196468	0.00015320	-0.00193783	-0.00038207	-0.00158634	-0.00206192	0.00010558	-0.00016310	-0.00243527	-0.00245777	-0.00179355	-0.00288054	-0.00066525	-0.00282597	-0.00222930	-0.00177396	-0.00110993	-0.00344994	-0.00214091	-0.00094144	-0.00048667	0.00027585	-0.00083291	0.00081525	-0.00211829	-0.00075473	-0.00070481	-0.00172576	-0.00024352	-0.00047115	-0.00225175	-0.00131557	-0.00210693	-0.00037575	-0.00131536	0.00037614	-0.00149344	-0.00092145	-0.00062386	0.00135089	-0.00174327	-0.00106674	-0.00099207	0.00045960	-0.00021916	-0.00095373	-0.00112892	-0.00135268	-0.00022225	-0.00099112	-0.00188355	-0.00142420	-0.00035203	0.00058195	-0.00152601	0.00003748	-0.00086775	-0.00085432	-0.00158435	-0.00032592	-0.00037255	-0.00057711	0.00008501	-0.00038414	0.00002235	-0.00023904	-0.00018521	-0.00018687	-0.00035176	-0.00087262	-0.00068929	0.00032285	-0.00089268	-0.00036876	-0.00030202	-0.00039350	-0.00039175	-0.00058568	-0.00039684	0.00001388	-0.00013964	-0.00039207	-0.00029385	-0.00053733	-0.00030409	0.00053753	-0.00005823	-0.00015890	-0.00040454	-0.00018656	-0.00022686	0.00025839	0.00004234	-0.00026279	0.00001272	-0.00007527	0.00005072	-0.00067805	-0.00017249	0.00037247	0.00009750	0.00004096	-21.47483647
-30.0001	-21.47483647	-21.47483647	-21.47483647	-21.47483647	-21.47483647	-21.47483647	-21.47483647	-21.47483647	-21.47483647	-21.47483647	-21.47483647	-21.47483647	-21.47483647	-21.47483647	-21.47483647	-21.47483647	-21.47483647	-21.47483647	-21.47483647	-21.47483647	-21.47483647	-21.47483647	-21.47483647	-21.47483647	-21.47483647	-21.47483647	-21.47483647	-21.47483647	-21.47483647	-21.47483647	-21.47483647	-21.47483647	3.73067617	0.04210070	0.19691003	-0.13576341	-0.01405578	-0.03662029	-0.02770721	0.03241100	-0.09043347	-0.02648669	0.04062664	-0.05115135	0.01820622	-0.00975049	-0.04048210	-0.01282492	-0.00261280	0.00807486	-0.01655159	0.00525111	0.00492000	0.00580800	0.00554740	0.00095844	-0.00547972	0.00117572	0.00176126	0.00031294	-0.00067537	-0.00121757	-0.00111574	-0.00067504	-0.00045479	0.00467925	0.00085151	-0.00032494	-0.00067139	0.00157527	0.00023353	0.00061354	-0.00174625	0.00304619	-0.00425889	-0.00544849	0.00200643	-0.00180400	0.00393938	0.00596921	0.00000851	-0.00622998	0.01284619	0.00218622	0.00988156	0.01159922	0.00861674	0.00209714	0.00009964	-0.00266281	-0.00395912	0.00157738	0.00219874	-0.00883288	0.00320808	0.00159292	-0.00086064	-0.00276609	-0.00072629	-0.00173765	-0.00441303	0.00202769	0.00411017	0.00133364	-0.00317524	-0.00076574	0.00121348	0.00201337	0.00566003	0.00703468	0.00346925	0.00494792	0.00518203	0.00888109	0.00121448	0.00035203	0.00397595	0.00453388	-0.00186987	0.00141741	0.00004430	0.00079273	-0.00125206	-0.00649425	-0.00237517	-0.00547038	-0.00541483	-0.00599353	-0.00581455	0.00028389	-0.00179722	-0.00091524	0.00109008	-0.00071252	-0.00085253	-0.00174981	-0.00090620	-0.00024937	0.00115294	0.00023236	0.00144014	0.00095369	0.00143624	0.00052023	-0.00104540	0.00160815	0.00040793	-0.00192848	-0.00034491	-0.00001078	0.00059428	-0.00039071	-0.00101720	-0.00112073	-0.00015309	0.00057997	0.00095573	-0.00041482	0.00184994	-0.00000914	-0.00057757	-0.00026809	-0.00020142	-0.00017923	0.00014846	0.00175448	0.00024330	0.00014647	-0.00012272	0.00183115	0.00085189	-0.00179168	-0.00071665	0.00115730	0.00093590	-0.00030934	-0.00006656	-0.00071006	0.00089823	0.00094108	-0.00010812	-0.00070029	-0.00022821	-0.00019475	0.00171345	0.00180489	0.00208842	-0.00011439	-0.00053011	0.00017694	0.00166492	0.00067782	-0.00010892	-0.00022517	-0.00125145	0.00070529	-0.00031214	0.00122907	0.00028795	0.00117555	-0.00024033	-0.00063500	-0.00131538	0.00025158	-0.00003466	0.00014247	-0.00011968	0.00048858	0.00033757	-0.00175617	-0.00071949	0.00020044	-0.00026530	0.00018805	-0.00098304	-0.00084306	-0.00021782	0.00032000	0.00039251	0.00037945	0.00013298	-0.00066863	0.00069238	0.00048534	-0.00014057	0.00032802	0.00018540	0.00077121	0.00015425	0.00031359	-0.00065391	-0.00031095	-0.00066881	-0.00029883	0.00026596	-0.00049362	-0.00004978	0.00003483	-0.00014527	-0.00068640	0.00104355	0.00051165	0.00012084	-0.00027651	-0.00028663	-0.00030504	-0.00112858	0.00020205	-0.00047964	-0.00126035	0.00035409	0.00073668	0.00063930	-0.00027554	0.00025343	-0.00027915	0.00035500	-0.00055053	0.00009423	0.00025370	-0.00072723	-0.00034772	0.00026101	0.00072700	-0.00041892	0.00091527	-0.00147655	-0.00001684	0.00054836	0.00081723	-0.00024521	0.00069028	-0.00044288	-0.00072645	-0.00008257	-0.00061169	-0.00003165	0.00009269	0.00055408	0.00064954	-0.00031378	0.00067134	0.00032140	0.00021803	0.00050143	0.00013075	-0.00081086	0.00055169	-0.00029451	0.00011645	0.00034065	-0.00059267	-0.00045860	0.00010176	-0.00027118	-0.00070016	-0.00048927	0.00000256	-0.00057172	-0.00057484	-0.00020681	-0.00102807	0.00073210	-0.00201932	-0.00074257	-0.00077484	-0.00077750	-0.00020457	0.00005605	-0.00012138	0.00002503	0.00087384	0.00000762	-0.00207979	-0.00105159	-0.00037697	0.00014999	-0.00192400	-0.00126073	0.00004595	-0.00057145	-0.00123639	0.00051609	-0.00125867	0.00010457	-0.00115027	-0.00053865	0.00077560	-0.00295129	0.00045818	0.00119187	-0.00111527	-0.00036696	0.00055636	-0.00085476	-0.00144934	-0.00107590	0.00063552	0.00002924	-0.00110465	-0.00005565	-0.00122774	-0.00049832	0.00069259	0.00128848	0.00273802	0.00049473	-0.00130359	-0.00133953	-0.00114769	0.00102174	0.00028775	0.00094094	-0.00100644	-0.00051132	-0.00168813	-0.00047173	0.00170062	-0.00115208	-0.00121074	0.00002563	-0.00047087	-0.00006998	0.00396216	0.00179147	0.00073132	-0.00085168	0.00074223	-0.00091710	0.00199330	-0.00079090	-0.00334674	0.00070010	-0.00286344	-0.00065156	0.00025758	0.00016323	-0.00187818	-0.00299339	-0.00226868	-0.00275920	-0.00229731	0.00106136	0.00224059	0.00118925	0.00225710	-0.00159035	0.00119923	-0.00075830	-0.00009094	-0.00065638	-0.00298582	-0.00197332	-0.00029098	0.00105307	0.00020068	-0.00260963	0.00010890	-0.00130158	0.00065324	-0.00178281	0.00287330	-0.00021552	-0.00174750	-0.00094465	0.00270794	0.00019754	-0.00034275	-0.00123762	0.00089129	0.00058161	-0.00272237	0.00263666	0.00010653	0.00008153	-0.00136658	-0.00088481	-0.00107807	-0.00252532	-0.00147301	0.00111987	-0.00062901	-0.00016069	-0.00110173	-0.00031677	0.00157336	-0.00165105	0.00128394	-0.00044068	0.00067315	0.00052100	-0.00068448	0.00060266	-0.00003505	-0.00127940	0.00097617	-0.00139277	0.00100349	0.00015461	-0.00156380	0.00077625	-0.00086942	0.00086551	-0.00149138	0.00047229	-0.00065577	-0.00067250	0.00099101	-0.00050328	-0.00012006	-0.00014485	-0.00064372	0.00205494	-0.00035078	-0.00051768	-0.00057307	-0.00013411	0.00097553	-0.00111342	-0.00025292	-0.00082724	-0.00100209	0.00097029	-0.00006056	0.00215060	0.00091265	-0.00094187	-0.00062769	0.00025346	-0.00004231	-0.00080833	-0.00044791	0.00080972	-0.00048509	-0.00046567	-0.00023964	-0.00046789	-0.00039181	-0.00034711	-0.00007834	0.00039163	-0.00077832	0.00029526	-0.00031407	0.00004016	0.00011045	-0.00004073	-0.00030522	0.00008108	0.00002167	-0.00016399	-0.00024745	-0.00038929	-0.00005261	-0.00017021	0.00026724	0.00009673	0.00010063	-0.00022160	-0.00023249	0.00012104	-0.00019450	0.00007032	0.00040324	-0.00006385	-0.00000560	-0.00048705	0.00005019	0.00011681	-0.00009985	0.00000939	-21.47483647
-25.0001	-21.47483647	-21.47483647	-21.47483647	-21.47483647	-21.47483647	-21.47483647	-21.47483647	-21.47483647	-21.47483647	-21.47483647	-21.47483647	-21.47483647	-21.47483647	-21.47483647	-21.47483647	-21.47483647	-21.47483647	-21.47483647	-21.47483647	-21.47483647	-21.47483647	-21.47483647	-21.47483647	-21.47483647	-21.47483647	-21.47483647	-21.47483647	-21.47483647	-21.47483647	-21.47483647	-21.47483647	-21.47483647	0.10895503	0.01807666	-0.23094348	-0.18090464	0.00769083	0.00754350	-0.01669904	-0.06201687	-0.02914782	0.01819020	-0.01505427	-0.03478313	0.00349414	-0.01658430	-0.01338915	0.00037949	-0.00285244	-0.00349787	-0.00284578	-0.00144857	0.00692455	0.00023059	0.00413865	-0.00206750	0.00542418	0.00127467	0.00512985	-0.00114194	0.00229906	-0.00518065	0.00382694	-0.00028850	0.00233591	0.00405482	-0.00129547	-0.00010296	-0.00037841	0.00180167	-0.00171933	0.00080867	-0.00142549	0.00010926	0.00124083	-0.00501624	-0.00394173	0.00198702	0.00364178	-0.00092041	0.00005662	0.01549735	0.00261796	0.00257578	0.00867225	0.02331965	0.00067558	0.00870338	0.00364005	-0.00013712	-0.00461266	0.00401555	0.00229266	-0.00320491	0.00586763	-0.00165754	-0.00148361	-0.00013778	-0.00302314	0.00197199	-0.00261739	0.00048516	0.00304912	-0.00186722	-0.00475295	0.00436435	0.00309146	0.00461186	0.00687488	0.00158871	0.00373574	0.00034662	-0.00054752	0.00679006	-0.00670794	-0.00285015	-0.00170308	-0.00140643	-0.01343615	-0.00509935	-0.00933994	-0.00703750	-0.01216221	-0.01298456	-0.01188877	-0.01370848	-0.01207056	-0.01061654	-0.00868909	-0.00389913	-0.00210309	-0.00285129	0.00242061	0.00140324	-0.00086947	-0.00246113	0.00077517	0.00150356	0.00151539	0.00036101	0.00037153	0.00052766	0.00113299	0.00029005	-0.00104615	0.00056107	-0.00120697	-0.00085652	-0.00040540	-0.00000251	0.00078765	-0.00127925	-0.00029729	-0.00019217	0.00062440	0.00134248	-0.00022654	-0.00065585	0.00084008	-0.00143127	0.00032823	0.00076056	0.00138941	-0.00052870	0.00124249	0.00244693	0.00154107	0.00070583	0.00218657	0.00035033	0.00107955	-0.00040943	0.00032368	0.00090633	0.00031918	-0.00038792	0.00047320	0.00118177	0.00186648	-0.00112557	0.00266975	0.00004872	0.00091252	0.00003294	0.00132193	0.00155176	0.00266226	0.00136568	0.00101551	-0.00064453	0.00051874	-0.00037850	-0.00076107	0.00134402	-0.00120322	0.00107841	-0.00009998	0.00092127	0.00143932	0.00166398	-0.00030068	0.00027528	0.00036119	0.00049801	0.00064552	0.00021619	0.00102754	0.00109642	-0.00018553	0.00054555	-0.00016060	0.00104514	-0.00046940	0.00083241	-0.00080960	0.00100194	-0.00007615	0.00027254	0.00097654	0.00104001	0.00064161	0.00035758	-0.00034872	0.00107682	0.00004062	0.00037025	0.00085305	0.00026263	0.00024408	0.00021932	-0.00068571	0.00004920	0.00040696	-0.00079405	0.00047171	0.00002379	0.00022263	0.00029682	0.00060608	0.00027563	0.00123621	0.00153332	-0.00012632	-0.00052800	0.00036849	0.00082432	-0.00042833	0.00070321	-0.00032930	-0.00034282	0.00053965	0.00085323	0.00037838	-0.00008322	-0.00006281	0.00033667	0.00048890	-0.00007352	-0.00025477	-0.00040223	0.00016444	0.00064017	0.00025973	0.00017443	0.00041174	0.00055328	-0.00053441	-0.00051909	0.00048147	0.00029543	0.00030049	0.00055536	-0.00103667	-0.00104671	0.00032127	0.00037566	0.00047084	0.00059683	0.00044291	0.00062784	-0.00039514	0.00035809	-0.00007734	-0.00062105	-0.00014604	0.00051274	-0.00028294	0.00038483	0.00001985	0.00034086	0.00010683	-0.00004119	-0.00076718	0.00016094	0.00043509	-0.00030208	0.00026020	0.00058463	0.00028065	-0.00021929	-0.00044977	0.00041717	0.00017440	-0.00078530	-0.00232925	0.00044729	-0.00010439	0.00021520	-0.00051337	0.00037354	-0.00003278	0.00115768	-0.00092115	-0.00046454	-0.00167233	-0.00048653	-0.00068674	-0.00050854	-0.00038625	0.00181384	-0.00029793	0.00016625	0.00049497	0.00097458	0.00037799	-0.00174572	0.00036371	-0.00096263	-0.00176004	0.00135749	-0.00026776	-0.00225963	0.00203482	-0.00152692	0.00081559	-0.00059280	-0.00196990	-0.00209397	-0.00116757	-0.00113511	-0.00062324	-0.00117877	-0.00281182	0.00120643	0.00055929	0.00192116	0.00243607	-0.00029450	-0.00176329	-0.00115553	-0.00079189	0.00355669	0.00123751	0.00409211	-0.00263615	-0.00380328	-0.00334826	0.00344262	-0.00053223	-0.00007821	-0.00327838	0.00093482	-0.00070911	0.00279374	0.00096550	-0.00044623	-0.00120750	-0.00210586	0.00086161	0.00157008	-0.00075385	-0.00294274	-0.00016617	-0.00129320	0.00089197	0.00054649	0.00129014	-0.00103274	-0.00043958	0.00186899	-0.00170554	0.00009697	-0.00080591	0.00103712	0.00192065	0.00183413	0.00047190	-0.00123068	0.00155341	-0.00312417	-0.00067622	-0.00117006	-0.00316435	0.00284681	0.00278065	0.00003580	-0.00210424	0.00079230	-0.00019669	0.00186326	0.00083070	0.00057458	0.00093225	-0.00129193	-0.00279674	0.00025890	-0.00176117	-0.00090057	0.00129128	0.00041332	0.00195229	-0.00110153	0.00050347	0.00109824	-0.00049432	0.00038317	0.00022976	-0.00070570	-0.00144042	-0.00176907	-0.00185959	-0.00093668	-0.00003149	-0.00148449	-0.00121715	0.00116761	-0.00133934	0.00022050	-0.00034094	-0.00045857	0.00099167	0.00041760	0.00189164	0.00002454	-0.00046433	-0.00058831	-0.00165112	0.00070478	0.00034511	-0.00005224	-0.00089705	-0.00046501	0.00078189	-0.00148618	-0.00012335	0.00005010	-0.00144988	0.00053635	-0.00006432	0.00006583	0.00042266	0.00048907	0.00084953	0.00116639	-0.00114122	0.00025205	0.00171570	-0.00141595	-0.00003111	-0.00111097	-0.00015050	0.00022723	0.00035619	0.00082280	0.00124269	0.00001104	0.00032509	-0.00094762	0.00017548	-0.00043205	-0.00026918	-0.00028055	0.00061846	0.00018656	-0.00063868	0.00055853	-0.00007223	-0.00034851	-0.00029076	0.00000837	-0.00005337	-0.00019369	-0.00023642	-0.00072950	-0.00014285	-0.00008728	0.00084546	0.00006968	0.00014023	0.00009148	-0.00000386	-0.00025419	-0.00045943	0.00004427	0.00015720	0.00018129	-0.00009743	0.00007593	0.00031566	-0.00011947	0.00022484	0.00056086	-0.00022408	0.00017302	0.00008166	0.00019027	-0.00026774	-0.00035784	-0.00016021	-0.00015627	-0.00013088	-21.47483647
-20.0001	-21.47483647	-21.47483647	-21.47483647	-21.47483647	-21.47483647	-21.47483647	-21.47483647	-21.47483647	-21.47483647	-21.47483647	-21.47483647	-21.47483647	-21.47483647	-21.47483647	-21.47483647	-21.47483647	-21.47483647	-21.47483647	-21.47483647	-21.47483647	-21.47483647	-21.47483647	-21.47483647	-21.47483647	-21.47483647	-21.47483647	-21.47483647	-21.47483647	-21.47483647	-21.47483647	-21.47483647	-21.47483647	0.05880194	-21.47483647	0.34312445	0.01862581	0.00486569	-0.08796353	0.05697292	0.03982999	-0.04311511	0.04191222	-0.00931628	-0.00758004	0.04653035	0.00295958	-0.03617967	-0.01517005	0.00423768	0.00223315	-0.00636134	0.00732091	-0.00056780	-0.00015196	0.00370946	-0.00269117	0.00041447	-0.00059014	0.00263943	0.00188787	0.00059976	-0.00084440	-0.00121603	-0.00059059	-0.00202659	0.00532270	-0.00287965	0.00027629	-0.00366008	0.00053516	0.00082231	0.00332366	0.00077268	-0.00301301	0.00232645	-0.00144589	-0.00174928	0.00663079	0.00578082	0.00951391	0.00865703	-0.00132606	0.00498895	0.00637102	0.00902156	0.00458540	0.00464971	0.00303523	0.00201831	-0.00473691	0.00114939	0.00377122	-0.00312819	-0.00620652	0.00033113	-0.00129233	-0.00364442	-0.00368193	-0.00208005	0.00242810	-0.00325861	0.00124310	0.00282050	-0.00050281	-0.00190966	0.00206768	0.00570652	0.00398067	0.00453487	0.00913362	0.00724572	0.00798945	0.00921084	0.00963568	0.00305119	0.00672482	0.00693817	0.01383483	0.00338391	0.01146338	0.00556987	0.01233779	0.00668651	0.00741267	0.00654040	0.00170709	0.00318086	0.00386011	0.00021341	-0.00022423	-0.00105976	-0.00064636	0.00095225	-0.00005349	0.00011927	-0.00091477	0.00089878	-0.00080786	0.00150816	0.00028746	-0.00087021	0.00224703	0.00021244	0.00141302	0.00061263	0.00095887	-0.00027320	-0.00065745	0.00058499	-0.00075672	-0.00010744	-0.00214421	-0.00093143	-0.00036282	0.00170394	0.00124647	0.00098775	0.00052587	0.00082468	0.00086251	-0.00102670	0.00034762	0.00131954	-0.00001981	0.00025253	0.00189888	0.00131536	0.00122194	0.00116541	0.00180679	0.00038276	-0.00097171	0.00025567	0.00066848	0.00022023	0.00030161	0.00065578	0.00088687	0.00080796	0.00110321	0.00118120	-0.00019148	-0.00060925	0.00046349	0.00179837	0.00034172	0.00248041	0.00226386	0.00187772	0.00104336	0.00066683	-0.00040562	-0.00101820	0.00192207	-0.00077518	0.00194149	0.00044006	0.00062846	-0.00014580	0.00015068	-0.00017627	-0.00055147	-0.00099891	0.00037002	0.00053071	0.00010303	-0.00075005	0.00024763	0.00108103	-0.00004220	-0.00108120	0.00045887	0.00064411	0.00196773	0.00005570	0.00104826	0.00049809	0.00175876	0.00164803	0.00018653	0.00065403	-0.00027236	0.00053553	0.00066829	0.00026914	0.00045522	0.00020704	0.00083741	0.00046252	0.00091785	0.00020947	0.00012277	-0.00011230	0.00025760	0.00011178	0.00004344	-0.00022085	0.00052159	0.00041781	0.00084219	0.00103749	0.00087144	0.00166047	-0.00030307	0.00046096	0.00082275	-0.00074067	0.00051650	-0.00023526	-0.00082603	0.00063372	0.00118351	0.00049303	-0.00045852	0.00064640	0.00017081	0.00082319	0.00021876	0.00041777	0.00032345	0.00080928	0.00006675	0.00057606	0.00014444	-0.00047623	0.00016721	0.00016940	0.00020666	0.00060705	0.00072596	0.00006849	0.00093598	-0.00034639	-0.00055138	0.00030802	0.00020269	0.00042433	0.00037897	0.00136234	0.00058535	-0.00023937	0.00131959	0.00031391	-0.00018690	0.00077302	0.00032353	-0.00049396	0.00021392	-0.00102184	-0.00007550	-0.00012199	0.00051288	0.00018469	-0.00051932	0.00062336	-0.00068063	-0.00006942	-0.00050701	0.00066812	-0.00036380	-0.00015591	-0.00033556	0.00001720	-0.00089875	-0.00044817	0.00208081	0.00007766	-0.00086996	0.00092370	0.00067163	0.00023578	0.00246062	-0.00089519	0.00023347	-0.00076839	0.00077986	0.00028128	-0.00193231	0.00006297	0.00258776	0.00042837	-0.00004785	0.00054783	0.00150759	0.00039014	0.00098152	0.00032752	0.00010316	0.00106905	0.00194687	-0.00088007	-0.00002224	0.00012289	-0.00159223	0.00104249	0.00112107	0.00099693	0.00006679	0.00258106	-0.00196455	0.00066491	0.00146187	-0.00135610	0.00154233	0.00089844	0.00090139	0.00265989	-0.00188184	0.00035547	0.00029614	0.00015397	0.00454296	0.00202685	0.00198121	0.00035718	0.00100004	-0.00010541	0.00069348	-0.00263777	0.00192214	-0.00094745	0.00304522	0.00262900	0.00222351	0.00042963	-0.00041338	-0.00035943	-0.00092726	-0.00097869	0.00231135	0.00118866	-0.00333551	-0.00039509	-0.00010436	0.00057026	0.00148547	0.00198343	-0.00058748	-0.00061792	0.00353517	0.00061068	-0.00116598	0.00077654	0.00297334	-0.00004389	0.00059300	-0.00065071	0.00133598	0.00325815	-0.00093130	0.00137765	-0.00202221	-0.00232914	0.00316237	0.00024211	0.00173583	-0.00042430	0.00119971	-0.00105822	0.00092565	0.00084894	-0.00012428	-0.00072764	-0.00150089	-0.00155426	0.00053786	0.00073811	0.00058758	0.00201136	0.00026939	0.00028706	0.00124968	0.00064813	0.00064053	0.00015247	-0.00149658	0.00033204	-0.00025157	-0.00061955	-0.00058999	-0.00128026	-0.00105565	-0.00114947	-0.00050047	-0.00048765	0.00088204	-0.00031307	0.00007525	-0.00132221	-0.00038298	0.00180091	0.00048054	0.00014668	0.00074273	0.00030020	0.00029083	-0.00105718	0.00040091	0.00030102	-0.00144666	-0.00040258	-0.00035813	0.00096876	-0.00059058	0.00156221	-0.00180603	-0.00009015	0.00079119	0.00179215	0.00019692	-0.00013324	0.00187053	0.00333059	0.00188517	-0.00087999	0.00083983	0.00113975	0.00102883	0.00028827	-0.00077758	-0.00003539	0.00092131	-0.00075583	0.00116625	0.00032848	0.00003608	0.00005826	-0.00005218	0.00002305	-0.00019483	0.00081770	-0.00016503	0.00079374	0.00025606	-0.00027089	0.00043737	-0.00048426	-0.00021629	-0.00030413	0.00022968	0.00057169	0.00028502	0.00055180	-0.00024100	0.00005581	-0.00018140	0.00030529	-0.00034761	0.00042234	-0.00005263	-0.00005885	0.00007141	-0.00036228	-0.00051734	0.00011732	-0.00023538	-0.00010138	-0.00013396	0.00012101	-0.00001955	0.00032350	0.00017356	-0.00000179	0.00029444	0.00010256	0.00010544	0.00004316	-0.00006862	0.00012438	-0.00005866	0.00007788	-21.47483647
-15.0001	-21.47483647	-21.47483647	-21.47483647	-21.47483647	-21.47483647	-21.47483647	-21.47483647	-21.47483647	-21.47483647	-21.47483647	-21.47483647	-21.47483647	-21.47483647	-21.47483647	-21.47483647	-21.47483647	-21.47483647	-21.47483647	-21.47483647	-21.47483647	-21.47483647	-21.47483647	-21.47483647	-21.47483647	-21.47483647	-21.47483647	-21.47483647	-21.47483647	-21.47483647	-21.47483647	-21.47483647	-21.47483647	-0.15370204	0.01468736	0.12284969	-0.19071994	0.01091648	-0.07736563	0.15314666	-0.04484861	-0.06295492	0.01131126	-0.01348459	0.00292284	0.04263209	0.02781686	-0.01043570	-0.01824176	-0.00558962	-0.00002384	-0.01463041	0.00649364	0.00212302	-0.00285237	0.00015935	-0.00657343	-0.00090881	-0.00122466	-0.00096635	-0.00001431	-0.00095655	-0.00340485	0.00312325	-0.00140983	-0.00129287	0.00078901	-0.00207937	-0.00154960	-0.00198430	-0.00322578	-0.00446622	0.00308947	-0.00144330	-0.00038979	0.00104938	-0.00761196	-0.00075387	-0.00073170	-0.00147484	-0.00682070	-0.00917193	0.00308798	0.01133442	0.00382073	0.00293249	0.00946867	0.00872181	-0.00505276	0.00221305	-0.00679351	0.00440098	-0.00117035	-0.00445455	-0.00315011	0.00120521	-0.00112682	-0.00455545	-0.00109023	-0.00211515	0.00500949	-0.00254511	-0.00166400	0.00016215	-0.00073907	-0.00499095	-0.00134482	0.00252717	0.00665350	0.00788271	0.00720188	0.01068761	0.00848583	0.00700531	0.01059399	0.01217932	0.01168930	0.00925943	0.01467944	0.00791018	0.01407899	0.00968621	0.01531996	0.00864201	0.00841105	0.00914429	0.00881498	0.01116946	0.00662053	0.00259790	0.00094605	-0.00065572	0.00070636	0.00189855	-0.00141793	-0.00035199	-0.00104906	0.00042035	0.00017247	0.00015693	-0.00055486	-0.00052407	0.00258208	0.00013320	0.00187677	-0.00116346	0.00128731	0.00145305	0.00012238	-0.00037850	-0.00032710	0.00020340	-0.00018504	-0.00123669	0.00060139	0.00105960	0.00036356	-0.00113542	-0.00100654	0.00079423	-0.00011273	0.00109952	0.00197874	0.00058949	0.00119092	0.00047639	0.00080973	0.00096714	0.00137332	0.00166718	0.00076706	0.00057116	0.00006674	0.00148094	0.00165912	0.00035341	-0.00083806	0.00152722	0.00129651	0.00142234	0.00103882	0.00028367	0.00019934	-0.00011233	0.00050748	0.00104585	0.00005774	0.00211920	-0.00021577	0.00162982	0.00052422	0.00188511	0.00051815	-0.00113005	0.00057064	-0.00040243	0.00188910	0.00038267	0.00177716	0.00028347	0.00220029	0.00128062	-0.00086000	-0.00088341	0.00118620	0.00061622	0.00089228	-0.00019747	0.00103196	-0.00012067	0.00064267	-0.00010447	0.00093070	0.00034858	0.00196158	0.00079257	0.00125779	0.00015726	0.00123325	0.00094932	0.00001434	0.00093341	-0.00018427	0.00006913	0.00012658	-0.00033627	-0.00071886	0.00062174	0.00062282	0.00163163	0.00134566	0.00020970	0.00071888	0.00005168	0.00065246	0.00007640	-0.00061721	0.00035358	0.00050323	0.00118520	0.00081408	0.00093687	0.00139621	0.00076786	-0.00041394	0.00029113	0.00065773	-0.00009088	0.00076976	0.00049946	-0.00146885	0.00124073	0.00104513	0.00148402	-0.00097959	0.00028106	0.00056627	0.00146808	0.00048607	0.00004229	-0.00031736	0.00016465	0.00026445	0.00003391	0.00120691	0.00007835	0.00039544	-0.00047587	0.00079460	-0.00015336	0.00122670	0.00016283	0.00192610	-0.00030319	-0.00035048	0.00006324	0.00116851	0.00083725	0.00061261	0.00086103	0.00081119	0.00073274	0.00118282	0.00051781	0.00028586	0.00067627	-0.00001528	-0.00001731	0.00059748	0.00016075	0.00060117	0.00007205	-0.00030561	0.00108836	-0.00030342	0.00090829	0.00036284	0.00130655	0.00011777	-0.00064139	0.00047092	0.00042070	0.00071202	0.00065277	-0.00005469	0.00013701	0.00095149	0.00131323	0.00205739	0.00108142	0.00210845	0.00112546	0.00077094	0.00003594	-0.00092533	0.00010138	0.00022390	0.00227196	-0.00027271	0.00075418	0.00411994	0.00008977	0.00127140	-0.00107955	-0.00058638	0.00222521	0.00033284	0.00108199	0.00287323	0.00150436	0.00330338	-0.00061971	0.00074811	0.00236896	0.00073118	0.00192820	0.00172091	0.00093009	0.00204013	0.00156189	0.00121148	0.00225654	0.00302896	0.00040123	0.00368059	0.00333402	0.00134080	0.00135569	0.00046418	-0.00233825	0.00173254	0.00033605	0.00424351	0.00384337	-0.00027792	0.00055554	0.00127164	-0.00020494	0.00343702	0.00215831	0.00121803	-0.00107447	0.00333019	0.00239775	0.00341670	0.00099495	0.00132820	0.00036039	0.00232998	0.00112650	0.00517447	0.00339756	-0.00217226	-0.00099039	0.00102816	-0.00039925	0.00108517	0.00422301	0.00099720	-0.00045730	0.00203323	-0.00189120	-0.00081306	0.00097753	0.00481208	0.00234518	0.00305415	-0.00086301	0.00073824	0.00065983	0.00309389	0.00081129	0.00160771	0.00148225	0.00049576	0.00239863	0.00107569	0.00031426	0.00306781	-0.00028914	0.00399053	0.00067283	-0.00021929	0.00276883	-0.00151266	0.00040273	0.00316938	-0.00132064	0.00195831	0.00209364	0.00019065	0.00048083	0.00043170	0.00168671	0.00058982	0.00031530	0.00005197	0.00201464	-0.00089951	-0.00069710	0.00105336	-0.00058879	0.00164894	0.00097286	0.00077079	0.00076521	0.00045684	-0.00032730	0.00132354	0.00175379	0.00185783	0.00095124	0.00045722	0.00114980	-0.00066068	0.00054993	0.00223220	0.00141256	0.00309372	-0.00149028	0.00109031	0.00045399	-0.00009505	0.00106769	0.00068905	0.00219965	0.00123845	-0.00055448	0.00387729	0.00187056	0.00244512	0.00010327	0.00135531	0.00328002	0.00206559	0.00298780	0.00168502	0.00372728	0.00218813	0.00047365	0.00066285	-0.00060560	0.00245555	0.00001889	0.00007771	0.00065903	0.00207708	0.00132773	0.00146386	0.00109849	0.00115436	0.00000083	-0.00018240	0.00205675	0.00034222	0.00027794	-0.00049146	-0.00019633	0.00095050	-0.00023319	0.00066218	0.00011098	-0.00019951	0.00083610	-0.00004626	0.00079317	0.00031846	0.00068655	0.00040429	0.00070173	0.00062644	0.00018230	0.00007109	0.00011759	0.00028211	0.00056234	0.00036287	0.00053140	0.00040954	0.00014374	0.00059416	0.00051132	0.00089634	0.00025895	0.00049505	0.00059608	0.00092969	-0.00001466	0.00087320	0.00072412	0.00043320	0.00027650	-21.47483647
-10.0001	-21.47483647	-21.47483647	-21.47483647	-21.47483647	-21.47483647	-21.47483647	-21.47483647	-21.47483647	-21.47483647	-21.47483647	-21.47483647	-21.47483647	-21.47483647	-21.47483647	-21.47483647	-21.47483647	-21.47483647	-21.47483647	-21.47483647	-21.47483647	-21.47483647	-21.47483647	-21.47483647	-21.47483647	-21.47483647	-21.47483647	-21.47483647	-21.47483647	-21.47483647	-21.47483647	-21.47483647	-21.47483647	0.10301447	-0.48187245	-0.06672993	-0.20552083	0.03445846	-0.10551600	0.07196456	0.00526103	-0.00153730	-0.02392308	0.07100275	-0.04514313	0.00957000	-0.02058618	-0.01854289	-0.01153150	-0.00942472	-0.00545962	-0.00608662	0.00035586	-0.00529687	-0.00391142	0.00129022	-0.00340897	-0.00027210	0.00009094	0.00658266	0.00177841	0.00461808	-0.00329183	0.00602415	-0.00196106	0.00038921	0.00346891	-0.00133625	-0.00362386	-0.00129975	0.00338342	-0.00144960	-0.00362071	0.00396161	-0.00071816	0.00390349	-0.00182020	0.00821628	-0.00080704	0.00462024	0.00153505	0.00024723	0.00666495	0.00037146	0.00456735	0.00713998	-0.00089455	0.00406052	0.00601721	-0.00302168	-0.00877031	0.00695769	0.00160410	-0.00047972	-0.00474717	0.00656888	-0.00393117	-0.00141548	-0.00388138	-0.00204896	-0.00526697	-0.00079779	0.00222890	0.00596890	-0.00235459	-0.00445565	0.00194704	0.00667690	0.00636914	0.00984862	0.00635196	0.00609538	0.00836130	0.00838432	0.01130993	0.00716796	0.00937412	0.00972291	0.01275189	0.00814767	0.00742129	0.00800871	0.01079005	0.00619786	0.00739956	0.00663552	0.00729061	0.00752485	0.00221776	0.00077558	0.00114586	-0.00288149	0.00134167	0.00307298	-0.00063768	-0.00071392	0.00009184	-0.00041610	-0.00165883	0.00283888	0.00068044	0.00022965	0.00281833	0.00175776	0.00005467	-0.00062956	0.00017263	-0.00010488	-0.00128343	-0.00006076	-0.00128889	0.00040950	-0.00119141	-0.00245102	-0.00030127	0.00041204	0.00084831	0.00000969	0.00186809	0.00110115	0.00041527	0.00034466	0.00065493	-0.00000161	0.00083621	-0.00030162	0.00170003	0.00121131	0.00199417	0.00071672	0.00025717	0.00180826	-0.00023242	-0.00131464	0.00140456	-0.00095436	-0.00009719	-0.00065904	-0.00017134	0.00139030	0.00005562	0.00156820	-0.00016616	0.00000868	0.00089955	0.00093354	0.00003345	0.00112882	0.00081849	0.00113785	-0.00024914	0.00020813	-0.00040634	-0.00033940	0.00122729	0.00048819	0.00169397	-0.00021715	0.00077092	0.00174989	0.00110699	0.00070340	0.00030232	-0.00060498	-0.00111152	0.00107057	0.00038622	0.00102234	0.00204797	0.00061885	0.00021269	0.00038448	0.00069978	-0.00061992	0.00145903	0.00035320	0.00093544	0.00017625	0.00058857	0.00072479	0.00054934	0.00091226	-0.00022321	0.00003589	0.00061815	0.00120607	-0.00103299	0.00075462	0.00012406	0.00074675	0.00060209	0.00011144	0.00080644	-0.00033516	-0.00056187	0.00084810	-0.00035311	0.00050398	0.00155981	0.00078478	0.00057340	0.00119344	0.00089642	0.00039634	0.00013494	0.00083209	0.00066487	-0.00039682	0.00092530	0.00006094	-0.00093570	0.00154226	0.00094424	0.00112890	0.00003073	0.00040939	0.00078319	0.00093568	0.00045234	0.00009336	0.00080906	0.00097608	0.00018899	0.00065525	0.00140821	-0.00001872	0.00017940	-0.00029926	0.00070967	0.00154391	0.00094510	0.00074157	0.00030797	0.00018938	-0.00071593	0.00020701	0.00125815	0.00059761	-0.00042785	0.00059950	0.00108714	0.00096069	0.00058817	0.00120154	0.00089611	0.00109054	0.00067906	0.00015982	0.00142357	0.00025401	0.00026266	0.00087744	0.00001675	0.00160122	-0.00028946	0.00092243	0.00025583	-0.00001609	0.00049242	-0.00009945	0.00045903	0.00133013	-0.00007245	0.00093908	0.00022141	0.00035424	0.00176969	0.00076849	0.00177046	0.00183275	0.00196603	0.00142269	0.00151859	-0.00028739	-0.00000792	-0.00003521	0.00086876	0.00116595	-0.00030835	0.00061499	0.00388434	0.00168031	-0.00040117	0.00153398	0.00046380	0.00213469	0.00097518	0.00162438	0.00429631	-0.00043223	0.00100864	0.00236153	-0.00021001	0.00273845	0.00204211	-0.00007661	0.00326342	0.00159283	-0.00058172	0.00099996	-0.00108294	0.00154395	0.00208764	0.00223032	0.00256669	0.00138596	0.00252515	0.00139528	0.00057368	-0.00036461	0.00223622	0.00271447	0.00475906	0.00437872	0.00090690	0.00009603	0.00198979	0.00110630	0.00251011	0.00006263	0.00078461	0.00263493	0.00158319	0.00038965	0.00396822	0.00375255	0.00017308	0.00094779	0.00341166	0.00079066	0.00218981	0.00267213	-0.00183319	0.00030392	0.00095863	0.00070111	0.00389022	0.00316547	-0.00141617	0.00064968	0.00379055	0.00030844	-0.00111432	0.00083461	0.00380590	0.00558358	0.00123306	-0.00301653	0.00149942	0.00119862	0.00064882	0.00295685	-0.00074216	0.00059290	0.00155090	0.00180608	0.00105618	0.00263516	0.00171810	0.00138561	0.00421238	0.00204174	0.00150898	0.00032977	0.00394858	0.00192754	0.00496102	0.00227170	0.00382238	0.00274303	0.00257163	0.00277506	0.00213019	0.00315361	0.00286824	0.00095735	0.00080993	0.00118725	0.00058085	0.00085626	0.00123862	0.00040033	0.00203595	-0.00010880	0.00072185	0.00149322	0.00404456	-0.00020769	0.00105412	0.00106281	0.00093785	0.00301157	0.00346309	0.00266475	0.00181849	0.00061866	0.00165054	0.00007932	0.00133536	0.00284952	0.00160801	0.00081155	0.00158742	0.00098928	0.00013806	0.00266727	0.00124483	0.00157252	0.00379820	0.00264702	0.00044486	0.00179862	0.00321402	0.00413611	0.00311501	0.00028728	0.00198176	0.00236319	0.00107756	0.00107079	0.00176214	0.00121186	0.00062523	0.00072716	0.00207598	0.00257825	0.00112104	0.00101912	0.00073966	0.00137667	0.00046943	0.00134326	0.00149579	0.00140291	0.00075141	-0.00014882	0.00159526	0.00073281	0.00045124	0.00078915	0.00094236	0.00118219	0.00025288	0.00038519	0.00124520	0.00052532	0.00083322	0.00075558	0.00088046	0.00101711	0.00057133	0.00029234	0.00046826	0.00016488	0.00033532	0.00043310	0.00032942	0.00036229	-0.00010275	0.00029959	0.00096930	0.00038507	0.00088858	0.00021216	0.00080732	0.00050294	0.00067813	0.00042626	0.00084255	0.00099423	0.00089853	0.00053406	-21.47483647
-9.0001	-21.47483647	-21.47483647	-21.47483647	-21.47483647	-21.47483647	-21.47483647	-21.47483647	-21.47483647	-21.47483647	-21.47483647	-21.47483647	-21.47483647	-21.47483647	-21.47483647	-21.47483647	-21.47483647	-21.47483647	-21.47483647	-21.47483647	-21.47483647	-21.47483647	-21.47483647	-21.47483647	-21.47483647	-21.47483647	-21.47483647	-21.47483647	-21.47483647	-21.47483647	-21.47483647	-21.47483647	-21.47483647	-0.02760661	-0.03355002	-0.25737470	-0.02466654	0.00059959	-0.04798898	-0.04099070	0.05108808	0.00167190	-0.05139957	0.01051601	-0.06251292	0.03735678	0.00137447	-0.00369115	-0.01071742	0.01372500	-0.00349724	-0.01138108	-0.00668719	0.00780113	0.00793630	-0.00179358	-0.00143577	-0.00051518	0.00004115	0.00031758	-0.00367999	0.00304932	-0.00367249	0.00292713	-0.00282078	0.00001012	0.00215074	-0.00090800	-0.00197176	0.00030680	0.00126607	-0.00120366	0.00200663	0.00226259	-0.00030112	0.00514209	-0.00463981	0.00376098	0.01071955	0.00099559	0.00202379	-0.00662062	0.00693030	0.00903149	0.00136553	0.00143997	0.00457939	0.00641782	0.00214728	0.00224113	-0.00286550	0.00258914	0.00104718	0.00331620	-0.00505581	0.00300345	-0.00193388	-0.00349141	-0.00108736	-0.00472401	0.00058300	0.00251806	-0.00167497	0.00235067	-0.00278007	0.00278172	0.00426384	0.00648664	0.00239825	0.00709903	0.00988609	0.00386746	0.00481094	0.00512285	0.00835105	0.00178229	0.00449007	0.00787969	0.01016252	0.00289405	0.00986721	0.00450985	0.00637457	0.00559447	0.00301891	0.00170562	0.00172810	0.00493258	0.00163426	-0.00224638	-0.00031891	-0.00108247	-0.00236168	0.00235583	-0.00127414	0.00079054	-0.00306155	0.00004366	-0.00063869	0.00128670	0.00179951	0.00042397	0.00249094	-0.00069363	0.00125641	0.00099267	0.00041114	0.00151185	-0.00078939	-0.00046375	-0.00069525	0.00064237	-0.00079776	-0.00048719	-0.00145227	0.00019982	-0.00005764	0.00113316	-0.00124884	0.00314730	-0.00118119	-0.00074120	0.00161109	0.00058707	0.00093410	0.00185292	0.00129268	0.00097853	0.00046351	0.00203901	0.00127368	0.00131093	-0.00005992	0.00070108	0.00148219	-0.00084140	0.00009418	-0.00028521	0.00019028	0.00223182	0.00019585	0.00087320	-0.00033709	-0.00007286	0.00043707	0.00105779	0.00114626	0.00259042	0.00081622	0.00136292	-0.00074960	0.00117066	-0.00010116	-0.00049752	0.00147973	-0.00064941	0.00024454	0.00049635	0.00051877	0.00075487	0.00078560	-0.00149647	0.00009559	-0.00072115	0.00062725	0.00027797	-0.00100858	0.00051348	0.00075897	-0.00043593	-0.00013720	0.00052659	-0.00051455	0.00005718	0.00069552	0.00063644	-0.00080071	0.00024459	0.00054542	0.00092904	0.00117974	0.00019404	-0.00031317	0.00064543	0.00036449	-0.00022986	-0.00005681	0.00047577	0.00032345	0.00039824	0.00071548	0.00026412	0.00066777	0.00022454	-0.00036885	0.00059875	-0.00056139	-0.00053851	0.00025989	0.00065347	0.00072716	0.00091160	0.00101977	0.00088295	-0.00077972	0.00065956	0.00111993	-0.00110162	0.00082293	0.00042415	-0.00135473	0.00104790	0.00064430	0.00120849	-0.00186305	0.00036232	0.00007149	0.00098454	-0.00045113	0.00013682	0.00004678	0.00050188	-0.00044832	0.00059392	0.00129870	-0.00026551	0.00040034	-0.00021468	0.00000906	0.00071277	0.00121651	0.00056153	0.00061589	-0.00033310	-0.00050646	0.00064001	0.00071073	0.00006131	0.00044052	0.00060241	0.00059945	0.00004020	0.00052492	0.00072392	-0.00013137	0.00085073	0.00043950	-0.00032834	0.00083137	-0.00027704	0.00046781	0.00073673	-0.00034353	0.00026620	-0.00047403	0.00057204	0.00087359	-0.00029475	-0.00035030	-0.00036239	0.00076126	-0.00004442	-0.00042803	0.00106722	-0.00066754	-0.00022822	0.00054804	0.00086804	0.00107176	0.00205725	0.00098945	0.00004511	0.00140540	0.00016462	-0.00073991	0.00018409	-0.00051108	0.00064848	-0.00042139	-0.00030516	0.00482185	-0.00055037	0.00039613	0.00166654	0.00024825	0.00154301	-0.00178021	-0.00012065	-0.00085711	-0.00171001	0.00335434	0.00082153	0.00018375	0.00033318	-0.00092910	0.00296288	0.00008153	-0.00018817	0.00082467	0.00065372	0.00024379	0.00115600	0.00065505	-0.00008407	0.00083375	0.00315507	0.00046961	0.00241164	-0.00026231	-0.00259311	0.00451186	-0.00018174	0.00462062	0.00282401	-0.00307056	0.00225932	-0.00190164	-0.00044597	0.00177885	-0.00059861	0.00477963	0.00300272	0.00097792	0.00217095	0.00125112	0.00230679	0.00299288	0.00121316	0.00071671	0.00003915	0.00464565	0.00053922	0.00144220	-0.00073669	-0.00225864	0.00151470	0.00185726	0.00431579	-0.00017580	-0.00244873	0.00432360	-0.00058545	-0.00116394	0.00065376	0.00270712	0.00290052	-0.00215767	-0.00150559	0.00050946	0.00172014	0.00270280	0.00122002	0.00085648	0.00077882	0.00096966	0.00328064	0.00297929	0.00166761	0.00005437	0.00100783	0.00289710	-0.00077726	0.00154166	0.00109958	0.00310084	0.00213382	-0.00020429	0.00135818	0.00109091	0.00035342	0.00342833	0.00094190	0.00114174	0.00250174	0.00108900	0.00223015	0.00086070	0.00248692	0.00018057	0.00022623	0.00274258	0.00203870	0.00004890	0.00243995	0.00063376	0.00130693	0.00311427	-0.00003417	0.00125832	0.00029921	0.00185139	0.00229424	0.00291561	0.00162768	0.00039399	0.00129927	0.00068394	-0.00008195	0.00047029	-0.00057909	0.00178095	0.00113078	0.00019624	0.00123320	0.00111167	0.00379280	0.00097183	0.00045152	0.00333999	0.00346682	0.00243798	0.00035190	0.00192571	0.00345548	-0.00016087	0.00181237	0.00225357	0.00183532	0.00038633	0.00040548	0.00158539	-0.00071031	0.00028599	0.00070292	0.00055517	0.00150112	0.00187338	0.00023105	0.00087015	0.00037601	0.00096719	0.00027927	0.00073670	0.00142528	0.00090353	0.00032965	0.00089226	0.00025002	0.00009486	0.00022976	0.00130684	0.00076004	-0.00017356	0.00051144	0.00070156	0.00077430	0.00006647	0.00086675	0.00116728	0.00093319	0.00020140	0.00067556	0.00067025	0.00046384	0.00025937	0.00028455	0.00012414	0.00064953	0.00043792	0.00005560	0.00085088	0.00031536	0.00053253	0.00035779	0.00121724	0.00021200	0.00038349	0.00008554	0.00064643	0.00062525	0.00107331	0.00059958	-21.47483647
-8.0001	-21.47483647	-21.47483647	-21.47483647	-21.47483647	-21.47483647	-21.47483647	-21.47483647	-21.47483647	-21.47483647	-21.47483647	-21.47483647	-21.47483647	-21.47483647	-21.47483647	-21.47483647	-21.47483647	-21.47483647	-21.47483647	-21.47483647	-21.47483647	-21.47483647	-21.47483647	-21.47483647	-21.47483647	-21.47483647	-21.47483647	-21.47483647	-21.47483647	-21.47483647	-21.47483647	-21.47483647	-21.47483647	-0.88818944	0.15918216	-0.08584452	-0.06462154	0.10771234	-0.00328397	-0.01965333	-0.01978800	-0.01680247	-0.02873803	0.02082928	-0.04617199	0.03975224	-0.00698603	-0.00883596	-0.00820411	0.01807962	0.00019558	-0.00819651	-0.01129500	0.01359530	-0.00314335	0.00524708	-0.00392134	0.00278991	-0.00317000	-0.00200512	-0.00297933	0.00294005	-0.00731577	0.00175922	-0.00068344	0.00168835	0.00215926	-0.00021955	0.00466388	0.00276562	-0.00120340	-0.00144799	0.00088771	-0.00143336	-0.00566963	-0.00142036	-0.00390107	-0.00045309	0.00572669	0.01150358	0.00147600	-0.01467736	0.00467726	0.00764421	0.01029476	0.00256563	0.01497786	0.00319578	0.00321919	-0.00250264	-0.00467015	0.00060577	-0.00747044	0.00404310	-0.00660043	0.00460839	-0.00502635	0.00184241	-0.00078117	-0.00148841	0.00126806	-0.00210877	0.00218576	0.00088813	-0.00368537	0.00231147	-0.00203746	0.00577672	0.00010787	0.00444517	0.00105885	0.00333464	0.00596158	0.00777819	0.01483643	0.00967569	0.00802528	0.01074376	0.01475586	0.00935845	0.01404189	0.01269745	0.01359604	0.00911090	0.00979827	0.01591105	0.01142067	0.01184999	0.01089484	0.00660008	0.00197152	-0.00013207	0.00052665	0.00321062	-0.00066113	0.00090542	-0.00095581	-0.00005989	-0.00071632	0.00159171	0.00052118	0.00111558	-0.00020809	-0.00151464	0.00103921	0.00130870	-0.00023390	-0.00081806	-0.00234536	-0.00011819	-0.00057894	0.00054346	-0.00240915	-0.00073901	-0.00196921	0.00122204	0.00093315	0.00108562	-0.00090213	0.00092109	-0.00176262	0.00022326	0.00058934	0.00115280	-0.00059314	0.00064940	0.00077892	0.00032798	0.00185760	0.00077178	0.00017056	0.00183352	-0.00202905	-0.00027085	0.00103430	0.00013381	-0.00050146	-0.00041174	0.00053627	0.00124178	-0.00226895	0.00041995	-0.00082446	-0.00007074	-0.00101024	0.00093427	0.00115704	0.00143845	-0.00036738	0.00042192	-0.00156642	0.00059553	0.00022816	-0.00033343	0.00019551	-0.00029559	0.00013293	-0.00033366	0.00092434	-0.00021821	0.00019139	-0.00031637	-0.00041786	-0.00008359	-0.00073507	-0.00034918	-0.00056535	0.00031234	0.00053400	-0.00036381	-0.00123446	-0.00046028	-0.00073876	-0.00005915	0.00027297	-0.00038018	-0.00005436	0.00039818	0.00098409	0.00010243	-0.00025179	-0.00039088	0.00032523	0.00056742	-0.00033815	0.00052258	0.00033274	0.00063036	-0.00053311	-0.00001643	0.00104525	0.00010217	-0.00073895	-0.00060115	-0.00030148	0.00013869	-0.00077424	-0.00049950	-0.00052727	0.00063762	-0.00120099	0.00049112	0.00045069	-0.00000610	-0.00097221	-0.00007922	0.00092687	-0.00127595	0.00069622	-0.00051557	-0.00069986	0.00060902	-0.00028021	-0.00021148	-0.00095842	0.00074207	0.00010010	0.00040510	-0.00043672	-0.00052141	-0.00049053	-0.00011158	0.00023266	0.00017084	0.00027026	-0.00078863	0.00017909	-0.00004619	-0.00006314	-0.00004914	0.00000439	0.00034822	-0.00001235	-0.00118343	-0.00094865	-0.00005199	-0.00016020	-0.00065587	-0.00083698	0.00037847	-0.00032143	-0.00033330	0.00044607	0.00003398	-0.00078129	0.00098505	-0.00009899	-0.00072335	0.00038207	-0.00061463	-0.00014608	-0.00007230	-0.00060436	0.00090572	0.00006344	0.00100931	-0.00028906	-0.00020134	-0.00020019	0.00034188	-0.00134282	0.00032095	-0.00115756	-0.00050774	-0.00109309	-0.00065504	0.00105118	-0.00045814	0.00034181	0.00108895	-0.00012342	0.00039127	0.00042273	-0.00036030	-0.00233985	-0.00189454	-0.00052706	0.00004731	-0.00365527	-0.00094032	-0.00062361	-0.00097327	-0.00223539	-0.00064539	-0.00187997	-0.00016675	-0.00185510	-0.00146501	-0.00038358	-0.00218224	0.00019848	0.00176970	-0.00198742	0.00070087	-0.00128959	0.00135160	-0.00012408	-0.00306276	-0.00121945	-0.00103274	-0.00106578	-0.00168174	-0.00068184	-0.00263723	-0.00126147	0.00024928	-0.00075471	-0.00130080	0.00019612	-0.00148568	-0.00350543	-0.00107211	0.00063511	0.00148649	-0.00090293	0.00030084	-0.00002601	-0.00151380	-0.00053403	-0.00139273	-0.00030990	0.00044446	0.00029030	-0.00414497	0.00308897	-0.00006512	-0.00037326	-0.00003033	-0.00004705	-0.00034544	-0.00088131	0.00026585	-0.00352683	-0.00135447	-0.00366463	0.00021426	0.00104162	-0.00073441	-0.00504126	-0.00238876	-0.00154135	-0.00170009	-0.00361162	-0.00206868	0.00435928	0.00199983	-0.00210759	-0.00217359	-0.00144367	-0.00077895	-0.00179525	0.00049996	-0.00155794	-0.00268044	0.00147044	0.00207759	0.00086957	0.00113911	0.00206794	0.00027590	0.00049890	-0.00097766	-0.00016121	-0.00045923	-0.00062509	-0.00022180	-0.00108208	-0.00209591	0.00007957	-0.00123835	-0.00038791	0.00109827	-0.00083667	0.00105498	0.00008069	0.00107921	0.00046409	0.00101497	-0.00218998	0.00012219	-0.00077626	0.00131804	-0.00203281	0.00075798	-0.00125289	-0.00021401	0.00106215	-0.00059925	-0.00040098	-0.00180785	-0.00211280	0.00146387	-0.00016798	0.00190952	0.00005363	0.00006915	-0.00061511	-0.00110590	-0.00031372	-0.00022104	-0.00207379	-0.00023231	-0.00111396	-0.00001468	-0.00040411	-0.00021151	0.00022452	-0.00016548	0.00056053	0.00099098	-0.00114069	-0.00050502	-0.00155543	0.00279572	-0.00072273	-0.00241994	0.00087077	0.00003244	0.00038597	0.00008002	-0.00209381	-0.00019285	-0.00144116	-0.00077101	0.00100151	0.00140380	-0.00044558	0.00113678	0.00051171	0.00041884	-0.00058677	0.00014097	0.00072393	0.00034299	0.00063646	-0.00035330	0.00060504	-0.00006193	0.00024651	-0.00016550	0.00027596	-0.00000251	-0.00024237	-0.00046358	0.00013414	-0.00082826	-0.00010654	-0.00012569	-0.00015953	0.00023265	-0.00018055	0.00038301	0.00001071	-0.00011323	-0.00050210	0.00021012	0.00025887	0.00034509	-0.00028399	0.00058337	0.00018812	0.00033093	-0.00039960	-0.00023988	0.00037190	0.00029775	0.00041066	-0.00016621	0.00053880	0.00036124	0.00002310	0.00041624	-21.47483647
-7.0001	-21.47483647	-21.47483647	-21.47483647	-21.47483647	-21.47483647	-21.47483647	-21.47483647	-21.47483647	-21.47483647	-21.47483647	-21.47483647	-21.47483647	-21.47483647	-21.47483647	-21.47483647	-21.47483647	-21.47483647	-21.47483647	-21.47483647	-21.47483647	-21.47483647	-21.47483647	-21.47483647	-21.47483647	-21.47483647	-21.47483647	-21.47483647	-21.47483647	-21.47483647	-21.47483647	-21.47483647	-21.47483647	0.64885074	0.30864225	0.11560134	-0.20707877	-0.02389366	-0.02174819	0.04213781	-0.03296910	-0.06298601	-0.04641611	0.00615349	-0.02873970	0.02468461	0.01175741	-0.02694572	0.00202475	-0.00067397	0.00039383	-0.01248833	-0.00418713	0.00490074	0.00458097	0.00025691	0.00115992	-0.00090584	0.00611791	0.00006963	0.00297163	0.00271590	-0.00491376	0.00124877	0.00050050	-0.00081468	0.00399227	-0.00232134	0.00146205	-0.00162245	-0.00189644	-0.00434707	-0.00000034	0.00287700	0.00500602	0.00080576	0.00308274	-0.00489519	0.00130763	0.00438578	0.01492681	-0.00639643	0.00015965	0.00335551	0.00108940	0.00370201	0.00786896	-0.00457671	0.00779934	0.00379668	0.00013644	0.00263865	0.00192407	-0.00118113	-0.00787889	0.00338922	0.00307308	-0.00275692	-0.00167569	-0.00515715	0.00248737	-0.00302833	0.00397142	-0.00076034	-0.00042671	-0.00236696	0.00247610	0.00914773	0.00313811	0.01310690	0.00934066	0.00549001	0.00811990	0.01079250	0.01357466	0.00887882	0.00724602	0.01078518	0.01131093	0.00870284	0.01410950	0.01182922	0.01321882	0.00904297	0.00934180	0.00799126	0.00965694	0.00796191	0.00482307	0.00349665	0.00162610	-0.00150344	-0.00160881	0.00146315	0.00023804	0.00056578	-0.00225740	0.00017109	-0.00030161	0.00079725	0.00103309	-0.00019029	0.00151795	-0.00085342	0.00080292	0.00022729	0.00073403	0.00064775	0.00161371	-0.00001247	0.00073784	-0.00009834	-0.00105693	-0.00004598	-0.00020882	0.00063140	0.00128412	0.00052818	0.00075493	0.00070301	-0.00046027	-0.00084895	0.00056827	0.00042234	0.00063008	0.00098599	0.00363968	0.00059421	0.00076430	0.00233973	0.00134659	0.00021995	-0.00134851	0.00082795	0.00241544	-0.00067608	-0.00097011	0.00062152	0.00105272	0.00117609	-0.00005227	0.00035936	-0.00066990	-0.00033082	-0.00056186	-0.00041462	0.00125816	0.00110782	0.00030898	0.00021057	0.00084616	0.00196707	-0.00039360	-0.00120070	0.00181990	-0.00014567	0.00260836	-0.00009691	0.00223708	0.00008934	0.00101040	-0.00007110	-0.00057170	0.00062091	0.00056909	0.00045642	0.00120401	-0.00058920	-0.00041905	-0.00000861	-0.00053668	-0.00126040	-0.00040040	-0.00040521	0.00149234	-0.00069869	0.00047105	0.00076705	0.00048488	0.00122595	0.00056892	0.00004670	-0.00019576	0.00062233	-0.00017670	-0.00064824	-0.00004377	0.00020858	0.00009768	-0.00114792	0.00074270	-0.00028108	0.00032144	0.00018460	0.00000762	0.00015969	-0.00096886	-0.00056609	0.00127083	0.00013874	-0.00061288	0.00094004	0.00176302	0.00046354	-0.00015781	0.00068815	0.00034632	-0.00006593	0.00078441	0.00023646	-0.00061954	0.00082313	-0.00004623	0.00009197	-0.00015051	0.00142911	0.00038663	0.00074539	0.00015472	0.00059016	-0.00027214	-0.00010512	0.00058921	0.00042749	0.00069533	-0.00046995	0.00000661	0.00021163	0.00062383	0.00018838	0.00068017	-0.00047377	0.00032075	-0.00018881	-0.00029786	-0.00089037	0.00018394	0.00023446	-0.00042741	0.00104748	-0.00030766	-0.00018567	0.00037925	-0.00025607	0.00043203	0.00072894	0.00040053	-0.00066419	0.00010460	0.00003560	0.00014146	-0.00066335	-0.00061950	-0.00047918	-0.00029149	0.00054830	-0.00059700	-0.00049360	-0.00005950	-0.00062677	0.00007969	-0.00183508	-0.00104942	0.00057204	-0.00143694	0.00003192	0.00016810	0.00003895	0.00003027	-0.00026612	0.00065754	0.00019461	-0.00020831	-0.00103828	-0.00084990	-0.00111021	-0.00155936	-0.00004838	-0.00098123	-0.00019057	0.00056834	-0.00117909	0.00011357	-0.00188965	-0.00274681	-0.00201523	-0.00046666	0.00088424	-0.00162716	-0.00175591	0.00140553	-0.00048546	-0.00166965	0.00005518	0.00005830	-0.00173441	-0.00027381	0.00119645	-0.00118778	0.00019011	-0.00286655	0.00229152	0.00089779	-0.00247417	0.00204158	0.00105012	-0.00103446	0.00265543	-0.00242177	-0.00223854	-0.00177858	-0.00005882	0.00061308	0.00269654	-0.00067468	-0.00235154	-0.00355840	0.00106924	0.00053623	-0.00157205	0.00075386	-0.00221384	0.00026520	-0.00125690	0.00128266	-0.00202163	-0.00129596	-0.00032334	-0.00354255	-0.00162683	0.00410581	0.00271468	-0.00074763	-0.00145191	0.00030980	-0.00362555	0.00279725	-0.00004767	-0.00102984	-0.00130073	-0.00054817	-0.00326352	0.00117369	0.00009733	0.00036180	0.00173230	-0.00101167	-0.00411571	-0.00224101	0.00136485	-0.00005365	-0.00213781	-0.00112521	-0.00385093	-0.00050536	0.00100678	-0.00315525	-0.00179067	-0.00035602	-0.00036414	-0.00019785	-0.00126536	-0.00111896	-0.00214766	-0.00082985	-0.00189192	0.00022451	-0.00224923	-0.00297237	0.00013647	0.00046627	-0.00046214	0.00025374	0.00055127	0.00048115	0.00071329	-0.00258370	0.00195695	-0.00038235	-0.00147142	-0.00219581	-0.00058414	0.00154900	-0.00040544	-0.00091480	-0.00148714	0.00029508	-0.00008444	-0.00066930	0.00056317	0.00197486	-0.00017333	-0.00017038	-0.00099103	0.00043751	-0.00081499	0.00020325	-0.00141382	0.00137842	-0.00048803	-0.00133246	0.00123314	-0.00055401	-0.00012468	-0.00026598	-0.00074998	-0.00045702	-0.00138050	-0.00071466	0.00058115	-0.00045545	0.00091256	-0.00012778	0.00041383	0.00088834	-0.00144930	-0.00193954	-0.00166666	-0.00120110	-0.00045077	-0.00181767	-0.00037024	-0.00074196	-0.00171513	-0.00001812	-0.00081563	-0.00087312	0.00010657	-0.00034863	-0.00059433	-0.00072618	-0.00120058	-0.00016270	0.00075130	-0.00079766	-0.00034369	0.00030559	-0.00037149	-0.00025175	-0.00056468	-0.00008908	0.00037657	-0.00114863	-0.00002638	-0.00060452	-0.00077405	-0.00033018	0.00008631	-0.00066037	0.00023925	-0.00043198	0.00008384	-0.00021372	0.00008842	-0.00046011	-0.00036094	-0.00017901	-0.00038795	-0.00021460	0.00005448	-0.00001444	0.00015337	-0.00000951	-0.00015969	0.00023213	0.00000977	-0.00055902	-0.00024616	-0.00005356	0.00003669	-0.00078876	-0.00013948	-21.47483647
-6.0001	-21.47483647	-21.47483647	-21.47483647	-21.47483647	-21.47483647	-21.47483647	-21.47483647	-21.47483647	-21.47483647	-21.47483647	-21.47483647	-21.47483647	-21.47483647	-21.47483647	-21.47483647	-21.47483647	-21.47483647	-21.47483647	-21.47483647	-21.47483647	-21.47483647	-21.47483647	-21.47483647	-21.47483647	-21.47483647	-21.47483647	-21.47483647	-21.47483647	-21.47483647	-21.47483647	-21.47483647	-21.47483647	0.54879642	-0.82676572	-0.13261442	0.04434698	-0.01815648	-0.04501660	0.00707775	0.02156642	-0.03618968	-0.00491161	0.06076129	-0.00989398	0.03228024	-0.01739584	-0.02345850	0.00521157	-0.00259727	-0.00530683	-0.00440144	-0.00510734	0.00571131	-0.00423966	-0.00333008	0.00617426	0.00537630	-0.00311901	-0.00372847	-0.00016910	0.00127736	-0.00705412	0.00528074	-0.00141683	0.00071424	0.00366967	-0.00153147	-0.00252933	-0.00221506	0.00055439	-0.00059226	0.00124912	-0.00043531	0.00258876	0.00154750	-0.00490901	0.00457095	-0.00130312	0.00385523	0.00913836	0.00158029	0.00138655	0.00726557	0.01207539	0.01105094	0.00399119	0.00015216	-0.00324154	-0.00348695	-0.00491245	0.00464399	0.00207080	-0.00452254	-0.00666885	0.00364450	-0.00124800	-0.00012489	-0.00332961	0.00036287	-0.00250101	-0.00505503	-0.00285061	0.00317380	0.00056676	-0.00284656	0.00318206	0.00256454	0.00286676	0.00310117	0.00422341	0.00605879	0.01030229	0.00909627	0.01476754	0.01322402	0.01269938	0.01021749	0.01768089	0.01194172	0.02040176	0.01869130	0.01214542	0.01470499	0.01655485	0.02057653	0.01814006	0.02087313	0.01528935	0.00812046	0.00262827	0.00127059	0.00165237	0.00087028	-0.00120864	-0.00067939	-0.00219875	-0.00000761	-0.00034739	0.00034652	-0.00015347	0.00086643	0.00132317	-0.00084541	0.00041142	-0.00047658	0.00000030	-0.00016753	0.00002937	-0.00034687	0.00133723	0.00019685	-0.00083545	-0.00166231	-0.00202312	-0.00070057	0.00088100	0.00011818	-0.00009268	0.00023407	0.00037839	-0.00011135	0.00073073	0.00051290	0.00082864	-0.00047456	0.00119324	0.00154434	0.00146186	0.00144068	-0.00021927	0.00149214	-0.00086409	0.00006057	-0.00037878	0.00093434	0.00038137	0.00036569	0.00088348	0.00178399	-0.00106285	-0.00045316	-0.00027565	0.00102837	0.00061070	0.00198041	0.00069908	0.00221241	0.00145525	0.00162943	-0.00069367	0.00101654	0.00115580	-0.00075968	0.00190018	-0.00085019	0.00093699	-0.00142119	0.00141223	0.00041855	0.00101378	0.00089785	0.00066190	-0.00001565	0.00048651	-0.00014716	-0.00070204	-0.00052000	0.00061168	0.00028091	0.00049973	-0.00044771	0.00105596	0.00030379	0.00000260	-0.00088081	-0.00034578	0.00070682	0.00028446	0.00065240	0.00110160	0.00034118	-0.00036871	0.00050738	0.00035872	0.00063342	0.00017419	-0.00004392	0.00116814	-0.00019370	0.00022978	0.00046874	-0.00026215	0.00046601	0.00080293	0.00050363	-0.00015289	0.00012961	-0.00016688	0.00002865	0.00084952	0.00225353	0.00093177	-0.00044853	-0.00091894	0.00065855	0.00016280	-0.00018678	0.00052693	0.00075640	-0.00042254	0.00129675	0.00091307	0.00133841	-0.00094357	0.00031865	0.00103258	0.00170185	-0.00013181	0.00015001	0.00050360	0.00040515	0.00017570	0.00011094	0.00062920	0.00033433	0.00044532	-0.00056975	0.00094925	0.00022854	0.00035195	-0.00024111	0.00070463	0.00055603	-0.00031002	0.00069931	0.00072216	0.00001323	0.00028434	0.00060604	0.00056696	-0.00039938	0.00126621	0.00108689	0.00046854	0.00041750	-0.00012177	-0.00039496	0.00060891	-0.00024348	-0.00024470	-0.00015170	-0.00023042	0.00035148	-0.00045258	0.00078717	0.00053710	-0.00015907	-0.00052171	-0.00002665	0.00024708	0.00076314	-0.00050872	0.00221790	-0.00002529	-0.00051590	0.00136095	0.00095330	0.00137795	0.00055121	0.00046947	0.00131759	0.00154251	0.00071528	0.00051207	-0.00006896	0.00163728	0.00071675	0.00044234	0.00033083	0.00205514	0.00041997	-0.00069718	0.00095385	0.00016764	0.00029167	-0.00085697	0.00084083	0.00360874	-0.00018759	0.00051054	0.00262001	0.00041989	0.00010545	-0.00043885	0.00184425	-0.00074961	0.00144896	0.00212378	0.00025687	-0.00074220	0.00106900	0.00051662	0.00272844	0.00041615	0.00256294	0.00099773	0.00001201	0.00180263	-0.00123539	0.00141368	0.00037626	0.00214573	0.00207481	0.00234341	-0.00094829	0.00102042	0.00020532	0.00552999	0.00039298	0.00208600	-0.00087782	0.00212298	0.00255385	0.00124669	0.00200500	0.00118893	-0.00108838	0.00280833	0.00150113	0.00440033	0.00288038	-0.00056518	0.00191495	0.00057314	0.00337298	0.00391406	0.00255639	0.00058839	-0.00030261	0.00341672	-0.00008110	-0.00002588	0.00054918	0.00156288	0.00438166	0.00215870	0.00047415	0.00222300	0.00079813	0.00033898	0.00113744	-0.00003893	0.00080173	0.00078875	0.00274754	0.00155823	0.00130649	0.00450619	0.00074397	0.00337702	0.00010294	0.00078351	0.00062864	0.00008757	0.00444118	0.00207809	-0.00010921	0.00138901	0.00134321	0.00406656	0.00227867	0.00128497	0.00179869	0.00240316	0.00156282	0.00258169	0.00049037	0.00050906	-0.00102768	0.00233430	-0.00061285	0.00136253	0.00256186	-0.00066195	0.00146855	0.00182739	0.00047112	0.00140254	0.00203914	0.00152713	0.00158449	0.00179027	0.00102380	0.00114379	0.00129454	0.00081382	0.00088349	0.00273896	0.00034070	0.00094503	-0.00045825	0.00066526	0.00181370	-0.00063843	0.00264672	0.00085186	0.00103483	0.00253382	0.00220884	0.00165773	0.00218868	0.00033936	0.00457470	0.00150554	0.00045741	-0.00146735	0.00170642	0.00203562	-0.00109620	0.00089391	0.00073990	0.00021453	0.00052492	0.00150474	0.00197307	0.00123759	0.00163506	0.00144199	0.00081247	0.00093508	0.00030264	0.00098022	0.00125857	-0.00030934	0.00047017	0.00071839	0.00040414	0.00027163	-0.00022105	0.00029629	0.00131395	0.00026771	0.00060337	0.00094392	0.00062546	0.00023009	-0.00001759	0.00017183	0.00024450	0.00009815	0.00069582	0.00009868	0.00005535	0.00005397	0.00032010	0.00041801	0.00042530	0.00054820	0.00022154	0.00067177	0.00002013	0.00049156	0.00015129	0.00099539	0.00015185	0.00069944	0.00009793	0.00085023	0.00039992	0.00079358	0.00055281	-21.47483647
-5.0001	-21.47483647	-21.47483647	-21.47483647	-21.47483647	-21.47483647	-21.47483647	-21.47483647	-21.47483647	-21.47483647	-21.47483647	-21.47483647	-21.47483647	-21.47483647	-21.47483647	-21.47483647	-21.47483647	-21.47483647	-21.47483647	-21.47483647	-21.47483647	-21.47483647	-21.47483647	-21.47483647	-21.47483647	-21.47483647	-21.47483647	-21.47483647	-21.47483647	-21.47483647	-21.47483647	-21.47483647	-0.51366878	-0.11354830	0.18903430	0.26515680	-0.01742818	0.04732325	-0.01013886	0.09837889	-0.01935865	-0.08869069	-0.00567376	0.07731432	-0.06805586	0.01170496	-0.02210166	-0.02555046	-0.00855647	0.01370482	-0.00845931	-0.01122082	-0.00461484	-0.00058688	-0.00003671	-0.00221345	-0.00538403	-0.00056341	0.00176962	-0.00269414	-0.00315039	0.00137216	-0.01064521	0.00262678	-0.00307960	0.00296360	-0.00073889	-0.00176460	-0.00070851	0.00012968	0.00229513	-0.00411122	-0.00159099	0.00120912	-0.00437223	-0.00010084	-0.00800659	-0.00118074	-0.00975982	-0.00257680	0.00923863	-0.00541774	0.00310038	0.00210941	-0.00729041	0.00208095	0.00670142	0.00338287	-0.00542304	-0.00305761	-0.00212505	0.00252210	0.00003246	0.00361662	-0.01079660	0.00111820	-0.00296210	-0.00350467	-0.00459314	-0.00117569	0.00211201	-0.00061992	-0.00407249	-0.00025780	-0.00212386	-0.00328433	0.00701379	0.00577242	0.00396446	0.00999212	0.00487325	0.00770438	0.00908336	0.00785280	0.01048020	0.01033318	0.00425549	0.01348082	0.01311481	0.00912299	0.01300813	0.00921840	0.01552462	0.00917722	0.01041615	0.01180641	0.00836309	0.00888564	0.00363472	0.00522131	-0.00009633	-0.00070286	-0.00124223	0.00158942	-0.00102598	-0.00018024	-0.00276800	0.00061394	-0.00009995	0.00057081	0.00162790	0.00205028	0.00190099	0.00049959	-0.00139404	-0.00061685	0.00090976	-0.00067670	-0.00071233	0.00006044	-0.00151510	0.00175839	-0.00269885	-0.00133536	-0.00106454	-0.00020349	-0.00050439	0.00016309	-0.00072139	-0.00027474	-0.00233780	0.00001229	-0.00084542	0.00052496	-0.00108008	-0.00000572	0.00197917	0.00083984	0.00016088	0.00184461	-0.00043172	0.00118172	-0.00213302	-0.00025486	0.00041221	0.00055981	-0.00145709	0.00041782	0.00100313	0.00119704	0.00039357	0.00162691	-0.00051430	-0.00057076	-0.00048186	0.00097926	0.00096263	0.00112363	0.00001713	-0.00045241	-0.00023875	0.00129430	-0.00075429	-0.00260097	0.00162169	-0.00019173	-0.00061962	-0.00115023	0.00123542	0.00054632	0.00002577	-0.00060542	-0.00094755	-0.00068117	-0.00091261	-0.00038126	-0.00059266	0.00086765	-0.00025609	0.00004027	-0.00007521	-0.00076295	-0.00118445	0.00045405	-0.00059500	-0.00061777	-0.00059520	-0.00018433	0.00021754	0.00097572	0.00012162	-0.00005853	-0.00010404	0.00033255	0.00018108	-0.00038892	-0.00071071	-0.00036361	-0.00020702	-0.00105895	-0.00022247	-0.00080366	-0.00000062	-0.00017837	0.00015052	-0.00051877	-0.00114391	-0.00028116	0.00014176	0.00047750	0.00056768	0.00046194	-0.00000623	0.00036170	-0.00065506	0.00003284	0.00010199	-0.00050647	-0.00016484	-0.00059910	-0.00146781	0.00066054	-0.00004690	0.00060209	-0.00041788	-0.00010582	-0.00001730	0.00094017	-0.00082708	-0.00019360	-0.00035963	-0.00064463	-0.00087509	0.00002241	0.00018437	-0.00063949	0.00064676	-0.00033224	0.00006308	-0.00045244	0.00014059	0.00013198	0.00030121	-0.00092644	-0.00086319	0.00055820	-0.00032290	-0.00009973	-0.00016200	0.00005694	-0.00018084	-0.00132871	-0.00013096	0.00018994	-0.00034882	0.00086118	-0.00083042	-0.00088252	0.00041274	-0.00056823	-0.00047620	-0.00018986	-0.00044878	-0.00004882	-0.00072795	0.00005489	-0.00043170	-0.00031203	-0.00007761	-0.00029922	-0.00095728	-0.00112106	0.00053388	0.00070557	-0.00097525	-0.00040461	-0.00094245	0.00036931	-0.00204955	0.00016040	-0.00010170	0.00006433	0.00012973	0.00048835	-0.00090293	0.00055151	-0.00156398	-0.00064451	-0.00234921	-0.00064297	0.00267484	-0.00049269	-0.00124095	-0.00033568	-0.00083881	-0.00076718	-0.00004085	0.00014923	-0.00150041	-0.00041325	0.00112826	-0.00066459	-0.00181506	-0.00048355	-0.00136113	0.00018922	-0.00187746	0.00075448	-0.00214289	0.00030620	-0.00196149	0.00053236	-0.00028095	-0.00142695	-0.00052360	0.00133209	-0.00280075	0.00060909	-0.00335331	-0.00289087	-0.00258567	-0.00003444	0.00252289	0.00292088	-0.00259256	-0.00030980	-0.00222401	-0.00338063	-0.00193559	-0.00192908	-0.00247229	-0.00082367	-0.00240595	0.00102448	0.00244740	-0.00023563	-0.00298893	-0.00147549	-0.00134795	0.00156230	0.00171260	0.00111782	-0.00180802	0.00051356	-0.00114619	-0.00023316	0.00031345	0.00015916	-0.00194921	-0.00146625	0.00102756	-0.00286583	0.00044462	0.00037693	0.00077760	0.00076965	-0.00165309	-0.00011155	-0.00153250	0.00032727	-0.00153454	-0.00082178	-0.00022565	-0.00102856	0.00278772	0.00054423	0.00144717	-0.00094313	-0.00038189	-0.00104983	-0.00096825	-0.00077531	-0.00131096	-0.00087406	-0.00169520	0.00030136	0.00238155	0.00025367	-0.00182997	-0.00003097	0.00009506	0.00073495	0.00005635	0.00179910	0.00046808	-0.00012975	-0.00030198	0.00165757	-0.00275730	-0.00113637	0.00007836	0.00005391	0.00010298	-0.00129920	0.00031602	-0.00128528	0.00097838	-0.00070012	-0.00044367	-0.00000556	-0.00023970	-0.00058351	0.00225202	0.00099662	0.00051672	-0.00135471	-0.00024992	0.00006226	0.00089173	0.00031831	-0.00056149	0.00001493	-0.00117652	0.00049481	-0.00133159	0.00084002	-0.00120345	0.00193693	0.00036889	0.00239360	-0.00057941	-0.00106688	-0.00019179	0.00290552	-0.00008876	-0.00117733	-0.00118915	0.00061129	0.00074925	0.00007544	0.00056769	0.00057377	0.00046392	0.00041105	0.00069468	0.00053674	-0.00050477	0.00090202	0.00028328	0.00056950	-0.00069877	0.00030961	0.00021443	0.00120844	0.00047271	-0.00036716	-0.00022631	-0.00031155	-0.00052893	-0.00018583	0.00015287	0.00048001	-0.00040168	0.00047349	-0.00044977	-0.00003791	0.00037270	0.00074106	-0.00028207	0.00058971	-0.00036744	-0.00001126	0.00004765	-0.00016659	-0.00014114	0.00023916	-0.00003613	0.00028786	-0.00025246	0.00008361	0.00038724	0.00042402	0.00005761	0.00007122	0.00077148	0.00032812	0.00004360	-0.00010479	0.00050599	0.00050667	0.00004213	0.00028100	-21.47483647
-4.0001	-21.47483647	-21.47483647	-21.47483647	-21.47483647	-21.47483647	-21.47483647	-21.47483647	-21.47483647	-21.47483647	-21.47483647	-21.47483647	-21.47483647	-21.47483647	-21.47483647	-21.47483647	-21.47483647	-21.47483647	-21.47483647	-21.47483647	-21.47483647	-21.47483647	-21.47483647	-21.47483647	-21.47483647	-21.47483647	-21.47483647	-21.47483647	-21.47483647	-21.47483647	-21.47483647	-21.47483647	-21.47483647	-21.47483647	-0.20730545	0.03242377	0.04452712	0.05716695	-0.14768256	0.02915402	0.01068790	-0.14561113	-0.04597942	0.02587525	-0.05593847	0.04119218	0.01332611	-0.01574562	-0.01085484	-0.00019941	0.00674411	-0.01920950	-0.00342788	0.00654566	-0.00424132	0.00191566	-0.00330624	0.00318332	-0.00084645	-0.00248715	-0.00242592	-0.00080626	-0.00405541	-0.00007862	-0.00554563	0.00006273	0.00207859	-0.00142780	-0.00084697	0.00031222	0.00182393	-0.00124946	0.00060087	0.00307636	-0.00071776	-0.00085779	-0.00076972	-0.00431050	-0.00215129	-0.00157361	0.00864459	-0.00523545	0.01448646	-0.00758643	-0.00550538	-0.00312283	0.01530024	-0.00559552	0.00932074	-0.00455736	-0.00628327	0.00527632	0.00493975	0.00003122	-0.00536040	0.00060437	-0.00231020	-0.00036988	-0.00643362	-0.00329742	-0.00316936	-0.00434025	0.00034721	-0.00052840	-0.00519126	-0.00162048	0.00379169	0.00447447	0.00286121	0.00293602	0.00754454	0.00400325	0.01024444	0.01200419	0.01990883	0.01598565	0.01076609	0.01375315	0.01818792	0.01025960	0.02004089	0.01650107	0.01562881	0.01732506	0.01727032	0.02366067	0.02370740	0.02126872	0.01534702	0.00886090	0.00698044	0.00198133	0.00086975	0.00159715	0.00017196	-0.00165717	-0.00316005	-0.00028401	0.00084255	-0.00045196	-0.00171286	0.00114602	0.00015611	-0.00101404	-0.00034263	-0.00238014	-0.00002187	-0.00183698	-0.00034645	-0.00088385	0.00096479	-0.00018339	-0.00147761	-0.00234086	-0.00070566	0.00088158	0.00072853	-0.00021292	0.00042648	-0.00022054	-0.00134919	-0.00007835	-0.00005044	-0.00195462	0.00006943	0.00005323	0.00074637	-0.00046907	0.00041444	0.00005216	0.00087486	0.00062968	-0.00146781	0.00129814	0.00025451	0.00091088	-0.00062618	0.00015792	0.00021052	0.00048144	0.00000648	0.00134114	-0.00048311	0.00024073	-0.00038845	0.00019155	-0.00020138	0.00045490	0.00006782	0.00077388	-0.00038460	0.00051700	0.00017014	-0.00194905	0.00118165	-0.00058459	-0.00026559	-0.00027252	0.00068962	-0.00003881	0.00047848	-0.00036910	-0.00016716	-0.00063139	-0.00078724	-0.00069095	-0.00014738	-0.00054290	0.00002769	-0.00023214	-0.00028497	-0.00105345	-0.00033889	-0.00085666	0.00065331	-0.00095602	-0.00029873	0.00051467	0.00214968	0.00097083	0.00039585	0.00001985	-0.00001936	0.00031784	0.00061807	0.00036408	0.00051843	0.00015526	0.00066836	-0.00122721	0.00021636	0.00014157	0.00003865	-0.00058887	-0.00088315	-0.00039743	-0.00073233	-0.00016231	0.00059207	-0.00027195	-0.00044228	0.00072699	0.00032335	0.00016325	-0.00050256	-0.00012637	0.00052207	-0.00123271	0.00000208	-0.00031150	-0.00124858	0.00022856	0.00035197	0.00032110	-0.00016834	-0.00012840	-0.00022395	0.00096297	-0.00058981	0.00012700	-0.00051760	-0.00035802	-0.00047644	0.00054279	0.00003885	-0.00013408	0.00010534	-0.00091699	-0.00062194	-0.00029700	-0.00010315	0.00010674	-0.00011155	-0.00033726	-0.00077493	-0.00020064	0.00054500	-0.00101937	-0.00000721	0.00007102	0.00025851	-0.00021308	-0.00012811	0.00004671	0.00007825	-0.00021351	0.00001394	-0.00057030	0.00017067	-0.00109974	-0.00102847	-0.00102212	-0.00099733	-0.00063238	-0.00116641	0.00057935	-0.00002525	-0.00070268	0.00013045	-0.00092762	-0.00044942	-0.00044395	-0.00126931	0.00045473	-0.00137435	-0.00133151	0.00082518	-0.00119864	-0.00120978	-0.00174622	-0.00040047	0.00036177	-0.00114759	-0.00060880	-0.00136873	-0.00089838	-0.00099331	-0.00046240	-0.00031890	-0.00238744	0.00031679	-0.00127073	-0.00107580	0.00006150	-0.00079831	0.00000945	-0.00158827	-0.00119909	-0.00031486	-0.00149933	0.00139172	-0.00092042	-0.00395508	-0.00117040	-0.00155025	0.00048780	-0.00323089	0.00061689	0.00102246	-0.00234931	-0.00072554	-0.00214291	-0.00107357	-0.00029897	-0.00224328	0.00024620	-0.00021873	-0.00073504	0.00046520	-0.00382539	-0.00109009	-0.00059377	-0.00214910	0.00292608	-0.00017505	0.00041086	-0.00123087	-0.00100716	0.00266958	-0.00316715	-0.00186696	-0.00059716	-0.00139559	0.00035624	-0.00126550	-0.00143313	-0.00178313	-0.00074658	-0.00103567	-0.00244984	0.00226512	-0.00041366	-0.00614477	-0.00153994	-0.00234139	-0.00079444	0.00064279	0.00083534	0.00052326	-0.00352235	0.00158552	-0.00248129	-0.00331973	-0.00097063	0.00029714	0.00100794	-0.00031375	-0.00374162	-0.00148421	-0.00111810	-0.00095044	-0.00174967	-0.00302322	-0.00290156	-0.00074595	0.00411651	-0.00291625	-0.00177027	-0.00070804	0.00018574	-0.00107914	-0.00426580	-0.00022035	-0.00002217	-0.00201125	-0.00258095	-0.00136386	0.00023800	-0.00208737	-0.00342029	0.00136362	-0.00022857	-0.00431085	-0.00000321	-0.00105887	-0.00088762	-0.00287227	0.00084848	-0.00137220	-0.00295911	-0.00105963	-0.00135966	-0.00202390	-0.00029616	-0.00316915	-0.00071997	0.00025739	-0.00246146	-0.00205764	-0.00193453	-0.00131743	-0.00119628	-0.00161855	0.00151851	0.00004570	-0.00181352	-0.00155119	-0.00136157	-0.00007448	-0.00112514	0.00007361	-0.00128879	-0.00141632	-0.00121738	-0.00179877	0.00113577	-0.00098958	-0.00048824	-0.00064297	-0.00032962	-0.00098827	-0.00181835	-0.00167405	0.00219456	-0.00132756	-0.00075039	-0.00157641	0.00178404	0.00095560	-0.00033296	-0.00056219	0.00075549	0.00016218	0.00006499	0.00007365	0.00171019	0.00102065	0.00033887	0.00083911	-0.00053228	0.00022911	-0.00030349	-0.00038812	0.00000739	-0.00003348	-0.00092968	-0.00043040	-0.00020992	0.00025375	-0.00075682	0.00009446	-0.00030146	-0.00004298	0.00031071	0.00034484	0.00044464	-0.00021697	-0.00013758	-0.00057556	0.00024067	-0.00001728	-0.00044465	-0.00036140	-0.00044851	0.00040843	-0.00019799	-0.00013100	-0.00026083	-0.00009077	0.00004249	0.00009726	0.00001435	0.00012879	0.00003357	0.00006184	-0.00007129	0.00037048	-0.00056443	0.00023173	-0.00006786	-0.00041763	-0.00017739	-21.47483647
-3.0001	-21.47483647	-21.47483647	-21.47483647	-21.47483647	-21.47483647	-21.47483647	-21.47483647	-21.47483647	-21.47483647	-21.47483647	-21.47483647	-21.47483647	-21.47483647	-21.47483647	-21.47483647	-21.47483647	-21.47483647	-21.47483647	-21.47483647	-21.47483647	-21.47483647	-21.47483647	-21.47483647	-21.47483647	-21.47483647	-21.47483647	-21.47483647	-21.47483647	-21.47483647	-21.47483647	-21.47483647	-21.47483647	-1.02279639	0.16480349	-0.00199770	-0.12440649	-0.04263913	-0.03952471	0.07777987	-0.05894620	-0.04053270	-0.06263179	0.01614824	-0.04885981	0.06028366	-0.00203318	-0.01269939	-0.00031954	0.01019790	0.00539387	-0.01143611	0.00049706	0.00792798	0.00162792	0.00398356	-0.00132703	0.00259393	0.00121920	0.00353291	0.00119479	0.00391608	-0.00363653	0.00062461	-0.00092184	0.00111405	0.00471222	-0.00118796	0.00025533	0.00289622	-0.00192728	0.00025672	0.00256602	0.00102391	0.00253247	0.00050890	-0.00521760	0.00191540	0.00286551	0.00503195	0.00639346	0.00347031	0.00797361	0.00160069	0.00793363	0.00779673	0.01456419	0.00930098	0.00483415	-0.00008108	-0.00125399	0.00183716	0.00290608	0.00191619	-0.00748245	0.00385141	-0.00118170	-0.00273248	-0.00174405	0.00105224	0.00140521	0.00075790	0.00264402	0.00009726	0.00380874	-0.00263654	0.00452958	0.01042531	0.00421846	0.01060763	0.00863594	0.01166360	0.01117350	0.00955413	0.01306228	0.00773873	0.00821139	0.01190368	0.01615788	0.00787637	0.01549173	0.00871716	0.01209866	0.01117647	0.01235708	0.00832964	0.00702414	0.00749360	0.00525653	0.00224983	0.00291793	-0.00051367	0.00003502	0.00249519	-0.00077367	0.00246577	-0.00064962	-0.00172622	0.00126953	0.00270206	-0.00022366	0.00016288	0.00114834	0.00032483	0.00018065	-0.00083290	0.00149481	0.00081918	-0.00052969	0.00045047	-0.00046197	0.00090431	-0.00011104	-0.00141951	-0.00033227	0.00068117	0.00081139	0.00193410	-0.00099325	0.00158067	-0.00031059	-0.00012621	0.00090500	0.00079845	0.00000150	0.00164741	0.00310510	0.00162826	0.00072059	0.00179827	0.00098255	0.00097279	0.00046364	-0.00025015	0.00020548	0.00119070	0.00177109	0.00045078	0.00056448	0.00135345	0.00054193	0.00173204	-0.00019908	0.00100865	0.00098239	0.00151152	0.00116956	0.00148457	-0.00065275	-0.00005914	-0.00030571	0.00065316	0.00051726	-0.00136470	0.00103509	-0.00021364	0.00092579	-0.00035625	0.00119984	0.00098534	0.00204894	-0.00021797	0.00068694	-0.00007673	0.00150619	0.00010679	0.00031918	0.00201233	0.00211853	0.00129885	-0.00008967	0.00083297	0.00092898	0.00143376	0.00041546	0.00069558	0.00072854	0.00055817	0.00122707	0.00194915	0.00103498	0.00079722	0.00094888	0.00051846	0.00049865	0.00000154	0.00068821	0.00230662	0.00102658	-0.00035061	0.00058655	0.00083671	0.00091425	0.00078130	-0.00044345	0.00176928	0.00090361	0.00000885	0.00056526	0.00158877	0.00134444	0.00106703	0.00140241	-0.00011111	-0.00000318	0.00122377	0.00077914	-0.00038936	0.00101897	0.00084694	-0.00082456	0.00070249	0.00123852	0.00116628	-0.00078208	0.00154377	0.00167982	0.00067930	-0.00004834	-0.00042621	0.00096618	0.00076058	0.00044704	-0.00002723	0.00045118	-0.00024095	-0.00019534	0.00009835	0.00067950	0.00035332	0.00021913	0.00076670	0.00120006	0.00040866	0.00039116	0.00031107	0.00040218	0.00074086	0.00018172	0.00096095	0.00065701	0.00055864	0.00042276	0.00027834	0.00045800	0.00125127	0.00030449	-0.00013610	0.00040214	-0.00028259	0.00047956	0.00046580	0.00070892	0.00049962	0.00027263	0.00130154	0.00086383	0.00052432	0.00049332	0.00079162	0.00027745	0.00115609	0.00025570	0.00211380	0.00071320	0.00035702	0.00097761	-0.00024993	-0.00003894	0.00108449	0.00072709	0.00111549	0.00241306	0.00150314	-0.00003531	0.00013778	0.00109877	0.00123291	0.00061853	0.00116672	0.00268045	0.00083459	0.00177015	0.00099739	0.00030106	0.00115983	0.00184724	0.00074415	0.00158689	0.00072668	0.00253710	0.00099933	0.00043981	0.00261891	-0.00023014	0.00135635	0.00240083	0.00135931	0.00042724	0.00294931	0.00062829	0.00177847	0.00270387	0.00109623	0.00427976	0.00153761	0.00433008	0.00319864	0.00061956	-0.00110058	0.00166952	-0.00032048	0.00749419	0.00463905	0.00021951	-0.00060801	0.00371767	0.00097958	0.00248119	0.00082764	0.00200625	0.00081619	0.00359329	-0.00008201	0.00374515	0.00227883	0.00133853	0.00258602	0.00144886	0.00143203	0.00426480	0.00283556	-0.00047155	0.00099627	0.00158815	0.00051333	0.00278413	0.00424707	0.00075684	0.00184891	0.00360899	0.00067653	0.00248944	0.00108860	0.00392074	0.00439323	0.00049536	-0.00091074	-0.00203821	0.00116432	-0.00002706	0.00137034	-0.00008537	0.00053473	0.00267623	0.00296311	0.00315913	0.00112648	0.00378562	0.00264519	0.00342825	0.00183498	0.00286423	0.00156163	0.00105942	0.00218362	0.00155867	0.00177026	-0.00001091	0.00332827	0.00027647	0.00275423	0.00025346	0.00346951	0.00149653	0.00135397	0.00160736	0.00246996	-0.00037999	-0.00009421	0.00121302	0.00242205	0.00204289	-0.00024828	0.00215103	0.00012737	0.00326304	-0.00073305	-0.00009878	0.00081104	0.00169988	0.00163783	0.00233584	0.00274343	0.00254779	0.00030113	0.00149099	0.00145398	0.00089514	0.00010254	-0.00031048	0.00231948	0.00081568	0.00190622	0.00019258	0.00080544	0.00138801	0.00118909	0.00307572	0.00385177	0.00054538	-0.00146423	0.00182968	0.00340608	0.00276763	0.00344547	0.00149134	0.00307271	0.00100167	0.00330830	0.00208373	0.00181629	0.00073498	0.00059544	0.00267064	0.00096873	0.00192620	0.00182802	0.00139902	0.00062130	0.00111595	0.00047817	0.00147265	0.00183768	0.00082501	0.00052626	0.00179213	0.00057253	0.00018851	0.00043524	0.00022157	0.00101179	0.00047440	0.00076181	0.00026363	0.00048428	0.00033257	0.00072770	0.00058920	0.00108696	0.00022159	0.00042947	0.00054061	0.00096467	0.00075169	0.00061660	0.00007312	0.00082056	0.00046153	0.00011080	0.00047262	0.00042378	0.00080463	0.00035472	0.00087243	0.00050568	0.00084570	0.00022431	0.00099043	0.00060137	0.00043940	0.00041962	-21.47483647
-2.9001	-21.47483647	-21.47483647	-21.47483647	-21.47483647	-21.47483647	-21.47483647	-21.47483647	-21.47483647	-21.47483647	-21.47483647	-21.47483647	-21.47483647	-21.47483647	-21.47483647	-21.47483647	-21.47483647	-21.47483647	-21.47483647	-21.47483647	-21.47483647	-21.47483647	-21.47483647	-21.47483647	-21.47483647	-21.47483647	-21.47483647	-21.47483647	-21.47483647	-21.47483647	-21.47483647	-21.47483647	-21.47483647	0.06303928	-1.28998768	-0.00685030	-0.10950441	-0.02049372	-0.14840713	0.01331855	0.03310315	-0.00958533	0.00612846	0.00782135	-0.04046276	0.04337182	-0.00533418	-0.02685716	-0.02065154	0.00795412	-0.00562666	-0.01175890	-0.00487262	0.01108278	-0.00811785	-0.00131599	-0.00046515	0.00324426	-0.00381761	-0.00069235	-0.00095515	0.00266382	-0.00630101	0.00095352	-0.00067313	-0.00005127	0.00334757	-0.00361642	0.00028664	-0.00051797	0.00113211	0.00064962	0.00232300	0.00223789	-0.00040355	-0.00182067	-0.00649605	0.00185979	0.00172721	0.00472205	-0.00820755	-0.00437090	0.00774639	0.01559241	-0.00358879	0.00766595	0.01022435	0.00495243	0.00150819	-0.00208133	-0.00207547	0.00828731	-0.00343445	0.00768820	-0.00779222	0.00178154	-0.00517625	-0.00019408	0.00315911	-0.00028618	0.00035661	-0.00334498	0.00338039	0.00233381	0.00134110	-0.00397033	0.00022691	0.00314476	-0.00024589	0.00542794	0.00701190	0.00951706	0.01022345	0.01394962	0.01685614	0.01225207	0.01176026	0.01176639	0.01674885	0.01141981	0.01797618	0.01555719	0.01195822	0.01275429	0.01250573	0.01557297	0.01535897	0.01659956	0.01249190	0.00868916	0.00539537	0.00129337	0.00087627	0.00134953	-0.00163613	0.00087335	-0.00090450	-0.00146987	-0.00005801	0.00095261	-0.00138678	0.00136533	0.00134987	0.00166351	0.00000275	0.00036492	0.00049858	0.00003477	-0.00105889	0.00066960	-0.00228420	0.00105746	-0.00087082	-0.00084289	-0.00074690	0.00194041	0.00060992	0.00041268	0.00035708	0.00085985	-0.00078081	-0.00039801	0.00006408	0.00105199	0.00087806	0.00069892	0.00131029	0.00099559	0.00125652	0.00125942	0.00009485	0.00116164	-0.00143705	0.00021371	0.00102272	0.00044180	0.00047554	-0.00001976	-0.00004135	0.00210144	-0.00057699	0.00057260	-0.00004907	0.00027236	-0.00015148	0.00150484	0.00045957	0.00260776	0.00123485	0.00226330	-0.00006370	0.00094619	-0.00050832	-0.00133930	0.00152133	0.00036039	0.00111124	-0.00022201	0.00180732	0.00072243	0.00158235	0.00017955	-0.00156361	-0.00068373	0.00127771	-0.00135247	0.00052146	0.00080121	0.00118761	0.00047574	0.00037775	-0.00003636	0.00085618	0.00075656	0.00070025	-0.00051143	0.00088064	0.00134605	-0.00064300	0.00066481	-0.00002388	0.00049071	-0.00014412	0.00074443	-0.00011916	0.00027304	0.00073369	0.00132449	0.00041028	-0.00102996	0.00026530	-0.00003707	0.00023931	-0.00037447	0.00005213	0.00102538	-0.00084108	-0.00009240	0.00047299	0.00086675	0.00041517	0.00073630	0.00084366	-0.00036365	-0.00051991	0.00019498	0.00066971	-0.00063628	0.00012674	0.00053570	-0.00124226	0.00075009	0.00000395	0.00040448	-0.00095995	0.00130226	0.00076727	0.00104057	-0.00017635	0.00050886	-0.00103789	0.00025673	0.00037143	0.00102989	0.00112275	-0.00017210	-0.00012254	-0.00029963	0.00014296	-0.00002288	0.00055865	0.00033524	0.00058596	-0.00005654	-0.00030125	0.00031093	0.00071034	0.00072611	0.00011156	0.00122511	0.00079086	-0.00026059	0.00076544	0.00067043	0.00043574	0.00100112	0.00006489	0.00014570	0.00061955	0.00026664	0.00079063	-0.00000801	-0.00007037	0.00114664	-0.00039968	0.00047133	0.00116400	0.00016162	0.00028041	-0.00038248	-0.00075936	-0.00048286	0.00054990	0.00112842	-0.00029650	-0.00047278	0.00027001	-0.00049551	0.00015799	0.00067414	0.00061093	0.00092587	-0.00047642	0.00004477	-0.00006506	-0.00021201	-0.00094586	0.00078206	-0.00115504	0.00166242	0.00037948	0.00058810	-0.00107914	0.00173859	0.00096605	0.00139898	0.00214949	0.00020580	-0.00004513	-0.00039683	-0.00073566	0.00224142	-0.00133545	0.00071647	0.00130673	-0.00124335	-0.00070284	-0.00019126	-0.00024122	-0.00065699	-0.00020341	0.00069966	-0.00166804	-0.00009368	0.00126629	0.00494635	-0.00008901	0.00232201	0.00081416	-0.00134219	0.00024744	0.00007400	0.00307402	0.00331129	-0.00038638	-0.00102968	-0.00430622	0.00167701	0.00239661	-0.00178669	-0.00241922	0.00019182	0.00159154	0.00059357	0.00485343	0.00122081	0.00029316	0.00106017	-0.00023710	0.00171300	0.00015835	0.00299294	-0.00155744	0.00108858	0.00227141	0.00128297	0.00329390	0.00115014	-0.00032710	-0.00084986	0.00193503	0.00184505	0.00055541	0.00108022	0.00232803	0.00349342	0.00004869	0.00037122	0.00116379	0.00049653	0.00001539	0.00131250	0.00061413	-0.00112324	0.00106485	0.00098736	0.00389021	0.00050271	0.00168248	0.00060787	0.00241587	-0.00066953	-0.00042897	-0.00019062	0.00154017	0.00111629	0.00102886	-0.00120592	-0.00143712	0.00011560	0.00119539	0.00416198	-0.00167460	0.00235405	0.00102623	0.00059048	0.00067753	0.00160755	-0.00102839	-0.00005524	-0.00030221	0.00067815	0.00023990	0.00099123	-0.00065457	-0.00042749	0.00095806	-0.00091539	0.00008382	-0.00023511	0.00131200	0.00139295	0.00271890	0.00235829	0.00093326	-0.00092695	0.00282700	-0.00075387	0.00088926	-0.00020750	0.00019662	0.00026822	-0.00031665	0.00162855	0.00071091	0.00271853	-0.00066087	0.00022095	0.00135367	0.00410387	0.00172946	0.00182680	0.00207731	0.00408869	0.00148934	0.00127707	0.00049170	0.00175324	0.00118833	0.00089206	0.00037823	0.00026890	0.00098048	-0.00082547	0.00077127	0.00225448	0.00068470	0.00189336	0.00148850	0.00117122	0.00097407	0.00015764	0.00086280	0.00096455	0.00108780	0.00025781	0.00026198	0.00008284	-0.00002004	0.00033568	0.00045776	0.00092735	-0.00060407	0.00060187	0.00038319	0.00065594	0.00017603	0.00066811	0.00066545	0.00045800	-0.00013118	0.00006519	0.00022621	0.00015175	0.00039049	0.00016489	0.00035529	0.00035779	0.00004445	0.00044179	0.00025698	-0.00002834	0.00035001	0.00038945	0.00060696	0.00035861	0.00056828	-0.00025109	0.00074028	0.00077664	0.00056137	0.00081328	-21.47483647
-2.8001	-21.47483647	-21.47483647	-21.47483647	-21.47483647	-21.47483647	-21.47483647	-21.47483647	-21.47483647	-21.47483647	-21.47483647	-21.47483647	-21.47483647	-21.47483647	-21.47483647	-21.47483647	-21.47483647	-21.47483647	-21.47483647	-21.47483647	-21.47483647	-21.47483647	-21.47483647	-21.47483647	-21.47483647	-21.47483647	-21.47483647	-21.47483647	-21.47483647	-21.47483647	-21.47483647	-21.47483647	-21.47483647	1.78411520	-0.08643145	0.29833783	-0.10835163	0.08786017	0.04770200	-0.03630084	0.03586538	-0.07329922	0.00550833	0.02857725	-0.05884525	0.03079471	-0.00471530	-0.03497250	-0.01652622	0.00201319	-0.00266427	-0.01621795	-0.00162432	0.00012373	-0.00251435	-0.00090725	-0.00106125	-0.00048064	0.00156881	-0.00218633	-0.00158215	0.00002302	-0.00357183	0.00162085	-0.00060474	0.00009191	0.00124158	-0.00122433	-0.00061209	-0.00073385	0.00017017	0.00195723	0.00300242	0.00210600	-0.00197806	0.00215613	-0.00134384	0.00285672	-0.00176777	0.00607703	0.00863214	0.00452939	0.00653904	0.01078694	0.01300026	0.01730022	0.01068962	0.00273634	0.00863087	-0.00034980	0.00238272	0.00461792	0.00517155	0.00382388	-0.00239908	0.00327308	0.00367780	-0.00217106	-0.00347938	-0.00608957	0.00127155	-0.00358469	0.00102101	-0.00003511	-0.00054425	0.00177108	-0.00103453	0.00712410	0.00190776	0.00578985	0.00811001	0.00467737	0.01083290	0.01214706	0.01682304	0.01177725	0.00963342	0.01254992	0.01683411	0.01281458	0.02057910	0.01464387	0.01731923	0.01305186	0.01359192	0.01611106	0.01537062	0.01641185	0.01297806	0.00856703	0.00514180	-0.00050037	0.00136396	0.00076465	-0.00067837	-0.00053958	-0.00337326	-0.00077910	0.00014267	0.00005424	-0.00067240	0.00025435	0.00104406	-0.00074615	0.00045165	0.00058350	0.00022658	-0.00020886	-0.00164639	0.00131341	0.00060959	0.00048302	-0.00154918	0.00014217	-0.00145549	0.00048063	0.00026735	-0.00119928	-0.00093434	0.00255741	-0.00099064	-0.00004560	0.00018320	0.00055577	-0.00001475	-0.00077123	0.00159643	0.00104159	0.00105857	0.00006993	0.00052657	0.00155690	-0.00221497	-0.00031231	0.00043433	0.00031359	-0.00101844	0.00019248	-0.00035095	0.00142174	0.00082661	0.00102094	-0.00129929	0.00007180	-0.00034575	0.00004899	0.00112615	0.00173996	-0.00039081	-0.00043226	0.00008386	0.00022477	-0.00063800	-0.00113094	0.00018477	-0.00100691	0.00101083	-0.00017834	0.00133182	-0.00147505	0.00099691	-0.00015836	-0.00093312	-0.00087091	-0.00013307	0.00029377	0.00037764	-0.00027830	0.00132767	-0.00005581	-0.00135394	-0.00009419	0.00103064	0.00015824	0.00011671	-0.00063423	0.00037870	-0.00023216	0.00087956	0.00031704	0.00007443	-0.00011814	0.00043450	0.00014384	-0.00001140	0.00066270	-0.00001075	0.00003938	0.00004243	-0.00037030	0.00016080	-0.00060430	0.00100467	-0.00099668	-0.00030368	0.00030285	-0.00051309	-0.00046267	0.00002208	-0.00011664	0.00013354	0.00151550	0.00138924	0.00031941	-0.00029035	-0.00011983	0.00039147	-0.00098123	0.00056647	-0.00055243	-0.00118543	0.00041890	0.00108322	0.00002133	-0.00046976	0.00043951	0.00031231	0.00022980	-0.00044364	-0.00020037	-0.00027255	-0.00024675	-0.00045846	0.00026788	0.00059543	0.00033742	0.00050138	-0.00031091	-0.00027809	-0.00017090	0.00074245	-0.00030532	0.00059046	-0.00017283	-0.00092727	-0.00022212	0.00056166	0.00006838	-0.00031907	-0.00016077	-0.00000177	-0.00051310	0.00062780	-0.00008688	0.00012979	0.00032689	-0.00007598	-0.00054691	0.00062221	-0.00046801	-0.00005213	0.00095095	-0.00091078	0.00016120	0.00043509	0.00024596	-0.00020632	0.00022760	0.00025378	-0.00005514	-0.00092885	-0.00021345	-0.00122303	0.00026874	-0.00182070	-0.00120096	0.00104994	-0.00028507	-0.00249829	0.00120971	0.00119630	0.00051453	-0.00021932	-0.00048071	-0.00223165	-0.00038487	0.00011354	-0.00011857	0.00015229	-0.00187839	0.00268663	-0.00104763	-0.00072065	-0.00058878	-0.00022710	-0.00125381	-0.00072672	-0.00068085	-0.00104876	-0.00067531	0.00286058	0.00008857	-0.00074600	0.00159673	0.00026425	0.00099893	-0.00043182	0.00081868	-0.00034221	0.00144383	-0.00124711	0.00034095	0.00124774	-0.00129750	0.00112277	0.00047900	0.00203900	0.00077559	0.00098747	-0.00088558	0.00032484	-0.00088628	0.00291383	0.00318545	0.00191568	-0.00076517	-0.00065545	-0.00432983	-0.00035285	-0.00095176	-0.00385162	-0.00024696	0.00089654	-0.00088728	0.00019506	-0.00084051	-0.00123018	-0.00315919	-0.00005771	0.00135914	0.00137296	-0.00021056	-0.00101254	-0.00113098	-0.00352666	-0.00274694	0.00228074	-0.00047926	-0.00056405	0.00074797	0.00188556	-0.00054580	-0.00008225	-0.00377830	0.00109769	0.00222619	0.00066345	-0.00169647	-0.00099076	-0.00032226	-0.00191121	-0.00202920	-0.00282184	-0.00093166	0.00053358	0.00139327	-0.00084543	0.00060601	-0.00047577	0.00053941	-0.00049994	-0.00145745	0.00016721	-0.00025456	0.00038643	-0.00043618	0.00014547	-0.00028248	-0.00186574	-0.00051242	0.00009592	-0.00125872	-0.00144455	0.00098370	-0.00099401	-0.00251166	-0.00055939	0.00011458	-0.00007126	-0.00112540	-0.00119389	-0.00149382	-0.00065192	-0.00265808	-0.00150244	0.00071395	-0.00009124	-0.00112073	-0.00009009	-0.00089535	0.00069808	0.00007408	0.00011861	-0.00023258	-0.00007573	-0.00108541	0.00052306	0.00019408	0.00020630	0.00000491	-0.00190779	-0.00022481	-0.00198789	-0.00030652	-0.00067073	-0.00040165	-0.00057615	-0.00000490	-0.00028535	0.00100770	-0.00132055	0.00054077	0.00160612	0.00086204	-0.00030709	-0.00117949	-0.00163743	0.00021481	0.00004922	0.00007293	-0.00071802	0.00012174	0.00148086	-0.00128860	0.00013242	0.00016254	0.00098266	0.00016096	-0.00019816	0.00024082	0.00017895	-0.00039484	0.00026783	-0.00008740	0.00022229	-0.00017159	0.00017248	-0.00073025	-0.00019860	-0.00033140	0.00008564	-0.00026893	-0.00011474	-0.00016584	0.00012896	-0.00019509	0.00012634	-0.00015109	-0.00047422	0.00011176	0.00009346	0.00008328	-0.00001706	-0.00034831	0.00036400	-0.00029572	-0.00013236	-0.00005363	0.00003688	-0.00031681	-0.00011951	0.00003023	0.00043500	0.00008517	0.00033710	-0.00010549	0.00056110	-0.00065495	0.00071143	0.00065547	0.00025793	0.00001533	-21.47483647
-2.7001	-21.47483647	-21.47483647	-21.47483647	-21.47483647	-21.47483647	-21.47483647	-21.47483647	-21.47483647	-21.47483647	-21.47483647	-21.47483647	-21.47483647	-21.47483647	-21.47483647	-21.47483647	-21.47483647	-21.47483647	-21.47483647	-21.47483647	-21.47483647	-21.47483647	-21.47483647	-21.47483647	-21.47483647	-21.47483647	-21.47483647	-21.47483647	-21.47483647	-21.47483647	-21.47483647	-21.47483647	-21.47483647	0.93780041	0.23997724	0.42778214	-0.15574121	0.13607239	-0.01793429	0.04582744	0.00937723	-0.07147899	-0.00055242	0.00751336	-0.06814030	0.04121385	-0.01056287	-0.03451175	-0.00237314	0.00611703	-0.00741743	-0.01445935	0.00010135	0.00251430	-0.00499063	-0.00065354	-0.00440738	0.00052654	-0.00155691	-0.00373284	-0.00461036	0.00516240	-0.00729496	0.00176288	-0.00266425	0.00072183	0.00298894	-0.00214872	0.00162550	-0.00158298	-0.00046799	0.00129107	-0.00055193	0.00317092	0.00234713	0.00151257	-0.00634503	-0.00131533	-0.00210299	0.00991466	0.00126284	-0.00107431	-0.00465912	0.00750005	-0.00501991	0.00317551	0.00264117	0.00414954	-0.00451325	0.00416783	-0.00430084	0.00427656	-0.00145946	-0.00127872	-0.00537315	0.00341644	-0.00620199	-0.00010484	-0.00387362	-0.00223364	0.00101593	-0.00273217	-0.00300124	0.00320178	-0.00016588	0.00030678	0.00046466	0.00402503	0.00305715	0.01075473	0.00909533	0.01358902	0.00935379	0.01169870	0.01388276	0.01185759	0.00762651	0.01431234	0.01593426	0.01434767	0.01820848	0.01670640	0.01510814	0.01206936	0.01452592	0.01601578	0.01288171	0.01195068	0.00901556	0.00489767	0.00009766	-0.00094351	0.00117542	0.00288936	0.00040466	0.00073830	-0.00129655	-0.00004085	-0.00078662	0.00095552	-0.00011339	-0.00033529	0.00044428	-0.00110524	-0.00081308	0.00087585	-0.00023504	0.00026364	-0.00148708	-0.00054625	0.00015649	0.00036964	-0.00152053	0.00029767	-0.00139085	0.00111615	0.00041577	0.00090411	0.00000121	0.00216185	-0.00074287	-0.00088270	0.00093138	0.00076367	-0.00007530	0.00079587	0.00320571	0.00037317	0.00092222	0.00080139	-0.00057067	0.00154374	-0.00142869	0.00033164	0.00012587	-0.00080165	-0.00032843	-0.00042243	0.00056357	0.00055901	-0.00090594	0.00011622	-0.00090245	0.00081715	-0.00119362	0.00155910	0.00081688	0.00216717	0.00171470	0.00102480	0.00065213	0.00090403	0.00015454	-0.00059366	0.00005236	-0.00055247	0.00072909	-0.00064231	0.00037255	0.00152043	0.00120531	-0.00010247	-0.00044182	0.00055989	-0.00003792	0.00092421	-0.00079289	0.00095145	0.00042425	0.00033709	0.00041896	0.00024055	-0.00022054	0.00032860	0.00051444	0.00001332	0.00014651	0.00104265	0.00113409	0.00057661	0.00068200	0.00039650	0.00061884	0.00041887	-0.00046647	-0.00037184	-0.00117703	0.00039843	0.00022603	-0.00063198	0.00068149	0.00021856	0.00077739	0.00061022	-0.00057682	-0.00012837	-0.00143863	-0.00060562	0.00045438	0.00114218	0.00111462	0.00104856	0.00068619	0.00100199	-0.00118421	0.00108383	0.00105338	-0.00037433	0.00049528	-0.00009633	-0.00042876	0.00052183	0.00064095	0.00078518	-0.00146907	0.00069360	0.00066909	0.00045109	-0.00026329	0.00028972	0.00029438	-0.00027402	-0.00007758	0.00079961	0.00015927	-0.00016888	0.00060668	-0.00003543	0.00078861	-0.00003684	0.00051879	0.00065295	0.00094317	0.00085401	-0.00027953	0.00046547	0.00030179	0.00003681	-0.00051975	0.00087502	0.00056140	0.00013885	0.00046545	0.00050553	0.00019518	0.00089725	0.00035079	-0.00010020	0.00008043	0.00081124	0.00001765	0.00039612	-0.00037948	0.00015783	-0.00069781	0.00030543	0.00051359	0.00043873	-0.00092659	0.00135286	0.00119778	0.00102970	-0.00114796	0.00058799	-0.00111624	-0.00022151	0.00071804	0.00110814	-0.00059153	0.00074962	0.00143452	0.00082707	0.00063840	0.00086691	-0.00080423	0.00008497	-0.00015355	0.00048396	-0.00081654	-0.00068520	0.00306175	0.00082188	0.00055377	0.00112849	-0.00154598	0.00078919	-0.00200711	0.00086644	0.00158914	-0.00021264	0.00262535	0.00042270	-0.00220039	0.00252833	-0.00193575	0.00083605	0.00020316	0.00195385	-0.00021102	0.00160847	-0.00177864	0.00022787	-0.00048565	0.00146281	0.00149075	0.00323098	0.00170439	0.00331366	0.00126540	-0.00021898	0.00215642	-0.00169486	0.00211886	0.00404134	-0.00163470	0.00104424	0.00001925	0.00074410	0.00403605	-0.00006959	0.00413649	0.00101417	0.00173473	0.00176775	0.00350695	0.00384262	-0.00040193	0.00011256	0.00128159	0.00266321	0.00271572	0.00163315	0.00008326	-0.00105218	-0.00123050	0.00284633	0.00180305	0.00577633	0.00187441	0.00126223	0.00180593	-0.00061133	-0.00067072	0.00309719	0.00243097	0.00301611	0.00260276	0.00296791	0.00198968	0.00217643	0.00219400	0.00241518	0.00011314	0.00058673	0.00183516	0.00353415	0.00219375	0.00069546	0.00393669	0.00075151	0.00428065	0.00059384	0.00136417	0.00184212	0.00031633	0.00035007	0.00091474	0.00044558	0.00247176	0.00420345	-0.00013465	0.00190095	0.00155611	0.00383078	0.00139770	0.00311511	-0.00054069	0.00183450	-0.00084999	-0.00050133	0.00062001	-0.00048090	0.00066168	0.00188707	-0.00060523	0.00106254	0.00069793	0.00121476	0.00164367	0.00154887	0.00196853	0.00266549	0.00230028	0.00193811	-0.00007325	0.00202887	0.00120920	0.00039181	0.00080176	0.00050245	0.00199199	-0.00031208	0.00035875	0.00086885	-0.00087953	0.00176241	0.00182040	-0.00030935	0.00429727	0.00498207	0.00005481	-0.00066442	-0.00008995	0.00305296	0.00171449	0.00240162	0.00107265	0.00264933	0.00122431	0.00150704	0.00284810	0.00115983	0.00162357	0.00090875	0.00132519	0.00199372	0.00126672	0.00093596	0.00175354	0.00093881	0.00089716	0.00073114	0.00105842	0.00197947	-0.00003487	0.00029145	0.00099881	0.00002430	0.00033059	0.00024670	0.00096445	0.00110733	0.00070272	0.00112577	0.00073534	0.00066383	0.00033289	0.00087476	0.00036640	0.00108786	0.00041371	0.00046103	0.00003907	0.00041380	-0.00007367	0.00060806	0.00041698	0.00108268	0.00066484	0.00035682	0.00039342	0.00048947	0.00078125	0.00055544	0.00095768	0.00024907	0.00073067	0.00047310	0.00084833	0.00091534	0.00131139	0.00083837	-21.47483647
-2.6001	-21.47483647	-21.47483647	-21.47483647	-21.47483647	-21.47483647	-21.47483647	-21.47483647	-21.47483647	-21.47483647	-21.47483647	-21.47483647	-21.47483647	-21.47483647	-21.47483647	-21.47483647	-21.47483647	-21.47483647	-21.47483647	-21.47483647	-21.47483647	-21.47483647	-21.47483647	-21.47483647	-21.47483647	-21.47483647	-21.47483647	-21.47483647	-21.47483647	-21.47483647	-21.47483647	-21.47483647	-21.47483647	0.07259523	-1.09381608	-0.12789211	0.07268409	0.05405574	-0.08340329	0.11924790	0.01108424	-0.09905765	0.04195741	0.03972616	-0.08130678	0.05980424	-0.00298539	-0.00199596	-0.00005514	0.00694601	0.00410549	-0.00553409	-0.00087595	0.01159750	0.00421502	-0.00028196	0.00352136	0.00784179	-0.00158987	-0.00221746	-0.00359965	0.00708474	-0.00837019	0.00292133	-0.00313069	-0.00225436	0.00274518	-0.00173909	-0.00262413	-0.00105578	0.00121371	-0.00054038	-0.00072277	0.00350850	0.00186199	-0.00061446	-0.00638996	0.00083304	0.00692187	-0.00417092	-0.00683515	-0.01465107	0.01017692	0.01008956	0.00070389	0.00291997	0.01648007	0.00172689	-0.00143518	-0.00093069	-0.00130028	0.00140264	-0.00017440	0.00342988	-0.00714068	0.00187345	-0.00117779	-0.00329495	-0.00676199	-0.00235489	0.00204084	-0.00024612	0.00072244	0.00291312	0.00080728	-0.00201925	-0.00028471	0.00643947	0.00186892	0.01179273	0.00647076	0.00772209	0.00891098	0.00918899	0.01132818	0.00606063	0.00745306	0.01325035	0.01721536	0.00876847	0.01419836	0.01383159	0.01319416	0.01149028	0.00856599	0.01105507	0.00683562	0.00954183	0.00798999	0.00306704	0.00157433	0.00072326	-0.00146593	0.00341823	-0.00302891	-0.00133964	-0.00139146	0.00034809	-0.00166207	0.00152080	-0.00014926	-0.00108062	0.00246802	0.00021464	0.00033827	-0.00035068	0.00109615	-0.00084721	-0.00102180	0.00028290	0.00011637	0.00043731	-0.00155847	-0.00098925	-0.00131574	0.00051194	0.00055044	0.00034642	-0.00207325	0.00157110	-0.00081276	-0.00002880	0.00034574	-0.00058947	-0.00160640	-0.00098590	0.00102122	0.00018465	0.00047191	-0.00011568	-0.00077569	-0.00055834	-0.00112608	0.00013996	0.00101446	0.00071992	-0.00022266	-0.00039651	0.00021574	0.00024589	-0.00043927	-0.00000629	-0.00078160	0.00004699	-0.00078793	0.00047815	-0.00005546	0.00170252	0.00051390	0.00018830	-0.00215999	0.00129252	0.00043302	-0.00084579	0.00052153	-0.00036302	-0.00017160	-0.00143987	0.00013586	0.00000405	-0.00003369	0.00010265	-0.00076496	-0.00048516	-0.00095812	0.00022314	0.00010552	0.00039944	0.00024863	-0.00077393	-0.00000292	0.00022558	0.00003010	-0.00076328	0.00019863	-0.00079305	0.00057773	0.00053034	-0.00036793	0.00073770	0.00112924	0.00070883	-0.00112736	-0.00047213	0.00011866	0.00028649	0.00031406	0.00133611	-0.00051074	-0.00013914	-0.00098290	-0.00032060	-0.00000550	0.00031076	-0.00060901	0.00048448	-0.00084828	-0.00096893	0.00030723	0.00084675	-0.00029533	0.00140407	0.00083996	-0.00014376	-0.00101032	0.00036037	0.00033411	-0.00097854	0.00000920	-0.00058171	-0.00179784	0.00122910	-0.00025110	-0.00013750	-0.00093727	0.00007478	0.00015313	0.00066835	-0.00073891	0.00024199	-0.00075867	0.00006299	-0.00027074	0.00032586	-0.00069342	0.00058539	0.00041585	-0.00054057	-0.00024547	0.00004996	0.00043092	-0.00032262	-0.00017463	0.00007950	-0.00157052	0.00015665	0.00029560	0.00028879	0.00001821	0.00019055	0.00088232	-0.00075904	0.00051323	-0.00054822	0.00011412	-0.00020263	0.00013268	0.00013927	-0.00008480	-0.00075270	-0.00062459	-0.00011904	-0.00030943	0.00023709	-0.00051848	-0.00019941	-0.00028115	0.00015345	0.00075585	-0.00088556	0.00055876	-0.00025461	-0.00019279	0.00011265	-0.00150195	-0.00069505	-0.00113286	-0.00035624	-0.00165221	0.00114919	0.00086698	0.00015956	-0.00001951	-0.00114928	-0.00268793	-0.00143302	-0.00120521	0.00065381	-0.00132377	-0.00150710	0.00178588	-0.00042279	-0.00088428	-0.00024531	-0.00190491	-0.00113548	-0.00197824	0.00159903	0.00031690	0.00075377	0.00155339	-0.00056530	-0.00243245	0.00146818	-0.00219133	0.00168465	-0.00173074	-0.00115916	-0.00133695	-0.00006294	-0.00006993	0.00061901	-0.00045986	0.00131302	-0.00069720	0.00188078	-0.00202604	0.00125283	0.00064022	-0.00263815	0.00209982	-0.00105616	0.00337457	0.00217789	-0.00366586	0.00068895	-0.00107205	-0.00037310	0.00132739	-0.00319959	0.00072445	0.00024342	-0.00073422	-0.00070670	0.00243195	-0.00107196	-0.00103471	0.00043263	0.00147319	0.00090433	0.00252383	-0.00101937	-0.00364419	-0.00008406	-0.00148826	0.00065132	-0.00037657	0.00064843	-0.00228128	-0.00261718	-0.00062732	-0.00303009	-0.00363784	0.00353316	-0.00057153	0.00170013	-0.00341418	-0.00089071	-0.00064674	0.00084882	-0.00249875	0.00009164	-0.00021444	-0.00074101	0.00143368	0.00076032	0.00010256	0.00115357	-0.00066585	0.00151843	0.00194843	-0.00118693	-0.00132110	0.00078841	0.00076967	-0.00024979	0.00028376	-0.00070443	0.00117959	0.00056112	0.00026670	0.00164722	-0.00060157	0.00070152	-0.00097344	0.00121545	0.00008611	0.00165102	-0.00050135	-0.00010284	0.00190458	-0.00022130	0.00101035	0.00218022	-0.00239360	0.00028771	0.00005754	0.00001767	0.00170365	0.00079073	-0.00059178	0.00081881	0.00016876	0.00131790	-0.00150334	0.00037469	-0.00033152	0.00003653	0.00164689	0.00034073	0.00008303	0.00054233	-0.00001329	0.00072116	-0.00083402	0.00173852	0.00127708	0.00062535	0.00100288	0.00200060	0.00170787	-0.00037158	0.00172069	0.00369543	0.00025488	0.00019502	-0.00030177	0.00230711	-0.00023542	-0.00079984	0.00040843	0.00052142	-0.00212129	-0.00054275	-0.00010437	0.00087060	0.00086700	0.00018840	0.00119823	0.00044214	0.00019470	-0.00032931	-0.00064945	-0.00018695	0.00032653	0.00055492	0.00040878	0.00021371	0.00026269	-0.00038722	0.00001974	0.00057774	-0.00019933	0.00024464	-0.00019581	-0.00016643	-0.00016991	0.00037989	0.00000783	0.00083110	0.00063784	0.00035292	0.00028659	-0.00015733	-0.00027185	0.00038332	-0.00030304	0.00080301	-0.00003251	0.00040322	0.00060636	0.00029873	0.00045183	0.00042329	0.00039957	0.00024476	0.00027094	-0.00029004	0.00069361	0.00092074	0.00061720	0.00073890	-21.47483647
-2.5001	-21.47483647	-21.47483647	-21.47483647	-21.47483647	-21.47483647	-21.47483647	-21.47483647	-21.47483647	-21.47483647	-21.47483647	-21.47483647	-21.47483647	-21.47483647	-21.47483647	-21.47483647	-21.47483647	-21.47483647	-21.47483647	-21.47483647	-21.47483647	-21.47483647	-21.47483647	-21.47483647	-21.47483647	-21.47483647	-21.47483647	-21.47483647	-21.47483647	-21.47483647	-21.47483647	-21.47483647	-21.47483647	-21.47483647	-1.23282302	0.00654205	0.11644851	-0.12044493	0.07581186	-0.06966787	-0.07254816	-0.05817442	0.01482411	0.05115368	-0.02201632	0.06777570	0.02179308	-0.00726948	0.01097222	0.03397878	0.00877360	-0.01271899	0.00705025	0.00196025	-0.00021738	0.00027410	0.00604170	0.00265179	0.00500948	0.00023987	0.00120005	0.00154174	-0.00247274	0.00160590	-0.00589724	0.00188190	0.00160592	-0.00387292	-0.00224908	-0.00358868	0.00167229	-0.00121138	0.00160230	0.00160994	-0.00425701	0.00152017	-0.00327451	0.00710145	0.00482255	-0.00387651	0.00552208	-0.00025179	0.00913096	0.00157952	0.00109831	0.00887880	0.00733566	-0.00209847	0.01067185	-0.00198147	-0.00031193	0.00293898	-0.00243943	-0.00182099	-0.00491940	0.00441039	-0.00078809	-0.00670200	-0.00285186	-0.00520124	0.00079408	-0.00303711	0.00228184	0.00583434	-0.00107264	-0.00019911	0.00059241	0.00424675	-0.00091952	0.00882479	0.00452805	0.00341014	0.00885122	0.00912130	0.01391530	0.00925759	0.01027857	0.00907485	0.01886778	0.00846221	0.01691684	0.01465819	0.01515777	0.00963649	0.01239930	0.01636594	0.01404746	0.01295886	0.00980959	0.00425639	0.00187086	-0.00083585	-0.00151353	0.00146224	-0.00114971	-0.00123439	-0.00307333	-0.00167682	-0.00108755	0.00109724	-0.00058598	-0.00083751	0.00062512	0.00107826	0.00070048	-0.00035463	0.00060745	0.00038236	-0.00197900	0.00018392	-0.00080580	0.00098442	-0.00108471	-0.00113906	0.00006895	-0.00047627	0.00015568	0.00118716	-0.00018440	0.00119925	-0.00170806	-0.00110062	0.00001822	0.00077405	-0.00024839	-0.00058510	0.00182739	-0.00035675	-0.00001028	0.00088154	0.00040148	0.00180013	-0.00187797	-0.00034707	0.00029693	-0.00191636	-0.00102078	-0.00056932	0.00064483	0.00069248	0.00088788	0.00087882	0.00045087	-0.00083701	0.00048807	0.00035061	0.00042986	0.00071469	-0.00061495	-0.00101837	-0.00082294	-0.00004105	-0.00024414	-0.00173445	-0.00018987	-0.00153581	0.00168108	-0.00064524	-0.00009956	-0.00024978	0.00104134	-0.00073560	-0.00071199	-0.00083759	-0.00027066	-0.00142633	-0.00072138	-0.00044258	0.00036433	-0.00012065	-0.00119478	-0.00074624	-0.00105716	-0.00022919	-0.00062744	-0.00046771	-0.00100442	0.00038362	0.00077741	-0.00004129	0.00016925	-0.00008364	-0.00017392	-0.00054647	0.00016811	-0.00083244	0.00079317	-0.00054056	0.00017234	-0.00064999	0.00037705	-0.00046312	0.00001666	0.00031373	-0.00083363	-0.00004317	-0.00049136	-0.00051429	0.00112018	0.00065352	0.00009667	0.00029082	0.00048412	-0.00002066	-0.00154666	0.00060262	0.00123166	-0.00142201	-0.00064315	-0.00041523	-0.00131928	0.00000214	-0.00018545	0.00080432	-0.00019948	0.00018974	0.00016749	0.00069720	-0.00053584	-0.00039895	-0.00041641	-0.00064411	-0.00015305	0.00043828	-0.00011819	-0.00036867	0.00016228	-0.00152170	-0.00035043	-0.00002119	0.00003325	-0.00018029	-0.00011665	-0.00027561	-0.00042367	0.00029291	-0.00012522	-0.00067710	-0.00030875	-0.00007131	-0.00007522	0.00074157	0.00044293	-0.00016258	-0.00085023	-0.00067606	0.00005183	-0.00054631	-0.00049197	-0.00052090	-0.00034746	-0.00038916	-0.00104085	-0.00068166	-0.00056293	0.00004851	-0.00089204	-0.00135270	-0.00058254	-0.00018236	-0.00094629	-0.00009115	-0.00075384	0.00027388	-0.00186689	-0.00108957	0.00061463	-0.00138609	-0.00054867	0.00010767	0.00030991	0.00075293	-0.00130535	0.00014972	-0.00100876	-0.00075029	-0.00126084	-0.00101385	-0.00161160	-0.00111978	0.00155415	-0.00122822	-0.00027863	-0.00068204	-0.00033431	-0.00262147	-0.00034001	-0.00111719	-0.00000987	-0.00143839	0.00065943	-0.00044336	-0.00571534	-0.00030635	-0.00082219	-0.00036375	-0.00414633	-0.00108223	-0.00186772	-0.00052909	-0.00371936	0.00118740	0.00091404	-0.00331117	-0.00070569	0.00074497	-0.00193194	-0.00201268	-0.00015239	-0.00482279	-0.00120504	-0.00058638	0.00103940	0.00168921	0.00053228	-0.00127455	-0.00176332	-0.00351301	0.00085894	-0.00464295	-0.00038486	-0.00218858	-0.00156702	-0.00040766	0.00072183	-0.00236489	-0.00296651	-0.00167635	-0.00377881	-0.00127627	0.00206559	-0.00011289	-0.00535948	-0.00111094	-0.00201354	-0.00140075	0.00140956	-0.00177752	-0.00220278	-0.00254275	-0.00206666	-0.00287964	-0.00202738	-0.00045040	-0.00064103	0.00036013	-0.00022533	-0.00240727	-0.00136503	-0.00072014	-0.00172291	-0.00051649	-0.00300224	-0.00231918	-0.00079017	-0.00203307	-0.00028308	-0.00121707	-0.00097707	-0.00195444	-0.00126829	-0.00176721	-0.00073468	-0.00167490	-0.00254812	-0.00202146	0.00021258	-0.00165620	-0.00035254	-0.00053090	-0.00117189	0.00133194	-0.00147194	-0.00032466	0.00061115	-0.00131624	-0.00067582	0.00007641	-0.00243174	-0.00139186	-0.00161266	-0.00195356	-0.00098623	-0.00022108	-0.00278408	-0.00030375	-0.00045424	-0.00298769	-0.00141131	-0.00071639	-0.00194129	-0.00067755	-0.00103787	-0.00018719	-0.00119820	-0.00156153	-0.00107747	-0.00160831	-0.00011906	-0.00067792	-0.00191111	-0.00074127	-0.00106636	-0.00060594	-0.00057215	0.00036806	-0.00099356	-0.00045143	-0.00022610	0.00044909	-0.00054108	-0.00133995	-0.00065841	-0.00005358	-0.00005155	-0.00036926	-0.00020297	0.00058504	-0.00197505	-0.00064413	-0.00330782	-0.00113203	-0.00045977	-0.00083108	-0.00117773	-0.00077599	0.00067707	-0.00086794	-0.00085243	-0.00025323	-0.00044109	-0.00100075	-0.00039928	0.00002584	-0.00054041	-0.00116951	-0.00008976	-0.00034868	-0.00019617	-0.00013468	-0.00065179	-0.00013926	-0.00095057	0.00018025	-0.00030118	-0.00068197	-0.00055696	0.00009955	-0.00024104	0.00034858	-0.00071887	-0.00066261	-0.00062928	-0.00022005	-0.00009175	-0.00045170	0.00017994	-0.00028788	-0.00017872	-0.00006339	-0.00049634	0.00014096	-0.00012076	-0.00009559	0.00014966	0.00020432	-0.00022166	-0.00049179	-0.00025484	0.00019392	0.00057945	-0.00027901	-21.47483647
-2.4001	-21.47483647	-21.47483647	-21.47483647	-21.47483647	-21.47483647	-21.47483647	-21.47483647	-21.47483647	-21.47483647	-21.47483647	-21.47483647	-21.47483647	-21.47483647	-21.47483647	-21.47483647	-21.47483647	-21.47483647	-21.47483647	-21.47483647	-21.47483647	-21.47483647	-21.47483647	-21.47483647	-21.47483647	-21.47483647	-21.47483647	-21.47483647	-21.47483647	-21.47483647	-21.47483647	-21.47483647	-21.47483647	0.11735810	0.44740637	0.18122497	-0.19200051	-0.02378009	-0.07336556	0.02018853	-0.04178211	-0.05877204	0.02696185	0.00837267	-0.00839377	0.01629422	0.02607410	0.00692495	0.00522985	0.03173822	0.01671624	0.01369637	0.01894347	0.01514265	0.01163809	0.01749027	0.00801813	0.01074789	0.00522410	0.00467100	0.00558947	0.00299317	-0.00221836	0.00584013	-0.00305526	-0.00230922	0.00451553	-0.00210382	-0.00103606	-0.00237285	0.00089398	-0.00189552	0.00271175	-0.00304096	0.00247228	-0.00295847	-0.00208429	0.00304123	-0.00025097	-0.00270769	0.00231684	-0.00560084	0.01517277	-0.00111117	0.00400507	0.00035037	0.00527592	-0.00136503	0.00059013	-0.00194976	-0.00838202	0.00315002	-0.00178123	-0.00117452	-0.01081289	0.00278844	-0.00073107	-0.00360482	-0.00177114	-0.00531543	0.00129661	-0.00530351	0.00613005	0.00008069	-0.00065483	0.00125998	0.00402337	0.00640008	0.00551857	0.00773332	0.01047374	0.00738187	0.01183227	0.00577533	0.01185565	0.00932280	0.00703374	0.01156603	0.01631689	0.00847146	0.01623302	0.01153454	0.01616695	0.01058900	0.00939604	0.01125722	0.00868037	0.00798065	0.00617397	0.00191959	0.00114306	-0.00071522	0.00104461	0.00192369	-0.00020734	-0.00139428	-0.00202876	0.00003736	0.00103594	0.00145627	0.00058174	-0.00150800	0.00117000	0.00204214	0.00214163	0.00083885	-0.00039196	0.00045305	-0.00034011	0.00072089	-0.00009159	-0.00025860	-0.00225388	-0.00118991	-0.00049921	0.00106993	-0.00004666	-0.00024768	-0.00057622	0.00202247	-0.00121867	-0.00002834	0.00046301	0.00237988	0.00098977	-0.00065872	0.00106841	-0.00043035	-0.00020034	0.00216049	0.00113659	0.00224110	-0.00045289	-0.00065934	0.00073633	-0.00026314	0.00002331	0.00121221	0.00105330	0.00109272	0.00004073	0.00104036	0.00092058	0.00033651	-0.00032885	0.00087816	-0.00013266	0.00265731	0.00156589	0.00079191	0.00031485	0.00011361	0.00001038	-0.00082109	0.00126055	-0.00108598	0.00135794	0.00048240	0.00163728	0.00009653	0.00114652	0.00068080	-0.00092590	-0.00078773	0.00033025	-0.00010707	0.00026018	-0.00042672	0.00076906	-0.00016700	0.00049447	-0.00073547	0.00031843	0.00068323	0.00122628	0.00040642	0.00130545	0.00017077	0.00001480	0.00092187	0.00153947	0.00062201	-0.00028327	0.00065468	0.00040154	0.00012329	-0.00023532	0.00017476	0.00053570	-0.00010618	0.00031033	0.00032176	0.00084425	-0.00014733	0.00083244	0.00066013	-0.00070312	0.00005766	0.00034832	-0.00039208	0.00096134	0.00117691	0.00180646	0.00024002	-0.00039078	0.00027760	0.00056111	0.00017900	0.00148480	0.00039363	-0.00166491	0.00045855	0.00078651	0.00072194	-0.00056560	0.00117818	0.00028872	0.00058965	0.00030145	-0.00005839	-0.00036001	-0.00044628	0.00009952	0.00010918	0.00081750	-0.00011750	0.00086181	-0.00047455	0.00025428	0.00037587	0.00129803	0.00030350	0.00128638	-0.00032435	0.00006998	0.00044025	0.00045479	0.00030355	-0.00035301	0.00050700	0.00073000	-0.00010067	0.00110643	0.00016731	0.00059351	0.00086877	-0.00001845	0.00034864	0.00005741	-0.00002019	-0.00023837	-0.00073079	0.00002984	0.00019301	-0.00029570	0.00082899	-0.00007435	-0.00035669	0.00070715	-0.00011330	-0.00059745	-0.00037284	0.00027473	-0.00092604	-0.00018375	0.00055327	0.00094997	0.00004687	-0.00124025	0.00039602	0.00143824	0.00096308	0.00029862	-0.00156717	0.00034769	-0.00069566	-0.00070054	0.00115665	-0.00126327	0.00099623	0.00109781	-0.00119136	0.00113497	-0.00048576	0.00111885	-0.00186164	0.00026294	0.00109063	0.00210304	-0.00041196	-0.00075778	-0.00035699	0.00021186	0.00187146	-0.00067404	0.00057079	-0.00094108	-0.00028203	-0.00059089	0.00003516	-0.00201515	0.00086195	0.00151309	-0.00136755	0.00204067	-0.00036791	0.00142817	0.00239966	-0.00081659	-0.00032668	-0.00097747	0.00091709	0.00441136	0.00320653	0.00021393	0.00214172	-0.00019155	-0.00080683	0.00239486	-0.00143317	-0.00298835	-0.00230510	0.00241173	-0.00026567	0.00245778	0.00010564	-0.00221240	0.00035432	-0.00054668	0.00212752	0.00263233	0.00152376	-0.00202919	-0.00013756	-0.00046534	-0.00005438	0.00234559	0.00167985	-0.00250013	-0.00054999	0.00215683	-0.00047610	-0.00068020	-0.00055762	0.00326633	0.00305126	-0.00120282	0.00018495	-0.00062488	0.00166824	0.00048829	-0.00027716	-0.00131564	-0.00091041	0.00046602	0.00085310	0.00169604	-0.00037707	0.00042082	-0.00053264	-0.00118017	-0.00011547	0.00131418	-0.00174893	0.00055804	-0.00054075	-0.00096154	0.00024885	-0.00063622	0.00098097	0.00128503	-0.00001511	-0.00212646	0.00160644	0.00062346	-0.00035030	0.00125036	0.00317528	-0.00130677	0.00153728	0.00221033	0.00128395	0.00095366	0.00072254	-0.00102790	0.00006429	0.00185158	0.00058897	0.00046460	-0.00000164	0.00116148	-0.00001124	-0.00026121	0.00001416	-0.00032209	0.00005768	0.00008325	-0.00021672	0.00115822	-0.00032134	-0.00020336	-0.00079404	0.00124751	0.00109448	-0.00007944	0.00112589	0.00045611	0.00003899	0.00046192	0.00165107	0.00102553	-0.00059247	0.00117404	0.00122760	0.00025927	0.00080314	-0.00085876	0.00109995	-0.00050587	-0.00047685	-0.00020262	0.00026196	0.00099910	-0.00144260	0.00000182	0.00037921	0.00050823	-0.00055117	0.00067220	-0.00008079	0.00058101	-0.00002118	0.00058346	0.00146306	0.00010819	-0.00007483	0.00039797	0.00038991	0.00032780	0.00043962	0.00045361	0.00024780	-0.00004505	0.00045045	0.00029956	0.00046761	0.00006774	0.00023222	-0.00015351	0.00074181	-0.00002538	0.00018922	0.00007038	0.00001463	-0.00005229	0.00038471	0.00011526	0.00038941	0.00015103	0.00015413	0.00024199	0.00011311	0.00070576	0.00033276	0.00046369	-0.00006407	0.00073553	0.00008789	0.00058499	0.00092037	0.00028934	0.00051044	-21.47483647
-2.3001	-21.47483647	-21.47483647	-21.47483647	-21.47483647	-21.47483647	-21.47483647	-21.47483647	-21.47483647	-21.47483647	-21.47483647	-21.47483647	-21.47483647	-21.47483647	-21.47483647	-21.47483647	-21.47483647	-21.47483647	-21.47483647	-1.08685994	-21.47483647	-21.47483647	-21.47483647	-21.47483647	-21.47483647	-21.47483647	-21.47483647	-21.47483647	-21.47483647	-21.47483647	-21.47483647	-21.47483647	-21.47483647	-0.34766889	0.33298638	0.38842288	0.03880604	-0.10811919	-0.19817821	0.09036633	0.00420511	-0.11850374	0.06906291	0.00433071	0.03920168	0.04750202	0.02025596	-0.01051302	0.00627457	0.00714114	0.02832774	0.01928242	0.01692420	0.01438567	0.02753386	0.02629623	0.01853300	0.01678997	0.01563789	0.01144150	0.01441833	0.01197472	0.00642064	0.00667413	0.00642852	0.00467258	0.00705773	-0.00047879	-0.00131027	0.00056126	0.00005411	-0.00044826	0.00001551	0.00001162	-0.00286712	-0.00095359	-0.00263426	-0.00309567	-0.00109210	-0.00083296	0.00797166	-0.00721731	0.01347550	-0.00146733	0.01367014	0.01239650	-0.00063211	0.01430846	0.00209423	-0.00010344	-0.00166749	0.00185731	0.00214651	0.00367291	-0.00243975	0.00469491	-0.00261349	-0.00229938	0.00013778	0.00025333	0.00220510	-0.00082836	-0.00168502	0.00058230	0.00413831	-0.00223014	0.00424398	0.00449743	0.00307650	0.00560677	0.00963806	0.00531441	0.01013334	0.00896305	0.01166746	0.00863996	0.00967437	0.00883821	0.01237571	0.00775562	0.01262687	0.01037326	0.01453752	0.01073565	0.00926624	0.01043831	0.00696382	0.00996374	0.00503924	0.00167026	0.00099709	-0.00008822	0.00001085	0.00162520	-0.00018845	0.00179411	0.00009918	-0.00020906	-0.00021641	0.00090708	0.00062672	0.00047746	-0.00169227	0.00026621	0.00081748	-0.00069243	0.00228658	0.00039935	-0.00094027	0.00057904	-0.00099708	0.00088660	0.00001104	-0.00180236	0.00038856	0.00077747	0.00123695	-0.00120668	-0.00130974	0.00225746	0.00095426	-0.00170530	0.00015984	0.00085225	0.00090847	0.00175530	0.00191889	0.00123504	0.00081783	0.00090453	0.00119346	0.00109301	0.00047496	0.00029608	0.00082847	0.00092165	0.00068784	0.00050011	0.00089656	0.00175950	0.00147624	0.00153541	0.00022356	-0.00020999	0.00075160	0.00169539	0.00141450	0.00208191	0.00147331	-0.00003287	-0.00076334	0.00107639	0.00012889	-0.00138632	0.00087861	0.00039485	0.00158138	0.00041326	0.00234047	0.00139368	0.00124612	0.00073438	0.00169754	0.00025500	0.00019719	0.00032935	-0.00018285	0.00148531	0.00184279	-0.00074028	0.00046692	-0.00000657	0.00005500	0.00098410	0.00077356	-0.00109576	0.00111749	0.00081088	0.00140512	0.00156967	0.00065242	0.00056480	0.00071760	0.00113161	0.00071134	0.00051520	0.00008159	0.00107833	0.00110997	0.00089454	0.00084372	0.00024662	0.00052964	0.00005215	-0.00028789	0.00127462	0.00047565	0.00033109	0.00079036	0.00065956	0.00122407	0.00053391	0.00154095	0.00082281	-0.00028714	0.00055104	0.00126440	-0.00040841	0.00073020	0.00048260	-0.00074061	0.00076685	0.00049151	0.00132389	0.00027807	0.00133280	0.00126365	0.00181193	-0.00046518	0.00017632	0.00024016	0.00001747	-0.00023837	0.00077467	0.00068361	0.00039955	0.00078638	-0.00046629	-0.00006511	0.00085189	0.00109474	0.00057714	0.00155931	0.00000933	-0.00006697	0.00055115	0.00015510	0.00029009	0.00056364	0.00069781	0.00102850	-0.00038553	0.00117714	0.00090644	0.00059049	0.00146130	0.00018581	-0.00002411	0.00065518	0.00030726	0.00012057	0.00084173	0.00033427	0.00128722	-0.00018416	0.00145963	0.00057682	0.00082753	0.00056606	0.00055261	0.00117650	0.00112989	0.00103489	0.00117201	0.00120249	-0.00023128	0.00132109	0.00083267	0.00021614	0.00141793	0.00182286	0.00000964	0.00086310	0.00102277	-0.00091499	0.00106276	0.00075568	0.00075577	-0.00055483	0.00089878	0.00311987	-0.00053509	-0.00011384	0.00188945	0.00092619	0.00097969	0.00140843	0.00144442	0.00100109	0.00057418	0.00011897	0.00004360	0.00009185	0.00174121	-0.00188546	0.00104402	0.00054717	-0.00117149	0.00162268	0.00048677	0.00193274	-0.00110397	0.00144825	0.00242168	0.00278511	0.00371093	0.00256395	0.00233568	0.00133264	-0.00146820	0.00211522	0.00131299	0.00322194	0.00304001	0.00251494	0.00163001	0.00021251	0.00062193	0.00220368	-0.00163684	0.00074657	-0.00050547	0.00181645	0.00234098	0.00337974	0.00292985	0.00225750	-0.00135636	0.00165875	0.00032623	0.00531010	0.00160506	0.00074532	0.00051380	-0.00037056	0.00205728	0.00208833	0.00255258	0.00418270	0.00062214	0.00483474	-0.00200672	-0.00034374	0.00082923	0.00479160	0.00224421	0.00028226	-0.00004960	0.00063601	0.00075319	-0.00095943	0.00206177	0.00147593	0.00263200	0.00238175	0.00208308	0.00336471	0.00187672	0.00310986	-0.00181583	0.00279979	0.00176292	0.00225186	0.00204074	0.00198087	0.00147312	0.00149216	0.00004820	0.00248002	0.00199674	0.00236740	0.00141465	-0.00002869	0.00138218	0.00023821	0.00103274	0.00117638	0.00305591	0.00060615	-0.00077653	0.00232179	0.00128109	0.00021811	0.00198224	-0.00130924	0.00108168	0.00218140	-0.00104878	0.00126222	0.00086459	0.00009159	0.00014370	0.00175943	0.00255087	0.00068236	0.00252025	0.00129220	0.00101434	0.00242310	0.00061981	0.00036437	0.00086736	-0.00041521	-0.00006818	0.00192092	0.00218156	-0.00101503	0.00063632	0.00209330	0.00245637	0.00172012	0.00191200	0.00218416	0.00309005	0.00184366	0.00115681	0.00117824	0.00199134	0.00190620	0.00153816	0.00060847	0.00047690	0.00147664	-0.00002419	0.00147415	0.00068036	0.00062900	0.00099808	0.00102091	0.00088244	0.00037447	0.00072488	0.00144246	0.00115520	0.00055995	0.00003381	0.00006460	0.00004316	0.00006490	0.00028666	0.00078534	0.00038546	0.00054051	0.00102579	0.00035756	0.00034233	0.00079079	0.00104966	0.00051700	0.00042557	0.00025595	0.00004490	0.00040833	0.00129192	0.00017888	0.00045553	0.00009644	0.00062012	0.00019182	0.00030819	0.00074909	0.00059183	0.00074188	0.00024175	0.00085689	0.00046817	0.00096658	0.00013109	0.00105730	0.00049807	0.00041551	0.00033860	-21.47483647
-2.2001	-21.47483647	-21.47483647	-21.47483647	-21.47483647	-21.47483647	-21.47483647	-21.47483647	-21.47483647	-21.47483647	-21.47483647	-21.47483647	-21.47483647	-21.47483647	-21.47483647	-21.47483647	-21.47483647	-21.47483647	-21.47483647	-21.47483647	-21.47483647	-21.47483647	-21.47483647	-21.47483647	-21.47483647	-21.47483647	-21.47483647	-21.47483647	-21.47483647	-21.47483647	-21.47483647	-21.47483647	-21.47483647	-0.21522619	-0.10962946	-0.05033452	-0.19653643	0.03732112	-0.00042105	0.05203929	0.00214254	-0.07185190	-0.01193069	0.03308850	-0.02745492	0.05191550	-0.00993622	-0.00365197	0.01804938	0.02001430	0.01635782	0.00459021	0.00727286	0.01924624	0.02656790	0.02180335	0.01889152	0.02394350	0.01635701	0.02082119	0.01677319	0.02110926	0.01269388	0.01853798	0.01275883	0.00941440	0.01576676	0.00683538	0.00212103	0.00443207	0.00023095	0.00220201	0.00262338	0.00218429	0.00118653	0.00032999	-0.00510721	0.00566693	-0.00260881	-0.00052272	0.00256907	0.00530054	0.00671773	0.00726304	0.00271185	0.01207276	0.00799991	0.00183153	-0.00126104	-0.00378268	-0.00358804	0.00515162	-0.00688556	-0.00320385	-0.00981652	0.00702147	-0.00178767	-0.00353979	-0.00178972	-0.00145992	0.00232832	-0.00024599	0.00021350	0.00118434	-0.00122734	-0.00093538	0.00187954	0.00664002	0.00245422	0.00844928	0.00914048	0.00888272	0.01079857	0.01176741	0.01476468	0.01365181	0.00858447	0.01475157	0.01718864	0.01212635	0.01813804	0.01496549	0.01682589	0.01354322	0.01167007	0.01926272	0.01693056	0.01900606	0.01383206	0.00835684	0.00305789	0.00095650	0.00035186	0.00292119	-0.00160563	0.00262056	-0.00209288	-0.00091818	-0.00200747	0.00198191	0.00002180	0.00093979	0.00017253	0.00129025	0.00101062	0.00010150	0.00054117	0.00079639	-0.00102303	0.00095913	-0.00054151	0.00086371	0.00022236	-0.00005941	-0.00008963	0.00114394	0.00135267	0.00121978	-0.00082148	0.00211785	-0.00139443	0.00015675	0.00216872	0.00101368	-0.00144949	-0.00045004	0.00283171	0.00130270	0.00180832	0.00020906	-0.00097321	-0.00007379	-0.00100034	-0.00017014	0.00099183	0.00001583	0.00009854	0.00065474	0.00051024	0.00073794	-0.00121855	0.00039139	-0.00052183	0.00049444	-0.00001461	0.00161372	0.00063702	0.00201336	0.00165572	0.00042457	-0.00072911	0.00171091	0.00103384	-0.00044752	0.00131641	-0.00007434	0.00199718	-0.00035067	0.00062628	-0.00035213	0.00164318	0.00017828	-0.00011303	0.00079175	0.00026715	0.00069078	-0.00051336	0.00068634	0.00081273	-0.00037912	-0.00000356	0.00024249	0.00104451	-0.00020331	0.00051909	-0.00018521	-0.00010849	0.00069057	0.00117738	0.00047489	0.00048513	0.00087620	-0.00039699	0.00107610	0.00048324	0.00144539	-0.00043147	0.00037916	-0.00050339	0.00042024	-0.00041060	0.00048411	0.00060492	0.00014237	-0.00011564	0.00076012	-0.00056973	0.00027330	0.00037435	0.00091147	0.00085719	0.00159174	0.00045686	0.00122397	-0.00110512	0.00074942	0.00035752	-0.00027729	0.00118187	-0.00027121	-0.00073440	0.00114783	-0.00023927	0.00154527	-0.00079611	0.00115846	0.00032238	0.00160840	0.00008385	-0.00013589	0.00009760	0.00009122	-0.00012481	0.00060165	0.00045150	0.00004558	0.00038613	-0.00024941	0.00012098	0.00094619	0.00148509	0.00149956	0.00060511	0.00080370	-0.00003221	0.00123871	-0.00007926	0.00057518	0.00007689	0.00083817	0.00054054	0.00007387	0.00111282	0.00054932	0.00057093	0.00101179	0.00059727	0.00026605	0.00057912	-0.00022069	0.00015789	0.00107839	-0.00000362	0.00081640	0.00011758	0.00037641	0.00013373	0.00087673	-0.00024455	0.00063863	-0.00102205	0.00009507	-0.00014148	0.00140114	-0.00022896	-0.00014556	0.00079882	0.00021821	-0.00029334	0.00139554	0.00036267	0.00215819	0.00133553	0.00161143	-0.00012615	-0.00007317	0.00091430	0.00204613	-0.00059063	0.00135163	0.00117035	0.00035488	-0.00170813	0.00207534	-0.00061167	-0.00030170	0.00118168	0.00076685	0.00196257	0.00024841	0.00335007	0.00163858	-0.00132250	0.00235944	-0.00095456	0.00333550	-0.00031945	0.00049268	0.00053220	0.00100600	-0.00232119	0.00242725	0.00097362	0.00007655	0.00158565	0.00180081	0.00283777	0.00229975	0.00154864	-0.00123105	0.00066072	-0.00026878	0.00502324	0.00301373	-0.00063035	-0.00020371	-0.00099555	-0.00248630	0.00475934	-0.00050719	0.00031724	0.00002364	-0.00051385	0.00133523	0.00280524	0.00034620	0.00094482	0.00196416	-0.00013517	0.00225077	0.00365033	0.00513618	0.00263630	0.00122120	-0.00144824	0.00144679	0.00562945	0.00231423	0.00009503	0.00131451	0.00277852	-0.00187304	-0.00108776	0.00204439	0.00273611	0.00425881	0.00067650	-0.00079751	0.00036400	0.00329912	-0.00002540	0.00358720	0.00005522	0.00145088	0.00067577	0.00044430	0.00289630	0.00094408	0.00240635	0.00458685	0.00250782	0.00186735	0.00020995	0.00225777	0.00012131	0.00399046	0.00215795	0.00174107	0.00197919	0.00227487	0.00250104	0.00225405	0.00193301	0.00322629	0.00124871	0.00236827	0.00201108	0.00124240	-0.00111991	0.00002580	0.00202332	0.00017476	-0.00012987	0.00240003	0.00020841	0.00208844	0.00128325	0.00065394	0.00228357	0.00127221	0.00195776	0.00140880	0.00001021	0.00217562	-0.00101739	0.00167329	0.00061460	0.00043624	0.00167100	0.00079637	-0.00028082	0.00135643	0.00046761	-0.00021234	0.00029239	0.00293087	0.00092892	0.00137206	0.00468002	0.00185744	0.00128832	0.00134807	0.00331555	0.00481170	0.00186756	0.00025362	0.00163627	0.00213525	0.00139171	0.00120514	-0.00061553	0.00086960	-0.00000921	0.00103078	0.00151840	0.00191147	0.00201711	0.00030807	0.00173048	0.00110465	-0.00002685	0.00078001	0.00119247	0.00229214	0.00071692	0.00077007	0.00125202	0.00001983	0.00106811	0.00088118	0.00080065	0.00066274	-0.00046915	0.00104871	0.00127899	0.00076963	0.00119446	0.00042228	0.00091313	0.00054323	0.00034756	0.00026920	0.00053801	0.00024483	0.00027138	0.00007319	0.00057899	0.00077598	0.00023967	0.00032056	0.00052104	0.00069134	0.00054194	0.00057125	0.00081730	0.00096658	0.00068768	-0.00007928	0.00118709	0.00118286	0.00094714	0.00108954	-21.47483647
-2.1001	-21.47483647	-21.47483647	-21.47483647	-21.47483647	-21.47483647	-21.47483647	-21.47483647	-21.47483647	-21.47483647	-21.47483647	-21.47483647	-21.47483647	-21.47483647	-21.47483647	-21.47483647	-21.47483647	-21.47483647	-21.47483647	-21.47483647	-21.47483647	-21.47483647	-21.47483647	-21.47483647	-21.47483647	-21.47483647	-21.47483647	-21.47483647	-21.47483647	-21.47483647	-21.47483647	-21.47483647	-21.47483647	-0.58662301	0.16702642	0.08317534	-0.02156981	-0.01940189	-0.03653086	0.08457770	-0.06219897	-0.13613924	-0.01093874	0.03107599	0.00499130	0.06334305	0.02213736	0.00010777	0.01106198	0.03166604	0.02280726	0.01142908	0.02377978	0.02721006	0.02133153	0.02128772	0.00994906	0.02168656	0.01979924	0.01962822	0.02182866	0.02719721	0.02020969	0.02478301	0.02642021	0.02967440	0.03400558	0.02887325	0.02428242	0.02322140	0.02151433	0.02196979	0.01770101	0.01437354	0.01105076	0.01341722	0.00076901	0.00484207	-0.00015527	-0.00167299	-0.00055103	-0.01427119	0.01193832	0.00197050	0.00579856	-0.00296359	0.00432157	-0.00468158	0.00089727	-0.00308818	0.00028050	0.00114438	0.00018546	0.00023895	-0.01296144	0.00321978	-0.00438888	-0.00329726	-0.00021097	-0.00212862	-0.00054489	-0.00848121	-0.00255613	0.00073404	-0.00231047	-0.00121825	0.00112089	0.00510497	0.00018864	0.00741311	0.00638125	0.00653719	0.00641616	0.00546186	0.00960181	0.00399237	0.00224706	0.00889355	0.00871088	0.00622079	0.01016378	0.00935494	0.00817933	0.00744096	0.00481602	0.00553258	0.00527819	0.00378388	0.00472222	-0.00314175	-0.00225369	-0.00170285	-0.00216452	-0.00145327	-0.00354528	-0.00094398	-0.00186729	0.00066321	-0.00063524	0.00137829	-0.00215141	-0.00059404	-0.00108402	-0.00101824	-0.00162385	-0.00112105	0.00006232	-0.00100707	-0.00114837	0.00026108	-0.00029977	0.00016068	-0.00211535	-0.00118278	-0.00024460	-0.00014070	-0.00004446	-0.00125271	-0.00080582	0.00134391	-0.00168038	-0.00075598	0.00029985	-0.00081881	-0.00076210	0.00022998	0.00165755	0.00017479	-0.00048146	-0.00040417	0.00120563	0.00074406	-0.00102068	0.00001838	-0.00013733	-0.00025209	-0.00188076	0.00022044	0.00088333	0.00132944	-0.00096180	0.00074076	0.00009926	-0.00183657	-0.00060144	0.00047952	-0.00041189	0.00154126	-0.00012058	-0.00010214	-0.00151814	-0.00010110	-0.00098495	-0.00124134	0.00009592	-0.00106957	-0.00055073	-0.00138049	0.00009780	0.00011216	-0.00105467	-0.00184815	-0.00096022	-0.00048410	-0.00097920	-0.00003344	-0.00132271	0.00019139	0.00027167	-0.00008775	-0.00106185	-0.00064905	-0.00151945	-0.00116282	-0.00067730	-0.00105569	0.00045555	-0.00021983	0.00022248	0.00039412	-0.00057704	-0.00046607	-0.00117997	0.00046261	-0.00092006	-0.00060035	-0.00119437	0.00032893	0.00037761	-0.00144175	-0.00126724	-0.00069641	-0.00016727	-0.00107956	-0.00108107	0.00038283	-0.00143618	-0.00134561	-0.00029545	0.00048753	-0.00005868	0.00000962	0.00055543	0.00022475	-0.00105822	-0.00038311	0.00002863	-0.00072686	0.00001717	-0.00058618	-0.00123880	-0.00036729	-0.00049890	0.00040496	-0.00097362	0.00083274	-0.00008735	0.00007559	-0.00097394	0.00003454	-0.00112154	-0.00017055	-0.00021042	-0.00010598	-0.00014601	-0.00069479	-0.00047351	-0.00110555	-0.00019350	0.00023204	0.00008960	0.00003676	-0.00005478	-0.00070585	-0.00118624	-0.00017679	-0.00047601	-0.00051093	-0.00054520	-0.00009396	-0.00055400	-0.00064805	0.00004947	0.00008979	-0.00016281	-0.00050562	-0.00081390	-0.00071252	-0.00012675	0.00009760	0.00025757	-0.00023389	0.00009934	-0.00061796	-0.00067246	-0.00070812	-0.00061312	-0.00045432	-0.00039766	-0.00108526	-0.00098211	-0.00076758	-0.00106276	0.00066402	-0.00149806	-0.00048765	-0.00073442	-0.00022638	-0.00093485	-0.00017443	-0.00024946	0.00013829	-0.00073510	-0.00149556	-0.00055943	-0.00110478	-0.00053631	-0.00062996	-0.00205799	-0.00077427	-0.00074129	-0.00094601	-0.00146766	0.00050894	-0.00119543	-0.00054856	-0.00344641	-0.00047144	-0.00013648	-0.00239223	-0.00136917	-0.00036843	-0.00335683	0.00045660	-0.00098392	-0.00089947	-0.00101802	0.00062302	-0.00126407	0.00124439	-0.00250246	-0.00120339	0.00016826	-0.00246907	0.00017495	0.00097167	-0.00180270	0.00003847	-0.00095871	-0.00308600	0.00043381	0.00125418	0.00191919	0.00056495	0.00251373	-0.00200905	-0.00465955	-0.00160227	0.00016067	-0.00133140	-0.00236136	0.00081558	-0.00045121	-0.00160459	0.00037172	-0.00106247	-0.00201159	-0.00120642	-0.00221356	-0.00089696	0.00121176	0.00074180	-0.00376587	-0.00155548	-0.00257079	-0.00109973	0.00072249	0.00207096	0.00101942	-0.00159682	-0.00155187	-0.00222738	-0.00500851	-0.00179368	0.00329230	0.00072379	0.00011605	-0.00220241	-0.00119835	0.00012266	-0.00178021	0.00042541	-0.00106932	-0.00087225	0.00145752	0.00072723	-0.00064434	-0.00186971	0.00016391	-0.00222451	-0.00013087	0.00027657	0.00020392	0.00059285	-0.00082276	-0.00224977	-0.00027931	-0.00049159	-0.00130978	0.00157871	0.00028593	0.00070067	0.00052143	0.00193184	-0.00120236	0.00020672	-0.00049067	0.00087995	-0.00274057	-0.00056589	-0.00019211	-0.00089003	-0.00192277	-0.00054473	-0.00145150	-0.00161172	-0.00004576	-0.00115463	0.00068528	-0.00078351	-0.00002582	-0.00019232	-0.00098748	-0.00018100	-0.00035694	-0.00045719	0.00062316	0.00017772	-0.00118245	-0.00001640	-0.00108551	0.00003612	-0.00085692	-0.00126069	0.00024473	0.00103487	-0.00098633	0.00086866	0.00142135	0.00196823	-0.00285812	-0.00047606	-0.00006658	0.00160059	-0.00068182	-0.00091495	-0.00077060	0.00176671	0.00058124	-0.00059773	-0.00163380	-0.00080241	-0.00130302	0.00058713	-0.00019957	0.00119614	0.00030234	-0.00061380	-0.00002264	0.00024215	0.00019667	0.00057264	0.00006440	0.00060334	0.00002323	0.00051008	-0.00048594	-0.00066098	-0.00008649	0.00028876	0.00023178	0.00080801	-0.00026634	0.00056102	-0.00031236	0.00041703	0.00001994	0.00033392	-0.00028573	0.00041069	0.00010129	0.00037980	-0.00005929	0.00014780	-0.00057978	0.00000940	-0.00003142	0.00008237	0.00009735	0.00038257	0.00039419	0.00028322	0.00016919	0.00008249	0.00021879	0.00040715	0.00011976	-0.00021292	0.00060308	0.00039549	0.00000340	-0.00016961	-21.47483647
-2.0001	-21.47483647	-21.47483647	-21.47483647	-21.47483647	-21.47483647	-21.47483647	-21.47483647	-21.47483647	-21.47483647	-21.47483647	-21.47483647	-21.47483647	-21.47483647	-21.47483647	-21.47483647	-21.47483647	-21.47483647	-21.47483647	-21.47483647	-21.47483647	-21.47483647	-21.47483647	-21.47483647	-21.47483647	-21.47483647	-21.47483647	-21.47483647	-21.47483647	-21.47483647	-21.47483647	-21.47483647	-21.47483647	-0.91549018	-0.82645537	-0.04263495	-0.20162604	-0.08140076	0.06706570	0.01169464	-0.05289381	-0.13300645	0.06998113	0.04247205	-0.01216067	0.05130220	0.01130566	0.01753296	0.01096330	0.02110007	0.02730629	0.02168746	0.01770820	0.03455842	0.02133102	0.02660697	0.01990749	0.02250030	0.02250703	0.02192536	0.01864488	0.02313994	0.01766539	0.02009525	0.02204531	0.02218573	0.02722857	0.02881549	0.03024474	0.02913249	0.02978522	0.03121481	0.03069050	0.02705140	0.01942721	0.02271326	0.01082249	0.01776120	0.01428430	0.00863573	0.01407615	0.00071422	0.00078046	0.01078065	0.00900546	0.01021472	0.01019209	-0.00888351	-0.00558696	-0.00315727	-0.00312899	-0.00118667	-0.00346975	-0.00224916	-0.00811314	0.00053065	-0.00148890	-0.00298665	0.00061843	-0.00111659	-0.00178168	-0.00487077	0.00340341	-0.00182662	-0.00213884	-0.00283384	0.00240154	0.00664473	0.00451524	0.00645831	0.00525149	0.00460078	0.00490151	0.00697269	0.00684122	0.00458205	0.00419976	0.01102536	0.01430050	0.00517619	0.01187453	0.00890193	0.01161106	0.00576468	0.00468449	0.00471561	-0.00035476	0.00137800	-0.00113818	-0.00001813	-0.00103452	-0.00216275	-0.00138023	-0.00061432	-0.00084999	0.00006755	-0.00095976	-0.00039954	-0.00135174	0.00063464	-0.00028530	-0.00037342	0.00019004	-0.00227493	0.00049783	-0.00116540	0.00057979	-0.00205740	-0.00048264	-0.00022578	-0.00010460	-0.00011637	-0.00159781	-0.00059200	-0.00113313	0.00128367	-0.00092353	-0.00059261	-0.00134425	0.00026552	-0.00132043	-0.00070449	0.00104040	-0.00015337	-0.00090368	-0.00104117	0.00046707	-0.00103225	0.00052503	0.00023355	0.00082397	0.00020997	-0.00119114	0.00005020	0.00069553	-0.00043343	-0.00101716	-0.00073166	0.00003740	0.00114376	0.00041118	0.00045139	-0.00105774	-0.00016869	-0.00028969	0.00040504	0.00065494	0.00166883	0.00007480	0.00089915	-0.00111689	0.00098377	-0.00068876	-0.00129250	0.00086974	0.00001339	-0.00007566	-0.00160549	0.00050260	-0.00042775	0.00026031	-0.00001689	-0.00049855	-0.00101716	-0.00149853	0.00025180	0.00091445	-0.00112243	0.00065987	-0.00058488	-0.00034572	-0.00014011	-0.00054878	-0.00048452	0.00089258	-0.00090611	-0.00026181	0.00012380	0.00017603	0.00011056	0.00012285	0.00035447	-0.00072181	-0.00030043	-0.00010615	-0.00041286	0.00018015	0.00017907	0.00027852	-0.00090957	-0.00029798	-0.00040805	-0.00037522	-0.00114649	-0.00008533	0.00004647	-0.00026532	-0.00033595	0.00062475	-0.00000349	-0.00016072	0.00081760	0.00115617	-0.00040222	-0.00146674	-0.00065014	0.00024741	-0.00088497	-0.00019691	0.00079135	-0.00163844	0.00066137	-0.00052279	0.00016156	-0.00003603	0.00040278	0.00025124	0.00063361	-0.00062064	0.00012673	-0.00100142	-0.00007788	-0.00048130	-0.00043884	0.00067019	-0.00052656	-0.00002886	-0.00066833	-0.00007284	-0.00037176	0.00094743	0.00010297	0.00037873	-0.00076451	-0.00069163	0.00028253	0.00007086	-0.00091142	0.00058791	0.00033522	0.00065576	-0.00056445	0.00061066	-0.00014381	-0.00085936	0.00046524	-0.00007869	-0.00042949	-0.00023166	-0.00084190	-0.00054686	-0.00011309	0.00022314	0.00000828	-0.00111300	0.00018209	-0.00071306	-0.00040077	-0.00006786	-0.00055942	-0.00131418	-0.00186227	0.00063824	0.00041450	-0.00142609	-0.00205073	0.00012335	-0.00022120	-0.00146520	0.00000753	0.00093852	-0.00059043	-0.00001808	-0.00131782	-0.00101601	-0.00125608	-0.00159998	-0.00089612	-0.00143544	-0.00094709	0.00071237	-0.00065113	-0.00161169	-0.00186620	-0.00099024	-0.00025030	-0.00231608	-0.00020236	-0.00179176	-0.00183987	-0.00004142	-0.00275401	-0.00176174	0.00097485	-0.00278259	-0.00230352	-0.00168663	-0.00017860	-0.00148979	-0.00186716	-0.00031392	-0.00072023	-0.00011923	-0.00271697	-0.00047206	0.00038723	0.00000423	0.00210650	-0.00339647	-0.00326342	-0.00114886	-0.00126299	0.00082025	0.00099649	-0.00106956	0.00023714	-0.00301268	-0.00166992	0.00081882	-0.00400728	0.00021395	-0.00303878	0.00201479	-0.00410773	0.00175448	-0.00029373	-0.00122269	-0.00270410	-0.00259771	-0.00004985	-0.00034593	-0.00212562	-0.00304017	-0.00114560	-0.00166665	0.00142499	-0.00196663	-0.00104401	-0.00016350	-0.00245918	-0.00061505	-0.00335473	-0.00130491	-0.00059881	-0.00184018	0.00105857	-0.00118442	-0.00311590	-0.00296574	-0.00118109	-0.00068585	-0.00199242	-0.00155633	-0.00219455	0.00001264	0.00078550	-0.00241794	-0.00161711	-0.00103679	-0.00339924	0.00046971	-0.00184293	-0.00022794	-0.00144992	-0.00152549	0.00025295	-0.00046966	-0.00085162	-0.00326470	-0.00102697	-0.00235092	-0.00200815	-0.00230582	0.00103197	-0.00027767	-0.00189821	-0.00189773	0.00001628	-0.00190811	-0.00189920	-0.00090535	-0.00086971	-0.00191925	-0.00133087	-0.00242586	-0.00283090	-0.00034963	-0.00122977	-0.00097676	-0.00206677	-0.00052546	-0.00207613	-0.00018059	-0.00025124	-0.00031897	0.00034375	-0.00081543	-0.00085762	-0.00050125	-0.00174023	-0.00145197	-0.00000247	-0.00120926	-0.00054201	-0.00145493	0.00087131	-0.00248351	-0.00052018	-0.00134962	0.00089823	-0.00093862	-0.00333022	-0.00037946	0.00145792	-0.00100081	-0.00157445	-0.00150800	0.00090994	-0.00022888	-0.00082812	-0.00194323	0.00102738	-0.00026129	0.00041217	-0.00024679	-0.00008428	0.00050608	0.00047330	-0.00059858	-0.00049864	-0.00078276	-0.00019760	0.00011836	-0.00068512	-0.00002659	0.00046209	-0.00066976	-0.00093355	-0.00026824	-0.00034220	-0.00032671	-0.00002608	-0.00001595	0.00032610	-0.00048058	-0.00013348	-0.00070956	-0.00001298	-0.00064813	0.00022752	-0.00005415	-0.00014291	-0.00010637	-0.00054492	-0.00010751	-0.00025070	-0.00029564	-0.00030959	-0.00018023	-0.00028312	0.00007647	0.00012160	0.00025127	-0.00025729	0.00012211	-0.00014510	0.00004157	-0.00039554	-0.00015587	-0.00005614	-0.00048537	-0.00007248	-21.47483647
-1.9001	-21.47483647	-21.47483647	-21.47483647	-21.47483647	-21.47483647	-21.47483647	-21.47483647	-21.47483647	-21.47483647	-21.47483647	-21.47483647	-21.47483647	-21.47483647	-21.47483647	-21.47483647	-21.47483647	-21.47483647	-21.47483647	-21.47483647	-21.47483647	-21.47483647	-21.47483647	-21.47483647	-21.47483647	-21.47483647	-21.47483647	-21.47483647	-21.47483647	-21.47483647	-21.47483647	-21.47483647	-21.47483647	0.65669698	-0.88593812	-0.29678043	-0.17744712	-0.18430095	-0.06936363	0.14337113	-0.02518197	-0.10260742	0.02084460	0.02442518	-0.01870719	0.06297634	0.00056594	0.00618242	0.02845167	0.03672486	0.02700657	0.01230534	0.01864434	0.02051856	0.03074575	0.03080656	0.02978298	0.02471017	0.02927713	0.02665338	0.02435662	0.03053668	0.01951424	0.02205658	0.02064269	0.01652033	0.02310761	0.01681731	0.01989360	0.01533703	0.01584999	0.01735597	0.02277414	0.02121959	0.02058692	0.02934143	0.02298462	0.01807825	0.02181088	0.02094206	0.01969287	0.00494344	0.01725249	0.01511350	0.01528103	0.00613606	0.00414692	0.00177671	0.00640788	0.00355757	-0.00363483	0.00496082	-0.00098491	-0.00703344	-0.00669979	0.00465053	-0.00206879	-0.00406796	-0.00125447	-0.00047653	0.00003654	-0.00181762	0.00114535	0.00076858	-0.00028746	-0.00454907	0.00153544	0.00902099	0.00439178	0.00513585	0.00692815	0.00917151	0.00474753	0.00764570	0.01281112	0.00750003	0.00927670	0.00869888	0.01557169	0.00756934	0.01170309	0.00862061	0.00970477	0.00763844	0.00811978	0.00831980	0.00837032	0.00704331	0.00600556	0.00092660	0.00013098	-0.00068340	-0.00130241	-0.00002081	-0.00095201	0.00007075	-0.00193762	0.00119112	-0.00060187	0.00247228	0.00172591	0.00114237	0.00175803	0.00124936	0.00141430	-0.00012677	0.00125479	-0.00063821	-0.00141404	-0.00044593	-0.00056560	0.00170963	-0.00146824	-0.00070336	0.00061435	0.00155987	0.00191836	0.00097657	-0.00001635	0.00102535	-0.00040210	-0.00099413	0.00011818	-0.00032494	0.00181370	0.00070114	0.00218414	0.00079669	0.00090322	0.00198853	0.00055564	0.00150822	0.00037516	-0.00007247	0.00103828	-0.00051691	0.00031772	0.00090592	0.00011173	0.00192949	0.00114743	0.00078927	0.00123888	0.00124474	0.00135374	0.00106860	0.00154670	0.00197057	0.00060063	0.00155644	-0.00001109	0.00072868	0.00142080	-0.00074404	-0.00018004	-0.00022100	0.00248491	-0.00056956	0.00089105	0.00045169	0.00150360	0.00068593	-0.00070531	-0.00028275	0.00071767	0.00025824	-0.00002592	0.00087375	0.00141404	0.00075241	0.00119961	0.00082271	0.00021332	0.00013365	0.00020970	0.00020017	0.00106766	0.00071280	0.00111510	0.00112806	0.00142906	0.00083518	0.00073213	0.00080072	0.00063909	0.00092558	0.00079988	0.00162327	0.00099865	-0.00041454	0.00088997	0.00029427	0.00072809	0.00072086	0.00153952	0.00138886	0.00040476	0.00004588	0.00033688	0.00144960	0.00139527	0.00242949	0.00057468	0.00110431	0.00008631	0.00105903	-0.00003343	-0.00042398	0.00101001	0.00015747	-0.00066687	0.00081705	0.00096251	0.00078588	-0.00039536	0.00138950	0.00109044	0.00116849	-0.00009852	-0.00037044	0.00068488	0.00096512	-0.00016637	0.00094785	0.00088843	0.00059238	0.00052341	-0.00055168	0.00068091	0.00036839	0.00109140	0.00087957	0.00047728	0.00033008	0.00074540	0.00043121	0.00107485	0.00092639	0.00093374	0.00059263	0.00079537	0.00023646	0.00081820	0.00067490	0.00082930	0.00061057	0.00014052	0.00042386	0.00135451	0.00047972	0.00038836	-0.00016937	0.00031546	0.00143862	-0.00041038	0.00069546	0.00069752	-0.00007842	0.00077688	0.00075069	0.00056969	0.00163788	0.00011307	0.00093174	0.00046016	0.00082512	0.00149030	0.00050308	0.00098387	0.00137478	0.00117728	0.00108549	0.00199405	0.00084179	-0.00074674	0.00081842	0.00078213	0.00194711	-0.00057035	-0.00079970	0.00329327	0.00023854	0.00098922	0.00186138	0.00010898	0.00197146	-0.00018745	0.00200604	0.00206410	0.00003892	0.00285191	0.00081058	-0.00154911	0.00412870	-0.00050717	0.00133175	0.00134956	0.00258885	-0.00049257	-0.00047326	-0.00011808	0.00103067	-0.00117715	-0.00029946	0.00121041	0.00458162	0.00102713	-0.00000930	0.00280009	-0.00189987	0.00102855	0.00181314	0.00367336	0.00544958	0.00066160	0.00177601	0.00042619	0.00104185	0.00545531	-0.00033143	0.00176340	0.00178393	0.00170816	0.00204206	0.00308383	0.00512654	-0.00000474	0.00135371	0.00308994	0.00238750	0.00542541	0.00077331	0.00098773	0.00233380	0.00257758	0.00250730	0.00340555	0.00234747	0.00337851	0.00005625	0.00407780	-0.00238156	0.00029547	0.00039745	0.00379804	0.00390303	0.00206369	-0.00013917	0.00252115	0.00431608	0.00263043	0.00041588	-0.00152083	0.00152073	-0.00035886	0.00105499	0.00146722	0.00269381	0.00165516	0.00101014	0.00312627	-0.00048353	0.00081986	-0.00047905	0.00012758	0.00128764	0.00159785	0.00202484	0.00134350	0.00146163	0.00115409	0.00060391	0.00011819	0.00451933	0.00198052	-0.00017762	0.00026583	0.00099034	-0.00011412	-0.00048203	0.00191351	0.00029743	0.00166913	-0.00009986	0.00010799	0.00087905	0.00167830	-0.00142935	0.00086505	-0.00042334	0.00128871	0.00132256	0.00064677	0.00197420	0.00146643	-0.00061388	0.00143293	0.00021846	0.00081676	0.00100958	0.00055180	0.00068339	-0.00076084	-0.00041276	-0.00042006	0.00009597	-0.00033104	0.00003033	0.00247905	0.00210807	0.00115441	0.00029031	-0.00012133	0.00109878	0.00166775	-0.00103295	0.00118266	0.00247048	0.00328265	0.00204138	0.00057847	0.00085861	0.00126824	0.00171607	0.00139790	0.00277991	0.00240807	0.00088785	0.00099455	0.00042495	0.00055901	-0.00065548	0.00117241	0.00162917	0.00081135	-0.00021949	0.00048893	0.00001106	0.00030646	-0.00038261	0.00079141	0.00041135	0.00005946	0.00066785	0.00022720	0.00051119	0.00080413	0.00099988	0.00095614	0.00090836	0.00030125	0.00032156	0.00014507	0.00024959	0.00053302	0.00047846	0.00022831	0.00009198	0.00064976	0.00042433	0.00061598	0.00008390	0.00012935	0.00044954	0.00089081	0.00054739	0.00030224	0.00012035	0.00069942	0.00097402	0.00072378	0.00058032	-21.47483647
-1.8001	-21.47483647	-21.47483647	-21.47483647	-21.47483647	-21.47483647	-21.47483647	-21.47483647	-21.47483647	-21.47483647	-21.47483647	-21.47483647	-21.47483647	-21.47483647	-21.47483647	-21.47483647	-21.47483647	-21.47483647	-21.47483647	-21.47483647	-21.47483647	-21.47483647	-21.47483647	-21.47483647	-21.47483647	-21.47483647	-21.47483647	-21.47483647	-21.47483647	-21.47483647	-21.47483647	-21.47483647	-21.47483647	0.48280016	0.82133262	0.25560702	0.00585331	0.01187918	-0.02827779	0.07433603	-0.04789308	0.00563159	0.02914702	0.03755563	-0.05640165	0.04624797	0.01061551	0.01377138	0.02101944	0.03130607	0.02277737	0.02081972	0.02027556	0.02972370	0.02353549	0.02899468	0.02437515	0.03778178	0.02649510	0.03281855	0.02327904	0.03254267	0.01954268	0.02784203	0.02229568	0.02713694	0.02906465	0.02291905	0.02357387	0.02051419	0.01684588	0.02111824	0.01888975	0.01760863	0.00905533	0.02363199	0.02035150	0.02807977	0.03304974	0.02707591	0.03038002	0.03451711	0.03014505	0.02564338	0.01362525	0.02257134	0.01184480	0.01479613	-0.00174000	-0.00364490	-0.00585608	0.00705824	0.00385311	-0.00241942	-0.00703194	0.00159787	-0.00586615	-0.00291224	-0.00519029	-0.00429204	0.00150932	-0.00020717	0.00258385	0.00385709	-0.00206377	-0.00104420	-0.00148790	-0.00024980	-0.00648379	-0.00386944	-0.00647736	-0.00881969	-0.00940437	-0.01034934	-0.00498254	-0.01122069	-0.01275953	-0.00371867	-0.00528609	-0.01288052	-0.00840182	-0.00751658	-0.00850793	-0.00790544	-0.00395659	-0.00418126	-0.00305065	0.00007500	0.00014675	-0.00061778	0.00022604	0.00088791	-0.00184804	0.00250681	-0.00163906	-0.00046639	-0.00210699	0.00180847	-0.00084774	0.00008618	-0.00024364	0.00008510	0.00066842	0.00094990	0.00074608	0.00049053	0.00008155	-0.00054180	-0.00222714	0.00086716	-0.00041362	0.00055674	-0.00187307	-0.00167896	-0.00116271	-0.00072447	-0.00070530	-0.00029052	-0.00030086	0.00095203	-0.00075100	-0.00041854	0.00030721	0.00113509	-0.00024225	0.00114011	0.00150111	0.00014694	-0.00053235	0.00241100	0.00054882	0.00086490	-0.00097003	0.00063872	0.00115971	0.00052072	-0.00015790	0.00201618	0.00052619	0.00034797	-0.00006764	0.00042544	-0.00005471	0.00031990	0.00031133	0.00054408	0.00006787	0.00188645	-0.00001800	-0.00043604	-0.00064204	0.00116807	-0.00063304	-0.00132026	0.00094320	-0.00007821	0.00014297	-0.00092035	0.00007231	0.00067695	0.00083596	0.00010804	-0.00084806	-0.00007501	-0.00046926	0.00089216	-0.00069864	0.00072415	0.00071097	0.00002648	-0.00102656	0.00085707	0.00011617	0.00017404	0.00119927	-0.00094281	0.00026109	-0.00039617	0.00048044	0.00125598	0.00056808	0.00059399	-0.00026919	0.00088863	0.00111603	0.00077488	-0.00005218	0.00050202	0.00019446	-0.00041938	0.00039437	0.00016666	0.00113898	-0.00047560	-0.00041654	0.00115484	-0.00133509	0.00015596	0.00074142	0.00104698	0.00079975	0.00112029	0.00057281	0.00091281	-0.00063441	0.00082182	0.00044501	-0.00025905	0.00014605	-0.00070040	-0.00069808	0.00163388	0.00020394	0.00064918	-0.00103602	0.00098101	0.00041690	0.00053173	-0.00011921	0.00050851	-0.00041534	-0.00018243	0.00017472	0.00055283	0.00060248	-0.00027930	0.00061543	-0.00005744	-0.00011997	-0.00011003	-0.00014035	0.00091956	0.00007585	0.00030364	0.00013947	0.00034589	-0.00055572	0.00038721	-0.00069922	0.00070410	0.00103349	-0.00043555	0.00023904	0.00084228	-0.00037011	0.00130513	0.00061870	0.00021214	-0.00026421	0.00006705	-0.00030094	0.00004554	0.00015653	0.00048240	0.00000946	0.00122610	0.00006484	-0.00004036	-0.00020336	-0.00073031	0.00007565	0.00069457	-0.00091501	0.00055555	-0.00090424	0.00053961	-0.00007031	0.00109947	0.00008789	0.00138505	-0.00071491	-0.00041039	-0.00175685	0.00155364	-0.00146291	-0.00072287	0.00079259	0.00114767	-0.00145896	0.00087691	0.00198894	0.00060126	-0.00037571	0.00108872	-0.00039221	-0.00116125	-0.00208928	0.00074685	0.00168785	-0.00150176	0.00099614	0.00176963	-0.00135805	0.00244611	-0.00201574	0.00041579	0.00090013	-0.00069114	-0.00022460	0.00184546	-0.00257149	-0.00205920	0.00144884	0.00020449	0.00230914	0.00145835	0.00100019	0.00314237	-0.00020730	-0.00165184	0.00033428	0.00081734	0.00432595	0.00127377	-0.00163278	-0.00200939	0.00088631	-0.00240982	0.00302788	0.00132859	-0.00043338	0.00151299	0.00026477	0.00311558	0.00453808	0.00117618	0.00061751	0.00023172	-0.00182612	0.00247916	0.00080041	0.00245337	0.00115523	0.00234552	-0.00016273	0.00294497	0.00033603	0.00327694	-0.00154079	-0.00035949	0.00000473	0.00017907	-0.00032289	0.00004136	0.00223045	0.00281202	-0.00146304	0.00061106	-0.00011811	0.00212130	-0.00005505	0.00090712	-0.00212567	0.00047929	0.00301637	-0.00001621	0.00417713	0.00386478	0.00036467	0.00274408	0.00103539	-0.00002955	-0.00191433	0.00078561	0.00156147	0.00078333	0.00007733	0.00236007	0.00140143	0.00248964	-0.00145202	0.00108303	-0.00113378	0.00261255	0.00471627	0.00067740	0.00229680	0.00185103	-0.00057621	0.00028084	0.00189629	0.00202228	0.00148961	-0.00013275	0.00211677	0.00216933	0.00230394	0.00085163	0.00146195	0.00095044	0.00095802	0.00233375	0.00114088	0.00121009	0.00035312	-0.00018823	0.00330570	-0.00031448	0.00127487	0.00113655	-0.00026076	0.00143321	-0.00071842	-0.00041483	0.00057003	0.00175518	0.00254562	0.00127112	0.00152871	0.00395303	0.00100657	0.00201434	0.00033692	0.00453702	0.00217845	0.00178966	-0.00013907	0.00067855	-0.00019444	0.00094442	0.00059517	0.00102315	-0.00057244	0.00048819	0.00198810	0.00119749	0.00132481	0.00072141	0.00101099	0.00117644	0.00019338	0.00096671	0.00116170	0.00137544	0.00046980	0.00012790	0.00064691	0.00048860	-0.00001107	0.00091097	0.00020403	0.00126277	-0.00055775	0.00038330	0.00090323	0.00028570	0.00060079	0.00083943	0.00041052	0.00044512	-0.00008607	0.00013449	0.00056576	0.00048307	0.00036778	0.00023648	0.00028236	0.00031111	0.00007776	0.00041413	0.00060713	0.00061576	0.00041907	0.00048204	0.00070089	0.00073152	0.00054206	0.00041171	0.00096966	0.00086898	0.00095953	0.00055768	-21.47483647
-1.7001	-21.47483647	-21.47483647	-21.47483647	-21.47483647	-21.47483647	-21.47483647	-21.47483647	-21.47483647	-21.47483647	-21.47483647	-21.47483647	-21.47483647	-21.47483647	-21.47483647	-21.47483647	-21.47483647	-21.47483647	-21.47483647	-21.47483647	-21.47483647	-21.47483647	-21.47483647	-21.47483647	-21.47483647	-21.47483647	-21.47483647	-21.47483647	-21.47483647	-21.47483647	-21.47483647	-21.47483647	-21.47483647	-0.44939882	0.41262788	0.13511430	-0.09202193	-0.07736099	0.00644301	-0.04165245	-0.04623854	-0.07236308	-0.00418621	0.03170622	-0.01869401	0.04101234	0.00760800	0.01474918	0.03316337	0.04736991	0.03365632	0.00866871	0.01890144	0.02961218	0.03274588	0.02887981	0.02386499	0.03336178	0.02025834	0.02949554	0.02145027	0.03162141	0.02114138	0.02580868	0.02722577	0.02323343	0.03000258	0.02235256	0.02181872	0.02301485	0.02194424	0.02696164	0.02133103	0.01998972	0.01437300	0.02182197	0.01066895	0.00954087	0.02337517	0.00976342	0.01621825	0.02094511	0.02803997	0.00505996	0.01046350	0.02317321	0.03014852	0.02423850	0.01883743	0.01306985	0.00842658	0.00716586	0.00491511	0.00260406	-0.00684131	0.00423271	-0.00576833	-0.00766989	0.00009223	-0.00461981	-0.00057474	-0.00764533	-0.00039816	-0.00108529	-0.00074427	-0.00749750	0.00038839	0.00318183	-0.00122800	0.00352558	0.00293653	-0.00507971	-0.00166979	0.00281495	0.00548722	0.00003953	0.00385668	0.00894178	0.00772460	0.00513041	0.00497525	0.00834574	0.00673410	0.00422271	0.00717484	0.01006867	0.00581760	0.00835303	0.00522876	0.00247137	0.00002382	-0.00194765	-0.00184399	-0.00109296	-0.00229835	-0.00071577	-0.00221624	0.00120001	-0.00039023	-0.00112756	0.00031079	-0.00020892	-0.00092575	0.00011294	-0.00035319	-0.00022789	-0.00039913	0.00053280	-0.00218140	-0.00194373	0.00022332	0.00063294	-0.00378645	-0.00082536	-0.00161475	0.00095440	-0.00028588	-0.00005075	-0.00211618	0.00075397	-0.00246956	-0.00121550	-0.00050599	-0.00084638	-0.00224835	0.00014376	0.00171902	0.00026596	-0.00108343	0.00025514	0.00149144	0.00124185	-0.00135094	-0.00104825	-0.00039595	-0.00076701	-0.00241501	0.00006910	-0.00037781	-0.00064343	-0.00072720	-0.00026953	-0.00132829	-0.00075113	-0.00132201	0.00058755	0.00085140	0.00119187	-0.00027782	-0.00075347	-0.00060416	0.00081599	-0.00106210	-0.00118525	-0.00076590	-0.00147978	-0.00071389	-0.00148828	0.00067825	-0.00080914	0.00070385	-0.00076651	-0.00071166	-0.00157697	-0.00111690	-0.00067570	0.00011369	-0.00022842	-0.00155384	-0.00061199	-0.00043246	-0.00117412	-0.00061833	-0.00015078	0.00093434	-0.00105864	-0.00062873	-0.00101588	0.00072155	0.00049871	0.00041768	-0.00040634	-0.00102573	-0.00043148	-0.00170043	-0.00078936	0.00052142	-0.00003164	-0.00103883	-0.00056865	-0.00027875	-0.00106857	-0.00088570	-0.00122415	-0.00067573	-0.00078895	-0.00085342	-0.00136558	-0.00049026	0.00054486	-0.00030280	0.00088161	-0.00002547	-0.00031828	-0.00170082	-0.00059344	-0.00015408	-0.00083949	-0.00043974	-0.00090050	-0.00166584	0.00028910	-0.00093845	0.00010892	-0.00084040	-0.00061016	-0.00029051	0.00012805	-0.00083836	0.00003250	-0.00052246	-0.00069430	-0.00053872	-0.00060792	-0.00056661	-0.00104102	-0.00073532	-0.00088310	-0.00101974	-0.00060099	0.00005987	-0.00000279	-0.00050943	-0.00039864	-0.00142229	-0.00003927	-0.00080081	-0.00048961	-0.00017482	0.00014887	-0.00063691	-0.00067493	0.00065247	-0.00040241	-0.00099324	-0.00013896	-0.00018586	-0.00052882	-0.00085604	-0.00153926	-0.00031638	-0.00072178	-0.00142638	-0.00097239	-0.00115221	-0.00008426	-0.00006995	-0.00182769	-0.00027479	-0.00139240	-0.00083536	-0.00098367	-0.00064106	-0.00074736	-0.00313068	-0.00171921	-0.00134716	-0.00042119	-0.00182067	-0.00054783	-0.00025761	-0.00041676	-0.00090600	-0.00094441	-0.00316190	-0.00224302	-0.00243459	-0.00074925	-0.00183916	-0.00073909	-0.00000238	-0.00143798	-0.00073164	-0.00182380	-0.00301497	-0.00081175	-0.00258104	-0.00131122	-0.00044964	-0.00224745	0.00128139	-0.00190286	-0.00311509	-0.00218256	-0.00191083	0.00075461	-0.00334815	-0.00125243	-0.00310277	-0.00171968	-0.00328723	-0.00095202	-0.00183151	-0.00280294	-0.00113155	-0.00084986	-0.00262250	0.00148605	-0.00347515	-0.00321969	0.00104962	-0.00069631	0.00048257	-0.00193748	-0.00027881	0.00023136	-0.00202908	-0.00473241	-0.00327203	-0.00255136	-0.00172183	-0.00712419	-0.00261953	-0.00024075	-0.00048644	-0.00061343	-0.00246904	-0.00142359	-0.00014691	-0.00305185	0.00118416	-0.00112952	-0.00448135	-0.00368868	-0.00397342	-0.00152983	-0.00281518	-0.00142756	-0.00158377	-0.00253914	-0.00112471	-0.00054017	-0.00097698	-0.00102986	-0.00135139	0.00267038	-0.00384060	-0.00286763	-0.00318072	-0.00054424	-0.00087871	0.00017703	-0.00325754	-0.00276604	-0.00128746	0.00111975	-0.00239291	0.00012519	-0.00127475	-0.00229583	0.00081328	-0.00279842	0.00019439	-0.00050372	-0.00131360	-0.00152904	-0.00223548	-0.00140251	-0.00217480	-0.00123354	-0.00115059	-0.00114116	-0.00338510	0.00129023	0.00002824	0.00098166	-0.00050749	0.00127499	-0.00225023	-0.00163672	-0.00017990	-0.00218416	-0.00151476	0.00016058	-0.00212214	-0.00190663	-0.00044378	-0.00069676	-0.00029228	-0.00024766	-0.00102661	-0.00010912	-0.00076989	0.00104753	-0.00159458	0.00035614	-0.00286132	-0.00058910	-0.00044120	0.00018173	-0.00125094	0.00053737	-0.00219147	-0.00026005	-0.00195100	-0.00022786	-0.00143252	-0.00097581	-0.00071917	-0.00000876	-0.00214251	-0.00183192	0.00043799	0.00135315	-0.00120601	0.00014915	-0.00288534	-0.00025123	-0.00217299	-0.00159784	-0.00175693	-0.00299411	-0.00109121	-0.00052017	-0.00070216	-0.00000501	-0.00079855	-0.00045470	-0.00073025	0.00059143	-0.00048635	-0.00036031	-0.00044653	0.00013745	-0.00079259	0.00033571	-0.00074773	-0.00008118	-0.00099597	-0.00035088	0.00001351	0.00005359	-0.00066580	-0.00034401	-0.00017243	-0.00045872	-0.00024471	-0.00044537	-0.00012628	0.00059888	-0.00011618	-0.00063138	0.00032525	-0.00045657	-0.00033624	-0.00008744	-0.00077292	-0.00009128	-0.00082102	-0.00021541	-0.00014212	-0.00011948	0.00003551	-0.00013859	-0.00005444	0.00009893	-0.00006060	-0.00009120	0.00034531	0.00023538	0.00011510	-0.00017674	-21.47483647
-1.6001	-21.47483647	-21.47483647	-21.47483647	-21.47483647	-21.47483647	-21.47483647	-21.47483647	-21.47483647	-21.47483647	-21.47483647	-21.47483647	-21.47483647	-21.47483647	-21.47483647	-21.47483647	-21.47483647	-21.47483647	-21.47483647	-21.47483647	-21.47483647	-21.47483647	-21.47483647	-21.47483647	-21.47483647	-21.47483647	-21.47483647	-21.47483647	-21.47483647	-21.47483647	-21.47483647	-21.47483647	-21.47483647	-0.17714906	-0.76484406	0.18245811	-0.05633535	-0.18277894	0.10714956	0.10234648	-0.02128529	-0.09163888	0.02692994	0.07610876	-0.00121756	0.03452812	0.03621883	0.00529614	0.01966116	0.03176818	0.03133131	0.01127956	0.03086930	0.02322978	0.03238409	0.02386467	0.02275716	0.02526881	0.02688398	0.02507722	0.02548271	0.03127457	0.02552129	0.02700977	0.02800627	0.02509465	0.03148477	0.02425053	0.02753111	0.02356483	0.02160959	0.02504449	0.02611563	0.02346286	0.02116772	0.02518402	0.01395911	0.01795873	0.02282119	0.01581920	0.02508166	0.01979753	0.02312639	-0.00033106	0.00584736	0.01966957	0.01375786	0.02252375	0.02390359	0.03156863	0.02192081	0.03526380	0.02588171	0.02916447	0.02002821	0.02703545	0.01524948	-0.00155629	0.00051650	-0.00074315	0.00031471	-0.00257550	-0.00202695	0.00206172	-0.00318809	-0.00630855	-0.00189007	-0.00410206	-0.00457363	-0.00524037	-0.00126599	-0.00521720	0.00026378	-0.00524308	0.00227275	-0.00683132	-0.00186036	-0.00519382	-0.00035348	-0.00994476	-0.00476318	-0.00830203	-0.00384527	-0.00881646	-0.00638731	-0.00507404	-0.00540523	-0.00069306	-0.00048503	0.00007385	0.00036101	-0.00269912	-0.00166965	0.00011692	-0.00240179	-0.00283396	-0.00167668	-0.00035933	0.00085525	0.00100534	-0.00050341	-0.00193111	-0.00082940	0.00001836	0.00061364	-0.00045880	0.00138767	-0.00157594	-0.00121064	-0.00067091	-0.00172721	0.00021116	-0.00160203	-0.00097536	-0.00178866	0.00085758	0.00114759	-0.00041010	-0.00081635	0.00081076	-0.00041938	-0.00098203	0.00067271	0.00047442	0.00057620	0.00106781	0.00197743	0.00035071	0.00144822	0.00176458	0.00241166	-0.00054582	-0.00031769	0.00129281	0.00095526	0.00011638	-0.00027968	-0.00025885	0.00203077	0.00180678	-0.00000640	0.00049933	-0.00064292	0.00084760	-0.00036996	0.00060195	0.00003560	0.00188298	0.00169390	0.00059590	-0.00000564	0.00010259	-0.00014229	-0.00138428	0.00120228	-0.00124091	0.00104524	0.00046219	0.00136890	0.00059953	0.00155064	0.00056268	-0.00087955	-0.00090628	-0.00074233	0.00047758	-0.00068817	0.00045189	0.00031283	0.00061810	-0.00010388	0.00037142	0.00033788	0.00074984	0.00031349	-0.00025705	0.00024643	0.00020349	0.00096491	0.00028824	0.00045952	0.00027826	-0.00045862	0.00124484	0.00029225	0.00018484	-0.00029423	0.00041724	0.00076535	-0.00038335	-0.00007516	-0.00099719	-0.00014887	-0.00005266	-0.00001039	-0.00003452	0.00009263	-0.00011595	0.00009815	0.00040823	0.00080586	0.00062587	0.00097663	-0.00027304	-0.00050651	0.00036935	0.00042516	-0.00093453	0.00059491	0.00003452	-0.00060711	0.00107983	0.00054292	0.00086131	-0.00037283	0.00095040	0.00031478	0.00098196	-0.00040158	-0.00014026	-0.00013376	-0.00043537	0.00050181	-0.00025446	0.00067484	-0.00048211	0.00043430	-0.00049927	-0.00050973	0.00040248	0.00078687	0.00011769	0.00012126	0.00098599	-0.00020055	0.00034391	0.00055641	-0.00018351	0.00009295	0.00048969	-0.00003673	-0.00088650	0.00025915	0.00059144	0.00048708	0.00043681	0.00030998	0.00030626	0.00076391	-0.00061993	0.00056866	0.00053140	-0.00046240	0.00078278	-0.00056773	0.00072953	0.00052546	0.00080383	0.00083588	-0.00011915	-0.00047786	0.00091172	-0.00001335	-0.00084162	-0.00051796	0.00008632	0.00115083	-0.00034477	-0.00058693	0.00087565	0.00134238	0.00145530	0.00028422	-0.00043536	0.00078450	-0.00101172	0.00116675	-0.00079936	-0.00154228	-0.00055883	0.00070640	-0.00004192	0.00143501	0.00041123	0.00075701	-0.00019234	-0.00004578	-0.00173024	0.00067807	-0.00002786	0.00101439	0.00230339	-0.00163623	0.00151567	0.00022873	-0.00001145	-0.00032315	0.00019288	0.00310602	-0.00178656	0.00116711	0.00183794	0.00268286	-0.00336593	-0.00025160	0.00273650	0.00194951	0.00211157	-0.00041713	0.00004355	-0.00033769	-0.00007535	0.00465730	0.00135128	0.00148783	-0.00131411	-0.00228403	-0.00076485	0.00207435	0.00017362	-0.00183456	-0.00019903	0.00261682	-0.00280200	0.00317247	0.00124874	0.00117920	-0.00048167	-0.00156760	0.00009739	0.00250647	0.00081898	-0.00234975	-0.00099554	0.00289518	-0.00082826	0.00122968	0.00200916	-0.00077942	-0.00145594	0.00113186	-0.00114481	0.00084090	-0.00022681	0.00205113	-0.00000869	0.00118350	-0.00194660	-0.00038174	0.00067635	0.00037979	0.00124332	-0.00060344	0.00051435	0.00292363	0.00073295	0.00217271	-0.00098233	-0.00001040	0.00041339	0.00345950	-0.00309502	-0.00011579	-0.00167749	0.00124702	-0.00030114	0.00159506	0.00071991	0.00080215	0.00103973	0.00135852	0.00056407	0.00091436	0.00048506	0.00138711	0.00017871	0.00173286	0.00047277	-0.00064321	0.00010653	-0.00090102	0.00117220	-0.00077501	-0.00042239	-0.00058932	0.00029041	0.00293100	0.00016404	-0.00119442	-0.00059319	-0.00006170	0.00003225	0.00123623	0.00107097	0.00090305	-0.00079985	0.00012014	-0.00088298	0.00009168	-0.00023924	-0.00027752	0.00043068	-0.00120426	-0.00060072	-0.00019032	0.00089361	0.00002588	-0.00010115	-0.00010538	0.00161420	-0.00078997	0.00017017	0.00004561	0.00208308	0.00146140	0.00135449	-0.00047341	0.00210559	-0.00039009	-0.00035883	-0.00023955	-0.00016949	0.00074654	0.00021854	-0.00000802	0.00016534	0.00119841	0.00020210	-0.00032577	-0.00056649	0.00076237	0.00044019	-0.00024530	0.00061926	0.00076580	-0.00027089	0.00098620	-0.00013428	0.00069386	0.00007984	0.00013026	0.00088632	0.00014010	-0.00004455	0.00012408	-0.00009805	-0.00021599	0.00047235	0.00008397	0.00035739	0.00009899	0.00002430	0.00032488	0.00009706	0.00011827	0.00012933	-0.00024089	0.00021288	0.00008594	0.00031010	0.00021536	0.00032072	0.00053252	-0.00017856	0.00049360	0.00024062	0.00021420	0.00011033	0.00041319	0.00059265	-0.00003418	0.00051487	-21.47483647
-1.5001	-21.47483647	-21.47483647	-21.47483647	-21.47483647	-21.47483647	-21.47483647	-21.47483647	-21.47483647	-21.47483647	-21.47483647	-21.47483647	-21.47483647	-21.47483647	-21.47483647	-21.47483647	-21.47483647	-21.47483647	-21.47483647	-21.47483647	-21.47483647	-21.47483647	-21.47483647	-21.47483647	-21.47483647	-21.47483647	-21.47483647	-21.47483647	-21.47483647	-21.47483647	-21.47483647	-21.47483647	-21.47483647	1.13783801	-0.18460855	0.06281898	-0.05239618	-0.00061456	-0.02623037	-0.01348454	0.00023856	-0.11820573	0.07772710	0.04479202	-0.04587811	0.06094802	0.00612778	0.02922981	0.03513500	0.03639588	0.02900014	0.01870046	0.01976237	0.02775231	0.03358671	0.03115995	0.02786139	0.03420081	0.02963787	0.02612981	0.02343661	0.03219225	0.02404282	0.02696465	0.02633278	0.02447497	0.02841504	0.02554470	0.02340094	0.02163367	0.02207908	0.02372261	0.02331127	0.02183072	0.01704239	0.02705682	0.01883076	0.02448036	0.02488951	0.02109150	0.03075312	0.03518942	0.04072831	0.02076472	0.02118625	0.00940198	0.02290621	0.01598755	0.01499740	0.01641183	0.00721545	0.02439837	0.01612735	0.02647477	0.01819231	0.03793186	0.02859556	0.03345180	0.02624341	0.02561594	0.02416303	0.01759411	0.00923655	0.01124416	-0.00322446	-0.00046046	0.00113974	0.00193326	-0.00238738	-0.00010957	-0.00274237	-0.00190008	-0.00477637	-0.00002006	0.00266561	-0.00219319	-0.00273261	0.00408887	0.00741379	-0.00111818	0.00449186	0.00463063	0.00593843	0.00135740	0.00301308	0.00137363	0.00004515	0.00004170	-0.00057513	-0.00000536	-0.00081302	-0.00284464	-0.00235193	0.00171318	-0.00354434	-0.00084461	-0.00343082	0.00205103	-0.00238303	0.00081043	-0.00219461	0.00066665	0.00094442	0.00021549	0.00071625	-0.00091677	0.00056267	-0.00012634	-0.00072959	-0.00162338	-0.00126963	-0.00063256	-0.00239652	-0.00162018	-0.00086847	0.00000139	0.00041901	0.00044568	-0.00244223	0.00131906	-0.00146375	-0.00022593	-0.00125622	-0.00010576	-0.00094873	0.00005748	0.00225314	0.00130517	0.00009362	0.00070667	-0.00099446	0.00132216	-0.00121112	0.00021917	0.00098734	0.00033745	-0.00046213	-0.00062449	-0.00029866	-0.00040780	-0.00065029	0.00090694	-0.00054655	-0.00150284	-0.00116370	0.00030291	-0.00018006	0.00307543	-0.00008541	-0.00003481	-0.00123291	0.00143599	-0.00088099	-0.00108943	0.00010711	0.00020908	-0.00000912	-0.00074511	0.00099154	0.00020954	0.00028372	-0.00009898	-0.00096465	-0.00059224	-0.00046490	-0.00060377	-0.00120480	0.00006083	-0.00007434	-0.00039492	-0.00024797	-0.00008133	-0.00022368	-0.00042834	-0.00003621	-0.00034240	-0.00007592	-0.00078519	-0.00034585	0.00148206	-0.00049925	-0.00087540	-0.00017867	0.00033734	0.00029432	-0.00016102	0.00037812	0.00055043	-0.00000959	-0.00026329	-0.00059001	-0.00043448	0.00021199	-0.00015808	0.00015579	0.00023897	-0.00042022	-0.00096432	0.00002220	-0.00009119	0.00082473	0.00095226	0.00073464	-0.00042260	-0.00118752	0.00044335	0.00040651	-0.00073536	0.00070769	-0.00008214	-0.00050320	0.00115859	0.00066924	0.00051311	-0.00125275	0.00008921	-0.00069821	0.00037695	-0.00055223	0.00040985	0.00021365	-0.00008088	-0.00006670	0.00048829	0.00058284	-0.00043351	-0.00042368	-0.00053675	-0.00035510	-0.00023098	0.00059110	0.00014832	0.00027795	0.00013559	-0.00028996	-0.00029364	0.00046502	0.00019808	0.00022850	0.00073068	0.00077308	0.00048734	0.00014125	0.00059616	0.00009706	0.00048240	0.00035056	0.00008819	-0.00020696	-0.00062745	-0.00038402	0.00049299	-0.00028360	0.00030197	-0.00048581	0.00060995	-0.00009053	0.00055098	0.00006085	0.00014113	-0.00077661	0.00090004	-0.00004239	0.00081000	-0.00158230	-0.00089083	0.00088321	0.00097825	-0.00016187	-0.00035458	0.00079975	0.00214701	-0.00071817	-0.00021276	0.00045021	-0.00028508	-0.00087256	-0.00037866	-0.00054886	0.00021506	0.00069435	0.00138585	-0.00190268	0.00230844	-0.00120613	0.00076733	-0.00132965	-0.00011413	-0.00107152	-0.00021892	0.00151551	-0.00017786	-0.00266130	0.00198339	-0.00141653	0.00140240	-0.00172340	0.00157989	-0.00005845	0.00046307	0.00059265	0.00223088	-0.00011793	0.00024586	0.00012705	0.00176780	-0.00013156	0.00124575	0.00111436	-0.00120165	-0.00101789	0.00064795	0.00027506	0.00297677	-0.00134124	0.00050513	0.00095968	0.00048329	0.00295449	-0.00430884	-0.00127348	0.00153621	0.00116882	0.00199197	0.00104138	0.00176177	-0.00129590	-0.00002265	-0.00024319	-0.00119808	-0.00064114	0.00045193	-0.00271211	0.00269867	-0.00087417	0.00256348	0.00330048	0.00170906	0.00182503	-0.00314957	0.00296901	-0.00146616	-0.00202011	0.00136237	0.00225238	0.00204484	-0.00154188	-0.00119412	0.00057719	-0.00035451	-0.00214716	0.00301948	-0.00048810	0.00005755	-0.00060130	0.00064354	0.00315931	0.00229732	0.00036472	0.00134814	-0.00032417	0.00116262	0.00004710	0.00230753	0.00050064	0.00133663	0.00005871	0.00091297	0.00246901	0.00004102	-0.00005569	0.00128780	0.00033305	0.00211551	0.00025839	0.00059882	0.00077926	0.00197793	-0.00056515	-0.00030594	0.00197937	0.00062540	-0.00022661	0.00108519	0.00011382	0.00081278	0.00170170	-0.00018606	0.00242533	0.00215366	0.00102672	0.00081203	0.00023804	0.00082300	-0.00004315	0.00050656	-0.00041581	-0.00062574	-0.00027986	0.00069062	-0.00045280	0.00085471	0.00041531	0.00003855	0.00031848	0.00048504	-0.00037745	-0.00061652	0.00126163	0.00222411	-0.00109748	-0.00002766	-0.00022284	0.00350789	0.00242508	-0.00033986	0.00085577	0.00119976	-0.00006518	0.00021809	-0.00041871	0.00003778	-0.00039075	-0.00025388	0.00064135	0.00058544	0.00039409	0.00014943	0.00052612	0.00036281	-0.00036392	0.00004238	-0.00051358	0.00115397	0.00036333	0.00009432	0.00082517	0.00020386	0.00045443	-0.00023285	0.00010550	0.00093401	-0.00015663	0.00029905	0.00040693	-0.00036251	-0.00001661	0.00059730	0.00035731	0.00097190	0.00011750	0.00021969	0.00019417	0.00003197	-0.00014406	-0.00015268	0.00018219	0.00044115	0.00039710	0.00036969	0.00049328	0.00049738	0.00025790	0.00043693	0.00062070	0.00096106	0.00019032	0.00029872	0.00110006	0.00121052	0.00102338	0.00106715	-21.47483647
-1.4001	-21.47483647	-21.47483647	-21.47483647	-21.47483647	-21.47483647	-21.47483647	-21.47483647	-21.47483647	-21.47483647	-21.47483647	-21.47483647	-21.47483647	-21.47483647	-21.47483647	-21.47483647	-21.47483647	-21.47483647	-21.47483647	-21.47483647	-21.47483647	-21.47483647	-21.47483647	-21.47483647	-21.47483647	-21.47483647	-21.47483647	-21.47483647	-21.47483647	-21.47483647	-21.47483647	-21.47483647	-21.47483647	-21.47483647	-0.52414954	-0.07708375	0.01369827	-0.05609285	-0.01555265	0.08598867	-0.02694285	-0.04880595	-0.04210424	-0.03314163	0.00164711	0.05008410	0.03142049	0.02790776	0.02973156	0.01670315	0.02973087	0.01874296	0.02106091	0.02918886	0.03312239	0.03477121	0.03164279	0.03007489	0.02722522	0.02760016	0.02892137	0.02932169	0.02495805	0.03069393	0.03048236	0.02225226	0.02883694	0.02280240	0.02523473	0.02407726	0.02114759	0.02806905	0.02483751	0.02714446	0.01711429	0.02790296	0.02053282	0.01868030	0.02509728	0.02688295	0.03766928	0.03641210	0.03351043	0.03059402	0.02802123	0.02094401	0.02279334	0.01670732	0.01798260	0.02254165	0.01995981	0.02606911	0.02323907	0.01633750	0.01436434	0.02132670	0.02336327	0.01960514	0.02347377	0.03159986	0.03460354	0.03389743	0.03323939	0.03279823	0.03295353	0.02684233	0.02790303	0.02617428	0.01940746	0.01678099	0.01395732	0.00790732	0.00789035	0.00096018	0.00428988	-0.00210163	-0.00230994	0.00155258	0.00375079	-0.00204291	0.00461182	0.00414716	0.00522579	0.00443264	0.00360336	0.00149926	0.00021897	-0.00012749	0.00043554	-0.00374719	-0.00264131	-0.00249907	-0.00034137	-0.00056515	-0.00061373	0.00047967	-0.00076498	-0.00091934	-0.00260329	0.00099219	0.00117344	0.00039145	0.00093999	-0.00006588	0.00107325	0.00013417	0.00122897	-0.00076129	-0.00151251	-0.00051481	-0.00039778	0.00097789	-0.00212984	-0.00181623	-0.00133015	0.00037921	0.00150908	0.00026771	-0.00051653	0.00022925	-0.00125977	-0.00078890	0.00171383	-0.00070129	-0.00017051	0.00153342	0.00150639	0.00059417	0.00055614	0.00133062	0.00149856	0.00117617	-0.00064039	-0.00038978	0.00073445	0.00036172	-0.00137987	-0.00060469	0.00145803	0.00112230	0.00109028	0.00055474	-0.00055510	-0.00032118	0.00045970	0.00031714	0.00095385	0.00166063	0.00075679	0.00075633	-0.00014376	0.00131108	0.00013780	-0.00149752	0.00118339	-0.00028560	0.00113142	0.00058136	0.00180751	0.00206076	0.00161913	-0.00070609	-0.00023601	-0.00037354	0.00135854	0.00016090	-0.00122592	0.00140806	0.00126291	0.00079276	-0.00043086	0.00028489	0.00044409	0.00082406	-0.00000927	-0.00022959	0.00104757	0.00058609	-0.00000207	0.00074285	0.00102208	-0.00026773	-0.00022118	0.00015482	0.00065141	0.00077273	-0.00059503	0.00106794	0.00173159	0.00000081	-0.00027586	0.00043376	0.00082087	-0.00060335	-0.00036642	0.00065137	0.00022037	-0.00036489	0.00054367	0.00059306	0.00109638	0.00046206	0.00110777	0.00037885	-0.00058917	0.00011438	0.00105016	-0.00102101	0.00015803	0.00003773	-0.00098221	0.00109164	0.00044561	0.00034549	-0.00003460	0.00040674	0.00061893	0.00115029	0.00075326	-0.00026711	0.00032703	-0.00018061	0.00049257	-0.00007831	0.00036461	0.00004205	0.00028515	0.00027540	0.00084095	-0.00027835	0.00081249	-0.00039031	0.00053806	0.00018769	-0.00064397	0.00083060	0.00025251	-0.00018660	0.00051827	0.00060858	0.00100923	-0.00035993	0.00100204	0.00033590	0.00035167	0.00040739	0.00101216	-0.00009479	0.00057344	-0.00056507	0.00081366	0.00019851	-0.00112076	0.00023351	-0.00019719	0.00024796	-0.00017158	0.00077515	0.00037172	-0.00037588	-0.00031021	0.00021017	-0.00017733	0.00044792	-0.00096429	-0.00101299	0.00090448	-0.00006271	0.00009214	0.00130683	0.00135740	0.00063082	0.00132976	-0.00003468	0.00015899	-0.00118785	0.00067211	0.00096511	-0.00069606	-0.00005947	0.00258175	0.00081074	0.00130241	0.00101528	0.00042459	-0.00093552	0.00017529	0.00081874	0.00026535	0.00037421	0.00269026	-0.00072049	0.00135070	0.00301917	0.00126425	0.00120106	-0.00000412	0.00082877	0.00064837	0.00143205	0.00162285	0.00334557	0.00050000	0.00005577	0.00282378	0.00403381	0.00205073	0.00178408	0.00023168	-0.00043376	0.00177770	-0.00118065	0.00219164	0.00307276	0.00122108	-0.00022504	-0.00257250	0.00203943	0.00214495	-0.00080559	0.00149238	-0.00209172	0.00551079	0.00110565	0.00451170	0.00308117	-0.00129397	0.00105740	-0.00057973	0.00012578	0.00453082	-0.00144686	0.00061761	0.00148664	0.00050206	0.00346033	0.00158905	0.00247814	-0.00042480	0.00066702	0.00447971	-0.00032851	-0.00249320	0.00173519	0.00167213	0.00249499	0.00127941	-0.00274950	-0.00048481	0.00258154	0.00067048	-0.00162275	-0.00108806	-0.00027422	0.00173106	0.00336673	0.00044368	0.00161146	0.00150429	0.00038658	0.00295208	0.00085480	-0.00072420	-0.00095936	-0.00141262	-0.00096804	0.00179924	-0.00119209	-0.00017192	0.00129894	0.00154117	0.00150613	0.00117067	0.00305855	0.00271057	0.00030338	-0.00035583	0.00261123	0.00000568	-0.00065546	0.00176384	0.00040179	0.00082494	0.00000360	0.00047963	-0.00016277	0.00076004	-0.00008375	0.00170050	0.00169770	0.00154648	0.00001142	0.00131055	0.00258380	0.00063242	-0.00005967	0.00086159	-0.00037101	0.00095991	0.00050440	0.00050815	0.00076392	0.00015587	0.00067936	-0.00023977	-0.00008285	0.00082318	0.00007352	0.00059554	0.00191990	0.00207710	-0.00174794	0.00106616	0.00175133	0.00133202	0.00037627	-0.00049506	0.00186203	-0.00086367	-0.00189011	-0.00035507	0.00011923	0.00028092	-0.00052005	-0.00022473	-0.00012485	0.00087676	-0.00002082	-0.00017616	-0.00038843	0.00033968	0.00008302	0.00078887	0.00063687	0.00018506	0.00029082	-0.00007366	0.00048030	0.00005896	0.00015169	0.00007105	0.00061291	0.00018461	0.00045143	-0.00008465	0.00025939	-0.00038343	0.00042136	-0.00033056	0.00063332	-0.00010620	0.00024704	0.00003691	-0.00006026	-0.00020860	0.00041376	-0.00001742	-0.00007908	0.00027724	-0.00004376	0.00042097	0.00054443	0.00040996	0.00032938	0.00073019	0.00056117	0.00042565	0.00025821	0.00005869	0.00055944	0.00031496	0.00040002	-21.47483647
-1.3001	-21.47483647	-21.47483647	-21.47483647	-21.47483647	-21.47483647	-21.47483647	-21.47483647	-21.47483647	-21.47483647	-21.47483647	-21.47483647	-21.47483647	-21.47483647	-21.47483647	-21.47483647	-21.47483647	-21.47483647	-21.47483647	-21.47483647	-21.47483647	-21.47483647	-21.47483647	-21.47483647	-21.47483647	-21.47483647	-21.47483647	-21.47483647	-21.47483647	-21.47483647	-21.47483647	-21.47483647	-21.47483647	0.33968434	-0.39985842	-0.18061627	-0.04324882	-0.07476332	-0.02136784	0.09474664	-0.04499867	-0.06755921	0.01291350	0.00571127	-0.02597660	0.03720522	-0.00637192	0.01731541	0.03250629	0.04661045	0.02649827	0.02130457	0.02181403	0.03328174	0.02915369	0.03311953	0.02645797	0.03571023	0.02512977	0.02817024	0.03017103	0.02742608	0.02830149	0.02718948	0.02711050	0.02515963	0.03137057	0.02505900	0.02461015	0.02451428	0.02644747	0.02678074	0.02441561	0.02229940	0.02035089	0.03129980	0.01769895	0.02254452	0.02296400	0.02285788	0.03568935	0.03042892	0.02965337	0.01298876	0.01552403	0.01302700	0.02189545	0.01344181	0.02338286	0.01959062	0.01762508	0.02543999	0.02483824	0.02379729	0.02116545	0.02573481	0.02382570	0.02019909	0.01858078	0.01523263	0.01720182	0.01860056	0.01640581	0.02362003	0.02846838	0.02900379	0.03867484	0.04951896	0.04453688	0.05428537	0.05335462	0.04468739	0.03791894	0.02644232	0.02578297	0.01452641	0.01329518	0.01329365	0.01275774	-0.00002852	0.00483292	-0.00119169	0.00362308	-0.00187280	-0.00350029	-0.00224267	-0.00689223	-0.00524222	-0.00426683	-0.00383347	-0.00078381	-0.00333649	-0.00288081	0.00076402	-0.00348049	-0.00233500	-0.00051331	0.00117569	-0.00093104	0.00036259	-0.00175178	0.00056138	0.00089906	0.00067642	0.00082201	-0.00022100	0.00158465	-0.00153584	-0.00073955	0.00032848	0.00029388	-0.00088718	-0.00225841	0.00007221	-0.00019302	-0.00089593	0.00146818	0.00016838	-0.00094140	0.00102235	-0.00129977	-0.00083406	-0.00094688	-0.00048969	-0.00034719	0.00054859	0.00232467	0.00048865	0.00091390	0.00164224	0.00055163	-0.00028439	-0.00053922	-0.00065690	0.00101573	0.00007371	0.00020693	-0.00031060	0.00094400	-0.00000608	-0.00046620	0.00092655	-0.00074220	0.00043507	-0.00091611	0.00163806	-0.00025432	0.00163400	-0.00014622	-0.00012644	-0.00029719	-0.00012904	0.00028799	-0.00137823	0.00050145	-0.00055758	0.00153383	-0.00004026	0.00152073	0.00004942	0.00093922	0.00020206	-0.00097280	-0.00035465	-0.00075669	-0.00038161	0.00020055	0.00043771	0.00005048	-0.00058542	-0.00056977	0.00011123	-0.00050961	0.00035027	-0.00029484	0.00051201	-0.00059162	0.00010146	0.00003703	-0.00019955	0.00057678	0.00079403	-0.00011368	0.00056525	-0.00005409	0.00046104	0.00048839	0.00028307	-0.00003669	-0.00066104	0.00033330	-0.00043538	-0.00023104	0.00049483	-0.00053279	0.00050913	-0.00094938	-0.00079119	0.00001207	0.00072286	0.00031517	0.00089983	0.00028412	0.00046206	-0.00094176	0.00009001	0.00090232	-0.00149163	-0.00020148	-0.00042772	-0.00087817	0.00014998	-0.00055233	0.00046021	-0.00047149	0.00083704	0.00046944	0.00040224	-0.00014307	-0.00051985	0.00031294	0.00009925	-0.00031640	-0.00052256	-0.00000700	-0.00083114	0.00043070	-0.00043229	-0.00003343	-0.00084350	0.00012887	0.00021647	-0.00004267	-0.00052857	-0.00064592	-0.00008708	0.00027232	-0.00021359	0.00027062	-0.00044334	-0.00018274	-0.00027530	0.00141478	0.00000019	-0.00038349	0.00025159	-0.00063727	-0.00069864	0.00012169	-0.00082496	-0.00000098	-0.00041375	-0.00015532	-0.00037679	-0.00012269	0.00054403	-0.00002571	0.00018653	-0.00016864	-0.00096798	-0.00015152	-0.00078259	-0.00082600	0.00033595	-0.00000287	-0.00055833	0.00101085	0.00054132	0.00003900	-0.00048444	-0.00050795	0.00040704	-0.00054880	-0.00007095	-0.00174193	0.00000825	0.00060038	-0.00131993	-0.00173833	-0.00058408	0.00068796	-0.00110108	-0.00126672	-0.00034116	-0.00034761	0.00043133	-0.00092403	-0.00034121	0.00107855	-0.00215481	-0.00016770	-0.00090735	-0.00239316	0.00010026	-0.00032456	-0.00137944	-0.00067122	0.00031659	-0.00200912	-0.00126707	-0.00007544	0.00141563	0.00095123	-0.00171875	0.00083937	0.00241245	-0.00099829	-0.00003072	-0.00401117	-0.00199480	-0.00176667	-0.00073606	0.00293236	0.00063984	-0.00221123	-0.00391097	-0.00021457	0.00267878	0.00076963	-0.00161459	-0.00125651	-0.00137867	0.00105059	0.00021207	0.00172872	0.00001683	-0.00093346	0.00160522	0.00135356	-0.00094564	0.00092751	0.00105624	-0.00414628	-0.00081576	-0.00063160	0.00052378	0.00084531	0.00149362	-0.00218567	-0.00064002	-0.00142851	-0.00298193	-0.00282861	0.00035460	0.00372347	0.00177340	-0.00069246	-0.00129955	-0.00208139	0.00090412	-0.00352851	0.00007912	-0.00202177	-0.00033449	0.00271255	0.00099690	-0.00241832	-0.00053879	-0.00042861	-0.00121847	-0.00038399	0.00040326	-0.00057530	0.00200524	-0.00068190	-0.00047341	-0.00022186	-0.00054523	0.00041130	0.00150383	-0.00015288	-0.00024382	-0.00121090	-0.00045856	0.00066654	-0.00141149	0.00007722	0.00031636	-0.00068054	0.00146677	-0.00090271	0.00019663	0.00004172	-0.00142680	-0.00213739	-0.00068951	0.00084385	-0.00144862	-0.00040523	-0.00042366	-0.00038112	0.00074794	0.00017985	0.00006034	-0.00065573	-0.00074287	-0.00069291	-0.00008747	0.00101517	-0.00100195	-0.00059598	-0.00016803	-0.00254976	-0.00076555	-0.00044153	0.00037823	-0.00046608	-0.00030689	0.00024226	0.00240116	-0.00298143	-0.00097749	-0.00097897	0.00095867	0.00067807	-0.00075232	0.00117239	0.00071429	-0.00121361	-0.00014633	-0.00272271	0.00043272	-0.00069533	-0.00058129	0.00015235	0.00143080	0.00024053	0.00040026	-0.00005810	0.00006954	-0.00060230	-0.00002540	0.00026556	0.00077281	-0.00093080	-0.00063247	-0.00030528	-0.00020512	-0.00001618	-0.00038193	-0.00024707	0.00053054	-0.00029666	0.00028489	-0.00005971	-0.00030159	-0.00010857	-0.00010605	0.00025435	0.00062298	0.00018402	0.00015779	0.00037417	-0.00008384	-0.00021972	-0.00014832	-0.00034207	0.00011179	-0.00040520	0.00048955	0.00013344	0.00014811	0.00044196	-0.00035545	0.00030751	0.00006836	0.00027849	-0.00013385	0.00030114	0.00031925	-0.00016912	0.00028738	-21.47483647
-1.2001	-21.47483647	-21.47483647	-21.47483647	-21.47483647	-21.47483647	-21.47483647	-21.47483647	-21.47483647	-21.47483647	-21.47483647	-21.47483647	-21.47483647	-21.47483647	-21.47483647	-21.47483647	-21.47483647	-21.47483647	-21.47483647	-21.47483647	-21.47483647	-21.47483647	-21.47483647	-21.47483647	-21.47483647	-21.47483647	-21.47483647	-21.47483647	-21.47483647	-21.47483647	-21.47483647	-21.47483647	-21.47483647	-21.47483647	-0.44391991	0.17365273	-0.01129931	-0.05412866	0.01929648	-0.02403602	-0.01878834	0.01298160	0.03264259	0.01968042	0.03244391	0.02908954	0.00760511	0.01174735	0.02882636	0.03011837	0.02224967	0.02074469	0.01881988	0.02657084	0.02950890	0.03311924	0.03435605	0.03417058	0.02514144	0.02855128	0.02681229	0.03089936	0.02571659	0.03148307	0.02622529	0.02532897	0.03297132	0.02820020	0.02327845	0.02193280	0.02370699	0.02631799	0.02451894	0.02364070	0.01621489	0.02290471	0.02129593	0.01727399	0.01869513	0.03035996	0.02552883	0.03364626	0.02683809	0.01983377	0.00873390	0.02215382	0.02566496	0.02429870	0.02263083	0.01800103	0.02020133	0.02624003	0.01773835	0.02316078	0.01541777	0.02852488	0.02072932	0.02473110	0.02119627	0.02089731	0.02218021	0.01895453	0.01904948	0.01983554	0.01591353	0.01328178	0.01268818	0.01858357	0.00930506	0.01987441	0.02303237	0.01826200	0.01744003	0.02004782	0.01863331	0.01170380	0.01086937	0.01032596	0.01360168	-0.00073368	-0.00045425	-0.00590151	-0.00585549	-0.00910603	-0.01524661	-0.01748896	-0.02020160	-0.01869463	-0.01807681	-0.01537575	-0.01364467	-0.01105429	-0.00668432	-0.00110686	-0.00434472	-0.00272603	-0.00405249	-0.00112041	-0.00080818	0.00044470	-0.00219519	-0.00039065	-0.00038029	-0.00103196	-0.00020863	-0.00004209	0.00265976	-0.00028717	-0.00103854	-0.00049943	-0.00132994	0.00000744	-0.00009526	-0.00124012	-0.00019556	0.00103992	-0.00098043	0.00015793	-0.00050482	0.00138125	-0.00104732	-0.00046565	0.00091232	-0.00078192	0.00063656	0.00054354	0.00148793	0.00164497	-0.00095038	0.00006077	0.00071969	0.00042263	-0.00034684	-0.00007460	-0.00019257	-0.00063961	-0.00091758	-0.00112367	0.00120309	0.00086305	0.00010237	0.00021279	-0.00065977	0.00059775	-0.00092682	0.00027147	0.00021386	0.00257362	0.00125272	-0.00031392	-0.00031059	0.00063169	0.00063519	-0.00102457	0.00075165	-0.00065162	-0.00067376	-0.00064565	0.00023090	0.00028509	0.00123134	-0.00026943	-0.00035684	-0.00087939	-0.00104795	0.00014131	-0.00066918	0.00055760	0.00076097	-0.00113430	-0.00132873	-0.00002468	0.00011120	-0.00072928	0.00019436	-0.00075085	-0.00012936	0.00060927	0.00097326	0.00054746	-0.00010813	0.00101895	-0.00055923	0.00076601	0.00050911	0.00055935	-0.00007683	0.00142807	0.00019040	0.00028061	-0.00014028	-0.00091442	0.00017046	0.00052120	-0.00090091	0.00079326	-0.00060332	-0.00132310	-0.00044672	0.00004670	0.00058017	0.00016227	0.00150824	0.00115645	-0.00120004	-0.00022032	0.00070611	-0.00132334	0.00066102	0.00023492	-0.00198716	0.00077658	-0.00003765	0.00038230	-0.00070627	0.00035002	0.00004368	0.00087370	-0.00043978	0.00044203	0.00002761	-0.00012670	-0.00008028	0.00073271	0.00088884	0.00001888	-0.00002390	-0.00081327	0.00069721	-0.00010061	0.00019229	0.00003179	0.00054284	-0.00020292	-0.00079013	0.00011117	-0.00008601	0.00000666	0.00022408	0.00035900	-0.00048647	0.00006093	-0.00005098	-0.00029188	-0.00035394	0.00118220	-0.00052546	-0.00063580	0.00023526	-0.00042537	-0.00031165	-0.00069303	-0.00034300	0.00016506	0.00046972	0.00043370	-0.00001346	0.00027680	-0.00042820	0.00000199	-0.00037754	-0.00035843	-0.00060959	0.00002027	-0.00043504	-0.00077775	0.00137477	-0.00019189	0.00052790	0.00034697	0.00191173	0.00138230	-0.00069688	-0.00081117	-0.00149542	-0.00120884	0.00052525	0.00088542	-0.00008983	-0.00004409	0.00210991	-0.00169986	-0.00173630	0.00121359	-0.00043349	0.00002129	-0.00074189	-0.00136846	0.00093199	-0.00193558	0.00121961	-0.00015744	-0.00187903	0.00058369	-0.00249449	-0.00059202	-0.00172849	-0.00114078	-0.00064581	-0.00123653	-0.00125925	0.00016220	-0.00203087	-0.00093330	0.00120599	-0.00003925	0.00122392	0.00095764	-0.00022857	-0.00216859	0.00046895	0.00076286	0.00159754	0.00153240	-0.00408617	-0.00286671	-0.00237007	-0.00098849	0.00473598	0.00068759	0.00121920	-0.00033285	-0.00157270	0.00029897	0.00310410	0.00156267	-0.00138841	-0.00220432	0.00001694	-0.00040630	0.00190191	0.00072369	-0.00285370	-0.00045373	0.00088975	0.00196628	0.00234061	-0.00094517	0.00008947	-0.00429755	0.00194695	-0.00412006	-0.00078107	0.00043126	0.00074191	0.00247315	0.00094118	-0.00132371	0.00027549	0.00035894	-0.00167342	0.00056491	-0.00460755	0.00051544	0.00018310	0.00230143	0.00004627	0.00217590	0.00080679	0.00024236	0.00013594	-0.00003069	-0.00164709	-0.00003173	-0.00154718	0.00050911	0.00250138	0.00015689	0.00212533	-0.00021956	0.00131658	0.00158104	-0.00124443	0.00102111	-0.00021938	-0.00054307	-0.00215820	0.00002633	0.00058683	-0.00035320	0.00229031	-0.00022962	-0.00077352	-0.00046046	-0.00037001	-0.00009750	0.00101246	-0.00119011	0.00080888	0.00033159	-0.00065144	0.00129775	0.00119133	0.00191642	0.00011179	0.00007618	-0.00079311	-0.00028688	0.00171192	-0.00172280	0.00010780	-0.00029304	-0.00009163	0.00024530	-0.00230932	0.00132874	0.00020891	0.00005364	0.00047480	0.00071775	-0.00114434	0.00022846	-0.00071351	0.00236181	0.00133718	0.00187274	-0.00018231	0.00251127	0.00002024	-0.00035332	0.00061378	0.00096760	-0.00180466	0.00052506	0.00073223	0.00014479	-0.00059627	0.00067342	0.00080390	0.00131276	0.00063367	0.00008693	-0.00008854	0.00088308	0.00043161	0.00080916	0.00031505	0.00026413	0.00038233	-0.00031057	0.00032840	0.00070595	-0.00047348	0.00058371	0.00044524	0.00007310	0.00012562	0.00042669	0.00030253	0.00000348	0.00020903	0.00020144	0.00022054	0.00053655	0.00009821	0.00057148	0.00025367	0.00057814	0.00002286	-0.00000628	0.00048326	0.00058637	0.00004988	0.00012707	0.00070558	0.00054126	0.00032964	-0.00029390	0.00053724	0.00074483	0.00072184	0.00052684	-21.47483647
-1.1001	-21.47483647	-21.47483647	-21.47483647	-21.47483647	-21.47483647	-21.47483647	-21.47483647	-21.47483647	-21.47483647	-21.47483647	-21.47483647	-21.47483647	-21.47483647	-21.47483647	-21.47483647	-21.47483647	-21.47483647	-21.47483647	-21.47483647	-21.47483647	-21.47483647	-21.47483647	-21.47483647	-21.47483647	-21.47483647	-21.47483647	-21.47483647	-21.47483647	-21.47483647	-21.47483647	-21.47483647	-21.47483647	0.06210718	0.11653186	0.26912483	-0.09529551	0.19744791	-0.05426079	0.13953004	-0.02270746	-0.00232263	-0.00996721	0.04536715	-0.05610793	0.05802912	0.00586433	-0.00329054	0.02350530	0.04158284	0.02869746	0.02207909	0.02243448	0.03078803	0.03207666	0.03471342	0.03122965	0.03068879	0.02751729	0.02709494	0.02498842	0.02972397	0.02161634	0.02919093	0.02814806	0.02796917	0.03315266	0.02641808	0.02724447	0.02186317	0.02220268	0.02835732	0.02539871	0.02608930	0.01819286	0.02579013	0.02057603	0.02399991	0.02103353	0.02324011	0.03147163	0.02561689	0.02646451	0.01542058	0.01317899	0.02048625	0.02543737	0.02119630	0.01695189	0.02262915	0.01321377	0.02390811	0.01946217	0.02339721	0.01220604	0.02622317	0.02465029	0.02540820	0.01865604	0.02144795	0.02461615	0.02156638	0.02182355	0.01906850	0.01942793	0.01728856	0.01372547	0.01898870	0.01395554	0.01302847	0.00598085	0.00195905	0.00110892	-0.00654963	-0.00949980	-0.00804924	-0.01178257	-0.00172386	-0.00101374	-0.00368738	0.00487856	0.00181152	0.00844950	0.01160388	0.00476536	0.00240373	-0.00111340	-0.00362461	-0.01051491	-0.00979722	-0.01399415	-0.01478183	-0.01519212	-0.01364810	-0.01479074	-0.01280657	-0.01236198	-0.00726929	-0.00651084	-0.00392483	-0.00374487	-0.00075884	-0.00121663	-0.00069804	-0.00141310	-0.00014676	0.00057032	-0.00061953	-0.00174581	0.00003405	-0.00144202	0.00057319	-0.00276360	-0.00025632	-0.00123187	-0.00057427	-0.00054661	-0.00042351	-0.00109885	0.00124915	-0.00036492	-0.00140954	-0.00031145	0.00001656	-0.00002879	-0.00030080	0.00096657	-0.00007612	0.00010443	0.00059393	-0.00015290	0.00064190	-0.00087588	-0.00048592	0.00004482	0.00096032	-0.00091535	0.00004590	0.00077162	-0.00002638	-0.00054042	-0.00004506	-0.00241639	0.00006892	-0.00119329	0.00107333	-0.00077345	0.00152664	-0.00000273	0.00073854	-0.00002991	0.00068342	-0.00019635	-0.00268873	0.00010798	-0.00035326	0.00050141	-0.00007788	0.00052209	-0.00044482	0.00065809	0.00098585	-0.00063670	-0.00163212	-0.00112039	-0.00024180	-0.00031014	-0.00072823	0.00077056	-0.00049723	-0.00118492	-0.00009646	0.00029511	-0.00011417	0.00080617	-0.00056200	-0.00093816	-0.00035099	-0.00029577	0.00092350	0.00032684	0.00012263	0.00029335	0.00042401	0.00023490	0.00018108	0.00005000	0.00017452	-0.00081101	0.00042568	0.00027788	-0.00105626	-0.00032960	-0.00119716	0.00058972	0.00029762	-0.00066655	0.00022107	-0.00020167	-0.00036154	0.00072415	0.00141437	0.00016169	0.00058075	-0.00154959	0.00129336	0.00037901	-0.00036879	-0.00020919	-0.00027700	-0.00109381	0.00083253	-0.00017419	0.00050461	-0.00058338	0.00024372	0.00000476	0.00108357	-0.00053370	-0.00011212	-0.00014097	-0.00008034	-0.00069640	0.00019220	-0.00009101	0.00011088	-0.00022978	-0.00113063	-0.00010653	0.00037081	0.00045844	0.00013116	0.00030617	-0.00027566	-0.00076501	-0.00024514	0.00106520	0.00002209	0.00054696	0.00066690	0.00026301	-0.00066872	0.00007529	0.00005252	-0.00028813	0.00033927	0.00013464	-0.00050301	0.00023791	-0.00012898	-0.00078385	0.00049335	-0.00095858	-0.00075144	-0.00079830	0.00022236	0.00024861	-0.00043236	-0.00089500	-0.00023565	-0.00031426	-0.00014949	-0.00027028	0.00031541	-0.00099745	-0.00135582	0.00078816	-0.00075667	-0.00080647	-0.00037074	-0.00053100	0.00140860	-0.00140053	-0.00015836	-0.00042940	-0.00106300	-0.00014533	-0.00003372	-0.00242612	-0.00091362	0.00001414	-0.00116098	0.00058477	0.00031790	-0.00127707	0.00028004	-0.00060950	0.00088199	0.00159174	0.00070797	0.00050329	0.00112378	-0.00141401	0.00258231	-0.00247268	0.00047524	-0.00114767	-0.00091331	-0.00160817	0.00032693	-0.00092625	0.00038942	0.00119281	0.00003784	0.00044051	0.00053835	-0.00029597	0.00106591	-0.00144194	-0.00226295	-0.00282028	0.00081340	0.00262575	0.00381663	0.00272170	0.00015511	-0.00004893	-0.00104923	0.00132921	-0.00201439	0.00096725	0.00018814	-0.00085913	-0.00017344	0.00315090	0.00187745	0.00005568	-0.00090361	0.00030634	-0.00020377	0.00187814	0.00211191	-0.00267047	0.00110070	-0.00011539	0.00045602	0.00097659	0.00161335	0.00051152	0.00041185	-0.00045368	-0.00159161	-0.00173844	-0.00015766	0.00181728	0.00428951	-0.00062812	0.00031228	-0.00298159	-0.00066850	0.00116211	0.00017551	-0.00267849	0.00143332	0.00086615	0.00004605	-0.00069684	-0.00180226	0.00234467	-0.00171547	0.00077165	-0.00127792	0.00163065	0.00023740	-0.00169045	0.00022630	0.00197771	-0.00093325	-0.00101121	0.00042299	-0.00094296	0.00038049	-0.00262124	0.00139646	0.00162714	0.00104104	0.00028380	0.00217095	-0.00071068	-0.00083227	-0.00143342	-0.00166668	0.00014453	0.00067807	0.00152282	-0.00043490	0.00103686	0.00008021	0.00221054	-0.00028111	-0.00016705	0.00219699	-0.00001966	0.00204613	0.00056811	-0.00050591	0.00164731	-0.00024102	0.00007455	-0.00064771	0.00073918	0.00004998	0.00015409	0.00137861	-0.00105966	0.00126374	0.00131861	0.00133909	-0.00008488	0.00050752	-0.00151335	0.00062727	0.00099756	0.00289017	0.00187711	-0.00082853	0.00137447	0.00185116	-0.00008332	0.00037219	-0.00004339	-0.00134862	0.00047663	-0.00006524	0.00159939	0.00158989	0.00158729	0.00065062	0.00158694	-0.00008792	0.00014183	-0.00044553	0.00055534	0.00096839	0.00042786	-0.00037779	0.00041202	-0.00004601	-0.00019998	-0.00021752	-0.00009826	0.00112203	-0.00018205	0.00037126	0.00105384	0.00026148	0.00023231	-0.00009436	0.00048952	0.00076213	-0.00008604	0.00036734	0.00003636	0.00029321	0.00001991	0.00037343	0.00066261	0.00000833	0.00025348	0.00021403	0.00040838	0.00022204	0.00051663	-0.00005476	0.00047085	0.00056527	-0.00000777	0.00009150	0.00050819	0.00069936	0.00036669	0.00038075	-21.47483647
-1.0001	-21.47483647	-21.47483647	-21.47483647	-21.47483647	-21.47483647	-21.47483647	-21.47483647	-21.47483647	-21.47483647	-21.47483647	-21.47483647	-21.47483647	-21.47483647	-21.47483647	-21.47483647	-21.47483647	-21.47483647	-21.47483647	-21.47483647	-21.47483647	-21.47483647	-21.47483647	-21.47483647	-21.47483647	-21.47483647	-21.47483647	-21.47483647	-21.47483647	-21.47483647	-21.47483647	-21.47483647	-21.47483647	-21.47483647	-0.59293148	0.09195950	-0.25289157	-0.01690896	-0.00126334	0.04023608	0.01398569	-0.11252991	0.04048913	0.02910534	0.00101709	0.04067790	0.02435526	0.01607106	0.01607061	0.03551544	0.02150058	0.00678202	0.02113224	0.02865623	0.03487187	0.03014268	0.02447998	0.02656683	0.02827803	0.02669643	0.02455384	0.03032483	0.02309354	0.02837728	0.02446662	0.02463810	0.03014982	0.02602741	0.02385299	0.02491797	0.02309103	0.02649236	0.02965233	0.01945531	0.02015744	0.02462731	0.02417159	0.02074005	0.02203788	0.02470694	0.03361238	0.02868298	0.03804916	0.01625337	0.03114970	0.02247904	0.02354274	0.01636505	0.01638748	0.01274777	0.01928784	0.02747767	0.02063166	0.02167371	0.01600303	0.03052147	0.02104323	0.02334921	0.01890400	0.01928646	0.01986685	0.02006672	0.02105183	0.02041721	0.01857333	0.01328892	0.01787173	0.02007820	0.01610055	0.01703054	0.01097940	0.00729708	0.00911698	0.00508713	0.00642917	-0.00337401	-0.00136432	-0.00342222	-0.00310576	-0.01433846	-0.01375906	-0.01874776	-0.01803144	-0.01967646	-0.01724190	-0.01548495	-0.01442252	-0.01046286	-0.00420195	-0.00093222	0.00139418	0.00500470	0.00479772	0.00445967	-0.00088343	-0.00538121	-0.00901729	-0.00971269	-0.01372187	-0.01240605	-0.01346526	-0.01259329	-0.01112643	-0.01115106	-0.00714768	-0.00689764	-0.00383205	-0.00446656	-0.00319263	-0.00097820	-0.00001823	-0.00153483	-0.00108570	-0.00151373	-0.00163847	0.00112359	0.00077117	0.00035414	0.00018801	0.00088895	-0.00111016	-0.00021163	-0.00027141	-0.00037557	-0.00018220	-0.00042126	0.00039351	0.00133897	0.00012686	0.00114139	0.00083801	0.00157482	-0.00092681	0.00051403	0.00112549	-0.00083841	-0.00124483	0.00064891	-0.00045127	-0.00023219	-0.00031415	0.00067014	-0.00113427	-0.00086485	-0.00073934	0.00083769	0.00095343	0.00193821	0.00030733	-0.00014419	0.00072949	0.00138671	-0.00098903	-0.00050993	0.00008878	-0.00058426	0.00097094	-0.00127070	0.00091188	0.00080376	0.00058250	-0.00082978	-0.00009830	-0.00056880	-0.00021730	-0.00019699	0.00036875	-0.00019559	0.00015780	-0.00055294	-0.00022826	-0.00023651	0.00054915	-0.00001971	-0.00009794	-0.00001918	-0.00036104	-0.00029148	-0.00033086	-0.00005308	-0.00002838	0.00067213	-0.00090280	0.00120594	-0.00012487	0.00012547	-0.00039189	0.00061404	-0.00026441	0.00015519	-0.00039855	-0.00021421	-0.00069255	-0.00069320	0.00034205	0.00092647	-0.00037834	0.00005612	0.00024634	0.00050633	0.00158793	0.00085706	0.00037939	0.00134018	-0.00103178	0.00088123	0.00063903	-0.00086018	0.00000562	-0.00018310	-0.00091638	0.00061613	0.00020347	0.00116766	-0.00117112	0.00080197	0.00068820	0.00074480	-0.00054947	-0.00004027	0.00004953	0.00038299	-0.00051894	0.00000026	-0.00055107	-0.00047384	0.00022172	0.00003314	0.00018059	-0.00015699	0.00109241	0.00029994	0.00049194	-0.00043853	-0.00035796	0.00048688	0.00032485	-0.00068790	0.00016075	0.00061864	0.00046882	-0.00025888	0.00111978	0.00072403	0.00027087	0.00042239	-0.00010337	-0.00031686	0.00021813	-0.00026109	-0.00030438	0.00015877	-0.00077338	0.00098961	-0.00074580	0.00032544	0.00016287	0.00009427	0.00066226	-0.00038909	-0.00076507	0.00039567	-0.00142884	0.00138355	-0.00088330	0.00098359	0.00138907	0.00032173	0.00020608	0.00033759	0.00007913	0.00055937	0.00059799	0.00081490	-0.00032802	-0.00064910	-0.00005118	-0.00011575	-0.00093207	-0.00038544	0.00068125	0.00079431	-0.00102024	0.00176250	-0.00045782	-0.00014129	0.00077842	-0.00179891	0.00077155	0.00133933	-0.00132389	0.00271632	-0.00245798	0.00162717	-0.00144306	0.00113346	0.00033121	0.00185449	0.00146113	0.00113945	0.00001598	-0.00124158	0.00040348	-0.00020423	0.00030259	0.00195131	-0.00006821	0.00116753	-0.00112572	-0.00281211	0.00036523	-0.00072106	0.00062399	0.00245689	0.00120028	0.00102978	0.00132704	-0.00102580	0.00306151	-0.00301486	-0.00017615	-0.00119296	0.00260504	0.00331100	-0.00250392	0.00155579	0.00114043	-0.00091538	0.00053691	0.00009446	0.00056934	0.00191279	-0.00206100	0.00122980	-0.00106809	0.00071519	0.00101196	0.00148369	0.00068860	-0.00088055	0.00467695	-0.00147814	0.00119419	-0.00010780	0.00183040	0.00224810	0.00125734	-0.00202546	-0.00049267	0.00071640	0.00040419	0.00296121	-0.00043755	0.00084542	0.00200083	0.00303650	0.00058907	0.00018938	0.00182028	0.00042810	0.00162084	0.00084004	0.00056830	0.00265537	-0.00096035	-0.00097318	0.00244249	0.00007426	-0.00135821	0.00244247	-0.00012912	0.00146762	0.00031080	0.00475607	0.00013739	0.00057525	0.00179537	0.00070931	0.00065822	-0.00012957	0.00055130	0.00027070	-0.00054211	0.00076875	0.00041657	0.00156784	0.00246927	-0.00085839	0.00040482	-0.00065745	0.00089184	0.00144458	0.00093166	0.00197822	-0.00038217	0.00059365	-0.00004473	0.00020858	0.00087589	0.00194712	-0.00026842	-0.00023131	-0.00029282	-0.00135019	-0.00043998	0.00122422	-0.00062498	0.00025317	0.00035347	0.00140334	-0.00037243	0.00108554	0.00107344	0.00424653	0.00131698	0.00143515	0.00162638	0.00319031	0.00138078	0.00165442	0.00047106	0.00194061	0.00020451	0.00168319	0.00136662	0.00210786	0.00078042	-0.00023239	0.00022029	0.00060652	0.00089419	0.00120149	0.00023787	0.00112363	-0.00011743	0.00071594	-0.00036098	0.00002848	0.00073103	0.00008803	0.00023981	0.00067142	-0.00016970	0.00038445	0.00032973	0.00065732	0.00045758	0.00100185	0.00064372	0.00127204	-0.00001140	0.00029580	0.00025151	0.00096517	0.00027737	0.00038051	0.00053702	0.00007625	0.00030617	-0.00013279	0.00038875	0.00009535	-0.00007437	0.00034852	0.00074692	0.00045073	0.00068407	-0.00005005	0.00036216	0.00056894	0.00020103	0.00041319	-21.47483647
-0.9501	-21.47483647	-21.47483647	-21.47483647	-21.47483647	-21.47483647	-21.47483647	-21.47483647	-21.47483647	-21.47483647	-21.47483647	-21.47483647	-21.47483647	-21.47483647	-21.47483647	-21.47483647	-21.47483647	-21.47483647	-21.47483647	-21.47483647	-21.47483647	-21.47483647	-21.47483647	-21.47483647	-21.47483647	-21.47483647	-21.47483647	-21.47483647	-21.47483647	-21.47483647	-21.47483647	-21.47483647	-21.47483647	-21.47483647	-0.72486102	0.15895855	-0.02676645	-0.10342710	0.04076880	0.12939231	0.06570805	-0.05290969	0.03964100	0.00151326	-0.02359411	0.03547566	0.02596691	0.01453010	0.02442074	0.01555606	0.02771879	0.01232064	0.02799956	0.02764725	0.02904030	0.02991703	0.02944939	0.02990779	0.03103472	0.02691150	0.02537869	0.02949898	0.02175882	0.02846719	0.02916517	0.02723878	0.03159912	0.02902483	0.02547415	0.02251496	0.01978367	0.02334408	0.02316003	0.02408161	0.01852476	0.02326349	0.01881774	0.01841717	0.02023115	0.02134919	0.03515358	0.03124197	0.02814872	0.01597309	0.02254697	0.02160454	0.02056647	0.01189241	0.01468959	0.02350831	0.01374775	0.02034968	0.02046888	0.02049325	0.01427986	0.02553099	0.02154796	0.02154802	0.01952150	0.02112459	0.02386108	0.01908467	0.02072713	0.02107949	0.02002072	0.01463148	0.01892925	0.01778869	0.01449743	0.01823075	0.01782534	0.01358069	0.01262021	0.00807564	0.00754165	-0.00125787	0.00122119	0.00157227	0.00387890	-0.00468397	-0.00559289	-0.00815111	-0.00922726	-0.01983831	-0.02222933	-0.02585738	-0.02469770	-0.02653116	-0.02182835	-0.02149192	-0.01279539	-0.00973815	-0.00443263	0.00185249	0.00194159	0.00474873	0.00311784	0.00240405	-0.00227156	-0.00370957	-0.00877205	-0.01064234	-0.01327512	-0.01565908	-0.01365550	-0.01553026	-0.01030641	-0.01185016	-0.00998249	-0.00816285	-0.00341594	-0.00372679	-0.00469156	-0.00339300	-0.00186144	-0.00125740	0.00030988	-0.00013049	-0.00031114	-0.00019953	-0.00053863	-0.00140345	-0.00023376	-0.00092680	0.00076953	-0.00115325	0.00058302	0.00019450	-0.00077097	0.00087600	-0.00043345	0.00013521	-0.00183680	-0.00168522	-0.00009984	-0.00087963	0.00002922	-0.00040416	-0.00089765	-0.00116688	0.00063507	0.00006547	-0.00178145	-0.00029326	-0.00088404	-0.00034824	0.00161518	0.00061623	0.00001413	0.00071740	0.00079935	0.00017450	-0.00100153	-0.00209138	0.00163074	-0.00102797	0.00008377	-0.00084436	0.00095557	-0.00023196	0.00155183	-0.00097736	-0.00163749	-0.00011574	-0.00021904	-0.00018535	-0.00003704	-0.00047936	-0.00042537	-0.00075378	-0.00047263	-0.00177682	-0.00007474	-0.00005490	0.00149503	-0.00018531	0.00061709	0.00008193	-0.00022132	-0.00000591	0.00037310	0.00024331	0.00010049	-0.00018522	0.00040577	-0.00032299	-0.00086082	-0.00040782	-0.00044662	-0.00052774	-0.00072167	-0.00060244	-0.00037499	-0.00089129	-0.00062179	-0.00039886	-0.00177946	-0.00047500	-0.00008035	0.00085912	-0.00039149	0.00073755	0.00084482	0.00005832	-0.00085238	-0.00058642	0.00029069	-0.00107844	0.00060806	-0.00131060	-0.00125131	0.00012377	0.00030486	0.00024601	-0.00074848	0.00035037	-0.00025087	0.00072781	-0.00119457	-0.00026297	-0.00036238	-0.00073501	0.00038873	-0.00000568	-0.00023991	-0.00086461	0.00001088	-0.00094956	-0.00065946	-0.00070113	-0.00002807	-0.00031496	0.00012545	-0.00095643	-0.00116434	-0.00009034	0.00021637	-0.00026837	0.00043636	0.00040251	0.00114912	-0.00053394	0.00069819	-0.00033015	-0.00029574	0.00009429	0.00035786	-0.00099274	0.00022306	-0.00078181	-0.00020295	-0.00009077	-0.00000395	-0.00001216	-0.00010262	-0.00036995	-0.00003698	-0.00038632	-0.00006424	-0.00068663	-0.00173345	-0.00060669	-0.00140882	-0.00033358	-0.00139033	-0.00088894	-0.00027692	0.00000972	-0.00053211	0.00045856	0.00089895	0.00088845	0.00089372	-0.00055049	-0.00060647	-0.00010206	-0.00199391	-0.00058704	-0.00137704	-0.00193511	0.00126883	-0.00066130	-0.00078343	-0.00014731	-0.00018003	0.00086556	-0.00151142	-0.00065625	-0.00081276	-0.00135793	0.00061912	-0.00269364	-0.00221909	-0.00143907	-0.00172371	-0.00014881	0.00106993	-0.00020320	-0.00020659	-0.00031218	-0.00182971	-0.00030985	0.00023872	-0.00158619	-0.00298259	0.00062593	-0.00131290	0.00163956	-0.00116138	0.00153067	-0.00159068	-0.00219221	0.00209411	-0.00041269	-0.00129225	-0.00201612	-0.00139494	-0.00247124	-0.00027709	-0.00270836	-0.00013680	-0.00255793	-0.00036341	0.00153622	0.00043466	0.00036199	-0.00142420	-0.00055535	-0.00010239	-0.00273580	0.00330255	0.00196369	-0.00226133	-0.00401808	0.00186920	-0.00156399	-0.00074884	0.00161712	0.00001477	-0.00308413	0.00107665	-0.00211752	-0.00288628	-0.00020323	0.00058575	0.00190692	-0.00219917	-0.00078186	-0.00090347	0.00073611	-0.00014726	-0.00307269	0.00045519	-0.00299990	0.00067874	-0.00006721	-0.00073800	-0.00046996	-0.00106001	-0.00195778	0.00193892	0.00024295	-0.00054090	-0.00041040	0.00001707	0.00159422	-0.00328977	-0.00016495	0.00198335	0.00040395	-0.00002145	-0.00001377	-0.00176765	0.00156743	-0.00109743	0.00039470	-0.00112040	0.00205938	-0.00216272	-0.00057630	-0.00045896	-0.00017202	-0.00098521	-0.00079753	-0.00336763	-0.00048172	-0.00031011	-0.00158235	0.00054738	0.00040116	-0.00077399	0.00100625	0.00116499	0.00083209	-0.00189571	0.00013868	-0.00134300	-0.00099325	0.00036579	0.00027908	-0.00065452	-0.00078541	-0.00111226	0.00141878	-0.00148582	0.00072386	-0.00144827	-0.00005487	-0.00003179	0.00030284	-0.00126871	-0.00094428	-0.00019266	0.00215475	-0.00014051	-0.00207642	-0.00126619	0.00025639	0.00132301	-0.00109797	0.00029006	0.00016368	-0.00102879	-0.00021068	0.00036293	0.00080553	0.00101211	0.00002486	0.00095362	0.00075180	-0.00011583	-0.00110945	-0.00004591	0.00092774	-0.00007481	-0.00052142	0.00005227	-0.00018502	-0.00011589	-0.00087798	0.00022508	0.00010272	0.00018723	0.00058040	0.00015508	-0.00002533	0.00018782	0.00044493	-0.00054830	0.00034135	-0.00024738	-0.00028958	0.00004284	-0.00023032	-0.00035621	-0.00006303	-0.00020448	0.00018640	0.00008722	0.00005302	0.00028765	0.00014562	0.00009096	0.00014224	0.00037840	0.00022824	0.00017628	-0.00057198	0.00008902	0.00022056	-0.00015177	0.00009223	-21.47483647
-0.9001	-21.47483647	-21.47483647	-21.47483647	-21.47483647	-21.47483647	-21.47483647	-21.47483647	-21.47483647	-21.47483647	-21.47483647	-21.47483647	-21.47483647	-21.47483647	-21.47483647	-21.47483647	-21.47483647	-21.47483647	-21.47483647	-21.47483647	-21.47483647	-21.47483647	-21.47483647	-21.47483647	-21.47483647	-21.47483647	-21.47483647	-21.47483647	-21.47483647	-21.47483647	-21.47483647	-21.47483647	-21.47483647	-21.47483647	-0.12663275	0.03239020	-0.00183390	-0.07673705	0.06586772	-0.01129622	0.00224100	-0.11902157	0.01809054	0.01106873	0.03182482	0.00211234	0.01604677	0.00505735	0.02124476	0.03259496	0.02601682	0.01550203	0.02328983	0.02729557	0.02432198	0.02721110	0.02987549	0.02997398	0.03004468	0.02732057	0.02650630	0.03288099	0.02404199	0.02634089	0.02879530	0.02372855	0.02710908	0.02639790	0.02382295	0.02210500	0.02401309	0.02663109	0.02432763	0.01799440	0.02091415	0.02969516	0.01643039	0.02088240	0.02126966	0.02659023	0.03171304	0.03733912	0.04162228	0.02008213	0.01899474	0.01375685	0.01886731	0.01164774	0.01948494	0.02424318	0.01788494	0.02167313	0.02198203	0.02002824	0.01718185	0.02597826	0.02243489	0.02022311	0.01993143	0.01767570	0.02272672	0.02063796	0.02519300	0.01908457	0.01543669	0.01599749	0.01364149	0.01933393	0.01691630	0.01486143	0.01097080	0.01065996	0.00651329	0.00938173	0.01145895	0.00180312	0.00092932	0.00202816	0.00064915	-0.00715744	-0.00823377	-0.00979914	-0.00817853	-0.01543203	-0.01776297	-0.02014692	-0.02318285	-0.02872809	-0.03340456	-0.03337822	-0.03879125	-0.03320295	-0.02909179	-0.02443841	-0.01847009	-0.01414149	-0.00968309	-0.00093730	-0.00004705	0.00270968	0.00071580	0.00210892	-0.00173784	-0.00646761	-0.00816091	-0.01182771	-0.01340234	-0.01321180	-0.01636198	-0.01350056	-0.01375974	-0.01148875	-0.01145549	-0.00910476	-0.00736499	-0.00304656	-0.00130662	-0.00180482	-0.00193844	0.00232175	-0.00163035	0.00018700	0.00087605	0.00097448	-0.00006517	0.00046286	0.00217328	0.00060679	-0.00054429	0.00071858	0.00011465	0.00144787	-0.00115051	-0.00047367	-0.00008506	-0.00079135	-0.00171905	-0.00106169	-0.00122758	0.00068889	0.00114755	0.00090210	-0.00026040	0.00037953	0.00051740	0.00112163	0.00045280	0.00276169	0.00076031	0.00047500	0.00095835	0.00165030	0.00077779	-0.00066476	0.00019426	-0.00041301	0.00087235	0.00003838	0.00035941	0.00160749	0.00108217	-0.00021159	-0.00050333	0.00024867	-0.00095050	-0.00048035	0.00032014	-0.00037270	0.00076668	-0.00009764	-0.00048412	-0.00043200	-0.00009505	-0.00033898	0.00202585	-0.00019402	-0.00005713	-0.00017272	0.00005843	0.00082367	0.00038232	0.00087540	-0.00044742	-0.00008045	-0.00037774	-0.00007332	0.00038768	0.00108361	0.00022411	-0.00016285	0.00048819	0.00018508	0.00057312	-0.00001479	0.00069940	0.00129602	0.00027172	-0.00028184	0.00045904	0.00060199	0.00065654	0.00062970	0.00073803	0.00099397	-0.00058295	-0.00002396	0.00064858	-0.00009596	0.00122133	-0.00010968	-0.00101568	0.00115025	-0.00045239	0.00136686	-0.00102660	0.00062851	0.00069236	0.00063897	-0.00020153	0.00021080	-0.00000578	-0.00021913	0.00017487	-0.00009311	0.00120996	0.00016744	0.00066742	-0.00051462	0.00043894	0.00037538	0.00086025	0.00074910	0.00085455	-0.00002700	-0.00103540	0.00006396	0.00058727	-0.00033056	0.00020634	0.00097193	0.00044883	-0.00004798	0.00103406	0.00014345	0.00040278	0.00036713	0.00007185	-0.00014139	-0.00002202	-0.00006388	-0.00003482	0.00052518	-0.00006722	0.00012882	-0.00049395	0.00002332	-0.00064563	-0.00046191	-0.00044910	0.00017226	0.00027801	0.00062023	-0.00067922	0.00069198	-0.00097377	-0.00080339	0.00048267	-0.00089565	0.00023668	0.00088010	0.00094480	0.00051195	0.00097784	-0.00070536	-0.00085002	0.00006008	0.00041247	0.00021097	-0.00041255	0.00062370	0.00081605	-0.00033235	0.00009028	-0.00090307	-0.00049523	0.00153582	0.00105665	0.00115993	0.00046901	0.00081066	0.00022307	-0.00001359	-0.00096967	0.00186839	0.00038980	0.00019294	-0.00100780	-0.00118048	-0.00124234	0.00010199	-0.00166200	-0.00065060	-0.00099391	-0.00197293	0.00110875	-0.00065585	-0.00060397	0.00229009	-0.00112838	-0.00188704	0.00094711	-0.00062056	0.00049020	0.00162641	0.00092928	-0.00154526	-0.00009205	-0.00183462	0.00350675	-0.00071032	-0.00112024	-0.00049322	-0.00129296	-0.00106146	0.00194615	-0.00091903	0.00007058	-0.00185299	-0.00008925	-0.00149488	0.00295545	0.00239409	-0.00141409	-0.00172578	-0.00128543	0.00193757	0.00234046	0.00196162	0.00055107	-0.00064248	0.00082574	0.00002498	-0.00310479	-0.00026702	0.00255273	0.00113927	0.00029914	-0.00079690	0.00001408	0.00000585	0.00101057	0.00136950	-0.00147364	-0.00061215	0.00092429	0.00262830	0.00078667	-0.00014291	0.00036125	-0.00057160	0.00153527	0.00013189	0.00067412	-0.00063627	-0.00156805	0.00007528	0.00163201	0.00015665	-0.00281712	0.00161504	-0.00050547	0.00097251	-0.00088222	0.00249600	-0.00000042	0.00091519	-0.00023759	0.00150483	-0.00113736	0.00059948	-0.00021207	-0.00025689	0.00064826	-0.00052704	0.00087676	-0.00113680	0.00149992	-0.00185691	0.00006630	0.00013474	0.00011331	0.00062143	-0.00010474	0.00077589	-0.00021502	-0.00037267	0.00076459	0.00049107	-0.00002670	0.00015664	-0.00060535	0.00050287	-0.00100346	0.00006520	0.00045045	0.00192431	-0.00136820	-0.00060091	0.00174497	0.00085774	-0.00070647	0.00012821	0.00100194	0.00315071	0.00112365	0.00013933	0.00060330	0.00107034	0.00060340	0.00130582	-0.00022222	0.00010398	0.00002853	0.00006318	0.00147821	0.00204392	0.00055188	0.00029244	0.00037625	0.00129838	0.00001048	-0.00075916	0.00004506	0.00172571	0.00051421	0.00003479	0.00031769	0.00058125	-0.00023296	0.00030785	0.00018209	0.00031009	-0.00047364	-0.00019363	0.00046015	-0.00013582	0.00055595	0.00006723	0.00028759	0.00026665	0.00014623	0.00031801	0.00030776	0.00042666	0.00012925	0.00037228	0.00042313	0.00031511	0.00031035	0.00029727	0.00044276	0.00021617	0.00096401	-0.00015313	0.00047988	0.00061095	0.00032207	0.00012644	0.00040916	0.00069160	0.00037404	0.00020105	-21.47483647
-0.8501	-21.47483647	-21.47483647	-21.47483647	-21.47483647	-21.47483647	-21.47483647	-21.47483647	-21.47483647	-21.47483647	-21.47483647	-21.47483647	-21.47483647	-21.47483647	-21.47483647	-21.47483647	-21.47483647	-21.47483647	-21.47483647	-21.47483647	-21.47483647	-21.47483647	-21.47483647	-21.47483647	-21.47483647	-21.47483647	-21.47483647	-21.47483647	-21.47483647	-21.47483647	-21.47483647	-21.47483647	-21.47483647	-0.87670577	1.09869596	-0.01405046	0.17918921	0.00186200	-0.13478039	0.03249245	-0.08444961	-0.02380508	0.00370085	0.07965711	-0.05958676	0.03661245	0.03457094	0.01099824	0.01431145	0.03135264	0.02226924	0.02860284	0.02039840	0.02693198	0.03223592	0.03269887	0.02800461	0.03290605	0.02697128	0.02978932	0.03008702	0.03206271	0.02780134	0.02797246	0.02464286	0.02518128	0.02938311	0.02768589	0.02727192	0.02224591	0.02266911	0.02557239	0.02385363	0.02418461	0.02035579	0.02682256	0.01847027	0.02082506	0.02692577	0.01925685	0.03129747	0.02986345	0.04106040	0.01720129	0.02434403	0.01346754	0.03720557	0.02396064	0.01976494	0.01493197	0.02160681	0.02899696	0.01821707	0.02156388	0.01621656	0.02739093	0.01909875	0.02184546	0.02196189	0.02257352	0.02384807	0.02023806	0.01963836	0.02010319	0.01603783	0.01460787	0.01940820	0.01708325	0.01475584	0.01447442	0.01578378	0.01114772	0.01219857	0.01018268	0.01157326	0.00440061	0.00273042	0.00459547	0.00563503	-0.00244028	-0.00057059	-0.00449412	-0.00694046	-0.00925458	-0.01380785	-0.01212906	-0.01739900	-0.02392338	-0.02801207	-0.03104104	-0.04145730	-0.04028030	-0.04288939	-0.04319595	-0.04330215	-0.04260014	-0.04016010	-0.03421732	-0.02614898	-0.01792274	-0.01013418	-0.00510040	-0.00086365	0.00179420	0.00498520	0.00201108	0.00059991	-0.00334906	-0.00837995	-0.00836371	-0.01026715	-0.01362463	-0.01401377	-0.01327188	-0.01314020	-0.01082790	-0.00981184	-0.00789113	-0.00869775	-0.00282029	-0.00331049	-0.00212950	-0.00121716	-0.00017041	0.00007696	0.00032873	0.00058318	0.00026578	0.00037414	0.00067663	-0.00083376	0.00038149	-0.00132432	-0.00034048	0.00040554	-0.00031025	0.00044557	0.00059067	0.00138679	0.00094717	-0.00004846	0.00116127	-0.00061980	-0.00063060	-0.00042156	0.00178601	0.00137247	0.00100995	-0.00021721	-0.00059769	-0.00014343	-0.00052111	-0.00151177	-0.00176591	-0.00023948	-0.00177634	0.00016433	-0.00023565	0.00127855	0.00131403	0.00068542	-0.00000041	-0.00091959	0.00062760	-0.00054588	-0.00020556	0.00036977	-0.00123765	-0.00010267	0.00007294	-0.00040564	-0.00072830	-0.00016910	-0.00029960	-0.00031909	-0.00026752	-0.00011218	0.00071011	0.00075084	0.00037539	0.00039331	0.00030734	-0.00008295	0.00045651	-0.00022668	0.00019876	0.00008109	0.00090537	0.00070474	-0.00049000	-0.00043494	0.00071141	0.00039416	-0.00088993	0.00044270	-0.00009315	-0.00055764	0.00002950	0.00036732	0.00034806	0.00020035	0.00039086	0.00130915	0.00032174	-0.00177025	-0.00000073	-0.00053664	-0.00129527	0.00043160	-0.00061712	-0.00146328	0.00065676	0.00093591	0.00046640	-0.00122192	0.00035975	0.00048140	0.00066545	-0.00060836	-0.00015918	-0.00073408	-0.00066986	-0.00016995	-0.00018787	-0.00035783	-0.00042934	0.00027275	-0.00076163	0.00008712	0.00010108	0.00113723	-0.00023710	-0.00033129	0.00007601	-0.00038368	0.00016993	-0.00038531	-0.00028135	-0.00061619	0.00070121	0.00034654	-0.00029457	0.00037286	-0.00016670	-0.00065530	0.00049765	-0.00025535	-0.00053313	-0.00000109	-0.00004713	0.00002563	0.00042103	-0.00051332	0.00034284	-0.00130262	0.00023145	-0.00028357	0.00002993	-0.00021312	-0.00015777	-0.00120456	-0.00058839	-0.00025284	-0.00148832	-0.00173648	-0.00108415	0.00016186	0.00138184	-0.00093439	0.00080535	0.00087784	0.00054903	0.00087042	-0.00054112	-0.00077575	-0.00136794	-0.00084538	-0.00018502	-0.00068724	0.00069361	0.00063903	-0.00035743	-0.00157515	-0.00105570	-0.00150832	-0.00029524	-0.00126349	-0.00090631	-0.00058934	-0.00086668	-0.00111515	0.00162087	-0.00073072	0.00015641	0.00008926	0.00026306	-0.00074770	-0.00089709	-0.00247115	0.00179310	-0.00309572	0.00042899	-0.00035949	-0.00047971	0.00180049	0.00068994	0.00060577	0.00057621	-0.00234495	-0.00188823	-0.00033199	-0.00067154	0.00047169	0.00214553	-0.00029030	0.00022432	0.00014498	-0.00164750	-0.00064797	-0.00005264	-0.00277086	-0.00221091	-0.00084898	-0.00093474	0.00119648	0.00051783	-0.00048408	-0.00051078	-0.00229637	-0.00029452	0.00372510	-0.00251220	-0.00289403	-0.00112937	-0.00214128	0.00150074	0.00296953	0.00111272	-0.00051286	-0.00049624	0.00136172	-0.00419588	-0.00084012	-0.00081283	0.00091196	-0.00059617	-0.00360165	-0.00233126	-0.00007883	-0.00022206	-0.00271264	0.00084228	-0.00053836	-0.00139482	-0.00000298	0.00081687	0.00000764	0.00180995	-0.00049248	-0.00054192	0.00125839	-0.00110561	0.00142861	-0.00155897	-0.00052797	-0.00012276	-0.00024240	-0.00116872	0.00004831	-0.00105649	0.00172962	-0.00095657	-0.00104732	0.00175233	0.00008198	0.00004478	-0.00037674	0.00119749	-0.00279155	-0.00018760	0.00022218	-0.00031090	-0.00143488	-0.00198226	-0.00140541	-0.00124788	-0.00014137	-0.00053920	0.00075036	-0.00051213	0.00034612	0.00044238	0.00102273	-0.00012588	-0.00011972	-0.00090167	-0.00167569	-0.00216861	0.00080356	-0.00102815	-0.00057666	-0.00027226	0.00006084	-0.00133680	-0.00051855	0.00111462	-0.00094263	0.00026722	-0.00031377	0.00116748	-0.00058251	-0.00109012	0.00114518	0.00303098	0.00016363	0.00019037	-0.00127583	0.00209343	-0.00296655	0.00031192	-0.00171845	-0.00084056	-0.00146390	-0.00118508	-0.00036437	-0.00011030	0.00032710	0.00001713	-0.00125828	0.00053754	-0.00136250	-0.00014840	-0.00044866	0.00049944	-0.00063474	-0.00000615	-0.00030931	-0.00019513	-0.00019045	-0.00064426	0.00026502	0.00019964	-0.00014771	-0.00056937	0.00037312	0.00013705	-0.00037627	-0.00009645	-0.00031573	0.00033358	-0.00047148	0.00019612	0.00021376	-0.00006399	0.00041725	-0.00038446	0.00003222	0.00057411	-0.00023401	0.00023683	0.00024053	-0.00007837	0.00024832	0.00005521	0.00001415	0.00002682	0.00006727	-0.00052795	0.00013350	0.00032485	-0.00004494	0.00028738	-21.47483647
-0.8001	-21.47483647	-21.47483647	-21.47483647	-21.47483647	-21.47483647	-21.47483647	-21.47483647	-21.47483647	-21.47483647	-21.47483647	-21.47483647	-21.47483647	-21.47483647	-21.47483647	-21.47483647	-21.47483647	-21.47483647	-21.47483647	-21.47483647	-21.47483647	-21.47483647	-21.47483647	-21.47483647	-21.47483647	-21.47483647	-21.47483647	-21.47483647	-21.47483647	-21.47483647	-21.47483647	-21.47483647	-21.47483647	-1.29892829	-0.86576133	-0.01953755	0.07617792	-0.08745986	-0.05999634	0.02071251	-0.07441529	-0.02919461	0.04318897	0.06952575	-0.02218039	0.05404637	0.00740648	0.01808892	0.01919884	0.02978004	0.02679183	0.02473933	0.02210479	0.03202428	0.02422796	0.03121798	0.02648169	0.03065502	0.02882533	0.02358813	0.02901992	0.03412400	0.02274778	0.03080540	0.02776882	0.02777611	0.03330174	0.02502099	0.02331873	0.02746345	0.01937192	0.02577444	0.02633448	0.02173056	0.01993941	0.02894548	0.01649085	0.02271871	0.02333122	0.02029989	0.02946977	0.02295657	0.04435212	0.02042904	0.00951888	0.01512369	0.01784523	0.01896187	0.01503321	0.02482812	0.01948107	0.02628512	0.01644789	0.02545029	0.01818450	0.02756495	0.02527828	0.02130133	0.02074077	0.01680176	0.01987757	0.02013175	0.02291212	0.02274692	0.01844923	0.01507659	0.01690989	0.01759696	0.01551755	0.01588426	0.01451198	0.00937007	0.01379348	0.01083993	0.01439625	0.00674198	0.00284101	0.00641691	0.00534569	-0.00384759	-0.00140342	-0.00248775	-0.00332379	-0.01072712	-0.01076556	-0.01355855	-0.01699175	-0.01846069	-0.02158467	-0.02560549	-0.03245928	-0.03524673	-0.03916701	-0.03665580	-0.04110960	-0.04606500	-0.04903747	-0.04790111	-0.04856695	-0.04369333	-0.04107184	-0.03368985	-0.02498057	-0.01951486	-0.01280001	-0.00599458	-0.00019403	0.00362749	0.00397245	0.00426753	0.00285016	0.00102957	-0.00458661	-0.00777914	-0.00951606	-0.00950861	-0.01258205	-0.01283877	-0.01401716	-0.01128186	-0.01193646	-0.00965287	-0.00667344	-0.00672918	-0.00452562	-0.00302923	-0.00142801	-0.00180682	-0.00084220	0.00189722	0.00030621	0.00068083	-0.00118458	-0.00000381	0.00130483	0.00009193	-0.00072107	0.00023453	-0.00017372	0.00014405	-0.00134394	0.00017024	0.00009044	-0.00064222	-0.00134116	0.00043897	-0.00048066	0.00319506	0.00058399	0.00064967	-0.00061703	0.00065193	-0.00039028	-0.00094937	0.00157748	0.00032371	0.00071924	-0.00082767	0.00099990	0.00089810	0.00133064	0.00063561	-0.00009813	-0.00102426	-0.00049308	-0.00093533	-0.00037067	-0.00006608	-0.00028137	-0.00037730	-0.00002828	0.00002199	0.00040988	-0.00022621	0.00023986	-0.00008725	-0.00019455	0.00047803	0.00038676	0.00027723	0.00040787	0.00008486	0.00034461	0.00008942	-0.00101850	0.00024291	-0.00040673	0.00057805	-0.00028205	0.00000845	-0.00004854	0.00030657	0.00079496	-0.00082185	-0.00105117	0.00124937	-0.00051802	-0.00040937	0.00012553	0.00128187	-0.00010430	0.00133165	0.00016383	-0.00000813	-0.00012057	0.00039854	0.00033159	-0.00070210	0.00004853	-0.00041351	-0.00078230	0.00053044	-0.00040060	0.00097768	-0.00090579	0.00015574	0.00045298	-0.00004938	0.00094501	0.00037217	-0.00066810	-0.00026876	-0.00052543	0.00051952	0.00029823	-0.00006095	-0.00034946	-0.00069061	0.00003769	0.00033902	0.00042811	0.00010420	0.00034324	-0.00065743	-0.00087027	0.00016220	0.00021222	-0.00008071	-0.00042527	0.00028203	0.00026253	-0.00035964	0.00024000	0.00059690	0.00026507	0.00095495	-0.00026525	-0.00046444	0.00008657	-0.00002998	0.00021234	0.00008361	0.00000429	0.00011722	-0.00044610	0.00058708	-0.00090059	-0.00022916	0.00014512	-0.00035748	-0.00084160	0.00061614	0.00054361	0.00002372	-0.00077693	-0.00119320	0.00021892	0.00130564	-0.00075333	0.00078963	-0.00016716	0.00017901	0.00184215	0.00017106	-0.00037232	0.00041677	0.00152725	-0.00128045	-0.00152368	-0.00048173	0.00004594	0.00118103	0.00030551	-0.00000027	-0.00006529	-0.00097877	-0.00107152	0.00099058	0.00114854	0.00064660	-0.00023359	0.00007483	-0.00105228	-0.00036426	-0.00194204	-0.00103483	-0.00190202	-0.00078184	-0.00074191	-0.00001813	-0.00219269	-0.00016534	0.00206180	-0.00090902	0.00214706	0.00234295	0.00006682	0.00036055	-0.00129011	-0.00250517	-0.00191146	0.00083724	0.00157474	0.00174655	0.00275700	-0.00052940	-0.00381184	-0.00016239	0.00175876	0.00058856	0.00025999	-0.00060173	0.00042905	-0.00017714	0.00215197	0.00185647	-0.00158047	-0.00005160	-0.00043965	0.00156115	0.00206481	0.00219782	-0.00238901	-0.00100305	-0.00121058	-0.00063650	0.00181786	0.00385715	-0.00157636	0.00004555	-0.00057008	-0.00103584	-0.00473637	0.00043953	0.00074353	0.00210346	-0.00242724	-0.00027846	-0.00150666	0.00203619	-0.00108248	0.00295713	-0.00343507	-0.00073509	0.00048833	-0.00010061	-0.00117377	0.00057699	0.00150446	0.00070486	0.00183639	0.00130571	-0.00035010	-0.00179817	0.00102775	0.00061750	0.00057063	-0.00280402	-0.00136567	0.00109093	-0.00151720	-0.00020650	-0.00063075	0.00309190	0.00045943	0.00190634	-0.00020179	0.00054697	-0.00251405	0.00061188	-0.00004996	-0.00065856	0.00058057	-0.00014614	0.00003044	-0.00053977	0.00064431	-0.00098239	-0.00058289	-0.00029061	0.00038374	0.00123486	0.00146394	0.00092939	0.00206249	0.00156219	-0.00022082	0.00104358	-0.00121373	0.00072705	-0.00051683	0.00083121	-0.00028292	-0.00050941	-0.00080098	0.00170381	-0.00147699	0.00206207	0.00043009	0.00251547	-0.00074692	-0.00007571	-0.00006302	0.00237841	0.00069818	-0.00110615	-0.00072347	0.00258434	-0.00145484	-0.00056908	-0.00148620	0.00185674	-0.00091818	0.00035398	0.00119170	0.00082606	-0.00061547	0.00034336	0.00036704	-0.00033270	-0.00027640	0.00043243	0.00031430	0.00097908	0.00047641	-0.00029701	0.00045424	0.00014326	-0.00005220	0.00045663	0.00011775	0.00059882	0.00016381	0.00004707	0.00044344	0.00025098	0.00033527	0.00005322	0.00027018	0.00048530	0.00021642	-0.00002511	0.00045443	-0.00007563	0.00001016	0.00018057	0.00039888	0.00064527	-0.00006140	0.00056423	0.00025928	0.00047132	0.00060305	-0.00001225	0.00063788	0.00014800	0.00063801	-0.00010905	0.00076067	0.00040968	0.00043604	0.00031733	-21.47483647
-0.7501	-21.47483647	-21.47483647	-21.47483647	-21.47483647	-21.47483647	-21.47483647	-21.47483647	-21.47483647	-21.47483647	-21.47483647	-21.47483647	-21.47483647	-21.47483647	-21.47483647	-21.47483647	-21.47483647	-21.47483647	-21.47483647	-21.47483647	-21.47483647	-21.47483647	-21.47483647	-21.47483647	-21.47483647	-21.47483647	-21.47483647	-21.47483647	-21.47483647	-21.47483647	-21.47483647	-21.47483647	-21.47483647	1.15819095	-21.47483647	-0.05100363	-0.03866129	0.21311985	0.04369746	0.05024344	-0.01446388	-0.00800346	0.01435689	0.05715314	-0.01367434	0.03680316	0.02258628	0.01279397	0.02336919	0.02649600	0.02493804	0.01766715	0.01792787	0.02677973	0.02910537	0.03311357	0.02667549	0.03199562	0.02728978	0.02928834	0.03062869	0.03251968	0.02455314	0.02864347	0.02862462	0.02808787	0.03199270	0.02584004	0.02591824	0.02365541	0.02431829	0.02772209	0.02695092	0.02627931	0.02546787	0.02864709	0.02087970	0.01784581	0.02538126	0.02383868	0.03583059	0.03057902	0.02989358	0.02662818	0.01414961	0.02397872	0.02844529	0.02174593	0.02327450	0.01984174	0.01741897	0.02431727	0.01752537	0.02576626	0.01608760	0.03257639	0.02457471	0.02388846	0.01839296	0.01780312	0.02429758	0.02171141	0.01918082	0.01900354	0.01548243	0.01324067	0.02005788	0.02064420	0.01508460	0.01837290	0.01143724	0.00551915	0.00821210	0.00472708	0.00961403	-0.00258834	-0.00141713	-0.00019118	0.00126884	-0.00724505	-0.00492069	-0.00997228	-0.01228724	-0.01314595	-0.01633739	-0.01970581	-0.02139238	-0.02592535	-0.02999355	-0.03057403	-0.03484799	-0.03632606	-0.03690180	-0.03302500	-0.03438975	-0.03678378	-0.04230669	-0.04403128	-0.04695139	-0.04656023	-0.04808785	-0.04720286	-0.04617432	-0.04648886	-0.04235176	-0.03822593	-0.03231417	-0.02407645	-0.01666780	-0.00929702	-0.00454232	0.00062963	0.00206628	0.00074777	-0.00140364	-0.00006633	-0.00417553	-0.00845754	-0.01068126	-0.01044112	-0.01414112	-0.01320402	-0.01247388	-0.01390766	-0.01219824	-0.00904786	-0.00783002	-0.00523187	-0.00543372	-0.00190154	-0.00358799	-0.00113638	-0.00095877	-0.00175865	0.00075115	-0.00081121	-0.00008716	-0.00166545	-0.00014884	0.00101986	-0.00084411	0.00022884	-0.00038358	0.00032977	0.00031310	0.00134256	0.00043972	0.00187623	0.00106628	0.00068502	-0.00044306	0.00121717	-0.00086591	-0.00040769	0.00055581	-0.00061466	0.00147763	-0.00067088	-0.00003680	0.00053978	0.00158865	0.00020159	-0.00058113	-0.00090790	-0.00044862	0.00063242	-0.00000336	0.00036313	0.00016839	0.00007982	-0.00017048	0.00004540	0.00059684	0.00008307	0.00138397	-0.00021693	0.00073760	0.00082868	0.00055763	0.00135859	0.00014469	0.00006186	-0.00071552	0.00043972	-0.00056697	0.00035176	-0.00016531	0.00084736	0.00084145	-0.00010735	0.00058892	-0.00042513	0.00025630	0.00019718	-0.00081426	0.00033858	0.00015818	-0.00093753	0.00096939	0.00053816	0.00033936	0.00070111	0.00060706	0.00085366	0.00031955	0.00018242	0.00030987	-0.00071837	0.00007026	-0.00048408	-0.00111066	0.00045776	0.00030923	0.00132224	-0.00091860	0.00085017	0.00100433	0.00067471	0.00042307	0.00049774	0.00012447	0.00003677	0.00031515	0.00013953	-0.00008251	-0.00022736	0.00072842	-0.00022676	0.00037691	0.00061818	0.00147177	0.00033401	0.00128618	-0.00000398	-0.00077183	0.00031334	0.00087207	0.00034684	-0.00009895	0.00024183	0.00041703	0.00046066	0.00101687	0.00013891	0.00036635	0.00081622	-0.00032579	-0.00036989	0.00085795	-0.00019031	0.00033904	0.00001455	0.00001774	0.00024222	-0.00064569	0.00117570	0.00135688	-0.00060178	0.00073645	-0.00001558	-0.00064899	0.00085599	0.00036506	0.00143913	0.00141376	-0.00013743	0.00056219	0.00118154	-0.00026693	0.00101333	-0.00005812	0.00065371	0.00188781	-0.00118909	0.00023456	-0.00072951	-0.00113013	-0.00038768	-0.00114040	-0.00078442	0.00120490	0.00099927	0.00112000	-0.00027184	0.00020817	0.00100650	-0.00059835	0.00126347	0.00032204	0.00058339	0.00083373	0.00014730	-0.00154493	0.00127806	-0.00133579	0.00096507	-0.00072137	0.00161727	0.00087789	0.00064475	-0.00195769	0.00106543	0.00103547	0.00002310	0.00223657	0.00023702	-0.00151378	0.00150842	0.00010142	-0.00089850	0.00274189	0.00045907	0.00531325	0.00165049	0.00071762	-0.00171136	-0.00267279	-0.00007758	0.00220552	0.00070135	-0.00068322	-0.00092079	0.00131153	-0.00040153	0.00330266	-0.00114447	-0.00220179	0.00206889	0.00115117	0.00055735	0.00424578	0.00229017	-0.00244556	0.00006291	0.00029220	-0.00023160	0.00297464	0.00350185	-0.00044372	-0.00224155	0.00200023	-0.00105555	0.00052964	0.00161969	0.00137458	0.00390778	-0.00144588	-0.00070550	0.00001657	0.00475947	-0.00111223	0.00292898	-0.00068541	-0.00044728	0.00092489	0.00167371	-0.00054772	0.00149358	0.00001536	0.00076573	0.00273153	-0.00029201	0.00147727	-0.00126221	0.00124151	-0.00043915	-0.00142861	0.00102665	-0.00128346	0.00064229	0.00077951	0.00081832	-0.00153277	0.00020755	0.00104707	0.00081098	0.00062536	0.00115151	-0.00147571	-0.00023962	0.00090143	0.00080331	-0.00013970	0.00061190	0.00006392	-0.00000478	-0.00006659	-0.00037315	0.00099806	0.00034795	0.00194569	0.00042526	0.00067823	-0.00001174	0.00037502	-0.00018017	-0.00040245	0.00124279	0.00109334	0.00037241	0.00075671	0.00060221	0.00009770	0.00045658	0.00026903	0.00191714	0.00004166	0.00134823	0.00147298	0.00202658	0.00080440	0.00060985	0.00052959	0.00365669	0.00023411	0.00149089	-0.00045729	0.00162447	0.00195121	0.00124375	0.00045006	0.00159484	0.00104470	0.00030787	0.00027854	0.00120007	0.00074480	0.00123922	0.00042176	0.00133074	0.00070331	0.00008963	0.00124628	0.00194955	0.00097806	0.00012172	0.00082131	0.00003096	0.00044828	0.00002031	0.00015927	0.00062673	0.00020749	0.00055543	0.00052202	0.00070516	0.00053357	0.00031502	0.00064867	0.00044468	-0.00024887	-0.00000206	0.00023580	0.00006336	0.00058952	0.00019763	0.00022873	0.00059491	0.00022305	0.00052999	0.00059263	0.00040755	0.00037830	0.00004276	0.00068863	0.00035872	-0.00002817	-0.00004799	0.00043402	0.00083820	0.00039591	0.00054930	-21.47483647
-0.7001	-21.47483647	-21.47483647	-21.47483647	-21.47483647	-21.47483647	-21.47483647	-21.47483647	-21.47483647	-21.47483647	-21.47483647	-21.47483647	-21.47483647	-21.47483647	-21.47483647	-21.47483647	-21.47483647	-21.47483647	-21.47483647	-21.47483647	-21.47483647	-21.47483647	-21.47483647	-21.47483647	-21.47483647	-21.47483647	-21.47483647	-21.47483647	-21.47483647	-21.47483647	-21.47483647	-21.47483647	-21.47483647	-0.65784210	-0.48183376	-0.08032900	-0.02673844	0.08486936	-0.04640495	-0.03047495	-0.06153742	-0.12241004	0.01082672	0.07393754	-0.00730751	0.00261746	0.01375887	-0.00526661	0.01727791	0.03889799	0.03371852	0.02315381	0.02861809	0.03224597	0.03624246	0.03403967	0.03302170	0.03160300	0.02539206	0.02841139	0.03093910	0.03035688	0.02137789	0.02917651	0.02704115	0.02805361	0.03150113	0.02721999	0.02710864	0.02468951	0.02098966	0.02812908	0.02666497	0.02320165	0.01756185	0.02345971	0.02405963	0.02016912	0.03119164	0.02806134	0.02216868	0.03498280	0.01720868	0.01998669	0.01078590	0.01669471	0.02823247	0.01767328	0.02031483	0.02389840	0.01759480	0.03105240	0.01694367	0.02376515	0.01507585	0.02737260	0.02392792	0.02246078	0.01670817	0.02257277	0.02342179	0.02160235	0.02070096	0.02356841	0.02132181	0.01051758	0.01909141	0.01749927	0.01585171	0.02048857	0.01586906	0.01375095	0.01194491	0.00989314	0.00602224	-0.00169585	-0.00040931	-0.00065304	-0.00073954	-0.00991316	-0.00664377	-0.01164195	-0.00804502	-0.01570369	-0.02026763	-0.02498795	-0.02319594	-0.02833009	-0.02957582	-0.03357203	-0.03552802	-0.03312279	-0.03535219	-0.03350141	-0.03462624	-0.03480173	-0.03904289	-0.04043577	-0.04138186	-0.04205898	-0.04336858	-0.04337775	-0.04257333	-0.04775112	-0.04671343	-0.05036921	-0.05054487	-0.04785846	-0.04498781	-0.04199813	-0.03883143	-0.03074756	-0.02560904	-0.02067669	-0.01497812	-0.00754938	-0.00383366	-0.00250445	-0.00251266	-0.00001095	-0.00245664	-0.00545028	-0.00794829	-0.00923805	-0.01162967	-0.00950349	-0.00951314	-0.01147762	-0.01084870	-0.00785977	-0.00737195	-0.00511065	-0.00819145	-0.00448107	-0.00162686	-0.00306403	-0.00167261	-0.00020186	0.00070989	0.00171344	-0.00045864	0.00152511	0.00085941	0.00123117	0.00078661	0.00169355	0.00053191	0.00206318	0.00032813	0.00169327	-0.00051349	0.00165926	0.00079781	0.00022385	0.00199453	0.00084724	0.00203302	-0.00049217	0.00096069	0.00173469	0.00241833	0.00098516	-0.00070189	-0.00074510	-0.00043658	0.00149177	0.00044651	0.00093307	0.00110948	0.00001617	0.00017197	-0.00073518	0.00137192	0.00037403	0.00102374	0.00058310	0.00111049	0.00041967	-0.00002128	0.00135750	0.00205781	0.00083044	0.00001529	-0.00022260	0.00104604	0.00039387	-0.00023888	0.00094334	0.00020062	0.00028107	0.00041915	0.00064016	0.00054626	0.00100119	-0.00041624	0.00050645	0.00034931	0.00053848	0.00103678	0.00115645	0.00099003	0.00217747	0.00141297	0.00057774	-0.00088904	0.00109128	0.00044319	-0.00059255	0.00108177	-0.00001841	-0.00018357	0.00088777	0.00116910	0.00167239	0.00066283	0.00100330	0.00101204	0.00088416	0.00059583	0.00052999	0.00064471	0.00047549	-0.00011191	0.00123287	0.00103893	0.00109033	0.00056963	-0.00020925	0.00082499	0.00077200	0.00124477	0.00032554	0.00106066	0.00024385	-0.00110766	0.00088043	0.00091145	0.00048377	-0.00007195	0.00086580	0.00121486	0.00026651	0.00076220	0.00061195	0.00040414	0.00124932	0.00022540	-0.00033204	0.00098470	0.00020210	0.00079044	0.00063618	0.00080900	0.00030479	0.00026135	0.00080603	0.00073423	0.00069409	0.00027750	-0.00085436	0.00052474	0.00089778	-0.00013049	0.00063962	0.00047291	0.00065430	0.00106449	0.00109657	0.00078709	0.00153300	0.00193693	0.00270008	0.00086355	-0.00012289	-0.00069483	-0.00037242	0.00031737	0.00081347	-0.00089812	-0.00110371	0.00308008	0.00082662	0.00032481	0.00172420	0.00056932	0.00101301	0.00080668	0.00039834	0.00183435	-0.00115729	0.00318027	0.00044971	-0.00050446	0.00207834	-0.00006431	0.00156942	0.00197564	0.00208852	0.00029680	0.00206363	-0.00063301	0.00167896	0.00226857	-0.00006313	0.00327243	0.00191481	0.00147599	0.00288535	0.00164968	-0.00088392	0.00275571	0.00104167	0.00362001	0.00380191	-0.00068876	-0.00056565	-0.00027255	0.00097970	0.00191841	-0.00141744	0.00406521	0.00050825	0.00210492	0.00255780	0.00205825	0.00560818	-0.00022399	-0.00036770	0.00277368	0.00101532	0.00315213	0.00315628	-0.00243760	0.00179626	-0.00113758	0.00167556	0.00592645	0.00223197	0.00065391	-0.00155381	0.00447023	-0.00142303	-0.00319287	0.00323861	0.00378772	0.00542183	0.00028295	-0.00070054	0.00367793	0.00260039	0.00159998	0.00527894	-0.00143809	0.00098972	0.00168859	0.00376327	0.00242344	0.00331432	0.00515609	0.00215963	0.00319179	0.00265230	0.00286961	0.00246752	0.00184526	0.00229232	0.00298070	0.00080281	0.00272355	0.00200439	0.00339507	0.00258427	0.00102406	0.00215687	0.00194140	0.00127073	0.00179210	0.00315128	0.00288325	0.00252697	0.00159919	0.00161613	0.00116521	0.00226230	0.00075742	0.00099407	0.00246149	0.00138346	0.00294751	0.00183426	0.00166095	0.00249965	0.00243706	0.00291391	0.00057286	0.00149063	0.00132258	0.00010749	0.00186252	0.00177849	0.00131860	0.00250858	0.00106801	0.00154132	0.00035058	0.00218438	0.00165104	0.00024444	0.00263973	0.00390324	0.00222070	0.00340903	0.00259307	0.00408760	0.00121316	0.00101670	0.00072835	0.00215523	0.00145879	0.00148775	0.00170980	0.00178472	-0.00000691	0.00136614	0.00129850	0.00232332	0.00205697	-0.00011970	0.00166332	0.00145188	0.00055974	0.00077433	0.00055804	0.00202785	0.00145955	0.00065790	0.00068334	0.00050467	0.00056567	0.00041293	0.00086394	0.00052488	0.00003548	0.00088953	0.00084389	0.00060415	0.00106848	0.00009654	0.00067127	0.00024465	0.00045077	0.00056827	0.00011737	0.00030268	0.00042522	0.00017955	0.00067772	0.00056644	0.00018928	0.00017572	0.00087347	0.00075164	0.00058595	0.00044263	0.00109777	0.00055281	0.00074096	0.00029362	0.00112979	0.00118837	0.00083118	0.00082029	-21.47483647
-0.6501	-21.47483647	-21.47483647	-21.47483647	-21.47483647	-21.47483647	-21.47483647	-21.47483647	-21.47483647	-21.47483647	-21.47483647	-21.47483647	-21.47483647	-21.47483647	-21.47483647	-21.47483647	-21.47483647	-21.47483647	-21.47483647	-21.47483647	-21.47483647	-21.47483647	-21.47483647	-21.47483647	-21.47483647	-21.47483647	-21.47483647	-21.47483647	-21.47483647	-21.47483647	-21.47483647	-21.47483647	-21.47483647	0.00547650	0.49001368	0.14840665	0.11183061	0.04964251	-0.16673127	0.04099220	-0.01497690	-0.00095698	-0.00257855	0.09894880	-0.06140261	0.06764211	0.01403128	0.00148455	0.03903172	0.03420939	0.04399671	0.02012307	0.02785976	0.02501396	0.03901346	0.03520567	0.03160654	0.03062982	0.02673446	0.02517106	0.02659496	0.03336479	0.02574365	0.03124746	0.03102134	0.02426504	0.03481761	0.02655606	0.02912503	0.02381717	0.02134101	0.02798898	0.02642765	0.02411780	0.01771567	0.02535142	0.02028815	0.02065574	0.02674453	0.02283394	0.02810134	0.03319915	0.02298006	0.00922405	0.02073615	0.02640818	0.02576760	0.02412037	0.01927994	0.02159133	0.01846561	0.02457438	0.02361890	0.02284674	0.02312070	0.02681312	0.02365584	0.02002752	0.01913411	0.02300172	0.02401238	0.01473290	0.01863412	0.01861757	0.02109624	0.01445011	0.01888126	0.01765242	0.01506183	0.01497022	0.01369359	0.01064403	0.01005551	0.00796538	0.00904652	0.00168467	0.00058094	0.00042564	-0.00002853	-0.00492620	-0.00682606	-0.00654489	-0.01321580	-0.01491782	-0.01775571	-0.01999178	-0.01879985	-0.02614252	-0.02690257	-0.03190060	-0.03587161	-0.03403757	-0.03530111	-0.03302652	-0.03634445	-0.03802594	-0.04050817	-0.04085101	-0.04215267	-0.04116179	-0.04368443	-0.04306247	-0.04210639	-0.04519589	-0.04461013	-0.05003172	-0.04964962	-0.05172825	-0.05477124	-0.05784758	-0.05531724	-0.05462223	-0.05476000	-0.05323290	-0.04735650	-0.03976160	-0.03342405	-0.02582498	-0.01785362	-0.01081926	-0.00492097	-0.00146574	0.00291730	0.00328711	0.00294247	-0.00027483	-0.00043330	-0.00663822	-0.00895625	-0.01271848	-0.01164663	-0.01099259	-0.01304020	-0.01225939	-0.01112272	-0.00977420	-0.00873940	-0.00732034	-0.00580506	-0.00388865	-0.00382691	-0.00176059	-0.00152452	-0.00080301	-0.00117690	0.00059044	0.00098948	0.00175489	0.00080970	0.00004274	0.00104877	0.00031465	0.00089069	-0.00145410	0.00091744	-0.00007253	0.00108864	0.00011447	0.00174078	-0.00113764	0.00157511	-0.00009980	-0.00063714	-0.00178100	0.00124031	0.00097836	0.00098406	0.00023035	0.00005851	-0.00063982	-0.00151771	-0.00071289	0.00085409	0.00054110	0.00023950	0.00060789	0.00060004	0.00029659	0.00021987	0.00061973	0.00062671	0.00000263	0.00016856	0.00016810	0.00081433	0.00042422	0.00027576	-0.00009632	0.00091193	-0.00132438	0.00048066	-0.00053453	0.00019440	-0.00102299	0.00011331	0.00085983	-0.00058225	0.00012748	-0.00031740	0.00002894	0.00083461	0.00013942	-0.00024185	0.00081919	0.00066742	0.00139773	0.00003477	-0.00031939	0.00003411	-0.00016954	-0.00082329	0.00141791	0.00096957	0.00086223	-0.00018961	0.00062679	0.00067330	0.00074545	0.00015517	0.00048895	-0.00025444	-0.00040894	-0.00006243	-0.00002977	0.00122495	-0.00081662	0.00022206	-0.00082900	-0.00034952	0.00035855	0.00089388	0.00042387	0.00041349	-0.00045082	-0.00029617	0.00001300	0.00083824	0.00006435	0.00095968	0.00098914	0.00051753	-0.00011926	0.00052505	-0.00000196	-0.00022310	0.00103153	0.00061724	-0.00040870	0.00064155	-0.00035054	-0.00002270	-0.00036328	-0.00056290	-0.00088976	-0.00028137	-0.00016063	0.00036578	-0.00014612	-0.00046842	0.00054155	0.00054019	-0.00014331	-0.00035153	0.00126950	-0.00091035	-0.00034249	0.00134667	0.00014555	-0.00044061	0.00073924	0.00134850	0.00036211	0.00182674	0.00064473	-0.00008777	0.00001855	-0.00036979	0.00023542	0.00097019	-0.00067155	0.00179037	0.00001857	0.00020182	0.00031152	0.00109634	0.00162755	-0.00028770	0.00057001	0.00109419	-0.00127007	0.00157483	-0.00002719	-0.00132602	0.00043269	0.00112455	0.00197585	-0.00102618	0.00042589	0.00013434	0.00153899	-0.00073560	-0.00057688	0.00088609	0.00103624	0.00017503	0.00143356	0.00105839	0.00182531	0.00053527	-0.00161217	0.00127095	0.00239679	0.00184547	0.00135908	0.00079863	0.00141585	-0.00208709	-0.00207773	0.00452405	0.00120761	0.00279588	0.00037001	0.00213629	0.00133903	0.00132957	0.00207242	0.00164668	0.00065700	-0.00093448	0.00155383	0.00524142	-0.00070587	0.00059318	0.00099409	-0.00076021	-0.00041141	0.00190678	0.00271155	0.00317164	-0.00172314	0.00199217	-0.00075264	-0.00051137	0.00272508	-0.00002881	0.00182925	-0.00056395	0.00059056	0.00025164	-0.00068271	0.00145082	0.00073903	0.00120543	-0.00060591	0.00095793	0.00028566	-0.00077086	0.00102068	0.00201677	-0.00140758	0.00013113	-0.00212073	0.00157999	0.00004810	0.00030126	0.00066127	0.00209345	-0.00111840	-0.00066819	0.00015319	0.00206181	0.00010125	-0.00179583	0.00077863	-0.00047844	0.00113486	-0.00233984	0.00187210	0.00121445	-0.00167653	0.00131591	-0.00140614	-0.00047023	-0.00020013	-0.00168188	-0.00056969	0.00144690	-0.00007681	-0.00061102	0.00025227	0.00070173	-0.00067670	0.00081385	-0.00058137	0.00041671	0.00025737	0.00134142	-0.00025236	0.00141159	-0.00041547	0.00101573	-0.00028935	-0.00023564	-0.00024229	-0.00116679	0.00145121	0.00098847	0.00040792	0.00153774	0.00234842	-0.00113708	-0.00097006	-0.00058096	0.00196021	0.00103424	0.00156031	-0.00011068	0.00312286	0.00087861	-0.00147046	-0.00061788	0.00011946	-0.00059341	-0.00051802	-0.00060456	-0.00009702	0.00095362	-0.00008405	-0.00054592	0.00002022	-0.00013797	-0.00026365	-0.00000734	0.00083815	0.00047813	-0.00061849	-0.00029740	-0.00025348	-0.00027858	0.00003368	-0.00000419	0.00049569	0.00012053	0.00034474	-0.00024296	-0.00015052	0.00006029	0.00024563	-0.00000445	-0.00001931	0.00063414	-0.00019382	-0.00012779	-0.00021569	0.00027167	0.00011195	-0.00001607	-0.00011216	0.00004857	-0.00013765	0.00046869	0.00003977	0.00029302	-0.00001079	0.00059726	0.00041671	0.00032363	-0.00041808	0.00020146	0.00066189	-0.00005206	0.00046294	-21.47483647
-0.6001	-21.47483647	-21.47483647	-21.47483647	-21.47483647	-21.47483647	-21.47483647	-21.47483647	-21.47483647	-21.47483647	-21.47483647	-21.47483647	-21.47483647	-21.47483647	-21.47483647	-21.47483647	-21.47483647	-21.47483647	-21.47483647	-21.47483647	-21.47483647	-21.47483647	-21.47483647	-21.47483647	-21.47483647	-21.47483647	-21.47483647	-21.47483647	-21.47483647	-21.47483647	-21.47483647	-21.47483647	-21.47483647	-0.21822870	-0.16977161	-0.50712892	0.06646369	0.07103329	-0.21233358	-0.06789207	0.04088522	0.06284401	0.00345384	0.01513539	-0.03896840	0.06925143	0.02526728	0.01293526	0.02162241	0.03167980	0.02182118	0.01428012	0.03427866	0.03380349	0.02974653	0.02866017	0.02960759	0.03314263	0.02795970	0.02597812	0.02757315	0.03324396	0.02374986	0.03359097	0.02566790	0.02712369	0.03185970	0.02533803	0.02577387	0.02560831	0.02414943	0.02429210	0.02686752	0.02461299	0.02110349	0.02800036	0.02666667	0.02557628	0.03168503	0.01947050	0.03195624	0.03155322	0.03426175	0.01328509	0.01532433	0.02374108	0.03479004	0.01772394	0.02796289	0.02041489	0.01562199	0.03196663	0.02224699	0.02262989	0.01934691	0.02889447	0.02189385	0.02137565	0.02002365	0.02180724	0.02014129	0.01886023	0.02091771	0.02192746	0.02039441	0.01324568	0.01606159	0.01987603	0.01292361	0.01344351	0.01111605	0.00572821	0.00330186	-0.00050329	0.00038903	-0.00544971	-0.00443657	-0.00171383	-0.00248652	-0.01323021	-0.01162622	-0.01549211	-0.01424876	-0.01988906	-0.02079759	-0.02163280	-0.02318058	-0.02693449	-0.02964384	-0.03090189	-0.03626277	-0.03508567	-0.03702949	-0.03361046	-0.03458346	-0.03797413	-0.03865331	-0.04183550	-0.04244568	-0.04061107	-0.04559690	-0.04134937	-0.04105505	-0.04344921	-0.04259762	-0.04647232	-0.04778980	-0.04662626	-0.04889919	-0.04899455	-0.04769222	-0.04907544	-0.05296032	-0.05383501	-0.05292288	-0.04992330	-0.04974603	-0.04784453	-0.04416377	-0.03694751	-0.03273635	-0.02688299	-0.02015388	-0.01584917	-0.01281632	-0.00914166	-0.00705342	-0.01327179	-0.01478114	-0.01542979	-0.01481116	-0.01400715	-0.01466932	-0.01297236	-0.01254803	-0.01193334	-0.01291036	-0.01168439	-0.00980400	-0.01033086	-0.01043439	-0.00926936	-0.00732574	-0.00713003	-0.00619871	-0.00379351	-0.00284265	0.00050318	-0.00158314	-0.00053562	-0.00045574	0.00023408	-0.00004129	-0.00119186	0.00184042	-0.00078165	0.00082850	-0.00162033	0.00011082	0.00063089	0.00114738	0.00037079	-0.00082691	-0.00098493	0.00048046	-0.00059483	0.00039856	0.00112324	0.00105338	-0.00029615	0.00042955	-0.00043776	0.00041967	0.00120886	0.00127817	0.00054130	0.00006258	0.00002837	0.00072131	0.00130221	0.00050224	0.00080312	-0.00035563	0.00050446	-0.00066902	0.00019868	0.00050268	0.00041430	-0.00010028	-0.00071048	0.00009892	0.00009328	0.00072282	0.00016161	0.00036700	0.00201330	-0.00074079	0.00004885	0.00038345	0.00030405	0.00012577	0.00138196	0.00196864	-0.00005199	-0.00014064	0.00110465	0.00004324	-0.00114016	0.00067064	0.00004842	-0.00069595	0.00038231	0.00107864	0.00098073	-0.00042119	0.00013377	0.00059918	0.00151424	0.00021662	0.00032096	-0.00046522	0.00050944	-0.00000143	0.00005344	0.00063380	-0.00000508	0.00009976	-0.00081097	0.00029509	0.00019861	0.00078824	0.00071617	0.00105653	-0.00011837	-0.00023393	0.00014323	0.00054177	0.00001665	0.00059591	0.00080492	0.00004670	-0.00023289	0.00105541	0.00074000	-0.00017777	0.00056775	-0.00026201	-0.00002133	0.00069761	0.00057454	-0.00017683	-0.00011251	0.00055356	0.00051136	-0.00016946	0.00058576	0.00002888	0.00041383	0.00014674	-0.00010417	-0.00007662	0.00023768	0.00009076	0.00088926	-0.00164158	-0.00139242	0.00117924	0.00042348	-0.00111921	0.00016576	0.00150304	0.00072605	-0.00157231	0.00134634	-0.00080561	-0.00005236	-0.00071705	0.00114838	-0.00100702	0.00048329	0.00294148	0.00058510	-0.00029677	0.00072400	-0.00010721	0.00029722	0.00092693	0.00144994	0.00157858	0.00063273	0.00141892	-0.00142255	-0.00094580	0.00109297	0.00075852	0.00262794	0.00155191	0.00096118	-0.00051958	0.00068706	-0.00189913	0.00054258	0.00051470	-0.00215675	-0.00025898	0.00078172	0.00096561	-0.00004315	0.00020892	0.00035703	0.00180358	-0.00008225	0.00233602	0.00185195	0.00210674	0.00029415	-0.00141936	-0.00164449	0.00122459	-0.00055414	-0.00116909	0.00042210	0.00252905	0.00155036	0.00170354	-0.00028206	-0.00091793	-0.00119748	-0.00309346	-0.00002888	0.00287761	0.00216423	-0.00159620	0.00005133	0.00003379	0.00207053	0.00005316	-0.00000370	0.00104816	-0.00302677	0.00460269	-0.00018924	-0.00001120	-0.00201138	0.00081559	0.00256895	0.00024626	-0.00010414	0.00221518	0.00168980	-0.00198026	-0.00169376	0.00092386	-0.00099341	0.00157517	0.00392302	-0.00054589	-0.00173353	-0.00072017	0.00091787	0.00207132	0.00166386	0.00275756	-0.00008576	0.00042318	-0.00002330	0.00169190	0.00091436	-0.00116302	0.00209040	0.00021104	0.00081040	0.00155403	0.00291962	0.00058549	-0.00008286	-0.00032689	0.00227653	-0.00209779	-0.00022091	0.00072091	0.00060005	-0.00019110	0.00004510	-0.00091101	-0.00017819	0.00187757	0.00139332	0.00118520	-0.00060887	0.00119917	0.00002808	0.00116038	0.00024067	0.00161475	0.00106148	0.00119200	-0.00036404	0.00255440	0.00068133	-0.00025996	-0.00117052	0.00096942	0.00115312	0.00104535	0.00192119	-0.00007475	0.00102982	-0.00076773	0.00083701	0.00085564	-0.00005945	0.00137902	0.00166020	0.00211426	0.00097750	-0.00187946	0.00144203	-0.00034545	0.00085695	0.00196703	-0.00014544	0.00037647	0.00084251	0.00081528	0.00099866	0.00094202	0.00099959	0.00016665	0.00110416	0.00073898	0.00028491	0.00124911	0.00163231	0.00000920	0.00057243	-0.00026452	-0.00010937	0.00036282	0.00063468	0.00048502	0.00058972	-0.00041839	0.00009277	-0.00036063	0.00055600	0.00035027	0.00006154	0.00027376	0.00047018	-0.00002938	-0.00010334	-0.00006476	-0.00019051	-0.00016551	0.00038806	0.00021077	0.00004814	-0.00010794	-0.00034692	0.00012889	0.00063614	0.00047576	0.00009151	0.00054711	-0.00002733	0.00060523	0.00009323	0.00037323	0.00057205	0.00042673	0.00025481	-21.47483647
-0.5501	-21.47483647	-21.47483647	-21.47483647	-21.47483647	-21.47483647	-21.47483647	-21.47483647	-21.47483647	-21.47483647	-21.47483647	-21.47483647	-21.47483647	-21.47483647	-21.47483647	-21.47483647	-21.47483647	-21.47483647	-21.47483647	-21.47483647	-21.47483647	-21.47483647	-21.47483647	-21.47483647	-21.47483647	-21.47483647	-21.47483647	-21.47483647	-21.47483647	-21.47483647	-21.47483647	-21.47483647	-21.47483647	-0.66102421	0.64356950	-0.08430200	-0.14456029	-0.02914756	-0.05968005	0.01529973	0.01758243	-0.05644464	0.00913062	0.01883995	-0.04238139	0.04399196	0.00096629	0.01948115	0.02507863	0.03869803	0.03289762	0.02436357	0.02010985	0.03000347	0.03359885	0.03653025	0.03370345	0.02936119	0.03263475	0.03240315	0.02869458	0.03278425	0.02367803	0.03013638	0.02764062	0.02728176	0.03181947	0.02956248	0.02813347	0.02307526	0.02247693	0.02695805	0.02747925	0.02474379	0.01854543	0.02684127	0.02402595	0.01968952	0.02823944	0.02265010	0.02690103	0.02430789	0.01751503	0.02046516	0.02398481	0.01865701	0.02145634	0.01709512	0.01676929	0.02268175	0.01423072	0.02407967	0.02430389	0.02723297	0.01339564	0.02361120	0.02288254	0.02152285	0.02051565	0.02020781	0.02356258	0.02260326	0.01971504	0.01811138	0.01922884	0.01522198	0.01630786	0.01440643	0.01269311	0.01355579	0.00830292	0.00327780	0.00210249	-0.00081988	-0.00190067	-0.01041591	-0.01148936	-0.00622408	-0.00541939	-0.01825357	-0.01334032	-0.01449032	-0.01893038	-0.02291240	-0.02377447	-0.02820715	-0.03063510	-0.03653410	-0.03637847	-0.03668985	-0.03658152	-0.03573125	-0.03589221	-0.03455064	-0.03519762	-0.03772340	-0.04029628	-0.04058744	-0.04300207	-0.04202005	-0.04430468	-0.04151424	-0.04052148	-0.04572878	-0.04338436	-0.04714335	-0.04731021	-0.04744757	-0.04815114	-0.04695616	-0.04652027	-0.04721099	-0.05076553	-0.05212877	-0.05000990	-0.04987171	-0.05300555	-0.05021875	-0.05149155	-0.05093344	-0.05032100	-0.05068455	-0.04896446	-0.04865326	-0.04658677	-0.04734427	-0.04761372	-0.04461237	-0.04355125	-0.03946312	-0.03623816	-0.02831014	-0.02580516	-0.01671249	-0.01285542	-0.01082445	-0.00632301	-0.00471133	-0.00499305	-0.00394563	-0.00709217	-0.00512345	-0.00698837	-0.00753362	-0.00912339	-0.00808726	-0.00657692	-0.00698794	-0.00610624	-0.00600973	-0.00451778	-0.00224384	-0.00273582	-0.00404344	-0.00090191	-0.00241222	-0.00059472	-0.00209140	0.00048838	-0.00003065	0.00125008	-0.00062459	0.00076362	-0.00106493	0.00001499	-0.00024156	-0.00044179	-0.00093447	0.00028814	0.00040400	0.00038171	-0.00092496	-0.00005753	-0.00058531	0.00096567	0.00014969	-0.00069515	-0.00046352	0.00028141	0.00045367	0.00064918	0.00026077	-0.00055917	-0.00041084	0.00037644	-0.00054097	-0.00103190	0.00039124	-0.00062340	-0.00064816	0.00056869	-0.00022516	-0.00036931	-0.00136761	-0.00028562	0.00059944	-0.00081553	-0.00012299	-0.00069062	-0.00013109	0.00011368	0.00096313	0.00075695	0.00038089	-0.00033934	0.00041473	0.00050293	-0.00078392	0.00080466	0.00027684	-0.00105111	0.00040260	-0.00007784	-0.00018032	-0.00036049	0.00064030	0.00000578	0.00082207	0.00040515	0.00010845	-0.00031084	0.00026528	0.00022316	-0.00018830	0.00037593	0.00029600	0.00072754	-0.00065144	0.00006111	-0.00052374	0.00073779	0.00065726	-0.00018052	-0.00020120	-0.00096839	-0.00047037	0.00000539	-0.00057760	0.00042614	0.00080813	0.00010077	0.00006060	0.00052928	0.00048785	-0.00013508	0.00075069	0.00058935	0.00002931	-0.00071281	-0.00044147	-0.00032318	-0.00040161	-0.00088903	-0.00059432	-0.00028798	0.00024601	-0.00015918	-0.00006432	0.00082712	-0.00078172	-0.00050403	-0.00046680	-0.00029217	0.00026099	-0.00135193	-0.00032125	0.00024985	0.00002091	-0.00063657	-0.00033786	0.00134969	0.00161769	-0.00024126	0.00061637	-0.00070592	-0.00156404	-0.00086044	-0.00089353	-0.00183209	-0.00044365	0.00048861	0.00020758	-0.00000443	-0.00169402	0.00026263	-0.00022707	0.00017126	-0.00021209	-0.00084775	-0.00018223	0.00057307	-0.00038003	-0.00249705	0.00110026	-0.00090724	-0.00004379	-0.00003859	-0.00057611	-0.00175537	0.00060624	-0.00221338	0.00110027	0.00281820	-0.00360043	0.00198694	0.00164573	0.00052681	0.00115613	0.00030582	-0.00213819	-0.00044625	0.00097637	0.00043547	0.00112554	-0.00153181	0.00105366	0.00052440	-0.00137029	0.00271733	0.00083070	-0.00066574	-0.00071449	0.00033904	-0.00088843	0.00300276	0.00002043	-0.00183648	0.00159327	-0.00131326	-0.00019119	0.00270841	0.00126057	0.00049353	-0.00196770	0.00213550	0.00345740	0.00116725	-0.00039855	-0.00302678	0.00044424	0.00100519	-0.00131581	-0.00527062	0.00197865	0.00197946	0.00292592	-0.00077166	-0.00074175	-0.00168020	0.00036168	-0.00208064	-0.00034105	0.00022021	-0.00088057	-0.00024402	0.00104452	0.00021397	0.00051141	0.00040931	-0.00110389	0.00110621	-0.00138432	0.00056898	-0.00028890	-0.00032248	0.00242220	-0.00126840	0.00115379	-0.00050454	0.00104498	-0.00013984	0.00031920	-0.00000744	0.00029136	0.00047046	-0.00112848	-0.00088610	0.00042463	-0.00046761	-0.00104820	0.00041302	0.00062849	0.00011514	-0.00164086	-0.00116976	-0.00110123	0.00080371	-0.00053893	-0.00034135	0.00008288	0.00020951	-0.00045748	0.00059238	0.00086177	-0.00027391	-0.00016553	0.00104557	0.00078814	0.00090899	0.00071927	-0.00032256	0.00031330	-0.00026445	0.00020351	-0.00138697	0.00020838	-0.00048248	-0.00032492	0.00035389	0.00230428	-0.00026412	0.00016736	-0.00143252	0.00229799	0.00106346	-0.00157271	-0.00066832	0.00155331	-0.00050501	0.00129352	0.00137015	0.00037892	-0.00013188	-0.00004138	0.00006981	0.00163243	0.00054229	0.00093899	0.00017692	0.00066094	0.00033322	0.00023105	0.00061506	0.00172468	0.00020706	-0.00017642	0.00012610	0.00039183	0.00011458	-0.00026564	-0.00015734	0.00068787	0.00007678	-0.00000203	0.00043878	-0.00018684	0.00048559	0.00049583	0.00027187	0.00094479	0.00013188	0.00001796	-0.00000229	-0.00037174	0.00058913	0.00006318	-0.00011835	0.00025404	0.00019399	-0.00021560	0.00000062	0.00061974	-0.00000469	-0.00000442	0.00037934	0.00031103	0.00043329	-0.00019842	0.00053842	0.00027712	0.00031388	0.00020548	-21.47483647
-0.5001	-21.47483647	-21.47483647	-21.47483647	-21.47483647	-21.47483647	-21.47483647	-21.47483647	-21.47483647	-21.47483647	-21.47483647	-21.47483647	-21.47483647	-21.47483647	-21.47483647	-21.47483647	-21.47483647	-21.47483647	-21.47483647	-21.47483647	-21.47483647	-21.47483647	-21.47483647	-21.47483647	-21.47483647	-21.47483647	-21.47483647	-21.47483647	-21.47483647	-21.47483647	-21.47483647	-21.47483647	-21.47483647	-21.47483647	-0.73509017	-0.19599043	-0.25819971	0.01994155	-0.09908208	0.00210481	-0.04825895	-0.04881112	0.01859139	0.01684438	-0.04795353	0.05009690	0.00995169	0.00946974	0.03191256	0.02454492	0.02320277	0.01950527	0.02776780	0.02934424	0.02915883	0.02889734	0.02911587	0.03016052	0.02485392	0.03105311	0.02575398	0.03111519	0.02356971	0.03100638	0.02832617	0.02720420	0.03112340	0.02963971	0.02853847	0.02627321	0.02149153	0.02786542	0.02742927	0.02004596	0.01775975	0.02633764	0.02438850	0.02028770	0.02781238	0.02264669	0.02642020	0.02977954	0.04355001	0.02923966	0.01811547	0.01670611	0.02431557	0.02612215	0.02532118	0.01523394	0.01804900	0.03004111	0.02019433	0.02612162	0.01445534	0.02944903	0.02242437	0.02196476	0.01761902	0.02319989	0.02026718	0.02065958	0.01729370	0.01838335	0.01940086	0.01184581	0.01367927	0.01740737	0.01319188	0.01520233	0.01309316	0.01337896	0.01380609	0.01355583	0.01503240	0.01132383	0.00522423	0.00897460	0.00864316	-0.00165792	0.00304034	-0.00191841	-0.00215037	-0.00871248	-0.01065341	-0.00895272	-0.00996423	-0.01367956	-0.02171799	-0.02662519	-0.03394259	-0.03441998	-0.03627393	-0.03353480	-0.03589216	-0.03938089	-0.04080296	-0.04330764	-0.04509514	-0.04263598	-0.04470561	-0.04104029	-0.04252569	-0.04391795	-0.04510025	-0.04882421	-0.04830622	-0.04896754	-0.04893063	-0.04953453	-0.04711411	-0.04962608	-0.05063281	-0.05017720	-0.05209469	-0.04937539	-0.05130460	-0.04951280	-0.05070491	-0.05251813	-0.05413171	-0.05594474	-0.05803703	-0.05899072	-0.05973540	-0.06264443	-0.06283270	-0.06158415	-0.05995689	-0.05672000	-0.05404541	-0.04690139	-0.04209586	-0.03317138	-0.02429927	-0.01784219	-0.00968148	-0.00535045	0.00049477	0.00188390	0.00486691	0.00486796	0.00492187	0.00194219	0.00151387	-0.00063652	-0.00333062	-0.00311219	-0.00658595	-0.00726982	-0.01000417	-0.00862266	-0.00877462	-0.00872067	-0.00688587	-0.00571727	-0.00448098	-0.00476825	-0.00270177	-0.00224283	-0.00037181	-0.00218363	-0.00199761	-0.00224230	-0.00009782	0.00040154	-0.00002897	0.00070102	0.00088168	0.00098740	0.00016956	0.00079348	0.00020188	-0.00002632	0.00127803	-0.00001820	0.00002050	0.00033208	0.00107844	0.00137575	0.00129401	0.00016052	0.00034073	0.00087474	0.00015046	0.00083046	0.00055801	0.00117823	0.00193974	-0.00016514	0.00016597	0.00050941	0.00035613	0.00017337	0.00025907	0.00067282	0.00037278	-0.00026262	0.00111438	0.00016152	0.00052468	0.00115699	0.00100608	0.00154230	-0.00041810	0.00050200	0.00023913	-0.00009498	0.00098156	-0.00048794	-0.00138860	0.00101941	0.00057002	0.00032675	-0.00019073	0.00074228	0.00006680	0.00121728	0.00065672	0.00010695	0.00031393	0.00007339	0.00058804	0.00106161	0.00093148	0.00001721	0.00042714	-0.00036121	0.00006442	0.00058599	0.00062741	0.00075323	0.00034297	-0.00042617	-0.00056150	0.00090479	0.00065907	0.00087623	0.00019662	0.00092579	0.00088064	-0.00010414	0.00057878	0.00119124	0.00039878	0.00046491	0.00021375	-0.00031846	0.00032624	0.00003180	-0.00065347	-0.00037474	-0.00015894	0.00052409	-0.00089670	0.00107942	0.00073509	-0.00041625	0.00012575	0.00007075	0.00118416	0.00053980	0.00062559	0.00030127	-0.00010316	0.00013671	0.00184685	0.00077206	-0.00048375	0.00127695	0.00059614	0.00082492	0.00041437	-0.00012860	-0.00036452	-0.00238209	-0.00071894	-0.00041400	-0.00045934	0.00088159	0.00064393	-0.00034997	0.00090693	0.00059153	-0.00066374	0.00050753	0.00068477	-0.00004593	0.00092405	-0.00054365	0.00084993	0.00089623	0.00061577	0.00067833	0.00093822	0.00269241	0.00035417	0.00025612	-0.00065205	0.00024918	-0.00098365	0.00067134	0.00213310	0.00040062	0.00093595	0.00183773	0.00219325	0.00348984	0.00178421	0.00070087	-0.00011419	0.00058087	0.00253722	0.00011385	0.00084233	-0.00252304	-0.00048008	-0.00252281	0.00188482	-0.00088034	0.00132965	0.00351026	0.00051210	0.00095361	0.00509138	0.00056523	0.00009307	-0.00022744	0.00087444	0.00323500	0.00166604	0.00138211	-0.00083007	-0.00047170	0.00103047	0.00338167	0.00407845	0.00451665	-0.00030722	-0.00036504	0.00015023	0.00032430	-0.00047925	0.00092628	0.00369107	0.00388428	0.00145524	0.00095889	-0.00172458	0.00303910	-0.00173534	0.00229683	0.00012089	-0.00138514	0.00101060	0.00036099	-0.00018321	0.00255470	0.00050699	0.00028093	0.00263405	-0.00031600	0.00365801	0.00078564	0.00183835	-0.00006098	0.00236247	0.00130064	0.00143771	0.00188903	0.00237278	0.00124613	0.00097823	0.00181628	0.00168012	0.00082557	0.00176935	0.00399430	-0.00024164	-0.00011507	0.00056593	0.00100288	-0.00025406	0.00005130	-0.00181536	0.00056014	0.00223729	0.00089300	0.00086202	0.00112262	0.00070700	0.00105066	0.00220244	0.00203165	0.00082367	0.00016900	0.00096068	0.00186951	0.00063526	0.00071301	-0.00095055	0.00007803	0.00110383	-0.00049074	0.00023993	0.00193433	-0.00053647	0.00026359	0.00099649	0.00270729	0.00075897	-0.00120167	0.00029544	0.00195851	0.00200450	-0.00031008	0.00145577	0.00344600	0.00097789	-0.00002061	0.00066271	0.00200678	0.00086532	0.00114874	0.00020068	0.00115425	0.00216716	0.00077293	0.00077947	0.00065114	0.00069546	-0.00031494	0.00089814	0.00079158	0.00049581	0.00048576	0.00041507	-0.00034556	-0.00036625	-0.00009074	0.00039223	0.00050705	-0.00006573	0.00045609	0.00062367	0.00000099	0.00030722	0.00045142	0.00003791	0.00085487	0.00009502	-0.00003219	-0.00007844	-0.00012890	-0.00013148	0.00083058	0.00034239	0.00016597	-0.00037903	0.00025754	0.00064013	0.00024257	0.00070249	-0.00025106	0.00060088	0.00030131	0.00044300	0.00015741	0.00079529	0.00051084	0.00078489	0.00048248	-21.47483647
-0.4501	-21.47483647	-21.47483647	-21.47483647	-21.47483647	-21.47483647	-21.47483647	-21.47483647	-21.47483647	-21.47483647	-21.47483647	-21.47483647	-21.47483647	-21.47483647	-21.47483647	-21.47483647	-21.47483647	-21.47483647	-21.47483647	-21.47483647	-21.47483647	-21.47483647	-21.47483647	-21.47483647	-21.47483647	-21.47483647	-21.47483647	-21.47483647	-21.47483647	-21.47483647	-21.47483647	-21.47483647	-21.47483647	-21.47483647	-0.36361803	-0.31805111	0.02138200	-0.00853595	0.02295253	0.01149829	-0.04629444	-0.03706043	0.01098049	0.02203273	-0.01682684	0.07323237	0.01392440	0.01336819	0.02136731	0.03415142	0.02141320	0.01262153	0.02638042	0.02920124	0.02999915	0.03084396	0.02242722	0.02858283	0.02539648	0.02931819	0.03175352	0.03178055	0.02433737	0.02853067	0.02846598	0.02554425	0.03135974	0.02926447	0.02651467	0.02793329	0.02096640	0.03030100	0.02872582	0.02430118	0.02010346	0.02437148	0.02541620	0.01700116	0.02534541	0.02967115	0.03088700	0.03289988	0.03687311	0.01490212	0.02503895	0.02528702	0.02581992	0.01574350	0.01738713	0.01439554	0.01572820	0.02575217	0.02347620	0.02089946	0.02115020	0.02853933	0.02131088	0.02088985	0.01739351	0.01891181	0.01850898	0.01700703	0.01754169	0.01756037	0.02033844	0.01511776	0.01637087	0.01543663	0.00906392	0.01800846	0.01781676	0.01305987	0.01091926	0.01189021	0.01019538	0.00659147	0.00421695	0.00711546	0.00950454	0.00230108	0.00591295	-0.00148514	-0.00037733	-0.00700502	-0.00787275	-0.00702232	-0.00841658	-0.01304286	-0.01804442	-0.02332831	-0.03125839	-0.03526457	-0.03608089	-0.03623618	-0.03506189	-0.03589787	-0.04114045	-0.04250719	-0.04271181	-0.04237258	-0.04540278	-0.04355107	-0.04310996	-0.04597734	-0.04512476	-0.04954079	-0.04949277	-0.04972015	-0.04849459	-0.05014651	-0.04787945	-0.04873102	-0.05080792	-0.05229501	-0.05069739	-0.04928177	-0.05058516	-0.04911916	-0.05100130	-0.04894254	-0.04992350	-0.04784122	-0.04872116	-0.05020160	-0.04948859	-0.04870120	-0.04861840	-0.04740433	-0.04718820	-0.04681062	-0.04771251	-0.04489290	-0.04361300	-0.03875979	-0.03549714	-0.03158741	-0.02737867	-0.02301391	-0.01673803	-0.01168961	-0.00690697	-0.00125149	0.00143078	0.00390083	0.00654140	0.00780011	0.00864646	0.00979033	0.00529775	0.00487539	0.00045612	0.00082183	-0.00195283	-0.00592086	-0.00453721	-0.00777802	-0.00653154	-0.00978376	-0.00758569	-0.00799857	-0.00770390	-0.00653354	-0.00496360	-0.00677855	-0.00448697	-0.00451667	-0.00309229	-0.00204817	-0.00083718	-0.00259342	-0.00041391	-0.00115300	-0.00044673	-0.00022777	-0.00057663	-0.00036905	0.00034733	-0.00062387	0.00007864	-0.00023681	-0.00126390	0.00030684	0.00077119	-0.00006570	-0.00104282	0.00037391	0.00084260	-0.00002515	-0.00086891	-0.00053434	0.00006427	0.00036952	-0.00001800	-0.00019601	-0.00018127	0.00004085	0.00002178	-0.00055581	-0.00005448	-0.00025426	-0.00031802	0.00039345	0.00015189	0.00029682	-0.00048650	-0.00055609	0.00067593	-0.00016179	0.00026904	-0.00023401	-0.00027301	0.00048590	0.00021677	0.00132236	-0.00041937	0.00015384	0.00004977	0.00097998	-0.00004287	-0.00028414	0.00017016	-0.00012319	0.00082280	0.00061519	0.00081798	-0.00014295	0.00006307	-0.00096343	0.00016472	-0.00019550	0.00051411	-0.00010520	0.00016211	-0.00016990	-0.00024255	-0.00027678	-0.00013986	-0.00078471	0.00039499	0.00067806	0.00070016	-0.00058723	-0.00003003	0.00013710	-0.00039164	0.00108811	0.00019650	-0.00007982	0.00014905	0.00037783	-0.00019625	0.00006485	-0.00055525	-0.00026382	0.00018421	0.00022501	0.00026105	0.00060943	-0.00009298	-0.00006077	0.00019537	-0.00111831	-0.00038226	0.00041463	-0.00098693	-0.00048340	0.00073002	-0.00011338	-0.00000305	0.00072704	0.00092429	0.00054063	0.00019187	-0.00124827	-0.00064771	-0.00043293	0.00047902	0.00100287	-0.00030741	0.00031222	0.00260511	-0.00079134	-0.00191872	0.00064608	0.00085239	0.00218883	-0.00082669	0.00007257	0.00152746	-0.00068177	0.00103096	0.00120652	-0.00175523	0.00041488	-0.00051860	-0.00015050	0.00056983	0.00102365	0.00061635	0.00148477	-0.00094128	-0.00168860	0.00032260	-0.00232704	-0.00115833	0.00164912	0.00187315	0.00069805	0.00117634	-0.00153482	-0.00049680	0.00092801	0.00012673	0.00288244	-0.00015480	-0.00083958	-0.00001342	-0.00122733	0.00107049	-0.00114953	-0.00000266	-0.00102939	0.00055719	0.00249792	0.00054817	0.00027829	0.00121907	-0.00148571	0.00065129	0.00082548	0.00017315	0.00020491	-0.00409883	-0.00037937	-0.00279795	0.00075574	-0.00028010	0.00105008	0.00065545	-0.00109422	0.00084437	-0.00205095	-0.00094378	-0.00061443	0.00079046	0.00115845	0.00232552	-0.00370234	0.00011315	0.00067815	0.00105136	0.00226798	-0.00397356	-0.00180532	0.00171155	0.00062449	0.00075142	-0.00050129	-0.00006261	0.00067433	0.00236348	-0.00123274	0.00071637	-0.00010836	-0.00239798	0.00097304	0.00019715	-0.00027904	0.00225142	0.00057462	0.00155052	0.00004077	-0.00106329	0.00137019	0.00142137	0.00025772	0.00089829	0.00182655	-0.00223197	-0.00034821	-0.00069025	0.00063964	-0.00011528	-0.00014448	-0.00073903	0.00036307	0.00167900	-0.00017999	-0.00034750	-0.00058329	0.00153508	0.00092451	0.00019911	0.00239192	-0.00055994	0.00028269	0.00154451	-0.00006357	0.00130427	0.00094263	0.00045003	0.00027279	-0.00143059	0.00079076	-0.00224098	0.00036699	0.00020195	0.00133318	0.00037977	0.00241772	0.00007396	-0.00025518	-0.00081167	0.00230080	-0.00004621	0.00134016	-0.00024821	0.00284624	0.00038989	-0.00020062	-0.00003933	-0.00062431	0.00083971	0.00112861	0.00039210	0.00182014	0.00101987	0.00168066	0.00151752	0.00077854	-0.00011638	0.00016334	0.00016116	0.00136217	0.00025557	-0.00024693	0.00022738	-0.00010745	0.00044605	0.00030274	0.00039850	0.00081089	-0.00028675	0.00098400	0.00079002	-0.00006474	0.00015746	-0.00009349	0.00036785	0.00039076	-0.00034587	0.00015962	0.00016825	0.00015097	-0.00015992	-0.00007927	0.00034550	0.00029941	0.00049551	0.00002847	0.00051324	0.00036496	0.00031894	0.00043980	0.00058838	0.00018268	0.00023033	-0.00025373	0.00015600	0.00028772	0.00011599	0.00060471	-21.47483647
-0.4001	-21.47483647	-21.47483647	-21.47483647	-21.47483647	-21.47483647	-21.47483647	-21.47483647	-21.47483647	-21.47483647	-21.47483647	-21.47483647	-21.47483647	-21.47483647	-21.47483647	-21.47483647	-21.47483647	-21.47483647	-21.47483647	-21.47483647	-21.47483647	-21.47483647	-21.47483647	-21.47483647	-21.47483647	-21.47483647	-21.47483647	-21.47483647	-21.47483647	-21.47483647	-21.47483647	-21.47483647	-21.47483647	-1.13655913	-0.26788486	0.31602049	-0.20144152	0.01590308	-0.07416412	0.00277469	-0.00877324	-0.12846290	-0.03003521	0.02761671	-0.05278482	0.06124995	0.01619571	0.02772013	0.01896011	0.03229590	0.03059942	0.01860798	0.02803456	0.02439295	0.03108773	0.03062957	0.02564059	0.03199985	0.02632402	0.03133408	0.02587857	0.03099687	0.02149543	0.03174868	0.02805951	0.02948368	0.03173779	0.02729341	0.02743077	0.02390912	0.02346991	0.02873723	0.02338820	0.02156023	0.01886189	0.03036153	0.02420985	0.02191583	0.02473989	0.03131939	0.02207167	0.03027102	0.03340462	0.02116919	0.00713872	0.01436773	0.01641978	0.02254340	0.01814970	0.02091947	0.01922919	0.02399908	0.01987987	0.01925767	0.01516335	0.02730611	0.01962182	0.01858895	0.02041258	0.02122170	0.01713051	0.01892938	0.01799096	0.01824266	0.01672478	0.01237159	0.01739273	0.01795045	0.01070556	0.01415770	0.01118200	0.01267987	0.00882890	0.00787652	0.01032615	0.00715868	0.00306385	0.00228327	0.00534842	-0.00263036	-0.00328636	-0.00613533	-0.00746978	-0.01398666	-0.01234866	-0.01610953	-0.01500361	-0.02078204	-0.02283277	-0.03016138	-0.03542045	-0.03556039	-0.03739126	-0.03227052	-0.03641356	-0.03843929	-0.04100067	-0.04305580	-0.04657499	-0.04161188	-0.04567192	-0.04296961	-0.04139830	-0.04560634	-0.04662328	-0.05045476	-0.04867178	-0.04877893	-0.05055568	-0.04968474	-0.04821066	-0.04973417	-0.05194531	-0.05374357	-0.05422036	-0.05168148	-0.05412794	-0.05090047	-0.05114069	-0.05019304	-0.05215266	-0.05125951	-0.04858396	-0.05017118	-0.04860437	-0.05058379	-0.04997283	-0.04797969	-0.04918956	-0.04727803	-0.04730403	-0.04575515	-0.04675489	-0.04480115	-0.04279765	-0.03982646	-0.04059005	-0.03789336	-0.03584687	-0.03007728	-0.02980255	-0.02399353	-0.01969741	-0.01726533	-0.01150532	-0.00797168	-0.00351574	0.00195547	0.00293178	0.00466809	0.00829547	0.00759104	0.00958495	0.00707085	0.00838539	0.00545403	0.00424670	-0.00011178	-0.00090558	-0.00224083	-0.00365987	-0.00572720	-0.00683107	-0.00907941	-0.00960879	-0.00819592	-0.00922156	-0.00767863	-0.00668333	-0.00672523	-0.00635078	-0.00523621	-0.00367416	-0.00249167	-0.00129545	-0.00157361	-0.00089968	-0.00036128	-0.00008087	0.00089254	0.00001279	0.00018092	-0.00131494	0.00120362	-0.00013560	0.00034774	-0.00073120	0.00018760	0.00067871	-0.00038677	-0.00000499	-0.00056261	0.00087150	0.00034428	0.00018046	0.00020577	0.00005387	-0.00085902	-0.00012813	0.00052506	0.00022153	0.00069969	0.00049191	0.00042477	-0.00067423	0.00075968	-0.00051368	-0.00123307	0.00044147	-0.00025608	-0.00072304	0.00054078	-0.00026871	0.00053249	-0.00090580	-0.00020203	0.00079670	0.00082393	-0.00067935	0.00052682	0.00002252	-0.00041288	0.00049018	0.00069413	0.00064753	0.00024528	0.00017476	-0.00012175	0.00040952	0.00019461	0.00029879	0.00004116	-0.00011853	0.00005727	-0.00081588	0.00032835	0.00019219	0.00040490	0.00000558	0.00068687	0.00030990	-0.00039496	0.00002423	0.00055423	-0.00040056	0.00043435	0.00025052	-0.00013584	0.00025899	-0.00028623	-0.00034988	-0.00025324	-0.00015641	-0.00010001	-0.00095003	0.00085123	-0.00002201	-0.00013438	-0.00056786	0.00070145	-0.00094637	-0.00198029	-0.00059931	0.00017652	-0.00031763	-0.00134993	0.00048918	0.00083292	-0.00085597	-0.00006843	-0.00082051	0.00014686	0.00113393	-0.00078404	-0.00077490	-0.00149270	-0.00027162	-0.00074631	-0.00223837	0.00098561	0.00142586	0.00060410	0.00068854	-0.00008199	0.00028904	0.00063184	-0.00024295	-0.00016002	-0.00103767	-0.00117134	0.00001900	0.00145971	-0.00116829	0.00173073	-0.00087902	0.00019863	0.00053652	-0.00037124	-0.00127873	0.00041846	-0.00040118	0.00164420	0.00092605	-0.00118515	0.00255572	0.00036924	-0.00017875	0.00140698	0.00092363	-0.00134890	0.00223047	0.00170292	0.00463307	0.00192782	0.00086266	0.00119188	-0.00123921	0.00049038	0.00250072	-0.00039989	-0.00096804	-0.00135320	0.00252744	-0.00001759	0.00206034	0.00210584	-0.00134419	-0.00096421	-0.00224842	0.00218105	0.00158273	0.00303551	-0.00193255	0.00119077	-0.00129427	0.00004875	0.00284939	0.00165569	-0.00269622	0.00005598	0.00227804	0.00081728	-0.00152177	-0.00106330	0.00272275	0.00206480	0.00123373	0.00101697	0.00290204	0.00138566	0.00047034	0.00103421	-0.00024441	-0.00042871	0.00145246	0.00203743	0.00205054	-0.00056217	0.00315172	-0.00055644	0.00130139	-0.00037695	0.00200227	-0.00074097	0.00122831	0.00055350	0.00149331	0.00136155	0.00338729	0.00112895	0.00122181	0.00270627	0.00080090	0.00326133	0.00181832	0.00110175	-0.00087792	0.00191821	0.00066246	0.00034343	0.00074342	0.00088554	0.00073099	0.00044596	0.00049675	0.00114471	0.00219710	0.00055217	0.00189829	-0.00068885	0.00130194	0.00052631	0.00208083	0.00068548	-0.00128326	0.00111388	-0.00051950	0.00091636	0.00082134	-0.00033214	0.00089105	0.00053884	0.00087067	0.00006040	-0.00087092	0.00189475	-0.00091433	0.00154732	0.00294089	0.00180521	0.00123336	-0.00054462	0.00113834	0.00289341	0.00173830	0.00096347	0.00130875	0.00269449	-0.00009900	0.00097571	0.00051095	-0.00028962	0.00103363	0.00013235	0.00124885	0.00085240	0.00066245	-0.00002824	0.00098636	0.00044485	-0.00032214	-0.00009873	0.00064082	0.00121864	-0.00014008	0.00034391	0.00079213	0.00073269	0.00022682	0.00042112	0.00073531	0.00064302	0.00005146	0.00066102	0.00059208	0.00012038	0.00052360	0.00037582	0.00016825	0.00034851	0.00051098	-0.00003124	0.00027348	0.00055221	-0.00005045	0.00041185	0.00021404	0.00019872	0.00022087	0.00029711	0.00007588	0.00048989	0.00054108	0.00026509	0.00054073	0.00049594	0.00044571	0.00024062	0.00051185	0.00086771	0.00044309	0.00074722	-21.47483647
-0.3501	-21.47483647	-21.47483647	-21.47483647	-21.47483647	-21.47483647	-21.47483647	-21.47483647	-21.47483647	-21.47483647	-21.47483647	-21.47483647	-21.47483647	-21.47483647	-21.47483647	-21.47483647	-21.47483647	-21.47483647	-21.47483647	-21.47483647	-21.47483647	-21.47483647	-21.47483647	-21.47483647	-21.47483647	-21.47483647	-21.47483647	-21.47483647	-21.47483647	-21.47483647	-21.47483647	-21.47483647	-21.47483647	1.20909715	-0.68319616	0.26330313	-0.12516265	-0.03468120	0.01226957	0.07861575	0.02178946	-0.13024847	0.05163648	0.02926484	-0.00167031	0.05371496	0.03070778	0.02687499	0.00226230	0.04009721	0.02001674	0.01407595	0.02575412	0.02871422	0.03446764	0.03005202	0.02449554	0.03616160	0.02437422	0.02991582	0.02736914	0.02693543	0.02602509	0.03113973	0.03123810	0.02646900	0.03576732	0.02893341	0.02821742	0.02547588	0.02408189	0.02833549	0.02882566	0.02318155	0.01870531	0.02617442	0.02049426	0.01829975	0.03872657	0.02128961	0.02642949	0.02975385	0.02358185	0.02557130	0.02350909	0.02592455	0.01478782	0.02167837	0.02213792	0.02037670	0.01269763	0.02573169	0.01881314	0.02148202	0.01875046	0.02894422	0.02088015	0.02588617	0.01776976	0.02126179	0.01878637	0.02013635	0.02309735	0.02124558	0.01835813	0.01544247	0.01520874	0.01844020	0.01776752	0.01636612	0.01581678	0.01216647	0.01114638	0.01125891	0.01554785	0.00869798	0.00899273	0.00716706	0.00877188	-0.00040151	0.00328877	-0.00013701	-0.00039623	-0.01047764	-0.00889776	-0.01343970	-0.01081526	-0.01774555	-0.02356329	-0.03181148	-0.03472788	-0.03450736	-0.03538917	-0.03243558	-0.03568466	-0.03635365	-0.04000560	-0.04248758	-0.04414022	-0.04265791	-0.04502385	-0.04322212	-0.04142211	-0.04484304	-0.04431268	-0.04984337	-0.04837778	-0.04904840	-0.04845796	-0.04913429	-0.04793700	-0.04805033	-0.05091422	-0.05315814	-0.05405647	-0.05073682	-0.05255209	-0.05009697	-0.04944808	-0.04974315	-0.04995484	-0.05042258	-0.04830357	-0.04879866	-0.04619292	-0.04786391	-0.04789763	-0.04580381	-0.04727071	-0.04488578	-0.04496800	-0.04533179	-0.04572894	-0.04523989	-0.04497669	-0.04079258	-0.04303512	-0.04077944	-0.03832014	-0.03586913	-0.03654794	-0.03340223	-0.03216613	-0.03096479	-0.02729482	-0.02483167	-0.02443550	-0.01742214	-0.01712822	-0.01431113	-0.01042223	-0.00512638	-0.00219250	-0.00051240	0.00464730	0.00646491	0.00938138	0.01089876	0.01158523	0.01041336	0.00800479	0.00640863	0.00489674	0.00227235	0.00161027	0.00024190	-0.00225738	-0.00386348	-0.00454324	-0.00758233	-0.00786669	-0.00737011	-0.00698660	-0.00733127	-0.00565435	-0.00621669	-0.00546061	-0.00486182	-0.00321668	-0.00189542	-0.00205576	-0.00161304	-0.00204645	-0.00070716	-0.00035963	0.00001272	0.00061981	0.00058215	0.00094301	-0.00006049	0.00031886	0.00021224	-0.00017635	0.00035402	-0.00034845	0.00075525	-0.00069097	0.00016866	0.00136947	0.00058287	0.00123868	0.00142181	0.00097566	0.00086751	0.00048283	0.00097966	0.00088711	0.00048754	0.00137160	-0.00010664	-0.00147753	0.00143086	0.00044216	0.00080618	0.00011450	0.00139928	0.00072425	0.00144398	0.00031838	0.00034632	0.00017363	0.00004000	0.00013736	0.00058167	0.00096148	0.00075578	0.00069540	0.00004398	0.00030146	0.00094609	0.00134187	0.00066302	0.00083914	0.00023370	0.00031492	0.00115325	0.00056888	0.00086133	-0.00001818	0.00059841	0.00096778	0.00029471	0.00142865	-0.00009969	0.00042803	0.00165691	0.00063005	-0.00056062	0.00032799	0.00041763	0.00107249	0.00022005	0.00080301	0.00057292	-0.00057905	0.00174535	-0.00011050	0.00035458	0.00040246	-0.00020876	-0.00023369	-0.00029497	-0.00045737	0.00097643	0.00052310	-0.00014662	0.00152070	0.00070591	0.00171933	0.00180612	0.00126891	0.00181748	0.00044796	0.00160040	-0.00097790	0.00011438	0.00042879	0.00054746	-0.00028308	0.00065081	0.00348637	0.00060864	0.00029332	0.00179874	-0.00003900	0.00250440	-0.00083441	0.00043719	0.00193585	0.00104675	0.00224519	0.00077313	-0.00025253	0.00230791	0.00128838	0.00008499	0.00221957	0.00066368	0.00069215	0.00077876	-0.00165015	0.00221915	0.00099546	0.00240231	0.00364112	0.00232506	0.00339699	0.00358519	0.00105584	-0.00017869	0.00242993	0.00381347	0.00283141	0.00357240	0.00045877	0.00360427	0.00134235	-0.00121791	0.00547925	-0.00132427	0.00312980	0.00097836	0.00283070	0.00435759	0.00427562	0.00094462	0.00145936	0.00076617	0.00401308	0.00294528	0.00512193	0.00085571	0.00043488	0.00040479	0.00293494	0.00231852	0.00293251	0.00296431	0.00603367	-0.00061614	0.00336229	0.00014934	-0.00047317	0.00142272	0.00125873	0.00338996	0.00080331	0.00046499	0.00513134	0.00284385	0.00203969	0.00219120	0.00116744	-0.00053712	0.00181476	0.00281974	0.00278093	0.00077098	0.00539166	0.00029033	0.00204380	0.00232124	0.00229516	0.00404953	0.00020520	0.00309057	0.00262251	0.00091671	0.00244680	0.00107456	0.00202324	0.00197816	0.00063483	0.00259661	0.00158302	0.00220017	0.00121563	0.00270015	0.00026643	0.00058556	0.00182968	0.00103690	0.00105004	0.00167970	-0.00010653	0.00150783	0.00201518	0.00055763	0.00251163	0.00223177	0.00269297	0.00123962	0.00109927	0.00103554	0.00003181	0.00041083	0.00192319	0.00038016	0.00213006	-0.00014826	0.00094770	0.00054429	0.00051434	0.00236506	0.00025065	0.00160346	0.00003146	0.00161128	0.00265288	0.00115381	0.00050433	-0.00008554	0.00126938	0.00380537	0.00194410	0.00122956	0.00024471	0.00346834	0.00152443	0.00009220	0.00105095	-0.00005487	0.00108341	0.00189976	0.00103327	0.00145507	0.00098712	0.00072694	0.00217721	0.00067583	0.00119010	0.00031094	0.00144969	0.00127160	0.00070850	0.00054908	0.00002998	0.00050388	0.00076966	0.00041730	0.00122620	0.00097196	0.00021907	0.00083348	0.00117514	0.00011455	0.00028598	0.00082447	0.00100136	0.00075514	0.00115503	0.00088637	0.00036405	0.00072704	0.00020270	0.00029922	0.00022363	0.00063353	0.00051391	-0.00034520	0.00027720	0.00037154	0.00070492	0.00028509	0.00086328	0.00074617	0.00094095	0.00054464	0.00112931	0.00072706	0.00080289	0.00042812	-21.47483647
-0.3001	-21.47483647	-21.47483647	-21.47483647	-21.47483647	-21.47483647	-21.47483647	-21.47483647	-21.47483647	-21.47483647	-21.47483647	-21.47483647	-21.47483647	-21.47483647	-21.47483647	-21.47483647	-21.47483647	-21.47483647	-21.47483647	-21.47483647	-21.47483647	-21.47483647	-21.47483647	-21.47483647	-21.47483647	-21.47483647	-21.47483647	-21.47483647	-21.47483647	-21.47483647	-21.47483647	-21.47483647	-21.47483647	-0.12667337	0.40477278	-0.07694565	0.13910623	-0.08773849	-0.11196696	-0.02312743	-0.04089960	-0.03216065	0.03900049	0.01537002	0.00618758	0.04734015	0.03290569	0.00115640	0.04231223	0.02327820	0.02493906	0.02436629	0.02943766	0.02884162	0.03534002	0.02432791	0.02584389	0.02956417	0.03038453	0.03042425	0.03074452	0.02962052	0.02493047	0.02741063	0.02773720	0.02815500	0.03061623	0.02756749	0.02857534	0.02520645	0.02217410	0.02769739	0.02888057	0.02523196	0.01939969	0.02754645	0.01773222	0.02142639	0.02354739	0.01998604	0.03123533	0.03232058	0.02231811	0.01620480	0.01327399	0.02587098	0.01472472	0.01655706	0.03173996	0.02277175	0.01715740	0.02417512	0.02072050	0.01856200	0.01369681	0.02622919	0.02036160	0.02231935	0.01528468	0.02017373	0.02047751	0.01464156	0.01968474	0.02272746	0.01873996	0.01711655	0.01434031	0.01761820	0.01508921	0.01764623	0.01559634	0.01480377	0.01395825	0.01174034	0.01272192	0.00631259	0.00499091	0.00394512	0.00637150	-0.00596311	0.00148647	-0.00393526	-0.00386928	-0.01074571	-0.01087191	-0.01447286	-0.01521152	-0.02130839	-0.02388140	-0.03066404	-0.03569271	-0.03583234	-0.03670341	-0.03276224	-0.03470934	-0.03587667	-0.04172340	-0.04153647	-0.04236316	-0.04293645	-0.04369183	-0.04265489	-0.04292509	-0.04503411	-0.04632886	-0.04904986	-0.04660977	-0.04934730	-0.04840053	-0.04934379	-0.04702271	-0.04862352	-0.05102568	-0.05249811	-0.05209907	-0.05070827	-0.05013780	-0.04985546	-0.05022523	-0.04878126	-0.05130789	-0.05132256	-0.04953760	-0.04889640	-0.04861132	-0.04881472	-0.04800555	-0.04846714	-0.04605120	-0.04638100	-0.04660468	-0.04472450	-0.04458017	-0.04473506	-0.04271409	-0.04319255	-0.04282912	-0.04125269	-0.03969665	-0.03855104	-0.03813374	-0.03624806	-0.03615351	-0.03392552	-0.03393626	-0.03027938	-0.03141444	-0.02758658	-0.02739418	-0.02557975	-0.02371674	-0.02155610	-0.02018913	-0.01855875	-0.01447816	-0.01259220	-0.00690137	-0.00426027	0.00037473	0.00370850	0.00531562	0.00662628	0.00780835	0.00940781	0.01042282	0.01026066	0.00946737	0.00845062	0.00751535	0.00484081	0.00339165	0.00001193	-0.00021148	-0.00198350	-0.00296992	-0.00512898	-0.00679419	-0.00693924	-0.00667898	-0.00658842	-0.00620714	-0.00616389	-0.00623594	-0.00458050	-0.00464732	-0.00414544	-0.00368160	-0.00272560	-0.00185278	-0.00154824	-0.00086188	-0.00125197	-0.00004630	-0.00063444	-0.00035679	0.00056112	-0.00003086	0.00000492	0.00049829	0.00069502	0.00069862	0.00105793	0.00106074	0.00037044	-0.00066656	0.00010326	0.00063005	-0.00008110	-0.00004991	0.00038567	-0.00103785	0.00000807	0.00042003	0.00071609	-0.00057887	0.00057260	0.00089760	0.00088719	-0.00040446	0.00020141	0.00010014	0.00036459	0.00009437	0.00010519	0.00087074	0.00023778	0.00080759	-0.00114021	0.00063227	0.00043778	0.00076666	0.00036888	0.00069564	0.00001807	-0.00072907	0.00051855	-0.00059542	0.00007322	-0.00012799	0.00057711	0.00093613	-0.00017242	0.00112711	0.00063769	0.00058769	0.00109081	-0.00015640	-0.00033508	-0.00006924	-0.00022138	-0.00027023	-0.00026803	0.00004115	-0.00029176	0.00040724	-0.00016440	0.00055758	-0.00034166	-0.00042139	0.00076376	-0.00034478	0.00018448	0.00090722	0.00043026	-0.00006556	-0.00015470	0.00062445	-0.00021741	0.00003288	0.00127119	0.00147021	0.00136772	0.00031474	0.00065722	0.00014420	-0.00119826	0.00075677	0.00121208	-0.00075212	0.00265020	0.00242852	-0.00013468	0.00056007	-0.00055706	0.00032578	0.00098115	-0.00011749	0.00090171	0.00072313	-0.00089403	0.00158979	0.00131449	-0.00026570	0.00224733	0.00044946	0.00177355	-0.00103640	-0.00187261	-0.00047448	0.00151616	-0.00248209	0.00045489	0.00095695	0.00124065	0.00331869	-0.00079471	0.00008012	0.00020306	-0.00125859	-0.00106553	-0.00016533	-0.00014350	0.00443413	0.00101780	0.00299947	-0.00271909	0.00175424	-0.00166624	0.00235123	-0.00115112	0.00019366	0.00104183	0.00207015	0.00055587	0.00315552	-0.00003886	-0.00042852	0.00139117	-0.00048440	0.00183675	0.00515540	0.00071974	-0.00182623	0.00077180	0.00069101	0.00204290	0.00193556	0.00383190	-0.00093618	0.00061895	0.00266509	0.00025348	-0.00050526	-0.00150349	0.00163881	-0.00049235	0.00043986	-0.00195564	-0.00059859	0.00138984	-0.00418531	0.00174387	-0.00029215	0.00018930	0.00129449	0.00334639	0.00169579	0.00193228	0.00085575	0.00066860	0.00174386	-0.00160080	0.00150571	0.00056045	0.00057619	-0.00196137	0.00128513	-0.00037708	-0.00094337	-0.00073492	0.00228428	0.00004637	0.00046128	0.00278538	0.00204847	-0.00022562	-0.00010775	0.00152567	0.00074534	0.00071971	0.00063858	-0.00044525	0.00101701	0.00114160	-0.00050911	0.00126325	0.00017624	0.00087661	-0.00125877	0.00029643	0.00183313	-0.00014219	0.00170308	0.00008893	0.00072693	0.00010640	0.00115783	-0.00010278	0.00156869	0.00108606	-0.00004820	0.00045218	0.00107704	0.00000689	0.00147672	0.00083542	-0.00061582	0.00059899	0.00114432	0.00028905	0.00129113	0.00046954	0.00097259	0.00038022	0.00103991	0.00024566	-0.00050104	0.00189446	-0.00049470	0.00061582	0.00047010	-0.00063426	0.00118569	-0.00006663	0.00071517	-0.00054291	0.00160716	0.00130034	0.00037971	0.00000082	0.00021714	0.00031294	0.00012061	0.00072504	0.00087941	0.00036391	0.00056538	0.00028055	-0.00048657	-0.00018163	0.00058167	0.00070134	0.00038211	0.00026985	0.00100122	0.00002202	0.00040598	-0.00024359	0.00018605	0.00065570	0.00049833	-0.00051238	0.00012378	0.00003987	0.00003406	0.00003377	0.00026186	0.00012876	0.00029301	0.00024589	0.00020593	0.00056151	0.00060250	0.00017651	0.00043894	0.00022618	0.00018419	0.00003403	0.00043605	0.00023428	0.00068834	0.00014948	-21.47483647
-0.2501	-21.47483647	-21.47483647	-21.47483647	-21.47483647	-21.47483647	-21.47483647	-21.47483647	-21.47483647	-21.47483647	-21.47483647	-21.47483647	-21.47483647	-21.47483647	-21.47483647	-21.47483647	-21.47483647	-21.47483647	-21.47483647	-21.47483647	-21.47483647	-21.47483647	-21.47483647	-21.47483647	-21.47483647	-21.47483647	-21.47483647	-21.47483647	-21.47483647	-21.47483647	-21.47483647	-21.47483647	-21.47483647	-0.53155410	-1.10488132	-0.07622670	-0.16055424	0.02314755	-0.01165921	0.05457976	0.02227940	-0.04918030	0.01893497	0.03457710	0.00220388	0.03493004	0.01830927	0.01335965	0.02931765	0.04304926	0.03139869	0.02442525	0.03174421	0.02904217	0.03166814	0.03152642	0.03318599	0.03466431	0.02889935	0.02870782	0.03225996	0.03455410	0.02460013	0.03289323	0.02710946	0.02645260	0.03366703	0.02895975	0.02955008	0.02693939	0.02208366	0.03056794	0.02470003	0.02129526	0.02108088	0.02410706	0.02024281	0.02122704	0.02334626	0.02637586	0.02458813	0.03136648	0.03018905	0.01904771	0.02877048	0.02643802	0.01606272	0.01886052	0.01847565	0.02142941	0.01914368	0.02647955	0.02205053	0.01860900	0.01948309	0.02419224	0.02279887	0.02115278	0.01854957	0.02371020	0.02107776	0.01742739	0.01473776	0.01791999	0.01791062	0.01071181	0.01849804	0.01826696	0.01399324	0.01812592	0.01637991	0.01123988	0.01053207	0.01020709	0.01089576	0.00700332	0.00044712	0.00630269	0.00727109	-0.00252661	-0.00083203	-0.00437750	-0.00524721	-0.00703089	-0.01033491	-0.01526699	-0.01430231	-0.01732070	-0.02422634	-0.02819579	-0.03542799	-0.03640634	-0.03622048	-0.03323568	-0.03784480	-0.03752192	-0.04145138	-0.04290674	-0.04585994	-0.04447665	-0.04294672	-0.04256823	-0.04123365	-0.04429915	-0.04446071	-0.04972496	-0.04984951	-0.05036679	-0.04970599	-0.05059863	-0.04775241	-0.04980079	-0.05368576	-0.05407537	-0.05350818	-0.05262493	-0.05251964	-0.05080313	-0.04986158	-0.04976839	-0.05063824	-0.05169438	-0.05162720	-0.04970855	-0.05048803	-0.05007175	-0.05003304	-0.05029789	-0.04905512	-0.04751396	-0.04746169	-0.04668209	-0.04678526	-0.04506909	-0.04461416	-0.04367635	-0.04506455	-0.04109573	-0.03927671	-0.03991319	-0.03946868	-0.03728909	-0.03858850	-0.03712452	-0.03689463	-0.03559962	-0.03606524	-0.03234644	-0.03173464	-0.03104114	-0.02659543	-0.02862491	-0.02492762	-0.02818963	-0.02664652	-0.02253088	-0.02184977	-0.01966136	-0.01630698	-0.01604008	-0.01106205	-0.01025612	-0.00762825	-0.00449572	-0.00145886	0.00188216	0.00556838	0.00645900	0.01018790	0.00948467	0.01013648	0.01128594	0.01253204	0.01070271	0.00859289	0.00765378	0.00674580	0.00482558	0.00376056	0.00151562	-0.00117672	-0.00183540	-0.00205671	-0.00399415	-0.00476263	-0.00634080	-0.00592334	-0.00675117	-0.00620348	-0.00632476	-0.00596607	-0.00574128	-0.00434919	-0.00455016	-0.00363995	-0.00272400	-0.00250151	-0.00215283	-0.00144220	-0.00098070	-0.00028030	-0.00040310	0.00095838	0.00048643	-0.00056902	0.00064392	0.00059823	-0.00043612	0.00097878	-0.00046365	-0.00090538	0.00068081	0.00051389	0.00114842	-0.00020360	0.00082598	0.00076992	0.00100964	-0.00021228	-0.00027569	-0.00015612	0.00000776	-0.00029635	0.00049132	0.00110367	0.00020209	0.00025425	-0.00092434	0.00085244	-0.00030970	0.00099243	0.00023106	0.00100984	0.00021934	-0.00095900	0.00060214	0.00105101	0.00075412	0.00019402	0.00094284	0.00135960	0.00075716	0.00053472	0.00050256	0.00059698	0.00084613	-0.00006561	-0.00017821	0.00054843	0.00022192	0.00007095	0.00037690	-0.00011297	0.00047673	-0.00096336	0.00040786	0.00079744	0.00048881	0.00014518	0.00028189	0.00066982	-0.00025699	-0.00053048	0.00055627	-0.00118714	-0.00014781	0.00184953	0.00053737	0.00007821	0.00121559	0.00054939	0.00011593	0.00121982	0.00073645	-0.00062869	-0.00062620	0.00048102	0.00070442	-0.00135746	-0.00062063	0.00354087	0.00000124	0.00100449	0.00131433	-0.00055987	0.00034638	-0.00018019	0.00094700	0.00113646	0.00012900	0.00371463	-0.00032149	-0.00130349	-0.00166753	-0.00093669	0.00332244	0.00067386	0.00159807	0.00111882	0.00003952	-0.00106848	0.00109010	0.00199044	0.00054938	0.00057476	0.00132966	0.00059297	0.00319898	0.00044959	-0.00007729	0.00413476	0.00130194	0.00698189	0.00255807	0.00080751	0.00269599	-0.00180220	-0.00159938	0.00169971	-0.00169073	0.00023194	0.00174124	0.00409784	-0.00056898	0.00342664	0.00046647	-0.00071247	0.00043325	-0.00025817	0.00091864	0.00222887	-0.00062247	-0.00042484	-0.00208800	-0.00127687	0.00160450	0.00415661	0.00399577	0.00072595	-0.00082454	0.00326501	-0.00036656	-0.00014216	-0.00140101	0.00359384	0.00248368	-0.00026126	-0.00119303	-0.00102935	0.00253176	0.00226623	0.00134920	0.00177539	0.00231704	-0.00037465	0.00408715	0.00098332	0.00058337	-0.00047920	-0.00073408	0.00119077	0.00084207	0.00071144	0.00072135	0.00139205	0.00087437	0.00151235	0.00081610	0.00118009	0.00139278	0.00197788	0.00061557	-0.00053363	0.00420950	0.00134943	0.00131030	0.00071200	0.00223561	0.00106003	0.00038591	0.00216682	0.00128114	0.00186656	-0.00117884	-0.00042907	0.00070654	0.00182167	0.00099396	0.00205336	0.00118214	0.00033895	0.00058366	0.00160979	0.00091630	0.00038539	0.00081658	0.00003231	-0.00043700	-0.00028338	0.00081646	0.00029261	-0.00042426	-0.00031209	0.00049472	0.00019310	0.00178533	0.00094737	0.00020872	0.00184893	0.00288495	0.00102726	-0.00066670	0.00144965	0.00142204	0.00089440	-0.00015844	-0.00060858	0.00153823	0.00070535	0.00085196	-0.00040447	-0.00086857	0.00015427	-0.00022582	0.00073917	0.00140651	0.00017319	0.00068127	-0.00037091	0.00079909	0.00146121	0.00081112	0.00096772	0.00137582	0.00046398	-0.00029113	0.00111277	0.00009686	0.00018300	0.00046599	0.00076619	0.00045877	-0.00041333	0.00068837	0.00075295	-0.00000876	0.00004496	-0.00002405	0.00046502	0.00061481	0.00001479	0.00018327	0.00018890	-0.00019839	-0.00034415	0.00002512	0.00018741	0.00062655	0.00056446	0.00022892	0.00048964	-0.00007393	0.00041927	-0.00004137	0.00067886	0.00093136	0.00059752	0.00048122	0.00065077	0.00033665	0.00082500	0.00048772	-21.47483647
-0.2001	-21.47483647	-21.47483647	-21.47483647	-21.47483647	-21.47483647	-21.47483647	-21.47483647	-21.47483647	-21.47483647	-21.47483647	-21.47483647	-21.47483647	-21.47483647	-21.47483647	-21.47483647	-21.47483647	-21.47483647	-21.47483647	-21.47483647	-21.47483647	-21.47483647	-21.47483647	-21.47483647	-21.47483647	-21.47483647	-21.47483647	-21.47483647	-21.47483647	-21.47483647	-21.47483647	-21.47483647	-21.47483647	0.76489365	-21.47483647	0.07226736	-0.11961703	0.18667439	-0.04271254	0.12946706	-0.02836942	-0.01711872	-0.03410728	0.03754978	-0.03089746	0.03455954	0.01529511	0.00891337	0.02188167	0.03179220	0.02681365	0.01053112	0.02124279	0.03125488	0.03617388	0.03027539	0.02302990	0.03089645	0.03201507	0.02912159	0.02488380	0.03140745	0.02157168	0.02902186	0.02876667	0.02832384	0.02678692	0.02963417	0.03044899	0.02312943	0.02390461	0.02540218	0.02627392	0.02170723	0.01809946	0.02501274	0.02175330	0.02136706	0.03286919	0.02656110	0.03077759	0.03906764	0.02629305	0.01640518	0.01402566	0.00815877	0.02755155	0.02473298	0.02148870	0.01443637	0.01591358	0.02647391	0.02217894	0.01810728	0.01454391	0.02835525	0.01655602	0.02225573	0.02163747	0.02079335	0.02073046	0.01241268	0.01895565	0.01607859	0.01612292	0.01384309	0.01542177	0.01955931	0.01628536	0.01690547	0.01738747	0.01535242	0.01365513	0.00798377	0.00652741	0.00206838	0.00209324	0.00459141	0.00260011	-0.00416755	-0.00084165	-0.00528145	-0.00776087	-0.01045571	-0.01700040	-0.02013296	-0.02261925	-0.02607097	-0.02743836	-0.03089645	-0.03729928	-0.03678831	-0.03995507	-0.03586503	-0.03611726	-0.03877025	-0.04062696	-0.04031418	-0.04431363	-0.04304044	-0.04666402	-0.04230771	-0.04370572	-0.04564387	-0.04548860	-0.05078899	-0.04935954	-0.05044846	-0.05067706	-0.04931674	-0.04970232	-0.04982305	-0.05099202	-0.05405548	-0.05475516	-0.05050818	-0.05439485	-0.05274416	-0.05310636	-0.05194508	-0.05309824	-0.05137325	-0.04948988	-0.05165159	-0.04840249	-0.04961908	-0.04905563	-0.04945494	-0.04969080	-0.04798232	-0.04760699	-0.04672879	-0.04852974	-0.04733937	-0.04500931	-0.04598992	-0.04581370	-0.04455590	-0.04289973	-0.04051543	-0.04117894	-0.03818322	-0.03762728	-0.03815315	-0.03670391	-0.03555037	-0.03653372	-0.03240908	-0.03444444	-0.03142305	-0.03277802	-0.03072064	-0.02993123	-0.03035071	-0.02668085	-0.02651946	-0.02544012	-0.02554851	-0.02292848	-0.02094415	-0.01908827	-0.01853433	-0.01738057	-0.01723419	-0.01342545	-0.01268408	-0.01087631	-0.00849964	-0.00534821	-0.00481929	-0.00159613	0.00029358	0.00432189	0.00560241	0.00774102	0.00866753	0.00851289	0.01036668	0.01335252	0.01132212	0.00991809	0.01121593	0.00766819	0.00814235	0.00587024	0.00367491	0.00175134	0.00123953	-0.00086062	-0.00252224	-0.00250880	-0.00506065	-0.00601550	-0.00717996	-0.00804827	-0.00650222	-0.00721877	-0.00662664	-0.00626705	-0.00597072	-0.00518961	-0.00397761	-0.00364304	-0.00383323	-0.00484182	-0.00274513	-0.00237388	-0.00280541	-0.00078414	-0.00192219	-0.00205667	-0.00111665	-0.00070193	-0.00058551	-0.00095429	0.00017652	-0.00028103	0.00027722	-0.00104652	-0.00004630	0.00031305	0.00041233	-0.00013502	0.00013575	0.00067009	-0.00059818	0.00017306	-0.00096089	-0.00064537	0.00023830	0.00087204	0.00068599	0.00017142	-0.00013592	-0.00052633	0.00027893	0.00001794	-0.00032432	-0.00014788	0.00099344	0.00010663	-0.00041837	0.00039854	0.00112210	0.00013558	0.00068242	-0.00051730	-0.00099226	-0.00051513	-0.00106196	0.00016527	0.00004525	-0.00034271	-0.00003838	-0.00057680	0.00020721	0.00017791	-0.00039254	-0.00046221	0.00027344	-0.00114626	-0.00045803	-0.00091265	0.00091412	-0.00166472	-0.00080044	0.00133708	-0.00067540	-0.00024861	0.00007814	0.00086237	-0.00078041	-0.00026322	0.00036279	-0.00103898	-0.00136039	-0.00055068	0.00099278	0.00013110	-0.00076960	0.00015531	-0.00117182	-0.00151741	0.00046991	-0.00148256	-0.00020889	-0.00229803	-0.00238027	-0.00048220	-0.00074491	-0.00098512	0.00076305	-0.00111181	-0.00029969	-0.00039627	-0.00059693	-0.00151456	-0.00053986	0.00080948	-0.00079438	-0.00026439	-0.00119580	0.00037026	-0.00091011	0.00181399	0.00195413	0.00173557	-0.00049312	0.00019746	-0.00217915	-0.00087558	-0.00099377	-0.00122126	0.00274019	-0.00227137	-0.00254617	0.00078431	-0.00075407	0.00196879	-0.00183575	-0.00363336	-0.00101651	-0.00141760	0.00147163	0.00237743	0.00118425	-0.00107514	0.00144815	-0.00009943	-0.00134762	0.00005325	0.00039248	-0.00182266	-0.00095356	-0.00103399	0.00232283	0.00162847	0.00049524	-0.00218051	-0.00220359	0.00041788	-0.00010437	-0.00225936	0.00006957	-0.00090323	0.00176191	0.00201303	-0.00187315	-0.00065386	-0.00133476	-0.00019150	0.00283635	-0.00368972	-0.00017385	0.00099766	-0.00040548	0.00019307	-0.00134604	0.00020592	-0.00036863	-0.00004259	-0.00007260	0.00017130	-0.00233747	-0.00221989	0.00140469	-0.00046976	-0.00099373	-0.00035703	0.00011908	-0.00082657	0.00158936	-0.00121313	0.00034898	0.00116065	-0.00054780	0.00077555	0.00038155	-0.00041426	0.00046262	0.00070891	0.00005521	0.00090422	0.00035754	-0.00098252	0.00114281	0.00049088	-0.00021586	-0.00017337	-0.00111803	-0.00017722	0.00198129	-0.00101416	-0.00053279	-0.00089056	-0.00073046	-0.00011457	-0.00098290	0.00040338	-0.00039356	-0.00132248	-0.00024601	0.00022501	0.00024049	-0.00058076	0.00220640	0.00054480	-0.00014622	0.00034298	0.00109816	0.00032559	-0.00059745	0.00050664	0.00166636	-0.00070706	0.00070890	0.00049529	0.00097298	-0.00034672	-0.00075660	-0.00088082	0.00013030	-0.00207336	-0.00020933	-0.00050332	0.00074953	0.00032768	0.00001870	0.00001599	-0.00034720	-0.00084950	0.00039879	0.00099886	0.00013191	0.00071991	-0.00024399	-0.00020062	-0.00012844	-0.00017071	0.00050568	-0.00028684	-0.00009011	-0.00046759	0.00036582	-0.00019486	0.00035297	-0.00023790	-0.00024428	-0.00023433	0.00019862	0.00011194	0.00071097	-0.00005357	0.00008662	-0.00037901	-0.00031922	-0.00020076	-0.00026552	0.00012828	0.00019893	0.00012196	0.00021327	0.00048962	-0.00007817	0.00049658	0.00028575	0.00009168	-0.00005624	0.00041236	0.00044599	0.00013876	-0.00006183	-21.47483647
-0.1501	-21.47483647	-21.47483647	-21.47483647	-21.47483647	-21.47483647	-21.47483647	-21.47483647	-21.47483647	-21.47483647	-21.47483647	-21.47483647	-21.47483647	-21.47483647	-21.47483647	-21.47483647	-21.47483647	-21.47483647	-21.47483647	-21.47483647	-21.47483647	-21.47483647	-21.47483647	-21.47483647	-21.47483647	-21.47483647	-21.47483647	-21.47483647	-21.47483647	-21.47483647	-21.47483647	-21.47483647	-21.47483647	-21.47483647	-0.14717793	-0.11933020	-0.02824538	-0.01392629	0.11627285	0.03135813	-0.03826061	-0.03349639	0.01918038	0.10397724	-0.07168857	0.07444546	0.02544965	0.01157528	0.02127219	0.04634714	0.02008521	0.01823974	0.02588210	0.03256677	0.02548454	0.02752722	0.02369035	0.02970337	0.02764600	0.02808588	0.02484133	0.03550319	0.02557226	0.03024289	0.02704080	0.02944380	0.03060620	0.02674545	0.02791029	0.02552156	0.02513584	0.02657343	0.02657593	0.02607101	0.02019338	0.02591022	0.02497993	0.02362147	0.02764753	0.02366765	0.03358858	0.01735627	0.02543061	0.02208157	0.01873815	0.02107462	0.01850406	0.01910909	0.02621319	0.01985943	0.01706455	0.02595822	0.01837308	0.02244829	0.01285162	0.02800015	0.01686670	0.02207431	0.02050923	0.01823443	0.01628745	0.01944464	0.01860476	0.01646339	0.01768862	0.01378617	0.01389904	0.01581010	0.00760377	0.01910813	0.01498819	0.00903054	0.01342839	0.01352603	0.01038880	0.00665116	0.00766818	0.00900577	0.00610122	0.00231508	0.00455459	0.00260365	-0.00281023	-0.00404246	-0.00973269	-0.00940457	-0.01125345	-0.01241427	-0.01944920	-0.02487665	-0.03420461	-0.03616505	-0.03550023	-0.03422640	-0.03737797	-0.04017425	-0.04384791	-0.04237678	-0.04653348	-0.04552852	-0.04811848	-0.04364369	-0.04302286	-0.04720346	-0.04718290	-0.05137928	-0.05115190	-0.05136851	-0.05248929	-0.05057043	-0.04969410	-0.05228447	-0.05300743	-0.05447671	-0.05533554	-0.05227079	-0.05530774	-0.05278751	-0.05335104	-0.05267803	-0.05587384	-0.05328790	-0.05144877	-0.05363937	-0.05222803	-0.05218108	-0.05261659	-0.05019090	-0.05059217	-0.04950793	-0.05220250	-0.04776593	-0.05084479	-0.04818809	-0.04619650	-0.04592977	-0.04778901	-0.04567589	-0.04311876	-0.04072605	-0.04370680	-0.03921746	-0.03873704	-0.03805613	-0.03830385	-0.03708710	-0.03830725	-0.03389891	-0.03583639	-0.03437154	-0.03458778	-0.03254718	-0.03225718	-0.03310409	-0.02931772	-0.03051355	-0.02821081	-0.02833161	-0.02573503	-0.02548501	-0.02257368	-0.02094982	-0.01939258	-0.01873038	-0.01684375	-0.01624548	-0.01578047	-0.01476817	-0.01269274	-0.01100041	-0.00994754	-0.00899074	-0.00752078	-0.00606387	-0.00389102	-0.00257827	-0.00116019	0.00106993	0.00469241	0.00538620	0.00605619	0.00790949	0.00917242	0.00988736	0.00919693	0.00900674	0.01056322	0.01021044	0.00796436	0.00765873	0.00732430	0.00629141	0.00443729	0.00259553	0.00164727	0.00150199	-0.00187870	-0.00252382	-0.00233839	-0.00471114	-0.00449898	-0.00542476	-0.00480528	-0.00653611	-0.00683725	-0.00576315	-0.00591507	-0.00691380	-0.00568010	-0.00556009	-0.00582578	-0.00407366	-0.00368385	-0.00281970	-0.00357041	-0.00241152	-0.00214626	-0.00131200	-0.00230262	-0.00153303	-0.00157841	-0.00161739	-0.00111450	-0.00091540	0.00047656	-0.00082130	-0.00017702	-0.00120670	-0.00026395	-0.00055497	0.00043027	0.00023395	0.00010392	0.00016896	-0.00069114	-0.00007593	-0.00024434	-0.00081277	0.00011338	0.00047609	-0.00056413	-0.00042764	0.00043176	0.00011983	-0.00034488	-0.00061839	-0.00076032	-0.00069137	-0.00096336	-0.00081538	0.00016990	-0.00078522	-0.00092272	-0.00074103	-0.00116375	-0.00028673	-0.00108407	-0.00066030	-0.00047024	-0.00060709	-0.00058920	-0.00013786	-0.00148688	0.00120799	-0.00126183	-0.00076048	-0.00020041	-0.00074913	-0.00217627	-0.00021395	-0.00020495	-0.00068922	-0.00148089	-0.00178554	-0.00051946	-0.00103915	-0.00056656	-0.00009107	-0.00049546	-0.00035743	-0.00005526	-0.00150012	0.00033008	-0.00244634	-0.00047835	-0.00115373	-0.00099029	-0.00015368	0.00045342	-0.00051761	0.00014748	0.00062649	-0.00239690	-0.00039226	-0.00263671	-0.00075638	-0.00184661	0.00001757	-0.00287896	-0.00142030	-0.00275134	-0.00026041	-0.00112914	-0.00298946	0.00085661	-0.00028906	-0.00220702	-0.00006560	-0.00169763	-0.00479278	-0.00112807	-0.00204642	0.00005624	0.00155120	-0.00385672	-0.00142059	-0.00479057	-0.00105341	0.00152466	-0.00019670	-0.00041932	-0.00415185	0.00064423	-0.00078377	-0.00003516	-0.00046009	-0.00100394	-0.00171314	-0.00020643	-0.00039522	-0.00036247	-0.00245370	-0.00440529	-0.00312474	-0.00268728	0.00260486	-0.00135323	-0.00039218	-0.00439297	-0.00269055	0.00034272	-0.00442138	-0.00161462	0.00105942	-0.00368959	0.00135513	-0.00211898	-0.00378992	-0.00658819	-0.00023882	-0.00083887	-0.00246377	0.00020452	-0.00417562	-0.00126640	0.00078938	-0.00330480	-0.00031896	-0.00207989	-0.00029847	-0.00058055	-0.00140949	-0.00058525	-0.00180607	-0.00057265	-0.00142849	-0.00177048	-0.00134039	-0.00010975	0.00055447	0.00018811	-0.00101885	-0.00287596	-0.00139480	-0.00101872	-0.00151805	-0.00279988	-0.00017459	-0.00207186	-0.00227023	-0.00165773	-0.00293808	-0.00224968	-0.00066112	-0.00222971	-0.00071584	-0.00111476	-0.00310568	-0.00188092	-0.00032595	-0.00034186	-0.00138565	0.00011382	-0.00047686	-0.00181278	-0.00014819	-0.00227826	-0.00028262	0.00033219	-0.00135421	-0.00195079	-0.00043806	-0.00217500	-0.00148896	-0.00156601	0.00063728	-0.00231202	-0.00176083	-0.00081324	-0.00080364	-0.00138153	-0.00303876	0.00178919	0.00035880	-0.00062763	-0.00091656	-0.00204879	-0.00002832	-0.00078377	0.00006913	-0.00110178	-0.00003130	-0.00025357	-0.00052860	0.00011166	0.00060199	-0.00049420	-0.00024241	-0.00005888	-0.00011552	0.00028505	-0.00087866	-0.00030087	0.00024323	-0.00032665	-0.00050644	-0.00073058	-0.00007621	-0.00049966	-0.00028006	0.00003711	0.00000971	-0.00061996	-0.00057883	0.00000482	0.00017954	-0.00087848	-0.00036956	-0.00031427	0.00037126	-0.00019777	0.00016813	-0.00018632	0.00027743	-0.00024352	-0.00017661	-0.00023587	-0.00021627	-0.00016346	-0.00044541	0.00040966	0.00065156	0.00033314	-0.00041645	0.00008858	-0.00028600	0.00025627	-0.00025363	-0.00006931	0.00004928	0.00031464	0.00009636	-21.47483647
-0.1001	-21.47483647	-21.47483647	-21.47483647	-21.47483647	-21.47483647	-21.47483647	-21.47483647	-21.47483647	-21.47483647	-21.47483647	-21.47483647	-21.47483647	-21.47483647	-21.47483647	-21.47483647	-21.47483647	-21.47483647	-21.47483647	-21.47483647	-21.47483647	-21.47483647	-21.47483647	-21.47483647	-21.47483647	-21.47483647	-21.47483647	-21.47483647	-21.47483647	-21.47483647	-21.47483647	-21.47483647	-21.47483647	-1.01225948	-0.13422565	-0.30278099	-0.10948837	-0.04061373	-0.07385285	0.03721897	-0.05227861	-0.02520135	0.02609392	0.07693472	-0.03236143	0.07791250	-0.00615444	0.01572731	0.00726100	0.05356327	0.02378755	0.01996479	0.02705093	0.03262878	0.03132780	0.03245123	0.02997060	0.03098267	0.02507438	0.02875280	0.02545341	0.03275672	0.02724267	0.02945493	0.02787642	0.02671891	0.03070745	0.02530300	0.02743071	0.02597190	0.02138049	0.02762894	0.02796449	0.02167881	0.02151032	0.02843520	0.02072328	0.01863095	0.02896136	0.02358742	0.02314102	0.02143364	0.01902503	0.01770150	0.01815995	0.01626139	0.02714514	0.02651737	0.01912771	0.01767816	0.01588619	0.02401292	0.01450958	0.02579676	0.00836746	0.02163501	0.01267458	0.02067085	0.02031764	0.01572489	0.01576192	0.01485975	0.01367260	0.01569193	0.01973432	0.01183356	0.01522873	0.01798206	0.01468930	0.01822663	0.01616774	0.01438209	0.00940450	0.01242937	0.01322176	0.00393261	0.00310103	0.00520522	0.00436310	-0.00248873	-0.00261545	-0.00155233	-0.00348388	-0.00803546	-0.01338621	-0.01306260	-0.01936971	-0.02295596	-0.02703084	-0.02864107	-0.03787619	-0.03718295	-0.03879851	-0.03361920	-0.03953078	-0.03960312	-0.04309239	-0.04521390	-0.04601827	-0.04497488	-0.04728240	-0.04375704	-0.04500663	-0.04649541	-0.04650222	-0.05056878	-0.05163929	-0.05207539	-0.05297228	-0.05066837	-0.04966286	-0.05063718	-0.05338564	-0.05407602	-0.05397767	-0.05196519	-0.05548570	-0.05348152	-0.05407219	-0.05237588	-0.05319343	-0.05221358	-0.05175461	-0.05114798	-0.05150332	-0.05128021	-0.05152759	-0.05147772	-0.05183862	-0.05050608	-0.05119409	-0.04906213	-0.05054235	-0.04860298	-0.04782384	-0.04618765	-0.04890864	-0.04571240	-0.04396856	-0.04183951	-0.04493556	-0.04069140	-0.04030952	-0.03944167	-0.03968704	-0.03706391	-0.03856475	-0.03390927	-0.03588994	-0.03477907	-0.03504342	-0.03231826	-0.03137889	-0.03337182	-0.02953646	-0.02969689	-0.03012780	-0.02982836	-0.02679619	-0.02816412	-0.02516999	-0.02365844	-0.02267006	-0.02141220	-0.02003254	-0.01872154	-0.01781821	-0.01442114	-0.01430387	-0.01320145	-0.01102649	-0.01060494	-0.01008580	-0.00800580	-0.00701081	-0.00729553	-0.00707443	-0.00542955	-0.00405323	-0.00293271	-0.00290562	-0.00085290	-0.00009526	0.00210082	0.00309000	0.00447124	0.00412016	0.00697350	0.00705080	0.00768642	0.00865231	0.00943149	0.00963134	0.00834799	0.00773410	0.00922452	0.00774069	0.00815185	0.00737843	0.00680442	0.00449109	0.00427439	0.00390724	0.00307206	-0.00026996	-0.00058289	-0.00178198	-0.00295776	-0.00344950	-0.00396735	-0.00612332	-0.00413939	-0.00473597	-0.00479813	-0.00641930	-0.00470159	-0.00578509	-0.00458672	-0.00604657	-0.00443685	-0.00458183	-0.00349398	-0.00395075	-0.00170680	-0.00226186	-0.00310792	-0.00174107	-0.00194618	-0.00088831	-0.00128387	-0.00043650	-0.00026816	-0.00008413	-0.00093073	-0.00095535	0.00022073	0.00056226	0.00054975	-0.00034456	0.00012745	0.00002764	-0.00062154	0.00059644	0.00072614	-0.00019800	0.00075123	-0.00028148	-0.00070553	-0.00000361	-0.00098791	-0.00005976	0.00056496	-0.00093231	-0.00005085	-0.00098092	0.00074912	-0.00039691	-0.00012964	-0.00052414	0.00012656	-0.00024733	0.00019780	-0.00025159	0.00099243	-0.00122298	-0.00048452	-0.00054937	-0.00012634	-0.00029545	0.00077185	0.00030051	0.00027053	-0.00107358	0.00011076	-0.00044478	-0.00136429	-0.00089066	0.00107052	-0.00279306	0.00177531	0.00130220	-0.00083024	-0.00085064	0.00154802	0.00002590	-0.00119109	-0.00108638	0.00165234	-0.00230352	-0.00028351	0.00026015	-0.00125582	-0.00208110	0.00047117	-0.00232087	0.00032402	-0.00008640	0.00164014	-0.00100757	0.00057363	-0.00196912	0.00096984	-0.00148724	-0.00077332	0.00286934	0.00221716	-0.00105479	0.00208541	0.00006045	-0.00200387	-0.00073473	0.00017040	0.00351118	0.00234303	-0.00194889	0.00088887	0.00006328	-0.00272068	0.00216756	-0.00026924	-0.00160477	-0.00004233	0.00139855	0.00072117	0.00383056	-0.00010352	-0.00004650	-0.00035172	0.00134207	0.00032670	0.00193243	-0.00090810	-0.00057254	0.00148117	0.00056070	0.00058789	0.00179558	0.00357687	-0.00201135	-0.00143939	-0.00070467	-0.00112293	-0.00036662	-0.00100691	0.00072958	0.00364573	-0.00123176	0.00160373	-0.00006109	0.00245631	-0.00158902	0.00079592	0.00079242	-0.00018470	0.00104311	0.00203932	0.00040665	0.00007351	0.00233968	0.00120149	0.00233541	-0.00136540	-0.00075070	-0.00044274	0.00050522	-0.00082236	0.00273009	0.00092586	-0.00119751	0.00040218	0.00100975	0.00199139	-0.00113238	0.00239572	0.00127337	0.00078711	0.00022444	0.00112333	-0.00249496	-0.00132954	0.00047096	0.00199705	0.00173843	0.00053679	0.00052722	0.00019403	0.00070504	-0.00090654	0.00137048	0.00049168	0.00050582	0.00070063	0.00205353	0.00088076	0.00031310	0.00145195	0.00104887	-0.00101613	0.00084682	0.00089714	-0.00057222	0.00119882	-0.00015336	0.00015746	0.00029018	0.00227022	-0.00029013	0.00155854	0.00042428	0.00468003	0.00009897	-0.00081925	0.00172066	0.00250066	0.00090781	0.00177459	-0.00012491	0.00258561	0.00092996	0.00133889	0.00064419	0.00069143	0.00160456	0.00141432	0.00157876	0.00157448	0.00137184	0.00080593	0.00048033	0.00073761	0.00055688	0.00070027	0.00116096	0.00141121	0.00095703	-0.00035493	0.00003396	-0.00039244	-0.00032893	0.00031033	0.00010289	0.00105555	-0.00009230	0.00056291	0.00056591	0.00050760	0.00023853	0.00093444	0.00003985	0.00036258	0.00010287	0.00061795	-0.00002301	0.00064008	-0.00000405	0.00057100	0.00028507	0.00037819	-0.00019166	0.00000120	0.00069000	0.00057575	0.00054073	0.00060815	0.00061687	0.00043181	0.00043277	0.00026813	0.00098292	0.00077094	0.00054299	0.00101936	-21.47483647
-0.0501	-21.47483647	-21.47483647	-21.47483647	-21.47483647	-21.47483647	-21.47483647	-21.47483647	-21.47483647	-21.47483647	-21.47483647	-21.47483647	-21.47483647	-21.47483647	-21.47483647	-21.47483647	-21.47483647	-21.47483647	-21.47483647	-21.47483647	-21.47483647	-21.47483647	-21.47483647	-21.47483647	-21.47483647	-21.47483647	-21.47483647	-21.47483647	-21.47483647	-21.47483647	-21.47483647	-21.47483647	-21.47483647	-0.56478624	0.04933515	0.27480445	-0.02264429	0.02092490	0.00935531	0.05956761	-0.01453140	-0.04765760	0.03781543	-0.01883346	0.00136002	0.02490960	0.02744204	0.02060460	0.02901720	0.04268406	0.01847826	0.01633742	0.02042902	0.03232666	0.03122782	0.02404030	0.03231220	0.03636342	0.03222857	0.02427302	0.03010554	0.03411434	0.02326985	0.03289611	0.02973708	0.02702281	0.03235500	0.02695136	0.02761720	0.02426596	0.02445857	0.02648299	0.02652315	0.02633466	0.02033554	0.02907318	0.02425611	0.02448914	0.02548378	0.02091097	0.02500746	0.02592369	0.03395876	0.00875129	0.01356294	0.01280967	0.02632732	0.01955440	0.01608632	0.02167968	0.01783214	0.02465635	0.01485060	0.02223008	0.01634102	0.02896925	0.02086950	0.02158917	0.02131150	0.01738123	0.02197275	0.01705800	0.01736761	0.01998818	0.01805276	0.01172483	0.01679821	0.01731405	0.01352358	0.01700324	0.01598103	0.01348334	0.01404592	0.01235762	0.01745042	0.01189412	0.00937251	0.00991123	0.01181102	0.00021673	0.00714709	0.00108536	-0.00078291	-0.00555462	-0.00216933	-0.00496005	-0.00710191	-0.01035324	-0.01545332	-0.02269859	-0.03268936	-0.03284113	-0.03562794	-0.03323337	-0.03675354	-0.03769810	-0.03989369	-0.04291883	-0.04723085	-0.04324451	-0.04683638	-0.04476562	-0.04316967	-0.04711481	-0.04643008	-0.04984552	-0.05127258	-0.05085092	-0.05208278	-0.05111228	-0.04961862	-0.05155127	-0.05262572	-0.05544727	-0.05545546	-0.05217592	-0.05427505	-0.05295773	-0.05285113	-0.05295912	-0.05487436	-0.05241063	-0.05138006	-0.05360240	-0.05047094	-0.05232818	-0.05135990	-0.05065227	-0.05145641	-0.05059760	-0.05133327	-0.04980476	-0.05167915	-0.04920089	-0.04741282	-0.04612410	-0.04744598	-0.04684075	-0.04596549	-0.04158646	-0.04492846	-0.03981381	-0.04108167	-0.03951277	-0.03757144	-0.03755465	-0.03770860	-0.03454271	-0.03819223	-0.03554216	-0.03552693	-0.03330827	-0.03302206	-0.03382854	-0.03098920	-0.02969756	-0.03014049	-0.02932399	-0.02741252	-0.02829931	-0.02425833	-0.02468933	-0.02388252	-0.02362837	-0.02366490	-0.02159934	-0.02170758	-0.01886220	-0.01600786	-0.01535996	-0.01389223	-0.01292479	-0.01215994	-0.00890688	-0.00599895	-0.00737272	-0.00612115	-0.00594378	-0.00425631	-0.00395080	-0.00389898	-0.00364715	-0.00342079	-0.00174462	-0.00111559	-0.00108174	-0.00098074	0.00016384	0.00120874	0.00158542	0.00327704	0.00360372	0.00466795	0.00455421	0.00560911	0.00670149	0.00599929	0.00753099	0.00936246	0.00833856	0.00847304	0.00757837	0.00879598	0.00881140	0.00769840	0.00773000	0.00710172	0.00569439	0.00582165	0.00470301	0.00387566	0.00409156	0.00280630	0.00201526	-0.00044852	0.00019333	-0.00086313	-0.00132510	-0.00239131	-0.00236405	-0.00469717	-0.00326209	-0.00384775	-0.00518113	-0.00434496	-0.00595190	-0.00476152	-0.00538919	-0.00447964	-0.00414930	-0.00358194	-0.00340131	-0.00330411	-0.00332254	-0.00303993	-0.00217201	-0.00199699	-0.00264901	-0.00145871	-0.00073110	-0.00096367	-0.00100120	0.00000718	-0.00020867	-0.00080848	0.00061996	-0.00033719	-0.00053849	0.00015159	0.00035188	0.00016855	0.00004659	0.00013382	-0.00013062	-0.00092665	0.00020159	0.00032484	0.00022252	-0.00002223	-0.00029354	-0.00041781	0.00035344	-0.00040837	0.00105635	-0.00051139	-0.00099114	-0.00045917	-0.00020312	-0.00011281	0.00036887	0.00111575	0.00145808	-0.00068593	0.00048910	-0.00065347	-0.00143949	0.00014444	0.00026170	-0.00204905	-0.00022766	0.00139021	-0.00022408	-0.00069701	0.00003730	-0.00192213	0.00003338	-0.00109190	-0.00101809	0.00170604	-0.00181224	0.00096710	0.00036904	-0.00006269	0.00319993	-0.00068904	-0.00048356	-0.00088032	0.00233821	-0.00133929	0.00078456	0.00004989	0.00159998	0.00198934	-0.00023918	0.00007525	0.00252050	-0.00113949	-0.00088130	-0.00104940	-0.00051302	0.00185274	-0.00207014	0.00231245	0.00117487	-0.00261852	0.00062820	-0.00134924	-0.00313316	0.00298774	-0.00316331	-0.00016900	0.00086265	0.00032326	0.00109914	0.00151472	0.00130569	0.00040969	-0.00247885	-0.00039738	0.00261668	0.00180667	0.00190958	-0.00270939	-0.00143646	-0.00285801	-0.00001987	0.00124672	0.00076604	0.00046675	0.00073624	0.00200013	-0.00268244	-0.00110672	-0.00057380	0.00013794	0.00118776	-0.00020631	-0.00284155	0.00010550	-0.00084337	-0.00166071	0.00167098	0.00243930	-0.00166786	-0.00203480	0.00211290	-0.00017104	-0.00016112	0.00125618	-0.00119573	-0.00106869	-0.00122113	0.00016893	-0.00019470	-0.00233125	0.00256604	0.00203746	0.00126551	0.00111232	-0.00066468	0.00193078	-0.00120433	-0.00113209	0.00179378	0.00104657	0.00073793	-0.00068984	0.00050563	-0.00088739	-0.00103920	0.00024591	-0.00071742	-0.00067960	-0.00064367	-0.00119071	-0.00018075	0.00036479	-0.00253010	0.00036738	-0.00078440	0.00028744	0.00126896	0.00054839	0.00016613	-0.00024322	-0.00004070	-0.00051000	0.00011790	0.00033525	0.00018102	-0.00085295	-0.00078108	-0.00146860	-0.00056892	-0.00113125	0.00105331	0.00100413	0.00036456	0.00126217	0.00144162	-0.00169215	-0.00015284	0.00118623	0.00192491	0.00029200	0.00080104	0.00000705	0.00137795	0.00030858	-0.00023215	-0.00048680	0.00055477	-0.00069220	-0.00060435	0.00090355	0.00241667	0.00083145	-0.00021197	0.00008291	-0.00008652	0.00053205	0.00006746	0.00067503	0.00163922	0.00021720	0.00000738	0.00049337	-0.00050774	-0.00052058	-0.00043640	0.00040522	0.00048665	-0.00048995	0.00009306	0.00089713	0.00017013	-0.00035871	-0.00002160	0.00039952	0.00085929	0.00066797	0.00020825	-0.00066094	0.00008279	0.00006000	0.00013207	0.00002097	0.00041665	-0.00003836	0.00011050	0.00009807	0.00028495	0.00025175	0.00019504	0.00060315	0.00003327	0.00040398	0.00013579	0.00051085	0.00075031	0.00033014	0.00002519	-21.47483647
-0.0001	-21.47483647	-21.47483647	-21.47483647	-21.47483647	-21.47483647	-21.47483647	-21.47483647	-21.47483647	-21.47483647	-21.47483647	-21.47483647	-21.47483647	-21.47483647	-21.47483647	-21.47483647	-21.47483647	-21.47483647	-21.47483647	-21.47483647	-21.47483647	-21.47483647	-21.47483647	-21.47483647	-21.47483647	-21.47483647	-21.47483647	-21.47483647	-21.47483647	-21.47483647	-21.47483647	-21.47483647	-21.47483647	-21.47483647	-0.36616371	0.15235377	-0.15838107	0.01193270	0.01546119	-0.01683254	-0.03536766	-0.04910229	0.02732267	0.00248983	-0.05478098	0.06247682	0.01113788	0.00730031	0.02042301	0.02586804	0.02886651	0.02947504	0.02050514	0.03277753	0.04068467	0.03013690	0.02295620	0.03057112	0.02569060	0.03187750	0.02999001	0.03252345	0.02236719	0.02938928	0.02845474	0.02779522	0.03485445	0.02741700	0.03158647	0.02510012	0.02199732	0.02785108	0.02923937	0.02318535	0.01879357	0.02925389	0.02578224	0.02247192	0.03001474	0.03362598	0.03733227	0.02417178	0.03117494	0.02248708	0.01631212	0.01275104	0.02104127	0.02468306	0.01954194	0.01957078	0.01773051	0.02012074	0.01962658	0.01769618	0.01463588	0.02856148	0.01643760	0.02307411	0.01929792	0.01662985	0.02056728	0.01949399	0.01697294	0.02286884	0.01513715	0.01211088	0.01214747	0.01705407	0.01434856	0.01851773	0.01356875	0.01045253	0.00893092	0.00719281	0.00990907	-0.00156474	0.00122426	0.00520560	0.00186283	-0.00540208	-0.00100203	-0.00598703	-0.00764945	-0.01207850	-0.01355346	-0.01858519	-0.01775083	-0.02287346	-0.02897876	-0.02954944	-0.03727303	-0.03726191	-0.03823738	-0.03607490	-0.03918885	-0.04060968	-0.04086100	-0.04489672	-0.04694246	-0.04261911	-0.04698749	-0.04275792	-0.04444561	-0.04842951	-0.04646279	-0.05206289	-0.05202143	-0.05239149	-0.05242709	-0.05149861	-0.04979148	-0.05211651	-0.05438731	-0.05491810	-0.05400083	-0.05341980	-0.05631492	-0.05298302	-0.05387872	-0.05430886	-0.05553985	-0.05259498	-0.05303571	-0.05399754	-0.05274991	-0.05273189	-0.05249413	-0.05178154	-0.05168699	-0.05146301	-0.05237057	-0.05038855	-0.05217052	-0.04964557	-0.05031763	-0.04704656	-0.04881884	-0.04604019	-0.04482202	-0.04337164	-0.04512013	-0.04084786	-0.04158016	-0.03970735	-0.04001539	-0.03773701	-0.04072834	-0.03614663	-0.03850170	-0.03597231	-0.03289131	-0.03332638	-0.03334967	-0.03431646	-0.03222365	-0.03126484	-0.03049698	-0.02891430	-0.02599334	-0.02805553	-0.02401418	-0.02546330	-0.02384878	-0.02375425	-0.02245741	-0.02104692	-0.01917962	-0.01889514	-0.01761953	-0.01807854	-0.01777181	-0.01649661	-0.01566510	-0.01247456	-0.01068457	-0.01151693	-0.00906415	-0.00842246	-0.00645527	-0.00480328	-0.00409417	-0.00218304	-0.00258667	-0.00126199	-0.00177393	-0.00032942	-0.00031015	-0.00077063	0.00026629	0.00012137	0.00039543	0.00070888	0.00044408	0.00029296	0.00127755	0.00293630	0.00204241	0.00201031	0.00335899	0.00453480	0.00364998	0.00469775	0.00461488	0.00620145	0.00576753	0.00570425	0.00595418	0.00641275	0.00643717	0.00802108	0.00687364	0.00821204	0.00737743	0.00765807	0.00781368	0.00789456	0.00702313	0.00714317	0.00464831	0.00544935	0.00440558	0.00309678	0.00242253	0.00208206	0.00078242	-0.00001285	0.00019443	-0.00178584	-0.00244000	-0.00187048	-0.00236113	-0.00366535	-0.00394660	-0.00497661	-0.00554662	-0.00425172	-0.00472986	-0.00529557	-0.00528286	-0.00416181	-0.00428135	-0.00380706	-0.00388020	-0.00345991	-0.00420193	-0.00266151	-0.00330021	-0.00259195	-0.00223777	-0.00241047	-0.00218348	-0.00163762	-0.00185382	-0.00119221	-0.00165926	-0.00065289	-0.00052978	-0.00111399	-0.00090925	-0.00043083	-0.00142943	0.00032429	-0.00018399	-0.00048051	-0.00047041	-0.00083477	0.00010493	-0.00079778	-0.00178001	0.00015515	-0.00037997	0.00086431	-0.00055687	-0.00086792	-0.00134798	-0.00143054	-0.00153918	-0.00029698	-0.00238969	-0.00071336	-0.00032589	-0.00020077	-0.00159801	-0.00043376	-0.00199440	0.00109249	-0.00086061	0.00096538	0.00072816	-0.00157270	-0.00173003	0.00116587	-0.00334110	-0.00110173	-0.00060472	-0.00117387	-0.00188772	0.00003043	-0.00122447	-0.00025328	-0.00264861	-0.00050698	-0.00108828	-0.00156805	0.00071373	0.00152380	0.00081397	-0.00073397	-0.00020407	-0.00124605	-0.00212676	-0.00173550	0.00261516	-0.00030612	-0.00128649	-0.00397397	-0.00413447	-0.00488961	-0.00072128	-0.00392364	-0.00175194	-0.00167415	0.00080206	-0.00315894	0.00153526	-0.00339653	-0.00067107	-0.00214197	-0.00152041	-0.00143191	-0.00025988	-0.00061839	-0.00378549	-0.00282159	-0.00175136	0.00019377	-0.00023935	0.00097337	-0.00187969	-0.00106556	0.00046146	-0.00350787	-0.00501461	-0.00137881	-0.00035330	0.00138766	-0.00191081	0.00120580	-0.00081942	0.00068543	-0.00315680	-0.00168666	0.00017836	-0.00072004	-0.00172477	0.00052742	-0.00083443	-0.00152496	-0.00060748	-0.00077062	0.00150759	-0.00150469	-0.00063358	-0.00101379	-0.00148733	-0.00161862	0.00057471	-0.00021597	-0.00128571	-0.00078143	-0.00053637	-0.00044208	-0.00172852	0.00163235	-0.00177369	-0.00042354	-0.00100417	-0.00254179	-0.00219536	-0.00084648	-0.00221846	-0.00095629	-0.00256816	-0.00223926	-0.00091222	-0.00115684	0.00135207	-0.00181882	-0.00210764	0.00023830	-0.00014829	0.00055702	-0.00094691	0.00145861	-0.00157249	-0.00107294	0.00061508	-0.00223451	0.00056880	0.00000487	0.00016301	0.00111942	-0.00147053	-0.00120051	-0.00184663	0.00001530	-0.00133285	-0.00035672	-0.00098090	0.00196713	-0.00145713	-0.00042805	-0.00210353	0.00080570	-0.00029275	0.00006899	-0.00007481	0.00137708	-0.00028709	-0.00175345	-0.00112999	-0.00164516	0.00085671	-0.00089578	0.00053317	0.00104017	-0.00033740	0.00004541	-0.00033439	0.00016260	-0.00069551	-0.00072920	-0.00017931	0.00103073	0.00004452	-0.00062961	-0.00008486	-0.00082070	-0.00026323	-0.00054768	-0.00010078	0.00050742	-0.00108680	-0.00036778	-0.00044533	-0.00003421	-0.00057004	0.00010509	-0.00035973	0.00040694	-0.00031362	-0.00036964	-0.00000524	0.00015481	-0.00039664	0.00006907	-0.00050362	0.00027486	0.00000607	-0.00020274	0.00016479	-0.00006974	0.00008540	0.00013988	0.00042277	0.00020884	-0.00006951	-0.00051195	-0.00019460	0.00032121	0.00025684	0.00013960	-21.47483647
0.0499	-21.47483647	-21.47483647	-21.47483647	-21.47483647	-21.47483647	-21.47483647	-21.47483647	-21.47483647	-21.47483647	-21.47483647	-21.47483647	-21.47483647	-21.47483647	-21.47483647	-21.47483647	-21.47483647	-21.47483647	-21.47483647	-21.47483647	-21.47483647	-21.47483647	-21.47483647	-21.47483647	-21.47483647	-21.47483647	-21.47483647	-21.47483647	-21.47483647	-21.47483647	-21.47483647	-21.47483647	-21.47483647	-1.36306334	-0.67537905	0.21727462	-0.11834983	0.02280676	-0.14761217	0.06266673	-0.04053250	-0.02124858	-0.01175799	0.09393709	-0.02443198	0.11073611	0.00089761	-0.00324186	0.02570989	0.02985944	0.01666298	0.00534993	0.01366078	0.03199427	0.02816423	0.03044959	0.02407328	0.03216189	0.02586725	0.03226959	0.02777132	0.03408028	0.02041400	0.03370641	0.02831827	0.02941083	0.02999148	0.02566951	0.02522650	0.02255134	0.02091471	0.02594012	0.02605758	0.02227654	0.02047839	0.02547907	0.01510879	0.01852890	0.02577457	0.01516906	0.02514479	0.02357488	0.03704766	0.01303145	0.01851993	0.00583370	0.02448832	0.01489028	0.01715337	0.01931561	0.00702171	0.02249292	0.01108178	0.02138351	0.01339478	0.02490284	0.01935113	0.01979770	0.01341091	0.01804949	0.01605758	0.01767476	0.01071713	0.01790882	0.01395185	0.01175513	0.01378648	0.01357182	0.01151342	0.01549078	0.01603904	0.00949402	0.00572457	0.00532169	0.00400478	-0.00090243	-0.00342082	0.00212132	-0.00084008	-0.01019289	-0.01150041	-0.00908719	-0.01112724	-0.01417430	-0.02006856	-0.01978813	-0.02633516	-0.02896971	-0.02953887	-0.02999672	-0.03802673	-0.03481908	-0.03733947	-0.03776902	-0.03630698	-0.03870374	-0.04224665	-0.04132141	-0.04357182	-0.04210821	-0.04642408	-0.04274490	-0.04298299	-0.04697270	-0.04487942	-0.04981096	-0.04944094	-0.04957518	-0.05105748	-0.04895461	-0.04970190	-0.04883522	-0.05326325	-0.05344953	-0.05455076	-0.05230971	-0.05470565	-0.05222710	-0.05125225	-0.05213376	-0.05390951	-0.05180097	-0.04975460	-0.05250744	-0.05106441	-0.05047486	-0.05025096	-0.04966727	-0.05114763	-0.04908986	-0.04970687	-0.04948091	-0.04869709	-0.04901420	-0.04725477	-0.04599375	-0.04767569	-0.04408901	-0.04370287	-0.04210896	-0.04403456	-0.04026146	-0.04134400	-0.03998367	-0.03938344	-0.03725499	-0.03857297	-0.03439084	-0.03694192	-0.03418893	-0.03366145	-0.03277032	-0.03234944	-0.03417717	-0.03159084	-0.03099070	-0.03080736	-0.02948069	-0.02597123	-0.02636425	-0.02394688	-0.02502922	-0.02475819	-0.02210548	-0.02259826	-0.02187961	-0.01879038	-0.01838873	-0.01748334	-0.01773598	-0.01632446	-0.01475718	-0.01502445	-0.01312530	-0.01136408	-0.01245269	-0.01131803	-0.01089181	-0.00786193	-0.00815845	-0.00646173	-0.00545439	-0.00504518	-0.00394844	-0.00357011	-0.00191207	-0.00170924	0.00012508	-0.00066386	-0.00011814	0.00123408	0.00179626	0.00164561	0.00186862	0.00112762	0.00220636	0.00088100	0.00201428	0.00085179	0.00264821	0.00172532	0.00266174	0.00416187	0.00293861	0.00233135	0.00248813	0.00275985	0.00258054	0.00375277	0.00380066	0.00302442	0.00553692	0.00434054	0.00607128	0.00518579	0.00617732	0.00556767	0.00704418	0.00560106	0.00648673	0.00520417	0.00560403	0.00584884	0.00643387	0.00588322	0.00551002	0.00607424	0.00563784	0.00489095	0.00527510	0.00478734	0.00363933	0.00289933	0.00165935	0.00054771	0.00050064	0.00031307	-0.00078058	-0.00177648	-0.00172655	-0.00248445	-0.00362247	-0.00276211	-0.00320670	-0.00445978	-0.00401268	-0.00473850	-0.00486268	-0.00408671	-0.00536113	-0.00495208	-0.00415484	-0.00512733	-0.00377446	-0.00464428	-0.00348047	-0.00379189	-0.00300604	-0.00287985	-0.00311828	-0.00348355	-0.00173829	-0.00283004	-0.00182843	-0.00224426	-0.00258111	-0.00118093	-0.00088734	-0.00274575	-0.00012431	-0.00050690	-0.00173042	-0.00048221	-0.00116966	0.00210489	-0.00179380	-0.00158869	-0.00076362	-0.00231738	0.00043758	0.00030858	-0.00148060	-0.00343101	-0.00026343	-0.00196070	-0.00155168	-0.00131655	-0.00030685	-0.00266530	-0.00193024	-0.00023289	-0.00003940	-0.00257350	0.00088427	-0.00160023	-0.00051635	-0.00316433	-0.00155087	-0.00012401	0.00109584	-0.00343906	-0.00010265	0.00047466	-0.00086839	-0.00071738	0.00186366	-0.00253683	0.00074838	-0.00261128	-0.00196169	-0.00000499	-0.00059684	0.00103391	0.00048616	-0.00062137	-0.00006680	-0.00375906	-0.00074107	0.00077981	-0.00239883	-0.00065765	-0.00244626	0.00231528	-0.00149286	0.00038277	0.00027169	-0.00224141	-0.00182193	-0.00118192	-0.00083341	-0.00138486	-0.00146521	-0.00153432	0.00046031	-0.00195433	0.00136340	0.00059932	0.00148728	-0.00317980	0.00029598	0.00039349	-0.00139095	-0.00407407	-0.00121026	0.00064720	-0.00011804	-0.00359875	-0.00204877	-0.00195080	0.00123284	-0.00282037	-0.00114464	-0.00215973	-0.00139777	-0.00024513	0.00111795	-0.00028314	-0.00011460	-0.00145884	0.00005024	-0.00079019	-0.00251853	0.00053701	0.00030853	0.00055273	-0.00264593	0.00004654	0.00116657	-0.00204271	0.00017733	0.00037162	0.00060603	-0.00124140	0.00207326	-0.00050595	0.00004016	-0.00152222	0.00154627	-0.00238397	-0.00103902	0.00000821	0.00070252	-0.00090222	-0.00105730	-0.00066007	0.00044602	-0.00109247	-0.00077514	0.00054878	0.00005817	-0.00001135	0.00068846	0.00060313	-0.00004019	-0.00009613	-0.00013592	-0.00008036	-0.00044182	0.00060790	-0.00023617	-0.00053671	0.00054264	0.00016991	0.00063156	-0.00058434	0.00278865	-0.00040929	-0.00000762	0.00011968	0.00142286	-0.00168086	-0.00029741	-0.00071578	0.00220529	0.00068109	0.00094367	0.00104071	0.00123275	-0.00264817	0.00043059	-0.00117817	0.00092116	0.00007895	-0.00195665	0.00132326	0.00122708	-0.00103542	0.00023087	0.00045003	0.00041284	-0.00074482	0.00033778	-0.00042144	0.00099862	0.00015415	0.00016620	0.00011244	-0.00038522	-0.00003977	-0.00020963	0.00073678	0.00071488	-0.00002900	-0.00008822	-0.00010687	0.00010024	0.00030050	0.00022168	-0.00004631	0.00082992	0.00016672	-0.00006164	-0.00026132	-0.00008519	-0.00025539	0.00016508	0.00026888	0.00070189	-0.00039577	0.00029193	-0.00007459	0.00013861	0.00012014	0.00008985	0.00049030	0.00060788	0.00060617	0.00004633	0.00059661	0.00065909	0.00038387	0.00021470	-21.47483647
0.0999	-21.47483647	-21.47483647	-21.47483647	-21.47483647	-21.47483647	-21.47483647	-21.47483647	-21.47483647	-21.47483647	-21.47483647	-21.47483647	-21.47483647	-21.47483647	-21.47483647	-21.47483647	-21.47483647	-21.47483647	-21.47483647	-21.47483647	-21.47483647	-21.47483647	-21.47483647	-21.47483647	-21.47483647	-21.47483647	-21.47483647	-21.47483647	-21.47483647	-21.47483647	-21.47483647	-21.47483647	-21.47483647	-21.47483647	0.37799995	0.05226658	-0.33713203	0.08196716	0.05269698	0.00613154	-0.02583957	-0.02300470	0.00531401	0.07218871	-0.03558773	0.08114292	0.02670107	0.01131123	0.01160983	0.03758990	0.02378635	0.01606918	0.02166164	0.03767657	0.02523849	0.02737512	0.03089462	0.03295234	0.02639749	0.02808987	0.02784786	0.03396518	0.02166460	0.03143174	0.03014174	0.02847062	0.03325253	0.02840868	0.02786798	0.02598387	0.01825965	0.02700340	0.02695735	0.02961405	0.01851194	0.03039356	0.01947547	0.02286319	0.03064046	0.02461785	0.02935534	0.03300268	0.01898297	0.01630228	0.01182267	0.02051907	0.02815996	0.02197586	0.02159045	0.02027747	0.01307219	0.02586000	0.01118195	0.01817479	0.00838234	0.02273507	0.01718801	0.01682855	0.01749824	0.01884199	0.01579962	0.01833758	0.01952237	0.01753632	0.01574882	0.01258731	0.01366107	0.01522299	0.01088230	0.02482441	0.01874572	0.01638756	0.01164825	0.00654704	0.00824742	0.00554382	0.00382558	0.00344529	0.00521815	-0.00301173	0.00079067	-0.00234479	-0.00247061	-0.00828977	-0.01419330	-0.01781341	-0.02099597	-0.02622614	-0.02635261	-0.02921537	-0.03488483	-0.03341853	-0.03567653	-0.03569136	-0.03780488	-0.03834209	-0.03912806	-0.04142589	-0.04571120	-0.04275169	-0.04436375	-0.04087882	-0.04160958	-0.04685967	-0.04447001	-0.04919163	-0.05048127	-0.05025237	-0.05060216	-0.04968922	-0.04902066	-0.04908265	-0.05282725	-0.05303442	-0.05291388	-0.05045448	-0.05333942	-0.05222742	-0.05259047	-0.05124106	-0.05257845	-0.05130504	-0.04990036	-0.05128427	-0.05201463	-0.05068813	-0.05014646	-0.04936938	-0.04939686	-0.04900446	-0.04956313	-0.04811358	-0.04921613	-0.04838997	-0.04747804	-0.04571366	-0.04892477	-0.04529756	-0.04331273	-0.04079245	-0.04439830	-0.03943172	-0.04043911	-0.03924765	-0.04020565	-0.03744569	-0.03867207	-0.03490385	-0.03657225	-0.03418400	-0.03503808	-0.03216084	-0.03174977	-0.03494604	-0.02959750	-0.03000807	-0.02995817	-0.02770262	-0.02751866	-0.02642126	-0.02391659	-0.02371885	-0.02254476	-0.02222070	-0.02000101	-0.02042576	-0.02064712	-0.01847877	-0.01611536	-0.01619174	-0.01620985	-0.01462073	-0.01512102	-0.01173501	-0.01063189	-0.01156920	-0.01048950	-0.00843185	-0.00882267	-0.00744286	-0.00663235	-0.00595448	-0.00654389	-0.00541344	-0.00443052	-0.00403446	-0.00346507	-0.00204441	-0.00151539	-0.00043668	0.00084412	0.00102465	0.00235291	0.00200257	0.00261069	0.00459149	0.00434377	0.00472702	0.00373610	0.00552960	0.00500067	0.00464262	0.00471444	0.00425495	0.00383230	0.00403702	0.00508178	0.00358693	0.00467048	0.00325818	0.00311687	0.00516349	0.00516151	0.00490921	0.00325665	0.00535759	0.00561010	0.00560073	0.00412764	0.00505149	0.00453270	0.00538788	0.00490447	0.00573779	0.00594405	0.00548906	0.00495372	0.00539244	0.00598679	0.00529006	0.00613283	0.00648951	0.00679341	0.00572449	0.00469872	0.00596750	0.00571236	0.00520469	0.00464495	0.00504721	0.00550268	0.00395383	0.00348207	0.00390148	0.00217018	0.00244841	0.00133569	0.00071790	0.00063816	-0.00133789	-0.00118977	-0.00175014	-0.00244267	-0.00281153	-0.00397638	-0.00285314	-0.00361880	-0.00301616	-0.00453765	-0.00410307	-0.00329818	-0.00333282	-0.00391573	-0.00268194	-0.00546427	-0.00245529	-0.00237718	-0.00240446	-0.00276457	-0.00227777	-0.00177436	-0.00115653	-0.00223084	-0.00267509	-0.00013352	-0.00171248	-0.00047582	-0.00113284	-0.00141537	-0.00032100	0.00134485	-0.00012386	-0.00243662	0.00117477	-0.00034238	-0.00021405	-0.00062587	0.00063627	0.00116612	0.00039457	0.00130453	0.00130834	-0.00089315	0.00346074	-0.00177408	0.00240178	0.00078125	0.00083830	-0.00031505	0.00071907	0.00008637	0.00162739	0.00312094	0.00191984	-0.00022886	0.00304118	0.00216951	0.00122574	0.00069626	0.00082778	0.00364704	0.00163000	0.00497648	0.00516731	0.00283465	-0.00002786	-0.00036470	-0.00039517	0.00227385	0.00032601	-0.00043581	-0.00113069	0.00347868	0.00184510	0.00319030	0.00154641	0.00306306	0.00330181	0.00238293	-0.00032472	0.00241878	0.00027122	-0.00129807	0.00095424	0.00087451	0.00267093	0.00093983	0.00140985	0.00052842	0.00026461	0.00175033	0.00007686	-0.00091595	0.00244721	0.00117370	0.00315674	0.00093920	0.00006859	0.00238249	0.00223430	0.00155352	0.00079383	0.00102876	0.00278730	0.00255271	0.00309039	0.00339193	-0.00015376	0.00273506	0.00194041	0.00359824	0.00219117	0.00023926	0.00158303	0.00209481	0.00238263	0.00259331	-0.00028403	0.00158180	0.00049844	0.00030019	0.00206751	-0.00154215	0.00375726	0.00134116	0.00001422	0.00191852	0.00323820	-0.00040920	0.00105930	0.00003488	0.00089630	-0.00077850	0.00134553	-0.00062938	0.00123952	0.00167212	0.00001000	0.00170546	-0.00059631	0.00084621	0.00162710	0.00209599	0.00239482	0.00262375	0.00001701	0.00155907	-0.00027910	0.00108840	0.00029794	-0.00040481	0.00151020	0.00045382	0.00021543	-0.00040620	0.00292773	0.00104921	0.00054602	0.00147507	0.00378489	0.00059570	0.00108749	0.00071438	0.00246395	0.00097291	-0.00020546	-0.00031969	0.00220515	0.00058201	0.00083769	0.00035763	0.00088205	0.00018048	0.00011955	0.00199366	0.00131633	0.00100016	0.00146362	0.00149143	0.00063762	0.00045831	0.00081900	0.00036125	0.00112915	0.00075353	0.00017080	0.00058348	0.00018352	0.00009531	-0.00006071	0.00080280	0.00082283	0.00028992	0.00044536	0.00058149	0.00027152	0.00076735	0.00032193	0.00025482	0.00032305	0.00001110	0.00089343	0.00051528	0.00000711	0.00068607	0.00018640	0.00057679	0.00003406	0.00036114	0.00025582	0.00022633	0.00055210	0.00064693	0.00074101	0.00084845	0.00047208	0.00054171	0.00027000	0.00095520	0.00061794	0.00054817	0.00051808	-21.47483647
0.1499	-21.47483647	-21.47483647	-21.47483647	-21.47483647	-21.47483647	-21.47483647	-21.47483647	-21.47483647	-21.47483647	-21.47483647	-21.47483647	-21.47483647	-21.47483647	-21.47483647	-21.47483647	-21.47483647	-21.47483647	-21.47483647	-21.47483647	-21.47483647	-21.47483647	-21.47483647	-21.47483647	-21.47483647	-21.47483647	-21.47483647	-21.47483647	-21.47483647	-21.47483647	-21.47483647	-21.47483647	-21.47483647	-21.47483647	1.03638786	0.17880214	-0.14396882	0.12377398	0.01909454	0.05190936	0.07250411	-0.06435084	0.00245494	0.04861205	-0.02897912	0.02529463	0.02326720	0.02017682	0.03266645	0.02998858	0.03034647	0.01635271	0.03513447	0.03014454	0.03169991	0.03047667	0.02589786	0.03325098	0.03005598	0.02811288	0.02558916	0.03342189	0.02562571	0.03408278	0.02397372	0.02723916	0.03434505	0.02596677	0.02964217	0.02273542	0.02548662	0.02805024	0.02412543	0.02530679	0.01985383	0.02777898	0.02533450	0.02818923	0.02496233	0.02617088	0.02121230	0.02713363	0.02516585	0.02618893	0.02773699	0.02555802	0.02647753	0.01787925	0.01924960	0.02671467	0.01603580	0.02673322	0.02482896	0.02096204	0.01440786	0.02665640	0.02456775	0.01908995	0.02152518	0.01998904	0.01943504	0.01275232	0.01846333	0.01806152	0.01828840	0.00989882	0.01897700	0.01771272	0.01282262	0.01447058	0.01975967	0.01654601	0.01365935	0.00643753	0.01392532	0.00444521	0.00016387	0.00645967	0.00900042	0.00084639	0.00526935	-0.00058139	-0.00131505	-0.00800733	-0.00870990	-0.01306233	-0.01559365	-0.01860175	-0.02322246	-0.02869426	-0.03598051	-0.03436285	-0.03709380	-0.03406019	-0.03670032	-0.03856729	-0.04220287	-0.04214763	-0.04526738	-0.04298827	-0.04626649	-0.04330169	-0.04559251	-0.04750086	-0.04656105	-0.05121677	-0.05094017	-0.05075445	-0.04971800	-0.05036263	-0.05071732	-0.05141761	-0.05476302	-0.05456794	-0.05393439	-0.05236039	-0.05466251	-0.05316104	-0.05359158	-0.05298042	-0.05441941	-0.05217623	-0.05168825	-0.05338911	-0.05142833	-0.05228202	-0.05076805	-0.05168113	-0.05039536	-0.04927711	-0.05183780	-0.05036948	-0.05079413	-0.05074102	-0.04664750	-0.04773378	-0.04734680	-0.04739847	-0.04416930	-0.04328875	-0.04420656	-0.04093230	-0.04080993	-0.04068104	-0.04079045	-0.03826729	-0.03969592	-0.03532003	-0.03527547	-0.03649308	-0.03810807	-0.03396473	-0.03358100	-0.03389835	-0.03025736	-0.03164578	-0.02967859	-0.02917376	-0.02814134	-0.02771910	-0.02500303	-0.02492683	-0.02340595	-0.02329561	-0.02130018	-0.02195127	-0.02116592	-0.01930422	-0.01780066	-0.01618687	-0.01641947	-0.01540361	-0.01452330	-0.01202802	-0.01161225	-0.01194746	-0.01015966	-0.00924508	-0.00759340	-0.00695153	-0.00676838	-0.00621939	-0.00672792	-0.00520846	-0.00488263	-0.00378285	-0.00367606	-0.00349518	-0.00254218	-0.00330722	-0.00184975	-0.00136950	-0.00021982	-0.00074420	0.00018211	0.00199399	0.00127489	0.00280079	0.00417016	0.00530478	0.00565131	0.00672733	0.00740434	0.00640462	0.00566078	0.00687534	0.00694075	0.00600183	0.00684889	0.00608338	0.00395940	0.00659589	0.00649043	0.00604209	0.00507243	0.00601693	0.00589211	0.00616208	0.00455262	0.00474686	0.00452924	0.00513624	0.00545615	0.00558441	0.00627314	0.00470740	0.00474541	0.00457212	0.00497314	0.00502497	0.00609678	0.00491216	0.00537811	0.00488448	0.00439124	0.00490021	0.00481411	0.00460762	0.00402292	0.00468054	0.00500275	0.00449468	0.00450844	0.00471814	0.00442182	0.00533211	0.00422094	0.00436460	0.00526964	0.00442294	0.00417757	0.00395053	0.00315598	0.00349484	0.00216214	0.00337955	0.00193220	0.00198246	0.00144688	0.00079973	-0.00044971	-0.00110858	0.00036239	-0.00072620	-0.00262538	-0.00208087	-0.00090529	-0.00118562	-0.00351029	-0.00290540	-0.00152645	-0.00395522	-0.00319145	-0.00283429	-0.00495563	-0.00321852	-0.00244106	-0.00183067	-0.00494522	-0.00187356	-0.00076432	-0.00250710	-0.00175536	-0.00229587	-0.00265187	-0.00120312	-0.00106203	-0.00136831	-0.00002060	-0.00269818	0.00027346	-0.00027292	0.00003059	0.00025420	0.00029776	-0.00028236	-0.00073787	-0.00064446	-0.00039674	0.00028610	0.00078559	0.00172393	0.00045877	0.00009815	0.00199302	0.00146039	0.00064439	0.00186408	0.00144510	-0.00167317	-0.00002743	-0.00197235	0.00447707	0.00273907	0.00059510	0.00268438	-0.00136499	0.00038866	-0.00015304	-0.00071765	0.00075272	0.00003840	0.00281583	0.00225528	0.00584160	0.00213115	-0.00115674	0.00031963	0.00185865	0.00118493	0.00206705	0.00186969	-0.00003441	-0.00005775	-0.00020096	0.00192677	0.00039091	0.00140908	-0.00085712	-0.00223177	0.00436305	0.00077093	0.00168346	0.00141947	0.00302768	0.00322080	0.00101886	-0.00000572	0.00136111	0.00171517	0.00119945	0.00150077	-0.00034552	-0.00035341	0.00183484	0.00316753	-0.00029198	0.00170417	0.00237340	0.00090203	0.00240315	0.00038585	-0.00063871	-0.00064011	0.00243861	0.00077744	0.00255271	0.00202632	-0.00007153	0.00238472	0.00106897	0.00034138	0.00265337	0.00159181	0.00224738	-0.00003961	0.00069069	0.00263903	-0.00084543	-0.00112532	0.00152181	0.00038098	0.00245989	0.00019516	0.00016266	0.00034772	0.00287229	-0.00093403	0.00147551	0.00149135	0.00200473	0.00050235	0.00093329	0.00201473	0.00053797	0.00003458	0.00110829	-0.00046898	0.00097253	0.00025552	0.00005010	-0.00064163	-0.00088946	0.00065350	0.00167036	0.00229156	0.00024894	0.00101051	0.00010460	0.00262923	0.00020912	0.00101199	0.00205448	0.00367134	0.00225022	0.00139070	0.00055329	0.00389302	0.00225719	-0.00008598	0.00111996	-0.00071376	0.00111505	0.00050333	0.00159834	0.00103546	0.00107349	0.00118447	0.00052029	0.00013968	-0.00019738	-0.00026326	0.00055015	0.00054311	0.00048178	0.00031771	0.00053566	0.00011378	0.00095999	0.00068034	0.00057633	0.00086494	0.00054784	0.00073598	0.00052065	0.00050961	0.00007227	0.00088582	-0.00035165	0.00131986	0.00040618	-0.00010888	-0.00013821	0.00040097	0.00005595	-0.00002433	-0.00007927	0.00062651	0.00042510	-0.00002897	0.00050146	0.00027015	0.00088363	0.00029261	0.00061752	0.00001943	0.00068520	0.00030779	0.00065234	0.00119414	0.00032446	0.00039704	-21.47483647
0.1999	-21.47483647	-21.47483647	-21.47483647	-21.47483647	-21.47483647	-21.47483647	-21.47483647	-21.47483647	-21.47483647	-21.47483647	-21.47483647	-21.47483647	-21.47483647	-21.47483647	-21.47483647	-21.47483647	-21.47483647	-21.47483647	-21.47483647	-21.47483647	-21.47483647	-21.47483647	-21.47483647	-21.47483647	-21.47483647	-21.47483647	-21.47483647	-21.47483647	-21.47483647	-21.47483647	-21.47483647	-21.47483647	-21.47483647	-0.53459775	0.17113976	-0.19955744	-0.04830940	-0.04406292	0.02806227	-0.07336290	0.00499702	-0.00409115	-0.00478152	-0.00662281	0.07541873	0.02935589	0.02276181	0.02801200	0.03065547	0.03910011	0.02165373	0.02938056	0.03284224	0.03122838	0.03180529	0.02309284	0.03324096	0.03035522	0.02785075	0.02796720	0.03783969	0.02698491	0.03251995	0.02845295	0.02936081	0.03349359	0.02681631	0.02917757	0.02440745	0.02183904	0.02726812	0.02747775	0.02574887	0.01874834	0.02493757	0.02486381	0.02406348	0.03516573	0.02168634	0.03367931	0.02263311	0.02791428	0.01995479	0.02323322	0.02290624	0.03165430	0.01905537	0.01049002	0.01390867	0.01944514	0.02338529	0.02003500	0.02041054	0.01526514	0.03004750	0.02110848	0.02120646	0.01915763	0.01841281	0.02239093	0.02092882	0.01576072	0.01899643	0.02277753	0.01503889	0.01267363	0.01320811	0.01500465	0.01645690	0.01638826	0.01364571	0.01220181	0.01080266	0.01425625	0.00548301	0.00704773	0.00463423	0.00982918	-0.00179904	-0.00044982	-0.00322513	-0.00319856	-0.00944162	-0.01150530	-0.01421605	-0.01718423	-0.01795778	-0.02485320	-0.02739266	-0.03600956	-0.03758294	-0.03683213	-0.03499812	-0.03808876	-0.03709635	-0.04212303	-0.04297427	-0.04698834	-0.04289208	-0.04620391	-0.04514616	-0.04446218	-0.04625653	-0.04632929	-0.05164168	-0.04997611	-0.04878217	-0.05101377	-0.05075311	-0.04980371	-0.05124483	-0.05446343	-0.05651475	-0.05489832	-0.05216270	-0.05384840	-0.05328420	-0.05333720	-0.05326165	-0.05469134	-0.05210669	-0.05162359	-0.05312301	-0.05112513	-0.05314482	-0.05260717	-0.05124576	-0.05165290	-0.04917817	-0.05137143	-0.05099308	-0.05205977	-0.05007158	-0.04902258	-0.04676789	-0.04972323	-0.04730118	-0.04567994	-0.04380392	-0.04584229	-0.04160395	-0.04086699	-0.04059351	-0.04142726	-0.03911282	-0.03982728	-0.03719928	-0.03792108	-0.03603764	-0.03670497	-0.03544842	-0.03336956	-0.03536833	-0.03209647	-0.03047961	-0.03133247	-0.02985596	-0.02747955	-0.02853558	-0.02456632	-0.02570085	-0.02437188	-0.02506485	-0.02287523	-0.02214288	-0.02011890	-0.01968983	-0.01718483	-0.01743207	-0.01687458	-0.01505541	-0.01397636	-0.01208697	-0.01073438	-0.01286038	-0.01117162	-0.01014376	-0.00972229	-0.00794391	-0.00631339	-0.00702227	-0.00588286	-0.00583230	-0.00391643	-0.00427198	-0.00278731	-0.00270323	-0.00308137	-0.00240453	-0.00176633	-0.00110336	-0.00131796	-0.00049279	-0.00039418	0.00107489	-0.00066872	0.00046378	0.00098592	0.00165706	0.00295453	0.00353408	0.00384145	0.00432627	0.00406194	0.00517916	0.00603149	0.00543898	0.00647836	0.00664264	0.00675473	0.00801350	0.00828443	0.00779527	0.00745922	0.00818648	0.00840527	0.00858504	0.00651591	0.00666557	0.00707878	0.00642490	0.00685648	0.00759941	0.00654871	0.00515222	0.00507459	0.00554866	0.00568750	0.00630685	0.00649127	0.00619032	0.00612429	0.00457773	0.00416674	0.00532265	0.00500242	0.00440976	0.00529327	0.00498286	0.00462038	0.00350281	0.00531905	0.00359267	0.00405201	0.00428040	0.00320957	0.00320912	0.00304102	0.00268702	0.00330992	0.00323332	0.00259413	0.00386628	0.00304357	0.00332477	0.00311254	0.00376407	0.00396565	0.00345624	0.00307568	0.00349899	0.00179737	0.00492465	0.00231260	0.00319923	0.00330025	0.00193724	0.00118050	0.00162550	0.00179407	0.00170362	0.00091175	-0.00042988	-0.00015231	-0.00196571	-0.00149764	-0.00256122	-0.00345259	-0.00248508	-0.00082113	-0.00179654	-0.00360494	-0.00124463	-0.00292157	-0.00272527	-0.00322567	-0.00445304	-0.00294888	-0.00700191	-0.00219098	-0.00420292	-0.00479844	-0.00198612	-0.00659684	-0.00166813	-0.00512301	-0.00251392	-0.00069705	-0.00381660	-0.00413919	-0.00130794	-0.00180914	-0.00175242	-0.00278260	-0.00077474	0.00124008	-0.00035883	-0.00302954	-0.00493821	0.00028795	-0.00234912	-0.00223528	0.00183455	-0.00159840	-0.00182104	-0.00525119	-0.00366177	-0.00098305	-0.00128079	-0.00225300	-0.00131119	-0.00107957	-0.00017584	0.00105626	-0.00007480	0.00114443	-0.00312920	0.00033768	-0.00091985	0.00105559	0.00036788	-0.00313373	-0.00111923	-0.00121660	0.00230543	0.00090087	-0.00067524	-0.00263798	-0.00287616	0.00204704	-0.00452141	-0.00242708	-0.00079287	0.00082930	0.00019882	0.00209790	-0.00151315	-0.00016641	-0.00114141	-0.00079164	0.00397091	-0.00134654	0.00192908	0.00014919	0.00097146	-0.00073712	0.00080237	-0.00010251	-0.00051387	0.00022752	-0.00007679	-0.00167056	-0.00056016	0.00150198	-0.00133569	0.00095516	-0.00066067	-0.00103039	-0.00061208	0.00085057	0.00095724	0.00017280	0.00086180	0.00039205	-0.00093521	0.00032471	0.00059686	-0.00008205	-0.00161726	0.00004429	-0.00072897	-0.00183438	0.00086856	-0.00205360	-0.00038810	0.00034863	-0.00158405	0.00070676	-0.00169552	-0.00028567	0.00146091	-0.00086349	0.00088425	-0.00060189	-0.00037629	-0.00081093	0.00011681	0.00092818	-0.00035954	-0.00199902	-0.00074567	-0.00252550	-0.00030936	-0.00080081	0.00210676	0.00033254	-0.00167236	-0.00050584	0.00020352	-0.00036928	-0.00033303	-0.00260052	0.00156328	0.00056547	-0.00167048	0.00032504	0.00160070	-0.00157289	0.00033815	-0.00044966	-0.00028010	-0.00267196	-0.00009287	-0.00084861	0.00018567	0.00000926	-0.00032650	-0.00054206	-0.00052840	-0.00086682	-0.00011099	0.00011485	0.00055662	0.00018036	-0.00032206	-0.00011540	-0.00033828	-0.00018541	-0.00014358	0.00001267	-0.00013592	-0.00001092	0.00014579	-0.00043758	-0.00063567	-0.00032443	-0.00034910	-0.00020159	-0.00029985	-0.00024800	0.00023109	0.00011020	-0.00021179	-0.00059148	0.00003356	0.00013333	0.00054918	0.00032903	0.00029509	0.00021071	0.00010855	0.00044584	0.00011878	0.00063420	-0.00016204	0.00001163	0.00025152	0.00006223	0.00052802	0.00027777	0.00021150	-21.47483647
0.2499	-21.47483647	-21.47483647	-21.47483647	-21.47483647	-21.47483647	-21.47483647	-21.47483647	-21.47483647	-21.47483647	-21.47483647	-21.47483647	-21.47483647	-21.47483647	-21.47483647	-21.47483647	-21.47483647	-21.47483647	-21.47483647	-21.47483647	-21.47483647	-21.47483647	-21.47483647	-21.47483647	-21.47483647	-21.47483647	-21.47483647	-21.47483647	-21.47483647	-21.47483647	-21.47483647	-21.47483647	1.85927081	-21.47483647	-0.74365797	0.22495596	0.11266450	-0.11200537	-0.12600296	-0.01719934	-0.06110867	0.03618110	-0.00960057	0.02371403	-0.00210625	0.09241999	0.02210238	0.01778602	0.02249363	0.04318013	0.02726239	0.01701562	0.02429895	0.03556493	0.03401637	0.02984479	0.02851086	0.03386631	0.03032779	0.02891083	0.03316533	0.03160922	0.02528643	0.03041086	0.02913698	0.02705045	0.03272539	0.03098366	0.02567253	0.02719269	0.02626434	0.02944250	0.02403126	0.02450604	0.01647742	0.02941367	0.02422466	0.01976555	0.02379427	0.03089989	0.03100833	0.02778595	0.02513732	0.01904241	0.01886373	0.02170591	0.03112121	0.01925393	0.02685512	0.01905106	0.01377961	0.02865871	0.01906589	0.02077541	0.01759322	0.02575323	0.02250448	0.01620515	0.01915485	0.01992482	0.02343531	0.01942237	0.01306451	0.01801465	0.01705467	0.01498648	0.01798227	0.01532771	0.01176394	0.01421533	0.01472201	0.01068500	0.01232581	0.01539857	0.01544567	0.01289492	0.00500523	0.00968145	0.00927526	-0.00298966	0.00248789	0.00149470	-0.00236524	-0.01074181	-0.00948428	-0.00998455	-0.01195584	-0.01382603	-0.01784009	-0.02516480	-0.03391974	-0.03363766	-0.03765717	-0.03413374	-0.03600540	-0.03827916	-0.04029067	-0.04299761	-0.04594381	-0.04391801	-0.04811164	-0.04375240	-0.04349685	-0.04745819	-0.04601862	-0.05180526	-0.05092183	-0.04990244	-0.05399091	-0.05037371	-0.05010503	-0.05162422	-0.05317331	-0.05498676	-0.05418968	-0.05124517	-0.05436905	-0.05395878	-0.05451202	-0.05367967	-0.05525673	-0.05177853	-0.05064475	-0.05313595	-0.05190178	-0.05232479	-0.05122479	-0.05233724	-0.05093603	-0.05130876	-0.05292195	-0.04994210	-0.05238248	-0.05122154	-0.04910869	-0.04766372	-0.04964519	-0.04796208	-0.04635244	-0.04301844	-0.04638160	-0.04097237	-0.04177910	-0.04124909	-0.04227836	-0.03808261	-0.04017190	-0.03687519	-0.03804414	-0.03697723	-0.03565575	-0.03619532	-0.03398284	-0.03611133	-0.03265335	-0.03146512	-0.03161782	-0.03059722	-0.02870171	-0.02858512	-0.02567998	-0.02416069	-0.02551998	-0.02368355	-0.02333631	-0.02143920	-0.02081621	-0.01984378	-0.01718069	-0.01736787	-0.01686793	-0.01508977	-0.01645042	-0.01280791	-0.01094255	-0.01112565	-0.01167216	-0.00964177	-0.00766019	-0.00775224	-0.00646768	-0.00683727	-0.00629055	-0.00441458	-0.00401060	-0.00462438	-0.00315504	-0.00329011	-0.00265593	-0.00226727	-0.00106970	-0.00072133	-0.00002641	-0.00009907	0.00086435	0.00153272	0.00045130	0.00048188	0.00198753	0.00275061	0.00164590	0.00374609	0.00269188	0.00329384	0.00138744	0.00351845	0.00373811	0.00335496	0.00406968	0.00536850	0.00581470	0.00684867	0.00751335	0.00693167	0.00635186	0.00865628	0.00922581	0.00946977	0.00797337	0.00906422	0.00843488	0.01020181	0.01031897	0.00931663	0.01032325	0.00785556	0.00871522	0.00813017	0.00711103	0.00850158	0.00915876	0.00792422	0.00822555	0.00664539	0.00535553	0.00675766	0.00636370	0.00733405	0.00616604	0.00542630	0.00618071	0.00524076	0.00589751	0.00618795	0.00562905	0.00573290	0.00525103	0.00444839	0.00508193	0.00442046	0.00463921	0.00426312	0.00333307	0.00412121	0.00309972	0.00409867	0.00285922	0.00363763	0.00398087	0.00289859	0.00302153	0.00350410	0.00270423	0.00362161	0.00162068	0.00316306	0.00377461	0.00206877	0.00196834	0.00308308	0.00340420	0.00469045	0.00286901	0.00285465	0.00131942	0.00244762	0.00159830	0.00363041	0.00203525	0.00341875	0.00416270	0.00133169	0.00237402	0.00194329	0.00202872	0.00085167	0.00106206	0.00136150	0.00223097	-0.00075289	-0.00003336	0.00004193	-0.00219421	-0.00089149	-0.00168029	-0.00210603	-0.00307098	-0.00316056	-0.00375902	-0.00011413	-0.00385090	-0.00143581	-0.00387548	-0.00485064	-0.00146950	-0.00343620	-0.00242658	-0.00050052	-0.00265744	-0.00428094	-0.00078824	-0.00088595	-0.00203288	0.00085584	-0.00202551	-0.00227376	-0.00441467	-0.00387258	-0.00159542	-0.00048064	-0.00179445	-0.00156305	0.00067318	-0.00080304	0.00030026	-0.00019850	0.00026330	-0.00350891	-0.00063414	0.00018647	0.00206890	0.00194829	-0.00105064	0.00129795	-0.00181643	-0.00045060	0.00088764	0.00161269	-0.00070115	0.00050211	0.00163441	-0.00106279	-0.00235546	0.00105083	0.00228237	0.00105121	-0.00280808	-0.00025291	-0.00089080	0.00219512	0.00269087	-0.00012324	-0.00187655	-0.00066250	0.00067594	0.00209520	0.00148801	0.00250992	0.00028849	-0.00132789	0.00180870	0.00176529	0.00155182	-0.00162318	-0.00038630	-0.00069854	0.00090785	0.00005800	-0.00108175	0.00003814	0.00145933	0.00127476	0.00004496	0.00217822	0.00115583	0.00001461	-0.00102130	0.00232552	0.00014893	-0.00004479	-0.00021282	0.00014173	0.00019734	-0.00063686	-0.00129644	-0.00103174	0.00140378	-0.00095822	0.00022870	-0.00033110	0.00095311	-0.00010546	0.00021083	-0.00008147	-0.00019216	0.00101166	-0.00026649	0.00015875	0.00104410	0.00053009	-0.00129050	0.00077663	-0.00073888	-0.00086261	-0.00061154	0.00081169	-0.00063173	0.00015396	0.00029111	0.00200839	0.00126287	0.00059329	-0.00005832	0.00223338	-0.00025867	0.00105697	-0.00056522	0.00041641	0.00068485	-0.00109929	0.00029081	0.00039494	0.00045149	0.00068898	0.00144750	0.00128064	0.00075536	0.00070239	0.00070471	0.00019549	0.00038026	0.00027942	0.00002308	0.00116667	0.00041677	-0.00078637	0.00032004	-0.00014181	0.00029070	-0.00031299	0.00108571	0.00084515	-0.00036925	-0.00035281	0.00020001	0.00019245	-0.00016367	0.00029486	0.00056029	0.00058872	0.00068421	0.00021182	0.00052965	-0.00029566	0.00020475	0.00024970	-0.00016285	0.00014927	0.00054412	-0.00012734	0.00065647	0.00011735	0.00057818	0.00029505	0.00061810	0.00040456	0.00001315	-0.00002628	0.00128126	0.00074497	0.00040222	0.00041166	-21.47483647
0.2999	-21.47483647	-21.47483647	-21.47483647	-21.47483647	-21.47483647	-21.47483647	-21.47483647	-21.47483647	-21.47483647	-21.47483647	-21.47483647	-21.47483647	-21.47483647	-21.47483647	-21.47483647	-21.47483647	-21.47483647	-21.47483647	-21.47483647	-21.47483647	-21.47483647	-21.47483647	-21.47483647	-21.47483647	-21.47483647	-21.47483647	-21.47483647	-21.47483647	-21.47483647	-21.47483647	-21.47483647	-21.47483647	-1.05247176	-0.19227168	0.04660030	-0.02748578	0.00822038	0.05631510	0.04225644	-0.02385604	-0.06577495	0.03246983	-0.03247532	-0.01644546	0.06894783	0.01457073	0.00287360	0.03083130	0.04044506	0.02529101	0.01523926	0.02610777	0.03645831	0.03130396	0.03060225	0.02610770	0.03116994	0.02869430	0.02661208	0.02625260	0.03307954	0.02079907	0.03406878	0.02709276	0.02712303	0.03535953	0.02904754	0.02688744	0.02558751	0.02570148	0.02815663	0.02530993	0.02240520	0.02048355	0.02990234	0.01992654	0.01799677	0.03924543	0.02535093	0.02975607	0.01096519	0.02637094	0.00999602	0.01667916	0.02704370	0.01966579	0.02607321	0.00896652	0.01785125	0.01022021	0.02123342	0.01822449	0.02597127	0.01364990	0.02562627	0.01735568	0.01956763	0.01428100	0.01372604	0.01659998	0.01671817	0.01191098	0.01479672	0.01822900	0.01048688	0.01267831	0.01869452	0.00960410	0.02015079	0.01550866	0.01141520	0.01255619	0.01454845	0.01355680	0.00991078	0.00652117	0.01017943	0.01020147	0.00298541	0.00453789	-0.00014420	-0.00344887	-0.00566130	-0.00518499	-0.00751942	-0.00882705	-0.01145733	-0.01749771	-0.02302134	-0.03306493	-0.03446490	-0.03684861	-0.03485872	-0.03927754	-0.04108511	-0.04327772	-0.04403553	-0.04431224	-0.04357629	-0.04748088	-0.04427036	-0.04579271	-0.04822708	-0.04781921	-0.04975007	-0.04958507	-0.05192384	-0.05314922	-0.05103590	-0.05218228	-0.05148599	-0.05350285	-0.05466592	-0.05479209	-0.05215804	-0.05397635	-0.05460825	-0.05486848	-0.05268253	-0.05522376	-0.05405093	-0.05419608	-0.05269156	-0.05430331	-0.05140899	-0.05162418	-0.05230208	-0.05231655	-0.05121266	-0.05182030	-0.05006484	-0.05285032	-0.05039439	-0.04882552	-0.04859263	-0.05055766	-0.04703841	-0.04553337	-0.04385893	-0.04521583	-0.04366915	-0.04527839	-0.04123843	-0.04213443	-0.03938265	-0.03895411	-0.03639823	-0.03857342	-0.03706272	-0.03693752	-0.03530801	-0.03680492	-0.03681257	-0.03307614	-0.03267752	-0.03116683	-0.03141879	-0.02762684	-0.02851911	-0.02757130	-0.02624742	-0.02623148	-0.02469011	-0.02346944	-0.02135325	-0.02122319	-0.02049769	-0.01844560	-0.01742002	-0.01800496	-0.01609690	-0.01467560	-0.01458642	-0.01273196	-0.01216032	-0.01111130	-0.01139186	-0.00918394	-0.00722550	-0.00738150	-0.00750420	-0.00688404	-0.00554142	-0.00475274	-0.00462173	-0.00346057	-0.00332735	-0.00151650	-0.00240152	-0.00130065	-0.00035648	-0.00099392	-0.00080344	-0.00017244	0.00073393	-0.00046114	0.00017165	0.00192825	0.00273947	0.00217369	0.00327185	0.00347389	0.00330540	0.00187466	0.00298796	0.00309466	0.00341490	0.00388390	0.00371699	0.00287241	0.00434556	0.00430861	0.00491882	0.00398467	0.00607010	0.00580729	0.00723878	0.00570533	0.00748654	0.00783314	0.00793252	0.00722083	0.00907182	0.01029636	0.00839501	0.00926117	0.00912419	0.01004988	0.01017024	0.01027979	0.01028490	0.01024253	0.00983049	0.00857485	0.00937956	0.00855167	0.00858977	0.00786351	0.00817724	0.00735682	0.00708450	0.00816778	0.00719270	0.00607537	0.00625245	0.00576962	0.00562644	0.00600120	0.00556265	0.00507065	0.00627880	0.00495872	0.00496056	0.00453956	0.00564637	0.00626678	0.00506786	0.00389390	0.00419261	0.00380859	0.00347543	0.00240149	0.00535284	0.00172814	0.00242313	0.00336520	0.00453381	0.00092394	0.00353413	0.00250982	0.00242860	0.00217532	0.00158349	0.00197768	0.00126229	0.00142282	0.00128490	0.00061242	0.00174527	0.00247232	0.00116729	0.00321371	0.00201140	0.00139536	0.00190981	0.00123283	0.00177925	0.00139405	0.00210892	0.00211653	0.00209495	0.00030861	0.00225567	0.00202902	0.00387309	-0.00053664	0.00149126	0.00131477	0.00079837	-0.00052610	0.00183372	0.00083812	-0.00215430	-0.00246609	0.00216195	-0.00234117	0.00117090	-0.00025176	-0.00250691	-0.00265495	-0.00243985	0.00034640	-0.00227689	-0.00386300	0.00040826	-0.00364062	-0.00357678	0.00107957	-0.00346924	-0.00504356	-0.00177071	-0.00117544	-0.00172649	0.00001335	-0.00525324	-0.00499116	-0.00617013	-0.00375857	-0.00146676	-0.00146069	-0.00367038	-0.00730465	-0.00356014	-0.00429738	-0.00164478	-0.00131196	-0.00084485	-0.00520188	-0.00269478	0.00081508	-0.00471500	-0.00363193	-0.00173632	-0.00084854	-0.00080079	-0.00429891	-0.00279035	-0.00353565	-0.00117928	-0.00326020	-0.00275211	-0.00113898	-0.00259533	-0.00139761	0.00079991	0.00079171	-0.00073251	-0.00319496	-0.00037268	-0.00112779	0.00021724	-0.00141139	-0.00053158	-0.00087800	-0.00063931	0.00019411	-0.00112006	-0.00091780	0.00121119	0.00146268	0.00064256	-0.00235781	0.00108665	0.00093813	0.00016606	-0.00116211	0.00074126	-0.00130879	-0.00119749	-0.00065234	-0.00095833	0.00042968	-0.00000595	-0.00122012	-0.00255030	0.00083400	-0.00080415	0.00113591	-0.00164336	0.00057896	-0.00008965	0.00170300	-0.00055504	0.00124844	-0.00109112	0.00042210	-0.00037704	0.00031807	0.00074784	-0.00039596	-0.00097298	-0.00101332	0.00013504	-0.00123645	0.00004892	-0.00147955	0.00005668	-0.00021135	0.00107600	0.00005736	-0.00167721	-0.00087136	0.00261056	-0.00003025	-0.00030114	-0.00243888	0.00154319	-0.00064337	-0.00037610	-0.00115311	-0.00052804	0.00051455	0.00131813	-0.00004769	0.00110363	0.00009540	0.00141794	0.00057382	0.00102208	-0.00031262	-0.00011107	0.00097275	0.00022858	-0.00000438	0.00023819	0.00048969	-0.00032886	-0.00026019	0.00059801	-0.00008770	0.00011153	-0.00097619	-0.00002433	0.00022237	0.00038352	-0.00019463	0.00065890	-0.00038416	0.00031191	-0.00018806	0.00006173	0.00025128	-0.00025493	-0.00010439	0.00054272	-0.00027606	0.00025079	0.00047207	0.00029233	0.00054200	0.00031184	0.00025241	0.00037085	0.00045250	0.00020235	0.00009827	0.00012023	0.00055897	0.00063706	0.00027794	0.00051465	-21.47483647
0.3499	-21.47483647	-21.47483647	-21.47483647	-21.47483647	-21.47483647	-21.47483647	-21.47483647	-21.47483647	-21.47483647	-21.47483647	-21.47483647	-21.47483647	-21.47483647	-21.47483647	-21.47483647	-21.47483647	-21.47483647	-21.47483647	-21.47483647	-21.47483647	-21.47483647	-21.47483647	-21.47483647	-21.47483647	-21.47483647	-21.47483647	-21.47483647	-21.47483647	-21.47483647	-21.47483647	-21.47483647	-21.47483647	0.03598544	1.49731743	-0.05837271	-0.16617213	-0.06701045	0.01108445	0.11223810	0.00597487	-0.05793182	0.04301396	0.03801507	0.01850478	0.04245109	0.01476092	0.02032083	0.00582012	0.04461854	0.02207663	0.02755937	0.01648221	0.03865794	0.02828525	0.02482684	0.02825335	0.03911946	0.02624685	0.03030280	0.02874068	0.03426133	0.02019552	0.03112816	0.02697469	0.03039237	0.03329622	0.02973652	0.02726413	0.02551236	0.02579023	0.02759469	0.02670840	0.02232769	0.02034238	0.02994325	0.02672145	0.02364273	0.02927407	0.02515355	0.02840869	0.01513307	0.01915313	0.01521783	0.01969947	0.00540678	0.02668896	0.02037274	0.02048124	0.01648794	0.01716684	0.02122492	0.01970834	0.02077041	0.01040095	0.02549422	0.02012883	0.01729255	0.02042753	0.02018764	0.01672307	0.01704788	0.01539365	0.01721782	0.01657091	0.01134176	0.01534119	0.01873267	0.01180687	0.02060709	0.01989841	0.01702225	0.01075581	0.01112788	0.01007688	0.00534897	0.00522069	0.00727186	0.00545684	-0.00423330	0.00014249	0.00060001	-0.00239679	-0.00889203	-0.01206521	-0.01455569	-0.01780288	-0.02186513	-0.02741623	-0.02622338	-0.03428197	-0.03504069	-0.03660413	-0.03224385	-0.03779146	-0.03940206	-0.04074346	-0.04122384	-0.04573590	-0.04151447	-0.04769218	-0.04300705	-0.04416096	-0.04776001	-0.04413929	-0.05039588	-0.04998481	-0.04963029	-0.05226927	-0.05181977	-0.04912483	-0.04977781	-0.05355745	-0.05424338	-0.05350006	-0.05139305	-0.05323250	-0.05314140	-0.05285834	-0.05174959	-0.05515387	-0.05211850	-0.05153624	-0.05260631	-0.05144119	-0.05079781	-0.04960078	-0.05166120	-0.04863482	-0.05276488	-0.05188788	-0.04991869	-0.05212842	-0.04999312	-0.04688527	-0.04727872	-0.04792394	-0.04667138	-0.04570625	-0.04404489	-0.04565985	-0.04245784	-0.04282988	-0.04129496	-0.04177842	-0.03863979	-0.03834812	-0.03519751	-0.03702323	-0.03690753	-0.03732333	-0.03326588	-0.03446001	-0.03496591	-0.03043769	-0.03117281	-0.03029422	-0.02996180	-0.02795779	-0.02743477	-0.02566034	-0.02558425	-0.02468076	-0.02497950	-0.02227323	-0.02179909	-0.02148165	-0.01899097	-0.01864314	-0.01777634	-0.01611856	-0.01532608	-0.01364172	-0.01381602	-0.01297541	-0.01233205	-0.01071166	-0.00930254	-0.00843071	-0.00706047	-0.00696630	-0.00683813	-0.00677712	-0.00489854	-0.00462332	-0.00375055	-0.00428977	-0.00274498	-0.00232420	-0.00170560	-0.00149279	-0.00088378	-0.00081825	-0.00062116	0.00048254	0.00230563	0.00028078	0.00058097	0.00221561	0.00269305	0.00310769	0.00356277	0.00446633	0.00382238	0.00241033	0.00423706	0.00473008	0.00370507	0.00540820	0.00334220	0.00326370	0.00494540	0.00486547	0.00526357	0.00485430	0.00647880	0.00510178	0.00666755	0.00547901	0.00610184	0.00589704	0.00569957	0.00516865	0.00595738	0.00657540	0.00645031	0.00828205	0.00745496	0.00875763	0.00818047	0.00843681	0.00956006	0.00862161	0.00975565	0.00934245	0.01048259	0.01029650	0.01010790	0.00938637	0.01028869	0.01015738	0.00896587	0.00976440	0.00906293	0.00951362	0.00921222	0.00895121	0.00764221	0.00871916	0.00764436	0.00758449	0.00841178	0.00693422	0.00745605	0.00738066	0.00832607	0.00753162	0.00696718	0.00593070	0.00590325	0.00605747	0.00606723	0.00323257	0.00669748	0.00479619	0.00456579	0.00522074	0.00576074	0.00515257	0.00590853	0.00517106	0.00540304	0.00575573	0.00519026	0.00334472	0.00394898	0.00407159	0.00386549	0.00266194	0.00235156	0.00433639	0.00124049	0.00258546	0.00116562	0.00198014	0.00132725	0.00060274	0.00080601	0.00218480	-0.00025243	0.00155776	0.00433089	0.00171854	0.00184237	0.00096051	0.00265215	0.00251449	0.00351162	0.00139048	-0.00110829	-0.00093166	0.00310940	0.00457552	-0.00034003	0.00315636	0.00493251	0.00186324	0.00456644	0.00231107	0.00031837	0.00057301	0.00198092	0.00416171	0.00463488	0.00297754	0.00147706	0.00151879	0.00169382	0.00307849	-0.00210620	-0.00110230	-0.00152924	0.00045091	0.00153034	0.00267779	0.00308800	-0.00029915	-0.00193997	-0.00106443	-0.00104354	-0.00153516	0.00086670	-0.00367942	-0.00248905	-0.00668369	-0.00104815	-0.00061174	0.00070915	-0.00297384	-0.00221970	-0.00123516	-0.00513510	-0.00606880	0.00040752	-0.00300303	-0.00148023	-0.00308874	-0.00648295	-0.00151652	-0.00177747	-0.00375387	-0.00235114	-0.00654604	-0.00290387	0.00063949	-0.00326308	-0.00053692	-0.00082829	0.00088672	-0.00473363	-0.00041848	-0.00153537	-0.00196355	-0.00396039	-0.00025604	-0.00241334	-0.00188103	-0.00042240	-0.00013189	-0.00205866	-0.00037630	-0.00054948	-0.00173379	0.00056592	-0.00221238	-0.00146269	-0.00220279	0.00008627	-0.00241393	-0.00041664	-0.00077361	-0.00047315	-0.00155132	-0.00042707	-0.00196895	0.00032287	-0.00006590	-0.00084303	-0.00012461	-0.00074756	-0.00083142	0.00024153	0.00051156	0.00198253	-0.00013860	0.00021580	0.00049347	-0.00012366	0.00015857	-0.00163122	0.00020666	0.00017330	-0.00258569	0.00070472	-0.00097605	0.00226204	0.00103071	-0.00025393	-0.00091464	0.00163053	-0.00112975	-0.00003543	0.00017442	0.00313173	0.00026536	-0.00089189	0.00033284	0.00195617	0.00005410	-0.00186686	-0.00102301	0.00093613	0.00027863	0.00108695	-0.00056353	0.00051616	0.00134529	0.00030213	0.00053039	-0.00039919	0.00056652	0.00054630	0.00000037	0.00093878	-0.00077402	-0.00073698	-0.00018544	0.00017854	0.00011946	-0.00005540	0.00021982	0.00082505	-0.00040882	0.00101460	-0.00020593	0.00052183	0.00033971	0.00041891	-0.00040129	0.00030208	-0.00028140	0.00073369	-0.00019756	0.00031615	0.00014933	0.00041652	-0.00002382	0.00029148	-0.00000524	-0.00005393	0.00036191	0.00007500	-0.00011142	-0.00003502	0.00044892	0.00030943	0.00028763	-0.00019269	0.00058283	0.00074915	0.00023174	-0.00011446	-21.47483647
0.3999	-21.47483647	-21.47483647	-21.47483647	-21.47483647	-21.47483647	-21.47483647	-21.47483647	-21.47483647	-21.47483647	-21.47483647	-21.47483647	-21.47483647	-21.47483647	-21.47483647	-21.47483647	-21.47483647	-21.47483647	-21.47483647	-21.47483647	-21.47483647	-21.47483647	-21.47483647	-21.47483647	-21.47483647	-21.47483647	-21.47483647	-21.47483647	-21.47483647	-21.47483647	-21.47483647	-21.47483647	-21.47483647	0.35446221	-1.96353060	0.22976815	-0.15990006	0.00013123	-0.04009562	0.06525533	0.00034415	0.02292904	0.00244425	0.01751583	0.00775440	0.07659031	0.00127861	0.01696028	0.01027464	0.02380905	0.02692297	0.01895348	0.02372465	0.03546040	0.03514692	0.03287194	0.02805114	0.03155530	0.03090438	0.02953033	0.02818783	0.03330172	0.02496992	0.03150840	0.02711031	0.02947416	0.03622844	0.02710813	0.02916146	0.02569842	0.02137273	0.02578929	0.02611626	0.02253372	0.01779734	0.02942693	0.02100690	0.02156334	0.02654811	0.01490084	0.02525078	0.02556436	0.02410403	0.01669144	0.01738251	0.01530233	0.03055221	0.02447293	0.01949512	0.01937068	0.01563141	0.02187653	0.01558907	0.01857388	0.01135575	0.02907280	0.01964336	0.02018105	0.01666978	0.02025866	0.01883594	0.01932070	0.01501045	0.01585987	0.01751789	0.01130983	0.01668399	0.01721301	0.01451207	0.02109964	0.01646804	0.01363070	0.01055215	0.01189571	0.01325721	0.00676766	0.00324134	0.00031495	0.00877345	-0.00103937	0.00342799	-0.00045763	-0.00178431	-0.01081929	-0.00916956	-0.01323307	-0.01742150	-0.01756264	-0.02538505	-0.02698213	-0.03591300	-0.03323973	-0.03785913	-0.03574283	-0.03810892	-0.03959375	-0.04128960	-0.04238367	-0.04592345	-0.04541404	-0.04648838	-0.04577511	-0.04507406	-0.04835117	-0.04672132	-0.05134051	-0.05102271	-0.05118889	-0.05253093	-0.05374434	-0.05199158	-0.05206398	-0.05249416	-0.05579109	-0.05308931	-0.05263641	-0.05505557	-0.05531062	-0.05386651	-0.05361129	-0.05614239	-0.05478397	-0.05363471	-0.05374360	-0.05273159	-0.05225374	-0.05084929	-0.05225549	-0.05180075	-0.05090071	-0.05261117	-0.04977352	-0.05175765	-0.05054541	-0.04779512	-0.04923885	-0.04901752	-0.04758723	-0.04654780	-0.04468861	-0.04670501	-0.04408927	-0.04289532	-0.04199059	-0.04267521	-0.03909899	-0.03985690	-0.03726222	-0.03781240	-0.03781798	-0.03757765	-0.03595339	-0.03598183	-0.03621451	-0.03270012	-0.03375387	-0.03123085	-0.03085053	-0.02924768	-0.02870329	-0.02719226	-0.02631756	-0.02696201	-0.02631850	-0.02394427	-0.02206795	-0.02121927	-0.01949539	-0.01901580	-0.01876327	-0.01709890	-0.01597380	-0.01514355	-0.01440553	-0.01308266	-0.01313488	-0.01171980	-0.00976317	-0.00891934	-0.00784611	-0.00774165	-0.00710559	-0.00644614	-0.00542705	-0.00532881	-0.00450755	-0.00312880	-0.00339896	-0.00317921	-0.00265565	-0.00143886	-0.00161104	-0.00105009	-0.00121188	0.00003674	0.00103714	-0.00008394	0.00110916	0.00206207	0.00304059	0.00276033	0.00323166	0.00377394	0.00321278	0.00282688	0.00365272	0.00444148	0.00345784	0.00542634	0.00402453	0.00355051	0.00636248	0.00572104	0.00577020	0.00576668	0.00597932	0.00598082	0.00740231	0.00686923	0.00592063	0.00633826	0.00730535	0.00539958	0.00627519	0.00632507	0.00660757	0.00766911	0.00588193	0.00779690	0.00707606	0.00792249	0.00843958	0.00806435	0.00826167	0.00730541	0.00798601	0.00871723	0.00855758	0.00919764	0.00978672	0.00941452	0.00923710	0.01061596	0.01024657	0.01050611	0.01075457	0.01102522	0.01061602	0.01075412	0.01000725	0.00977199	0.01043060	0.00996450	0.00949658	0.00967730	0.00971803	0.00891650	0.00919408	0.00839178	0.00852508	0.00708167	0.00804001	0.00747179	0.00821591	0.00725274	0.00709115	0.00674888	0.00787574	0.00498363	0.00727971	0.00724803	0.00601631	0.00578706	0.00576173	0.00664813	0.00461991	0.00489350	0.00576391	0.00162757	0.00646432	0.00764506	0.00523992	0.00534232	0.00585460	0.00530910	0.00372885	0.00281850	0.00349213	0.00452858	0.00272926	0.00330692	0.00349008	0.00107332	0.00482853	0.00300899	0.00220046	0.00091983	0.00097437	0.00158382	0.00354547	-0.00039322	0.00261136	0.00280105	0.00016751	0.00129303	0.00356302	0.00122673	0.00009569	0.00211521	-0.00178059	0.00048890	0.00195445	0.00529810	0.00313722	0.00034235	0.00132346	-0.00172699	0.00112034	0.00215668	-0.00142761	0.00168369	-0.00015699	0.00238127	0.00280314	0.00401943	0.00176888	0.00166128	0.00358852	0.00160458	0.00276344	0.00410196	0.00217358	-0.00074564	0.00331739	0.00169911	0.00113891	0.00266686	0.00244995	0.00130285	0.00017291	0.00077700	-0.00201329	0.00102539	-0.00027477	0.00255361	0.00233344	0.00035120	-0.00018654	0.00065002	0.00051216	0.00031332	-0.00141385	-0.00226971	-0.00266089	-0.00036111	0.00135193	-0.00000631	-0.00127532	-0.00012931	-0.00284112	-0.00022646	-0.00169582	-0.00202444	-0.00107644	0.00060693	-0.00111674	-0.00334955	-0.00122013	-0.00230643	0.00055284	-0.00167629	-0.00235617	-0.00079679	-0.00069071	-0.00100890	-0.00211014	-0.00260082	-0.00022134	-0.00161149	-0.00259049	-0.00199886	-0.00193147	-0.00218825	-0.00158797	-0.00168705	-0.00349658	0.00035559	-0.00186337	-0.00110675	-0.00032826	-0.00118872	-0.00185667	-0.00010303	0.00031240	-0.00179551	0.00000793	-0.00163349	-0.00160448	-0.00111533	-0.00114125	-0.00172185	0.00035307	-0.00137933	0.00008173	-0.00136561	0.00091269	-0.00065928	0.00051993	-0.00176404	0.00252721	-0.00076608	-0.00096406	-0.00017688	0.00064844	0.00119435	0.00142677	-0.00047051	0.00148578	0.00037344	-0.00047642	0.00078046	0.00057371	0.00084685	0.00060565	0.00004459	-0.00015618	-0.00053393	-0.00128090	0.00083027	0.00077965	-0.00124569	0.00008335	0.00062107	0.00040979	-0.00020430	-0.00004185	0.00000949	-0.00019025	-0.00040152	0.00006934	0.00050706	0.00073120	-0.00050087	0.00014814	-0.00041297	-0.00047183	-0.00013991	0.00007674	-0.00027084	0.00016149	-0.00004419	-0.00022707	-0.00033214	0.00010461	0.00002862	0.00015367	-0.00014610	0.00021427	-0.00041225	-0.00026856	-0.00012237	-0.00037593	0.00026178	-0.00006252	0.00024841	0.00051773	0.00060792	-0.00006405	0.00057707	0.00072858	0.00014707	0.00031513	-21.47483647
0.4499	-21.47483647	-21.47483647	-21.47483647	-21.47483647	-21.47483647	-21.47483647	-21.47483647	-21.47483647	-21.47483647	-21.47483647	-21.47483647	-21.47483647	-21.47483647	-21.47483647	-21.47483647	-21.47483647	-21.47483647	-21.47483647	-21.47483647	-21.47483647	-21.47483647	-21.47483647	-21.47483647	-21.47483647	-21.47483647	-21.47483647	-21.47483647	-21.47483647	-21.47483647	-21.47483647	-21.47483647	-21.47483647	-1.01032031	0.05730971	-0.23130212	-0.10517979	0.02275567	-0.06987224	0.07465276	-0.02364989	-0.08387022	-0.05062351	0.04434299	-0.02719782	0.06065957	0.03802160	0.01921516	0.02705732	0.03157026	0.03866542	0.00946023	0.02251103	0.03000934	0.03629273	0.03084949	0.03609585	0.03342799	0.02722668	0.02813887	0.02476873	0.02885882	0.02336166	0.02995656	0.02881945	0.02552021	0.03398398	0.02694367	0.02680162	0.02386231	0.02405057	0.02725149	0.02591365	0.02238927	0.01728888	0.02941819	0.02024876	0.02653503	0.03012612	0.02815525	0.02878173	0.02008375	0.01737256	0.02047319	0.01343894	0.01560517	0.01475646	0.02956564	0.02140571	0.01492918	0.00941632	0.02690228	0.01392203	0.01903759	0.00751264	0.02901922	0.01770474	0.02206230	0.01811937	0.01454586	0.01457549	0.01846150	0.01623082	0.01535063	0.01627592	0.01162135	0.01234055	0.01438951	0.01091890	0.01553111	0.01514776	0.01106411	0.01065006	0.00992605	0.00667013	0.00282772	0.00022619	0.00060946	0.00213284	-0.00847485	-0.00461719	-0.00676448	-0.00717931	-0.01490987	-0.01693085	-0.01663047	-0.01788773	-0.02002834	-0.02350798	-0.02986942	-0.03327938	-0.03168486	-0.03760582	-0.03368237	-0.03771857	-0.04030590	-0.03919394	-0.04237188	-0.04347938	-0.04139152	-0.04717080	-0.04486924	-0.04326283	-0.04863207	-0.04544051	-0.04928645	-0.04999271	-0.04984155	-0.05236180	-0.05181265	-0.05072949	-0.04958357	-0.05261453	-0.05421527	-0.05314205	-0.05171473	-0.05298056	-0.05343357	-0.05461202	-0.05211938	-0.05616855	-0.05254246	-0.05259492	-0.05301203	-0.05275560	-0.04955997	-0.04894262	-0.05077927	-0.04806167	-0.05000143	-0.05174521	-0.04886552	-0.05181093	-0.04827723	-0.04805658	-0.04826813	-0.04928913	-0.04695835	-0.04555377	-0.04465480	-0.04678915	-0.04300392	-0.04082105	-0.04132492	-0.04243238	-0.03918709	-0.03802788	-0.03501686	-0.03682036	-0.03568773	-0.03815844	-0.03449003	-0.03475081	-0.03511366	-0.03354785	-0.03129779	-0.03000912	-0.03136919	-0.02911209	-0.02841168	-0.02564740	-0.02537798	-0.02549165	-0.02428714	-0.02327244	-0.02113257	-0.01977369	-0.01904693	-0.01736956	-0.01758469	-0.01729574	-0.01495066	-0.01415916	-0.01339288	-0.01267934	-0.01181911	-0.01009555	-0.01028458	-0.00887611	-0.00860031	-0.00869420	-0.00612383	-0.00634203	-0.00466312	-0.00395563	-0.00358083	-0.00393402	-0.00278813	-0.00238250	-0.00197784	-0.00095978	-0.00025007	0.00046263	-0.00037077	0.00067768	0.00165657	0.00099535	0.00121281	0.00231383	0.00250757	0.00356880	0.00467254	0.00393022	0.00437003	0.00350030	0.00512749	0.00504863	0.00404296	0.00565961	0.00534091	0.00450644	0.00542995	0.00666968	0.00631303	0.00498310	0.00712452	0.00741713	0.00819649	0.00648260	0.00759369	0.00638717	0.00782181	0.00771333	0.00855565	0.00832814	0.00714983	0.00697702	0.00725379	0.00796116	0.00830845	0.00788770	0.00790578	0.00813324	0.00787825	0.00641893	0.00820767	0.00795241	0.00735109	0.00752332	0.00777625	0.00843449	0.00820089	0.00855967	0.00984301	0.00850921	0.01010643	0.00919429	0.01001105	0.00969424	0.01039918	0.01008070	0.01108632	0.01033589	0.01117369	0.01034031	0.01132840	0.01191916	0.01132122	0.01080498	0.01112538	0.01100279	0.01028752	0.01006676	0.01117465	0.00869132	0.00943680	0.01184800	0.01018470	0.00872094	0.00809783	0.00875497	0.00911183	0.00758812	0.00830454	0.00676501	0.00739593	0.00671586	0.00855417	0.00555616	0.00898270	0.00866650	0.00759087	0.00503535	0.00735904	0.00453316	0.00583663	0.00522727	0.00732843	0.00565421	0.00589800	0.00432581	0.00576314	0.00728437	0.00655492	0.00537771	0.00712493	0.00381900	0.00449857	0.00510761	0.00627392	0.00566449	0.00635627	0.00757927	0.00367073	0.00560779	0.00670467	0.00473691	0.00519452	0.00420002	0.00201301	0.00411906	0.00222035	0.00588523	0.00533227	0.00347349	0.00295617	0.00263039	0.00151452	0.00428255	0.00116851	0.00330938	0.00072969	0.00208113	0.00215614	0.00265671	0.00250575	0.00015971	0.00072907	0.00365162	0.00217998	0.00446822	0.00238526	0.00216800	0.00321264	0.00348034	0.00393326	0.00379512	0.00605057	0.00289376	0.00219869	0.00660365	0.00384792	0.00132610	0.00436043	0.00390718	0.00814169	0.00323551	0.00321647	0.00578936	0.00197103	0.00207477	0.00442392	0.00286784	0.00427068	0.00313470	0.00501731	0.00488033	0.00515486	0.00506978	0.00226012	0.00552307	0.00222576	0.00189083	-0.00007134	0.00057345	0.00089930	0.00354246	0.00022825	0.00285089	0.00348514	0.00310171	0.00191704	0.00191217	0.00203736	0.00162682	0.00196392	0.00310370	0.00323341	-0.00086789	-0.00000238	-0.00085708	0.00005255	-0.00125445	-0.00063182	-0.00088446	-0.00108198	0.00102809	-0.00186216	-0.00082964	-0.00068353	0.00143073	0.00125812	-0.00025971	-0.00033342	0.00107630	-0.00153985	0.00003828	-0.00029214	0.00004698	-0.00122821	0.00028791	-0.00124478	-0.00006149	0.00180244	-0.00236982	0.00099457	-0.00151380	-0.00052372	0.00155059	0.00245275	-0.00218230	0.00043942	0.00058247	0.00217694	0.00029627	0.00082841	0.00021186	0.00106308	0.00164034	0.00019754	-0.00027038	0.00128914	0.00118267	0.00125215	0.00169549	0.00070875	0.00142025	0.00001778	0.00069337	0.00032217	0.00065997	-0.00032459	0.00048070	0.00121169	0.00024619	-0.00000681	0.00082693	0.00064780	0.00003712	0.00000177	0.00037371	0.00067511	-0.00028267	0.00095549	-0.00017269	0.00034973	0.00022247	0.00037851	0.00022327	0.00065788	-0.00004459	0.00017214	0.00028078	0.00038834	0.00075062	0.00045767	0.00033745	0.00024841	0.00019256	0.00021591	0.00028477	0.00039392	0.00076034	0.00040724	0.00058531	0.00104468	0.00115508	0.00047735	0.00104535	0.00091732	0.00101665	0.00060536	-21.47483647
0.4999	-21.47483647	-21.47483647	-21.47483647	-21.47483647	-21.47483647	-21.47483647	-21.47483647	-21.47483647	-21.47483647	-21.47483647	-21.47483647	-21.47483647	-21.47483647	-21.47483647	-21.47483647	-21.47483647	-21.47483647	-21.47483647	-21.47483647	-21.47483647	-21.47483647	-21.47483647	-21.47483647	-21.47483647	-21.47483647	-21.47483647	-21.47483647	-21.47483647	-21.47483647	-21.47483647	-21.47483647	-21.47483647	0.66590327	-21.47483647	0.19933598	-0.13599294	-0.02439123	-0.15861466	0.10738896	0.01414912	0.06385996	0.06526790	0.08532100	-0.01761839	0.04358109	0.01891249	0.01287307	0.04561258	0.03929189	0.03806155	0.01618721	0.02688773	0.03348657	0.02971877	0.03402999	0.03138022	0.02765515	0.02698073	0.03288258	0.02458393	0.03076930	0.02436670	0.03533228	0.02843419	0.02712203	0.03182535	0.02825447	0.02736132	0.02653812	0.02325156	0.02892344	0.02991102	0.02677798	0.01767529	0.02991928	0.02385445	0.02458910	0.02874100	0.02482245	0.02741523	0.02923169	0.03781398	0.02404363	0.03065407	0.01519344	0.02011485	0.02245889	0.02124282	0.02317653	0.01430492	0.02783778	0.02044211	0.02439479	0.01752793	0.02961673	0.02229118	0.01717415	0.01834296	0.01761821	0.02221790	0.01730894	0.01881988	0.01745779	0.01723464	0.01157462	0.01542249	0.01804313	0.01435732	0.01595946	0.01669435	0.01585347	0.01067573	0.01069771	0.01384947	0.00701519	0.00495794	0.00126669	0.00501153	-0.00600519	0.00094202	-0.00355001	-0.00440721	-0.00989540	-0.01223855	-0.01715766	-0.01708891	-0.02153079	-0.02416271	-0.03021211	-0.03464144	-0.03571838	-0.03630960	-0.03377300	-0.04024576	-0.03970083	-0.03913140	-0.04242798	-0.04543081	-0.04154912	-0.04507890	-0.04310653	-0.04111785	-0.04640868	-0.04439309	-0.05071839	-0.05134963	-0.05039611	-0.04841666	-0.04990998	-0.04889624	-0.05000562	-0.04984105	-0.05472963	-0.05412528	-0.05132465	-0.05124990	-0.05350889	-0.05309985	-0.05252657	-0.05274461	-0.05201721	-0.05032793	-0.05248943	-0.04953983	-0.05181409	-0.05030680	-0.05034083	-0.04991456	-0.04983351	-0.05004250	-0.05002126	-0.05079259	-0.04911400	-0.04686974	-0.04788837	-0.04820850	-0.04733045	-0.04409424	-0.04300629	-0.04425999	-0.04199068	-0.04075838	-0.04022585	-0.04001428	-0.04005799	-0.03958244	-0.03640003	-0.03604984	-0.03489955	-0.03536881	-0.03404207	-0.03376069	-0.03608720	-0.03230747	-0.03120199	-0.03019904	-0.03036916	-0.02918723	-0.02952301	-0.02546903	-0.02565777	-0.02362275	-0.02394916	-0.02257775	-0.02226637	-0.02201367	-0.02027090	-0.01681513	-0.01806374	-0.01713890	-0.01543647	-0.01444965	-0.01338570	-0.01060616	-0.01242902	-0.01044213	-0.00942134	-0.00820030	-0.00793345	-0.00612802	-0.00585354	-0.00588587	-0.00566901	-0.00392437	-0.00374517	-0.00429702	-0.00259964	-0.00285411	-0.00162054	-0.00164036	-0.00104865	0.00068723	0.00043171	-0.00072775	0.00145985	0.00115921	0.00205494	0.00205053	0.00289493	0.00345117	0.00401490	0.00403288	0.00430741	0.00330279	0.00460698	0.00515338	0.00464959	0.00596850	0.00503461	0.00436997	0.00624021	0.00630627	0.00701505	0.00593313	0.00734708	0.00725219	0.00753858	0.00709357	0.00705071	0.00708949	0.00807183	0.00737447	0.00815615	0.00907644	0.00784822	0.00776593	0.00767803	0.00852968	0.00861690	0.00941978	0.00952589	0.00975045	0.00865628	0.00903314	0.00889614	0.00878071	0.00873873	0.00834377	0.00964609	0.00886338	0.00852101	0.00915890	0.00890555	0.00831614	0.00862865	0.00767096	0.00787272	0.00976254	0.00848635	0.00861084	0.00968660	0.00854784	0.00953583	0.00936367	0.01017230	0.01084034	0.00995646	0.00974733	0.00990870	0.01015015	0.01052917	0.00932900	0.01176915	0.01165294	0.01014985	0.01099012	0.01355815	0.01022462	0.01168816	0.01016994	0.01060244	0.01169412	0.01059884	0.00887039	0.00946515	0.00957158	0.01045714	0.00746383	0.01000627	0.01043862	0.00840399	0.00894535	0.00762582	0.00717238	0.00647206	0.00695876	0.00847320	0.00935571	0.00786022	0.00787960	0.00787312	0.00771041	0.00854203	0.00968478	0.00759018	0.00785811	0.00655805	0.00471619	0.00749706	0.00858162	0.00758156	0.00844603	0.00488472	0.00365679	0.00893083	0.00661850	0.00778152	0.00603006	0.00317076	0.00651497	0.00391203	0.01081429	0.00553906	0.00977854	0.00173491	0.00442845	0.00455554	0.00570458	0.00440601	0.00237642	0.00418016	0.00706996	0.00618267	0.00489463	0.00431415	0.00564391	0.00388430	0.00426280	0.00216151	0.00449299	0.00616038	-0.00017074	0.00150964	0.00253606	0.00273784	0.00469282	0.00618956	0.00023994	0.00201540	0.00236682	0.00210077	0.00223317	0.00146192	0.00278288	0.00514491	0.00296165	0.00223891	0.00171919	0.00461630	0.00244832	0.00325541	0.00269407	0.00156915	0.00338359	0.00408194	0.00249470	0.00335850	0.00321173	0.00301290	0.00382324	0.00235833	0.00151248	0.00142349	0.00302690	0.00358882	0.00593808	0.00392795	0.00390498	0.00487828	0.00523496	0.00446854	0.00612881	0.00595836	0.00595861	0.00344245	0.00513686	0.00508482	0.00258491	0.00289746	0.00527190	0.00367746	0.00399270	0.00149234	0.00390922	0.00296800	0.00353276	0.00167870	0.00179890	0.00199268	0.00301246	0.00231980	0.00185685	0.00117650	0.00112815	0.00157198	0.00103616	0.00027182	0.00181332	-0.00002475	-0.00059790	-0.00052676	-0.00051248	-0.00007461	-0.00022973	0.00037372	0.00102229	-0.00057331	-0.00013569	0.00094558	-0.00237745	-0.00124377	-0.00079830	-0.00030019	-0.00029798	0.00044997	0.00010018	-0.00008279	-0.00152985	0.00020328	-0.00016620	-0.00056270	0.00063041	-0.00049705	0.00017089	0.00061412	0.00038969	0.00028685	0.00084543	0.00046278	0.00058047	0.00057893	0.00131198	0.00095186	0.00102957	-0.00038846	0.00067666	-0.00000472	0.00009163	0.00002985	0.00042370	0.00006871	-0.00070260	0.00004392	-0.00063529	-0.00008910	0.00006420	0.00019078	0.00010683	0.00062511	0.00009123	-0.00028166	0.00003078	0.00003896	-0.00020048	0.00000029	-0.00010232	0.00036567	0.00012820	0.00031010	0.00069625	0.00030485	0.00092100	0.00110690	0.00141133	0.00098041	0.00105585	0.00002242	0.00030021	0.00063148	0.00016861	-0.00011914	-21.47483647
0.5499	-21.47483647	-21.47483647	-21.47483647	-21.47483647	-21.47483647	-21.47483647	-21.47483647	-21.47483647	-21.47483647	-21.47483647	-21.47483647	-21.47483647	-21.47483647	-21.47483647	-21.47483647	-21.47483647	-21.47483647	-21.47483647	-21.47483647	-21.47483647	-21.47483647	-21.47483647	-21.47483647	-21.47483647	-21.47483647	-21.47483647	-21.47483647	-21.47483647	-21.47483647	-21.47483647	-21.47483647	-21.47483647	0.35548410	1.03931016	0.29960757	-0.08600781	-0.00912264	-0.14469562	-0.03122115	-0.01439646	-0.08266278	0.08491171	0.03417677	-0.01648326	0.06268328	0.01403576	0.02680569	0.03786002	0.03366278	0.04066203	0.01642187	0.03062167	0.02561393	0.03525688	0.02994553	0.03335451	0.02986081	0.02865825	0.03395001	0.02998175	0.03299642	0.02765967	0.02885628	0.02856053	0.02907569	0.03584410	0.02979572	0.02941541	0.02247638	0.02283997	0.02739761	0.02847096	0.02195698	0.02091601	0.02988028	0.02670430	0.02315421	0.02720206	0.02226454	0.03432692	0.03232379	0.01601501	0.02644862	0.00983985	0.02974033	0.02373676	0.02415528	0.02514837	0.02276359	0.01557531	0.02255505	0.02097147	0.01778674	0.01251820	0.02498061	0.02383592	0.01756091	0.01931109	0.01916748	0.02265614	0.02045401	0.02092036	0.01498754	0.01986183	0.01330911	0.01741020	0.01718386	0.01160812	0.01796993	0.01790898	0.01303643	0.01576528	0.00942871	0.01476724	0.00971944	0.00825838	0.00435585	0.00486806	0.00158051	0.00372329	-0.00137090	-0.00487461	-0.00671664	-0.00772704	-0.01239733	-0.01172216	-0.01758180	-0.02216054	-0.02605890	-0.03397228	-0.03218580	-0.03682765	-0.03422204	-0.03730747	-0.03926202	-0.04101915	-0.04164611	-0.04432772	-0.04248621	-0.04493312	-0.04392232	-0.04364442	-0.04589206	-0.04468705	-0.04942086	-0.05025369	-0.04993202	-0.05082729	-0.05183539	-0.04875412	-0.05092386	-0.05326948	-0.05353123	-0.05379499	-0.05217705	-0.05327845	-0.05272530	-0.05348725	-0.05150263	-0.05339512	-0.05296105	-0.05277051	-0.05170901	-0.05149204	-0.05245245	-0.04939787	-0.05162048	-0.05054285	-0.05048043	-0.05053100	-0.04882490	-0.05091752	-0.05022998	-0.04854677	-0.04649546	-0.04924508	-0.04541636	-0.04433241	-0.04454149	-0.04444601	-0.04362459	-0.04408006	-0.04099040	-0.04071398	-0.04040074	-0.03970207	-0.03664079	-0.03840226	-0.03612270	-0.03658570	-0.03491449	-0.03353598	-0.03602883	-0.03289971	-0.03254280	-0.03139923	-0.03048810	-0.02773902	-0.02730429	-0.02469159	-0.02607263	-0.02627077	-0.02432476	-0.02316234	-0.02181269	-0.02090546	-0.01993616	-0.01792138	-0.01905713	-0.01817967	-0.01598450	-0.01422385	-0.01410849	-0.01047261	-0.01209366	-0.01139768	-0.00902771	-0.00820056	-0.00827082	-0.00648700	-0.00623900	-0.00593401	-0.00450894	-0.00346842	-0.00497773	-0.00420887	-0.00266980	-0.00231304	-0.00260828	-0.00005780	-0.00113706	0.00037159	0.00035900	0.00098451	0.00205888	0.00084525	0.00126970	0.00258213	0.00175464	0.00344776	0.00420539	0.00375044	0.00387063	0.00357885	0.00421696	0.00571399	0.00428436	0.00482630	0.00486955	0.00393823	0.00609172	0.00644691	0.00753436	0.00574811	0.00649535	0.00827690	0.00717160	0.00656199	0.00701947	0.00770692	0.00736404	0.00767566	0.00749381	0.00874526	0.00753223	0.00822761	0.00771017	0.00818788	0.00944040	0.00949720	0.00913730	0.00945642	0.00956665	0.00875358	0.00881231	0.00913828	0.00926276	0.00876089	0.00948137	0.01020258	0.00875692	0.01018417	0.00977622	0.00939948	0.01027157	0.00867545	0.00827732	0.00998315	0.00915581	0.00998931	0.00927462	0.00996984	0.00916500	0.00959066	0.00926796	0.00995907	0.00982059	0.00885823	0.00814604	0.00918863	0.00830044	0.00799159	0.00919919	0.00877199	0.00954871	0.01031338	0.01025347	0.01017259	0.01080190	0.01146806	0.01150846	0.01129639	0.01065132	0.00960892	0.00954202	0.01147683	0.01102157	0.00917253	0.00890043	0.01235191	0.01004374	0.00983373	0.01058471	0.00949232	0.00788640	0.01146135	0.00686337	0.01087065	0.00712982	0.00819416	0.01165817	0.00931090	0.01075358	0.00999428	0.00859813	0.00794889	0.00887886	0.00721844	0.00850590	0.00851018	0.00824688	0.00979040	0.00674965	0.00810142	0.01109250	0.00650603	0.00789643	0.00633357	0.00226554	0.00700260	0.00864599	0.01017419	0.00840838	0.01084400	0.00611620	0.00684970	0.00399428	0.00845872	0.00441045	0.00616106	0.00401742	0.00484177	0.00555551	0.00680537	0.00579954	0.00792717	0.00298741	0.00537019	0.00439321	0.00688906	0.00402273	0.00176596	0.00493876	0.00405127	0.00332993	0.00743370	0.00615166	0.00531299	0.00276493	0.00668603	0.00230341	0.00315248	0.00290615	0.00094398	0.00427473	0.00367838	-0.00356723	0.00265214	0.00002415	-0.00053317	0.00241741	-0.00132654	-0.00007671	0.00111084	0.00224822	0.00493833	0.00049676	0.00288704	0.00179912	0.00333254	0.00119236	-0.00068613	0.00213140	-0.00020431	0.00151743	0.00260014	-0.00030042	0.00269275	0.00352138	0.00231297	0.00311532	0.00011872	0.00288755	0.00411274	0.00011672	0.00232420	0.00310508	0.00094925	0.00128926	0.00234950	0.00169591	0.00060707	0.00203764	0.00129616	0.00293934	0.00363944	0.00052669	0.00235038	0.00255599	0.00200557	0.00253011	0.00352569	0.00431015	0.00443399	0.00255297	0.00477654	0.00258977	0.00514035	0.00320415	0.00133243	0.00313545	0.00063407	0.00210147	0.00196296	0.00165367	0.00318466	0.00120817	0.00354387	0.00216099	0.00131101	0.00035480	0.00127995	0.00300889	0.00120052	-0.00249385	0.00049327	0.00066864	0.00021604	0.00000430	-0.00050353	0.00144448	-0.00043571	0.00118989	0.00327396	0.00263647	0.00523894	0.00306573	0.00320426	0.00232358	0.00267354	0.00396697	0.00207040	0.00312310	0.00119052	0.00147773	0.00172908	0.00110031	0.00088689	0.00076817	0.00012298	0.00072747	-0.00062466	-0.00004774	0.00013703	-0.00019093	0.00015900	-0.00010714	0.00003441	0.00005173	0.00015910	-0.00048527	-0.00030779	-0.00042488	-0.00038995	-0.00011777	0.00018236	0.00014105	0.00015837	-0.00014629	0.00018638	0.00044122	0.00029321	-0.00027315	0.00010153	-0.00055844	-0.00048322	-0.00191745	-0.00165888	-0.00111804	-0.00160084	-0.00157032	-21.47483647
0.5999	-21.47483647	-21.47483647	-21.47483647	-21.47483647	-21.47483647	-21.47483647	-21.47483647	-21.47483647	-21.47483647	-21.47483647	-21.47483647	-21.47483647	-21.47483647	-21.47483647	-21.47483647	-21.47483647	-21.47483647	-21.47483647	-21.47483647	-21.47483647	-21.47483647	-21.47483647	-21.47483647	-21.47483647	-21.47483647	-21.47483647	-21.47483647	-21.47483647	-21.47483647	-21.47483647	-21.47483647	-21.47483647	0.62609261	0.26257544	0.12196687	0.08983890	0.09179612	0.01517038	0.06036012	-0.03472934	-0.06273332	0.02374063	0.02578424	-0.00797351	0.00573983	0.02755984	0.04032131	0.04002315	0.02575254	0.02573395	0.02121142	0.02644521	0.02783354	0.03701931	0.03165222	0.03558930	0.03146654	0.03062766	0.02815397	0.02931156	0.02963977	0.02921162	0.02887090	0.03230680	0.02778049	0.03519996	0.03003358	0.03053786	0.02816518	0.02358572	0.02575448	0.02791279	0.02828647	0.02088579	0.03125009	0.02596705	0.02474442	0.01645482	0.01840112	0.03541383	0.02114034	0.01895614	0.00991336	0.03303013	0.02255494	0.02742587	0.01719202	0.01876869	0.01936516	0.01741103	0.02298119	0.01754988	0.02240674	0.01181641	0.02146918	0.02390305	0.01692113	0.01900161	0.01802381	0.01827767	0.01817801	0.02064940	0.01874890	0.01711510	0.01024562	0.01257713	0.01748396	0.01448698	0.01578073	0.01504626	0.00836157	0.00935647	0.00806944	0.00570828	0.00027945	-0.00010263	-0.00018122	0.00086553	-0.00658369	-0.00513048	-0.01130459	-0.00758200	-0.01469750	-0.01627675	-0.02231562	-0.02461411	-0.02958738	-0.03172039	-0.03583105	-0.03629989	-0.03630814	-0.03635293	-0.03486130	-0.03636529	-0.03871600	-0.04258368	-0.04483372	-0.04343277	-0.04426859	-0.04439553	-0.04567389	-0.04366588	-0.04699330	-0.04607685	-0.05157695	-0.04881462	-0.05033974	-0.05047450	-0.05124900	-0.04910796	-0.05196971	-0.05268383	-0.05545549	-0.05587429	-0.05233864	-0.05475941	-0.05276032	-0.05265382	-0.05271633	-0.05497440	-0.05285037	-0.05303281	-0.05372466	-0.05078761	-0.05336082	-0.05089839	-0.05227278	-0.05160308	-0.05152757	-0.05236363	-0.05126834	-0.05204632	-0.05035001	-0.04914701	-0.04814107	-0.04907964	-0.04799631	-0.04553377	-0.04488444	-0.04518503	-0.04255931	-0.04383045	-0.04148340	-0.04257518	-0.04015521	-0.04000002	-0.03767716	-0.03830392	-0.03668956	-0.03647870	-0.03531657	-0.03400554	-0.03629787	-0.03164478	-0.03310700	-0.03054655	-0.03108022	-0.02807014	-0.02979533	-0.02571969	-0.02753087	-0.02522058	-0.02599723	-0.02357374	-0.02221862	-0.02178929	-0.01993974	-0.01784567	-0.01847798	-0.01732270	-0.01654013	-0.01477796	-0.01361585	-0.01271161	-0.01298172	-0.01088320	-0.00990165	-0.00932814	-0.00902262	-0.00737472	-0.00674726	-0.00550167	-0.00592598	-0.00524681	-0.00551979	-0.00493790	-0.00357282	-0.00226875	-0.00237289	-0.00034849	-0.00168272	-0.00025695	0.00001262	0.00147404	0.00124226	0.00043549	0.00127394	0.00218779	0.00229397	0.00263583	0.00347018	0.00370977	0.00438056	0.00302854	0.00429426	0.00475121	0.00283022	0.00559927	0.00375429	0.00431015	0.00604219	0.00577293	0.00613499	0.00528933	0.00696748	0.00600634	0.00735734	0.00764471	0.00740333	0.00735269	0.00753652	0.00726045	0.00811542	0.00787732	0.00784363	0.00935233	0.00771333	0.00847150	0.00897851	0.00918104	0.00854302	0.00921359	0.00839166	0.00816035	0.00915618	0.00921147	0.00877103	0.00920914	0.00887555	0.00965082	0.00933367	0.00946047	0.00902564	0.00872910	0.00924352	0.00911059	0.00872525	0.00948227	0.00964531	0.00972438	0.01029142	0.00906123	0.00944804	0.00916125	0.01080972	0.00952588	0.00910736	0.00924816	0.00924520	0.00902920	0.00836925	0.00859092	0.00946605	0.00775310	0.00786948	0.00903102	0.00909624	0.00766145	0.00948553	0.00915983	0.00803075	0.01023167	0.00939468	0.00701120	0.00772566	0.00906679	0.00940187	0.00747861	0.00923031	0.01183368	0.00881482	0.00932021	0.00753055	0.00958263	0.00780516	0.00932722	0.01015730	0.01065713	0.00784957	0.01042231	0.00876491	0.00929482	0.01151837	0.01012046	0.00968248	0.00892032	0.00762530	0.00806755	0.00851625	0.00868169	0.00901527	0.01395403	0.00561460	0.00917103	0.01092920	0.00524278	0.01053629	0.00556795	0.00383556	0.00863746	0.00687780	0.01268837	0.01007168	0.01021295	0.00653855	0.00221711	0.00604400	0.00754414	0.00421539	0.00597510	0.00237759	0.00629360	0.00512857	0.00810229	0.00748231	0.00743504	0.00615487	0.00588652	0.00566585	0.01071169	0.00607980	0.00644594	0.00332882	0.00528581	0.00411772	0.00777954	0.00888574	0.00655876	0.00332891	0.00694420	0.00474629	0.00524500	0.00308184	0.00260452	0.00863962	0.00721257	0.00249472	0.00301624	0.00222475	0.00269064	0.00371424	0.00401674	0.00148061	0.00443433	0.00544361	0.00122083	0.00314790	0.00306187	0.00205442	0.00283568	0.00259895	0.00217987	-0.00108835	-0.00148849	0.00101520	0.00303146	0.00141375	0.00137122	-0.00006048	0.00179897	0.00118725	0.00030590	0.00227176	0.00108841	0.00227423	0.00049283	0.00153545	-0.00037705	-0.00065212	0.00072002	0.00020202	-0.00039826	-0.00001978	-0.00175676	0.00083334	0.00042002	-0.00128186	0.00057691	0.00161583	-0.00031695	0.00098089	0.00068296	0.00011466	0.00122355	0.00066134	0.00138294	0.00103912	0.00153383	-0.00023855	0.00094870	0.00091611	0.00145748	0.00088053	0.00100751	0.00218412	0.00167066	0.00079316	0.00071054	0.00153728	0.00223557	0.00005616	0.00066513	0.00326020	0.00096253	0.00157087	-0.00090090	0.00135228	-0.00011355	-0.00015654	0.00119309	0.00120433	0.00235650	0.00242488	0.00350077	0.00438470	0.00608768	0.00510145	0.00461773	0.00468262	0.00557681	0.00340944	0.00447032	0.00438840	0.00389957	0.00379830	0.00299942	0.00241368	0.00291199	0.00236847	0.00283451	0.00182448	0.00152189	0.00179662	0.00151649	0.00140224	0.00110370	0.00186162	0.00117208	0.00147182	0.00152548	0.00113388	0.00152274	0.00081865	0.00179092	0.00156594	0.00121759	0.00143507	0.00180892	0.00082786	0.00125458	0.00052992	0.00040958	-0.00034688	-0.00052944	-0.00145454	-0.00167166	-0.00299699	-0.00340796	-0.00243338	-0.00323024	-0.00240633	-21.47483647
0.6499	-21.47483647	-21.47483647	-21.47483647	-21.47483647	-21.47483647	-21.47483647	-21.47483647	-21.47483647	-21.47483647	-21.47483647	-21.47483647	-21.47483647	-21.47483647	-21.47483647	-21.47483647	-21.47483647	-21.47483647	-21.47483647	-21.47483647	-21.47483647	-21.47483647	-21.47483647	-21.47483647	-21.47483647	-21.47483647	-21.47483647	-21.47483647	-21.47483647	-21.47483647	-21.47483647	-21.47483647	-21.47483647	-21.47483647	0.28082673	-0.15447554	-0.37861384	-0.01080762	-0.03038487	0.04546635	0.01008925	-0.12667856	0.11408775	0.06114632	-0.02350891	-0.00877438	0.02863714	-0.00104710	0.02982671	0.02682597	0.03246467	0.02390446	0.02720670	0.02765021	0.03369923	0.03311528	0.02829513	0.03677620	0.03276837	0.03326833	0.03497439	0.03271768	0.02739968	0.03125044	0.02924544	0.03176325	0.03342482	0.02943405	0.02937648	0.02412835	0.02685977	0.02800832	0.02867997	0.02212938	0.01659959	0.02942520	0.02728594	0.01956300	0.02691365	0.01811048	0.02261825	0.02417046	0.02173101	0.01258151	0.03386289	0.01912007	0.02119472	0.02162089	0.02734645	0.02018814	0.01731316	0.02518514	0.01886131	0.01829313	0.01849374	0.02419384	0.01994953	0.02240379	0.01301206	0.01678188	0.02364937	0.01620283	0.01475984	0.01494196	0.01637749	0.01475419	0.01592302	0.01692578	0.01350829	0.01552699	0.01401090	0.00805056	0.00662986	0.00278328	0.00775038	-0.00300690	-0.00179555	-0.00814493	0.00038113	-0.00946431	-0.00474981	-0.00817964	-0.00582208	-0.01623090	-0.01762246	-0.02050748	-0.01795608	-0.02183178	-0.02335315	-0.02844071	-0.03680254	-0.03553440	-0.03745469	-0.03141681	-0.03619064	-0.03945503	-0.04104973	-0.04209564	-0.04410044	-0.04246687	-0.04394597	-0.04230266	-0.04165378	-0.04536418	-0.04416954	-0.04837898	-0.04859642	-0.05008194	-0.05014246	-0.04990780	-0.04842714	-0.05049102	-0.05334702	-0.05379049	-0.05369291	-0.05247599	-0.05248676	-0.05244316	-0.05183960	-0.05215420	-0.05196746	-0.05180464	-0.05073234	-0.05243921	-0.05114404	-0.05119011	-0.05104336	-0.05120424	-0.05161294	-0.05028273	-0.05053088	-0.05011593	-0.05006304	-0.04783319	-0.04766610	-0.04726044	-0.04844012	-0.04633367	-0.04563062	-0.04385509	-0.04426142	-0.04268855	-0.04216164	-0.04139312	-0.04041467	-0.03874189	-0.03831116	-0.03710102	-0.03789485	-0.03734629	-0.03642841	-0.03457824	-0.03490100	-0.03621947	-0.03314788	-0.03346475	-0.03147948	-0.02998784	-0.02746978	-0.02793657	-0.02560139	-0.02543753	-0.02519111	-0.02593356	-0.02366903	-0.02289331	-0.02115995	-0.02018094	-0.01814830	-0.01871050	-0.01902227	-0.01630794	-0.01350674	-0.01333703	-0.01216465	-0.01331878	-0.01065210	-0.01071785	-0.00861772	-0.00857478	-0.00678342	-0.00711916	-0.00589387	-0.00555913	-0.00488405	-0.00516157	-0.00433471	-0.00290789	-0.00189501	-0.00292674	-0.00133469	-0.00160366	-0.00004725	-0.00067717	0.00039078	0.00126274	0.00039527	0.00113434	0.00248944	0.00350931	0.00240889	0.00343072	0.00363331	0.00385599	0.00275051	0.00376591	0.00502455	0.00286609	0.00503592	0.00413340	0.00408336	0.00581357	0.00572378	0.00611374	0.00614428	0.00641483	0.00662816	0.00768908	0.00714959	0.00716754	0.00741162	0.00764087	0.00675098	0.00747749	0.00789307	0.00775070	0.00874607	0.00778048	0.00871386	0.00905678	0.00962579	0.00925441	0.00904681	0.00792432	0.00840227	0.00885691	0.00846654	0.00853342	0.00981088	0.00908463	0.00899375	0.00829014	0.00923494	0.00953386	0.00917318	0.01013467	0.00976210	0.00840760	0.00974133	0.00935364	0.01026841	0.01001334	0.00874267	0.00986912	0.00928838	0.01033007	0.01053691	0.00957189	0.00918433	0.00991839	0.01000573	0.00900657	0.00879543	0.00980904	0.00835476	0.01034955	0.00946290	0.00978572	0.00831153	0.00949984	0.00854481	0.00966943	0.00951529	0.00884649	0.00698752	0.00758885	0.00855721	0.00859930	0.00646144	0.00867939	0.01191958	0.00724882	0.00888280	0.00638060	0.00581037	0.00615463	0.00885374	0.00582127	0.00736130	0.00803739	0.00674837	0.00959040	0.01011283	0.00945130	0.01022711	0.00762790	0.00708054	0.00696944	0.00512008	0.00758600	0.00962002	0.00755449	0.01349556	0.00746455	0.00780158	0.00989348	0.00557276	0.01087899	0.00757100	0.00316616	0.01016666	0.00445656	0.01175899	0.00565689	0.01308300	0.00428837	0.00466218	0.00476694	0.00929782	0.00651390	0.00654603	0.00520207	0.00791485	0.00779695	0.00715287	0.00796724	0.00558564	0.00634172	0.00385659	0.00589351	0.01404423	0.00709321	0.00647722	0.00377912	0.00718336	0.00570856	0.00796563	0.00825638	0.00895394	0.00523708	0.00919277	0.00539799	0.00827469	0.00385912	0.00520938	0.00779323	0.00899322	0.00372186	0.00736472	0.00420282	0.00456823	0.00291123	0.00553291	0.00152630	0.00575074	0.00508935	0.00299936	0.00274055	0.00442665	0.00549675	0.00542401	0.00296681	0.00566682	0.00313687	0.00238502	0.00330320	0.00573243	0.00258521	0.00187245	0.00278952	0.00440858	0.00270827	0.00218057	0.00480164	0.00325979	0.00189517	0.00119745	0.00244575	0.00067800	0.00023578	0.00259375	0.00044144	0.00230731	0.00277440	0.00073474	0.00039564	0.00201749	-0.00009302	0.00169148	0.00000416	0.00277207	0.00187388	0.00120020	-0.00002173	0.00208507	0.00035080	0.00002914	0.00065037	0.00158092	-0.00041005	-0.00019593	-0.00018176	0.00169781	0.00127335	-0.00074682	0.00050565	-0.00137857	0.00028649	-0.00002152	0.00148185	-0.00057869	0.00135073	0.00084294	0.00197739	0.00090936	0.00107277	-0.00226779	0.00032268	-0.00163817	-0.00068082	0.00020920	0.00065252	-0.00030239	0.00124240	0.00134401	0.00170907	0.00193211	0.00254782	0.00183881	0.00182219	0.00340395	0.00173359	0.00248312	0.00288368	0.00251972	0.00263902	0.00249202	0.00213421	0.00218222	0.00218725	0.00202342	0.00246303	0.00123460	0.00179422	0.00099160	0.00153039	0.00169074	0.00204666	0.00164746	0.00256569	0.00285882	0.00176848	0.00224930	0.00227918	0.00221206	0.00266574	0.00285692	0.00319357	0.00348294	0.00273935	0.00299200	0.00252440	0.00266832	0.00202702	0.00157459	0.00041979	0.00047265	-0.00006479	-0.00053047	-0.00048208	-0.00119838	-0.00074479	-21.47483647
[truncated: 746,097 more chars]
