# Supplementary material for: KiMoPack: A python Package for Kinetic Modeling of the Chemical Mechanism
Source: J Phys Chem A. 2022 Jun 14;126(25):4087–99. doi: 10.1021/acs.jpca.2c00907 (PMC9251768; doi:10.1021/acs.jpca.2c00907)
Supplement: Supplementary file 2 — jp2c00907_si_002.zip [file jp2c00907_si_002.zip › Data/Scans/ACN_003.SIA]

0.000	275.00	276.00	277.00	278.00	279.00	280.00	281.00	282.00	283.00	284.00	285.00	286.00	287.00	288.00	289.00	290.00	291.00	292.00	293.00	294.00	295.00	296.00	297.00	298.00	299.00	300.00	301.00	302.00	303.00	304.00	305.00	306.00	307.00	308.00	309.00	310.00	311.00	312.00	313.00	314.00	315.00	316.00	317.00	318.00	319.00	320.00	321.00	322.00	323.00	324.00	325.00	326.00	327.00	328.00	329.00	330.00	331.00	332.00	333.00	334.00	335.00	336.00	337.00	338.00	339.00	340.00	341.00	342.00	343.00	344.00	345.00	346.00	347.00	348.00	349.00	350.00	351.00	352.00	353.00	354.00	355.00	356.00	357.00	358.00	359.00	360.00	361.00	362.00	363.00	364.00	365.00	366.00	367.00	368.00	369.00	370.00	371.00	372.00	373.00	374.00	375.00	376.00	377.00	378.00	379.00	380.00	381.00	382.00	383.00	384.00	385.00	386.00	387.00	388.00	389.00	390.00	391.00	392.00	393.00	394.00	395.00	396.00	397.00	398.00	399.00	400.00	401.00	402.00	403.00	404.00	405.00	406.00	407.00	408.00	409.00	410.00	411.00	412.00	413.00	414.00	415.00	416.00	417.00	418.00	419.00	420.00	421.00	422.00	423.00	424.00	425.00	426.00	427.00	428.00	429.00	430.00	431.00	432.00	433.00	434.00	435.00	436.00	437.00	438.00	439.00	440.00	441.00	442.00	443.00	444.00	445.00	446.00	447.00	448.00	449.00	450.00	451.00	452.00	453.00	454.00	455.00	456.00	457.00	458.00	459.00	460.00	461.00	462.00	463.00	464.00	465.00	466.00	467.00	468.00	469.00	470.00	471.00	472.00	473.00	474.00	475.00	476.00	477.00	478.00	479.00	480.00	481.00	482.00	483.00	484.00	485.00	486.00	487.00	488.00	489.00	490.00	491.00	492.00	493.00	494.00	495.00	496.00	497.00	498.00	499.00	500.00	501.00	502.00	503.00	504.00	505.00	506.00	507.00	508.00	509.00	510.00	511.00	512.00	513.00	514.00	515.00	516.00	517.00	518.00	519.00	520.00	521.00	522.00	523.00	524.00	525.00	526.00	527.00	528.00	529.00	530.00	531.00	532.00	533.00	534.00	535.00	536.00	537.00	538.00	539.00	540.00	541.00	542.00	543.00	544.00	545.00	546.00	547.00	548.00	549.00	550.00	551.00	552.00	553.00	554.00	555.00	556.00	557.00	558.00	559.00	560.00	561.00	562.00	563.00	564.00	565.00	566.00	567.00	568.00	569.00	570.00	571.00	572.00	573.00	574.00	575.00	576.00	577.00	578.00	579.00	580.00	581.00	582.00	583.00	584.00	585.00	586.00	587.00	588.00	589.00	590.00	591.00	592.00	593.00	594.00	595.00	596.00	597.00	598.00	599.00	600.00	601.00	602.00	603.00	604.00	605.00	606.00	607.00	608.00	609.00	610.00	611.00	612.00	613.00	614.00	615.00	616.00	617.00	618.00	619.00	620.00	621.00	622.00	623.00	624.00	625.00	626.00	627.00	628.00	629.00	630.00	631.00	632.00	633.00	634.00	635.00	636.00	637.00	638.00	639.00	640.00	641.00	642.00	643.00	644.00	645.00	646.00	647.00	648.00	649.00	650.00	651.00	652.00	653.00	654.00	655.00	656.00	657.00	658.00	659.00	660.00	661.00	662.00	663.00	664.00	665.00	666.00	667.00	668.00	669.00	670.00	671.00	672.00	673.00	674.00	675.00	676.00	677.00	678.00	679.00	680.00	681.00	682.00	683.00	684.00	685.00	686.00	687.00	688.00	689.00	690.00	691.00	692.00	693.00	694.00	695.00	696.00	697.00	698.00	699.00	700.00	701.00	702.00	703.00	704.00	705.00	706.00	707.00	708.00	709.00	710.00	711.00	712.00	713.00	714.00	715.00	716.00	717.00	718.00	719.00	720.00	721.00	722.00	723.00	724.00	725.00	726.00	727.00	728.00	729.00	730.00	731.00	732.00	733.00	734.00	735.00	736.00	737.00	738.00	739.00	740.00	741.00	742.00	743.00	744.00	745.00	746.00	747.00	748.00	749.00	750.00	751.00	752.00	753.00	754.00	755.00	756.00	757.00	758.00	759.00	760.00	761.00	762.00	763.00	764.00	765.00	766.00	767.00	768.00	769.00	770.00	771.00	772.00	773.00	774.00	775.00	776.00	777.00	778.00	779.00	780.00	781.00	782.00	783.00	784.00	785.00	786.00
-40.0001	-21.47483647	-21.47483647	-21.47483647	-21.47483647	-21.47483647	-21.47483647	-21.47483647	-21.47483647	-21.47483647	-21.47483647	-21.47483647	-21.47483647	-21.47483647	-21.47483647	-21.47483647	-21.47483647	-21.47483647	-21.47483647	-21.47483647	-21.47483647	-21.47483647	-21.47483647	-21.47483647	-21.47483647	-21.47483647	-21.47483647	-21.47483647	-21.47483647	-21.47483647	-21.47483647	-21.47483647	-21.47483647	-21.47483647	-0.13748224	0.02761411	-0.09640771	0.09103183	-0.01250257	0.04493939	-0.10728312	0.03865492	-0.04216163	0.03088565	-0.08473900	0.11721685	-0.03559875	-0.01322994	-0.03095190	0.03481735	-0.03017226	-0.00533177	-0.01277617	0.01530661	-0.01426057	-0.00063695	-0.00863003	0.00615932	-0.00999160	-0.00099135	-0.00383032	0.00581696	-0.00560528	0.00207588	-0.00672480	0.00198775	-0.00320499	-0.00156518	-0.00346934	0.00061446	0.00169682	-0.00324139	-0.00582910	-0.00125448	-0.00406095	-0.00121037	-0.01052529	-0.00784944	0.00847280	0.00664693	-0.01270579	-0.00357909	0.02036075	-0.01102275	-0.02372302	-0.01574825	0.02022707	-0.00543901	-0.01387767	-0.00640303	-0.01003535	0.00113064	-0.01464785	-0.00152965	-0.00440896	-0.00645697	-0.01216146	0.00178825	-0.01132001	-0.00100084	-0.01088053	0.00070265	-0.01231818	0.00083365	-0.00629237	0.00014822	-0.00258685	-0.00269549	-0.00707037	0.00723321	0.00367439	0.00384119	-0.00084154	0.00580612	-0.00818954	-0.00080220	-0.00081518	0.00814611	0.00049153	-0.00320222	0.00342056	0.00816828	0.00277258	-0.00055421	0.00014970	0.00720619	-0.00706831	-0.00434283	-0.00356082	-0.00072446	-0.00482208	0.00294138	-0.00505959	0.00083148	-0.00172287	-0.00329574	-0.00296299	0.00135548	-0.00394596	0.00032712	-0.00196505	-0.00004775	-0.00373053	-0.00137842	-0.00306599	-0.00075173	-0.00218444	0.00013482	-0.00340865	0.00009324	-0.00228074	0.00046700	-0.00350802	-0.00070799	-0.00232521	0.00067521	-0.00199993	-0.00099473	-0.00097532	-0.00127764	-0.00349654	-0.00111259	-0.00235139	-0.00031650	-0.00238427	-0.00031803	-0.00234829	-0.00245036	-0.00256173	-0.00079980	-0.00173827	-0.00280885	-0.00457009	-0.00055188	-0.00227164	-0.00135938	-0.00311776	-0.00259107	-0.00148067	0.00014982	-0.00055079	-0.00181386	-0.00287169	0.00075276	-0.00207057	-0.00042739	-0.00096286	0.00057156	-0.00290265	0.00083446	-0.00222778	0.00068665	-0.00335408	-0.00003110	-0.00327607	0.00114445	-0.00326809	-0.00156366	-0.00179071	0.00043493	-0.00210905	-0.00184546	-0.00109644	0.00012173	-0.00231969	-0.00116612	-0.00069815	-0.00026838	-0.00260969	-0.00152086	-0.00220975	-0.00149336	-0.00341833	-0.00033453	-0.00195987	-0.00071984	-0.00248582	0.00053630	-0.00164882	-0.00003293	-0.00267465	-0.00055097	-0.00234646	-0.00035313	-0.00189638	-0.00122782	-0.00211633	-0.00011824	-0.00194962	-0.00121015	-0.00181853	0.00044404	-0.00215770	0.00074562	-0.00131785	-0.00017113	-0.00203291	-0.00127108	-0.00159821	0.00035185	-0.00205387	-0.00077007	-0.00158967	-0.00061566	-0.00136985	-0.00127354	-0.00236828	0.00022052	-0.00092535	-0.00107275	-0.00033742	-0.00002587	-0.00159886	-0.00096965	-0.00222119	0.00072516	-0.00172064	-0.00056598	-0.00142322	-0.00043007	-0.00218023	0.00031494	-0.00133328	0.00075099	-0.00200198	-0.00037350	-0.00089148	0.00051594	-0.00153230	-0.00001576	-0.00078737	-0.00019243	-0.00073800	-0.00005941	-0.00131523	-0.00065456	-0.00151049	-0.00116243	-0.00124071	0.00016922	-0.00180148	-0.00009615	-0.00221377	-0.00025157	-0.00159959	-0.00012666	-0.00264027	0.00005338	-0.00103135	-0.00006436	-0.00140329	0.00091684	-0.00213342	-0.00153195	-0.00195365	0.00071493	-0.00255142	0.00021695	-0.00211174	0.00021184	-0.00157684	-0.00020561	-0.00160587	-0.00047124	-0.00139955	-0.00070042	-0.00351188	0.00173156	-0.00141391	0.00027262	-0.00152779	-0.00005833	-0.00058210	0.00070878	-0.00195384	0.00054048	-0.00134620	-0.00011220	-0.00393494	-0.00009511	-0.00271367	0.00117063	-0.00436784	-0.00000072	-0.00035016	0.00018226	-0.00587529	0.00067389	-0.00241703	0.00042731	-0.00453909	-0.00023132	-0.00153017	0.00138152	-0.00219684	-0.00002252	-0.00366117	-0.00020090	-0.00688236	-0.00097816	-0.00197588	0.00044610	-0.00461567	-0.00041666	0.00064127	0.00026229	-0.00222905	-0.00090616	-0.00153213	0.00027178	-0.00312064	0.00184119	-0.00068219	0.00015798	-0.00039408	-0.00298081	-0.00354368	0.00157489	-0.00312782	-0.00013242	-0.00046291	-0.00038652	-0.00505886	0.00228329	0.00099577	0.00040028	-0.00512386	-0.00057847	0.00033099	0.00047356	-0.00689155	-0.00036236	-0.00146772	0.00303929	-0.00351616	-0.00126457	-0.00137311	-0.00229578	-0.00171642	-0.00066085	-0.00024640	0.00321828	-0.00422909	0.00116727	-0.00054965	0.00089830	-0.00355726	0.00204878	-0.00011617	0.00231677	-0.00381769	-0.00053275	-0.00215235	0.00112285	-0.00444753	-0.00023102	-0.00100281	0.00260821	-0.00398544	-0.00163636	0.00180054	0.00207133	-0.00171859	0.00159324	0.00172332	-0.00034888	0.00072293	0.00103507	0.00120423	0.00239557	-0.00072502	-0.00021846	0.00145756	0.00092459	-0.00078890	-0.00089521	0.00172119	0.00086790	-0.00013336	-0.00035223	0.00126930	0.00471242	-0.00109592	0.00223899	0.00056363	0.00137024	-0.00067818	0.00179918	-0.00041796	0.00180733	-0.00057893	0.00160576	0.00124643	0.00078620	-0.00044284	0.00111368	0.00205934	0.00152687	-0.00117181	0.00044091	0.00038603	0.00052931	-0.00112483	0.00255389	-0.00023004	0.00183806	0.00082783	-0.00002701	0.00014468	0.00445548	-0.00055681	-0.00040934	0.00326991	0.00180023	0.00044198	0.00104783	0.00167844	0.00332263	-0.00102190	0.00090013	0.00022599	0.00343811	0.00117747	0.00103743	0.00250328	0.00107255	-0.00085731	0.00115701	0.00140474	0.00152512	0.00030768	0.00078552	0.00102205	0.00155639	-0.00012942	0.00077691	0.00067355	0.00098591	-0.00032279	0.00097053	0.00016219	0.00120633	-0.00043248	0.00052971	0.00040528	0.00070405	0.00084411	0.00097945	0.00037701	0.00095786	0.00041782	0.00036304	0.00073451	0.00116396	0.00011140	0.00072045	0.00087985	0.00083148	0.00001565	0.00064057	0.00035186	0.00079864	0.00023913	0.00045526	0.00070172	0.00130633	0.00025735	0.00063034	0.00151007	0.00145825	0.00147477	0.00110292	-21.47483647
-35.0001	-21.47483647	-21.47483647	-21.47483647	-21.47483647	-21.47483647	-21.47483647	-21.47483647	-21.47483647	-21.47483647	-21.47483647	-21.47483647	-21.47483647	-21.47483647	-21.47483647	-21.47483647	-21.47483647	-21.47483647	-21.47483647	-21.47483647	-21.47483647	-21.47483647	-21.47483647	-21.47483647	-21.47483647	-21.47483647	-21.47483647	-21.47483647	-21.47483647	-21.47483647	-21.47483647	-21.47483647	-21.47483647	0.17000081	0.07946957	0.19955699	-0.15400140	-0.15549555	-0.12662212	-0.00548042	-0.01018109	-0.12125239	-0.01343939	0.02851362	0.02725941	-0.00978288	0.00439291	-0.00823046	-0.00797732	-0.00230708	-0.00244808	0.00444718	-0.00001404	-0.00207917	-0.00504264	0.00284069	0.00366367	-0.00530689	0.00047776	0.00041771	0.00352229	0.00023558	0.00247075	-0.00036102	-0.00242192	-0.00125308	-0.00439607	-0.00054710	0.00236470	-0.00217970	0.00394978	-0.00044208	0.00219022	-0.00138379	0.00108612	-0.00234632	0.00000576	-0.00370335	-0.00254272	-0.00783396	0.00750587	0.01032132	-0.00356504	-0.01156051	-0.00310117	-0.00607390	0.01662599	-0.00063266	0.00841680	0.00089298	-0.00024680	-0.00070652	-0.00125133	-0.00358598	0.00202820	-0.00276076	-0.00259891	-0.00214132	-0.00673026	-0.00260748	-0.00358873	-0.00570159	-0.00234796	0.00036044	0.00248354	-0.00268422	0.00715801	0.00173616	0.00559551	0.00102613	0.00830284	0.00720775	0.00922054	0.00481173	-0.00300784	0.00175302	0.00490464	0.00718796	0.01125799	0.00208767	0.01030031	0.00628492	0.00683545	0.00243225	0.00520297	0.00506746	-0.00009977	-0.00056856	0.00055670	-0.00091506	-0.00026855	0.00041575	0.00104011	0.00044974	0.00207246	-0.00389174	-0.00066498	0.00157495	0.00191889	0.00018409	0.00162334	-0.00115549	-0.00106248	-0.00071422	0.00036261	0.00022846	0.00182592	0.00052616	0.00191846	-0.00021322	-0.00008792	0.00060468	0.00097896	-0.00114788	0.00161735	-0.00066003	-0.00041599	-0.00100619	0.00128807	0.00033686	-0.00107791	-0.00057192	-0.00014978	0.00064259	0.00094763	0.00045873	0.00072262	-0.00058125	0.00062318	-0.00057801	0.00108498	-0.00129815	-0.00014077	-0.00014644	-0.00019797	-0.00101695	0.00011988	-0.00033501	0.00032840	-0.00047156	0.00290340	0.00094909	0.00133380	0.00104539	0.00186000	0.00083843	0.00161724	0.00189271	0.00024790	0.00080428	0.00063485	0.00048865	0.00105479	0.00075057	-0.00142118	0.00129849	0.00058535	-0.00023546	0.00014903	0.00071907	0.00145409	-0.00019240	0.00079148	-0.00012964	0.00057830	0.00089279	0.00095831	-0.00037743	0.00080519	-0.00083001	0.00052195	-0.00093518	-0.00064398	-0.00007897	-0.00086310	-0.00013856	0.00066705	0.00041295	0.00051358	-0.00002239	0.00039734	0.00097029	-0.00076452	-0.00056258	0.00126467	-0.00156767	0.00049591	0.00071072	0.00117700	-0.00065709	0.00086771	-0.00016687	-0.00020558	0.00004807	0.00035982	0.00013690	0.00011693	0.00021690	-0.00031135	0.00050226	0.00089372	0.00040626	0.00036814	-0.00038902	0.00003598	-0.00039480	-0.00062995	-0.00085596	-0.00085297	-0.00122151	0.00090546	-0.00023937	0.00018997	0.00028258	0.00046027	0.00015550	0.00038712	-0.00024968	0.00037692	-0.00069207	-0.00053379	0.00032433	-0.00070106	0.00092676	-0.00001480	-0.00006220	0.00002077	0.00015782	0.00040298	-0.00031249	0.00139336	-0.00020529	0.00035141	-0.00016271	-0.00004078	-0.00047058	-0.00106527	-0.00016707	-0.00016794	-0.00038348	-0.00118782	-0.00086879	0.00069378	-0.00021692	0.00019631	0.00007646	-0.00128612	-0.00088819	-0.00044293	0.00026710	0.00040648	0.00036299	0.00049223	-0.00090244	-0.00013010	-0.00046052	-0.00027288	0.00058771	-0.00013319	0.00068960	-0.00033263	-0.00148751	0.00076388	-0.00053185	0.00041124	-0.00023040	-0.00065844	-0.00054203	-0.00014317	-0.00026211	0.00020459	0.00004410	0.00058669	-0.00026133	-0.00006542	-0.00008381	0.00052085	0.00068227	0.00061519	-0.00020798	0.00139325	-0.00042247	0.00045410	0.00063124	0.00030964	-0.00120464	-0.00091888	-0.00076522	-0.00003513	-0.00082435	0.00024692	-0.00052443	0.00041102	0.00220746	0.00160212	-0.00031718	-0.00137907	-0.00055619	-0.00066140	-0.00033971	-0.00294881	-0.00085456	0.00103867	0.00055310	0.00140716	-0.00129386	-0.00105584	-0.00224598	-0.00065436	-0.00257453	0.00084775	-0.00046672	-0.00153338	-0.00323033	-0.00168135	-0.00056839	-0.00315011	-0.00244110	0.00141499	0.00052626	-0.00074313	-0.00320535	-0.00378135	-0.00237149	0.00147790	-0.00068230	-0.00105968	-0.00241967	-0.00205810	-0.00478375	-0.00513156	-0.00209055	-0.00108593	0.00016505	0.00049549	-0.00182982	-0.00251670	-0.00515843	0.00329889	-0.00242782	-0.00162559	-0.00188465	0.00167014	-0.00195265	-0.00074872	-0.00460776	0.00227262	-0.00252497	-0.00043102	-0.00180424	-0.00268633	-0.00072384	-0.00274159	-0.00193357	-0.00365133	-0.00158285	-0.00281011	-0.00024184	-0.00200575	-0.00345152	-0.00218200	-0.00231304	-0.00128846	0.00027570	-0.00257879	-0.00264624	-0.00070446	-0.00121490	-0.00156195	0.00016401	0.00100129	-0.00096278	-0.00074682	-0.00306059	-0.00110024	-0.00017907	0.00048916	-0.00091539	0.00160030	-0.00059723	-0.00120759	-0.00025038	-0.00084380	-0.00098936	-0.00079262	-0.00267388	0.00039663	-0.00181356	-0.00219251	-0.00232393	-0.00008351	0.00007624	-0.00088960	-0.00139669	-0.00024430	-0.00181767	0.00040416	-0.00133786	-0.00173990	-0.00080375	-0.00034035	-0.00174881	-0.00030950	-0.00079242	-0.00112172	-0.00132761	-0.00026435	-0.00075909	-0.00291712	0.00016894	-0.00001206	-0.00119164	-0.00047338	-0.00090544	0.00048494	-0.00114540	-0.00230992	-0.00255305	-0.00203523	-0.00108797	-0.00216660	-0.00190108	-0.00149988	-0.00225652	-0.00118703	-0.00130767	0.00009010	-0.00094925	-0.00113142	-0.00159214	-0.00143556	-0.00150085	-0.00162800	-0.00147482	-0.00024849	-0.00015326	-0.00148979	-0.00095128	-0.00109209	-0.00030328	-0.00083176	-0.00098072	-0.00116675	-0.00069475	-0.00079920	-0.00122065	-0.00050964	-0.00079927	-0.00075680	-0.00094654	-0.00051949	-0.00026616	-0.00098803	-0.00034438	0.00013322	-0.00036609	-0.00058105	-0.00044946	-0.00027587	-0.00051185	-0.00078889	-0.00069442	-0.00006142	-0.00075925	-0.00042860	-0.00092467	-0.00044019	-0.00053501	-0.00086025	-0.00061961	-0.00072663	-0.00064564	-21.47483647
-30.0001	-21.47483647	-21.47483647	-21.47483647	-21.47483647	-21.47483647	-21.47483647	-21.47483647	-21.47483647	-21.47483647	-21.47483647	-21.47483647	-21.47483647	-21.47483647	-21.47483647	-21.47483647	-21.47483647	-21.47483647	-21.47483647	-21.47483647	-21.47483647	-21.47483647	-21.47483647	-21.47483647	-21.47483647	-21.47483647	-21.47483647	-21.47483647	-21.47483647	-21.47483647	-21.47483647	-21.47483647	-21.47483647	0.10816926	0.58821064	-0.01567122	-0.23070711	-0.02183639	-0.02020894	0.00927389	-0.04602194	0.00478715	-0.05924759	-0.01988972	-0.06676542	0.06731418	-0.04313380	-0.02027976	-0.02383233	0.02495175	-0.01225274	-0.00891372	-0.01023387	0.02265465	-0.01098310	-0.00420298	-0.01031035	0.00743497	-0.01173747	0.00151992	-0.00372796	0.01247481	-0.00380059	-0.00063039	-0.00523737	0.00337072	-0.00105943	-0.00432000	-0.00245365	0.00413628	-0.00163205	-0.00107289	-0.00853562	-0.00336200	-0.00114392	-0.00765503	-0.01100915	-0.00845614	0.00524593	-0.00730412	-0.01648784	-0.00539194	0.00622043	-0.00391906	-0.03084075	-0.01644302	0.01720134	-0.00469093	-0.00879095	-0.00728808	-0.00688630	0.00158655	-0.01086687	-0.00020090	0.00167621	-0.00582675	-0.01265864	0.00139208	-0.00897599	-0.00254022	-0.00455926	0.00165280	-0.00743802	-0.00005831	-0.00570274	0.00169661	0.00061737	-0.00001753	-0.00319581	0.00674246	0.00317851	0.00640885	0.00276448	0.00569618	-0.00155899	0.00081556	-0.00144609	0.00741333	0.00339618	0.00014217	0.00380023	0.00968354	0.00280258	0.00322978	0.00108858	0.00708171	-0.00145282	-0.00069962	-0.00277349	0.00010131	-0.00584511	-0.00012117	-0.00276202	0.00085295	-0.00173781	-0.00565511	-0.00502441	0.00210719	-0.00540407	0.00214694	-0.00316612	0.00065428	-0.00425119	-0.00120405	-0.00350548	0.00166934	-0.00254033	-0.00054508	-0.00231837	-0.00097734	-0.00226957	0.00082253	-0.00229411	-0.00180292	-0.00239270	0.00021620	-0.00312422	-0.00085704	-0.00149605	-0.00056921	-0.00374928	-0.00207332	-0.00140673	-0.00129312	-0.00353735	-0.00072754	0.00005844	-0.00120258	-0.00316788	0.00000595	-0.00103417	-0.00085716	-0.00418872	-0.00090101	-0.00286240	-0.00122134	-0.00435856	-0.00170075	-0.00241770	-0.00107941	-0.00238541	0.00042286	-0.00353199	-0.00053007	-0.00212485	-0.00179061	-0.00220182	0.00067796	-0.00261689	0.00067102	-0.00170774	-0.00103197	-0.00263466	-0.00075127	-0.00367381	-0.00068384	-0.00296908	-0.00123290	-0.00206536	-0.00073147	-0.00204828	-0.00095139	-0.00168221	-0.00135001	-0.00282624	-0.00061677	-0.00146131	-0.00046741	-0.00310012	-0.00267982	-0.00244372	-0.00061919	-0.00390126	-0.00084948	-0.00270309	-0.00166299	-0.00425653	-0.00175919	-0.00216848	-0.00131222	-0.00268725	-0.00062848	-0.00179760	-0.00101296	-0.00224186	-0.00168823	-0.00221518	-0.00012895	-0.00291223	-0.00164625	-0.00025264	0.00004731	-0.00264805	-0.00059482	-0.00258869	-0.00156210	-0.00194400	-0.00055741	-0.00255971	-0.00017663	-0.00173721	-0.00055373	-0.00211703	-0.00074118	-0.00285946	-0.00112738	-0.00270282	-0.00038553	-0.00205124	-0.00190439	-0.00075899	-0.00036747	-0.00158636	-0.00161360	-0.00173216	-0.00006875	-0.00182793	-0.00107681	-0.00114749	-0.00062225	-0.00262054	-0.00021964	-0.00138377	0.00016239	-0.00215317	-0.00078479	-0.00141553	-0.00042797	-0.00235689	-0.00130036	-0.00156460	0.00015159	-0.00169328	-0.00028027	-0.00177159	-0.00068172	-0.00211321	-0.00167220	-0.00111489	-0.00060462	-0.00213629	-0.00100920	-0.00149913	-0.00068146	-0.00103294	-0.00098266	-0.00297302	-0.00099149	-0.00296584	-0.00112551	-0.00141017	0.00049883	-0.00170583	-0.00143700	-0.00249760	-0.00088100	-0.00257208	-0.00091089	-0.00225775	-0.00000696	-0.00206533	-0.00145564	-0.00226451	-0.00131786	-0.00144908	-0.00208807	-0.00362834	-0.00071168	-0.00349155	-0.00159792	-0.00284926	-0.00223726	-0.00205510	-0.00146015	-0.00393282	-0.00191333	-0.00349874	-0.00092857	-0.00491680	-0.00142320	-0.00399252	-0.00196535	-0.00457032	-0.00180791	-0.00309429	-0.00393568	-0.00505923	-0.00032389	-0.00291760	-0.00169651	-0.00457332	-0.00337842	-0.00426231	-0.00139881	-0.00368181	-0.00251914	-0.00529892	-0.00322229	-0.00549533	-0.00164593	-0.00516766	-0.00486323	-0.00505381	0.00156900	-0.00397579	-0.00368205	-0.00491015	-0.00282944	-0.00394680	-0.00148692	-0.00690277	0.00067931	-0.00395904	-0.00381579	-0.00433727	-0.00377480	-0.00529722	-0.00322111	-0.00743235	-0.00313252	-0.00889090	-0.00511943	-0.00731625	-0.00344475	-0.00065973	-0.00171504	-0.00481582	-0.00162740	-0.00481643	-0.00403714	-0.00955531	-0.00237214	-0.00414406	0.00098276	-0.00747411	-0.00026235	-0.00414740	-0.00267045	-0.00550443	-0.00384314	-0.00170923	-0.00289257	-0.00393377	-0.00273515	-0.00319754	-0.00236774	-0.00845507	-0.00103117	-0.00111628	0.00105306	-0.00494322	-0.00203852	-0.00293921	-0.00126300	-0.00633858	0.00042665	-0.00381995	-0.00114004	-0.00570926	-0.00091123	-0.00340919	-0.00172430	-0.00641348	0.00012287	-0.00150744	-0.00386018	-0.00510254	-0.00117723	-0.00292290	0.00073926	-0.00314138	-0.00123361	-0.00161084	-0.00109176	-0.00400122	-0.00093733	-0.00110178	0.00056575	-0.00106535	-0.00186053	-0.00293883	0.00141523	-0.00257855	-0.00042586	-0.00005414	0.00029841	-0.00116929	-0.00099020	-0.00201837	-0.00061055	-0.00291473	0.00000103	-0.00104349	-0.00008136	-0.00339330	-0.00027375	0.00103992	-0.00093060	-0.00261638	-0.00010080	-0.00190529	0.00005067	-0.00123746	-0.00061609	-0.00072209	0.00140211	-0.00233647	-0.00199160	-0.00292206	0.00080476	-0.00144015	0.00132831	-0.00134537	0.00029746	-0.00218463	-0.00070343	-0.00125004	0.00180834	-0.00185178	-0.00033838	-0.00063343	0.00020410	-0.00256297	-0.00050493	0.00031742	-0.00056424	-0.00108448	-0.00011135	-0.00092651	0.00081344	-0.00059053	0.00014442	-0.00061189	0.00008733	-0.00128699	0.00038553	-0.00106726	0.00036128	-0.00148695	0.00032448	0.00027656	0.00008040	-0.00074726	-0.00044619	-0.00026432	0.00037174	0.00008577	0.00043274	-0.00007016	0.00054476	-0.00010013	0.00047123	0.00022151	0.00084402	-0.00012237	-0.00001551	0.00051116	0.00048494	-0.00015925	0.00011692	-0.00029674	0.00074448	-0.00015731	0.00018426	0.00034455	0.00052228	-0.00049341	0.00020622	0.00072494	0.00017431	0.00046256	0.00052930	-21.47483647
-25.0001	-21.47483647	-21.47483647	-21.47483647	-21.47483647	-21.47483647	-21.47483647	-21.47483647	-21.47483647	-21.47483647	-21.47483647	-21.47483647	-21.47483647	-21.47483647	-21.47483647	-21.47483647	-21.47483647	-21.47483647	-21.47483647	-21.47483647	-21.47483647	-21.47483647	-21.47483647	-21.47483647	-21.47483647	-21.47483647	-21.47483647	-21.47483647	-21.47483647	-21.47483647	-21.47483647	-21.47483647	-21.47483647	0.32758406	-0.57790942	0.37239946	0.19399249	0.08346769	0.06480273	-0.03804566	0.01742975	-0.08219358	0.01650975	-0.02050311	0.03678165	0.03746374	-0.01342439	-0.00021623	-0.01763544	-0.01479465	-0.00379104	-0.00680028	-0.00647744	0.00874645	-0.00095306	-0.00054525	-0.00453757	-0.00270736	-0.00455663	-0.00027509	0.00133829	0.00366499	-0.00002107	-0.00064810	0.00107409	0.00021535	-0.00074042	-0.00336855	0.00480466	-0.00054313	-0.00024620	-0.00409234	-0.00223596	-0.00358051	0.00332866	-0.01032827	0.00106345	-0.00395009	0.00410511	-0.01486012	0.00435065	0.00692480	0.01493555	-0.01467516	-0.00236375	-0.00628493	0.00812277	-0.01398821	0.00262542	-0.00636479	-0.00228753	0.00182910	-0.00099024	-0.00502738	0.00127811	-0.00105231	-0.00582436	-0.00244023	-0.00538664	-0.00427664	0.00056442	-0.00022741	-0.00202280	-0.00295964	-0.00318372	-0.00234038	0.00590067	-0.00104453	-0.00151078	0.00622701	0.00450142	0.00294833	0.00540023	0.00443543	0.00046063	-0.00107321	0.00188989	0.00683664	0.00784649	-0.00172229	0.01005772	0.00722190	0.00402235	0.00378545	0.00685534	0.01005866	0.00303667	0.00137115	0.00170884	0.00068518	-0.00295153	-0.00005766	-0.00006884	0.00126424	0.00126460	-0.00566451	-0.00458164	0.00042370	-0.00097820	-0.00093838	-0.00076953	-0.00108804	-0.00073152	-0.00102108	-0.00274868	-0.00004925	0.00108196	-0.00021577	-0.00132535	-0.00025011	0.00077331	-0.00181339	-0.00040410	-0.00149038	0.00010632	-0.00061783	-0.00314724	-0.00122043	-0.00119667	-0.00153178	-0.00197612	-0.00151469	-0.00088593	-0.00144460	-0.00139843	-0.00056882	-0.00057391	-0.00289862	-0.00180736	-0.00118900	0.00061748	-0.00243117	-0.00219853	-0.00129936	-0.00158710	-0.00202103	-0.00233799	-0.00184546	-0.00079998	-0.00226165	0.00032816	-0.00205842	-0.00074158	-0.00099125	-0.00060958	-0.00102069	0.00136699	0.00045958	-0.00211397	0.00050630	-0.00016389	-0.00028857	-0.00124556	-0.00014457	-0.00139726	-0.00089141	-0.00153228	-0.00122559	-0.00171366	-0.00190823	-0.00087476	-0.00184716	-0.00054242	-0.00162927	-0.00097953	-0.00185350	0.00057593	0.00054387	-0.00082831	-0.00195461	0.00010803	-0.00196848	-0.00250834	0.00008721	-0.00110247	-0.00147077	-0.00116203	-0.00052271	0.00064001	-0.00214041	-0.00139151	-0.00057216	-0.00188317	-0.00085887	-0.00037901	-0.00165943	-0.00103400	-0.00100930	-0.00157499	-0.00039662	-0.00029859	-0.00072881	-0.00117497	-0.00090129	-0.00042149	-0.00244858	-0.00138743	-0.00140943	-0.00070537	-0.00117068	-0.00164752	-0.00161823	-0.00051359	-0.00173670	-0.00223292	-0.00134125	-0.00084473	-0.00103846	-0.00163195	-0.00189880	-0.00008492	-0.00136938	-0.00093211	-0.00146615	-0.00093185	-0.00133059	-0.00213358	-0.00141433	-0.00060591	-0.00126039	-0.00260930	-0.00090882	-0.00006574	-0.00026009	-0.00132321	-0.00103235	-0.00073481	-0.00061961	-0.00204020	-0.00202005	0.00092037	-0.00072220	-0.00059930	-0.00148715	-0.00124279	-0.00147663	-0.00146004	-0.00204589	-0.00063632	-0.00045242	-0.00140220	-0.00186100	0.00001109	-0.00143550	-0.00102262	-0.00124000	-0.00201704	-0.00158437	-0.00294782	-0.00143852	-0.00049204	-0.00089204	-0.00155408	-0.00262607	-0.00114620	-0.00133561	-0.00263200	-0.00129520	-0.00186704	-0.00078709	-0.00261301	-0.00120032	-0.00163287	-0.00176293	-0.00233580	-0.00227514	-0.00147691	-0.00189506	-0.00204105	-0.00256967	-0.00153804	-0.00232286	-0.00184920	-0.00024369	-0.00224552	-0.00135612	-0.00179888	-0.00332934	-0.00361606	-0.00202925	-0.00352782	-0.00204549	-0.00256691	-0.00127666	-0.00095447	-0.00283042	-0.00403155	-0.00392673	-0.00501307	-0.00362799	-0.00313241	-0.00320870	-0.00298208	-0.00178217	-0.00042486	-0.00344543	-0.00555812	-0.00394044	-0.00303376	-0.00326056	-0.00591477	-0.00429482	-0.00186125	-0.00267039	-0.00526912	-0.00474342	-0.00279774	-0.00465288	-0.00358121	-0.00574965	-0.00568875	-0.00138505	-0.00574439	-0.00530744	-0.00439077	-0.00572425	-0.00914089	-0.00435285	-0.00471065	-0.00323936	-0.00733018	-0.00512629	-0.00494644	-0.00652089	-0.00608413	-0.00587318	-0.00345034	-0.00588922	-0.00427510	-0.00534409	-0.00554463	-0.00539172	-0.00454957	-0.00354532	-0.00748981	-0.00581108	-0.00821543	-0.00963520	-0.00225543	-0.00531026	-0.00670590	-0.00830105	-0.00335635	-0.00439812	-0.00738991	-0.00866527	-0.00529120	-0.00777909	-0.00416612	-0.00368827	-0.00439248	-0.00397752	-0.01023464	-0.00692628	-0.00514835	-0.00373553	-0.00739832	-0.00488189	-0.00740222	-0.00470850	-0.00663934	-0.00623586	-0.00891895	-0.00599779	-0.00500691	-0.00656604	-0.00511828	-0.00331941	-0.00780032	-0.00508300	-0.00429432	-0.00256880	-0.00352171	-0.00481140	-0.00529053	-0.00246775	-0.00580182	-0.00384802	-0.00364933	-0.00353146	-0.00482740	-0.00195194	-0.00294481	-0.00423781	-0.00623355	-0.00217082	-0.00197978	-0.00251846	-0.00630178	-0.00393494	-0.00422866	-0.00275767	-0.00385772	-0.00301985	-0.00295456	-0.00280160	-0.00400676	-0.00356092	-0.00334195	-0.00205050	-0.00338090	-0.00355667	-0.00401325	-0.00406773	-0.00456809	-0.00362689	-0.00307477	-0.00409985	-0.00575041	-0.00308677	-0.00429725	-0.00267848	-0.00268406	-0.00549839	-0.00438101	-0.00367746	-0.00529000	-0.00313671	-0.00363726	-0.00431837	-0.00437736	-0.00459838	-0.00398015	-0.00368809	-0.00276160	-0.00453763	-0.00285188	-0.00235219	-0.00308638	-0.00231068	-0.00219521	-0.00258824	-0.00305910	-0.00198719	-0.00201426	-0.00159046	-0.00233831	-0.00104543	-0.00184355	-0.00114328	-0.00128575	-0.00149493	-0.00197032	-0.00155492	-0.00133497	-0.00066727	-0.00113154	-0.00102700	-0.00154093	-0.00094855	-0.00159228	-0.00086424	-0.00099005	-0.00060176	-0.00110295	-0.00097116	-0.00107609	-0.00080889	-0.00080939	-0.00103446	-0.00106724	-0.00101629	-0.00061757	-0.00075072	-0.00104584	-0.00090383	-0.00115064	-0.00089038	-0.00152425	-0.00106130	-0.00218090	-0.00064412	-21.47483647
-20.0001	-21.47483647	-21.47483647	-21.47483647	-21.47483647	-21.47483647	-21.47483647	-21.47483647	-21.47483647	-21.47483647	-21.47483647	-21.47483647	-21.47483647	-21.47483647	-21.47483647	-21.47483647	-21.47483647	-21.47483647	-21.47483647	-21.47483647	-21.47483647	-21.47483647	-21.47483647	-21.47483647	-21.47483647	-21.47483647	-21.47483647	-21.47483647	-21.47483647	-21.47483647	-21.47483647	-21.47483647	-21.47483647	0.41323036	-0.91785694	0.07850881	-0.10341018	0.06423102	-0.23180175	-0.06522764	0.05021325	-0.07140659	0.03223585	-0.01310973	0.00239495	0.01485134	-0.02889286	-0.01167471	-0.02614103	-0.00320564	-0.01807097	-0.00752499	0.00130877	0.00114434	-0.00686746	-0.00127063	-0.00110025	0.00112864	-0.01003588	0.00174043	-0.00154569	0.00244458	-0.00492944	-0.00052043	0.00065572	0.00022769	-0.00253510	-0.00207872	0.00227405	0.00040594	0.00180968	0.00122617	-0.00118791	-0.00239505	-0.00207657	-0.00497324	-0.00614753	-0.00345273	0.00432601	-0.00441096	-0.01087068	-0.00461685	0.00816183	0.00346723	-0.00586773	-0.00702452	0.00973577	0.00346999	0.00248914	0.00423262	-0.00417068	0.00164859	-0.00836915	0.00008043	-0.00061606	0.00071251	-0.00313308	-0.00034262	-0.00689605	-0.00260388	-0.00509523	0.00005552	-0.00825965	0.00357051	0.00110955	-0.00043680	0.00208339	-0.00037660	-0.00387527	0.00358613	0.00232880	0.00337645	0.00580414	0.00483581	-0.00144677	0.00298197	-0.00003718	0.00560503	0.00456458	0.00088562	0.00855303	0.00715783	0.00382417	0.00367099	0.00582174	0.00998706	0.00254627	0.00186549	0.00121761	0.00162647	-0.00005764	0.00112201	-0.00115975	0.00039976	0.00198095	-0.00235527	-0.00155382	0.00262914	-0.00211672	-0.00007055	-0.00059438	-0.00175377	-0.00203382	-0.00130383	0.00032625	0.00189558	-0.00007081	0.00058790	-0.00037719	-0.00056411	-0.00187563	0.00143519	-0.00073517	-0.00011304	0.00043393	-0.00060156	0.00018214	-0.00129953	-0.00113101	-0.00073329	-0.00065915	-0.00055536	-0.00182006	0.00029391	-0.00204547	0.00025622	-0.00026227	0.00001937	-0.00035119	-0.00095476	-0.00140051	-0.00083836	-0.00033095	0.00112754	-0.00199086	-0.00040149	-0.00187533	-0.00197998	0.00030737	0.00138852	0.00092901	0.00011665	-0.00157316	0.00119290	-0.00079221	0.00147526	0.00099628	0.00208748	-0.00019766	0.00080866	-0.00224894	0.00091954	-0.00068737	-0.00024919	-0.00211077	0.00162967	-0.00157957	0.00059351	-0.00064819	0.00153956	0.00012464	-0.00018183	0.00055990	-0.00033687	0.00075239	0.00047977	-0.00003095	0.00083037	-0.00147460	-0.00036251	-0.00022910	0.00006337	-0.00160196	0.00052933	-0.00164205	0.00022904	-0.00047916	0.00003662	-0.00013044	-0.00006677	-0.00082262	-0.00008188	-0.00173609	0.00027213	-0.00066573	-0.00003093	-0.00173562	0.00030683	-0.00113998	-0.00057420	0.00075589	0.00097384	0.00007471	0.00129602	0.00003859	-0.00027313	0.00068406	0.00042347	-0.00158011	0.00026396	0.00011495	0.00036404	0.00005083	0.00117183	-0.00073171	-0.00036392	-0.00079876	-0.00021544	0.00034720	-0.00091512	0.00050137	0.00020420	-0.00060251	-0.00021670	-0.00058071	0.00027630	0.00030401	0.00046403	-0.00128393	0.00020779	-0.00051905	0.00046537	0.00023986	0.00177000	0.00094102	0.00080652	0.00004356	0.00143583	-0.00033875	0.00012549	0.00059878	0.00037550	0.00033813	0.00022371	-0.00029165	0.00011991	-0.00053498	0.00001520	-0.00018349	0.00086653	-0.00073769	-0.00044956	-0.00098703	0.00000826	-0.00004704	0.00055236	-0.00083368	0.00034553	0.00001701	0.00085856	-0.00083316	0.00080400	-0.00043170	0.00066055	-0.00126998	0.00004603	-0.00043391	0.00025897	-0.00091769	0.00141389	-0.00032220	-0.00050126	-0.00018769	0.00118193	0.00142511	0.00069278	-0.00069183	0.00068603	-0.00015959	0.00074664	-0.00142582	0.00130989	0.00006899	0.00230199	-0.00083385	0.00127371	0.00296167	0.00004623	-0.00216132	0.00077534	0.00022949	-0.00066062	-0.00007395	0.00147442	0.00215655	0.00085952	-0.00198788	0.00130131	-0.00065104	0.00076676	-0.00189196	-0.00006694	0.00108927	0.00205070	-0.00006693	0.00169879	0.00042358	0.00032228	0.00036431	-0.00092777	0.00327059	0.00151007	-0.00060771	0.00074399	0.00188367	0.00122752	-0.00066130	0.00185273	0.00020023	0.00118300	0.00111856	0.00325221	0.00012350	0.00136161	0.00059620	-0.00033264	-0.00398554	0.00111928	0.00112114	0.00239167	0.00111452	0.00017287	-0.00359687	0.00110901	0.00310525	0.00098078	0.00237243	-0.00006655	0.00181940	0.00082179	-0.00108983	-0.00135673	0.00146383	0.00221492	0.00036461	0.00165627	0.00018750	0.00056553	0.00049007	-0.00110227	0.00310055	0.00065062	0.00077638	0.00194579	0.00121052	-0.00068887	-0.00128827	0.00074895	-0.00031075	0.00108901	0.00217973	0.00089835	0.00086365	0.00219729	-0.00140105	-0.00039234	-0.00162370	0.00217913	-0.00012880	-0.00063399	0.00263557	0.00097376	0.00005119	0.00291503	0.00260081	-0.00106194	0.00043719	0.00186410	0.00007895	0.00140249	0.00170745	0.00049759	0.00017076	0.00099632	0.00031406	0.00078699	0.00142681	0.00020105	0.00058422	0.00156271	-0.00057882	0.00215276	-0.00108215	0.00075648	0.00143983	0.00042872	0.00115749	0.00089976	-0.00117009	0.00218839	0.00036689	0.00068340	0.00004230	0.00156211	0.00129433	0.00038831	0.00202050	0.00024430	0.00023549	0.00047197	0.00068948	0.00054097	0.00083225	0.00098441	0.00057324	0.00127367	0.00148473	0.00077818	0.00174645	0.00299684	-0.00017902	0.00251327	0.00140075	0.00363072	-0.00045337	0.00057102	0.00041697	0.00368380	0.00158022	0.00151416	0.00126478	0.00298418	0.00058494	0.00122389	0.00166819	0.00014480	0.00064811	0.00008841	0.00109869	0.00058792	-0.00002856	0.00057680	0.00012190	0.00038715	0.00004157	0.00001875	0.00104668	0.00087952	-0.00046963	0.00094290	0.00079755	0.00022992	-0.00008298	0.00033144	0.00094032	0.00047074	0.00066384	0.00035133	0.00079823	0.00066469	0.00018461	0.00087203	0.00073923	0.00102146	0.00014370	0.00021042	0.00152509	0.00062090	0.00046479	0.00021156	0.00018611	0.00041528	0.00064859	-0.00013808	0.00043540	0.00074297	0.00065429	0.00016283	0.00077882	0.00069475	0.00072443	0.00049797	-21.47483647
-15.0001	-21.47483647	-21.47483647	-21.47483647	-21.47483647	-21.47483647	-0.27425054	-21.47483647	-21.47483647	-0.64664423	-21.47483647	-21.47483647	-21.47483647	-0.74469477	-21.47483647	-21.47483647	-21.47483647	-21.47483647	-21.47483647	-21.47483647	-21.47483647	-21.47483647	-21.47483647	-21.47483647	-21.47483647	-21.47483647	0.06754099	-21.47483647	-21.47483647	0.05054456	0.02024462	-21.47483647	-21.47483647	0.15531656	2.23263001	0.37216202	-0.04894318	-0.03753007	-0.03904374	0.04294829	-0.01870282	-0.03803470	-0.07194115	-0.01825210	-0.04435641	0.08102418	-0.04460940	-0.00002089	-0.02204877	0.01569427	-0.01875050	-0.00074421	-0.00506397	0.01551676	-0.00914061	-0.00137590	-0.00676492	0.00444805	-0.00744157	0.00317139	-0.00099369	0.00380709	-0.00093806	0.00046285	-0.00267198	0.00039358	-0.00308707	0.00020340	-0.00096914	0.00063508	-0.00142476	-0.00123353	-0.00369647	-0.00108669	-0.00315508	-0.00254819	-0.00464382	-0.00734842	-0.00085875	0.00159503	-0.00767901	-0.00402792	0.00324894	-0.01553245	-0.01388933	-0.00026196	0.00495570	-0.00454355	-0.00010576	-0.00462039	-0.00163980	0.00245017	-0.00547446	-0.00408236	-0.00424023	-0.00404891	-0.00557982	-0.00188563	-0.00932611	-0.00043215	-0.00303015	-0.00365355	-0.00846226	0.00216730	-0.00341507	-0.00076301	0.00219277	0.00169656	-0.00408686	0.00470309	0.00608698	0.00562754	0.00352017	0.00319029	-0.00551489	-0.00219441	0.00100007	0.00460104	0.00580160	-0.00053692	0.00584698	0.00355291	0.00340335	0.00073543	0.00201449	0.00446428	-0.00582393	-0.00545537	-0.00307226	-0.00199932	-0.00436375	0.00209617	-0.00276172	0.00068781	-0.00148021	-0.00609468	-0.00347305	0.00087009	-0.00204021	0.00148734	-0.00218503	-0.00003414	-0.00426551	-0.00185935	-0.00097983	0.00060165	-0.00236648	0.00006993	-0.00174751	0.00139037	-0.00198635	0.00086103	-0.00243762	-0.00124535	0.00023220	-0.00032850	-0.00170280	-0.00068738	-0.00123786	0.00038835	-0.00100079	-0.00244683	-0.00212472	0.00049689	-0.00275096	-0.00012308	0.00018075	-0.00028175	-0.00248518	-0.00055895	-0.00070800	-0.00151173	-0.00299070	-0.00166026	-0.00357259	-0.00127202	-0.00204333	-0.00137306	-0.00114322	0.00076595	-0.00119281	-0.00103490	-0.00200785	-0.00023049	-0.00198469	-0.00042776	-0.00015010	-0.00019083	-0.00180194	-0.00076446	-0.00144955	-0.00036241	-0.00126372	-0.00038857	-0.00343305	0.00005031	-0.00191870	-0.00090291	-0.00170949	0.00026720	-0.00139804	-0.00107068	-0.00127877	0.00021329	-0.00184764	0.00029259	-0.00046124	0.00038655	-0.00289209	-0.00194312	-0.00257975	-0.00106049	-0.00305246	0.00027801	-0.00102640	-0.00145041	-0.00121008	0.00068870	-0.00064695	-0.00131592	-0.00203299	0.00017204	-0.00237154	-0.00052353	-0.00000832	-0.00048251	-0.00091781	0.00061699	-0.00046140	-0.00049812	-0.00092334	0.00091359	-0.00149769	-0.00015939	-0.00138565	-0.00053236	-0.00126064	-0.00041542	-0.00185944	-0.00031401	-0.00196030	-0.00023550	-0.00136682	-0.00045202	-0.00108710	-0.00035875	-0.00149745	0.00016077	-0.00004098	-0.00103162	-0.00083371	-0.00076004	-0.00109534	-0.00012385	-0.00157384	0.00014166	-0.00055871	0.00020813	-0.00178256	-0.00045879	-0.00220659	-0.00008986	-0.00095734	0.00095836	-0.00096594	-0.00034338	-0.00003526	0.00023224	-0.00086164	-0.00062456	-0.00038017	-0.00068070	-0.00072808	0.00011268	-0.00109258	0.00011186	-0.00147821	-0.00025540	-0.00089020	0.00015868	-0.00110909	0.00007546	-0.00114715	-0.00014064	-0.00013081	-0.00125216	-0.00239917	-0.00045225	-0.00212899	-0.00023842	-0.00080684	0.00026074	-0.00055281	-0.00163487	-0.00170610	0.00020125	-0.00138048	0.00020157	-0.00224031	0.00065984	-0.00090935	-0.00062842	-0.00087046	0.00005372	-0.00033554	-0.00052508	-0.00338237	-0.00062582	-0.00120692	-0.00131078	-0.00132331	-0.00017236	0.00052313	0.00009008	-0.00307158	0.00067971	-0.00001882	-0.00053628	-0.00357437	-0.00197968	-0.00068590	-0.00143879	-0.00273668	-0.00032651	0.00034055	-0.00036536	-0.00196048	-0.00130533	-0.00410835	0.00037600	-0.00226108	-0.00039678	-0.00126926	0.00120669	-0.00104203	0.00042944	-0.00278559	0.00030084	-0.00443328	0.00035473	-0.00309307	0.00009856	-0.00301162	0.00143974	0.00142176	0.00036171	-0.00312817	-0.00179665	-0.00407244	0.00054369	-0.00384050	0.00162832	0.00015420	-0.00159663	-0.00293520	-0.00357779	-0.00075633	-0.00436477	0.00079229	0.00048874	-0.00139050	-0.00016274	-0.00441928	0.00023073	-0.00030871	0.00393261	-0.00260276	0.00010369	-0.00137700	-0.00010882	-0.00304217	-0.00036123	-0.00289110	0.00446748	-0.00202984	0.00052768	-0.00059284	-0.00074293	0.00158383	-0.00000435	0.00225063	-0.00156091	-0.00223175	-0.00002422	0.00120111	0.00011104	-0.00365625	0.00233576	0.00026099	0.00226069	-0.00117299	0.00089335	0.00025938	0.00177799	-0.00132431	-0.00275580	-0.00261386	0.00048670	-0.00281645	0.00064170	0.00021254	0.00230792	-0.00276754	0.00129157	-0.00122066	-0.00064627	-0.00007772	0.00179652	0.00143299	0.00113198	0.00129113	0.00156260	0.00019875	-0.00052073	-0.00128422	-0.00206427	-0.00005257	0.00090852	-0.00130348	-0.00066044	0.00017365	0.00234989	-0.00286291	-0.00008386	-0.00016445	0.00071591	-0.00046252	0.00114599	-0.00010028	0.00009607	-0.00158275	0.00138073	0.00003375	0.00005450	0.00020310	-0.00059786	0.00134255	0.00108891	-0.00101610	0.00134453	0.00057711	0.00077394	-0.00048708	0.00091998	0.00019480	0.00154401	-0.00047411	0.00106205	0.00059611	0.00169010	-0.00133056	0.00130359	0.00096238	0.00027357	0.00027954	0.00069034	0.00095632	0.00214044	0.00136610	0.00095385	0.00218797	0.00203486	-0.00064211	0.00154784	0.00189431	0.00126034	0.00122004	0.00035159	0.00079208	0.00145008	0.00042796	0.00083522	0.00046174	0.00073839	-0.00074192	0.00012796	0.00009533	0.00109105	-0.00042877	0.00093549	0.00042529	0.00002981	-0.00021871	0.00001506	0.00008372	0.00030590	0.00039370	0.00076683	0.00032062	0.00025132	0.00025252	-0.00007150	0.00094332	0.00090480	0.00048687	0.00079150	0.00028050	0.00105771	0.00008611	0.00000777	0.00022639	0.00029291	0.00038020	0.00015146	0.00080585	0.00071831	-0.00021268	0.00019266	0.00108994	0.00096017	0.00090030	0.00047154	-21.47483647
-10.0001	-21.47483647	-21.47483647	-21.47483647	-21.47483647	-21.47483647	-21.47483647	-21.47483647	-21.47483647	0.46854249	-21.47483647	-21.47483647	-21.47483647	-0.41042075	-21.47483647	-21.47483647	-21.47483647	-21.47483647	-21.47483647	-21.47483647	-21.47483647	-21.47483647	-21.47483647	-21.47483647	-21.47483647	-21.47483647	-21.47483647	-21.47483647	-21.47483647	-21.47483647	-21.47483647	-21.47483647	-21.47483647	-0.87625110	-0.30867133	0.10683580	0.07005369	0.03146842	-0.06896333	-0.01485591	-0.04022273	-0.02462131	-0.10078346	-0.05094994	-0.05612433	0.04242418	-0.05438015	-0.00828312	-0.04494344	0.01661029	-0.01211395	-0.00085326	-0.01679750	0.01081744	-0.00682388	0.00089053	-0.00954914	0.00515023	-0.00482138	0.00372490	-0.00173806	0.00511322	-0.00413466	0.00242222	-0.00294640	0.00306590	-0.00201792	-0.00030707	-0.00289342	0.00153542	0.00071462	0.00025639	-0.00368645	-0.00203479	0.00073770	-0.00461156	-0.00939536	-0.00765787	0.00388006	-0.00481509	0.00167921	0.00144801	0.00405621	-0.01322615	-0.02727915	-0.01634735	0.01193152	-0.00325913	-0.00962971	-0.00651573	-0.00373100	0.00103601	-0.01083345	-0.00459774	-0.00003779	-0.00392624	-0.01147928	-0.00148783	-0.01146515	-0.00401388	-0.00517086	0.00181795	-0.00705001	-0.00139530	-0.00922640	-0.00065476	-0.00233810	-0.00251398	-0.01171690	0.00700079	0.00365372	0.00536894	0.00293508	0.00248354	-0.00977576	-0.00312819	-0.00698659	0.00438283	0.00186113	-0.00603761	-0.00057525	0.00077235	-0.00203333	-0.00262926	-0.00443361	-0.00098568	-0.01012590	-0.00876120	-0.00844651	-0.00312642	-0.00819256	-0.00068698	-0.00414059	-0.00146029	-0.00259714	-0.00375900	-0.00300373	0.00200781	-0.00509365	0.00076540	-0.00293798	-0.00034760	-0.00370817	-0.00053285	-0.00355889	0.00157217	-0.00122665	-0.00006279	-0.00374558	0.00082753	-0.00175435	-0.00040327	-0.00208054	-0.00095325	-0.00193576	0.00024033	-0.00267848	-0.00131203	-0.00236655	0.00033909	-0.00347052	-0.00137752	-0.00137210	0.00065549	-0.00075782	-0.00116170	-0.00136707	-0.00190699	-0.00270559	-0.00167226	-0.00179267	-0.00144121	-0.00306919	-0.00152656	-0.00348957	-0.00113041	-0.00273546	-0.00263757	-0.00023579	-0.00095073	-0.00211575	-0.00113308	-0.00226197	-0.00010999	-0.00196992	-0.00161244	-0.00119431	0.00021150	-0.00203265	0.00089713	-0.00285408	-0.00194342	-0.00293963	-0.00066863	-0.00354610	-0.00005886	-0.00222838	-0.00136295	-0.00225335	-0.00024813	-0.00166110	-0.00153299	-0.00155313	-0.00084240	-0.00327205	0.00008215	-0.00152184	-0.00038530	-0.00290293	-0.00156952	-0.00188608	-0.00135007	-0.00332281	-0.00053833	-0.00212782	0.00038968	-0.00187564	-0.00103511	-0.00154445	-0.00077077	-0.00286021	-0.00098583	-0.00294996	-0.00001984	-0.00246387	-0.00147142	-0.00148263	-0.00016976	-0.00125249	-0.00092801	-0.00130177	-0.00013499	-0.00214189	-0.00110304	-0.00114056	-0.00088909	-0.00153045	-0.00088679	-0.00224898	-0.00022832	-0.00221193	-0.00078358	-0.00173444	-0.00073197	-0.00221972	-0.00141227	-0.00147663	-0.00034486	-0.00127462	-0.00161843	-0.00097552	0.00024629	-0.00197523	-0.00137903	-0.00176914	-0.00070990	-0.00180209	-0.00033722	-0.00057594	-0.00092440	-0.00225436	0.00016730	-0.00126688	0.00083768	-0.00185855	-0.00108160	-0.00126356	0.00054039	-0.00091242	-0.00104078	-0.00142205	-0.00078757	-0.00146173	-0.00002806	-0.00178657	-0.00084154	-0.00214803	-0.00090102	-0.00191991	-0.00030655	-0.00170719	-0.00108036	-0.00180539	-0.00048832	-0.00116458	-0.00058313	-0.00158397	-0.00100218	-0.00180280	-0.00044748	-0.00098172	0.00034816	-0.00125891	-0.00095694	-0.00179180	-0.00042181	-0.00167973	-0.00094416	-0.00146602	-0.00109932	-0.00203911	-0.00061648	-0.00224798	-0.00095366	-0.00140092	-0.00135000	-0.00294218	-0.00136838	-0.00215973	-0.00129947	-0.00212934	-0.00119484	-0.00052190	-0.00048411	-0.00513227	-0.00040285	-0.00090858	-0.00147023	-0.00247763	-0.00243261	-0.00404951	-0.00132842	-0.00402684	-0.00063499	-0.00144539	-0.00111612	-0.00492569	-0.00050145	-0.00488883	-0.00075254	-0.00413190	-0.00050355	-0.00257555	-0.00098452	-0.00440915	-0.00072585	-0.00344638	-0.00064901	-0.00550193	-0.00065436	-0.00297177	-0.00077443	-0.00252124	0.00127026	-0.00338772	-0.00100323	-0.00322054	-0.00302602	-0.00347488	-0.00173120	-0.00272764	-0.00106209	-0.00351227	-0.00347111	-0.00531734	-0.00330370	-0.00437526	0.00009028	-0.00284419	-0.00222705	-0.00531490	-0.00322083	-0.00652555	0.00175477	-0.00139532	0.00048705	-0.00574804	-0.00157931	-0.00317655	-0.00145303	-0.00701013	-0.00261985	-0.00343736	0.00062793	-0.00827638	-0.00091362	-0.00428178	-0.00351905	-0.00337823	-0.00299368	-0.00297946	-0.00226972	-0.00421281	-0.00246564	-0.00130363	-0.00305685	-0.00425753	-0.00079984	-0.00094322	0.00182889	-0.00298343	0.00099972	-0.00392109	-0.00093685	-0.00356494	-0.00055137	-0.00418641	0.00134839	-0.00356077	-0.00314023	-0.00316113	0.00043245	-0.00397677	0.00210091	0.00023298	-0.00040218	-0.00186898	-0.00084541	-0.00328051	-0.00017179	-0.00186193	-0.00133912	-0.00025920	-0.00114615	-0.00320013	0.00133104	-0.00322591	0.00139781	-0.00228118	-0.00087812	-0.00099655	0.00230277	-0.00226495	-0.00056471	-0.00195830	-0.00001824	-0.00154987	-0.00070707	0.00000577	0.00063501	-0.00043636	0.00063881	-0.00056848	0.00008425	-0.00049611	-0.00113261	0.00149468	-0.00036956	-0.00142975	0.00079528	0.00005842	0.00120411	-0.00157797	-0.00077626	-0.00099872	0.00037048	-0.00037051	-0.00204902	-0.00171760	0.00214340	-0.00131176	0.00015086	0.00012916	0.00013638	-0.00002728	-0.00010951	0.00056936	0.00160768	-0.00050282	-0.00005143	0.00245518	0.00165717	-0.00040241	0.00069973	0.00166825	0.00092463	-0.00037345	-0.00083534	0.00028695	0.00081189	-0.00016213	-0.00012961	0.00034368	0.00067865	-0.00118747	0.00012177	0.00044060	0.00031980	-0.00034359	0.00056510	0.00043449	0.00013990	-0.00040884	0.00044079	-0.00030910	0.00053096	0.00041818	0.00085907	0.00046152	-0.00011158	-0.00039427	0.00005405	-0.00011613	0.00082572	0.00009817	0.00055903	0.00033413	0.00034105	0.00044686	0.00027633	0.00010209	0.00052207	0.00018298	0.00020874	-0.00002709	0.00053668	-0.00006861	0.00002438	0.00093149	0.00085304	0.00029621	0.00028980	-21.47483647
-9.0001	-21.47483647	-21.47483647	-21.47483647	-21.47483647	-21.47483647	-21.47483647	-21.47483647	-21.47483647	-21.47483647	-21.47483647	-21.47483647	-21.47483647	-21.47483647	-21.47483647	-21.47483647	-21.47483647	-21.47483647	-21.47483647	-21.47483647	-21.47483647	-21.47483647	-21.47483647	-21.47483647	-21.47483647	-21.47483647	-21.47483647	-21.47483647	-21.47483647	-21.47483647	-21.47483647	-21.47483647	-21.47483647	-0.48695248	0.07918482	0.17822708	0.16419251	-0.00472025	-0.07698646	-0.02347611	-0.05159426	0.02956066	-0.04895210	0.01773342	-0.01446407	0.05486549	-0.00493299	-0.01540709	-0.02481073	0.02449473	-0.01666800	-0.00245818	-0.00508284	0.01380963	-0.01300157	-0.00101180	-0.00841034	0.00688607	-0.00864630	0.00045312	-0.00123178	0.00875254	0.00016061	0.00050230	-0.00483801	0.00119073	-0.00187510	-0.00256252	-0.00103459	0.00180444	0.00037270	0.00020081	-0.00262274	-0.00122536	-0.00086711	-0.00539760	-0.00468962	-0.00598705	0.01361331	-0.00318750	-0.00015913	-0.01167097	-0.00524559	-0.01025280	-0.02034900	-0.02305350	0.00427207	0.00171003	-0.01276578	-0.00497882	-0.00599523	0.00082623	-0.01283291	0.00000433	0.00378224	0.00042798	-0.01049864	-0.00005311	-0.00526949	-0.00485406	-0.00867723	0.00456153	-0.00811249	-0.00269276	-0.00426496	0.00382783	0.00199349	-0.00110323	-0.00423546	0.00296973	0.00254596	0.00404847	0.00216718	0.01102366	-0.00520982	0.00366357	-0.00259765	0.00662309	0.00336132	-0.00161227	0.00546108	0.00662236	0.00590254	0.00387984	0.00268084	0.00634720	-0.00417631	-0.00395683	-0.00335912	-0.00269514	-0.00455355	-0.00089355	-0.00236469	0.00199566	0.00084151	-0.00373843	-0.00378592	0.00011342	-0.00435997	-0.00116359	-0.00241385	0.00096773	-0.00350174	-0.00152521	-0.00376314	0.00031283	-0.00087238	-0.00116978	-0.00373223	0.00131046	-0.00216315	-0.00009405	-0.00480199	-0.00060568	-0.00164939	-0.00001428	-0.00371260	-0.00068394	-0.00092932	-0.00170013	-0.00337491	-0.00208079	-0.00144274	-0.00267074	-0.00260784	-0.00045768	-0.00207712	-0.00048003	-0.00410478	-0.00196758	-0.00148292	-0.00300097	-0.00293418	-0.00014306	-0.00284728	-0.00208501	-0.00260870	-0.00265551	-0.00203259	0.00019870	-0.00281425	-0.00097114	-0.00268551	-0.00028777	-0.00249613	-0.00003606	0.00000540	-0.00008109	-0.00240863	-0.00072600	-0.00268058	-0.00145332	-0.00195429	-0.00070200	-0.00248875	-0.00123839	-0.00367437	-0.00190682	-0.00236648	-0.00158759	-0.00111016	-0.00209697	-0.00110635	-0.00109501	-0.00329578	-0.00277009	-0.00015889	-0.00164238	-0.00276476	-0.00262492	-0.00156141	-0.00264308	-0.00468050	-0.00188546	-0.00276206	-0.00173391	-0.00252552	-0.00089672	-0.00026920	-0.00187175	-0.00362219	-0.00116288	-0.00250558	-0.00093396	-0.00208597	-0.00262020	-0.00089412	-0.00098115	-0.00243399	-0.00221864	-0.00153787	-0.00051182	-0.00191957	-0.00102344	-0.00104268	-0.00084188	-0.00143543	-0.00203857	-0.00218530	-0.00156718	-0.00207122	-0.00173809	-0.00167538	-0.00115901	-0.00244330	-0.00122727	-0.00170953	-0.00040081	-0.00182912	-0.00217059	-0.00191319	-0.00090261	-0.00189538	-0.00136132	-0.00216027	-0.00125823	-0.00224985	-0.00119352	-0.00175291	-0.00121719	-0.00332469	-0.00144189	-0.00159945	-0.00015121	-0.00232969	-0.00209612	-0.00128342	-0.00078043	-0.00340823	-0.00215297	-0.00062084	-0.00100172	-0.00247508	-0.00131377	-0.00115798	-0.00100674	-0.00233108	-0.00284951	-0.00234024	0.00024349	-0.00230708	-0.00171327	-0.00216553	-0.00138092	-0.00350044	-0.00178693	-0.00235701	-0.00121885	-0.00252335	-0.00091473	-0.00147449	-0.00007071	-0.00294158	-0.00166948	-0.00241917	-0.00191803	-0.00265362	-0.00090072	-0.00270717	-0.00109784	-0.00310991	-0.00419152	-0.00249593	-0.00150986	-0.00293596	-0.00262839	-0.00396882	-0.00076806	-0.00420727	-0.00141743	-0.00380544	-0.00161717	-0.00283986	-0.00165344	-0.00437154	-0.00221194	-0.00299478	-0.00255263	-0.00617348	-0.00199759	-0.00437359	-0.00136757	-0.00464458	-0.00178836	-0.00232895	-0.00413077	-0.00572115	-0.00246200	-0.00527259	-0.00237501	-0.00438394	-0.00271756	-0.00412661	-0.00366107	-0.00529363	-0.00278332	-0.00810351	-0.00257070	-0.00633510	-0.00203139	-0.00643574	-0.00221575	-0.00604268	-0.00105270	-0.00282081	-0.00145207	-0.00494813	-0.00519531	-0.00621062	-0.00251027	-0.00642676	-0.00005373	-0.00641073	-0.00617638	-0.00550990	-0.00420510	-0.00600306	-0.00392557	-0.00389303	-0.00378216	-0.00832386	-0.00829804	-0.01021404	-0.00363910	-0.00476765	-0.00217334	-0.00599966	-0.00263541	-0.00667368	-0.00463535	-0.00782243	-0.00557278	-0.00218637	-0.00125717	-0.00454557	-0.00344672	-0.00574176	-0.00515233	-0.00567817	-0.00464435	-0.00382554	-0.00462089	-0.00520884	-0.00103657	-0.00483978	-0.00390842	-0.00977898	-0.00313615	-0.00468935	-0.00160126	-0.00599433	-0.00290540	-0.00366182	-0.00207281	-0.00692991	-0.00233184	-0.00695017	-0.00442318	-0.00607498	-0.00500680	-0.00410113	-0.00505726	-0.00572902	-0.00051448	-0.00149343	-0.00371379	-0.00505093	-0.00185093	-0.00483214	-0.00314652	-0.00444401	-0.00074654	-0.00422682	-0.00376372	-0.00447937	-0.00431023	-0.00299283	-0.00218990	-0.00331794	-0.00244310	-0.00252417	-0.00103359	-0.00418042	-0.00206002	-0.00207904	-0.00228385	-0.00306681	-0.00112014	-0.00420192	-0.00100136	-0.00392583	-0.00107135	-0.00199527	-0.00147536	-0.00359145	-0.00071298	-0.00023044	-0.00122356	-0.00318251	-0.00091657	-0.00307190	0.00027302	-0.00311665	-0.00131446	-0.00198070	-0.00026146	-0.00217473	-0.00198135	-0.00160828	0.00030193	-0.00325250	-0.00055732	-0.00197151	-0.00078606	-0.00237619	-0.00013042	-0.00364735	-0.00000228	-0.00292814	-0.00085882	-0.00180667	-0.00100209	-0.00273925	-0.00077419	-0.00031294	-0.00143092	-0.00112428	-0.00048353	-0.00116029	-0.00035185	-0.00080951	-0.00175153	-0.00115110	0.00017744	-0.00155988	-0.00045510	-0.00120961	-0.00070934	-0.00212374	0.00001103	-0.00097819	-0.00041304	-0.00151690	-0.00075525	-0.00088590	-0.00000878	-0.00096550	-0.00017626	-0.00078759	0.00012675	-0.00091673	-0.00016006	-0.00010166	0.00029008	-0.00071267	-0.00019972	-0.00053718	0.00056682	-0.00029468	-0.00048520	-0.00057863	0.00006993	-0.00030658	-0.00016992	-0.00065457	-0.00018458	-0.00023934	-0.00025105	-0.00020368	0.00004074	0.00003601	0.00015110	-21.47483647
-8.0001	-21.47483647	-21.47483647	-21.47483647	-21.47483647	-21.47483647	-21.47483647	-21.47483647	-21.47483647	-21.47483647	-21.47483647	-21.47483647	-21.47483647	-21.47483647	-21.47483647	-21.47483647	-21.47483647	-21.47483647	-21.47483647	-21.47483647	-21.47483647	-21.47483647	-21.47483647	-21.47483647	-21.47483647	-21.47483647	-21.47483647	-21.47483647	-21.47483647	-21.47483647	-21.47483647	-21.47483647	-21.47483647	-21.47483647	-0.08604995	-0.08621954	-0.10578279	0.08806401	0.02262929	-0.03058281	0.00784646	0.01322963	-0.05981842	0.00355648	-0.07335066	0.05994550	0.00598771	-0.00662168	-0.02122393	0.01042530	-0.01338727	-0.01289580	-0.00164725	0.00958111	-0.00980770	-0.00260125	-0.00589961	0.00168366	-0.00829717	0.00074950	-0.00541394	0.00510404	-0.00266232	0.00017450	-0.00148956	0.00089936	0.00134912	-0.00279063	-0.00072210	0.00103912	0.00054603	-0.00262974	-0.00271704	-0.00134486	0.00278255	-0.00753267	-0.00508989	-0.00897695	0.00308907	-0.00526085	0.00156331	-0.00540385	0.01544562	-0.00781875	0.00118378	-0.01656796	0.01433472	-0.00554334	0.00053529	-0.00777239	0.00247409	-0.00245977	-0.00818661	-0.00440010	0.00066205	-0.00450254	-0.00880503	-0.00457113	-0.01113509	-0.00464768	-0.00259108	-0.00289393	-0.00595076	-0.00352192	-0.00479071	-0.00385912	0.00141980	-0.00547098	-0.00808389	0.00595407	0.00697729	0.00243699	-0.00106253	0.00264700	-0.00510572	-0.00243525	-0.00430787	0.00363197	0.00148225	-0.00470958	0.00049895	0.00106696	-0.00240573	-0.00522256	-0.00364070	-0.00141255	-0.01054821	-0.01129087	-0.00957954	-0.00472485	-0.00410512	-0.00297103	-0.00369845	0.00044588	-0.00225291	-0.00166747	-0.00332036	0.00043433	-0.00348441	-0.00164662	-0.00141211	0.00002107	-0.00137118	-0.00406126	-0.00282901	0.00103198	-0.00187502	-0.00174692	-0.00277591	-0.00106412	-0.00251687	-0.00071516	-0.00303702	-0.00211049	0.00034101	-0.00214976	-0.00229624	-0.00103508	-0.00129653	-0.00281084	-0.00225610	-0.00234684	-0.00148360	-0.00130305	-0.00246959	-0.00156347	-0.00062291	-0.00237504	-0.00477526	-0.00124803	-0.00007462	-0.00320985	-0.00378595	-0.00123463	-0.00115945	-0.00227451	-0.00326742	-0.00344350	-0.00141564	-0.00191097	-0.00159729	-0.00313007	-0.00254083	-0.00123637	-0.00237728	-0.00062309	-0.00127903	-0.00068427	-0.00362353	-0.00166999	-0.00271456	-0.00212297	-0.00348774	-0.00058043	-0.00320438	-0.00107312	-0.00267607	-0.00292668	-0.00167967	-0.00084532	-0.00275438	-0.00085217	-0.00077813	-0.00144380	-0.00312110	-0.00059883	-0.00118893	-0.00219813	-0.00251730	-0.00265141	-0.00184711	-0.00321142	-0.00280640	-0.00179211	-0.00229349	-0.00190777	-0.00350559	-0.00237443	-0.00123676	-0.00199511	-0.00228459	-0.00101748	-0.00204690	-0.00144557	-0.00365902	-0.00227945	-0.00115326	-0.00235105	-0.00289303	-0.00161538	-0.00172630	-0.00215037	-0.00307746	-0.00182354	-0.00060982	-0.00257613	-0.00312963	-0.00224847	-0.00200073	-0.00297076	-0.00254003	-0.00239593	-0.00131365	-0.00199857	-0.00341630	-0.00175550	-0.00255421	-0.00233802	-0.00314971	-0.00308111	-0.00109634	-0.00094571	-0.00201145	-0.00205956	-0.00189266	-0.00155218	-0.00275963	-0.00181523	-0.00247603	-0.00264560	-0.00341493	-0.00125437	-0.00200509	-0.00074395	-0.00272949	-0.00266052	-0.00109334	-0.00045906	-0.00212548	-0.00183106	-0.00139778	-0.00136231	-0.00282124	-0.00167499	-0.00257464	-0.00164780	-0.00311486	-0.00225068	-0.00138686	-0.00090780	-0.00286109	-0.00210847	-0.00157573	-0.00197495	-0.00299959	-0.00243259	-0.00205618	-0.00203870	-0.00291042	-0.00225643	-0.00156182	-0.00099887	-0.00249979	-0.00342733	-0.00270161	-0.00207860	-0.00411185	-0.00228365	-0.00334258	-0.00241055	-0.00330671	-0.00284533	-0.00291738	-0.00278186	-0.00204583	-0.00381743	-0.00252033	-0.00249393	-0.00447357	-0.00300000	-0.00445410	-0.00190880	-0.00373777	-0.00310260	-0.00542997	-0.00290128	-0.00307197	-0.00459224	-0.00418134	-0.00352859	-0.00426604	-0.00249884	-0.00393292	-0.00406552	-0.00447474	-0.00716241	-0.00584953	-0.00288726	-0.00783189	-0.00431124	-0.00441211	-0.00353037	-0.00497392	-0.00433353	-0.00497478	-0.00486277	-0.00676396	-0.00557174	-0.00565408	-0.00290105	-0.00859230	-0.00528502	-0.00602449	-0.00334031	-0.00726261	-0.00766201	-0.00646018	-0.00648538	-0.00847985	-0.00457650	-0.00899052	-0.00483751	-0.00500469	-0.00529728	-0.00520934	-0.00653383	-0.01194452	-0.00769361	-0.00587290	-0.00471843	-0.01070748	-0.00656972	-0.01073305	-0.00274444	-0.00633656	-0.00825052	-0.00854556	-0.00563231	-0.00503994	-0.00699737	-0.00837376	-0.00659304	-0.00805390	-0.00312930	-0.00817777	-0.00531775	-0.01040162	-0.00599007	-0.00541537	-0.00740251	-0.00525766	-0.00820770	-0.00760486	-0.00624495	-0.01094365	-0.00674597	-0.00917413	-0.00498476	-0.00756815	-0.00392107	-0.00726725	-0.00613646	-0.01000403	-0.00662458	-0.01132025	-0.00586574	-0.00869423	-0.00470505	-0.00763656	-0.00734798	-0.00613355	-0.00657879	-0.00673540	-0.00279180	-0.00556155	-0.00620462	-0.00682134	-0.00605810	-0.00750598	-0.00524423	-0.00651209	-0.00201700	-0.00739789	-0.00351476	-0.00532127	-0.00432196	-0.00624812	-0.00358329	-0.00644183	-0.00331260	-0.00427623	-0.00192116	-0.00558256	-0.00449101	-0.00386837	-0.00384993	-0.00357469	-0.00364976	-0.00433882	-0.00364437	-0.00497620	-0.00061353	-0.00511446	-0.00464898	-0.00581277	-0.00336212	-0.00347425	-0.00302634	-0.00439988	-0.00293712	-0.00567366	-0.00418329	-0.00389914	-0.00250854	-0.00490665	-0.00335944	-0.00332219	-0.00362138	-0.00442661	-0.00398636	-0.00510196	-0.00105128	-0.00461196	-0.00420038	-0.00351312	-0.00327192	-0.00461950	-0.00119992	-0.00261300	-0.00332696	-0.00349718	-0.00182198	-0.00485981	-0.00178279	-0.00220669	-0.00261955	-0.00316533	-0.00112499	-0.00217495	-0.00214667	-0.00192928	-0.00220886	-0.00294719	-0.00198425	-0.00181981	-0.00077134	-0.00207495	-0.00197630	-0.00183162	-0.00087076	-0.00166769	-0.00132153	-0.00230225	-0.00122992	-0.00187488	-0.00116005	-0.00137300	-0.00091535	-0.00151887	-0.00112917	-0.00172540	-0.00044249	-0.00134934	-0.00074793	-0.00137076	-0.00105114	-0.00098589	-0.00033123	-0.00094821	-0.00046807	-0.00130334	-0.00075618	-0.00096078	-0.00082261	-0.00139036	-0.00015611	-0.00082859	-0.00082726	-0.00127828	-0.00076936	-0.00147643	-0.00106540	-21.47483647
-7.0001	-21.47483647	-21.47483647	-21.47483647	-21.47483647	1.21471429	-21.47483647	-21.47483647	-21.47483647	-21.47483647	-21.47483647	-21.47483647	-21.47483647	-21.47483647	-21.47483647	-21.47483647	-21.47483647	-21.47483647	-21.47483647	-21.47483647	-21.47483647	-21.47483647	-21.47483647	-21.47483647	-21.47483647	-21.47483647	-21.47483647	-21.47483647	-21.47483647	-21.47483647	-21.47483647	-21.47483647	-21.47483647	-21.47483647	0.06564292	0.17277253	-0.21396087	0.10815040	-0.04838962	-0.02730381	-0.13534049	-0.01400826	-0.02687218	-0.00425071	-0.01467231	0.02635257	-0.01767271	0.00009590	-0.01759297	-0.00311101	-0.01152215	-0.01395163	-0.00559410	0.00397589	-0.00841957	-0.00419700	-0.00209929	0.00418448	-0.00714135	-0.00214357	-0.00197065	0.00349252	0.00235962	0.00034170	-0.00643356	-0.00352662	-0.00006015	-0.00291371	0.00112796	-0.00357306	0.00225411	0.00098137	0.00240902	-0.00165821	0.00053397	-0.00490698	-0.00510378	-0.00831160	0.00825027	-0.00527761	0.00421732	-0.00716884	0.00306088	-0.01053283	-0.01923580	-0.01597541	0.00671351	-0.00504231	0.00003611	-0.00517939	0.00474365	0.00026592	0.00101956	0.00447459	0.00218569	-0.00188121	-0.01098271	-0.00278944	-0.00762279	-0.00194357	-0.00582656	0.00092520	-0.00723637	-0.00250335	-0.00291586	-0.00465563	0.00537432	-0.00130774	-0.00086278	0.00236188	0.00741404	0.00336807	0.00062099	-0.00146614	-0.00668889	-0.00532788	-0.00271304	0.00646650	0.00238054	-0.00203395	0.00247558	0.00088679	0.00133966	-0.00004997	0.00056634	-0.00191564	-0.00904063	-0.00935109	-0.00743191	-0.00393576	-0.00469358	-0.00104685	-0.00260894	-0.00197563	0.00242742	-0.00490757	-0.00213931	-0.00056400	-0.00129813	-0.00014076	-0.00073675	0.00149707	-0.00157240	-0.00047635	-0.00205606	-0.00025172	-0.00015303	-0.00008645	0.00000842	0.00164872	-0.00024910	0.00116544	-0.00220742	-0.00259291	-0.00146311	0.00122760	-0.00205672	-0.00171443	-0.00128264	-0.00057260	-0.00146255	-0.00278771	-0.00103283	-0.00194702	-0.00029171	-0.00055991	0.00232844	-0.00050496	-0.00055489	-0.00258646	-0.00061821	-0.00315540	-0.00241516	-0.00009170	-0.00111057	-0.00111997	-0.00278395	-0.00252099	0.00062157	-0.00029807	-0.00101394	-0.00117291	-0.00036372	0.00059259	-0.00039613	0.00042173	0.00132135	0.00087319	-0.00122155	0.00016123	-0.00120663	-0.00050173	-0.00116890	-0.00089121	-0.00123732	0.00112683	-0.00114135	-0.00104512	0.00029662	0.00001390	-0.00001620	-0.00132793	-0.00055138	-0.00117318	-0.00095106	0.00035584	0.00089795	-0.00036799	-0.00236119	-0.00068345	-0.00155423	-0.00084443	-0.00108510	-0.00039988	-0.00163120	0.00008347	-0.00095740	-0.00086462	0.00065523	-0.00050889	-0.00070329	0.00028958	-0.00061783	-0.00055473	-0.00095549	-0.00240269	-0.00144594	-0.00120860	-0.00065049	-0.00106658	-0.00150982	-0.00108906	-0.00127191	0.00080245	0.00012877	-0.00080541	-0.00109511	-0.00042581	-0.00097724	-0.00173488	-0.00055838	-0.00116434	0.00002668	-0.00140652	-0.00094358	-0.00051488	-0.00094309	-0.00030827	-0.00084637	-0.00072339	-0.00011537	-0.00015267	-0.00043306	-0.00154723	-0.00035833	-0.00007816	-0.00071530	-0.00082309	-0.00084009	-0.00063879	-0.00178697	-0.00018425	-0.00060181	0.00057179	-0.00147117	-0.00089973	-0.00039739	-0.00037508	-0.00147363	-0.00176582	0.00015640	-0.00075473	-0.00148184	-0.00000486	-0.00088567	-0.00178876	-0.00149470	-0.00143390	-0.00084670	0.00009229	-0.00206669	-0.00089958	-0.00122285	-0.00090293	-0.00045213	-0.00089308	-0.00048373	-0.00101946	-0.00154561	-0.00155567	-0.00136151	-0.00085290	-0.00216329	-0.00129730	-0.00222264	-0.00095083	-0.00209381	-0.00079139	-0.00214659	-0.00011676	-0.00128817	-0.00234135	-0.00137889	-0.00168742	-0.00105255	-0.00132496	-0.00367002	-0.00203707	-0.00087218	-0.00022011	-0.00123348	-0.00162933	-0.00081921	0.00050870	-0.00191044	-0.00023542	-0.00119054	-0.00079540	-0.00225961	-0.00176364	-0.00147312	-0.00338088	-0.00214676	-0.00086686	-0.00082947	-0.00248437	-0.00251040	-0.00241171	-0.00423978	-0.00184476	-0.00089404	-0.00036953	-0.00260451	-0.00117814	-0.00238671	0.00081609	-0.00292697	-0.00311078	-0.00172739	-0.00206057	-0.00262274	-0.00129683	-0.00410546	0.00061644	-0.00213279	-0.00178765	-0.00237382	-0.00469471	-0.00353166	-0.00278115	-0.00279800	0.00054604	-0.00167139	-0.00213608	-0.00275583	-0.00404723	-0.00416120	-0.00027197	-0.00424278	-0.00165085	-0.00459532	-0.00191410	-0.00424956	-0.00377084	-0.00420580	-0.00242034	-0.00070266	-0.00130405	-0.00025612	-0.00209057	-0.00778167	-0.00325627	-0.00403037	-0.00002052	-0.00374953	-0.00360463	-0.00302217	-0.00452828	-0.00121568	-0.00518112	-0.00199422	-0.00347999	-0.00142411	-0.00184629	-0.00318799	-0.00308407	-0.00195268	-0.00270632	-0.00298790	-0.00007468	-0.00442417	-0.00051245	-0.00547254	-0.00083197	-0.00491439	-0.00284985	-0.00446988	-0.00244116	-0.00427913	-0.00281880	-0.00439101	-0.00121617	-0.00537628	-0.00167729	-0.00123642	-0.00566458	-0.00121140	-0.00317062	-0.00314506	-0.00037993	-0.00191798	-0.00161622	-0.00441040	-0.00105647	-0.00231876	-0.00246911	-0.00178725	-0.00211027	-0.00153016	-0.00255103	-0.00197191	-0.00051820	-0.00248847	-0.00143836	-0.00168361	-0.00197459	-0.00100607	-0.00219827	-0.00233101	-0.00255910	-0.00200362	-0.00092483	-0.00150295	-0.00093179	-0.00271937	-0.00167892	-0.00172469	-0.00168270	-0.00148996	-0.00109433	-0.00195701	-0.00198143	-0.00192242	-0.00168261	-0.00160637	-0.00087851	-0.00143890	-0.00213761	-0.00397870	-0.00153304	-0.00272507	-0.00124639	-0.00330053	-0.00120219	-0.00142612	-0.00037327	-0.00188667	0.00009286	-0.00278388	-0.00129190	-0.00272291	-0.00048581	-0.00120720	-0.00032782	-0.00270669	-0.00213111	-0.00093890	-0.00082012	-0.00115722	-0.00034292	-0.00096985	-0.00104922	-0.00081871	-0.00125158	-0.00029106	-0.00061389	-0.00139872	-0.00045966	-0.00159235	-0.00014582	-0.00051357	-0.00025215	-0.00086270	-0.00062863	-0.00095808	-0.00036900	-0.00094213	-0.00013292	-0.00012977	-0.00097895	0.00000154	-0.00034622	-0.00055146	-0.00029748	-0.00011946	0.00002031	-0.00010480	-0.00012694	-0.00027590	-0.00008963	-0.00033880	-0.00036196	-0.00023525	-0.00034810	-0.00025212	0.00028711	-0.00053672	-0.00021678	0.00001980	-0.00025047	-0.00038524	-0.00054863	-21.47483647
-6.0001	-21.47483647	-21.47483647	-21.47483647	-21.47483647	-21.47483647	-21.47483647	-21.47483647	-21.47483647	-21.47483647	-21.47483647	-21.47483647	-21.47483647	-21.47483647	-21.47483647	-21.47483647	-21.47483647	-21.47483647	-21.47483647	-21.47483647	-21.47483647	-21.47483647	-21.47483647	-21.47483647	-21.47483647	-21.47483647	-21.47483647	-21.47483647	-21.47483647	-21.47483647	-21.47483647	-21.47483647	-21.47483647	0.43717104	0.96218380	0.11524610	0.21800263	-0.01686371	-0.10520332	-0.09272158	0.08211072	-0.04899384	-0.03222037	-0.02950962	-0.01297002	-0.05466666	-0.01742997	-0.02661288	-0.01743535	0.00578409	-0.01457123	-0.01415732	0.00225681	0.00435248	-0.00613138	-0.00130428	-0.00427314	-0.00206280	-0.01280976	-0.00132054	-0.00213116	0.00079861	-0.00439165	-0.00094091	0.00376935	0.00057808	0.00047668	-0.00403126	0.00390510	-0.00518603	0.00221808	0.00033776	0.00218494	-0.00172583	-0.00203314	-0.00169564	-0.00042726	0.00316377	0.00495109	0.00558587	0.00029086	-0.01059101	-0.00115462	0.00665080	-0.00707724	-0.00798729	0.01109329	0.00010302	-0.00226506	-0.00920112	-0.00568365	0.00359979	-0.00197236	-0.00565957	0.00294567	0.00143260	-0.00679516	-0.00570816	-0.00572642	-0.00148727	-0.00079238	-0.00360520	-0.00655569	0.00050512	0.00043538	-0.00038286	0.00600662	-0.00178987	-0.00435331	0.00601649	0.00083480	0.00857287	0.00770823	0.00034347	-0.00326648	0.00070284	0.00238737	0.00360217	0.00226988	-0.00001166	0.00983103	0.00316222	0.00399273	0.00003226	0.00309526	0.00184616	-0.00136820	-0.00190657	-0.00029082	-0.00122591	-0.00247677	0.00167905	-0.00011803	-0.00095642	0.00118027	-0.00329683	-0.00132949	0.00058235	-0.00228476	0.00060609	-0.00043929	-0.00103115	-0.00266583	-0.00054396	-0.00025253	-0.00094393	0.00002652	0.00063518	-0.00167175	0.00006849	-0.00135435	0.00122871	0.00059049	-0.00126212	-0.00008887	-0.00060128	-0.00083465	-0.00097889	-0.00017943	-0.00031302	-0.00036596	-0.00224701	-0.00064156	0.00140761	0.00116078	0.00142318	0.00035875	0.00028926	0.00017019	0.00003420	-0.00036119	-0.00091130	-0.00074578	0.00051251	-0.00124934	-0.00001739	-0.00100411	-0.00069480	0.00044960	0.00084605	0.00155547	-0.00062307	-0.00025920	0.00115471	0.00122485	0.00034223	-0.00088476	0.00267196	0.00121185	0.00116517	-0.00071461	0.00168507	0.00003395	0.00023664	-0.00085547	0.00201674	0.00108714	-0.00086930	-0.00053203	0.00109376	0.00109090	0.00077720	0.00046558	0.00060224	0.00031390	0.00098737	0.00028100	0.00106192	0.00008184	-0.00002150	-0.00021234	-0.00056894	-0.00042213	0.00193891	-0.00071403	0.00118269	0.00061628	0.00151302	-0.00033042	0.00020516	0.00079218	0.00115465	-0.00095029	0.00023331	0.00111287	0.00021447	0.00028209	0.00088944	0.00011275	0.00017496	0.00089400	0.00108633	0.00025135	0.00109999	0.00007604	0.00070307	0.00065915	-0.00002461	0.00014149	0.00048919	0.00254717	0.00122525	-0.00012884	-0.00025513	0.00090673	0.00052172	-0.00044627	0.00226559	0.00079281	-0.00027917	0.00087257	0.00163733	0.00074518	-0.00002867	-0.00032240	0.00092521	0.00036912	0.00111559	-0.00031590	-0.00005109	0.00015422	0.00134260	-0.00026385	0.00213219	0.00115312	0.00063780	0.00110268	0.00119570	0.00043079	0.00064735	0.00141763	0.00103746	0.00077281	0.00061035	0.00111473	0.00051119	0.00043526	-0.00025075	0.00003843	0.00102483	0.00002243	0.00062697	-0.00012089	0.00084767	0.00018436	0.00044406	-0.00011180	0.00076748	-0.00009248	0.00115824	0.00051445	0.00196695	0.00030303	-0.00037443	0.00014451	0.00105260	0.00103295	0.00050204	0.00051559	0.00143456	0.00081148	0.00123146	-0.00009317	0.00065928	0.00187252	0.00046534	-0.00045466	0.00104506	0.00162194	0.00156395	0.00004830	0.00028720	0.00302327	0.00239557	0.00036720	0.00185101	0.00228763	0.00120982	0.00042081	0.00028285	0.00098358	0.00105204	0.00094917	0.00293418	0.00327407	0.00044053	-0.00164587	0.00141797	0.00094917	0.00023124	0.00071407	0.00127241	0.00330272	0.00128728	0.00132615	0.00078345	0.00176824	0.00220665	-0.00045596	0.00120403	0.00303404	0.00144580	0.00119899	0.00269754	0.00268620	0.00599181	0.00373151	0.00151218	0.00360567	0.00208775	-0.00052008	0.00500516	0.00300650	0.00247135	0.00281426	-0.00200132	0.00279138	0.00209676	0.00194168	0.00392692	0.00140597	0.00108354	0.00152085	0.00034462	0.00617827	0.00136869	0.00109026	0.00219820	0.00498849	0.00230649	0.00214322	0.00020983	0.00463330	0.00522448	0.00118544	0.00293861	0.00409733	0.00290468	0.00254562	0.00131296	0.00351524	0.00166033	-0.00050343	0.00282907	0.00393339	0.00199560	0.00155872	0.00194851	0.00373263	0.00227685	0.00288501	0.00332923	0.00075102	0.00383802	0.00147299	0.00059177	-0.00117651	0.00208204	0.00172709	-0.00008686	0.00564101	0.00090634	0.00121730	0.00267090	0.00379634	-0.00042045	0.00201386	0.00019304	0.00230167	0.00288496	0.00259727	0.00203475	0.00204249	0.00173478	0.00071299	0.00212406	0.00295532	0.00231319	0.00335544	0.00112036	0.00233551	0.00308399	0.00024020	0.00199556	0.00109247	0.00194975	0.00315403	0.00315650	0.00139525	0.00163015	0.00170173	0.00051807	0.00210487	0.00110166	0.00245676	0.00025785	0.00292155	0.00124219	0.00033795	0.00116227	0.00128356	0.00195855	0.00176830	0.00174432	0.00244456	0.00176006	0.00228418	0.00100931	0.00202857	0.00436816	0.00237890	0.00251661	0.00453810	0.00335400	0.00383461	0.00158792	0.00346470	0.00337596	0.00271035	0.00189942	0.00197774	0.00356111	0.00231009	0.00092423	0.00284656	0.00024424	0.00122692	0.00144446	0.00124785	0.00102621	0.00111411	0.00086268	0.00118986	0.00215165	0.00079748	0.00023557	0.00051000	0.00025975	0.00055614	0.00121337	0.00121275	0.00103405	0.00059737	0.00042838	0.00089724	0.00085884	0.00045889	0.00029817	0.00077235	0.00069730	0.00007108	0.00037572	0.00056186	0.00133823	0.00054901	0.00055681	0.00097808	0.00038267	0.00053585	0.00095053	0.00074418	0.00032519	0.00078629	0.00053774	0.00072284	0.00068788	0.00047639	0.00044993	0.00104185	0.00107297	0.00114852	0.00101630	-21.47483647
-5.0001	-21.47483647	-21.47483647	-21.47483647	-21.47483647	-21.47483647	-21.47483647	-21.47483647	-21.47483647	-21.47483647	-21.47483647	-21.47483647	-21.47483647	-21.47483647	-21.47483647	-21.47483647	-21.47483647	-21.47483647	-21.47483647	-21.47483647	-21.47483647	-21.47483647	-21.47483647	-21.47483647	-21.47483647	-21.47483647	-21.47483647	-21.47483647	-21.47483647	-21.47483647	-21.47483647	-21.47483647	-21.47483647	0.20066041	-0.59462983	0.28892502	-0.11239044	0.04449789	0.01212287	-0.00293648	-0.05564314	0.07927322	-0.09325611	-0.03778917	-0.03862333	0.04562735	-0.04440391	-0.02118721	-0.00913633	0.02006405	-0.01426581	0.00112984	-0.01863653	0.02080082	-0.01200999	-0.00193898	-0.00397694	0.00501167	-0.00433866	-0.00012212	-0.00622502	0.00943198	-0.00576824	0.00183098	-0.00639249	0.00353316	0.00043972	-0.00210072	-0.00285976	0.00085791	-0.00001202	0.00140090	-0.00551811	-0.00088781	-0.00582788	-0.00304311	-0.00859851	-0.00192001	0.00133273	-0.00385085	0.00376228	0.00291003	0.00998049	-0.00877261	-0.01529076	-0.01742411	0.01050357	-0.01321115	-0.00740200	-0.00483434	-0.01137944	0.00304113	-0.00315672	0.00129972	0.00023311	-0.00687650	-0.01297801	0.00174157	-0.00799839	0.00044666	-0.00506873	-0.00031283	-0.00483596	0.00198399	-0.00048981	-0.00066636	0.00098659	-0.00345926	-0.00706836	0.00193349	-0.00105207	-0.00203042	0.00048275	0.00421760	-0.00557922	-0.00384308	-0.00748733	0.00347546	-0.00271476	-0.00712712	-0.00262864	0.00098346	-0.00513878	-0.00684143	-0.00167962	0.00005816	-0.00847221	-0.00547715	-0.00738154	-0.00164116	-0.00718358	0.00112548	-0.00406512	0.00244147	-0.00022545	-0.00458619	-0.00298267	0.00049550	-0.00362165	0.00139046	-0.00288565	0.00094102	-0.00430442	-0.00134950	-0.00141557	-0.00029196	-0.00271992	0.00136674	-0.00211640	0.00051136	-0.00110938	0.00046075	-0.00326796	-0.00229010	-0.00229141	-0.00143906	-0.00281373	-0.00126336	-0.00124586	-0.00044043	-0.00235725	-0.00163120	-0.00276496	0.00012694	-0.00382711	-0.00047382	-0.00061378	-0.00210636	-0.00262105	-0.00183940	-0.00127203	-0.00214605	-0.00426575	-0.00114269	-0.00264681	-0.00123632	-0.00481854	-0.00123820	-0.00155791	0.00012280	-0.00169786	-0.00144231	-0.00215656	-0.00072911	-0.00215865	-0.00118649	-0.00255643	0.00163904	-0.00221112	-0.00115826	-0.00243017	-0.00048543	-0.00208926	-0.00031866	-0.00388835	-0.00108911	-0.00131156	-0.00151843	-0.00037831	-0.00017581	-0.00182169	-0.00040021	-0.00058464	-0.00009685	-0.00161261	-0.00101893	-0.00015900	0.00034471	-0.00247730	-0.00200877	-0.00147882	-0.00133297	-0.00351798	-0.00148306	-0.00123605	-0.00094067	-0.00171712	-0.00080736	-0.00139400	-0.00128430	-0.00201618	-0.00061596	-0.00193272	-0.00059313	-0.00131097	-0.00139717	-0.00116307	-0.00018466	-0.00150266	-0.00089656	-0.00053757	0.00060002	-0.00163670	-0.00029534	-0.00157765	-0.00118175	-0.00122653	-0.00102017	-0.00099403	-0.00038396	-0.00193894	-0.00043969	-0.00164952	-0.00068242	-0.00184224	-0.00151831	-0.00220142	-0.00008634	-0.00198602	-0.00165041	-0.00084533	-0.00007198	-0.00085078	-0.00086284	-0.00117385	-0.00032448	-0.00127375	-0.00060114	-0.00162869	-0.00018479	-0.00161948	-0.00044062	-0.00132066	0.00036822	-0.00203562	-0.00125824	-0.00071841	0.00006488	-0.00123161	-0.00166071	-0.00032568	-0.00027419	-0.00068176	-0.00041858	-0.00131295	-0.00122963	-0.00144988	-0.00185254	-0.00147756	-0.00007850	-0.00141969	-0.00110359	-0.00113894	-0.00046925	-0.00136078	-0.00131177	-0.00135522	-0.00059017	-0.00183158	-0.00023535	-0.00123869	0.00017926	-0.00219539	-0.00099916	-0.00295828	-0.00126251	-0.00224335	-0.00020380	-0.00241864	-0.00031100	-0.00181523	-0.00086855	-0.00187593	-0.00088850	-0.00242275	-0.00131270	-0.00377173	-0.00033341	0.00031762	-0.00049186	-0.00151273	-0.00092932	-0.00063511	0.00044222	-0.00212948	0.00017659	-0.00211840	0.00030140	-0.00352203	-0.00025655	-0.00217185	-0.00152468	-0.00373113	0.00067473	-0.00277507	-0.00207175	-0.00488685	-0.00146240	-0.00474149	-0.00229455	-0.00394543	-0.00122900	-0.00253240	-0.00205863	-0.00283256	-0.00032594	-0.00392557	-0.00355735	-0.00422688	-0.00090056	-0.00548443	-0.00148752	-0.00289660	-0.00173250	-0.00263366	-0.00177124	-0.00428829	-0.00198926	-0.00256416	-0.00125546	-0.00370354	0.00188444	-0.00381808	-0.00087845	-0.00485367	-0.00159122	-0.00639717	-0.00232847	-0.00521688	0.00306933	-0.00240896	-0.00126861	-0.00564910	0.00018632	-0.00182824	-0.00062127	-0.00540120	-0.00209912	-0.00289848	-0.00059129	-0.00816673	-0.00392417	-0.00271145	-0.00012260	-0.00308982	-0.00074092	-0.00196656	-0.00300944	-0.00244039	-0.00509659	-0.00063318	-0.00067981	-0.00262374	0.00102423	-0.00097571	-0.00017633	-0.00868775	-0.00190287	-0.00063525	0.00086424	-0.00270899	-0.00098533	-0.00228234	-0.00101307	-0.00472046	-0.00027462	-0.00372743	0.00110216	-0.00368734	0.00045703	0.00017661	-0.00010531	-0.00441361	0.00170012	-0.00278313	0.00062083	-0.00228908	0.00025630	-0.00268197	0.00090564	-0.00271841	-0.00022687	0.00053431	0.00071683	-0.00224177	0.00058579	0.00021542	0.00171204	-0.00105983	-0.00089002	-0.00122741	0.00164566	-0.00239561	-0.00131636	-0.00023840	0.00007023	-0.00143205	-0.00026308	-0.00188612	0.00091979	-0.00259004	0.00004117	-0.00153457	0.00069022	-0.00116437	-0.00093972	0.00058864	0.00015734	-0.00281493	-0.00004073	-0.00078144	-0.00037892	-0.00268425	-0.00000686	-0.00120599	0.00134904	-0.00046409	-0.00186343	-0.00052813	0.00170614	-0.00248119	0.00021951	-0.00152044	-0.00008890	-0.00138566	0.00058694	-0.00154976	0.00159879	-0.00329054	-0.00083527	-0.00155949	0.00016710	-0.00060497	-0.00031574	0.00002153	-0.00081495	-0.00088698	-0.00082719	-0.00083192	0.00072582	-0.00006226	-0.00039123	0.00030629	0.00058131	-0.00035578	0.00029370	0.00032715	0.00064373	-0.00045996	0.00053516	0.00004089	0.00000385	-0.00075756	0.00012141	0.00013805	0.00052586	0.00004553	0.00059036	0.00036324	0.00003974	-0.00082960	0.00017044	-0.00000414	0.00060989	-0.00012148	0.00017015	-0.00006799	0.00053180	-0.00009028	0.00055301	-0.00018787	0.00034822	0.00023177	0.00005682	0.00047400	0.00069017	0.00020913	0.00025596	0.00097617	0.00107490	0.00107585	0.00087699	-21.47483647
-4.0001	-21.47483647	-21.47483647	-21.47483647	-21.47483647	-21.47483647	-21.47483647	-21.47483647	-21.47483647	-21.47483647	-21.47483647	-21.47483647	-21.47483647	-21.47483647	-21.47483647	-21.47483647	-21.47483647	-21.47483647	-21.47483647	-21.47483647	-21.47483647	-21.47483647	-21.47483647	-21.47483647	-21.47483647	-21.47483647	-21.47483647	-21.47483647	-21.47483647	-21.47483647	-21.47483647	-21.47483647	-21.47483647	0.47910997	0.38709544	-0.32881494	0.03995320	0.13330055	0.03234294	0.03000610	-0.05043489	0.05607658	-0.08923604	-0.02256682	-0.01186423	0.06221648	-0.01560341	-0.03316990	-0.01129371	0.00626771	-0.01019155	-0.01164458	-0.01213512	0.01019814	0.00149418	-0.00883310	-0.00591496	0.00731918	-0.00717548	-0.00287531	-0.00321474	0.00586561	-0.00186614	-0.00089811	-0.00147104	0.00371723	0.00042658	-0.00226698	-0.00359940	0.00341185	0.00048227	-0.00335623	-0.00417067	-0.00518953	-0.00043025	-0.00853183	-0.00764785	-0.01480864	0.00348472	-0.01116860	0.00855633	0.00059395	0.01086031	-0.01173632	-0.01422735	-0.02023849	0.01589894	-0.00311338	-0.00662379	-0.00394694	-0.00545349	-0.00023561	-0.00772909	-0.00451447	-0.00200310	-0.00322883	-0.00973121	-0.00121112	-0.00855894	-0.00913216	-0.00624449	0.00190675	-0.01057665	-0.00536022	-0.00435073	-0.00122377	0.00227745	-0.00545799	-0.00771710	0.00585862	0.00159939	-0.00007226	-0.00389524	-0.00001006	-0.01197910	-0.00803806	-0.00989853	0.00119017	-0.00499739	-0.01016181	-0.00944018	-0.00271198	-0.00449510	-0.00965582	-0.01237528	-0.00587266	-0.01571985	-0.01428439	-0.01187954	-0.00654512	-0.00648085	-0.00061092	-0.00591061	-0.00002321	-0.00118929	-0.00600304	-0.00556844	0.00241230	-0.00219817	-0.00056710	-0.00343477	-0.00111870	-0.00455135	-0.00323175	-0.00426968	-0.00021960	-0.00266696	-0.00090673	-0.00354258	-0.00012509	-0.00346240	-0.00090823	-0.00410972	-0.00224550	-0.00078512	-0.00143969	-0.00439105	-0.00109555	-0.00119402	-0.00186658	-0.00514238	-0.00297749	-0.00376641	-0.00168941	-0.00369541	-0.00186742	-0.00097328	-0.00304931	-0.00462070	-0.00120973	-0.00225814	-0.00228178	-0.00490782	-0.00118555	-0.00258819	-0.00243302	-0.00422962	-0.00324665	-0.00204226	-0.00290672	-0.00359513	-0.00231671	-0.00146505	-0.00228265	-0.00410740	-0.00202160	-0.00111134	-0.00101696	-0.00359855	-0.00185820	-0.00090011	-0.00253769	-0.00418145	-0.00128933	-0.00296879	-0.00155264	-0.00359962	-0.00236239	-0.00159077	-0.00157959	-0.00233744	-0.00233792	-0.00106807	-0.00091929	-0.00322983	-0.00172431	-0.00111540	-0.00264550	-0.00392493	-0.00311499	-0.00293389	-0.00268068	-0.00439511	-0.00202719	-0.00254383	-0.00270783	-0.00315836	-0.00128150	-0.00122840	-0.00160559	-0.00329827	-0.00151737	-0.00223658	-0.00210526	-0.00284935	-0.00217932	-0.00157556	-0.00154277	-0.00293788	-0.00244546	-0.00145868	-0.00156400	-0.00344558	-0.00121711	-0.00122378	-0.00280984	-0.00272181	-0.00251532	-0.00232279	-0.00201709	-0.00300692	-0.00261038	-0.00196157	-0.00235911	-0.00411105	-0.00219578	-0.00234433	-0.00204503	-0.00277659	-0.00397861	-0.00052054	-0.00155620	-0.00264600	-0.00220149	-0.00195581	-0.00145117	-0.00298315	-0.00183920	-0.00197956	-0.00249396	-0.00380031	-0.00094243	-0.00188868	-0.00054047	-0.00298664	-0.00183181	-0.00179721	-0.00096804	-0.00285768	-0.00257919	-0.00102677	-0.00091355	-0.00282018	-0.00160541	-0.00236784	-0.00118078	-0.00267664	-0.00298512	-0.00226928	-0.00115320	-0.00329487	-0.00202458	-0.00211019	-0.00191412	-0.00255913	-0.00238200	-0.00235368	-0.00180161	-0.00335167	-0.00187669	-0.00188755	-0.00160098	-0.00342049	-0.00276039	-0.00179034	-0.00168379	-0.00317136	-0.00143269	-0.00304505	-0.00155498	-0.00356761	-0.00362626	-0.00337711	-0.00288362	-0.00314986	-0.00279830	-0.00431018	-0.00350846	-0.00428596	-0.00423581	-0.00419045	-0.00218533	-0.00404642	-0.00342787	-0.00489667	-0.00305096	-0.00496453	-0.00376722	-0.00439826	-0.00306220	-0.00521008	-0.00434004	-0.00557089	-0.00141928	-0.00374613	-0.00509757	-0.00652143	-0.00465444	-0.00619231	-0.00341253	-0.00580498	-0.00428710	-0.00803461	-0.00480069	-0.00651515	-0.00262507	-0.00807879	-0.00398920	-0.00786800	-0.00387920	-0.00716102	-0.00686226	-0.00707789	-0.00239442	-0.00791316	-0.00502420	-0.00669612	-0.00538871	-0.00727681	-0.00503171	-0.00753981	-0.00095897	-0.00813716	-0.00633957	-0.00611415	-0.00683330	-0.01175038	-0.00841822	-0.00783966	-0.00579765	-0.01077155	-0.00929175	-0.01029749	-0.00461944	-0.00675131	-0.00651806	-0.00755646	-0.00683074	-0.00651769	-0.00587043	-0.00868798	-0.00754275	-0.00713673	-0.00537717	-0.00786528	-0.00324131	-0.00884377	-0.00789489	-0.00685616	-0.00748946	-0.00499497	-0.00646432	-0.00835078	-0.00618508	-0.00953540	-0.00638836	-0.01078609	-0.00478898	-0.00857463	-0.00430946	-0.00755941	-0.00523714	-0.00926222	-0.00607363	-0.00780406	-0.00384583	-0.00922625	-0.00437381	-0.00879301	-0.00695505	-0.00645992	-0.00263473	-0.00782787	-0.00646140	-0.00739305	-0.00841754	-0.00616878	-0.00504446	-0.00805944	-0.00612943	-0.00604813	-0.00171807	-0.00611815	-0.00552466	-0.00561864	-0.00322587	-0.00417142	-0.00221374	-0.00490054	-0.00277655	-0.00597201	-0.00191905	-0.00480897	-0.00352822	-0.00536441	-0.00384403	-0.00477482	-0.00330151	-0.00669598	-0.00328906	-0.00485142	-0.00302989	-0.00495629	-0.00303117	-0.00517058	-0.00222197	-0.00315596	-0.00223653	-0.00389785	-0.00168153	-0.00531315	-0.00302655	-0.00309461	-0.00253727	-0.00351266	-0.00146133	-0.00369235	-0.00330904	-0.00517745	-0.00175326	-0.00593459	-0.00408478	-0.00346515	-0.00243934	-0.00488967	-0.00269833	-0.00456408	-0.00180217	-0.00528515	-0.00430290	-0.00529512	-0.00279517	-0.00513951	-0.00199120	-0.00312603	-0.00248437	-0.00341503	-0.00178520	-0.00300504	-0.00187022	-0.00255037	-0.00240951	-0.00354744	-0.00074661	-0.00269209	-0.00099515	-0.00171055	-0.00147085	-0.00235464	-0.00079267	-0.00102210	-0.00136141	-0.00231027	-0.00138081	-0.00199150	-0.00079705	-0.00163882	-0.00058614	-0.00099670	-0.00085733	-0.00162493	-0.00085723	-0.00170968	-0.00016000	-0.00125379	-0.00076063	-0.00124225	-0.00055597	-0.00118304	-0.00075588	-0.00126531	-0.00063325	-0.00069808	-0.00060528	-0.00093796	-0.00026349	-0.00114989	-0.00069620	-0.00082891	-0.00089771	-0.00058901	-0.00030082	-21.47483647
-3.0001	-21.47483647	-21.47483647	-21.47483647	-21.47483647	-21.47483647	-21.47483647	-21.47483647	-21.47483647	-21.47483647	-21.47483647	-21.47483647	-21.47483647	-21.47483647	-21.47483647	-21.47483647	-21.47483647	-21.47483647	-21.47483647	-21.47483647	-21.47483647	-21.47483647	-21.47483647	-21.47483647	-21.47483647	-21.47483647	-21.47483647	-21.47483647	-21.47483647	-21.47483647	-21.47483647	-21.47483647	-21.47483647	0.76256102	1.45901598	-0.35940165	0.20734183	-0.07970466	0.03354074	0.02445324	0.01868056	-0.05169756	-0.06661432	-0.01872369	0.05781934	-0.00857169	-0.01512260	-0.00934998	-0.00768753	-0.01357393	-0.01127929	-0.00122462	-0.00299222	-0.00044792	-0.00703729	-0.00266217	0.00405917	-0.00464512	-0.00672471	0.00023280	-0.00062044	-0.00038955	-0.00292215	-0.00019567	-0.00462156	-0.00088336	0.00052968	-0.00058581	-0.00023032	0.00039140	0.00095454	0.00211386	0.00039834	-0.00164141	0.00133944	-0.00007609	0.00285433	-0.00428336	0.00182939	0.00236759	0.00176938	0.01520373	0.00257738	0.00815008	-0.01111202	-0.00663613	0.01328907	0.01081746	-0.00923350	-0.00250098	-0.00872631	0.00155138	0.00321024	-0.00003020	-0.00226584	0.00057029	-0.00097870	-0.00455255	-0.00757723	-0.00021831	-0.00092583	-0.00531896	-0.00246347	0.00405599	-0.00058627	-0.00325844	0.00534642	-0.00003750	0.00022455	0.00096219	0.00717421	0.00371802	0.00395855	0.00156194	-0.00286111	0.00204954	0.00227317	0.00207808	0.00766456	0.00203013	0.00741793	-0.00014314	0.00237980	-0.00019537	0.00194509	0.00035463	-0.00366060	-0.00378832	-0.00189336	-0.00684176	-0.00290609	0.00129425	0.00154050	-0.00234121	0.00299342	-0.00335059	0.00020449	0.00017643	-0.00143728	0.00093701	0.00009962	-0.00179446	-0.00126064	-0.00032667	0.00167225	0.00090848	-0.00061376	0.00065667	0.00033490	-0.00033169	0.00015298	0.00222079	0.00049719	-0.00188345	0.00204203	0.00076865	-0.00061444	-0.00034231	0.00036325	0.00040703	0.00053626	-0.00143402	0.00075207	0.00186265	-0.00030393	0.00101487	0.00199339	0.00004224	0.00047166	0.00093482	-0.00031724	-0.00102939	-0.00063533	-0.00040649	-0.00120385	0.00034874	-0.00164696	-0.00103470	-0.00048662	0.00139589	0.00175216	-0.00015199	0.00034415	0.00171755	0.00065076	0.00069788	-0.00040634	0.00216340	-0.00009659	-0.00006286	0.00060482	0.00143510	0.00053459	0.00015317	-0.00053823	0.00097178	-0.00009212	-0.00068289	0.00060098	0.00063153	0.00138287	-0.00027645	0.00026259	0.00145845	-0.00012514	0.00176149	-0.00015139	0.00039344	0.00141808	0.00052913	-0.00004603	0.00031756	-0.00087303	-0.00039606	0.00012477	0.00035635	0.00045063	0.00184504	0.00003339	-0.00058666	-0.00008525	0.00041479	0.00037143	0.00050504	0.00087221	-0.00012844	0.00008734	0.00026551	-0.00084835	0.00016982	0.00087144	0.00042664	-0.00002849	0.00092667	0.00039007	0.00032445	-0.00022693	0.00063438	-0.00027632	0.00090769	0.00063962	0.00061518	0.00047059	0.00050341	-0.00078257	0.00079417	0.00001284	0.00209673	0.00051070	-0.00026232	0.00000302	-0.00026700	0.00037550	0.00038600	-0.00028233	0.00088348	0.00096647	0.00092356	-0.00048997	-0.00054273	0.00130725	0.00028957	-0.00002773	0.00130366	-0.00002788	0.00038941	0.00116485	0.00110749	0.00093118	0.00011225	0.00053371	0.00034765	0.00032052	0.00018494	-0.00073374	-0.00025268	-0.00032303	0.00025128	0.00038753	-0.00004975	0.00042505	-0.00011628	-0.00077397	0.00060638	0.00074541	0.00091621	-0.00074500	-0.00012246	-0.00016571	0.00037696	-0.00034246	0.00151133	0.00069894	-0.00045921	-0.00025153	-0.00001125	-0.00003295	0.00045236	0.00046535	-0.00017679	0.00030453	0.00012589	0.00023723	0.00106515	0.00050713	-0.00085678	0.00008238	0.00053787	0.00102889	-0.00039391	0.00078545	0.00068073	0.00094005	0.00107910	0.00032269	0.00179763	0.00046164	-0.00016430	-0.00037750	0.00066397	0.00119355	-0.00034833	0.00066364	0.00125103	0.00217208	-0.00034733	-0.00012821	0.00207174	0.00107625	0.00117307	0.00283499	0.00055682	0.00239097	0.00182545	0.00152451	0.00301766	0.00414751	0.00111216	0.00123812	0.00005957	0.00159258	0.00172430	0.00003021	0.00377460	0.00309687	0.00406032	0.00226549	-0.00025908	0.00335278	0.00169269	0.00265383	0.00274307	0.00196884	0.00054324	0.00491334	0.00003396	0.00212924	0.00156980	0.00258857	0.00133644	-0.00000651	0.00319427	-0.00009570	-0.00034657	0.00548364	0.00176515	0.00087929	0.00050370	0.00342153	0.00012592	-0.00039477	0.00037162	0.00128656	0.00468621	0.00004905	0.00278838	0.00236418	0.00069683	0.00008958	0.00132987	0.00295844	0.00075280	0.00282118	0.00112284	0.00172053	0.00276748	0.00227672	0.00035355	0.00262479	0.00396432	0.00215540	0.00271163	-0.00009564	0.00027176	0.00022877	0.00056032	0.00244551	0.00453112	0.00066371	-0.00133119	0.00315605	0.00039493	0.00149048	-0.00173879	0.00151728	0.00119607	0.00212254	-0.00019379	0.00139107	0.00084138	0.00253920	0.00426629	0.00248194	0.00125090	0.00028246	0.00205112	0.00047018	-0.00013327	-0.00009448	-0.00083731	0.00230924	0.00134712	-0.00025688	0.00117128	0.00211059	-0.00020095	0.00170983	0.00101945	0.00105409	0.00100358	0.00146564	0.00042701	0.00126892	0.00015923	0.00033955	0.00078176	0.00233683	0.00025697	0.00182769	0.00175660	0.00097845	-0.00106791	0.00150084	-0.00040799	0.00242717	0.00001366	0.00082004	-0.00123602	0.00021590	0.00019864	0.00257315	0.00044550	0.00275642	0.00072435	0.00322961	0.00171744	0.00145223	0.00068748	0.00171321	0.00155023	0.00129407	0.00112824	0.00019410	-0.00043938	0.00301906	0.00026280	0.00089399	0.00055398	0.00035412	0.00066905	-0.00003207	-0.00089414	-0.00020112	0.00002013	-0.00020766	0.00080110	0.00046197	0.00025795	0.00054492	0.00065678	-0.00004127	0.00018258	0.00024109	0.00013454	-0.00006641	0.00083182	0.00019974	0.00023694	-0.00010082	0.00014193	0.00017026	0.00023105	0.00031433	0.00022574	0.00030329	0.00038104	0.00049877	0.00014749	0.00043043	0.00031540	0.00039410	-0.00031756	0.00064868	0.00029619	0.00008078	0.00039480	0.00010146	0.00016289	0.00004042	0.00056669	0.00008230	0.00028693	-21.47483647
-2.9001	-21.47483647	-21.47483647	-21.47483647	-21.47483647	-21.47483647	-21.47483647	-21.47483647	-21.47483647	-21.47483647	-21.47483647	-21.47483647	-21.47483647	-21.47483647	-21.47483647	-21.47483647	-21.47483647	-21.47483647	-21.47483647	-21.47483647	-21.47483647	-21.47483647	-21.47483647	-21.47483647	-21.47483647	-21.47483647	-21.47483647	-21.47483647	-21.47483647	-21.47483647	-21.47483647	-21.47483647	-21.47483647	-21.47483647	-0.58745985	-0.13646936	-0.18936934	-0.02455307	0.01402140	-0.06007887	0.04170288	-0.06864259	-0.06149250	0.00368860	0.02907704	0.00199720	-0.01791793	0.00590604	-0.01002063	0.00780551	-0.01140943	-0.00015609	-0.00985744	0.01225218	-0.01334487	0.00389485	-0.00270748	0.00469720	-0.00517939	0.00026265	-0.00406148	0.00573354	-0.00367224	0.00082300	-0.00224681	-0.00011470	0.00075526	0.00052258	-0.00069284	-0.00106920	0.00083673	-0.00163443	-0.00072887	-0.00524553	0.00199636	-0.00583500	-0.00862538	0.00077467	0.00289964	-0.00331716	-0.00132297	-0.00363428	-0.00059175	-0.00000326	-0.02378719	-0.01674346	0.00438623	0.00455690	-0.00878756	-0.00591276	-0.00704908	0.00449663	-0.00647889	-0.00301873	-0.00130638	-0.00287403	-0.01137767	0.00014771	-0.00249303	-0.00007312	-0.00694886	-0.00542991	-0.00482049	0.00110955	0.00043738	0.00112837	0.00229420	0.00359376	-0.00323286	0.00286475	0.00373010	0.00276683	0.00410092	0.00375087	-0.00526249	0.00102892	-0.00224183	0.00592052	0.00704773	-0.00222032	0.00748188	0.00564142	0.00143315	0.00189901	0.00076896	0.00379256	-0.00387868	-0.00430954	-0.00348024	-0.00246353	-0.00385626	0.00208299	-0.00216343	-0.00088410	0.00058340	-0.00155822	0.00034462	0.00030334	-0.00143966	0.00028849	0.00073823	-0.00082039	-0.00226805	-0.00012586	-0.00137610	0.00084576	-0.00073253	0.00034179	-0.00098131	-0.00206710	-0.00199990	-0.00007171	0.00077776	-0.00137955	-0.00008639	0.00201382	-0.00103222	0.00003473	-0.00036427	0.00023693	-0.00206652	-0.00035377	-0.00049946	0.00093031	-0.00178296	0.00023378	-0.00151532	-0.00053423	-0.00105564	-0.00060967	0.00021922	-0.00172607	-0.00159739	-0.00103790	-0.00115552	-0.00015174	-0.00109935	-0.00070663	0.00003766	0.00062303	0.00050143	-0.00069645	-0.00096156	0.00143824	0.00053245	0.00017411	-0.00062816	0.00230963	-0.00160309	0.00085261	-0.00068762	0.00050280	-0.00004609	0.00058813	-0.00245662	0.00075053	-0.00154408	-0.00120644	-0.00052377	0.00038380	0.00118392	-0.00013466	0.00087584	0.00009086	0.00051698	-0.00002738	0.00015729	0.00037454	-0.00126320	-0.00043519	-0.00082198	-0.00029848	-0.00183501	0.00126910	0.00008762	0.00060546	-0.00175641	0.00094128	-0.00093771	-0.00015367	-0.00085395	0.00075992	-0.00143830	-0.00032950	-0.00031917	-0.00051818	-0.00099141	-0.00005507	-0.00104652	0.00045870	0.00082738	0.00088300	-0.00100224	0.00046618	-0.00008263	0.00038212	-0.00061415	0.00030003	-0.00162105	-0.00062819	-0.00089778	-0.00052622	-0.00031668	-0.00005010	-0.00031458	0.00021946	0.00001060	0.00026808	-0.00026900	-0.00051703	-0.00016956	0.00065748	-0.00034258	-0.00028216	-0.00068238	0.00140432	0.00015318	0.00061029	-0.00081019	-0.00028022	-0.00091034	0.00121334	-0.00129438	0.00192248	-0.00096556	0.00034843	-0.00037621	0.00100909	0.00003778	-0.00055785	0.00013309	0.00065626	0.00027401	0.00046023	-0.00100640	0.00051373	-0.00080429	-0.00062982	-0.00063583	0.00122004	-0.00045225	-0.00011019	-0.00068486	0.00036695	0.00041015	0.00058686	-0.00097469	0.00050792	-0.00046429	0.00067528	-0.00089153	0.00144261	0.00043025	0.00004376	-0.00064449	0.00051205	-0.00098262	0.00043773	-0.00003075	0.00002670	-0.00103627	-0.00089269	-0.00073458	0.00076707	-0.00094510	0.00053443	-0.00118568	0.00081538	0.00030915	0.00135065	-0.00080266	-0.00134290	0.00074472	0.00127702	-0.00072991	0.00091890	0.00116295	-0.00066620	-0.00142342	0.00139118	-0.00112285	0.00118848	-0.00271348	0.00105570	0.00177986	-0.00022226	-0.00187934	-0.00069863	-0.00072560	0.00150514	-0.00037121	0.00312742	0.00072177	0.00184234	0.00023262	0.00273918	-0.00026855	0.00032248	-0.00062697	0.00113832	-0.00073753	0.00143886	-0.00273527	0.00076971	0.00061964	0.00037189	-0.00066664	0.00155834	-0.00070327	0.00247413	-0.00044158	0.00326098	0.00052055	0.00345929	0.00136742	0.00117916	-0.00072341	0.00509203	0.00061132	0.00233126	-0.00210335	0.00366358	-0.00014281	0.00251604	0.00477660	0.00130838	0.00147563	0.00073765	0.00163591	0.00031409	-0.00218880	-0.00278465	0.00278233	0.00471971	0.00056242	0.00055508	-0.00079659	-0.00013030	0.00042191	0.00233230	0.00235692	0.00194832	0.00047152	0.00247498	0.00077045	0.00404650	-0.00278255	0.00206673	0.00339500	0.00461380	0.00265246	0.00158912	0.00035261	0.00111967	-0.00191604	0.00104635	0.00177344	0.00361717	-0.00058711	0.00070717	0.00273784	0.00227007	-0.00167501	0.00221791	0.00503978	0.00137571	0.00260786	0.00075517	0.00122725	0.00164247	0.00189858	0.00038936	0.00259651	0.00169030	0.00124441	0.00026923	0.00200188	0.00147366	0.00132560	0.00063380	0.00078897	0.00415995	-0.00098959	0.00091367	0.00098759	0.00239491	-0.00090126	0.00147216	-0.00016796	0.00208094	0.00054182	0.00239196	0.00280812	0.00153783	0.00103131	0.00161737	0.00351534	0.00319580	0.00040860	0.00169205	0.00072934	0.00137173	0.00039287	-0.00034098	0.00064918	0.00185214	0.00123692	0.00074947	0.00150158	0.00282422	0.00155221	0.00178471	0.00383292	0.00345350	0.00207457	0.00193676	0.00287493	0.00246241	0.00078032	0.00190665	0.00244926	0.00451969	0.00215780	0.00099383	0.00327832	0.00088717	0.00098447	0.00132543	0.00187579	0.00127495	0.00106346	0.00063039	0.00102595	0.00069245	0.00088230	0.00042066	0.00088831	0.00129730	0.00038776	0.00116689	0.00109384	0.00065439	-0.00018622	0.00052539	0.00088998	0.00137436	-0.00000788	0.00124479	0.00099562	0.00097880	0.00032305	0.00111725	0.00088479	0.00102958	0.00076632	0.00051820	0.00103337	0.00062423	0.00032802	0.00043236	0.00034773	0.00078598	0.00076200	0.00038365	0.00099447	0.00115713	0.00019462	0.00057334	0.00171605	0.00121407	0.00130306	0.00099279	-21.47483647
-2.8001	-21.47483647	-21.47483647	-21.47483647	-21.47483647	-21.47483647	-21.47483647	-21.47483647	-21.47483647	-21.47483647	-21.47483647	-21.47483647	-21.47483647	-21.47483647	-21.47483647	-21.47483647	-21.47483647	-21.47483647	-21.47483647	-21.47483647	-21.47483647	-21.47483647	-21.47483647	-21.47483647	-21.47483647	-21.47483647	-21.47483647	-21.47483647	-21.47483647	-21.47483647	-21.47483647	-21.47483647	-21.47483647	0.76718615	0.08416757	0.03785962	0.04995806	0.04343062	0.11090407	0.07940825	-0.00588447	-0.03269521	-0.00098862	-0.06078689	0.00079431	-0.01471133	0.00041015	-0.02482167	-0.01817789	-0.00355965	-0.00957293	-0.00351261	-0.00452388	-0.00315811	-0.00225212	-0.00561867	0.00053256	-0.00140580	-0.00433159	-0.00188759	0.00097159	-0.00146626	0.00166422	0.00117623	-0.00154417	-0.00021099	0.00146880	-0.00469123	0.00248476	-0.00260169	0.00653186	-0.00559493	0.00287120	-0.00846730	-0.00054380	-0.00683457	-0.00137707	-0.01319675	0.01188040	-0.01123077	0.01385161	0.01200350	0.01368436	-0.01324252	0.00774476	-0.01115648	0.01906061	-0.01380945	0.00815515	-0.00055152	0.00610967	-0.00133592	-0.00057332	-0.00113575	0.00416524	-0.00598913	-0.00553636	-0.00506624	-0.00378632	-0.00164963	-0.00477159	-0.00070379	-0.00666376	-0.00306756	-0.00172586	-0.00309959	0.00823084	-0.00336405	0.00013571	0.00193206	0.00086460	0.00176787	-0.00020534	0.00626898	0.00033508	-0.00065794	-0.00023394	0.00583699	0.00613483	-0.00460961	0.00303542	0.00183019	0.00313633	-0.00309919	0.00359455	0.00623466	-0.00123788	-0.00420504	-0.00033112	-0.00030481	0.00067189	-0.00145300	-0.00270679	0.00031998	0.00104192	-0.00601238	-0.00290788	0.00035289	-0.00182377	-0.00088925	-0.00141811	-0.00067229	-0.00120097	-0.00158209	-0.00071481	-0.00005719	0.00031143	-0.00080274	-0.00184041	0.00129673	-0.00128134	-0.00045416	-0.00106218	-0.00190780	0.00077574	-0.00053980	-0.00152025	-0.00105925	0.00037395	-0.00197858	-0.00180628	-0.00092195	-0.00077770	-0.00205016	-0.00126469	-0.00191792	0.00061118	-0.00326618	-0.00232375	-0.00130375	0.00150027	-0.00369864	-0.00276598	-0.00276803	-0.00063603	-0.00244721	-0.00258421	-0.00211062	0.00105045	-0.00089017	0.00004496	-0.00213715	-0.00108540	-0.00140620	-0.00119855	-0.00031458	0.00024917	-0.00198549	-0.00177422	-0.00119858	-0.00110354	-0.00184667	-0.00187487	-0.00093636	-0.00175921	-0.00154051	-0.00437930	-0.00187434	-0.00179903	-0.00099671	-0.00038469	-0.00230857	-0.00041434	-0.00310421	-0.00139577	-0.00114156	-0.00016560	-0.00240853	-0.00195957	-0.00206379	-0.00037105	-0.00255408	-0.00403894	-0.00196622	-0.00066589	-0.00168567	-0.00198407	-0.00083102	-0.00046761	-0.00293326	-0.00146609	-0.00130077	-0.00151296	-0.00261186	-0.00183775	-0.00280211	-0.00100474	-0.00150254	-0.00176804	-0.00159940	-0.00046636	-0.00152344	-0.00267222	-0.00114592	-0.00030574	-0.00215270	-0.00241856	-0.00155733	-0.00033765	-0.00152794	-0.00170959	-0.00191103	-0.00089492	-0.00315685	-0.00297353	-0.00225331	-0.00070130	-0.00206582	-0.00214740	-0.00331103	0.00020877	-0.00095340	-0.00207327	-0.00154402	-0.00068364	-0.00144569	-0.00173541	-0.00148276	-0.00016978	-0.00175030	-0.00197231	-0.00088535	-0.00147177	-0.00007657	-0.00150302	-0.00200989	-0.00110002	-0.00130087	-0.00147045	-0.00273104	-0.00007014	-0.00128031	-0.00158046	-0.00122313	-0.00097749	-0.00226765	-0.00239437	-0.00253675	-0.00089316	-0.00130657	-0.00301344	-0.00293610	-0.00168311	-0.00210675	-0.00121424	-0.00209654	-0.00175981	-0.00236091	-0.00225935	-0.00203471	-0.00068081	-0.00103268	-0.00325169	-0.00349716	-0.00141366	-0.00249874	-0.00287403	-0.00211149	-0.00174360	-0.00172589	-0.00310982	-0.00414586	-0.00144799	-0.00289497	-0.00265210	-0.00374031	-0.00281855	-0.00265881	-0.00381636	-0.00375976	-0.00161963	-0.00323230	-0.00399032	-0.00293352	-0.00288517	-0.00287227	-0.00407625	-0.00445079	-0.00408322	-0.00336066	-0.00507937	-0.00450290	-0.00496887	-0.00287848	-0.00519853	-0.00574983	-0.00504697	-0.00434757	-0.00716385	-0.00603307	-0.00411091	-0.00362773	-0.00709220	-0.00476291	-0.00339529	-0.00396423	-0.00838797	-0.00672627	-0.00574294	-0.00529150	-0.00866474	-0.00567736	-0.00296017	-0.00408114	-0.00710240	-0.00676041	-0.00634352	-0.00666944	-0.00929940	-0.00687908	-0.00754476	-0.00282730	-0.00811910	-0.00929207	-0.00579656	-0.00776144	-0.01179090	-0.00945894	-0.00563144	-0.00656436	-0.01259226	-0.01109733	-0.00873987	-0.00534634	-0.00606809	-0.00847873	-0.00564136	-0.00592898	-0.00936715	-0.00762319	-0.00936494	-0.00764072	-0.00682580	-0.00464966	-0.00964809	-0.00575675	-0.00885499	-0.00922707	-0.00419313	-0.00793198	-0.00850962	-0.00963722	-0.00820024	-0.00712079	-0.00858372	-0.00884951	-0.00458798	-0.00704946	-0.00831808	-0.00504984	-0.00408086	-0.00478837	-0.00970568	-0.00716061	-0.00827455	-0.00560182	-0.01102760	-0.00796555	-0.00670752	-0.00709738	-0.00921577	-0.00816430	-0.00828450	-0.00494669	-0.00779592	-0.00812438	-0.00735249	-0.00601209	-0.00740578	-0.00555842	-0.00717344	-0.00606497	-0.00725408	-0.00601808	-0.00691077	-0.00531574	-0.00590941	-0.00600974	-0.00443335	-0.00639122	-0.00807199	-0.00352577	-0.00557002	-0.00260188	-0.00493674	-0.00610738	-0.00519609	-0.00458107	-0.00900247	-0.00464660	-0.00690998	-0.00418885	-0.00688455	-0.00531685	-0.00557919	-0.00351570	-0.00422698	-0.00421715	-0.00593619	-0.00204149	-0.00541859	-0.00390286	-0.00454736	-0.00369819	-0.00528397	-0.00501563	-0.00430835	-0.00563950	-0.00841988	-0.00453209	-0.00572919	-0.00429459	-0.00584114	-0.00579677	-0.00490640	-0.00432269	-0.00665716	-0.00490962	-0.00567069	-0.00393430	-0.00644179	-0.00362680	-0.00415113	-0.00338653	-0.00387203	-0.00415702	-0.00386769	-0.00264425	-0.00399751	-0.00175338	-0.00354108	-0.00295000	-0.00339359	-0.00228629	-0.00235010	-0.00222184	-0.00221114	-0.00188941	-0.00238344	-0.00182828	-0.00274744	-0.00159351	-0.00217944	-0.00114754	-0.00191176	-0.00180876	-0.00204671	-0.00106580	-0.00168800	-0.00143694	-0.00224519	-0.00114992	-0.00211730	-0.00159774	-0.00155718	-0.00120275	-0.00255801	-0.00068609	-0.00115224	-0.00125813	-0.00191375	-0.00110445	-0.00137745	-0.00089334	-0.00188098	-0.00145111	-0.00189513	-0.00138017	-0.00220994	-0.00138221	-0.00252484	-0.00138655	-21.47483647
-2.7001	-21.47483647	-21.47483647	-21.47483647	-21.47483647	-21.47483647	-21.47483647	-21.47483647	-21.47483647	-21.47483647	-21.47483647	-21.47483647	-21.47483647	-21.47483647	-21.47483647	-21.47483647	-21.47483647	-21.47483647	-21.47483647	-21.47483647	-21.47483647	-21.47483647	-21.47483647	-21.47483647	-21.47483647	-21.47483647	-21.47483647	-21.47483647	-21.47483647	-21.47483647	-21.47483647	-21.47483647	-21.47483647	-1.15371996	0.79022880	0.30859647	-0.03869446	0.09344096	-0.05882108	-0.02837328	-0.02317278	-0.02406662	-0.04166057	-0.07956515	-0.06677004	0.08068475	-0.05374281	-0.01549351	-0.03289952	0.02297760	-0.01716054	-0.00143665	-0.01303644	0.01877735	-0.01019878	-0.00533276	-0.01499620	0.00397863	-0.00913241	-0.00140332	-0.01183000	0.00728903	-0.00091962	-0.00355538	-0.00492201	0.00446161	-0.00196468	-0.00418888	-0.00373681	0.00243169	0.00161191	-0.00267875	-0.00762079	-0.00164500	0.00259279	-0.00522417	-0.01075940	-0.01340870	0.00857735	-0.00792985	-0.00322936	-0.01857816	0.01266099	-0.01919255	-0.03608474	-0.02380515	0.01574121	-0.01355587	-0.00493750	-0.00852352	-0.00212461	-0.00706071	-0.01273642	0.00116683	0.00310241	-0.00467850	-0.01296360	0.00327887	-0.01039745	-0.00909792	-0.01155104	0.00294837	-0.01305709	-0.00483902	-0.00808958	0.00102385	-0.00702086	-0.00660568	-0.01262545	0.00537107	0.00067124	-0.00123197	-0.00158347	0.01114907	-0.00476480	0.00317994	-0.00589683	0.00792181	0.00773642	-0.00331621	0.00555323	0.00964665	0.00194938	0.00089907	0.00123370	0.01452578	0.00337015	0.00113899	0.00053177	0.00186040	-0.00394137	-0.00025071	-0.00415611	0.00308637	-0.00270527	-0.00599253	-0.00605103	0.00262626	-0.00333976	-0.00113324	-0.00432990	0.00105108	-0.00347520	-0.00236911	-0.00423529	0.00194103	-0.00223696	-0.00145964	-0.00397394	0.00096147	-0.00227316	-0.00336462	-0.00395446	-0.00280495	-0.00245759	-0.00143458	-0.00440819	-0.00098338	-0.00194866	-0.00207999	-0.00488515	-0.00226262	-0.00287024	-0.00142175	-0.00476738	-0.00153028	-0.00223579	-0.00323878	-0.00452620	-0.00266870	-0.00077611	-0.00235033	-0.00581657	-0.00100234	-0.00420768	-0.00369982	-0.00582476	-0.00306871	-0.00264130	-0.00209509	-0.00352248	-0.00289791	-0.00301160	-0.00157268	-0.00436639	-0.00267186	-0.00113253	-0.00034153	-0.00493261	-0.00203113	-0.00250718	-0.00277116	-0.00495943	-0.00356054	-0.00379912	-0.00210713	-0.00474170	-0.00259645	-0.00228571	-0.00125024	-0.00471037	-0.00319965	-0.00220366	-0.00333316	-0.00508609	-0.00264263	-0.00001123	-0.00117925	-0.00448781	-0.00313716	-0.00247959	-0.00263886	-0.00635639	-0.00210195	-0.00356097	-0.00102963	-0.00535265	-0.00308788	-0.00174614	-0.00246205	-0.00452872	-0.00154257	-0.00276835	-0.00218680	-0.00411835	-0.00379798	-0.00221358	-0.00103156	-0.00369999	-0.00376269	-0.00200742	-0.00182384	-0.00426871	-0.00302311	-0.00206657	-0.00265385	-0.00366812	-0.00262155	-0.00319595	-0.00196925	-0.00407583	-0.00238374	-0.00307191	-0.00231121	-0.00377202	-0.00312003	-0.00291876	-0.00252428	-0.00394579	-0.00332510	-0.00147925	-0.00146690	-0.00356928	-0.00227905	-0.00246706	-0.00126831	-0.00345625	-0.00274217	-0.00177765	-0.00216892	-0.00380752	-0.00215079	-0.00228037	-0.00040383	-0.00397719	-0.00168131	-0.00223252	-0.00187090	-0.00385203	-0.00239977	-0.00078490	-0.00216617	-0.00428948	-0.00218354	-0.00217969	-0.00272596	-0.00405485	-0.00296821	-0.00308643	-0.00178482	-0.00315978	-0.00329294	-0.00283921	-0.00160668	-0.00330730	-0.00218626	-0.00367993	-0.00240695	-0.00350240	-0.00292115	-0.00332907	-0.00142013	-0.00290612	-0.00238144	-0.00254382	-0.00233015	-0.00411871	-0.00247357	-0.00463262	-0.00215336	-0.00595062	-0.00388675	-0.00440267	-0.00287351	-0.00534335	-0.00385958	-0.00527087	-0.00249560	-0.00530842	-0.00351631	-0.00529267	-0.00299912	-0.00463206	-0.00278452	-0.00610087	-0.00349607	-0.00477430	-0.00605722	-0.00529707	-0.00400951	-0.00788226	-0.00505063	-0.00603217	-0.00372937	-0.00704266	-0.00756580	-0.00829582	-0.00638506	-0.00592346	-0.00511560	-0.00790633	-0.00364364	-0.00947601	-0.00575332	-0.00635968	-0.00342004	-0.01011839	-0.00620530	-0.00876566	-0.00358181	-0.01064026	-0.00671755	-0.00881963	-0.00471820	-0.00781107	-0.00792320	-0.01043984	-0.00633329	-0.01127568	-0.00811017	-0.01139400	-0.00269438	-0.00998845	-0.00763645	-0.00817352	-0.00613969	-0.01230475	-0.00744647	-0.00769246	-0.00428283	-0.01359922	-0.00944428	-0.01362284	-0.00853090	-0.00798309	-0.00737523	-0.00949107	-0.00820265	-0.00961201	-0.00827045	-0.01075652	-0.00726610	-0.00911538	-0.00366665	-0.01073240	-0.00587758	-0.01245763	-0.00912620	-0.01254365	-0.00832606	-0.00914899	-0.00917027	-0.00675051	-0.00448019	-0.00974718	-0.00653669	-0.01072092	-0.00632108	-0.01008899	-0.00719969	-0.00980209	-0.00468287	-0.01255002	-0.00617497	-0.00844052	-0.00726810	-0.01008207	-0.00587181	-0.01007330	-0.00756373	-0.00916862	-0.00650153	-0.00981365	-0.00404995	-0.00761746	-0.00884285	-0.00886693	-0.00649556	-0.00943281	-0.00581488	-0.00881730	-0.00512861	-0.00711852	-0.00628387	-0.00789361	-0.00631645	-0.00632835	-0.00632597	-0.00502543	-0.00361998	-0.00817896	-0.00343975	-0.00688296	-0.00259129	-0.00590244	-0.00383165	-0.00550508	-0.00317794	-0.00553867	-0.00426564	-0.00607952	-0.00223633	-0.00630200	-0.00389322	-0.00526997	-0.00196231	-0.00347944	-0.00367600	-0.00474111	-0.00158242	-0.00422878	-0.00417761	-0.00525562	-0.00240573	-0.00550111	-0.00182758	-0.00478951	-0.00321766	-0.00530145	-0.00119998	-0.00479989	-0.00222375	-0.00420608	-0.00268798	-0.00498310	-0.00429876	-0.00435573	-0.00170308	-0.00477138	-0.00427810	-0.00313677	-0.00112899	-0.00439242	-0.00148056	-0.00283816	-0.00156031	-0.00354867	-0.00193426	-0.00177242	-0.00080960	-0.00265090	-0.00126338	-0.00312564	-0.00149427	-0.00304001	-0.00052569	-0.00215288	-0.00065551	-0.00217642	-0.00055573	-0.00147343	-0.00120848	-0.00176183	-0.00066534	-0.00173771	-0.00056655	-0.00128058	-0.00064957	-0.00125533	-0.00038882	-0.00126662	-0.00063825	-0.00118327	-0.00013827	-0.00069771	-0.00002342	-0.00117588	-0.00038499	-0.00089573	-0.00032984	-0.00114334	-0.00054969	-0.00151661	-0.00070812	-0.00088036	-0.00006415	-0.00172028	-0.00055321	-0.00023431	-0.00066763	-0.00082637	-0.00082964	-21.47483647
-2.6001	-21.47483647	-21.47483647	-21.47483647	-21.47483647	-21.47483647	-21.47483647	-21.47483647	-21.47483647	-21.47483647	-21.47483647	-21.47483647	-21.47483647	-21.47483647	-21.47483647	-21.47483647	-21.47483647	-21.47483647	-21.47483647	-21.47483647	-21.47483647	-21.47483647	-21.47483647	-21.47483647	-21.47483647	-21.47483647	-21.47483647	-21.47483647	-21.47483647	-21.47483647	-21.47483647	-21.47483647	-21.47483647	-0.53878342	-0.49685925	0.01250142	-0.07157446	0.17028272	-0.00144585	0.08206332	-0.03310950	0.02576700	-0.10146718	-0.04177789	-0.01231798	0.05896422	-0.04069405	-0.01423159	0.00459759	0.02492014	-0.03320713	0.01348880	-0.00798987	0.01591648	-0.00885081	0.00330399	-0.00898465	0.00586774	-0.00828232	0.00216888	-0.00085166	0.00169887	-0.00574386	0.00229333	-0.00581756	0.00449561	-0.00419075	-0.00058068	-0.00078863	0.00215784	-0.00407752	0.00120994	-0.00075524	-0.00174655	-0.00356469	0.00151553	-0.00756958	-0.00597173	-0.00228762	0.00313486	-0.00913911	0.01356677	0.00634867	0.00223429	-0.01826609	-0.01123450	0.01294689	0.01906276	-0.01367989	-0.00488704	-0.00918886	0.00586220	-0.00761851	-0.00560726	-0.00133902	0.00034273	-0.00988798	-0.00020289	-0.00751243	-0.00320300	-0.00258981	0.00130582	-0.00954077	0.00037154	-0.00357676	0.00028126	-0.00186777	-0.00328575	-0.00445416	0.00207976	0.00540798	0.00683250	0.00398100	0.00853748	-0.00191995	0.00611756	0.00210990	0.00942922	0.00600436	0.00197116	0.01381239	0.01010555	0.00506461	0.00564834	0.00651315	0.01028930	0.00614840	0.00605366	0.00308477	0.00137290	-0.00123434	0.00126713	0.00019339	-0.00010097	-0.00047659	-0.00399049	-0.00151892	0.00124955	-0.00313732	0.00062481	-0.00061837	0.00156700	-0.00146055	-0.00032433	-0.00089216	0.00082843	-0.00062881	0.00037152	-0.00213681	0.00109542	-0.00130249	0.00284999	-0.00066623	-0.00153412	-0.00108967	0.00127487	-0.00238143	-0.00146199	-0.00112121	-0.00114596	-0.00175969	-0.00157160	-0.00204991	0.00164893	-0.00183223	-0.00112650	-0.00013659	-0.00000250	-0.00171572	-0.00104901	-0.00038173	-0.00114719	-0.00282225	0.00062652	-0.00167536	-0.00042155	-0.00183712	0.00005209	-0.00070930	0.00081718	-0.00082705	-0.00049359	-0.00127400	0.00129623	-0.00188381	-0.00069395	0.00033522	0.00135204	-0.00200898	0.00040259	-0.00160726	0.00014175	-0.00072639	0.00030938	-0.00226926	0.00156046	-0.00116875	-0.00034823	-0.00106779	0.00149767	0.00043712	-0.00089552	-0.00081883	0.00134209	-0.00080297	-0.00016675	-0.00098948	0.00001231	-0.00029608	-0.00115447	-0.00149547	-0.00046070	-0.00257991	0.00094309	-0.00234036	0.00175912	-0.00120010	0.00000126	-0.00047565	-0.00024058	-0.00125365	-0.00011331	-0.00267977	0.00024191	-0.00004959	-0.00039474	-0.00156420	0.00076236	-0.00059557	-0.00025257	-0.00118356	0.00062586	-0.00063780	0.00077765	-0.00099816	0.00078533	0.00074808	0.00108769	-0.00220980	0.00067864	-0.00097268	0.00090257	-0.00018899	0.00095003	-0.00054548	-0.00016510	-0.00180222	0.00035104	-0.00010935	-0.00029846	-0.00041867	0.00011989	-0.00066950	0.00032352	-0.00138502	0.00125744	0.00008876	0.00040325	-0.00137300	0.00045035	-0.00146739	0.00136344	-0.00083292	0.00175413	-0.00068218	-0.00035581	-0.00060877	0.00123280	-0.00122750	0.00055997	-0.00016554	0.00005528	0.00006061	0.00022015	-0.00004010	0.00057044	-0.00105177	-0.00023905	-0.00032571	0.00088070	-0.00040605	0.00000342	-0.00068099	0.00042411	0.00023019	0.00054269	-0.00144335	0.00028789	-0.00018509	0.00046957	-0.00094246	0.00103069	0.00043281	-0.00057716	-0.00040228	0.00038419	-0.00017815	0.00084637	-0.00108420	0.00088867	-0.00028053	0.00100350	-0.00059065	0.00095221	0.00067105	0.00101307	-0.00198186	0.00093341	0.00024900	0.00032447	-0.00123926	0.00056813	0.00026660	0.00166938	-0.00232341	0.00278289	0.00120319	-0.00021290	-0.00360721	0.00119801	0.00094907	0.00050094	-0.00208808	0.00156892	0.00134349	0.00060019	-0.00185202	0.00090125	-0.00024725	0.00230751	-0.00042228	0.00214259	-0.00001351	0.00227768	0.00015915	0.00189301	0.00130077	0.00187008	-0.00278988	0.00204554	-0.00040961	0.00259610	-0.00029695	0.00403025	0.00468865	0.00364662	-0.00164360	0.00075474	-0.00049552	0.00291667	0.00130587	0.00492618	0.00254928	0.00191443	-0.00160116	0.00114280	0.00264538	0.00417958	0.00260586	0.00530798	0.00107040	0.00071320	0.00000685	0.00175086	0.00219727	0.00117868	-0.00321563	0.00082692	0.00316427	0.00407689	-0.00311499	0.00141167	0.00226769	0.00383508	-0.00265048	0.00340732	-0.00083997	0.00215852	0.00165424	0.00296098	0.00275542	0.00177971	-0.00043710	0.00426340	0.00016795	0.00138191	-0.00080524	0.00177725	0.00375929	0.00387160	0.00236964	0.00399458	0.00011515	0.00252625	-0.00031068	0.00125162	0.00052957	0.00299665	-0.00096781	0.00043707	0.00441879	0.00428455	-0.00010382	0.00522105	0.00662276	0.00136391	0.00135557	0.00310569	0.00092313	0.00562584	0.00228428	0.00383066	0.00516882	0.00458662	-0.00027309	0.00238282	0.00267675	0.00433745	0.00240408	0.00158789	0.00201505	0.00600203	-0.00028414	0.00187484	0.00142407	0.00212921	0.00062888	0.00138209	0.00295385	0.00314051	0.00088666	0.00235113	0.00364190	0.00467176	0.00086934	0.00195938	0.00334744	0.00353635	0.00162129	0.00229786	0.00246047	0.00212053	0.00169897	0.00164940	0.00194619	0.00312081	0.00139291	0.00299158	0.00273723	0.00477574	0.00254649	0.00331166	0.00351389	0.00435170	0.00320788	0.00359964	0.00314778	0.00515786	0.00197470	0.00307367	0.00473768	0.00396398	0.00220444	0.00316165	0.00521316	0.00191352	0.00194729	0.00201819	0.00179548	0.00182731	0.00187755	0.00120868	0.00155668	0.00256619	0.00091380	0.00133706	0.00116808	0.00180711	0.00051621	0.00169578	0.00167781	0.00130704	0.00067056	0.00137064	0.00138657	0.00145929	0.00071215	0.00111075	0.00177734	0.00076443	0.00121373	0.00133327	0.00148740	0.00158934	0.00100694	0.00124177	0.00141915	0.00125215	0.00108928	0.00089362	0.00077024	0.00122024	0.00077393	0.00073712	0.00111331	0.00118465	0.00101232	0.00095359	0.00189801	0.00172353	0.00207103	0.00118405	-21.47483647
-2.5001	-21.47483647	-21.47483647	-21.47483647	-21.47483647	-21.47483647	-21.47483647	-21.47483647	-21.47483647	-21.47483647	-21.47483647	-21.47483647	-21.47483647	-21.47483647	-21.47483647	-21.47483647	-21.47483647	-21.47483647	-21.47483647	-21.47483647	-21.47483647	-21.47483647	-21.47483647	-21.47483647	-21.47483647	-21.47483647	-21.47483647	-21.47483647	-21.47483647	-21.47483647	-21.47483647	-21.47483647	-21.47483647	-21.47483647	-0.79038519	0.04692824	0.10724443	-0.05479509	0.00323881	-0.01505572	-0.02034149	-0.06189872	-0.01846397	0.02188448	0.01334379	0.02966535	0.05291384	0.00045280	0.00262727	0.01597063	-0.00437580	0.00368123	-0.00025351	0.00183528	-0.00349597	0.00678238	-0.00294083	-0.00322400	0.00030540	0.00190541	-0.00227442	-0.00148754	0.00124207	-0.00281302	-0.00396440	-0.00408112	0.00105382	-0.00754731	0.00108849	-0.00262288	0.00400687	-0.00401463	0.00115330	-0.00242540	-0.00192926	-0.01056141	0.00421803	-0.00843123	0.00486390	-0.01188814	0.00174227	-0.00852798	0.00658918	0.00080107	-0.00660410	-0.00608065	0.01695000	-0.01259172	0.00252156	-0.00284441	0.00541670	-0.00139127	-0.00297333	-0.00582707	0.00062799	-0.00436409	-0.00601719	-0.00544409	-0.00493805	-0.00445144	-0.00356062	-0.00128815	-0.00328327	-0.00101634	0.00311305	-0.00258754	0.00684454	-0.00327761	-0.00557960	0.00061508	0.00353867	0.00410966	-0.00123064	0.00451869	0.00155123	0.00346046	0.00016836	0.01071770	0.01120311	0.00443652	0.01111778	0.00793932	0.00513448	0.00488988	0.00761560	0.01178332	0.00729602	0.00615463	0.00307607	0.00067447	-0.00039307	0.00101784	-0.00070110	0.00106114	0.00139645	-0.00266875	-0.00343182	0.00016461	-0.00373622	-0.00149463	-0.00177796	0.00004417	-0.00145328	-0.00327253	-0.00146102	0.00010372	0.00029977	0.00011682	-0.00138650	0.00002136	0.00045115	-0.00047761	-0.00125838	-0.00128792	-0.00008768	-0.00084574	-0.00299663	-0.00292360	-0.00159329	-0.00247691	-0.00054149	-0.00144179	0.00021489	-0.00138884	-0.00158418	-0.00078747	0.00021956	-0.00420278	-0.00184714	-0.00199452	0.00036893	-0.00419246	-0.00334165	-0.00102262	-0.00188825	-0.00326497	-0.00215661	-0.00206015	0.00019397	-0.00243823	-0.00004876	-0.00260151	-0.00027185	-0.00248362	-0.00052702	-0.00031680	-0.00117466	-0.00075014	-0.00226358	0.00025394	-0.00003727	-0.00103426	-0.00163674	-0.00195389	-0.00195148	-0.00162731	-0.00206749	-0.00260069	-0.00063258	-0.00142671	-0.00091400	-0.00099120	-0.00062846	-0.00142997	-0.00106777	-0.00155121	0.00010101	-0.00189867	-0.00194203	-0.00125716	-0.00118229	-0.00289114	-0.00183504	-0.00025896	-0.00096197	-0.00186844	-0.00167286	-0.00157633	-0.00039522	-0.00194753	-0.00201119	-0.00143615	-0.00231986	-0.00140079	-0.00156060	-0.00244494	-0.00096074	-0.00080331	-0.00197141	-0.00170658	-0.00042258	-0.00128737	-0.00221130	-0.00160930	-0.00080069	-0.00199942	-0.00140041	-0.00105698	-0.00072431	-0.00148662	-0.00169986	-0.00162746	-0.00097026	-0.00146243	-0.00200111	-0.00139018	-0.00165382	-0.00121539	-0.00152260	-0.00209644	0.00050637	-0.00142507	-0.00124894	-0.00125717	-0.00111216	-0.00117714	-0.00194235	-0.00095998	-0.00097734	-0.00152213	-0.00280055	0.00007968	-0.00058815	0.00007538	-0.00187515	-0.00133763	-0.00067104	-0.00127586	-0.00145887	-0.00257031	-0.00037194	-0.00132556	-0.00146442	-0.00148272	-0.00133996	-0.00133465	-0.00171787	-0.00204698	-0.00147272	-0.00087472	-0.00247193	-0.00182128	-0.00142903	-0.00165824	-0.00084326	-0.00171145	-0.00081921	-0.00134288	-0.00174734	-0.00204432	-0.00010424	-0.00101075	-0.00195128	-0.00247765	-0.00168825	-0.00143469	-0.00170499	-0.00257487	-0.00129327	-0.00121154	-0.00225348	-0.00259017	-0.00152312	-0.00246318	-0.00321182	-0.00256809	-0.00349798	-0.00210093	-0.00265916	-0.00381794	-0.00065092	-0.00370476	-0.00153150	-0.00182859	-0.00289873	-0.00257660	-0.00259752	-0.00323896	-0.00240304	-0.00337751	-0.00315410	-0.00347339	-0.00288923	-0.00233496	-0.00275648	-0.00487612	-0.00425290	-0.00291184	-0.00566747	-0.00415570	-0.00282926	-0.00396194	-0.00335406	-0.00265691	-0.00345826	-0.00297380	-0.00727910	-0.00670931	-0.00425138	-0.00416174	-0.00524073	-0.00644730	-0.00385252	-0.00450189	-0.00673190	-0.00655469	-0.00552151	-0.00592081	-0.00810197	-0.00749072	-0.00472341	-0.00221350	-0.00809732	-0.00992413	-0.00216116	-0.00757954	-0.00973658	-0.00717776	-0.00565506	-0.00467368	-0.00928458	-0.00672400	-0.00494044	-0.00702733	-0.00891565	-0.00765102	-0.00521319	-0.00573444	-0.00762227	-0.00670610	-0.00758095	-0.00791466	-0.00802289	-0.00617463	-0.00476365	-0.00586342	-0.00860580	-0.01003083	-0.00277710	-0.00597122	-0.00570941	-0.00853165	-0.00183205	-0.00591634	-0.00810286	-0.00596608	-0.00606401	-0.00566245	-0.00522162	-0.00322059	-0.00609609	-0.00535526	-0.00791096	-0.00660098	-0.00669225	-0.00416870	-0.00902529	-0.00516184	-0.00752995	-0.00649926	-0.00729346	-0.00839000	-0.00806982	-0.00273126	-0.00705437	-0.00763170	-0.00564947	-0.00574781	-0.00830374	-0.00519918	-0.00372690	-0.00549181	-0.00739869	-0.00594882	-0.00573372	-0.00411248	-0.00393283	-0.00545605	-0.00275131	-0.00449951	-0.00436183	-0.00297840	-0.00444235	-0.00363627	-0.00446680	-0.00494168	-0.00422094	-0.00354591	-0.00413363	-0.00339770	-0.00342950	-0.00247721	-0.00566272	-0.00498173	-0.00460670	-0.00395329	-0.00399954	-0.00322951	-0.00386969	-0.00265552	-0.00549508	-0.00439327	-0.00417261	-0.00328816	-0.00459118	-0.00326636	-0.00319903	-0.00630508	-0.00484915	-0.00461526	-0.00461269	-0.00321692	-0.00615081	-0.00504458	-0.00247274	-0.00413733	-0.00601896	-0.00511971	-0.00421386	-0.00539848	-0.00576794	-0.00386411	-0.00425020	-0.00405987	-0.00407661	-0.00460419	-0.00391594	-0.00248462	-0.00436122	-0.00273706	-0.00212734	-0.00242839	-0.00376954	-0.00277859	-0.00310549	-0.00234182	-0.00217070	-0.00139533	-0.00245495	-0.00107618	-0.00188663	-0.00156011	-0.00187411	-0.00117129	-0.00182765	-0.00153483	-0.00194453	-0.00160928	-0.00123417	-0.00146431	-0.00148074	-0.00131753	-0.00205487	-0.00125226	-0.00115162	-0.00078247	-0.00152602	-0.00150535	-0.00092262	-0.00106594	-0.00151971	-0.00122855	-0.00118828	-0.00108742	-0.00162742	-0.00128870	-0.00140853	-0.00117982	-0.00135192	-0.00174342	-0.00226810	-0.00123623	-21.47483647
-2.4001	-21.47483647	-21.47483647	-21.47483647	-21.47483647	-21.47483647	-21.47483647	-21.47483647	-21.47483647	-21.47483647	-21.47483647	-21.47483647	-21.47483647	-21.47483647	-21.47483647	-21.47483647	-21.47483647	-21.47483647	-21.47483647	-21.47483647	-21.47483647	-21.47483647	-21.47483647	-21.47483647	-21.47483647	-21.47483647	-21.47483647	-21.47483647	-21.47483647	-21.47483647	-21.47483647	-21.47483647	-21.47483647	-21.47483647	-0.33797239	0.47012115	-0.04883689	0.04342466	-0.13204418	-0.04827771	-0.07490701	0.08898935	-0.05211620	0.00182284	-0.05704512	0.08189302	-0.02836684	0.00980612	-0.02918208	0.06476087	-0.01141009	0.02178356	0.00202328	0.03973046	0.00341524	0.00877125	-0.00410978	0.01614276	-0.00218163	0.00616957	-0.00199916	0.01047862	-0.00081763	-0.00105549	-0.00824832	0.00530715	-0.00441329	-0.00251062	-0.00471645	0.00069113	-0.00366633	-0.00349421	-0.00693281	-0.00245301	0.00023613	-0.00642034	-0.01259871	-0.00839462	0.00637067	0.00143209	-0.00266055	-0.00856733	0.00634671	-0.00139857	-0.03219354	-0.03029568	0.02362002	-0.00547138	-0.01287236	-0.00732156	-0.00340601	-0.00108500	-0.01241802	-0.00186032	-0.00032702	-0.00172902	-0.01915011	0.00019197	-0.01153774	-0.00569280	-0.01037751	-0.00027548	-0.01068612	0.00092270	-0.00971319	-0.00129648	-0.00219719	-0.00683777	-0.00920225	0.00716495	-0.00381584	0.00301380	-0.00282279	0.00678373	-0.00784991	0.00048161	-0.00502773	0.00319964	0.00038241	-0.00178473	0.00237965	0.00458001	-0.00144110	0.00058410	-0.00289165	0.01029797	-0.00221662	-0.00046458	-0.00380303	0.00276475	-0.00547447	0.00028844	-0.00663303	0.00345412	-0.00073365	-0.00523032	-0.00705900	0.00277526	-0.00324693	-0.00086765	-0.00549926	0.00085084	-0.00368911	-0.00116080	-0.00488022	0.00066951	-0.00170985	-0.00049571	-0.00496071	0.00111297	-0.00253669	0.00027529	-0.00507081	-0.00104042	-0.00178563	-0.00091428	-0.00369080	-0.00185318	-0.00235847	-0.00162653	-0.00413373	-0.00161642	-0.00273308	-0.00272361	-0.00564750	-0.00236994	-0.00133654	-0.00107141	-0.00440388	-0.00213155	-0.00188024	-0.00305022	-0.00552344	-0.00178067	-0.00295033	-0.00225802	-0.00552444	-0.00228558	-0.00206564	-0.00040981	-0.00439473	-0.00144246	-0.00269059	-0.00044455	-0.00360953	-0.00125460	-0.00127277	-0.00063112	-0.00448066	-0.00123685	-0.00351240	-0.00185795	-0.00370805	-0.00168385	-0.00347364	-0.00111240	-0.00411036	-0.00131759	-0.00250411	-0.00145899	-0.00398019	-0.00267824	-0.00125222	-0.00252223	-0.00457733	-0.00165788	-0.00091253	-0.00145322	-0.00434542	-0.00260297	-0.00277968	-0.00194572	-0.00607345	-0.00231021	-0.00229472	-0.00136493	-0.00280484	-0.00197861	-0.00281725	-0.00162976	-0.00348806	-0.00162917	-0.00228024	-0.00178123	-0.00292100	-0.00195269	-0.00178561	-0.00032420	-0.00252562	-0.00175048	-0.00199277	-0.00132252	-0.00330785	-0.00113345	-0.00230088	-0.00118845	-0.00394404	-0.00250891	-0.00336061	-0.00144994	-0.00290545	-0.00127188	-0.00322783	-0.00145516	-0.00366471	-0.00159809	-0.00269872	-0.00130075	-0.00293233	-0.00280820	-0.00162339	-0.00170650	-0.00315188	-0.00165481	-0.00253532	-0.00096133	-0.00318827	-0.00081385	-0.00260161	-0.00043786	-0.00365496	-0.00120741	-0.00309046	0.00057842	-0.00256360	-0.00194572	-0.00148337	-0.00014496	-0.00237646	-0.00171966	-0.00125064	-0.00072506	-0.00233712	-0.00152253	-0.00161622	-0.00116248	-0.00235173	-0.00186213	-0.00269824	-0.00045271	-0.00340358	-0.00160024	-0.00229519	-0.00051946	-0.00230549	-0.00192642	-0.00332608	-0.00135116	-0.00281757	-0.00193024	-0.00278480	-0.00054551	-0.00358049	-0.00251743	-0.00294182	-0.00047083	-0.00347404	-0.00069943	-0.00300314	0.00010458	-0.00320183	-0.00153079	-0.00309896	-0.00084422	-0.00298729	-0.00213401	-0.00425259	-0.00170316	-0.00420999	-0.00179185	-0.00283927	-0.00115948	-0.00323523	-0.00187967	-0.00415132	-0.00103453	-0.00276669	-0.00223845	-0.00453013	-0.00172694	-0.00402978	-0.00241858	-0.00644880	-0.00065938	-0.00261822	-0.00377070	-0.00640076	-0.00150056	-0.00551696	-0.00157733	-0.00391897	-0.00034488	-0.00457414	-0.00062044	-0.00483542	-0.00192419	-0.00712228	-0.00193628	-0.00582991	-0.00167802	-0.00492641	-0.00158324	-0.00725048	-0.00082865	-0.00734294	-0.00379001	-0.00375563	-0.00453728	-0.00523290	-0.00374237	-0.00572427	-0.00154947	-0.00339392	-0.00345266	-0.00776011	-0.00343269	-0.00684833	-0.00556599	-0.00539668	0.00016060	-0.00785635	-0.00116542	-0.00956130	-0.00239530	-0.00553443	-0.00257988	-0.00859821	-0.00365357	-0.00515430	-0.00317489	-0.01335532	-0.00331818	-0.00503008	-0.00054120	-0.00426477	-0.00199289	-0.00466315	-0.00576403	-0.00631760	-0.00228303	-0.00274612	-0.00172613	-0.00758015	-0.00174613	-0.00570688	-0.00199245	-0.00733319	-0.00143742	-0.00451553	0.00058646	-0.00590239	-0.00295162	-0.00785192	-0.00163307	-0.00669452	-0.00219128	-0.00139152	-0.00022498	-0.00333944	-0.00197249	-0.00411503	-0.00058259	-0.00512579	-0.00122275	-0.00299562	-0.00106933	-0.00541913	-0.00063071	-0.00320412	-0.00107518	-0.00545769	0.00039703	-0.00009697	-0.00184115	-0.00555305	-0.00073927	-0.00270605	-0.00177238	-0.00537440	-0.00207130	-0.00293328	-0.00003716	-0.00509876	-0.00007128	-0.00117370	-0.00008687	-0.00494197	-0.00019568	-0.00297524	-0.00098517	-0.00338315	-0.00071018	-0.00207869	-0.00075645	-0.00324320	-0.00167634	-0.00157996	-0.00013642	-0.00303239	0.00119118	-0.00145374	0.00057693	-0.00288053	-0.00090380	-0.00204350	-0.00045024	-0.00258665	-0.00118929	-0.00053992	0.00126121	-0.00365991	0.00036585	-0.00082688	-0.00033702	-0.00423462	0.00006860	-0.00152795	0.00127334	-0.00279574	0.00020784	-0.00013896	0.00164496	-0.00239475	0.00045039	-0.00160716	-0.00027849	-0.00166266	0.00000992	-0.00030787	0.00017585	-0.00106760	-0.00084848	-0.00040061	0.00110833	-0.00133695	-0.00037439	-0.00077326	-0.00008173	-0.00117034	-0.00020667	0.00011717	0.00022966	-0.00108980	-0.00004044	-0.00033630	-0.00007231	-0.00047011	0.00013510	-0.00047395	0.00046135	-0.00066751	0.00008023	0.00014173	0.00091500	-0.00048180	0.00070008	-0.00004448	0.00047384	0.00014819	0.00040611	-0.00046722	0.00064070	-0.00005570	0.00025893	0.00042858	0.00101861	-0.00009918	0.00025193	0.00113120	0.00089481	0.00072271	0.00028576	-21.47483647
-2.3001	-21.47483647	-21.47483647	-21.47483647	-21.47483647	-21.47483647	-21.47483647	-21.47483647	-21.47483647	-21.47483647	-21.47483647	-21.47483647	-21.47483647	-21.47483647	-21.47483647	-21.47483647	-21.47483647	-21.47483647	-21.47483647	-21.47483647	-21.47483647	-21.47483647	-21.47483647	-21.47483647	-21.47483647	-21.47483647	-21.47483647	-21.47483647	-21.47483647	-21.47483647	-21.47483647	-21.47483647	-21.47483647	-1.17467284	0.39058239	0.05109370	0.09629703	0.04461063	0.02103401	0.07516550	-0.06267359	-0.03926874	-0.09610074	0.02391523	-0.02854078	0.06984196	-0.03764446	0.00691307	-0.02024364	0.02602082	-0.00340645	0.01881476	-0.00045705	0.03482064	0.01128544	0.02299237	0.00889156	0.02498130	0.00303823	0.01711316	0.00965450	0.01278843	0.00428049	0.00780965	0.00012474	0.00263568	-0.00263096	0.00122932	-0.00341594	-0.00002214	-0.00307033	-0.00418568	-0.00543316	-0.00018097	-0.00347904	-0.00193100	-0.01132288	-0.00414275	0.00341837	0.00118823	-0.01366726	-0.00191439	0.00402528	0.00267590	-0.03095078	-0.01522589	0.00179968	0.00361497	-0.00941790	-0.00906207	-0.01430859	0.00453163	-0.00854469	-0.00432719	-0.00636030	0.00174692	-0.01267698	-0.00555384	-0.01099869	-0.00000139	-0.00753186	0.00235546	-0.00851313	0.00101479	-0.00660086	0.00036476	-0.00297259	-0.00351635	-0.00732373	0.00593220	0.00190464	0.00523537	-0.00163887	0.00714859	-0.00460252	0.00364841	-0.00187426	0.00586658	0.00353362	-0.00086752	0.00403119	0.00606524	-0.00074452	-0.00183542	0.00166260	0.00551932	-0.00297036	-0.00062047	-0.00012212	-0.00168221	-0.00345259	0.00338501	-0.00262011	0.00098466	-0.00070625	-0.00380825	-0.00270920	0.00174564	-0.00384648	0.00195803	-0.00013672	-0.00018975	-0.00295312	-0.00097195	-0.00207533	0.00199026	-0.00205945	0.00005385	-0.00206973	0.00119710	-0.00284585	0.00066598	-0.00153433	-0.00093515	-0.00058339	-0.00085638	-0.00290924	-0.00138999	-0.00108499	-0.00157861	-0.00209278	-0.00120609	-0.00181622	0.00048094	-0.00170928	-0.00001359	-0.00045711	0.00013451	-0.00170349	-0.00070469	-0.00070191	-0.00015249	-0.00284070	-0.00021951	-0.00245014	-0.00105368	-0.00229663	-0.00135065	-0.00156950	0.00021761	-0.00082222	-0.00042328	-0.00194708	0.00198770	-0.00018357	-0.00038681	-0.00144901	0.00220184	-0.00033116	0.00161875	-0.00207050	0.00070473	-0.00177470	0.00122295	-0.00247261	0.00125558	-0.00187572	-0.00050387	-0.00126415	0.00067191	-0.00089194	-0.00073672	0.00001035	0.00185935	-0.00098808	0.00105141	0.00021523	0.00146021	-0.00093218	-0.00000940	-0.00234805	0.00047117	-0.00214014	0.00087459	-0.00239505	0.00110611	-0.00154570	-0.00010940	0.00035845	-0.00033232	-0.00033475	0.00072892	-0.00143141	0.00033071	-0.00036482	0.00006051	-0.00163334	0.00181357	-0.00093601	0.00018990	-0.00104800	0.00116694	-0.00100601	-0.00002125	-0.00153723	0.00089053	-0.00081552	0.00071812	-0.00132839	0.00067862	0.00012942	0.00135978	-0.00098978	0.00055748	-0.00174166	0.00007653	-0.00121265	0.00084641	-0.00078642	-0.00068073	-0.00046371	0.00116347	-0.00058301	0.00125723	-0.00085073	0.00119925	-0.00023223	0.00093639	-0.00075252	0.00089774	-0.00065822	0.00084364	-0.00088016	0.00272494	-0.00050578	0.00031571	-0.00055505	0.00176539	-0.00017217	0.00056775	-0.00061798	0.00086081	-0.00084199	0.00078523	-0.00064752	0.00083247	-0.00063428	-0.00032705	-0.00114037	0.00171656	-0.00025150	0.00095955	-0.00103172	0.00096544	0.00014740	0.00095754	-0.00139273	0.00050199	-0.00068641	0.00115431	-0.00007521	0.00147048	0.00001480	0.00008369	-0.00029298	0.00128573	-0.00067967	0.00129257	-0.00098432	0.00190164	-0.00050853	0.00154673	-0.00089072	0.00079579	-0.00125425	0.00030704	-0.00317264	0.00059760	-0.00036215	0.00233765	-0.00056415	0.00168827	0.00006356	0.00196770	-0.00174931	0.00084594	0.00010852	0.00057000	-0.00281026	0.00215030	-0.00098539	0.00098401	-0.00274150	0.00292836	0.00045703	0.00207429	-0.00241917	-0.00033566	-0.00039037	0.00337593	-0.00041333	0.00228259	0.00024219	0.00167741	-0.00136900	0.00216485	0.00080846	0.00133350	-0.00235082	0.00252196	0.00042527	0.00292850	-0.00297876	0.00300867	0.00051620	0.00245973	-0.00159923	0.00105497	-0.00001993	0.00363488	0.00102259	0.00403444	0.00149768	0.00439843	0.00106049	0.00025907	0.00060289	0.00298910	-0.00025784	0.00122014	0.00048931	0.00314602	-0.00146127	0.00179409	0.00191070	0.00542009	0.00036135	0.00058174	0.00398612	0.00236031	-0.00362603	0.00001292	0.00282649	0.00582977	-0.00372822	0.00276262	0.00117026	0.00219370	0.00086239	0.00182753	0.00386524	0.00337029	0.00215639	0.00324250	0.00169024	0.00461245	-0.00123909	0.00054315	0.00381397	0.00439154	-0.00083627	0.00339842	0.00119300	0.00481482	0.00111552	0.00364385	0.00373096	0.00428382	-0.00000648	0.00027884	0.00463329	0.00428436	-0.00061282	0.00209545	0.00399216	0.00342784	0.00395629	0.00124995	0.00365153	0.00438884	0.00237432	0.00261834	0.00335003	0.00317270	0.00119999	0.00223619	0.00410122	0.00305764	0.00160310	0.00228551	0.00413695	0.00420375	0.00040032	0.00198217	0.00315025	0.00263679	0.00229593	0.00259711	0.00209049	0.00343003	0.00006369	0.00351911	0.00420330	0.00339179	0.00033435	0.00123483	0.00403926	0.00378490	0.00120471	0.00417033	0.00153947	0.00345141	0.00138857	0.00189248	0.00370870	0.00348938	0.00174574	0.00156842	0.00438224	0.00572695	0.00132028	0.00180376	0.00475914	0.00374840	0.00391775	0.00206174	0.00509486	0.00489292	0.00189963	0.00185267	0.00288606	0.00439125	0.00261381	0.00283784	0.00386450	0.00130191	0.00191934	0.00179788	0.00326500	0.00205444	0.00148130	0.00179092	0.00176457	0.00145095	0.00177050	0.00208591	0.00189445	0.00201282	0.00169680	0.00140549	0.00181345	0.00149503	0.00009167	0.00087635	0.00179445	0.00192530	0.00122081	0.00119525	0.00188858	0.00155738	0.00084884	0.00090428	0.00146102	0.00203953	0.00102401	0.00123577	0.00202552	0.00121838	0.00086055	0.00142554	0.00125144	0.00129241	0.00113371	0.00097554	0.00165687	0.00184619	0.00124304	0.00131511	0.00216090	0.00235880	0.00234714	0.00195911	-21.47483647
-2.2001	-21.47483647	-21.47483647	-21.47483647	-21.47483647	-21.47483647	-21.47483647	-21.47483647	-21.47483647	-21.47483647	-21.47483647	-21.47483647	-21.47483647	-21.47483647	-21.47483647	-21.47483647	-21.47483647	-21.47483647	-21.47483647	-21.47483647	-21.47483647	-21.47483647	-21.47483647	-21.47483647	-21.47483647	-21.47483647	-21.47483647	-21.47483647	-21.47483647	-21.47483647	-21.47483647	-21.47483647	-21.47483647	-0.58407879	0.04200459	0.18024104	-0.16792269	-0.09893960	0.01246452	0.06668558	-0.03950760	-0.01777293	-0.00562779	-0.05637778	0.05373039	-0.00819597	0.01920517	0.01595405	0.00615269	0.01452874	0.00490096	0.01719046	0.00693615	0.01747050	0.01611502	0.02163093	0.02088060	0.01684371	0.01305884	0.02515174	0.02204829	0.02128317	0.01602621	0.01681999	0.01363291	0.00879622	0.00818630	0.00550319	0.00781182	0.00155531	0.00432390	0.00065895	-0.00052950	-0.00542912	-0.00717702	-0.00745837	-0.00306236	-0.00034535	-0.00372631	0.00043399	0.00268845	0.01017530	0.00816560	-0.00275008	-0.00162059	0.00272844	0.00818724	0.01004774	0.00437287	0.00670548	-0.00377247	0.01036344	0.00057963	-0.00455857	0.00149721	0.00128553	-0.00244914	-0.00570317	-0.00425213	0.00230230	0.00459727	-0.00351356	-0.00389196	-0.00215275	0.00263654	-0.00521861	0.00902970	0.00071767	0.00111101	0.00141608	0.00465855	0.00262405	0.00568464	0.00176775	-0.00173560	0.00323292	0.00181256	0.00723032	0.00498109	0.00160942	0.00868288	0.00230605	0.00399424	0.00056674	0.00590277	0.00339159	-0.00065970	-0.00208232	0.00060472	-0.00270573	-0.00193196	0.00057431	0.00139453	-0.00184042	0.00103392	-0.00236626	0.00021026	-0.00191484	-0.00156496	0.00152788	0.00088455	-0.00017021	-0.00190969	0.00056556	0.00160553	0.00015372	0.00074699	-0.00007275	0.00165312	0.00023973	-0.00047392	0.00144187	0.00009184	-0.00152502	0.00212224	0.00125864	0.00043156	-0.00277141	-0.00010847	-0.00120542	0.00102634	-0.00111478	-0.00132394	0.00118881	0.00093531	0.00040798	0.00173872	0.00041312	0.00026742	0.00088323	0.00062116	-0.00124030	0.00078579	0.00034738	-0.00211450	-0.00099097	0.00133112	-0.00004292	-0.00012352	0.00150427	0.00303622	0.00029573	-0.00061109	0.00092734	0.00134843	0.00231712	0.00153035	0.00337758	0.00037812	0.00169878	-0.00010733	0.00169750	0.00105432	0.00243434	-0.00071568	0.00136883	0.00045487	0.00056355	-0.00018585	0.00173406	0.00256074	0.00078448	0.00186792	0.00018733	0.00044919	0.00225212	0.00121892	0.00156179	0.00048137	0.00034901	0.00178315	0.00000453	-0.00026177	0.00023159	-0.00021231	0.00004413	0.00022313	0.00173852	0.00057817	0.00104913	0.00104352	0.00125333	-0.00052104	0.00089331	0.00165214	0.00110760	0.00053246	0.00120559	0.00148527	0.00123035	0.00069977	0.00110623	0.00066080	0.00235459	0.00141789	0.00100696	0.00106115	0.00140734	-0.00017419	0.00069170	0.00140339	0.00150681	0.00123739	0.00022611	0.00123737	0.00044582	-0.00026270	0.00093946	0.00112143	0.00079253	0.00055004	0.00110988	0.00113499	0.00035829	-0.00012124	0.00056021	0.00095007	0.00064184	0.00100647	0.00101904	-0.00026724	0.00208365	0.00106042	0.00236066	0.00181623	0.00129063	0.00117976	0.00169029	0.00153790	0.00040509	0.00195562	0.00094268	0.00096830	0.00162909	0.00115737	0.00040454	0.00062415	0.00001329	0.00039649	0.00110728	0.00094708	0.00126775	0.00002229	0.00095856	0.00143392	0.00178403	0.00049797	0.00018058	0.00072182	0.00124690	0.00040642	0.00136090	0.00101232	0.00043736	-0.00051202	0.00049180	0.00158131	0.00110197	-0.00013292	0.00111642	0.00028813	0.00127085	0.00069222	0.00115673	0.00209245	0.00125288	0.00121161	0.00050040	0.00137181	0.00120071	0.00224764	0.00157267	0.00221574	0.00300746	0.00196076	0.00205280	0.00507288	0.00251606	0.00019039	0.00028706	0.00163639	-0.00088993	0.00341740	0.00239724	0.00404556	-0.00004410	0.00049673	0.00153930	0.00333211	0.00188366	0.00033566	0.00281081	0.00276364	0.00177419	0.00295948	0.00411234	0.00210549	0.00141683	0.00321721	0.00530511	0.00330019	0.00284652	0.00058799	0.00379968	0.00339404	0.00277730	-0.00072265	-0.00058070	0.00302706	0.00364413	0.00687856	0.00412836	0.00389719	0.00325171	0.00368746	0.00153097	0.00222586	0.00361202	0.00584484	0.00457346	0.00477034	0.00218927	0.00466393	0.00391430	0.00667023	0.00285934	0.00068862	0.00087535	0.00398182	0.00490411	0.00215265	0.00020938	0.00366589	0.00466454	0.00406640	0.00105109	0.00230502	0.00121059	0.00117610	0.00063708	0.00358622	0.00293984	0.00180576	0.00235698	0.00522115	0.00099070	0.00151317	0.00383751	0.00438131	0.00425503	0.00328999	-0.00045199	0.00270246	0.00149935	0.00191378	0.00448351	0.00143743	0.00322276	0.00266770	0.00045315	0.00487945	0.00049832	0.00079448	0.00382600	0.00528219	0.00293102	0.00384493	0.00055666	0.00445572	0.00362541	0.00303797	0.00406481	0.00321593	0.00409921	0.00333851	0.00222496	0.00322299	0.00260405	0.00278552	0.00094775	0.00159585	0.00426406	0.00172779	0.00163723	0.00365740	0.00106357	0.00245402	0.00168511	0.00173079	0.00212076	0.00257462	0.00094030	0.00196417	0.00127455	0.00290330	0.00195263	0.00428828	0.00185473	0.00120798	0.00292582	0.00069777	0.00103328	0.00309153	0.00129490	0.00162038	0.00217005	0.00287848	0.00112300	0.00165880	0.00173022	0.00272358	0.00214781	0.00281541	0.00263814	0.00184042	0.00130846	0.00127262	0.00320145	0.00214644	0.00023185	0.00143893	0.00168098	0.00149654	0.00153187	0.00281470	0.00037415	0.00068927	0.00091483	0.00057681	0.00001198	0.00095938	0.00083417	0.00115875	0.00064583	0.00118271	0.00108504	0.00025075	0.00035671	0.00061864	0.00076481	0.00144462	0.00026819	0.00015359	0.00019692	0.00032295	0.00075468	0.00108901	0.00047256	0.00100887	0.00039770	0.00095496	0.00010080	0.00059235	0.00040368	0.00080114	0.00033767	0.00070206	0.00065168	0.00110023	0.00099153	0.00050381	0.00022050	0.00132229	0.00033841	0.00085297	0.00046350	0.00083589	0.00061820	0.00084408	0.00078548	0.00113529	0.00067112	-21.47483647
-2.1001	-21.47483647	-21.47483647	-21.47483647	-21.47483647	-21.47483647	-21.47483647	-21.47483647	-21.47483647	-21.47483647	-21.47483647	-21.47483647	-21.47483647	-21.47483647	-21.47483647	-21.47483647	-21.47483647	-21.47483647	-21.47483647	-21.47483647	-21.47483647	-21.47483647	-21.47483647	-21.47483647	-21.47483647	-21.47483647	-21.47483647	-21.47483647	-21.47483647	-21.47483647	-21.47483647	-21.47483647	-21.47483647	-21.47483647	0.22932195	0.25220482	0.14127355	-0.04474584	-0.05643977	0.00081703	0.00315761	-0.01219154	-0.03438341	-0.00942307	-0.03648521	0.05020193	0.00931005	0.02227017	-0.00606666	0.02812614	0.01786902	0.02563895	0.00870395	0.03152871	0.01508222	0.01100379	0.01039316	0.01732107	0.01052291	0.01920664	0.01650640	0.02479309	0.01921967	0.02555999	0.02485767	0.02674616	0.02911023	0.02386062	0.02425136	0.02385106	0.02402231	0.01491062	0.01490704	0.01312023	0.00800546	-0.00253633	0.00708350	-0.00310046	0.01010065	-0.00895603	0.00998354	-0.00361881	0.01031281	-0.02776247	-0.00857871	-0.01086025	0.01932425	-0.01520334	-0.00337369	-0.00851510	0.00013966	-0.00594452	-0.00589755	-0.00177947	-0.00241682	-0.00795806	-0.01119097	-0.00388950	-0.00922073	-0.00846966	-0.00525950	-0.00250582	-0.00727590	-0.00656216	-0.00327009	0.00030842	0.00050811	-0.00701035	-0.00706489	0.00259400	0.00288240	-0.00231878	-0.00383217	0.00071413	-0.01295059	-0.00789698	-0.00877244	0.00107242	0.00012464	-0.00900087	-0.00159932	-0.00304902	-0.00653937	-0.00890311	-0.00559643	-0.00182569	-0.00957487	-0.00958906	-0.00699765	-0.00407654	-0.00758198	-0.00368425	-0.00450269	0.00196830	-0.00099124	-0.00545782	-0.00545229	0.00136318	-0.00142322	-0.00241367	-0.00323054	0.00016670	-0.00362982	-0.00285107	-0.00099161	0.00083906	-0.00211978	-0.00189268	-0.00391539	-0.00001181	-0.00192922	-0.00069554	-0.00523121	-0.00233356	-0.00033835	-0.00294983	-0.00339011	-0.00089272	-0.00157291	-0.00341346	-0.00445799	-0.00297218	-0.00149680	-0.00291419	-0.00386806	-0.00257737	-0.00272404	-0.00306550	-0.00460100	-0.00202821	0.00038399	-0.00414649	-0.00367797	-0.00253396	-0.00172810	-0.00324347	-0.00445908	-0.00386097	-0.00163831	-0.00261082	-0.00178616	-0.00241047	-0.00004490	-0.00106741	-0.00283518	-0.00143527	0.00077402	-0.00084830	-0.00425509	-0.00147709	-0.00164239	-0.00183734	-0.00352486	-0.00028856	-0.00306877	-0.00194635	-0.00279455	-0.00275282	-0.00127752	-0.00149506	-0.00278514	-0.00352023	-0.00117673	-0.00255564	-0.00453754	-0.00229142	-0.00029386	-0.00225041	-0.00399168	-0.00332755	-0.00103394	-0.00332441	-0.00393114	-0.00227244	-0.00166245	-0.00238962	-0.00335403	-0.00086351	-0.00165810	-0.00257919	-0.00300567	-0.00228593	-0.00197913	-0.00168761	-0.00321836	-0.00333052	-0.00211160	-0.00138770	-0.00315243	-0.00292041	0.00007616	-0.00210268	-0.00313164	-0.00318121	-0.00118106	-0.00212943	-0.00354944	-0.00243402	-0.00299850	-0.00243322	-0.00381836	-0.00337446	-0.00172176	-0.00276115	-0.00326415	-0.00242787	-0.00201658	-0.00180459	-0.00265086	-0.00269221	-0.00040805	-0.00209139	-0.00301382	-0.00293310	-0.00185642	-0.00110707	-0.00267552	-0.00255823	-0.00237594	-0.00215148	-0.00379277	-0.00124450	-0.00116915	-0.00058751	-0.00301973	-0.00218404	-0.00119076	-0.00193090	-0.00385926	-0.00325501	-0.00143272	-0.00175983	-0.00264475	-0.00221645	-0.00166635	-0.00246170	-0.00310397	-0.00270853	-0.00215482	-0.00173486	-0.00462847	-0.00324190	-0.00079398	-0.00222138	-0.00277921	-0.00282325	-0.00279473	-0.00251583	-0.00376190	-0.00240057	-0.00372427	-0.00191619	-0.00318723	-0.00386146	-0.00302286	-0.00273242	-0.00412141	-0.00300508	-0.00235063	-0.00217943	-0.00474771	-0.00339149	-0.00340875	-0.00352110	-0.00418258	-0.00451692	-0.00372212	-0.00348406	-0.00476909	-0.00410843	-0.00366621	-0.00487448	-0.00516530	-0.00455333	-0.00496563	-0.00239525	-0.00622014	-0.00479924	-0.00601965	-0.00361668	-0.00849481	-0.00587184	-0.00680110	-0.00341976	-0.00538373	-0.00585353	-0.00584868	-0.00716820	-0.00898266	-0.00659290	-0.00624005	-0.00601153	-0.00998447	-0.00695373	-0.00465188	-0.00332150	-0.01087555	-0.00705806	-0.00677852	-0.00523147	-0.01153957	-0.00798670	-0.00860186	-0.00587880	-0.00745942	-0.00718852	-0.00597346	-0.00675239	-0.01018684	-0.00599903	-0.00625915	-0.00653418	-0.01267111	-0.00743564	-0.00986914	-0.00823788	-0.01359956	-0.00927202	-0.01003808	-0.00660967	-0.01148338	-0.00946977	-0.01159394	-0.00936573	-0.01055503	-0.01297698	-0.00992372	-0.00757220	-0.00957855	-0.01182526	-0.00935727	-0.01143200	-0.01125186	-0.00588194	-0.00866641	-0.00736391	-0.01041589	-0.01092688	-0.00875547	-0.00789930	-0.00818084	-0.01329236	-0.00905033	-0.00817357	-0.01274268	-0.00887962	-0.00947702	-0.00802903	-0.01001089	-0.00925350	-0.01029670	-0.00562192	-0.01231133	-0.00957994	-0.01101896	-0.00731089	-0.01277366	-0.00703900	-0.00763042	-0.00867022	-0.01072576	-0.00722500	-0.00825116	-0.00711551	-0.00914131	-0.00901940	-0.00835222	-0.00609318	-0.01167664	-0.00728901	-0.00693205	-0.00619537	-0.00881835	-0.00786840	-0.00941159	-0.00734678	-0.00746657	-0.00601547	-0.00596914	-0.00515136	-0.00737614	-0.00603760	-0.00659102	-0.00431493	-0.00586193	-0.00704773	-0.00555636	-0.00415040	-0.00813337	-0.00584930	-0.00804701	-0.00512507	-0.00708578	-0.00613332	-0.00640675	-0.00502489	-0.00654744	-0.00638997	-0.00541392	-0.00436096	-0.00674495	-0.00525554	-0.00561739	-0.00470175	-0.00708646	-0.00454188	-0.00479696	-0.00471715	-0.00802399	-0.00536180	-0.00541832	-0.00477619	-0.00913168	-0.00491658	-0.00651491	-0.00492224	-0.00921800	-0.00425506	-0.00728265	-0.00552377	-0.00711244	-0.00436816	-0.00722386	-0.00342490	-0.00596566	-0.00371651	-0.00490254	-0.00335361	-0.00479205	-0.00234324	-0.00392692	-0.00294150	-0.00362104	-0.00243571	-0.00325166	-0.00219059	-0.00318119	-0.00239228	-0.00265565	-0.00192554	-0.00265717	-0.00173776	-0.00280551	-0.00152101	-0.00293373	-0.00180571	-0.00203475	-0.00116794	-0.00186186	-0.00136377	-0.00215994	-0.00155118	-0.00241065	-0.00175702	-0.00146578	-0.00161418	-0.00165529	-0.00163688	-0.00138415	-0.00106644	-0.00190774	-0.00122164	-0.00119098	-0.00134645	-0.00164394	-0.00123222	-0.00192771	-0.00110147	-0.00176746	-0.00151838	-0.00293621	-0.00093754	-21.47483647
-2.0001	-21.47483647	-21.47483647	-21.47483647	-21.47483647	-21.47483647	-21.47483647	-21.47483647	-21.47483647	-21.47483647	-21.47483647	-21.47483647	-21.47483647	-21.47483647	-21.47483647	-21.47483647	-21.47483647	-21.47483647	-21.47483647	-21.47483647	-21.47483647	-21.47483647	-21.47483647	-21.47483647	-21.47483647	-21.47483647	-21.47483647	-21.47483647	-21.47483647	-21.47483647	-21.47483647	-21.47483647	-21.47483647	0.08329691	-0.05351146	0.14217387	-0.09402089	0.10019546	0.12867461	-0.13684677	0.00831802	0.02091072	-0.05523797	0.02417733	-0.07321752	0.10670200	-0.00275851	0.00803352	-0.01011150	0.07475175	-0.00105625	0.01211490	0.00520283	0.05679892	0.01035640	0.01969363	0.01394730	0.03801584	0.01441023	0.01758400	0.01012804	0.02918286	0.01330455	0.02228381	0.01746728	0.03422288	0.03260974	0.02880966	0.03470724	0.03654223	0.03170640	0.03265069	0.02553948	0.02773161	0.02311209	0.01937546	0.01269073	0.00499405	0.02507195	-0.00138710	-0.00415762	-0.01931354	0.01935483	-0.00421801	-0.03061049	-0.03688383	0.01388142	-0.01616646	-0.01679276	-0.01664951	-0.01336663	-0.00187064	-0.01854746	-0.00846439	0.00025184	-0.00353858	-0.01617089	-0.00135328	-0.00753887	-0.00582541	-0.00759258	-0.00027863	-0.01208031	-0.00375607	-0.00771055	0.00011884	-0.00126385	-0.00438406	-0.00946046	0.00725822	0.00393026	0.00308855	-0.00269899	0.00507266	-0.01096466	-0.00124335	-0.00871142	0.00674609	-0.00286911	-0.00408762	-0.00052512	0.00452495	-0.00296985	-0.00179618	-0.00532676	0.00539438	-0.00723102	-0.00712190	-0.00969390	-0.00041541	-0.00843915	0.00093109	-0.00714500	0.00223284	-0.00412535	-0.00467962	-0.00705785	0.00417411	-0.00456372	0.00061917	-0.00472908	0.00098861	-0.00435451	-0.00235021	-0.00383340	0.00006978	-0.00346193	-0.00318186	-0.00513983	-0.00054097	-0.00225363	0.00089925	-0.00432424	-0.00181307	-0.00260571	-0.00157785	-0.00516085	-0.00316828	-0.00162561	-0.00153065	-0.00507759	-0.00220583	-0.00196280	-0.00129032	-0.00542731	-0.00143199	-0.00146551	-0.00320688	-0.00485450	-0.00212641	-0.00244331	-0.00267993	-0.00540227	-0.00170633	-0.00373848	-0.00268223	-0.00650383	-0.00347568	-0.00242886	-0.00142287	-0.00380931	-0.00235803	-0.00269555	-0.00124745	-0.00498301	-0.00204714	-0.00204704	-0.00097781	-0.00575863	-0.00155500	-0.00305521	-0.00203811	-0.00516067	-0.00158386	-0.00450040	-0.00180220	-0.00507096	-0.00261596	-0.00300738	-0.00138434	-0.00489037	-0.00337905	-0.00129311	-0.00086575	-0.00599542	-0.00250069	-0.00242349	-0.00160868	-0.00576968	-0.00356387	-0.00263852	-0.00230855	-0.00613131	-0.00259250	-0.00384377	-0.00203768	-0.00383712	-0.00285405	-0.00295742	-0.00205640	-0.00498703	-0.00180074	-0.00305857	-0.00182023	-0.00329175	-0.00170728	-0.00218969	-0.00133249	-0.00378697	-0.00265486	-0.00218511	-0.00208306	-0.00438972	-0.00241240	-0.00266983	-0.00181535	-0.00377058	-0.00247233	-0.00334605	-0.00099103	-0.00501203	-0.00278641	-0.00311282	-0.00195510	-0.00376237	-0.00289481	-0.00272311	-0.00132069	-0.00302766	-0.00288650	-0.00177668	-0.00180325	-0.00403679	-0.00251968	-0.00241123	-0.00114228	-0.00336240	-0.00151404	-0.00292438	-0.00153736	-0.00379860	-0.00135554	-0.00258950	-0.00097420	-0.00418635	-0.00249874	-0.00181419	-0.00063741	-0.00330945	-0.00233985	-0.00237324	-0.00205776	-0.00329264	-0.00198827	-0.00299443	-0.00090812	-0.00333013	-0.00291649	-0.00242108	-0.00130582	-0.00403604	-0.00218004	-0.00281688	-0.00144447	-0.00250425	-0.00222540	-0.00340294	-0.00110350	-0.00325787	-0.00136621	-0.00253244	-0.00139238	-0.00292815	-0.00352888	-0.00298026	-0.00224491	-0.00328366	-0.00225928	-0.00462810	-0.00191173	-0.00405405	-0.00261101	-0.00366638	-0.00186290	-0.00397394	-0.00276646	-0.00459625	-0.00157299	-0.00518150	-0.00248428	-0.00479451	-0.00342857	-0.00526957	-0.00189421	-0.00713703	-0.00242141	-0.00502834	-0.00278158	-0.00576238	-0.00286485	-0.00444117	-0.00402637	-0.00642595	-0.00082437	-0.00420867	-0.00437852	-0.00730422	-0.00528257	-0.00784975	-0.00538916	-0.00707395	-0.00218233	-0.00705082	-0.00425326	-0.00498843	-0.00315083	-0.00892718	-0.00408121	-0.00686023	-0.00381986	-0.00826069	-0.00462010	-0.00869468	-0.00220518	-0.00808471	-0.00527649	-0.00663113	-0.00397078	-0.00771139	-0.00582462	-0.01035769	-0.00129749	-0.00612899	-0.00439714	-0.00779646	-0.00420263	-0.01003115	-0.00592786	-0.00817515	-0.00180907	-0.01007130	-0.00705063	-0.00919368	-0.00390777	-0.00733289	-0.00516646	-0.00884729	-0.00337443	-0.00830428	-0.00450806	-0.01405304	-0.00724950	-0.00748536	-0.00058010	-0.00948682	-0.00296260	-0.01115917	-0.00702641	-0.00990443	-0.00609105	-0.00636918	-0.00804612	-0.00833310	-0.00524080	-0.00757296	-0.00687665	-0.00855088	-0.00421457	-0.00693872	-0.00297165	-0.00907043	-0.00288574	-0.00943467	-0.00422051	-0.00690843	-0.00429886	-0.01062088	-0.00050523	-0.01138057	-0.00465141	-0.00777975	-0.00241094	-0.00830174	0.00069592	-0.00743943	-0.00585199	-0.00711010	-0.00282583	-0.00668244	-0.00326545	-0.00623680	-0.00136831	-0.00542954	-0.00402664	-0.00604528	-0.00083765	-0.00291028	-0.00288987	-0.00573970	-0.00305631	-0.00444831	-0.00142470	-0.00609628	-0.00244393	-0.00463511	-0.00341404	-0.00443486	-0.00083738	-0.00440412	-0.00213554	-0.00525940	-0.00170397	-0.00455444	-0.00258645	-0.00379997	-0.00264687	-0.00284008	-0.00144240	-0.00462556	-0.00061751	-0.00312660	-0.00233986	-0.00444513	-0.00180606	-0.00376818	-0.00212196	-0.00378655	-0.00281199	-0.00341578	-0.00185691	-0.00608097	-0.00117209	-0.00227369	-0.00143247	-0.00343656	-0.00177422	-0.00235183	0.00044077	-0.00343701	-0.00137633	-0.00339252	0.00020920	-0.00420660	-0.00069469	-0.00160063	-0.00198252	-0.00286381	-0.00095424	-0.00120870	-0.00018612	-0.00254564	-0.00080772	-0.00174628	-0.00057379	-0.00136096	-0.00045959	-0.00150934	-0.00064792	-0.00200686	-0.00001689	-0.00145381	-0.00052258	-0.00165307	-0.00065247	-0.00085080	-0.00010803	-0.00178416	0.00007648	-0.00055168	0.00016952	-0.00096079	-0.00009562	-0.00116213	-0.00010543	-0.00087139	0.00017440	-0.00034765	-0.00023835	-0.00068937	-0.00007309	-0.00091801	-0.00040738	-0.00076017	0.00038212	-0.00019576	0.00010691	-0.00109471	-0.00049840	0.00047164	0.00011759	-0.00006953	0.00019899	-21.47483647
-1.9001	-21.47483647	-21.47483647	-21.47483647	-21.47483647	-21.47483647	-21.47483647	-21.47483647	-21.47483647	-21.47483647	-21.47483647	-21.47483647	-21.47483647	-21.47483647	-21.47483647	-21.47483647	-21.47483647	-21.47483647	-21.47483647	-21.47483647	-21.47483647	-21.47483647	-21.47483647	-21.47483647	-21.47483647	-21.47483647	-21.47483647	-21.47483647	-21.47483647	-21.47483647	-21.47483647	-21.47483647	-21.47483647	-0.41217026	-0.89027619	-0.23410652	-0.13741708	0.22433111	0.02298924	0.01851301	0.04031418	-0.02924887	-0.04616562	0.04971121	-0.00039130	0.04707350	-0.00020171	0.02479391	0.00965768	0.02332795	0.00903075	0.02330005	0.02332085	0.03503664	0.01653386	0.02890606	0.02722902	0.02028095	0.01133993	0.02447702	0.02600981	0.02531138	0.02025959	0.01940053	0.01991792	0.01832860	0.02115809	0.01703044	0.01988798	0.01380905	0.01503469	0.02209202	0.01982487	0.01405137	0.01490306	0.02403603	0.02644193	0.02095275	0.03275038	0.01516465	0.01504172	0.03029159	0.01537159	0.01441620	-0.01524474	-0.00841990	0.00924534	0.00537869	0.00207601	-0.00219796	-0.00274126	0.00556101	-0.00244972	-0.00562354	0.00227965	0.00034506	-0.00378018	-0.00400985	-0.00611737	0.00032041	-0.00374275	-0.00482405	-0.00642804	0.00200114	-0.00075627	-0.00140239	0.00438794	0.00130875	0.00126368	0.00382560	0.00900289	0.00637904	0.00657151	0.00550648	-0.00097220	0.00137604	0.00284199	0.00699288	0.00983829	0.00507646	0.00895800	0.00541661	0.01130952	0.00743854	0.00659266	0.00750545	0.00075764	0.00052248	0.00054600	-0.00242337	-0.00162723	0.00091422	0.00010921	-0.00016673	0.00030492	-0.00328007	-0.00125869	0.00068382	-0.00066808	0.00152942	0.00261263	-0.00092890	-0.00227090	0.00024676	-0.00009949	0.00029783	-0.00121836	0.00028772	0.00047787	0.00167111	-0.00058767	0.00250699	-0.00023130	-0.00111623	0.00029296	-0.00035181	0.00114177	-0.00114853	0.00053822	0.00043625	0.00125994	-0.00079800	-0.00050645	0.00182866	0.00009138	0.00037349	0.00043096	0.00016486	-0.00008327	0.00016954	0.00037416	-0.00072084	-0.00167710	0.00053203	-0.00129114	0.00005545	-0.00006741	-0.00145235	-0.00021415	-0.00019059	0.00163392	-0.00046103	-0.00037695	0.00104740	0.00045047	0.00089096	0.00063181	0.00271644	-0.00029400	0.00271370	-0.00154581	0.00046373	0.00010577	0.00023831	-0.00088793	0.00202073	0.00004436	0.00078622	0.00182479	0.00124595	0.00134663	0.00111238	0.00139363	0.00034214	0.00024664	0.00138931	0.00088382	0.00043353	0.00014334	0.00104812	-0.00022914	-0.00022646	-0.00078058	0.00180124	-0.00021973	0.00009895	0.00085463	0.00066568	0.00076309	-0.00008609	-0.00084774	0.00080521	-0.00108079	0.00027370	0.00049687	0.00049869	-0.00000656	0.00054728	0.00052674	0.00028716	0.00031365	0.00155680	0.00065772	0.00172610	0.00013118	-0.00003777	0.00089754	0.00094877	-0.00069375	0.00057905	0.00153191	0.00138488	-0.00002276	0.00112948	0.00052329	0.00104908	-0.00092093	0.00084895	0.00109956	0.00006973	0.00001608	0.00099366	0.00143879	0.00081311	0.00001239	0.00075293	0.00197312	0.00141764	0.00011731	0.00085175	-0.00028266	0.00089022	-0.00042177	0.00197862	0.00028743	0.00050564	0.00050723	0.00081738	0.00076918	0.00036782	0.00112116	0.00060738	0.00102309	0.00085316	0.00029942	0.00039505	0.00050250	0.00046047	-0.00022643	0.00078874	0.00104184	0.00002831	-0.00044081	0.00020052	0.00088093	0.00114330	-0.00049711	0.00036716	0.00076199	0.00140877	0.00070588	0.00141722	0.00029931	0.00038292	-0.00059246	0.00050588	0.00138956	0.00124435	-0.00051927	0.00243040	0.00070739	0.00026399	0.00029183	0.00107618	0.00183060	0.00165434	-0.00006954	0.00186247	0.00116059	0.00152441	0.00023844	0.00119951	0.00213511	0.00186320	0.00057560	0.00164886	0.00152124	0.00157948	-0.00074303	0.00074455	0.00206796	0.00135452	0.00027606	0.00388300	0.00194497	0.00186928	-0.00021357	0.00051318	0.00209744	0.00208594	0.00009793	0.00066028	0.00170080	0.00192395	0.00087302	0.00337573	0.00178002	0.00267925	-0.00026242	0.00313366	0.00249363	0.00489357	0.00166612	0.00179358	0.00433128	0.00617839	0.00005327	0.00189905	0.00278392	0.00598058	0.00417406	0.00595784	0.00356305	0.00551055	0.00480157	0.00212067	0.00185500	0.00309278	0.00322995	0.00195613	0.00365435	0.00229901	0.00085883	0.00290489	0.00542304	0.00212470	0.00108133	0.00405929	0.00556002	0.00152269	0.00000850	0.00106635	0.00446523	0.00404097	0.00322629	0.00235833	0.00317725	0.00328713	0.00361870	0.00260804	0.00616857	0.00524290	0.00268113	0.00311965	0.00500037	0.00395453	0.00068789	0.00168094	0.00507652	0.00642661	0.00187482	0.00228541	0.00151630	0.00291369	0.00158054	0.00217421	0.00294385	0.00419237	0.00260255	0.00191017	0.00404089	0.00358525	0.00053999	0.00282898	0.00676291	0.00330393	0.00288631	0.00316343	0.00500790	0.00238229	0.00336019	0.00328715	0.00304057	0.00195987	0.00175743	0.00306774	0.00578366	0.00314279	0.00251624	0.00131413	0.00414457	0.00295426	0.00184486	0.00092156	0.00446322	0.00196755	0.00298818	0.00163378	0.00256547	0.00271720	0.00276869	0.00323183	0.00262781	0.00269328	0.00268752	0.00240649	0.00370520	0.00119696	0.00162831	0.00339765	0.00191096	0.00204631	0.00214758	0.00237082	0.00365501	0.00246041	0.00286950	0.00056647	0.00352629	0.00440272	0.00197989	0.00176434	0.00452325	0.00325138	0.00367059	0.00251224	0.00331778	0.00321654	0.00269880	0.00231752	0.00368911	0.00387185	0.00115684	0.00125790	0.00287514	0.00195439	0.00216927	0.00159948	0.00183446	0.00171353	0.00160998	0.00038431	0.00133814	0.00072540	0.00108950	0.00113184	0.00079800	0.00090882	0.00050805	0.00116441	0.00123517	0.00077519	0.00016626	0.00055948	0.00090353	0.00066291	0.00122670	0.00093648	0.00149527	0.00099535	0.00067795	0.00109662	0.00108602	0.00096706	0.00121157	0.00065864	0.00153952	0.00145958	0.00098022	0.00100542	0.00093778	0.00076787	0.00146190	0.00047769	0.00115610	0.00095235	0.00077831	0.00054630	0.00171854	0.00130929	0.00114112	0.00091191	-21.47483647
-1.8001	-21.47483647	-21.47483647	-21.47483647	-21.47483647	-21.47483647	-21.47483647	-21.47483647	-21.47483647	-21.47483647	-21.47483647	-21.47483647	-21.47483647	-21.47483647	-21.47483647	-21.47483647	-21.47483647	-21.47483647	-21.47483647	-21.47483647	-21.47483647	-21.47483647	-21.47483647	-21.47483647	-21.47483647	-21.47483647	-21.47483647	-21.47483647	-21.47483647	-21.47483647	-21.47483647	-21.47483647	-21.47483647	1.76424658	0.26921725	0.12872713	0.03739736	-0.02676878	-0.00998412	-0.09560041	0.01729368	0.03276051	-0.01392706	0.03598186	-0.02316114	0.06967404	-0.00449662	0.01609660	-0.00168074	0.04238312	0.00543216	0.02142888	0.01264908	0.04378823	0.02247573	0.02158918	0.01840092	0.03431860	0.01385846	0.02415005	0.02166858	0.03100861	0.01970226	0.02117868	0.01881706	0.02524512	0.02607456	0.02043061	0.02167294	0.02163000	0.01935776	0.01280793	0.01080020	0.01215117	0.01537819	0.00809064	0.02130207	0.01354720	0.04655176	0.00681906	0.01478544	0.02148142	0.03559998	0.01277068	-0.01027050	-0.00293345	0.02260917	-0.00400968	-0.00016441	-0.00916717	0.00110041	-0.00025583	-0.01147605	-0.00712499	-0.00501081	-0.01038360	-0.01834510	-0.00462269	-0.01333852	-0.00408899	-0.00883281	-0.00245071	-0.00839659	-0.00447244	-0.00622211	0.00147600	-0.00038608	-0.00374068	-0.00466854	0.00691182	0.00189476	0.00376852	0.00020633	0.00930044	-0.00497355	-0.00361502	-0.00259647	0.00721652	0.00548921	-0.00069292	0.00499657	0.00526665	0.00310169	0.00064519	-0.00082545	0.00584619	-0.00510439	-0.00560929	-0.00387273	0.00045731	-0.00565580	-0.00318511	-0.00413666	0.00183220	-0.00160721	-0.00453708	-0.00431776	0.00171612	-0.00433875	-0.00170674	-0.00396063	-0.00198650	-0.00453984	-0.00349525	-0.00349948	0.00008796	-0.00268533	-0.00126686	-0.00469948	-0.00072858	-0.00184316	-0.00065253	-0.00451243	-0.00138976	-0.00175939	-0.00057369	-0.00440415	-0.00250860	-0.00232319	-0.00257081	-0.00432933	-0.00232145	-0.00125315	-0.00172730	-0.00363635	-0.00203653	-0.00105743	-0.00323093	-0.00465311	-0.00217499	-0.00199744	-0.00293582	-0.00462329	-0.00162357	-0.00238060	-0.00422285	-0.00510612	-0.00349883	-0.00309266	-0.00197929	-0.00368072	-0.00313487	-0.00283399	-0.00182848	-0.00402538	-0.00208449	-0.00216881	-0.00072852	-0.00389142	-0.00156253	-0.00193042	-0.00278135	-0.00461700	-0.00272532	-0.00237855	-0.00144364	-0.00443025	-0.00254386	-0.00132862	-0.00282612	-0.00356377	-0.00286183	-0.00182337	-0.00229738	-0.00477565	-0.00207779	-0.00131215	-0.00301737	-0.00397415	-0.00291182	-0.00235403	-0.00318251	-0.00479245	-0.00157832	-0.00171609	-0.00277896	-0.00481327	-0.00142437	-0.00190760	-0.00255748	-0.00396333	-0.00167063	-0.00297247	-0.00226492	-0.00372886	-0.00233319	-0.00281240	-0.00129482	-0.00369499	-0.00321783	-0.00167375	-0.00200801	-0.00408285	-0.00207991	-0.00176962	-0.00230051	-0.00269844	-0.00202502	-0.00274848	-0.00247271	-0.00296669	-0.00210706	-0.00141010	-0.00236701	-0.00437797	-0.00205393	-0.00299869	-0.00222565	-0.00357889	-0.00307694	-0.00212306	-0.00167310	-0.00282801	-0.00145578	-0.00245155	-0.00174462	-0.00285230	-0.00197304	-0.00217495	-0.00206144	-0.00366614	-0.00065404	-0.00221913	-0.00115717	-0.00277120	-0.00209564	-0.00128009	-0.00191804	-0.00252020	-0.00285867	-0.00139341	-0.00182987	-0.00289536	-0.00224012	-0.00154072	-0.00179171	-0.00284990	-0.00216399	-0.00219463	-0.00113278	-0.00434106	-0.00210215	-0.00211341	-0.00207917	-0.00272198	-0.00189764	-0.00271915	-0.00313232	-0.00332738	-0.00180452	-0.00282651	-0.00121404	-0.00371812	-0.00292016	-0.00341834	-0.00207421	-0.00453175	-0.00153830	-0.00280634	-0.00157282	-0.00424807	-0.00345420	-0.00326370	-0.00266310	-0.00425195	-0.00431594	-0.00455943	-0.00198782	-0.00406640	-0.00359089	-0.00392642	-0.00279355	-0.00545506	-0.00381041	-0.00514098	-0.00292757	-0.00399601	-0.00533778	-0.00632693	-0.00306182	-0.00622425	-0.00452370	-0.00685537	-0.00357105	-0.00642754	-0.00655610	-0.00717649	-0.00362023	-0.00755856	-0.00581116	-0.00533170	-0.00476408	-0.00889385	-0.00495845	-0.00589218	-0.00470382	-0.00785736	-0.00540241	-0.00667844	-0.00616396	-0.00868979	-0.00646589	-0.00807751	-0.00331838	-0.00736414	-0.00483864	-0.00778279	-0.00765348	-0.00974006	-0.00573281	-0.00860804	-0.00335400	-0.00825771	-0.00618800	-0.00669557	-0.00701240	-0.01010289	-0.00922711	-0.00813068	-0.00468309	-0.01272388	-0.00917583	-0.00935533	-0.00758586	-0.00966926	-0.00731047	-0.00778950	-0.00598320	-0.00932154	-0.00645689	-0.01058651	-0.00921173	-0.00848248	-0.00405655	-0.01197476	-0.00698096	-0.01127391	-0.00680241	-0.00953644	-0.00759011	-0.01064855	-0.00902217	-0.00975498	-0.00603855	-0.00944174	-0.00810223	-0.01040302	-0.00682112	-0.01035513	-0.00653618	-0.00857287	-0.00626940	-0.01146253	-0.00739490	-0.00984495	-0.00889584	-0.01056432	-0.00538299	-0.00732246	-0.00493223	-0.00724319	-0.00439659	-0.00825511	-0.00396513	-0.00778383	-0.00854520	-0.00701710	-0.00495090	-0.00946999	-0.00461291	-0.00782914	-0.00443610	-0.00933747	-0.00486279	-0.00587455	-0.00526113	-0.00462141	-0.00414795	-0.00462600	-0.00325212	-0.00661448	-0.00330443	-0.00519559	-0.00288375	-0.00718379	-0.00310501	-0.00567340	-0.00294751	-0.00732164	-0.00384079	-0.00764737	-0.00369139	-0.00639850	-0.00424502	-0.00515388	-0.00336842	-0.00392412	-0.00312307	-0.00442631	-0.00317206	-0.00507030	-0.00390193	-0.00563293	-0.00330544	-0.00494505	-0.00321871	-0.00494654	-0.00448665	-0.00712962	-0.00061136	-0.00592392	-0.00421993	-0.00617139	-0.00295442	-0.00585084	-0.00344433	-0.00332687	-0.00382318	-0.00719077	-0.00243243	-0.00534428	-0.00263486	-0.00574208	-0.00245158	-0.00358371	-0.00335123	-0.00332473	-0.00157684	-0.00377325	-0.00213621	-0.00279132	-0.00263153	-0.00234800	-0.00139269	-0.00313588	-0.00184395	-0.00235067	-0.00201503	-0.00264943	-0.00095784	-0.00231941	-0.00179998	-0.00266600	-0.00099505	-0.00204895	-0.00104916	-0.00172082	-0.00080751	-0.00211889	-0.00095029	-0.00186545	-0.00104137	-0.00170663	-0.00012999	-0.00138717	-0.00078358	-0.00093485	-0.00056984	-0.00133463	-0.00095263	-0.00131403	-0.00054430	-0.00083950	-0.00080530	-0.00098733	-0.00040785	-0.00157576	-0.00049276	-0.00089755	-0.00078456	-0.00160130	-0.00072852	-21.47483647
-1.7001	-21.47483647	-21.47483647	-21.47483647	-21.47483647	-21.47483647	-21.47483647	-21.47483647	-21.47483647	-21.47483647	-21.47483647	-21.47483647	-21.47483647	-21.47483647	-21.47483647	-21.47483647	-21.47483647	-21.47483647	-21.47483647	-21.47483647	-21.47483647	-21.47483647	-21.47483647	-21.47483647	-21.47483647	-21.47483647	-21.47483647	-21.47483647	-21.47483647	-21.47483647	-21.47483647	-21.47483647	-21.47483647	-0.29646426	0.03557777	0.09332295	0.01040009	0.04007703	-0.02887380	-0.03623500	0.05014677	-0.04075467	0.01407562	-0.05324096	0.03516385	0.05238474	0.02063413	0.03299829	0.01544597	0.02558523	0.01840491	0.03314643	0.02030316	0.03240602	0.02157674	0.02955240	0.02276901	0.02855324	0.01586882	0.02760740	0.02561385	0.02366520	0.02066674	0.02497812	0.02742248	0.02437170	0.02481067	0.02473116	0.02888030	0.02107573	0.02256994	0.02523190	0.02169639	0.01927185	0.01305481	0.01721927	0.01465735	0.01338074	0.02337568	0.01862414	0.02289049	0.02459651	0.01527910	0.00545647	0.01265330	0.01678251	0.03024765	0.02829310	0.02211774	0.02154761	0.00916787	0.01922995	-0.00069329	0.00377799	0.00553835	-0.00128432	-0.00307988	-0.01120078	-0.00747329	-0.00356509	-0.00467400	-0.00296537	-0.00850506	-0.00646395	0.00098114	-0.00554858	0.00193489	-0.00217056	-0.00170881	0.00181458	0.00617622	0.00570378	0.00593263	0.00155415	-0.00683072	0.00173199	-0.00034883	0.00317242	0.00431936	-0.00240642	0.00503709	-0.00177580	-0.00019223	-0.00154924	0.00252338	0.00144578	-0.00670879	-0.00301619	-0.00230750	-0.00391174	-0.00172295	0.00019099	0.00369778	-0.00194968	0.00329324	-0.00219145	-0.00200659	-0.00088064	-0.00195517	0.00118252	0.00182616	0.00048763	-0.00093584	-0.00173438	0.00076409	0.00034390	0.00152470	0.00127700	-0.00014169	-0.00055021	-0.00034894	0.00061780	0.00064781	-0.00159876	-0.00100167	0.00128095	0.00013186	-0.00135093	0.00008988	0.00140844	0.00072558	-0.00168981	-0.00124214	0.00067564	0.00156501	-0.00013693	0.00067643	0.00031984	-0.00151778	0.00031621	0.00159723	-0.00042570	0.00011204	-0.00016421	-0.00167927	-0.00000216	-0.00048185	-0.00035287	-0.00010048	0.00078671	0.00150313	0.00041710	-0.00021845	0.00252097	0.00144526	0.00103109	0.00098193	0.00121970	0.00074701	0.00176033	-0.00167792	0.00099973	0.00094264	0.00005262	-0.00116433	0.00174311	0.00042459	0.00028518	0.00005027	0.00092588	0.00124980	0.00044032	-0.00010082	0.00139851	0.00072496	0.00083408	0.00072638	0.00106300	0.00017381	0.00035885	-0.00104380	-0.00018537	-0.00147798	0.00190206	0.00061486	-0.00027306	-0.00002225	0.00092321	-0.00030213	0.00046394	0.00070330	0.00067102	-0.00111222	0.00072822	0.00101465	0.00064073	0.00015663	0.00138689	0.00117476	0.00074852	0.00070468	0.00114345	0.00026068	0.00122038	-0.00035387	0.00064109	0.00163142	0.00129153	-0.00003035	0.00098444	0.00105170	0.00169021	0.00034118	0.00024441	0.00104544	0.00066864	-0.00023529	0.00068640	0.00046348	0.00034078	0.00073444	0.00029707	0.00029094	0.00076150	-0.00015874	0.00147892	0.00034384	0.00051945	0.00019331	0.00072620	-0.00008591	0.00113544	-0.00015004	0.00191065	0.00066316	0.00099550	0.00013167	0.00113878	0.00040189	0.00026528	0.00136399	0.00093363	0.00030963	0.00077371	0.00011020	0.00078107	-0.00033353	0.00060410	0.00008575	0.00145389	0.00063518	0.00120651	-0.00006917	0.00058501	0.00064390	0.00156653	-0.00008048	0.00048905	0.00073494	0.00068568	0.00017196	0.00104443	0.00070288	0.00138550	-0.00009271	0.00125020	0.00105011	0.00084275	0.00062889	0.00103824	0.00130979	0.00214240	0.00068095	0.00157111	0.00148325	0.00201463	-0.00043257	0.00134850	0.00185821	0.00150106	0.00037276	0.00007624	0.00283409	0.00293373	-0.00043403	0.00279951	0.00291248	0.00310899	-0.00046380	0.00151050	0.00262027	0.00357367	0.00042522	0.00406025	0.00320138	0.00314581	0.00074019	0.00225892	0.00150904	0.00312299	0.00060580	0.00229427	0.00412501	0.00283032	0.00039823	0.00325820	0.00286968	0.00215928	0.00081320	0.00217501	0.00301136	0.00409099	0.00108484	0.00366893	0.00287071	0.00354783	0.00327632	0.00283313	0.00283409	0.00423514	0.00256407	0.00422314	0.00398686	0.00415048	0.00213561	0.00050270	0.00256606	0.00555184	0.00379575	0.00492771	0.00259447	0.00373557	0.00212741	0.00300239	0.00682175	0.00481211	0.00098678	0.00033247	0.00441097	0.00325610	0.00038071	0.00009140	0.00402892	0.00527606	0.00384911	0.00416511	0.00301684	-0.00020891	0.00552207	0.00068740	0.00529961	0.00122966	0.00206433	0.00268409	0.00573779	0.00448542	0.00243235	0.00220880	0.00663679	0.00456984	0.00169433	0.00302977	-0.00062822	0.00408607	-0.00088513	0.00365315	0.00115926	0.00402009	0.00136359	0.00104808	0.00634308	0.00487228	0.00469167	0.00421315	0.00429064	0.00118528	0.00185134	0.00279595	0.00304768	0.00445902	0.00287474	0.00484577	0.00497744	0.00285735	0.00380944	0.00195494	0.00272512	0.00381352	0.00390371	0.00275081	0.00254488	0.00356886	0.00176570	0.00081295	0.00264410	0.00296297	0.00297663	0.00190487	0.00281975	0.00220726	0.00185216	0.00264477	0.00260948	0.00334027	0.00185411	0.00147470	0.00513363	0.00339430	0.00326420	0.00391801	0.00423046	0.00308414	0.00179147	0.00177338	0.00296788	0.00208739	0.00347412	0.00080012	0.00424724	0.00270702	0.00297110	0.00337279	0.00503321	0.00379148	0.00560881	0.00353186	0.00406561	0.00564110	0.00347177	0.00265476	0.00326942	0.00358092	0.00286558	0.00212640	0.00412771	0.00268638	0.00246670	0.00184621	0.00165185	0.00138786	0.00169059	0.00037161	0.00094617	0.00109420	0.00116982	0.00123482	0.00116361	0.00061807	0.00062444	0.00156145	0.00161866	0.00169681	0.00051776	0.00088900	0.00140378	0.00132195	0.00145564	0.00102459	0.00137604	0.00096845	0.00144823	0.00099049	0.00116037	0.00133609	0.00129491	0.00072355	0.00129613	0.00075678	0.00085166	0.00092839	0.00120226	0.00079595	0.00105446	0.00045108	0.00131768	0.00086660	0.00084240	0.00070808	0.00110710	0.00148970	0.00156071	0.00039805	-21.47483647
-1.6001	-21.47483647	-21.47483647	-21.47483647	-21.47483647	-21.47483647	-21.47483647	-21.47483647	-21.47483647	-21.47483647	-21.47483647	-21.47483647	-21.47483647	-21.47483647	-21.47483647	-21.47483647	-21.47483647	-21.47483647	-21.47483647	-21.47483647	-21.47483647	-21.47483647	-21.47483647	-21.47483647	-21.47483647	-21.47483647	-21.47483647	-21.47483647	-21.47483647	-21.47483647	-21.47483647	-21.47483647	-21.47483647	-21.47483647	0.86915487	0.33240253	0.09655013	0.09323059	-0.00324011	-0.06447731	0.00112762	-0.02428646	-0.01034549	-0.08095631	0.03321084	0.05479000	0.02108999	0.03677948	0.00056805	0.04516319	0.01779721	0.01388743	0.01203377	0.03235170	0.02407774	0.02430182	0.02147638	0.03196841	0.01746719	0.02832894	0.02872437	0.03005783	0.02409995	0.02171874	0.02424944	0.02681502	0.03036866	0.02096786	0.02600204	0.02357604	0.02225966	0.01912444	0.02257170	0.01808236	0.01903473	0.01624861	0.02728167	0.01451446	0.03785833	0.00607891	0.02044557	0.00863223	0.01217275	-0.01540070	0.01280259	-0.00717710	0.03042691	0.00966814	0.01238288	0.01330711	0.01681461	0.02978411	0.01757484	0.02420966	0.02460042	0.01491448	0.00529351	0.00437305	-0.00168022	-0.00210020	-0.00435793	0.00167989	-0.00710146	-0.00579597	-0.01093393	-0.00320671	0.00356581	-0.00665704	-0.00657092	-0.00110481	0.00130157	0.00223935	0.00106812	0.00947122	-0.00291513	-0.00221126	-0.00049589	0.00742249	0.00929801	0.00311542	0.00807086	0.00851469	0.00599705	0.00484663	0.00368980	0.01234628	0.00039151	0.00142647	-0.00046915	0.00100554	-0.00144003	-0.00138267	-0.00527386	0.00081180	0.00078628	-0.00387141	-0.00478470	0.00022289	-0.00096693	-0.00183097	-0.00330504	0.00032228	-0.00241350	-0.00327077	-0.00191308	0.00107101	-0.00176096	-0.00235545	-0.00350072	0.00014972	-0.00063943	-0.00119868	-0.00297316	-0.00138397	-0.00045501	-0.00211810	-0.00178047	-0.00110774	-0.00042060	-0.00253435	-0.00269189	-0.00215350	-0.00134270	-0.00290426	-0.00380314	-0.00198717	-0.00063347	-0.00384582	-0.00235153	-0.00221456	-0.00031435	-0.00342152	-0.00191911	-0.00100486	-0.00244452	-0.00255787	-0.00447927	-0.00336762	-0.00081962	-0.00239909	-0.00243627	-0.00149584	-0.00100785	-0.00131644	-0.00337759	-0.00169943	0.00094003	-0.00176133	-0.00360033	-0.00114620	-0.00115648	-0.00255570	-0.00191146	-0.00230026	-0.00213530	-0.00128102	-0.00321599	-0.00244671	-0.00104482	-0.00184420	-0.00285562	-0.00292566	-0.00235204	-0.00273065	-0.00281781	-0.00194873	0.00060489	-0.00197670	-0.00291283	-0.00365245	-0.00143422	-0.00383006	-0.00417174	-0.00186102	-0.00262817	-0.00250406	-0.00301032	-0.00165450	-0.00180594	-0.00232999	-0.00313994	-0.00261742	-0.00170227	-0.00253798	-0.00285442	-0.00336676	-0.00004442	-0.00131146	-0.00195894	-0.00234977	-0.00085325	-0.00263518	-0.00277449	-0.00266272	-0.00109981	-0.00286853	-0.00235702	-0.00207007	-0.00238741	-0.00275127	-0.00278448	-0.00282183	-0.00114307	-0.00223193	-0.00328744	-0.00244717	-0.00212219	-0.00243986	-0.00284145	-0.00351891	-0.00105008	-0.00201731	-0.00216005	-0.00280082	-0.00107227	-0.00142334	-0.00252400	-0.00161859	-0.00140661	-0.00298964	-0.00325412	-0.00178376	-0.00122848	-0.00051338	-0.00239937	-0.00249404	-0.00109205	-0.00079693	-0.00259637	-0.00271041	-0.00109355	-0.00219773	-0.00218017	-0.00161570	-0.00161244	-0.00179740	-0.00302208	-0.00290414	-0.00127747	-0.00123443	-0.00286014	-0.00266397	-0.00155636	-0.00207961	-0.00177985	-0.00256776	-0.00241427	-0.00264560	-0.00298158	-0.00271918	-0.00196156	-0.00181028	-0.00292127	-0.00342309	-0.00206360	-0.00215169	-0.00398669	-0.00287954	-0.00267538	-0.00255032	-0.00370067	-0.00382323	-0.00317642	-0.00258176	-0.00331646	-0.00323999	-0.00541140	-0.00296139	-0.00496916	-0.00348105	-0.00360204	-0.00370287	-0.00368242	-0.00296842	-0.00388734	-0.00272245	-0.00460616	-0.00510658	-0.00534319	-0.00518294	-0.00599341	-0.00503613	-0.00382711	-0.00251261	-0.00463461	-0.00550504	-0.00719685	-0.00548787	-0.00878731	-0.00631523	-0.00525494	-0.00525488	-0.00637377	-0.00632452	-0.00465130	-0.00471451	-0.00846281	-0.00746922	-0.00556637	-0.00659634	-0.00905602	-0.00561027	-0.00687670	-0.00466419	-0.00822849	-0.00938706	-0.00859439	-0.00636943	-0.01030306	-0.00703157	-0.00930553	-0.00626168	-0.01291316	-0.00762443	-0.00819964	-0.00695079	-0.01299588	-0.00896390	-0.00836840	-0.00686434	-0.01489236	-0.01203364	-0.00843617	-0.00878381	-0.01063419	-0.00916303	-0.00695875	-0.00988204	-0.00897034	-0.01076622	-0.00992815	-0.01104615	-0.01041397	-0.00848759	-0.00866057	-0.00744938	-0.01263707	-0.01196842	-0.00937751	-0.00680469	-0.00843386	-0.01051347	-0.00586364	-0.00665536	-0.01120831	-0.00785224	-0.01019764	-0.00914678	-0.00903709	-0.00755581	-0.00857162	-0.00640366	-0.01154189	-0.00828565	-0.01074131	-0.00786678	-0.01057579	-0.00773834	-0.01114721	-0.00911930	-0.01115287	-0.00822603	-0.00953975	-0.00356526	-0.01019258	-0.00795227	-0.00961955	-0.00405753	-0.00928590	-0.00639872	-0.00611799	-0.00423553	-0.00806100	-0.00753163	-0.00834348	-0.00623082	-0.00838006	-0.00557081	-0.00470915	-0.00547612	-0.00815458	-0.00584442	-0.00574772	-0.00541635	-0.00673043	-0.00689487	-0.00611326	-0.00333374	-0.00827479	-0.00599321	-0.00583453	-0.00318245	-0.00728801	-0.00482614	-0.00517335	-0.00333711	-0.00728043	-0.00437583	-0.00550700	-0.00399451	-0.00540609	-0.00558031	-0.00589236	-0.00351668	-0.00551877	-0.00456712	-0.00590414	-0.00524135	-0.00698110	-0.00401718	-0.00767780	-0.00341461	-0.00676478	-0.00520020	-0.00663663	-0.00545502	-0.00875386	-0.00357413	-0.00590637	-0.00426809	-0.00736282	-0.00418976	-0.00505113	-0.00317867	-0.00420393	-0.00400215	-0.00487082	-0.00223031	-0.00479956	-0.00327917	-0.00327103	-0.00285706	-0.00445866	-0.00236262	-0.00301495	-0.00219508	-0.00352668	-0.00253510	-0.00254651	-0.00169220	-0.00217899	-0.00221834	-0.00265322	-0.00201522	-0.00307042	-0.00223365	-0.00219231	-0.00139079	-0.00198704	-0.00139821	-0.00165849	-0.00114944	-0.00213789	-0.00137728	-0.00169681	-0.00091478	-0.00101002	-0.00113429	-0.00153301	-0.00100445	-0.00177891	-0.00124423	-0.00131515	-0.00097153	-0.00186424	-0.00133060	-0.00196450	-0.00138522	-0.00212761	-0.00158090	-0.00277815	-0.00117059	-21.47483647
-1.5001	-21.47483647	-21.47483647	-21.47483647	-21.47483647	-21.47483647	-21.47483647	-21.47483647	-21.47483647	-21.47483647	-21.47483647	-21.47483647	-21.47483647	-21.47483647	-21.47483647	-21.47483647	-21.47483647	-21.47483647	-21.47483647	-21.47483647	-21.47483647	-21.47483647	-21.47483647	-21.47483647	-21.47483647	-21.47483647	-21.47483647	-21.47483647	-21.47483647	-21.47483647	-21.47483647	-21.47483647	-21.47483647	-21.47483647	-0.35570534	-0.12064576	-0.14407359	0.12495437	-0.10474414	0.04051188	0.02428907	0.04764917	-0.03320903	-0.01612993	-0.00115910	0.09564200	-0.00890904	0.02543309	-0.00769883	0.06671868	-0.00076665	0.03004175	0.01626472	0.04674992	0.01448734	0.03223157	0.01619038	0.03359752	0.01144649	0.02433541	0.02185711	0.03626103	0.01936953	0.02696678	0.02277219	0.03355341	0.02482211	0.02308176	0.02322675	0.02498860	0.02233523	0.02466556	0.01651821	0.01934496	0.01991721	0.02366982	0.01842489	0.01587331	0.04124322	0.02448290	0.00195309	0.02216739	0.01956116	0.01561335	-0.02289584	-0.00782673	0.01670145	0.00980380	0.00323630	0.00965370	0.00382381	0.02721643	0.00862303	0.02260789	0.02503603	0.02898682	0.01499037	0.03702996	0.02024405	0.02524996	0.01683339	0.01800775	0.00404088	0.00292710	-0.00526517	0.00098931	-0.00062045	-0.00675355	-0.01209414	0.00302440	-0.00378150	-0.00194845	-0.00545159	0.00029821	-0.00857662	-0.00362651	-0.00582781	0.00676381	0.00381409	-0.00284365	0.00277444	0.00670784	0.00291474	0.00161521	0.00164911	0.00858308	-0.00566840	-0.00022649	-0.00216191	-0.00107198	-0.00406335	0.00110298	-0.00452926	0.00056422	-0.00303818	-0.00249458	-0.00347692	0.00108310	-0.00449427	-0.00147414	-0.00319497	-0.00065375	-0.00320332	0.00009090	-0.00373260	0.00123956	-0.00329675	-0.00072795	-0.00493992	-0.00008740	-0.00175835	0.00036870	-0.00370955	-0.00230507	-0.00061269	0.00109719	-0.00357040	-0.00187355	-0.00197080	-0.00169351	-0.00278097	-0.00167467	-0.00055948	-0.00073122	-0.00428966	-0.00059480	-0.00134755	-0.00062144	-0.00309545	-0.00156021	-0.00145128	-0.00211862	-0.00558151	-0.00008635	-0.00359845	-0.00160042	-0.00483939	-0.00268361	-0.00392520	0.00079748	-0.00259236	-0.00139051	-0.00290191	0.00046243	-0.00312591	-0.00041193	-0.00127911	0.00128631	-0.00355308	-0.00146389	-0.00339093	0.00016140	-0.00255578	-0.00028615	-0.00268414	0.00070831	-0.00230701	-0.00155149	-0.00352043	-0.00018151	-0.00264531	-0.00154963	-0.00137911	-0.00081808	-0.00273034	-0.00067795	-0.00158787	0.00006613	-0.00386123	-0.00213898	-0.00302508	-0.00141603	-0.00401845	-0.00117902	-0.00266332	0.00008131	-0.00244325	-0.00065961	-0.00113940	-0.00186555	-0.00164292	-0.00106186	-0.00232900	-0.00032465	-0.00248064	-0.00159684	-0.00148719	-0.00009143	-0.00176749	-0.00156341	-0.00167553	-0.00036896	-0.00265913	0.00005622	-0.00243866	-0.00040674	-0.00158493	-0.00001229	-0.00209737	-0.00028866	-0.00278248	-0.00036662	-0.00217144	-0.00043391	-0.00285259	-0.00070760	-0.00237864	-0.00019294	-0.00262192	-0.00158427	-0.00157262	0.00004913	-0.00138270	-0.00032835	-0.00284361	-0.00063457	-0.00117777	-0.00050503	-0.00234956	-0.00084347	-0.00272213	-0.00065194	-0.00166967	0.00119867	-0.00180610	-0.00140364	-0.00173200	-0.00029859	-0.00166432	-0.00136731	-0.00076293	-0.00035850	-0.00126727	-0.00121383	-0.00169879	-0.00028143	-0.00182363	-0.00091311	-0.00172010	-0.00037079	-0.00269675	-0.00137153	-0.00201224	0.00007806	-0.00161165	-0.00064996	-0.00244515	-0.00083598	-0.00277704	-0.00062746	-0.00168218	0.00035666	-0.00141824	-0.00187206	-0.00281308	-0.00049735	-0.00194587	-0.00039574	-0.00210689	0.00017733	-0.00302890	-0.00049031	-0.00210327	-0.00102224	-0.00185360	-0.00158041	-0.00381366	-0.00104481	-0.00236826	-0.00009140	-0.00231631	-0.00000102	-0.00177076	-0.00036511	-0.00407878	-0.00014625	-0.00210455	-0.00006107	-0.00490309	0.00032633	-0.00352995	0.00007418	-0.00601498	0.00070867	-0.00199261	-0.00251124	-0.00579932	-0.00084518	-0.00366939	-0.00167012	-0.00242550	-0.00128696	-0.00034556	0.00038411	-0.00349392	-0.00081693	-0.00257612	-0.00151725	-0.00337995	0.00041739	-0.00421913	-0.00103575	-0.00591348	-0.00138769	-0.00162510	-0.00002380	-0.00345277	-0.00342270	-0.00459677	0.00015253	-0.00475858	0.00190642	-0.00217108	-0.00107341	-0.00081842	-0.00336255	-0.00304547	-0.00116817	-0.00483479	0.00048605	-0.00408305	-0.00239773	-0.00484098	-0.00153154	-0.00301870	-0.00104977	-0.00641170	-0.00403950	-0.00077688	-0.00089669	-0.00543534	-0.00326812	-0.00108103	0.00180112	-0.00381075	0.00193618	-0.00431729	0.00009287	-0.00426621	-0.00157309	-0.00090578	0.00100455	-0.00626098	0.00127696	-0.00122303	0.00035842	-0.00483596	-0.00090657	-0.00220851	0.00176984	-0.00400435	0.00062975	-0.00165284	-0.00001746	-0.00415483	-0.00067279	-0.00021517	0.00117525	-0.00289329	-0.00174982	-0.00178638	-0.00031124	-0.00629862	0.00034153	0.00278763	-0.00150309	-0.00229288	-0.00112736	0.00120347	0.00267069	-0.00236052	0.00145415	-0.00084561	0.00119017	-0.00248893	0.00049973	0.00033067	0.00031982	-0.00056576	-0.00110812	-0.00074247	0.00211241	-0.00068418	0.00020587	-0.00074284	0.00104312	-0.00054048	0.00090948	-0.00208956	0.00080135	-0.00215045	0.00049459	0.00084950	0.00077781	-0.00171237	0.00070745	0.00002754	0.00199797	-0.00070774	-0.00021426	-0.00123411	0.00113880	-0.00223535	0.00012799	-0.00054994	0.00121796	-0.00227762	0.00068109	0.00085743	0.00285345	-0.00228745	0.00158255	0.00103700	0.00153070	-0.00041055	0.00162860	0.00004639	0.00120264	-0.00081876	-0.00012176	0.00157170	0.00249371	-0.00101657	0.00083505	0.00140537	-0.00032422	0.00040690	-0.00071849	0.00088848	0.00102538	-0.00003979	0.00022797	0.00157991	0.00130861	-0.00026977	0.00105381	-0.00039270	0.00009065	-0.00042768	0.00104210	0.00035238	0.00048930	-0.00084508	0.00046363	0.00049578	0.00087552	-0.00042807	0.00037964	0.00058145	0.00065894	-0.00027673	0.00037113	0.00050057	0.00102462	0.00007654	0.00043228	0.00072971	0.00100700	0.00040556	0.00082880	0.00037869	0.00095917	0.00051110	-0.00012395	0.00094519	0.00127688	0.00027938	0.00053644	0.00149873	0.00111070	0.00115711	0.00105468	-21.47483647
-1.4001	-21.47483647	-21.47483647	-21.47483647	-21.47483647	-21.47483647	-21.47483647	-21.47483647	-21.47483647	-21.47483647	-21.47483647	-21.47483647	-21.47483647	-21.47483647	-21.47483647	-21.47483647	-21.47483647	-21.47483647	-21.47483647	-21.47483647	-21.47483647	-21.47483647	-21.47483647	-21.47483647	-21.47483647	-21.47483647	-21.47483647	-21.47483647	-21.47483647	-21.47483647	-21.47483647	-21.47483647	-21.47483647	0.91726595	-0.40591683	-0.16651257	-0.20841939	-0.02386983	-0.07125185	-0.01034410	0.00197014	-0.04849910	0.02970979	0.03266021	0.06390994	0.01191049	0.03724303	0.04606980	0.00615434	0.01113547	0.01510960	0.02410723	0.02870443	0.03168236	0.02731263	0.03246623	0.02771962	0.02793245	0.01886961	0.03188303	0.02989753	0.02798203	0.02513269	0.02503095	0.02821201	0.02669039	0.03124437	0.02169102	0.02746189	0.02335388	0.02665274	0.02467453	0.02350429	0.01843764	0.02130729	0.01951385	0.03123953	0.02636493	0.03251223	0.01019994	0.02271477	0.02223423	0.00462267	0.01018634	0.00771568	0.01614452	0.02482801	0.01494753	0.01929050	0.01735790	0.01780917	0.02959600	0.01416061	0.01575065	0.01785321	0.01786440	0.01405592	0.01122725	0.01472551	0.02722767	0.03010752	0.03260027	0.03149572	0.02925920	0.03368335	0.02127847	0.02722201	0.01203484	0.00387517	-0.00180605	-0.00241758	-0.01214671	-0.01366841	-0.01967114	-0.02700093	-0.03132444	-0.02451044	-0.02391048	-0.01618225	-0.02505105	-0.01671560	-0.02040691	-0.01615968	-0.01645328	-0.00797973	-0.00629784	-0.01256912	-0.01220094	-0.01255353	-0.01454178	-0.00812694	-0.00410309	-0.00243730	0.00017886	0.00011393	-0.00371848	-0.00088796	-0.00160601	-0.00224366	-0.00021835	0.00119317	-0.00200225	-0.00141838	-0.00299334	-0.00234023	-0.00067458	0.00083924	-0.00005479	-0.00115977	-0.00104225	0.00097883	0.00138485	-0.00114999	-0.00301714	0.00057518	-0.00069178	-0.00017348	-0.00173700	0.00018571	-0.00098770	-0.00029485	-0.00112628	0.00038274	-0.00102906	-0.00035085	-0.00003169	0.00281562	-0.00168739	0.00005284	-0.00059121	0.00223996	-0.00219044	-0.00107843	-0.00083050	-0.00058938	-0.00118326	-0.00002268	-0.00145146	0.00102607	-0.00097637	0.00105385	-0.00081806	-0.00093645	-0.00062332	0.00114451	0.00077689	0.00111439	0.00059074	-0.00148160	0.00107457	0.00057700	-0.00054409	0.00153315	0.00031987	-0.00032896	0.00020381	0.00023823	-0.00053386	-0.00019976	-0.00034675	-0.00052691	-0.00033588	0.00004716	-0.00065374	-0.00008775	0.00036089	0.00131062	-0.00046869	-0.00080152	-0.00120013	0.00024566	-0.00134583	-0.00181934	0.00023197	-0.00017794	-0.00077095	-0.00016635	0.00099179	-0.00015417	-0.00140146	-0.00070027	0.00007465	-0.00065598	-0.00116905	0.00001141	-0.00089263	0.00050197	-0.00062931	0.00048619	-0.00033056	-0.00043652	-0.00012208	-0.00064981	0.00053312	0.00069798	-0.00087024	-0.00032376	0.00011760	-0.00098199	-0.00057831	-0.00058987	-0.00040692	0.00071838	-0.00064642	-0.00066069	-0.00049502	-0.00042515	-0.00070912	-0.00070516	-0.00125784	-0.00006834	-0.00036737	-0.00015207	-0.00000582	-0.00045047	0.00013589	-0.00064527	-0.00045992	-0.00009392	-0.00109198	-0.00076211	0.00009004	-0.00017002	0.00046649	0.00039862	-0.00088842	0.00045544	-0.00032436	0.00084588	-0.00062141	0.00129924	-0.00077883	0.00032351	0.00028989	0.00033204	-0.00120660	-0.00052782	-0.00097991	-0.00011660	-0.00008189	-0.00085564	-0.00044611	-0.00052371	-0.00072044	0.00006761	-0.00036922	-0.00081058	-0.00012432	-0.00096189	-0.00010498	0.00047211	0.00042806	-0.00102787	-0.00153043	-0.00068949	-0.00097304	-0.00115673	-0.00001918	0.00010605	-0.00069949	-0.00195483	-0.00069407	-0.00049340	-0.00128484	-0.00061065	-0.00124836	-0.00110734	-0.00008671	-0.00125129	-0.00047977	-0.00009193	-0.00144062	0.00018574	0.00018481	0.00026873	-0.00021622	0.00038571	-0.00001418	-0.00134829	-0.00064419	0.00053798	0.00034707	-0.00089646	0.00022050	-0.00104846	-0.00170477	-0.00290015	-0.00135946	-0.00130800	-0.00151037	-0.00082808	-0.00113005	0.00025189	-0.00055987	-0.00092577	-0.00086418	-0.00078698	-0.00367799	-0.00335982	0.00005055	-0.00295980	-0.00087856	0.00029715	-0.00035904	-0.00191478	-0.00060282	-0.00042249	-0.00349972	-0.00351437	-0.00266680	-0.00229457	0.00057813	-0.00316520	-0.00168566	0.00129272	-0.00048952	-0.00344060	-0.00081777	-0.00005039	-0.00035563	-0.00532322	-0.00158831	-0.00376645	-0.00295603	0.00053233	-0.00160344	-0.00213102	-0.00070862	-0.00031671	-0.00464521	-0.00267917	-0.00423884	-0.00262999	0.00099395	-0.00153763	-0.00241000	-0.00457844	-0.00518250	0.00116057	-0.00398907	0.00025758	-0.00384427	-0.00031325	-0.00129998	-0.00224633	-0.00303751	-0.00247181	-0.00169965	-0.00105614	-0.00303692	-0.00016869	-0.00095405	-0.00496195	-0.00328646	-0.00580797	-0.00159716	-0.00324511	-0.00316323	-0.00168354	-0.00607774	-0.00162384	-0.00124797	-0.00375537	-0.00182885	-0.00305980	-0.00303428	-0.00078451	-0.00302272	-0.00306675	-0.00245704	-0.00053246	-0.00069749	-0.00103222	-0.00038422	-0.00166962	-0.00030365	-0.00186441	-0.00184813	-0.00187023	-0.00210902	-0.00263123	0.00052376	-0.00170505	-0.00148217	-0.00165781	-0.00228453	-0.00168425	-0.00098551	-0.00206657	-0.00262658	-0.00140177	-0.00175235	-0.00091675	-0.00208895	-0.00116650	-0.00157847	-0.00117334	-0.00207450	-0.00186930	-0.00055586	-0.00210942	-0.00167967	-0.00165921	-0.00189898	-0.00271123	-0.00149786	-0.00060276	-0.00190648	-0.00316674	-0.00109768	-0.00115234	-0.00126278	-0.00169918	-0.00238541	-0.00180835	-0.00307614	-0.00290536	-0.00147149	-0.00125987	-0.00301899	-0.00276687	-0.00138033	-0.00154636	-0.00269497	-0.00126677	-0.00356017	-0.00199312	-0.00130039	-0.00169001	-0.00125277	-0.00042283	-0.00176759	-0.00076511	-0.00106185	-0.00100280	0.00005591	-0.00127792	-0.00108722	-0.00096287	-0.00091140	-0.00094225	-0.00107259	-0.00091178	-0.00028345	-0.00037461	-0.00056027	-0.00075051	0.00011674	-0.00055095	-0.00037049	-0.00094435	-0.00033145	-0.00071180	-0.00063002	-0.00033959	-0.00060459	-0.00044561	-0.00048444	-0.00018256	-0.00053778	-0.00069422	-0.00050829	-0.00009081	-0.00068351	-0.00031392	-0.00055901	-0.00083931	-0.00040256	-0.00048183	-0.00033983	-0.00098220	-0.00053330	-21.47483647
-1.3001	-21.47483647	-21.47483647	-21.47483647	-21.47483647	-21.47483647	-21.47483647	-21.47483647	-21.47483647	-21.47483647	-21.47483647	-21.47483647	-21.47483647	-21.47483647	-21.47483647	-21.47483647	-21.47483647	-21.47483647	-21.47483647	-21.47483647	-21.47483647	-21.47483647	-21.47483647	-21.47483647	-21.47483647	-21.47483647	-21.47483647	-21.47483647	-21.47483647	-21.47483647	-21.47483647	-21.47483647	-21.47483647	0.68916366	-0.39770699	-0.10265650	0.08526343	0.08949155	-0.02026726	0.07502305	-0.01289247	-0.01269484	-0.03729559	-0.04011666	0.01162399	0.07910175	0.02034441	0.00637785	-0.00475733	0.05172983	0.00772860	0.02015528	0.02676209	0.05091168	0.01682552	0.01900713	0.02446030	0.03221538	0.01934538	0.02843560	0.02747771	0.02953854	0.02199446	0.02494740	0.02330963	0.03186827	0.02671140	0.02550677	0.02792171	0.02306759	0.02006296	0.02413327	0.02253235	0.01796695	0.02116047	0.02156312	0.01967525	0.01840222	0.03793796	0.02282537	0.01118399	0.00789002	0.02040194	0.02061470	0.00013875	-0.00206844	0.01492837	0.01564529	0.00724227	0.01739174	0.01486308	0.02384828	0.01301335	0.02160164	0.01815375	0.02354188	0.01171608	0.01875873	0.00924407	0.01978423	0.01622970	0.01472914	0.01389239	0.02290698	0.02478343	0.02886712	0.03188518	0.03672276	0.02766273	0.03858953	0.03816342	0.03619493	0.02747925	0.02540472	0.00856231	0.01100407	0.00514167	0.00900119	0.00032823	-0.00804098	-0.00399722	-0.00415328	-0.00392800	-0.00879793	-0.00410843	0.00039245	-0.00739537	-0.00429050	-0.00377123	-0.00064118	-0.00659743	0.00227718	-0.00345964	0.00054246	-0.00304812	-0.00334903	-0.00485885	0.00111337	-0.00315877	-0.00029377	-0.00170613	-0.00156312	-0.00321905	-0.00081843	-0.00207979	0.00022139	-0.00035290	0.00124610	-0.00263050	-0.00006861	-0.00072105	-0.00070251	-0.00262115	-0.00129527	-0.00145416	-0.00046371	-0.00333214	-0.00111105	-0.00095702	-0.00086531	-0.00226822	-0.00045366	-0.00204313	0.00020488	-0.00137274	-0.00088943	-0.00122283	-0.00117717	-0.00032831	-0.00093480	-0.00189338	-0.00126079	-0.00302132	-0.00068397	-0.00356155	-0.00085754	-0.00286327	-0.00145647	-0.00152727	-0.00014652	-0.00072158	-0.00114591	-0.00280671	0.00036728	-0.00151904	0.00017028	-0.00000456	0.00086264	-0.00176929	0.00087400	-0.00137594	0.00001689	-0.00172409	0.00004460	-0.00193383	0.00038413	-0.00153780	-0.00062520	-0.00079615	0.00027734	-0.00105602	-0.00146489	-0.00155576	0.00111685	-0.00123439	0.00085511	-0.00105169	-0.00061642	-0.00180087	-0.00138048	-0.00126450	-0.00086447	-0.00269357	0.00034953	-0.00197204	-0.00008053	-0.00053447	0.00028138	-0.00079116	-0.00078092	-0.00176953	-0.00029176	-0.00260588	-0.00126240	-0.00078772	-0.00097669	-0.00032337	0.00095066	-0.00136947	-0.00070588	-0.00000667	0.00005408	-0.00118584	0.00015153	-0.00108763	-0.00085137	-0.00132755	0.00021540	-0.00094190	-0.00024680	-0.00127443	0.00032467	-0.00037529	-0.00085941	-0.00194097	-0.00080781	-0.00153460	0.00004101	-0.00108153	-0.00059416	-0.00025644	-0.00042559	-0.00070324	-0.00053215	-0.00056042	0.00008449	-0.00095158	-0.00027680	-0.00126165	-0.00017767	-0.00168805	0.00033675	-0.00118134	0.00162422	-0.00042963	-0.00031975	-0.00056600	0.00025282	-0.00099694	-0.00076601	-0.00064849	0.00015528	-0.00021734	-0.00018594	-0.00119956	-0.00046334	-0.00128298	-0.00106219	-0.00109910	-0.00012823	-0.00115838	-0.00022680	-0.00123189	0.00004085	-0.00038183	0.00059413	-0.00058377	-0.00013951	-0.00091211	-0.00003650	-0.00138745	0.00056601	-0.00008571	-0.00041539	-0.00089202	-0.00024507	-0.00121937	0.00029151	-0.00148201	0.00070654	-0.00129397	-0.00104786	-0.00227971	0.00068224	0.00134384	-0.00055972	-0.00173880	-0.00008570	-0.00070150	0.00056809	-0.00144364	-0.00060351	-0.00025171	-0.00012557	-0.00214430	0.00130231	0.00014018	-0.00079613	-0.00336914	-0.00023403	-0.00119490	0.00131386	-0.00124478	0.00291414	0.00152714	-0.00195281	-0.00343140	0.00039685	-0.00120141	-0.00037646	-0.00103109	-0.00038045	-0.00015703	0.00060670	-0.00204916	0.00062757	-0.00368711	-0.00125630	-0.00393820	0.00065999	0.00188801	-0.00121756	-0.00227975	0.00082510	-0.00097957	0.00118475	-0.00146681	-0.00091918	0.00215130	0.00116403	-0.00172603	0.00416221	-0.00089503	0.00174548	-0.00157097	-0.00189468	-0.00244917	-0.00063115	-0.00258534	0.00312266	-0.00381457	0.00081944	-0.00547667	-0.00090843	0.00362231	-0.00011194	-0.00379785	0.00134898	-0.00057513	-0.00017200	-0.00282593	0.00012951	0.00008874	0.00374726	-0.00154328	0.00059679	-0.00045595	-0.00193191	0.00005274	-0.00114271	0.00107444	0.00053597	-0.00163022	-0.00065718	-0.00271097	0.00023673	-0.00405572	-0.00080018	0.00024034	0.00540993	-0.00075620	0.00166946	-0.00229616	0.00131440	-0.00318027	0.00136413	-0.00069798	0.00207978	-0.00141012	-0.00229402	0.00092325	0.00096287	-0.00247374	0.00295240	0.00130859	-0.00001714	0.00089123	0.00147599	0.00215422	0.00098743	0.00191518	0.00074236	0.00153934	0.00221691	-0.00045307	0.00174904	0.00193445	0.00006471	-0.00020274	0.00077348	0.00011729	0.00210462	-0.00114355	0.00160083	0.00004851	0.00068047	-0.00051583	0.00266934	0.00048435	0.00239234	-0.00165714	0.00022326	-0.00024472	0.00108465	0.00049267	-0.00080044	0.00224296	0.00224870	0.00123912	0.00096461	0.00010919	-0.00001037	0.00015810	0.00263679	0.00064572	0.00183385	0.00093153	-0.00006833	0.00020183	0.00390714	0.00031397	0.00235144	0.00238685	0.00131312	0.00141628	0.00161800	0.00103661	0.00263831	0.00094846	0.00106040	0.00152889	0.00208013	-0.00150331	-0.00039276	0.00239918	0.00046259	0.00091390	0.00036309	0.00111470	0.00032652	0.00093118	-0.00011133	0.00044651	0.00140172	0.00027176	0.00051745	0.00091140	0.00086256	0.00010569	0.00055917	0.00022098	0.00050440	-0.00073319	0.00020062	0.00069631	0.00092778	0.00034388	0.00075464	0.00102907	0.00039316	0.00010057	0.00042704	0.00047885	0.00077601	0.00051785	0.00032534	0.00091357	0.00079874	-0.00001285	0.00070981	0.00059154	0.00083251	0.00050471	0.00031892	0.00027602	0.00096139	0.00038188	0.00036020	0.00132161	0.00126725	0.00123990	0.00071609	-21.47483647
-1.2001	-21.47483647	-21.47483647	-21.47483647	-21.47483647	-21.47483647	-21.47483647	-21.47483647	-21.47483647	-21.47483647	-21.47483647	-21.47483647	-21.47483647	-21.47483647	-21.47483647	-21.47483647	-21.47483647	-21.47483647	-21.47483647	-21.47483647	-21.47483647	-21.47483647	-21.47483647	-21.47483647	-21.47483647	-21.47483647	-21.47483647	-21.47483647	-21.47483647	-21.47483647	-21.47483647	-21.47483647	-21.47483647	-21.47483647	-0.09146669	0.39556633	-0.15831320	0.18791366	-0.14869583	0.01756634	-0.02385328	0.07338364	-0.00859058	0.02350216	-0.00171091	0.10193863	0.01389956	0.04853278	-0.00214796	0.05526709	0.00274258	0.01936024	0.01767471	0.04539455	0.01975803	0.02338382	0.02113463	0.03462242	0.01353330	0.02969964	0.01984941	0.03438040	0.02385419	0.02649168	0.02122926	0.03229074	0.03101551	0.02144188	0.02658208	0.02653081	0.02208423	0.02026974	0.02343486	0.01854215	0.01541029	0.01460483	0.02106342	0.02357423	0.03795458	0.00627371	0.01557110	0.00693957	0.03374128	0.00653195	0.00151256	-0.00782946	0.03042601	0.01264315	0.00537941	0.00712625	0.01298045	0.02355054	0.01556697	0.02054526	0.02025120	0.02043626	0.01243254	0.02680215	0.01123240	0.01950895	0.00991843	0.02224840	0.01328023	0.01306719	0.00814088	0.01370060	0.01168784	0.00591246	0.00265879	0.01578898	0.01755220	0.01367540	0.01582674	0.02510059	0.01153133	0.01466099	0.00736500	0.01769684	0.00978896	-0.00080446	0.00162239	0.00073102	-0.00733004	-0.01228710	-0.01219242	-0.00933586	-0.01826860	-0.01805595	-0.01560423	-0.00853741	-0.01315590	-0.00857196	-0.01059209	-0.00050042	-0.00455208	-0.00492711	-0.00301626	-0.00026092	-0.00451314	0.00030118	-0.00280549	0.00057489	-0.00221397	-0.00215351	-0.00348846	0.00125374	-0.00186200	-0.00080379	-0.00468577	-0.00014149	-0.00207244	0.00032311	-0.00273599	-0.00048584	-0.00244865	-0.00131169	-0.00411418	-0.00161473	-0.00110773	-0.00155744	-0.00280750	-0.00218218	-0.00086445	-0.00296576	-0.00365262	-0.00035284	-0.00073897	-0.00234533	-0.00469632	-0.00278692	-0.00214799	-0.00428993	-0.00506350	-0.00113829	-0.00471764	-0.00293461	-0.00509608	-0.00231012	-0.00158045	-0.00109737	-0.00213829	-0.00118364	-0.00133713	-0.00197733	-0.00411957	-0.00167818	-0.00038384	-0.00034611	-0.00401430	-0.00187638	-0.00063248	-0.00128180	-0.00322118	-0.00081274	-0.00390835	-0.00129304	-0.00418862	-0.00395986	-0.00190821	-0.00124777	-0.00293468	-0.00259896	-0.00186341	-0.00144674	-0.00356625	-0.00247150	-0.00008266	-0.00202672	-0.00484648	-0.00300448	-0.00291080	-0.00244913	-0.00532414	-0.00219679	-0.00269284	-0.00237452	-0.00379343	-0.00190893	-0.00298140	-0.00268442	-0.00394619	-0.00153803	-0.00348839	-0.00242495	-0.00306712	-0.00317471	-0.00186216	-0.00137551	-0.00305789	-0.00243691	-0.00243400	-0.00141466	-0.00356656	-0.00167081	-0.00125930	-0.00221589	-0.00348525	-0.00253232	-0.00306783	-0.00125119	-0.00401863	-0.00217574	-0.00197860	-0.00158571	-0.00432916	-0.00195672	-0.00214594	-0.00102782	-0.00243106	-0.00282813	-0.00168094	-0.00173693	-0.00231541	-0.00117044	-0.00209827	-0.00091283	-0.00256796	-0.00165013	-0.00244632	-0.00184699	-0.00410865	-0.00109064	-0.00251060	0.00018017	-0.00264577	-0.00222993	-0.00223690	-0.00013722	-0.00249259	-0.00228680	-0.00087070	-0.00155559	-0.00303738	-0.00143636	-0.00224475	-0.00155638	-0.00318010	-0.00237080	-0.00211111	-0.00088526	-0.00385382	-0.00217651	-0.00281498	-0.00165588	-0.00230814	-0.00189771	-0.00243356	-0.00171027	-0.00291914	-0.00214257	-0.00209351	-0.00012932	-0.00332914	-0.00239395	-0.00279018	-0.00240769	-0.00385087	-0.00288333	-0.00296183	-0.00134005	-0.00452642	-0.00344132	-0.00471598	-0.00277691	-0.00405339	-0.00307633	-0.00448908	-0.00166876	-0.00429385	-0.00409572	-0.00469280	-0.00283836	-0.00410040	-0.00295039	-0.00555079	-0.00192872	-0.00553118	-0.00359435	-0.00615572	-0.00310272	-0.00531185	-0.00456399	-0.00472824	-0.00141672	-0.00448525	-0.00333092	-0.00791048	-0.00369582	-0.00866758	-0.00462720	-0.00566555	-0.00268620	-0.00516206	-0.00477305	-0.00590498	-0.00215196	-0.00757836	-0.00443764	-0.00754299	-0.00502516	-0.00595768	-0.00511824	-0.00774632	-0.00367223	-0.00575501	-0.00633281	-0.00658687	-0.00514740	-0.00851967	-0.00456702	-0.00865132	-0.00248960	-0.00900727	-0.00792158	-0.00784120	-0.00602508	-0.01035927	-0.00595626	-0.00878412	-0.00344806	-0.01053681	-0.00565544	-0.00886486	-0.00613238	-0.00807570	-0.00517107	-0.00725240	-0.00590369	-0.00712352	-0.00680182	-0.01051175	-0.00548984	-0.00610287	-0.00346997	-0.00902006	-0.00468513	-0.00783968	-0.00575564	-0.00709801	-0.00781907	-0.00593972	-0.00576960	-0.00696954	-0.00253553	-0.00653017	-0.00580856	-0.00664441	-0.00472415	-0.00678151	-0.00463684	-0.00779941	-0.00404283	-0.00697281	-0.00444754	-0.00738581	-0.00468240	-0.00840418	-0.00405023	-0.00504594	-0.00471181	-0.00537558	-0.00420225	-0.00696145	-0.00358866	-0.00657579	-0.00617496	-0.00791293	-0.00331767	-0.00665615	-0.00413250	-0.00566702	-0.00210421	-0.00374118	-0.00307346	-0.00637647	-0.00325521	-0.00317769	-0.00218708	-0.00436247	-0.00345892	-0.00473773	-0.00112874	-0.00452072	-0.00390867	-0.00312062	-0.00282395	-0.00506858	-0.00137570	-0.00524156	-0.00279268	-0.00480822	-0.00167289	-0.00513182	-0.00267139	-0.00286699	-0.00228343	-0.00279427	-0.00171055	-0.00398052	-0.00154080	-0.00495894	-0.00137779	-0.00374762	-0.00224233	-0.00410764	-0.00139832	-0.00332526	-0.00413596	-0.00456787	-0.00184747	-0.00490316	-0.00181972	-0.00284961	-0.00181360	-0.00315626	-0.00193793	-0.00360615	-0.00147749	-0.00510209	-0.00274311	-0.00258764	-0.00149948	-0.00400418	-0.00183007	-0.00123200	-0.00074705	-0.00296689	-0.00073889	-0.00197841	-0.00114481	-0.00200708	-0.00176937	-0.00215460	-0.00072979	-0.00254391	-0.00129422	-0.00121664	-0.00089575	-0.00126195	-0.00027123	-0.00117948	-0.00037659	-0.00178827	-0.00088952	-0.00109475	-0.00041967	-0.00098180	0.00001721	-0.00098204	-0.00053369	-0.00075973	-0.00086749	-0.00056953	0.00011530	-0.00101203	-0.00076497	-0.00062647	-0.00036175	-0.00084060	-0.00009238	-0.00113561	-0.00032308	-0.00050864	-0.00036214	-0.00085746	0.00009069	-0.00127333	-0.00053425	0.00014255	-0.00010434	-0.00065340	-0.00024613	-21.47483647
-1.1001	-21.47483647	-21.47483647	-21.47483647	-21.47483647	-21.47483647	-21.47483647	-21.47483647	-21.47483647	-21.47483647	-21.47483647	-21.47483647	-21.47483647	-21.47483647	-21.47483647	-21.47483647	-21.47483647	-21.47483647	-21.47483647	-21.47483647	-21.47483647	-21.47483647	-21.47483647	-21.47483647	-21.47483647	-21.47483647	-21.47483647	-21.47483647	-21.47483647	-21.47483647	-21.47483647	-21.47483647	-21.47483647	0.75696500	0.35389139	-0.05914064	0.13767767	0.08317836	0.15080656	-0.00071501	0.00857292	-0.06883209	-0.00055537	0.00681341	-0.01547520	0.04061292	0.04309014	0.04797412	0.01007266	0.03254984	0.01525088	0.03627167	0.01391742	0.03166801	0.02690609	0.02966511	0.03085876	0.02952179	0.02007629	0.02972431	0.02896699	0.02791077	0.02555674	0.02792245	0.02649266	0.02602945	0.03039811	0.02391569	0.02765541	0.02184287	0.02269727	0.02417885	0.02687217	0.02229017	0.01821829	0.01719103	0.02761608	0.02082237	0.04123037	0.01523948	0.03586403	0.02646504	0.02035919	0.00319200	0.01974482	0.00908672	0.02206203	0.02298798	0.01367809	0.01731205	0.02342689	0.02211274	0.02046730	0.01913631	0.02151656	0.02188648	0.02096739	0.01954576	0.01777949	0.02229800	0.02156801	0.02150962	0.01380423	0.01363423	0.01638439	0.01269703	0.01999042	0.01224474	0.01052012	0.01393569	0.01207528	0.00931728	0.00096123	0.00007183	-0.00785664	-0.00878915	-0.00518259	0.00334612	0.00570324	0.00005862	0.01258772	0.01302263	0.01088562	0.01140795	0.01052692	0.01083262	0.00161514	-0.00426362	-0.00433612	-0.01095494	-0.01341180	-0.01262121	-0.01640893	-0.01548070	-0.01264167	-0.01528662	-0.01014086	-0.00797500	-0.00674298	-0.00404625	-0.00182271	-0.00370362	-0.00138168	-0.00177307	-0.00181489	0.00028740	-0.00048642	0.00083919	-0.00142224	-0.00049312	-0.00062277	-0.00053388	-0.00226647	-0.00095973	0.00064916	-0.00068426	-0.00230780	-0.00138887	-0.00004975	-0.00070259	-0.00155738	-0.00280715	-0.00003170	-0.00183386	-0.00078916	-0.00101124	-0.00049390	-0.00236769	-0.00229573	-0.00100845	0.00099251	-0.00260709	-0.00199864	0.00016999	-0.00263669	-0.00213627	-0.00308338	-0.00297007	-0.00071764	-0.00154879	-0.00006429	-0.00057714	-0.00053744	0.00003676	-0.00030088	-0.00020866	0.00037987	-0.00076972	-0.00131398	0.00021064	-0.00091474	-0.00067225	-0.00083546	-0.00053590	-0.00269929	0.00009745	-0.00149673	-0.00088825	0.00020546	-0.00091857	-0.00044203	-0.00084069	0.00078383	-0.00136931	-0.00059907	-0.00065481	-0.00001845	-0.00087475	-0.00155962	-0.00187007	-0.00039522	-0.00172561	-0.00253553	0.00015409	-0.00045417	-0.00133016	-0.00161466	-0.00110387	-0.00032261	-0.00142931	-0.00114201	-0.00016591	-0.00141886	-0.00086673	-0.00150616	-0.00258579	0.00053641	-0.00034864	-0.00054282	-0.00121767	0.00035123	-0.00140401	-0.00021107	-0.00078686	0.00005737	-0.00122732	-0.00135090	-0.00099038	-0.00069805	-0.00158313	-0.00012152	-0.00162047	-0.00027829	-0.00157833	-0.00144560	-0.00142697	-0.00098995	-0.00101957	-0.00174704	-0.00184291	-0.00058963	-0.00091038	-0.00077887	-0.00166422	-0.00022287	-0.00098298	-0.00033825	-0.00092895	-0.00113448	-0.00077862	-0.00156193	-0.00117931	-0.00081471	-0.00024807	-0.00102287	-0.00100253	-0.00032953	0.00006020	-0.00024370	-0.00120705	-0.00024574	-0.00155053	-0.00063550	-0.00150365	-0.00042616	-0.00120777	-0.00202788	-0.00188985	-0.00107972	-0.00027866	-0.00174197	-0.00115182	-0.00098005	-0.00038962	-0.00130416	-0.00048361	-0.00159513	-0.00065433	-0.00187501	-0.00098009	-0.00054015	-0.00110084	-0.00141972	-0.00191218	-0.00083104	-0.00155428	-0.00182569	-0.00073452	-0.00152890	-0.00018419	-0.00181642	-0.00190188	-0.00220413	-0.00163748	-0.00212077	-0.00148449	-0.00120911	-0.00087921	-0.00218201	-0.00155333	-0.00134951	-0.00109400	-0.00132297	-0.00091668	-0.00233190	0.00017224	-0.00235324	-0.00257583	-0.00282692	-0.00187925	-0.00312555	-0.00343603	-0.00409949	0.00117882	-0.00186141	-0.00475823	-0.00334992	-0.00213326	-0.00517223	-0.00288016	-0.00359372	-0.00239306	-0.00274076	-0.00145309	-0.00120381	-0.00161158	-0.00530487	-0.00191228	-0.00455686	-0.00303279	-0.00491561	-0.00286827	-0.00224814	-0.00206919	-0.00250626	-0.00374524	-0.00224712	-0.00436672	-0.00491225	-0.00266234	-0.00085646	-0.00103259	-0.00249782	-0.00261155	-0.00344215	-0.00819568	-0.00530399	-0.00518840	-0.00208147	-0.00422698	-0.00751679	-0.00778998	-0.00391615	-0.00443454	0.00072908	-0.00306550	-0.00097440	-0.00422324	-0.00321483	-0.00330976	-0.00479141	-0.00580631	-0.00363111	-0.00328928	-0.00477409	-0.00319957	-0.00596547	-0.00340155	-0.00229358	-0.00188180	-0.00389360	-0.00474614	-0.00262708	-0.00396152	-0.00448917	-0.00319592	-0.00363609	-0.00655707	-0.00446124	-0.00419892	-0.00524950	-0.00250570	-0.00506244	-0.00188329	-0.00305730	-0.00227397	-0.00638346	-0.00358085	-0.00366773	-0.00418523	-0.00371884	-0.00290873	-0.00353069	-0.00178783	-0.00338542	-0.00580506	-0.00080245	-0.00192285	-0.00502218	-0.00358825	-0.00474595	-0.00367904	-0.00260080	-0.00472792	-0.00437384	-0.00206229	-0.00342485	-0.00275792	-0.00175792	-0.00163196	-0.00279023	-0.00070525	-0.00187811	-0.00312056	-0.00381097	-0.00258181	-0.00174164	-0.00238721	-0.00461295	-0.00370226	-0.00156515	-0.00099878	-0.00301969	-0.00346079	-0.00226486	-0.00389911	-0.00223798	-0.00282873	-0.00287622	-0.00154557	-0.00233742	-0.00154133	-0.00247480	-0.00210797	-0.00201855	-0.00142977	-0.00273038	-0.00357202	-0.00262215	-0.00193308	-0.00333706	-0.00163347	-0.00425501	-0.00368470	-0.00141527	-0.00298332	-0.00329205	-0.00258225	-0.00227648	-0.00168857	-0.00251580	-0.00076828	-0.00342272	-0.00187312	-0.00175959	-0.00307233	-0.00198046	-0.00156788	-0.00214926	-0.00141357	-0.00070946	-0.00123695	-0.00206525	-0.00112069	-0.00163756	-0.00122626	-0.00149942	-0.00082974	-0.00196922	-0.00043613	-0.00133960	-0.00115760	-0.00126657	-0.00062999	-0.00081237	-0.00123896	-0.00060058	-0.00057621	-0.00095380	-0.00123809	-0.00083715	-0.00085844	-0.00104038	-0.00102294	-0.00080329	-0.00050075	-0.00036454	-0.00069555	-0.00052934	0.00014673	-0.00072886	-0.00028953	-0.00000064	-0.00048262	-0.00103337	-0.00075663	-0.00078248	-0.00073365	-0.00055824	-0.00062728	-0.00115389	-0.00061096	-21.47483647
-1.0001	-21.47483647	-21.47483647	-21.47483647	-21.47483647	-21.47483647	-21.47483647	-21.47483647	-21.47483647	-21.47483647	-21.47483647	-21.47483647	-21.47483647	-21.47483647	-21.47483647	-21.47483647	-21.47483647	-21.47483647	-21.47483647	-21.47483647	-21.47483647	-21.47483647	-21.47483647	-21.47483647	-21.47483647	-21.47483647	-21.47483647	-21.47483647	-21.47483647	-21.47483647	-21.47483647	-21.47483647	-21.47483647	-21.47483647	-0.70156755	0.22137678	0.00071995	-0.02608410	-0.09255383	-0.03264372	-0.03846866	-0.03107423	-0.03277778	-0.02005735	-0.00780848	0.01366076	0.01784045	0.02490434	0.01601321	0.03491861	0.01800504	0.02847908	0.02398485	0.03346769	0.01797325	0.02723437	0.02058356	0.03040070	0.01615465	0.03178034	0.02744545	0.02779368	0.02596610	0.02921984	0.02642476	0.02873470	0.03041033	0.02678213	0.03129991	0.02420337	0.02528280	0.02325341	0.02609870	0.02041795	0.01843249	0.02149401	0.02597544	0.02323154	0.03124760	0.01475508	0.00986551	0.02035860	0.01898525	0.01169239	-0.00303720	0.00966016	0.02683163	0.01963221	0.00877269	0.01890379	0.01818682	0.03006593	0.02671944	0.01502504	0.02465808	0.02471795	0.01910555	0.01733533	0.01763747	0.02048997	0.02192899	0.02324165	0.01158701	0.01631448	0.01600000	0.01703743	0.01716076	0.00972771	0.00781432	0.01364825	0.01550735	0.01157907	0.01192081	0.00791438	0.00148261	-0.00036251	-0.00083731	0.00273516	-0.00446049	-0.01447086	-0.00706115	-0.01352421	-0.01335574	-0.01538318	-0.01100648	-0.00257336	-0.00561977	-0.00143374	0.00321147	0.00578065	0.00340768	0.00625846	0.00280817	0.00254027	0.00027441	-0.00625157	-0.00927294	-0.00877426	-0.01435116	-0.01089515	-0.01449906	-0.01480538	-0.01463721	-0.01038036	-0.00800437	-0.00499189	-0.00606877	-0.00241872	-0.00355970	-0.00074020	-0.00090859	-0.00042521	-0.00045348	-0.00225555	0.00030842	-0.00020183	-0.00076399	-0.00361069	-0.00071288	-0.00104945	-0.00193982	-0.00279112	-0.00046372	-0.00049529	-0.00159506	-0.00001641	0.00076651	-0.00095422	-0.00099757	-0.00019443	0.00113094	-0.00188429	-0.00203337	-0.00133259	-0.00177422	-0.00036294	-0.00183168	-0.00093891	-0.00068322	0.00096936	-0.00050964	-0.00098065	-0.00179332	0.00047531	-0.00081500	-0.00079298	0.00053364	0.00096327	-0.00145676	0.00104495	-0.00114593	-0.00044699	-0.00147394	0.00041817	-0.00181512	0.00111670	-0.00016219	0.00004278	-0.00050101	-0.00003513	-0.00043029	-0.00141992	0.00003639	0.00042118	-0.00277871	0.00077537	0.00003222	0.00076377	-0.00071867	-0.00184503	-0.00129681	0.00008811	-0.00208860	-0.00057121	-0.00149323	-0.00035190	-0.00100207	0.00067893	-0.00064687	0.00039918	-0.00077389	0.00045717	-0.00148754	0.00006655	-0.00098295	-0.00140636	-0.00082306	0.00043480	-0.00046830	-0.00044841	-0.00004893	0.00005247	-0.00106979	-0.00021607	-0.00021909	-0.00087121	-0.00034160	0.00008550	-0.00124378	0.00013621	-0.00070598	-0.00050181	-0.00091779	0.00019925	-0.00086287	-0.00037008	-0.00096700	-0.00011486	-0.00064918	-0.00081358	0.00025193	0.00006071	-0.00106253	-0.00002518	-0.00080067	-0.00013897	-0.00017305	-0.00045884	-0.00086385	0.00052406	-0.00148981	0.00059389	-0.00085222	0.00128317	-0.00043688	-0.00068396	0.00022231	-0.00028050	-0.00125342	-0.00026242	-0.00045488	-0.00035903	0.00016634	-0.00038791	-0.00060563	0.00003697	-0.00108888	-0.00069577	-0.00035085	0.00010162	-0.00028700	-0.00005473	-0.00110983	-0.00019337	-0.00057003	0.00041091	-0.00031678	-0.00003458	-0.00031831	0.00016681	-0.00051455	-0.00005785	-0.00026946	-0.00086210	-0.00017865	-0.00095669	0.00004795	0.00037804	-0.00038671	0.00031548	-0.00023775	0.00010708	-0.00058819	-0.00012610	-0.00043768	-0.00096914	-0.00177133	0.00025027	-0.00120348	0.00018139	-0.00108293	-0.00027608	-0.00054906	-0.00001017	-0.00112367	0.00172317	0.00032449	-0.00128034	-0.00244539	0.00055672	-0.00204121	-0.00005883	-0.00189710	0.00137007	-0.00028786	-0.00132301	-0.00208381	0.00074325	0.00005554	0.00037324	-0.00313122	-0.00060385	-0.00089282	0.00232653	0.00120700	0.00087108	-0.00012418	-0.00104985	-0.00119983	0.00121482	-0.00046740	-0.00046280	-0.00022565	0.00000356	-0.00026268	0.00101538	0.00048174	-0.00137636	0.00057477	0.00038180	-0.00177205	0.00335791	0.00079352	0.00100266	0.00033832	-0.00187935	-0.00100967	0.00138683	0.00040832	0.00128708	-0.00297397	-0.00201928	-0.00199575	-0.00086080	0.00058036	0.00017139	-0.00242393	-0.00135371	0.00016410	-0.00208881	-0.00403109	-0.00139726	0.00003343	0.00116988	-0.00054793	0.00036013	-0.00098288	-0.00051398	-0.00120737	-0.00083728	-0.00109006	-0.00191691	-0.00140268	0.00046439	0.00102852	0.00049922	-0.00135771	-0.00056628	0.00044031	0.00384624	0.00052087	0.00009498	-0.00242678	0.00266063	-0.00085227	-0.00016169	-0.00183939	0.00041153	-0.00210183	-0.00208809	0.00093683	0.00209426	-0.00342655	0.00013294	0.00251729	0.00121892	-0.00028725	0.00034628	-0.00030514	0.00064949	-0.00047009	-0.00083568	0.00104655	-0.00101215	-0.00124908	0.00088331	0.00055421	-0.00084304	0.00034582	-0.00096558	0.00010733	0.00251231	-0.00231773	-0.00112169	0.00180247	0.00054449	0.00105708	0.00116815	0.00040830	0.00130367	-0.00005120	0.00134335	-0.00017320	0.00078911	0.00013902	0.00029339	-0.00066721	0.00247391	0.00056835	0.00177892	-0.00041998	-0.00022051	-0.00023363	-0.00013161	0.00000265	0.00059500	0.00003421	-0.00151306	0.00060659	0.00065341	-0.00010534	0.00154037	0.00222720	0.00151556	0.00026841	0.00059658	0.00096913	0.00159653	0.00136227	-0.00031377	-0.00066686	-0.00024175	-0.00027953	0.00103338	0.00210502	-0.00076393	0.00067627	0.00017899	-0.00062594	0.00118516	0.00095695	-0.00051913	-0.00063251	0.00076768	-0.00001864	0.00009506	0.00001683	0.00038475	-0.00016681	0.00071385	0.00034727	0.00035526	0.00005484	0.00005572	0.00022931	0.00037563	0.00060301	0.00020993	0.00044079	0.00041397	0.00023912	0.00068004	0.00057789	0.00063790	0.00054231	0.00018336	0.00037835	0.00029034	0.00039646	0.00038313	0.00048063	0.00035453	0.00030535	0.00011529	0.00048431	0.00069510	-0.00001644	0.00028624	0.00042288	0.00073147	0.00092957	0.00018721	-21.47483647
-0.9501	-21.47483647	-21.47483647	-21.47483647	-21.47483647	-21.47483647	-21.47483647	-21.47483647	-21.47483647	-21.47483647	-21.47483647	-21.47483647	-21.47483647	-21.47483647	-21.47483647	-21.47483647	-21.47483647	-21.47483647	-21.47483647	-21.47483647	-21.47483647	-21.47483647	-21.47483647	-21.47483647	-21.47483647	-21.47483647	-21.47483647	-21.47483647	-21.47483647	-21.47483647	-21.47483647	-21.47483647	-21.47483647	-21.47483647	0.78198898	-0.09475873	-0.33206650	-0.02452289	-0.03497224	-0.02482128	-0.01927070	-0.02841146	-0.01459361	0.00852403	-0.00618784	0.11002446	0.00928639	0.03689625	0.00079287	0.03537024	0.00238188	0.02458773	0.02143803	0.03059737	0.02244020	0.02605501	0.01960490	0.02711822	0.01893713	0.02851810	0.02357782	0.02632064	0.02375254	0.02954104	0.02628057	0.02852746	0.03248963	0.02481070	0.02829539	0.02566839	0.02541952	0.02631997	0.02191908	0.02323100	0.02438706	0.01862908	0.02674609	0.02402625	0.03740827	0.01509922	0.01480751	0.01656686	0.01849987	0.00398213	-0.00108628	0.00155999	0.02435551	0.01983224	0.01250807	0.01173964	0.01199478	0.02572015	0.01046717	0.02173849	0.02072630	0.01676386	0.01508757	0.02432837	0.01440931	0.02117860	0.01730059	0.02094233	0.01356959	0.02026109	0.01643460	0.01371255	0.01708272	0.01080701	0.00905819	0.01289091	0.01487895	0.01447115	0.01089284	0.00974635	0.00226204	0.00470143	0.00125347	0.00242662	0.00288568	-0.00898404	-0.00392030	-0.00788628	-0.01312133	-0.02202854	-0.02287568	-0.02169544	-0.02700977	-0.02768210	-0.02137116	-0.01554751	-0.01471640	-0.00492756	-0.00223028	0.00180783	0.00468532	0.00144579	0.00173872	0.00335447	-0.00170864	-0.00473611	-0.00961872	-0.01187299	-0.01395746	-0.01558174	-0.01561258	-0.01268531	-0.01253223	-0.01020838	-0.00854593	-0.00567831	-0.00629769	-0.00243327	-0.00311032	-0.00389311	-0.00145033	-0.00147728	-0.00394098	-0.00052209	-0.00039938	-0.00097721	-0.00309493	-0.00121838	-0.00040590	-0.00194548	-0.00241260	-0.00131508	-0.00101299	-0.00171154	-0.00238525	-0.00196169	0.00007188	-0.00164307	-0.00252457	-0.00213979	-0.00254478	-0.00123884	-0.00318425	-0.00160193	-0.00001298	-0.00152353	-0.00120865	-0.00227969	-0.00187796	0.00032211	-0.00129562	0.00092306	-0.00100485	0.00011245	-0.00307614	0.00036763	-0.00095885	0.00037361	-0.00262326	-0.00082832	-0.00332643	-0.00022416	-0.00227581	0.00020650	-0.00140952	-0.00002654	-0.00019652	-0.00150604	-0.00051026	-0.00148906	-0.00103039	-0.00076351	-0.00045293	-0.00106774	-0.00083026	-0.00176625	-0.00082772	-0.00238451	-0.00209169	-0.00021337	-0.00120981	-0.00093279	-0.00173296	-0.00064797	-0.00134312	-0.00078992	-0.00165870	-0.00069297	-0.00192940	-0.00069483	-0.00156979	-0.00061302	-0.00071059	-0.00036667	-0.00127767	0.00043218	-0.00137821	-0.00143518	-0.00116049	0.00006287	-0.00087633	-0.00156336	-0.00139326	-0.00067202	-0.00130325	-0.00053979	-0.00166152	-0.00124726	-0.00078418	-0.00042978	-0.00132739	-0.00057996	-0.00128935	-0.00084540	-0.00146797	-0.00199037	-0.00030053	-0.00046159	-0.00118432	-0.00054684	-0.00105595	-0.00061489	-0.00104486	-0.00045938	-0.00146938	-0.00093712	-0.00242592	0.00067370	-0.00101956	0.00023984	-0.00094331	-0.00088369	-0.00073487	-0.00042829	-0.00087251	-0.00143677	0.00010955	-0.00084254	-0.00151548	0.00048626	-0.00083778	-0.00079909	-0.00166160	-0.00106442	-0.00061384	-0.00026583	-0.00142478	-0.00031533	-0.00112024	-0.00082539	-0.00103965	-0.00065259	-0.00172871	-0.00101835	-0.00128686	-0.00058595	-0.00167664	-0.00034558	-0.00232440	-0.00141120	-0.00125820	-0.00029672	-0.00254079	-0.00052786	-0.00132649	0.00054961	-0.00098532	-0.00100195	-0.00117155	-0.00018042	-0.00090986	-0.00091425	-0.00265507	-0.00033958	-0.00165271	-0.00095320	-0.00295457	-0.00123250	-0.00025763	-0.00079513	-0.00272362	-0.00014621	-0.00228757	-0.00067857	-0.00426506	-0.00089264	-0.00163526	-0.00059830	-0.00221493	0.00074920	-0.00131971	-0.00270748	-0.00212316	-0.00134510	-0.00234959	-0.00065764	-0.00401539	-0.00267435	-0.00111187	-0.00117021	-0.00099789	-0.00064069	-0.00077825	-0.00234301	-0.00502979	-0.00113002	-0.00303130	-0.00350491	-0.00217297	-0.00111506	0.00076672	-0.00144387	-0.00325062	-0.00253566	-0.00427656	-0.00265732	-0.00324858	0.00010960	-0.00278569	-0.00356658	0.00025350	-0.00345910	-0.00411593	-0.00260892	-0.00265140	-0.00186081	-0.00555720	-0.00454607	-0.00555831	-0.00105519	-0.00137620	-0.00151581	-0.00216333	-0.00226365	-0.00041105	-0.00423416	-0.00424797	-0.00453000	-0.00227265	-0.00095236	-0.00492062	-0.00205243	-0.00504108	-0.00231537	-0.00123561	-0.00600125	-0.00022041	0.00060423	-0.00192739	-0.00187554	-0.00176475	-0.00109395	-0.00257518	-0.00379325	0.00037787	0.00004623	-0.00329219	-0.00085651	-0.00287989	0.00017914	-0.00375518	-0.00061898	-0.00484473	-0.00085297	-0.00367710	-0.00290080	-0.00241522	0.00073898	-0.00341474	0.00019649	-0.00150751	-0.00123707	-0.00289195	-0.00100146	0.00094505	-0.00020026	-0.00050082	0.00158700	-0.00035291	-0.00045142	-0.00119188	-0.00085982	-0.00137899	-0.00071527	-0.00207736	-0.00198026	-0.00313033	-0.00005285	-0.00370349	-0.00232880	-0.00232611	-0.00097022	-0.00082636	-0.00013821	-0.00177203	-0.00122913	-0.00176701	0.00088956	-0.00070789	-0.00080749	-0.00166226	-0.00119862	-0.00129468	-0.00055797	-0.00042610	0.00002776	-0.00160851	-0.00015989	-0.00128526	-0.00053193	-0.00088536	-0.00038695	-0.00114495	-0.00127948	-0.00203165	0.00114746	-0.00104161	0.00034573	-0.00090088	-0.00186198	-0.00166046	0.00017050	-0.00180906	0.00070803	-0.00128365	-0.00122419	-0.00171609	0.00086040	-0.00219518	-0.00059211	0.00008534	-0.00083466	-0.00055666	-0.00032515	-0.00045196	-0.00035485	-0.00114021	-0.00081827	-0.00052702	0.00033399	-0.00146585	-0.00041731	-0.00043873	0.00008477	-0.00046547	-0.00014411	-0.00006893	-0.00090939	-0.00085781	-0.00057308	-0.00047722	-0.00013718	-0.00004122	0.00020469	0.00011211	-0.00031099	-0.00023747	0.00057977	-0.00023778	0.00024388	-0.00000049	-0.00018445	0.00036366	0.00006908	-0.00010273	-0.00008842	-0.00032581	-0.00002051	-0.00023440	-0.00012682	-0.00000362	0.00040366	-0.00018308	-0.00018165	0.00044612	0.00001794	0.00003414	0.00008651	-21.47483647
-0.9001	-21.47483647	-21.47483647	-21.47483647	-21.47483647	-21.47483647	-21.47483647	-21.47483647	-21.47483647	-21.47483647	-21.47483647	-21.47483647	-21.47483647	-21.47483647	-21.47483647	-21.47483647	-21.47483647	-21.47483647	-21.47483647	-21.47483647	-21.47483647	-21.47483647	-21.47483647	-21.47483647	-21.47483647	-21.47483647	-21.47483647	-21.47483647	-21.47483647	-21.47483647	-21.47483647	-21.47483647	-21.47483647	1.36262268	2.63889003	-0.21950828	-0.18457057	0.02437681	-0.02138631	0.03453700	-0.05887344	-0.02001254	-0.05488610	0.01716185	-0.00614211	0.04633246	-0.00195056	0.01888646	0.00524681	0.03801463	0.00990692	0.02512840	0.01580545	0.03596255	0.02370894	0.02242526	0.02257882	0.03093834	0.01612371	0.02682696	0.02128059	0.03279586	0.02445578	0.02591187	0.02630325	0.02833704	0.02887654	0.02548189	0.02400319	0.02157160	0.02095307	0.02501662	0.02342036	0.01686652	0.01827180	0.02110930	0.02510790	0.02478030	0.03487357	0.01841457	0.01814116	0.02450206	0.01277198	0.02269025	0.00571313	0.00494166	0.02636798	0.01786255	0.01634721	0.01150361	0.01058889	0.02685972	0.01704538	0.01798176	0.01615612	0.01868333	0.01494608	0.02230330	0.01473505	0.01810973	0.01844197	0.02010091	0.01069647	0.01641020	0.01409615	0.01042016	0.01611006	0.00989539	0.00587322	0.01447783	0.01562614	0.00759507	0.00719809	0.00887343	0.00089496	-0.00385037	-0.00258719	0.00123345	-0.00115371	-0.01026755	-0.00584459	-0.00679576	-0.01336841	-0.01673662	-0.02007391	-0.01911916	-0.03071650	-0.03120160	-0.03515004	-0.03533359	-0.03691085	-0.02935789	-0.02992996	-0.02100650	-0.01515728	-0.01353941	-0.00928924	-0.00165004	-0.00136622	0.00395502	0.00034108	-0.00117636	-0.00330156	-0.00659231	-0.01204233	-0.00908177	-0.01438044	-0.01361147	-0.01555830	-0.01255391	-0.01271109	-0.01119447	-0.01081593	-0.00879146	-0.00537101	-0.00442197	-0.00492017	-0.00314921	-0.00177917	-0.00166940	-0.00232174	-0.00243512	-0.00123067	-0.00078977	-0.00283013	-0.00090911	-0.00139594	-0.00178235	-0.00271543	-0.00136335	-0.00091330	-0.00264912	-0.00312503	-0.00109411	-0.00288915	-0.00127201	-0.00259489	-0.00235584	-0.00175160	-0.00021311	-0.00073047	-0.00192406	-0.00201482	-0.00075675	-0.00190592	-0.00046859	-0.00059701	0.00059676	-0.00306341	-0.00105305	-0.00213961	-0.00096273	-0.00198502	-0.00113414	-0.00140243	0.00059255	-0.00277392	-0.00128931	-0.00180144	0.00016994	-0.00219872	-0.00123691	0.00001600	-0.00153819	-0.00303987	-0.00066944	-0.00043056	-0.00079542	-0.00169416	-0.00165802	-0.00247302	-0.00131294	-0.00305142	0.00108913	-0.00178021	-0.00067137	-0.00151625	-0.00111746	-0.00098668	-0.00194222	-0.00207248	-0.00076300	-0.00155560	-0.00117988	-0.00169144	-0.00104988	-0.00041158	-0.00095002	-0.00083490	-0.00127011	-0.00141481	-0.00167028	-0.00217587	-0.00053160	-0.00168948	-0.00054046	-0.00063956	-0.00111416	-0.00157653	-0.00088416	-0.00159831	-0.00109860	-0.00136123	-0.00046846	-0.00119701	-0.00151721	-0.00228109	-0.00094540	-0.00230535	-0.00193511	-0.00010254	-0.00042996	-0.00134911	-0.00178419	-0.00082326	-0.00099898	-0.00164917	-0.00093587	-0.00196581	-0.00143438	-0.00184673	-0.00027160	-0.00158160	0.00026235	-0.00089202	-0.00077260	-0.00088381	-0.00051463	-0.00140859	-0.00111387	-0.00064300	-0.00084316	-0.00121889	-0.00091452	-0.00053637	-0.00121937	-0.00153419	-0.00128310	-0.00085279	-0.00105683	-0.00129913	-0.00136800	-0.00039047	-0.00065260	-0.00079820	-0.00110223	-0.00173857	-0.00135714	-0.00215882	-0.00028376	-0.00087548	-0.00000074	-0.00151565	-0.00159220	-0.00151205	-0.00088873	-0.00218541	-0.00142398	-0.00149985	0.00003707	-0.00173862	-0.00149933	-0.00142889	-0.00054053	-0.00136189	-0.00192991	-0.00283055	-0.00129316	-0.00172902	-0.00056702	-0.00125081	-0.00192993	-0.00227335	-0.00274705	-0.00326729	0.00008360	-0.00160847	-0.00248227	-0.00342894	-0.00130236	-0.00195446	-0.00160278	-0.00298668	0.00011040	0.00009470	-0.00349821	-0.00429779	-0.00232809	-0.00294964	-0.00135646	-0.00295194	-0.00230015	-0.00149001	-0.00265656	-0.00403217	-0.00239930	-0.00413410	-0.00506669	-0.00357426	-0.00157940	-0.00378670	-0.00290304	-0.00309025	-0.00213932	-0.00446358	-0.00464669	-0.00255534	-0.00185276	-0.00449010	-0.00231308	-0.00226316	-0.00142612	-0.00265660	-0.00336269	-0.00379814	-0.00476345	-0.00554893	-0.00209435	-0.00354918	-0.00102510	-0.00581788	-0.00483410	-0.00416711	-0.00139467	-0.00311649	-0.00095264	-0.00127262	-0.00397185	-0.00295100	-0.00393543	-0.00433981	-0.00603093	-0.00338386	0.00173646	-0.00649915	-0.00143133	-0.00532873	-0.00445803	-0.00368784	-0.00257325	-0.00183283	-0.00285745	-0.00309767	-0.00026245	-0.00307430	-0.00370768	-0.00612041	-0.00399927	-0.00284729	-0.00012315	-0.00285718	-0.00237127	-0.00454277	-0.00382906	-0.00305956	-0.00449084	-0.00590553	-0.00257840	-0.00545627	-0.00473684	-0.00584143	-0.00118986	-0.00468203	-0.00145940	-0.00207619	-0.00360601	-0.00309957	0.00026338	-0.00150621	-0.00326353	-0.00167300	-0.00295204	-0.00105111	-0.00283829	-0.00247829	-0.00163349	-0.00105937	-0.00094589	-0.00231672	-0.00129890	-0.00345525	-0.00135819	-0.00249480	-0.00267202	-0.00232645	-0.00135594	-0.00217894	-0.00165948	-0.00073989	-0.00187231	-0.00263012	-0.00053274	-0.00145495	-0.00028692	-0.00062429	-0.00082685	-0.00180756	-0.00156740	-0.00363501	-0.00148934	-0.00178429	-0.00221297	-0.00198935	-0.00189860	-0.00148304	-0.00093916	-0.00159160	-0.00172355	-0.00175093	-0.00050076	-0.00181517	-0.00024579	-0.00096291	-0.00115649	-0.00239329	-0.00137606	-0.00140739	-0.00039835	-0.00123795	-0.00021831	-0.00107790	0.00026947	-0.00295910	-0.00117371	0.00094738	-0.00134788	-0.00188815	-0.00117377	-0.00123974	-0.00102325	-0.00138033	-0.00095463	-0.00146126	-0.00051731	-0.00100081	-0.00074024	-0.00134375	-0.00113085	-0.00109959	-0.00009836	-0.00122287	0.00019126	-0.00097297	-0.00066192	-0.00057767	0.00022110	-0.00037435	-0.00069569	-0.00040851	-0.00046547	-0.00079991	0.00007884	-0.00033272	0.00004410	-0.00026797	0.00012550	-0.00010638	0.00019575	-0.00037071	-0.00022677	-0.00009927	-0.00018693	-0.00032557	-0.00046769	-0.00032934	0.00007811	-0.00063426	-0.00030678	-0.00026310	-0.00039358	-0.00074959	0.00009874	-21.47483647
-0.8501	-21.47483647	-21.47483647	-21.47483647	-21.47483647	-21.47483647	-21.47483647	-21.47483647	-21.47483647	-21.47483647	-21.47483647	-21.47483647	-21.47483647	-21.47483647	-21.47483647	-21.47483647	-21.47483647	-21.47483647	-21.47483647	-21.47483647	-21.47483647	-21.47483647	-21.47483647	-21.47483647	-21.47483647	-21.47483647	-21.47483647	-21.47483647	-21.47483647	-21.47483647	-21.47483647	-21.47483647	-21.47483647	0.60318464	-21.47483647	0.05196330	-0.11313683	-0.06570456	-0.07291901	0.05506052	-0.01050559	-0.06298626	-0.03424317	-0.04780753	-0.00239919	0.03083569	0.00364773	0.01768367	-0.00512351	0.01707114	0.01625775	0.02835631	0.01843437	0.03056084	0.02342392	0.03034896	0.02409019	0.03315710	0.01939711	0.02930610	0.02495137	0.03423073	0.02738235	0.02890479	0.02447092	0.02870598	0.02974345	0.02554356	0.02961422	0.02562766	0.02443930	0.02569505	0.02375701	0.02010830	0.02074254	0.01861054	0.03120951	0.02380552	0.03674222	0.01659272	0.01746533	0.02563385	0.01647825	0.00239851	0.01128341	0.01036945	0.02746746	0.02382911	0.01540616	0.02007352	0.01817309	0.02828123	0.01891478	0.01926301	0.02355249	0.02812441	0.01487326	0.02111548	0.01239477	0.01898986	0.01749017	0.01579820	0.01233804	0.01870806	0.02237256	0.01503787	0.01981901	0.01510666	0.01175607	0.01713405	0.01811267	0.01514627	0.01212893	0.00802561	0.00074824	0.00262557	-0.00263786	0.00403323	0.00037624	-0.00699739	-0.00252895	-0.00650272	-0.00920623	-0.01290052	-0.01519841	-0.01316804	-0.02262135	-0.02697111	-0.02918931	-0.03220382	-0.04175737	-0.03483282	-0.04295160	-0.04106828	-0.03958066	-0.04292551	-0.03617915	-0.03107827	-0.02543795	-0.01636593	-0.01017458	-0.00414676	-0.00242347	0.00269215	0.00282489	0.00301322	-0.00009824	-0.00228930	-0.00634875	-0.00904540	-0.01240515	-0.01135266	-0.01321088	-0.01489203	-0.01158164	-0.01113068	-0.01101365	-0.00908662	-0.00632259	-0.00439552	-0.00456989	-0.00322755	-0.00222953	-0.00106362	-0.00126784	-0.00131708	-0.00044057	-0.00184690	-0.00196339	-0.00015290	0.00032662	-0.00204134	-0.00288101	0.00004618	-0.00284422	-0.00210901	-0.00271309	-0.00309826	-0.00100954	-0.00090896	-0.00108643	-0.00139150	-0.00129906	0.00116192	-0.00135662	0.00054236	0.00102743	0.00056530	-0.00240111	0.00036813	-0.00066881	-0.00078052	-0.00024743	0.00033237	-0.00265602	-0.00009716	-0.00112848	-0.00081407	-0.00001729	-0.00016999	-0.00080851	-0.00121191	0.00031091	0.00015966	-0.00246612	0.00002238	0.00020741	0.00008201	-0.00168829	-0.00162678	-0.00085894	-0.00168099	-0.00253513	-0.00037860	-0.00193367	0.00009328	-0.00115990	0.00000110	-0.00089020	-0.00138681	-0.00069786	-0.00061270	-0.00183695	-0.00084317	-0.00116195	-0.00091760	-0.00080759	0.00061941	-0.00159603	0.00006319	-0.00039455	-0.00030370	-0.00171592	0.00007344	-0.00040791	-0.00076392	-0.00122734	-0.00128540	-0.00109020	0.00004065	-0.00161285	-0.00065552	-0.00200506	-0.00119919	-0.00106873	-0.00081893	-0.00095346	0.00015013	-0.00097011	-0.00127502	-0.00125733	-0.00024827	-0.00146471	-0.00154903	-0.00096363	-0.00009286	-0.00030868	-0.00057008	-0.00137327	-0.00075125	-0.00196650	-0.00027711	-0.00134518	0.00064529	-0.00194914	-0.00043505	-0.00016644	-0.00054667	-0.00128459	-0.00149955	-0.00017583	-0.00059595	-0.00127697	-0.00049135	-0.00073715	-0.00195466	-0.00146538	-0.00148925	-0.00029021	-0.00047409	-0.00132351	-0.00132690	-0.00030819	-0.00096297	-0.00083898	-0.00008481	-0.00126891	-0.00123209	-0.00151821	-0.00109781	-0.00094825	-0.00015919	-0.00128268	-0.00169038	-0.00129137	-0.00107646	-0.00110375	-0.00069106	-0.00109880	-0.00033941	-0.00205862	-0.00187713	-0.00135778	-0.00054226	-0.00087785	-0.00146422	-0.00142824	-0.00009746	-0.00204109	-0.00142884	-0.00181087	-0.00068334	-0.00131654	-0.00057425	-0.00321411	-0.00078113	-0.00090808	-0.00203962	-0.00347686	-0.00191058	-0.00207569	-0.00216042	-0.00188237	-0.00042536	-0.00197728	-0.00444096	-0.00318065	-0.00215475	-0.00424026	-0.00363597	-0.00265257	-0.00076896	-0.00308973	-0.00277428	-0.00182535	0.00058717	-0.00396459	-0.00260487	-0.00369773	-0.00289574	-0.00357486	-0.00196572	-0.00245235	0.00000839	-0.00015973	-0.00147468	-0.00219496	-0.00289815	-0.00234291	-0.00358919	-0.00527402	0.00226174	-0.00293764	-0.00235222	-0.00323925	-0.00226434	-0.00613155	-0.00311024	-0.00523728	-0.00212601	-0.00581248	-0.00792262	-0.00357512	-0.00223960	-0.00094348	-0.00310058	-0.00199670	-0.00285214	-0.00120975	-0.00405993	-0.00637352	-0.00553809	-0.00132782	-0.00011963	-0.00270174	-0.00265829	-0.00210520	-0.00505774	-0.00194644	-0.00154670	-0.00398371	-0.00361878	-0.00406146	0.00051419	-0.00337361	-0.00349402	-0.00123491	-0.00368182	-0.00126871	-0.00350031	-0.00402796	-0.00309603	-0.00689836	-0.00306376	-0.00501444	-0.00088877	-0.00373244	-0.00313941	-0.00317491	-0.00531908	-0.00287510	-0.00144703	-0.00320627	-0.00178999	-0.00012857	-0.00457989	-0.00293389	-0.00047239	-0.00280895	-0.00133738	-0.00109371	-0.00105123	-0.00161086	-0.00119951	-0.00214115	-0.00121079	-0.00187732	-0.00073069	-0.00259359	-0.00262499	-0.00004122	0.00049503	-0.00334002	-0.00104702	-0.00337168	-0.00117402	-0.00182176	-0.00091359	-0.00223092	-0.00130911	-0.00237642	-0.00047633	-0.00087009	-0.00042046	-0.00116037	-0.00136179	-0.00029489	-0.00093669	-0.00196943	-0.00058142	-0.00087034	-0.00180495	-0.00304726	-0.00176425	-0.00073580	-0.00070122	-0.00077592	-0.00273066	-0.00177173	-0.00040291	-0.00287437	-0.00171430	-0.00120890	-0.00091352	-0.00042393	-0.00157649	-0.00239540	0.00037465	-0.00252981	-0.00131077	-0.00097500	-0.00023503	-0.00061328	-0.00079053	-0.00027128	-0.00129902	-0.00009663	-0.00044437	-0.00090738	-0.00076135	-0.00090797	-0.00161239	-0.00069820	-0.00049757	-0.00073397	-0.00104408	-0.00104512	-0.00119073	-0.00087038	0.00035317	-0.00075352	-0.00041173	-0.00151955	0.00003785	-0.00109396	0.00004643	-0.00011085	0.00017866	-0.00059287	-0.00040481	-0.00005773	-0.00013403	-0.00032297	0.00008326	0.00018586	0.00005815	-0.00038132	0.00011920	-0.00036366	-0.00004277	-0.00047845	-0.00042679	-0.00048928	-0.00054325	-0.00025148	-0.00011152	-0.00005957	-0.00053815	-0.00006475	-0.00007925	-0.00054067	-0.00048474	-21.47483647
-0.8001	-21.47483647	-21.47483647	-21.47483647	-21.47483647	-21.47483647	-21.47483647	-21.47483647	-21.47483647	-21.47483647	-21.47483647	-21.47483647	-21.47483647	-21.47483647	-21.47483647	-21.47483647	-21.47483647	-21.47483647	-21.47483647	-21.47483647	-21.47483647	-21.47483647	-21.47483647	-21.47483647	-21.47483647	-21.47483647	-21.47483647	-21.47483647	-21.47483647	-21.47483647	-21.47483647	-21.47483647	-21.47483647	-21.47483647	-0.22147650	0.04800586	-0.15582275	0.01106245	0.00772515	0.10792457	-0.06369687	-0.07675372	0.03853677	-0.03045949	0.02628739	0.04657377	0.01893082	0.01930687	0.02010947	0.04697315	0.01439392	0.01266785	0.01428454	0.03559883	0.03049625	0.02846095	0.02056131	0.03611209	0.01857242	0.02366618	0.02391792	0.02968193	0.02523054	0.02662968	0.02309467	0.02938714	0.03159762	0.02551158	0.02655573	0.02394808	0.02463255	0.02212228	0.02368850	0.02073735	0.02257949	0.01715140	0.02418613	0.01718156	0.03349042	0.01144799	0.01482049	0.01992518	0.01206358	0.00399680	-0.00136762	0.00697024	0.02679805	0.02051817	0.01231680	0.00652022	0.01209751	0.02011431	0.01445621	0.01907150	0.02114925	0.02207369	0.01350484	0.02087829	0.01269081	0.01787226	0.01433459	0.01871025	0.00745710	0.01243036	0.01261620	0.01663815	0.01897745	0.00887380	0.00941381	0.01689894	0.01741416	0.01424644	0.00764834	0.01075954	0.00164962	0.00049718	-0.00420130	0.00644525	0.00051618	-0.00970107	-0.00289523	-0.00682800	-0.00827617	-0.01463646	-0.01509799	-0.01349128	-0.02516392	-0.02174218	-0.02532257	-0.02544994	-0.03587238	-0.03158170	-0.03760709	-0.03563340	-0.03932227	-0.04640712	-0.04628452	-0.04492113	-0.04628697	-0.04210180	-0.03924399	-0.03234907	-0.02855392	-0.01684794	-0.01208364	-0.00258162	0.00088578	0.00320525	0.00349620	0.00552242	0.00078285	-0.00047789	-0.00564398	-0.00923970	-0.00910135	-0.01080926	-0.01478245	-0.01383017	-0.01442329	-0.01198586	-0.01227516	-0.00952987	-0.00853384	-0.00629660	-0.00805888	-0.00398232	-0.00200889	-0.00320929	-0.00369659	-0.00108737	-0.00073225	-0.00215837	-0.00327978	-0.00097133	-0.00202833	-0.00114257	-0.00400138	-0.00188821	-0.00183666	-0.00140289	-0.00063524	-0.00154081	-0.00149566	0.00052746	-0.00243724	-0.00098127	-0.00085345	0.00058658	-0.00278330	-0.00000012	-0.00068548	-0.00136418	-0.00246155	-0.00136737	-0.00248590	-0.00049340	-0.00161214	-0.00228138	-0.00159428	-0.00132860	-0.00079403	-0.00238024	-0.00044990	-0.00021722	-0.00268064	-0.00069813	-0.00116163	-0.00109524	-0.00140786	-0.00165855	-0.00186647	-0.00132773	-0.00389503	-0.00050452	-0.00156036	-0.00127973	-0.00237760	0.00028595	-0.00101412	-0.00138869	-0.00179578	-0.00160787	-0.00179928	-0.00081592	-0.00104915	-0.00126731	-0.00127271	-0.00054562	-0.00151087	-0.00110527	-0.00027546	-0.00035987	-0.00171728	-0.00110024	-0.00070446	-0.00069306	-0.00151804	-0.00031155	-0.00068927	-0.00061527	-0.00093661	-0.00095198	-0.00044017	-0.00108880	-0.00108369	-0.00066162	-0.00084293	-0.00028030	-0.00136379	-0.00138138	0.00037157	-0.00049642	-0.00100098	-0.00116323	-0.00112273	0.00018902	-0.00106748	-0.00047340	-0.00177782	-0.00065325	-0.00198521	0.00024661	-0.00118444	0.00139759	-0.00094178	-0.00051560	-0.00074987	0.00003341	-0.00061406	-0.00115047	-0.00028851	-0.00026554	-0.00069479	-0.00032632	-0.00117575	-0.00012884	-0.00194898	-0.00119621	-0.00051885	-0.00029749	-0.00166941	-0.00088504	-0.00101026	-0.00051713	-0.00105889	-0.00102949	-0.00169432	-0.00060541	-0.00198342	-0.00033546	-0.00128964	0.00043675	-0.00188212	-0.00214332	-0.00138167	-0.00065310	-0.00142486	-0.00083432	-0.00155644	-0.00056014	-0.00202622	-0.00075990	-0.00226863	-0.00039748	-0.00200139	-0.00133125	-0.00208580	-0.00065710	-0.00131528	-0.00088950	-0.00175249	-0.00180275	-0.00183552	-0.00040158	-0.00265077	-0.00024057	-0.00065842	-0.00159653	-0.00296347	-0.00125780	-0.00310397	-0.00235937	-0.00282143	0.00013181	-0.00196673	-0.00184448	-0.00183269	0.00026096	-0.00368613	-0.00072078	-0.00309254	0.00012691	-0.00052112	-0.00198699	-0.00083621	-0.00063032	-0.00438113	-0.00212571	-0.00280515	-0.00175081	-0.00464840	-0.00081937	-0.00353497	0.00030890	-0.00063841	-0.00171754	-0.00154939	-0.00086618	-0.00328656	-0.00103629	-0.00685104	0.00167339	-0.00533969	-0.00285888	-0.00469786	-0.00371315	-0.00626321	-0.00053659	-0.00228110	-0.00175117	-0.00156645	-0.00411947	-0.00739060	-0.00083201	-0.00134463	-0.00191599	-0.00297147	-0.00327040	-0.00183113	-0.00134539	-0.00882618	-0.00470889	-0.00220020	-0.00109064	-0.00378641	-0.00170651	-0.00398514	-0.00223892	-0.00034357	-0.00242834	-0.00115666	-0.00385066	-0.00563834	-0.00262552	-0.00489128	-0.00085176	-0.00330190	-0.00073873	-0.00084282	-0.00113010	-0.00285408	-0.00014175	-0.00360734	0.00001302	-0.00460037	0.00026184	-0.00429692	0.00067481	-0.00274376	-0.00277879	-0.00283651	-0.00036806	-0.00157990	0.00064352	-0.00243615	-0.00296424	-0.00329967	-0.00172501	-0.00023983	0.00028844	-0.00257109	0.00005963	-0.00268816	-0.00122161	-0.00296552	-0.00064967	-0.00171166	-0.00174104	-0.00132023	-0.00232215	-0.00218070	0.00022355	-0.00270965	-0.00157869	-0.00346669	-0.00125287	-0.00089517	-0.00035733	-0.00142984	-0.00057895	-0.00199607	-0.00084767	-0.00010542	-0.00102187	-0.00360753	-0.00021331	-0.00009140	-0.00092119	-0.00163311	-0.00047270	-0.00228111	-0.00235472	-0.00326148	-0.00115080	-0.00186130	-0.00026291	-0.00134911	-0.00067793	-0.00180564	0.00024224	-0.00105652	-0.00089642	-0.00082175	0.00170585	-0.00111786	0.00027568	-0.00023145	0.00092673	-0.00134342	-0.00052459	-0.00073297	0.00139973	-0.00060650	-0.00009252	-0.00035075	0.00026812	-0.00077991	0.00021487	-0.00056550	-0.00031070	-0.00059431	-0.00100921	-0.00092575	0.00020745	-0.00059463	-0.00017893	-0.00051121	-0.00033007	-0.00077272	0.00068423	0.00016461	-0.00020509	-0.00113347	-0.00035499	-0.00027421	0.00012025	-0.00041763	0.00018462	0.00033057	0.00030712	-0.00070074	0.00047707	-0.00049960	0.00029533	-0.00025903	0.00012924	0.00023920	0.00010117	0.00002126	-0.00000509	-0.00046391	0.00009587	0.00023031	-0.00022732	-0.00045509	0.00018376	-0.00083885	-0.00006961	0.00084914	-0.00003185	-0.00014166	-0.00009523	-21.47483647
-0.7501	-21.47483647	-21.47483647	-21.47483647	-21.47483647	-21.47483647	-21.47483647	-21.47483647	-21.47483647	-21.47483647	-21.47483647	-21.47483647	-21.47483647	-21.47483647	-21.47483647	-21.47483647	-21.47483647	-21.47483647	-21.47483647	-21.47483647	-21.47483647	-21.47483647	-21.47483647	-21.47483647	-21.47483647	-21.47483647	-21.47483647	-21.47483647	-21.47483647	-21.47483647	-21.47483647	-21.47483647	-21.47483647	0.12770934	0.28971308	-0.14953239	-0.19854531	0.04842316	-0.04942098	0.01537911	-0.04448042	0.04456586	-0.02290337	-0.08200305	0.00600141	0.04906643	0.02830441	0.01419584	0.01660796	0.04870751	0.00807639	0.01946817	0.01916206	0.03836409	0.02181051	0.01881117	0.02371438	0.03735784	0.01982071	0.02736187	0.02681946	0.02783759	0.02174459	0.02724126	0.02782136	0.02904853	0.03322424	0.02399939	0.02688792	0.02457507	0.02406710	0.02439526	0.02353670	0.01956894	0.01850397	0.01602495	0.02728900	0.02455601	0.03363965	0.01510323	0.01398068	0.01661890	0.01489803	-0.00111693	0.00752994	-0.00003254	0.03006476	0.01722400	0.01638270	0.01075894	0.01311757	0.02312028	0.01129720	0.01596799	0.02339121	0.02283229	0.01366023	0.02042172	0.01739082	0.01744355	0.01515733	0.01914604	0.01016454	0.01697140	0.01841573	0.01414937	0.01693275	0.01507607	0.00631638	0.01633381	0.01787297	0.01352286	0.01168697	0.01273436	0.00336912	0.00783075	0.00212873	0.00601603	0.00190162	-0.00444188	-0.00046765	-0.00050206	-0.00502375	-0.01130570	-0.01055914	-0.00949509	-0.01849068	-0.01944199	-0.02123617	-0.02474308	-0.03237522	-0.02848286	-0.03601014	-0.03219533	-0.03519529	-0.04127796	-0.04118195	-0.04340968	-0.04688438	-0.04535094	-0.04981224	-0.04909864	-0.05001387	-0.04652453	-0.04129929	-0.03295629	-0.02696812	-0.01967814	-0.01297153	-0.00551361	-0.00317142	0.00135360	0.00038144	0.00029943	0.00084939	-0.00324811	-0.00722471	-0.00957935	-0.01101163	-0.01257265	-0.01517973	-0.01631761	-0.01423264	-0.01339070	-0.01376824	-0.01068429	-0.00981882	-0.00849918	-0.00667495	-0.00375255	-0.00273381	-0.00565646	-0.00340596	-0.00273852	-0.00321344	-0.00175562	-0.00430737	-0.00201558	-0.00194422	-0.00044138	-0.00056398	-0.00214486	-0.00213553	0.00014376	-0.00135116	-0.00081766	-0.00125447	-0.00086128	-0.00357665	-0.00071641	-0.00180616	-0.00052361	-0.00297476	0.00040533	-0.00178564	-0.00032979	-0.00218630	-0.00134139	-0.00123923	-0.00022992	-0.00037018	-0.00116821	-0.00073758	-0.00063512	-0.00218015	-0.00127458	-0.00083270	-0.00173732	-0.00199225	-0.00172056	-0.00179379	-0.00111380	-0.00302766	0.00005094	-0.00222530	-0.00031257	-0.00309493	-0.00080169	-0.00113953	-0.00176772	-0.00256182	-0.00020993	-0.00171703	-0.00109044	-0.00109622	-0.00117776	-0.00020867	-0.00101155	-0.00069281	-0.00196650	-0.00076796	-0.00036120	-0.00316073	-0.00088179	-0.00042035	-0.00120730	-0.00112122	-0.00061490	-0.00235864	-0.00075160	-0.00232943	-0.00001901	-0.00155475	-0.00107110	-0.00200558	-0.00087816	-0.00121469	-0.00035533	-0.00184759	-0.00180138	-0.00002380	-0.00138151	-0.00194034	-0.00091730	-0.00021813	-0.00020670	-0.00123500	-0.00095768	-0.00085361	-0.00020269	-0.00193528	-0.00000015	-0.00132168	0.00090580	-0.00171781	-0.00043641	-0.00027689	-0.00084722	-0.00128175	-0.00116954	-0.00061417	-0.00018145	-0.00098643	-0.00074212	-0.00061627	-0.00118447	-0.00117277	-0.00200931	-0.00055230	-0.00049048	-0.00234658	-0.00087084	-0.00119349	-0.00135773	-0.00153093	-0.00062711	-0.00153833	-0.00163572	-0.00178708	-0.00059283	-0.00178516	-0.00060600	-0.00143886	-0.00155045	-0.00227435	-0.00156155	-0.00163840	-0.00108686	-0.00269820	-0.00046537	-0.00151109	-0.00093620	-0.00182802	-0.00151645	-0.00146315	-0.00187105	-0.00241486	-0.00126122	-0.00293046	-0.00104551	-0.00194601	-0.00208887	-0.00195437	-0.00151486	-0.00222586	-0.00211577	-0.00254343	-0.00124808	-0.00390196	-0.00078657	-0.00364703	-0.00210888	-0.00330702	-0.00104316	-0.00191475	-0.00272260	-0.00377821	-0.00292747	-0.00441189	-0.00231953	-0.00279158	-0.00148410	-0.00190399	-0.00242821	-0.00285602	-0.00205710	-0.00204871	-0.00386402	-0.00378835	-0.00206147	-0.00416049	-0.00030032	-0.00439238	-0.00052266	-0.00179767	-0.00246518	-0.00325648	-0.00232210	-0.00403900	-0.00124521	-0.00313674	0.00027904	-0.00495721	-0.00254317	-0.00207124	-0.00509596	-0.00593115	-0.00448333	-0.00406160	-0.00119167	-0.00683865	-0.00598479	-0.00519088	-0.00285435	-0.00113589	-0.00074484	-0.00591983	-0.00265217	-0.00465792	-0.00197423	-0.00824714	-0.00424095	-0.00367246	0.00033970	-0.00469322	-0.00339475	-0.00617805	-0.00481314	-0.00256915	-0.00264026	-0.00510434	-0.00438375	-0.00483018	-0.00281319	-0.00219223	-0.00350255	-0.00630509	-0.00211220	-0.00304587	-0.00065047	-0.00470108	-0.00366619	-0.00558351	-0.00603431	-0.00711752	-0.00209735	-0.00653704	-0.00528978	-0.00575430	-0.00423876	-0.00563990	-0.00209478	-0.00452414	-0.00151334	-0.00164507	-0.00369586	-0.00224317	-0.00182951	-0.00445237	-0.00362499	-0.00122474	-0.00153016	-0.00156532	-0.00143146	-0.00239935	-0.00290070	0.00000140	-0.00207985	-0.00313953	-0.00299301	-0.00340711	-0.00039938	-0.00307137	-0.00143984	-0.00128163	-0.00290454	-0.00314882	-0.00242941	-0.00316438	-0.00117158	-0.00351133	-0.00180151	-0.00306386	-0.00180061	-0.00238028	-0.00242288	-0.00118487	-0.00243425	-0.00265894	0.00110568	-0.00303877	-0.00154575	-0.00333548	-0.00069645	-0.00209321	-0.00049433	-0.00131169	-0.00308365	-0.00444813	-0.00055508	-0.00546665	-0.00267399	-0.00170796	-0.00162121	-0.00082281	-0.00061606	-0.00154600	-0.00077698	-0.00296494	-0.00130287	-0.00146071	-0.00080935	-0.00129982	-0.00164958	-0.00010079	-0.00036285	-0.00210321	-0.00156023	-0.00168512	-0.00017280	-0.00144348	-0.00154514	-0.00119639	-0.00131244	-0.00182365	-0.00107878	-0.00162825	-0.00074900	-0.00154237	-0.00046492	-0.00099734	-0.00132896	-0.00100475	-0.00074499	-0.00091360	-0.00056274	-0.00085725	0.00002731	-0.00002998	0.00013058	-0.00102105	0.00006444	-0.00065596	-0.00021109	-0.00074568	-0.00005556	-0.00042099	0.00000372	0.00017796	-0.00033822	-0.00083984	0.00013444	-0.00018874	-0.00041671	-0.00032426	0.00004907	-0.00082571	-0.00038122	-0.00006984	-0.00035208	-0.00083303	-0.00007206	-21.47483647
-0.7001	-21.47483647	-21.47483647	-21.47483647	-21.47483647	-21.47483647	-21.47483647	-21.47483647	-21.47483647	-21.47483647	-21.47483647	-21.47483647	-21.47483647	-21.47483647	-21.47483647	-21.47483647	-21.47483647	0.60254836	-21.47483647	-21.47483647	-21.47483647	-21.47483647	-21.47483647	-21.47483647	-21.47483647	-21.47483647	-21.47483647	-21.47483647	-21.47483647	-21.47483647	-1.16908884	-21.47483647	-21.47483647	-21.47483647	1.59133667	-0.14448803	0.05541473	-0.01966276	-0.04785954	-0.04186494	0.03146453	-0.04457127	-0.04484798	-0.07688391	-0.00491630	0.02584229	0.00184351	0.03354558	0.00573721	0.03439207	0.01495782	0.02052744	0.01823871	0.04574998	0.02413934	0.02719756	0.02107491	0.03243202	0.01968920	0.03059790	0.02798006	0.02836701	0.02322725	0.02851161	0.02680993	0.02989351	0.03075070	0.02320915	0.02929702	0.02364476	0.02387023	0.02408903	0.02343576	0.02166022	0.02277737	0.02350633	0.02536008	0.02331481	0.03569844	0.01392424	0.02174668	0.02660840	0.02095976	0.01252795	0.00678543	0.01081441	0.01882517	0.01936424	0.00785122	0.01203425	0.01429941	0.02430037	0.01817686	0.01816782	0.01914473	0.01931260	0.01433698	0.02299283	0.01279756	0.02040536	0.01663161	0.01678776	0.01089338	0.02047439	0.01521784	0.01715327	0.01878055	0.01619559	0.01000774	0.01862525	0.01798900	0.01797487	0.01217315	0.01156137	0.00297668	0.00488728	0.00165854	0.00554945	0.00573127	-0.00537635	-0.00077739	-0.00070084	-0.00507136	-0.00957562	-0.00932873	-0.01012226	-0.01982161	-0.01785239	-0.02315474	-0.02802002	-0.03484655	-0.03027513	-0.03356290	-0.03289920	-0.03365079	-0.04085869	-0.03824907	-0.04025304	-0.04310153	-0.04046415	-0.04404162	-0.04303317	-0.04693437	-0.04876200	-0.04868479	-0.05078394	-0.05245860	-0.04774430	-0.04620695	-0.04164347	-0.03629192	-0.02958935	-0.02500760	-0.01764852	-0.01088921	-0.00703781	-0.00592553	-0.00349334	-0.00281390	-0.00460390	-0.00574010	-0.00655621	-0.00859022	-0.00931894	-0.01250611	-0.01166459	-0.01268847	-0.01422842	-0.01105418	-0.01010872	-0.00871615	-0.00880154	-0.00803423	-0.00539411	-0.00527288	-0.00534521	-0.00360334	-0.00245490	-0.00050661	-0.00012505	0.00052641	-0.00004981	-0.00172492	0.00013975	-0.00117161	-0.00041445	-0.00097670	0.00103947	-0.00117758	-0.00076278	-0.00045940	-0.00036932	-0.00114259	0.00046964	-0.00071648	0.00055576	-0.00220476	-0.00120481	-0.00081962	-0.00011876	-0.00003361	-0.00184499	0.00040800	0.00024148	-0.00190361	0.00064203	0.00084436	0.00002930	-0.00209292	-0.00195889	0.00040590	-0.00188463	-0.00252894	0.00140645	-0.00127048	-0.00068274	-0.00124667	0.00039559	-0.00062029	-0.00103381	-0.00168225	-0.00091060	-0.00202473	-0.00068328	0.00010325	-0.00144686	-0.00098071	-0.00044611	-0.00097806	-0.00101192	-0.00111619	-0.00090817	-0.00094048	-0.00062590	-0.00162057	-0.00121756	-0.00119443	-0.00026410	-0.00054250	-0.00099558	-0.00072813	-0.00045708	-0.00055473	-0.00048874	-0.00164341	-0.00094886	-0.00114316	-0.00003020	-0.00153062	-0.00160746	-0.00022482	0.00019470	-0.00058589	-0.00083888	-0.00026993	-0.00049223	-0.00114642	0.00068543	-0.00070022	-0.00066688	-0.00127301	0.00005913	-0.00065562	0.00030240	-0.00007331	-0.00101241	-0.00011498	-0.00006004	-0.00025608	-0.00041322	-0.00012463	-0.00069165	-0.00037881	-0.00059856	-0.00053760	-0.00043718	-0.00188066	-0.00194760	-0.00076258	0.00082620	-0.00139284	-0.00040431	-0.00187894	-0.00057089	-0.00056338	-0.00041509	-0.00141906	-0.00126389	-0.00139197	-0.00054209	-0.00034862	0.00163538	-0.00079081	-0.00026302	-0.00149809	0.00014909	-0.00124267	-0.00084234	-0.00245159	0.00027767	-0.00313157	-0.00047611	-0.00119859	-0.00112355	-0.00040752	-0.00159937	-0.00290423	-0.00054862	-0.00064021	0.00009643	-0.00219881	-0.00036235	-0.00100850	-0.00073631	-0.00300035	-0.00065526	-0.00028218	-0.00317313	-0.00348097	-0.00026323	-0.00122640	-0.00163847	-0.00282414	0.00092883	0.00024483	-0.00182346	-0.00226326	-0.00029979	-0.00472816	-0.00143636	-0.00348750	-0.00174205	-0.00220169	-0.00009484	-0.00023956	-0.00180452	-0.00236597	-0.00070445	-0.00295114	-0.00144643	-0.00196552	-0.00134292	-0.00306930	-0.00079662	-0.00057089	-0.00212458	-0.00121675	-0.00164752	-0.00328646	-0.00001056	-0.00188265	-0.00038977	-0.00152643	-0.00259017	-0.00074008	-0.00222586	-0.00581378	-0.00071289	-0.00147243	0.00311195	-0.00470616	-0.00330432	-0.00335299	-0.00219799	-0.00344399	0.00090804	-0.00135622	-0.00136624	-0.00032528	0.00017405	-0.00438332	-0.00174971	-0.00073124	0.00060301	-0.00259155	-0.00049882	-0.00344059	-0.00373195	-0.00110648	-0.00122959	-0.00001576	-0.00233440	-0.00172937	-0.00082312	-0.00113724	0.00033525	-0.00515615	0.00021099	0.00017437	0.00183200	-0.00232352	-0.00133180	-0.00267098	-0.00008665	-0.00385477	-0.00047230	-0.00194136	-0.00041102	-0.00105071	-0.00170858	-0.00103197	0.00142070	-0.00188847	-0.00047056	0.00275951	-0.00173730	-0.00096165	-0.00002368	-0.00114737	-0.00091854	-0.00100227	0.00114673	-0.00137405	-0.00066881	-0.00155665	0.00074149	-0.00013983	0.00153376	-0.00083257	-0.00114581	-0.00014607	0.00215704	-0.00215329	-0.00022945	0.00058932	-0.00038208	-0.00179613	-0.00084261	-0.00068661	0.00007737	-0.00214511	-0.00001343	0.00015708	0.00013549	-0.00053545	0.00014068	-0.00000652	0.00056904	-0.00252950	0.00047852	-0.00332548	-0.00069506	-0.00065995	-0.00085984	-0.00058440	0.00130301	-0.00050008	-0.00187641	-0.00028376	0.00157355	-0.00145685	0.00024356	-0.00153401	0.00001849	-0.00069033	-0.00074053	-0.00085111	-0.00000322	-0.00027105	0.00002048	-0.00120291	-0.00059885	-0.00150893	-0.00045761	0.00117782	-0.00020685	-0.00093411	0.00062418	-0.00051620	0.00065480	-0.00006343	-0.00013221	0.00020946	0.00038226	0.00007920	-0.00010209	-0.00022035	0.00065205	-0.00069150	0.00076361	0.00064245	0.00004710	-0.00043843	-0.00029492	-0.00014254	-0.00007905	-0.00061973	0.00062837	0.00017335	-0.00006854	-0.00002313	0.00003147	0.00012473	0.00025266	-0.00003119	0.00028587	0.00035293	0.00018194	-0.00023437	-0.00017358	0.00006173	-0.00003891	0.00017721	0.00010379	-0.00000534	0.00089539	-0.00015440	0.00006862	0.00070576	0.00029342	0.00037192	0.00063151	-21.47483647
-0.6501	-21.47483647	-21.47483647	-21.47483647	-21.47483647	-21.47483647	-21.47483647	-21.47483647	-21.47483647	-21.47483647	-21.47483647	-21.47483647	-21.47483647	-21.47483647	-21.47483647	-21.47483647	-21.47483647	-21.47483647	-21.47483647	-21.47483647	-21.47483647	-21.47483647	-21.47483647	-21.47483647	-21.47483647	-21.47483647	-21.47483647	-21.47483647	-21.47483647	-21.47483647	-21.47483647	-21.47483647	-21.47483647	-0.85142332	-21.47483647	0.26814642	-0.03359837	0.05874273	0.14455002	0.07467664	-0.09199477	0.00077249	-0.02903440	-0.01818648	-0.04262850	0.04492164	0.02538971	-0.00357218	0.01519686	0.04779382	0.01264146	0.02422328	0.02197061	0.03933923	0.01941840	0.02807827	0.02073459	0.03334836	0.01841340	0.02801974	0.02549078	0.03096413	0.02372233	0.02360827	0.02574158	0.03235022	0.03216209	0.02537245	0.02992250	0.02439948	0.02300093	0.02297749	0.02267811	0.02069270	0.02377728	0.01925786	0.02801351	0.02160438	0.04044666	0.01220968	0.02378505	0.01372148	0.03100518	0.01074440	0.00483980	0.00111462	0.02755657	0.02200381	0.01591963	0.01810285	0.01339490	0.02691829	0.01964404	0.01994133	0.02446002	0.02470457	0.01472425	0.01896206	0.01662853	0.02234203	0.01508036	0.01320173	0.01336562	0.01965652	0.01456090	0.01299982	0.01359002	0.01363251	0.00806153	0.01419743	0.01339689	0.01190321	0.01101022	0.01253225	0.00246238	0.00404488	0.00059858	0.00479836	0.00485417	-0.00740084	0.00024985	-0.00512663	-0.00800180	-0.01217893	-0.01201122	-0.00867401	-0.02013788	-0.01976889	-0.02434859	-0.02598207	-0.03572648	-0.03032459	-0.03468606	-0.03534568	-0.03283570	-0.04009297	-0.04019353	-0.04110910	-0.04285909	-0.04147653	-0.04429419	-0.04151286	-0.04252159	-0.04612156	-0.04451658	-0.04741962	-0.05148227	-0.05208223	-0.05501477	-0.05437519	-0.05402481	-0.05488046	-0.05374052	-0.05203804	-0.04390786	-0.03926436	-0.03452500	-0.02578982	-0.01745660	-0.01119278	-0.00455981	-0.00177518	0.00117090	0.00192694	0.00114089	-0.00089852	-0.00184556	-0.00910874	-0.01190831	-0.01333348	-0.01397636	-0.01463893	-0.01525624	-0.01187177	-0.01428337	-0.01181309	-0.01069898	-0.00951965	-0.00681724	-0.00562457	-0.00325308	-0.00353097	-0.00280836	-0.00049849	-0.00214349	-0.00077831	-0.00121902	-0.00102428	-0.00234750	0.00022570	-0.00148090	-0.00190318	-0.00177987	-0.00040867	-0.00228054	0.00024273	-0.00127209	-0.00222799	-0.00158954	-0.00120052	-0.00083081	-0.00185395	-0.00124894	-0.00092314	-0.00140181	-0.00119612	-0.00008725	-0.00143059	-0.00202404	-0.00177492	-0.00064819	-0.00098417	-0.00191200	-0.00130303	-0.00209139	-0.00071263	-0.00202322	-0.00092574	-0.00109644	-0.00158118	-0.00166249	-0.00187836	-0.00236962	-0.00073617	-0.00164242	-0.00136597	-0.00051668	-0.00032737	-0.00150324	-0.00126186	-0.00149440	-0.00062632	-0.00169545	0.00024275	-0.00040586	-0.00129586	-0.00047139	-0.00079460	-0.00174852	-0.00117355	-0.00191787	-0.00099016	-0.00135919	-0.00136749	-0.00202867	-0.00143914	-0.00193105	-0.00016097	-0.00134387	-0.00240319	-0.00053259	-0.00146595	-0.00138882	-0.00139518	-0.00121486	-0.00022947	-0.00158240	-0.00088783	-0.00136946	-0.00125514	-0.00208092	0.00011469	-0.00168582	0.00066237	-0.00136342	-0.00163258	-0.00117386	-0.00026835	-0.00095698	-0.00155332	-0.00043150	-0.00087004	-0.00089882	-0.00046548	-0.00111994	-0.00096139	-0.00107339	-0.00172940	-0.00219573	-0.00097480	-0.00179030	-0.00153050	-0.00142957	-0.00071707	-0.00168436	-0.00009237	-0.00266005	-0.00072491	-0.00080124	-0.00060804	-0.00099698	-0.00017749	-0.00132235	-0.00171426	-0.00140833	-0.00093956	-0.00140518	-0.00072138	-0.00083922	-0.00051920	-0.00210921	-0.00155384	-0.00165685	-0.00125039	-0.00192271	-0.00192545	-0.00250256	-0.00084305	-0.00173803	-0.00218348	-0.00250561	-0.00203659	-0.00215749	-0.00179688	-0.00314492	-0.00125261	-0.00037760	-0.00134177	-0.00236680	-0.00035425	-0.00175686	-0.00185559	-0.00363106	-0.00006644	-0.00138465	-0.00353389	-0.00259391	-0.00194812	-0.00166908	-0.00324704	-0.00275293	-0.00073671	-0.00227250	-0.00222489	-0.00180281	-0.00125666	-0.00400484	-0.00170794	-0.00565633	-0.00289494	-0.00551784	-0.00143975	-0.00378837	-0.00326878	-0.00161792	-0.00171084	-0.00135048	-0.00209369	-0.00181104	-0.00006913	-0.00308332	0.00050061	-0.00355478	-0.00216111	-0.00283043	-0.00445792	-0.00512051	-0.00192333	-0.00384601	-0.00104049	-0.00441244	-0.00713053	-0.00724022	-0.00358016	-0.00315044	-0.00184083	-0.00302545	-0.00332046	-0.00301717	-0.00414498	-0.00593073	-0.00648485	-0.00223310	-0.00069621	-0.00555319	-0.00196331	-0.00381279	-0.00452662	-0.00120165	-0.00247171	-0.00119260	-0.00401688	-0.00340255	-0.00167893	-0.00593126	-0.00140894	-0.00715974	-0.00522473	-0.00355178	0.00077082	-0.00395166	-0.00166468	-0.00513158	-0.00020515	-0.00427611	-0.00105076	-0.00368876	-0.00202831	-0.00486452	-0.00261622	-0.00287864	-0.00271041	-0.00321104	-0.00062215	-0.00345068	-0.00380798	-0.00256677	-0.00169232	-0.00166307	-0.00001408	-0.00020223	-0.00167244	-0.00138435	-0.00115845	-0.00317415	-0.00266951	-0.00233729	-0.00155990	-0.00050238	-0.00228362	-0.00180186	-0.00007884	-0.00175730	-0.00175932	-0.00116902	-0.00175294	-0.00273082	-0.00020993	-0.00282984	-0.00010566	-0.00156054	-0.00091369	-0.00060605	-0.00090567	-0.00170967	-0.00114373	-0.00062030	-0.00203739	-0.00205842	-0.00029817	-0.00193967	-0.00105295	-0.00200858	-0.00102334	-0.00240225	-0.00060131	-0.00092925	-0.00132683	-0.00133631	0.00019674	-0.00297542	-0.00158960	0.00022179	-0.00175495	-0.00142956	-0.00113916	-0.00208819	-0.00029981	-0.00066389	-0.00154806	-0.00167860	0.00006521	-0.00271730	-0.00002863	-0.00122594	-0.00186945	-0.00210693	-0.00061263	-0.00140066	0.00030765	-0.00102273	-0.00109991	-0.00084580	-0.00076875	-0.00073023	-0.00041943	-0.00131412	-0.00011944	-0.00077444	0.00021093	-0.00030491	-0.00026829	-0.00122253	-0.00066716	-0.00066889	0.00000556	-0.00047535	-0.00015440	-0.00069592	-0.00083141	-0.00096042	0.00026754	-0.00081273	-0.00003425	-0.00010955	0.00006376	-0.00016545	-0.00010128	-0.00027580	-0.00016876	-0.00007753	-0.00010587	-0.00029536	-0.00039652	-0.00034751	0.00034949	-0.00042823	-0.00027095	-0.00023092	0.00023286	-0.00032562	-0.00004900	-21.47483647
-0.6001	-21.47483647	-21.47483647	-21.47483647	-21.47483647	-21.47483647	-21.47483647	-21.47483647	-21.47483647	-21.47483647	-21.47483647	-21.47483647	-21.47483647	-21.47483647	-21.47483647	-21.47483647	-21.47483647	-21.47483647	-21.47483647	-21.47483647	-21.47483647	-21.47483647	-21.47483647	-21.47483647	-21.47483647	-21.47483647	-21.47483647	-21.47483647	-21.47483647	-21.47483647	-21.47483647	-21.47483647	-21.47483647	-0.83972532	-0.15722200	-0.02219576	-0.15378488	-0.03541136	-0.01123577	0.09251645	-0.03728680	-0.02475216	-0.03352366	0.00677350	-0.03505020	0.04505784	0.00834014	0.02004372	0.00958888	0.03176062	0.01789595	0.02482169	0.01937008	0.04269856	0.02368806	0.02443257	0.02345270	0.02793284	0.01949114	0.03075080	0.02667006	0.03173862	0.02354355	0.03125094	0.02119109	0.02967350	0.03158869	0.02591011	0.02741385	0.02517652	0.02233708	0.02464062	0.02427767	0.02172887	0.02301162	0.02027198	0.02600369	0.01415259	0.03824846	0.01948015	0.01255813	0.02538465	0.01849801	0.01124949	-0.00000638	-0.00849619	0.02694181	0.01807751	0.01043928	0.01300702	0.01232313	0.02848452	0.01663297	0.01286979	0.01964695	0.02003753	0.01442122	0.01956944	0.01555155	0.02043795	0.01777408	0.01991792	0.01141713	0.01501378	0.01612687	0.01076051	0.01741353	0.01070894	0.00668611	0.01561747	0.01209488	0.01158600	0.01031403	0.01301308	0.00378418	0.00357023	0.00015737	0.00571007	0.00341671	-0.00616715	0.00239486	-0.00301928	-0.00495891	-0.01477422	-0.00976419	-0.00751367	-0.01944105	-0.01802437	-0.02224438	-0.02607924	-0.03533647	-0.03174488	-0.03757313	-0.03366971	-0.03248855	-0.04054346	-0.04158509	-0.04237387	-0.04523158	-0.04100853	-0.04668724	-0.04238916	-0.04520571	-0.04622626	-0.04593763	-0.04538873	-0.04952239	-0.04701936	-0.04941368	-0.04852419	-0.05012805	-0.05086697	-0.05271668	-0.05466738	-0.05322326	-0.05199285	-0.05360031	-0.05004768	-0.04450377	-0.03946109	-0.03535851	-0.02629269	-0.01995551	-0.01479730	-0.01334428	-0.00753025	-0.00902026	-0.01466005	-0.01611035	-0.01872877	-0.01748852	-0.01602339	-0.01697071	-0.01432842	-0.01469978	-0.01507084	-0.01462099	-0.01463518	-0.01156679	-0.01099737	-0.01133687	-0.00925556	-0.00946657	-0.00619346	-0.00664220	-0.00479499	-0.00297091	-0.00204797	-0.00409235	-0.00112644	-0.00227302	-0.00064911	-0.00334750	-0.00124523	-0.00173183	0.00072251	-0.00235196	-0.00147011	-0.00115586	-0.00107101	-0.00192352	-0.00109743	-0.00211532	0.00020070	-0.00242586	-0.00016677	-0.00004140	-0.00076422	-0.00207919	-0.00054412	-0.00174047	-0.00192074	-0.00236212	-0.00057090	-0.00217290	-0.00039664	-0.00175628	-0.00183941	-0.00035572	-0.00168850	-0.00097420	-0.00006236	-0.00076284	-0.00112788	-0.00094315	-0.00086615	-0.00105780	0.00059261	-0.00194492	-0.00076915	-0.00051113	0.00036134	-0.00152059	0.00059820	-0.00136783	-0.00032446	-0.00060409	0.00044892	-0.00120215	-0.00136233	-0.00139895	-0.00093666	0.00010409	-0.00115600	-0.00219537	-0.00155100	-0.00043989	-0.00061583	-0.00152796	-0.00093840	-0.00041135	-0.00050123	-0.00028095	-0.00044211	-0.00114928	-0.00020230	-0.00094339	-0.00030174	-0.00155168	-0.00075756	-0.00197797	0.00027161	-0.00150569	0.00083701	-0.00073235	-0.00052018	-0.00078238	0.00060921	-0.00107315	-0.00100716	-0.00001510	0.00020217	-0.00103300	-0.00003163	-0.00172832	-0.00054603	-0.00085540	-0.00089798	-0.00099242	0.00008093	-0.00137572	-0.00066579	-0.00099657	-0.00097231	-0.00065730	-0.00034725	-0.00141333	-0.00070068	-0.00153291	-0.00061934	-0.00105204	-0.00025750	-0.00150030	-0.00130864	-0.00219163	-0.00070209	-0.00213378	-0.00109609	-0.00147928	0.00026964	-0.00229794	-0.00098113	-0.00144149	-0.00054643	-0.00164558	-0.00153832	-0.00299581	-0.00039296	-0.00101882	-0.00132128	-0.00147302	-0.00159932	-0.00097766	-0.00014455	-0.00256033	0.00024491	-0.00066673	-0.00179506	-0.00306523	-0.00094011	-0.00276329	0.00031327	-0.00314736	-0.00054780	-0.00040811	-0.00201718	-0.00397214	-0.00216746	-0.00334521	-0.00145752	-0.00333581	-0.00303217	-0.00278572	-0.00012927	-0.00172301	-0.00126563	-0.00435552	0.00078876	-0.00418822	-0.00005217	-0.00284058	-0.00038242	-0.00458794	-0.00185481	-0.00186872	-0.00040083	-0.00189281	-0.00273498	-0.00338799	-0.00086610	-0.00182006	0.00146804	-0.00285495	-0.00251479	-0.00099213	-0.00255244	-0.00614975	-0.00259636	-0.00315623	-0.00255194	-0.00364102	-0.00079429	-0.00433530	-0.00093812	-0.00062264	-0.00244057	-0.00372435	0.00081845	-0.00085512	-0.00307355	-0.00554304	-0.00428717	-0.00432461	0.00084118	-0.00326213	-0.00381133	-0.00235906	-0.00300900	-0.00348186	-0.00213720	-0.00263215	-0.00208936	-0.00075967	-0.00104221	-0.00269177	-0.00065765	-0.00302908	-0.00233644	-0.00193848	-0.00011625	-0.00230554	-0.00139218	-0.00606087	-0.00158893	-0.00468818	-0.00271857	-0.00315905	-0.00271005	-0.00355342	-0.00131767	-0.00247223	-0.00411451	-0.00436748	-0.00088685	-0.00367667	-0.00244001	-0.00297012	0.00009054	-0.00352110	-0.00166477	-0.00198470	-0.00129579	-0.00078287	-0.00105402	-0.00182689	-0.00134977	0.00029167	0.00053809	-0.00135561	-0.00155686	-0.00127312	-0.00031858	-0.00211965	-0.00283396	-0.00065308	-0.00203738	-0.00123165	0.00097055	-0.00160259	-0.00040942	-0.00142404	-0.00001607	-0.00076278	-0.00040735	-0.00130001	-0.00066046	-0.00079649	0.00139637	-0.00028089	-0.00026346	-0.00130100	0.00020259	-0.00320068	-0.00103674	-0.00221888	-0.00006855	-0.00124681	-0.00178694	-0.00158547	-0.00067861	-0.00200893	-0.00114370	-0.00094721	-0.00144046	-0.00050957	-0.00069243	-0.00052746	-0.00018300	-0.00242753	-0.00057770	-0.00065451	0.00063837	-0.00053692	-0.00036512	-0.00012853	-0.00154134	-0.00010591	-0.00062852	-0.00049841	0.00072953	0.00017868	-0.00018590	-0.00100417	-0.00033165	-0.00067948	0.00007807	-0.00092324	0.00018730	-0.00047208	0.00044671	-0.00008063	0.00046618	-0.00081223	-0.00008572	0.00022378	0.00049314	-0.00006073	0.00078760	0.00001665	0.00008101	-0.00011918	0.00002353	-0.00002938	0.00049317	-0.00006573	-0.00042596	0.00017581	0.00007634	-0.00034672	0.00023365	-0.00023754	0.00010372	-0.00013995	0.00018572	0.00031529	0.00025997	-0.00043625	-0.00026081	0.00060595	0.00041829	0.00016985	-0.00003929	-21.47483647
-0.5501	-21.47483647	-21.47483647	-21.47483647	-21.47483647	-21.47483647	-21.47483647	-21.47483647	-21.47483647	-21.47483647	-21.47483647	-21.47483647	-21.47483647	-21.47483647	-21.47483647	-21.47483647	-21.47483647	-21.47483647	-21.47483647	-21.47483647	-21.47483647	-21.47483647	-21.47483647	-21.47483647	-21.47483647	-21.47483647	-21.47483647	-21.47483647	-21.47483647	-21.47483647	-21.47483647	-21.47483647	-21.47483647	0.28223541	1.27276152	-0.24228986	-0.03792219	-0.05545320	0.07610615	-0.05193734	-0.07345896	-0.06650880	-0.00266838	-0.01749716	-0.02546607	0.05917607	0.01680768	0.04373833	-0.00176938	0.02973709	0.01649004	0.02382768	0.01595174	0.03415634	0.02870477	0.02557674	0.02452044	0.03429242	0.02127143	0.02871748	0.02261560	0.03066197	0.03095662	0.02897858	0.02690218	0.02974599	0.03059459	0.02445035	0.02736062	0.02471286	0.02348010	0.02430566	0.02282107	0.02164237	0.01921716	0.01765456	0.02896710	0.01716355	0.03889789	0.00812888	0.02732103	0.01531383	0.03217149	0.00715217	0.00413476	0.01070690	0.02960754	0.01375597	0.01737646	0.01782795	0.00941691	0.02611388	0.01295380	0.01666720	0.02031513	0.01680286	0.01296429	0.02014060	0.01258205	0.01330285	0.01480325	0.02038666	0.01092521	0.01708950	0.01593767	0.01410377	0.01373041	0.00852497	0.00876827	0.02068807	0.01804037	0.01782913	0.01002927	0.01451360	0.00147042	0.00418115	-0.00051873	0.00659484	0.00362908	-0.00877172	0.00054038	-0.00168380	-0.00917910	-0.01046154	-0.00931939	-0.01066612	-0.01883335	-0.02399023	-0.02547383	-0.02751329	-0.03657509	-0.03088417	-0.03564787	-0.03280448	-0.03560724	-0.04219134	-0.03968509	-0.03902744	-0.04477103	-0.04117034	-0.04720560	-0.04087160	-0.04438448	-0.04694601	-0.04486668	-0.04703339	-0.05027837	-0.04719077	-0.04919990	-0.04743731	-0.04582395	-0.04560519	-0.05062935	-0.05239086	-0.05021468	-0.05095736	-0.05603780	-0.05147558	-0.05302925	-0.05354310	-0.05571660	-0.05097130	-0.04652756	-0.04864452	-0.04664642	-0.04817783	-0.04444871	-0.04540368	-0.04302551	-0.04081383	-0.03659437	-0.03011447	-0.02658418	-0.01734055	-0.01527786	-0.01130635	-0.00960823	-0.00828235	-0.00677036	-0.00603035	-0.00888366	-0.00775147	-0.00953842	-0.00945058	-0.01113312	-0.00819926	-0.00770802	-0.00721351	-0.00840572	-0.00621183	-0.00647791	-0.00563724	-0.00542598	-0.00299981	-0.00297338	-0.00139257	-0.00368263	-0.00312449	-0.00214670	-0.00071093	-0.00094152	-0.00181631	-0.00106505	-0.00076667	-0.00287042	-0.00011094	-0.00024354	-0.00006230	-0.00222358	-0.00131075	-0.00173665	-0.00113051	-0.00254882	-0.00070564	-0.00135323	-0.00100709	-0.00179396	-0.00114143	-0.00042312	-0.00072027	-0.00174194	-0.00072361	-0.00200520	-0.00011312	-0.00247028	-0.00197616	-0.00117171	-0.00049666	-0.00133605	-0.00122960	-0.00114072	-0.00089518	-0.00186864	-0.00107077	-0.00070139	-0.00093061	-0.00184292	-0.00129831	-0.00147703	-0.00182294	-0.00263540	-0.00129174	-0.00058694	-0.00107865	-0.00309396	-0.00187821	-0.00107108	-0.00051460	-0.00115836	-0.00131149	-0.00098342	-0.00077554	-0.00195118	-0.00111790	-0.00093059	-0.00049767	-0.00171848	-0.00115092	-0.00177720	-0.00065064	-0.00256815	-0.00021341	-0.00163318	0.00028536	-0.00138624	-0.00162410	-0.00096791	-0.00078957	-0.00133674	-0.00119513	-0.00065810	-0.00115432	-0.00141358	-0.00112979	-0.00107763	-0.00057031	-0.00155671	-0.00157257	-0.00048733	-0.00096326	-0.00212501	-0.00102896	-0.00143369	-0.00084597	-0.00116020	-0.00060984	-0.00173289	-0.00077425	-0.00235623	-0.00036078	-0.00123044	-0.00079625	-0.00199309	-0.00194486	-0.00196713	-0.00111745	-0.00143188	-0.00098698	-0.00105646	-0.00089125	-0.00236848	-0.00226687	-0.00204074	-0.00120988	-0.00163173	-0.00175874	-0.00206970	-0.00069417	-0.00280170	-0.00107243	-0.00263062	-0.00136417	-0.00109995	-0.00191062	-0.00347093	-0.00154218	-0.00196184	-0.00213285	-0.00334327	-0.00105147	-0.00371414	-0.00220753	-0.00436757	-0.00140172	-0.00194949	-0.00383816	-0.00267723	-0.00112797	-0.00225100	-0.00320739	-0.00200849	-0.00029092	-0.00331977	-0.00262046	-0.00089665	-0.00220723	-0.00429468	-0.00218082	-0.00368719	-0.00223777	-0.00291673	-0.00208047	-0.00582459	-0.00006120	-0.00368654	-0.00165400	-0.00413332	-0.00311939	-0.00446045	-0.00337313	-0.00307846	-0.00058849	-0.00435366	-0.00179016	-0.00341665	-0.00383843	-0.00442534	-0.00624732	-0.00200016	-0.00382080	-0.00419134	-0.00518034	-0.00782228	-0.00350607	-0.00257599	-0.00487539	-0.00628642	-0.00436830	-0.00208020	-0.00597416	-0.00697386	-0.00237386	-0.00234069	-0.00126430	-0.00342283	-0.00091847	-0.00598316	-0.00525543	-0.00356180	-0.00275348	-0.00342272	-0.00446855	-0.00484491	-0.00081648	-0.00697501	-0.00149565	-0.00565657	-0.00135384	-0.00264130	-0.00221734	-0.00399635	-0.00169579	-0.00575661	-0.00277089	-0.00628537	-0.00275750	-0.00296515	-0.00113677	-0.00664477	-0.00217958	-0.00403555	-0.00208194	-0.00627065	-0.00226190	-0.00369535	-0.00516606	-0.00358890	-0.00124276	-0.00428081	-0.00229086	-0.00261673	0.00043116	-0.00128430	-0.00180139	-0.00363425	-0.00192682	-0.00293915	-0.00125701	-0.00257452	-0.00153248	-0.00313517	-0.00010673	-0.00220116	-0.00189426	-0.00160907	-0.00092574	-0.00132710	-0.00174014	-0.00167289	-0.00238932	-0.00370474	-0.00077586	-0.00324122	-0.00275457	-0.00203881	-0.00224650	-0.00161290	-0.00141489	-0.00205714	-0.00144605	-0.00257089	-0.00231718	-0.00279233	-0.00157766	-0.00289341	-0.00113591	-0.00138873	-0.00356511	-0.00204554	-0.00096300	-0.00295680	-0.00187813	-0.00101802	-0.00079239	-0.00314032	-0.00227168	-0.00237611	-0.00173600	-0.00433639	-0.00155632	-0.00393144	-0.00052383	-0.00369064	-0.00244927	-0.00191681	-0.00178276	-0.00107437	-0.00117213	-0.00206345	-0.00140196	-0.00172730	-0.00161556	-0.00166050	-0.00105286	-0.00097120	-0.00065742	-0.00075037	-0.00034164	-0.00065599	-0.00023967	-0.00067383	-0.00035716	-0.00156460	-0.00115993	-0.00117360	-0.00070712	-0.00048315	-0.00085468	-0.00057408	-0.00052098	-0.00108554	-0.00061255	-0.00054319	-0.00002297	-0.00095951	-0.00036339	-0.00041991	-0.00023997	-0.00037979	0.00000062	-0.00062800	-0.00005024	-0.00057838	-0.00041805	-0.00037742	-0.00019067	-0.00119677	-0.00019556	-0.00024904	0.00007779	-0.00058390	-0.00023178	-21.47483647
-0.5001	-21.47483647	-21.47483647	-21.47483647	-21.47483647	-21.47483647	-21.47483647	-21.47483647	-21.47483647	-21.47483647	-21.47483647	-21.47483647	-21.47483647	-21.47483647	-21.47483647	-21.47483647	-21.47483647	-21.47483647	-21.47483647	-21.47483647	-21.47483647	-21.47483647	-21.47483647	-21.47483647	-21.47483647	-21.47483647	-21.47483647	-21.47483647	-21.47483647	-21.47483647	-21.47483647	-21.47483647	-21.47483647	-21.47483647	0.46037142	0.26544276	-0.20568739	-0.01101540	-0.13989977	0.02469041	0.01576695	0.03298913	-0.01054345	0.04194469	0.04264627	0.08801681	-0.01781493	0.01923296	0.01201712	0.04353890	0.01290364	0.02706170	0.01694552	0.04665340	0.02085316	0.02445086	0.02134242	0.02991347	0.01632082	0.02834852	0.02766313	0.03532648	0.02169641	0.02432372	0.02612608	0.03142231	0.02989486	0.02737430	0.02656878	0.02564024	0.02275469	0.02480486	0.02690838	0.01917850	0.02276616	0.01994853	0.03083802	0.02182019	0.04082732	0.01347952	0.01454880	0.02278329	0.02837764	0.01243620	0.00227194	0.00169723	0.02417467	0.02387198	0.00900288	0.02069371	0.01201924	0.02261797	0.01780630	0.01546921	0.02058967	0.02004305	0.00787675	0.02187073	0.01140881	0.01838745	0.01633883	0.02185306	0.01306186	0.01988007	0.01271240	0.01252196	0.01783112	0.01172212	0.01080759	0.01836648	0.01665957	0.01592011	0.01316730	0.01268591	0.00215240	0.00496578	-0.00010122	0.00647602	0.00415001	-0.00478042	-0.00203724	-0.00066695	-0.00617745	-0.01311448	-0.01148121	-0.01050035	-0.02131671	-0.02456116	-0.02621109	-0.02703821	-0.03645350	-0.03142688	-0.03676319	-0.03390512	-0.03544753	-0.04193615	-0.04194016	-0.04080509	-0.04486212	-0.04263154	-0.04726845	-0.04299131	-0.04532053	-0.04786733	-0.04518522	-0.04753020	-0.05115294	-0.04858650	-0.05036069	-0.04861301	-0.04957871	-0.04932125	-0.05050135	-0.05130020	-0.05135523	-0.04864425	-0.05271955	-0.05312283	-0.05274081	-0.05478686	-0.05609702	-0.05685309	-0.05829783	-0.06104540	-0.06364081	-0.06448497	-0.06478068	-0.06413800	-0.06303544	-0.05988661	-0.05651692	-0.05028214	-0.04350342	-0.03168579	-0.02647249	-0.01686704	-0.01231596	-0.00584274	-0.00150788	0.00288149	0.00268980	0.00297343	0.00177822	-0.00000734	-0.00184372	-0.00298278	-0.00479288	-0.00447327	-0.00824161	-0.00855647	-0.01166650	-0.00915108	-0.00843248	-0.00796753	-0.00841811	-0.00516602	-0.00724880	-0.00569017	-0.00367268	-0.00238687	-0.00217342	-0.00308708	-0.00151479	-0.00054953	-0.00373966	-0.00031588	0.00104887	0.00007482	-0.00275544	-0.00180154	-0.00158348	-0.00136360	-0.00261824	-0.00030569	-0.00226566	-0.00175015	-0.00261297	-0.00092951	-0.00034385	-0.00050609	-0.00140962	-0.00029679	-0.00182873	-0.00117166	-0.00062484	-0.00044567	-0.00124611	0.00013086	-0.00175263	-0.00104007	-0.00132874	0.00000350	-0.00156117	-0.00051601	-0.00137036	-0.00084652	-0.00213721	-0.00110893	-0.00148992	-0.00052120	-0.00162195	-0.00057915	-0.00140195	-0.00025777	-0.00126724	-0.00110786	-0.00188121	-0.00044400	-0.00176482	-0.00120533	-0.00090011	-0.00009185	-0.00086702	-0.00127036	-0.00085276	-0.00051863	-0.00124739	-0.00108216	-0.00169723	-0.00075237	-0.00146669	0.00044775	-0.00166533	0.00126355	-0.00091743	-0.00098175	-0.00112531	0.00057448	0.00001682	-0.00088456	-0.00037027	-0.00078561	-0.00129730	-0.00014240	-0.00049130	-0.00061516	-0.00129618	-0.00143461	-0.00114036	-0.00023254	-0.00195864	-0.00117999	-0.00147773	-0.00118027	-0.00102814	-0.00045429	-0.00199518	-0.00067925	-0.00108598	-0.00015773	-0.00084166	0.00007018	-0.00142792	-0.00095034	-0.00123056	-0.00022580	-0.00267375	-0.00063208	-0.00162935	0.00042961	-0.00254709	-0.00030301	-0.00243708	-0.00068686	-0.00107000	-0.00133646	-0.00273754	-0.00042106	-0.00193273	-0.00138149	-0.00249340	-0.00111748	-0.00101665	0.00084692	-0.00201322	0.00002281	-0.00198269	-0.00025947	-0.00284833	-0.00142037	-0.00165082	-0.00041793	-0.00294939	-0.00048525	-0.00126143	-0.00306221	-0.00402308	-0.00169154	-0.00377137	-0.00230250	-0.00297832	-0.00138100	-0.00196803	-0.00161528	-0.00036339	-0.00075789	-0.00448777	-0.00091559	-0.00125964	0.00069850	-0.00128595	-0.00142227	-0.00281341	-0.00013153	-0.00330022	-0.00262792	-0.00321274	-0.00306031	-0.00269684	0.00108098	-0.00318816	0.00138140	-0.00186827	-0.00022830	-0.00205039	-0.00351565	-0.00352654	-0.00136049	-0.00665308	-0.00037994	-0.00405252	0.00003506	-0.00546483	-0.00049862	-0.00014059	-0.00105947	-0.00372585	-0.00093506	-0.00127734	-0.00359735	-0.00579223	-0.00105610	-0.00104725	0.00236879	-0.00235555	-0.00146670	-0.00472177	-0.00444317	-0.00280292	-0.00199820	-0.00243356	-0.00023676	-0.00048114	-0.00033661	-0.00224375	-0.00273461	-0.00351065	-0.00178610	-0.00292761	0.00167958	-0.00157138	-0.00107849	-0.00312344	-0.00226543	-0.00553653	0.00029664	-0.00329825	0.00007334	-0.00133802	-0.00071993	-0.00217952	-0.00098736	-0.00375863	0.00051582	-0.00341495	-0.00183345	-0.00137528	-0.00081926	-0.00240503	0.00068839	-0.00124276	0.00166263	0.00027099	0.00063904	-0.00250961	-0.00080694	-0.00097728	0.00085470	-0.00196971	-0.00062087	-0.00235827	0.00272449	-0.00178477	-0.00086176	-0.00087429	-0.00109700	-0.00078771	0.00010174	-0.00229806	-0.00064326	-0.00259946	-0.00039919	0.00041742	-0.00008504	-0.00181846	0.00031828	0.00026173	-0.00019655	-0.00285519	0.00052070	-0.00146861	-0.00014872	-0.00273237	-0.00118410	-0.00231632	0.00071124	-0.00216099	-0.00146156	-0.00113908	-0.00105051	-0.00263953	0.00011206	-0.00179018	-0.00015781	-0.00027580	-0.00194717	-0.00187124	-0.00028038	-0.00074074	-0.00042687	-0.00041953	0.00123458	-0.00252073	-0.00067220	0.00088403	-0.00052723	-0.00032396	-0.00038766	-0.00056767	0.00043920	-0.00040589	-0.00073073	-0.00078620	-0.00005190	-0.00085110	-0.00050381	-0.00052575	-0.00022499	-0.00115956	0.00053863	-0.00012899	-0.00024365	-0.00056104	-0.00003832	-0.00022850	0.00034924	-0.00034995	-0.00000324	-0.00032030	-0.00044114	-0.00025214	-0.00012617	0.00002098	0.00027590	-0.00033032	0.00013247	0.00056036	0.00005298	-0.00017282	-0.00001792	-0.00015254	0.00025970	-0.00011124	-0.00017812	0.00021550	0.00044186	-0.00024519	0.00002030	0.00053473	0.00047948	0.00011945	0.00042549	-21.47483647
-0.4501	-21.47483647	-21.47483647	-21.47483647	-21.47483647	-21.47483647	-21.47483647	-21.47483647	-21.47483647	-21.47483647	-21.47483647	-21.47483647	-21.47483647	-21.47483647	-21.47483647	-21.47483647	-21.47483647	-21.47483647	-21.47483647	-21.47483647	-21.47483647	-21.47483647	-21.47483647	-21.47483647	-21.47483647	-21.47483647	-21.47483647	-21.47483647	-21.47483647	-21.47483647	-21.47483647	-21.47483647	-21.47483647	-0.01263257	-0.01974577	0.30354702	-0.22628560	0.02327577	-0.08512529	-0.05416203	-0.01520691	-0.02432396	0.01470182	-0.01647370	-0.00435783	0.05636765	0.00322179	0.01286045	-0.01749832	0.04924794	0.01575590	0.02760003	0.02162996	0.03932377	0.02704536	0.03106694	0.02191742	0.03625648	0.02134452	0.03105358	0.02674650	0.03480169	0.02702732	0.02711170	0.02409408	0.03142290	0.03227515	0.02369842	0.02668910	0.02378209	0.02472591	0.02725298	0.02318046	0.01786504	0.02321351	0.01685188	0.02503092	0.01620365	0.03724060	0.00885650	0.01518274	0.02584026	0.02723124	0.00441641	-0.00779519	-0.00171817	0.01788538	0.02263201	0.01957370	0.01831052	0.01211331	0.02251705	0.01150232	0.01833220	0.02163360	0.02676475	0.01505874	0.02109976	0.01445136	0.01725448	0.01698684	0.01983972	0.00945168	0.01830542	0.01142211	0.01382673	0.01626471	0.00990276	0.00427727	0.01578605	0.01376777	0.01244021	0.01234629	0.01120002	0.00057412	0.00137285	0.00210367	0.00830837	0.00522279	-0.00387878	0.00058565	0.00225387	-0.00692692	-0.01159256	-0.01029301	-0.01006277	-0.02024737	-0.02522714	-0.02757857	-0.02707021	-0.03546423	-0.03296890	-0.03820460	-0.03544024	-0.03734664	-0.04387060	-0.04161741	-0.04125604	-0.04562316	-0.04164458	-0.04908443	-0.04265015	-0.04428666	-0.04720787	-0.04742892	-0.04824019	-0.05008329	-0.04981928	-0.05132055	-0.04919489	-0.04881666	-0.04883695	-0.05054380	-0.05400700	-0.05158631	-0.04990327	-0.05529824	-0.05342759	-0.05215752	-0.05219959	-0.05483934	-0.05037053	-0.04976588	-0.05105443	-0.05026602	-0.05034437	-0.05033724	-0.05137135	-0.05132120	-0.05110958	-0.04853464	-0.04791996	-0.04692681	-0.03949974	-0.03704933	-0.03420922	-0.02976179	-0.02446281	-0.01695210	-0.01098043	-0.00686456	-0.00311223	0.00214965	0.00559387	0.00514707	0.00660594	0.00656555	0.00660022	0.00213147	0.00355546	-0.00125187	-0.00142206	-0.00624319	-0.00576351	-0.00898241	-0.00811651	-0.01039030	-0.01096624	-0.01076606	-0.00852277	-0.00966656	-0.00806225	-0.00527920	-0.00501094	-0.00639969	-0.00386985	-0.00331271	-0.00384460	-0.00385707	-0.00184831	-0.00247998	-0.00284621	-0.00442008	-0.00035449	-0.00255804	-0.00135043	-0.00335710	-0.00087875	-0.00129352	-0.00165375	-0.00234896	-0.00169007	-0.00250858	-0.00078076	-0.00133721	-0.00093290	-0.00160135	-0.00006719	-0.00154385	-0.00104898	-0.00146015	-0.00086203	-0.00141758	-0.00046879	-0.00116704	-0.00133531	-0.00185033	-0.00102716	-0.00151854	-0.00114070	-0.00130970	-0.00125643	-0.00060645	-0.00087131	-0.00217175	-0.00171639	-0.00194849	-0.00035736	-0.00223510	-0.00228085	-0.00036940	-0.00044086	-0.00174906	-0.00123631	-0.00131816	-0.00064028	-0.00182539	-0.00079178	-0.00086711	-0.00049434	-0.00297628	-0.00069438	-0.00102422	0.00087592	-0.00208588	-0.00135944	-0.00045049	-0.00073603	-0.00225716	-0.00115401	-0.00113913	-0.00135411	-0.00135603	-0.00137166	-0.00131712	-0.00126653	-0.00187452	-0.00135678	-0.00105925	-0.00068833	-0.00152844	-0.00179194	-0.00112612	-0.00009162	-0.00168940	-0.00094655	-0.00200321	-0.00079254	-0.00237413	-0.00103984	-0.00085284	0.00047341	-0.00253906	-0.00216128	-0.00185059	-0.00104424	-0.00279596	-0.00112133	-0.00262074	-0.00098939	-0.00211209	-0.00172120	-0.00146633	-0.00087102	-0.00168051	-0.00172280	-0.00306335	-0.00271730	-0.00232658	-0.00146433	-0.00340823	-0.00100883	-0.00095870	-0.00014498	-0.00313525	-0.00042659	-0.00280693	-0.00202479	-0.00354150	-0.00277501	-0.00381025	-0.00215400	-0.00372647	-0.00011504	-0.00182700	-0.00296404	-0.00483986	-0.00143136	-0.00166157	-0.00274217	-0.00426106	-0.00233887	-0.00421486	-0.00234131	-0.00452844	-0.00294100	-0.00596845	-0.00170233	-0.00399259	-0.00188844	-0.00259617	-0.00347916	-0.00274351	-0.00005021	-0.00261056	-0.00343573	-0.00211772	-0.00452448	-0.00558438	-0.00177907	-0.00225629	-0.00148158	-0.00568033	-0.00371751	-0.00564099	-0.00219448	-0.00530492	-0.00136280	-0.00650705	-0.00187518	-0.00520100	-0.00576511	-0.00769552	-0.00355791	-0.00396030	-0.00529645	-0.00440197	-0.00509075	-0.00429790	-0.00492431	-0.00902975	-0.00418879	-0.00347391	-0.00099595	-0.00794148	-0.00246329	-0.00341893	-0.00635502	-0.00315988	-0.00515423	-0.00096023	-0.00386410	-0.00666510	-0.00105154	-0.00758681	-0.00471515	-0.00403382	-0.00428909	-0.00117703	0.00016569	-0.00658159	-0.00079140	-0.00685184	-0.00299527	-0.00719977	0.00074018	-0.00654256	-0.00408850	-0.00548313	-0.00478860	-0.00429793	-0.00234600	-0.00437298	-0.00099823	-0.00195130	-0.00363282	-0.00165951	-0.00157122	-0.00350375	-0.00104432	-0.00296903	-0.00140533	-0.00384664	-0.00188320	-0.00424792	-0.00145076	-0.00315929	-0.00137276	-0.00282842	-0.00178519	-0.00259752	0.00017313	-0.00380781	-0.00239940	-0.00236994	-0.00260575	-0.00203218	-0.00087810	-0.00249283	-0.00149258	-0.00257916	-0.00063910	-0.00243061	-0.00159423	-0.00220752	-0.00240718	0.00018094	-0.00180035	-0.00335060	-0.00155286	-0.00370911	-0.00156798	-0.00273930	-0.00256930	-0.00328291	-0.00046991	-0.00195322	-0.00345622	-0.00166634	-0.00105908	-0.00445241	0.00002863	-0.00024165	-0.00143343	-0.00161859	-0.00042209	-0.00231649	0.00012647	-0.00298712	-0.00097040	-0.00104957	0.00002818	-0.00268933	-0.00074276	-0.00129596	-0.00066741	-0.00058676	-0.00057395	-0.00132115	0.00015881	-0.00204622	-0.00157520	-0.00132519	-0.00014066	-0.00162561	-0.00051838	-0.00074685	-0.00029775	-0.00106191	-0.00025396	-0.00042254	-0.00069882	-0.00138309	-0.00046814	0.00038956	-0.00043110	-0.00034637	-0.00028738	-0.00020168	-0.00003431	-0.00065535	0.00018108	-0.00046365	-0.00024085	-0.00043779	-0.00007885	-0.00020778	-0.00012693	-0.00029900	0.00007906	-0.00044040	0.00003344	-0.00031927	-0.00028086	-0.00018938	0.00033059	-0.00046734	-0.00037394	0.00019947	-0.00018186	-0.00026072	-0.00022685	-21.47483647
-0.4001	-21.47483647	-21.47483647	-21.47483647	-21.47483647	-21.47483647	-21.47483647	-21.47483647	-21.47483647	-21.47483647	-21.47483647	-21.47483647	-21.47483647	-21.47483647	-21.47483647	-21.47483647	-21.47483647	-21.47483647	-21.47483647	-21.47483647	-21.47483647	-21.47483647	-21.47483647	-21.47483647	-21.47483647	-21.47483647	-21.47483647	-21.47483647	-21.47483647	-21.47483647	-21.47483647	-21.47483647	-21.47483647	-0.42033107	-0.86901467	0.13422625	-0.01246045	-0.04566586	0.04093581	0.04386406	0.02478012	-0.01937572	-0.01387883	-0.03105412	0.02263582	0.05002015	0.01411418	0.03271835	0.00361684	0.00876981	0.01811319	0.01564655	0.01669368	0.03229349	0.02196863	0.02505715	0.02494621	0.02634593	0.01891031	0.02367569	0.02569175	0.03041727	0.02838707	0.02613647	0.02209983	0.02933038	0.03161026	0.02360439	0.03131744	0.02564334	0.02551884	0.02381438	0.02543040	0.01861299	0.02272204	0.02142785	0.02895513	0.02474807	0.04622513	0.01963125	0.02473926	0.02021854	0.01453197	0.01508027	0.01502376	-0.01370226	0.01246238	0.01124707	0.01262897	0.01489173	0.01002615	0.02265413	0.01429557	0.01481032	0.02307554	0.01842821	0.00945959	0.01717436	0.01570787	0.01898373	0.01712558	0.01616325	0.00999430	0.01541922	0.01188972	0.01046149	0.01812623	0.01148803	0.00807530	0.01376025	0.01437085	0.01184326	0.00681852	0.00633540	-0.00400302	-0.00200779	-0.00457045	0.00246312	0.00364066	-0.00908800	-0.00469739	-0.00763930	-0.00790401	-0.01371303	-0.01565508	-0.01875906	-0.02908678	-0.02860495	-0.03142384	-0.03207783	-0.03850109	-0.03311963	-0.03657758	-0.03574029	-0.03651359	-0.04206366	-0.04107320	-0.04259874	-0.04579358	-0.04342149	-0.04750892	-0.04236075	-0.04550844	-0.04860480	-0.04515372	-0.04832473	-0.05145018	-0.04962709	-0.05186103	-0.05068794	-0.04811106	-0.04955164	-0.05169490	-0.05423796	-0.05152299	-0.05154967	-0.05414371	-0.05150935	-0.05117370	-0.05303942	-0.05265126	-0.04982617	-0.04813854	-0.05026976	-0.04897467	-0.04882518	-0.04943907	-0.05026591	-0.04817598	-0.04860994	-0.04807225	-0.04890297	-0.04658525	-0.04383904	-0.04309390	-0.04047432	-0.04102392	-0.03917826	-0.03693162	-0.03068054	-0.02822867	-0.02447750	-0.02000734	-0.01536575	-0.01141033	-0.00604825	-0.00271591	0.00151681	0.00261345	0.00651264	0.00819374	0.00792439	0.00728786	0.00827170	0.00494963	0.00415601	0.00005419	-0.00167562	-0.00424858	-0.00463686	-0.00659946	-0.00778198	-0.00843580	-0.00835106	-0.00919632	-0.00847143	-0.00775905	-0.00797922	-0.00770122	-0.00733996	-0.00623798	-0.00517221	-0.00590979	-0.00265241	-0.00349751	-0.00219112	-0.00244711	-0.00122759	-0.00068101	-0.00018907	-0.00192741	-0.00102028	-0.00166389	-0.00125851	-0.00175368	-0.00101250	-0.00091774	-0.00065318	-0.00114740	-0.00167530	-0.00086999	-0.00018542	-0.00233496	-0.00050627	-0.00109767	-0.00067561	-0.00096529	-0.00146050	-0.00174566	-0.00084123	-0.00114845	-0.00116387	-0.00097860	-0.00068093	-0.00219354	-0.00146077	-0.00130207	-0.00012647	-0.00233306	-0.00166327	-0.00090840	-0.00082218	-0.00072237	-0.00082056	-0.00002888	-0.00080383	-0.00120571	-0.00078681	-0.00142161	-0.00097280	-0.00189316	0.00007623	-0.00112126	0.00047209	-0.00098683	-0.00051349	-0.00019930	0.00021902	-0.00139896	-0.00081663	-0.00001932	-0.00078868	-0.00110262	-0.00014778	-0.00158968	-0.00115815	-0.00174390	-0.00141144	-0.00017797	-0.00094944	-0.00137078	-0.00094540	-0.00042830	-0.00108225	-0.00141222	-0.00067072	-0.00194988	-0.00102546	-0.00160369	-0.00111303	-0.00081476	0.00006594	-0.00135907	-0.00202280	-0.00121055	-0.00109421	-0.00167586	0.00006929	-0.00161931	-0.00016558	-0.00178190	-0.00069943	-0.00207308	-0.00164713	-0.00113260	-0.00175273	-0.00215065	-0.00145419	-0.00135358	-0.00257167	-0.00191458	-0.00155932	-0.00102252	-0.00088780	-0.00232740	-0.00081163	-0.00022784	-0.00102255	-0.00337191	-0.00178724	-0.00324581	-0.00339021	-0.00186251	0.00113711	-0.00256148	-0.00377403	-0.00293774	0.00016012	-0.00448056	-0.00319717	-0.00082258	-0.00141281	-0.00172788	0.00049419	-0.00162669	-0.00076049	-0.00495741	-0.00157410	-0.00455706	-0.00127810	-0.00340880	-0.00083806	-0.00402494	-0.00205311	-0.00318699	-0.00226349	-0.00175251	-0.00403261	-0.00463499	-0.00119780	-0.00368783	0.00055084	-0.00255535	-0.00211994	-0.00126631	-0.00563260	-0.00470939	-0.00325104	-0.00106240	-0.00181470	-0.00587267	-0.00348914	-0.00547729	-0.00456154	-0.00079915	-0.00210046	-0.00281217	-0.00235081	-0.00405750	-0.00287549	-0.00599007	-0.00426491	-0.00353424	-0.00151376	-0.00473382	-0.00307417	-0.00589916	-0.00350209	-0.00244576	-0.00350775	-0.00339471	-0.00408837	-0.00219413	-0.00329281	-0.00227766	-0.00440638	-0.00635506	-0.00317272	-0.00241449	-0.00243252	-0.00591350	-0.00039048	-0.00525900	-0.00126884	-0.00470241	-0.00197413	-0.00561423	-0.00357992	-0.00522314	-0.00384627	-0.00288295	-0.00187580	-0.00458523	-0.00228796	-0.00442716	-0.00239406	-0.00428163	-0.00121420	-0.00321496	-0.00266244	-0.00158238	0.00014975	-0.00125672	-0.00173339	-0.00139558	-0.00111790	-0.00280496	-0.00147184	-0.00362787	-0.00227887	-0.00252190	-0.00170032	-0.00337963	-0.00201438	-0.00075111	-0.00154484	-0.00260117	-0.00153401	-0.00353113	-0.00166310	-0.00236127	-0.00094546	-0.00143839	-0.00203600	-0.00204686	-0.00264168	-0.00031987	0.00021576	-0.00275156	-0.00104945	-0.00264448	-0.00102627	-0.00180930	-0.00155549	-0.00307904	-0.00103695	-0.00166843	-0.00231524	-0.00385351	0.00065222	-0.00304793	-0.00172742	-0.00149311	-0.00205113	-0.00172376	-0.00048473	-0.00285713	0.00012858	-0.00182186	-0.00080385	-0.00098715	-0.00139800	-0.00307501	0.00055891	-0.00063472	-0.00102259	-0.00076120	-0.00087971	-0.00230076	-0.00074508	-0.00096533	-0.00121085	-0.00121294	-0.00047629	-0.00092553	-0.00039065	-0.00104728	0.00008041	-0.00159597	-0.00055547	-0.00041560	-0.00074522	-0.00086517	-0.00119889	-0.00056001	-0.00021493	-0.00056010	-0.00014164	-0.00017430	-0.00031994	-0.00037097	-0.00044008	-0.00047811	-0.00014582	-0.00013126	-0.00021263	-0.00027722	-0.00022830	-0.00059961	-0.00055540	-0.00038546	0.00009563	-0.00059098	-0.00059185	-0.00057980	-0.00000467	-0.00055810	-0.00041433	-0.00002219	-0.00006276	-0.00074673	-0.00017025	-21.47483647
-0.3501	-21.47483647	-21.47483647	-21.47483647	-21.47483647	-21.47483647	-21.47483647	-21.47483647	-21.47483647	-21.47483647	-21.47483647	-21.47483647	-21.47483647	-21.47483647	-21.47483647	-21.47483647	-21.47483647	-21.47483647	-21.47483647	-21.47483647	-21.47483647	-21.47483647	-21.47483647	-21.47483647	-21.47483647	-21.47483647	-21.47483647	-21.47483647	-21.47483647	-21.47483647	-21.47483647	-21.47483647	-21.47483647	-1.42872515	-0.00518268	-0.30019569	-0.04285803	0.06457018	-0.04234933	0.07683974	-0.01585804	-0.09140039	0.00547300	0.05488343	0.03776047	0.06572913	0.03262185	0.03166814	0.01244158	0.02940591	0.01808438	0.02912053	0.01855237	0.03572312	0.03291937	0.02624791	0.02363684	0.03444582	0.02042755	0.03122293	0.03174385	0.03381967	0.02905400	0.02839789	0.02693093	0.03149825	0.03327044	0.02659198	0.03136747	0.02379141	0.02466695	0.02473232	0.02508293	0.02093094	0.02109336	0.02288665	0.02496429	0.02459201	0.02754807	0.01712250	0.01928095	0.02208362	0.01515919	0.00705538	0.00426803	-0.00969648	0.02468328	0.01811792	0.01529248	0.01654202	0.01302407	0.02693911	0.02225820	0.01629421	0.01873858	0.02478472	0.01561259	0.02358490	0.01067257	0.01935509	0.01863446	0.02038804	0.01136907	0.01766391	0.01480882	0.01413257	0.01761245	0.01039949	0.01027851	0.01287784	0.01703077	0.01367172	0.01186372	0.01081379	0.00133930	0.00158440	-0.00016444	0.00318588	0.00268305	-0.00981351	-0.00198036	-0.00549215	-0.00671235	-0.01644506	-0.01318255	-0.01559497	-0.02152287	-0.02576161	-0.02575707	-0.02900945	-0.03697760	-0.03184925	-0.03753624	-0.03868266	-0.03560995	-0.04323747	-0.03963366	-0.04369991	-0.04561472	-0.04190937	-0.04821900	-0.04431332	-0.04510896	-0.04985016	-0.04594019	-0.04946092	-0.05107501	-0.04924800	-0.05318584	-0.05016283	-0.05004469	-0.05043718	-0.05127907	-0.05442302	-0.05228388	-0.05097388	-0.05366532	-0.05308297	-0.05356661	-0.05488018	-0.05382031	-0.05208524	-0.04992715	-0.05279940	-0.04981179	-0.04881542	-0.04914087	-0.04932267	-0.04779461	-0.04837756	-0.04980378	-0.04909999	-0.04754251	-0.04515966	-0.04560517	-0.04473185	-0.04617640	-0.04348462	-0.04180686	-0.03883320	-0.03917202	-0.03526573	-0.03260331	-0.03107959	-0.02809707	-0.02537880	-0.02267840	-0.01841651	-0.01713879	-0.01247975	-0.00987501	-0.00551626	-0.00135740	0.00258214	0.00248600	0.00712273	0.00724410	0.00819914	0.00951400	0.00795432	0.00624061	0.00369797	0.00340865	0.00046824	-0.00073363	-0.00277733	-0.00364673	-0.00610067	-0.00744874	-0.00864846	-0.00877895	-0.00927773	-0.01027680	-0.00609462	-0.00753712	-0.00821982	-0.00684414	-0.00439581	-0.00424970	-0.00486957	-0.00349153	-0.00225555	-0.00248528	-0.00160051	-0.00148673	-0.00164789	-0.00182032	-0.00013432	-0.00084693	-0.00082828	0.00003388	-0.00101923	-0.00028436	-0.00104335	0.00007639	-0.00049245	-0.00067709	-0.00042754	-0.00110039	-0.00036241	-0.00051111	-0.00115350	-0.00058298	-0.00108778	-0.00139532	-0.00014191	-0.00079046	-0.00040290	-0.00073703	-0.00133279	0.00034346	0.00010612	-0.00043273	0.00018603	-0.00067359	-0.00052802	-0.00106492	-0.00013384	-0.00116207	-0.00128212	-0.00216426	0.00011160	-0.00135166	0.00103180	-0.00049563	-0.00104840	0.00036491	-0.00024544	-0.00067516	-0.00107316	0.00054353	-0.00050254	-0.00043367	-0.00045867	-0.00008458	-0.00060912	-0.00124456	-0.00117763	-0.00086455	-0.00021498	-0.00149804	-0.00150016	-0.00048368	-0.00074632	-0.00046838	-0.00066213	-0.00071885	-0.00079902	-0.00165682	-0.00057802	-0.00092003	0.00012554	-0.00117938	-0.00170844	-0.00083573	-0.00040212	-0.00166355	-0.00090699	-0.00127394	0.00010297	-0.00094616	-0.00072609	-0.00149993	-0.00090042	-0.00118096	-0.00112956	-0.00149301	-0.00082064	-0.00211105	-0.00051889	-0.00217657	-0.00133511	-0.00042485	-0.00031644	-0.00180436	0.00080682	-0.00015095	-0.00088357	-0.00406371	-0.00028460	-0.00223874	-0.00211083	-0.00178891	0.00021224	0.00085839	-0.00102327	-0.00358044	-0.00132740	-0.00216198	-0.00129050	-0.00358262	-0.00055318	-0.00131363	0.00004889	-0.00149437	-0.00307796	-0.00430247	-0.00268833	-0.00373955	-0.00235394	-0.00208526	-0.00212126	-0.00260796	-0.00086230	-0.00192636	-0.00149862	-0.00269584	-0.00343678	-0.00453504	-0.00220538	-0.00030700	0.00060240	-0.00180168	-0.00026148	-0.00048256	-0.00596794	-0.00400969	-0.00115606	-0.00197168	0.00067911	-0.00337983	-0.00372234	-0.00492917	-0.00048509	0.00002039	-0.00167286	-0.00352959	-0.00329074	-0.00068021	-0.00285406	-0.00527903	-0.00395090	-0.00269382	0.00143458	-0.00174438	-0.00282303	-0.00399023	-0.00234472	-0.00289922	-0.00417298	-0.00165252	-0.00058043	-0.00243499	-0.00236547	-0.00384869	-0.00352839	-0.00471958	-0.00510616	-0.00336103	-0.00127490	-0.00306557	-0.00139090	-0.00274135	-0.00118959	-0.00248007	-0.00316685	-0.00560593	-0.00142647	-0.00464792	-0.00312343	-0.00054722	-0.00122649	-0.00107566	-0.00120050	-0.00286644	-0.00263829	-0.00269581	-0.00305360	-0.00127553	-0.00109354	-0.00259677	0.00089880	-0.00379012	-0.00184859	-0.00383986	-0.00289514	-0.00186652	-0.00176085	-0.00144206	-0.00245202	-0.00303997	-0.00030383	-0.00107259	-0.00201213	-0.00261080	-0.00187524	-0.00011191	-0.00035180	-0.00200366	-0.00121916	-0.00121083	-0.00046209	-0.00132854	-0.00182615	-0.00151466	-0.00227321	-0.00109159	-0.00009446	-0.00023241	-0.00125860	-0.00110712	-0.00084429	-0.00254926	-0.00090309	-0.00198667	0.00030575	-0.00126512	-0.00172367	-0.00180369	-0.00268566	-0.00059515	-0.00158654	-0.00114328	-0.00116327	-0.00056684	-0.00024209	-0.00110035	-0.00085186	-0.00114386	0.00009635	-0.00020606	0.00126126	-0.00129206	-0.00050924	-0.00004152	-0.00128697	-0.00052656	-0.00042148	-0.00099637	-0.00107039	-0.00187582	-0.00095221	-0.00138075	-0.00061757	-0.00136830	-0.00057980	-0.00070921	-0.00081994	-0.00130845	0.00002344	-0.00064687	0.00006005	-0.00061797	-0.00076634	-0.00006378	-0.00034371	-0.00004933	-0.00030139	0.00060262	-0.00035458	0.00005682	-0.00029999	-0.00042743	0.00038185	0.00023097	-0.00032770	0.00007181	0.00006047	0.00010381	-0.00004180	-0.00024102	-0.00004379	-0.00003195	-0.00057838	0.00008580	0.00009153	-0.00076448	-0.00024930	-0.00040313	-0.00029244	-0.00063792	-0.00000088	-21.47483647
-0.3001	-21.47483647	-21.47483647	-21.47483647	-21.47483647	-21.47483647	-21.47483647	-21.47483647	-21.47483647	-21.47483647	-21.47483647	-21.47483647	-21.47483647	-21.47483647	-21.47483647	-21.47483647	-21.47483647	-21.47483647	-21.47483647	-21.47483647	-21.47483647	-21.47483647	-21.47483647	-21.47483647	-21.47483647	-21.47483647	-21.47483647	-21.47483647	-21.47483647	-21.47483647	-21.47483647	-21.47483647	-21.47483647	-0.42111599	-0.25663823	-0.35226911	-0.06160044	0.01083592	-0.02116904	0.06938097	0.00143182	-0.05569784	-0.03348219	0.05840401	0.03638793	0.04356543	0.06000293	0.03541970	0.01525888	0.03299109	0.01479434	0.02663938	0.01854141	0.03670092	0.02974023	0.03133986	0.02068236	0.03485003	0.01748100	0.03100882	0.02918893	0.03069092	0.02577076	0.03153072	0.02772599	0.02883158	0.03313026	0.02602275	0.03094301	0.02450939	0.02559678	0.02534419	0.02467002	0.02399332	0.02644636	0.02364838	0.03010408	0.01668292	0.04028318	0.01430368	0.01919271	0.02706004	0.02027776	0.00992555	-0.00183288	0.00331788	0.02724773	0.02069991	0.01553916	0.01303230	0.01343701	0.02496052	0.01503858	0.01794678	0.01972719	0.01746604	0.01548349	0.01834916	0.01611297	0.01888197	0.02010073	0.02270473	0.01177269	0.01709490	0.01391858	0.01419981	0.02003854	0.01182354	0.00814626	0.01605611	0.01391840	0.01185100	0.00941705	0.00341804	-0.00387376	0.00027589	-0.00058332	0.00175642	-0.00024307	-0.01039474	-0.00562834	-0.00765539	-0.00911837	-0.01509457	-0.01532155	-0.01603538	-0.02521241	-0.02670121	-0.02771372	-0.02964670	-0.03792296	-0.03128273	-0.03773671	-0.03460368	-0.03419796	-0.04304103	-0.04070259	-0.04155881	-0.04607867	-0.04167210	-0.04643697	-0.04478264	-0.04572864	-0.04681896	-0.04505641	-0.04877356	-0.05139009	-0.05041316	-0.05064825	-0.04991152	-0.04922915	-0.05023591	-0.05148650	-0.05440388	-0.05206710	-0.05126264	-0.05566972	-0.05298444	-0.05349539	-0.05445214	-0.05396419	-0.05049332	-0.04907381	-0.05073981	-0.04994148	-0.04961946	-0.04976435	-0.05016168	-0.05016767	-0.04721652	-0.04807313	-0.04901170	-0.04796606	-0.04419587	-0.04522726	-0.04532373	-0.04763648	-0.04429528	-0.04239536	-0.04106957	-0.04130726	-0.03824774	-0.03665753	-0.03466272	-0.03371722	-0.03214184	-0.03262692	-0.02812319	-0.02890031	-0.02504345	-0.02707635	-0.02238871	-0.02200882	-0.01579176	-0.01443569	-0.00949211	-0.00748889	-0.00277352	0.00091939	0.00327241	0.00707968	0.00650606	0.00787369	0.00977423	0.00761981	0.00905680	0.01028075	0.00693847	0.00435940	0.00186447	0.00140912	-0.00091207	-0.00455353	-0.00274910	-0.00472638	-0.00639053	-0.00708812	-0.00732498	-0.00724894	-0.00837978	-0.00720095	-0.00625247	-0.00840785	-0.00678388	-0.00517858	-0.00474253	-0.00436063	-0.00260702	-0.00335327	-0.00238121	-0.00158058	-0.00227230	-0.00197901	-0.00063096	-0.00061381	-0.00087956	-0.00100519	0.00021209	-0.00153608	-0.00052309	-0.00130639	-0.00028923	-0.00049045	-0.00041575	-0.00051321	-0.00064269	-0.00087908	0.00002468	-0.00043918	-0.00136923	0.00029323	0.00010595	-0.00055850	0.00039399	-0.00047506	-0.00009675	-0.00024147	-0.00046338	-0.00056957	-0.00076065	-0.00201796	0.00029951	-0.00074948	0.00182691	-0.00053093	-0.00039950	0.00046985	0.00025558	-0.00021478	-0.00033921	0.00069747	-0.00139085	-0.00080939	-0.00063800	-0.00044983	-0.00026886	-0.00072185	-0.00131465	-0.00021495	-0.00056858	-0.00089628	-0.00058631	-0.00091025	-0.00002477	-0.00046616	0.00027982	-0.00112445	-0.00022123	-0.00140988	0.00010227	-0.00014611	0.00050613	-0.00099132	-0.00139833	-0.00152204	-0.00031836	-0.00081875	-0.00044009	-0.00052454	0.00037769	-0.00004468	-0.00115590	-0.00097691	-0.00041721	-0.00009387	-0.00020230	-0.00161125	-0.00064644	-0.00065584	0.00030289	-0.00136442	-0.00239954	-0.00035099	0.00089032	-0.00235533	0.00006746	0.00097468	-0.00001286	-0.00073654	0.00190265	0.00040208	0.00069116	-0.00207249	-0.00030527	-0.00036505	-0.00057304	-0.00292479	-0.00036225	-0.00026223	-0.00015598	-0.00136308	-0.00083753	-0.00086768	0.00157247	-0.00015326	0.00125458	-0.00021477	-0.00184138	-0.00383518	-0.00113172	-0.00379184	-0.00036648	-0.00141339	0.00063693	-0.00092022	-0.00075986	-0.00066767	0.00010723	-0.00138223	-0.00035440	0.00001084	0.00092848	-0.00279162	-0.00137402	-0.00068936	-0.00019154	-0.00378863	-0.00018326	-0.00013567	-0.00010353	-0.00380870	-0.00111076	-0.00514482	-0.00086302	-0.00184221	-0.00035688	-0.00199171	0.00038901	-0.00077476	-0.00176675	-0.00387885	-0.00394336	-0.00072212	-0.00174604	-0.00390836	-0.00079915	-0.00005381	-0.00222918	0.00029406	-0.00157433	0.00105583	-0.00198786	-0.00177291	0.00067631	-0.00122686	0.00154707	-0.00294152	0.00070460	-0.00024863	0.00015759	-0.00061616	-0.00083578	-0.00383720	-0.00116617	-0.00238016	-0.00074883	-0.00022663	0.00065415	-0.00204465	-0.00135290	-0.00091074	-0.00088586	-0.00347954	0.00044283	0.00094073	-0.00326564	0.00066961	-0.00198347	-0.00093707	0.00003980	0.00067456	0.00029908	0.00063019	-0.00019621	-0.00222342	0.00047352	-0.00100252	0.00031065	-0.00001597	-0.00167974	0.00077159	0.00180311	-0.00212803	0.00134385	-0.00115196	0.00010889	-0.00156786	-0.00001662	-0.00211802	-0.00013407	-0.00046443	-0.00038276	-0.00014222	-0.00025573	-0.00054476	-0.00178287	0.00043040	0.00048691	-0.00148929	0.00130591	-0.00115638	-0.00079407	-0.00040561	-0.00066655	-0.00179368	0.00035924	0.00025028	-0.00071581	-0.00120189	0.00000409	-0.00205867	-0.00007516	0.00074521	-0.00004735	-0.00178178	-0.00174901	-0.00237151	0.00083842	-0.00103303	-0.00185329	0.00058156	-0.00036372	-0.00100022	-0.00020721	0.00008481	-0.00049830	-0.00073217	-0.00057003	-0.00097872	0.00039537	-0.00070285	-0.00038586	-0.00011361	-0.00055762	-0.00026846	-0.00010182	-0.00019209	0.00013508	-0.00023698	0.00057601	0.00010794	0.00026783	-0.00044773	-0.00014822	-0.00025366	0.00041433	0.00006127	0.00082795	-0.00033113	0.00018963	-0.00018668	-0.00007856	0.00017844	0.00019048	-0.00028920	0.00007499	0.00030532	0.00037889	0.00008467	-0.00001667	0.00028985	-0.00012271	-0.00015662	0.00006227	0.00018950	0.00047682	-0.00013886	-0.00012076	0.00031164	0.00018750	0.00058349	0.00000599	-21.47483647
-0.2501	-21.47483647	-21.47483647	-21.47483647	-21.47483647	-21.47483647	-21.47483647	-21.47483647	-21.47483647	-21.47483647	-21.47483647	-21.47483647	-21.47483647	-21.47483647	-21.47483647	-21.47483647	-21.47483647	-21.47483647	-21.47483647	-21.47483647	-21.47483647	-21.47483647	-21.47483647	-21.47483647	-21.47483647	-21.47483647	-21.47483647	-21.47483647	-21.47483647	-21.47483647	-21.47483647	-21.47483647	-21.47483647	-1.79548717	-0.17396812	-0.14059949	0.04423916	-0.02426083	0.09678408	0.06558115	-0.06215278	0.00036258	-0.02063970	0.01328640	-0.01577886	0.03275387	0.00677539	0.01562765	0.00355337	0.04347006	0.01220350	0.03055825	0.01616027	0.03603673	0.01713059	0.02818417	0.02724919	0.02611938	0.02234829	0.03155657	0.02183544	0.02923631	0.02226488	0.02813432	0.02588061	0.02975105	0.03252700	0.02671334	0.03009809	0.02540333	0.02278152	0.02823658	0.02186150	0.02130963	0.02187769	0.02156587	0.02807076	0.02531156	0.03815392	0.02006573	0.02414532	0.02126230	0.01484305	0.01108656	0.00243508	-0.00101494	0.03019988	0.01381451	0.01404361	0.01334892	0.00727131	0.02406817	0.01435307	0.01805328	0.01625386	0.02132972	0.01198527	0.01658324	0.01551307	0.01808507	0.01701651	0.01725602	0.01129669	0.01597339	0.01460928	0.01358708	0.01418213	0.01178593	0.00410984	0.01312342	0.01069118	0.01006888	0.00291213	0.00583798	-0.00151435	0.00132234	-0.00695255	-0.00005011	-0.00196506	-0.01196599	-0.00696882	-0.01401419	-0.01570244	-0.02013370	-0.01728963	-0.01685763	-0.02631213	-0.02658014	-0.02806825	-0.03130243	-0.04119194	-0.03258598	-0.03928253	-0.03487301	-0.03606037	-0.04400794	-0.04272570	-0.04219831	-0.04708035	-0.04431724	-0.04776679	-0.04398614	-0.04575045	-0.04848162	-0.04713364	-0.05007729	-0.05248041	-0.05088037	-0.05219348	-0.05078279	-0.05002396	-0.05108222	-0.05267891	-0.05487028	-0.05331523	-0.05055277	-0.05635284	-0.05389085	-0.05398497	-0.05432442	-0.05375138	-0.05193909	-0.04999125	-0.05187985	-0.05188734	-0.05200151	-0.05016739	-0.05095089	-0.05104076	-0.04943131	-0.05104020	-0.04846939	-0.04928162	-0.04694661	-0.04747018	-0.04567053	-0.04719079	-0.04508302	-0.04350017	-0.04088455	-0.04318863	-0.03960326	-0.03957197	-0.03700063	-0.03762204	-0.03503762	-0.03550685	-0.03177484	-0.03483422	-0.03011071	-0.03157436	-0.02848327	-0.02610531	-0.02561087	-0.02442883	-0.02090753	-0.02144660	-0.01941733	-0.01884223	-0.01467768	-0.01213901	-0.01006569	-0.00707321	-0.00362666	-0.00277372	0.00303660	0.00518803	0.00665492	0.00663016	0.00716799	0.00826866	0.00963558	0.00796873	0.00929766	0.00666156	0.00632241	0.00359541	0.00315338	0.00124948	-0.00146026	-0.00353115	-0.00432171	-0.00700022	-0.00708382	-0.00653690	-0.00834828	-0.00969763	-0.00742285	-0.00912141	-0.00683168	-0.00634966	-0.00551954	-0.00582514	-0.00435712	-0.00417360	-0.00393903	-0.00396286	-0.00290767	-0.00321346	-0.00156107	-0.00193897	-0.00090345	-0.00036020	-0.00093154	-0.00236494	-0.00096695	-0.00212677	-0.00061076	-0.00131620	-0.00092834	-0.00007441	0.00020449	-0.00074835	-0.00096111	-0.00105609	-0.00011447	-0.00081642	-0.00033630	-0.00075387	-0.00082957	-0.00139848	0.00020411	-0.00132973	0.00090084	-0.00181651	-0.00027682	-0.00046475	0.00061622	-0.00042111	-0.00093594	-0.00041828	-0.00037019	-0.00101602	-0.00040335	-0.00124222	-0.00062914	-0.00157429	-0.00011828	-0.00084473	-0.00044465	-0.00190652	-0.00126454	-0.00131492	-0.00063346	-0.00105341	-0.00103492	-0.00168731	-0.00057351	-0.00181611	-0.00036664	-0.00079955	0.00000467	-0.00092233	-0.00105097	-0.00182770	-0.00035813	-0.00156168	-0.00062608	-0.00125138	0.00001812	-0.00290978	-0.00131007	-0.00112040	-0.00003398	-0.00070219	-0.00087492	-0.00279754	-0.00044163	-0.00235003	-0.00006114	-0.00185834	-0.00100011	-0.00047427	-0.00076778	-0.00266144	-0.00011509	-0.00054540	-0.00011946	-0.00308260	-0.00161155	-0.00147053	-0.00095318	-0.00297268	0.00112600	-0.00089375	-0.00247406	-0.00420166	-0.00127003	-0.00253679	-0.00118810	-0.00267041	-0.00201719	-0.00142957	0.00246823	-0.00139993	-0.00040881	-0.00378218	-0.00038288	-0.00278391	0.00038829	-0.00246852	-0.00056978	-0.00426832	-0.00027609	-0.00281257	-0.00133365	-0.00405892	-0.00235048	-0.00260857	0.00043495	-0.00145330	-0.00096850	-0.00158339	-0.00163259	-0.00079571	-0.00607632	-0.00306362	-0.00063887	0.00035286	-0.00032117	-0.00100134	-0.00432108	-0.00284740	0.00145959	-0.00122561	-0.00212886	-0.00316253	-0.00184533	-0.00185834	-0.00446048	-0.00440256	-0.00338326	-0.00274095	0.00298643	-0.00242168	-0.00076464	-0.00369112	-0.00338963	0.00044153	-0.00115970	0.00037755	-0.00472411	-0.00338345	0.00036423	-0.00291554	-0.00066354	-0.00269248	0.00046663	-0.00038850	0.00193954	-0.00233124	-0.00002193	-0.00243381	-0.00060477	-0.00343408	-0.00167068	-0.00369252	0.00086348	-0.00410597	-0.00357706	-0.00075201	0.00019194	-0.00160717	0.00144421	-0.00052679	-0.00191148	-0.00206924	-0.00014320	-0.00161737	-0.00016868	0.00127961	-0.00088916	0.00066041	-0.00075042	-0.00144642	0.00101077	-0.00057491	0.00024597	-0.00161399	-0.00104977	-0.00092909	0.00291800	-0.00113921	-0.00079076	-0.00093490	0.00050828	0.00085580	-0.00010273	-0.00054101	0.00044912	-0.00162550	-0.00072024	-0.00113192	-0.00028271	-0.00105432	-0.00055855	-0.00016572	0.00052563	-0.00255181	0.00082715	0.00000408	-0.00076637	-0.00114660	-0.00048965	-0.00058154	0.00005101	-0.00011606	-0.00083489	-0.00071009	0.00053292	-0.00053629	0.00020079	-0.00025446	-0.00072777	-0.00053233	0.00026733	0.00101170	0.00180132	-0.00160965	-0.00009338	0.00119787	0.00225027	-0.00076661	0.00012144	0.00064857	0.00039988	-0.00072871	-0.00004589	0.00027205	0.00098103	0.00042798	-0.00073598	0.00008365	0.00023751	-0.00048116	-0.00034116	-0.00069323	-0.00017545	-0.00024618	0.00012569	0.00045374	0.00006579	-0.00139677	0.00036181	-0.00000281	0.00029139	-0.00047741	0.00059929	0.00035000	0.00031595	0.00008302	0.00024335	-0.00002198	0.00069050	-0.00001381	0.00053283	0.00068912	0.00076541	0.00005223	0.00044769	0.00005111	0.00060756	0.00033067	-0.00004183	0.00028183	0.00080968	-0.00046313	-0.00018099	0.00057800	0.00045320	0.00042130	0.00009537	-21.47483647
-0.2001	-21.47483647	-21.47483647	-21.47483647	-21.47483647	-21.47483647	-21.47483647	-21.47483647	-21.47483647	-21.47483647	-21.47483647	-21.47483647	-21.47483647	-21.47483647	-21.47483647	-21.47483647	-21.47483647	-21.47483647	-21.47483647	-21.47483647	-21.47483647	-21.47483647	-21.47483647	-21.47483647	-21.47483647	-21.47483647	-21.47483647	-21.47483647	-21.47483647	-21.47483647	-21.47483647	-21.47483647	-21.47483647	1.08628440	0.85328723	0.26161655	-0.04959754	0.06390944	-0.00321478	0.02013750	-0.01318995	0.04791842	-0.02926650	0.01745293	-0.01202338	0.04097624	0.01895404	0.02790720	0.00775432	0.05221419	0.01551196	0.02971300	0.01916733	0.03921881	0.02758078	0.02847882	0.01837599	0.03389641	0.02061899	0.03193292	0.02365342	0.03026516	0.02908304	0.02713449	0.02557733	0.03378605	0.03142369	0.02835972	0.02994721	0.02587744	0.02964271	0.02674291	0.02440069	0.02456985	0.02466416	0.01857169	0.02435391	0.01924406	0.04165024	0.02156182	0.02149074	0.01467961	0.01433028	0.01211911	0.00768109	0.00528770	0.02585756	0.01477411	0.00738677	0.02327537	0.01874973	0.02368409	0.01199667	0.01447270	0.01518030	0.02331859	0.01362306	0.02280299	0.01379794	0.01618997	0.01491702	0.01874687	0.00932525	0.01790371	0.01568980	0.01556941	0.01666796	0.00991559	0.00540562	0.01310562	0.01423486	0.01127297	0.00955688	0.00710603	-0.00456906	-0.00210984	-0.00297676	0.00531486	0.00378051	-0.00990822	-0.00672528	-0.00726977	-0.01028188	-0.01610111	-0.01715686	-0.01341837	-0.02810170	-0.03039606	-0.03297088	-0.03158033	-0.03704391	-0.03163283	-0.03776521	-0.03592110	-0.03705533	-0.04430772	-0.04248121	-0.04079652	-0.04460582	-0.04399841	-0.04870354	-0.04404265	-0.04588835	-0.04838493	-0.04852080	-0.04922919	-0.05080684	-0.04901744	-0.05288573	-0.05099456	-0.04973583	-0.05123612	-0.05257352	-0.05492692	-0.05320616	-0.05283400	-0.05665572	-0.05399344	-0.05467157	-0.05440383	-0.05547978	-0.05343576	-0.05215943	-0.05338628	-0.05193625	-0.04999127	-0.04977003	-0.05168796	-0.05073735	-0.04990695	-0.05256231	-0.05180383	-0.05126828	-0.04778769	-0.04854790	-0.04679848	-0.04836150	-0.04735567	-0.04536916	-0.04221174	-0.04400439	-0.04207546	-0.03921455	-0.03787024	-0.03888907	-0.03633223	-0.03725698	-0.03445919	-0.03583931	-0.03473216	-0.03542788	-0.03216136	-0.03109717	-0.02872820	-0.02882479	-0.02596026	-0.02765523	-0.02591105	-0.02627876	-0.02134543	-0.02215046	-0.01942194	-0.01705564	-0.01746255	-0.01624010	-0.01249648	-0.01038905	-0.00780694	-0.00728803	-0.00379894	-0.00191122	0.00096117	0.00106144	0.00630340	0.00777899	0.00881584	0.00915491	0.01018871	0.01104511	0.01015350	0.00840854	0.00832622	0.00611021	0.00543791	0.00276724	0.00089819	0.00002319	-0.00086431	-0.00381693	-0.00501189	-0.00485979	-0.00642260	-0.00755882	-0.00779087	-0.00706167	-0.00755501	-0.00773253	-0.00722176	-0.00805767	-0.00723245	-0.00756204	-0.00517300	-0.00505324	-0.00502264	-0.00594928	-0.00353699	-0.00351762	-0.00244427	-0.00354287	-0.00295963	-0.00146448	-0.00140932	-0.00155581	-0.00132540	-0.00082813	-0.00039246	-0.00127052	-0.00043884	-0.00181386	-0.00042783	-0.00307397	-0.00007581	-0.00159767	0.00016726	-0.00113362	-0.00079523	-0.00126597	-0.00058318	-0.00089185	-0.00190707	-0.00005024	-0.00050417	-0.00154353	-0.00103076	-0.00062240	-0.00147212	-0.00177616	-0.00221488	-0.00154561	-0.00037249	-0.00171984	-0.00155954	-0.00158455	-0.00078382	-0.00112533	-0.00075626	-0.00217435	-0.00101171	-0.00192281	-0.00085986	-0.00138667	-0.00049986	-0.00244134	-0.00165034	-0.00173010	-0.00090482	-0.00230715	-0.00112423	-0.00173566	-0.00094986	-0.00166633	-0.00198961	-0.00194864	-0.00098946	-0.00180190	-0.00264196	-0.00299433	-0.00041801	-0.00167294	-0.00115308	-0.00228461	-0.00133387	-0.00042461	-0.00135761	-0.00367039	0.00037106	-0.00239141	-0.00126377	-0.00245665	-0.00061220	-0.00291024	-0.00199807	-0.00276564	0.00019679	-0.00260399	-0.00325128	-0.00491723	-0.00192475	-0.00400160	-0.00153016	-0.00217907	-0.00046287	-0.00181325	-0.00440660	-0.00255080	-0.00172279	-0.00501931	-0.00226830	-0.00286541	-0.00252238	-0.00387833	-0.00126538	-0.00378635	-0.00235398	-0.00428148	-0.00334004	-0.00363697	-0.00228193	-0.00397754	-0.00321965	-0.00480908	-0.00133743	-0.00513352	-0.00451480	-0.00330010	-0.00303283	-0.00387231	-0.00219472	-0.00476336	-0.00385510	-0.00621945	-0.00518815	-0.00555855	-0.00153622	0.00145630	-0.00083077	-0.00184541	-0.00313936	-0.00101330	-0.00560166	-0.00772898	-0.00449516	-0.00173207	0.00149914	-0.00411258	-0.00162560	-0.00349837	-0.00619657	-0.00431667	-0.00258591	-0.00289678	-0.00496082	-0.00506706	-0.00066548	-0.00503767	-0.00391437	-0.00373794	-0.00242531	-0.00393032	0.00014112	-0.00582172	-0.00032956	-0.00505809	-0.00221055	-0.00477753	-0.00337959	-0.00354287	-0.00106854	-0.00297787	-0.00443910	-0.00242252	-0.00225944	-0.00323658	-0.00114066	-0.00133463	-0.00432914	-0.00236984	-0.00126599	-0.00422441	-0.00053123	-0.00180101	0.00007140	-0.00169796	-0.00122384	-0.00284456	-0.00170486	-0.00160760	-0.00030192	-0.00323098	-0.00128523	-0.00160981	0.00073850	-0.00191394	0.00113808	-0.00115864	-0.00137027	-0.00276808	-0.00070661	-0.00354938	-0.00136514	-0.00222885	-0.00020086	-0.00222759	0.00030584	-0.00125729	-0.00116630	-0.00139932	-0.00106053	-0.00304344	-0.00102380	-0.00248922	-0.00143410	-0.00258919	-0.00018504	-0.00194087	-0.00144180	-0.00065036	-0.00074078	-0.00179840	-0.00132119	-0.00266129	-0.00010601	-0.00308474	-0.00075604	-0.00201022	-0.00289857	-0.00244955	-0.00033731	-0.00503247	-0.00224205	-0.00291939	-0.00191271	-0.00374105	-0.00281895	-0.00122762	-0.00204930	-0.00242030	-0.00119675	-0.00155579	-0.00027344	-0.00199437	-0.00082275	-0.00038457	-0.00116174	-0.00101738	-0.00011818	-0.00098765	-0.00026313	-0.00093955	-0.00009411	-0.00063195	-0.00035298	-0.00109120	-0.00044576	-0.00033087	0.00014372	-0.00086610	-0.00016822	-0.00043883	-0.00039357	-0.00053623	-0.00041153	-0.00038294	0.00021408	-0.00051093	-0.00036246	-0.00038728	0.00018343	-0.00058875	-0.00046490	-0.00038185	-0.00016052	0.00012095	-0.00047196	-0.00016395	-0.00007571	-0.00033093	-0.00022875	0.00000118	0.00002606	-0.00026527	0.00019124	-21.47483647
-0.1501	-21.47483647	-21.47483647	-21.47483647	-21.47483647	-21.47483647	-21.47483647	-21.47483647	-21.47483647	-21.47483647	-21.47483647	-21.47483647	-21.47483647	-21.47483647	-21.47483647	-21.47483647	-21.47483647	-21.47483647	-21.47483647	-21.47483647	-21.47483647	-21.47483647	-21.47483647	-21.47483647	-21.47483647	-21.47483647	-21.47483647	-21.47483647	-21.47483647	-21.47483647	-21.47483647	-21.47483647	-21.47483647	-0.39938315	0.26691303	-0.18136577	0.04102932	-0.02781402	-0.03430388	0.00997732	0.01486974	0.02469299	-0.02466068	-0.02078340	-0.02572099	0.04291222	-0.00236367	0.03660056	0.00898914	0.03847231	0.00980157	0.01617056	0.02446987	0.03551162	0.03061858	0.03044936	0.01952000	0.03324445	0.02175639	0.03344246	0.02973970	0.03121536	0.02374290	0.03023661	0.02791249	0.03163567	0.03164046	0.02857280	0.03196793	0.03065548	0.02433918	0.02892744	0.02844241	0.02342453	0.02253271	0.02372890	0.02942066	0.02394899	0.03474502	0.02138383	0.01775839	0.03189925	0.01418026	0.00831000	-0.00393652	0.00447490	0.03011947	0.02193861	0.00928066	0.02151284	0.00913497	0.02798460	0.01607247	0.01669059	0.01401470	0.02248904	0.01346269	0.02601401	0.01309118	0.01689172	0.02168649	0.02016239	0.01088552	0.01561350	0.01456646	0.01489600	0.01494298	0.00982954	0.00719387	0.01394938	0.01022164	0.01143407	0.00311149	0.00374405	-0.00418458	-0.00423466	-0.00639612	-0.00075998	-0.00402132	-0.01133646	-0.00440667	-0.00831933	-0.00728818	-0.01746896	-0.01824049	-0.01684684	-0.02804050	-0.02774355	-0.02941025	-0.02724549	-0.03520874	-0.03372246	-0.03870296	-0.03514259	-0.03727808	-0.04349636	-0.04203658	-0.04212637	-0.04482502	-0.04147055	-0.04711195	-0.04533146	-0.04708682	-0.04744632	-0.04818350	-0.04858039	-0.05178476	-0.04985321	-0.05130194	-0.05102500	-0.05245334	-0.05060863	-0.05109062	-0.05536988	-0.04941918	-0.05225337	-0.05488555	-0.05339954	-0.05336335	-0.05353769	-0.05550887	-0.05384119	-0.05360830	-0.05338415	-0.05269954	-0.05033961	-0.04769025	-0.05166888	-0.05075419	-0.05162920	-0.05167123	-0.04954800	-0.05009999	-0.04683077	-0.04910608	-0.04663333	-0.04742459	-0.04612802	-0.04526714	-0.04188302	-0.04336586	-0.04168520	-0.04108024	-0.03770867	-0.03960482	-0.03499473	-0.03465539	-0.03315898	-0.03373823	-0.03342522	-0.03553905	-0.03276848	-0.03403760	-0.03069397	-0.03224069	-0.02811075	-0.02929421	-0.02803811	-0.02521121	-0.02175618	-0.02276374	-0.02102684	-0.01912411	-0.01820481	-0.01806377	-0.01551550	-0.01472884	-0.01360108	-0.01387745	-0.01251132	-0.01056489	-0.00959922	-0.00894572	-0.00524909	-0.00507294	-0.00292696	0.00025259	0.00185813	0.00251064	0.00509370	0.00565699	0.00848754	0.00752814	0.00893536	0.00954925	0.01005927	0.00928283	0.00861211	0.00745786	0.00754909	0.00687282	0.00493511	0.00289625	0.00402328	0.00015134	-0.00039260	-0.00161076	-0.00266694	-0.00446539	-0.00443878	-0.00630371	-0.00489161	-0.00666291	-0.00664484	-0.00647029	-0.00710701	-0.00710367	-0.00495314	-0.00651939	-0.00602036	-0.00435387	-0.00360934	-0.00461877	-0.00407208	-0.00340825	-0.00234920	-0.00185550	-0.00174784	-0.00227111	-0.00125478	-0.00203385	-0.00104292	-0.00125447	0.00071639	-0.00101266	-0.00046088	-0.00075218	0.00047197	-0.00047862	-0.00092056	-0.00009609	-0.00054211	-0.00092591	0.00075050	-0.00088833	-0.00092520	-0.00102032	-0.00091371	-0.00109497	0.00016895	-0.00112585	-0.00052290	-0.00105610	-0.00046526	-0.00062211	-0.00032339	-0.00124232	-0.00088750	-0.00204086	0.00015943	-0.00143627	0.00018992	-0.00112841	-0.00157689	-0.00153370	-0.00071675	-0.00117747	0.00008371	-0.00154318	0.00001754	-0.00111482	-0.00035681	-0.00050413	-0.00043150	0.00000812	-0.00105301	-0.00075565	0.00047071	-0.00091557	-0.00053958	-0.00096886	-0.00063822	-0.00087256	0.00068003	-0.00307953	0.00047940	-0.00147034	-0.00112407	-0.00365082	-0.00110565	-0.00258037	-0.00122113	-0.00199138	0.00097616	-0.00180272	-0.00121623	-0.00376939	-0.00188352	-0.00201156	-0.00110430	-0.00031841	-0.00153601	-0.00161894	0.00012023	0.00027897	-0.00174679	-0.00216673	-0.00235884	-0.00368367	-0.00193490	-0.00196618	-0.00241034	-0.00420308	-0.00115056	-0.00030187	-0.00006206	-0.00100126	-0.00141634	-0.00040871	-0.00213263	0.00123980	0.00194609	-0.00211388	-0.00153892	-0.00168487	-0.00154464	-0.00295113	-0.00262117	-0.00354042	-0.00207784	-0.00496960	-0.00000344	-0.00291917	-0.00073501	-0.00042731	-0.00318602	-0.00297781	-0.00208492	-0.00071326	-0.00156324	-0.00599184	-0.00362938	-0.00275825	0.00090249	-0.00432392	-0.00149325	-0.00029193	-0.00324210	-0.00246637	0.00048199	0.00100252	-0.00272067	-0.00149079	-0.00021204	-0.00087772	0.00005083	-0.00482680	-0.00360148	0.00026782	-0.00066642	-0.00242569	0.00004670	-0.00332009	0.00066606	-0.00420786	0.00046307	-0.00057875	0.00101146	-0.00241804	-0.00280549	0.00163565	-0.00071369	-0.00149963	-0.00083438	-0.00220659	-0.00214344	-0.00297293	-0.00063989	-0.00182899	-0.00054154	-0.00291619	-0.00129353	0.00013482	-0.00124735	-0.00146114	-0.00346936	-0.00063573	0.00107049	-0.00006158	-0.00206731	-0.00245311	0.00079451	-0.00297053	-0.00048138	-0.00189701	-0.00078091	-0.00044125	-0.00035267	-0.00201834	-0.00057867	-0.00117329	0.00086565	-0.00081751	-0.00044912	-0.00103971	-0.00038382	0.00120441	-0.00133121	-0.00160117	-0.00005327	-0.00123677	-0.00068606	-0.00167081	-0.00057938	-0.00085578	0.00012276	0.00023114	-0.00138018	-0.00056056	-0.00103946	0.00081016	0.00147215	-0.00048331	0.00172250	0.00039122	-0.00095167	-0.00147013	-0.00097443	-0.00123767	-0.00136401	-0.00104337	0.00087326	-0.00125508	0.00037479	0.00034272	-0.00088934	-0.00067878	-0.00019926	-0.00052324	0.00012538	-0.00042624	-0.00031013	-0.00081426	0.00065197	-0.00105219	-0.00057849	-0.00030749	-0.00055861	-0.00139420	0.00038014	0.00026280	-0.00015811	-0.00052466	-0.00083270	0.00004310	-0.00011735	-0.00018138	0.00006317	0.00046195	0.00006269	-0.00056297	-0.00001888	-0.00031640	0.00011787	0.00043972	0.00016408	0.00016062	0.00052001	0.00019919	0.00008570	-0.00006853	0.00071637	0.00043872	-0.00011751	0.00039998	0.00070274	-0.00000058	0.00000508	0.00031016	0.00025343	0.00042278	0.00038773	-21.47483647
-0.1001	-21.47483647	-21.47483647	-21.47483647	-21.47483647	-21.47483647	-21.47483647	-21.47483647	-21.47483647	-21.47483647	-21.47483647	-21.47483647	-21.47483647	-21.47483647	-21.47483647	-21.47483647	-21.47483647	-21.47483647	-21.47483647	-21.47483647	-21.47483647	-21.47483647	-21.47483647	-21.47483647	-21.47483647	-21.47483647	-21.47483647	-21.47483647	-21.47483647	-21.47483647	-21.47483647	-21.47483647	-0.80264062	-0.14304157	0.15150206	-0.10173320	0.25623341	0.11994767	-0.05724361	0.07073784	-0.03599956	-0.09266995	-0.06534308	-0.08014144	0.01320276	0.04831616	0.00292010	0.02901401	0.00644150	0.05205167	0.00938631	0.03226883	0.01683776	0.04025108	0.02029300	0.02971882	0.02306682	0.03549023	0.01892160	0.03195077	0.02196748	0.03147511	0.02441614	0.02546331	0.02424843	0.03060014	0.03251120	0.02456478	0.02615995	0.02637599	0.02600980	0.02077312	0.02386620	0.02070768	0.02338223	0.02006965	0.01949585	0.02510988	0.03284433	0.01379849	0.01189934	0.01298209	0.01783243	0.01066164	0.00106016	0.00628133	0.01338388	0.01554106	0.00533228	0.01406848	0.00933046	0.02309981	0.01187747	0.02086494	0.01757937	0.02187399	0.00990385	0.01868341	0.01012305	0.01731950	0.01339004	0.01795706	0.00899748	0.01253452	0.01459879	0.01094985	0.00650461	-0.00268831	-0.01076106	-0.00028268	-0.00720138	-0.00892320	-0.01094799	-0.01197460	-0.01906986	-0.01388314	-0.01854307	-0.01349713	-0.01795486	-0.02099123	-0.01937703	-0.02454741	-0.02660082	-0.03202216	-0.02384887	-0.01800241	-0.02139857	-0.02524247	-0.02669088	-0.02950434	-0.03680867	-0.03148584	-0.03823889	-0.03537764	-0.03799554	-0.04319063	-0.04200365	-0.04137074	-0.04439682	-0.04339035	-0.04808247	-0.04453586	-0.04602998	-0.04830209	-0.04630815	-0.04889391	-0.05207662	-0.05119859	-0.05170759	-0.05083853	-0.05243502	-0.05022666	-0.05348219	-0.05449011	-0.05263102	-0.05298175	-0.05662378	-0.05518436	-0.05282419	-0.05336847	-0.05640768	-0.05359741	-0.05084879	-0.05403847	-0.05267801	-0.04993688	-0.04968977	-0.05121148	-0.05048401	-0.05135961	-0.05306913	-0.04980152	-0.05177123	-0.04804074	-0.04836814	-0.04788594	-0.05032230	-0.04671674	-0.04458290	-0.04219672	-0.04442698	-0.04251627	-0.04021058	-0.03899090	-0.04078303	-0.03640747	-0.03680257	-0.03553861	-0.03706135	-0.03316059	-0.03630843	-0.03272843	-0.03394173	-0.03054281	-0.03276823	-0.02877414	-0.03019371	-0.02965253	-0.02888701	-0.02729393	-0.02721267	-0.02498914	-0.02088555	-0.02183729	-0.02065154	-0.01871864	-0.01621236	-0.01464507	-0.01531909	-0.01423310	-0.01232106	-0.01167221	-0.01346697	-0.00990701	-0.00961486	-0.00829767	-0.00711956	-0.00526646	-0.00540290	-0.00514574	-0.00395105	-0.00032151	-0.00121444	0.00204124	0.00285283	0.00355709	0.00397950	0.00701066	0.00590012	0.00649900	0.00797124	0.00872883	0.00720036	0.00929985	0.00798694	0.00724883	0.00573951	0.00617240	0.00456292	0.00479276	0.00206347	0.00158263	0.00064986	-0.00087032	-0.00255357	-0.00187254	-0.00348521	-0.00292586	-0.00529753	-0.00597648	-0.00531408	-0.00532535	-0.00671466	-0.00610163	-0.00595471	-0.00495313	-0.00647478	-0.00555567	-0.00646313	-0.00564473	-0.00629021	-0.00384296	-0.00483550	-0.00212778	-0.00376820	-0.00331333	-0.00227207	-0.00226327	-0.00226940	-0.00198458	-0.00129980	-0.00078705	-0.00132664	-0.00062951	-0.00189648	-0.00099119	-0.00142850	-0.00156836	-0.00195179	-0.00036700	-0.00215572	-0.00040070	-0.00165731	-0.00081349	-0.00120286	-0.00061883	-0.00111591	-0.00070779	-0.00210790	-0.00135968	-0.00186487	0.00040792	-0.00176356	-0.00179784	-0.00151095	-0.00050148	-0.00124927	-0.00045706	-0.00108775	-0.00118138	-0.00171851	-0.00185342	-0.00123215	-0.00174837	-0.00190371	-0.00189689	-0.00228127	-0.00115596	-0.00165806	-0.00321707	-0.00130086	-0.00139852	-0.00085390	-0.00083289	-0.00223192	-0.00000135	-0.00150365	-0.00206697	-0.00394280	-0.00080550	-0.00272974	-0.00053780	-0.00408676	0.00000907	-0.00219811	-0.00351047	-0.00351087	-0.00050387	-0.00525536	-0.00378654	-0.00301331	0.00056835	-0.00392174	-0.00185992	-0.00386827	-0.00063893	-0.00585108	-0.00232539	-0.00460283	-0.00185687	-0.00400662	-0.00378331	-0.00453553	-0.00061130	-0.00614483	-0.00105551	-0.00417428	-0.00471201	-0.00450032	-0.00185811	-0.00225971	-0.00044141	-0.00303950	-0.00260249	-0.00289743	-0.00450484	-0.00561221	-0.00447439	-0.00284231	-0.00196670	-0.00492990	-0.00211063	-0.00749658	-0.00315199	-0.00321238	-0.00056419	-0.00491363	-0.00342789	-0.00380240	-0.00277046	-0.00643897	-0.00322106	-0.00440401	0.00103100	-0.00555745	-0.00110140	-0.00502602	-0.00384284	-0.00525340	-0.00034758	-0.00386079	-0.00555165	-0.00440072	-0.00314277	-0.00600393	-0.00337039	-0.00554772	-0.00089034	-0.00308936	-0.00089658	-0.00584535	-0.00133164	-0.00742015	-0.00468034	-0.00514770	-0.00377995	-0.00651250	-0.00329863	-0.00442790	-0.00319667	-0.00445933	-0.00056109	-0.00376481	0.00101037	-0.00229181	-0.00309026	-0.00440799	-0.00156748	-0.00254564	-0.00173947	-0.00220437	0.00088115	-0.00090089	-0.00205353	-0.00426914	-0.00210855	0.00015671	-0.00037368	-0.00219061	-0.00149290	-0.00067066	0.00018650	-0.00271189	-0.00106882	-0.00097967	-0.00034726	-0.00167223	-0.00121924	-0.00183615	-0.00218903	-0.00250959	-0.00106005	-0.00194565	-0.00151487	-0.00263091	-0.00124215	-0.00156178	-0.00092590	-0.00140578	-0.00015864	-0.00071367	-0.00131431	-0.00173812	-0.00029887	-0.00112112	0.00006030	-0.00211951	-0.00004618	-0.00114280	-0.00059037	-0.00111548	0.00019313	-0.00280796	-0.00001301	-0.00301410	-0.00132579	-0.00176710	0.00008335	-0.00316258	-0.00159322	-0.00125651	-0.00071798	-0.00193982	-0.00033026	0.00043980	-0.00162747	-0.00222383	-0.00039651	-0.00103523	0.00022707	-0.00055254	-0.00122909	-0.00044492	-0.00016065	-0.00092911	-0.00002485	-0.00028413	-0.00032844	-0.00101225	0.00065835	0.00010716	0.00006370	-0.00029261	-0.00046137	-0.00092284	-0.00026070	-0.00066443	0.00016942	-0.00036801	-0.00036327	-0.00099272	-0.00011168	-0.00056116	0.00009868	-0.00006821	-0.00004732	0.00031653	0.00061055	-0.00016619	-0.00026801	-0.00034722	0.00018446	0.00007324	0.00002388	0.00015184	0.00031711	-0.00015282	-0.00020582	0.00042616	0.00004653	-0.00003768	0.00015838	-21.47483647
-0.0501	-21.47483647	-21.47483647	-21.47483647	-21.47483647	-21.47483647	-21.47483647	-21.47483647	-21.47483647	-21.47483647	-21.47483647	-21.47483647	-21.47483647	-21.47483647	-21.47483647	-21.47483647	-21.47483647	-21.47483647	-21.47483647	-21.47483647	-21.47483647	-21.47483647	-21.47483647	-21.47483647	-21.47483647	-21.47483647	-21.47483647	-21.47483647	-21.47483647	-21.47483647	-21.47483647	-21.47483647	-21.47483647	0.23033591	0.36359625	-0.02603798	0.07668621	0.08560396	-0.05853443	0.00630848	0.00714666	0.01193903	-0.02880848	0.00976174	-0.00042169	0.06187354	0.01253962	0.02149580	0.00387322	0.03930928	0.00981497	0.01967884	0.02125275	0.04480681	0.02446558	0.02574577	0.02134908	0.03544756	0.01861149	0.03092315	0.02847659	0.03166674	0.02454050	0.02458971	0.02702562	0.03160331	0.03037505	0.02708898	0.03227379	0.02625610	0.02746102	0.02725254	0.02636398	0.02367196	0.02054089	0.01939305	0.02854416	0.02289504	0.04518962	0.01204536	0.01214008	0.01376992	0.01723918	0.01690011	0.00297460	0.00441022	0.02520338	0.01585327	0.00950048	0.01444904	0.01403913	0.02622287	0.01321627	0.01560528	0.02103360	0.02287310	0.01513355	0.02090033	0.00633521	0.01652918	0.01396659	0.01873004	0.01087973	0.01745088	0.01220142	0.01076138	0.01300317	0.00390500	0.00563480	0.01256394	0.01508419	0.00758676	0.00617935	0.00400355	-0.00831201	-0.00672996	-0.00750099	-0.00569803	-0.00673272	-0.01184459	-0.00989114	-0.01363290	-0.01467443	-0.01976641	-0.01971652	-0.01630736	-0.02852784	-0.03023983	-0.03116957	-0.02958762	-0.03800983	-0.03125015	-0.03629573	-0.03523252	-0.03777836	-0.04210239	-0.04003670	-0.04076191	-0.04690787	-0.04168281	-0.04794968	-0.04275790	-0.04414908	-0.04819677	-0.04649149	-0.04704927	-0.05049720	-0.04952674	-0.05207852	-0.05066167	-0.05003442	-0.05031857	-0.05173999	-0.05442009	-0.05155124	-0.05181062	-0.05590531	-0.05275868	-0.05432921	-0.05381503	-0.05495828	-0.05275453	-0.05387317	-0.05220062	-0.05299103	-0.04937683	-0.05021730	-0.05089997	-0.05068841	-0.04927135	-0.05107291	-0.04999546	-0.05100444	-0.04791440	-0.04777198	-0.04732823	-0.04894739	-0.04703149	-0.04426849	-0.04182038	-0.04440175	-0.04192701	-0.04016303	-0.03815980	-0.03979026	-0.03649496	-0.03616328	-0.03456941	-0.03659300	-0.03348393	-0.03487059	-0.03313195	-0.03333605	-0.03243967	-0.03199815	-0.02924665	-0.03031675	-0.02803676	-0.02769202	-0.02592162	-0.02591623	-0.02516194	-0.02284822	-0.02230947	-0.02287345	-0.02102492	-0.02037439	-0.01850061	-0.01797250	-0.01698458	-0.01474386	-0.01342159	-0.01397907	-0.01040720	-0.01023283	-0.00769829	-0.00760667	-0.00558430	-0.00555965	-0.00648962	-0.00575545	-0.00412043	-0.00502069	-0.00408556	-0.00245849	-0.00271846	-0.00159979	0.00115401	-0.00085891	-0.00003714	0.00204967	0.00232081	0.00171240	0.00345492	0.00507031	0.00585005	0.00551905	0.00598825	0.00613577	0.00694533	0.00641527	0.00831003	0.00761814	0.00781244	0.00554763	0.00610497	0.00571245	0.00538030	0.00474453	0.00280426	0.00299623	0.00329515	0.00101233	0.00022598	0.00032246	-0.00102480	-0.00240886	-0.00278100	-0.00335088	-0.00434282	-0.00596766	-0.00480935	-0.00581325	-0.00434094	-0.00668584	-0.00482324	-0.00536525	-0.00551341	-0.00602743	-0.00475314	-0.00380165	-0.00394206	-0.00501124	-0.00360149	-0.00329116	-0.00337453	-0.00411355	-0.00268338	-0.00172799	-0.00129633	-0.00211708	-0.00167340	-0.00178453	-0.00172401	-0.00112773	-0.00034547	-0.00198499	-0.00154046	-0.00142795	-0.00098412	-0.00073915	0.00027436	-0.00208225	-0.00159201	-0.00200498	-0.00042207	-0.00272246	-0.00052972	-0.00092582	0.00031919	-0.00234084	-0.00174806	-0.00265917	-0.00069260	-0.00343656	-0.00125763	-0.00246420	0.00011626	-0.00243616	-0.00080681	-0.00186654	-0.00226603	-0.00224352	-0.00083855	-0.00201868	-0.00007369	-0.00153262	-0.00137078	-0.00234109	-0.00203077	-0.00289206	-0.00280107	-0.00360435	0.00017268	-0.00147790	-0.00116902	-0.00419042	-0.00193090	-0.00347648	-0.00220555	-0.00273701	-0.00173335	-0.00456006	-0.00321288	-0.00302135	-0.00000825	-0.00366964	-0.00152111	-0.00500802	-0.00294902	-0.00534274	-0.00359851	-0.00356855	-0.00177413	-0.00284731	-0.00190249	-0.00422403	-0.00244125	-0.00333044	-0.00289285	-0.00372952	-0.00209916	-0.00465834	-0.00404901	-0.00544051	-0.00383165	-0.00556619	-0.00343297	-0.00550956	-0.00225231	-0.00910150	-0.00388000	-0.00398053	-0.00331830	-0.00328431	-0.00362973	-0.00487120	-0.00445092	-0.00415870	-0.00430592	-0.00685544	-0.00249917	-0.00372176	0.00012609	-0.00522105	-0.00343828	-0.00702215	-0.00314283	-0.00249630	-0.00545063	-0.00172115	-0.00340338	-0.00271555	-0.00205815	-0.00418193	-0.00610171	-0.00508796	-0.00204570	-0.00287774	-0.00180148	-0.00388948	-0.00285544	-0.00489603	-0.00069650	-0.00562128	-0.00187829	-0.00572800	-0.00125769	-0.00394713	-0.00231430	-0.00404376	-0.00351246	-0.00507479	-0.00061323	-0.00247033	-0.00427631	-0.00383989	-0.00159542	-0.00275706	-0.00154442	-0.00249104	-0.00062900	-0.00176944	-0.00323021	-0.00446229	-0.00197443	-0.00211581	-0.00051466	-0.00104295	-0.00238148	-0.00352934	-0.00003849	-0.00468135	-0.00119603	-0.00321090	-0.00087999	-0.00160398	-0.00030376	-0.00423192	-0.00137624	-0.00345362	-0.00111424	-0.00197755	-0.00121329	-0.00274525	-0.00028656	-0.00071643	-0.00087349	-0.00202338	-0.00142948	-0.00300694	-0.00163447	-0.00117852	-0.00125909	-0.00295586	-0.00048590	-0.00215349	-0.00301348	-0.00312062	-0.00100888	-0.00276557	-0.00204261	-0.00218468	-0.00028067	-0.00147952	-0.00022030	-0.00449249	-0.00077955	-0.00242174	-0.00191355	-0.00190887	0.00021314	-0.00152429	-0.00071079	0.00005733	-0.00085989	-0.00159773	-0.00129757	-0.00166856	-0.00045075	-0.00218361	-0.00191511	-0.00117651	-0.00081147	-0.00146959	-0.00052724	-0.00121275	-0.00122120	-0.00081340	-0.00069867	-0.00075720	-0.00062199	-0.00111675	-0.00071853	-0.00081050	-0.00019285	-0.00033513	-0.00029668	-0.00069034	-0.00037279	-0.00023705	-0.00041272	-0.00074616	0.00030327	-0.00035176	0.00027504	-0.00037179	0.00002062	-0.00027286	-0.00003868	-0.00090041	-0.00025794	-0.00054639	-0.00035965	-0.00024763	0.00011349	-0.00071437	-0.00016879	-0.00007635	-0.00021509	-0.00024839	-0.00000971	-21.47483647
-0.0001	-21.47483647	-21.47483647	-21.47483647	-21.47483647	-21.47483647	-21.47483647	-21.47483647	-21.47483647	-21.47483647	-21.47483647	-21.47483647	-21.47483647	-21.47483647	-21.47483647	-21.47483647	-21.47483647	-21.47483647	-21.47483647	-21.47483647	-21.47483647	-21.47483647	-21.47483647	-21.47483647	-21.47483647	-21.47483647	-21.47483647	-21.47483647	-21.47483647	-21.47483647	-21.47483647	-21.47483647	-21.47483647	1.23893309	1.51888335	0.17434162	0.10484779	-0.12587409	0.05741561	-0.01812755	-0.08727914	-0.00157428	-0.01330004	-0.01295680	-0.02586949	0.05061126	-0.02211644	0.01410426	0.00561293	0.03766224	0.00833819	0.03030858	0.01936170	0.03775681	0.02042859	0.03156555	0.02297523	0.02956378	0.01680453	0.02963936	0.02395643	0.03258315	0.02360908	0.02736917	0.02540964	0.03019634	0.02957740	0.02261171	0.02801721	0.02848794	0.02226977	0.02584161	0.02542919	0.02130943	0.01993236	0.01886865	0.02872383	0.01656303	0.03010469	0.01682899	0.02036303	0.01592810	0.01865156	0.02114984	0.00134723	0.01266468	0.02475559	0.02077179	0.01466707	0.00826554	0.01185671	0.02755287	0.01114532	0.01687834	0.01617215	0.02007334	0.00626074	0.02076631	0.00900920	0.01879253	0.01575122	0.01510788	0.00352668	0.01538986	0.01463690	0.01344426	0.01586434	0.01011421	0.00717259	0.01668026	0.01160805	0.00918496	0.00468934	0.00610711	-0.00451615	-0.00494046	-0.00661946	-0.00110411	-0.00208692	-0.01200757	-0.00508899	-0.01094052	-0.01228004	-0.01910986	-0.02095083	-0.02318507	-0.03098072	-0.03409356	-0.03530698	-0.03384442	-0.03979199	-0.03370168	-0.03783832	-0.03485384	-0.03509546	-0.04088582	-0.04096591	-0.04191888	-0.04461675	-0.04188362	-0.04752016	-0.04351571	-0.04441085	-0.04693974	-0.04448011	-0.04703524	-0.04891545	-0.04726794	-0.05023840	-0.04952056	-0.04917490	-0.04857098	-0.05004609	-0.05332611	-0.04945767	-0.05106726	-0.05450077	-0.05335041	-0.05100143	-0.05247914	-0.05276862	-0.05056608	-0.05001675	-0.05130292	-0.04982696	-0.04958658	-0.05056177	-0.05088876	-0.05014952	-0.04977858	-0.05021149	-0.04945822	-0.04876247	-0.04721815	-0.04742505	-0.04794294	-0.04686147	-0.04588961	-0.04262399	-0.04175872	-0.04221322	-0.04013740	-0.04015113	-0.03761228	-0.03812767	-0.03703986	-0.03692407	-0.03436067	-0.03640240	-0.03331317	-0.03436000	-0.03169971	-0.03199703	-0.03179710	-0.03243234	-0.02790848	-0.02961197	-0.02886832	-0.02740717	-0.02619822	-0.02305879	-0.02299885	-0.02288875	-0.02119991	-0.02287709	-0.02009724	-0.01876827	-0.01806638	-0.01829210	-0.01765163	-0.01654462	-0.01576663	-0.01575273	-0.01075763	-0.01198047	-0.01026298	-0.00961181	-0.00707463	-0.00690310	-0.00636437	-0.00509684	-0.00331729	-0.00392467	-0.00283882	-0.00259209	-0.00238366	-0.00215709	-0.00079539	-0.00196436	-0.00137090	-0.00029968	0.00018792	-0.00100644	0.00049150	0.00094479	0.00109916	0.00086943	0.00233252	0.00136780	0.00343913	0.00314116	0.00367466	0.00437623	0.00533216	0.00444808	0.00565763	0.00462066	0.00660110	0.00586409	0.00609944	0.00732121	0.00709725	0.00687233	0.00705225	0.00585144	0.00686391	0.00582159	0.00674307	0.00485558	0.00410236	0.00290685	0.00356817	0.00198357	0.00326408	0.00023887	-0.00070917	-0.00099219	-0.00102221	-0.00256807	-0.00336113	-0.00342618	-0.00408190	-0.00422067	-0.00509507	-0.00566209	-0.00543101	-0.00648080	-0.00500260	-0.00534333	-0.00500160	-0.00584794	-0.00451209	-0.00448830	-0.00404724	-0.00348061	-0.00283857	-0.00424081	-0.00286665	-0.00290001	-0.00156841	-0.00279959	-0.00097597	-0.00207456	-0.00178537	-0.00176833	-0.00065395	-0.00105302	0.00035921	-0.00156034	0.00045152	-0.00152601	-0.00070538	-0.00099033	0.00003811	-0.00083596	-0.00053576	-0.00072474	-0.00071041	-0.00020017	-0.00156571	-0.00148605	-0.00163454	-0.00173673	-0.00000708	-0.00203233	-0.00032563	-0.00143123	-0.00109523	-0.00199106	-0.00087813	-0.00076989	0.00054931	-0.00223585	0.00102128	-0.00067657	-0.00170230	-0.00286400	0.00009826	-0.00077390	-0.00076820	-0.00110039	-0.00072979	-0.00027945	-0.00109255	-0.00352088	-0.00068656	-0.00287529	-0.00164099	-0.00234225	-0.00172302	-0.00175474	0.00060057	-0.00239777	-0.00105366	-0.00194854	-0.00210935	-0.00172003	-0.00113504	-0.00292467	0.00057307	-0.00208008	0.00190506	-0.00063040	0.00045928	-0.00040055	-0.00365495	-0.00435130	-0.00287368	-0.00158487	-0.00076536	-0.00307577	-0.00344682	-0.00425031	-0.00218707	-0.00460630	-0.00150635	-0.00091508	-0.00132947	-0.00063181	-0.00115591	-0.00271140	-0.00377993	-0.00247291	0.00164758	-0.00238832	-0.00149813	-0.00210016	-0.00051626	-0.00168065	-0.00114674	-0.00219364	0.00047302	-0.00151650	-0.00031323	-0.00305080	-0.00127387	-0.00474273	-0.00217214	-0.00127571	-0.00068888	-0.00106328	-0.00110706	-0.00335724	0.00077788	-0.00447281	-0.00027358	-0.00237382	0.00045243	-0.00296260	-0.00117076	-0.00089391	-0.00046063	-0.00567642	0.00042353	0.00099853	-0.00129464	-0.00069401	0.00016678	-0.00354000	0.00076738	-0.00043410	0.00052669	0.00003700	-0.00019503	-0.00253406	0.00005849	-0.00021804	-0.00170381	-0.00066826	-0.00163120	-0.00114582	0.00233838	-0.00088941	-0.00162056	-0.00096255	-0.00019327	-0.00072364	0.00025944	-0.00258181	-0.00158953	-0.00251699	0.00010086	-0.00142473	-0.00056250	-0.00096659	-0.00113589	-0.00084716	-0.00050401	-0.00088435	-0.00028968	-0.00027103	0.00064650	-0.00009810	-0.00065281	-0.00197988	-0.00126614	0.00023892	-0.00175491	-0.00152282	0.00013647	-0.00143406	-0.00060156	-0.00142584	0.00050174	0.00147551	-0.00173319	-0.00040401	0.00073491	-0.00003555	0.00045412	-0.00011668	0.00041872	-0.00158878	0.00119180	0.00181797	-0.00018857	-0.00026950	-0.00023052	-0.00045218	-0.00075594	-0.00091516	-0.00090741	-0.00070492	-0.00024113	-0.00076393	0.00005031	-0.00038136	-0.00013226	-0.00092353	0.00018113	-0.00019703	-0.00068587	-0.00063604	-0.00021251	-0.00036004	0.00046382	0.00008105	0.00004314	0.00031007	0.00016825	0.00010091	0.00066332	-0.00007818	0.00043530	0.00008447	0.00017668	0.00035196	0.00045149	0.00008926	0.00023266	-0.00031406	0.00012344	0.00023102	0.00015336	0.00056491	-0.00000664	-0.00017550	-0.00033385	0.00061121	0.00027931	0.00019258	0.00017416	-21.47483647
0.0499	-21.47483647	-21.47483647	-21.47483647	-21.47483647	-21.47483647	-21.47483647	-21.47483647	-21.47483647	-21.47483647	-21.47483647	-21.47483647	-21.47483647	-21.47483647	-21.47483647	-21.47483647	-21.47483647	-21.47483647	-21.47483647	-21.47483647	-21.47483647	-21.47483647	-21.47483647	-21.47483647	-21.47483647	-21.47483647	-21.47483647	-21.47483647	-21.47483647	-21.47483647	-21.47483647	-21.47483647	-21.47483647	0.99155702	0.37348037	0.10307989	-0.04888271	0.13141119	0.06311139	0.06558772	-0.00173306	-0.06723965	-0.06640251	0.00339095	-0.00021108	0.06888148	-0.00221892	0.00234858	0.00242982	0.05884085	0.02339155	0.02483887	0.01496748	0.03953916	0.03115413	0.02398918	0.02052729	0.03687915	0.02265231	0.02821465	0.02124341	0.02991580	0.02552682	0.02927672	0.02604840	0.02997973	0.03288024	0.02387438	0.02787559	0.02616270	0.02433413	0.02431960	0.02709260	0.01938535	0.01892740	0.02288599	0.02342436	0.02083123	0.03764216	0.01881609	0.01871196	0.02074272	0.02508288	0.01307701	-0.00012235	0.01457468	0.02017646	0.01608367	0.01191690	0.02107663	0.01059669	0.02306773	0.01239933	0.01325980	0.01652674	0.02255207	0.01182275	0.01796029	0.01140786	0.01762949	0.01331677	0.02032306	0.00836542	0.01818146	0.01327219	0.01491877	0.01572306	0.00865781	0.00416288	0.01522789	0.01119691	0.00978947	0.00318729	0.00573037	-0.00907612	-0.00571179	-0.00848011	-0.00267409	-0.00501923	-0.01332877	-0.01108771	-0.01302539	-0.01472767	-0.01891693	-0.02332629	-0.02216411	-0.03086549	-0.03461397	-0.03498434	-0.03183425	-0.03879356	-0.03136651	-0.03799362	-0.03560486	-0.03558234	-0.04323480	-0.04164303	-0.04158422	-0.04276510	-0.04230027	-0.04738731	-0.04197159	-0.04733567	-0.04741826	-0.04626970	-0.04666951	-0.05151826	-0.05002867	-0.05084817	-0.04938512	-0.05129684	-0.05097133	-0.05253201	-0.05425510	-0.05059106	-0.05180497	-0.05592069	-0.05413632	-0.05457217	-0.05393205	-0.05534883	-0.05301969	-0.05180060	-0.05155483	-0.05312560	-0.05126646	-0.04958639	-0.05092203	-0.05084322	-0.05092762	-0.05134189	-0.05027124	-0.05005223	-0.04761827	-0.05040295	-0.04674535	-0.04925682	-0.04680356	-0.04541877	-0.04393976	-0.04348807	-0.04100173	-0.04147890	-0.03847138	-0.04123172	-0.03781243	-0.03768631	-0.03656910	-0.03745093	-0.03491904	-0.03647849	-0.03408148	-0.03656634	-0.03293438	-0.03427493	-0.03092803	-0.03093654	-0.02951358	-0.02933731	-0.02701787	-0.02722585	-0.02459197	-0.02335292	-0.02364510	-0.02414876	-0.02087459	-0.01955897	-0.01811655	-0.01949438	-0.01794439	-0.01768553	-0.01666911	-0.01722806	-0.01309095	-0.01375100	-0.01248649	-0.01222503	-0.00970527	-0.00994854	-0.00901165	-0.00705704	-0.00641108	-0.00624078	-0.00436928	-0.00439323	-0.00268685	-0.00179902	-0.00044961	-0.00084795	-0.00004325	-0.00024035	0.00131605	0.00066023	0.00217231	0.00119485	0.00157300	0.00140583	0.00027844	-0.00111908	0.00133217	0.00084657	0.00140608	0.00177314	0.00203964	0.00133189	0.00292284	0.00271503	0.00404419	0.00253476	0.00241821	0.00388453	0.00459686	0.00372456	0.00419350	0.00518324	0.00562463	0.00475835	0.00535321	0.00595161	0.00515951	0.00516175	0.00613126	0.00433051	0.00665265	0.00476515	0.00528813	0.00546058	0.00502044	0.00378637	0.00303585	0.00327060	0.00311023	0.00158226	0.00101369	0.00008720	-0.00017485	-0.00169111	-0.00242633	-0.00289974	-0.00280839	-0.00434306	-0.00496502	-0.00470627	-0.00523750	-0.00494702	-0.00538774	-0.00572059	-0.00513685	-0.00619623	-0.00505983	-0.00589547	-0.00360129	-0.00479022	-0.00546817	-0.00510144	-0.00442071	-0.00534446	-0.00282671	-0.00470037	-0.00334075	-0.00438852	-0.00310299	-0.00299387	-0.00210504	-0.00218006	-0.00235681	-0.00435079	-0.00259653	-0.00300645	-0.00182337	-0.00197880	-0.00160398	-0.00075339	-0.00086431	-0.00361432	-0.00067448	-0.00147467	-0.00115671	-0.00403827	-0.00089831	-0.00279009	-0.00347043	-0.00363132	-0.00028951	-0.00086546	-0.00294499	-0.00409593	-0.00125426	-0.00512030	-0.00086326	-0.00275423	-0.00198437	-0.00275039	-0.00120412	-0.00336099	-0.00129804	-0.00386479	-0.00368936	-0.00317594	-0.00076194	-0.00637852	-0.00133709	-0.00549842	-0.00084900	-0.00150519	-0.00366369	-0.00422011	-0.00345555	-0.00281738	-0.00225335	-0.00624987	0.00043363	-0.00462863	-0.00273607	-0.00426762	-0.00324451	-0.00769528	-0.00492847	-0.00459695	-0.00208171	-0.00426156	-0.00237452	-0.00838832	-0.00302890	-0.00094036	-0.00352705	-0.00386221	-0.00267471	-0.00182288	-0.00281408	-0.00813056	-0.00379102	-0.00439345	-0.00245144	-0.00562302	-0.00231354	-0.00280153	-0.00214056	-0.00300596	-0.00284826	-0.00279763	-0.00320486	-0.00531658	-0.00234198	-0.00309070	-0.00043680	-0.00497724	-0.00368764	-0.00447606	0.00067849	-0.00458843	-0.00376711	-0.00509635	-0.00315422	-0.00512414	-0.00080211	-0.00358111	-0.00270538	-0.00568734	-0.00327738	-0.00212727	-0.00145026	-0.00564771	-0.00051120	-0.00096106	-0.00459950	-0.00402029	-0.00317300	-0.00416784	-0.00105172	-0.00397691	-0.00108423	-0.00384814	-0.00206627	-0.00548652	-0.00185077	-0.00225990	-0.00181062	-0.00531246	-0.00239120	-0.00200507	0.00097516	-0.00331849	-0.00227525	-0.00357393	-0.00267942	-0.00386252	-0.00240314	-0.00397533	-0.00116601	-0.00409726	-0.00170258	-0.00140113	-0.00004514	-0.00327128	-0.00172941	-0.00126152	-0.00127795	-0.00267553	-0.00060921	-0.00223633	-0.00147864	-0.00348465	-0.00151188	-0.00406924	-0.00073590	-0.00170658	-0.00172866	-0.00210266	-0.00054550	-0.00450843	-0.00015719	-0.00189877	-0.00238544	-0.00215196	-0.00314205	-0.00103046	-0.00000951	-0.00295629	0.00040825	-0.00206593	0.00036665	-0.00234882	-0.00093091	0.00089989	-0.00040085	-0.00199853	0.00038794	-0.00057382	-0.00010601	-0.00052305	-0.00048928	-0.00098386	-0.00036687	-0.00109421	-0.00016539	-0.00088392	-0.00044868	-0.00143194	-0.00005220	0.00007201	-0.00017027	-0.00123157	-0.00087510	-0.00020952	0.00034964	-0.00003668	-0.00069657	-0.00033109	-0.00019609	-0.00071971	-0.00037357	-0.00074039	0.00014572	-0.00053180	0.00025171	-0.00035716	0.00013559	-0.00011831	-0.00004906	-0.00036244	0.00013164	-0.00006227	-0.00017958	-0.00004094	0.00038962	-0.00038007	-0.00031861	0.00022446	0.00039937	-0.00000391	0.00010814	-21.47483647
0.0999	-21.47483647	-21.47483647	-21.47483647	-21.47483647	-21.47483647	-21.47483647	-21.47483647	-21.47483647	-21.47483647	-21.47483647	-21.47483647	-21.47483647	-21.47483647	-21.47483647	-21.47483647	-21.47483647	-21.47483647	-21.47483647	-21.47483647	-21.47483647	-21.47483647	-21.47483647	-21.47483647	-21.47483647	-21.47483647	-21.47483647	-21.47483647	-21.47483647	-21.47483647	-21.47483647	-21.47483647	-21.47483647	-0.23315298	-0.29166892	0.49164702	-0.02757634	-0.00567177	-0.22870333	0.05465531	-0.04788693	0.02931459	0.00671792	-0.06189133	-0.02715556	0.06496717	0.01218786	0.03111196	0.01049850	0.04143330	0.01161131	0.03080112	0.01767552	0.03834438	0.02255802	0.02637976	0.02620563	0.03642446	0.02146222	0.02683155	0.02321743	0.03109363	0.02643592	0.02926405	0.02799929	0.02918876	0.03373983	0.02752385	0.03127074	0.02708453	0.02708706	0.02757408	0.02165399	0.02256862	0.02568370	0.02016089	0.02751256	0.01903127	0.03943424	0.02139752	0.01540392	0.02427272	0.01716401	0.01938420	0.00809242	0.00099160	0.02648762	0.01574354	0.02206464	0.01728741	0.00950054	0.02610841	0.01822977	0.01630213	0.01810134	0.02214294	0.01269370	0.02153564	0.01105321	0.01619546	0.01412723	0.01760361	0.01359610	0.01730696	0.01230606	0.01631524	0.01702972	0.00968152	0.01200994	0.01665272	0.01643079	0.01299331	0.00619548	0.00756259	-0.00318089	-0.00177257	-0.00063145	0.00385095	-0.00098115	-0.01084368	-0.00215036	-0.00552044	-0.01052865	-0.01601246	-0.01673864	-0.01932934	-0.02835313	-0.02868480	-0.03130424	-0.03118848	-0.03901175	-0.03119786	-0.03725812	-0.03258245	-0.03764420	-0.04035405	-0.04102436	-0.04381586	-0.04503105	-0.04345223	-0.04533026	-0.04314154	-0.04661331	-0.04828386	-0.04644101	-0.04949982	-0.05227216	-0.05046555	-0.05233084	-0.05051485	-0.04868211	-0.05052864	-0.05130686	-0.05556317	-0.05407033	-0.05213890	-0.05571547	-0.05588451	-0.05335228	-0.05582061	-0.05564034	-0.05218742	-0.05149731	-0.05340504	-0.05167486	-0.05290243	-0.05224946	-0.05368567	-0.05130331	-0.05142448	-0.05214095	-0.05227195	-0.05257019	-0.04956495	-0.04934915	-0.04787937	-0.04995320	-0.04803779	-0.04538827	-0.04324694	-0.04452422	-0.04330201	-0.04209560	-0.03946631	-0.03927586	-0.03842377	-0.03981060	-0.03669364	-0.03841325	-0.03510919	-0.03596030	-0.03479742	-0.03468206	-0.03180218	-0.03252640	-0.02920291	-0.03193411	-0.02962474	-0.02929021	-0.02831966	-0.02689948	-0.02536561	-0.02380163	-0.02297642	-0.02364730	-0.02165696	-0.02105585	-0.01960405	-0.01895192	-0.01767922	-0.01573727	-0.01569734	-0.01800316	-0.01110674	-0.01218638	-0.01138780	-0.01169732	-0.00921191	-0.00877071	-0.00901954	-0.00883754	-0.00742714	-0.00770907	-0.00625258	-0.00550950	-0.00604458	-0.00384145	-0.00188244	-0.00246729	-0.00147586	-0.00057590	0.00067914	0.00096476	0.00217500	0.00179830	0.00280445	0.00378845	0.00393079	0.00353117	0.00329138	0.00266920	0.00397439	0.00346794	0.00346749	0.00199381	0.00276660	0.00206757	0.00352165	0.00270099	0.00219198	0.00424501	0.00422691	0.00268104	0.00399311	0.00388421	0.00413580	0.00433747	0.00430823	0.00275779	0.00407209	0.00309368	0.00460687	0.00468580	0.00580640	0.00478440	0.00408056	0.00423493	0.00516333	0.00423812	0.00452086	0.00688532	0.00502172	0.00578175	0.00472375	0.00359911	0.00491406	0.00375390	0.00480286	0.00438260	0.00412533	0.00289493	0.00211206	0.00270820	0.00185248	0.00081266	0.00071095	-0.00084581	-0.00038125	-0.00088802	-0.00123991	-0.00217281	-0.00179902	-0.00363952	-0.00511856	-0.00447463	-0.00399695	-0.00509270	-0.00434418	-0.00592500	-0.00485434	-0.00602990	-0.00474466	-0.00444985	-0.00470059	-0.00468009	-0.00502775	-0.00608464	-0.00370334	-0.00394929	-0.00263875	-0.00347132	-0.00353859	-0.00283612	-0.00309120	-0.00347901	-0.00148729	-0.00186517	-0.00133165	-0.00340616	-0.00212266	-0.00269236	-0.00365229	-0.00260552	0.00034746	-0.00061022	-0.00273329	-0.00335307	-0.00056154	-0.00353926	-0.00192613	-0.00148121	-0.00266476	-0.00012673	-0.00055465	-0.00095360	0.00168077	-0.00303014	-0.00013714	-0.00380189	-0.00019404	-0.00312943	-0.00068449	-0.00266975	-0.00141937	-0.00261983	0.00032067	-0.00420826	-0.00257592	-0.00135253	-0.00156247	-0.00449243	0.00218422	0.00019140	-0.00198538	-0.00211751	-0.00105172	-0.00369461	-0.00256463	-0.00276330	-0.00136600	-0.00178913	-0.00452906	-0.00256676	-0.00018651	0.00242035	0.00072742	-0.00148674	-0.00239714	-0.00188008	-0.00192485	-0.00053896	-0.00162583	-0.00127714	0.00085752	-0.00301042	0.00088931	-0.00273693	-0.00273880	-0.00198677	-0.00302342	-0.00061996	-0.00235043	-0.00203116	-0.00041270	-0.00269258	-0.00259628	-0.00364532	-0.00071353	-0.00395047	0.00047307	-0.00289761	-0.00210151	-0.00463057	-0.00039599	-0.00539773	-0.00341926	-0.00284622	0.00100809	-0.00479022	-0.00272803	-0.00146046	0.00040871	-0.00247381	-0.00087779	-0.00032381	-0.00253075	-0.00054174	-0.00004891	-0.00045440	-0.00096064	-0.00372081	-0.00112726	0.00037004	-0.00248250	-0.00187453	-0.00146865	0.00023428	-0.00006725	-0.00137717	-0.00223745	-0.00145178	0.00056880	-0.00204189	-0.00173765	-0.00077530	-0.00095812	-0.00149649	0.00086582	-0.00136570	-0.00041149	-0.00197150	-0.00081594	-0.00137785	0.00138154	-0.00150919	-0.00217290	-0.00151659	-0.00023216	-0.00199913	-0.00109962	-0.00054676	-0.00055700	-0.00070091	-0.00023772	-0.00059596	0.00030655	-0.00047332	-0.00093853	0.00067589	0.00110904	-0.00114591	-0.00019120	0.00120642	0.00022488	-0.00042886	0.00019462	0.00019346	0.00173681	-0.00031185	-0.00035564	0.00002087	0.00055571	-0.00041950	0.00056142	0.00036419	0.00061004	-0.00032623	-0.00013794	-0.00037411	-0.00031380	-0.00007622	-0.00060949	-0.00087034	0.00049789	-0.00029895	-0.00010910	-0.00080323	-0.00087116	-0.00010984	0.00018339	0.00017384	-0.00025789	-0.00024575	-0.00011328	-0.00050473	0.00047178	0.00001383	-0.00053207	0.00053758	0.00019325	-0.00050484	0.00003244	-0.00031507	0.00034085	0.00014711	-0.00015892	0.00027398	0.00046464	0.00023536	0.00016407	0.00017102	-0.00002684	0.00026726	0.00005567	0.00012742	0.00023210	0.00008695	0.00027624	0.00029763	0.00031813	0.00007459	0.00019167	-21.47483647
0.1499	-21.47483647	-21.47483647	-21.47483647	-21.47483647	-21.47483647	-21.47483647	-21.47483647	-21.47483647	-21.47483647	-21.47483647	-21.47483647	-21.47483647	-21.47483647	-21.47483647	-21.47483647	-21.47483647	-21.47483647	-21.47483647	-21.47483647	-21.47483647	-21.47483647	-21.47483647	-21.47483647	-21.47483647	-21.47483647	-21.47483647	-21.47483647	-21.47483647	-21.47483647	-21.47483647	-21.47483647	-21.47483647	-0.01772977	-0.37026083	0.19905576	0.12402192	0.04807175	0.02781500	-0.04877857	-0.08062494	-0.03576429	-0.08294200	0.01065896	-0.03095057	0.05013592	-0.01570713	0.02084695	-0.00101623	0.02519633	0.00912064	0.01604522	0.03044920	0.04589353	0.01848349	0.03611156	0.02582405	0.03448038	0.01897768	0.02922590	0.03110591	0.03233955	0.02625357	0.02414359	0.02683131	0.02941575	0.03058560	0.02555225	0.03265004	0.02630559	0.02299702	0.02732578	0.02307313	0.01938620	0.02232764	0.01943142	0.02704402	0.02127117	0.03877639	0.02109893	0.01478744	0.02326311	0.01629951	0.00475301	0.01517542	0.00637188	0.02589192	0.01520636	0.01858794	0.01519260	0.00954401	0.02327791	0.01163178	0.01661895	0.01873986	0.01888860	0.00988359	0.01696380	0.01001495	0.01593483	0.01348451	0.01675346	0.01516847	0.01461523	0.01528406	0.01260201	0.01207459	0.00713389	0.00479913	0.01260311	0.01090957	0.00961660	0.00459716	0.00336068	-0.00649749	-0.00349240	-0.00591412	-0.00030512	-0.00617622	-0.01421608	-0.00873646	-0.01028549	-0.01554623	-0.02272500	-0.01924704	-0.01615026	-0.02865856	-0.02949478	-0.02948859	-0.03495191	-0.03941634	-0.03287472	-0.03723243	-0.03554761	-0.03705302	-0.04302483	-0.04262045	-0.04136951	-0.04735740	-0.04461443	-0.04620998	-0.04563509	-0.04566047	-0.04987100	-0.04902995	-0.05089093	-0.05220651	-0.05097178	-0.05365176	-0.05033284	-0.05000180	-0.05165864	-0.05408404	-0.05638190	-0.05518914	-0.05421908	-0.05707522	-0.05487002	-0.05549852	-0.05508341	-0.05658392	-0.05408956	-0.05182504	-0.05455009	-0.05362662	-0.05276222	-0.05433276	-0.05519623	-0.05311911	-0.05373742	-0.05360037	-0.05290312	-0.05276973	-0.05081390	-0.05180821	-0.04927105	-0.05259571	-0.04984370	-0.04677572	-0.04518567	-0.04658353	-0.04294324	-0.04271093	-0.04102865	-0.04240350	-0.03896849	-0.04138603	-0.03749988	-0.04127990	-0.03658885	-0.03776457	-0.03490329	-0.03501224	-0.03542913	-0.03522019	-0.03055570	-0.03458158	-0.03127319	-0.02989004	-0.02945794	-0.02608673	-0.02599661	-0.02374375	-0.02245816	-0.02465872	-0.02193462	-0.02051652	-0.02009326	-0.01940842	-0.02020881	-0.01793717	-0.01669034	-0.01859848	-0.01245468	-0.01295258	-0.01240280	-0.01192592	-0.01075617	-0.01013403	-0.00912965	-0.00900200	-0.00790146	-0.00716071	-0.00674803	-0.00575176	-0.00570933	-0.00700582	-0.00349307	-0.00553382	-0.00394779	-0.00254160	-0.00329796	-0.00294364	-0.00152477	-0.00097540	0.00038127	0.00015809	0.00296561	0.00181842	0.00449454	0.00299317	0.00405137	0.00435844	0.00453685	0.00529812	0.00505838	0.00404333	0.00496104	0.00429454	0.00525199	0.00634949	0.00485945	0.00294364	0.00454645	0.00484295	0.00510214	0.00447899	0.00433106	0.00314807	0.00406729	0.00234973	0.00404467	0.00375386	0.00592719	0.00406259	0.00460729	0.00359063	0.00489493	0.00303368	0.00503545	0.00610255	0.00395454	0.00415470	0.00386568	0.00313423	0.00359014	0.00275413	0.00325072	0.00403650	0.00404464	0.00224777	0.00257569	0.00347262	0.00306076	0.00229834	0.00392316	0.00255269	0.00322920	0.00224981	0.00292857	0.00293866	0.00319034	0.00171237	0.00156377	0.00027112	0.00138370	-0.00027064	0.00061004	-0.00104044	-0.00064510	-0.00244884	-0.00176535	-0.00350357	-0.00303690	-0.00370785	-0.00392387	-0.00512085	-0.00401746	-0.00541482	-0.00526593	-0.00489726	-0.00568642	-0.00640770	-0.00384611	-0.00679160	-0.00535753	-0.00619685	-0.00602032	-0.00612645	-0.00375006	-0.00489740	-0.00387969	-0.00643699	-0.00327709	-0.00527067	-0.00308646	-0.00736056	-0.00304780	-0.00734591	-0.00508373	-0.00472492	-0.00311886	-0.00294923	-0.00287582	-0.00345185	-0.00073461	-0.00532881	-0.00287436	-0.00458772	-0.00069071	-0.00462541	-0.00205068	-0.00563101	0.00040535	-0.00274326	-0.00279632	-0.00313821	-0.00258651	-0.00504905	-0.00055558	-0.00613015	-0.00127220	-0.00390675	-0.00313978	-0.00451515	-0.00434345	-0.00530490	-0.00376877	-0.00339626	-0.00182714	-0.00235348	-0.00377638	-0.00649421	-0.00277779	-0.00337149	-0.00190517	-0.00463637	-0.00540076	-0.00392517	-0.00537267	-0.00463727	-0.00399977	-0.00521082	-0.00139795	-0.00435349	0.00014439	-0.00564781	-0.00236938	-0.00579598	-0.00544788	-0.00108733	-0.00290501	-0.00531980	-0.00038220	-0.00525502	-0.00267971	-0.00445876	-0.00355469	-0.00363791	-0.00176065	-0.00402810	-0.00086929	-0.00432793	-0.00304692	-0.00525947	-0.00367270	-0.00463093	-0.00469977	-0.00436940	-0.00607217	-0.00193083	-0.00358002	-0.00549339	-0.00129683	-0.00518234	-0.00077104	-0.00297808	-0.00043569	-0.00234131	-0.00271862	-0.00285809	-0.00050354	-0.00175810	-0.00118784	-0.00389884	-0.00155850	-0.00073472	-0.00179257	-0.00068104	-0.00166027	-0.00307966	-0.00134508	-0.00324707	-0.00119798	-0.00177592	-0.00152436	-0.00208110	-0.00204291	-0.00228525	-0.00091795	-0.00307951	0.00016390	0.00002283	-0.00060925	-0.00140597	-0.00094205	-0.00051221	-0.00132457	-0.00039146	0.00028055	-0.00238834	-0.00181178	-0.00159688	-0.00090060	-0.00298537	0.00025855	-0.00069998	-0.00128878	-0.00171366	0.00068731	-0.00174531	0.00067550	0.00024592	-0.00043759	-0.00187111	-0.00051340	-0.00225528	0.00029802	-0.00181042	-0.00128065	-0.00072848	0.00037837	-0.00180848	-0.00036792	-0.00065491	-0.00150243	-0.00114073	0.00045237	-0.00067974	0.00004612	-0.00167675	-0.00079529	-0.00037159	0.00021756	-0.00143469	-0.00029663	-0.00088698	-0.00009538	-0.00115004	-0.00018671	-0.00033865	-0.00003716	-0.00142130	-0.00053226	-0.00079647	-0.00040173	-0.00082504	-0.00014144	-0.00000516	-0.00036870	-0.00038237	-0.00000650	-0.00019330	0.00021933	-0.00080700	-0.00055245	-0.00023022	0.00024594	-0.00071637	0.00006480	-0.00081813	-0.00034252	0.00021195	-0.00017923	0.00016564	0.00013133	-0.00042121	-0.00032353	-0.00013245	0.00045850	-0.00048823	-0.00002185	-21.47483647
0.1999	-21.47483647	-21.47483647	-21.47483647	-21.47483647	-21.47483647	-21.47483647	-21.47483647	-21.47483647	-21.47483647	-21.47483647	-21.47483647	-21.47483647	-21.47483647	-21.47483647	-21.47483647	-21.47483647	-21.47483647	-21.47483647	-21.47483647	-21.47483647	-21.47483647	-21.47483647	-21.47483647	-21.47483647	-21.47483647	-21.47483647	-21.47483647	-21.47483647	-21.47483647	-21.47483647	-21.47483647	-21.47483647	-21.47483647	-0.74767792	-0.35450800	0.03580845	0.17799286	-0.03154483	0.00982222	-0.06262702	-0.04025957	-0.01429993	0.02390029	0.02867642	0.03649994	0.03248883	0.01717223	0.01339189	0.05351839	0.00483374	0.02415733	0.01814940	0.03469902	0.01989149	0.02635783	0.02409657	0.03437111	0.01903287	0.02757230	0.02404924	0.03117124	0.02555295	0.02741999	0.02521246	0.02962034	0.03271825	0.02618580	0.02768782	0.02483907	0.02617666	0.02810399	0.02459013	0.02228945	0.01732289	0.01751210	0.02560569	0.02211018	0.03936632	0.02015862	0.01014987	0.02362216	0.01990113	0.00830075	0.00337198	0.01051111	0.02383751	0.01224986	0.01608989	0.01180976	0.01214962	0.02102748	0.01557368	0.01750879	0.01665095	0.02213421	0.01367167	0.01815255	0.01254645	0.01765789	0.01280457	0.01582697	0.01029786	0.01580936	0.01298948	0.01058115	0.01532444	0.00779876	0.00317465	0.01120742	0.00902997	0.01023443	0.00326804	0.00217286	-0.00739683	-0.00580995	-0.00562959	-0.00035046	-0.00020025	-0.01161824	-0.00473190	-0.00578447	-0.00869874	-0.01556414	-0.01542636	-0.01387265	-0.02198761	-0.02673016	-0.02759705	-0.03211201	-0.03757742	-0.03083232	-0.03606814	-0.03471766	-0.03636853	-0.04359494	-0.04215528	-0.04143587	-0.04507880	-0.04319275	-0.04819390	-0.04517221	-0.04885654	-0.04771648	-0.04717933	-0.04989569	-0.05172194	-0.05031361	-0.05312508	-0.05182702	-0.05203790	-0.05256262	-0.05276558	-0.05578253	-0.05294323	-0.05262781	-0.05655680	-0.05648607	-0.05457147	-0.05466533	-0.05632018	-0.05448439	-0.05264728	-0.05415259	-0.05355421	-0.05343069	-0.05137112	-0.05295627	-0.05260565	-0.05185554	-0.05166451	-0.05291741	-0.05337951	-0.04921788	-0.05037705	-0.04879031	-0.04990366	-0.04911224	-0.04710389	-0.04525250	-0.04611091	-0.04571453	-0.04257881	-0.04023303	-0.04193899	-0.03951025	-0.03946666	-0.03793165	-0.04129661	-0.03712513	-0.03745008	-0.03571138	-0.03684527	-0.03339773	-0.03384595	-0.03021058	-0.03197056	-0.03229826	-0.03067204	-0.02768106	-0.02886559	-0.02626547	-0.02409613	-0.02399388	-0.02443515	-0.02213538	-0.02131608	-0.02006391	-0.02011557	-0.01872932	-0.01692200	-0.01631267	-0.01611145	-0.01395085	-0.01383522	-0.01183178	-0.01210039	-0.00994339	-0.01013656	-0.00881184	-0.00834918	-0.00797940	-0.00750701	-0.00597032	-0.00703353	-0.00621095	-0.00473512	-0.00334006	-0.00343168	-0.00295685	-0.00355535	-0.00228542	-0.00262359	-0.00096702	-0.00168540	-0.00083083	-0.00076381	0.00055994	-0.00063383	0.00119588	0.00148936	0.00172857	0.00239321	0.00325344	0.00232193	0.00454081	0.00457537	0.00558832	0.00547004	0.00587384	0.00580761	0.00692680	0.00777741	0.00730857	0.00553707	0.00689008	0.00605250	0.00756196	0.00650044	0.00660654	0.00437083	0.00665508	0.00459659	0.00682890	0.00503341	0.00462337	0.00511346	0.00568437	0.00466252	0.00463719	0.00462358	0.00535318	0.00456186	0.00487665	0.00486294	0.00449643	0.00353784	0.00321430	0.00301891	0.00399965	0.00350264	0.00369497	0.00266204	0.00229078	0.00279701	0.00314004	0.00152963	0.00283181	0.00160461	0.00227401	0.00338606	0.00350699	0.00170914	0.00182012	0.00165565	0.00306596	0.00244443	0.00269012	0.00172382	0.00367926	0.00159025	0.00246181	0.00118473	0.00281329	0.00187870	0.00198220	-0.00013893	0.00164389	0.00191362	-0.00057964	-0.00016851	-0.00025685	-0.00135196	0.00044614	-0.00289568	-0.00073291	-0.00231491	-0.00270279	-0.00569581	-0.00419048	-0.00386059	-0.00244720	-0.00652640	-0.00286568	-0.00258106	-0.00608355	-0.00694994	-0.00575391	-0.00642570	-0.00548940	-0.00469762	-0.00389151	-0.00668136	-0.00226381	-0.00568159	-0.00376819	-0.00683800	-0.00485624	-0.00627956	-0.00297699	-0.00549934	-0.00356289	-0.00533288	-0.00245432	-0.00483421	-0.00207239	-0.00184722	-0.00567497	-0.00397696	-0.00330933	-0.00134365	0.00025529	-0.00303189	-0.00216172	0.00017172	-0.00431169	-0.00463119	-0.00293228	-0.00423063	-0.00308006	-0.00319890	-0.00236779	-0.00560591	-0.00072764	-0.00153925	-0.00118026	-0.00678918	-0.00379418	-0.00561506	-0.00464032	-0.00593810	-0.00334557	-0.00363013	-0.00158356	-0.00457544	-0.00252710	-0.00337264	-0.00475650	-0.00247775	-0.00244294	-0.00364736	-0.00136500	-0.00506679	-0.00240536	-0.00366939	-0.00272967	-0.00223877	-0.00478388	-0.00123383	0.00062161	-0.00449152	-0.00224277	-0.00649727	-0.00175347	-0.00672787	-0.00201029	-0.00570738	0.00002896	-0.00536730	-0.00173079	-0.00250805	-0.00232179	-0.00276526	-0.00168966	-0.00300330	-0.00257572	-0.00301490	-0.00259157	-0.00204744	-0.00198133	-0.00375904	-0.00118332	-0.00103023	-0.00300481	-0.00385151	-0.00166374	-0.00367903	-0.00179554	-0.00118728	-0.00246699	-0.00264079	-0.00071382	-0.00474914	-0.00049213	-0.00288987	-0.00165626	-0.00023622	0.00012041	-0.00193365	-0.00130129	-0.00270627	0.00008034	-0.00113576	0.00025600	-0.00267898	-0.00169450	-0.00072358	-0.00191863	-0.00403065	0.00056594	-0.00217764	-0.00255013	-0.00210349	-0.00016919	-0.00268867	-0.00064638	-0.00103226	-0.00266559	-0.00343022	-0.00157857	-0.00273678	-0.00094242	-0.00035078	0.00003825	-0.00133634	-0.00295501	-0.00219633	0.00108868	-0.00198250	-0.00158396	-0.00177516	0.00045982	-0.00209067	-0.00015677	0.00011714	-0.00175021	-0.00219631	-0.00097863	-0.00082589	-0.00036712	-0.00155328	-0.00090292	-0.00066959	-0.00110403	-0.00124197	-0.00076117	-0.00016557	-0.00114353	-0.00131715	0.00016713	0.00025759	-0.00099460	-0.00086968	-0.00028819	-0.00102792	-0.00024315	-0.00028942	0.00000154	0.00004214	0.00007520	-0.00015651	-0.00022263	-0.00037287	-0.00033227	-0.00060818	-0.00040275	0.00023197	-0.00000642	-0.00043676	-0.00002631	-0.00100771	-0.00007151	-0.00037205	-0.00062140	-0.00027029	0.00019227	-0.00015857	-0.00030332	0.00037795	0.00006550	-0.00030227	0.00000198	-21.47483647
0.2499	-21.47483647	-21.47483647	-21.47483647	-21.47483647	-21.47483647	-21.47483647	-21.47483647	-21.47483647	-21.47483647	-21.47483647	-21.47483647	-21.47483647	-21.47483647	-21.47483647	-21.47483647	-21.47483647	-21.47483647	-21.47483647	-21.47483647	-21.47483647	-21.47483647	-21.47483647	-21.47483647	-21.47483647	-21.47483647	-21.47483647	-21.47483647	-21.47483647	-21.47483647	-21.47483647	-21.47483647	-21.47483647	-1.21796823	-0.86186664	0.27836482	0.02712251	0.07861400	-0.01539617	-0.01245864	0.00350416	-0.08131235	-0.02459875	0.01146984	-0.02206993	0.02688630	0.02913897	0.03221693	0.00593267	0.02595608	0.01335146	0.03079658	0.01091470	0.03566183	0.02131497	0.02213618	0.02337431	0.03573795	0.01993601	0.02854219	0.02836852	0.03310051	0.02822299	0.02843658	0.02969807	0.03307045	0.03171225	0.02463735	0.02701452	0.02684468	0.02514243	0.02680913	0.02492572	0.02018093	0.02338090	0.02273018	0.02633557	0.01558717	0.03857576	0.01412864	0.01899501	0.02516957	0.01430435	0.01464282	-0.00061200	-0.00258338	0.02494786	0.01679350	0.01807277	0.01686730	0.01322982	0.02275723	0.01305261	0.02019007	0.01532661	0.02043566	0.01003161	0.01821471	0.01500754	0.01631109	0.01182006	0.01906451	0.01405983	0.01697326	0.01296507	0.01079422	0.01427879	0.00590608	0.00327282	0.01029866	0.00396342	0.00623332	0.00472899	0.00592401	-0.00129530	-0.00039583	-0.00663542	-0.00072756	-0.00176612	-0.01297009	-0.00444570	-0.00550346	-0.01339939	-0.01466996	-0.01225852	-0.00880712	-0.01824249	-0.01871431	-0.02391572	-0.02729200	-0.03533863	-0.03214703	-0.03659535	-0.03629951	-0.03807187	-0.04259110	-0.04181706	-0.04225997	-0.04599126	-0.04229925	-0.04756216	-0.04596135	-0.04698381	-0.04856467	-0.04724630	-0.04908658	-0.05025207	-0.04961542	-0.05254626	-0.05085271	-0.05091230	-0.05138979	-0.05233357	-0.05515986	-0.05173955	-0.05332542	-0.05530993	-0.05552564	-0.05346383	-0.05520440	-0.05590109	-0.05384724	-0.05361151	-0.05388875	-0.05329484	-0.05266010	-0.04961559	-0.05414039	-0.05182754	-0.05132340	-0.05165067	-0.05193754	-0.05167682	-0.05067133	-0.05049263	-0.04923366	-0.05126492	-0.04822734	-0.04596197	-0.04465516	-0.04485815	-0.04379847	-0.04383554	-0.04012589	-0.04333916	-0.03901045	-0.03988621	-0.03767809	-0.03871751	-0.03723080	-0.03791180	-0.03545459	-0.03583159	-0.03453895	-0.03630647	-0.03069020	-0.03269890	-0.03166417	-0.02891571	-0.02846247	-0.02637163	-0.02712120	-0.02575473	-0.02471889	-0.02568559	-0.02311471	-0.01941043	-0.02013461	-0.01974206	-0.01960801	-0.01791136	-0.01714671	-0.01558354	-0.01277926	-0.01386153	-0.01307955	-0.01157345	-0.00928353	-0.00866698	-0.00904743	-0.00881782	-0.00750560	-0.00790536	-0.00575984	-0.00571818	-0.00569344	-0.00470025	-0.00375069	-0.00337936	-0.00227518	-0.00253919	-0.00109979	-0.00095030	0.00010731	0.00091304	0.00051203	-0.00027361	-0.00001735	0.00016046	0.00033538	0.00090484	0.00223464	0.00115686	0.00270645	0.00000413	0.00188475	0.00189041	0.00172799	0.00238982	0.00229714	0.00478332	0.00537091	0.00486604	0.00606089	0.00641303	0.00725138	0.00735991	0.00839143	0.00820916	0.00782543	0.00742101	0.00886152	0.00711157	0.00950639	0.00743658	0.00821879	0.00795372	0.00805491	0.00613822	0.00640330	0.00820419	0.00672691	0.00520606	0.00568589	0.00509618	0.00449103	0.00486694	0.00450926	0.00472282	0.00500165	0.00479645	0.00376927	0.00472150	0.00391650	0.00508278	0.00424616	0.00431264	0.00416764	0.00274012	0.00426783	0.00271734	0.00422186	0.00224116	0.00204185	0.00148507	0.00180518	0.00074341	0.00154199	0.00162357	0.00327274	0.00143719	0.00059456	0.00222213	0.00182804	0.00118885	0.00039991	0.00036049	0.00110969	0.00023168	0.00152819	0.00120627	0.00156395	0.00159992	0.00225558	0.00165259	0.00187469	0.00213138	0.00031563	-0.00090894	0.00161123	0.00026030	0.00142077	-0.00175406	0.00122723	-0.00099178	-0.00226052	-0.00268608	-0.00135756	-0.00231537	-0.00316754	-0.00281648	-0.00122794	-0.00293442	-0.00467759	-0.00308060	-0.00348141	-0.00753906	-0.00570639	-0.00711242	-0.00294706	-0.00721215	-0.00600529	-0.00544848	-0.00377069	-0.00696232	-0.00626787	-0.00495365	-0.00679247	-0.00518585	-0.00673283	-0.00571625	-0.00213540	-0.00420113	-0.00387190	-0.00676017	-0.00433978	-0.00708603	-0.00705983	-0.00445095	-0.00358658	-0.00764420	-0.00483633	-0.00959900	-0.00602836	-0.00294784	-0.00422909	-0.00340497	-0.00333231	-0.00464048	-0.00469531	-0.00650865	-0.00366528	-0.00335744	-0.00483022	-0.00430129	-0.00326082	-0.00470019	-0.00556930	-0.00614319	-0.00408498	-0.00171193	-0.00447527	-0.00300331	-0.00284780	-0.00254640	-0.00435057	-0.00430913	-0.00266540	-0.00321500	-0.00014726	-0.00540655	-0.00396039	-0.00620657	-0.00301629	-0.00564982	-0.00308011	-0.00567217	-0.00052691	-0.00423745	-0.00271541	-0.00139175	-0.00343800	-0.00400593	0.00007668	-0.00185059	-0.00226292	-0.00496989	-0.00244961	-0.00404003	-0.00302714	-0.00322369	-0.00182243	-0.00320653	-0.00324591	-0.00391230	-0.00204942	-0.00185164	-0.00131374	-0.00218355	-0.00382515	-0.00250721	-0.00069152	-0.00205836	-0.00267379	-0.00324304	-0.00189537	-0.00004609	-0.00150023	-0.00381472	-0.00167884	-0.00436393	-0.00148386	-0.00264344	-0.00348525	-0.00276579	-0.00284007	-0.00099283	-0.00288312	-0.00278485	-0.00123943	-0.00238325	-0.00296182	-0.00270081	-0.00264025	-0.00295190	-0.00129155	-0.00104336	-0.00205646	-0.00272933	-0.00190797	-0.00244006	-0.00111992	-0.00328691	-0.00178159	-0.00297437	-0.00172261	-0.00316556	-0.00380168	-0.00412217	-0.00335337	-0.00250309	-0.00217269	-0.00375149	-0.00158024	-0.00288320	-0.00173716	-0.00162626	-0.00206806	-0.00203950	-0.00112253	-0.00132596	-0.00151621	-0.00135215	-0.00093458	-0.00150338	-0.00086065	-0.00107182	-0.00132684	-0.00154011	-0.00048898	-0.00083132	-0.00138853	-0.00161555	-0.00103942	-0.00092559	-0.00044776	-0.00029455	-0.00029162	-0.00043976	-0.00016820	-0.00069213	-0.00069822	-0.00063756	-0.00040641	-0.00053528	-0.00052168	-0.00026329	-0.00006782	-0.00037014	-0.00015930	-0.00041315	-0.00024467	-0.00000645	-0.00073140	-0.00042998	0.00013643	-0.00068919	-0.00043863	0.00027322	0.00001370	-0.00037381	-0.00046716	-21.47483647
0.2999	-21.47483647	-21.47483647	-21.47483647	-21.47483647	-21.47483647	-21.47483647	-21.47483647	-21.47483647	-21.47483647	-21.47483647	-21.47483647	-21.47483647	-21.47483647	-21.47483647	-21.47483647	-21.47483647	-21.47483647	-21.47483647	-21.47483647	-21.47483647	-21.47483647	-21.47483647	-21.47483647	-21.47483647	-21.47483647	-21.47483647	-21.47483647	-21.47483647	-21.47483647	-21.47483647	-21.47483647	-21.47483647	-21.47483647	0.33349615	0.05143376	-0.03196240	0.05530201	-0.06196355	0.05495991	-0.03001129	0.00130011	-0.00551846	-0.03184555	-0.00055566	0.06974039	-0.01331628	0.03807492	-0.00650052	0.03164589	0.02259926	0.01836800	0.02088180	0.04251149	0.02608700	0.02139823	0.02274350	0.03132467	0.01891146	0.02556309	0.02693130	0.03406761	0.02584737	0.02807526	0.02683339	0.02889538	0.03263954	0.02794387	0.02890549	0.02683997	0.02520080	0.02412364	0.02305141	0.01735597	0.02326501	0.02275974	0.01919524	0.02223699	0.03256761	0.01832413	0.01568405	0.02500198	0.02099002	0.00541549	-0.00061805	0.00818672	0.02193455	0.02030135	0.01626553	0.01263092	0.01805541	0.02417885	0.00871085	0.01896861	0.01734393	0.02089331	0.01171457	0.01703302	0.01191974	0.01699769	0.01386808	0.01846424	0.01125375	0.01522932	0.01090829	0.01505386	0.01484559	0.00948408	0.00618151	0.01009462	0.00680660	0.00716460	0.00568813	0.00835525	-0.00530623	-0.00142476	-0.00132862	0.00251341	0.00198641	-0.01081474	-0.00347323	-0.00749528	-0.01383941	-0.01679947	-0.01471564	-0.01347359	-0.02030537	-0.02212835	-0.02554108	-0.03193982	-0.03393329	-0.03100450	-0.03764031	-0.03453232	-0.03566044	-0.04286670	-0.04379996	-0.04301000	-0.04484084	-0.04266356	-0.04716348	-0.04393347	-0.04637862	-0.04864067	-0.04757228	-0.04937532	-0.05021968	-0.05047393	-0.05135665	-0.04919432	-0.05044123	-0.05033938	-0.05294974	-0.05584029	-0.05433706	-0.05205070	-0.05597421	-0.05365231	-0.05376824	-0.05437443	-0.05406369	-0.05273891	-0.05168130	-0.05299523	-0.05245115	-0.05199700	-0.05220937	-0.05376757	-0.05229837	-0.05259069	-0.05262502	-0.05085899	-0.05123493	-0.04977627	-0.05058032	-0.04874051	-0.05034623	-0.04931918	-0.04627575	-0.04362340	-0.04562471	-0.04368227	-0.04253104	-0.03943179	-0.04222538	-0.03823191	-0.03961714	-0.03676864	-0.03967437	-0.03506185	-0.03676742	-0.03625815	-0.03426415	-0.03449120	-0.03394537	-0.03196623	-0.03230364	-0.02940045	-0.02893497	-0.02876143	-0.02681163	-0.02623231	-0.02379621	-0.02391414	-0.02455815	-0.02172869	-0.02103525	-0.01968104	-0.02017797	-0.01966722	-0.01741604	-0.01666627	-0.01669997	-0.01316074	-0.01201860	-0.01165267	-0.01180920	-0.01041677	-0.00939815	-0.00861443	-0.00899268	-0.00656932	-0.00788104	-0.00603236	-0.00513659	-0.00473837	-0.00382720	-0.00283937	-0.00274543	-0.00153900	-0.00183172	-0.00118212	-0.00213135	0.00059498	-0.00043030	-0.00088921	0.00008201	0.00147367	0.00060955	0.00236663	0.00152546	0.00247970	0.00208214	0.00290435	0.00211597	0.00276245	0.00199288	0.00297935	0.00256434	0.00257178	0.00391238	0.00350933	0.00325471	0.00427692	0.00458383	0.00572839	0.00545563	0.00633009	0.00570779	0.00675133	0.00615520	0.00826642	0.00827747	0.00975883	0.00850964	0.00885605	0.00874212	0.00999630	0.00853593	0.00946259	0.01022948	0.01014965	0.00872172	0.00807096	0.00774346	0.00840986	0.00697754	0.00764866	0.00753233	0.00790604	0.00635853	0.00679739	0.00667414	0.00686573	0.00589995	0.00603253	0.00520838	0.00564727	0.00406511	0.00556607	0.00457511	0.00668493	0.00445841	0.00576017	0.00394157	0.00516277	0.00500332	0.00497115	0.00355703	0.00476401	0.00333902	0.00371385	0.00352328	0.00383869	0.00373837	0.00309414	0.00160802	0.00303469	0.00096584	0.00267289	0.00144874	0.00195091	0.00204459	0.00145134	-0.00093498	0.00223087	0.00185765	0.00139094	0.00027122	0.00186558	0.00022699	0.00323302	0.00160721	0.00292590	0.00325111	0.00216925	-0.00035531	0.00283809	0.00116270	0.00287988	0.00004669	0.00274500	0.00058443	0.00214950	0.00317655	0.00179535	0.00115292	0.00131451	-0.00144868	-0.00095174	-0.00241420	0.00060395	-0.00211592	0.00095319	-0.00066290	0.00016648	-0.00067482	-0.00094033	-0.00332359	-0.00087496	-0.00255324	0.00057805	-0.00241914	-0.00269133	-0.00361376	-0.00439052	-0.00493216	-0.00487614	-0.00324130	-0.00188194	-0.00743307	-0.00160083	-0.00529246	-0.00396087	-0.00296182	-0.00398676	-0.00684274	-0.00486141	-0.00423252	-0.00398546	-0.00530077	-0.00247558	-0.00279681	0.00066775	-0.00624243	-0.00138408	-0.00402574	-0.00313088	-0.00208672	-0.00299381	-0.00160007	-0.00393491	-0.00086538	-0.00080418	-0.00212281	-0.00125293	-0.00327093	-0.00040166	-0.00212146	-0.00200001	-0.00285249	-0.00256095	-0.00370755	-0.00075966	-0.00479172	-0.00182002	-0.00363888	0.00133474	-0.00181615	-0.00175926	-0.00111188	-0.00066987	-0.00362402	0.00184633	0.00154380	-0.00040501	0.00027307	-0.00083848	0.00080049	0.00090142	-0.00036852	0.00189505	0.00025285	-0.00032313	-0.00260587	0.00028547	-0.00144563	0.00056389	-0.00176843	-0.00107218	-0.00014982	0.00065004	-0.00198144	0.00012178	-0.00085897	-0.00053960	0.00044808	0.00147244	-0.00109030	-0.00045907	-0.00166107	-0.00040514	-0.00094708	0.00096205	-0.00197872	-0.00037610	-0.00043169	0.00008098	-0.00038852	0.00012047	-0.00043950	-0.00070714	-0.00140961	-0.00046830	-0.00122561	0.00188589	-0.00091382	-0.00131332	-0.00105177	0.00268422	0.00018281	-0.00077961	0.00237653	0.00114939	-0.00027966	0.00099974	0.00098180	0.00174132	-0.00085606	-0.00018579	0.00040613	0.00104975	-0.00057139	0.00125811	0.00046456	-0.00060602	-0.00037961	0.00064506	0.00014267	0.00012858	-0.00074347	-0.00129801	-0.00088516	0.00032330	-0.00051710	-0.00019848	-0.00078669	0.00031033	-0.00049777	0.00105568	0.00017332	0.00048781	0.00004193	-0.00020982	-0.00007606	0.00078703	0.00021424	0.00014987	0.00028252	0.00010731	-0.00032715	0.00048572	0.00019511	0.00044755	0.00017173	0.00043364	0.00034499	0.00019531	0.00011765	0.00037840	0.00030603	0.00018476	0.00018801	0.00033965	0.00030098	0.00047399	0.00011979	0.00014922	0.00053966	0.00065064	0.00005220	0.00006933	-21.47483647
0.3499	-21.47483647	-21.47483647	-21.47483647	-21.47483647	-21.47483647	-21.47483647	-21.47483647	-21.47483647	-21.47483647	-21.47483647	-21.47483647	-21.47483647	-21.47483647	-21.47483647	-21.47483647	-21.47483647	-21.47483647	-21.47483647	-21.47483647	-21.47483647	-21.47483647	-21.47483647	-21.47483647	-21.47483647	-21.47483647	-21.47483647	-21.47483647	-21.47483647	-21.47483647	-21.47483647	-21.47483647	-21.47483647	0.49078545	-0.14942259	-0.20671583	-0.15747132	-0.03461935	-0.06488968	0.03657137	-0.00667512	-0.03160032	-0.00767094	-0.02126823	-0.00647108	0.06232949	0.01182834	0.03088990	-0.00857514	0.03021974	0.01147616	0.02004932	0.01583711	0.03707452	0.02089060	0.02746163	0.02759050	0.03015569	0.02383659	0.02816305	0.02659227	0.03247881	0.02413868	0.02980418	0.03176434	0.02806927	0.03146520	0.02409240	0.02895509	0.02557637	0.02199614	0.02402587	0.02466088	0.02399793	0.01815533	0.02207167	0.02498428	0.02191048	0.03633842	0.01732312	0.01553668	0.02805814	0.02460126	-0.00135571	0.00384138	-0.00145464	0.02403240	0.01879226	0.01609959	0.01228193	0.00674718	0.02179864	0.01130865	0.01236445	0.01115971	0.01810663	0.00974602	0.01933986	0.01301965	0.01397330	0.01516610	0.01583188	0.00990931	0.01295768	-0.00617746	-0.01082093	-0.03650829	-0.07372948	-0.10883532	-0.12457276	-0.14161844	-0.14751235	-0.15049209	-0.15451774	-0.16565361	-0.17240145	-0.17010400	-0.16874786	-0.17381653	-0.17454958	-0.16703539	-0.16367305	-0.15820348	-0.15612579	-0.14844661	-0.14171756	-0.12387592	-0.10318463	-0.07593029	-0.05541267	-0.04744140	-0.03705200	-0.03984312	-0.03389183	-0.03587451	-0.04185494	-0.04118181	-0.04272632	-0.04722545	-0.04348877	-0.04710814	-0.04252381	-0.04556219	-0.04776921	-0.04797676	-0.04868678	-0.05070994	-0.05030514	-0.05044129	-0.05062962	-0.04924318	-0.05090162	-0.05319535	-0.05427868	-0.05198677	-0.05393368	-0.05564348	-0.05393712	-0.05232623	-0.05443236	-0.05419578	-0.05388547	-0.05235975	-0.05226511	-0.05230407	-0.05296296	-0.05336672	-0.05405518	-0.05315987	-0.05142727	-0.05062686	-0.05230595	-0.05146529	-0.04933367	-0.05051161	-0.04902128	-0.05061049	-0.04808757	-0.04623745	-0.04368978	-0.04452307	-0.04403511	-0.04339851	-0.04170238	-0.04176980	-0.03948016	-0.04031683	-0.03733046	-0.04015601	-0.03621664	-0.03743341	-0.03547970	-0.03609277	-0.03498976	-0.03515092	-0.03251888	-0.03300436	-0.03057414	-0.03002557	-0.02782398	-0.02739179	-0.02633271	-0.02595523	-0.02405587	-0.02531947	-0.02236091	-0.02069741	-0.02013628	-0.02080389	-0.01924080	-0.01776216	-0.01681809	-0.01793347	-0.01271331	-0.01207074	-0.01211385	-0.01182913	-0.01091208	-0.00966623	-0.00938083	-0.00891536	-0.00640882	-0.00715139	-0.00586769	-0.00658298	-0.00591634	-0.00425388	-0.00353510	-0.00376494	-0.00270102	-0.00213925	-0.00122745	-0.00147475	-0.00091087	-0.00033648	-0.00013461	0.00008445	0.00065073	0.00046388	0.00191720	0.00169254	0.00155448	0.00233560	0.00250812	0.00234617	0.00289538	0.00325724	0.00384101	0.00288461	0.00318382	0.00373159	0.00464189	0.00429017	0.00375872	0.00463521	0.00492631	0.00419803	0.00461174	0.00494918	0.00451168	0.00339120	0.00559051	0.00525139	0.00776735	0.00595389	0.00622406	0.00679727	0.00789920	0.00720587	0.00782026	0.00858110	0.00891303	0.00856544	0.00929343	0.00905722	0.00919108	0.00886896	0.00934872	0.00888914	0.00993528	0.00870998	0.00869385	0.00927225	0.00863879	0.00875701	0.00871866	0.00726369	0.00792277	0.00701661	0.00780646	0.00708358	0.00901117	0.00676347	0.00635580	0.00662245	0.00644228	0.00554343	0.00636176	0.00568918	0.00514983	0.00425224	0.00389606	0.00488855	0.00450220	0.00499446	0.00466923	0.00384230	0.00479081	0.00424148	0.00528117	0.00384966	0.00407062	0.00310027	0.00408997	0.00216027	0.00443663	0.00224820	0.00223333	0.00051331	0.00135867	-0.00104533	0.00039330	-0.00056866	0.00310884	0.00054775	-0.00003291	-0.00181660	0.00162517	-0.00076289	0.00094373	0.00012728	0.00128003	-0.00213804	-0.00037678	-0.00000835	0.00322339	-0.00198239	0.00129288	-0.00291052	0.00116640	-0.00177813	0.00161056	-0.00192725	0.00173042	0.00184672	0.00262216	0.00082105	-0.00023586	-0.00018881	-0.00148046	-0.00070160	0.00228517	0.00003185	0.00079451	0.00150567	-0.00214617	-0.00189464	-0.00214328	-0.00006200	-0.00034938	-0.00647680	-0.00329865	-0.00383022	-0.00027155	-0.00059201	-0.00102950	-0.00443584	-0.00342821	-0.00240288	-0.00267211	-0.00330302	-0.00563059	-0.00290524	0.00116752	-0.00506395	-0.00252875	-0.00549595	-0.00327346	-0.00564631	-0.00515461	-0.00300597	-0.00409327	-0.00608157	-0.00225842	-0.00788753	-0.00346238	-0.00658216	-0.00389678	-0.00578691	-0.00220724	-0.00545258	-0.00545878	-0.00486907	-0.00286180	-0.00574019	-0.00333282	-0.00411638	-0.00298893	-0.00111722	-0.00394040	-0.00305369	-0.00166180	-0.00281265	-0.00346275	-0.00225963	-0.00373880	-0.00324091	-0.00369190	-0.00303524	0.00039951	-0.00134645	-0.00068815	-0.00176398	-0.00196258	-0.00296129	-0.00149661	-0.00171382	-0.00079745	-0.00328197	-0.00307255	-0.00121742	0.00075475	-0.00290095	-0.00159924	-0.00206669	-0.00069692	0.00021867	-0.00010775	-0.00102471	-0.00234691	-0.00350100	0.00027529	-0.00258988	-0.00099428	-0.00159456	-0.00067666	-0.00110830	0.00009320	-0.00322845	-0.00027484	-0.00170572	-0.00071235	-0.00118517	-0.00098778	-0.00293841	-0.00067300	-0.00032464	-0.00247997	-0.00174301	-0.00072999	-0.00123215	0.00016369	-0.00105621	-0.00031700	-0.00095579	0.00004249	-0.00228424	0.00038210	-0.00213603	-0.00084422	-0.00095666	-0.00004034	-0.00060625	-0.00124931	0.00025021	-0.00192086	-0.00107055	-0.00080980	-0.00095324	-0.00072777	-0.00063602	-0.00110998	-0.00066474	-0.00069528	-0.00045182	-0.00006175	-0.00016857	-0.00040226	-0.00117104	0.00002120	0.00000439	-0.00012203	-0.00055447	-0.00030200	-0.00029370	-0.00028516	0.00021284	0.00032253	-0.00023066	-0.00050761	-0.00105355	-0.00026005	0.00002360	0.00025475	0.00020327	-0.00036315	0.00010056	-0.00008450	0.00004141	-0.00008370	0.00004217	0.00011492	0.00019919	0.00006815	-0.00029211	0.00055609	-0.00048643	0.00001719	0.00040940	0.00031426	0.00003046	0.00008887	-21.47483647
0.3999	-21.47483647	-21.47483647	-21.47483647	-21.47483647	-21.47483647	-21.47483647	-21.47483647	-21.47483647	-21.47483647	-21.47483647	-21.47483647	-21.47483647	-21.47483647	-21.47483647	-21.47483647	-21.47483647	-21.47483647	-21.47483647	-21.47483647	-21.47483647	-21.47483647	-21.47483647	-21.47483647	-21.47483647	-21.47483647	-21.47483647	-21.47483647	-21.47483647	-21.47483647	-21.47483647	-21.47483647	-21.47483647	1.16070053	0.48287985	0.09962614	-0.02058484	-0.03079526	0.09127928	-0.04985829	-0.01704769	-0.02750457	-0.01276814	-0.04814476	0.03097932	0.02729174	0.00559708	0.02321532	0.02996300	0.04045893	0.01432829	0.02534349	0.02108753	0.04526395	0.02364775	0.02865768	0.02159381	0.02870120	0.01902740	0.02740799	0.02282664	0.03728726	0.02397921	0.02929352	0.02932900	0.03193572	0.03380048	0.02733562	0.02891822	0.02368431	0.02596196	0.02737875	0.02408858	0.01781192	0.02198681	0.02033113	0.02590194	0.02298825	0.03428746	0.01650678	0.02067923	0.01579459	0.02650396	0.00485860	0.00838564	0.00422627	0.02581076	0.01456357	0.00625408	0.01803504	0.01415641	0.02849049	0.01269204	0.01604460	0.01795249	0.01675767	0.01230224	0.01890740	0.01111623	0.01604308	0.01497317	0.01733733	0.00689599	0.01451260	0.01022885	0.00719945	0.01330579	0.00656329	0.00658460	0.00668820	0.01117387	0.00975633	0.00630868	0.00831363	-0.00458355	-0.00233356	-0.00303031	0.00110669	-0.00123024	-0.00762911	-0.00622695	-0.00895361	-0.01179988	-0.01717292	-0.01569990	-0.01344829	-0.02159256	-0.02375442	-0.02541099	-0.02981541	-0.03422545	-0.03163156	-0.03900281	-0.03609741	-0.03680960	-0.04352933	-0.04252617	-0.04183931	-0.04387392	-0.04441971	-0.04737876	-0.04496887	-0.04731686	-0.04950841	-0.04695252	-0.04831279	-0.05148093	-0.05075190	-0.05168165	-0.05166784	-0.05296213	-0.05147925	-0.05379185	-0.05541328	-0.05291462	-0.05373382	-0.05691058	-0.05612821	-0.05426441	-0.05530288	-0.05688498	-0.05429724	-0.05420590	-0.05528758	-0.05460988	-0.05390369	-0.05154102	-0.05427531	-0.05248470	-0.05367902	-0.05167398	-0.05304154	-0.05271028	-0.05078546	-0.05124847	-0.05009030	-0.05074043	-0.04877665	-0.04853165	-0.04586236	-0.04683687	-0.04546317	-0.04314577	-0.04178970	-0.04300132	-0.03953800	-0.03847955	-0.03742484	-0.03901236	-0.03677881	-0.03930303	-0.03623645	-0.03696937	-0.03452578	-0.03382735	-0.03134151	-0.03268298	-0.03187859	-0.03004118	-0.02817173	-0.02895490	-0.02740449	-0.02633094	-0.02526098	-0.02429072	-0.02302228	-0.02035692	-0.02018016	-0.02139929	-0.01964290	-0.01736993	-0.01701524	-0.01649362	-0.01447343	-0.01532994	-0.01333112	-0.01248747	-0.01064740	-0.01008792	-0.00899608	-0.00866146	-0.00765637	-0.00770822	-0.00602800	-0.00612629	-0.00576142	-0.00549207	-0.00355395	-0.00365720	-0.00208949	-0.00288266	-0.00127472	-0.00261058	-0.00055390	0.00012510	0.00058190	-0.00098835	-0.00010951	0.00038473	0.00103771	0.00132860	0.00127398	0.00229561	0.00246131	0.00149598	0.00268991	0.00357615	0.00419067	0.00434446	0.00246964	0.00455999	0.00464247	0.00397947	0.00433096	0.00475104	0.00582700	0.00480886	0.00600505	0.00573630	0.00636219	0.00469866	0.00618267	0.00497693	0.00686054	0.00526675	0.00610210	0.00622041	0.00738353	0.00649526	0.00566599	0.00698474	0.00689770	0.00591394	0.00710327	0.00718665	0.00801166	0.00745905	0.00733922	0.00835521	0.00907857	0.00735575	0.00836496	0.00867331	0.01004669	0.00938006	0.01019683	0.00912639	0.00963790	0.00845819	0.01011915	0.00889451	0.01022846	0.00887662	0.00808559	0.00886808	0.00875028	0.00748735	0.00875320	0.00753264	0.00780233	0.00605287	0.00735273	0.00693438	0.00691849	0.00569393	0.00555830	0.00464121	0.00553416	0.00507518	0.00547393	0.00466796	0.00565587	0.00491301	0.00548067	0.00354067	0.00646437	0.00401179	0.00438383	0.00293408	0.00409327	0.00319694	0.00465743	0.00285006	0.00367018	0.00230585	0.00147486	-0.00000899	0.00240765	0.00110635	0.00237705	0.00100415	0.00266604	0.00188910	0.00362790	0.00111332	0.00114155	-0.00000441	0.00106608	-0.00034764	-0.00035010	-0.00151466	-0.00043402	-0.00022087	0.00080147	-0.00033106	0.00236779	-0.00091201	-0.00137934	-0.00202710	0.00036215	0.00080717	0.00259066	-0.00107276	0.00058939	0.00221706	-0.00261877	-0.00241575	0.00120946	-0.00104695	0.00206609	-0.00495330	-0.00189685	-0.00344665	0.00035209	-0.00230200	0.00218275	0.00065738	0.00144091	-0.00089634	0.00061945	-0.00164080	-0.00175994	0.00121638	0.00031530	0.00101469	0.00010736	-0.00355199	-0.00223054	0.00019140	-0.00109068	0.00037609	-0.00168824	-0.00092127	0.00034855	-0.00116292	-0.00033467	-0.00608430	-0.00259526	-0.00042244	-0.00059834	-0.00227282	-0.00220026	-0.00285885	-0.00207417	-0.00486411	-0.00182432	-0.00454615	-0.00426714	-0.00358975	-0.00327690	-0.00262692	-0.00462387	-0.00505026	-0.00150911	-0.00459978	-0.00403659	-0.00459756	-0.00307638	-0.00443220	-0.00240052	-0.00409157	-0.00214500	-0.00446171	-0.00464368	-0.00533262	-0.00390354	-0.00300409	-0.00367153	-0.00341105	-0.00319559	-0.00357728	-0.00053858	-0.00361778	-0.00161961	-0.00318415	-0.00113451	-0.00281570	-0.00138524	-0.00319968	-0.00264407	-0.00341984	-0.00146317	-0.00190630	-0.00163357	-0.00266394	-0.00194682	-0.00052406	-0.00167222	-0.00354340	-0.00155943	-0.00174822	-0.00118015	-0.00236472	-0.00189582	-0.00256152	-0.00176796	-0.00058158	-0.00208177	-0.00302406	-0.00078837	-0.00161232	0.00107041	-0.00122369	0.00050260	-0.00149777	-0.00006704	-0.00002326	0.00068158	-0.00068550	-0.00095036	-0.00122903	0.00022412	-0.00216589	0.00056414	0.00081977	-0.00075487	-0.00048095	-0.00089922	0.00032042	-0.00097059	-0.00086691	-0.00128764	0.00015307	-0.00048987	-0.00095804	-0.00037787	-0.00030939	-0.00052543	-0.00083017	-0.00001863	-0.00027110	0.00015742	-0.00137098	-0.00017450	-0.00057949	-0.00041588	-0.00007158	0.00032398	-0.00024663	-0.00010600	-0.00026350	0.00045361	-0.00021106	0.00043562	-0.00012002	-0.00012174	-0.00023497	0.00021915	-0.00050534	-0.00001997	-0.00062549	-0.00011665	-0.00001641	-0.00043610	-0.00011758	0.00032375	0.00007930	-0.00011867	0.00038236	0.00028149	0.00007866	-0.00036720	-21.47483647
0.4499	-21.47483647	-21.47483647	-21.47483647	-21.47483647	-21.47483647	-21.47483647	-21.47483647	-21.47483647	-21.47483647	-21.47483647	-21.47483647	-21.47483647	-21.47483647	-21.47483647	-21.47483647	-21.47483647	-21.47483647	-21.47483647	-21.47483647	-21.47483647	-21.47483647	-21.47483647	-21.47483647	-21.47483647	-21.47483647	-21.47483647	-21.47483647	-21.47483647	-21.47483647	-21.47483647	-21.47483647	-0.47841263	0.80211076	-0.54607722	0.02137459	-0.01332357	0.00919822	0.04519449	-0.10975070	-0.04817165	0.02778379	-0.01844308	0.05652503	-0.01052625	0.03605815	0.02697892	0.01707772	0.00384447	0.04011251	0.01362081	0.03197132	0.01288141	0.04449952	0.02407090	0.02956072	0.02893340	0.03547628	0.02157464	0.02709388	0.03077429	0.03081730	0.02665429	0.02693991	0.02905690	0.03127244	0.03217443	0.02643115	0.03022501	0.02560451	0.02821352	0.02699345	0.02313967	0.02172872	0.02288487	0.02080832	0.01770340	0.02081105	0.03421534	0.01677432	0.02237688	0.02864761	0.02882418	0.00824176	0.00643735	-0.00569320	0.02249037	0.01307190	0.00911306	0.02158639	0.01307388	0.02203692	0.01517364	0.01431592	0.02001374	0.02095432	0.01085998	0.01548531	0.01429983	0.01552958	0.01660342	0.02073442	0.01370774	0.01685058	0.01106460	0.01607676	0.01771450	0.00874615	0.00845470	0.01289032	0.00758962	0.01207478	0.01016359	0.01005677	-0.00342075	-0.00284125	-0.00457494	0.00199289	-0.00018013	-0.01204241	-0.00299223	-0.00558415	-0.01174577	-0.01518905	-0.01448757	-0.01771066	-0.02524166	-0.02798033	-0.02943194	-0.03191985	-0.03846503	-0.03124097	-0.03889474	-0.03566579	-0.03517923	-0.04267508	-0.04326525	-0.04356786	-0.04614174	-0.04433906	-0.04688658	-0.04360088	-0.04625613	-0.04763879	-0.04795834	-0.04788447	-0.05208399	-0.05020302	-0.05289583	-0.05046209	-0.05110882	-0.05111834	-0.05096409	-0.05503257	-0.05233578	-0.05371488	-0.05641227	-0.05328589	-0.05429369	-0.05452955	-0.05630437	-0.05313939	-0.05146472	-0.05402762	-0.05374739	-0.05398885	-0.05246420	-0.05266582	-0.05214844	-0.05247782	-0.05216533	-0.05203261	-0.05295787	-0.05047508	-0.05197781	-0.05120091	-0.05067591	-0.04881630	-0.04674783	-0.04495754	-0.04638478	-0.04489786	-0.04340141	-0.04102243	-0.04239856	-0.04020345	-0.04123211	-0.03757002	-0.04037671	-0.03677576	-0.03754621	-0.03549625	-0.03628321	-0.03477876	-0.03426128	-0.03079533	-0.03386825	-0.03243179	-0.03009603	-0.02884077	-0.02805626	-0.02705645	-0.02455546	-0.02471445	-0.02467133	-0.02223108	-0.02199106	-0.02057412	-0.01900654	-0.01893510	-0.01892956	-0.01698300	-0.01808820	-0.01356099	-0.01262782	-0.01246190	-0.01284616	-0.01109427	-0.01011802	-0.01025279	-0.00927247	-0.00685575	-0.00747750	-0.00627767	-0.00661357	-0.00578957	-0.00416166	-0.00325849	-0.00463303	-0.00207595	-0.00219735	-0.00158895	-0.00268488	0.00015064	-0.00029610	-0.00023211	-0.00018931	0.00077826	0.00091185	0.00233313	0.00066881	0.00294045	0.00225665	0.00256520	0.00094882	0.00268034	0.00264589	0.00407439	0.00368142	0.00404467	0.00532371	0.00510482	0.00476472	0.00507564	0.00559291	0.00647307	0.00487527	0.00697050	0.00582760	0.00670588	0.00532214	0.00648078	0.00654712	0.00837871	0.00593351	0.00566551	0.00623171	0.00820225	0.00680076	0.00704098	0.00730782	0.00762867	0.00646970	0.00731047	0.00656480	0.00600131	0.00600836	0.00668672	0.00664065	0.00769240	0.00649543	0.00706403	0.00720577	0.00865027	0.00722033	0.00762954	0.00744188	0.00813190	0.00754945	0.00899129	0.00870771	0.01122466	0.00976263	0.00948606	0.00845572	0.01079991	0.00960151	0.00981212	0.00859119	0.01001009	0.00848637	0.00985554	0.00734851	0.00967669	0.01020793	0.00934839	0.00662899	0.00930141	0.00768369	0.00873493	0.00585088	0.00749600	0.00931648	0.00927295	0.00500995	0.00821646	0.00680978	0.00596532	0.00505741	0.00723855	0.00315694	0.00448561	0.00549596	0.00525266	0.00509515	0.00307097	0.00099922	0.00488865	0.00313297	0.00850718	0.00196518	0.00353777	0.00163605	0.00272864	0.00490213	0.00537749	-0.00032001	0.00539381	0.00080726	0.00409474	-0.00135660	0.00299996	0.00086762	0.00372275	0.00171015	0.00484972	0.00049360	0.00048695	-0.00080167	0.00207886	-0.00147161	0.00358681	-0.00222805	0.00043425	0.00088798	-0.00161042	-0.00184198	0.00034799	-0.00096461	0.00263410	-0.00340536	-0.00202546	-0.00113198	0.00095425	0.00087101	0.00248431	-0.00042738	-0.00139097	-0.00152466	-0.00129289	-0.00235830	-0.00138246	-0.00081287	0.00031302	-0.00381749	0.00201832	0.00173195	0.00081275	0.00051355	0.00034196	0.00115979	-0.00042917	-0.00030987	0.00089460	-0.00198983	0.00183093	-0.00090806	-0.00262711	0.00050551	0.00123542	-0.00150761	0.00516793	-0.00303219	-0.00022417	-0.00351761	0.00292305	-0.00128679	0.00128350	-0.00228898	-0.00166767	-0.00017278	-0.00034828	-0.00287120	-0.00088367	-0.00221885	-0.00215540	-0.00012469	0.00014476	-0.00077303	-0.00038985	-0.00033595	0.00004253	-0.00106870	-0.00128323	-0.00212573	-0.00166810	0.00001100	-0.00081708	-0.00260819	-0.00111210	-0.00145541	-0.00041547	-0.00345703	-0.00079864	-0.00311899	-0.00260154	-0.00242729	-0.00185575	-0.00458024	-0.00208011	-0.00337787	-0.00183643	-0.00326131	-0.00143789	-0.00241799	-0.00227549	-0.00197700	-0.00241451	-0.00421489	-0.00181816	-0.00214470	-0.00092244	-0.00332893	-0.00282353	-0.00348220	-0.00164296	-0.00075035	-0.00388645	-0.00323847	-0.00155863	-0.00273556	-0.00178113	-0.00038455	-0.00102220	-0.00220030	-0.00136366	-0.00244599	-0.00047187	-0.00210651	-0.00139221	-0.00171637	0.00091061	-0.00118714	0.00002296	-0.00005001	-0.00189044	-0.00103438	-0.00086214	-0.00066438	-0.00099103	-0.00122703	-0.00066416	-0.00120020	-0.00138055	-0.00051611	0.00004123	-0.00143524	-0.00035176	-0.00123991	0.00018182	0.00003364	-0.00010263	-0.00060290	-0.00039265	-0.00005925	-0.00023508	-0.00033726	-0.00009061	-0.00031063	-0.00013721	-0.00014031	-0.00033477	-0.00026348	0.00018988	0.00031412	-0.00019487	0.00022098	0.00025619	-0.00007354	0.00004779	-0.00066469	-0.00017919	-0.00009929	0.00014507	0.00037285	0.00052959	0.00036625	0.00043044	0.00033252	0.00031169	-0.00020063	-0.00014638	-21.47483647
0.4999	-21.47483647	-21.47483647	-21.47483647	-21.47483647	-21.47483647	-21.47483647	-21.47483647	-21.47483647	-21.47483647	-21.47483647	-21.47483647	-21.47483647	-21.47483647	-21.47483647	-21.47483647	-21.47483647	-21.47483647	-21.47483647	-21.47483647	-21.47483647	-21.47483647	-21.47483647	-21.47483647	-21.47483647	-21.47483647	-21.47483647	-21.47483647	-21.47483647	-21.47483647	-21.47483647	-21.47483647	-21.47483647	-0.09387450	-0.04446130	0.37146895	0.07004460	0.14531965	0.09641836	-0.03072461	-0.03243161	-0.03532578	-0.04705721	0.00262599	0.00184275	0.05018706	0.02188048	0.00652586	0.01375147	0.05323509	0.00535947	0.02422743	0.02343073	0.03610631	0.01887057	0.02806726	0.02511038	0.02957655	0.02308150	0.02822250	0.02835183	0.03691435	0.02659604	0.03051941	0.02627529	0.02932623	0.03112331	0.02619787	0.02926600	0.02751010	0.02802714	0.02461358	0.02446265	0.01927783	0.02211264	0.02106515	0.02864174	0.01577332	0.03510813	0.02136483	0.01911491	0.01115497	0.02458722	0.01042580	0.00180379	0.01245647	0.02057151	0.01366127	0.01650240	0.01611151	0.01564373	0.02498850	0.01365755	0.01874047	0.01916659	0.01481311	0.01361699	0.01721191	0.00775315	0.01634684	0.01536540	0.01747895	0.01196864	0.01764974	0.01050808	0.00905899	0.01534365	0.00840766	0.00682204	0.01271935	0.01184746	0.00674514	0.00509471	0.00900780	0.00106262	0.00371564	-0.00305083	0.00006080	-0.00222911	-0.01162774	-0.00485741	-0.00641587	-0.01120540	-0.01553035	-0.01680059	-0.01251146	-0.01793037	-0.02107204	-0.02856873	-0.02949257	-0.03453378	-0.03016278	-0.03557957	-0.03451370	-0.03742299	-0.04475054	-0.04090778	-0.04352022	-0.04440700	-0.04285039	-0.04636829	-0.04472033	-0.04595866	-0.04759683	-0.04760462	-0.04891654	-0.05040526	-0.04910268	-0.05180954	-0.05176017	-0.05165672	-0.05171224	-0.05232285	-0.05467299	-0.05106036	-0.05176309	-0.05446513	-0.05442699	-0.05338554	-0.05276240	-0.05688245	-0.05340063	-0.05256059	-0.05289734	-0.05298079	-0.05269766	-0.05097615	-0.05329970	-0.05219918	-0.05158825	-0.05226356	-0.05229992	-0.05242981	-0.05138241	-0.05075342	-0.04915279	-0.05034445	-0.04877512	-0.04643966	-0.04426316	-0.04425622	-0.04453359	-0.04336240	-0.04097871	-0.04206329	-0.04058491	-0.04043298	-0.03761480	-0.03974360	-0.03633390	-0.03680834	-0.03418566	-0.03637873	-0.03447188	-0.03623758	-0.03241719	-0.03324624	-0.03089621	-0.02899047	-0.02749480	-0.02713606	-0.02854804	-0.02602130	-0.02398691	-0.02481706	-0.02239239	-0.02014919	-0.02035759	-0.01894882	-0.02023539	-0.01830058	-0.01681787	-0.01785220	-0.01306215	-0.01347323	-0.01184918	-0.01235716	-0.01027216	-0.00945673	-0.00858167	-0.00941797	-0.00830196	-0.00809708	-0.00680972	-0.00589339	-0.00518157	-0.00444410	-0.00310840	-0.00474864	-0.00301738	-0.00205351	-0.00182422	-0.00235280	-0.00091198	-0.00060778	-0.00026829	-0.00008651	0.00031735	0.00011489	0.00219407	0.00055699	0.00186055	0.00243072	0.00251249	0.00204438	0.00267725	0.00223665	0.00466787	0.00241697	0.00396204	0.00557050	0.00477931	0.00397172	0.00565108	0.00571188	0.00609317	0.00652069	0.00640407	0.00493028	0.00589211	0.00483467	0.00727465	0.00679593	0.00900351	0.00700198	0.00675663	0.00637819	0.00838564	0.00663529	0.00754037	0.00917849	0.00788297	0.00817932	0.00808368	0.00732578	0.00748847	0.00679218	0.00777677	0.00731848	0.00761920	0.00643072	0.00790274	0.00692849	0.00633768	0.00758720	0.00759842	0.00640596	0.00741684	0.00728280	0.00792246	0.00796619	0.00956210	0.00750818	0.00785403	0.00764407	0.00842487	0.00814581	0.00929891	0.00807578	0.01034794	0.00783849	0.00805468	0.00887730	0.01011236	0.01007117	0.00996484	0.00812743	0.01037106	0.00807060	0.00980628	0.00819097	0.00849179	0.00883076	0.00931071	0.00651957	0.01010638	0.00787489	0.00945507	0.00445352	0.00930393	0.00707454	0.00824852	0.00445769	0.00753493	0.00715511	0.00476779	0.00533701	0.00704878	0.00347081	0.00642710	0.00267522	0.00681808	0.00507997	0.00520040	0.00645765	0.00534579	0.00314046	0.00469155	0.00282372	0.00529433	0.00413071	0.00352201	0.00451605	0.00430880	0.00309091	0.00633825	0.00293369	0.00298276	-0.00108805	0.00172215	0.00178306	0.00408728	0.00320439	0.00394403	0.00303957	-0.00025072	-0.00049942	0.00160262	0.00021266	0.00358628	-0.00195911	-0.00143100	-0.00416865	0.00174603	-0.00081310	0.00017474	-0.00046810	-0.00067596	0.00114456	-0.00167339	-0.00188374	-0.00273172	0.00141926	0.00166413	-0.00030466	0.00066373	-0.00124680	-0.00295927	-0.00184825	-0.00249983	-0.00008087	-0.00342867	-0.00054467	-0.00014031	-0.00382087	0.00144191	0.00086670	-0.00225936	0.00089685	0.00217561	-0.00242619	-0.00085827	-0.00224594	0.00001242	-0.00302022	-0.00043758	-0.00396836	0.00032590	-0.00027617	-0.00082348	-0.00048437	0.00033137	-0.00325522	0.00114423	0.00053456	0.00181025	0.00100525	0.00137275	0.00224927	0.00298296	0.00095555	0.00299956	0.00162969	0.00154156	-0.00088475	0.00221112	0.00336849	0.00131709	0.00143071	-0.00068050	-0.00026244	0.00231060	0.00036858	0.00081413	0.00120725	0.00014965	-0.00024120	0.00006698	-0.00215808	0.00015182	-0.00075679	0.00089868	-0.00093800	0.00032316	-0.00093625	-0.00073225	0.00038757	0.00023389	-0.00258908	0.00021805	-0.00276117	-0.00083068	-0.00246566	-0.00105341	-0.00296168	-0.00043774	-0.00229935	-0.00150981	-0.00311966	-0.00202487	-0.00439706	-0.00136448	-0.00414204	-0.00168977	-0.00301929	-0.00237314	-0.00288067	-0.00015321	-0.00360600	-0.00060226	-0.00332646	0.00009957	-0.00115890	0.00037060	-0.00063864	-0.00019672	-0.00092179	-0.00001293	-0.00110281	-0.00072699	-0.00100867	-0.00065632	-0.00102281	-0.00062792	-0.00089262	-0.00096885	-0.00078121	-0.00094446	-0.00079450	-0.00003433	-0.00098541	-0.00070630	-0.00145642	-0.00074298	-0.00100021	-0.00078193	-0.00041721	-0.00051454	-0.00103260	-0.00065354	-0.00022345	-0.00045068	-0.00059529	0.00002696	-0.00019430	-0.00047774	-0.00019117	-0.00002011	-0.00013695	-0.00044181	-0.00009686	0.00073595	-0.00011961	0.00010031	0.00026307	0.00060010	-0.00027018	-0.00024160	-0.00051722	-0.00013271	-0.00027389	-0.00046042	-21.47483647
0.5499	-21.47483647	-21.47483647	-21.47483647	-21.47483647	-21.47483647	-21.47483647	-21.47483647	-21.47483647	-21.47483647	-21.47483647	-21.47483647	-21.47483647	-21.47483647	-21.47483647	-21.47483647	-21.47483647	-21.47483647	-21.47483647	-21.47483647	-21.47483647	-21.47483647	-21.47483647	-21.47483647	-21.47483647	-21.47483647	-21.47483647	-21.47483647	-21.47483647	-21.47483647	-21.47483647	-21.47483647	-21.47483647	-21.47483647	-0.45483350	-0.11264008	-0.06207960	-0.02015878	0.04999172	-0.00676215	0.00079139	-0.05866674	-0.04956539	0.06203344	0.01756173	0.03974823	0.04824175	-0.00334849	0.01633607	0.04750501	0.02426662	0.02011773	0.02114521	0.04182198	0.02603136	0.03081638	0.03133949	0.03455873	0.02015763	0.03021616	0.02489351	0.03147124	0.02396483	0.02963414	0.02816616	0.02730309	0.03193715	0.02450069	0.02821685	0.02314144	0.02288882	0.02700902	0.01973788	0.01980534	0.02485211	0.02177851	0.02828045	0.02453888	0.02913404	0.01840878	0.01783795	0.02365078	0.02634667	0.00601347	0.00921425	0.00045396	0.02734140	0.01303456	0.01002639	0.01232923	0.01274424	0.01989732	0.01595965	0.01364382	0.02032796	0.01462027	0.00882504	0.01631069	0.00864472	0.01435253	0.01431076	0.01618645	0.00967845	0.01278861	0.01147411	0.01155374	0.01355277	0.00881810	0.00826041	0.00768087	0.01052261	0.00661701	0.00707997	0.01162513	0.00037941	0.00317663	-0.00267953	0.00498964	-0.00161001	-0.00663683	0.00077781	-0.00230610	-0.00816867	-0.01360085	-0.01340643	-0.00764102	-0.01574907	-0.01757293	-0.02398743	-0.02642139	-0.03480312	-0.02996588	-0.03518206	-0.03598178	-0.03618157	-0.04370921	-0.04146857	-0.03996114	-0.04408433	-0.04343225	-0.04882725	-0.04392610	-0.04757310	-0.04786014	-0.04686817	-0.04867966	-0.05148834	-0.04888749	-0.05331890	-0.05168064	-0.05087779	-0.05106896	-0.05201593	-0.05494575	-0.05105812	-0.05221352	-0.05569288	-0.05530065	-0.05363224	-0.05494049	-0.05554001	-0.05292444	-0.05201615	-0.05469739	-0.05238023	-0.05278216	-0.05128785	-0.05255942	-0.05254561	-0.05228677	-0.05278977	-0.05275872	-0.05280328	-0.05072487	-0.05000872	-0.04870734	-0.05146275	-0.05130855	-0.04706443	-0.04639939	-0.04787068	-0.04421373	-0.04212876	-0.04083038	-0.04199877	-0.03868932	-0.04044466	-0.03926747	-0.04019392	-0.03842707	-0.03909719	-0.03705230	-0.03655743	-0.03561318	-0.03356150	-0.03216607	-0.03331353	-0.03222767	-0.03249227	-0.02896863	-0.02718689	-0.02613890	-0.02364504	-0.02457568	-0.02394208	-0.02423486	-0.02203764	-0.02123114	-0.02101432	-0.02024084	-0.01746541	-0.01717868	-0.01846349	-0.01496991	-0.01411132	-0.01384818	-0.01325478	-0.01073734	-0.01078179	-0.01026484	-0.01003064	-0.00892806	-0.00832536	-0.00694309	-0.00665547	-0.00685490	-0.00464873	-0.00423964	-0.00414990	-0.00221504	-0.00314447	-0.00174113	-0.00296791	-0.00202797	-0.00158403	-0.00109762	-0.00051839	0.00029179	0.00026354	0.00188231	0.00040358	0.00131890	0.00275852	0.00282831	0.00212516	0.00251850	0.00283351	0.00354083	0.00249460	0.00173255	0.00536532	0.00483046	0.00397915	0.00449309	0.00397434	0.00566821	0.00511570	0.00561024	0.00613416	0.00511203	0.00490746	0.00652726	0.00647813	0.00760813	0.00577720	0.00744460	0.00755003	0.00714326	0.00567215	0.00691054	0.00835631	0.00742895	0.00709900	0.00876675	0.00681092	0.00756254	0.00630274	0.00636654	0.00690385	0.00722923	0.00646180	0.00737411	0.00716562	0.00663959	0.00729516	0.00770457	0.00568143	0.00724873	0.00772188	0.00726285	0.00804369	0.00915473	0.00588591	0.00682879	0.00587192	0.00779780	0.00668521	0.00881375	0.00643750	0.00829503	0.00664292	0.00784974	0.00714580	0.00835313	0.00875604	0.00758038	0.00710778	0.00902028	0.00730452	0.00840561	0.00619874	0.00815456	0.00836133	0.01045654	0.00427711	0.00879130	0.00905938	0.00946512	0.00579977	0.00853756	0.00893558	0.00702892	0.00776514	0.00718012	0.00565111	0.00465916	0.00462470	0.00677990	0.00320694	0.00694782	0.00382899	0.00808777	0.00678387	0.00438075	0.00878166	0.00695707	0.00310545	0.00234963	-0.00003917	0.00639399	0.00327814	0.00113017	0.00632079	0.00477508	0.00313234	0.00630079	0.00209554	0.00349152	0.00025280	0.00183140	0.00099358	0.00469211	0.00508878	0.00205051	0.00663083	0.00069181	-0.00055863	0.00453366	-0.00048622	0.00157089	0.00108567	0.00105089	-0.00147723	0.00012985	0.00093570	0.00094309	0.00247075	0.00206580	0.00256122	-0.00161795	-0.00258364	-0.00010648	-0.00034093	0.00248498	-0.00082742	0.00223629	0.00007923	-0.00340183	-0.00068123	-0.00062239	-0.00040589	-0.00167705	0.00032643	-0.00036641	-0.00115089	0.00014473	-0.00263645	0.00044764	-0.00047557	-0.00029850	-0.00218255	-0.00239678	-0.00714730	-0.00303755	-0.00441056	-0.00153712	-0.00521829	-0.00006968	-0.00472794	-0.00402038	-0.00208194	-0.00341711	-0.00605333	-0.00188731	-0.00295217	-0.00218282	-0.00272321	-0.00106259	-0.00318641	-0.00130704	-0.00263034	-0.00053934	-0.00093379	-0.00249806	-0.00330586	-0.00162579	-0.00241512	-0.00074855	-0.00211494	-0.00072211	-0.00167724	-0.00024026	-0.00233324	-0.00022974	-0.00092362	-0.00112688	-0.00083081	0.00112706	-0.00132886	-0.00023209	-0.00114805	0.00122951	-0.00080237	-0.00019784	-0.00039545	0.00195370	0.00213864	0.00075547	-0.00039434	0.00156105	-0.00005801	-0.00030824	-0.00014101	0.00107310	-0.00102440	0.00011899	0.00025170	-0.00248859	-0.00261112	-0.00003679	-0.00117710	-0.00145360	-0.00266176	-0.00287237	-0.00298223	-0.00051021	-0.00442293	0.00047002	-0.00268509	-0.00233099	-0.00257783	-0.00057914	-0.00210562	0.00128549	0.00096507	0.00062607	0.00006970	0.00155486	0.00170802	0.00176500	0.00030733	0.00079701	-0.00014739	0.00168334	0.00013409	0.00124514	-0.00003601	-0.00001136	-0.00036190	0.00054487	-0.00017514	-0.00080665	-0.00149088	-0.00067137	-0.00119712	-0.00042582	-0.00124589	-0.00104940	-0.00164084	-0.00081418	-0.00126996	-0.00119534	-0.00107355	-0.00010017	-0.00051913	-0.00088521	-0.00084419	-0.00033236	-0.00039203	-0.00028199	-0.00101818	-0.00008513	-0.00070123	-0.00094554	-0.00149622	-0.00077750	-0.00140090	-0.00262224	-0.00262220	-0.00188396	-0.00209711	-0.00196649	-21.47483647
[truncated: 759,970 more chars]
