# Supplementary material for: KiMoPack: A python Package for Kinetic Modeling of the Chemical Mechanism
Source: J Phys Chem A. 2022 Jun 14;126(25):4087–99. doi: 10.1021/acs.jpca.2c00907 (PMC9251768; doi:10.1021/acs.jpca.2c00907)
Supplement: Supplementary file 2 — jp2c00907_si_002.zip [file jp2c00907_si_002.zip › Data/Scans/ACN_004.SIA]

0.000	275.00	276.00	277.00	278.00	279.00	280.00	281.00	282.00	283.00	284.00	285.00	286.00	287.00	288.00	289.00	290.00	291.00	292.00	293.00	294.00	295.00	296.00	297.00	298.00	299.00	300.00	301.00	302.00	303.00	304.00	305.00	306.00	307.00	308.00	309.00	310.00	311.00	312.00	313.00	314.00	315.00	316.00	317.00	318.00	319.00	320.00	321.00	322.00	323.00	324.00	325.00	326.00	327.00	328.00	329.00	330.00	331.00	332.00	333.00	334.00	335.00	336.00	337.00	338.00	339.00	340.00	341.00	342.00	343.00	344.00	345.00	346.00	347.00	348.00	349.00	350.00	351.00	352.00	353.00	354.00	355.00	356.00	357.00	358.00	359.00	360.00	361.00	362.00	363.00	364.00	365.00	366.00	367.00	368.00	369.00	370.00	371.00	372.00	373.00	374.00	375.00	376.00	377.00	378.00	379.00	380.00	381.00	382.00	383.00	384.00	385.00	386.00	387.00	388.00	389.00	390.00	391.00	392.00	393.00	394.00	395.00	396.00	397.00	398.00	399.00	400.00	401.00	402.00	403.00	404.00	405.00	406.00	407.00	408.00	409.00	410.00	411.00	412.00	413.00	414.00	415.00	416.00	417.00	418.00	419.00	420.00	421.00	422.00	423.00	424.00	425.00	426.00	427.00	428.00	429.00	430.00	431.00	432.00	433.00	434.00	435.00	436.00	437.00	438.00	439.00	440.00	441.00	442.00	443.00	444.00	445.00	446.00	447.00	448.00	449.00	450.00	451.00	452.00	453.00	454.00	455.00	456.00	457.00	458.00	459.00	460.00	461.00	462.00	463.00	464.00	465.00	466.00	467.00	468.00	469.00	470.00	471.00	472.00	473.00	474.00	475.00	476.00	477.00	478.00	479.00	480.00	481.00	482.00	483.00	484.00	485.00	486.00	487.00	488.00	489.00	490.00	491.00	492.00	493.00	494.00	495.00	496.00	497.00	498.00	499.00	500.00	501.00	502.00	503.00	504.00	505.00	506.00	507.00	508.00	509.00	510.00	511.00	512.00	513.00	514.00	515.00	516.00	517.00	518.00	519.00	520.00	521.00	522.00	523.00	524.00	525.00	526.00	527.00	528.00	529.00	530.00	531.00	532.00	533.00	534.00	535.00	536.00	537.00	538.00	539.00	540.00	541.00	542.00	543.00	544.00	545.00	546.00	547.00	548.00	549.00	550.00	551.00	552.00	553.00	554.00	555.00	556.00	557.00	558.00	559.00	560.00	561.00	562.00	563.00	564.00	565.00	566.00	567.00	568.00	569.00	570.00	571.00	572.00	573.00	574.00	575.00	576.00	577.00	578.00	579.00	580.00	581.00	582.00	583.00	584.00	585.00	586.00	587.00	588.00	589.00	590.00	591.00	592.00	593.00	594.00	595.00	596.00	597.00	598.00	599.00	600.00	601.00	602.00	603.00	604.00	605.00	606.00	607.00	608.00	609.00	610.00	611.00	612.00	613.00	614.00	615.00	616.00	617.00	618.00	619.00	620.00	621.00	622.00	623.00	624.00	625.00	626.00	627.00	628.00	629.00	630.00	631.00	632.00	633.00	634.00	635.00	636.00	637.00	638.00	639.00	640.00	641.00	642.00	643.00	644.00	645.00	646.00	647.00	648.00	649.00	650.00	651.00	652.00	653.00	654.00	655.00	656.00	657.00	658.00	659.00	660.00	661.00	662.00	663.00	664.00	665.00	666.00	667.00	668.00	669.00	670.00	671.00	672.00	673.00	674.00	675.00	676.00	677.00	678.00	679.00	680.00	681.00	682.00	683.00	684.00	685.00	686.00	687.00	688.00	689.00	690.00	691.00	692.00	693.00	694.00	695.00	696.00	697.00	698.00	699.00	700.00	701.00	702.00	703.00	704.00	705.00	706.00	707.00	708.00	709.00	710.00	711.00	712.00	713.00	714.00	715.00	716.00	717.00	718.00	719.00	720.00	721.00	722.00	723.00	724.00	725.00	726.00	727.00	728.00	729.00	730.00	731.00	732.00	733.00	734.00	735.00	736.00	737.00	738.00	739.00	740.00	741.00	742.00	743.00	744.00	745.00	746.00	747.00	748.00	749.00	750.00	751.00	752.00	753.00	754.00	755.00	756.00	757.00	758.00	759.00	760.00	761.00	762.00	763.00	764.00	765.00	766.00	767.00	768.00	769.00	770.00	771.00	772.00	773.00	774.00	775.00	776.00	777.00	778.00	779.00	780.00	781.00	782.00	783.00	784.00	785.00	786.00
-40.0001	-21.47483647	-21.47483647	-21.47483647	-21.47483647	-21.47483647	-21.47483647	-21.47483647	-21.47483647	-21.47483647	-21.47483647	-21.47483647	-21.47483647	-21.47483647	-21.47483647	-21.47483647	-21.47483647	-21.47483647	-21.47483647	-21.47483647	-21.47483647	-21.47483647	-21.47483647	-21.47483647	-21.47483647	-21.47483647	-21.47483647	-21.47483647	-21.47483647	-21.47483647	-21.47483647	-21.47483647	0.56493175	0.67185837	0.86341657	0.13710223	0.11150927	-0.04550816	-0.06076851	-0.00192054	-0.15388222	0.06255847	-0.02322874	0.04229530	-0.05976001	0.04351517	-0.01575286	0.01617589	-0.01117423	0.02020423	0.00857873	0.00807424	-0.01571365	0.00228092	-0.01044525	0.00015348	-0.01236279	0.00426890	0.00296129	0.00132399	0.00066856	0.00448273	0.00166680	0.00021609	-0.00179152	0.00656151	0.00241523	0.00123926	-0.00523223	0.00346051	0.00010283	0.00105210	-0.00264052	0.00022332	-0.00422207	0.00141557	-0.00524978	-0.00290645	0.00286019	-0.00187386	-0.00470796	-0.01950963	0.00269998	0.00793438	-0.00285387	-0.00655836	0.00981408	0.00186342	-0.01700674	0.00772118	-0.00351980	-0.00551981	-0.00238297	0.00044858	-0.00014987	-0.00010070	-0.00279172	0.00523899	-0.00228477	0.00351972	-0.00335304	0.00132745	-0.00599538	0.00871896	-0.00045095	-0.00202037	0.00346785	0.00857416	0.00249765	0.00357426	0.00605484	0.00588314	0.00228336	0.00112262	0.00502360	0.00520427	0.00498226	0.00655527	0.01153862	0.01099361	0.00531494	0.00886168	0.01142814	0.00705082	0.00662522	0.00361180	0.00137844	0.00376986	-0.00082130	0.00443998	0.00080565	-0.00155566	0.00100434	-0.00130409	-0.00232572	0.00171464	-0.00166711	-0.00059221	0.00228313	-0.00198094	-0.00187606	0.00081086	-0.00338331	-0.00048617	-0.00130827	-0.00100622	-0.00003768	0.00046777	-0.00216136	0.00138171	-0.00135720	0.00154566	-0.00305964	-0.00000363	-0.00154089	-0.00054672	-0.00209705	0.00213028	0.00209995	0.00060022	-0.00184854	0.00065063	-0.00029734	0.00086440	-0.00212258	0.00049260	-0.00032292	0.00047255	-0.00037689	0.00013636	-0.00037129	0.00135251	-0.00110084	0.00053638	-0.00071121	0.00159048	-0.00059383	0.00138153	-0.00175872	0.00020494	-0.00046997	-0.00066442	-0.00072099	0.00027114	0.00034508	-0.00097821	-0.00157069	-0.00015097	-0.00267639	-0.00089056	-0.00152050	0.00186171	-0.00024361	0.00037040	-0.00012810	0.00039122	-0.00187089	-0.00041961	-0.00052802	-0.00006627	-0.00207314	-0.00043374	-0.00150652	-0.00078878	-0.00234141	0.00000303	-0.00153232	0.00066812	-0.00157085	-0.00083688	-0.00161807	-0.00077736	-0.00130189	-0.00108544	-0.00039503	0.00143851	-0.00119833	-0.00030868	-0.00077722	-0.00076922	-0.00071875	-0.00037426	-0.00069589	0.00035110	-0.00045140	0.00081939	-0.00048217	0.00121513	-0.00018746	0.00068482	-0.00050109	0.00054338	-0.00151077	0.00107624	-0.00052603	0.00031468	-0.00133921	0.00050476	-0.00135785	-0.00018662	0.00025881	0.00034371	-0.00036960	0.00017409	-0.00013847	-0.00064938	-0.00086711	0.00037650	-0.00045300	0.00001921	-0.00028591	0.00058942	-0.00031074	-0.00007033	0.00025450	0.00051725	-0.00060610	0.00070549	-0.00023898	-0.00014058	-0.00006933	-0.00061370	-0.00054944	0.00049454	-0.00098983	0.00023607	-0.00173552	-0.00069012	-0.00025771	0.00072090	0.00004049	0.00052411	-0.00088436	-0.00029632	-0.00004730	0.00006372	-0.00013178	0.00024403	-0.00047164	-0.00054665	0.00005403	0.00097984	-0.00118720	-0.00040661	-0.00066553	0.00061384	-0.00091869	0.00029485	-0.00009423	-0.00012154	-0.00120882	-0.00010136	-0.00018808	-0.00007864	-0.00088848	0.00059287	-0.00132787	0.00016826	-0.00151512	0.00028214	0.00057739	-0.00024917	-0.00130319	0.00076256	-0.00114079	0.00050033	-0.00107715	0.00042258	-0.00089922	0.00165278	0.00000899	0.00033325	-0.00115305	-0.00006397	-0.00309802	-0.00002517	-0.00029294	0.00146370	-0.00176447	0.00023443	-0.00187636	0.00209640	-0.00177302	0.00098778	-0.00180340	0.00064681	-0.00195609	0.00158612	-0.00215544	0.00029593	-0.00371192	0.00132832	-0.00238501	0.00275506	0.00134594	0.00104762	-0.00088627	-0.00080329	-0.00273423	0.00403218	0.00241772	0.00075024	-0.00122229	0.00115018	0.00246860	0.00157236	-0.00221085	-0.00135243	0.00034948	-0.00056846	-0.00083887	0.00210903	0.00055578	0.00236668	-0.00214247	-0.00066423	-0.00046590	0.00125253	-0.00208123	0.00343060	0.00045249	-0.00064007	-0.00217065	-0.00159920	-0.00034938	0.00573577	-0.00026905	0.00081210	0.00129183	0.00145261	-0.00007146	0.00068008	0.00219730	0.00214583	0.00156376	0.00242721	0.00323828	0.00215514	-0.00171464	0.00117563	0.00124722	0.00257958	-0.00042860	0.00103245	-0.00008222	0.00335360	0.00121913	0.00386747	-0.00018967	0.00211754	-0.00058024	0.00355298	0.00368437	0.00444786	0.00020509	0.00088741	0.00209093	0.00242584	-0.00089923	0.00172090	0.00086381	0.00260656	-0.00133735	0.00048876	0.00247697	0.00018887	-0.00182166	0.00005269	0.00046992	-0.00088346	0.00361205	0.00423322	0.00060205	-0.00078390	-0.00208469	0.00151357	0.00250669	0.00184549	0.00121165	-0.00015817	0.00256928	0.00224886	-0.00047459	0.00084707	0.00172697	0.00203510	0.00180672	0.00217974	0.00193372	-0.00026125	0.00040493	0.00185622	0.00266637	0.00190494	0.00128817	0.00093636	0.00269843	0.00284652	0.00189774	-0.00010167	0.00129628	0.00137163	0.00056762	0.00102341	0.00197085	0.00158644	0.00109969	0.00345323	0.00269634	0.00330956	0.00019291	0.00258618	0.00091054	0.00218445	0.00094046	0.00060534	0.00227755	0.00246612	0.00261826	0.00101302	0.00209746	0.00117908	-0.00077252	0.00092748	0.00092768	0.00050006	0.00119221	0.00159526	0.00068605	0.00230025	0.00072579	0.00079693	0.00201868	0.00182689	0.00092982	0.00104864	0.00118907	0.00105926	0.00143370	0.00085407	0.00111289	0.00080750	0.00047812	0.00148987	0.00056174	0.00066686	0.00050496	0.00084989	0.00086822	0.00124478	0.00087980	0.00010785	0.00096531	0.00088407	0.00015627	0.00065368	0.00066310	0.00075844	0.00041756	0.00052393	0.00068733	0.00038117	0.00040145	0.00074850	0.00078942	0.00079470	0.00092479	0.00042581	0.00150560	0.00102044	0.00108251	0.00104282	-21.47483647
-35.0001	-21.47483647	-21.47483647	-21.47483647	-21.47483647	-21.47483647	-21.47483647	-21.47483647	-21.47483647	-21.47483647	-21.47483647	-21.47483647	-21.47483647	-21.47483647	-21.47483647	-21.47483647	-21.47483647	-21.47483647	-21.47483647	-21.47483647	-21.47483647	-21.47483647	-21.47483647	-21.47483647	-21.47483647	-21.47483647	-21.47483647	-21.47483647	-21.47483647	-21.47483647	-21.47483647	-21.47483647	-21.47483647	-21.47483647	1.05563223	0.05139027	-0.28703061	-0.00358103	-0.04070781	-0.07442538	-0.03356412	0.03739265	0.06297788	-0.05311361	-0.05066191	0.00379008	0.00174686	0.00460820	0.00883061	0.00513282	0.00787567	0.00597439	-0.00912274	-0.00031082	-0.00558955	-0.00578712	-0.00725384	-0.00001338	-0.00185239	-0.00164615	-0.00029382	0.00176170	0.00147529	-0.00275856	-0.00313838	0.00327444	-0.00000375	-0.00104723	-0.00458429	0.00208742	-0.00122291	-0.00137178	-0.00113447	-0.00296210	-0.00457115	-0.00142855	-0.00829768	-0.01280608	-0.00272294	-0.00892948	-0.01997197	-0.01938341	0.00491136	0.00122664	0.01180641	-0.00091100	0.01763058	-0.00404708	-0.00450627	0.00348545	0.00164987	-0.00463671	-0.00277640	-0.00121391	-0.00105732	-0.00308156	-0.00127188	0.00403031	0.00542107	0.00144123	-0.00292416	0.00538333	-0.00232246	0.00532272	0.00126512	-0.00342672	-0.00021915	0.00393464	0.00092234	0.00264852	0.00665428	0.00214094	0.00285778	0.00001444	0.00834265	0.00328850	0.00329015	0.00568418	0.01332314	0.01025296	0.00674228	0.00671905	0.01216998	0.00722112	0.00526284	0.00671134	0.00436677	0.00396526	0.00014308	0.00170156	0.00039698	0.00021515	-0.00167705	-0.00049595	-0.00147547	-0.00103028	-0.00234218	0.00114245	0.00146613	-0.00135798	-0.00061232	-0.00055149	-0.00311376	-0.00042872	-0.00209829	0.00076295	-0.00067210	-0.00029118	-0.00437976	-0.00012240	-0.00105818	0.00105186	-0.00144431	-0.00074087	-0.00210351	-0.00017649	-0.00199546	0.00130821	0.00012377	-0.00085360	-0.00328104	-0.00013300	-0.00068199	-0.00018820	-0.00166870	-0.00077000	0.00000215	0.00006692	-0.00127625	0.00083272	-0.00179296	0.00043860	-0.00208467	0.00000517	-0.00016411	0.00023765	-0.00279373	-0.00031598	-0.00035877	0.00033908	-0.00175083	-0.00044443	-0.00092078	-0.00039686	-0.00145016	-0.00172001	-0.00137685	-0.00198585	-0.00184377	-0.00099044	-0.00246295	-0.00029220	-0.00114288	-0.00146132	-0.00162113	-0.00109386	-0.00186250	-0.00204696	-0.00165036	-0.00086470	-0.00239902	-0.00049251	-0.00202788	-0.00056206	-0.00322803	-0.00009812	-0.00059079	0.00040596	-0.00225560	-0.00121455	-0.00214054	-0.00171047	-0.00264110	-0.00079001	-0.00025332	-0.00010641	-0.00179234	0.00012140	-0.00096886	-0.00048598	-0.00105056	-0.00143335	-0.00099248	-0.00046679	-0.00087575	-0.00065166	-0.00082446	-0.00006273	-0.00118411	-0.00110147	-0.00113887	0.00019917	-0.00243032	0.00044844	0.00068804	0.00033892	-0.00120175	0.00006526	-0.00168334	-0.00008719	-0.00100211	-0.00182041	-0.00042785	-0.00032487	-0.00126427	-0.00008884	-0.00067173	-0.00061824	-0.00168716	-0.00070687	-0.00030885	0.00001374	-0.00180759	0.00040509	-0.00076457	-0.00025372	-0.00111805	-0.00087572	-0.00136415	-0.00102663	-0.00069665	-0.00189034	-0.00159102	-0.00136891	-0.00151353	-0.00076858	-0.00064505	-0.00119655	-0.00168346	-0.00054400	-0.00094749	-0.00038585	-0.00148837	0.00010309	-0.00030654	-0.00115255	-0.00146807	-0.00040721	-0.00009981	-0.00054816	-0.00011366	-0.00087318	-0.00122019	-0.00148016	-0.00090571	-0.00090077	-0.00145705	-0.00098299	-0.00105173	-0.00080777	-0.00135048	-0.00047041	-0.00117862	-0.00180511	-0.00209641	-0.00091095	-0.00260661	-0.00123032	-0.00156275	-0.00118415	-0.00166595	-0.00119823	-0.00087047	-0.00106562	-0.00211983	-0.00153933	-0.00206544	-0.00153885	-0.00203067	-0.00041810	-0.00184528	-0.00104591	-0.00198710	-0.00306233	-0.00399485	-0.00011120	-0.00164040	-0.00074870	-0.00312102	-0.00082639	-0.00324410	-0.00165921	-0.00240209	-0.00080784	-0.00432670	-0.00158397	-0.00247770	-0.00189748	-0.00457739	-0.00075685	-0.00278239	-0.00217819	-0.00625948	-0.00001155	-0.00259328	-0.00058607	-0.00136826	-0.00292363	-0.00330280	-0.00117523	-0.00374768	-0.00232994	-0.00328273	-0.00296796	-0.00348487	-0.00149225	-0.00132707	-0.00025486	-0.00364122	-0.00211090	-0.00418407	-0.00181408	-0.00510222	-0.00218743	-0.00516015	-0.00376586	-0.00299868	-0.00453544	-0.00188148	-0.00260755	-0.00337855	-0.00535750	-0.00433522	-0.00365341	-0.00153205	-0.00079082	-0.00467326	-0.00491462	-0.00232023	-0.00257779	-0.00285228	-0.00050730	-0.00500921	-0.00211798	-0.00304924	-0.00046827	-0.00460624	-0.00238525	-0.00429007	-0.00530252	-0.00361417	-0.00177078	-0.00496159	-0.00376744	-0.00525606	-0.00188844	-0.00283545	-0.00290339	-0.00129153	-0.00330835	-0.00398057	-0.00214819	-0.00005675	-0.00466640	-0.00490683	-0.00445379	-0.00279000	-0.00429588	-0.00402366	-0.00224641	-0.00382706	-0.00304703	-0.00387097	-0.00272039	-0.00220414	-0.00318634	-0.00484270	-0.00147732	-0.00239325	-0.00475011	-0.00086742	-0.00051743	-0.00419527	-0.00364108	-0.00453559	0.00061255	-0.00296680	-0.00163659	-0.00277619	-0.00175703	-0.00253780	-0.00176280	-0.00380254	-0.00228195	-0.00424561	-0.00289416	-0.00131098	-0.00202084	-0.00307102	-0.00237058	-0.00192117	-0.00078227	-0.00069649	-0.00133168	-0.00131711	-0.00101088	-0.00065302	-0.00013378	-0.00272085	-0.00272077	-0.00174543	-0.00024856	-0.00324557	-0.00124187	-0.00219060	-0.00117220	-0.00386322	0.00010868	-0.00307402	-0.00152925	-0.00382614	-0.00098342	-0.00231934	-0.00067931	-0.00166433	-0.00090865	-0.00225112	0.00018724	-0.00097430	-0.00108619	-0.00056571	0.00038135	-0.00207186	-0.00041236	-0.00071051	-0.00015194	-0.00127659	0.00019261	-0.00002024	0.00013656	-0.00108711	-0.00113647	-0.00066624	0.00000893	-0.00164033	-0.00055532	-0.00063317	-0.00045510	-0.00070663	-0.00082991	-0.00053847	-0.00063068	-0.00079482	-0.00045246	-0.00104937	-0.00047519	-0.00034149	0.00044465	-0.00051751	-0.00022888	-0.00059598	0.00043188	-0.00051992	-0.00023447	-0.00087482	0.00013238	-0.00027993	0.00005199	-0.00027711	0.00014834	-0.00039357	-0.00033443	-0.00096831	-0.00009010	-0.00018478	-0.00006935	-0.00041361	-0.00078061	-0.00059590	-0.00031627	-0.00055386	-0.00006508	-21.47483647
-30.0001	-21.47483647	-21.47483647	-21.47483647	-21.47483647	-21.47483647	-21.47483647	-21.47483647	-21.47483647	-21.47483647	-21.47483647	-21.47483647	-21.47483647	-21.47483647	-21.47483647	-21.47483647	-21.47483647	-21.47483647	-21.47483647	-21.47483647	-21.47483647	-21.47483647	-21.47483647	-21.47483647	-21.47483647	-21.47483647	-21.47483647	-21.47483647	-21.47483647	-21.47483647	-21.47483647	-21.47483647	-21.47483647	0.02443417	-0.59247853	-0.05035819	-0.43803390	0.06087451	0.01489758	0.06563794	-0.01134934	0.04445439	0.04838002	-0.01115298	-0.00390356	-0.04062393	-0.01022715	-0.00538247	-0.02439523	-0.01027714	0.00401916	-0.00289761	-0.00514457	-0.01071413	0.00076902	-0.00140235	-0.00575858	-0.00732251	0.00364942	0.00000736	0.00472848	0.00230041	0.00098531	0.00079803	0.00131525	0.00474741	0.00411555	-0.00054746	0.00037213	0.00549003	-0.00109910	0.00163225	0.00412755	0.00230579	-0.00214425	0.00096264	-0.00087412	-0.00193488	-0.00057633	-0.00243703	-0.00317042	-0.00118611	0.00633980	0.00859884	-0.00072740	-0.00260658	0.00246215	-0.00446489	-0.00158965	0.00029104	-0.00743282	0.00377397	0.00229829	-0.00238116	-0.00070083	0.00244364	0.00408361	-0.00064702	0.00276984	0.00356470	-0.00075313	0.00371196	-0.00215367	0.00735938	0.00193752	-0.00366522	0.00394436	0.00874222	0.00565415	0.00037715	0.00431287	0.00761792	0.01212411	-0.00010443	0.01311713	0.00812374	0.00711457	0.00441792	0.01206210	0.01232108	0.01122153	0.00929160	0.01692561	0.00547637	0.01034412	0.00708527	0.00528264	0.00693055	0.00703467	0.00590920	0.00321802	-0.00036289	0.00147724	0.00078447	-0.00153587	-0.00006201	0.00171151	0.00224066	0.00129522	-0.00051755	0.00085119	0.00101845	-0.00076475	0.00122635	-0.00110739	-0.00080704	0.00025987	0.00233711	-0.00034881	0.00066565	0.00041840	0.00178986	0.00019813	-0.00043567	0.00079191	0.00135386	-0.00004098	0.00198600	0.00049072	-0.00059736	-0.00053478	0.00101984	0.00069855	0.00071067	0.00077459	0.00046166	0.00077971	0.00000626	-0.00056221	-0.00065333	0.00018748	0.00082749	-0.00008960	0.00042679	0.00157121	0.00116487	0.00067365	0.00121767	0.00043256	0.00032970	0.00064228	0.00087462	-0.00001167	0.00053678	0.00132067	-0.00068694	-0.00111303	-0.00029572	0.00013565	-0.00122322	-0.00148708	0.00036236	0.00022642	0.00046673	-0.00015323	0.00053929	-0.00000103	-0.00020172	-0.00012553	0.00088696	0.00047503	-0.00011302	0.00048503	-0.00032266	-0.00053007	0.00036930	0.00006919	-0.00019135	-0.00075060	0.00047919	0.00013910	-0.00001677	-0.00056553	-0.00003594	0.00071004	0.00068766	-0.00023202	-0.00033951	0.00058058	0.00049542	0.00102200	0.00008063	-0.00011207	0.00075568	0.00138818	0.00125712	0.00000932	0.00031959	-0.00027462	-0.00048970	0.00035889	0.00109495	0.00006489	0.00157139	-0.00023627	-0.00005115	-0.00092191	0.00088709	-0.00009963	0.00009285	0.00087233	-0.00004223	0.00033921	0.00028633	-0.00028501	0.00008409	0.00077889	0.00000691	0.00088775	-0.00003954	0.00102207	0.00079495	0.00050821	0.00050793	0.00100302	-0.00021286	-0.00073008	0.00066760	0.00111637	0.00019286	-0.00023877	-0.00104495	-0.00017875	0.00092808	-0.00021583	0.00031592	-0.00009718	0.00000245	-0.00011304	0.00015306	0.00083661	0.00122581	0.00035486	0.00081028	0.00112936	0.00031735	0.00020682	-0.00013426	0.00104418	-0.00048026	0.00139293	-0.00005859	-0.00091607	-0.00041775	-0.00053233	0.00074458	-0.00055982	-0.00029384	0.00003270	-0.00040172	-0.00037863	-0.00049195	0.00003750	-0.00018199	-0.00129331	-0.00011522	-0.00013690	0.00065556	-0.00041673	-0.00000434	0.00092645	0.00122246	0.00086647	0.00068962	-0.00010773	0.00050107	-0.00073806	0.00038495	0.00074331	0.00079976	0.00102443	-0.00055529	-0.00060127	-0.00091245	-0.00086323	0.00161931	0.00024067	0.00124669	-0.00045271	0.00036253	0.00132277	0.00094799	0.00073592	-0.00021614	-0.00146265	-0.00059011	-0.00114234	0.00048642	-0.00125607	0.00073270	-0.00107789	0.00081664	0.00036040	0.00261054	0.00057081	0.00135541	0.00142588	0.00072896	-0.00064485	0.00281608	0.00172967	0.00160134	-0.00005359	-0.00083142	-0.00146608	0.00347800	0.00083020	-0.00015834	-0.00112044	-0.00204853	-0.00435788	-0.00203636	-0.00128242	0.00172335	0.00080207	0.00031190	0.00029346	-0.00194596	0.00106360	-0.00142506	0.00166204	-0.00152067	-0.00044861	-0.00358719	-0.00117277	0.00035676	0.00003465	0.00028314	0.00068369	0.00074457	-0.00204121	-0.00096384	-0.00337062	-0.00059743	0.00047613	0.00053284	0.00146165	-0.00100259	0.00046183	-0.00023225	0.00012894	-0.00211781	-0.00055066	0.00012285	0.00020059	0.00031616	-0.00119722	-0.00078662	0.00001580	-0.00058553	-0.00145650	0.00047311	-0.00024275	-0.00108341	0.00031664	-0.00154226	0.00075618	-0.00313245	-0.00175672	0.00054173	0.00085230	-0.00148937	-0.00171068	-0.00000244	0.00041775	0.00051044	-0.00341349	-0.00154923	-0.00111550	-0.00160893	0.00303187	0.00103442	0.00028189	-0.00172235	0.00022830	0.00024798	0.00036096	0.00099177	0.00202413	-0.00187001	0.00059831	-0.00103997	-0.00149743	-0.00197313	-0.00027518	-0.00124538	0.00112156	-0.00066131	0.00144876	0.00035380	0.00031290	0.00010551	0.00131320	-0.00133712	0.00126775	-0.00096991	0.00041613	0.00005016	-0.00087604	-0.00193889	0.00003084	-0.00176506	0.00023916	0.00109952	0.00026262	-0.00044940	-0.00142124	0.00076348	-0.00033660	-0.00314699	-0.00046920	-0.00009420	-0.00186747	-0.00095789	-0.00121843	-0.00221828	0.00022944	-0.00052505	-0.00027701	-0.00113499	0.00131628	0.00111435	0.00010274	0.00089396	-0.00021651	-0.00100544	0.00055686	0.00036497	0.00055986	0.00018332	0.00053934	-0.00036503	0.00016660	-0.00035030	0.00002384	0.00024270	0.00009427	-0.00030137	0.00027680	-0.00023312	-0.00034016	-0.00060283	0.00005558	0.00020761	-0.00019249	-0.00000743	0.00033415	0.00048087	0.00020353	0.00004715	0.00024968	0.00018400	0.00009626	-0.00002268	-0.00039688	0.00028372	0.00051761	-0.00031708	0.00024819	-0.00004644	0.00018586	-0.00015135	0.00021131	0.00027291	0.00008199	0.00006106	-0.00039606	-0.00039443	-0.00060426	-0.00034943	-0.00022260	-0.00036295	-21.47483647
-25.0001	-21.47483647	-21.47483647	-21.47483647	-21.47483647	-21.47483647	-21.47483647	-21.47483647	-21.47483647	-21.47483647	-21.47483647	-21.47483647	-21.47483647	-21.47483647	-21.47483647	-21.47483647	-21.47483647	-21.47483647	-21.47483647	-21.47483647	-21.47483647	-21.47483647	-21.47483647	-21.47483647	-21.47483647	-21.47483647	-21.47483647	-21.47483647	-21.47483647	-21.47483647	-21.47483647	-21.47483647	-21.47483647	-1.05060725	-21.47483647	0.06339271	-0.05199546	-0.00744461	-0.11443831	0.03698225	-0.06485678	-0.03114725	0.02658415	0.02448189	0.00306172	-0.02164258	-0.00100422	0.01881286	0.00931921	-0.02233953	0.01309782	0.00023981	0.00465901	-0.01542920	-0.00340322	0.00119568	-0.00158957	-0.00704758	0.00309408	0.00212673	-0.00086986	-0.00327629	0.00084330	0.00008446	0.00529841	-0.00308969	0.00101698	-0.00071017	0.00421286	0.00047945	0.00375782	-0.00265799	0.00674352	0.00046419	-0.00241448	0.00020772	-0.00496916	0.00057293	-0.00082919	0.00312889	-0.00824280	0.00375043	-0.00897839	0.02201283	0.01129080	0.01943636	-0.00466550	0.00854367	0.00938467	0.00589139	-0.00320345	0.00034976	-0.00013366	0.00044973	-0.00113421	-0.00149517	0.00753102	-0.00420776	0.00475732	0.00556202	-0.00039747	0.00287625	0.00208816	0.01017481	0.00023133	-0.00619545	0.00889300	0.00959532	0.01211814	0.00033793	0.01183338	0.00504801	0.00814283	-0.00051323	0.00950886	0.00569158	0.00884338	0.00009883	0.00904458	0.00786884	0.00887723	0.00368495	0.01410091	0.00524813	0.00621985	-0.00194672	-0.00188255	-0.00121046	-0.00058962	-0.00424658	0.00258292	-0.00019278	0.00339808	-0.00374971	0.00137780	0.00061920	0.00158449	0.00176228	0.00259989	-0.00209964	0.00279573	0.00154402	0.00063548	0.00053215	0.00058742	-0.00091804	0.00247347	0.00299351	0.00119164	-0.00028681	0.00039441	0.00309102	0.00132002	-0.00084112	0.00082740	0.00244103	0.00146537	0.00207838	0.00232992	0.00212182	0.00368158	0.00020120	0.00078658	0.00017982	0.00068086	0.00015057	0.00217748	0.00059053	0.00217448	-0.00016980	0.00047421	0.00193498	0.00149798	0.00210744	0.00126005	0.00178122	0.00279563	0.00245399	0.00126372	0.00005761	0.00248035	0.00171286	0.00102753	0.00133933	0.00241853	0.00149077	0.00107923	0.00093067	0.00111782	0.00126844	-0.00027832	0.00204312	0.00223253	0.00128902	0.00099109	0.00132449	0.00186066	0.00248902	0.00125188	0.00162267	0.00166022	0.00238803	0.00019878	0.00151648	0.00101678	0.00279345	0.00125500	0.00166988	0.00143860	0.00198491	0.00118517	0.00102718	0.00126824	0.00192556	0.00177404	0.00181198	0.00022233	0.00131880	0.00070734	0.00209695	0.00163340	0.00069075	-0.00015207	0.00126697	0.00080986	0.00228896	-0.00005150	0.00235119	0.00130431	0.00181379	0.00118323	0.00163958	0.00087720	0.00169388	0.00189772	0.00049557	0.00195608	0.00218113	0.00084878	0.00162036	0.00198110	0.00181705	0.00076194	0.00085647	0.00109303	0.00099104	0.00142360	0.00074755	0.00219224	0.00169773	0.00064375	0.00105608	0.00153332	0.00068697	0.00112566	0.00082526	0.00163678	0.00174375	0.00130472	0.00002783	0.00105849	0.00052901	0.00090439	0.00094312	0.00207852	0.00173004	0.00124827	0.00027351	0.00156227	0.00113392	0.00143043	0.00087250	0.00234539	0.00111688	0.00283135	0.00138362	0.00085961	0.00123208	0.00195544	0.00053181	0.00177066	0.00140003	-0.00010032	0.00012621	0.00074980	0.00160837	0.00139549	0.00047499	0.00013780	0.00246316	0.00045061	0.00118363	0.00132760	0.00160433	0.00014904	0.00079389	0.00023079	0.00125972	0.00103326	-0.00018500	0.00270559	0.00195677	0.00178558	0.00198140	0.00253855	0.00350961	0.00176199	0.00029414	0.00314907	0.00166861	0.00215934	0.00065756	0.00351124	0.00201074	0.00105551	0.00268982	0.00457894	0.00281670	0.00134922	0.00227362	0.00273820	0.00218016	0.00364929	0.00066510	0.00198486	0.00213145	0.00372491	0.00310205	0.00231753	0.00216871	0.00268089	0.00321862	0.00028423	0.00552766	0.00393733	0.00296096	0.00480408	0.00354959	0.00213540	0.00685387	0.00843835	0.00505719	0.00490639	0.00243719	0.00826544	0.00496027	0.00359913	0.00129347	0.00397684	0.00324265	0.00583713	0.00301242	0.00544320	0.00581096	0.00338778	0.00099748	0.00369437	0.00158814	0.00727206	0.00435044	0.00356451	0.00359140	0.00379175	0.00308447	0.00582628	0.00506775	0.00615567	0.00498503	0.00831930	0.00523570	0.00581404	0.00141896	0.00216175	0.00437535	0.00445596	0.00490132	0.00529438	0.00124098	0.00273413	-0.00022978	0.00224919	0.00563338	0.00390480	0.00508137	0.00494156	0.00397897	0.00505650	0.00401182	0.00599676	0.00391258	0.00547328	0.00481501	0.00454392	0.00348733	0.00477333	0.00133639	0.00546048	0.00265017	0.00520060	0.00180432	0.00421284	0.00223054	0.00327230	0.00348985	0.00350551	0.00267142	0.00081185	0.00159228	0.00452950	0.00155354	0.00658505	0.00106578	0.00282807	0.00159869	0.00336751	0.00389492	0.00323870	0.00320490	0.00442429	-0.00074205	0.00295827	0.00076645	0.00130219	0.00184327	0.00312455	0.00208475	0.00218347	0.00154808	0.00328655	0.00205745	0.00297370	0.00177655	0.00387425	0.00216010	0.00419350	0.00011939	0.00265263	0.00108687	0.00070407	0.00103067	0.00211199	0.00079956	0.00289794	0.00124995	0.00215887	0.00171866	0.00298277	0.00302667	0.00356378	0.00348966	0.00232467	0.00212924	0.00187082	0.00284684	0.00212085	0.00239554	0.00288745	0.00282941	0.00421635	0.00392341	0.00376975	0.00341650	0.00320288	0.00267590	0.00336502	0.00235794	0.00263561	0.00218460	0.00179009	0.00186799	0.00128142	0.00025397	0.00235879	0.00112693	0.00095275	0.00113811	0.00130113	0.00194255	0.00199242	0.00071353	0.00068188	0.00071291	0.00145728	0.00126678	0.00060962	0.00073918	0.00104920	0.00079381	0.00106343	0.00096176	0.00156974	0.00056774	0.00087667	0.00094949	0.00098065	0.00056246	0.00113439	0.00079245	0.00116066	0.00058047	0.00109015	0.00035312	0.00073424	0.00064464	0.00102616	0.00070829	0.00057055	0.00052112	0.00022667	0.00023722	0.00054431	0.00056933	-21.47483647
-20.0001	-21.47483647	-21.47483647	-21.47483647	-21.47483647	-21.47483647	-21.47483647	-21.47483647	-21.47483647	-21.47483647	-21.47483647	-21.47483647	-21.47483647	-21.47483647	-21.47483647	-21.47483647	-21.47483647	-21.47483647	-21.47483647	-21.47483647	-21.47483647	-21.47483647	-21.47483647	-21.47483647	-21.47483647	-21.47483647	-21.47483647	-21.47483647	-21.47483647	-21.47483647	-21.47483647	-21.47483647	-21.47483647	0.44727653	0.18690327	0.01098828	-0.32745210	0.08674833	-0.08582031	0.02016744	-0.09650422	0.06619309	0.03193617	0.00966618	-0.02613671	0.02223369	-0.04966442	0.00298349	0.00194981	0.00560309	0.00177464	0.00807718	-0.00462451	0.00279694	-0.00672892	-0.00183685	-0.01066391	0.00039671	-0.00247959	0.00310283	-0.00517329	0.00433710	-0.00540458	-0.00228004	-0.00133807	0.00497933	-0.00309782	-0.00252614	-0.00028801	0.00479726	-0.00063369	-0.00386081	-0.00192436	-0.00052877	-0.00344032	0.00125976	-0.00655332	-0.00292422	-0.00018890	0.00298160	-0.02261845	-0.00147303	0.00633478	0.01158389	-0.00196724	-0.00392026	0.01236683	0.01584518	-0.01727198	0.00908209	-0.00773128	0.00686846	-0.00552062	0.00181456	-0.00427036	0.00516370	-0.00349612	0.00310192	-0.00059126	0.00306236	-0.00788836	0.00331472	-0.00112353	0.01049881	-0.00230752	-0.00132829	0.00456193	0.00681610	0.00775935	0.00322163	0.00254904	0.00604705	0.00827312	0.00196604	0.00939957	0.00778805	0.00697873	0.00708377	0.01025749	0.01202789	0.00793738	0.00608059	0.01223715	0.00910010	0.00902894	0.00049806	-0.00204934	0.00522636	-0.00024996	0.00225261	0.00141024	0.00085881	-0.00011876	-0.00219853	-0.00144719	0.00093067	-0.00059375	0.00041405	0.00193465	-0.00014718	0.00077549	0.00123353	-0.00312284	0.00012475	0.00001446	-0.00063415	0.00057525	0.00183034	-0.00101199	0.00114066	-0.00072021	0.00203747	0.00075045	0.00043618	-0.00186000	-0.00035086	-0.00064787	0.00271488	-0.00165613	0.00101161	-0.00042511	-0.00137702	-0.00071658	0.00231437	-0.00145730	0.00130243	0.00120194	0.00229224	-0.00071461	-0.00019172	0.00003464	0.00288248	-0.00047466	-0.00030256	-0.00025487	0.00089372	0.00008836	0.00119264	0.00003159	0.00128642	0.00078254	0.00060478	-0.00079238	0.00204380	0.00070429	0.00060741	-0.00134619	0.00099077	-0.00031517	0.00003345	-0.00277290	0.00117472	0.00037709	0.00194315	-0.00047294	0.00259427	0.00004483	0.00001742	-0.00049618	0.00104437	-0.00088579	0.00103665	-0.00129376	0.00058855	-0.00077964	0.00155015	-0.00120895	0.00139988	-0.00068232	0.00185881	-0.00081754	0.00048073	-0.00144646	0.00054846	-0.00069089	0.00143763	-0.00066732	0.00153895	-0.00129812	0.00118144	0.00082301	0.00154226	-0.00147837	0.00122330	-0.00019390	0.00172057	-0.00023986	0.00202211	0.00070951	0.00062082	-0.00036570	0.00165395	-0.00068241	0.00249962	0.00014727	0.00174483	0.00036194	0.00142327	-0.00055519	0.00054155	0.00125540	0.00150377	0.00042406	0.00091784	0.00076720	0.00094433	0.00032387	0.00134314	0.00094098	0.00154010	-0.00004126	0.00107639	-0.00031396	0.00210394	-0.00037996	0.00245236	-0.00003342	0.00090647	0.00070004	0.00154213	0.00204035	0.00049393	0.00029259	0.00171625	-0.00037482	0.00060691	-0.00213366	0.00121418	0.00065432	0.00157986	0.00074303	0.00077468	0.00109442	0.00129788	0.00004096	0.00051598	0.00156215	0.00072642	0.00062161	0.00066893	0.00123529	0.00100207	-0.00078048	0.00005910	-0.00017483	0.00114611	-0.00070239	-0.00046195	0.00121075	0.00088040	-0.00074833	0.00154381	0.00144000	0.00161524	0.00068078	0.00151280	-0.00058357	0.00139353	0.00073165	0.00094667	0.00230216	0.00229301	0.00034327	0.00105295	0.00091567	0.00205493	0.00042327	0.00183802	0.00161012	0.00201106	0.00166481	0.00029207	0.00129039	0.00190015	0.00008265	0.00116402	0.00052928	0.00345568	-0.00000642	0.00126510	0.00166799	0.00271444	0.00101644	0.00246581	0.00120517	0.00305785	0.00258363	0.00342926	0.00258577	0.00180296	-0.00177499	0.00373783	-0.00034154	0.00485149	0.00352601	0.00203926	0.00252536	0.00242792	0.00013065	0.00374393	0.00454987	0.00452247	0.00082667	0.00129276	0.00397763	0.00776734	0.00031887	0.00236352	0.00233238	0.00297030	-0.00017712	0.00273414	0.00426858	0.00634741	0.00249340	0.00244245	0.00509978	0.00352402	0.00261621	0.00394703	0.00274607	0.00432859	0.00106342	-0.00145384	0.00550908	0.00436376	0.00432232	0.00163209	0.00528473	0.00541602	0.00308843	0.00378673	0.00132002	0.00523945	0.00305620	0.00625030	0.00613072	0.00421701	0.00036146	0.00331939	0.00144209	0.00605356	0.00188448	0.00307479	0.00675798	0.00402125	0.00051585	0.00592375	0.00410540	0.00427673	0.00032635	0.00388197	0.00589783	0.00504312	0.00332741	0.00434043	0.00295476	0.00375717	0.00463035	0.00342413	0.00773707	0.00707354	0.00109299	0.00368975	0.00546418	0.00469171	0.00021198	0.00314628	0.00461651	0.00155592	0.00365900	0.00519663	0.00372266	0.00311321	0.00131848	0.00446056	0.00443320	0.00645155	0.00190556	0.00203887	0.00407409	0.00481385	-0.00009913	0.00172367	0.00371900	0.00307596	0.00299228	0.00282895	0.00466274	0.00495621	0.00309618	0.00341272	0.00399008	0.00419659	0.00371953	0.00227743	0.00519068	0.00361877	0.00234566	0.00235464	0.00526425	0.00417784	0.00251388	0.00349634	0.00450431	0.00346472	0.00215433	0.00524602	0.00543485	0.00531230	0.00294352	0.00359534	0.00506736	0.00432476	0.00470274	0.00460723	0.00499239	0.00557604	0.00365749	0.00435004	0.00556630	0.00534601	0.00345950	0.00379421	0.00471616	0.00347694	0.00284156	0.00283091	0.00386149	0.00294040	0.00298683	0.00184576	0.00255060	0.00297913	0.00197393	0.00130157	0.00238390	0.00229922	0.00183065	0.00171596	0.00223475	0.00171424	0.00171637	0.00160757	0.00196018	0.00239665	0.00049149	0.00154419	0.00192347	0.00229776	0.00148106	0.00149319	0.00154354	0.00179621	0.00153919	0.00153699	0.00158339	0.00096198	0.00162252	0.00133048	0.00175034	0.00132797	0.00137927	0.00103909	0.00192004	0.00132725	0.00167534	0.00111646	0.00261144	0.00168795	0.00219322	0.00159462	-21.47483647
-15.0001	-21.47483647	-21.47483647	-0.87887967	-21.47483647	-21.47483647	-21.47483647	0.62486434	-21.47483647	-21.47483647	-21.47483647	-21.47483647	-21.47483647	-21.47483647	-21.47483647	-21.47483647	-21.47483647	-21.47483647	-21.47483647	-21.47483647	-21.47483647	-21.47483647	-21.47483647	-21.47483647	-21.47483647	-21.47483647	-1.18450737	-21.47483647	-21.47483647	-21.47483647	-21.47483647	-0.80176228	-21.47483647	-0.12716615	0.64321738	0.02043057	-0.38581108	0.05328936	-0.20170895	-0.00209747	-0.01482841	0.01648070	-0.00652451	-0.01719987	-0.00962943	0.04113221	-0.00235412	-0.00898585	0.00152791	0.00432881	0.00543852	0.00132283	-0.01500689	0.00923931	-0.00887806	0.00034949	-0.00850539	-0.00397431	0.00163449	-0.00250483	-0.00049199	0.00381221	0.00092621	-0.00204450	-0.00099967	0.00630250	-0.00201371	-0.00384877	-0.00574904	0.00202290	-0.00202758	-0.00061016	-0.00250140	-0.00196238	-0.00232141	-0.00785565	-0.01079941	-0.01037274	-0.00340660	-0.00156377	-0.02179438	-0.01128882	-0.00393301	0.00503458	-0.00783970	0.00249803	0.01703143	0.00608506	-0.01166188	-0.00039012	-0.00266326	-0.00712354	-0.00272263	0.00266946	-0.00116944	-0.00261823	-0.00325952	0.00242050	-0.00196036	0.00618754	-0.00502259	0.00354081	-0.00552293	0.00441937	-0.00511318	-0.00182453	0.00214517	0.00340834	0.00282976	0.00269832	0.00739517	0.00253846	0.00352260	0.00203296	0.01224651	0.00524465	0.00675767	0.00060963	0.01291171	0.01235396	0.00627454	0.00741316	0.01112863	0.00634108	0.00461359	0.00869981	0.00231906	0.00597299	0.00133156	0.00422065	0.00151719	-0.00154331	-0.00073073	0.00044663	-0.00202524	-0.00224830	-0.00337718	0.00113315	0.00013745	-0.00369740	-0.00185104	0.00100225	-0.00356918	0.00071602	-0.00169846	-0.00023143	-0.00046259	-0.00121370	-0.00312478	-0.00027376	0.00027497	0.00053518	-0.00266051	-0.00026207	-0.00156198	-0.00184860	-0.00084030	0.00204972	0.00192182	-0.00010789	-0.00129672	0.00034085	-0.00115341	-0.00029161	-0.00306231	0.00114091	0.00047237	0.00090227	-0.00238636	-0.00085293	-0.00087413	0.00013700	-0.00220809	0.00003042	-0.00066681	0.00078218	-0.00037311	0.00100862	-0.00090433	-0.00128717	-0.00024093	0.00104459	0.00015060	-0.00096688	-0.00114607	-0.00058881	-0.00180232	0.00008335	-0.00152988	-0.00095651	-0.00092559	0.00098722	-0.00233953	-0.00029612	-0.00066608	0.00029593	-0.00127303	-0.00080240	-0.00109525	-0.00012701	-0.00267446	-0.00036270	-0.00181679	0.00022173	-0.00239528	-0.00147923	-0.00171948	0.00023721	-0.00252195	0.00053202	-0.00164424	-0.00170301	-0.00145842	-0.00112632	0.00056241	0.00076129	-0.00187272	-0.00035692	-0.00041243	-0.00065131	-0.00049432	-0.00148272	-0.00068921	-0.00026098	-0.00203577	-0.00059352	0.00013739	0.00070812	-0.00085998	-0.00000915	-0.00075868	0.00000598	-0.00164576	0.00071740	-0.00075280	-0.00064702	-0.00064203	-0.00018607	-0.00025333	-0.00025443	-0.00033680	-0.00149926	-0.00030762	0.00037950	-0.00086169	-0.00083352	-0.00064757	-0.00041643	-0.00074333	-0.00081168	-0.00044626	0.00060178	-0.00084351	-0.00009804	-0.00044569	-0.00005500	-0.00164283	-0.00094674	-0.00036895	-0.00109697	-0.00057871	-0.00108219	-0.00114348	0.00053138	-0.00219166	0.00094616	-0.00083369	-0.00075094	-0.00073748	-0.00074890	-0.00015149	0.00047075	-0.00107107	0.00011203	-0.00047178	-0.00069312	-0.00057430	-0.00039764	-0.00067233	-0.00090847	0.00087847	0.00015029	-0.00111967	-0.00141003	-0.00134253	-0.00033705	-0.00114121	-0.00083649	-0.00033647	-0.00145041	-0.00124926	-0.00008371	-0.00139640	-0.00077781	-0.00208091	-0.00043356	-0.00185029	-0.00050537	-0.00144696	-0.00184410	-0.00063488	-0.00047566	-0.00004006	-0.00024675	-0.00122285	-0.00021210	-0.00250102	-0.00036303	-0.00128310	-0.00087956	-0.00075102	-0.00141324	-0.00186502	-0.00123496	-0.00269012	-0.00227259	-0.00082128	0.00005075	-0.00153395	-0.00149649	-0.00079545	0.00082157	-0.00078963	-0.00132685	-0.00322617	-0.00131256	-0.00242390	-0.00012722	-0.00251958	-0.00081506	-0.00266395	-0.00078421	-0.00326113	0.00237529	-0.00229325	-0.00171381	-0.00274836	-0.00096440	-0.00239107	0.00203658	-0.00079699	-0.00203211	-0.00151876	-0.00323394	-0.00253390	0.00079459	-0.00321996	0.00103676	-0.00220410	-0.00167357	-0.00458227	-0.00080830	-0.00182989	-0.00146008	-0.00334495	-0.00423994	-0.00184475	-0.00329275	-0.00146208	0.00051264	-0.00197205	-0.00200388	-0.00186827	-0.00363556	-0.00045828	0.00083469	-0.00233361	-0.00300912	0.00034384	0.00091265	-0.00089127	0.00030335	-0.00081114	-0.00148734	-0.00193273	-0.00033594	-0.00038463	-0.00226279	-0.00399824	-0.00269966	-0.00358224	-0.00289967	-0.00211739	-0.00079300	-0.00273936	0.00209672	-0.00193337	0.00080066	-0.00365637	-0.00156038	-0.00244442	-0.00125357	-0.00092656	-0.00072453	-0.00286760	-0.00138929	-0.00302453	-0.00128219	-0.00198430	0.00101105	-0.00211714	0.00084419	-0.00552644	-0.00090413	-0.00101036	-0.00190309	-0.00412075	-0.00345821	-0.00031147	-0.00254370	0.00008295	0.00035510	-0.00131014	-0.00225782	-0.00344776	0.00150474	-0.00090951	-0.00130398	-0.00150056	-0.00115302	-0.00196451	-0.00050375	-0.00292157	-0.00197760	-0.00051806	-0.00121825	-0.00182216	0.00001307	-0.00130356	-0.00103774	0.00011315	0.00091176	0.00087464	-0.00008429	0.00088046	0.00003197	0.00190840	0.00008326	0.00042065	-0.00109853	-0.00023193	-0.00143077	-0.00114842	-0.00061350	0.00002692	-0.00057099	-0.00053300	0.00086425	-0.00319074	-0.00169111	-0.00178952	0.00052399	-0.00190466	-0.00067894	-0.00113505	-0.00189472	-0.00070300	0.00152393	0.00197211	0.00139326	0.00111549	0.00050287	-0.00009065	0.00120267	0.00081555	0.00125933	-0.00005356	0.00190116	0.00047968	-0.00017217	-0.00171697	0.00010934	0.00052814	0.00106228	-0.00074160	-0.00001119	-0.00020303	0.00002179	-0.00018166	0.00011280	0.00045631	-0.00030949	0.00017051	0.00024489	-0.00018387	0.00004641	-0.00021204	0.00039447	0.00021680	0.00046327	0.00003434	0.00050042	-0.00042733	0.00011772	-0.00005970	0.00056404	0.00054700	-0.00042889	-0.00022056	0.00007609	0.00015545	-0.00000080	-0.00019489	0.00021562	0.00022261	0.00027234	-0.00015038	-0.00008322	0.00005193	0.00009927	0.00046924	-0.00022088	-21.47483647
-10.0001	-21.47483647	-21.47483647	-21.47483647	-21.47483647	-21.47483647	-21.47483647	-21.47483647	-21.47483647	-21.47483647	-21.47483647	-21.47483647	-21.47483647	-21.47483647	-21.47483647	-21.47483647	-21.47483647	-21.47483647	-21.47483647	-21.47483647	-21.47483647	-21.47483647	-21.47483647	-21.47483647	-21.47483647	-21.47483647	-21.47483647	-21.47483647	-21.47483647	-21.47483647	-21.47483647	-21.47483647	-0.24043500	-0.72709787	0.10496062	0.06871108	-0.13523199	0.05497816	-0.05055364	0.07685243	-0.03231084	-0.14283430	0.02907980	0.01390210	0.01377655	-0.03044329	-0.00098867	0.01222620	0.01142263	-0.02005753	0.01475697	0.00269644	-0.00255535	-0.00883773	-0.00198583	0.00137161	-0.00381898	-0.00079395	-0.00095797	-0.00258466	0.00112504	0.00345244	0.00277163	-0.00487730	0.00195659	0.00335961	0.00260082	-0.00283404	0.00152334	0.00311005	0.00094518	-0.00220815	0.00126379	0.00168201	-0.00269061	0.00194975	-0.00447529	-0.00507247	-0.00241159	-0.00930033	-0.00988388	-0.00403725	-0.00506788	0.00349008	0.00825309	0.00175545	0.00193568	-0.00217928	0.00796766	0.00255763	-0.00275799	-0.00965507	0.00090587	-0.00067901	-0.00183091	0.00122017	0.00292021	0.00104071	0.00307017	0.00528139	-0.00514867	0.00529332	-0.00125064	0.00190221	-0.00065208	-0.00383723	0.00504504	0.00250074	0.00893228	0.00308807	0.01039386	0.00789840	0.00884076	-0.00293387	0.00802213	0.00866581	0.00801347	0.00211032	0.01518140	0.01072265	0.01039195	0.00649952	0.01356043	0.00500132	0.00981370	0.00499837	0.00143824	0.00421962	0.00285365	0.00163876	0.00307538	0.00044292	0.00166974	-0.00211839	0.00239638	0.00191579	-0.00026963	-0.00102814	0.00388787	0.00018827	0.00059187	0.00003383	-0.00144431	0.00091585	-0.00039914	-0.00008564	0.00114992	0.00179651	0.00003122	0.00031848	0.00131018	0.00184916	0.00070824	-0.00000028	-0.00061854	0.00094248	0.00201483	0.00194312	0.00102105	-0.00120019	0.00067220	0.00043040	0.00105133	-0.00029110	-0.00244541	0.00075314	0.00035123	0.00044033	0.00022874	-0.00044544	0.00007934	0.00114556	-0.00042305	0.00021489	0.00142846	0.00089843	0.00237177	0.00197661	0.00005663	0.00026389	0.00163565	-0.00068827	0.00206781	-0.00074678	0.00066377	0.00105790	0.00003815	-0.00083772	0.00012204	-0.00032942	0.00055670	0.00123869	0.00192755	-0.00065378	0.00103343	0.00120514	0.00031651	0.00008706	-0.00007974	-0.00024179	-0.00074428	0.00081177	-0.00007328	-0.00009118	-0.00103129	0.00049454	-0.00069212	0.00029907	0.00013592	-0.00000043	0.00066436	0.00026096	-0.00071768	0.00082926	-0.00040938	-0.00082970	-0.00096257	-0.00011666	-0.00015605	-0.00089125	0.00136110	-0.00043660	0.00044695	0.00058548	-0.00011776	-0.00015361	0.00093348	-0.00035287	0.00097034	-0.00017818	-0.00118403	0.00003997	-0.00026364	0.00148914	0.00044476	0.00035287	0.00044612	0.00092873	-0.00019097	0.00011152	0.00114219	0.00080628	0.00020334	0.00078836	-0.00005492	-0.00004399	0.00098419	0.00000521	0.00021272	-0.00064288	0.00032704	0.00057454	-0.00069486	-0.00003225	0.00079257	-0.00071245	0.00008673	-0.00008727	0.00044971	0.00014263	0.00050044	-0.00004941	0.00034940	-0.00018486	0.00006980	0.00073039	-0.00042911	0.00017514	0.00080955	0.00051654	0.00076916	0.00030133	0.00036184	0.00020827	-0.00015689	0.00000240	0.00074969	0.00018125	0.00058046	-0.00144364	0.00108832	0.00090646	0.00027213	-0.00037842	-0.00022568	0.00014955	-0.00019254	-0.00048117	0.00056528	-0.00028480	0.00000784	0.00036601	0.00044604	0.00021953	-0.00019372	-0.00041403	-0.00098242	0.00022903	-0.00063691	-0.00012228	0.00017169	0.00123182	-0.00049454	0.00047756	0.00000495	0.00185314	-0.00026227	0.00040468	0.00058408	0.00047618	0.00236443	-0.00133987	-0.00040244	-0.00080976	-0.00025916	-0.00077034	0.00146811	0.00075294	0.00063986	-0.00212028	-0.00014044	0.00041704	-0.00063201	-0.00033728	-0.00076140	-0.00188473	0.00076516	0.00027567	0.00016979	0.00107440	0.00012423	-0.00037359	-0.00152004	0.00175505	0.00007066	-0.00089877	-0.00198828	0.00010650	-0.00019669	-0.00085310	0.00440210	0.00014487	-0.00038152	-0.00074191	0.00116698	0.00189649	0.00100127	-0.00246016	-0.00163549	-0.00124286	-0.00123885	-0.00019056	0.00020580	0.00150252	0.00134995	-0.00243339	-0.00092777	-0.00296265	0.00252392	-0.00089987	0.00047186	-0.00088931	-0.00078185	-0.00327643	-0.00202052	-0.00062848	0.00009296	0.00049725	0.00094507	-0.00232881	0.00153287	-0.00318780	-0.00187971	0.00036526	0.00184901	-0.00043404	-0.00047434	-0.00216911	-0.00027744	-0.00176394	-0.00176633	-0.00310544	-0.00029098	-0.00068583	-0.00024829	-0.00079982	-0.00346459	-0.00068964	0.00001989	-0.00114406	-0.00052207	-0.00136435	0.00128834	-0.00169679	-0.00053959	-0.00074636	-0.00052069	-0.00297472	-0.00022828	-0.00003936	0.00086201	-0.00081621	-0.00007245	-0.00149604	-0.00294344	-0.00353818	-0.00358339	-0.00218753	0.00034780	-0.00122196	0.00189301	-0.00024908	-0.00005292	-0.00217338	-0.00019128	0.00164396	-0.00081395	-0.00032570	-0.00060455	-0.00374931	-0.00140235	-0.00184128	-0.00228720	-0.00091284	-0.00118147	-0.00097970	0.00072911	-0.00043929	-0.00204848	-0.00201554	0.00112103	-0.00114517	-0.00066650	-0.00358531	0.00009995	-0.00109372	0.00145283	-0.00056598	0.00102109	-0.00263789	-0.00056358	0.00031812	-0.00004197	-0.00308481	-0.00161138	-0.00138735	-0.00139507	-0.00107598	-0.00116281	-0.00241646	-0.00169204	-0.00000666	-0.00207588	-0.00267784	-0.00058804	-0.00115944	-0.00154772	-0.00229796	-0.00029375	-0.00194096	-0.00111794	-0.00087440	0.00072552	-0.00047673	0.00010033	-0.00106959	-0.00083171	0.00009457	-0.00128288	-0.00018692	-0.00038231	-0.00058122	-0.00000290	-0.00043226	-0.00012921	-0.00032969	-0.00079145	-0.00048310	-0.00012983	-0.00081570	-0.00047841	-0.00035907	-0.00049419	0.00008653	-0.00046363	-0.00061382	0.00019463	0.00045149	-0.00028175	0.00007402	-0.00007431	-0.00020169	-0.00030439	0.00003897	0.00008588	0.00018155	0.00005960	-0.00067623	0.00011971	-0.00007442	-0.00030047	-0.00045579	-0.00000422	-0.00022226	-0.00001223	-0.00018374	0.00026762	-0.00019368	-0.00069934	-0.00046816	-0.00046980	-0.00042036	-21.47483647
-9.0001	-21.47483647	-21.47483647	-21.47483647	-21.47483647	-21.47483647	-21.47483647	-21.47483647	-21.47483647	-21.47483647	-21.47483647	-21.47483647	-21.47483647	-21.47483647	-21.47483647	-21.47483647	-21.47483647	-21.47483647	-21.47483647	-21.47483647	-21.47483647	-21.47483647	-21.47483647	-21.47483647	-21.47483647	-21.47483647	-21.47483647	-21.47483647	-21.47483647	-21.47483647	-21.47483647	-21.47483647	-21.47483647	-0.14829037	0.80417368	0.14943090	-0.20255869	-0.00174343	-0.09686558	-0.02430840	-0.02532233	-0.02072945	0.04879670	-0.01199093	-0.01901284	-0.02633276	0.01100171	0.00023187	0.00648328	-0.02058034	0.01539376	0.00646640	-0.00124264	-0.00618325	-0.00296918	0.00124172	-0.00098423	-0.00614828	0.00119087	0.00315656	0.00245821	0.00005635	0.00275929	-0.00025084	0.00342124	0.00124762	0.00130389	-0.00068345	0.00089496	0.00613302	-0.00119327	0.00121234	0.00472589	0.00139530	0.00010959	0.00446825	-0.00061597	-0.00087213	0.00044219	0.00103909	-0.00149358	-0.00237750	-0.00641113	0.01396887	0.00753013	0.01146234	-0.00146624	0.00628245	0.00172781	0.00562367	-0.00247031	0.00150527	0.00474963	0.00133170	-0.00028596	-0.00158238	0.00612852	0.00004499	0.00458566	0.00624169	0.00432132	0.00110672	-0.00159443	0.00671652	0.00238380	-0.00477990	0.00366315	0.00859205	0.00893552	-0.00080136	0.00854417	0.00573907	0.01222861	-0.00358793	0.01504816	0.01150235	0.00944725	0.00359880	0.01641909	0.01520797	0.01073155	0.00673305	0.01619827	0.00741276	0.00923698	-0.00025329	0.00476589	0.00743996	0.00685244	0.00159066	0.00195267	0.00094276	0.00240197	-0.00159403	0.00191197	0.00378142	0.00072217	-0.00134666	0.00264971	0.00035191	0.00338111	-0.00039236	-0.00037468	-0.00012837	0.00098047	0.00048971	0.00012600	0.00103683	0.00099169	0.00023047	0.00020725	0.00279343	0.00084645	-0.00154616	0.00142125	0.00069948	0.00118845	0.00211657	0.00303418	0.00164383	0.00109916	0.00204845	0.00174898	0.00085524	0.00108041	0.00161672	0.00071159	0.00249053	0.00225839	0.00115971	0.00085626	0.00175256	0.00175774	0.00207566	0.00246235	0.00169602	0.00172590	0.00331507	0.00203268	0.00115036	0.00252649	0.00261001	0.00145195	0.00060648	0.00303931	0.00098724	-0.00004901	0.00012281	0.00197968	0.00141951	0.00119922	0.00226022	0.00192080	0.00177025	0.00206956	0.00154371	0.00085418	0.00195506	0.00123927	0.00068200	0.00193947	0.00049988	0.00068269	0.00027870	0.00087009	0.00142836	0.00071212	0.00015934	0.00095620	0.00161357	0.00056362	0.00016758	0.00019511	0.00203016	0.00132797	0.00221790	0.00162382	0.00146035	0.00021673	0.00133079	0.00166919	0.00103391	0.00008871	0.00099885	0.00168717	0.00151704	0.00110832	0.00195210	0.00135644	0.00125997	0.00139939	0.00238106	0.00135653	0.00168077	0.00138705	0.00151850	0.00162577	0.00152056	0.00066420	0.00096743	0.00280260	0.00070206	0.00045866	0.00066538	0.00097440	0.00072994	0.00104929	0.00046504	0.00182125	0.00119270	0.00114353	0.00144738	0.00119985	0.00139172	0.00094060	0.00090804	0.00095223	0.00112168	0.00097179	0.00105737	0.00230956	0.00018051	0.00055203	0.00060775	0.00087616	0.00141476	0.00043688	-0.00056526	0.00144836	0.00140132	0.00077385	0.00078708	0.00110651	0.00133597	0.00086831	0.00102561	0.00096623	0.00036301	0.00124469	0.00005204	0.00195831	0.00119858	0.00018729	0.00011450	0.00023471	0.00121784	0.00070378	-0.00052511	0.00123573	0.00077872	0.00041702	0.00034331	0.00155887	0.00068915	0.00044421	0.00080059	0.00069840	0.00051927	0.00103026	0.00048462	0.00123576	0.00044272	0.00116673	0.00263602	0.00156993	0.00205497	0.00145674	0.00161302	0.00160054	0.00197934	0.00174440	0.00124876	0.00273844	0.00020396	0.00193573	0.00253458	0.00328435	0.00166182	0.00162818	0.00200351	0.00281275	0.00317032	0.00183959	0.00163621	0.00153371	0.00283874	0.00281499	0.00022620	0.00278081	0.00162265	0.00156948	0.00214022	0.00058050	0.00663181	0.00384034	0.00178233	0.00397859	0.00063444	0.00485059	0.00419534	0.00490615	0.00413345	0.00201526	0.00255638	0.00291743	0.00393154	0.00371270	0.00280594	0.00336214	0.00159884	0.00299222	0.00213763	0.00417628	0.00606873	0.00167580	0.00090615	0.00604698	0.00121245	0.00367902	0.00454219	0.00506884	0.00203943	0.00404539	0.00028610	0.00538345	0.00603911	0.00238547	0.00290933	0.00376347	0.00326914	0.00358736	0.00370982	0.00558294	0.00604908	0.00542219	0.00208170	0.00465616	0.00449044	0.00338823	0.00229809	0.00358293	0.00431568	0.00301182	0.00129520	0.00328850	0.00324008	0.00324221	0.00169146	0.00315116	0.00175933	0.00097234	0.00254436	0.00431669	0.00178183	0.00178791	0.00304736	0.00214983	0.00021287	0.00156167	0.00430178	0.00463341	0.00361981	0.00273608	0.00232570	0.00374957	0.00328411	0.00127284	-0.00152898	0.00237805	0.00137876	0.00337147	0.00445251	0.00268635	0.00124715	0.00180233	0.00410397	0.00424518	0.00204270	0.00132828	-0.00041446	0.00144937	0.00195861	0.00004202	0.00077630	0.00329642	0.00224595	0.00211728	0.00199289	0.00328201	0.00231696	0.00358635	0.00151654	0.00300662	0.00105882	0.00256597	-0.00004192	0.00451008	0.00118614	0.00259401	0.00097327	0.00063795	0.00037038	0.00276662	0.00142975	0.00277164	0.00077201	0.00217992	0.00296939	0.00316716	0.00153313	0.00066756	0.00188986	-0.00001453	0.00157699	0.00305216	0.00084564	0.00121340	0.00036936	0.00322556	0.00127083	0.00071888	0.00058379	-0.00045638	0.00070323	0.00164631	0.00061750	0.00101524	0.00257529	0.00129136	0.00124621	0.00062169	0.00029346	0.00129998	0.00039027	0.00144502	0.00031317	0.00117782	0.00123361	0.00092195	0.00051695	0.00097125	-0.00004228	0.00108914	0.00072728	-0.00030387	0.00032592	0.00075763	0.00025217	0.00036796	0.00084250	0.00137727	0.00064859	0.00034402	0.00035065	0.00019471	0.00097455	0.00079304	0.00014015	0.00067363	-0.00000754	0.00056861	0.00005602	0.00035634	0.00026414	0.00039695	0.00013986	0.00035157	-0.00022156	0.00025229	0.00052604	0.00060373	0.00040665	-21.47483647
-8.0001	-21.47483647	-21.47483647	-21.47483647	-21.47483647	-21.47483647	-21.47483647	-21.47483647	-21.47483647	-21.47483647	-21.47483647	-0.00220217	-21.47483647	-21.47483647	-21.47483647	-21.47483647	-21.47483647	0.72122270	-21.47483647	-0.49090689	-21.47483647	-21.47483647	-21.47483647	-21.47483647	-21.47483647	-21.47483647	-21.47483647	-21.47483647	-21.47483647	-21.47483647	-21.47483647	-21.47483647	-21.47483647	-0.36174013	0.54401438	0.18201366	-0.05149899	-0.03260442	-0.12562505	0.06518346	-0.04234294	0.05366922	0.02698070	0.01085210	-0.01367868	-0.01423494	-0.00397538	0.01807259	0.01036010	-0.00577607	0.00734796	-0.00302395	-0.00735169	-0.00281040	-0.00693686	0.00742066	-0.00236192	-0.01207426	0.00239400	0.00137914	0.00210455	0.00160023	0.00249285	-0.00175859	0.00059938	0.00347004	0.00215930	-0.00310295	-0.00192351	0.00045495	-0.00002212	0.00240868	0.00084829	0.00097130	-0.00791933	0.00015741	-0.00914903	0.00026290	-0.00282867	0.00922647	-0.00418665	-0.00651401	-0.00432863	0.01769066	-0.00003998	0.01399897	0.00196123	0.00777214	-0.00837604	0.00615912	-0.00609070	0.00741039	0.00055284	0.00020375	-0.00694865	0.00331785	0.00559091	0.00194019	-0.00048245	0.00508643	-0.00051093	0.00205486	-0.00078510	0.00941235	-0.00257501	-0.00685210	0.00450866	0.00567465	0.00356819	-0.00119331	0.00648806	0.00779227	0.00997836	-0.00306402	0.01535018	0.00856594	0.00820938	0.00404347	0.01406143	0.01356345	0.01140529	0.00937810	0.01725759	0.00765393	0.01258678	0.00804390	0.00521299	0.01138220	0.00927566	0.00470056	0.00349702	0.00461667	0.00237302	-0.00150357	-0.00065924	0.00178023	0.00242694	0.00019677	0.00220980	0.00041305	0.00217578	0.00051356	-0.00108724	0.00080290	0.00101919	-0.00316989	-0.00020786	0.00274614	0.00093161	-0.00024956	0.00094452	0.00313413	0.00096089	-0.00033043	-0.00079283	0.00148820	0.00086189	0.00290228	0.00031486	0.00126556	0.00008639	0.00157515	0.00108698	0.00205768	-0.00026686	-0.00017968	0.00090298	0.00196335	0.00136669	0.00065583	0.00085461	0.00197122	0.00099291	0.00175343	0.00062465	0.00240039	0.00077914	0.00285726	0.00149778	0.00168084	0.00312343	0.00199068	0.00137859	0.00141642	0.00250353	0.00212166	0.00086041	0.00196738	0.00322963	0.00101490	-0.00062802	0.00322565	0.00165992	0.00083816	0.00089378	0.00343209	0.00132783	0.00107530	0.00072053	0.00251789	0.00064497	0.00109275	0.00025195	0.00069763	0.00132697	0.00195644	0.00084344	0.00116456	0.00058130	0.00195335	0.00015428	0.00191986	0.00121213	0.00296844	0.00078399	0.00302566	0.00077485	0.00218434	-0.00020007	0.00181818	0.00221263	0.00196940	0.00008833	0.00128666	0.00164669	0.00273754	0.00152689	0.00248761	0.00221460	0.00212068	0.00094031	0.00210116	0.00085605	0.00290119	0.00136050	0.00234326	0.00123150	0.00195497	-0.00001513	0.00284664	0.00211626	0.00177432	0.00138002	0.00132284	0.00219236	0.00194638	0.00033718	0.00155155	0.00246421	0.00217124	0.00061971	0.00167131	0.00137151	0.00205581	0.00081337	0.00180550	0.00134423	0.00135616	0.00041407	0.00143991	0.00208594	0.00087461	-0.00020189	0.00235777	0.00190562	0.00174780	0.00053245	0.00069666	0.00342050	0.00245270	0.00126532	0.00173483	0.00242572	0.00107285	0.00130609	0.00099425	0.00175382	0.00093411	0.00138659	0.00043928	0.00327483	0.00207611	-0.00003826	0.00141496	0.00217667	0.00253826	0.00060948	0.00163718	0.00188348	0.00133430	0.00141686	0.00155710	0.00181197	0.00270888	-0.00089713	0.00226786	0.00129323	0.00215544	0.00078063	0.00193010	0.00368825	0.00210245	0.00075760	0.00086759	0.00249058	0.00244953	0.00097157	0.00179214	0.00290738	0.00201492	0.00238031	0.00210561	0.00230745	0.00179991	0.00112563	0.00211424	0.00453459	0.00429733	0.00279194	0.00353061	0.00389868	0.00499851	0.00496165	0.00418527	0.00250539	0.00358179	0.00391522	0.00425950	0.00549385	0.00454710	0.00136086	0.00338129	0.00526041	0.00623563	0.00388190	0.00301205	0.00773371	0.00407204	0.00219912	0.00507149	0.00615286	0.00570735	0.00202242	0.00326143	0.00706771	0.00644587	0.00419521	0.00313168	0.00580265	0.00541881	0.00514590	0.00529135	0.00808662	0.00632187	0.00408410	0.00615243	0.00675533	0.00408984	0.00750273	0.00860660	0.00862176	0.00600584	0.00273401	0.00303550	0.00534953	0.00911732	0.00422785	0.00460572	0.00602333	0.00743117	0.00639666	0.00505924	0.00558292	0.00726144	0.00560605	0.00624434	0.00635797	0.00463852	0.00571469	0.00538572	0.00335222	0.00578952	0.00464594	0.00782218	0.00592478	0.00747255	0.00419267	0.00627449	0.00854938	0.00675211	0.00430788	0.00370504	0.00694185	0.00664534	0.00534668	0.00274065	0.00846460	0.00405034	0.00536167	0.00554296	0.00690075	0.00691598	0.00531996	0.00360157	0.00508323	0.00415787	0.00065781	0.00289869	0.00701313	0.00288457	0.00602321	0.00663103	0.00647451	0.00426130	0.00505052	0.00411281	0.00635896	0.00820747	0.00530270	0.00168685	0.00586041	0.00515185	0.00378856	0.00484510	0.00715930	0.00387949	0.00530078	0.00380405	0.00733485	0.00345049	0.00346432	0.00371606	0.00612411	0.00334475	0.00370390	0.00463353	0.00749443	0.00375813	0.00650946	0.00288620	0.00500471	0.00301198	0.00487594	0.00310145	0.00376000	0.00391102	0.00336019	0.00495391	0.00749347	0.00504182	0.00461813	0.00581051	0.00515303	0.00446679	0.00394393	0.00247337	0.00358170	0.00463272	0.00477655	0.00513429	0.00576951	0.00357866	0.00271008	0.00221968	0.00451359	0.00203403	0.00408672	0.00341850	0.00308018	0.00190759	0.00238027	0.00132817	0.00237908	0.00092214	0.00081006	0.00153793	0.00238622	0.00207682	0.00174487	0.00149601	0.00174908	0.00125272	0.00094918	0.00160521	0.00108782	0.00111047	0.00141919	0.00116809	0.00194797	0.00214201	0.00121101	0.00150471	0.00114498	0.00125406	0.00124269	0.00138301	0.00163614	0.00127292	0.00174177	0.00115662	0.00168616	0.00109377	0.00175741	0.00140272	0.00195197	0.00142630	0.00170682	0.00114868	0.00224281	0.00189423	0.00243868	0.00140649	-21.47483647
-7.0001	-21.47483647	-21.47483647	-21.47483647	-21.47483647	-21.47483647	-21.47483647	-21.47483647	-21.47483647	-21.47483647	-21.47483647	-21.47483647	-21.47483647	0.23610811	-21.47483647	-21.47483647	-21.47483647	0.56211203	-0.64307791	-21.47483647	-21.47483647	-21.47483647	-21.47483647	-21.47483647	-21.47483647	-21.47483647	-21.47483647	-21.47483647	-21.47483647	-21.47483647	-21.47483647	-21.47483647	-21.47483647	0.21779571	-1.14653027	0.30611350	-0.24338654	-0.01279265	-0.17375054	0.02845825	-0.06432085	0.03227437	-0.00155818	0.01114558	-0.07473646	0.03961366	-0.02888210	-0.00249589	-0.02161917	0.00532924	-0.00802298	0.00250394	-0.01602418	0.00627963	-0.00908590	-0.00220372	-0.00600171	-0.00069791	0.00267356	0.00096501	-0.00692535	0.00252111	-0.00427310	-0.00197101	-0.00247261	0.00585759	-0.00367692	0.00003129	-0.00669377	0.00452469	-0.00286691	-0.00548897	-0.00383526	-0.00059460	-0.00444263	-0.00294641	-0.00925419	-0.00288122	0.00442741	-0.00446068	-0.01590546	-0.01736912	0.01722158	0.00151053	-0.01959854	-0.01809781	0.00592335	0.00140406	-0.02310414	-0.00487268	-0.00460054	0.00350082	-0.01052216	-0.00280930	-0.01048085	0.00426122	-0.00675992	0.00810013	0.00102438	0.00182527	-0.00945885	0.00732662	-0.00526277	0.00623069	-0.00612583	0.00029105	0.00255104	0.00347163	0.00341597	0.00395144	0.00606585	0.00604099	0.00398387	0.00009813	0.01362992	0.00910177	0.00508460	0.00748840	0.00652802	0.00785271	0.00501811	0.00695299	0.01040449	0.00137217	0.00270913	0.00440382	-0.00030848	0.00766369	-0.00000445	0.00394369	-0.00024783	-0.00165285	-0.00264378	0.00120038	-0.00056437	0.00057841	0.00005379	0.00226366	-0.00026223	-0.00271331	-0.00413237	0.00171273	-0.00317731	0.00005959	-0.00307327	-0.00249289	-0.00304570	0.00127057	-0.00248235	0.00022978	-0.00323546	0.00050900	-0.00203440	0.00025659	-0.00168303	-0.00076838	-0.00243902	0.00255850	-0.00057588	-0.00000256	-0.00083487	-0.00082608	-0.00153272	0.00115723	-0.00290795	0.00031044	-0.00118866	0.00091853	-0.00257511	-0.00031318	-0.00142482	-0.00077607	-0.00159563	-0.00096311	-0.00115081	0.00206963	-0.00230738	-0.00008685	-0.00183681	0.00067280	-0.00083282	0.00006653	-0.00154527	0.00091766	-0.00075540	-0.00127558	-0.00132156	-0.00020470	-0.00271385	-0.00263358	-0.00253048	0.00089533	-0.00174286	-0.00087546	-0.00107525	0.00081511	-0.00374940	0.00004175	-0.00194873	0.00035537	-0.00038258	-0.00118213	-0.00215127	-0.00084642	-0.00238499	-0.00010609	-0.00282748	-0.00035406	-0.00243625	0.00031527	-0.00163731	-0.00074600	-0.00224197	-0.00073667	-0.00146410	-0.00064499	-0.00180716	-0.00076801	-0.00207093	-0.00038519	-0.00137792	0.00009910	-0.00097611	0.00031801	-0.00074507	0.00054076	-0.00137871	0.00092903	-0.00112957	-0.00059156	-0.00155629	0.00074553	-0.00166591	-0.00046544	-0.00140872	0.00028176	-0.00069421	0.00046686	-0.00265480	0.00061298	-0.00044076	-0.00016298	-0.00085091	0.00047483	-0.00217129	-0.00038621	-0.00113257	0.00057998	-0.00107304	-0.00056684	-0.00015696	0.00026361	-0.00071166	0.00072657	-0.00196742	0.00052351	-0.00125774	-0.00014128	-0.00077183	0.00053419	-0.00131150	-0.00080643	-0.00184692	0.00068051	-0.00166481	0.00022994	-0.00087948	-0.00017473	-0.00074022	0.00045010	-0.00077909	0.00055020	-0.00038112	0.00043569	-0.00082490	-0.00035186	-0.00012685	-0.00035465	-0.00136534	-0.00090943	0.00029581	0.00064937	-0.00134278	-0.00054356	-0.00074315	-0.00018144	-0.00147414	-0.00060168	-0.00150632	-0.00075077	-0.00151067	-0.00006751	-0.00065941	0.00066102	-0.00294203	0.00017879	-0.00136611	0.00026770	-0.00167573	-0.00050270	0.00043699	0.00077395	-0.00198546	0.00009416	-0.00033940	0.00074285	-0.00312392	0.00074455	-0.00084897	-0.00003171	-0.00158269	-0.00019869	-0.00183576	-0.00104394	-0.00209428	-0.00121997	-0.00125257	0.00072433	-0.00085038	-0.00011186	-0.00265877	0.00016303	-0.00222335	0.00161765	-0.00247254	-0.00059176	-0.00072765	0.00007730	-0.00123081	-0.00058856	-0.00541396	-0.00082237	-0.00147070	0.00264071	-0.00208863	0.00042713	-0.00192298	-0.00123201	-0.00438007	0.00165657	-0.00019194	-0.00175743	-0.00069950	-0.00061111	0.00309906	0.00106393	-0.00085258	0.00264614	-0.00282823	-0.00199886	-0.00088178	0.00049601	-0.00181728	0.00143083	-0.00199897	-0.00206969	-0.00208620	-0.00232071	-0.00205512	-0.00229773	0.00109601	-0.00038315	-0.00524143	-0.00044223	-0.00240646	0.00212277	-0.00323277	0.00097377	0.00223368	-0.00052001	-0.00317164	0.00150763	-0.00044204	0.00051365	-0.00154935	0.00146179	-0.00088491	0.00005107	-0.00263035	0.00205831	0.00157188	0.00159787	-0.00344291	0.00095370	0.00188439	0.00176999	-0.00165739	0.00073344	0.00066433	0.00065496	-0.00236661	0.00121580	0.00295193	0.00324550	-0.00196614	0.00189780	0.00150243	0.00199700	-0.00250425	0.00322308	0.00027537	0.00297711	-0.00084699	0.00126173	0.00246384	0.00012524	-0.00229813	0.00097601	0.00186888	-0.00044222	0.00012468	0.00248524	0.00129352	0.00142628	-0.00085250	0.00081439	0.00259190	0.00156748	-0.00036379	0.00000731	0.00202613	0.00335540	-0.00219724	0.00155351	0.00134313	0.00224171	-0.00021853	0.00146719	0.00093070	0.00198461	0.00067054	0.00041926	-0.00035200	0.00233023	0.00023627	0.00099483	0.00169428	0.00192887	-0.00038814	-0.00136313	0.00079142	0.00179673	-0.00090217	-0.00060807	0.00144905	0.00171069	0.00087015	0.00213536	0.00351637	0.00218266	-0.00110188	0.00172712	0.00057486	0.00116705	0.00016677	0.00022417	0.00040016	0.00302881	0.00047490	0.00098136	0.00207755	0.00285647	-0.00061084	0.00062058	0.00137948	0.00056351	0.00067328	0.00245316	0.00077672	0.00075421	0.00094841	-0.00035413	0.00180647	0.00175534	0.00063165	0.00081749	0.00042537	0.00079907	0.00014870	0.00025438	0.00097548	0.00048757	0.00069552	0.00062811	0.00046502	0.00057547	0.00021319	0.00077662	0.00087628	0.00151166	0.00037783	0.00043278	0.00043046	0.00051179	0.00035016	0.00057726	0.00098804	0.00065730	0.00022407	0.00056748	0.00075799	0.00054788	0.00041891	0.00076115	0.00073074	0.00086495	0.00087461	0.00062391	0.00194206	0.00108818	0.00150757	0.00105825	-21.47483647
-6.0001	-21.47483647	-21.47483647	-21.47483647	-21.47483647	-21.47483647	-21.47483647	-21.47483647	-21.47483647	-21.47483647	-21.47483647	-21.47483647	-21.47483647	-21.47483647	-21.47483647	-21.47483647	-21.47483647	-21.47483647	-21.47483647	-21.47483647	-21.47483647	-21.47483647	-21.47483647	-21.47483647	-21.47483647	-21.47483647	-21.47483647	-21.47483647	-21.47483647	-21.47483647	-21.47483647	-21.47483647	-21.47483647	-0.22466257	0.03441003	0.32301069	-0.02314284	-0.00770118	-0.14728613	-0.06108756	0.05399329	-0.01822667	0.04289317	-0.00923060	0.02240785	-0.02854701	0.01711990	0.00350629	0.01651004	-0.01873379	0.01456341	0.00245191	0.00174696	-0.01547845	-0.00047971	-0.00304466	-0.00367059	-0.00879913	0.00599612	0.00054502	0.00255142	-0.00167323	0.00350221	0.00087561	0.00125377	-0.00043308	0.00479802	-0.00110616	0.00264520	0.00152042	0.00130565	-0.00204468	0.00463540	0.00355556	0.00063071	0.00035334	-0.00003892	-0.00695686	-0.00207447	-0.00250861	-0.00608140	-0.00005199	-0.00555867	0.00499481	0.01354660	0.01534110	0.00019613	0.01201285	0.00098738	0.00755387	0.00155782	0.00460094	0.00348589	-0.00030948	-0.00170371	0.00082706	0.00516689	-0.00352456	0.00586830	0.00631550	-0.00033376	0.00155893	0.00293948	0.00894161	0.00071115	-0.00531035	0.00728562	0.01012615	0.00917715	0.00064806	0.01061800	0.00805760	0.01248705	-0.00028789	0.01514766	0.00992192	0.01148697	0.00533312	0.01562059	0.01412747	0.01205555	0.00775081	0.01836924	0.01373456	0.01159511	0.00879193	0.00661517	0.00664328	0.00406232	0.00134240	0.00487917	0.00200684	0.00274319	0.00013948	0.00164367	0.00049512	0.00114065	0.00131117	0.00238449	-0.00054489	0.00203019	-0.00019494	0.00084720	0.00172040	0.00036246	-0.00168167	0.00261474	0.00086428	0.00076948	0.00146838	0.00146777	0.00155160	0.00053865	-0.00103457	0.00045833	-0.00035123	0.00032750	0.00022785	0.00229875	0.00016903	0.00215021	0.00041574	0.00146608	0.00089772	0.00030527	0.00059333	0.00165449	-0.00016500	0.00059858	0.00022713	0.00147453	0.00208443	0.00143433	0.00021797	0.00195689	-0.00020304	0.00162129	0.00229176	0.00080762	0.00087331	0.00100937	0.00140289	0.00134211	0.00075438	0.00136690	-0.00077889	0.00085057	0.00053142	0.00132706	0.00008004	-0.00089571	0.00208984	0.00126989	0.00083557	0.00161580	0.00158027	-0.00065430	0.00009716	-0.00026709	-0.00000283	0.00132207	0.00102720	0.00017640	-0.00012509	0.00129476	0.00105439	-0.00031947	0.00115852	0.00036106	0.00178524	0.00070409	-0.00003812	-0.00043277	0.00082203	0.00099116	0.00140775	0.00035237	0.00037344	0.00066234	0.00055504	0.00114238	-0.00016811	0.00002384	0.00052203	0.00077395	0.00100528	0.00070660	0.00128635	0.00108388	0.00072916	0.00077258	0.00088186	0.00049516	0.00127543	0.00134466	0.00140593	0.00105587	0.00116357	0.00078420	0.00123328	0.00257976	0.00100879	0.00146724	0.00033566	0.00061155	-0.00024019	0.00047568	0.00082116	0.00183773	0.00126715	0.00128095	0.00029856	-0.00003889	0.00126973	0.00023991	0.00105191	0.00039421	-0.00010545	0.00149928	0.00056570	0.00037741	0.00043692	0.00030043	0.00084379	-0.00001654	-0.00018335	0.00015627	-0.00028358	0.00103767	0.00011849	0.00072986	0.00133124	0.00079921	0.00094409	0.00126173	0.00037983	0.00141704	0.00031965	0.00118504	-0.00066057	0.00140264	0.00054083	0.00025239	0.00029648	0.00022162	0.00022087	0.00047581	-0.00079600	0.00061891	-0.00026647	0.00081135	-0.00112342	0.00052081	0.00045723	-0.00005025	0.00003594	-0.00000988	-0.00014551	0.00137750	0.00040833	0.00111878	0.00087115	0.00156082	0.00124381	0.00104999	0.00146710	-0.00047141	0.00085760	0.00141546	0.00073011	0.00318911	0.00032627	0.00139485	-0.00057146	-0.00179301	0.00028876	0.00239237	0.00118605	0.00270285	-0.00055957	0.00191828	0.00192155	0.00121090	0.00026376	-0.00028277	-0.00177669	0.00114140	0.00097293	0.00003308	-0.00058903	-0.00075071	0.00096332	0.00005034	0.00313798	0.00221920	0.00119872	-0.00008681	-0.00036761	0.00071387	0.00288653	0.00197154	0.00161947	0.00352500	-0.00055867	0.00225405	0.00210140	-0.00000046	0.00049510	0.00057975	-0.00309081	0.00192761	0.00053920	0.00130452	0.00001132	0.00059472	-0.00350212	-0.00049628	-0.00004229	0.00282297	0.00063684	0.00289383	-0.00189183	0.00237554	-0.00323502	0.00039176	0.00360705	0.00115412	0.00120113	0.00222154	0.00095434	0.00365634	0.00015275	0.00070859	-0.00304421	0.00228542	0.00205242	0.00167793	-0.00188009	0.00178469	-0.00292308	0.00060827	-0.00138322	0.00102595	-0.00009492	0.00073859	-0.00135346	0.00321172	-0.00150029	-0.00067272	-0.00154653	-0.00011813	0.00042603	0.00019390	-0.00001760	0.00082202	-0.00094750	0.00151191	-0.00066078	-0.00038231	0.00114427	0.00143798	-0.00014870	0.00036442	-0.00118869	-0.00041799	-0.00216070	-0.00034544	-0.00008959	0.00096322	-0.00249302	0.00302443	0.00280789	-0.00080967	-0.00090303	0.00022420	0.00240393	0.00165888	-0.00074104	0.00070863	-0.00323999	-0.00105949	0.00115706	0.00038587	-0.00005295	0.00005809	-0.00128842	0.00057096	0.00200369	0.00028943	-0.00129757	0.00102669	0.00073148	0.00090461	-0.00053783	0.00147089	0.00015594	0.00054717	-0.00129728	0.00007128	-0.00210747	-0.00067283	-0.00130799	0.00185985	-0.00066894	0.00013310	-0.00139412	0.00106771	-0.00136444	0.00012922	-0.00073482	-0.00093133	-0.00201184	-0.00277474	-0.00241716	-0.00048322	-0.00083815	-0.00113642	-0.00012104	0.00145542	0.00000631	-0.00105231	-0.00031285	-0.00031720	0.00058529	-0.00119741	-0.00127428	0.00101252	0.00068444	-0.00025108	0.00033005	-0.00048896	-0.00116334	-0.00019283	-0.00051135	-0.00063022	-0.00096793	-0.00038885	-0.00063713	0.00039109	-0.00072265	-0.00037849	-0.00022102	0.00034313	0.00017078	-0.00071559	-0.00047597	-0.00026581	-0.00061508	0.00054754	-0.00043548	0.00022359	-0.00006429	-0.00075265	-0.00042362	0.00013001	-0.00002339	-0.00000610	-0.00041094	0.00014367	0.00033403	-0.00044356	-0.00070744	0.00011537	-0.00028816	0.00025709	0.00035218	0.00002574	0.00003705	-0.00058476	-0.00036230	0.00003429	-0.00042023	-21.47483647
-5.0001	-21.47483647	-21.47483647	-21.47483647	-21.47483647	-21.47483647	-21.47483647	-21.47483647	-21.47483647	-21.47483647	-21.47483647	-21.47483647	-21.47483647	-21.47483647	-21.47483647	-21.47483647	-21.47483647	-21.47483647	-21.47483647	-21.47483647	-21.47483647	-21.47483647	-21.47483647	-21.47483647	-21.47483647	-21.47483647	-21.47483647	-21.47483647	-21.47483647	-21.47483647	-21.47483647	-21.47483647	-21.47483647	-1.52104247	-0.85111254	0.14857567	-0.27335275	-0.07548037	-0.04020091	0.04027859	0.01695993	0.14744413	0.01109687	0.01825003	-0.02564544	0.05501881	-0.01357414	0.00552366	-0.01168208	0.00115403	0.00509272	-0.00291924	-0.01294498	0.01210765	-0.00973842	0.00080581	-0.01398452	0.00401373	-0.00150768	0.00636438	-0.00522267	0.00594624	-0.00347368	0.00454838	-0.00399681	0.00654316	-0.00029199	-0.00006199	-0.00128748	0.00269870	-0.00253350	-0.00193487	-0.00469429	-0.00058423	-0.00623124	0.00078424	-0.00408690	-0.00133770	0.00314691	0.00046190	-0.02880069	-0.00690539	0.01414850	0.01856832	-0.01907708	0.00069231	0.00187283	0.00756049	-0.01583924	-0.00260196	-0.00550569	0.00088069	-0.00592406	0.00032424	-0.00864756	0.00311071	-0.00176042	0.00204285	-0.00215435	0.00601474	-0.00734262	0.00597645	-0.00650901	0.00659698	-0.00344393	-0.00424211	-0.00027148	0.00539030	0.00227386	0.00528688	0.00645112	0.00734546	0.00589277	0.00261186	0.01396366	0.01220610	0.01258092	0.00699938	0.00991410	0.01392445	0.01041769	0.00969670	0.01425670	0.00916304	0.00944078	0.00690503	0.00474608	0.01069202	0.00428264	0.00232265	0.00079958	0.00304625	-0.00004650	-0.00029963	-0.00215113	0.00002347	-0.00221822	0.00162681	-0.00031021	-0.00015410	-0.00253096	0.00132301	-0.00204232	0.00038555	-0.00306471	-0.00124291	-0.00197269	0.00191556	-0.00119934	-0.00125665	-0.00020070	0.00184472	-0.00027362	-0.00038113	-0.00160121	0.00130265	-0.00058690	0.00208779	0.00078476	0.00163900	-0.00175249	-0.00017870	-0.00067606	0.00076523	-0.00125869	-0.00105813	-0.00087741	0.00200239	-0.00090435	-0.00001899	-0.00144388	0.00259553	-0.00069973	0.00036283	-0.00131519	0.00207781	-0.00066148	0.00194909	-0.00038367	0.00066467	0.00040811	0.00011013	0.00041046	0.00067033	0.00015000	-0.00092129	-0.00128783	-0.00022773	-0.00085676	0.00046575	-0.00167510	0.00137615	0.00088177	0.00102944	0.00019951	0.00199216	-0.00081921	0.00066766	-0.00116709	0.00055405	-0.00098664	0.00008509	-0.00226694	0.00109569	0.00070173	0.00096410	-0.00170294	0.00089128	-0.00110854	0.00099281	-0.00142143	0.00085083	-0.00196207	0.00048217	-0.00110604	0.00043016	-0.00208072	0.00098260	-0.00092715	0.00063951	0.00030414	0.00008546	-0.00208701	0.00170943	-0.00098613	0.00150894	-0.00153686	0.00144965	0.00021301	0.00115316	-0.00080448	0.00231132	-0.00095273	0.00136086	0.00056292	0.00222210	0.00044928	0.00050855	-0.00038403	0.00067953	0.00089657	0.00179543	-0.00007744	0.00027716	0.00008871	0.00105348	-0.00015006	0.00169879	0.00068691	0.00091548	-0.00052653	0.00142003	-0.00077672	0.00125526	-0.00009107	0.00130441	0.00026260	0.00124820	-0.00046326	0.00092862	0.00029606	0.00039713	-0.00080757	0.00062304	-0.00000648	0.00059018	-0.00024155	0.00062952	0.00064384	0.00156860	-0.00019971	0.00114306	0.00048724	0.00125249	0.00010268	0.00036043	0.00038273	0.00004496	0.00042992	-0.00084487	0.00118908	0.00096652	-0.00091629	-0.00054888	-0.00000123	0.00104524	-0.00021251	0.00076265	0.00053716	0.00050536	-0.00121231	0.00079986	0.00038247	0.00076756	-0.00069157	0.00134917	0.00000649	0.00029447	0.00009755	0.00134282	0.00184229	0.00190814	-0.00023353	0.00110671	0.00047700	0.00142811	-0.00176944	0.00156891	0.00040828	0.00173349	0.00054320	0.00046644	0.00071045	0.00181933	-0.00218095	0.00161987	0.00282066	0.00187618	-0.00050871	0.00063814	0.00098443	0.00314706	0.00148924	0.00172640	0.00176192	0.00251389	0.00104879	0.00119890	-0.00061811	0.00298094	-0.00190956	0.00340442	0.00004073	0.00429875	0.00273305	0.00307489	0.00277598	0.00251582	0.00072529	0.00264259	0.00393997	0.00384664	-0.00036608	0.00121875	0.00256208	0.00399033	-0.00092980	0.00387764	0.00319952	0.00389548	0.00270395	0.00414048	0.00339866	0.00522953	0.00010788	0.00059764	0.00272906	0.00408038	0.00054152	0.00489139	0.00208213	0.00441294	0.00090518	0.00329487	0.00334697	0.00632842	0.00079409	0.00099790	0.00454120	0.00546104	0.00198565	0.00399600	0.00241740	0.00694332	0.00316646	0.00557138	0.00428869	0.00440497	0.00132319	0.00300362	0.00337420	0.00556187	0.00180719	0.00476883	0.00801613	0.00466028	0.00345572	0.00567266	0.00590389	0.00392983	0.00249678	0.00449033	0.00465196	0.00648444	0.00311452	0.00286298	0.00456124	0.00293493	0.00105337	0.00534309	0.00378045	0.00623750	0.00044591	0.00310349	0.00542665	0.00301077	-0.00020288	0.00063720	0.00514234	0.00311651	0.00184492	0.00557836	0.00533966	0.00175501	0.00219439	0.00358979	0.00502700	0.00351154	0.00202660	0.00114634	0.00424509	0.00526629	0.00061451	0.00286284	0.00311894	0.00290364	0.00160858	0.00271693	0.00305321	0.00239382	0.00203785	0.00409620	0.00499623	0.00344227	0.00196703	0.00334833	0.00486206	0.00369738	0.00239288	0.00228117	0.00459730	0.00391416	0.00209216	0.00363872	0.00352957	0.00347907	0.00224666	0.00474797	0.00441043	0.00508428	0.00297531	0.00361717	0.00350855	0.00608949	0.00333282	0.00463372	0.00481673	0.00648113	0.00280747	0.00368707	0.00515709	0.00508634	0.00166753	0.00384084	0.00453995	0.00454188	0.00190950	0.00306452	0.00237448	0.00308038	0.00138524	0.00209351	0.00281481	0.00235054	0.00221313	0.00129569	0.00272978	0.00186674	0.00152179	0.00132512	0.00213702	0.00234089	0.00133298	0.00126387	0.00139005	0.00153879	0.00191093	0.00175343	0.00146570	0.00242397	0.00150304	0.00171440	0.00124063	0.00166268	0.00109405	0.00105105	0.00144675	0.00134230	0.00122072	0.00120963	0.00140233	0.00120853	0.00098781	0.00114778	0.00189522	0.00147694	0.00144884	0.00118081	0.00253912	0.00180589	0.00259130	0.00168807	-21.47483647
-4.0001	-21.47483647	-21.47483647	-21.47483647	-21.47483647	-21.47483647	-21.47483647	-21.47483647	-21.47483647	-21.47483647	-21.47483647	-21.47483647	-21.47483647	-21.47483647	-21.47483647	-21.47483647	-21.47483647	-21.47483647	-21.47483647	-21.47483647	-21.47483647	-21.47483647	-21.47483647	-21.47483647	-21.47483647	-21.47483647	-21.47483647	-21.47483647	-21.47483647	-21.47483647	-21.47483647	-21.47483647	-21.47483647	0.06452238	-0.70839435	0.15979181	-0.03466804	-0.11989966	0.12026502	0.01519373	-0.02454805	0.01113599	0.05159569	-0.00854852	-0.02833605	0.02026208	0.02688959	0.00725171	0.00167123	-0.01609411	0.00891412	0.00221140	-0.00371366	0.00002193	-0.00070892	-0.00091568	-0.00462326	0.00069050	-0.00025625	-0.00157369	0.00066688	0.00141975	0.00021533	0.00072305	0.00137084	0.00268771	0.00099156	-0.00026023	-0.00023508	0.00001511	-0.00086790	-0.00289582	0.00373249	-0.00178609	-0.00166079	-0.00223451	-0.00127486	-0.00402281	0.00171612	-0.00136871	-0.00754743	-0.01208377	0.00190141	0.00216288	0.00885617	-0.00178481	0.01093645	-0.00291810	0.00442153	-0.00494600	0.00538189	-0.00397218	0.00404145	0.00072086	-0.00472749	0.00079019	0.00181596	0.00285756	0.00201241	0.00292883	-0.00654784	0.00755793	-0.00092561	0.00400356	-0.00008797	-0.00434364	0.00260941	0.00241368	0.00524633	-0.00135044	0.00667533	0.00211700	0.00583454	0.00222345	0.01032437	0.00792988	0.00850338	0.00709734	0.01577617	0.01112960	0.01088197	0.00922236	0.01313980	0.00479204	0.00978948	0.00744212	0.00985463	0.01384752	0.00779369	0.00421945	0.00096243	-0.00030204	0.00089901	-0.00080060	-0.00260499	0.00165290	-0.00229983	0.00152833	0.00083742	-0.00218926	-0.00045817	0.00039233	-0.00165563	-0.00065291	-0.00114843	-0.00048960	0.00044403	-0.00168601	-0.00126672	-0.00012706	0.00008149	0.00044569	-0.00080696	-0.00028988	-0.00113841	-0.00080852	-0.00002863	0.00134885	0.00060085	-0.00116708	0.00054007	-0.00110164	0.00018226	-0.00059405	-0.00250203	0.00036088	-0.00019733	-0.00108331	-0.00276396	-0.00130901	0.00001490	0.00017918	-0.00015033	-0.00027485	-0.00031139	0.00041935	-0.00000974	0.00130195	0.00026693	-0.00028446	-0.00015833	0.00022604	0.00041903	0.00056566	0.00038676	-0.00102413	-0.00031616	-0.00090547	-0.00042908	-0.00051377	0.00027991	0.00062130	0.00019775	-0.00057099	-0.00039870	-0.00015790	-0.00176304	-0.00132040	0.00047864	-0.00140528	-0.00178401	-0.00166723	-0.00010935	-0.00173292	-0.00181950	0.00025641	-0.00121394	-0.00014893	-0.00162118	-0.00056853	-0.00070565	-0.00106029	-0.00197452	-0.00000271	0.00026726	-0.00092543	-0.00192501	-0.00055705	-0.00020692	-0.00036852	-0.00113186	-0.00096001	-0.00031810	0.00004508	-0.00100462	0.00076561	0.00020485	0.00043382	0.00016051	-0.00086001	0.00045084	0.00003819	-0.00116411	0.00016384	-0.00013276	0.00021689	-0.00044411	0.00059575	-0.00017138	-0.00096004	0.00017930	-0.00085215	-0.00088643	-0.00072210	-0.00072309	-0.00039952	0.00006654	-0.00015754	0.00040768	-0.00044349	0.00017618	-0.00035568	-0.00111236	0.00019912	0.00013465	0.00009655	-0.00068981	-0.00020878	0.00019236	-0.00092877	-0.00032827	-0.00117727	-0.00066261	-0.00054020	-0.00128797	-0.00011658	-0.00069835	-0.00059493	-0.00072952	0.00020801	-0.00015553	-0.00042804	-0.00088496	-0.00044379	0.00010345	-0.00038278	-0.00067404	-0.00074830	-0.00008206	-0.00163996	0.00021456	-0.00001198	-0.00119627	-0.00072443	-0.00027197	-0.00109477	-0.00104789	-0.00132820	-0.00149952	-0.00051626	-0.00050584	-0.00072293	-0.00088997	-0.00170367	-0.00095335	-0.00007577	-0.00063650	-0.00087785	-0.00041295	-0.00054183	-0.00171728	-0.00066736	-0.00067240	0.00040128	-0.00144412	-0.00108931	-0.00163413	-0.00114656	-0.00104535	-0.00207689	-0.00124190	-0.00205005	-0.00157796	-0.00115530	-0.00098584	-0.00044277	-0.00033400	-0.00134532	-0.00145677	-0.00038746	-0.00110755	-0.00094027	0.00179693	-0.00231585	-0.00138198	-0.00258831	-0.00061320	0.00010662	-0.00299446	-0.00157310	-0.00168101	-0.00073420	-0.00403510	-0.00026824	0.00048685	-0.00270829	-0.00111893	-0.00202012	-0.00286872	0.00078244	-0.00072198	-0.00288160	-0.00297711	-0.00357798	-0.00207057	-0.00025622	-0.00152842	-0.00114565	-0.00192685	-0.00225652	-0.00459542	-0.00052914	-0.00256369	-0.00090786	-0.00202389	-0.00342942	-0.00508278	-0.00387190	-0.00345961	-0.00302019	-0.00224363	-0.00712378	0.00155005	-0.00353003	-0.00441267	0.00024504	-0.00323473	-0.00254936	-0.00211604	-0.00281748	-0.00303107	-0.00242198	-0.00444666	-0.00215511	-0.00253430	-0.00040782	-0.00254515	-0.00445331	-0.00227767	-0.00407592	-0.00450451	-0.00318962	-0.00331120	-0.00470354	-0.00426063	-0.00077203	-0.00055145	-0.00107540	-0.00034735	-0.00345042	-0.00377873	-0.00079823	-0.00463156	-0.00300013	-0.00235660	-0.00142071	-0.00466326	-0.00350806	-0.00252341	-0.00144146	-0.00181911	-0.00181658	-0.00056437	-0.00111011	-0.00230716	-0.00366053	-0.00567985	-0.00148960	-0.00137543	-0.00732446	-0.00210225	-0.00238250	-0.00458063	-0.00319685	-0.00180674	-0.00031984	-0.00290660	-0.00208804	-0.00255440	-0.00372945	-0.00356509	-0.00284202	-0.00365106	-0.00269572	-0.00399434	-0.00292749	-0.00158267	-0.00349181	-0.00199236	-0.00247113	-0.00293294	-0.00207274	-0.00274302	-0.00295681	-0.00194147	-0.00226955	-0.00107277	-0.00147593	-0.00163806	-0.00287479	-0.00107811	-0.00315580	-0.00143385	-0.00259702	-0.00325803	-0.00234441	-0.00244271	-0.00115907	-0.00389821	-0.00334308	-0.00298281	-0.00212846	-0.00455432	-0.00246511	-0.00261572	-0.00205479	-0.00284955	-0.00268867	-0.00182416	-0.00168250	-0.00072548	-0.00125027	-0.00214344	-0.00146354	-0.00225525	-0.00203246	-0.00171480	-0.00076442	-0.00263147	-0.00165115	-0.00179826	-0.00098492	-0.00035892	-0.00023323	-0.00108713	-0.00096498	-0.00083667	-0.00102337	-0.00078074	-0.00095567	-0.00060163	-0.00072562	-0.00054232	-0.00033908	-0.00082892	-0.00014146	-0.00081426	-0.00046931	-0.00084722	0.00010239	-0.00079617	-0.00084042	-0.00080466	-0.00020990	-0.00063964	-0.00012319	-0.00068541	-0.00030736	-0.00034175	-0.00019174	-0.00058973	-0.00089486	-0.00043512	-0.00036569	-0.00049543	-0.00051962	-0.00044673	-0.00064335	-0.00110388	-0.00102576	-0.00103696	-0.00043815	-21.47483647
-3.0001	-21.47483647	-21.47483647	-21.47483647	-21.47483647	-21.47483647	-21.47483647	-21.47483647	-21.47483647	-21.47483647	-21.47483647	-21.47483647	-21.47483647	-21.47483647	-21.47483647	-21.47483647	-21.47483647	-21.47483647	-21.47483647	-21.47483647	-21.47483647	-21.47483647	-21.47483647	-21.47483647	-21.47483647	-21.47483647	-21.47483647	-21.47483647	-21.47483647	-21.47483647	-21.47483647	-21.47483647	-21.47483647	-1.97170365	0.56574565	-0.25341783	-0.15103544	-0.04004307	0.02659580	0.13043044	-0.13107381	-0.07542304	0.00728623	0.03826687	0.03785522	0.00878704	-0.02394250	0.01281255	0.01486202	-0.01304959	-0.00513561	0.00296963	-0.00199105	-0.00824285	-0.00718116	0.00541925	-0.00084771	0.00062406	-0.00069137	0.00032911	0.00393619	0.00296887	-0.00188737	-0.00059188	0.00051373	0.00561465	0.00175180	0.00331841	-0.00075215	0.00304865	-0.00278408	0.00406223	-0.00066947	-0.00028993	-0.00441965	0.00445172	-0.00359324	-0.00729706	-0.00690481	0.00691120	-0.01686664	0.01901994	0.00290537	0.02175513	-0.00447962	0.01820081	-0.00310041	0.01510205	-0.00026303	0.01087434	-0.00661354	0.00495396	-0.00133085	0.00124805	-0.00344893	0.00250417	0.00583933	0.00473168	-0.00033162	0.01077299	-0.00299740	0.00247183	-0.00012646	0.01085258	-0.00002595	-0.00572192	0.00361468	0.00999096	0.00651875	0.00258938	0.00715554	0.00663157	0.01349567	0.00639327	0.01786344	0.01556522	0.01712646	0.00500211	0.01565684	0.01489576	0.01949321	0.01227841	0.01883362	0.01161169	0.01649041	0.00764392	0.01226058	0.01704805	0.01169042	0.00746596	0.00690273	0.00228954	0.00624594	-0.00027342	-0.00088097	0.00178926	0.00115175	-0.00052714	0.00260108	0.00078509	0.00284891	-0.00054525	-0.00237789	0.00286171	0.00127955	0.00052460	0.00008940	0.00189424	0.00113413	0.00082805	0.00084245	0.00379534	0.00286352	0.00171962	-0.00027626	0.00138440	0.00082012	0.00301949	0.00166746	0.00015201	0.00292199	0.00151878	-0.00062044	0.00198585	0.00074086	0.00100318	0.00115095	0.00162640	0.00179747	0.00084910	0.00164788	0.00360822	0.00215815	0.00081444	0.00051272	0.00358369	0.00253469	0.00296535	-0.00045441	0.00286216	0.00223105	0.00245598	0.00131264	0.00270517	0.00331715	0.00123043	0.00114050	0.00194765	0.00333930	0.00049473	-0.00040132	0.00377778	0.00222061	0.00132682	0.00093685	0.00200607	0.00137256	0.00139855	0.00099259	0.00374687	0.00265639	0.00279576	0.00012797	0.00212797	0.00142028	0.00253768	-0.00078292	0.00132010	0.00095190	0.00244570	0.00000062	0.00207680	0.00157854	0.00288069	0.00066717	0.00321801	0.00148261	0.00129912	-0.00101327	0.00284283	0.00233502	0.00202631	0.00025361	0.00184732	0.00207772	0.00211034	0.00179312	0.00191587	0.00270159	0.00202388	0.00013348	0.00314598	0.00148023	0.00305492	-0.00051958	0.00211807	0.00264456	0.00223053	0.00026489	0.00208999	0.00277342	0.00243570	0.00082557	0.00113988	0.00223133	0.00210595	0.00089768	0.00134823	0.00143079	0.00250999	0.00128108	0.00220703	0.00154980	0.00351834	0.00124276	0.00125414	0.00188163	0.00223384	0.00074886	0.00167714	0.00235045	0.00159319	0.00041456	0.00202194	0.00160096	0.00113752	0.00081750	0.00156905	0.00246711	0.00217397	0.00196542	0.00238330	0.00291429	0.00143727	0.00189052	0.00207334	0.00239974	0.00188264	0.00140861	0.00111107	0.00300711	0.00275640	0.00110177	0.00126480	0.00238389	0.00172662	0.00131216	0.00121213	0.00294894	0.00241661	-0.00007316	0.00099391	0.00197351	0.00339262	0.00110049	0.00247905	0.00293985	0.00313676	-0.00012178	0.00241275	0.00324367	0.00388853	0.00124923	0.00352332	0.00465412	0.00348662	0.00064462	0.00270970	0.00462333	0.00473916	0.00219053	0.00347340	0.00371299	0.00377852	0.00151461	0.00357968	0.00512731	0.00448778	0.00261400	0.00241052	0.00558655	0.00626170	0.00388031	0.00476645	0.00364931	0.00307330	0.00461997	0.00320918	0.00535568	0.00433513	0.00172169	0.00488568	0.00298703	0.00826938	0.00594009	0.00570111	0.00833351	0.00703919	0.00201446	0.00544824	0.00838153	0.00850878	0.00412066	0.00567881	0.00565458	0.00709777	0.00297240	0.00444447	0.00610676	0.00338405	0.00557917	0.00836902	0.00808832	0.00757911	0.00552311	0.00529300	0.00879588	0.00836208	0.00583547	0.00741507	0.00761162	0.00742020	0.00576088	0.00400538	0.00814474	0.00654710	0.00562096	0.00638329	0.00771881	0.00878364	0.00799621	0.00632393	0.00930248	0.00777568	0.00614153	0.00513625	0.00999291	0.00699359	0.00768654	0.00662079	0.01035048	0.00896654	0.00612344	0.00715697	0.00853405	0.00808068	0.00839044	0.00831809	0.00840247	0.00559415	0.00550498	0.00648695	0.00844241	0.00794666	0.00543904	0.00543653	0.00969381	0.00679010	0.00620028	0.00889387	0.00952387	0.00722581	0.00631690	0.00558965	0.00922578	0.00734762	0.00635014	0.00520829	0.00912868	0.00705854	0.00574901	0.00808830	0.00784250	0.00493866	0.00442567	0.00609401	0.00903204	0.00435655	0.00662302	0.00438543	0.00711690	0.00557655	0.00363407	0.00335106	0.00697563	0.00567253	0.00504496	0.00352662	0.00650891	0.00516964	0.00452067	0.00511929	0.00813548	0.00495041	0.00550619	0.00363376	0.00800176	0.00599838	0.00498988	0.00396809	0.00613845	0.00301169	0.00547399	0.00390783	0.00587937	0.00580647	0.00498049	0.00576009	0.00865890	0.00578233	0.00486332	0.00427425	0.00987034	0.00543849	0.00481543	0.00499108	0.00737841	0.00655155	0.00700063	0.00669573	0.00807992	0.00610125	0.00647518	0.00466844	0.00551978	0.00303145	0.00444513	0.00293870	0.00337957	0.00381781	0.00289694	0.00271921	0.00343634	0.00294610	0.00274001	0.00228272	0.00281165	0.00215158	0.00270591	0.00218467	0.00272906	0.00197835	0.00244504	0.00112965	0.00241617	0.00226300	0.00249902	0.00222148	0.00257517	0.00241240	0.00220159	0.00171762	0.00226403	0.00231663	0.00172304	0.00179994	0.00236094	0.00108194	0.00210239	0.00132128	0.00210766	0.00132823	0.00192499	0.00155302	0.00228380	0.00190791	0.00224339	0.00143715	0.00234061	0.00213533	0.00302369	0.00185998	-21.47483647
-2.9001	-21.47483647	-21.47483647	-21.47483647	-21.47483647	-21.47483647	-21.47483647	-21.47483647	-21.47483647	-21.47483647	-21.47483647	-21.47483647	-21.47483647	-21.47483647	-21.47483647	-21.47483647	-21.47483647	-21.47483647	-21.47483647	-21.47483647	0.62538600	-21.47483647	-21.47483647	-21.47483647	-21.47483647	-21.47483647	-21.47483647	-21.47483647	-21.47483647	-21.47483647	-21.47483647	-21.47483647	-21.47483647	0.24496915	0.15633279	0.06083096	-0.27467181	0.11068944	-0.13443654	-0.06033409	0.04785183	0.00865204	0.02021269	0.03876542	-0.00432756	0.02436460	-0.01457073	0.00552306	-0.00295124	0.00107624	0.00529568	-0.00347750	-0.00488021	0.00108088	-0.00740853	-0.00164006	-0.00909762	-0.00009022	0.00427720	0.00221856	-0.00725428	0.00477942	0.00051589	-0.00027428	-0.00373621	0.00438625	0.00274917	-0.00042753	-0.00172956	0.00375060	-0.00227282	-0.00006613	0.00023942	-0.00340676	0.00258339	-0.00194116	-0.00625932	0.00045098	-0.00516783	-0.00863489	-0.02148730	-0.01668189	0.01772801	-0.00360569	0.00127809	-0.01084422	0.00801043	0.00649789	-0.01189721	0.00637801	-0.00695902	-0.00657694	-0.00188628	-0.00206011	0.00173543	-0.00084657	-0.00216965	-0.00140163	0.00564140	0.00332957	-0.00764340	0.00389143	0.00212442	0.00500046	-0.00683711	-0.00710151	0.00110006	0.00573581	0.00094329	0.00264823	0.00508839	0.00519358	0.00440035	0.00207581	0.01079847	0.00713088	0.00466918	0.00571577	0.01475013	0.00902913	0.00656258	0.00934120	0.01074445	0.00784081	0.00699446	0.00605349	0.00286463	0.00585746	0.00028121	0.00400548	0.00138024	-0.00247355	-0.00091325	0.00213396	-0.00398093	-0.00049470	-0.00282608	0.00165831	0.00025692	-0.00210591	-0.00244953	0.00231963	-0.00363355	-0.00125830	-0.00353867	0.00048210	-0.00055409	0.00051579	-0.00174670	-0.00057124	-0.00032994	0.00051156	-0.00288881	-0.00013984	-0.00303751	-0.00078560	-0.00305767	0.00008710	0.00075472	-0.00162461	-0.00157147	-0.00095245	-0.00041988	-0.00028051	-0.00151362	0.00078144	-0.00010332	-0.00205706	-0.00161620	-0.00034472	-0.00098084	-0.00030456	-0.00300157	-0.00060964	-0.00088815	-0.00040721	-0.00160192	0.00136231	-0.00092924	-0.00135677	-0.00177083	-0.00175228	-0.00025105	-0.00063618	-0.00189690	-0.00126957	-0.00149505	-0.00007059	-0.00282979	-0.00157583	-0.00115751	-0.00026922	-0.00170474	-0.00094309	0.00037953	-0.00103602	-0.00398872	-0.00067042	-0.00012697	0.00033166	-0.00224866	-0.00072281	-0.00172882	-0.00180817	-0.00316916	0.00002372	-0.00087018	-0.00043690	-0.00247030	-0.00054832	-0.00142854	-0.00152093	-0.00321996	-0.00017540	-0.00096875	-0.00024447	-0.00268682	-0.00135695	-0.00096727	-0.00104206	-0.00277723	-0.00239705	-0.00083802	-0.00070089	-0.00136433	-0.00132425	-0.00106036	0.00040807	-0.00208954	-0.00109852	-0.00149151	-0.00076658	-0.00357377	-0.00095901	-0.00158694	-0.00062955	-0.00284474	-0.00162361	-0.00182447	-0.00072819	-0.00100346	-0.00120436	-0.00190282	-0.00118926	-0.00212599	-0.00211357	-0.00127607	-0.00114262	-0.00113494	-0.00124149	-0.00058133	-0.00131407	-0.00203627	-0.00021584	-0.00063495	-0.00127588	-0.00251900	-0.00128644	-0.00088768	-0.00117168	-0.00264280	-0.00242625	-0.00173680	-0.00126883	-0.00271949	-0.00182287	-0.00139572	-0.00108723	-0.00129581	-0.00161734	-0.00068716	-0.00105016	-0.00198535	-0.00136944	-0.00126532	-0.00149143	-0.00186920	-0.00201815	-0.00071876	-0.00200073	-0.00055738	-0.00141444	-0.00262191	-0.00171750	-0.00167236	-0.00137386	-0.00149982	-0.00107462	-0.00240112	-0.00227952	-0.00122607	-0.00100230	-0.00185120	-0.00168319	-0.00278677	-0.00095100	-0.00311164	-0.00159864	-0.00173687	-0.00150538	-0.00227894	-0.00127199	-0.00160596	-0.00047323	-0.00287573	-0.00187365	-0.00339574	-0.00057632	-0.00257633	-0.00233194	-0.00138864	-0.00237765	-0.00223785	-0.00242093	-0.00337936	-0.00440362	-0.00234173	-0.00258813	-0.00208246	-0.00025551	-0.00421675	-0.00257738	-0.00126110	-0.00163847	-0.00437137	-0.00331404	-0.00282426	-0.00323378	-0.00567370	-0.00375364	-0.00353067	-0.00334761	-0.00757050	-0.00188995	-0.00295465	-0.00300226	-0.00586949	-0.00333789	-0.00461326	0.00058146	-0.00241602	-0.00290010	-0.00538788	-0.00222232	-0.00451005	-0.00398807	-0.00545448	-0.00140348	-0.00560965	-0.00450176	-0.00609728	-0.00329723	-0.00598758	-0.00356040	-0.00582746	-0.00407287	-0.00344344	-0.00306972	-0.00534132	-0.00396021	-0.00590465	-0.00743336	-0.00483847	-0.00541593	-0.00671501	-0.00026188	-0.00455346	-0.00340121	-0.00546093	-0.00275765	-0.00396403	-0.00168903	-0.00413693	-0.00285314	-0.00494352	-0.00075180	-0.00379098	-0.00388193	-0.00663987	-0.00566531	-0.00760268	-0.00475042	-0.00460290	-0.00552729	-0.00731124	-0.00329733	-0.00393378	0.00025615	-0.00707803	-0.00394786	-0.00561292	-0.00462409	-0.00462031	-0.00480875	-0.00632948	-0.00110982	-0.00578815	-0.00561748	-0.00362583	-0.00088459	-0.00608299	-0.00320050	-0.00698244	-0.00304538	-0.00529277	-0.00565582	-0.00832156	-0.00144573	-0.00295101	-0.00469956	-0.00373501	-0.00159679	-0.00698953	-0.00613174	-0.00641238	-0.00184561	-0.00645506	-0.00353345	-0.00376566	-0.00329469	-0.00409241	-0.00159810	-0.00537925	-0.00300005	-0.00468553	-0.00350837	-0.00341350	-0.00272393	-0.00456304	-0.00415065	-0.00353838	-0.00178126	-0.00352910	-0.00161988	-0.00216052	-0.00314886	-0.00203602	-0.00270091	-0.00209914	-0.00316002	-0.00385315	-0.00286545	-0.00396101	-0.00301865	-0.00179174	-0.00344426	-0.00362442	0.00006315	-0.00268980	-0.00279847	-0.00485468	-0.00016061	-0.00463932	-0.00193398	-0.00483733	-0.00130362	-0.00337553	-0.00133634	-0.00177547	-0.00161045	-0.00131936	0.00008799	-0.00417824	-0.00108676	-0.00152071	-0.00144362	-0.00160709	-0.00035247	-0.00141507	-0.00120458	-0.00211487	-0.00061736	-0.00049723	-0.00119242	-0.00264799	-0.00088226	-0.00038610	-0.00047449	-0.00115598	-0.00158808	-0.00130167	-0.00126970	-0.00178030	-0.00013994	-0.00096838	-0.00062517	-0.00077605	-0.00000804	-0.00054829	0.00008863	-0.00097475	-0.00041114	-0.00038488	-0.00040260	-0.00079829	0.00012682	-0.00069626	-0.00007484	-0.00056225	-0.00035216	-0.00065951	-0.00081325	-0.00067993	-0.00041916	-0.00049572	-0.00036414	-0.00123056	-0.00092809	-0.00067031	-0.00049152	-0.00061736	-0.00045006	-21.47483647
-2.8001	-21.47483647	-21.47483647	-21.47483647	-21.47483647	-21.47483647	-21.47483647	-21.47483647	-21.47483647	-21.47483647	-21.47483647	-21.47483647	-21.47483647	-21.47483647	-21.47483647	-21.47483647	-21.47483647	-21.47483647	-21.47483647	-21.47483647	-21.47483647	-21.47483647	-21.47483647	-21.47483647	-21.47483647	-21.47483647	-21.47483647	-21.47483647	-21.47483647	-21.47483647	-21.47483647	-21.47483647	-21.47483647	-0.06175436	-1.11833268	0.29426006	-0.32796914	-0.00217627	-0.07645075	-0.03632904	0.04565327	-0.01568535	0.00134812	-0.01821186	-0.00834627	0.00795865	-0.01597736	0.02351249	0.00594964	-0.01351689	-0.00408609	0.00587177	-0.00032361	-0.01221236	-0.00380021	0.00488117	-0.00058136	-0.01143907	0.00239972	-0.00066151	0.00087134	0.00336639	-0.00238638	0.00092189	0.00098835	0.00390006	0.00030599	0.00034835	-0.00198546	0.00319125	-0.00226080	0.00298822	0.00322534	0.00043621	-0.00485328	0.00259374	-0.00432805	-0.00444966	-0.00667109	0.00633083	-0.01634396	-0.00173961	-0.00308025	0.02307208	0.00487107	0.01776914	-0.00071720	0.01139388	-0.00909835	0.00939861	-0.00860476	0.00235180	-0.00068727	0.00064612	-0.00182484	0.00334360	0.00595014	0.00283319	0.00247616	0.01063376	0.00008343	0.00054963	-0.00319292	0.00583928	0.00204408	-0.00716228	0.00120792	0.00911258	0.01110979	0.00381539	0.00909131	0.01047602	0.01140598	-0.00101660	0.01106376	0.01031831	0.01181731	0.00522701	0.01608424	0.01393242	0.01148782	0.00470636	0.01836442	0.01120572	0.00946868	0.00207684	0.00187623	0.00531327	0.00178242	0.00121935	0.00203460	0.00142133	0.00211144	-0.00106262	-0.00018923	0.00264799	0.00121294	0.00011849	0.00161661	0.00142489	0.00247606	0.00064472	-0.00156272	0.00147963	0.00242895	-0.00147076	-0.00063944	0.00202970	0.00087775	0.00086907	-0.00018858	0.00285320	0.00257556	0.00053698	-0.00061567	0.00088607	0.00222464	0.00281504	0.00341900	0.00119749	0.00153405	0.00086549	-0.00067826	0.00378759	0.00143836	0.00147229	0.00146161	0.00145455	0.00067816	0.00144349	0.00042828	0.00317006	0.00181849	0.00135543	0.00078596	0.00386656	0.00333856	0.00378336	0.00123707	0.00256729	0.00180690	0.00098700	0.00216097	0.00265731	0.00338075	0.00296502	-0.00010841	0.00106320	0.00149270	0.00280254	0.00039680	0.00261215	0.00182015	0.00132508	0.00222903	0.00217194	0.00102374	0.00208108	0.00032271	0.00273974	0.00264923	0.00236132	0.00057001	0.00144893	0.00270830	0.00360774	0.00087853	0.00081921	0.00067431	0.00158841	0.00081502	0.00264325	0.00139308	0.00250759	0.00024161	0.00290121	0.00131141	0.00232263	-0.00072207	0.00220470	0.00125281	0.00263118	-0.00063181	0.00241433	0.00179547	0.00218800	0.00144382	0.00327797	0.00254260	0.00236411	-0.00022190	0.00152490	0.00130548	0.00303907	0.00061749	0.00261219	0.00184193	0.00261458	0.00029650	0.00163929	0.00211743	0.00196213	0.00119557	0.00119875	0.00133196	0.00205502	0.00169189	0.00100288	0.00277573	0.00183300	0.00071489	0.00259438	0.00178273	0.00212316	0.00086808	0.00299314	0.00130841	0.00233876	0.00115973	0.00138071	0.00285556	0.00124175	0.00138542	0.00150938	0.00186742	0.00233456	-0.00000376	0.00131010	0.00217661	0.00227928	0.00163483	0.00190463	0.00179879	0.00260489	0.00158612	0.00188619	0.00280837	0.00178434	0.00073828	0.00132726	0.00308265	0.00257766	-0.00027794	0.00057261	0.00160857	0.00265603	0.00078893	0.00185722	0.00188974	0.00232976	0.00074068	0.00161062	0.00193497	0.00269718	0.00021970	0.00238682	0.00285768	0.00349703	0.00168301	0.00218651	0.00393245	0.00398139	0.00175736	0.00332952	0.00295405	0.00398005	0.00188445	0.00293096	0.00332017	0.00363191	0.00373347	0.00202929	0.00354970	0.00278084	0.00245019	0.00275135	0.00543199	0.00488813	0.00195667	0.00377510	0.00645681	0.00579888	0.00317615	0.00529358	0.00221308	0.00353617	0.00456316	0.00449931	0.00446746	0.00622620	0.00160944	0.00490739	0.00379291	0.00862005	0.00739911	0.00393764	0.00791881	0.00594192	0.00068056	0.00582460	0.01012775	0.00749178	0.00206186	0.00116115	0.00646817	0.00840964	0.00358988	0.00563936	0.00702611	0.00856721	0.00622185	0.00639106	0.00795824	0.00718290	0.00596679	0.00546180	0.00904087	0.00830227	0.00585661	0.00346130	0.01167110	0.00919033	0.00644394	0.00364591	0.00873670	0.00946953	0.00741429	0.00451427	0.00662625	0.00919141	0.00614678	0.00685917	0.00872229	0.01050678	0.00735835	0.00882522	0.00916547	0.00823861	0.00732187	0.00633652	0.00858579	0.01043024	0.00901564	0.00754973	0.01016943	0.00913864	0.00720382	0.00702194	0.00809432	0.00828111	0.00388773	0.00581114	0.01104692	0.00781392	0.00700564	0.00548431	0.01112861	0.00806910	0.00759807	0.00534531	0.00852113	0.00594910	0.00510019	0.00709489	0.00961448	0.00600526	0.00655520	0.00496582	0.01010820	0.00525552	0.00813108	0.00653842	0.00643390	0.00574295	0.00575277	0.00645332	0.00686803	0.00617938	0.00600991	0.00353322	0.00586839	0.00661664	0.00322253	0.00502739	0.00627472	0.00643233	0.00700059	0.00654297	0.00769713	0.00373591	0.00624828	0.00469651	0.00826384	0.00601563	0.00656164	0.00444437	0.00811071	0.00641133	0.00500173	0.00287040	0.00618254	0.00568876	0.00516208	0.00433590	0.00682208	0.00544719	0.00449297	0.00416522	0.00833602	0.00607190	0.00564909	0.00590850	0.00555899	0.00419572	0.00633712	0.00642845	0.00691429	0.00721931	0.00785923	0.00391906	0.00685542	0.00559198	0.00622375	0.00576289	0.00608236	0.00412155	0.00434501	0.00405719	0.00389751	0.00323753	0.00283171	0.00259358	0.00495780	0.00298383	0.00269736	0.00201563	0.00339079	0.00261412	0.00326492	0.00222871	0.00285028	0.00213516	0.00202434	0.00211721	0.00212873	0.00203966	0.00224665	0.00153055	0.00263035	0.00252741	0.00213483	0.00158895	0.00147996	0.00182060	0.00190832	0.00191752	0.00247591	0.00139161	0.00181560	0.00098578	0.00237473	0.00148031	0.00123259	0.00155286	0.00234203	0.00161810	0.00190747	0.00146481	0.00230427	0.00198326	0.00290991	0.00139354	-21.47483647
-2.7001	-21.47483647	-0.37093779	-21.47483647	-21.47483647	-21.47483647	-21.47483647	-21.47483647	-21.47483647	-21.47483647	-21.47483647	-21.47483647	-21.47483647	-21.47483647	-21.47483647	-21.47483647	-21.47483647	-21.47483647	-21.47483647	-21.47483647	-21.47483647	-1.06462848	-21.47483647	-21.47483647	-21.47483647	-21.47483647	-21.47483647	-21.47483647	-21.47483647	-21.47483647	-21.47483647	-21.47483647	-21.47483647	0.31835806	0.35883098	0.18462377	-0.23914481	0.08248974	0.04203521	0.08958990	-0.02795939	-0.04604399	0.07649727	-0.02261786	0.03385243	0.00335104	-0.00160776	0.02986710	-0.00333171	-0.00801092	0.01180277	0.00050311	-0.00324544	-0.00289289	-0.00803055	-0.00105516	-0.00756806	-0.00283118	0.00422980	0.00211975	-0.00009992	0.00170645	0.00341210	-0.00289128	-0.00076422	0.00217122	0.00214907	-0.00219623	0.00113630	0.00017976	0.00151522	-0.00483524	0.00313907	-0.00072300	0.00227943	-0.00312240	-0.00407954	-0.00304587	-0.00204845	-0.00992832	-0.00937830	-0.00255859	0.01092957	-0.00229209	0.00765030	0.00646234	0.00501450	0.00016797	0.00076899	0.00411156	-0.00785387	-0.00166714	0.00313085	-0.00267436	0.00004727	-0.00179053	0.00250912	0.00059869	0.00618973	0.00229684	-0.00427050	0.00406994	-0.00303184	0.00647900	-0.00166699	-0.00278166	0.00656002	0.00450388	0.00784434	0.00576926	0.01107637	0.01103999	0.00379574	-0.00070497	0.01160506	0.00642648	0.00981735	0.00445050	0.01359929	0.01285473	0.00854992	0.00677672	0.01563937	0.00647534	0.00747365	0.00112494	-0.00029269	0.00012179	0.00155291	0.00216232	0.00095997	0.00047891	0.00080388	-0.00272874	-0.00121969	-0.00055865	-0.00356734	0.00157134	0.00083096	-0.00025537	-0.00143711	0.00087452	-0.00224378	0.00104646	-0.00165809	0.00027169	-0.00046906	0.00070323	-0.00046461	0.00097334	0.00025001	0.00009327	-0.00178869	-0.00025221	-0.00061357	-0.00046460	0.00050035	0.00100626	0.00100962	0.00032439	0.00114966	0.00062169	-0.00090756	0.00031779	-0.00136700	-0.00171831	-0.00004615	-0.00101034	-0.00045533	-0.00176180	0.00223626	0.00012539	-0.00131000	0.00118129	0.00073466	0.00040398	0.00113836	0.00196211	-0.00009456	-0.00131223	-0.00011913	-0.00018099	0.00050201	-0.00031082	0.00009738	-0.00020072	0.00004311	-0.00150355	-0.00072428	-0.00063322	-0.00008626	0.00078477	-0.00031699	-0.00112901	0.00128421	-0.00077458	0.00117983	0.00099718	-0.00068623	-0.00048837	-0.00063485	-0.00096925	0.00104116	-0.00133329	-0.00196816	-0.00026571	-0.00191308	-0.00037631	-0.00131853	-0.00038211	-0.00025056	-0.00144467	-0.00078356	0.00024700	-0.00053840	-0.00081005	-0.00225060	-0.00060948	-0.00056186	-0.00084913	-0.00021207	-0.00072480	-0.00058919	0.00005818	-0.00043461	-0.00008981	-0.00014547	-0.00045982	0.00061916	-0.00040578	0.00124119	0.00054776	-0.00120157	-0.00018062	0.00010424	-0.00025628	-0.00137293	-0.00015710	-0.00076590	-0.00011439	-0.00017303	-0.00034513	0.00037571	-0.00136171	-0.00045515	-0.00016215	-0.00032151	-0.00106718	-0.00118153	-0.00010799	0.00011778	-0.00175888	-0.00071649	-0.00015603	-0.00044517	-0.00096698	-0.00077595	-0.00113163	0.00037322	-0.00064078	-0.00066437	-0.00107210	-0.00064130	-0.00016732	-0.00125254	-0.00062749	-0.00042966	-0.00027362	-0.00012952	-0.00119534	-0.00007372	-0.00034218	-0.00075290	-0.00069722	-0.00048652	-0.00060167	-0.00029241	-0.00053540	0.00010303	-0.00113653	-0.00043095	-0.00178015	-0.00096170	-0.00128782	-0.00127723	-0.00001547	-0.00095927	-0.00100389	-0.00084848	-0.00065841	-0.00037028	-0.00085925	-0.00099930	-0.00161125	-0.00082650	-0.00088473	-0.00162446	-0.00136380	-0.00119073	-0.00176818	-0.00106617	0.00039829	-0.00048364	-0.00027283	-0.00160111	-0.00039922	-0.00230347	-0.00091721	-0.00219422	-0.00090657	-0.00122180	-0.00154737	-0.00232332	-0.00269435	-0.00233619	-0.00125596	-0.00079545	0.00105399	-0.00101180	-0.00239699	-0.00171835	-0.00118336	-0.00059170	-0.00218888	-0.00403634	-0.00303069	0.00024315	-0.00211511	-0.00134037	-0.00320071	-0.00077032	-0.00283835	-0.00363497	-0.00095773	-0.00124020	-0.00398899	-0.00348302	-0.00560411	-0.00075665	-0.00065285	-0.00132850	0.00003617	0.00022442	-0.00438072	-0.00192273	-0.00079298	-0.00078665	-0.00135219	-0.00166491	-0.00474776	-0.00200876	-0.00175003	-0.00346162	-0.00380953	-0.00250078	-0.00710783	-0.00257429	-0.00647221	-0.00105180	-0.00254353	-0.00191544	-0.00304958	-0.00048341	-0.00644374	-0.00327243	-0.00219993	-0.00160302	-0.00407908	-0.00497860	-0.00282568	-0.00263119	-0.00342411	-0.00197130	-0.00310409	-0.00141129	-0.00234802	-0.00605844	-0.00140265	-0.00428028	-0.00404448	-0.00611252	-0.00456098	-0.00492069	-0.00352017	-0.00448900	0.00008906	-0.00029165	-0.00184975	-0.00354523	-0.00376087	-0.00236939	-0.00274377	-0.00425007	-0.00399271	-0.00233049	-0.00410955	-0.00425013	-0.00382713	-0.00408466	-0.00237564	-0.00168017	-0.00351878	-0.00235199	-0.00486099	-0.00641935	-0.00467653	-0.00740243	-0.00462931	-0.00385129	-0.00559400	0.00047851	-0.00081172	-0.00564239	-0.00354547	-0.00414318	-0.00160317	-0.00059835	-0.00307681	-0.00299948	-0.00336413	-0.00377733	-0.00228912	-0.00478124	-0.00345923	-0.00307446	-0.00275637	-0.00218211	-0.00180198	-0.00194472	-0.00301944	-0.00343481	-0.00178515	-0.00253779	-0.00323940	-0.00081190	-0.00244717	-0.00327121	-0.00176779	0.00005839	-0.00407720	-0.00427242	-0.00141498	-0.00280241	-0.00069657	-0.00215247	-0.00093229	-0.00316485	-0.00011248	-0.00276052	-0.00354867	-0.00356806	-0.00155338	-0.00416788	-0.00370614	-0.00328712	-0.00395407	-0.00264928	-0.00465731	-0.00286346	-0.00165596	-0.00410164	-0.00273102	-0.00329236	-0.00113930	-0.00294146	-0.00220127	-0.00205723	-0.00022350	-0.00249786	-0.00239909	-0.00123650	-0.00149306	-0.00204085	-0.00152430	-0.00152347	-0.00050396	-0.00155422	-0.00136281	-0.00117132	-0.00082720	-0.00066253	-0.00197604	-0.00123504	-0.00134076	-0.00149744	-0.00139098	-0.00071463	-0.00061606	-0.00098361	-0.00121664	-0.00017115	-0.00036664	-0.00126796	-0.00088104	-0.00089294	-0.00033499	-0.00074162	-0.00094353	-0.00076100	-0.00070173	-0.00075523	-0.00074529	-0.00072977	-0.00052889	-0.00063417	-0.00053419	-0.00103638	-0.00078991	-0.00141528	-0.00093248	-0.00143088	-0.00051184	-21.47483647
-2.6001	-21.47483647	-21.47483647	-21.47483647	-21.47483647	-21.47483647	-21.47483647	-21.47483647	-21.47483647	-21.47483647	-21.47483647	-21.47483647	-21.47483647	-21.47483647	-21.47483647	-21.47483647	-21.47483647	-21.47483647	-21.47483647	-21.47483647	-21.47483647	-21.47483647	-21.47483647	-21.47483647	-21.47483647	-21.47483647	-21.47483647	-21.47483647	-21.47483647	-21.47483647	-21.47483647	-21.47483647	-21.47483647	-21.47483647	-0.19603565	0.23868616	-0.14521141	0.03229896	-0.16870671	0.15020088	-0.13358086	0.05312871	0.05171094	0.01264741	-0.03123561	0.05807540	-0.02265546	0.01416955	-0.00757689	0.03067660	-0.01669020	0.00568764	-0.01238762	0.00993886	-0.01474941	0.00052614	-0.00752307	-0.00028356	-0.00640141	0.00056292	-0.00383084	0.00648292	-0.00152395	-0.00101822	-0.00458012	0.00399986	-0.00238464	0.00043442	-0.00424896	0.00304338	-0.00205595	-0.00166154	-0.00755720	0.00040114	-0.00769250	-0.00218425	-0.01501572	-0.01180898	-0.00717646	0.00209192	-0.03731230	-0.00955450	0.00062397	0.00768014	-0.01342307	-0.00210161	0.00568218	0.00750871	-0.01956507	0.00298680	-0.01132256	-0.00755063	-0.00864483	-0.00214508	-0.00640662	-0.00196576	-0.00600018	0.00206174	0.00087195	0.00603444	-0.01396510	0.00569970	-0.00728504	0.00820450	-0.00244973	-0.00349285	-0.00232411	0.00664310	0.00026260	0.00279072	0.00369798	0.00576306	0.00220472	0.00097548	0.01025851	0.00675602	0.00310818	0.00175586	0.00581117	0.00575729	0.00022061	0.00572598	0.00293582	0.00014390	-0.00116059	-0.00025700	-0.00513863	0.00234717	-0.00361541	0.00250078	-0.00204643	-0.00008656	-0.00218669	-0.00151489	-0.00308193	0.00035880	-0.00321131	0.00022351	-0.00023790	0.00065727	-0.00182774	0.00057052	-0.00568637	0.00130881	-0.00101326	-0.00101234	-0.00307225	0.00054333	-0.00424663	-0.00045239	-0.00280610	0.00035090	-0.00138445	0.00050190	-0.00334673	-0.00069320	-0.00157755	0.00113307	-0.00048450	0.00038719	-0.00204083	0.00037234	-0.00227614	-0.00026503	-0.00217550	-0.00027358	-0.00143262	-0.00130669	-0.00309804	-0.00192734	-0.00126274	0.00106948	-0.00222353	-0.00029584	-0.00221346	0.00120898	-0.00291087	0.00175508	-0.00309429	0.00038840	-0.00144532	-0.00028215	-0.00110377	0.00105549	-0.00071411	-0.00048825	-0.00190719	0.00117196	-0.00182144	-0.00041179	-0.00281274	0.00148527	-0.00190763	-0.00055719	-0.00203975	0.00116420	-0.00281726	-0.00023227	-0.00134054	0.00023696	-0.00216177	0.00019710	-0.00233112	0.00034667	-0.00214474	-0.00007525	-0.00107996	0.00046601	-0.00051817	-0.00115623	-0.00179302	0.00031572	-0.00304635	0.00033746	-0.00181919	0.00128986	-0.00163162	0.00012175	-0.00201069	-0.00040807	-0.00153974	-0.00071105	-0.00261035	0.00134921	0.00016994	-0.00071392	-0.00217429	0.00238464	-0.00093502	-0.00068600	-0.00135535	0.00159409	-0.00174788	0.00144151	-0.00158303	-0.00007844	-0.00198216	0.00048448	-0.00214739	0.00009722	0.00015585	0.00030030	-0.00082894	0.00008961	-0.00144488	0.00000692	-0.00003820	0.00014042	-0.00076902	0.00000087	-0.00036825	0.00006729	-0.00194949	0.00069621	-0.00078628	0.00087163	-0.00088197	0.00075357	-0.00055281	0.00042883	-0.00050695	-0.00074562	-0.00244365	0.00032347	-0.00069185	0.00119645	-0.00169811	-0.00044741	-0.00050363	0.00053488	-0.00061095	0.00028285	-0.00144867	0.00018784	-0.00034700	0.00027647	-0.00078048	0.00036149	-0.00004338	-0.00060320	0.00094120	0.00038784	-0.00163862	-0.00036269	-0.00097835	0.00070954	-0.00146555	-0.00024501	0.00046799	-0.00026267	-0.00177842	-0.00064360	-0.00086248	0.00074337	-0.00185398	0.00055445	-0.00042213	0.00152281	-0.00002685	-0.00077474	-0.00108878	0.00117487	-0.00078288	0.00072052	0.00106325	0.00074559	-0.00243897	-0.00067142	-0.00060694	0.00056309	-0.00064472	0.00128134	0.00016453	0.00062957	-0.00307940	0.00137511	0.00032103	0.00117604	-0.00060864	0.00133512	0.00008895	0.00227078	-0.00233601	0.00194020	-0.00120679	0.00055147	-0.00262545	-0.00095903	0.00028222	-0.00034698	-0.00241140	0.00146261	-0.00088283	0.00243017	0.00013872	0.00202799	0.00061871	0.00112578	-0.00106993	0.00445931	0.00313986	0.00360122	-0.00176905	0.00010884	0.00109634	0.00495712	-0.00232107	0.00226301	-0.00047093	0.00174123	-0.00258341	0.00196831	0.00169782	0.00375009	0.00034837	0.00051323	0.00036604	0.00264725	-0.00105761	0.00149586	0.00317449	0.00204167	-0.00130085	0.00121996	0.00100398	0.00494278	-0.00363669	0.00215340	0.00203849	0.00628008	-0.00016698	0.00227080	0.00145175	0.00406626	-0.00179178	0.00387218	0.00345756	0.00247936	-0.00431668	0.00312500	0.00133919	0.00457292	-0.00059139	0.00340487	0.00143370	0.00454813	0.00145630	0.00438122	0.00202569	0.00351452	-0.00208109	0.00202194	0.00532311	0.00265725	0.00066824	0.00257697	0.00205972	0.00443208	0.00045097	0.00268183	0.00352533	0.00469027	-0.00270281	0.00249596	0.00385925	0.00473075	-0.00026149	0.00124800	0.00183857	0.00225953	0.00159880	0.00468661	0.00326956	0.00137483	-0.00121813	0.00316454	0.00363989	0.00256566	0.00125200	0.00279716	0.00354189	0.00295533	-0.00235789	0.00175136	0.00213132	0.00345703	0.00208723	0.00330638	0.00340103	0.00207109	0.00166591	0.00332281	0.00321791	0.00485376	0.00265686	0.00264871	0.00336439	0.00461221	0.00135311	0.00210556	0.00358675	0.00302357	0.00184325	0.00286310	0.00302371	0.00386104	0.00108651	0.00397107	0.00464765	0.00445174	0.00201952	0.00319377	0.00314136	0.00463636	0.00311689	0.00476531	0.00371810	0.00492434	0.00496544	0.00357976	0.00452528	0.00531604	0.00049418	0.00326584	0.00387127	0.00313265	0.00173951	0.00247656	0.00225408	0.00313454	0.00108862	0.00166589	0.00337642	0.00214275	0.00100944	0.00105400	0.00192351	0.00191301	0.00132170	0.00085408	0.00197210	0.00127116	0.00075933	0.00093485	0.00177247	0.00155729	0.00107067	0.00061336	0.00121354	0.00154862	0.00055877	0.00097600	0.00132499	0.00190146	0.00117125	0.00129887	0.00190292	0.00144913	0.00125118	0.00114793	0.00107280	0.00142312	0.00038968	0.00100772	0.00126483	0.00146827	0.00120857	0.00085015	0.00189641	0.00156509	0.00210719	0.00119086	-21.47483647
-2.5001	-21.47483647	-21.47483647	-21.47483647	-21.47483647	-21.47483647	-21.47483647	-21.47483647	-21.47483647	-21.47483647	-21.47483647	-21.47483647	-21.47483647	-21.47483647	-21.47483647	-21.47483647	-21.47483647	-21.47483647	-21.47483647	-21.47483647	-21.47483647	-21.47483647	-21.47483647	-21.47483647	-21.47483647	-21.47483647	-21.47483647	-21.47483647	-21.47483647	-21.47483647	-21.47483647	-21.47483647	-21.47483647	-0.74625456	0.16496941	-0.09292117	-0.09907463	-0.12025028	-0.07855008	0.05803734	0.01258813	0.01333623	0.07244370	0.01487431	0.03550320	-0.01688715	0.01627912	0.03571366	0.02645456	-0.00578506	0.02304305	0.00874376	0.00601934	-0.01024474	0.00402369	0.00127703	0.00134709	-0.00513936	-0.00030730	-0.00101728	0.00165296	-0.00427323	-0.00181004	-0.00170788	-0.00023859	-0.00290419	0.00019645	-0.00191272	0.00314575	-0.00313098	-0.00041607	-0.00347359	0.00263495	0.00187952	-0.00584273	0.00395589	-0.00369644	0.00154003	-0.00578993	0.00337683	-0.00401237	-0.00164672	-0.00828044	0.02498865	0.00717954	0.00204485	0.00365569	0.00795321	0.00706224	0.01022107	-0.00328758	0.00443820	0.00687165	-0.00354025	-0.00117317	0.00397743	0.00816082	0.00119233	0.00328318	0.00844060	-0.00119350	-0.00287906	-0.00069219	0.00785613	0.00324303	-0.00326127	0.00756086	0.01104352	0.01309746	0.00046111	0.01247198	0.01461908	0.01031252	-0.00162390	0.01984557	0.01423190	0.01373318	0.00308005	0.01873759	0.01574890	0.01307702	0.00560127	0.01777703	0.01009931	0.01160173	0.00265475	0.00355225	0.00969535	0.00511577	0.00000498	0.00210381	-0.00034720	0.00376637	-0.00328636	-0.00034955	-0.00045213	0.00207553	-0.00098789	0.00477775	-0.00101005	0.00239498	-0.00068590	-0.00219553	0.00041202	0.00105155	-0.00185941	0.00126633	0.00243261	0.00046229	-0.00117876	0.00127718	0.00232638	0.00187538	-0.00091780	-0.00150886	0.00078677	0.00258503	0.00159701	0.00251443	0.00121302	0.00208994	0.00037179	0.00101371	0.00127960	0.00114606	0.00024591	0.00211438	0.00289711	0.00190383	0.00086902	0.00031255	0.00309763	0.00277635	0.00098013	0.00032720	0.00170996	0.00488946	0.00272284	0.00149534	0.00193195	0.00302921	0.00391501	0.00022466	0.00219924	0.00406381	0.00182630	0.00088472	0.00082164	0.00287855	0.00220736	0.00120289	0.00247756	0.00275919	0.00210055	0.00220419	0.00245953	0.00238477	0.00178394	0.00115118	0.00168210	0.00167305	0.00190474	0.00114617	0.00195369	0.00237775	0.00247034	0.00087541	0.00180616	0.00191011	0.00273456	0.00019538	0.00233693	0.00227810	0.00318975	0.00062016	0.00207276	0.00172140	0.00175767	0.00082651	0.00236087	0.00430283	0.00240394	-0.00045640	0.00310321	0.00195095	0.00298555	0.00115021	0.00163006	0.00343711	0.00204308	0.00104943	0.00191066	0.00172554	0.00407470	0.00184153	0.00210249	0.00295810	0.00255162	0.00058518	0.00221702	0.00302081	0.00278351	0.00120786	0.00145752	0.00258879	0.00262837	0.00177048	0.00178214	0.00291010	0.00199296	0.00181947	0.00215822	0.00203243	0.00317457	0.00139961	0.00234610	0.00211277	0.00248569	0.00182060	0.00117671	0.00264620	0.00151394	0.00127834	0.00179540	0.00200853	0.00200001	0.00110159	0.00183714	0.00326436	0.00257761	0.00196243	0.00242940	0.00278866	0.00190079	0.00223921	0.00183308	0.00211348	0.00181714	0.00277443	0.00068399	0.00422045	0.00180179	0.00097986	0.00107431	0.00216638	0.00202869	0.00151310	0.00117198	0.00285543	0.00193682	0.00196589	0.00107547	0.00297063	0.00239831	0.00123968	0.00134584	0.00293121	0.00308038	0.00181916	0.00239176	0.00354577	0.00316942	0.00329867	0.00371906	0.00202629	0.00399557	0.00089860	0.00314242	0.00495824	0.00292121	0.00265045	0.00262779	0.00484646	0.00411123	0.00206811	0.00373421	0.00614861	0.00492372	0.00430650	0.00237884	0.00465363	0.00411951	0.00642026	0.00452484	0.00377614	0.00373255	0.00440418	0.00322222	0.00587995	0.00442420	0.00358969	0.00431527	0.00303022	0.00874434	0.00600401	0.00480779	0.00798319	0.00369636	0.00341295	0.00524064	0.01132983	0.00692991	0.00574711	0.00296161	0.00756398	0.00659034	0.00276848	0.00525851	0.00769479	0.00314193	0.00823997	0.00536706	0.00520950	0.00780667	0.00605169	0.00473498	0.00765791	0.00402642	0.00915615	0.00573033	0.00915063	0.00724523	0.00734407	0.00184773	0.00703265	0.00911113	0.00799839	0.00689501	0.00901211	0.00703770	0.00737886	0.00232437	0.00728638	0.00636044	0.00930136	0.00745088	0.01028486	0.00576406	0.00725368	0.00406022	0.00920104	0.00482443	0.00542909	0.00602583	0.00848516	0.00469737	0.00757702	0.00632105	0.01147350	0.00646295	0.00671404	0.00410799	0.00993748	0.00581973	0.00528012	0.00411093	0.00960840	0.00527336	0.00609941	0.00474529	0.00766487	0.00869791	0.00579514	0.00474100	0.00633389	0.00390117	0.00427532	0.00155380	0.00770535	0.00221018	0.00762706	0.00627363	0.00665235	0.00200118	0.00398785	0.00586340	0.00535338	0.00416286	0.00544600	0.00255180	0.00608290	0.00385226	0.00385090	0.00296906	0.00515399	0.00167634	0.00628138	0.00230963	0.00581379	0.00166367	0.00522056	0.00384524	0.00615191	0.00241150	0.00628010	0.00384942	0.00607580	0.00440106	0.00553130	0.00126827	0.00484369	0.00315566	0.00413252	0.00284264	0.00579826	0.00380733	0.00416462	0.00452973	0.00554066	0.00313649	0.00336587	0.00321631	0.00547649	0.00314565	0.00392331	0.00203850	0.00533352	0.00451615	0.00617650	0.00322986	0.00494627	0.00274012	0.00329419	0.00375927	0.00414192	0.00182163	0.00344489	0.00267261	0.00299202	0.00227758	0.00206448	0.00121723	0.00212989	0.00163915	0.00187241	0.00164351	0.00184641	0.00163805	0.00215064	0.00111202	0.00231613	0.00087762	0.00173179	0.00077627	0.00113019	0.00094888	0.00168064	0.00068535	0.00129737	0.00112972	0.00212649	0.00118486	0.00101926	0.00087125	0.00159473	0.00137666	0.00152870	0.00074617	0.00148915	0.00059289	0.00172443	0.00089553	0.00105216	0.00093038	0.00166772	0.00100055	0.00175932	0.00085498	0.00125504	0.00095657	0.00144723	0.00141091	-21.47483647
-2.4001	-21.47483647	-21.47483647	-21.47483647	-21.47483647	-21.47483647	-21.47483647	-21.47483647	-21.47483647	-21.47483647	-21.47483647	-21.47483647	-21.47483647	-21.47483647	-21.47483647	-21.47483647	-21.47483647	-21.47483647	-21.47483647	-21.47483647	-21.47483647	-21.47483647	-21.47483647	-21.47483647	-21.47483647	-21.47483647	-21.47483647	-21.47483647	-21.47483647	-21.47483647	-21.47483647	-21.47483647	-21.47483647	0.79592686	0.03762885	0.06224095	-0.15422330	0.08638459	-0.18351406	-0.00072262	-0.04108000	0.02278816	0.00769925	-0.01545969	-0.02728137	0.07509940	-0.00749209	0.02055791	0.01027983	0.03423182	0.02016127	0.01938595	-0.00045036	0.01657665	0.00223568	0.01251006	-0.00275723	0.00933781	0.00651878	0.00663776	-0.00091238	0.00939820	-0.00103488	0.00065649	-0.00635760	0.00702322	-0.00132743	-0.00235029	-0.00682892	0.00234825	-0.00047514	-0.00285759	-0.00471498	-0.00538642	-0.00459840	-0.00515530	-0.00860820	-0.00884196	-0.00117486	-0.00027113	-0.01211597	-0.02337459	-0.00177834	-0.01019791	-0.00179905	-0.02333382	0.00841050	0.00021045	-0.01258560	0.00076703	-0.00272752	-0.00990394	-0.00927790	-0.00093115	-0.00753518	-0.00919031	-0.00713778	0.00171035	-0.00175874	0.00258089	-0.00809337	0.00796431	-0.00629310	0.00074568	-0.00794390	-0.00554393	-0.00178403	0.00293447	0.00239183	0.00581716	0.00502007	0.00435965	0.00630699	0.00179023	0.00637942	0.00634219	0.00357091	0.00679423	0.01183209	0.00721012	0.00727554	0.00875673	0.00848738	0.00571249	0.00472974	0.00477718	-0.00560764	0.00185636	-0.00629188	0.00224660	-0.00003116	-0.00291832	-0.00442010	-0.00017387	-0.00362248	-0.00145777	-0.00461579	0.00040709	-0.00102848	-0.00385364	-0.00392525	0.00095977	-0.00455453	-0.00364762	-0.00444019	-0.00180089	-0.00326190	-0.00095793	-0.00533980	-0.00040502	-0.00305931	-0.00013669	-0.00506602	0.00074947	-0.00194604	-0.00172140	-0.00293354	0.00130649	-0.00202854	-0.00208645	-0.00229789	-0.00086893	-0.00126402	-0.00081461	-0.00425796	-0.00158968	-0.00202380	-0.00177880	-0.00273139	-0.00239620	-0.00083628	-0.00196939	-0.00370739	-0.00031374	-0.00259447	0.00029299	-0.00284605	-0.00029446	-0.00203347	-0.00056313	-0.00353562	-0.00147521	-0.00147785	-0.00133542	-0.00225875	-0.00083142	-0.00369822	-0.00220401	-0.00385312	-0.00190850	-0.00121514	-0.00034479	-0.00322716	-0.00144895	-0.00198291	-0.00254583	-0.00380312	-0.00190148	-0.00150421	-0.00205377	-0.00267232	-0.00162013	-0.00280744	-0.00103987	-0.00443109	-0.00122768	-0.00178889	-0.00098054	-0.00399646	-0.00128830	-0.00215999	-0.00205521	-0.00253080	-0.00107291	-0.00224765	-0.00155440	-0.00437664	-0.00084016	-0.00129605	-0.00266081	-0.00291788	-0.00323516	-0.00207378	-0.00047233	-0.00322040	-0.00180564	-0.00211121	-0.00061797	-0.00323441	-0.00150211	-0.00110785	-0.00171346	-0.00233538	-0.00158899	-0.00197464	-0.00030170	-0.00332151	-0.00088832	-0.00260501	-0.00118982	-0.00256539	-0.00196715	-0.00183995	-0.00066225	-0.00194578	-0.00206358	-0.00094624	-0.00097134	-0.00275835	-0.00154517	-0.00062262	0.00029851	-0.00325003	-0.00074657	-0.00208919	-0.00051235	-0.00342599	-0.00100139	-0.00091015	-0.00118944	-0.00232500	-0.00210532	-0.00194872	-0.00113205	-0.00269593	-0.00148405	-0.00227517	-0.00169595	-0.00178202	-0.00131518	-0.00125387	-0.00062036	-0.00223028	-0.00111170	-0.00136939	-0.00118668	-0.00210205	-0.00197127	-0.00085324	-0.00155689	-0.00189730	-0.00066611	-0.00297594	-0.00177855	-0.00254545	-0.00122692	-0.00247215	-0.00199475	-0.00236823	-0.00234391	-0.00291160	-0.00138951	-0.00209373	-0.00231004	-0.00256076	-0.00125362	-0.00314254	-0.00133815	-0.00219921	-0.00121915	-0.00288136	-0.00158149	-0.00285096	-0.00078248	-0.00284149	-0.00202915	-0.00296230	-0.00099869	-0.00323897	-0.00172271	-0.00291263	-0.00203361	-0.00492003	-0.00236376	-0.00419393	-0.00191324	-0.00311471	-0.00145881	-0.00450361	-0.00197850	-0.00374961	-0.00236417	-0.00407272	-0.00197559	-0.00529224	-0.00454626	-0.00181552	-0.00255706	-0.00535462	-0.00276790	-0.00443358	-0.00353427	-0.00710954	-0.00298588	-0.00523324	-0.00207916	-0.00381394	-0.00246783	-0.00429118	-0.00038706	-0.00334191	-0.00211191	-0.00694653	-0.00445292	-0.00575325	-0.00210480	-0.00608356	-0.00350115	-0.00836236	-0.00600917	-0.00517116	-0.00256422	-0.00672282	-0.00509094	-0.00440865	-0.00256709	-0.00614004	-0.00678433	-0.00559145	-0.00362348	-0.00911748	-0.00570869	-0.00561880	-0.00474077	-0.00819344	-0.00026938	-0.00614968	-0.00441947	-0.00548677	-0.00250717	-0.00448178	-0.00262754	-0.00624730	-0.00368122	-0.00453436	-0.00406433	-0.00429248	-0.00567950	-0.00960799	-0.00626838	-0.00730242	-0.00438828	-0.00896374	-0.00315863	-0.00556970	-0.00305827	-0.00772012	-0.00317607	-0.00584978	-0.00406431	-0.00691239	-0.00234089	-0.00653475	-0.00409545	-0.00711306	-0.00492544	-0.00405865	-0.00667948	-0.00849897	-0.00260584	-0.00490908	-0.00440486	-0.00737625	-0.00347410	-0.00483577	-0.00564007	-0.00876060	-0.00488335	-0.00562343	-0.00440319	-0.00306591	0.00101011	-0.00679060	-0.00381478	-0.00418324	-0.00115149	-0.00384803	-0.00325329	-0.00424882	-0.00542254	-0.00343435	-0.00172315	-0.00542544	-0.00295017	-0.00295312	-0.00197980	-0.00254973	-0.00198088	-0.00323367	-0.00412509	-0.00324805	-0.00157037	-0.00155953	-0.00269435	-0.00259927	-0.00221785	-0.00133821	-0.00250225	-0.00322344	-0.00236413	-0.00353636	-0.00284487	-0.00405422	-0.00245469	-0.00447734	-0.00097558	-0.00425714	-0.00140716	-0.00263489	-0.00358133	-0.00522519	-0.00240240	-0.00369615	-0.00213688	-0.00296798	-0.00173638	-0.00449507	-0.00151077	-0.00455004	-0.00060224	-0.00115715	-0.00065482	-0.00438279	-0.00145513	-0.00296978	-0.00212921	-0.00251823	-0.00043928	-0.00117876	-0.00038414	-0.00149773	0.00040234	-0.00083119	-0.00085428	-0.00163906	-0.00086519	-0.00070923	-0.00123084	-0.00119745	-0.00033662	-0.00107653	-0.00058831	-0.00089945	-0.00024118	-0.00124858	-0.00020457	-0.00091222	-0.00032051	-0.00059939	0.00020831	-0.00079851	-0.00029148	-0.00065724	-0.00002880	-0.00108075	-0.00015467	-0.00040129	-0.00060866	-0.00050897	-0.00020028	-0.00054526	-0.00022359	-0.00053125	-0.00024300	-0.00034238	-0.00000147	-0.00086400	-0.00040845	0.00003213	-0.00042192	-0.00040431	-0.00032540	-21.47483647
-2.3001	-21.47483647	-21.47483647	-21.47483647	-21.47483647	-21.47483647	-21.47483647	-21.47483647	-21.47483647	-21.47483647	-21.47483647	-21.47483647	-21.47483647	-21.47483647	-21.47483647	-21.47483647	-21.47483647	-21.47483647	-21.47483647	-21.47483647	-21.47483647	-21.47483647	-21.47483647	-21.47483647	-21.47483647	-21.47483647	-21.47483647	-21.47483647	-21.47483647	-21.47483647	-21.47483647	-21.47483647	-21.47483647	-21.47483647	-0.37149185	0.11812591	-0.06195574	-0.01757510	-0.20387687	0.08398985	-0.08495344	0.05655302	0.04820145	0.04038471	0.00207874	0.04413694	-0.01167327	0.03542312	0.01084948	0.03347291	0.01336513	0.01679649	0.02404064	0.03423504	0.00905103	0.01846249	0.01063137	0.01951639	0.01139672	0.01914855	0.00677487	0.01573451	-0.00004012	0.00732838	0.00225354	0.00926837	-0.00040609	0.00046942	-0.00534672	0.00483050	-0.00555589	-0.00134696	-0.00408316	-0.00124856	-0.00759751	-0.00232504	-0.01867626	-0.00015502	-0.00107988	-0.00157783	-0.03094236	-0.01745413	0.01392360	0.01798304	-0.01699405	-0.00669728	0.00040975	0.00735220	-0.01765634	0.00614758	-0.00989946	0.00417606	-0.00857294	0.00366329	-0.00842673	0.00211974	-0.00776777	0.00575527	-0.00654851	0.00531044	-0.00516450	0.00670584	-0.00204812	0.00951788	-0.00392271	-0.00245971	-0.00035402	0.00353428	0.00331498	0.00404986	0.00408757	0.00483350	0.00238163	-0.00362039	0.00580411	0.00324226	0.00355700	0.00151446	0.00391352	0.00856080	-0.00141137	0.00323655	0.00419116	-0.00031097	-0.00176063	-0.00410690	-0.00816037	-0.00022485	-0.00294460	-0.00174346	-0.00109779	-0.00035599	0.00023351	-0.00062598	-0.00205651	-0.00013068	-0.00144096	0.00131846	-0.00159409	-0.00064344	-0.00154038	0.00159198	-0.00252567	0.00221690	-0.00349852	-0.00029145	-0.00399223	0.00159609	-0.00248812	0.00103036	-0.00176241	0.00216720	-0.00261795	-0.00034917	-0.00202803	-0.00034270	-0.00143625	0.00158334	-0.00096300	-0.00033369	-0.00178244	-0.00091755	-0.00243070	0.00055234	-0.00136893	0.00029738	-0.00061670	0.00079195	-0.00189057	-0.00187171	-0.00150694	0.00127463	-0.00195056	0.00083201	-0.00133275	0.00273048	-0.00171293	0.00219571	-0.00119130	0.00147547	-0.00073216	-0.00046943	-0.00037382	0.00157320	-0.00009337	-0.00071982	-0.00199084	-0.00018559	-0.00280576	-0.00105086	-0.00293044	0.00229851	-0.00036756	-0.00026621	-0.00239220	0.00148079	-0.00100575	-0.00038931	-0.00148504	0.00098278	-0.00115884	-0.00123763	-0.00268546	0.00028103	-0.00173811	0.00042301	-0.00190611	0.00047744	-0.00220051	0.00023692	-0.00195230	0.00043750	-0.00134932	-0.00007684	-0.00049988	0.00164384	-0.00197870	-0.00042691	-0.00290552	0.00042236	-0.00107016	0.00100898	-0.00144997	0.00169524	-0.00125699	0.00102235	-0.00099746	0.00234372	0.00010372	0.00082368	-0.00108676	0.00212019	-0.00137210	0.00111517	-0.00144413	0.00090783	0.00004787	0.00184139	-0.00110920	0.00085907	0.00071114	0.00016536	-0.00099696	0.00028640	-0.00040340	0.00027588	-0.00049008	0.00079601	0.00017850	0.00037161	-0.00084106	0.00118660	-0.00116844	0.00096482	-0.00023394	0.00075892	-0.00003629	0.00015777	-0.00035553	0.00061278	0.00018441	0.00005410	-0.00151580	0.00167233	-0.00079861	0.00049615	-0.00074504	0.00041198	0.00102121	-0.00018210	-0.00049953	0.00178815	0.00031476	0.00054884	-0.00059052	0.00062015	0.00016897	0.00042786	0.00024205	-0.00012593	0.00073192	0.00192721	-0.00094268	0.00067625	-0.00074239	0.00166165	-0.00030614	0.00097216	0.00046419	0.00076667	-0.00033548	0.00133781	-0.00022785	0.00135470	-0.00129180	0.00124014	-0.00020776	0.00079971	-0.00181632	0.00118520	0.00054539	0.00118754	-0.00147466	0.00226753	0.00013585	0.00193942	-0.00125796	0.00188687	0.00117493	0.00265597	-0.00019289	0.00191020	0.00053970	0.00027705	-0.00178774	0.00287695	0.00194267	0.00352132	-0.00045638	0.00210791	0.00169650	0.00378909	0.00084991	0.00404837	-0.00021255	0.00055658	-0.00107248	0.00413231	-0.00081563	0.00244755	-0.00379284	0.00274507	0.00425930	0.00367216	0.00256087	0.00239276	0.00044246	0.00232439	-0.00162848	0.00586119	0.00584193	0.00557997	-0.00280552	0.00255611	0.00110116	0.00642005	-0.00000131	0.00306764	0.00400823	0.00271130	-0.00121844	0.00419641	0.00218080	0.00584167	0.00022120	0.00180525	0.00322409	0.00494154	-0.00079852	0.00380420	0.00714652	0.00569535	-0.00024767	0.00291321	0.00116649	0.00847301	0.00151352	0.00391934	0.00386786	0.00340052	-0.00004987	0.00508371	0.00392305	0.00562837	0.00432973	0.00582100	0.00404006	0.00439011	-0.00016748	0.00404009	0.00258557	0.00657188	0.00022121	0.00378174	0.00606588	0.00672665	0.00180314	0.00329077	0.00531663	0.00358652	0.00157315	0.00269838	0.00541472	0.00327834	0.00130458	0.00575625	0.00551743	0.00365452	0.00050930	0.00445940	0.00626018	0.00626378	-0.00016129	0.00403914	0.00457161	0.00313171	-0.00153538	0.00402974	0.00294160	0.00431456	0.00430443	0.00471062	0.00400230	0.00343586	0.00060799	0.00446356	0.00507203	0.00482503	0.00350229	0.00352170	0.00557515	0.00598066	-0.00039752	0.00303318	0.00401778	0.00516372	0.00110451	0.00310322	0.00444335	0.00266530	0.00193545	0.00319706	0.00578069	0.00427603	0.00116232	0.00168573	0.00450769	0.00382562	0.00275876	0.00269713	0.00341300	0.00429369	0.00291641	0.00197580	0.00241972	0.00357906	0.00204939	0.00615061	0.00688028	0.00527610	0.00304441	0.00274275	0.00698953	0.00729739	0.00303326	0.00533608	0.00546951	0.00568746	0.00325628	0.00365647	0.00467877	0.00569447	0.00335202	0.00387186	0.00548762	0.00327385	0.00335771	0.00277940	0.00320923	0.00306789	0.00261579	0.00188548	0.00329149	0.00286863	0.00171096	0.00197939	0.00292025	0.00208954	0.00087919	0.00152226	0.00282757	0.00124797	0.00147621	0.00151314	0.00133735	0.00148419	0.00117521	0.00164143	0.00213275	0.00202002	0.00172806	0.00147268	0.00206095	0.00142047	0.00117492	0.00142030	0.00198710	0.00121888	0.00093438	0.00118215	0.00174077	0.00113489	0.00118549	0.00132528	0.00163725	0.00200885	0.00129450	0.00089455	0.00250601	0.00204580	0.00258959	0.00165290	-21.47483647
-2.2001	-21.47483647	-21.47483647	-21.47483647	-21.47483647	-21.47483647	-21.47483647	-21.47483647	-21.47483647	-21.47483647	-21.47483647	-0.03903478	-21.47483647	-21.47483647	-21.47483647	-21.47483647	-21.47483647	-21.47483647	-21.47483647	-21.47483647	-21.47483647	-21.47483647	-21.47483647	-21.47483647	-21.47483647	-21.47483647	-21.47483647	-21.47483647	-21.47483647	-21.47483647	-21.47483647	-21.47483647	-21.47483647	0.02023702	-21.47483647	-0.23922991	-0.00603682	-0.01087116	-0.05121467	0.10305790	0.00980503	0.07326900	0.01384926	0.04363354	-0.01264971	0.02253635	0.02557646	0.03635881	0.03969810	0.01929320	0.02363284	0.01759354	0.01215839	0.01396371	0.01596448	0.01944393	0.01995659	0.01857315	0.01988972	0.02538795	0.01833526	0.01903887	0.01585714	0.01555216	0.01570867	0.01634059	0.00709726	0.00672640	0.00277514	0.00789267	0.00077704	0.00280653	0.00304205	0.00372367	-0.00319230	0.00140235	-0.00889286	-0.00088425	-0.00667034	0.00206361	-0.01655217	0.00530448	-0.01068956	0.03069163	-0.00765794	0.01502344	-0.01174922	0.01179647	-0.01139889	0.00339721	-0.01120182	0.01035596	0.00168284	0.00585543	-0.00248852	0.00246359	0.00318169	0.00394421	-0.00059982	0.01009229	-0.00100225	0.00370748	-0.00254867	0.01487650	0.00360842	-0.00559346	0.00683400	0.00998075	0.00573802	0.00142521	0.00836603	0.01002488	0.01241553	-0.00005864	0.01367081	0.01193924	0.01681037	0.00459812	0.01362436	0.01229395	0.01432817	0.00898000	0.01699802	0.01352618	0.01649333	0.00529050	0.00312161	0.01227729	0.00755339	0.00075516	0.00059494	0.00300825	0.00375057	-0.00072426	-0.00063805	0.00234549	0.00141384	-0.00062501	0.00262886	0.00104531	0.00393189	0.00142851	0.00036232	0.00371353	0.00196889	-0.00177824	0.00049859	0.00460744	-0.00039096	0.00024259	0.00179652	0.00474123	0.00226786	0.00039309	0.00078754	0.00190831	0.00224947	0.00100978	0.00172315	0.00383195	0.00176490	0.00180542	-0.00009443	0.00319835	0.00151107	0.00103583	0.00181629	0.00381179	0.00114855	-0.00019810	0.00131185	0.00392187	0.00092038	0.00061585	0.00194637	0.00339496	0.00258992	0.00229070	0.00043985	0.00423891	0.00377914	0.00294823	0.00184709	0.00286620	0.00206904	0.00121775	0.00001891	0.00290491	0.00252333	0.00114138	-0.00113114	0.00324561	0.00293839	0.00223743	0.00116508	0.00448082	0.00074306	0.00215002	0.00034455	0.00300031	0.00152873	0.00117950	0.00002885	0.00281003	0.00243570	0.00201549	-0.00066664	0.00279520	0.00179165	0.00214695	0.00050444	0.00140528	0.00124273	0.00353962	0.00064462	0.00339852	0.00026023	0.00313435	0.00266415	0.00237339	0.00206971	0.00127013	0.00066324	0.00273354	0.00173043	0.00268719	0.00108069	0.00250433	0.00234384	0.00216289	-0.00050577	0.00151609	0.00115840	0.00398132	0.00070123	0.00269018	0.00201738	0.00263081	0.00092118	0.00163374	0.00233305	0.00299679	0.00076431	0.00198717	0.00157125	0.00357072	0.00102832	0.00301062	0.00157163	0.00254989	0.00080252	0.00293181	0.00158453	0.00320215	0.00129484	0.00183422	0.00192144	0.00204029	0.00187459	0.00168448	0.00220813	0.00201790	0.00003960	0.00303445	0.00185824	0.00217980	0.00009202	0.00118601	0.00216042	0.00264364	0.00126367	0.00177701	0.00214806	0.00320467	0.00118208	0.00165469	0.00214129	0.00175305	0.00177241	0.00094481	0.00311155	0.00250625	0.00058339	0.00178367	0.00177077	0.00286951	0.00088760	0.00174275	0.00322649	0.00247721	0.00075616	0.00254965	0.00253016	0.00342571	0.00042434	0.00277201	0.00175071	0.00368369	0.00093876	0.00174606	0.00502752	0.00456936	0.00202659	0.00244434	0.00294347	0.00502195	0.00078546	0.00357721	0.00463417	0.00451851	0.00313218	0.00279312	0.00434587	0.00273759	0.00175112	0.00334551	0.00719675	0.00406589	0.00207350	0.00181158	0.00611761	0.00680839	0.00433321	0.00459394	0.00457005	0.00346866	0.00514620	0.00451453	0.00718841	0.00491261	0.00293596	0.00308679	0.00551127	0.00850550	0.00588101	0.00531134	0.00806701	0.00618450	0.00502817	0.00857962	0.00905781	0.00678858	0.00563282	0.00514486	0.00690329	0.01120234	0.00515569	0.00755089	0.00706966	0.00726545	0.00595829	0.00539364	0.00721878	0.00806113	0.00692790	0.00532021	0.00813123	0.00710605	0.00656030	0.00603594	0.01319600	0.00823691	0.00454658	0.00470492	0.01243418	0.01073994	0.00613660	0.00866781	0.00928064	0.00822647	0.00803484	0.00591528	0.00956516	0.00974882	0.00696811	0.00792694	0.01155962	0.00801932	0.00515289	0.00743266	0.01204002	0.01076532	0.00483449	0.00704371	0.00914289	0.00687733	0.00830573	0.00857041	0.00968658	0.00742772	0.00758228	0.00641797	0.01270639	0.00888285	0.00597035	0.00641831	0.01117636	0.00757396	0.00801269	0.00825082	0.01156582	0.00889942	0.00713171	0.00742915	0.01149238	0.00768000	0.00756114	0.00642089	0.00960215	0.00590343	0.00825178	0.00948962	0.00840668	0.00659518	0.00416220	0.00650899	0.00883123	0.00666954	0.00756003	0.00411719	0.00876782	0.00745065	0.00434467	0.00638318	0.00752623	0.00477738	0.00619254	0.00601049	0.00823209	0.00651534	0.00664074	0.00613114	0.00820527	0.00602025	0.00580137	0.00483862	0.00744870	0.00704840	0.00577192	0.00353262	0.00718051	0.00661826	0.00681142	0.00512202	0.00873707	0.00699649	0.00668949	0.00614177	0.00885189	0.00726112	0.00602236	0.00666804	0.00885105	0.00714700	0.00727659	0.00712673	0.00978069	0.00863020	0.00891839	0.00713763	0.00859828	0.00869309	0.00591919	0.00455870	0.00799676	0.00419983	0.00466717	0.00433578	0.00529285	0.00447734	0.00390588	0.00280484	0.00516111	0.00386643	0.00334540	0.00212216	0.00344565	0.00333578	0.00334115	0.00191141	0.00328633	0.00295054	0.00277638	0.00227289	0.00250726	0.00261695	0.00223221	0.00200925	0.00234045	0.00260915	0.00312321	0.00201273	0.00274915	0.00224033	0.00219868	0.00237365	0.00241690	0.00196873	0.00208458	0.00166014	0.00244122	0.00193972	0.00203319	0.00156542	0.00248451	0.00238660	0.00249648	0.00142123	0.00280773	0.00255109	0.00331979	0.00211633	0.06351118
-2.1001	-21.47483647	-21.47483647	-21.47483647	-21.47483647	-21.47483647	-21.47483647	-21.47483647	-21.47483647	-21.47483647	-21.47483647	-21.47483647	-21.47483647	-21.47483647	-21.47483647	-21.47483647	-21.47483647	-21.47483647	-21.47483647	-21.47483647	-21.47483647	-21.47483647	-21.47483647	-21.47483647	-21.47483647	-21.47483647	-21.47483647	-21.47483647	-21.47483647	-21.47483647	-21.47483647	-21.47483647	-21.47483647	-0.55509300	-1.16126990	0.02989115	-0.17709177	0.14399087	-0.07347492	0.14753874	-0.04229687	0.03734153	-0.00393017	0.00656696	-0.00749387	-0.01875145	0.02564947	0.01585437	0.04052024	-0.01660393	0.03336457	0.03220954	0.03157085	0.00154532	0.01666266	0.02245768	0.02076977	0.01094394	0.02161240	0.02362752	0.02507396	0.01831619	0.02183451	0.02573585	0.02746997	0.02386802	0.02527396	0.02276423	0.02357038	0.01978455	0.01963827	0.01719722	0.01423170	0.00954521	0.00614901	0.00989958	0.00350571	0.00043060	-0.00349510	0.00345250	-0.01560425	0.00430933	-0.01248001	0.02390716	0.00232444	0.01177630	-0.00187231	0.01938890	-0.00309275	0.00930979	-0.00766172	0.01006487	0.00299373	-0.00777945	-0.00164930	0.00846920	-0.00160755	-0.00105212	-0.00162349	0.00606947	-0.00079451	-0.00022508	0.00025877	0.00792431	0.00116304	-0.01009428	0.00314413	0.00825354	0.00500737	-0.00381298	0.01009078	0.00673710	0.00871554	-0.00699957	0.00868748	0.00486984	0.00784162	-0.00335681	0.01086622	0.00532892	0.00457116	-0.00412890	0.00886807	0.00124101	0.00071156	-0.00758290	-0.00512221	-0.00268220	-0.00276340	-0.00324023	0.00184377	0.00036734	0.00362600	-0.00371079	0.00035973	0.00018931	0.00059047	0.00096279	0.00100823	0.00133866	0.00297295	0.00040772	-0.00120932	0.00350547	-0.00000022	-0.00168336	0.00021556	0.00261098	0.00169019	0.00173787	-0.00013722	0.00225090	0.00324318	0.00082920	-0.00074866	0.00062215	0.00170728	0.00221133	0.00098348	0.00112770	0.00179182	0.00099530	0.00025159	0.00246838	0.00140083	0.00104964	0.00083926	0.00252606	0.00147253	0.00090180	-0.00034463	0.00084197	0.00308704	0.00316911	0.00097801	0.00183397	0.00356421	0.00432324	0.00152571	0.00227391	0.00299679	0.00259965	0.00103870	0.00123269	0.00388159	0.00212327	-0.00051860	0.00223142	0.00430947	0.00186162	-0.00046397	0.00239869	0.00375338	0.00332720	0.00036248	0.00388181	0.00348599	0.00292997	0.00115280	0.00105102	0.00356278	0.00110393	0.00107324	0.00260210	0.00375035	0.00337086	0.00057494	0.00196524	0.00176782	0.00215571	0.00059464	0.00296274	0.00297040	0.00438285	0.00108395	0.00280682	0.00280588	0.00285516	0.00012048	0.00159234	0.00423036	0.00270737	0.00223323	0.00325141	0.00333923	0.00424533	0.00191772	0.00290052	0.00381965	0.00252379	0.00050625	0.00221257	0.00261935	0.00385423	0.00298412	0.00225130	0.00288459	0.00235405	-0.00018363	0.00234296	0.00468952	0.00310344	0.00148173	0.00293424	0.00354418	0.00209485	0.00138935	0.00187277	0.00291800	0.00255110	0.00204925	0.00288625	0.00182005	0.00337926	0.00184554	0.00261604	0.00298451	0.00238898	0.00225390	0.00089685	0.00448296	0.00157137	0.00100511	0.00124967	0.00243131	0.00203821	0.00044257	0.00095330	0.00365796	0.00270523	0.00247002	0.00277098	0.00308871	0.00297481	0.00214158	0.00148301	0.00341959	0.00220010	0.00205469	0.00186984	0.00449581	0.00171201	0.00173706	0.00141627	0.00353345	0.00289413	0.00188849	0.00157713	0.00378371	0.00171002	0.00177264	0.00186624	0.00330545	0.00270531	0.00138217	0.00223884	0.00327059	0.00288790	0.00342536	0.00309679	0.00524166	0.00504762	0.00299693	0.00358924	0.00389509	0.00287251	0.00266217	0.00303900	0.00619493	0.00480779	0.00350221	0.00349231	0.00519743	0.00329327	0.00211934	0.00268951	0.00627673	0.00488558	0.00548439	0.00358277	0.00577817	0.00570841	0.00562889	0.00604462	0.00579445	0.00515644	0.00582862	0.00339223	0.00782768	0.00521220	0.00343518	0.00497724	0.00552334	0.00865337	0.00714423	0.00472901	0.00872942	0.00648311	0.00416212	0.00746101	0.01097658	0.00863495	0.00522619	0.00495021	0.00926828	0.00769519	0.00450202	0.00636593	0.00853759	0.00643453	0.01195239	0.00760830	0.01075107	0.01012061	0.00657502	0.00641142	0.01098957	0.00950401	0.01107527	0.00832334	0.01325100	0.00933865	0.01086058	0.00489438	0.01207432	0.01089757	0.00822660	0.00797982	0.01381022	0.01012451	0.01047316	0.00703640	0.00987956	0.00813934	0.00740997	0.00845644	0.01092426	0.00778445	0.00857935	0.00689132	0.00825094	0.01098635	0.00942822	0.00864739	0.01111001	0.01095742	0.00973714	0.00838796	0.01117423	0.00989832	0.00836998	0.00875371	0.01309062	0.00988367	0.00946166	0.00642071	0.00850563	0.00830461	0.00876819	0.00773915	0.01290825	0.01012444	0.00691215	0.00638474	0.00898888	0.00565957	0.00594862	0.00564346	0.01105748	0.00652843	0.00931749	0.00663835	0.00800630	0.00526722	0.00712519	0.00833131	0.00942980	0.00863602	0.00806734	0.00530641	0.00915749	0.00593460	0.00664803	0.00524003	0.00673675	0.00649949	0.00826349	0.00640463	0.00912677	0.00665814	0.00721029	0.00340308	0.00942769	0.00614658	0.00788816	0.00373658	0.00816207	0.00640405	0.00615190	0.00473652	0.00710977	0.00371473	0.00596208	0.00414435	0.00662785	0.00671325	0.00660181	0.00699426	0.00788602	0.00869528	0.00827328	0.00689605	0.00781486	0.00697391	0.00754916	0.00550058	0.00820194	0.00568547	0.00895227	0.00475086	0.00720959	0.00582635	0.00675930	0.00420035	0.00675730	0.00308063	0.00473873	0.00369428	0.00421106	0.00334463	0.00415583	0.00259894	0.00378613	0.00333840	0.00299098	0.00215588	0.00337899	0.00224198	0.00313056	0.00142594	0.00338475	0.00162868	0.00268771	0.00160242	0.00264462	0.00223407	0.00290095	0.00186455	0.00280851	0.00204609	0.00254255	0.00207808	0.00249511	0.00153575	0.00192259	0.00145719	0.00237182	0.00152717	0.00184496	0.00139294	0.00201452	0.00133123	0.00205023	0.00183180	0.00245861	0.00139063	0.00239499	0.00141737	0.00212460	0.00239876	0.00273880	0.00154692	-21.47483647
-2.0001	-21.47483647	-21.47483647	-21.47483647	-21.47483647	-21.47483647	-21.47483647	-21.47483647	-2.86149406	-21.47483647	-21.47483647	-21.47483647	-21.47483647	-21.47483647	-21.47483647	-21.47483647	-21.47483647	-21.47483647	-21.47483647	-21.47483647	-21.47483647	-21.47483647	-21.47483647	-21.47483647	-21.47483647	-21.47483647	-21.47483647	-1.01466227	-21.47483647	-21.47483647	-21.47483647	-21.47483647	-21.47483647	0.39572868	-0.14669442	-0.00961053	-0.21214890	0.02742669	-0.13513970	0.07100022	-0.00361935	-0.11797850	0.01883486	0.01807484	0.03487322	-0.01776868	0.04519664	0.02236367	0.04378384	-0.01665397	0.03211837	0.02616410	0.03129379	0.01645835	0.02254710	0.02416282	0.02110110	0.01323276	0.02336206	0.02285375	0.01899328	0.01431086	0.01935423	0.02025376	0.02562255	0.02953443	0.03146145	0.03148887	0.03130301	0.03048341	0.03060705	0.03279369	0.03368666	0.02826806	0.01997086	0.02541420	0.01338888	0.01687040	0.00498606	0.01189754	-0.00773208	0.01604464	-0.01196595	0.01353624	0.00885627	0.01415627	-0.00553805	0.01613733	0.00376754	0.00774135	-0.00807545	0.00589287	0.00009453	-0.00075264	-0.00553689	0.00386146	0.00648971	-0.00064584	0.00441564	0.00586305	0.00239547	-0.00106063	-0.00272964	0.00732490	0.00371077	-0.00762116	0.00220528	0.00748189	0.01061277	-0.00123160	0.01204670	0.01099704	0.00987999	-0.00359213	0.01165437	0.00977808	0.01403815	-0.00056302	0.01515378	0.01146128	0.01218938	0.00487403	0.01624915	0.00963543	0.01237121	0.00013955	-0.00038621	0.00298936	0.00470704	-0.00051077	0.00436270	0.00119590	0.00231626	-0.00372726	0.00280304	-0.00050281	0.00124489	-0.00041628	0.00332244	0.00181968	0.00406665	0.00046138	-0.00076037	-0.00041152	0.00154773	-0.00254907	0.00141176	0.00213716	0.00286036	0.00074634	0.00131875	0.00450798	0.00387496	0.00082294	0.00125999	0.00140935	0.00272563	0.00302970	0.00290692	0.00160899	0.00383927	0.00097603	0.00183778	0.00240895	0.00219297	0.00194072	0.00202190	0.00271027	0.00206186	0.00099801	0.00165734	0.00319860	0.00264170	0.00135696	0.00198355	0.00269869	0.00438911	0.00385700	0.00206226	0.00173273	0.00421121	0.00228332	0.00118997	0.00397499	0.00500139	0.00247455	0.00115488	0.00101934	0.00411055	0.00075530	0.00181805	0.00364840	0.00324154	0.00268027	0.00263717	0.00288875	0.00284907	0.00331874	0.00247817	0.00202394	0.00346192	0.00248258	0.00084596	0.00133957	0.00281192	0.00293579	0.00162590	0.00273759	0.00305846	0.00269089	0.00179712	0.00263854	0.00281414	0.00291844	0.00238986	0.00243875	0.00328618	0.00152984	0.00169569	0.00177718	0.00347020	0.00137163	0.00143756	0.00256919	0.00230754	0.00283113	0.00142264	0.00220566	0.00344190	0.00244241	0.00197596	0.00385798	0.00269574	0.00354296	0.00253825	0.00280632	0.00407470	0.00334454	0.00109283	0.00192074	0.00448258	0.00361505	0.00186661	0.00214252	0.00299107	0.00216412	0.00222095	0.00213197	0.00384587	0.00283609	0.00113056	0.00238276	0.00274914	0.00266303	0.00158784	0.00286676	0.00374923	0.00139568	0.00261992	0.00117373	0.00320240	0.00128639	0.00167662	0.00250725	0.00355893	0.00192632	0.00189575	0.00104686	0.00310570	0.00229108	0.00240314	0.00176882	0.00295723	0.00259492	0.00225835	0.00127581	0.00271519	0.00219128	0.00167024	0.00107919	0.00414078	0.00339345	0.00167604	0.00086928	0.00293864	0.00271061	0.00135836	0.00118892	0.00260155	0.00270484	0.00227129	0.00207826	0.00356737	0.00249721	0.00096005	0.00188525	0.00265764	0.00385024	0.00134981	0.00284430	0.00483860	0.00314549	0.00391399	0.00308691	0.00477279	0.00476283	0.00138140	0.00375839	0.00445431	0.00457762	0.00295517	0.00270190	0.00541633	0.00443530	0.00290682	0.00446800	0.00724964	0.00584813	0.00476229	0.00421994	0.00561082	0.00602994	0.00614994	0.00388402	0.00586469	0.00531534	0.00577245	0.00446750	0.00402908	0.00504146	0.00463538	0.00524516	0.00534954	0.01103397	0.00892302	0.00411597	0.00731135	0.00705653	0.00449261	0.00672832	0.00936213	0.00909242	0.00629986	0.00299735	0.00715369	0.00915124	0.00640363	0.00333139	0.00866364	0.00683581	0.00998949	0.00579159	0.00969628	0.01029976	0.00764437	0.00559523	0.00997841	0.00905857	0.01197473	0.00659204	0.01323609	0.00903616	0.01255355	0.00561571	0.01156855	0.00995647	0.00994645	0.00914672	0.01106519	0.00826634	0.00841484	0.00623946	0.00698893	0.00835622	0.00827691	0.00886472	0.01028561	0.00769521	0.00956296	0.00599634	0.00830333	0.01144051	0.00952829	0.00744172	0.01230540	0.00937335	0.00802089	0.01031581	0.01050690	0.00704779	0.00891074	0.00679394	0.01064069	0.00770655	0.00918753	0.00668700	0.00854762	0.00814684	0.00968335	0.00645766	0.01035863	0.00658065	0.00543273	0.00738237	0.00940589	0.00699388	0.00675262	0.00634909	0.00855310	0.00387939	0.00710744	0.00738974	0.00591143	0.00509827	0.00710364	0.00452723	0.00701001	0.00459434	0.00521020	0.00312262	0.00585078	0.00458012	0.00398150	0.00488768	0.00637204	0.00351935	0.00681731	0.00417278	0.00690860	0.00406101	0.00495395	0.00331387	0.00798801	0.00465693	0.00572264	0.00383748	0.00589487	0.00307284	0.00685857	0.00251334	0.00687519	0.00463701	0.00572072	0.00424036	0.00538792	0.00242819	0.00500135	0.00581037	0.00715041	0.00481004	0.00431515	0.00497923	0.00556207	0.00237757	0.00546866	0.00542413	0.00837211	0.00496230	0.00747069	0.00345709	0.00603300	0.00416353	0.00585866	0.00381220	0.00624496	0.00303618	0.00447345	0.00429927	0.00326124	0.00190430	0.00298294	0.00254130	0.00373964	0.00248597	0.00263912	0.00216864	0.00300156	0.00191624	0.00251035	0.00139971	0.00245700	0.00123337	0.00228807	0.00107030	0.00182670	0.00119342	0.00267341	0.00146500	0.00256733	0.00167922	0.00210375	0.00136341	0.00173313	0.00090020	0.00171452	0.00110337	0.00204851	0.00059390	0.00167108	0.00095992	0.00175615	0.00039422	0.00183063	0.00096926	0.00175640	0.00119202	0.00183279	0.00101093	0.00158495	0.00166982	0.00213262	0.00092066	-21.47483647
-1.9001	-21.47483647	-21.47483647	-21.47483647	-21.47483647	-21.47483647	-21.47483647	-21.47483647	-21.47483647	-21.47483647	-21.47483647	-21.47483647	-21.47483647	-21.47483647	-21.47483647	-21.47483647	-21.47483647	-21.47483647	-21.47483647	-21.47483647	-21.47483647	-21.47483647	-21.47483647	-21.47483647	-21.47483647	-21.47483647	-21.47483647	-21.47483647	-21.47483647	-21.47483647	-21.47483647	-21.47483647	0.32915658	-21.47483647	-0.14094283	0.32385926	-0.01838342	-0.01199147	-0.05802051	0.03385400	-0.01375993	-0.03553996	0.15740738	0.04012342	0.05149180	-0.03281718	0.05404864	0.04381864	0.04628957	-0.00761263	0.04223540	0.02537593	0.01996124	0.00215114	0.02325490	0.02320373	0.02360099	0.01591349	0.03306806	0.02571255	0.02689232	0.01736519	0.02843455	0.02323187	0.02081036	0.01471355	0.01776886	0.01583154	0.01879359	0.01753868	0.01684868	0.01680549	0.02554987	0.01850029	0.01728052	0.02715081	0.02158084	0.02462893	0.01657346	0.03290772	0.02793797	0.00998042	0.00596097	0.02076927	0.02505209	0.01627227	-0.00088216	0.00789267	0.00548813	0.00047843	-0.00459655	0.00017283	0.01084801	-0.00885281	-0.00172346	0.00312047	0.00924797	-0.00445876	0.00251624	0.00477294	0.00281867	0.00043076	0.00285033	0.00549593	0.00182303	-0.00443021	0.00421737	0.00564762	0.01255694	0.00153135	0.01236163	0.00719036	0.01126275	-0.00268573	0.01714639	0.00868378	0.01131514	-0.00136853	0.01786515	0.01272558	0.01191489	0.00406251	0.01994793	0.00612970	0.00993825	0.00240216	0.00344117	0.00601552	0.00575222	0.00095296	0.00349689	0.00084896	0.00290502	-0.00360009	0.00294597	0.00135295	0.00194292	-0.00081418	0.00032306	-0.00116989	0.00226301	-0.00011667	0.00046297	0.00115845	0.00130523	-0.00138288	0.00083564	0.00133813	0.00198288	0.00031421	0.00089216	0.00302172	0.00148599	-0.00017612	0.00056024	0.00120505	0.00102445	0.00149465	0.00277894	0.00175963	0.00397122	0.00057570	0.00197312	0.00080330	0.00195076	0.00054809	0.00277997	0.00024389	0.00232823	0.00105796	0.00028208	0.00147432	0.00263067	0.00217143	0.00197922	0.00162883	0.00421416	0.00295147	-0.00021408	0.00141544	0.00254498	0.00202924	0.00229495	0.00176167	0.00336607	0.00185442	0.00090128	0.00042908	0.00289617	0.00072572	-0.00021293	0.00234130	0.00317295	0.00205495	0.00112612	0.00285763	0.00181009	0.00071031	0.00105890	0.00072503	0.00153415	0.00036483	0.00156888	0.00061482	0.00234672	0.00220021	0.00235315	0.00228843	0.00207005	0.00282612	0.00075305	0.00089927	0.00152805	0.00146962	0.00249893	0.00163089	0.00210180	0.00228743	0.00188368	0.00102485	0.00287175	0.00155680	0.00091605	0.00161840	0.00221585	0.00266026	0.00234228	0.00187667	0.00216040	0.00100934	0.00187841	0.00184938	0.00113259	0.00367404	0.00140616	0.00086366	0.00183657	0.00173848	0.00125493	0.00145629	0.00274409	0.00195537	0.00154393	0.00086280	0.00248131	0.00136698	0.00148252	0.00096234	0.00226642	0.00134611	0.00193630	0.00180276	0.00138914	0.00254355	0.00236151	0.00211493	0.00235831	0.00225637	0.00227759	0.00062370	0.00323462	0.00124639	0.00150570	0.00108892	0.00214206	0.00138960	0.00116841	-0.00004967	0.00221093	0.00161923	0.00285231	0.00125699	0.00192128	0.00109988	0.00180468	0.00037573	0.00125357	0.00098973	0.00238581	0.00059582	0.00313092	0.00122475	0.00085392	0.00063691	0.00152733	0.00126313	0.00117602	0.00092638	0.00139934	0.00102683	0.00259376	0.00097637	0.00136208	0.00135346	0.00164836	0.00135933	0.00105183	0.00102187	0.00162955	0.00073881	0.00315373	0.00183898	0.00213693	0.00255338	0.00182864	0.00195173	0.00167725	0.00145238	0.00292365	0.00132160	0.00384808	0.00185604	0.00223918	0.00147197	0.00178483	0.00283908	0.00467751	0.00160744	0.00322323	0.00014142	0.00241735	0.00248259	0.00590627	0.00266734	0.00198068	0.00165109	0.00472551	0.00104156	0.00319551	0.00195322	0.00178650	0.00170240	0.00410350	0.00375538	0.00332876	0.00149153	0.00461438	0.00186262	0.00366491	0.00524241	0.00776490	0.00417565	0.00453530	0.00130921	0.00436625	0.00428074	0.00494115	0.00019284	0.00527076	0.00087379	0.00538476	0.00020924	0.00269854	0.00153602	0.00584539	-0.00100012	0.00087614	-0.00167057	0.00356705	0.00157942	0.00537208	-0.00083104	0.00552762	-0.00055169	0.00370104	0.00404432	0.00308942	-0.00000530	0.00543465	0.00406198	0.00565933	0.00183345	0.00112345	0.00047454	0.00551340	0.00122649	0.00409674	0.00025480	0.00259568	-0.00005098	0.00162566	0.00055340	0.00237817	0.00057373	0.00085701	0.00272996	0.00502932	0.00325655	0.00369258	0.00124592	0.00193905	-0.00040012	0.00421244	-0.00031383	0.00407324	-0.00115583	0.00311029	-0.00007492	0.00323505	0.00293226	0.00427807	0.00190400	0.00363086	0.00031579	0.00217454	-0.00049103	0.00087625	-0.00169575	0.00216961	0.00018336	0.00585926	0.00013937	0.00154313	-0.00031553	0.00154532	0.00012035	0.00106580	0.00081085	0.00318710	-0.00188544	0.00025790	0.00133720	0.00099282	-0.00004990	-0.00019561	0.00035497	0.00246517	0.00191901	0.00197150	-0.00084434	0.00279438	-0.00066399	0.00262651	-0.00053917	0.00392512	-0.00083568	0.00345587	0.00088325	0.00254844	-0.00086563	0.00095647	-0.00098927	0.00240645	0.00075055	0.00128787	-0.00068794	0.00104988	0.00127682	0.00020655	0.00091334	0.00236017	0.00027550	0.00085724	-0.00005192	0.00095650	0.00002276	-0.00092888	0.00020479	0.00387060	0.00069342	0.00144931	0.00084704	0.00216884	0.00274653	0.00002485	0.00101798	0.00209861	0.00021459	0.00118528	0.00024295	0.00111945	-0.00042749	0.00118376	0.00001229	0.00086291	-0.00015682	0.00033845	-0.00000794	0.00062201	0.00032468	0.00050674	0.00000892	0.00092738	-0.00016015	0.00005624	-0.00016672	0.00127920	0.00006113	0.00049807	0.00007029	0.00093889	0.00034422	0.00012157	-0.00009024	0.00033227	0.00057027	0.00066816	-0.00067190	0.00070978	0.00014577	0.00011656	-0.00021300	0.00042486	0.00015624	0.00030871	-0.00056217	0.00013465	-0.00018917	-0.00053415	-0.00089500	-0.00008485	0.00005546	-21.47483647
-1.8001	-21.47483647	-21.47483647	-21.47483647	-21.47483647	-21.47483647	-21.47483647	-21.47483647	-21.47483647	-21.47483647	-21.47483647	-21.47483647	-21.47483647	-21.47483647	-21.47483647	-21.47483647	-21.47483647	-21.47483647	-21.47483647	-21.47483647	-21.47483647	-21.47483647	-21.47483647	-21.47483647	-21.47483647	-21.47483647	-21.47483647	-21.47483647	-21.47483647	-21.47483647	-21.47483647	-21.47483647	-21.47483647	0.15154272	0.05460601	0.16301489	-0.26653546	-0.06349103	0.02612928	0.11744349	-0.02550436	0.07175068	0.05924235	0.01981717	-0.02957034	-0.04297536	0.04412598	0.03131336	0.04368065	0.00184759	0.03295045	0.03352610	0.03134532	0.00862355	0.02526911	0.02127585	0.03162112	0.01490308	0.02886648	0.02539694	0.02636024	0.02157847	0.02717721	0.02445068	0.02799590	0.02174401	0.02532717	0.02167710	0.02191284	0.01986326	0.01564379	0.01417384	0.02366140	0.01355855	0.01408607	0.01863813	0.02563886	0.02069291	0.02081579	0.02798693	0.03863420	0.02424919	0.01580337	0.03909102	0.05434326	0.03889101	0.01184012	0.02425289	0.01534890	0.01220436	-0.00203947	-0.00390209	0.00400064	-0.00499480	-0.00455236	-0.00201572	0.00519648	-0.00511928	0.00113669	0.00387779	0.00120638	-0.00295773	-0.00032155	0.00784881	0.00205122	-0.01200490	0.00325677	0.00762847	0.01156241	-0.00197266	0.00714772	0.00879333	0.00749622	-0.00430017	0.01418511	0.00816222	0.01211532	0.00080823	0.01781798	0.01105474	0.01003325	0.00621511	0.01775648	0.00935326	0.00925949	-0.00151665	0.00423879	0.00579003	0.00563061	-0.00093963	0.00195153	0.00003622	0.00303556	-0.00119641	-0.00077831	0.00119205	0.00196246	-0.00159914	0.00287547	-0.00020828	0.00158669	-0.00085710	0.00147133	0.00056747	0.00161546	-0.00250463	0.00224577	0.00086858	0.00135977	0.00045301	0.00090892	0.00289212	0.00278676	-0.00002113	0.00014864	0.00083394	0.00307765	0.00227052	0.00304174	0.00107810	0.00353822	0.00201233	0.00133624	0.00195959	0.00258986	-0.00109474	0.00162526	0.00149511	0.00068173	0.00004328	0.00180967	0.00143396	0.00353509	0.00126822	0.00048164	0.00268659	0.00419147	0.00271027	0.00194825	0.00254688	0.00498063	0.00095551	0.00208904	0.00373169	0.00441854	0.00079479	0.00157822	0.00001077	0.00327034	0.00169817	0.00140466	0.00156623	0.00421365	0.00249361	0.00137716	0.00277782	0.00262270	0.00111384	0.00309768	0.00090791	0.00264830	0.00192785	0.00143879	0.00142200	0.00352615	0.00188561	0.00085686	0.00085125	0.00186828	0.00180115	0.00120535	0.00055242	0.00195211	0.00205314	0.00125449	0.00196426	0.00132864	0.00305870	0.00089731	0.00123252	0.00154441	0.00173517	0.00165004	0.00145778	0.00153023	0.00332876	0.00185989	0.00288335	0.00217917	0.00221024	0.00168796	0.00232369	0.00096591	0.00259168	0.00178277	0.00122752	0.00312655	0.00288829	0.00093839	0.00101985	0.00404914	0.00192588	0.00161663	0.00129535	0.00213191	0.00230821	0.00221153	0.00163603	0.00268401	0.00185768	0.00141504	0.00171048	0.00180810	0.00274444	0.00195565	0.00193609	0.00227031	0.00167269	0.00190757	0.00104610	0.00236147	0.00181650	0.00249818	0.00183959	0.00193330	0.00159674	0.00160958	0.00060914	0.00315634	0.00166561	0.00205338	0.00156398	0.00233767	0.00245237	0.00212699	0.00125270	0.00227044	0.00144674	0.00244041	0.00128564	0.00319377	0.00268095	0.00158902	0.00102620	0.00164643	0.00198414	0.00201382	0.00113014	0.00186296	0.00139059	0.00179482	0.00101918	0.00208118	0.00200784	0.00138597	0.00190040	0.00215930	0.00172337	0.00205659	0.00152962	0.00412466	0.00274149	0.00306914	0.00326810	0.00247627	0.00248871	0.00223527	0.00204249	0.00533924	0.00155747	0.00368614	0.00033226	0.00425285	0.00282333	0.00265156	0.00285147	0.00610507	0.00409811	0.00420736	0.00223017	0.00478010	0.00344249	0.00525259	0.00260531	0.00342646	0.00233105	0.00524935	0.00279993	0.00513784	0.00115473	0.00480083	0.00287905	0.00456303	0.00581186	0.00481083	0.00253101	0.00595543	0.00200970	0.00448828	0.00507104	0.00666545	0.00601133	0.00585798	0.00225627	0.00595894	0.00400351	0.00498989	0.00159782	0.00541738	0.00148548	0.00431436	0.00565037	0.00291897	0.00327563	0.00304780	0.00083965	0.00598790	0.00265288	0.00851176	0.00471910	0.00984776	0.00314189	0.00534059	0.00286713	0.00525779	0.00757427	0.00590457	0.00277712	0.00726437	0.00369145	0.00633783	0.00275090	0.00456096	0.00267122	0.00776183	0.00213099	0.00442774	0.00286176	0.00492728	-0.00034995	0.00319954	0.00311858	0.00612364	0.00305837	0.00722372	0.00109363	0.00510207	0.00337204	0.00490226	0.00218924	0.00279883	0.00071247	0.00629661	0.00147897	0.00243193	-0.00033986	0.00409477	0.00037673	0.00559486	0.00378245	0.00480470	0.00366232	0.00266726	0.00012740	0.00463598	0.00027398	0.00279256	0.00016923	0.00375728	-0.00152486	0.00565895	0.00244066	0.00202515	-0.00099205	0.00287789	0.00319501	0.00326542	0.00013051	0.00323913	0.00002253	0.00275760	0.00273604	0.00147000	0.00115045	0.00207856	-0.00083246	0.00435995	0.00052128	0.00168738	0.00068967	0.00405390	0.00104208	0.00304484	-0.00029305	0.00498490	-0.00051189	0.00235269	0.00147557	0.00333326	0.00066702	0.00236110	0.00017200	0.00237612	-0.00061992	0.00263401	-0.00239354	0.00200103	0.00178112	0.00182951	-0.00056956	0.00224761	0.00059446	0.00080687	0.00083461	0.00374698	-0.00145194	-0.00028552	-0.00154467	0.00299036	-0.00036710	0.00147226	0.00106880	0.00289331	0.00127442	0.00192294	-0.00034412	0.00247737	-0.00030118	0.00041252	0.00032849	0.00135516	-0.00035950	0.00106421	0.00018231	0.00078146	-0.00032377	0.00039616	0.00033724	0.00137865	-0.00003027	0.00078142	-0.00020433	0.00106038	0.00062576	-0.00048395	-0.00036348	0.00042754	0.00012461	0.00079192	0.00002986	0.00046406	0.00033057	0.00010021	-0.00025685	0.00028207	0.00067364	0.00036234	-0.00009595	0.00105215	0.00067194	0.00052591	-0.00037372	0.00084305	0.00032151	0.00066623	0.00000643	0.00097734	-0.00003551	-0.00012375	-0.00017268	0.00006727	0.00032532	-21.47483647
-1.7001	-21.47483647	-21.47483647	-21.47483647	-21.47483647	-21.47483647	-21.47483647	-21.47483647	-21.47483647	-21.47483647	-21.47483647	-21.47483647	-21.47483647	-21.47483647	-21.47483647	-21.47483647	-21.47483647	-21.47483647	-21.47483647	-21.47483647	-21.47483647	-21.47483647	-21.47483647	-21.47483647	-21.47483647	-21.47483647	-21.47483647	-21.47483647	-21.47483647	-21.47483647	-21.47483647	-21.47483647	-21.47483647	-1.18528527	-0.83456115	0.39003446	0.11543451	0.13803409	0.06080163	0.02701143	0.01365269	-0.00229499	0.01257865	-0.00103159	0.06403215	-0.03767144	0.03621255	0.01598835	0.04169067	-0.00021783	0.02613936	0.02581503	0.03121344	0.00707859	0.02163824	0.02330924	0.02106143	0.00926918	0.03365909	0.02585963	0.03049948	0.01861833	0.02770076	0.02970473	0.02707002	0.02640227	0.02449285	0.02675691	0.02819576	0.02599907	0.02038829	0.02132971	0.02333899	0.01762700	0.01274188	0.02154825	0.01589603	0.01724410	0.00569518	0.02694962	0.01463858	0.01725230	0.00731885	0.02114245	0.03148049	0.04283711	0.02168904	0.02716602	0.01438624	0.02539738	0.00928566	0.00800745	0.00585948	-0.00633571	-0.00280118	0.00180443	0.00830115	-0.00964791	-0.00208486	0.00188446	0.00111875	-0.00160348	0.00044914	0.00618786	0.00343268	-0.01251586	0.00323655	0.00606542	0.01035938	-0.00109014	0.01087249	0.01104881	0.00991263	-0.00741417	0.01210315	0.00902446	0.01163383	0.00093393	0.01793409	0.01383500	0.01277127	0.00403645	0.01957369	0.00797023	0.01267631	0.00152100	0.00516925	0.00788835	0.00597233	0.00115679	0.00364568	0.00072225	0.00470739	-0.00307286	0.00198014	0.00344698	0.00308504	-0.00119312	0.00070857	0.00180370	0.00139425	-0.00165993	0.00052353	-0.00045352	0.00386809	-0.00127566	0.00043174	0.00162544	0.00271076	-0.00094448	0.00102346	0.00220275	0.00344444	0.00013220	0.00215740	-0.00014669	0.00331146	0.00185146	0.00309550	0.00019350	0.00175539	0.00075041	0.00173403	0.00189973	0.00250785	0.00222027	0.00255748	0.00140104	0.00219464	0.00099843	0.00138337	0.00329097	0.00237052	0.00051975	0.00425043	0.00355155	0.00345709	0.00317985	0.00126628	0.00239427	0.00469067	0.00401343	0.00146347	0.00162980	0.00492359	0.00149209	0.00169956	0.00321906	0.00316527	-0.00008154	0.00033699	0.00169903	0.00472800	0.00362294	0.00217577	0.00160878	0.00353126	0.00087203	0.00145688	0.00245446	0.00288123	0.00202915	0.00091316	0.00125438	0.00371123	0.00196410	0.00156601	0.00239498	0.00360251	0.00166838	0.00067986	0.00153325	0.00231613	0.00281863	0.00270575	0.00326263	0.00338084	0.00293249	0.00218304	0.00089753	0.00367019	0.00235778	0.00057194	0.00258866	0.00315875	0.00278977	0.00150759	0.00296820	0.00368569	0.00299281	0.00114366	0.00279534	0.00282137	0.00280271	0.00244263	0.00159614	0.00449166	0.00266143	0.00025886	0.00213768	0.00407852	0.00221559	0.00171866	0.00224518	0.00283501	0.00159593	0.00162911	0.00220373	0.00286535	0.00157808	0.00122020	0.00170861	0.00224081	0.00264635	0.00235598	0.00254267	0.00237390	0.00222513	0.00247019	0.00128278	0.00363098	0.00120880	0.00233033	0.00204150	0.00226712	0.00125109	0.00086613	0.00090720	0.00294034	0.00255714	0.00196789	0.00219739	0.00282590	0.00242599	0.00203400	0.00256336	0.00238055	0.00197231	0.00228536	0.00121280	0.00379154	0.00216498	0.00253829	0.00132251	0.00235960	0.00276660	0.00120031	0.00146624	0.00292308	0.00089543	0.00021588	0.00230958	0.00219908	0.00226468	0.00190927	0.00176276	0.00325299	0.00287368	0.00206642	0.00169128	0.00478915	0.00422064	0.00325314	0.00372963	0.00323785	0.00518358	0.00165431	0.00380047	0.00525455	0.00398465	0.00389246	0.00325741	0.00540566	0.00335100	0.00182099	0.00315697	0.00638445	0.00643132	0.00301964	0.00352215	0.00651841	0.00475665	0.00580246	0.00469664	0.00553697	0.00502581	0.00621831	0.00432634	0.00634348	0.00602593	0.00339768	0.00506091	0.00538628	0.00801692	0.00612944	0.00251260	0.00724553	0.00615468	0.00531883	0.00603006	0.00951232	0.00813739	0.00500126	0.00244501	0.00885733	0.00718409	0.00556130	0.00654906	0.00675231	0.00622681	0.00811491	0.00560079	0.00936932	0.00982596	0.00884066	0.00676585	0.00999643	0.00808247	0.00745112	0.00686610	0.00912984	0.00783577	0.01003163	0.00271887	0.00992351	0.01057810	0.00838742	0.00382396	0.01074535	0.00687473	0.00947789	0.00473645	0.00729318	0.00615703	0.00667976	0.00634706	0.00992375	0.00537827	0.00994325	0.00494613	0.00893097	0.01014292	0.00613270	0.00695943	0.00967696	0.00777057	0.00681919	0.00771601	0.00967261	0.00841212	0.00725390	0.00427798	0.01136064	0.00541606	0.00705596	0.00727937	0.00808264	0.00719287	0.00603348	0.00648605	0.00718267	0.00805303	0.00688884	0.00462313	0.00803839	0.00614725	0.00634048	0.00136098	0.00943466	0.00421073	0.00756043	0.00646129	0.00752436	0.00507525	0.00634677	0.00651548	0.00861667	0.00557503	0.00749737	0.00167802	0.00851410	0.00500041	0.00428254	0.00373906	0.00771786	0.00491921	0.00601352	0.00502421	0.00595371	0.00285378	0.00634284	0.00317486	0.00656120	0.00521284	0.00756730	0.00301660	0.00692563	0.00384795	0.00637571	0.00122651	0.00631076	0.00268812	0.00512962	0.00233216	0.00763694	0.00357518	0.00535584	0.00488579	0.00911527	0.00602348	0.00846346	0.00533608	0.00686465	0.00309775	0.00554912	0.00210121	0.00588811	0.00442497	0.00670537	0.00347289	0.00642945	0.00468812	0.00437011	0.00350903	0.00539114	0.00166558	0.00447516	0.00167653	0.00349665	0.00221113	0.00294720	0.00191820	0.00269593	0.00183134	0.00251958	0.00095237	0.00148705	0.00065087	0.00195493	0.00024209	0.00196789	0.00105287	0.00200367	0.00035931	0.00114872	0.00084800	0.00167836	0.00103680	0.00195762	0.00129332	0.00222892	0.00090699	0.00135124	0.00097809	0.00135441	0.00079151	0.00122337	0.00057257	0.00160428	0.00028889	0.00134041	0.00051261	0.00133777	0.00081404	0.00153287	0.00099597	0.00111602	0.00044647	0.00139828	0.00054941	0.00118599	0.00079672	-21.47483647
-1.6001	-21.47483647	-21.47483647	-21.47483647	-21.47483647	-21.47483647	-21.47483647	-21.47483647	-21.47483647	-21.47483647	-21.47483647	-21.47483647	-21.47483647	-21.47483647	-21.47483647	-21.47483647	-21.47483647	-21.47483647	-21.47483647	-21.47483647	-21.47483647	-21.47483647	-21.47483647	-21.47483647	-21.47483647	-21.47483647	-21.47483647	-21.47483647	-21.47483647	-21.47483647	-21.47483647	-21.47483647	-21.47483647	0.03879036	0.03722366	-0.04956385	-0.30525620	-0.02808093	-0.14132822	0.04430484	-0.02152070	0.01360443	0.03251067	0.06129155	0.01703238	0.02646621	0.01037114	0.03038841	0.03880844	0.00906354	0.02749776	0.02944082	0.01642964	0.02417784	0.01255692	0.02775056	0.01572769	0.02082362	0.02568760	0.02678745	0.02757960	0.02744059	0.02151913	0.02760572	0.02419268	0.02512579	0.02211001	0.02378985	0.02250978	0.02295579	0.01870569	0.02304508	0.02344095	0.02166890	0.01670242	0.02479242	0.00961457	0.01544302	0.00462389	0.03323623	-0.00263830	0.01039533	0.00958524	0.03438183	0.00799204	0.03734384	0.01432960	0.04430957	0.01215674	0.03227728	0.01547744	0.03662867	0.03102261	0.02729837	0.01069299	0.02243997	0.01288685	0.00782774	0.00294462	0.00504332	-0.00303419	-0.00026264	-0.00420838	0.00709536	0.00108763	-0.01249826	-0.00120949	0.00383436	0.00524702	-0.00080395	0.00476143	0.00622248	0.00824898	-0.00170647	0.00944622	0.00895276	0.01093685	0.00257137	0.01242550	0.01476476	0.01065910	0.00398835	0.01097841	0.00728098	0.00994513	0.00200712	0.00051217	0.00572082	0.00576978	-0.00082573	0.00181474	0.00283111	0.00339084	-0.00303505	-0.00050321	0.00230951	0.00232723	-0.00113518	0.00162473	0.00108991	0.00200264	-0.00026619	-0.00001957	0.00242774	0.00133387	-0.00181107	0.00057206	0.00206625	0.00048275	0.00051331	-0.00031161	0.00378153	0.00096473	-0.00107568	-0.00063987	0.00084990	0.00190796	0.00062069	0.00092514	0.00232213	0.00104476	-0.00007786	0.00056035	0.00279588	0.00109252	0.00130510	-0.00008500	0.00356742	0.00154507	-0.00044261	0.00034748	0.00427261	0.00247431	0.00215420	0.00067066	0.00324302	0.00236684	0.00290088	-0.00045839	0.00226069	0.00305313	0.00084707	-0.00028808	0.00259134	0.00211170	0.00210623	-0.00137178	0.00255011	0.00215193	0.00068425	-0.00189515	0.00384537	0.00315584	0.00153723	-0.00043036	0.00352331	0.00215555	0.00282941	-0.00079619	0.00312934	0.00103458	0.00231558	-0.00010242	0.00162385	0.00179257	0.00327365	0.00108680	0.00162888	0.00052841	0.00248268	0.00031304	0.00162894	0.00057544	0.00212917	0.00118014	0.00249985	0.00035469	0.00165513	-0.00124048	0.00242964	0.00217765	0.00171730	-0.00077602	0.00239718	0.00145470	0.00296652	-0.00021157	0.00387665	0.00197565	0.00232323	0.00001794	0.00243211	0.00083373	0.00332760	0.00086818	0.00263060	0.00260760	0.00330298	0.00086682	0.00126429	0.00162574	0.00266287	0.00029430	0.00229389	0.00183676	0.00154152	0.00053935	0.00221699	0.00177852	0.00194576	0.00108995	0.00225108	0.00159443	0.00231266	0.00177003	0.00238637	0.00102150	0.00215839	0.00076297	0.00110478	0.00238774	0.00254135	0.00056966	0.00202541	0.00156964	0.00183555	0.00021661	0.00103890	0.00203293	0.00217249	0.00220203	0.00151284	0.00164790	0.00162976	0.00121824	0.00186239	0.00168233	0.00222904	0.00131250	0.00145022	0.00288530	0.00287311	0.00047337	0.00143403	0.00207856	0.00286126	0.00056947	0.00067973	0.00181613	0.00150401	0.00135826	0.00186844	0.00285678	0.00300720	0.00008337	0.00259816	0.00248857	0.00374781	0.00136843	0.00283307	0.00417087	0.00326158	0.00147993	0.00368181	0.00369756	0.00355781	0.00116064	0.00295763	0.00419798	0.00296070	0.00309381	0.00289849	0.00431967	0.00222252	0.00169852	0.00301437	0.00577025	0.00627956	0.00441361	0.00320388	0.00492351	0.00559587	0.00448254	0.00461777	0.00412788	0.00595359	0.00649851	0.00335050	0.00595090	0.00602279	0.00132067	0.00314485	0.00567979	0.00815943	0.00490440	0.00524249	0.00853879	0.00655737	0.00250938	0.00579401	0.01106674	0.00737079	0.00702360	0.00416550	0.00859389	0.00851524	0.00124332	0.00697772	0.00682263	0.00579848	0.00619666	0.00690445	0.00771946	0.01046978	0.00847645	0.00421103	0.00934590	0.00959816	0.00819309	0.00595042	0.01240401	0.00750186	0.00563620	0.00270748	0.01141634	0.00837588	0.00737044	0.00699815	0.01112282	0.01160914	0.00690395	0.00703768	0.01099371	0.00881209	0.00664107	0.00957891	0.01341784	0.00886805	0.00575123	0.00656410	0.00935988	0.00788621	0.00619484	0.00619861	0.01197364	0.01231480	0.00683884	0.00726369	0.00969474	0.00590195	0.00851640	0.00873110	0.01088241	0.00890838	0.00601123	0.00828945	0.01082182	0.00819003	0.00733950	0.00697042	0.01015181	0.01015983	0.00630106	0.00718914	0.01105057	0.00822509	0.00650413	0.00363557	0.00917469	0.00782355	0.00780903	0.00749152	0.00948058	0.00762030	0.00655598	0.00605408	0.00925253	0.00803761	0.00586170	0.00449276	0.00785121	0.00747586	0.00451297	0.00494577	0.00796915	0.00642834	0.00596682	0.00546223	0.00796550	0.00678639	0.00655704	0.00610546	0.00867809	0.00567679	0.00683203	0.00571215	0.00929654	0.00550114	0.00500838	0.00376017	0.00699628	0.00571350	0.00680074	0.00599691	0.00757509	0.00761817	0.00593140	0.00770783	0.01010889	0.01042893	0.00599308	0.00769960	0.00926837	0.00790674	0.00604324	0.00802618	0.00962890	0.00835438	0.00776326	0.00724218	0.00901870	0.00726465	0.00536911	0.00406410	0.00741085	0.00490857	0.00495367	0.00331916	0.00331404	0.00528458	0.00386054	0.00283715	0.00541778	0.00397533	0.00352553	0.00246338	0.00374876	0.00319917	0.00301100	0.00236384	0.00371570	0.00289147	0.00318006	0.00268170	0.00322694	0.00229326	0.00288167	0.00219424	0.00370678	0.00255544	0.00229356	0.00221866	0.00261723	0.00209573	0.00196571	0.00231547	0.00275004	0.00208720	0.00206685	0.00179731	0.00264671	0.00156752	0.00213986	0.00116743	0.00245813	0.00209395	0.00227360	0.00125807	0.00316209	0.00226500	0.00346929	0.00227587	-21.47483647
-1.5001	-21.47483647	-21.47483647	-21.47483647	-21.47483647	-21.47483647	-21.47483647	-21.47483647	-21.47483647	-21.47483647	-21.47483647	-21.47483647	-21.47483647	-21.47483647	-21.47483647	-21.47483647	-21.47483647	-21.47483647	-21.47483647	-21.47483647	-21.47483647	-21.47483647	-21.47483647	-21.47483647	-21.47483647	-21.47483647	-21.47483647	-21.47483647	-21.47483647	-21.47483647	-21.47483647	-21.47483647	-21.47483647	-21.47483647	1.08920479	0.20980864	-0.34264818	0.03335940	-0.02352396	0.04420599	-0.03974815	0.07763833	-0.03211969	0.02144681	0.00698547	0.04681538	-0.00025750	0.04790365	0.01761388	0.05111589	0.02156382	0.03194493	0.01628859	0.03523199	0.01798830	0.02375588	0.01718345	0.02613858	0.02533995	0.02647200	0.02185561	0.03269698	0.02016957	0.02638504	0.02384440	0.02951099	0.02239139	0.02788029	0.02241538	0.02917198	0.02072595	0.01953835	0.01922829	0.02313732	0.01693825	0.02459869	0.00990806	0.01378783	0.01185881	0.03193838	-0.00355012	0.00107831	0.02993443	0.03001945	0.00088527	0.01852163	0.01749716	0.02244317	-0.00478950	0.01705576	0.00909554	0.02065906	0.01763485	0.02141030	0.01974426	0.03280446	0.02807453	0.03713335	0.02456911	0.03294458	0.01053981	0.01737178	0.00304762	0.01188982	-0.00411270	-0.00518916	-0.00321642	0.00139267	-0.00492840	-0.00392600	-0.00301430	-0.00146852	-0.00220497	-0.00157883	0.00752701	0.00398027	0.00290616	0.00231152	0.00609772	0.00737588	0.00410308	0.00591392	0.00551086	0.00304483	0.00144009	0.00427323	-0.00283598	0.00643929	-0.00103253	0.00443201	-0.00150622	0.00017198	-0.00342455	-0.00064690	-0.00222228	0.00165270	-0.00403974	-0.00008110	0.00003101	-0.00147733	-0.00306172	-0.00007803	-0.00374044	-0.00016547	-0.00267233	-0.00034288	-0.00159848	-0.00084537	-0.00296209	-0.00010206	-0.00015393	0.00097117	-0.00189628	0.00057131	-0.00252050	0.00032529	-0.00328563	0.00183330	-0.00129602	-0.00051937	-0.00140345	0.00026663	-0.00014455	0.00202606	-0.00161655	0.00075616	-0.00099365	-0.00035721	-0.00248300	-0.00055318	-0.00088152	0.00069576	-0.00194566	-0.00128017	-0.00115325	0.00275767	-0.00045381	0.00183259	-0.00226178	-0.00056734	-0.00086225	0.00061641	-0.00025375	0.00074630	-0.00042260	-0.00117721	-0.00226411	0.00086809	-0.00363905	-0.00015181	-0.00410334	0.00182862	-0.00116730	0.00053649	-0.00100023	0.00218184	-0.00249712	-0.00011087	-0.00139715	-0.00035608	-0.00155775	0.00131280	-0.00216423	0.00000663	-0.00145799	-0.00056241	-0.00164316	0.00071772	-0.00214019	0.00082816	-0.00072793	0.00068441	-0.00231038	-0.00079056	-0.00096525	0.00055471	-0.00187571	-0.00046851	-0.00178847	0.00109188	-0.00026931	-0.00008633	-0.00182943	0.00104016	-0.00173510	0.00101858	-0.00169119	0.00141746	-0.00031094	0.00085414	-0.00179147	0.00117700	-0.00243768	0.00154944	-0.00110838	0.00263420	-0.00010381	0.00108923	-0.00112141	0.00198002	0.00021257	0.00137937	-0.00155882	0.00179794	-0.00115911	-0.00015052	-0.00110459	-0.00018239	-0.00009875	0.00069110	-0.00048188	0.00137562	-0.00101935	0.00081815	-0.00132499	0.00171917	-0.00080582	0.00036268	-0.00016974	0.00009443	-0.00008514	0.00004104	-0.00051748	0.00154369	-0.00006049	0.00140854	-0.00142600	0.00077628	0.00071997	-0.00015558	-0.00104564	0.00000096	0.00045766	0.00141750	-0.00011579	0.00151282	-0.00005035	0.00105275	0.00031634	0.00109193	0.00113539	0.00053115	-0.00020852	0.00120221	0.00007666	0.00151115	-0.00111675	0.00134890	0.00047569	0.00020191	-0.00090374	0.00054544	-0.00015470	0.00156067	-0.00064372	0.00224811	0.00146829	0.00227885	0.00023882	0.00188983	0.00158039	0.00191321	-0.00119331	0.00140330	-0.00061573	0.00258689	-0.00064433	0.00248958	0.00086045	0.00246295	-0.00019013	0.00143604	-0.00000781	0.00020965	-0.00239146	0.00046592	0.00201636	0.00302414	-0.00040802	0.00160964	0.00039174	0.00292830	-0.00010837	0.00240199	-0.00025910	0.00100318	-0.00058973	0.00304376	0.00155423	0.00341591	-0.00042008	0.00356898	-0.00088328	0.00504606	0.00186644	0.00256587	0.00248264	0.00186635	-0.00132256	0.00455459	0.00252527	0.00392822	0.00090843	-0.00107311	0.00234940	0.00661646	-0.00120774	0.00473439	0.00079773	0.00316913	-0.00247575	0.00449593	0.00451286	0.00557415	0.00021456	0.00341851	0.00382728	0.00254596	-0.00264807	0.00723407	0.00380435	0.00424693	0.00023758	0.00256915	0.00343904	0.00861899	0.00158227	0.00462045	0.00589685	0.00681874	0.00236409	0.00568797	0.00280195	0.00542493	0.00392955	0.00535050	0.00452592	0.00637467	0.00164470	0.00352342	0.00246183	0.00594336	0.00014587	0.00487256	0.00495812	0.00729496	0.00207205	0.00453306	0.00509848	0.00386806	0.00000926	0.00357324	0.00784888	0.00675121	0.00035824	0.00365773	0.00482944	0.00519009	0.00003556	0.00288541	0.00263363	0.00583471	-0.00016058	0.00216283	0.00544083	0.00459593	0.00087678	0.00173449	0.00525510	0.00344684	0.00336154	0.00518516	0.00351145	0.00394031	0.00042565	0.00352615	0.00600569	0.00670485	0.00368536	0.00258899	0.00436038	0.00563330	0.00032153	0.00362247	0.00388515	0.00515856	0.00032064	0.00257372	0.00137589	0.00242414	0.00237254	0.00494863	0.00468328	0.00513206	0.00412010	0.00511006	0.00473301	0.00524929	0.00101428	0.00086787	0.00306277	0.00465474	0.00253756	0.00213367	0.00438504	0.00358624	0.00247331	0.00402172	0.00635346	0.00677003	0.00139144	0.00412680	0.00489102	0.00507625	0.00310465	0.00161355	0.00663308	0.00463366	0.00341284	0.00353597	0.00541495	0.00428269	0.00153096	0.00260619	0.00364379	0.00205643	0.00074952	0.00312164	0.00350052	0.00257546	0.00246175	0.00212565	0.00324574	0.00208658	0.00158130	0.00034108	0.00234942	0.00307851	0.00269415	0.00082276	0.00211387	0.00231409	0.00136813	0.00107424	0.00177695	0.00216385	0.00148117	0.00101025	0.00180047	0.00211016	0.00086945	0.00086248	0.00210410	0.00187703	0.00106249	0.00131380	0.00196693	0.00139531	0.00125927	0.00145906	0.00210428	0.00128402	0.00156463	0.00087704	0.00221686	0.00221893	0.00196389	0.00178191	0.00322644	0.00234412	0.00305467	0.00198290	-21.47483647
-1.4001	-21.47483647	-21.47483647	-21.47483647	-21.47483647	-21.47483647	-21.47483647	-21.47483647	-21.47483647	-21.47483647	-21.47483647	-21.47483647	-21.47483647	-21.47483647	-21.47483647	-21.47483647	-21.47483647	-21.47483647	-21.47483647	-21.47483647	-21.47483647	-21.47483647	-21.47483647	-21.47483647	-21.47483647	-21.47483647	-21.47483647	-21.47483647	-21.47483647	-21.47483647	-21.47483647	-21.47483647	-21.47483647	0.15778248	2.21048641	0.13963036	-0.11723166	0.09814674	-0.19125658	-0.02179613	-0.06692728	0.10040760	-0.00531804	-0.01515734	-0.01948182	0.07186569	-0.00244819	0.01768146	-0.00294115	0.05113236	0.02232042	0.02579536	0.00970592	0.03927747	0.01373153	0.02120264	0.01722670	0.03406755	0.02611984	0.02432743	0.01830540	0.03097803	0.02280645	0.02538938	0.01614030	0.03468411	0.02472499	0.02060922	0.01991424	0.02870592	0.02129791	0.01743555	0.01829331	0.02097863	0.02051885	0.01762797	0.01061664	0.01093042	0.01880502	0.01068420	-0.00823107	-0.00455649	0.03944243	0.02298038	0.02227489	0.00729685	0.03773320	0.01731900	0.00452783	0.02034470	0.01905329	0.01609856	0.01212976	0.01980434	0.01414614	0.01327799	0.01469397	0.02939388	0.02379815	0.03530308	0.02265849	0.04497116	0.02860808	0.03586034	0.02859991	0.02541129	0.02456023	0.02245370	0.01149408	0.00861578	0.01068216	0.00630074	0.00163648	0.00165279	0.00346576	-0.00354767	0.00090540	0.00476825	0.00858313	0.00754284	0.00425760	0.01013544	0.01070834	0.00615390	0.00758553	0.00969316	0.00124826	0.00567068	-0.00026565	0.00692121	-0.00028132	-0.00137438	-0.00466989	0.00297102	-0.00235661	-0.00196299	-0.00448374	0.00381575	-0.00084832	-0.00241529	-0.00235079	0.00086045	-0.00364097	-0.00306249	-0.00429545	0.00029014	-0.00146835	-0.00136210	-0.00417707	0.00062120	-0.00245964	0.00064476	-0.00250406	-0.00010043	-0.00301699	-0.00018084	-0.00292186	0.00165335	-0.00127958	-0.00034605	-0.00293126	-0.00192667	-0.00149344	0.00050016	-0.00432616	0.00036295	0.00063315	-0.00015465	-0.00309661	-0.00151845	-0.00138090	-0.00078056	-0.00360977	-0.00082505	-0.00176499	-0.00075746	-0.00220602	-0.00020173	-0.00091253	-0.00017673	-0.00230633	-0.00165321	-0.00092110	-0.00117400	-0.00177641	-0.00119132	-0.00296556	-0.00323894	-0.00328318	-0.00238577	-0.00388956	0.00065821	-0.00353323	-0.00050869	-0.00221180	0.00001734	-0.00336132	-0.00160738	-0.00085212	-0.00072479	-0.00513244	-0.00206045	-0.00322352	-0.00139520	-0.00403025	-0.00190469	-0.00295771	-0.00177603	-0.00306736	-0.00136901	-0.00208467	-0.00236322	-0.00452488	-0.00181104	-0.00168715	-0.00109694	-0.00373055	-0.00061535	-0.00191328	-0.00014332	-0.00331700	-0.00213117	-0.00157896	-0.00082226	-0.00293514	0.00013080	-0.00220080	-0.00024118	-0.00295865	-0.00050558	-0.00217772	-0.00018296	-0.00396570	-0.00068438	-0.00100149	-0.00174617	-0.00231562	-0.00046407	-0.00158835	-0.00134590	-0.00145103	-0.00160788	-0.00168858	-0.00132692	-0.00324519	-0.00186706	-0.00092567	-0.00012974	-0.00209368	-0.00208322	-0.00183747	-0.00090366	-0.00216251	-0.00095552	-0.00131432	-0.00071971	-0.00212092	-0.00154964	-0.00085404	-0.00107315	-0.00217301	-0.00182419	-0.00138448	-0.00011004	-0.00408508	-0.00097540	-0.00206230	-0.00116620	-0.00291295	-0.00040238	-0.00204007	-0.00047627	-0.00250548	-0.00111884	-0.00194472	-0.00061269	-0.00199518	-0.00168200	-0.00086349	-0.00170213	-0.00192689	-0.00165189	-0.00181263	-0.00142830	-0.00348651	-0.00130923	-0.00227668	-0.00091710	-0.00291833	-0.00132697	-0.00160997	-0.00071780	-0.00276579	-0.00110496	-0.00190600	-0.00080182	-0.00273217	-0.00149204	-0.00192648	-0.00252152	-0.00238594	-0.00157509	-0.00186391	0.00013657	-0.00328823	-0.00160643	-0.00411685	-0.00174626	-0.00285144	-0.00165645	-0.00186828	-0.00173770	-0.00342305	-0.00365241	-0.00310928	-0.00270594	-0.00174704	-0.00070902	-0.00287004	-0.00350446	-0.00539397	-0.00135319	-0.00306633	-0.00134693	-0.00431092	-0.00283618	-0.00302315	-0.00102867	-0.00600026	-0.00209211	-0.00693797	-0.00348791	-0.00839214	-0.00315553	-0.00379456	-0.00292472	-0.00639272	-0.00298864	-0.00639146	-0.00067024	-0.00157005	-0.00101374	-0.00650202	-0.00527450	-0.00487397	-0.00017913	-0.00587670	-0.00310180	-0.00637121	-0.00595514	-0.00647443	-0.00270753	-0.00612000	-0.00198315	-0.00338564	-0.00237910	-0.00471354	-0.00389404	-0.00495158	-0.00546726	-0.00816408	-0.00449075	-0.00742642	-0.00450331	-0.00737812	-0.00026547	-0.00650673	-0.00089096	-0.00484052	-0.00044309	-0.00937622	-0.00432282	-0.00657707	-0.00378431	-0.00364863	-0.00186899	-0.00438343	-0.00386731	-0.00772309	-0.00503546	-0.00654768	-0.00480060	-0.00903387	-0.00164692	-0.00444235	-0.00226749	-0.00479861	-0.00351908	-0.00627184	-0.00636851	-0.00642705	-0.00392415	-0.00603949	-0.00295065	-0.00542450	-0.00005916	-0.00440257	-0.00439642	-0.00543593	-0.00245541	-0.00553463	0.00057054	-0.00465964	-0.00396285	-0.00499350	-0.00314983	-0.00895772	-0.00131844	-0.00407222	-0.00491873	-0.00382927	-0.00120998	-0.00478257	-0.00331513	-0.00562994	-0.00094821	-0.00202076	-0.00228822	-0.00328097	-0.00431157	-0.00279639	-0.00170437	-0.00560936	-0.00178913	-0.00359222	-0.00459497	-0.00383903	-0.00089019	-0.00305300	-0.00225938	-0.00361999	-0.00186568	-0.00138902	-0.00279379	-0.00256813	-0.00115041	-0.00065970	-0.00149863	-0.00221636	-0.00225628	-0.00236307	-0.00128591	-0.00175359	-0.00121659	-0.00183561	-0.00173266	-0.00384226	-0.00073378	-0.00333428	-0.00192751	-0.00504099	-0.00076042	-0.00507106	-0.00355379	-0.00507730	-0.00402883	-0.00510896	-0.00221899	-0.00459421	-0.00100583	-0.00342984	-0.00160351	-0.00426466	-0.00210977	-0.00260549	-0.00149948	-0.00183648	-0.00028512	-0.00195347	-0.00036681	-0.00147406	-0.00048114	-0.00058413	-0.00137401	-0.00171476	-0.00084400	-0.00053077	-0.00066478	-0.00086570	-0.00116455	-0.00076308	-0.00010079	-0.00121761	-0.00020228	-0.00149755	-0.00034061	-0.00086141	0.00015654	-0.00060796	-0.00039797	-0.00069724	-0.00003391	-0.00086350	0.00033928	-0.00126779	-0.00013531	-0.00050167	-0.00015161	-0.00046703	-0.00015087	-0.00017568	-0.00056253	-0.00043395	0.00021119	0.00007000	0.00023052	-0.00020212	-0.00014627	0.00045005	0.00008283	-0.00037364	0.00028843	-21.47483647
-1.3001	-21.47483647	-21.47483647	-21.47483647	-21.47483647	-21.47483647	-21.47483647	-21.47483647	-21.47483647	-21.47483647	-21.47483647	-21.47483647	-21.47483647	-21.47483647	-21.47483647	-21.47483647	-21.47483647	-21.47483647	-21.47483647	-21.47483647	-21.47483647	-21.47483647	-21.47483647	-21.47483647	-21.47483647	-21.47483647	-21.47483647	-21.47483647	-21.47483647	-21.47483647	-21.47483647	-21.47483647	-21.47483647	0.24419720	0.34408794	-0.15046754	-0.13465585	-0.06891730	-0.14216481	0.06015863	0.02136157	0.02493260	0.08035284	0.03515554	0.07696714	0.02567965	0.03587498	0.03327240	0.04275011	0.00318425	0.04474846	0.02499604	0.03710718	0.00845099	0.02534277	0.03277627	0.02133048	0.02057696	0.03546767	0.02603445	0.02988269	0.02897496	0.03410759	0.02540841	0.03081714	0.02813366	0.02802794	0.02633573	0.02658204	0.02167361	0.02117423	0.02041196	0.03317323	0.01910521	0.02142911	0.02072780	0.02376338	0.01863715	0.01406716	0.02335519	0.01210058	0.01326501	0.01523972	0.03032955	0.04911165	0.04334871	0.02180218	0.02493399	0.02436695	0.03634382	0.02243688	0.02357486	0.02789689	0.01711799	0.02128815	0.02401693	0.03201734	0.02168396	0.02655157	0.02499228	0.01729936	0.01877024	0.02648367	0.03688865	0.03152168	0.02419254	0.04219397	0.04609277	0.05135534	0.04020906	0.04515804	0.04240972	0.04003711	0.02316221	0.03191098	0.02278801	0.02191563	0.00546806	0.01560856	0.01031810	0.00951997	0.00390195	0.00978772	0.00047993	0.01129221	0.00249739	0.00818858	0.01180851	0.01151545	0.00423834	0.00700530	0.00196221	0.00101281	-0.00266191	0.00187711	0.00044565	0.00175655	0.00058257	0.00430754	-0.00038948	0.00196738	-0.00139828	-0.00116225	0.00080910	0.00346107	-0.00029006	0.00199201	0.00198337	-0.00002359	-0.00111921	0.00098958	0.00263470	0.00089176	-0.00080727	0.00024377	0.00078269	0.00314478	0.00236189	0.00225875	0.00152087	0.00255221	0.00017362	0.00145333	0.00161919	0.00145193	0.00097566	0.00210007	0.00083797	0.00279361	0.00108132	0.00144027	0.00191702	0.00164390	0.00028153	0.00199878	0.00166731	0.00175487	0.00322650	0.00247380	0.00081637	0.00277615	0.00065303	0.00148089	0.00067394	0.00253319	0.00156701	0.00184117	0.00114525	0.00301242	0.00113821	-0.00047316	0.00028625	0.00251680	0.00159265	0.00163610	0.00051117	0.00181069	0.00021676	0.00252143	0.00120452	0.00219749	0.00103398	0.00091086	0.00098930	0.00149597	0.00109863	0.00065600	-0.00018032	0.00134348	0.00079894	0.00176255	0.00089175	0.00088234	0.00140182	0.00272836	0.00110504	0.00089807	0.00088607	0.00140256	-0.00007434	0.00186421	0.00080106	0.00095272	0.00108150	0.00210554	0.00222249	0.00169581	0.00232103	0.00223828	0.00059653	0.00136030	0.00121602	0.00077023	0.00119351	0.00119836	0.00150652	0.00253403	0.00210783	0.00019337	0.00066438	0.00260722	0.00083804	0.00073974	0.00131452	0.00143271	0.00109001	0.00208319	0.00037385	0.00085833	0.00082194	0.00164249	0.00086851	0.00125047	0.00084146	0.00181279	0.00061763	0.00130660	0.00111723	0.00181488	0.00060371	0.00184829	0.00091687	0.00140355	0.00031312	0.00064491	-0.00059239	0.00019149	-0.00025748	0.00148406	0.00187704	0.00097713	0.00068561	0.00177066	0.00172793	0.00098518	0.00020735	0.00143077	-0.00008536	0.00167676	0.00004542	0.00155951	0.00150217	0.00050986	-0.00023807	0.00121542	0.00096999	0.00067662	0.00003017	0.00199338	0.00061260	0.00169502	-0.00023050	0.00103658	0.00008173	0.00088860	0.00038244	0.00052605	0.00024637	0.00163943	0.00011907	0.00229044	0.00092336	0.00257237	0.00117586	0.00147303	0.00223930	0.00138350	0.00041056	0.00063401	0.00243911	0.00314901	0.00035748	0.00225914	0.00157772	0.00080196	0.00023274	0.00229342	0.00223440	0.00154730	-0.00010555	0.00270834	0.00324237	0.00327351	0.00012437	0.00339106	0.00165194	0.00565301	0.00186035	0.00278678	0.00190098	0.00173127	-0.00012426	0.00256649	0.00445096	0.00257919	0.00180042	0.00336988	0.00311210	0.00206821	0.00435987	0.00386933	0.00204771	0.00201395	0.00114438	0.00136359	0.00297599	0.00317572	0.00239546	0.00280966	-0.00289544	0.00376708	0.00286205	0.00220966	0.00191067	0.00513153	-0.00228367	0.00130565	-0.00161472	0.00489747	0.00086069	0.00364058	-0.00104259	0.00404438	0.00028326	0.00352674	0.00325380	0.00215173	0.00333553	0.00282621	0.00006158	0.00318328	0.00134152	0.00046032	0.00090657	0.00315476	0.00181610	0.00212888	-0.00023177	0.00165296	0.00005095	0.00324318	0.00213990	0.00297633	0.00386034	0.00186812	0.00056446	0.00409566	0.00222529	0.00290038	0.00162904	0.00130717	0.00013250	0.00317390	0.00083661	0.00264116	0.00038891	0.00330074	-0.00083697	0.00361694	0.00044817	0.00141244	0.00086642	0.00221285	-0.00131841	-0.00081356	-0.00069804	-0.00049462	-0.00124553	0.00141388	-0.00186681	0.00626986	0.00097112	0.00131657	0.00038311	0.00126368	0.00059799	0.00012979	0.00009126	0.00091302	-0.00126295	0.00116017	-0.00045806	0.00164349	0.00054492	0.00119448	-0.00108768	0.00195813	0.00022665	-0.00028346	-0.00179459	0.00201497	-0.00010654	0.00140396	0.00057077	0.00423590	-0.00044260	0.00112834	0.00079439	0.00031474	-0.00149861	-0.00031770	-0.00088640	0.00201627	-0.00055320	0.00088639	-0.00005022	0.00088342	0.00078606	0.00121734	-0.00157230	0.00026682	0.00095654	-0.00182088	-0.00047662	0.00021060	0.00008763	-0.00052212	-0.00086742	0.00160078	-0.00004902	0.00176842	0.00030843	0.00185249	0.00003846	-0.00025885	0.00033110	0.00155942	0.00030755	0.00024381	0.00015457	-0.00049725	0.00071692	0.00039981	-0.00105372	0.00060874	0.00017041	-0.00062245	-0.00001442	0.00053102	0.00006238	-0.00042420	-0.00066693	0.00028309	0.00000887	-0.00044677	-0.00050933	0.00010756	-0.00006657	-0.00024528	0.00016793	0.00055748	-0.00056585	-0.00012393	-0.00044640	0.00017732	-0.00013544	0.00055132	-0.00041047	0.00049187	-0.00002752	-0.00014561	-0.00036618	0.00079678	-0.00008929	0.00013320	0.00026377	0.00069619	-0.00010751	-0.00060139	-0.00001824	-0.00021194	-0.00033440	-21.47483647
-1.2001	-21.47483647	-21.47483647	-21.47483647	-21.47483647	-21.47483647	-21.47483647	-21.47483647	-21.47483647	-21.47483647	-21.47483647	-21.47483647	-21.47483647	-21.47483647	-21.47483647	-21.47483647	-21.47483647	-21.47483647	-21.47483647	-21.47483647	-21.47483647	-21.47483647	-21.47483647	-21.47483647	-21.47483647	-21.47483647	-21.47483647	-21.47483647	-21.47483647	-21.47483647	-21.47483647	-21.47483647	-21.47483647	1.03218499	-0.36855598	0.02843242	-0.00982488	0.05833463	-0.03639214	0.01114543	0.06242267	0.03016405	0.01503972	0.01638726	0.01004867	0.05612299	-0.02046375	0.02483251	0.03239135	0.04233904	0.02691185	0.03465287	0.02772400	0.02235389	0.01388200	0.02668434	0.02326278	0.02891382	0.03034105	0.03009676	0.02820584	0.03300602	0.02344228	0.02917406	0.02536394	0.03049097	0.02561489	0.02617426	0.02206381	0.03005713	0.01782430	0.02361145	0.02092032	0.02364121	0.01736940	0.02269534	0.01612596	0.01607872	0.01474166	0.02918411	-0.00654793	0.01306820	0.03024989	0.04986835	0.03830053	0.04686083	0.02699536	0.04212382	0.00855967	0.02884690	0.01432252	0.02488852	0.01669145	0.02635947	0.01862519	0.03050567	0.02773955	0.02702409	0.02485931	0.03279085	0.01769589	0.02515694	0.01795790	0.02701922	0.01505998	0.00661371	0.01043097	0.01367538	0.01516159	0.01318221	0.01867590	0.02108802	0.01991528	0.01690494	0.02613782	0.02086363	0.01696402	0.01009970	0.01463026	0.01702253	0.00743543	0.00094613	0.00200709	-0.00528201	-0.00252425	-0.00382290	-0.00580025	-0.00335364	-0.00710451	-0.00616907	-0.00478471	-0.00269196	-0.00195440	-0.00321405	-0.00182741	0.00269321	0.00103707	0.00010094	-0.00109335	0.00013050	0.00115381	-0.00105531	-0.00138157	0.00063186	-0.00093221	-0.00008791	-0.00054328	0.00233728	0.00001730	-0.00017736	0.00048506	0.00398353	0.00009275	-0.00085850	-0.00159993	0.00170962	0.00000447	0.00153186	0.00075397	0.00137703	-0.00030779	0.00019799	-0.00006428	0.00219990	0.00069108	0.00135530	0.00070502	0.00171637	0.00100002	-0.00066383	-0.00048379	0.00298154	0.00068572	0.00011524	0.00037490	0.00206262	0.00038315	0.00265399	0.00036112	0.00173164	0.00017734	0.00094890	0.00042162	0.00167412	0.00135728	0.00138607	-0.00092031	0.00222266	0.00025109	0.00027657	-0.00146497	0.00342372	0.00060532	0.00124618	-0.00051295	0.00218463	0.00078676	-0.00054524	-0.00059051	0.00179675	0.00002373	0.00206814	-0.00113973	0.00181676	0.00061020	0.00185253	-0.00137731	0.00271593	0.00020202	0.00086872	-0.00034441	0.00212839	0.00003498	0.00122732	0.00010486	0.00351145	0.00005349	0.00193255	-0.00006369	0.00128681	0.00129642	0.00173111	-0.00048006	0.00165223	0.00132609	0.00289180	-0.00001723	0.00301875	0.00078424	0.00209179	0.00022152	0.00218319	0.00054602	0.00298226	0.00073374	0.00231079	0.00096746	0.00196148	-0.00037950	0.00165086	0.00153234	0.00269915	0.00018188	0.00120266	0.00165982	0.00221254	0.00031228	0.00166294	0.00093990	0.00150934	0.00013648	0.00203660	0.00090968	0.00298392	0.00043045	0.00167795	0.00085342	0.00221787	0.00017930	0.00125599	0.00179537	0.00144185	-0.00023795	0.00162362	0.00049067	0.00188127	-0.00051006	0.00053370	0.00107628	0.00171942	0.00074742	0.00215002	0.00129040	0.00275121	0.00063246	0.00116646	0.00135311	0.00155383	0.00095699	0.00135903	0.00158861	0.00226955	-0.00005002	0.00123707	0.00122942	0.00174661	-0.00035035	0.00163517	0.00140317	0.00189585	0.00021892	0.00113478	0.00147320	0.00206156	-0.00011811	0.00226358	0.00215610	0.00299388	-0.00008957	0.00134307	0.00256505	0.00403229	0.00090380	0.00359930	0.00315536	0.00331254	0.00111517	0.00247029	0.00290220	0.00284459	0.00110925	0.00266832	0.00204084	0.00177720	-0.00033774	0.00207083	0.00415117	0.00498793	0.00127820	0.00359372	0.00328801	0.00500763	0.00270187	0.00458284	0.00267722	0.00330893	0.00378894	0.00475602	0.00184915	0.00556295	-0.00065088	0.00363268	0.00257826	0.00706543	0.00177898	0.00439896	0.00608370	0.00317172	0.00096864	0.00601876	0.00946436	0.00653187	0.00176174	0.00351121	0.00779088	0.00919640	0.00231181	0.00475684	0.00519916	0.00346556	0.00227568	0.00581726	0.00514608	0.00800474	0.00284570	0.00733873	0.00793112	0.00680796	0.00595167	0.00677977	0.00795977	0.00517028	0.00319047	0.00430472	0.00480678	0.01012166	0.00513833	0.00427939	0.00816436	0.00645391	0.00457825	0.00519182	0.00681969	0.00702617	0.00653283	0.00708449	0.01035748	0.00515633	0.00406343	0.00599029	0.00718310	0.00811936	0.00347776	0.00693206	0.00847830	0.00684134	0.00545346	0.00739995	0.00628918	0.00748819	0.00337649	0.00708103	0.00786422	0.00718477	0.00460879	0.00420752	0.00566634	0.00751701	0.00426088	0.00486332	0.00737405	0.00850180	0.00539703	0.00374376	0.00920506	0.00492104	0.00183895	0.00650129	0.00889533	0.00479524	0.00419027	0.00696951	0.00627046	0.00608850	0.00431422	0.00475322	0.00757319	0.00634581	0.00401359	0.00298856	0.00510334	0.00634400	0.00391536	0.00501841	0.00652710	0.00682612	0.00412819	0.00358364	0.00696379	0.00453870	0.00396522	0.00503808	0.00723235	0.00494739	0.00458244	0.00391829	0.00670063	0.00562748	0.00509517	0.00211614	0.00553878	0.00523136	0.00379657	0.00488959	0.00569325	0.00576300	0.00497560	0.00506635	0.00755386	0.00595140	0.00412720	0.00608307	0.00669409	0.00685326	0.00446583	0.00513992	0.00586979	0.00775538	0.00523255	0.00519951	0.00779322	0.00744681	0.00573105	0.00588182	0.00664832	0.00457094	0.00386697	0.00421064	0.00416040	0.00343049	0.00265459	0.00274641	0.00525849	0.00358266	0.00284782	0.00234287	0.00329473	0.00234663	0.00205019	0.00183651	0.00287229	0.00217313	0.00187048	0.00223882	0.00173090	0.00272130	0.00182437	0.00154712	0.00253157	0.00286752	0.00161205	0.00171416	0.00234219	0.00245090	0.00164081	0.00197386	0.00246931	0.00199433	0.00162691	0.00138950	0.00221348	0.00180825	0.00171496	0.00163269	0.00228601	0.00151717	0.00207431	0.00132719	0.00271120	0.00225278	0.00345529	0.00187597	-21.47483647
-1.1001	-21.47483647	-21.47483647	-21.47483647	-21.47483647	-21.47483647	-21.47483647	-21.47483647	-21.47483647	-21.47483647	-21.47483647	-21.47483647	-21.47483647	-21.47483647	-21.47483647	-21.47483647	-21.47483647	-21.47483647	-21.47483647	-21.47483647	-21.47483647	-21.47483647	-21.47483647	-21.47483647	-21.47483647	-21.47483647	-21.47483647	-21.47483647	-21.47483647	-21.47483647	-21.47483647	-21.47483647	-21.47483647	0.13119160	0.28940027	0.23712677	-0.21343612	0.00452764	-0.04252523	-0.07538810	-0.05095601	0.03529971	0.02606505	0.02664255	-0.03051207	0.07884877	0.03066218	0.02456554	0.01717298	0.02596338	0.03600798	0.03081162	0.01971566	0.02736947	0.01711380	0.02770217	0.02167359	0.03262568	0.03037320	0.02546925	0.02323594	0.03298376	0.02725313	0.02555427	0.02597627	0.03333262	0.02509047	0.02057389	0.02167382	0.03047789	0.02361413	0.02089516	0.02050031	0.02261502	0.01689584	0.02096339	0.01020452	0.00921196	0.01398860	0.01446552	0.00357432	0.00219617	0.04211278	0.01782251	0.01805569	0.01653005	0.03273171	0.01295158	0.00583065	0.01899071	0.02027961	0.01997973	0.01747849	0.02432534	0.01834960	0.02227563	0.01596185	0.02821502	0.02557416	0.02307457	0.01708802	0.03025384	0.01810365	0.02270370	0.01458955	0.01213332	0.01959306	0.01700207	0.01078357	0.00988391	0.01051098	0.00366244	0.00018628	-0.00230016	0.00277821	-0.00250255	-0.00464239	0.00127632	0.00426661	0.00656923	0.00471593	0.01238453	0.01333978	0.00734274	0.00548890	0.00710492	-0.00155691	0.00274117	-0.00565561	-0.00391656	-0.01022773	-0.01544994	-0.01668810	-0.01367268	-0.01448928	-0.01076773	-0.01278984	-0.00487414	-0.00326253	-0.00506992	-0.00343969	-0.00014588	-0.00330791	-0.00057761	-0.00346489	0.00107608	-0.00098608	-0.00088118	-0.00315662	-0.00138972	-0.00112301	-0.00073573	-0.00264836	0.00011069	-0.00256995	-0.00172764	-0.00433396	0.00126250	-0.00029823	-0.00128055	-0.00130763	-0.00136314	-0.00022316	-0.00170745	-0.00382682	-0.00075974	-0.00255714	-0.00098088	-0.00339531	-0.00068659	-0.00139316	-0.00071503	-0.00348311	-0.00033240	-0.00093647	0.00026119	-0.00223035	-0.00124224	-0.00185461	-0.00098078	-0.00069831	-0.00177188	-0.00036844	-0.00133219	-0.00178985	-0.00141579	-0.00160635	-0.00175944	-0.00342358	-0.00215058	-0.00173502	0.00005385	-0.00417864	-0.00116504	-0.00118588	-0.00120656	-0.00360038	-0.00109191	-0.00138097	-0.00283542	-0.00313846	-0.00201916	-0.00219198	-0.00343726	-0.00370322	-0.00246229	-0.00048924	-0.00177414	-0.00354589	-0.00128573	-0.00066161	-0.00212760	-0.00403164	-0.00168916	-0.00196126	-0.00118436	-0.00310302	-0.00147940	-0.00160219	-0.00140054	-0.00201370	-0.00119224	-0.00260268	-0.00115785	-0.00263887	-0.00127912	-0.00185340	-0.00079638	-0.00220748	-0.00161742	-0.00148247	-0.00154590	-0.00316397	-0.00020872	-0.00081549	-0.00059388	-0.00147925	-0.00131671	-0.00120680	-0.00030523	-0.00080647	-0.00144444	-0.00135453	-0.00093775	-0.00329682	-0.00140558	-0.00126087	-0.00122123	-0.00231031	-0.00175103	-0.00165054	-0.00099383	-0.00320216	-0.00183925	-0.00079201	-0.00112561	-0.00214134	-0.00148814	-0.00075433	-0.00160809	-0.00130761	-0.00167756	-0.00166709	-0.00085519	-0.00324664	-0.00169169	-0.00212771	-0.00140559	-0.00169799	-0.00083359	-0.00034561	-0.00052235	-0.00244313	-0.00148184	-0.00165467	-0.00140713	-0.00189853	-0.00192948	-0.00047653	-0.00100258	-0.00124418	-0.00110074	-0.00124353	-0.00181856	-0.00287466	-0.00121546	-0.00268867	-0.00170166	-0.00299345	-0.00249207	-0.00247174	-0.00093974	-0.00187759	-0.00207805	-0.00211448	-0.00111512	-0.00345148	-0.00275673	-0.00288740	-0.00212153	-0.00267361	-0.00223205	-0.00193872	-0.00182035	-0.00275373	-0.00242584	-0.00278039	-0.00136554	-0.00357097	-0.00297014	-0.00289039	-0.00236891	-0.00355017	-0.00368032	-0.00388801	-0.00340653	-0.00320022	-0.00192747	-0.00384201	-0.00262774	-0.00440138	-0.00225380	-0.00264974	-0.00209450	-0.00509154	-0.00338971	-0.00352217	-0.00286051	-0.00506049	-0.00327175	-0.00614748	-0.00136807	-0.00684196	-0.00080158	-0.00327313	-0.00405394	-0.00518457	-0.00387335	-0.00598085	-0.00114647	-0.00265583	-0.00376430	-0.00598114	-0.00361867	-0.00579121	0.00002561	-0.00513353	-0.00167209	-0.00508996	-0.00767583	-0.00882005	-0.00317166	-0.00818743	-0.00722684	-0.00699296	-0.00799754	-0.00847184	-0.00704687	-0.00709221	-0.00244024	-0.00702251	-0.00595402	-0.00736246	-0.00487751	-0.00822581	-0.00487443	-0.00469186	-0.00751610	-0.00468593	-0.00445696	-0.00494013	-0.00540103	-0.00923773	-0.00380963	-0.00499128	-0.00338016	-0.00544182	-0.00624502	-0.00885399	-0.00402338	-0.00779823	-0.00505363	-0.00735900	-0.00498471	-0.00665345	-0.00482904	-0.00514423	-0.00330244	-0.00615019	-0.00716437	-0.00575833	-0.00147613	-0.00682696	-0.00378444	-0.00704038	-0.00185822	-0.00495164	-0.00619977	-0.00688616	-0.00352041	-0.00618489	-0.00339597	-0.00513476	-0.00356625	-0.00182874	-0.00455764	-0.00803379	-0.00323918	-0.00485888	-0.00386002	-0.00277678	-0.00135754	-0.00569287	-0.00464101	-0.00749560	-0.00175647	-0.00501151	-0.00214472	-0.00221397	-0.00382005	-0.00513597	-0.00024402	-0.00596007	-0.00202583	-0.00441223	-0.00325823	-0.00325382	-0.00181126	-0.00380686	-0.00393910	-0.00403573	-0.00180589	-0.00376059	-0.00189254	-0.00108756	-0.00185835	-0.00223402	-0.00129010	-0.00348358	-0.00373237	-0.00272848	-0.00157627	-0.00368718	-0.00251165	-0.00264901	-0.00327014	-0.00439201	-0.00069066	-0.00392632	-0.00418714	-0.00576046	-0.00081985	-0.00602543	-0.00148495	-0.00476239	-0.00195459	-0.00524865	-0.00268733	-0.00335632	-0.00277981	-0.00266725	-0.00128980	-0.00331457	-0.00060608	-0.00256547	-0.00135455	-0.00291565	-0.00021034	-0.00266384	-0.00072944	-0.00212748	-0.00062851	-0.00052316	-0.00125674	-0.00164589	-0.00074105	-0.00169520	-0.00085380	-0.00078651	-0.00124950	-0.00139089	-0.00061901	-0.00141066	-0.00035444	-0.00168532	-0.00095556	-0.00139971	-0.00044314	-0.00098709	-0.00008986	-0.00070769	-0.00011834	-0.00118770	-0.00010929	-0.00064797	0.00020493	-0.00061264	-0.00051155	-0.00072275	-0.00049249	-0.00066463	-0.00103830	-0.00087464	-0.00007744	-0.00021039	-0.00058754	-0.00127474	-0.00080586	-0.00107615	-0.00040735	-0.00111620	-0.00080456	-21.47483647
-1.0001	-21.47483647	-21.47483647	-21.47483647	-21.47483647	-21.47483647	-21.47483647	-21.47483647	-21.47483647	-21.47483647	-21.47483647	-21.47483647	-21.47483647	-21.47483647	-21.47483647	-21.47483647	-21.47483647	-21.47483647	-21.47483647	-21.47483647	-21.47483647	-21.47483647	-21.47483647	-21.47483647	-21.47483647	-21.47483647	-21.47483647	-21.47483647	-21.47483647	-21.47483647	-21.47483647	-21.47483647	-21.47483647	-0.63625045	-0.02364077	0.20966677	-0.02139877	-0.04187525	-0.10785679	0.04055304	-0.05092074	0.00529830	0.05180594	-0.00191586	0.03403835	0.00458054	0.02738227	0.03247986	0.04314751	0.00504171	0.02733590	0.02436092	0.03093408	0.02032276	0.01972051	0.03037307	0.02895053	0.02011381	0.03223327	0.02738572	0.03024784	0.02389383	0.02438185	0.02556958	0.02709636	0.02835993	0.02693766	0.02773342	0.02824994	0.02616373	0.02121271	0.02272883	0.02513826	0.02198472	0.01433357	0.03065021	0.02080720	0.02439058	0.01537860	0.03013804	0.01807354	0.00955328	0.01711781	0.03554664	0.02642350	0.04951389	0.02744809	0.03804077	0.02627414	0.03541212	0.01812105	0.02923601	0.02392467	0.02051910	0.01592463	0.02608748	0.02683306	0.02581716	0.02788310	0.03043605	0.02612031	0.02133177	0.01923724	0.02888033	0.02034118	-0.00102540	-0.00747245	-0.01566285	-0.03041770	-0.04601140	-0.04691035	-0.06038286	-0.05876242	-0.07866729	-0.07621293	-0.08162476	-0.08296797	-0.09424677	-0.09224245	-0.08496963	-0.09424643	-0.10821578	-0.10404757	-0.10032593	-0.08561296	-0.08161504	-0.06866758	-0.04842254	-0.03161702	-0.02088960	-0.00420481	0.00241808	0.00580429	-0.00114627	0.00038260	-0.00198780	-0.00480372	-0.01059295	-0.01200001	-0.01203584	-0.01088891	-0.01191764	-0.01176275	-0.00791322	-0.00450746	-0.00830251	-0.00575566	-0.00005239	0.00118705	-0.00150696	0.00220405	0.00341264	0.00187031	-0.00087571	-0.00029080	-0.00038332	0.00288277	0.00093189	0.00122415	0.00155259	0.00461466	0.00059352	0.00020899	0.00259197	0.00182885	0.00006579	0.00209507	0.00315897	0.00198083	0.00116577	0.00140870	0.00321840	0.00239839	0.00203944	0.00115825	0.00269397	0.00279731	0.00256654	0.00086993	0.00221514	0.00352525	0.00335668	0.00144916	0.00268604	0.00374148	0.00175531	0.00061487	0.00142654	0.00173871	0.00088995	0.00023524	0.00357461	0.00288156	0.00216128	0.00199212	0.00264635	0.00254836	0.00321982	0.00047491	0.00324335	0.00263529	0.00156971	-0.00050216	0.00257990	0.00115174	0.00219942	0.00128330	0.00214699	0.00210721	0.00303627	0.00095786	0.00086466	0.00155642	0.00205290	0.00125107	0.00245056	0.00172003	0.00180394	0.00178225	0.00171860	0.00259417	0.00209618	0.00083972	0.00285769	0.00215332	0.00312147	0.00166827	0.00246464	0.00277192	0.00279542	0.00123938	0.00174779	0.00272636	0.00362123	0.00101403	0.00284909	0.00185280	0.00233369	0.00115115	0.00234430	0.00300983	0.00242571	0.00129066	0.00223933	0.00235820	0.00232628	0.00186751	0.00150536	0.00270806	0.00199096	0.00130704	0.00229463	0.00195692	0.00189074	0.00213928	0.00164471	0.00270434	0.00194327	0.00169837	0.00121893	0.00287479	0.00118437	0.00111547	0.00151011	0.00184298	0.00241587	0.00062964	0.00112705	0.00290536	0.00236483	0.00182713	0.00264903	0.00263457	0.00268285	0.00196408	0.00226855	0.00274044	0.00144333	0.00148796	0.00079796	0.00341857	0.00238838	0.00101971	0.00059492	0.00229299	0.00211922	0.00108327	0.00114616	0.00287599	0.00252064	0.00187702	0.00187852	0.00296909	0.00280848	0.00127210	0.00192273	0.00321288	0.00321338	0.00109363	0.00266662	0.00432834	0.00335490	0.00296278	0.00403303	0.00330690	0.00379569	0.00073129	0.00206010	0.00460676	0.00254943	0.00351490	0.00194198	0.00432733	0.00273534	0.00322842	0.00293119	0.00423947	0.00507177	0.00447676	0.00316232	0.00483177	0.00481843	0.00541780	0.00324325	0.00470894	0.00343116	0.00456108	0.00476823	0.00552144	0.00552481	0.00278620	0.00357745	0.00435320	0.00668937	0.00612533	0.00537915	0.00757382	0.00658966	0.00636134	0.00515651	0.00917792	0.00646698	0.00347049	0.00373845	0.00861473	0.00771433	0.00656051	0.00775976	0.00766449	0.00549081	0.00593432	0.00724542	0.00945991	0.00906145	0.00410036	0.00519768	0.01104538	0.00669385	0.00974584	0.00942342	0.01097661	0.00630853	0.00708791	0.00624287	0.01110103	0.00922723	0.00759001	0.00730705	0.01035216	0.00893241	0.00632571	0.00514572	0.00774069	0.00602219	0.00917903	0.00552510	0.01175748	0.00669824	0.01057886	0.00526245	0.00892198	0.00717499	0.00441998	0.00663034	0.01261450	0.00895373	0.00732894	0.00648428	0.00831395	0.00611581	0.00476490	0.00701245	0.00822972	0.00642845	0.00646337	0.00535069	0.00896010	0.00484735	0.00796233	0.00530819	0.00921942	0.00734204	0.00553281	0.00556396	0.00675282	0.00522122	0.00550901	0.00223335	0.01044593	0.00496845	0.00828691	0.00868107	0.00834511	0.00318063	0.00538913	0.00492741	0.00848582	0.00552210	0.00763385	0.00290237	0.00720562	0.00478032	0.00299372	0.00312697	0.00518356	0.00548804	0.00672350	0.00461172	0.00483441	0.00553876	0.00602122	0.00550158	0.00710841	0.00602139	0.00649770	0.00340768	0.00671486	0.00546565	0.00477789	0.00307504	0.00535091	0.00399919	0.00598435	0.00519694	0.00667601	0.00462703	0.00598543	0.00544784	0.00809548	0.00571852	0.00619670	0.00456156	0.00680027	0.00572441	0.00556637	0.00461292	0.00733160	0.00618174	0.00747120	0.00557690	0.00687245	0.00505952	0.00460240	0.00403535	0.00604829	0.00314288	0.00505398	0.00333757	0.00427357	0.00390781	0.00405817	0.00295652	0.00367477	0.00211306	0.00228868	0.00120307	0.00268468	0.00158138	0.00201328	0.00111169	0.00282956	0.00115409	0.00178150	0.00150667	0.00178484	0.00166652	0.00197850	0.00179515	0.00182960	0.00180903	0.00217049	0.00160228	0.00232770	0.00138302	0.00187132	0.00170704	0.00193801	0.00105172	0.00167038	0.00102406	0.00193709	0.00121230	0.00151354	0.00118436	0.00190667	0.00158060	0.00189301	0.00082394	0.00156267	0.00122904	0.00221423	0.00108184	-21.47483647
-0.9501	-21.47483647	-21.47483647	-21.47483647	-21.47483647	-21.47483647	-21.47483647	-21.47483647	-21.47483647	-21.47483647	-21.47483647	-21.47483647	-21.47483647	-21.47483647	-21.47483647	-21.47483647	-21.47483647	-21.47483647	-21.47483647	-21.47483647	-21.47483647	-21.47483647	-21.47483647	-21.47483647	-21.47483647	-21.47483647	-21.47483647	-21.47483647	-21.47483647	-21.47483647	-21.47483647	-21.47483647	-21.47483647	0.74862748	0.01421366	0.09064889	-0.07652720	-0.00449247	-0.01070071	-0.05644765	-0.07222005	0.02023456	0.03045553	0.03638505	0.00652745	0.02999187	-0.00515074	0.03689939	0.00624335	0.03418688	0.02400124	0.03457108	0.01834359	0.03353385	0.02135626	0.02653072	0.01640051	0.03400913	0.02961308	0.03047570	0.02086688	0.03046738	0.02685805	0.02794183	0.02613797	0.02919508	0.02279856	0.02209613	0.02163309	0.03035455	0.02180705	0.01771199	0.01827923	0.02113748	0.01712822	0.01882668	0.01003136	0.01101443	0.01370735	0.01844454	-0.00448513	-0.00501907	0.03471483	0.01988721	0.01951412	0.01829581	0.03676344	0.01141306	0.00762357	0.01554330	0.01162053	0.01874549	0.01556215	0.02109556	0.01731348	0.02512248	0.02084820	0.02611180	0.02221045	0.02739519	0.01320642	0.02683383	0.01589147	0.02522179	0.01398843	0.01093442	0.01462423	0.01511052	0.00750296	0.00870164	0.01295987	0.00878113	0.00673423	0.00142666	0.01138883	0.00145895	-0.00159372	-0.00275321	-0.00429810	-0.00277140	-0.01032649	-0.01442902	-0.01807051	-0.02127174	-0.02417743	-0.02230118	-0.02866774	-0.01979237	-0.01943665	-0.01450162	-0.00861523	-0.00482897	-0.00220744	0.00231806	0.00000423	0.00444123	0.00237220	0.00400607	-0.00126647	-0.00756922	-0.01286010	-0.01021523	-0.01405519	-0.01512831	-0.01764915	-0.01436430	-0.01233871	-0.00951407	-0.01040478	-0.00662528	-0.00503300	-0.00262858	-0.00412818	-0.00227766	-0.00206188	-0.00158466	-0.00110975	0.00203444	-0.00124696	-0.00227301	-0.00208473	-0.00085976	0.00024423	-0.00066727	-0.00343837	-0.00089637	-0.00148528	0.00014236	-0.00209087	-0.00217353	-0.00245300	-0.00026978	-0.00207688	-0.00038579	-0.00186146	-0.00049164	-0.00212105	0.00039709	-0.00038006	-0.00079709	-0.00092292	-0.00141969	-0.00072898	-0.00071737	-0.00095283	-0.00154380	-0.00150433	-0.00093477	-0.00297414	-0.00144145	-0.00146376	-0.00036529	-0.00309367	-0.00038041	-0.00183604	0.00000589	-0.00336684	-0.00038596	-0.00170492	-0.00112500	-0.00298123	-0.00197447	-0.00260279	-0.00089243	-0.00284633	-0.00086624	-0.00217157	-0.00124558	-0.00320408	-0.00098494	-0.00180559	-0.00173421	-0.00333113	-0.00124064	-0.00237847	-0.00096105	-0.00263890	-0.00090624	-0.00150217	-0.00058659	-0.00179362	-0.00081302	-0.00091158	-0.00019223	-0.00103067	-0.00077125	-0.00189728	-0.00065119	-0.00202870	-0.00163446	-0.00178058	-0.00020212	-0.00259564	-0.00144174	-0.00143923	-0.00061573	-0.00106353	-0.00127491	-0.00249298	-0.00057983	-0.00102272	-0.00028510	-0.00137013	-0.00105162	-0.00217771	-0.00088134	-0.00054286	-0.00064677	-0.00144951	-0.00132398	-0.00138451	-0.00060295	-0.00127867	-0.00061877	-0.00106712	-0.00053353	-0.00107990	-0.00038166	-0.00081962	-0.00072708	-0.00134119	-0.00139344	-0.00109432	-0.00140913	-0.00164130	-0.00164340	-0.00137606	-0.00116323	-0.00116218	-0.00057836	-0.00112559	-0.00002487	-0.00142222	-0.00095932	-0.00064049	-0.00111467	-0.00123851	-0.00075540	-0.00090357	-0.00082525	-0.00118546	-0.00045307	-0.00246698	-0.00165393	-0.00225341	-0.00106462	-0.00180570	-0.00066731	-0.00140868	-0.00057027	-0.00197134	-0.00015198	-0.00155526	-0.00054030	-0.00205001	-0.00043620	-0.00203807	-0.00105179	-0.00202630	-0.00125843	-0.00199312	-0.00222695	-0.00140890	0.00005683	-0.00274139	-0.00128944	-0.00222102	-0.00057172	-0.00225765	-0.00264009	-0.00090249	-0.00256306	-0.00281832	-0.00245603	-0.00303381	-0.00129570	-0.00223944	-0.00011143	-0.00134950	-0.00161015	0.00025253	-0.00086119	-0.00387247	-0.00037161	-0.00438720	-0.00156533	-0.00346606	-0.00143426	-0.00411284	-0.00197786	-0.00364732	-0.00153868	-0.00495724	-0.00158455	-0.00209912	-0.00099808	-0.00282440	-0.00387818	-0.00354204	-0.00028734	-0.00230061	-0.00064781	-0.00498044	-0.00360958	-0.00370757	0.00015676	-0.00502672	-0.00345123	-0.00496722	-0.00353744	-0.00398993	-0.00126061	-0.00464009	0.00016392	-0.00344681	-0.00115755	-0.00464730	-0.00148809	-0.00383050	-0.00099150	-0.00300396	-0.00226978	-0.00359912	-0.00569384	-0.00498039	-0.00231755	-0.00451356	-0.00194889	-0.00237125	-0.00238457	-0.00265084	-0.00186121	-0.00231924	-0.00189534	-0.00188084	0.00036553	-0.00167882	-0.00237637	-0.00397846	-0.00377536	-0.00426506	0.00008910	-0.00318155	-0.00324934	-0.00466536	-0.00159047	-0.00379653	-0.00046288	-0.00249711	-0.00182189	-0.00576700	-0.00075128	-0.00295968	-0.00438574	-0.00423448	-0.00457252	-0.00434347	-0.00169825	-0.00376646	-0.00079783	-0.00125822	0.00073457	-0.00443128	-0.00122629	-0.00330558	-0.00282910	-0.00639701	-0.00205883	-0.00145871	-0.00385995	-0.00171706	-0.00067820	-0.00396467	-0.00256894	-0.00306158	0.00054850	-0.00063245	-0.00267530	-0.00209555	-0.00424824	-0.00297096	-0.00204789	-0.00459386	-0.00168808	-0.00338082	-0.00152745	-0.00232228	-0.00168139	-0.00311802	-0.00178066	-0.00184172	-0.00122732	-0.00148143	-0.00174266	-0.00278401	-0.00153446	-0.00170856	-0.00035176	-0.00264085	-0.00175217	-0.00256413	-0.00184395	-0.00113174	-0.00274999	-0.00045407	-0.00115859	-0.00315986	0.00061631	-0.00242041	-0.00034046	-0.00397590	0.00078190	-0.00155553	-0.00017211	-0.00270345	0.00014532	-0.00172752	0.00009893	-0.00134914	-0.00179164	-0.00048103	-0.00065041	-0.00279336	0.00033405	-0.00097464	-0.00069170	-0.00085307	0.00028562	-0.00110514	0.00019764	-0.00145148	-0.00125823	-0.00020547	0.00058405	-0.00044405	0.00020632	-0.00030259	-0.00099935	-0.00057559	-0.00068482	-0.00053566	-0.00029640	-0.00069556	-0.00041151	-0.00063061	-0.00072274	-0.00073350	-0.00000930	-0.00008211	-0.00027703	-0.00060062	-0.00036233	-0.00023907	0.00014957	-0.00058114	0.00026815	-0.00022686	0.00034563	0.00002313	0.00004248	-0.00073293	-0.00013666	-0.00012420	-0.00000797	-0.00028007	-0.00014218	-0.00020112	-0.00035172	0.00048178	0.00003070	0.00000249	-0.00010681	-21.47483647
-0.9001	-21.47483647	-21.47483647	-21.47483647	-21.47483647	-21.47483647	-21.47483647	-21.47483647	-21.47483647	-21.47483647	-21.47483647	-21.47483647	-21.47483647	-21.47483647	-21.47483647	-21.47483647	-21.47483647	-21.47483647	-21.47483647	-21.47483647	-21.47483647	-21.47483647	-21.47483647	-21.47483647	-21.47483647	-21.47483647	-21.47483647	-21.47483647	-21.47483647	-21.47483647	-21.47483647	-21.47483647	-21.47483647	-21.47483647	0.68932116	-0.07160811	-0.25812605	-0.07543346	-0.10454235	0.11554303	-0.09284134	0.08786298	-0.00675884	-0.00702490	-0.00815812	0.01436575	0.00291751	0.03826493	0.02677661	0.03409872	0.01472807	0.03035008	0.03149539	0.02143218	0.01209030	0.02818526	0.01908472	0.03078827	0.03037770	0.02815958	0.02581634	0.03135031	0.02608207	0.03031512	0.02529754	0.03320668	0.02633113	0.02674413	0.02253685	0.03076533	0.02330289	0.02543086	0.01993803	0.02405266	0.01654860	0.02659057	0.01499690	0.01701437	0.01038274	0.02662611	-0.01136557	0.01332672	0.04068464	0.03799607	0.00951826	0.03588896	0.03105686	0.03135691	0.00358239	0.02523459	0.01535250	0.02245443	0.01635785	0.02351440	0.01483549	0.02745375	0.01891984	0.03112163	0.02203794	0.02743655	0.02101834	0.02522027	0.02232417	0.02681257	0.01497697	0.01328180	0.01720373	0.01850252	0.01842994	0.01209690	0.01276864	0.02012038	0.00975920	0.00396069	0.01411767	0.01043180	0.00310226	0.00074482	0.00434618	0.00628718	-0.00035000	0.00086522	-0.00091446	-0.00762264	-0.01146185	-0.01733041	-0.02439719	-0.02451319	-0.02961454	-0.02820036	-0.02727008	-0.02843352	-0.02279665	-0.02045259	-0.01395332	-0.00739100	-0.00374431	0.00067475	0.00441285	0.00228936	0.00118111	-0.00046424	-0.00658026	-0.00626133	-0.01253016	-0.01444294	-0.01622035	-0.01173263	-0.01527381	-0.01171179	-0.01024676	-0.00696510	-0.00868217	-0.00617191	-0.00542877	-0.00188850	-0.00219574	0.00099614	0.00057338	-0.00000372	-0.00047210	-0.00035792	-0.00176704	0.00188235	-0.00249559	0.00064660	0.00119934	0.00126514	-0.00144703	-0.00124849	-0.00113574	0.00222960	-0.00157790	0.00135078	-0.00027731	0.00109098	-0.00059843	0.00301186	-0.00158005	0.00113897	0.00086428	0.00133074	0.00037020	0.00032725	0.00089088	0.00045182	0.00002430	0.00189660	-0.00097980	0.00093082	-0.00169724	0.00144743	0.00018596	0.00115030	-0.00001134	0.00196680	-0.00041796	0.00105039	-0.00068672	0.00117304	0.00097818	-0.00048182	0.00053839	-0.00002596	-0.00066614	0.00049771	-0.00038852	0.00152830	-0.00017953	0.00104325	-0.00018191	0.00215667	0.00055221	0.00256809	-0.00024522	0.00204959	-0.00044303	0.00092709	-0.00052289	0.00109757	0.00122511	0.00230016	-0.00066743	0.00028328	0.00012122	0.00172218	-0.00137484	0.00214349	0.00035548	0.00051740	0.00026745	0.00177174	-0.00012015	0.00286838	0.00049087	0.00118094	0.00001979	0.00212327	-0.00042560	0.00170618	0.00260682	0.00112257	0.00091880	0.00173228	-0.00058970	0.00182677	0.00017101	0.00171441	0.00093873	0.00238043	-0.00035076	0.00159246	-0.00027982	0.00230709	0.00000070	0.00176314	0.00100559	0.00150505	0.00157022	0.00078011	0.00055337	0.00079537	0.00004478	0.00141492	0.00110557	0.00063947	-0.00104170	0.00098535	0.00156735	0.00122538	0.00013131	0.00132587	0.00112511	0.00109651	0.00076155	0.00080211	0.00074578	0.00031795	-0.00033107	0.00053514	0.00104055	0.00155604	0.00018381	0.00088914	0.00112816	0.00201505	0.00064294	0.00098002	0.00098900	0.00172380	-0.00045821	0.00069458	0.00141118	0.00235846	-0.00063125	0.00173759	0.00095560	0.00115289	0.00016456	0.00160502	0.00184422	0.00315169	0.00027070	0.00173771	0.00135312	0.00259290	0.00083211	0.00094970	0.00128578	0.00172970	0.00192823	0.00149846	0.00251674	0.00107071	-0.00182758	0.00156530	0.00232596	0.00391761	0.00111815	0.00124703	0.00238848	0.00375437	0.00205748	0.00363643	0.00129253	0.00088987	0.00175500	0.00179663	0.00146746	0.00265168	-0.00147311	0.00121972	0.00149134	0.00576001	0.00262747	0.00149337	0.00442849	0.00337694	0.00041750	0.00604436	0.00538549	0.00531537	-0.00098406	0.00042930	0.00328268	0.00574965	0.00242277	0.00513208	0.00333219	0.00236188	0.00048824	0.00448450	0.00230290	0.00697160	0.00241337	0.00358284	0.00392588	0.00339016	0.00176794	0.00485056	0.00521877	0.00400091	0.00219724	0.00195171	0.00355100	0.00686666	0.00342539	0.00313919	0.00515780	0.00748093	0.00192488	0.00364475	0.00341944	0.00369985	0.00302836	0.00643599	0.00653509	0.00725861	0.00259583	0.00326288	0.00536166	0.00538906	0.00006857	0.00510578	0.00551645	0.00631943	0.00222962	0.00377949	0.00570400	0.00486316	0.00250359	0.00530936	0.00728145	0.00524521	0.00364750	0.00284411	0.00525315	0.00450617	0.00398702	0.00429161	0.00460046	0.00552626	0.00260475	0.00335697	0.00629313	0.00534207	0.00186956	0.00292083	0.00600648	0.00347830	0.00358785	0.00590409	0.00457166	0.00476748	0.00202803	0.00784479	0.00478622	0.00586909	0.00253439	0.00116511	0.00396426	0.00641076	0.00271347	0.00294160	0.00225806	0.00375762	0.00247381	0.00360589	0.00425501	0.00441542	0.00406692	0.00188531	0.00500865	0.00331358	0.00534447	0.00236263	0.00541387	0.00444814	0.00387597	0.00212627	0.00386638	0.00515019	0.00200897	0.00243714	0.00378965	0.00427551	0.00255961	0.00342802	0.00583024	0.00511860	0.00181855	0.00479195	0.00363811	0.00478675	0.00312052	0.00333328	0.00471971	0.00484466	0.00370330	0.00344130	0.00487491	0.00442318	0.00219262	0.00402593	0.00532098	0.00283360	0.00227375	0.00323338	0.00338019	0.00337844	0.00152113	0.00206460	0.00363418	0.00255618	0.00165911	0.00150944	0.00209038	0.00216937	0.00153742	0.00127313	0.00184980	0.00194167	0.00129843	0.00201237	0.00190319	0.00145316	0.00157483	0.00127424	0.00227177	0.00188118	0.00098405	0.00111218	0.00138394	0.00134372	0.00123724	0.00144324	0.00205587	0.00106089	0.00129434	0.00089132	0.00165946	0.00087820	0.00104796	0.00096169	0.00168693	0.00109950	0.00113170	0.00068401	0.00249732	0.00190575	0.00209365	0.00137225	-21.47483647
-0.8501	-21.47483647	-21.47483647	-21.47483647	-21.47483647	-21.47483647	-21.47483647	-21.47483647	-21.47483647	-21.47483647	-21.47483647	-21.47483647	-21.47483647	-21.47483647	-21.47483647	-21.47483647	-21.47483647	-21.47483647	-21.47483647	-21.47483647	-21.47483647	-21.47483647	-21.47483647	-21.47483647	-21.47483647	-21.47483647	-21.47483647	-21.47483647	-21.47483647	-21.47483647	-21.47483647	-21.47483647	-21.47483647	-21.47483647	0.22388305	0.19725889	-0.07898753	0.04235847	0.01235770	-0.08889201	0.00731106	-0.04020580	0.10624769	0.00554316	0.05971907	-0.00684985	0.04655643	0.05301232	0.03891799	0.00571536	0.04071290	0.02233486	0.02853858	0.01585041	0.02292043	0.03172550	0.02542062	0.02059640	0.03407191	0.02657363	0.03072765	0.03142083	0.03206343	0.02922610	0.02795157	0.02772136	0.02671520	0.02613420	0.02807666	0.02497285	0.02378771	0.02030139	0.02986436	0.02240947	0.02087810	0.02660149	0.02266196	0.02075835	0.01327151	0.01875411	0.02324555	0.02708933	0.03209201	0.02384203	0.04349956	0.06111008	0.02770771	0.03186442	0.02276962	0.03010776	0.01319834	0.02491387	0.02690685	0.02439458	0.02179873	0.02345520	0.03271405	0.02608984	0.02908626	0.02851225	0.02795725	0.02364819	0.02416141	0.02640212	0.01841399	0.00831722	0.02326126	0.01804917	0.02451999	0.00919873	0.01615811	0.01328740	0.01760109	0.00182743	0.01943840	0.00863857	0.01072306	0.00195015	0.01286167	0.00665297	0.00444973	-0.00134244	0.00470250	-0.00528021	-0.00300035	-0.01103212	-0.01108397	-0.01741741	-0.01969931	-0.02560746	-0.02667850	-0.03585064	-0.03317831	-0.03780970	-0.03607785	-0.03348611	-0.03040308	-0.02518113	-0.01655452	-0.01424581	-0.00454609	-0.00153464	-0.00015186	0.00385087	0.00605618	0.00100507	-0.00094159	-0.00304644	-0.00603709	-0.00852199	-0.01090691	-0.01072140	-0.01075534	-0.01091312	-0.01139899	-0.00937242	-0.00631079	-0.00518036	-0.00339428	-0.00315765	0.00021631	-0.00214958	0.00115630	0.00101955	0.00169918	-0.00069509	0.00148460	0.00069943	0.00249821	0.00030663	0.00116323	0.00006846	0.00197964	0.00032035	0.00183705	0.00167149	0.00151164	0.00216029	0.00189939	0.00009311	0.00242795	0.00064155	0.00187601	-0.00050128	0.00190673	0.00031826	0.00032948	0.00079552	0.00058426	0.00086218	0.00037218	0.00071461	0.00268825	0.00064511	0.00142401	0.00049169	0.00111406	0.00101934	0.00229918	0.00075702	0.00129508	0.00132998	-0.00024856	0.00046316	0.00240218	0.00124105	-0.00013687	-0.00045025	0.00176371	0.00181387	0.00157669	-0.00021322	0.00096393	0.00132226	0.00079689	0.00083491	0.00073051	0.00149868	0.00131020	-0.00007362	0.00114235	0.00022789	-0.00036030	-0.00011433	0.00122975	0.00165536	0.00113039	0.00201092	0.00074924	0.00127107	0.00078927	0.00050495	-0.00017588	0.00075702	0.00102080	0.00033749	0.00079116	0.00058073	0.00007169	0.00054845	0.00217020	0.00125997	0.00120139	-0.00014545	0.00089809	0.00044873	0.00235310	0.00058949	0.00155810	0.00072111	0.00102715	0.00117861	0.00081527	0.00103642	0.00110637	0.00080563	0.00123799	0.00048933	0.00162170	-0.00036295	0.00112062	-0.00016412	0.00096371	0.00044479	0.00052134	-0.00006581	0.00115788	0.00061771	0.00153208	0.00059727	0.00144224	0.00039873	-0.00014001	0.00134240	0.00121289	-0.00003397	0.00109739	0.00013837	0.00156655	-0.00011655	0.00219697	0.00065421	-0.00057619	-0.00001823	-0.00003500	0.00030402	0.00109924	-0.00045729	0.00018111	0.00062102	0.00079155	0.00018306	0.00160086	0.00053915	0.00029535	0.00065637	0.00051985	-0.00072731	-0.00047203	-0.00028660	0.00193433	0.00060208	0.00208264	0.00101857	0.00116523	0.00018361	0.00116156	0.00005310	0.00192954	0.00143066	0.00144458	0.00153748	0.00092455	-0.00009916	0.00108133	0.00054536	0.00221650	0.00183605	0.00046266	-0.00082479	0.00227963	0.00060089	0.00365242	0.00129138	0.00112653	-0.00045936	0.00248827	0.00111668	0.00109561	-0.00004853	0.00048514	-0.00058696	0.00105277	0.00364952	0.00264962	0.00210085	0.00256295	0.00094016	0.00076950	0.00448008	0.00419619	0.00145943	-0.00050767	-0.00266291	0.00172076	0.00254386	0.00168958	-0.00005418	0.00198585	0.00002384	0.00290798	0.00205368	0.00049234	0.00059996	0.00110878	0.00112539	0.00235084	0.00057946	0.00626495	0.00038695	0.00461688	0.00037983	0.00064576	-0.00219194	0.00414822	0.00350212	0.00258784	0.00002477	0.00078245	0.00222217	0.00380719	-0.00064870	0.00311319	0.00130127	0.00364805	0.00090395	-0.00036450	-0.00046623	0.00124186	-0.00083777	0.00012335	0.00011060	0.00093039	-0.00132049	0.00069284	0.00183494	0.00263750	0.00286317	0.00225293	0.00009582	0.00175587	0.00061157	0.00125048	-0.00073432	0.00037677	0.00119382	0.00198917	-0.00150947	0.00050249	0.00079221	0.00078756	0.00046697	0.00088276	0.00133126	0.00050062	-0.00087303	-0.00123617	-0.00139472	-0.00072033	-0.00164339	0.00362171	0.00244840	0.00119921	-0.00200454	0.00195544	0.00175312	0.00092368	-0.00044181	0.00250689	-0.00134016	0.00105111	-0.00111595	0.00040282	0.00114487	0.00027365	0.00019230	0.00110973	0.00069664	0.00031432	-0.00099310	0.00216586	0.00122726	0.00070155	-0.00212056	0.00056712	0.00037401	0.00094360	0.00138323	0.00103304	-0.00037370	0.00011997	-0.00050711	0.00179417	0.00106123	0.00043591	0.00007105	-0.00042538	0.00099575	0.00159998	-0.00071307	-0.00014347	-0.00070015	-0.00027872	-0.00319129	0.00030468	0.00064385	0.00091947	-0.00022010	0.00329627	0.00064651	0.00105132	0.00046348	0.00007775	0.00046012	-0.00008657	-0.00036130	0.00082381	0.00155735	-0.00037845	-0.00046498	-0.00025174	-0.00097649	0.00088619	-0.00045531	0.00033528	-0.00044259	-0.00020503	-0.00064952	0.00013827	-0.00021926	-0.00041813	-0.00069361	0.00020227	-0.00050700	-0.00033156	-0.00053405	0.00001314	0.00004620	0.00020339	-0.00009225	0.00019648	-0.00028064	-0.00060406	-0.00010013	-0.00032809	0.00017220	-0.00006550	-0.00058423	-0.00024818	-0.00026063	-0.00051079	-0.00066783	0.00029230	0.00008672	0.00011964	0.00010361	0.00003962	-0.00042342	-0.00014962	-0.00034811	-0.00047371	-0.00000617	-21.47483647
-0.8001	-21.47483647	-21.47483647	-21.47483647	-21.47483647	-21.47483647	-21.47483647	-21.47483647	-21.47483647	-21.47483647	-21.47483647	-21.47483647	-21.47483647	-21.47483647	-21.47483647	-21.47483647	-21.47483647	-21.47483647	-21.47483647	-21.47483647	-21.47483647	-21.47483647	-21.47483647	-21.47483647	-21.47483647	-21.47483647	-21.47483647	-21.47483647	-21.47483647	-21.47483647	-21.47483647	-21.47483647	-21.47483647	-0.90104759	-0.87198577	0.15076354	-0.28307014	0.02350767	0.04400895	-0.03712564	-0.13295221	0.05114873	0.05490597	0.00681408	-0.02784230	0.03859566	0.00625221	0.03125623	0.02087073	0.03853915	0.02059761	0.02792711	0.01526327	0.04548075	0.01605596	0.02941917	0.01756604	0.03131374	0.02728076	0.02712529	0.02650734	0.03294757	0.02405093	0.02793193	0.02388302	0.03237145	0.02140983	0.02255426	0.01994196	0.03052700	0.02205882	0.02356732	0.02302255	0.02166382	0.02218385	0.01689636	0.01390626	0.01118200	0.01580259	0.02174850	-0.00004887	0.00039850	0.02517086	0.03165838	0.00969169	0.01757910	0.02941110	0.02053031	0.00202506	0.02516106	0.01082042	0.02595197	0.01064969	0.01971294	0.01513483	0.02339920	0.02135757	0.02674638	0.02265809	0.02127827	0.01125024	0.02815941	0.01732088	0.02311024	0.01343337	0.01739487	0.01807952	0.01598147	0.01201105	0.01682645	0.01009368	0.01459304	0.01323822	0.00271983	0.01127654	0.00513842	0.00250456	0.00288437	0.00559372	0.00104672	-0.00234380	-0.00229935	-0.00348728	-0.01030928	-0.00916421	-0.01331913	-0.01758539	-0.01694227	-0.02404763	-0.02092358	-0.02643989	-0.03211188	-0.03334622	-0.03322207	-0.04081649	-0.03861860	-0.04563308	-0.04282417	-0.04776469	-0.04208175	-0.03718535	-0.02817985	-0.02744933	-0.01481297	-0.01135557	-0.00285217	0.00009094	0.00410100	0.00113677	0.00464004	0.00122545	-0.00045588	-0.00582817	-0.00763654	-0.01267628	-0.01237889	-0.01495025	-0.01173046	-0.01477214	-0.01205452	-0.01154705	-0.00934759	-0.00837040	-0.00539068	-0.00706026	-0.00315121	-0.00286589	-0.00145927	-0.00292640	-0.00115932	-0.00093975	-0.00000853	-0.00259270	-0.00018085	-0.00023741	0.00102717	-0.00156157	0.00035495	-0.00203970	-0.00089279	-0.00106661	-0.00112313	-0.00291564	0.00022573	-0.00169852	-0.00137329	-0.00248584	-0.00120349	-0.00257957	-0.00157801	-0.00211918	-0.00003706	-0.00285827	-0.00090658	-0.00192389	0.00019755	-0.00320891	-0.00056181	-0.00256728	-0.00061823	-0.00192139	-0.00058871	-0.00132396	-0.00055813	-0.00399102	0.00068759	-0.00022617	-0.00075360	-0.00262770	-0.00091732	-0.00201339	-0.00031130	-0.00250858	-0.00036706	-0.00141432	0.00009135	-0.00267006	-0.00107736	-0.00167831	0.00010751	-0.00094694	-0.00012634	-0.00195237	-0.00026468	-0.00195376	0.00027053	-0.00245984	0.00186342	-0.00199555	-0.00056263	-0.00138267	0.00090779	-0.00238124	0.00058084	-0.00166466	0.00057833	-0.00167399	0.00059031	-0.00090176	0.00010600	-0.00120952	-0.00075577	-0.00153015	-0.00068797	-0.00199623	-0.00088083	-0.00124611	0.00003880	-0.00119991	-0.00027135	-0.00042387	0.00041425	-0.00131742	-0.00003864	-0.00131291	0.00042818	-0.00201865	-0.00058254	-0.00052632	-0.00043730	-0.00052652	-0.00100227	-0.00166375	0.00016406	-0.00185868	-0.00011928	-0.00155057	-0.00059205	-0.00003701	-0.00035155	-0.00113846	-0.00042925	-0.00168777	-0.00028084	-0.00139859	0.00026826	-0.00069982	-0.00044428	-0.00117525	-0.00023615	-0.00014513	0.00065580	-0.00130643	-0.00097900	-0.00204752	-0.00000098	-0.00120810	-0.00032180	-0.00147623	-0.00111122	-0.00237593	-0.00022666	-0.00056024	-0.00038389	-0.00219233	0.00012319	-0.00159887	-0.00001318	-0.00190112	0.00016560	-0.00058403	0.00119447	-0.00046419	0.00016227	-0.00061463	-0.00015002	-0.00349608	-0.00088594	-0.00141940	-0.00048530	-0.00196606	-0.00093104	-0.00106280	-0.00162317	-0.00436454	-0.00048588	-0.00036787	-0.00029038	-0.00193618	-0.00057447	-0.00173902	-0.00058618	-0.00128339	-0.00018975	-0.00199678	-0.00079321	-0.00131366	-0.00000742	-0.00100386	-0.00010796	-0.00483868	0.00001408	-0.00337788	0.00037799	-0.00116285	0.00051871	-0.00186773	-0.00330812	-0.00403504	0.00108709	0.00086081	-0.00231316	-0.00228443	-0.00363908	-0.00161873	0.00175257	-0.00286232	-0.00084196	-0.00143403	-0.00289763	-0.00544751	0.00032971	-0.00155064	0.00291181	-0.00365220	-0.00314896	-0.00135270	-0.00044603	-0.00164820	0.00167940	-0.00178041	-0.00333996	-0.00578378	-0.00200073	-0.00158986	0.00011198	-0.00487728	-0.00051634	0.00037288	0.00119644	-0.00395278	-0.00096322	-0.00358690	0.00044230	-0.00036740	0.00237489	-0.00029340	0.00097492	-0.00271728	0.00175350	-0.00108315	-0.00009062	-0.00167251	0.00153687	-0.00254253	0.00033109	-0.00321452	0.00288262	0.00231847	0.00015371	-0.00364834	-0.00098594	0.00195213	0.00179362	-0.00194732	0.00148557	-0.00028043	-0.00040689	0.00007152	0.00003021	-0.00022193	0.00147948	-0.00407757	-0.00134982	0.00209633	-0.00231024	-0.00375163	-0.00115597	-0.00028069	0.00146422	-0.00116575	0.00159541	-0.00016806	-0.00239434	-0.00158526	0.00115630	0.00220632	0.00130077	-0.00038223	-0.00336141	0.00152684	0.00033175	-0.00092722	0.00051226	0.00049612	0.00049714	-0.00071704	0.00191843	-0.00020130	-0.00012522	-0.00146558	0.00189099	0.00053702	0.00037621	-0.00038416	0.00051431	0.00084484	0.00132315	-0.00131882	-0.00053493	-0.00138725	0.00162111	-0.00035454	0.00060970	0.00123155	0.00082814	-0.00035638	0.00293059	0.00188541	0.00236364	-0.00056067	0.00032533	0.00054833	0.00171876	-0.00140400	0.00103177	0.00027563	0.00229476	0.00023202	0.00105241	0.00246524	0.00168698	0.00020651	0.00013408	0.00103499	0.00008750	0.00064966	0.00110645	0.00082988	0.00129302	-0.00142592	0.00014800	0.00174673	0.00103654	-0.00012610	0.00007370	0.00042807	0.00037792	-0.00015992	0.00012677	0.00075900	0.00063932	0.00005618	0.00046388	0.00053923	0.00032688	0.00033680	0.00076510	0.00077748	0.00107929	-0.00002841	0.00023601	0.00041979	0.00089526	-0.00022986	0.00094217	0.00054947	0.00042504	0.00049437	0.00063809	0.00068684	0.00049181	0.00011844	0.00087488	0.00104849	0.00085737	0.00051317	0.00012705	0.00145055	0.00095958	0.00126687	0.00092287	-21.47483647
-0.7501	-0.59553820	-21.47483647	-21.47483647	-21.47483647	-21.47483647	-21.47483647	-21.47483647	-21.47483647	-21.47483647	-21.47483647	-21.47483647	-21.47483647	-21.47483647	-21.47483647	-21.47483647	-21.47483647	0.61077058	-21.47483647	0.07255314	-21.47483647	-21.47483647	-21.47483647	-21.47483647	-21.47483647	-21.47483647	-21.47483647	-21.47483647	-21.47483647	-21.47483647	-21.47483647	-21.47483647	0.07985856	-21.47483647	-0.34986728	0.37258279	0.33548641	-0.01231069	-0.07934505	0.00029112	-0.07483908	-0.03794172	-0.01736357	0.05908015	0.00866309	-0.01151361	0.02361528	0.04587225	0.05214050	0.00026310	0.03330352	0.04086652	0.03690222	0.01226282	0.02103986	0.02885655	0.02660344	0.01927169	0.03424760	0.02876807	0.03175141	0.02341259	0.02896154	0.02909766	0.02904322	0.02889282	0.02856549	0.02436470	0.02530973	0.02804829	0.02722270	0.02624250	0.03000060	0.02186095	0.01528428	0.02313799	0.02519686	0.02762460	0.01776539	0.02465970	0.01646986	0.02051858	0.01814598	0.02815634	0.05385195	0.06086847	0.03234018	0.02754856	0.02174168	0.03135874	0.02116035	0.02131116	0.02577941	0.01805861	0.02331905	0.02589075	0.03188002	0.02369081	0.02670006	0.03052252	0.02268385	0.02502221	0.02418264	0.02718367	0.02375096	0.01015748	0.02503760	0.01635802	0.02341110	0.01062499	0.01930029	0.01508578	0.01592029	0.00072628	0.01597433	0.00724000	0.00606775	-0.00245127	0.00989239	0.00084700	0.00398239	-0.00723256	0.00076507	-0.00721088	-0.00575139	-0.01389731	-0.01667165	-0.01821747	-0.02097556	-0.02449010	-0.02251156	-0.03043666	-0.02764512	-0.03047264	-0.03298039	-0.03192352	-0.03583965	-0.03958750	-0.04101598	-0.04378376	-0.04209618	-0.04583475	-0.04260160	-0.04098448	-0.03924118	-0.03367411	-0.02327405	-0.01727270	-0.01041919	-0.00498045	0.00093718	0.00493540	0.00536305	0.00232931	0.00252207	-0.00067880	-0.00331872	-0.00445706	-0.00780508	-0.00994585	-0.00881449	-0.01298973	-0.01076558	-0.01144298	-0.00926455	-0.00938260	-0.00569493	-0.00478487	-0.00241854	-0.00341721	-0.00232035	-0.00114772	0.00217767	0.00009347	0.00172359	0.00174221	0.00317720	0.00238972	0.00107209	0.00033795	0.00319721	0.00145057	0.00198010	0.00263056	0.00328767	0.00102104	0.00076676	-0.00005256	0.00313806	0.00137455	0.00045437	0.00200896	0.00233729	0.00156727	0.00233724	0.00088426	0.00048030	0.00101331	0.00187346	0.00048099	0.00126440	0.00134089	0.00087146	-0.00029196	0.00241342	0.00063211	0.00029786	0.00033572	0.00107287	0.00243560	0.00100916	0.00085833	0.00106040	0.00091576	0.00167842	0.00207762	0.00089727	0.00095191	0.00050352	-0.00022226	0.00236303	0.00147121	0.00146914	0.00221871	0.00110512	0.00112230	0.00119592	0.00139938	0.00180271	0.00128463	0.00220067	0.00163793	0.00047045	0.00238194	0.00167104	0.00127258	0.00184128	0.00118426	0.00066643	0.00096200	0.00358016	0.00168076	0.00140044	0.00096032	0.00186866	0.00120469	0.00155742	-0.00011700	0.00193916	0.00180575	0.00135694	0.00168661	0.00119045	0.00147576	0.00119157	0.00113271	0.00106053	0.00086934	0.00247784	0.00137739	0.00160438	0.00086227	0.00086214	0.00143026	0.00203485	0.00081149	0.00043817	0.00033932	0.00214124	0.00100429	0.00189741	0.00094393	0.00178265	0.00109569	0.00138514	0.00070788	0.00128238	0.00080161	0.00204186	0.00022968	0.00184570	0.00140702	0.00098998	0.00028014	0.00071740	0.00141787	0.00113869	-0.00054346	0.00134858	0.00056622	0.00089907	0.00091995	0.00089121	0.00171338	0.00132612	0.00113425	0.00090973	0.00122196	0.00095856	0.00065710	0.00339647	0.00261823	0.00144423	0.00207743	0.00232758	0.00147080	0.00058538	0.00103245	0.00209971	0.00146289	0.00257081	0.00114323	0.00345124	-0.00031599	0.00098197	0.00026522	0.00287805	0.00057910	0.00323684	0.00094085	0.00313755	0.00267433	0.00339053	0.00152152	0.00171216	0.00110630	0.00251564	0.00332205	0.00116987	-0.00023358	0.00117830	0.00120389	0.00065718	0.00195085	0.00259287	0.00242373	0.00276786	0.00074213	0.00238731	0.00400672	0.00623585	0.00219601	0.00194219	0.00059789	0.00337560	0.00400310	0.00183946	0.00201946	0.00394970	-0.00034208	0.00393051	0.00295494	0.00254719	0.00257222	0.00389422	0.00197099	0.00522055	0.00145490	0.00395850	0.00273078	0.00388321	0.00210259	0.00339432	-0.00211081	0.00283264	0.00427737	0.00473960	-0.00083343	0.00710297	0.00377139	0.00488758	0.00237298	0.00330173	0.00104269	0.00446056	0.00453695	0.00385430	0.00180756	0.00135435	0.00183222	0.00200660	0.00343207	0.00205841	0.00146039	0.00573906	0.00233921	0.00286094	0.00167253	0.00256873	0.00075656	0.00061230	0.00420455	0.00336812	0.00279364	0.00405808	0.00128249	0.00392121	-0.00116186	0.00267950	0.00293989	0.00372973	0.00173042	0.00205774	-0.00023403	0.00189378	0.00014519	0.00130174	0.00146712	-0.00006747	0.00015064	0.00627221	0.00417581	0.00145253	0.00064362	0.00168552	0.00083575	0.00120028	0.00203416	0.00302789	-0.00092776	0.00063873	0.00021020	0.00072759	0.00019706	0.00095433	0.00016965	0.00269375	0.00008126	0.00168805	0.00056728	0.00220655	0.00206582	0.00190748	-0.00011772	0.00456232	0.00063104	0.00182155	0.00057406	0.00198943	-0.00068097	0.00005024	0.00170869	0.00212340	0.00028594	0.00110844	0.00042462	0.00086398	0.00174233	0.00133173	-0.00096244	0.00241061	0.00175486	0.00295180	0.00043325	0.00248063	0.00001242	0.00122242	0.00044781	0.00176680	0.00150908	0.00149273	0.00139762	0.00126113	0.00213004	0.00069812	0.00073579	0.00098674	0.00029368	-0.00026408	0.00087531	0.00117144	-0.00028002	0.00126627	0.00043346	0.00046542	0.00061539	0.00033271	0.00017192	0.00284856	-0.00029628	0.00070972	0.00003066	0.00086946	-0.00016789	0.00006618	0.00074297	0.00111378	0.00043348	0.00030251	0.00126910	0.00066917	0.00063536	0.00020740	0.00026122	0.00030118	0.00061450	0.00071911	0.00008402	0.00055911	-0.00001522	0.00027521	0.00002362	0.00048865	-0.00044993	0.00050367	0.00021031	-0.00001222	0.00003447	0.00031757	-0.00014782	0.00003044	-0.00016755	0.57450390
-0.7001	-21.47483647	-21.47483647	-21.47483647	-21.47483647	-21.47483647	-21.47483647	-21.47483647	-21.47483647	-21.47483647	-21.47483647	-21.47483647	-21.47483647	-21.47483647	-21.47483647	-21.47483647	-21.47483647	-21.47483647	-21.47483647	-21.47483647	-21.47483647	-21.47483647	-21.47483647	-21.47483647	-21.47483647	-21.47483647	-21.47483647	-21.47483647	-21.47483647	-21.47483647	-21.47483647	-21.47483647	-21.47483647	-0.26403649	-0.08193498	-0.07501160	0.02265365	0.08160310	-0.15431909	-0.01419208	-0.02886982	0.04207742	0.02200028	0.03105744	-0.02587642	0.10420327	0.02174443	0.02337300	0.01660096	0.05160879	0.01953226	0.02029448	0.01188189	0.03680726	0.00963872	0.02552983	0.01912924	0.03350103	0.02744876	0.02642559	0.02061348	0.03137415	0.02369229	0.02643130	0.02436589	0.03285354	0.01945761	0.02312951	0.02224264	0.03093539	0.02378974	0.02155998	0.01704287	0.02153828	0.01710700	0.02431382	0.01659824	0.01916856	0.01578256	0.02553131	0.00331274	0.00121210	0.03315296	0.01709571	0.00252523	0.01494267	0.02249742	0.02267886	-0.00836443	0.02523144	0.00837242	0.02103704	0.01427000	0.02022921	0.01373581	0.02166251	0.01708371	0.02652012	0.02258664	0.02295219	0.01564446	0.02488473	0.01724385	0.02514003	0.00998611	0.01405616	0.01627792	0.01727752	0.01363039	0.01378326	0.01440467	0.01174268	0.01054970	0.00540250	0.01347710	0.00515065	0.00163064	0.00090441	0.00224357	0.00807784	-0.00263617	-0.00500718	-0.00272157	-0.01053011	-0.01144260	-0.01146070	-0.01946658	-0.01834243	-0.02442351	-0.02415694	-0.02493359	-0.03158484	-0.03119689	-0.03047720	-0.03486198	-0.03375748	-0.03674751	-0.03712318	-0.03947695	-0.04128312	-0.04427936	-0.04174245	-0.04684015	-0.04597097	-0.05108125	-0.05036145	-0.05146996	-0.04497214	-0.04421341	-0.03801796	-0.03281474	-0.02610290	-0.02399585	-0.01682354	-0.01166022	-0.00745867	-0.00500535	-0.00051207	-0.00254595	-0.00251201	-0.00448915	-0.00477630	-0.00558832	-0.00832318	-0.01432937	-0.01303202	-0.01197919	-0.01139697	-0.01399901	-0.01083622	-0.00990709	-0.00678496	-0.00660619	-0.00508099	-0.00308792	-0.00201734	-0.00202022	-0.00024515	-0.00236834	0.00023753	-0.00070739	0.00011823	-0.00141005	0.00048547	0.00121994	-0.00003856	-0.00172562	0.00094928	-0.00230774	-0.00135753	-0.00190831	0.00174361	-0.00047794	-0.00039627	-0.00062347	0.00071351	-0.00196722	-0.00043948	-0.00174927	0.00011588	-0.00096886	-0.00071201	-0.00232455	0.00064554	-0.00298993	0.00062915	-0.00044590	-0.00037822	-0.00104169	-0.00022573	-0.00166575	-0.00101302	-0.00258542	-0.00097395	-0.00138577	0.00136006	-0.00211343	-0.00011305	-0.00189852	-0.00015289	-0.00049069	0.00011322	-0.00080862	0.00091903	-0.00086785	0.00032064	-0.00109955	0.00210859	-0.00148658	-0.00069867	0.00005776	0.00114283	-0.00106290	0.00041499	0.00020192	0.00096618	-0.00064502	0.00069775	-0.00112661	0.00093921	0.00032391	0.00024472	-0.00132299	0.00071006	-0.00016381	0.00044591	-0.00044600	0.00070090	0.00057657	0.00047088	-0.00098940	0.00125451	-0.00135479	0.00052669	-0.00021820	0.00145317	-0.00113498	0.00058323	0.00012754	0.00056207	-0.00029579	-0.00095789	-0.00114671	0.00025722	-0.00088828	0.00000953	-0.00050723	-0.00028193	-0.00002482	0.00084429	-0.00014152	0.00078180	0.00000475	0.00057655	-0.00003196	-0.00005962	-0.00016643	0.00035518	-0.00008569	0.00026194	0.00087430	0.00048684	-0.00062652	0.00003036	0.00003884	0.00058459	-0.00094625	-0.00013306	0.00049146	0.00013634	-0.00119162	-0.00013593	-0.00045349	0.00020872	-0.00129614	0.00066943	-0.00080643	0.00164498	-0.00166664	0.00050168	-0.00028628	0.00070479	-0.00083992	0.00118673	0.00106793	-0.00010853	-0.00208399	0.00053758	0.00098313	0.00050265	-0.00035475	0.00032081	-0.00097842	0.00006013	-0.00093098	0.00058286	0.00132072	0.00121617	-0.00058475	0.00019413	-0.00015650	0.00105844	0.00087022	0.00048763	-0.00102033	0.00011424	0.00033626	0.00166486	-0.00016273	0.00060263	-0.00307467	0.00050481	-0.00144483	0.00268082	0.00039953	0.00058619	-0.00018125	-0.00053860	0.00058367	0.00406204	0.00321422	0.00115604	0.00087166	0.00006938	0.00060406	0.00379836	-0.00019699	0.00261008	0.00087551	0.00261785	-0.00220870	0.00079916	0.00270147	0.00099651	0.00111306	-0.00038543	0.00156541	0.00140476	-0.00085460	0.00396659	-0.00089802	-0.00187127	-0.00273756	0.00152384	-0.00009093	0.00331768	0.00166185	0.00049587	0.00304211	0.00394076	-0.00227571	0.00203050	0.00233893	0.00401630	-0.00150072	0.00317881	0.00062866	0.00066914	-0.00126132	-0.00081342	0.00276128	0.00125607	-0.00084572	0.00118667	0.00154523	0.00113205	0.00095421	0.00163197	0.00513892	0.00282172	-0.00072442	0.00367549	0.00202453	0.00359008	-0.00161852	0.00329788	0.00054023	0.00292223	-0.00243600	0.00432568	0.00187592	0.00423790	-0.00116278	0.00109222	0.00295491	-0.00030549	-0.00381609	0.00218019	0.00251437	0.00066638	0.00191592	0.00449540	0.00330189	0.00067616	0.00116250	0.00402281	0.00415896	0.00298376	0.00229692	-0.00076221	0.00324384	0.00220886	0.00028585	0.00256047	0.00114891	0.00254657	0.00110984	0.00202985	0.00220184	0.00254542	0.00051670	0.00136908	0.00373815	0.00105870	0.00150785	0.00242350	0.00259847	0.00246561	0.00200272	-0.00025363	0.00146924	0.00258513	0.00201960	0.00208272	0.00328552	0.00147823	0.00147955	0.00289499	0.00251454	0.00282118	0.00081338	0.00264573	0.00150866	0.00380439	0.00102164	0.00169182	0.00303220	0.00354754	0.00198831	0.00312633	0.00365848	0.00231609	0.00168601	0.00173040	0.00397274	0.00136710	0.00162730	0.00283524	0.00254943	0.00226343	0.00096116	0.00181959	0.00209169	0.00181135	0.00051471	0.00157991	0.00135708	0.00196227	0.00092035	0.00101272	0.00115187	0.00052359	0.00024061	0.00130896	0.00088351	0.00165206	0.00056214	0.00090397	0.00167944	0.00177501	0.00099095	0.00063075	0.00102112	0.00151935	0.00058438	0.00105355	0.00149828	0.00064246	0.00085602	0.00062389	0.00121164	0.00059431	0.00049405	0.00086939	0.00117623	0.00115307	0.00119537	0.00061949	0.00161269	0.00171373	0.00209895	0.00124348	-21.47483647
-0.6501	-21.47483647	-21.47483647	-21.47483647	-21.47483647	-21.47483647	-21.47483647	-21.47483647	-21.47483647	-21.47483647	-21.47483647	-21.47483647	-21.47483647	-21.47483647	-21.47483647	-21.47483647	-21.47483647	-21.47483647	-21.47483647	-21.47483647	-21.47483647	-21.47483647	-21.47483647	-21.47483647	-21.47483647	-21.47483647	-21.47483647	-21.47483647	-21.47483647	-21.47483647	-21.47483647	-21.47483647	-21.47483647	-0.45370954	1.01017402	0.04167980	-0.18011104	-0.09986062	-0.19867464	-0.06485866	-0.10200531	-0.02421603	0.04181005	0.04972833	0.06527207	0.01063074	0.01313969	0.02940883	0.03927096	0.01770014	0.03604168	0.02662892	0.02675394	0.02150254	0.02102319	0.03525987	0.02350086	0.01999213	0.03269647	0.02805293	0.03107718	0.02919325	0.02850101	0.03071628	0.02805284	0.02699016	0.02565514	0.02907419	0.02490680	0.02721130	0.02002709	0.02742895	0.02746015	0.02338412	0.01866830	0.02765012	0.01831740	0.01919087	0.01297849	0.02597080	0.01062299	0.02012146	0.02678379	0.03690954	0.02191622	0.03365456	0.02638907	0.03612911	0.00773801	0.03356905	0.02063207	0.02672690	0.02710499	0.02192708	0.01982459	0.03046023	0.02897035	0.02568113	0.02370800	0.03019637	0.01969017	0.02479689	0.01982868	0.02573656	0.02350857	0.00696106	0.01875607	0.02064144	0.02165390	0.00815996	0.01318484	0.01565819	0.01339000	-0.00384781	0.01107259	0.00555832	0.00696173	-0.00158594	0.00362425	0.00288266	-0.00009986	-0.00752623	-0.00373062	-0.01017385	-0.00736472	-0.01669076	-0.02157398	-0.02339546	-0.02192121	-0.03023932	-0.02622018	-0.02973960	-0.02934529	-0.03269939	-0.03332379	-0.03416522	-0.03597948	-0.03760095	-0.03700275	-0.04199769	-0.04019524	-0.04126008	-0.04406312	-0.04180491	-0.04644022	-0.04622800	-0.04821545	-0.04996990	-0.05016957	-0.05507580	-0.05417168	-0.05033527	-0.04927293	-0.04908311	-0.04576886	-0.03673920	-0.02870721	-0.02244799	-0.01486023	-0.00641238	-0.00233179	0.00226093	0.00439817	0.00537845	0.00436160	0.00102713	-0.00303406	-0.00605826	-0.00934817	-0.01204983	-0.00989940	-0.00790960	-0.00860414	-0.00884227	-0.00817032	-0.00589748	-0.00501525	-0.00508882	-0.00492278	-0.00194821	0.00020464	-0.00040804	0.00026007	0.00153775	0.00134455	0.00094198	-0.00120962	0.00147555	0.00210274	0.00136852	0.00004141	0.00236357	0.00258096	0.00041107	0.00089563	0.00311868	0.00262075	0.00136400	0.00082670	0.00225970	0.00110956	0.00254647	-0.00016725	0.00178444	0.00244364	0.00379848	0.00088683	0.00158222	0.00202905	0.00254753	0.00130061	0.00123022	0.00158042	0.00210575	0.00148170	0.00148590	0.00092831	0.00219884	0.00052954	0.00188478	0.00289455	0.00165979	0.00176001	0.00213862	0.00189430	0.00237991	0.00008737	0.00289087	0.00211773	0.00185741	0.00123780	0.00219287	0.00171147	0.00318023	0.00088057	0.00216967	0.00173494	0.00208354	0.00044833	0.00166689	0.00282649	0.00164649	0.00088835	0.00209236	0.00184708	0.00220543	0.00074393	0.00140582	0.00303423	0.00171032	0.00116343	0.00118193	0.00121434	0.00214726	0.00178112	0.00209807	0.00250425	0.00146503	0.00190485	0.00160351	0.00323220	0.00061826	0.00084394	0.00144224	0.00177962	0.00175270	0.00083369	0.00077568	0.00210029	0.00187307	0.00148203	0.00171166	0.00225699	0.00213485	0.00218306	0.00167049	0.00156476	0.00189823	0.00223241	0.00093741	0.00289252	0.00216888	0.00044971	0.00133083	0.00153253	0.00227673	0.00134737	0.00120809	0.00211142	0.00195522	0.00156604	0.00128649	0.00231687	0.00231872	0.00086758	0.00144049	0.00195535	0.00255668	0.00053883	0.00237924	0.00380832	0.00336447	0.00259397	0.00291299	0.00315743	0.00365203	0.00027154	0.00184667	0.00390071	0.00316116	0.00358219	0.00243318	0.00323448	0.00256732	0.00238110	0.00399044	0.00548693	0.00482229	0.00361602	0.00253152	0.00428619	0.00446603	0.00503818	0.00497435	0.00304807	0.00406146	0.00585059	0.00398912	0.00416031	0.00406522	0.00168920	0.00260285	0.00416621	0.00783270	0.00530620	0.00352396	0.00543220	0.00548102	0.00470890	0.00645937	0.00811356	0.00665696	0.00501094	0.00434991	0.00809428	0.00711153	0.00628348	0.00553506	0.00520424	0.00250252	0.00687073	0.00431298	0.00721820	0.00676462	0.00837103	0.00393596	0.00727428	0.00450071	0.00685053	0.00707092	0.01048349	0.00621577	0.00434398	0.00341469	0.00633508	0.00745418	0.00530058	0.00403793	0.01009146	0.00795048	0.00747578	0.00552838	0.00984570	0.00588177	0.00901910	0.00712016	0.00740823	0.00601685	0.00344244	0.00416610	0.00601605	0.00719671	0.00440919	0.00581340	0.00796057	0.00696653	0.00832803	0.00693870	0.01072666	0.00707203	0.00545244	0.00508978	0.00652030	0.00771624	0.00579481	0.00212391	0.00950922	0.00544595	0.00618127	0.00726858	0.00799520	0.00646500	0.00549278	0.00312918	0.01021458	0.00478045	0.00453869	0.00516559	0.00667283	0.00485521	0.00734631	0.00641342	0.00568947	0.00470267	0.00379379	0.00544013	0.00662950	0.00491770	0.00532214	0.00033481	0.00642624	0.00426488	0.00438540	0.00368136	0.00593298	0.00271440	0.00362971	0.00474411	0.00430968	0.00499556	0.00511420	0.00393143	0.00514475	0.00372909	0.00566522	0.00276245	0.00754940	0.00450451	0.00467050	0.00174558	0.00514533	0.00328847	0.00443906	0.00276746	0.00444056	0.00462249	0.00368090	0.00506166	0.00591580	0.00401719	0.00472913	0.00494701	0.00445811	0.00382028	0.00458265	0.00496618	0.00552493	0.00399868	0.00608821	0.00493153	0.00543631	0.00554043	0.00417661	0.00293605	0.00512592	0.00198330	0.00364804	0.00206057	0.00256842	0.00300438	0.00366048	0.00241405	0.00384954	0.00302281	0.00206956	0.00151166	0.00258213	0.00184197	0.00260491	0.00162568	0.00206850	0.00195337	0.00161598	0.00211712	0.00184840	0.00141813	0.00180314	0.00136629	0.00195292	0.00168320	0.00170928	0.00120691	0.00148202	0.00129951	0.00130992	0.00121018	0.00146380	0.00113343	0.00126338	0.00098646	0.00117129	0.00046683	0.00189017	0.00119763	0.00197909	0.00123081	0.00160965	0.00079392	0.00134158	0.00152566	0.00214852	0.00123357	-21.47483647
-0.6001	-21.47483647	-21.47483647	-21.47483647	-21.47483647	-21.47483647	-21.47483647	-21.47483647	-21.47483647	-21.47483647	-21.47483647	-21.47483647	-21.47483647	-21.47483647	-21.47483647	-21.47483647	-21.47483647	-21.47483647	-21.47483647	-21.47483647	-21.47483647	-21.47483647	-21.47483647	-21.47483647	-21.47483647	-21.47483647	-21.47483647	-21.47483647	-21.47483647	-21.47483647	-21.47483647	-21.47483647	-21.47483647	0.35882300	-1.09048675	-0.14090660	-0.15820329	-0.11785339	0.01914347	-0.01918357	0.02140697	0.00313720	0.01296336	0.02780290	0.02012865	0.01657771	0.01511032	0.02070619	0.03041540	0.03115578	0.05177881	0.02591273	0.01615922	0.02431432	0.02477337	0.02397068	0.02404883	0.02773149	0.02977861	0.02385589	0.02525044	0.02921996	0.03092427	0.02507748	0.02679381	0.02979968	0.02720159	0.02380919	0.02241155	0.03203928	0.02673762	0.01801873	0.02499902	0.02136349	0.02152441	0.01721847	0.01624139	0.01750622	0.02111115	0.01235786	-0.00260135	-0.00023657	0.01548539	0.01040476	0.03045009	0.03070146	0.03634903	0.01662429	0.00645709	0.02603860	0.02060277	0.01791333	0.01820231	0.01987066	0.01795082	0.02229460	0.01737025	0.02525237	0.02429088	0.02434993	0.01523854	0.02724194	0.01760482	0.02328686	0.01460826	0.01362639	0.02043080	0.02028139	0.01616359	0.01033500	0.01899278	0.01238124	0.01024242	0.00305833	0.01278595	0.00781962	0.00433430	0.00228162	0.00580843	0.00403432	-0.00166939	-0.00129125	-0.00306023	-0.00611827	-0.00637958	-0.01170088	-0.01576266	-0.01964363	-0.02452838	-0.02492790	-0.02582300	-0.03509320	-0.03201095	-0.03206496	-0.03566323	-0.03683216	-0.04194317	-0.03746464	-0.03908477	-0.04280771	-0.04194393	-0.04089024	-0.04763294	-0.04323168	-0.04646920	-0.04517758	-0.04622368	-0.04556323	-0.04688737	-0.04943464	-0.04919530	-0.04927042	-0.05183217	-0.05240122	-0.05315429	-0.05339911	-0.04947619	-0.04462563	-0.03991779	-0.03795695	-0.03215708	-0.02546265	-0.01840289	-0.01266571	-0.01148427	-0.00987148	-0.00993461	-0.01266742	-0.01534897	-0.01712136	-0.01346527	-0.01514052	-0.01332395	-0.01479563	-0.01317746	-0.01243290	-0.01329174	-0.01137447	-0.01259558	-0.01213840	-0.01115559	-0.00931303	-0.00769578	-0.00800709	-0.00569130	-0.00638661	-0.00489472	-0.00386067	-0.00320866	-0.00300261	-0.00244393	-0.00119833	-0.00153942	-0.00173907	-0.00052955	-0.00128283	-0.00133404	-0.00203188	-0.00190018	-0.00249203	-0.00139385	-0.00099668	-0.00153692	-0.00171736	-0.00202618	-0.00120741	-0.00195620	-0.00182452	-0.00173619	-0.00141720	-0.00011212	-0.00215499	-0.00462593	-0.00113686	0.00016740	-0.00157896	-0.00366754	-0.00154232	-0.00009587	-0.00088330	-0.00197281	-0.00189842	-0.00205440	-0.00101473	-0.00200576	-0.00014906	-0.00098526	-0.00072433	-0.00173700	-0.00147581	-0.00160160	-0.00022404	-0.00264661	-0.00109743	-0.00096630	-0.00141897	-0.00185693	-0.00131656	-0.00098924	-0.00143803	-0.00047610	-0.00182385	-0.00026580	-0.00195130	-0.00278665	-0.00079746	-0.00064362	-0.00089810	-0.00211190	-0.00218567	-0.00098063	0.00007420	-0.00160015	-0.00062878	-0.00035984	-0.00068335	-0.00200998	-0.00105738	-0.00060510	-0.00139942	-0.00150960	-0.00162121	-0.00108257	-0.00119003	-0.00168341	-0.00110993	-0.00164266	-0.00212588	-0.00120629	-0.00048015	-0.00050183	-0.00099861	-0.00218044	-0.00179057	-0.00037552	-0.00157837	-0.00196785	-0.00173893	-0.00061918	-0.00155845	-0.00096454	-0.00133691	-0.00156452	-0.00171635	-0.00150052	-0.00147211	-0.00204784	-0.00177133	-0.00134564	-0.00117661	-0.00195273	-0.00128926	-0.00216999	-0.00194274	-0.00179113	-0.00126247	-0.00298631	-0.00206402	-0.00168443	-0.00165431	-0.00138518	-0.00118635	-0.00249799	-0.00173786	-0.00196275	-0.00092327	-0.00294925	-0.00205465	-0.00201873	-0.00211598	-0.00236671	-0.00219318	-0.00362463	-0.00254580	-0.00461759	-0.00146426	-0.00306843	-0.00234820	-0.00294411	-0.00055521	-0.00402647	-0.00271054	-0.00411211	-0.00278649	-0.00456119	-0.00524599	-0.00204541	-0.00162478	-0.00600819	-0.00485635	-0.00402289	-0.00340390	-0.00720651	-0.00186568	-0.00340739	-0.00276546	-0.00483592	-0.00392980	-0.00536178	-0.00043979	-0.00265997	-0.00368498	-0.00376461	-0.00415907	-0.00540219	-0.00187565	-0.00428970	-0.00383924	-0.00798220	-0.00455244	-0.00763295	-0.00091198	-0.00572286	-0.00332157	-0.00482652	-0.00431693	-0.00765646	-0.00788529	-0.00486829	-0.00226225	-0.00774325	-0.00216726	-0.00480371	-0.00796724	-0.00693108	-0.00313736	-0.00704238	-0.00597575	-0.00432062	-0.00346440	-0.00539630	-0.00477043	-0.00723477	-0.00721187	-0.00382159	-0.00367231	-0.00719325	-0.00560266	-0.00520168	-0.00467391	-0.00874402	-0.00340977	-0.00519168	-0.00236887	-0.00566279	-0.00273846	-0.00549803	-0.00161213	-0.00615480	-0.00469283	-0.00647149	-0.00511750	-0.00515175	-0.00551057	-0.00608831	-0.00499473	-0.00682678	-0.00757848	-0.00586234	-0.00283529	-0.00585131	-0.00481589	-0.00498692	-0.00351949	-0.00584020	-0.00521130	-0.00788770	-0.00581551	-0.00595268	-0.00529748	-0.00211670	-0.00246916	-0.00485829	-0.00396355	-0.00583202	-0.00281665	-0.00497019	-0.00496890	-0.00229400	-0.00361633	-0.00599760	-0.00305133	-0.00374013	-0.00314489	-0.00312322	-0.00362969	-0.00348313	-0.00296867	-0.00537612	-0.00440198	-0.00479380	-0.00362573	-0.00241852	-0.00304620	-0.00132507	-0.00279441	-0.00309754	-0.00216001	-0.00294232	-0.00404703	-0.00453986	-0.00295340	-0.00354317	-0.00250198	-0.00313917	-0.00300347	-0.00392370	-0.00164192	-0.00513910	-0.00419071	-0.00498183	-0.00438204	-0.00490871	-0.00306815	-0.00407319	-0.00380647	-0.00626227	-0.00439165	-0.00242683	-0.00101513	-0.00387141	-0.00238835	-0.00410962	-0.00101622	-0.00220468	-0.00254808	-0.00170093	-0.00169290	-0.00252236	-0.00074982	-0.00178687	-0.00133104	-0.00165219	-0.00119569	-0.00162247	-0.00120447	-0.00128957	-0.00146443	-0.00144479	-0.00104566	-0.00102987	-0.00108608	-0.00074878	-0.00097461	-0.00162093	-0.00121275	-0.00118979	-0.00081577	-0.00123395	-0.00062110	-0.00145639	-0.00067924	-0.00142153	-0.00060511	-0.00099742	-0.00041009	-0.00092980	-0.00134389	-0.00123194	-0.00014493	-0.00076467	-0.00119561	-0.00050040	-0.00042660	-0.00067527	-0.00061695	-0.00081310	-0.00088256	-0.00116141	-0.00103672	-0.00126011	-0.00057502	-21.47483647
-0.5501	-21.47483647	-21.47483647	-21.47483647	-21.47483647	-21.47483647	-21.47483647	-21.47483647	-21.47483647	-21.47483647	-21.47483647	-21.47483647	-21.47483647	-21.47483647	-21.47483647	-21.47483647	-21.47483647	-21.47483647	-21.47483647	-21.47483647	-21.47483647	-21.47483647	-21.47483647	-21.47483647	-21.47483647	-21.47483647	-21.47483647	-21.47483647	-21.47483647	-21.47483647	-21.47483647	-21.47483647	-21.47483647	-2.68711352	-0.46936009	-0.08510247	0.08048231	0.03590474	-0.15197021	0.00684205	0.01057943	-0.01781725	0.00836081	-0.00627130	0.05302286	0.00228016	-0.00673114	0.03526357	0.05215630	-0.00197768	0.03357042	0.03157410	0.02995267	0.01893660	0.02851375	0.03521318	0.02321426	0.02331014	0.03129151	0.03187950	0.02801942	0.02683995	0.02680158	0.03027625	0.02881205	0.02744402	0.02615054	0.02646476	0.02895250	0.02609780	0.02421279	0.02593068	0.02556029	0.02197734	0.01495517	0.02703321	0.01316580	0.02419273	0.00842904	0.03248022	0.00124089	0.01608061	0.00740673	0.04147427	0.04264946	0.05752540	0.02776817	0.02719256	0.02005038	0.02947414	0.00706518	0.02432635	0.02152740	0.02105961	0.01771489	0.02814238	0.02583027	0.02279434	0.02613385	0.02943643	0.02266898	0.02411174	0.01961888	0.02485481	0.02291149	0.01043828	0.01787186	0.01950905	0.01876937	0.01102907	0.01609099	0.01593364	0.01672558	0.00031411	0.01516051	0.00930307	0.01038328	-0.00168564	0.00815101	0.00532656	0.00256725	-0.00735010	0.00106727	-0.00330551	-0.00453176	-0.01821286	-0.01543712	-0.01949155	-0.02047586	-0.02980457	-0.02458170	-0.03148710	-0.02933377	-0.03516742	-0.03474308	-0.03465126	-0.03711719	-0.03768922	-0.03870939	-0.04174154	-0.03981616	-0.04447731	-0.04537492	-0.04361226	-0.04616070	-0.04636261	-0.04588105	-0.04640028	-0.04456927	-0.04824371	-0.04791129	-0.04566051	-0.04738364	-0.05137874	-0.05000325	-0.05022921	-0.04919688	-0.04997013	-0.04956018	-0.05004978	-0.04699477	-0.05012582	-0.04761319	-0.04358897	-0.04489278	-0.04336408	-0.04461109	-0.03959312	-0.03951701	-0.03584352	-0.02993139	-0.02437358	-0.01834573	-0.01533695	-0.01145176	-0.00696126	-0.00343963	-0.00304628	-0.00617516	-0.00356895	-0.00350927	-0.00603407	-0.00661661	-0.00518688	-0.00621268	-0.00845458	-0.00771621	-0.00670539	-0.00563446	-0.00434851	-0.00383070	-0.00045616	-0.00045138	-0.00055340	-0.00057857	0.00227479	0.00266891	0.00135888	0.00061621	0.00233624	0.00147703	0.00229748	0.00006796	0.00195388	0.00073430	0.00211670	0.00080653	0.00235748	0.00165816	0.00158714	0.00008901	0.00180838	0.00163783	0.00229505	0.00149010	0.00258804	0.00145813	0.00280356	0.00015784	0.00133518	0.00225707	0.00179789	0.00095299	0.00196813	0.00219656	0.00279038	0.00056895	0.00270440	0.00343019	0.00203444	0.00113958	0.00278315	0.00164799	0.00312938	0.00083707	0.00268490	0.00240025	0.00299218	0.00064900	0.00204823	0.00347531	0.00205872	0.00127295	0.00170039	0.00236529	0.00202092	0.00122057	0.00169551	0.00275145	0.00241890	0.00122370	0.00237851	0.00121509	0.00198844	0.00142850	0.00200568	0.00177858	0.00162881	0.00173323	0.00146894	0.00202115	0.00053729	0.00109880	0.00195605	0.00145221	0.00203584	0.00061888	0.00133102	0.00259655	0.00254835	0.00088540	0.00258964	0.00258208	0.00212067	0.00210568	0.00148373	0.00226982	0.00228998	0.00094104	0.00156119	0.00363966	0.00247411	0.00048135	0.00122951	0.00251773	0.00212907	0.00134458	0.00148965	0.00262705	0.00138184	0.00092358	0.00124214	0.00240050	0.00207503	0.00141530	0.00222580	0.00233908	0.00295997	0.00148958	0.00096391	0.00420542	0.00327042	0.00112370	0.00323247	0.00278160	0.00362117	0.00142661	0.00350866	0.00417393	0.00308405	0.00277378	0.00269234	0.00431296	0.00382719	0.00117728	0.00150419	0.00514726	0.00545035	0.00357479	0.00235247	0.00407791	0.00468480	0.00491081	0.00496541	0.00627549	0.00378597	0.00405491	0.00545895	0.00573845	0.00539618	0.00286173	0.00346533	0.00419477	0.00753905	0.00550215	0.00593121	0.00751624	0.00448988	0.00479582	0.00775316	0.00995324	0.00765467	0.00397916	0.00508602	0.00845558	0.00841880	0.00418369	0.00560636	0.00674387	0.00630050	0.00590956	0.00667842	0.00816572	0.00795763	0.00533401	0.00549367	0.01007016	0.00756086	0.00824373	0.00582372	0.01134855	0.00532118	0.00775751	0.00529254	0.00831572	0.00994020	0.00603059	0.00698322	0.01033263	0.00947716	0.01198222	0.00418523	0.00602679	0.00736649	0.00733106	0.01000105	0.01139787	0.00673901	0.00464022	0.00591259	0.00574633	0.00922375	0.00773566	0.00574720	0.01054635	0.00949349	0.00786205	0.00528386	0.01181783	0.00714042	0.00640866	0.00787516	0.01069961	0.00737395	0.00712453	0.00506474	0.00992022	0.00554687	0.00587258	0.00771450	0.00864901	0.00873422	0.00716502	0.00586867	0.00611506	0.00663153	0.00391789	0.00440834	0.00972751	0.00531096	0.00852331	0.00915869	0.00582348	0.00569205	0.00608796	0.00726607	0.00869860	0.00653494	0.00589808	0.00241786	0.00623167	0.00515379	0.00455483	0.00326859	0.00706266	0.00603536	0.00734287	0.00386613	0.00585639	0.00574295	0.00604667	0.00473055	0.00943599	0.00557056	0.00675433	0.00362206	0.00817496	0.00589489	0.00618614	0.00414355	0.00658072	0.00359243	0.00427368	0.00475953	0.00639658	0.00399454	0.00521848	0.00470788	0.00724421	0.00433333	0.00527560	0.00410472	0.00551806	0.00446729	0.00409497	0.00459316	0.00640075	0.00511161	0.00719398	0.00714023	0.00724311	0.00692022	0.00501304	0.00447475	0.00496007	0.00388022	0.00553129	0.00328453	0.00345629	0.00308496	0.00265760	0.00235924	0.00323102	0.00289396	0.00284445	0.00175202	0.00244784	0.00214700	0.00272375	0.00134116	0.00222751	0.00148336	0.00252947	0.00125352	0.00209960	0.00192523	0.00240701	0.00177523	0.00231522	0.00208099	0.00215627	0.00179407	0.00187728	0.00191762	0.00193614	0.00191132	0.00216669	0.00131138	0.00169777	0.00087327	0.00158016	0.00131850	0.00151371	0.00118232	0.00185454	0.00138568	0.00191669	0.00118737	0.00153550	0.00197264	0.00245483	0.00133181	-21.47483647
-0.5001	-21.47483647	-21.47483647	-21.47483647	-21.47483647	-21.47483647	-21.47483647	-21.47483647	-21.47483647	-21.47483647	-21.47483647	-21.47483647	-21.47483647	-21.47483647	-21.47483647	-21.47483647	-21.47483647	-21.47483647	-21.47483647	-21.47483647	-21.47483647	-21.47483647	-21.47483647	-21.47483647	-21.47483647	-21.47483647	-21.47483647	-21.47483647	-21.47483647	0.88839531	-21.47483647	-21.47483647	-21.47483647	0.89516222	0.81946427	-0.33985641	-0.23210928	-0.12151796	0.01460894	-0.03159048	-0.04257302	0.11212509	0.00810458	-0.02624694	-0.02361757	0.05668386	-0.00161048	0.04121614	0.01196735	0.04706006	0.02162507	0.02439652	0.01139411	0.03669306	0.01247051	0.02789033	0.01869626	0.03033647	0.02427943	0.02747251	0.02010132	0.03634047	0.02770695	0.02905770	0.01996212	0.03551986	0.02196453	0.02411097	0.01928145	0.03063813	0.02569809	0.02141850	0.01838935	0.02464241	0.01921742	0.02249960	0.01193674	0.01454558	0.00841741	0.01491679	-0.00098776	-0.00583107	0.02576968	0.01452313	0.01757192	0.01577073	0.02512599	0.01800512	-0.00034707	0.01730140	0.01859943	0.01919324	0.01118795	0.01915411	0.01235667	0.02113206	0.01741513	0.02222311	0.01789248	0.02692863	0.01307626	0.02909287	0.01826881	0.02274763	0.00601233	0.01187161	0.01373979	0.01723296	0.01226898	0.01975656	0.01204798	0.01022166	0.00743713	0.00448572	0.00779702	0.00407451	-0.00225504	-0.00077859	0.00335167	0.00038290	-0.00554697	-0.00149543	-0.00674850	-0.01053570	-0.01565923	-0.01579654	-0.02667141	-0.02562375	-0.02925545	-0.02618240	-0.02976777	-0.03381890	-0.03482839	-0.03187755	-0.03785361	-0.03595893	-0.04190022	-0.03851707	-0.04353716	-0.04556448	-0.04580216	-0.04158740	-0.04882542	-0.04458199	-0.04922913	-0.04700776	-0.04774012	-0.04846660	-0.05119451	-0.04855936	-0.04950702	-0.04753738	-0.05061904	-0.04856817	-0.05272245	-0.05032675	-0.05093782	-0.04905281	-0.04790389	-0.05080589	-0.05434774	-0.05743228	-0.05699311	-0.05847710	-0.06572206	-0.06447149	-0.06406762	-0.06210148	-0.06371717	-0.05767622	-0.05119549	-0.04551870	-0.04132302	-0.03024409	-0.02337684	-0.01513994	-0.01046346	-0.00148437	-0.00053576	0.00341100	0.00177337	0.00327312	0.00114161	-0.00037415	-0.00237431	-0.00556850	-0.00787094	-0.00752972	-0.01148787	-0.01121001	-0.01208222	-0.00840367	-0.01254423	-0.00914658	-0.00872832	-0.00636639	-0.00801671	-0.00527181	-0.00533063	-0.00319997	-0.00474144	-0.00253521	-0.00218624	-0.00161481	-0.00436018	-0.00103019	-0.00190959	-0.00049774	-0.00461881	-0.00138322	-0.00092588	-0.00148738	-0.00377922	-0.00182754	-0.00185090	-0.00015149	-0.00300128	-0.00235772	-0.00237058	-0.00116977	-0.00310008	-0.00084631	-0.00234914	-0.00075238	-0.00302499	-0.00093893	-0.00253486	-0.00021715	-0.00183179	-0.00132018	-0.00231342	-0.00122324	-0.00266583	-0.00121628	-0.00091870	-0.00189356	-0.00253702	0.00069435	-0.00250110	-0.00042439	-0.00188267	-0.00245681	-0.00223628	-0.00086168	-0.00217942	-0.00122385	-0.00131101	-0.00130629	-0.00128605	-0.00099990	-0.00172510	0.00005306	-0.00288720	0.00051787	-0.00154277	-0.00013001	-0.00187464	-0.00160778	-0.00111575	-0.00068177	-0.00195903	-0.00165446	-0.00167810	-0.00015490	-0.00228882	-0.00039874	-0.00219011	-0.00071131	-0.00152669	-0.00182421	-0.00105098	-0.00049437	-0.00142765	-0.00174177	-0.00115340	-0.00082525	-0.00254490	-0.00165647	-0.00083851	-0.00157793	-0.00147130	-0.00058849	-0.00220522	-0.00173474	-0.00201063	-0.00107330	-0.00164259	-0.00161526	-0.00254677	-0.00097752	-0.00169414	-0.00079290	-0.00181146	-0.00160404	-0.00150370	-0.00070558	-0.00326316	-0.00132782	-0.00182087	-0.00032247	-0.00154359	-0.00031260	-0.00248064	-0.00082425	-0.00228732	-0.00109196	-0.00408999	-0.00095173	-0.00194252	-0.00144343	-0.00250957	-0.00041796	-0.00297593	-0.00214478	-0.00250346	-0.00001511	-0.00110677	-0.00206112	-0.00287512	-0.00250630	-0.00292478	-0.00134197	-0.00355367	-0.00050958	-0.00459864	-0.00282953	-0.00153718	0.00008380	-0.00376349	-0.00284977	-0.00721595	-0.00184282	-0.00382099	0.00072090	-0.00180485	-0.00157266	-0.00357773	-0.00142140	-0.00474188	0.00069986	0.00143699	-0.00064381	-0.00502272	-0.00357241	-0.00377340	0.00045042	-0.00526551	-0.00173722	-0.00332973	-0.00664028	-0.00478333	-0.00327684	-0.00364504	-0.00193399	-0.00369062	-0.00159601	-0.00243489	-0.00229077	-0.00483172	-0.00073926	-0.00264253	-0.00246684	-0.00560959	-0.00537410	-0.00439762	0.00064602	-0.00719648	-0.00135081	-0.00354507	-0.00223222	-0.00182783	-0.00360953	-0.00387536	0.00008354	-0.00455095	0.00001488	-0.00263549	-0.00207757	-0.00228585	-0.00277933	-0.00309102	-0.00046833	-0.00611203	-0.00300587	-0.00499488	-0.00269220	-0.00236755	0.00152205	-0.00227844	-0.00333334	-0.00535391	-0.00031842	-0.00145527	0.00124863	-0.00408499	-0.00075561	-0.00254089	-0.00344042	-0.00389980	0.00034577	-0.00240404	-0.00010377	-0.00448352	-0.00076745	-0.00415327	-0.00178156	-0.00484467	-0.00071340	-0.00095855	-0.00148944	-0.00144375	0.00186434	-0.00145208	-0.00138499	-0.00489168	0.00017782	0.00024513	0.00120146	-0.00077562	-0.00282009	-0.00219285	-0.00101913	-0.00222595	-0.00105454	-0.00087036	-0.00090255	-0.00227219	0.00012109	0.00029026	-0.00081462	-0.00268283	0.00024833	0.00015749	-0.00045754	-0.00048354	-0.00103741	-0.00005627	0.00088205	-0.00071551	-0.00065276	-0.00098434	-0.00040297	-0.00096806	-0.00088369	-0.00016256	0.00056118	-0.00178385	0.00116595	-0.00026175	0.00067246	-0.00132513	0.00200804	-0.00089787	-0.00109747	-0.00265201	-0.00089494	-0.00053410	0.00051081	-0.00207789	0.00125002	0.00144988	0.00119686	-0.00223962	0.00069797	0.00130133	0.00129500	-0.00029889	0.00019001	-0.00063168	0.00175775	0.00009461	-0.00009788	0.00082850	0.00111347	-0.00114769	0.00058469	-0.00032952	0.00039197	-0.00058357	0.00017921	0.00035634	0.00034544	-0.00025747	0.00039995	0.00035305	0.00038466	0.00017999	0.00079429	0.00010427	0.00055833	0.00012615	0.00071729	0.00068257	0.00021006	-0.00005945	0.00081618	-0.00002504	0.00044912	-0.00014157	0.00020474	0.00014845	0.00031829	-0.00004510	0.00039258	0.00019024	0.00063332	-0.00017313	-0.00016245	0.00093790	0.00041160	0.00106971	0.00063850	-21.47483647
-0.4501	-21.47483647	-21.47483647	-21.47483647	-21.47483647	-21.47483647	-21.47483647	-21.47483647	-21.47483647	-21.47483647	-21.47483647	-21.47483647	-21.47483647	-21.47483647	0.59082752	-21.47483647	-21.47483647	-21.47483647	-21.47483647	-21.47483647	-21.47483647	-21.47483647	-21.47483647	-21.47483647	-21.47483647	-21.47483647	-21.47483647	-21.47483647	-21.47483647	-21.47483647	-21.47483647	-21.47483647	-21.47483647	-0.57076186	1.24761302	0.13649228	-0.11399383	-0.05074607	-0.04459430	0.04657274	-0.05661420	-0.04074763	0.08723042	0.05089975	0.05614223	-0.04393613	0.03815349	0.01616204	0.02304055	-0.01009213	0.04570488	0.02505816	0.03716704	0.00553536	0.02276873	0.01849663	0.03061935	0.02119177	0.03621271	0.03049139	0.03326756	0.02373706	0.03125124	0.02827870	0.03037020	0.02481854	0.03066532	0.02487522	0.02757569	0.02653533	0.02596254	0.02155896	0.03106533	0.01971505	0.02080281	0.02052769	0.02607528	0.02417702	0.01594437	0.02840152	0.02170249	0.00983578	0.02374025	0.03237054	0.04477963	0.04763290	0.03422227	0.02508562	0.02671308	0.03092805	0.01879135	0.01798394	0.03116246	0.02285521	0.02127844	0.02261167	0.03085353	0.02102775	0.02434867	0.02523646	0.02181568	0.02379764	0.02391211	0.02354599	0.01813007	0.01027089	0.01717015	0.01993933	0.01842200	0.00646672	0.01588720	0.01472957	0.01063280	-0.00153163	0.01575727	0.00558740	0.00450456	-0.00713542	0.00747185	-0.00122286	-0.00128477	-0.01148834	-0.00408401	-0.01220505	-0.01117029	-0.01577613	-0.01280615	-0.01654503	-0.02034423	-0.02715254	-0.02417974	-0.03066943	-0.02965094	-0.03487115	-0.03425263	-0.03661733	-0.03759307	-0.04020584	-0.03947345	-0.04393804	-0.03961738	-0.04382868	-0.04270028	-0.04396907	-0.04672410	-0.04887351	-0.04599320	-0.04832150	-0.04666937	-0.04818930	-0.04617522	-0.04789522	-0.04565299	-0.04989603	-0.05075019	-0.04905627	-0.04834070	-0.04643241	-0.04374970	-0.04758718	-0.04750855	-0.04879235	-0.04643767	-0.04664548	-0.04856439	-0.04795414	-0.04833939	-0.04894975	-0.04680914	-0.04596600	-0.04145026	-0.04430265	-0.03946197	-0.03628017	-0.03163603	-0.02731303	-0.02197739	-0.01808201	-0.01037982	-0.00777461	0.00000970	0.00074061	0.00593187	0.00670477	0.01075404	0.00706245	0.00917929	0.00602590	0.00566784	0.00196289	0.00047463	0.00024079	-0.00208217	-0.00487771	-0.00460098	-0.00554610	-0.00653711	-0.00739698	-0.00755533	-0.00744058	-0.00604329	-0.00454374	-0.00474576	-0.00379263	-0.00194074	-0.00196276	-0.00087127	-0.00037368	-0.00005498	0.00002980	0.00037932	-0.00021602	0.00084683	0.00105869	0.00154239	0.00050782	0.00106511	0.00129885	0.00017735	-0.00004547	0.00235231	0.00064214	0.00131626	-0.00059349	0.00093810	0.00098201	0.00049236	0.00107110	0.00144244	0.00069696	0.00155294	0.00086995	0.00106082	0.00174343	0.00121262	0.00061793	0.00158596	0.00191813	0.00111606	0.00058502	0.00243422	0.00097990	0.00156758	0.00012721	0.00091734	0.00138182	0.00205783	0.00111516	0.00101509	0.00103357	0.00108012	0.00041902	0.00091339	0.00151325	0.00116126	0.00098224	0.00190137	0.00144826	0.00165163	0.00016630	0.00127582	-0.00052903	0.00071327	-0.00077240	0.00101256	0.00073058	0.00044165	-0.00019640	0.00188412	0.00079787	0.00179303	0.00101735	0.00157607	0.00121754	0.00187951	-0.00015683	0.00120833	0.00013443	0.00126672	-0.00102396	0.00231162	0.00062979	0.00094989	-0.00004401	0.00051964	-0.00017956	0.00183221	-0.00023848	0.00029506	-0.00060244	0.00048052	-0.00035763	-0.00028985	0.00067548	-0.00018417	-0.00070717	0.00093129	0.00010857	0.00088699	-0.00044767	0.00127733	0.00160968	0.00149409	0.00038168	0.00020349	0.00056588	0.00058508	-0.00065028	0.00156800	0.00048791	0.00324669	-0.00049902	0.00158918	0.00014875	0.00171255	-0.00006402	0.00222880	0.00030205	0.00043742	-0.00121987	0.00215537	0.00172263	0.00293579	-0.00122771	-0.00005760	-0.00253244	0.00121120	-0.00093233	0.00141588	-0.00012748	0.00073596	-0.00090758	0.00005830	-0.00053565	0.00116733	-0.00152806	0.00151681	0.00238358	0.00176993	0.00040369	0.00405645	-0.00187801	-0.00065562	-0.00281797	0.00124392	0.00067137	0.00099399	-0.00023290	-0.00013260	-0.00386773	0.00011395	-0.00106865	0.00051308	-0.00290766	0.00200930	-0.00488941	-0.00071191	-0.00131880	0.00226759	-0.00010163	-0.00002045	-0.00140210	0.00200502	-0.00297080	-0.00059416	-0.00040085	-0.00016700	-0.00137195	0.00133183	0.00001244	-0.00157075	-0.00119402	0.00017996	0.00066686	0.00408380	-0.00054263	-0.00092901	-0.00370446	0.00000873	-0.00033552	-0.00076990	-0.00190885	0.00007102	-0.00276120	-0.00037977	-0.00193305	-0.00178797	0.00104413	0.00155742	-0.00101599	-0.00088682	-0.00229565	-0.00100017	-0.00292817	0.00116176	-0.00020271	-0.00136124	-0.00229162	0.00198202	-0.00139304	0.00080566	0.00090605	-0.00063360	-0.00156832	-0.00114996	-0.00096897	-0.00394968	-0.00311161	-0.00053798	-0.00337337	0.00194991	0.00018776	-0.00086007	-0.00439798	-0.00020622	0.00081185	-0.00135121	-0.00009603	0.00073360	-0.00259734	-0.00137435	-0.00087588	-0.00186714	-0.00079182	-0.00103200	-0.00069707	0.00197445	-0.00042109	-0.00022701	-0.00090236	0.00128352	-0.00115135	0.00113256	-0.00095560	0.00234829	-0.00170863	0.00012435	-0.00185941	0.00131972	-0.00138953	-0.00241571	-0.00084264	0.00003537	-0.00021357	-0.00137529	-0.00162632	-0.00057131	0.00112229	-0.00110957	-0.00331752	-0.00181036	-0.00125852	-0.00249249	-0.00304682	-0.00019962	-0.00333285	-0.00120448	-0.00125163	0.00135708	-0.00132539	-0.00083589	-0.00243379	0.00132615	-0.00097005	-0.00220581	-0.00154957	0.00027502	0.00025117	-0.00199545	-0.00036914	-0.00006429	-0.00032882	0.00025999	-0.00084217	0.00001231	0.00004161	-0.00038542	-0.00084209	0.00027311	-0.00104124	-0.00032461	-0.00065390	0.00019322	-0.00046120	-0.00036483	-0.00040553	0.00001358	-0.00040837	-0.00053060	-0.00050019	0.00031755	0.00014786	-0.00103617	-0.00069054	-0.00046502	-0.00001136	-0.00013723	-0.00045446	-0.00022851	0.00006665	-0.00030936	-0.00064246	0.00018571	0.00011998	-0.00011967	-0.00012311	0.00018702	-0.00044702	-0.00124566	-0.00069944	-0.00071192	-0.00066867	-21.47483647
-0.4001	-21.47483647	-21.47483647	-21.47483647	-21.47483647	-21.47483647	-21.47483647	-21.47483647	-21.47483647	-21.47483647	-21.47483647	-21.47483647	-21.47483647	-21.47483647	-21.47483647	-21.47483647	-21.47483647	-21.47483647	-21.47483647	-21.47483647	-21.47483647	-21.47483647	-21.47483647	-21.47483647	-21.47483647	-21.47483647	-21.47483647	-21.47483647	-21.47483647	-21.47483647	-21.47483647	-21.47483647	-21.47483647	0.54930233	0.34061487	-0.30585091	-0.05394199	-0.09207310	0.04103088	0.02471164	-0.06629282	-0.05222283	0.06066477	0.06466030	0.07327361	-0.03711888	0.03975227	0.03091041	0.05210708	-0.00214707	0.03080067	0.02846438	0.04243584	0.00592240	0.02888320	0.03501509	0.02690739	0.01639627	0.03374138	0.02827698	0.03179223	0.02552792	0.03256869	0.03381493	0.03169542	0.02795007	0.02572194	0.02459060	0.03106520	0.02928412	0.02860760	0.02751957	0.03201126	0.02399634	0.01820562	0.02681856	0.02407790	0.01828258	0.01188676	0.02663731	0.01354735	0.01970190	0.02160702	0.02528401	0.03339562	0.05243946	0.02303570	0.02256845	0.02571652	0.03309878	0.01730579	0.02268170	0.02187489	0.02366143	0.01663603	0.02634894	0.03731620	0.02110941	0.02674719	0.02645474	0.02147435	0.02153729	0.02008962	0.02768115	0.02528634	0.00664708	0.01353974	0.01670468	0.01339284	0.00001642	0.00865333	0.00346041	0.00301758	-0.01548398	0.00502627	-0.00605923	-0.00518178	-0.01862998	-0.00736059	-0.01297435	-0.01170477	-0.02567515	-0.01710735	-0.02293994	-0.01543331	-0.01938220	-0.01504302	-0.01539113	-0.02046513	-0.02616984	-0.02182898	-0.02946937	-0.02761853	-0.03476532	-0.03457516	-0.03389943	-0.03513487	-0.03996906	-0.03862786	-0.04207502	-0.03794460	-0.04200525	-0.04314976	-0.04167707	-0.04472938	-0.04778351	-0.04778217	-0.04729839	-0.04556480	-0.04910351	-0.04513738	-0.04671805	-0.04616765	-0.05139580	-0.05121771	-0.04853962	-0.04631713	-0.04830222	-0.04433631	-0.04691274	-0.04498422	-0.04918428	-0.04685378	-0.04466696	-0.04669464	-0.04795370	-0.04643452	-0.04282529	-0.04511715	-0.04312858	-0.04058058	-0.04267817	-0.03661601	-0.04051563	-0.03741241	-0.03604331	-0.03240368	-0.03272207	-0.03184799	-0.02754698	-0.02084072	-0.01968232	-0.01411419	-0.01066744	-0.00334802	-0.00261089	0.00097012	0.00499127	0.00944349	0.00957750	0.00959653	0.01095045	0.01237665	0.00990750	0.00739736	0.00491187	0.00397122	0.00150873	-0.00251313	-0.00289175	-0.00274925	-0.00517095	-0.00555750	-0.00606472	-0.00512436	-0.00500371	-0.00527012	-0.00447955	-0.00256895	-0.00228293	-0.00126119	-0.00140464	-0.00003909	0.00019634	0.00012436	-0.00014356	0.00174227	0.00186831	0.00114691	0.00183602	0.00385457	0.00098561	0.00124057	0.00178345	0.00220187	0.00226308	0.00174827	0.00193169	0.00285121	0.00189039	0.00201654	0.00183978	0.00230393	0.00344011	0.00206570	0.00195687	0.00312381	0.00258210	0.00220124	0.00181412	0.00342542	0.00190206	0.00121602	0.00255708	0.00255981	0.00214678	0.00180688	0.00147684	0.00320558	0.00183791	0.00210958	0.00177800	0.00252806	0.00274441	0.00285184	0.00229096	0.00299113	0.00204400	0.00215185	0.00103644	0.00221185	0.00120224	0.00170284	0.00244665	0.00236885	0.00222163	0.00088660	0.00202570	0.00271970	0.00268608	0.00204442	0.00145041	0.00303754	0.00162324	0.00189372	0.00069179	0.00277834	0.00231370	0.00284195	0.00081677	0.00352580	0.00205701	0.00045896	0.00104763	0.00171801	0.00264940	0.00206877	0.00107256	0.00333167	0.00261230	0.00178614	0.00171612	0.00300292	0.00311735	0.00211206	0.00158139	0.00260088	0.00251089	0.00212846	0.00113657	0.00369833	0.00333531	0.00308774	0.00362023	0.00344674	0.00362664	0.00230164	0.00234016	0.00490335	0.00197705	0.00272220	0.00026265	0.00510785	0.00321824	0.00533555	0.00287185	0.00543750	0.00568694	0.00415026	0.00290678	0.00593445	0.00571109	0.00522098	0.00434532	0.00443077	0.00385267	0.00574242	0.00382223	0.00553433	0.00572293	0.00165522	0.00514835	0.00541969	0.00715693	0.00692044	0.00439212	0.00619360	0.00442317	0.00568220	0.00585749	0.00868531	0.00687876	0.00559692	0.00279047	0.00996816	0.00673835	0.00730598	0.00578026	0.00780616	0.00325987	0.00608157	0.00526567	0.00929979	0.00883543	0.00857506	0.00333453	0.00871906	0.00711384	0.00728100	0.00724402	0.00988581	0.00607462	0.00696218	0.00293170	0.00972595	0.01048048	0.00824711	0.00419485	0.01128160	0.00841345	0.01062538	0.00253390	0.00850731	0.00460991	0.00679338	0.00763888	0.01028847	0.00421775	0.00870474	0.00600764	0.00700620	0.00555056	0.00489320	0.00498289	0.00671959	0.00721060	0.00824648	0.00644145	0.01037749	0.00581900	0.00823594	0.00629211	0.01143787	0.00410509	0.00928599	0.00502975	0.00959050	0.00396076	0.00759708	0.00685336	0.00951330	0.00515904	0.00574579	0.00404442	0.00965531	0.00419279	0.00614375	0.00395988	0.00749219	0.00223080	0.00910210	0.00438403	0.00650983	0.00368600	0.00477268	0.00474876	0.00619522	0.00403721	0.00562616	0.00238433	0.00494089	0.00413816	0.00437240	0.00291722	0.00410407	0.00248955	0.00631730	0.00296826	0.00480526	0.00183865	0.00602629	0.00357636	0.00582594	0.00192731	0.00669352	0.00104321	0.00535751	0.00264747	0.00568911	0.00161247	0.00401251	0.00199099	0.00464000	0.00158726	0.00421534	0.00291192	0.00396325	0.00339413	0.00621149	0.00275244	0.00269129	0.00167640	0.00366710	0.00198366	0.00417028	0.00082791	0.00486882	0.00370194	0.00679098	0.00231385	0.00507757	0.00233103	0.00503303	0.00261288	0.00356974	0.00219036	0.00323492	0.00242999	0.00149273	0.00216623	0.00254648	0.00108751	0.00336580	0.00122917	0.00255531	0.00121507	0.00246652	0.00028685	0.00207780	0.00020705	0.00153884	0.00088098	0.00211577	0.00085129	0.00117444	0.00107790	0.00187500	-0.00004600	0.00110648	0.00100864	0.00196335	0.00062380	0.00099214	0.00053092	0.00140967	0.00072372	0.00094848	0.00018452	0.00109665	0.00046437	0.00067518	0.00022098	0.00128764	0.00016447	0.00141007	-0.00013467	0.00103615	-0.00010537	0.00067086	0.00086362	0.00099137	0.00009713	-21.47483647
-0.3501	-21.47483647	-21.47483647	-21.47483647	-21.47483647	-21.47483647	-21.47483647	-21.47483647	-21.47483647	-21.47483647	-21.47483647	-21.47483647	-21.47483647	-21.47483647	-21.47483647	-21.47483647	-21.47483647	-21.47483647	-21.47483647	-21.47483647	-21.47483647	-21.47483647	-21.47483647	-21.47483647	-21.47483647	-21.47483647	-21.47483647	-21.47483647	-21.47483647	-21.47483647	-21.47483647	-21.47483647	-21.47483647	-21.47483647	-0.63227321	-0.10307622	-0.24434785	-0.08930343	-0.06087789	0.03039305	0.02023231	-0.04676044	0.02959628	-0.01285269	0.03270371	-0.00958082	0.02700322	0.04102421	0.05164059	-0.01523935	0.03533437	0.02635100	0.03420625	0.01627883	0.02079883	0.03396627	0.02324618	0.01610948	0.03080906	0.02986446	0.03524228	0.02508897	0.02704521	0.03107622	0.02970324	0.02624397	0.02727625	0.02662055	0.02849350	0.02888291	0.02474248	0.02452861	0.02657577	0.02596279	0.02002944	0.02719149	0.01819373	0.02663344	0.01359755	0.02680893	0.01270613	0.02138977	0.01421932	0.03907503	0.04477222	0.05671665	0.02439862	0.02900309	0.01524969	0.03292704	0.01794229	0.02128324	0.02898410	0.02222555	0.01764643	0.02474579	0.03113182	0.02507097	0.02554488	0.02952944	0.02457194	0.02040359	0.02395957	0.02682596	0.02126699	0.00547009	0.01893203	0.01880789	0.02196486	0.00486461	0.01365065	0.01416258	0.01420673	-0.00374404	0.01506769	0.00496408	0.00673315	-0.00869212	0.00833849	-0.00259589	-0.00238709	-0.01231383	-0.00301233	-0.01464529	-0.01122035	-0.01912245	-0.01798448	-0.02330964	-0.02168608	-0.03061270	-0.02530686	-0.03050785	-0.02540388	-0.03242401	-0.03081335	-0.03528919	-0.03598406	-0.04048721	-0.03935461	-0.04168171	-0.03783170	-0.04397920	-0.04181660	-0.04142066	-0.04287257	-0.04790152	-0.04760647	-0.04612351	-0.04345827	-0.04827059	-0.04541736	-0.04784644	-0.04486934	-0.05017930	-0.05099064	-0.04962481	-0.04794118	-0.04727237	-0.04626099	-0.04778401	-0.04409779	-0.04763883	-0.04577363	-0.04422477	-0.04598730	-0.04732627	-0.04551593	-0.04332863	-0.04379538	-0.04236045	-0.04118168	-0.04116905	-0.03693978	-0.04128917	-0.04087763	-0.03851288	-0.03752366	-0.03648416	-0.03517686	-0.03503359	-0.03054090	-0.03092026	-0.02992425	-0.02855460	-0.02316969	-0.02428691	-0.02131449	-0.01690221	-0.01108106	-0.00904424	-0.00570685	0.00120890	0.00535051	0.00570172	0.00803979	0.01022681	0.01051271	0.01281215	0.01216428	0.01008632	0.01105815	0.00775679	0.00489893	0.00261202	0.00074121	-0.00029456	-0.00305659	-0.00481303	-0.00309271	-0.00566963	-0.00725526	-0.00612370	-0.00415599	-0.00436807	-0.00469819	-0.00270727	-0.00311370	-0.00223211	-0.00182655	0.00005984	0.00176593	-0.00014255	0.00082283	0.00070292	0.00243850	0.00255324	0.00090385	0.00284725	0.00371917	0.00122789	0.00134384	0.00252594	0.00258383	0.00330735	0.00214928	0.00201765	0.00214654	0.00361769	0.00124078	0.00244562	0.00375772	0.00322048	0.00147300	0.00140079	0.00419138	0.00222082	0.00182000	0.00130710	0.00380805	0.00185644	0.00190360	0.00178972	0.00223839	0.00258767	0.00139383	0.00232247	0.00180948	0.00170147	0.00226879	0.00154609	0.00322987	0.00192345	0.00180719	0.00191935	0.00281382	0.00195622	0.00088223	0.00159816	0.00283039	0.00280544	0.00266653	0.00189887	0.00348095	0.00247742	0.00266045	0.00142863	0.00285162	0.00184398	0.00297081	0.00154248	0.00396608	0.00251091	0.00156559	0.00123974	0.00290226	0.00301382	0.00123424	0.00133288	0.00366823	0.00248789	0.00231635	0.00166226	0.00335115	0.00213643	0.00082377	0.00169189	0.00193503	0.00331147	0.00184395	0.00168270	0.00371281	0.00385782	0.00345810	0.00395345	0.00420211	0.00401839	0.00198226	0.00322355	0.00482302	0.00376188	0.00364618	0.00372318	0.00430487	0.00323776	0.00322534	0.00323507	0.00625432	0.00629590	0.00523737	0.00351861	0.00586009	0.00659720	0.00649415	0.00476659	0.00533823	0.00484881	0.00708554	0.00362829	0.00529038	0.00373962	0.00432060	0.00353847	0.00722860	0.00805250	0.00673047	0.00564974	0.00967615	0.00608843	0.00630479	0.00641397	0.01021400	0.00649429	0.00442067	0.00195503	0.00857945	0.00878855	0.00514150	0.00477895	0.00767790	0.00756984	0.00977770	0.00791541	0.00699837	0.00980301	0.00911111	0.00596075	0.00944414	0.00713867	0.00721364	0.00841722	0.00827903	0.00650088	0.00874315	0.00507468	0.01095373	0.00689243	0.00835557	0.00635259	0.00997284	0.00814368	0.01101078	0.00430468	0.00995542	0.00945495	0.00881212	0.00826588	0.00916278	0.00534312	0.00611573	0.00453523	0.00734055	0.00820760	0.00915812	0.00552374	0.01059927	0.00931740	0.01034213	0.00855874	0.01200023	0.00596749	0.00648962	0.00601602	0.00784092	0.00604181	0.00722564	0.00604892	0.00841801	0.00863503	0.00815102	0.00664493	0.00917245	0.00449500	0.00705577	0.00503231	0.00866877	0.00492383	0.00637128	0.00458056	0.00929859	0.00435080	0.00798753	0.00774981	0.00756772	0.00395475	0.00707726	0.00662720	0.00693465	0.00537717	0.00619428	0.00305185	0.00545407	0.00668411	0.00358940	0.00329764	0.00553885	0.00525761	0.00651086	0.00304446	0.00525056	0.00464890	0.00539278	0.00454663	0.00576650	0.00381996	0.00575115	0.00358193	0.00598997	0.00353412	0.00446389	0.00358674	0.00494448	0.00348621	0.00436267	0.00417214	0.00480810	0.00431946	0.00463840	0.00330988	0.00794706	0.00394788	0.00596545	0.00435982	0.00555994	0.00264563	0.00630251	0.00292130	0.00169508	0.00260424	0.00624315	0.00265114	0.00401071	0.00106576	0.00475444	0.00287604	0.00349242	0.00158820	0.00436883	0.00137293	0.00235459	0.00223426	0.00312333	0.00173556	0.00316381	0.00140466	0.00251194	0.00137669	0.00220140	0.00091771	0.00237403	0.00104578	0.00232991	0.00120327	0.00224086	0.00097616	0.00178477	0.00081611	0.00175735	0.00054332	0.00132079	0.00020111	0.00175901	0.00086671	0.00032208	0.00137804	0.00086711	0.00053551	0.00171901	0.00015793	0.00124563	0.00013363	0.00155447	0.00094317	0.00095017	0.00030951	0.00156057	0.00046169	0.00123828	0.00041549	0.00100585	0.00056182	0.00142611	0.00051172	-21.47483647
-0.3001	-21.47483647	-0.27042317	-21.47483647	0.36778659	-21.47483647	-21.47483647	-21.47483647	-21.47483647	-21.47483647	-21.47483647	-21.47483647	-21.47483647	-21.47483647	-21.47483647	-21.47483647	-21.47483647	-21.47483647	-21.47483647	-21.47483647	-21.47483647	-21.47483647	-21.47483647	-21.47483647	-21.47483647	0.03329803	-21.47483647	-21.47483647	-21.47483647	-21.47483647	-21.47483647	-21.47483647	-21.47483647	0.89520460	0.21763688	-0.05464054	-0.13883231	-0.18119681	-0.04767384	-0.04220788	-0.03299123	0.00582492	0.03225290	0.03133781	0.05862310	-0.01364844	0.04079335	0.05668332	0.05048870	-0.00412821	0.03338706	0.03190942	0.03880674	0.01164924	0.02688243	0.03355732	0.02848813	0.02184601	0.02969561	0.02920320	0.03560524	0.02776283	0.03297705	0.02862081	0.03087957	0.02754539	0.02732712	0.02969603	0.02709568	0.02584749	0.02691051	0.02205584	0.02953442	0.02519820	0.01756889	0.02844266	0.02163960	0.02376775	0.01876936	0.03240065	0.02984309	0.01764194	0.01237457	0.03309982	0.05538070	0.06192892	0.02859143	0.01717203	0.02975677	0.03323334	0.02061107	0.02275680	0.03104375	0.02077303	0.02381334	0.02740551	0.03166437	0.02175498	0.02893582	0.02590996	0.02591512	0.02130434	0.02215568	0.02612650	0.02276186	0.00623584	0.02269311	0.01887277	0.02255464	0.00767767	0.02006030	0.01217351	0.01651611	-0.00003241	0.02155634	0.00868801	0.01161069	-0.00033795	0.00851829	0.00482558	0.00535338	-0.00835570	0.00466636	-0.00872176	-0.00313117	-0.01237576	-0.00944901	-0.01424808	-0.01282012	-0.02457741	-0.02090752	-0.02914034	-0.02709022	-0.03354953	-0.03202821	-0.03147210	-0.03440400	-0.03868611	-0.03715850	-0.04222362	-0.03965753	-0.04031910	-0.04136216	-0.04070012	-0.04398212	-0.04888163	-0.04521444	-0.04518904	-0.04549143	-0.04766386	-0.04370633	-0.04577537	-0.04494846	-0.04984628	-0.04934952	-0.04829075	-0.04671073	-0.04782940	-0.04733933	-0.04727738	-0.04534313	-0.04874398	-0.04454538	-0.04582101	-0.04491905	-0.04591598	-0.04355851	-0.04328457	-0.04263152	-0.04475868	-0.04165236	-0.04142097	-0.03838358	-0.03960905	-0.03852177	-0.03739451	-0.03504656	-0.03778895	-0.03809775	-0.03712797	-0.03412894	-0.03318407	-0.03208514	-0.03106214	-0.02899638	-0.02968540	-0.02814613	-0.02584403	-0.02398275	-0.02450322	-0.02232864	-0.01890749	-0.01416516	-0.01289605	-0.00870727	-0.00521356	-0.00123947	0.00028556	0.00341928	0.00631486	0.00997314	0.01162077	0.01076580	0.01011784	0.01233273	0.01137949	0.00907191	0.00817611	0.00684080	0.00543567	0.00303887	-0.00048398	0.00035866	-0.00194844	-0.00379483	-0.00377458	-0.00369493	-0.00510645	-0.00461019	-0.00596784	-0.00272224	-0.00437031	-0.00495195	-0.00331001	-0.00100165	-0.00021581	-0.00173330	0.00017246	0.00035563	0.00109325	0.00134048	0.00173534	0.00194012	0.00232540	0.00172124	0.00205413	0.00221071	0.00367698	0.00162190	0.00122083	0.00391526	0.00302084	0.00099617	0.00133292	0.00303815	0.00286134	0.00173942	0.00110035	0.00253017	0.00232837	0.00201442	0.00230132	0.00226756	0.00219735	0.00204919	0.00211532	0.00291305	0.00186766	0.00231050	0.00091119	0.00332198	0.00143094	0.00111550	0.00124261	0.00201897	0.00309905	0.00055986	0.00060352	0.00253373	0.00251153	0.00234339	0.00182809	0.00223050	0.00211837	0.00217636	0.00127118	0.00262674	0.00229302	0.00145786	0.00132870	0.00345670	0.00239203	0.00133929	0.00108192	0.00219572	0.00269288	0.00162734	0.00105274	0.00268811	0.00202388	0.00206425	0.00145168	0.00295261	0.00258649	0.00140941	0.00191310	0.00275684	0.00272392	0.00196953	0.00170707	0.00392751	0.00415213	0.00457388	0.00273929	0.00450008	0.00374108	0.00191365	0.00280447	0.00445094	0.00312845	0.00439424	0.00217869	0.00449659	0.00307629	0.00153602	0.00414811	0.00567951	0.00418504	0.00542372	0.00326298	0.00620642	0.00484312	0.00500553	0.00521521	0.00495628	0.00363230	0.00539982	0.00432484	0.00521831	0.00499862	0.00310029	0.00662346	0.00423670	0.00648068	0.00536211	0.00351095	0.00718386	0.00428118	0.00516203	0.00677410	0.00866616	0.00556035	0.00543027	0.00333000	0.00576279	0.00683426	0.00763909	0.00591534	0.00780933	0.00395470	0.00689498	0.00265336	0.00931314	0.00385708	0.00868744	0.00477726	0.00811363	0.00411528	0.00901944	0.00514640	0.00776363	0.00475983	0.00733986	0.00172871	0.00748446	0.00776585	0.00740955	0.00622443	0.00608082	0.00787093	0.00744158	0.00494430	0.00695589	0.00603634	0.00738695	0.00751512	0.00810309	0.00533010	0.00481895	0.00478009	0.00711240	0.00404883	0.00699161	0.00433981	0.00482519	0.00419798	0.00889853	0.00510744	0.00990189	0.00376573	0.00703993	0.00356984	0.00680471	0.00421242	0.00678503	0.00302390	0.00709871	0.00359035	0.00810607	0.00526867	0.00651938	0.00551111	0.00557689	0.00268898	0.00538590	0.00304329	0.00317368	0.00180001	0.00452763	0.00004172	0.00566911	0.00575596	0.00475961	0.00134429	0.00515998	0.00308628	0.00635203	0.00452700	0.00386826	0.00135076	0.00421740	0.00235939	0.00393509	0.00261574	0.00408069	0.00292661	0.00595995	0.00296501	0.00248011	0.00187334	0.00414190	0.00282910	0.00389304	0.00208937	0.00559665	0.00136320	0.00426879	0.00207907	0.00544429	0.00024128	0.00245451	0.00171431	0.00441575	0.00242708	0.00413097	0.00226493	0.00289532	0.00352558	0.00312537	0.00054729	0.00450245	0.00165325	0.00322601	0.00068853	0.00220234	0.00077900	0.00250553	0.00125997	0.00264661	0.00111652	0.00320302	0.00107958	0.00189237	0.00087097	0.00259914	0.00077249	0.00292255	0.00102431	0.00114692	0.00136917	0.00256393	0.00075753	0.00210362	0.00109154	0.00125395	0.00100101	0.00153158	0.00088343	0.00141902	0.00058981	0.00176519	0.00020144	0.00178792	0.00080937	0.00075393	0.00020849	0.00130630	0.00041190	0.00053695	0.00060857	0.00154644	0.00050395	0.00096870	0.00072681	0.00087827	0.00073637	0.00100151	0.00030115	0.00032649	0.00053605	0.00119182	-0.00023006	0.00132505	0.00051599	0.00079450	0.00018185	0.00129786	0.00038274	0.00030141	0.00024956	0.00054447	0.00102791	-21.47483647
-0.2501	-21.47483647	-21.47483647	0.71652544	-21.47483647	-21.47483647	-21.47483647	-21.47483647	-21.47483647	-21.47483647	1.31774700	-21.47483647	-21.47483647	-21.47483647	-21.47483647	-21.47483647	-21.47483647	-21.47483647	-21.47483647	-21.47483647	-21.47483647	-21.47483647	-21.47483647	-21.47483647	-21.47483647	-21.47483647	-21.47483647	-21.47483647	-21.47483647	-21.47483647	-21.47483647	-21.47483647	-21.47483647	0.47081721	0.78852636	0.12947929	-0.39174589	-0.12845713	-0.06330670	0.09824676	-0.03231802	-0.06234133	0.06301052	0.02622780	0.03864684	-0.03778985	0.03095188	0.02191072	0.05148169	0.00052464	0.04711580	0.02318416	0.04173092	0.01293071	0.02822965	0.02743467	0.02554744	0.01828659	0.03660398	0.02823060	0.03614192	0.02237704	0.03093767	0.02701514	0.03167897	0.02725547	0.03162158	0.02428937	0.02810745	0.02741502	0.02413592	0.02771952	0.02941289	0.02615911	0.01953968	0.02951484	0.02132727	0.02549895	0.01134701	0.02217440	0.01935022	0.02441267	0.02243928	0.01488215	0.03807809	0.06009064	0.01698789	0.03168520	0.02259777	0.04158963	0.01554177	0.02279331	0.02812670	0.02340155	0.01986543	0.03021830	0.03153465	0.02042968	0.02585096	0.02882564	0.02737312	0.02021186	0.02475277	0.02559811	0.02506279	0.00801827	0.02187337	0.02292028	0.02545698	0.01484690	0.02167567	0.01570232	0.01936901	0.00005641	0.01816135	0.01129826	0.00930748	0.00065311	0.00964197	0.00467274	0.00346955	-0.00955432	0.00181592	-0.00728208	-0.00251818	-0.01644876	-0.01244684	-0.01596245	-0.01748788	-0.02856566	-0.02197497	-0.03069831	-0.02688552	-0.03170153	-0.03167144	-0.03061843	-0.03445071	-0.03879934	-0.03746711	-0.04255096	-0.03781591	-0.04107915	-0.04139575	-0.04161619	-0.04362667	-0.04858539	-0.04664326	-0.04610473	-0.04477136	-0.04741095	-0.04547208	-0.04505989	-0.04522860	-0.04920360	-0.05044273	-0.04931033	-0.04674541	-0.04689968	-0.04563437	-0.04846171	-0.04391152	-0.04884925	-0.04606828	-0.04433761	-0.04534602	-0.04906931	-0.04730715	-0.04514289	-0.04444373	-0.04422566	-0.03991191	-0.04218445	-0.03957744	-0.04166745	-0.04104581	-0.03746833	-0.03648406	-0.03757386	-0.03893545	-0.03736156	-0.03439455	-0.03395266	-0.03432439	-0.03310349	-0.02985206	-0.03410550	-0.03378923	-0.03016978	-0.02813600	-0.02826047	-0.02638363	-0.02378188	-0.01827686	-0.02231123	-0.01828084	-0.01772528	-0.01464218	-0.01558017	-0.01345741	-0.01065886	-0.00643112	-0.00639885	-0.00326918	-0.00104776	0.00618611	0.00737807	0.01066776	0.00933866	0.01265290	0.01182506	0.01128145	0.01127429	0.01340448	0.01149721	0.00948943	0.00787320	0.00690354	0.00420553	0.00257393	0.00073764	0.00124931	-0.00228544	-0.00311889	-0.00380339	-0.00337345	-0.00405459	-0.00530343	-0.00383095	-0.00307990	-0.00333212	-0.00318639	-0.00304866	-0.00209292	-0.00031697	-0.00167655	-0.00133400	0.00109067	0.00128205	0.00020861	0.00124686	0.00341206	0.00264581	0.00106331	0.00186464	0.00306156	0.00214751	0.00230425	0.00125544	0.00403890	0.00168674	0.00215521	0.00298843	0.00298788	0.00268697	0.00211931	0.00184728	0.00291287	0.00241580	0.00215428	0.00106001	0.00325023	0.00137758	0.00156413	0.00204053	0.00271308	0.00207884	0.00158989	0.00174719	0.00318818	0.00271976	0.00254766	0.00171271	0.00294358	0.00255062	0.00239924	0.00138635	0.00292146	0.00253547	0.00230038	0.00159164	0.00353051	0.00338317	0.00136823	0.00083683	0.00237883	0.00330116	0.00215077	0.00109003	0.00304884	0.00247679	0.00258198	0.00148436	0.00329143	0.00314877	0.00241860	0.00257826	0.00331574	0.00366801	0.00195453	0.00182863	0.00534671	0.00390766	0.00377691	0.00376004	0.00483048	0.00421970	0.00215470	0.00339050	0.00485200	0.00443809	0.00388232	0.00285319	0.00393127	0.00451630	0.00192744	0.00296850	0.00583701	0.00630179	0.00306707	0.00350637	0.00612586	0.00695574	0.00689800	0.00466938	0.00557425	0.00492403	0.00741379	0.00586223	0.00640709	0.00567785	0.00354271	0.00490661	0.00427513	0.00781253	0.00671287	0.00542243	0.00795553	0.00525147	0.00630308	0.00608450	0.00915450	0.00647284	0.00515011	0.00415228	0.00786926	0.00973378	0.00601132	0.00436562	0.00880981	0.00375785	0.01042659	0.00789189	0.01109306	0.00875994	0.00756817	0.00489760	0.00914877	0.00552335	0.00814137	0.00712107	0.00761071	0.00564731	0.00937706	0.00525240	0.01038996	0.00853944	0.00728644	0.00527895	0.00845777	0.00836044	0.01005338	0.00502411	0.00824736	0.00733859	0.01117033	0.00501494	0.00976374	0.00776649	0.00852105	0.00530033	0.00838206	0.00767518	0.00782717	0.00393894	0.00832886	0.00763934	0.00881965	0.00917229	0.00868507	0.00493090	0.00655236	0.00352466	0.01061222	0.00463644	0.00706788	0.00568482	0.01045426	0.00432140	0.00705248	0.00548593	0.00685817	0.00763806	0.00676399	0.00423846	0.00820509	0.00511941	0.00809990	0.00312986	0.00652337	0.00471295	0.00676641	0.00623892	0.00465023	0.00343807	0.00737538	0.00626690	0.00694179	0.00404647	0.00807627	0.00134909	0.00504026	0.00446735	0.00477418	0.00277312	0.00427379	0.00336203	0.00487983	0.00277785	0.00579591	0.00226978	0.00540875	0.00372910	0.00427997	0.00248066	0.00602106	0.00205433	0.00402426	0.00300465	0.00548655	0.00084007	0.00357054	0.00244897	0.00489729	0.00222750	0.00356137	0.00205878	0.00479698	0.00409009	0.00453475	0.00414330	0.00484844	0.00187010	0.00458099	0.00151412	0.00485795	0.00347893	0.00310431	0.00271182	0.00664074	0.00294222	0.00362831	0.00269761	0.00382538	0.00197402	0.00241577	0.00082025	0.00285839	0.00177532	0.00275995	0.00233438	0.00260895	0.00062584	0.00248573	0.00176412	0.00219397	0.00054778	0.00201599	0.00125878	0.00255869	0.00108439	0.00148812	0.00063732	0.00186898	0.00037473	0.00105844	0.00095549	0.00186718	0.00132791	0.00132959	0.00074569	0.00193603	0.00073118	0.00097187	0.00045231	0.00132926	0.00095994	0.00147024	0.00031864	0.00147275	0.00072665	0.00148840	0.00030983	0.00171938	0.00052073	0.00160822	0.00060353	0.00170707	0.00057343	0.00108457	0.00063077	0.00086216	0.00072429	-21.47483647
-0.2001	-21.47483647	-21.47483647	-21.47483647	-21.47483647	-21.47483647	-21.47483647	-21.47483647	-21.47483647	-21.47483647	-21.47483647	-21.47483647	-21.47483647	-21.47483647	-21.47483647	-21.47483647	-21.47483647	-21.47483647	-21.47483647	-21.47483647	-21.47483647	-21.47483647	-21.47483647	-21.47483647	-21.47483647	-21.47483647	-21.47483647	-21.47483647	-21.47483647	-21.47483647	-21.47483647	-21.47483647	-21.47483647	-21.47483647	-0.18767091	0.08716000	-0.13561692	-0.08957930	-0.04471315	0.02027438	-0.02245394	-0.07276647	0.05514969	0.00114455	0.03314251	-0.03457946	0.04001966	0.01599830	0.03682226	0.00075388	0.04740663	0.01970698	0.03814644	0.01520473	0.02497532	0.02882215	0.02446988	0.01593150	0.03467509	0.02601219	0.03374475	0.02694188	0.03015421	0.02488742	0.03089597	0.02443107	0.03136098	0.02409000	0.02832335	0.02547277	0.02457833	0.02143232	0.02740453	0.02255919	0.02174089	0.02453160	0.02476298	0.01975804	0.01854942	0.01932365	0.02500964	0.00551999	0.03119003	0.02187849	0.04534936	0.04908954	0.02198351	0.01927968	0.02357502	0.02323785	0.01831708	0.02158827	0.02783252	0.02276505	0.02645237	0.02344430	0.03102919	0.01982645	0.02634110	0.02351803	0.01875912	0.01975391	0.02368933	0.02482847	0.01751491	0.01096601	0.01917222	0.01535269	0.01903402	0.00493853	0.01883942	0.01348061	0.01544815	0.00248165	0.01975561	0.00987334	0.01157872	-0.00113839	0.00965461	0.00709203	0.00919225	-0.00257227	0.00461091	-0.00707317	-0.00145150	-0.01004008	-0.00458650	-0.01180503	-0.01286188	-0.02134508	-0.02059079	-0.03075811	-0.02591895	-0.03367930	-0.03283605	-0.03658461	-0.03493179	-0.04019529	-0.03894275	-0.04360690	-0.03931356	-0.04313701	-0.04317701	-0.04318194	-0.04877179	-0.04731284	-0.04648853	-0.04664166	-0.04574633	-0.04849717	-0.04795854	-0.04743166	-0.04761757	-0.05140406	-0.05107376	-0.05032614	-0.04813984	-0.04873610	-0.04661548	-0.04895844	-0.04696043	-0.05011993	-0.04713734	-0.04783292	-0.04798708	-0.04811746	-0.04639463	-0.04670963	-0.04719956	-0.04378005	-0.04261104	-0.04393571	-0.04214819	-0.04411479	-0.04314807	-0.04206974	-0.04010853	-0.03973402	-0.03995096	-0.03980546	-0.03766159	-0.03762517	-0.03562650	-0.03444860	-0.03405541	-0.03425887	-0.03398416	-0.03339148	-0.03109877	-0.03088171	-0.02851777	-0.02800309	-0.02595577	-0.02602896	-0.02568844	-0.02400240	-0.02185832	-0.02057168	-0.01921188	-0.02043094	-0.01705140	-0.01666033	-0.01721283	-0.01549857	-0.01140244	-0.00985851	-0.00662325	-0.00540374	-0.00194750	-0.00074704	0.00267708	0.00244375	0.00756668	0.00755268	0.01015323	0.01028155	0.01135715	0.01082448	0.01050218	0.01072644	0.01050316	0.00872490	0.00690448	0.00574850	0.00448948	0.00208656	0.00108884	-0.00081738	-0.00167336	-0.00382962	-0.00474614	-0.00479535	-0.00679694	-0.00528652	-0.00508147	-0.00642513	-0.00433285	-0.00472436	-0.00504079	-0.00545374	-0.00345074	-0.00362289	-0.00321775	-0.00366036	-0.00132916	-0.00145945	-0.00019674	-0.00088203	-0.00025451	0.00001152	0.00052845	0.00008937	0.00023090	0.00081349	0.00094877	0.00116157	0.00104779	0.00038737	0.00240308	-0.00006502	0.00098038	-0.00028372	0.00113997	0.00085722	0.00083597	0.00077812	0.00037210	-0.00095006	0.00178809	0.00026734	0.00065472	0.00041453	0.00138015	0.00046537	0.00150014	0.00002029	0.00089724	-0.00002448	0.00158639	-0.00088757	0.00119436	0.00105746	0.00014290	-0.00055922	0.00016700	0.00024111	0.00079592	-0.00085572	0.00075382	-0.00080022	0.00095248	-0.00027846	0.00080554	0.00022160	0.00141283	0.00037965	0.00053008	0.00051424	0.00050794	0.00025705	0.00134921	0.00031960	0.00156112	0.00094423	0.00082404	0.00132622	0.00060032	-0.00097898	0.00135026	0.00026584	0.00293623	-0.00157810	0.00089443	-0.00047952	0.00094883	-0.00027486	0.00191349	0.00017631	0.00290349	0.00003548	0.00242881	0.00129785	0.00282537	-0.00090201	0.00103539	-0.00206639	0.00344460	-0.00033651	0.00142914	-0.00073968	0.00217563	-0.00178830	0.00029844	0.00232553	0.00228084	-0.00207097	-0.00021637	-0.00001472	0.00015349	0.00137743	0.00277118	0.00021927	-0.00129672	-0.00181630	0.00035479	0.00177290	0.00132586	0.00112437	0.00124399	-0.00068164	0.00093955	-0.00021546	-0.00013573	-0.00080263	0.00156638	-0.00237201	-0.00134131	-0.00266908	0.00408702	0.00068959	0.00149268	-0.00271148	0.00223396	-0.00181086	-0.00319930	0.00048054	0.00188087	-0.00560672	0.00083854	0.00128966	0.00093005	-0.00077302	-0.00114803	-0.00231525	0.00359120	-0.00038507	0.00116238	-0.00107813	0.00027282	-0.00076850	-0.00073551	-0.00296204	0.00176277	-0.00199408	-0.00171348	-0.00267688	0.00234525	0.00042751	0.00266852	-0.00192680	0.00036864	-0.00258505	-0.00185333	-0.00246583	0.00098655	-0.00140019	-0.00084498	-0.00359107	0.00052020	-0.00208123	0.00015169	-0.00152618	0.00373204	-0.00253563	-0.00185196	-0.00243091	-0.00060912	-0.00140370	0.00063376	-0.00290687	0.00127550	-0.00214917	-0.00040972	-0.00172224	-0.00015230	0.00064539	-0.00016844	-0.00101132	-0.00004941	-0.00373031	-0.00157935	-0.00127316	-0.00063497	-0.00186464	-0.00387119	-0.00113219	0.00155135	-0.00082106	-0.00061716	-0.00282470	0.00033432	-0.00098943	-0.00033430	-0.00073950	0.00085983	-0.00118315	-0.00008410	-0.00086423	0.00138575	-0.00228158	-0.00049813	-0.00238386	0.00192487	-0.00099985	-0.00010036	-0.00143137	-0.00026206	-0.00106861	-0.00258689	-0.00331150	-0.00196450	-0.00095817	-0.00262436	-0.00347456	-0.00020660	-0.00097093	-0.00257789	-0.00238023	0.00197386	0.00023753	-0.00044562	-0.00133793	-0.00080371	0.00098151	0.00038731	-0.00095178	0.00145703	0.00004587	-0.00037096	-0.00070502	0.00015966	-0.00123627	-0.00039714	-0.00094457	0.00022550	-0.00062593	-0.00069662	-0.00115488	0.00090830	-0.00025008	-0.00048781	-0.00115068	-0.00077448	0.00031333	-0.00077571	-0.00059925	0.00015917	-0.00022985	-0.00073623	-0.00052927	0.00050414	-0.00009361	-0.00102298	-0.00052365	-0.00004350	-0.00012566	0.00006052	-0.00106966	-0.00018456	-0.00016139	-0.00032175	-0.00062644	0.00012012	-0.00016169	-0.00054149	-0.00074518	-0.00034975	-0.00070335	-0.00088781	-0.00120353	-0.00106061	-0.00081453	-21.47483647
-0.1501	-21.47483647	-21.47483647	-21.47483647	-21.47483647	-21.47483647	-21.47483647	-21.47483647	-21.47483647	-21.47483647	-21.47483647	-21.47483647	-21.47483647	-21.47483647	-21.47483647	-21.47483647	-21.47483647	-21.47483647	-21.47483647	-21.47483647	-21.47483647	-21.47483647	-21.47483647	-21.47483647	-21.47483647	-21.47483647	-21.47483647	-21.47483647	-21.47483647	-21.47483647	-21.47483647	0.61813873	0.91101831	-0.68448621	0.07671230	0.06675984	-0.06607506	-0.12713338	-0.05892971	-0.03776450	0.00295604	0.02569121	-0.00270217	0.02878248	-0.00301087	0.01658353	0.02458521	0.02885097	0.02035079	0.01484340	0.04435047	0.02057804	0.02763902	0.02802281	0.02514253	0.03511606	0.01927789	0.02866473	0.03209073	0.02362828	0.02663410	0.02725738	0.02690065	0.02877734	0.02440394	0.02949090	0.02846064	0.02126985	0.02404185	0.02885678	0.02387023	0.01851187	0.02069558	0.02209774	0.01868018	0.01692323	0.01228402	0.01249509	0.02699498	0.01673545	-0.00070089	0.00448504	0.03331602	0.01387340	0.02039978	0.01404638	0.04025907	0.01859769	0.01358596	0.01747026	0.01930120	0.00924094	0.02182432	0.01829841	0.01478862	0.01876985	0.02065571	0.02122834	0.02133604	0.02036003	0.01416662	0.02445840	0.01731537	0.01859582	0.01131906	0.01284557	0.01550711	0.01314870	0.01107914	0.01044326	0.01342710	0.01052945	0.00999253	0.00618373	0.00981659	0.00340976	0.00458234	0.00371250	0.00746801	0.00262915	-0.00401591	0.00216001	-0.00159033	-0.00946080	-0.01027181	-0.01069817	-0.01199725	-0.01641041	-0.01928164	-0.02358619	-0.02521457	-0.03505463	-0.03451704	-0.03339123	-0.03763891	-0.03851181	-0.04163512	-0.03803820	-0.04119953	-0.04556298	-0.04480817	-0.04146866	-0.04565893	-0.04597623	-0.05112314	-0.04604657	-0.04744860	-0.05103878	-0.05162478	-0.05003477	-0.05253886	-0.05072922	-0.05448999	-0.05063956	-0.05421562	-0.05310811	-0.05350241	-0.04971369	-0.04867562	-0.05322388	-0.05272086	-0.05334668	-0.05124236	-0.05065003	-0.05474381	-0.04989965	-0.05155967	-0.05108578	-0.05153336	-0.04784187	-0.04594283	-0.04701560	-0.04666829	-0.04606039	-0.04743292	-0.04488978	-0.04583012	-0.04140218	-0.04205676	-0.04322805	-0.04203676	-0.04176465	-0.04073276	-0.03962044	-0.03946391	-0.03992344	-0.03916028	-0.03826828	-0.03710682	-0.03335971	-0.03199656	-0.03164080	-0.03184452	-0.03153829	-0.02991208	-0.03094668	-0.03074304	-0.02545678	-0.02431306	-0.02311676	-0.02305972	-0.02228850	-0.02028315	-0.01973943	-0.01917052	-0.01633786	-0.01389867	-0.01497439	-0.01263486	-0.01359916	-0.01145843	-0.00988298	-0.00948324	-0.00671192	-0.00250805	-0.00055957	-0.00115195	0.00114936	0.00434291	0.00553629	0.00583621	0.00795492	0.00869409	0.00952591	0.00757193	0.00958709	0.00948515	0.00860821	0.00552893	0.00502338	0.00494897	0.00320193	0.00006153	-0.00013126	-0.00089843	-0.00221424	-0.00394604	-0.00411033	-0.00475107	-0.00575449	-0.00597265	-0.00775024	-0.00786881	-0.00781825	-0.00801966	-0.00792856	-0.00630901	-0.00668426	-0.00716996	-0.00605442	-0.00410130	-0.00467617	-0.00524262	-0.00391209	-0.00261805	-0.00228188	-0.00298039	-0.00243964	-0.00145898	-0.00216361	-0.00218288	-0.00247324	-0.00073763	-0.00142620	-0.00224546	-0.00199604	-0.00146567	-0.00088044	-0.00177377	-0.00176975	-0.00058134	-0.00102872	-0.00228503	-0.00146663	-0.00135155	-0.00139812	-0.00241007	-0.00150982	-0.00043761	-0.00163066	-0.00088568	-0.00165801	-0.00173276	-0.00156924	-0.00267065	-0.00108084	-0.00080849	-0.00200836	-0.00212443	-0.00159868	-0.00177892	-0.00167075	-0.00274338	-0.00164392	-0.00247559	-0.00155045	-0.00269643	-0.00148067	-0.00260282	-0.00170478	-0.00325479	-0.00199163	-0.00213766	-0.00150517	-0.00337512	-0.00236702	-0.00290607	-0.00176038	-0.00342607	-0.00250101	0.00015253	-0.00296056	-0.00391930	-0.00449191	-0.00304723	-0.00368277	-0.00459783	-0.00237648	-0.00220251	-0.00254690	-0.00329186	-0.00314433	-0.00246633	-0.00408675	-0.00531716	-0.00523620	-0.00363401	-0.00438158	-0.00801190	-0.00514323	-0.00556451	-0.00369083	-0.00644085	-0.00362533	-0.00436894	-0.00258170	-0.00519499	-0.00523503	-0.00763796	-0.00095183	-0.00376699	-0.00414344	-0.00648142	-0.00585043	-0.00578652	-0.00412754	-0.00615583	-0.00442902	-0.00624576	-0.00870383	-0.00517232	-0.00413993	-0.00800818	-0.00286119	-0.00739122	-0.00539791	-0.00818090	-0.00723283	-0.00552950	-0.00220226	-0.00854821	-0.00789894	-0.00483940	-0.00710766	-0.00733460	-0.00351991	-0.00787585	-0.00520858	-0.00731144	-0.00464455	-0.00772180	-0.00477077	-0.00747035	-0.00512034	-0.00676237	-0.00241566	-0.00697593	-0.00783512	-0.00837332	-0.00382086	-0.00802331	-0.00626819	-0.00833342	-0.00525520	-0.00889977	-0.00460330	-0.00542582	-0.00409833	-0.00893345	-0.00539357	-0.00862882	-0.00344934	-0.00610902	-0.00616702	-0.00651328	-0.00403326	-0.00755626	-0.00664150	-0.00900897	-0.00471390	-0.00675340	-0.00428548	-0.00569432	-0.00617778	-0.00788363	-0.00628736	-0.00658573	-0.00466448	-0.00779272	-0.00464707	-0.00415602	-0.00155781	-0.00544588	-0.00695883	-0.00515558	-0.00398321	-0.00622044	-0.00391878	-0.00366109	-0.00780129	-0.00590930	-0.00547463	-0.00577552	-0.00359799	-0.00519346	-0.00421680	-0.00459874	-0.00442896	-0.00663308	-0.00389338	-0.00357930	-0.00330718	-0.00405356	-0.00365086	-0.00312504	-0.00375454	-0.00543781	-0.00423219	-0.00318920	-0.00418155	-0.00314364	-0.00446228	-0.00283997	-0.00428516	-0.00447097	-0.00233025	-0.00379963	-0.00291864	-0.00633653	-0.00538510	-0.00601602	-0.00355156	-0.00511013	-0.00554074	-0.00408118	-0.00434942	-0.00600773	-0.00497789	-0.00258770	-0.00148760	-0.00373602	-0.00260011	-0.00408600	-0.00110857	-0.00335914	-0.00289102	-0.00131212	-0.00080892	-0.00201948	-0.00204723	-0.00230124	-0.00201342	-0.00137710	-0.00210738	-0.00240486	-0.00177281	-0.00191674	-0.00156375	-0.00159991	-0.00092382	-0.00229178	-0.00212605	-0.00107662	-0.00134419	-0.00200271	-0.00144725	-0.00124147	-0.00067821	-0.00157237	-0.00031588	-0.00150047	-0.00093819	-0.00155429	-0.00131849	-0.00105907	-0.00087362	-0.00119081	-0.00132112	-0.00098105	-0.00056969	-0.00092681	-0.00085582	-0.00081413	-0.00041936	-0.00080403	-0.00069296	-0.00114831	-0.00123236	-0.00189530	-0.00154539	-0.00195346	-0.00126668	-21.47483647
-0.1001	-21.47483647	-21.47483647	-21.47483647	-21.47483647	-21.47483647	-21.47483647	-21.47483647	-21.47483647	-21.47483647	-21.47483647	-21.47483647	-21.47483647	-21.47483647	-21.47483647	-21.47483647	-21.47483647	-21.47483647	-21.47483647	-21.47483647	-21.47483647	-21.47483647	-21.47483647	-21.47483647	-21.47483647	-21.47483647	-21.47483647	-21.47483647	-21.47483647	-21.47483647	-21.47483647	-21.47483647	-21.47483647	0.57811239	1.12696463	0.13675402	-0.11359093	-0.04424911	-0.04879038	-0.04153135	-0.07284135	-0.00076420	0.01310217	0.00296969	-0.01702441	0.09353811	0.04153720	0.03063484	0.01903939	0.05689567	0.03191509	0.03744522	0.02044167	0.03580684	0.01793704	0.02240321	0.02177344	0.03875209	0.02787782	0.02713604	0.02165327	0.03857741	0.02887006	0.03000838	0.02661655	0.03394911	0.02697246	0.02495144	0.02307378	0.03344640	0.02532506	0.01986920	0.02325121	0.02215835	0.02348633	0.01559240	0.00921049	0.01967956	0.01599063	0.01574711	0.00147548	-0.00487515	0.04327445	0.01188715	0.02973768	0.01602610	0.04521790	0.01369146	0.00303902	0.01828436	0.01618526	0.01795540	0.01268427	0.02379102	0.01548384	0.02023546	0.01960483	0.02517221	0.02491431	0.01732429	0.01341379	0.03141574	0.01734393	0.02440185	0.00882994	0.01150071	0.01570771	0.01449422	0.01102966	0.01687324	0.00899194	0.01580757	0.00797036	0.00372087	0.01251540	0.00308529	0.00460341	0.00351929	0.00468176	0.00251219	-0.00104050	0.00179054	-0.00132768	-0.00882867	-0.00901533	-0.01181185	-0.01852326	-0.02015690	-0.02534775	-0.02411262	-0.02659977	-0.03509938	-0.03566515	-0.03286784	-0.04027967	-0.03871016	-0.04603642	-0.03971959	-0.04390128	-0.04676802	-0.04769239	-0.04303579	-0.04932765	-0.04766885	-0.05260951	-0.04815529	-0.04995193	-0.05035821	-0.05206123	-0.04936374	-0.05214574	-0.05190662	-0.05274790	-0.05289422	-0.05382735	-0.05333444	-0.05548938	-0.05322301	-0.05226954	-0.05242649	-0.05453291	-0.05310451	-0.05201634	-0.05159821	-0.05564812	-0.05109637	-0.05141592	-0.04956855	-0.05245771	-0.05162040	-0.04882492	-0.04766227	-0.04864509	-0.04735087	-0.04778932	-0.04686112	-0.04737987	-0.04355149	-0.04465716	-0.04343338	-0.04465892	-0.04256830	-0.04246736	-0.03934657	-0.04088881	-0.04007058	-0.03832028	-0.03724475	-0.03907884	-0.03610698	-0.03605262	-0.03244036	-0.03368435	-0.03302089	-0.03127902	-0.02978128	-0.03191875	-0.02821093	-0.02726064	-0.02640465	-0.02646856	-0.02559968	-0.02273875	-0.02098094	-0.02170196	-0.01879323	-0.01853699	-0.01580544	-0.01750021	-0.01381171	-0.01212746	-0.01226477	-0.01406864	-0.01048958	-0.00934501	-0.00755637	-0.00982876	-0.00690918	-0.00589965	-0.00383657	-0.00418769	-0.00130654	-0.00053922	0.00265280	0.00190752	0.00536622	0.00456425	0.00799369	0.00503015	0.00684199	0.00848449	0.00931232	0.00708889	0.00918254	0.00770448	0.00759464	0.00470760	0.00593747	0.00368751	0.00419102	0.00171130	0.00141774	-0.00052802	-0.00153152	-0.00371088	-0.00343486	-0.00472242	-0.00544792	-0.00690845	-0.00619902	-0.00639974	-0.00582103	-0.00805245	-0.00580610	-0.00640224	-0.00518455	-0.00754104	-0.00613855	-0.00504672	-0.00484188	-0.00596511	-0.00505154	-0.00529104	-0.00317312	-0.00538926	-0.00251201	-0.00427486	-0.00236181	-0.00263973	-0.00188234	-0.00168365	-0.00086684	-0.00237270	-0.00078564	-0.00152824	-0.00075228	-0.00255830	-0.00179519	-0.00136895	-0.00185146	-0.00082200	-0.00035551	-0.00268818	-0.00156385	-0.00251518	-0.00156676	-0.00233567	-0.00143407	-0.00197395	-0.00155234	-0.00151780	-0.00082960	-0.00251069	-0.00122214	-0.00227432	-0.00106556	-0.00427078	-0.00173031	-0.00241791	-0.00101325	-0.00264842	-0.00170357	-0.00279249	-0.00125899	-0.00377629	-0.00136285	-0.00478976	-0.00144057	-0.00323428	-0.00281771	-0.00232100	-0.00185050	-0.00324388	-0.00518676	-0.00443885	-0.00134118	-0.00403618	-0.00181460	-0.00269574	-0.00260015	-0.00536362	-0.00131313	-0.00393540	-0.00280916	-0.00653684	-0.00217561	-0.00316557	-0.00192991	-0.00557352	-0.00341345	-0.00586284	-0.00219643	-0.00611452	-0.00261474	-0.00407114	-0.00201285	-0.00555377	-0.00333888	-0.00711041	-0.00025728	-0.00351530	-0.00415835	-0.00329007	-0.00385677	-0.00456801	-0.00300154	-0.00890954	-0.00284215	-0.00899413	-0.00457122	-0.00797157	-0.00198000	-0.00546573	-0.00470054	-0.00694297	-0.00437878	-0.00473315	-0.00680237	-0.00489511	-0.00374894	-0.00424332	-0.00590610	-0.00792016	-0.00467391	-0.00601970	-0.00207224	-0.00544767	-0.00304842	-0.00741382	-0.00160747	-0.00425911	-0.00413223	-0.00569463	-0.00420804	-0.00563463	-0.00034921	-0.00596946	-0.00574168	-0.00777235	-0.00311756	-0.00635921	-0.00698893	-0.00767917	-0.00426887	-0.00525817	-0.00444433	-0.00720166	-0.00178002	-0.00616971	-0.00330128	-0.00758254	-0.00191317	-0.00524762	-0.00498303	-0.00501988	-0.00499528	-0.00658487	-0.00379356	-0.00865022	-0.00053535	-0.00491430	-0.00294179	-0.00740457	-0.00286071	-0.00386544	-0.00417276	-0.00696438	-0.00425657	-0.00491712	-0.00647306	-0.00548219	-0.00046763	-0.00596751	-0.00382551	-0.00461104	-0.00008212	-0.00365284	-0.00314463	-0.00297968	-0.00313696	-0.00381959	-0.00129287	-0.00469025	-0.00173677	-0.00270771	-0.00463589	-0.00307238	-0.00282911	-0.00357291	-0.00066949	-0.00305838	-0.00096562	-0.00168092	-0.00291464	-0.00306283	-0.00160833	-0.00275494	-0.00155115	-0.00322110	-0.00394660	-0.00349744	-0.00193447	-0.00273897	-0.00203506	-0.00263724	-0.00221928	-0.00458805	-0.00209458	-0.00385673	-0.00292715	-0.00479320	-0.00254704	-0.00428725	-0.00142026	-0.00404715	-0.00209029	-0.00424602	-0.00140091	-0.00247919	-0.00071537	-0.00214421	0.00007194	-0.00456418	-0.00048593	-0.00139302	-0.00008136	-0.00193995	0.00014597	-0.00201952	-0.00023985	-0.00258185	-0.00089028	-0.00065934	-0.00063755	-0.00135379	-0.00098338	-0.00132575	-0.00099760	-0.00069475	-0.00122495	-0.00069023	0.00005795	-0.00093618	-0.00044590	-0.00097990	-0.00096215	-0.00120906	-0.00005591	-0.00032376	0.00017662	-0.00055799	0.00036281	-0.00059963	0.00012360	-0.00121496	0.00004260	-0.00046540	-0.00066689	-0.00098127	0.00005678	-0.00028699	0.00008166	-0.00093042	-0.00043529	-0.00039439	-0.00025535	-0.00072546	-0.00035941	-0.00025007	-0.00083643	-0.00090840	-0.00008396	-21.47483647
-0.0501	-21.47483647	-21.47483647	-21.47483647	-21.47483647	-21.47483647	-21.47483647	-21.47483647	-21.47483647	-21.47483647	-21.47483647	-21.47483647	-21.47483647	-21.47483647	-21.47483647	-21.47483647	-21.47483647	-21.47483647	-21.47483647	-21.47483647	-21.47483647	-21.47483647	-21.47483647	-21.47483647	-21.47483647	-21.47483647	-21.47483647	-21.47483647	-21.47483647	-21.47483647	-21.47483647	-21.47483647	-21.47483647	2.79618216	0.37318692	0.24866984	-0.19596104	0.01247618	0.00652491	0.03980611	-0.08504037	0.04021864	0.03718738	-0.00124786	0.00047760	0.09711021	-0.01940164	0.02370142	0.00279978	0.04574024	0.02021096	0.03079615	0.00674862	0.03354353	0.01368804	0.02706062	0.01988139	0.03502229	0.02815994	0.03234667	0.02487569	0.03617350	0.02469844	0.02980228	0.02644026	0.03518315	0.02582320	0.02698374	0.01943848	0.03089623	0.02049650	0.02173202	0.02031758	0.02578407	0.01468668	0.02587998	0.00453695	0.01805470	0.01848580	0.02265519	-0.00217602	-0.00132442	0.04838312	0.02339787	-0.00467404	0.02169216	0.02925707	0.01649562	0.00306747	0.02120932	0.01585332	0.02023690	0.01130075	0.02087007	0.01466784	0.02420768	0.01709338	0.02506669	0.01816303	0.02365262	0.01062601	0.02957650	0.01462652	0.02472511	0.01331375	0.01215505	0.01289863	0.01623725	0.01051371	0.01222813	0.01311102	0.00848807	0.00617148	0.00543678	0.01451087	0.00478710	-0.00025745	0.00321911	0.00183307	0.00116870	-0.00541690	-0.00494563	-0.00545811	-0.01108245	-0.01451371	-0.01314018	-0.01603583	-0.01702180	-0.02470333	-0.02240745	-0.02830830	-0.03320324	-0.03238097	-0.03067366	-0.03645703	-0.03515198	-0.04112417	-0.03907763	-0.04456661	-0.04497772	-0.04510862	-0.04064907	-0.04895331	-0.04318636	-0.05120340	-0.04858706	-0.05044471	-0.04739788	-0.05067380	-0.04854267	-0.05093858	-0.04775682	-0.05357046	-0.05232432	-0.05497674	-0.05177809	-0.05359841	-0.04940561	-0.04964658	-0.05091639	-0.05247773	-0.05172247	-0.05265268	-0.04962382	-0.05600671	-0.05053782	-0.05121678	-0.04916167	-0.05446388	-0.04644653	-0.04684040	-0.04647648	-0.04639534	-0.04647775	-0.04858734	-0.04459291	-0.04688756	-0.04257748	-0.04437153	-0.04334570	-0.04436040	-0.04131200	-0.04323351	-0.03825248	-0.04125717	-0.03938117	-0.03886074	-0.03588618	-0.03865196	-0.03343573	-0.03432262	-0.02983571	-0.03235786	-0.02923425	-0.03222198	-0.02774935	-0.03100671	-0.02578210	-0.02513579	-0.02438709	-0.02564876	-0.02561840	-0.02711189	-0.02267797	-0.02512054	-0.01908027	-0.01817266	-0.01682750	-0.01613484	-0.01487779	-0.01533218	-0.01224922	-0.01447848	-0.00930194	-0.01003664	-0.00557946	-0.00938692	-0.00687354	-0.00679969	-0.00545481	-0.00638588	-0.00500246	-0.00515115	-0.00234240	-0.00449633	-0.00132788	-0.00142438	0.00111213	0.00052387	0.00076959	0.00067718	0.00521131	0.00144985	0.00509096	0.00572678	0.00724550	0.00635825	0.00678354	0.00567406	0.00768161	0.00650782	0.00808560	0.00559739	0.00857203	0.00597181	0.00625536	0.00554033	0.00571058	0.00410525	0.00326186	0.00142912	0.00208251	-0.00100280	-0.00018853	-0.00140018	-0.00153435	-0.00390217	-0.00384378	-0.00501790	-0.00547773	-0.00566395	-0.00544089	-0.00640596	-0.00508515	-0.00644602	-0.00520794	-0.00680912	-0.00458313	-0.00518726	-0.00480122	-0.00455332	-0.00381218	-0.00408526	-0.00292926	-0.00356397	-0.00262676	-0.00295278	-0.00129120	-0.00237658	-0.00171369	-0.00105196	-0.00035481	-0.00183774	-0.00016968	-0.00194415	-0.00039081	-0.00205292	-0.00076630	-0.00093994	-0.00065636	-0.00235317	-0.00049527	-0.00092533	-0.00051704	-0.00207857	-0.00037372	-0.00234971	-0.00046629	-0.00228264	-0.00005010	-0.00013779	0.00110810	-0.00140601	0.00015320	-0.00118693	0.00127551	-0.00255189	-0.00012322	-0.00164129	0.00042183	-0.00190070	-0.00012605	-0.00108217	-0.00083685	-0.00509141	-0.00063343	-0.00116056	0.00133805	-0.00325857	-0.00175887	-0.00191004	-0.00113932	-0.00122022	0.00001182	-0.00194342	-0.00049340	-0.00169755	-0.00102950	-0.00045928	-0.00038297	-0.00463667	0.00083435	-0.00367264	0.00049078	-0.00153498	0.00256406	-0.00274281	-0.00025180	-0.00501321	0.00319450	-0.00045384	0.00094027	-0.00422620	-0.00010778	-0.00000802	0.00282617	-0.00180420	-0.00018356	-0.00034890	0.00065166	-0.00613981	0.00107396	0.00064812	0.00166322	-0.00147223	-0.00082962	-0.00202870	-0.00129186	-0.00228587	0.00194880	-0.00081159	0.00069486	-0.00551690	-0.00271688	-0.00266598	0.00187515	-0.00365860	-0.00208819	0.00128035	0.00101232	-0.00207069	0.00034241	-0.00273385	0.00388507	-0.00266687	0.00404313	0.00225373	0.00028446	-0.00300057	0.00064391	-0.00039100	0.00067710	-0.00166647	0.00054837	0.00183035	0.00353086	-0.00260577	0.00398606	0.00020194	0.00197615	-0.00602905	0.00210822	0.00115811	0.00118595	-0.00114702	0.00175248	0.00111104	0.00023508	-0.00274244	0.00458241	0.00115478	0.00367874	-0.00197194	0.00282074	0.00098181	-0.00094671	-0.00550704	0.00018637	0.00204651	-0.00014040	-0.00085190	0.00381767	-0.00070095	0.00054242	-0.00208602	0.00323626	0.00272168	0.00087419	-0.00142496	-0.00172043	0.00066996	0.00202452	-0.00419016	0.00230440	0.00076717	0.00173170	-0.00039420	0.00272883	0.00080544	0.00143506	-0.00208051	0.00121591	0.00013847	0.00364005	-0.00001948	0.00065226	0.00248288	0.00182577	-0.00039028	0.00016526	0.00055452	0.00172862	-0.00063863	0.00094106	0.00250942	0.00115962	-0.00038311	0.00197889	0.00059921	0.00252445	-0.00130714	0.00147072	0.00062180	0.00243319	0.00022190	0.00248431	0.00098330	0.00277610	-0.00076084	0.00205384	0.00319146	0.00272874	0.00103920	0.00325305	0.00294909	0.00120852	-0.00020410	0.00160463	0.00123835	0.00070047	0.00060737	0.00131545	0.00183559	0.00149959	0.00083519	0.00079072	0.00048911	0.00051825	0.00048438	0.00006838	0.00085163	0.00136083	0.00046369	0.00057670	-0.00017933	0.00141557	-0.00002774	0.00087022	0.00020108	0.00154778	0.00041524	0.00085548	0.00079327	0.00087587	0.00025649	0.00123797	0.00095708	0.00074675	0.00012996	0.00051815	0.00060214	0.00076467	0.00053945	0.00093439	0.00087528	0.00084286	0.00019844	0.00073767	0.00178630	0.00121735	0.00137936	0.00063689	-21.47483647
-0.0001	-21.47483647	-21.47483647	-21.47483647	-21.47483647	-21.47483647	-21.47483647	-21.47483647	-21.47483647	-21.47483647	-21.47483647	-21.47483647	-21.47483647	0.80852628	-1.03757060	-21.47483647	-21.47483647	-21.47483647	-21.47483647	-21.47483647	-21.47483647	-21.47483647	0.61064315	-21.47483647	-21.47483647	-21.47483647	-21.47483647	-21.47483647	-21.47483647	-21.47483647	-21.47483647	-21.47483647	-21.47483647	-21.47483647	0.80949485	0.16661969	-0.10939353	-0.00710584	-0.03288852	0.05577711	-0.08886137	0.10944401	-0.02360824	0.00196136	0.00394190	0.03923301	-0.00319066	0.05464047	0.01921114	0.06367565	0.01460512	0.03278899	0.01692621	0.03335592	0.01733048	0.03580287	0.01673831	0.03602573	0.02644318	0.03426070	0.02627990	0.03470044	0.02819466	0.03117000	0.02877186	0.03397360	0.02699426	0.02669697	0.01987467	0.03099203	0.02439637	0.02225327	0.02315064	0.02431330	0.01943321	0.02277504	0.01116440	0.02155294	0.01494565	0.02828926	-0.00489944	0.00453985	0.02905723	0.02744695	0.01147680	0.02596459	0.02690741	0.03412574	-0.00680236	0.02483519	0.01443674	0.01767904	0.01344671	0.02303612	0.01097646	0.02370703	0.01684567	0.02639218	0.01934903	0.03068632	0.01005483	0.02679121	0.01597424	0.02042394	0.01263906	0.01584826	0.01701890	0.01497675	0.00923029	0.01171203	0.00912663	0.01422513	0.00946858	0.00113481	0.00832744	0.00334843	-0.00272186	-0.00281688	-0.00179845	-0.00096015	-0.00912618	-0.00890055	-0.01038782	-0.01192251	-0.01832041	-0.01579360	-0.02140269	-0.02155152	-0.02655957	-0.02698835	-0.02745658	-0.03430438	-0.03420697	-0.03143813	-0.03742540	-0.03596591	-0.04137729	-0.03839614	-0.04267043	-0.04432508	-0.04508630	-0.04068198	-0.05055908	-0.04460084	-0.05160413	-0.04704682	-0.05025898	-0.04886380	-0.04998556	-0.04916093	-0.05167013	-0.04926454	-0.05297553	-0.05106099	-0.05553281	-0.05093173	-0.05346580	-0.05046835	-0.04958614	-0.05100681	-0.05143896	-0.05338050	-0.05412950	-0.04946854	-0.05458589	-0.05137954	-0.05180395	-0.04979865	-0.05273902	-0.04656047	-0.04694725	-0.04731547	-0.04632122	-0.04668197	-0.04907548	-0.04413216	-0.04664266	-0.04187819	-0.04334374	-0.04256115	-0.04264255	-0.04183650	-0.04284739	-0.03734316	-0.04038186	-0.03865558	-0.03979355	-0.03474944	-0.03769102	-0.03305197	-0.03338044	-0.02949685	-0.03059386	-0.03046540	-0.03327212	-0.02749436	-0.02988762	-0.02513872	-0.02518530	-0.02361246	-0.02499446	-0.02407144	-0.02609873	-0.02063159	-0.02371306	-0.01764086	-0.01827725	-0.01764452	-0.01662331	-0.01648455	-0.01962091	-0.01369136	-0.01586866	-0.01037202	-0.01285903	-0.00743343	-0.00923841	-0.00653001	-0.00637751	-0.00361967	-0.00460071	-0.00294430	-0.00341806	-0.00040924	-0.00122134	0.00039280	-0.00210830	0.00126144	-0.00114662	-0.00033959	-0.00095009	0.00195634	-0.00081615	0.00308326	0.00235485	0.00376470	0.00328224	0.00343035	0.00168162	0.00531864	0.00465115	0.00590728	0.00484721	0.00669112	0.00720112	0.00651743	0.00572053	0.00965076	0.00663295	0.00876430	0.00743978	0.00950800	0.00710871	0.00936212	0.00774000	0.00918876	0.00567164	0.00537010	0.00429786	0.00475690	0.00377673	0.00274789	0.00112510	0.00202549	0.00090466	-0.00083554	-0.00367157	-0.00166015	-0.00328542	-0.00278147	-0.00361243	-0.00290969	-0.00395853	-0.00353812	-0.00449450	-0.00394230	-0.00395979	-0.00319114	-0.00295794	-0.00257013	-0.00206924	-0.00203009	-0.00364790	-0.00308536	-0.00216364	-0.00044737	-0.00268907	-0.00091951	-0.00108927	-0.00059087	-0.00173041	-0.00020783	0.00024067	0.00012940	-0.00152090	0.00120815	0.00050912	0.00052808	-0.00125871	0.00206458	0.00164358	0.00262414	0.00025614	0.00284870	0.00171076	0.00209582	-0.00157033	0.00339501	0.00234894	0.00098301	-0.00028099	0.00316957	0.00017304	0.00087670	-0.00086746	0.00164481	0.00283968	0.00339686	-0.00055279	0.00211864	0.00274483	0.00232978	0.00100085	0.00302347	0.00212664	0.00291695	0.00066703	0.00349011	0.00143192	0.00233884	-0.00151917	0.00488716	0.00247374	0.00466338	0.00189163	0.00441017	0.00329092	0.00363844	-0.00144466	0.00619492	0.00461833	0.00423876	-0.00037170	0.00346140	0.00492433	0.00604188	-0.00119951	0.00479426	0.00317695	0.00340362	-0.00314338	0.00412621	0.00519199	0.00440539	0.00010217	0.00343527	0.00282404	0.00228564	0.00146035	0.00355114	0.00671451	0.00660358	0.00067031	0.00408361	0.00573171	0.00936092	0.00318292	0.00357194	0.00557413	0.00680836	0.00250963	0.00240225	0.00372189	0.00454330	0.00220082	0.00578097	0.00425680	0.00436731	0.00221340	0.00289918	0.00275559	0.00863481	-0.00086898	0.00496997	0.00473103	0.00700759	0.00420760	0.00646973	0.00571037	0.00785280	-0.00070405	0.00610811	0.00526780	0.00377054	0.00150469	0.00389278	0.00597152	0.00502490	-0.00044812	0.00245412	0.00550310	0.00477130	0.00063490	0.00339919	0.00616139	0.00378901	0.00096554	0.00455053	0.00259147	0.00427042	0.00495397	0.00567185	0.00498746	0.00320896	0.00105535	0.00403246	0.00345422	0.00700842	0.00173328	0.00118630	0.00446550	0.00553955	-0.00009792	0.00230321	0.00285684	0.00455482	0.00176362	0.00315278	0.00481734	0.00359688	0.00160977	0.00249793	0.00478739	0.00434013	0.00417514	0.00100233	0.00536632	0.00468090	0.00245171	0.00246364	0.00493242	0.00466963	0.00193143	0.00282886	0.00446242	0.00409012	0.00122116	0.00284127	0.00503903	0.00420426	0.00133448	0.00384614	0.00546588	0.00435433	0.00333582	0.00469818	0.00424559	0.00560599	0.00364458	0.00460457	0.00711840	0.00589725	0.00201069	0.00385327	0.00513111	0.00347069	0.00389856	0.00269593	0.00364103	0.00404240	0.00239998	0.00187476	0.00458335	0.00259547	0.00164725	0.00193230	0.00214713	0.00275078	0.00178943	0.00151149	0.00204507	0.00215794	0.00154300	0.00122287	0.00216780	0.00200544	0.00166210	0.00101452	0.00212511	0.00212618	0.00164726	0.00126701	0.00181589	0.00198070	0.00173114	0.00164652	0.00176468	0.00128575	0.00166296	0.00068577	0.00169986	0.00099819	0.00151852	0.00140341	0.00198100	0.00143676	0.00126736	0.00046863	0.00262254	0.00183111	0.00269114	0.00147337	-21.47483647
0.0499	-21.47483647	-21.47483647	-21.47483647	-21.47483647	-21.47483647	-21.47483647	-21.47483647	-21.47483647	-21.47483647	-21.47483647	-21.47483647	-21.47483647	-21.47483647	-21.47483647	-21.47483647	-21.47483647	-21.47483647	-21.47483647	-21.47483647	-21.47483647	-21.47483647	-21.47483647	-21.47483647	-21.47483647	-21.47483647	-21.47483647	-21.47483647	-21.47483647	-21.47483647	-21.47483647	-21.47483647	-21.47483647	0.29990214	-0.80096963	0.25510100	-0.20752766	-0.17062886	-0.26126269	0.07147565	-0.01904656	0.01624315	0.03789616	0.05995204	0.02758721	-0.00329229	0.01619016	0.04847062	0.05210980	-0.00262318	0.03028796	0.03366722	0.03637781	0.01676542	0.02242291	0.03140883	0.02655371	0.01843559	0.02961663	0.02763298	0.02584644	0.02530073	0.02436202	0.03175069	0.02740945	0.02726588	0.02576494	0.02620589	0.02451829	0.02665376	0.02301381	0.02632458	0.02500751	0.02446674	0.01740662	0.02571544	0.02054136	0.02600136	0.01442789	0.03230232	-0.00088962	0.02468285	0.01102054	0.04038801	0.03898354	0.03848030	0.01845571	0.03459948	0.00788943	0.02842820	0.01891523	0.02386646	0.02287093	0.01898042	0.01754584	0.03168360	0.02380029	0.02200887	0.02185247	0.02597217	0.02008708	0.01944296	0.01831127	0.03073333	0.01879100	0.00744193	0.01736545	0.01977651	0.02085143	0.00837791	0.01593663	0.01703791	0.01781699	0.00097304	0.01575366	0.00920712	0.00769768	-0.00502281	0.00868780	0.00560549	0.00261291	-0.00430102	-0.00145150	-0.00629381	-0.00617013	-0.01617317	-0.01522833	-0.01610376	-0.01956279	-0.02597613	-0.02313571	-0.02843654	-0.02777371	-0.03228148	-0.03062557	-0.03042851	-0.03470763	-0.03871835	-0.04011966	-0.04211372	-0.03888944	-0.04198779	-0.04163308	-0.04141814	-0.04469476	-0.04721810	-0.04707506	-0.04670522	-0.04542636	-0.04726025	-0.04514801	-0.04622325	-0.04540146	-0.04932200	-0.05002317	-0.04805870	-0.04757116	-0.04631053	-0.04667596	-0.04706265	-0.04611332	-0.04946679	-0.04735387	-0.04438148	-0.04884843	-0.04754524	-0.04943349	-0.04504441	-0.04674050	-0.04508597	-0.04342094	-0.04395171	-0.04148876	-0.04381519	-0.04537255	-0.03942493	-0.04010272	-0.03904413	-0.04221893	-0.03876773	-0.03731470	-0.03870089	-0.03727925	-0.03562463	-0.03414683	-0.03475922	-0.03659900	-0.03249195	-0.03211700	-0.03128997	-0.03021719	-0.02792683	-0.02643442	-0.02655642	-0.02712676	-0.02552672	-0.02611243	-0.02275669	-0.02406120	-0.02242653	-0.02004294	-0.02037495	-0.02194104	-0.01809502	-0.01891912	-0.01598061	-0.01569990	-0.01484471	-0.01235593	-0.01164753	-0.01376306	-0.01219971	-0.01149418	-0.00834648	-0.01003088	-0.00733828	-0.00715679	-0.00643585	-0.00636106	-0.00429883	-0.00323087	-0.00235280	-0.00325149	0.00031902	0.00041250	0.00208454	0.00119987	0.00173557	0.00329225	0.00268508	0.00183786	0.00333138	0.00447849	0.00523135	0.00356524	0.00309971	0.00433624	0.00587083	0.00206985	0.00417219	0.00529823	0.00549875	0.00460408	0.00454552	0.00602820	0.00593282	0.00584582	0.00568929	0.00595051	0.00722064	0.00620950	0.00719978	0.00714891	0.00873123	0.00852876	0.00823533	0.00991557	0.00858446	0.00772995	0.00789837	0.01030041	0.00834980	0.00790590	0.00989145	0.00882950	0.00850593	0.00659373	0.00521380	0.00791304	0.00659418	0.00557900	0.00505065	0.00486777	0.00377559	0.00201780	0.00166973	0.00213461	0.00108944	0.00020077	-0.00129817	0.00191745	-0.00087623	-0.00275174	-0.00255920	-0.00112328	-0.00095121	-0.00335589	-0.00235944	-0.00060610	-0.00151436	-0.00271369	-0.00124853	-0.00048781	-0.00047378	-0.00164936	-0.00218265	0.00016561	0.00074794	0.00092440	0.00047177	0.00287299	0.00219881	0.00114959	0.00198414	0.00386888	0.00503858	0.00247770	0.00150356	0.00462163	0.00457796	0.00295760	0.00343731	0.00338658	0.00396880	0.00253590	0.00356276	0.00611998	0.00725324	0.00345956	0.00363443	0.00700234	0.00654531	0.00541279	0.00364628	0.00529798	0.00552729	0.00377503	0.00560880	0.00613984	0.00540991	0.00245430	0.00513330	0.00519435	0.00778279	0.00557801	0.00492706	0.00554058	0.00613362	0.00483479	0.00606044	0.01052905	0.00562361	0.00441885	0.00458102	0.00913460	0.00995562	0.00753069	0.00491986	0.00819718	0.00531354	0.00784911	0.00666827	0.00942978	0.00797642	0.00677774	0.00422428	0.00976151	0.00705065	0.00822232	0.00946849	0.01095267	0.00871167	0.00990734	0.00622452	0.01298054	0.01043711	0.00788768	0.00603415	0.01207727	0.01055011	0.00681015	0.00828943	0.01029620	0.00722477	0.00991938	0.00881011	0.01415136	0.00919186	0.00655892	0.00421073	0.00872763	0.00965327	0.00577410	0.00702014	0.01126894	0.00690558	0.00842087	0.00932014	0.01099757	0.01036474	0.00705723	0.00915930	0.01043888	0.00790609	0.00751417	0.00652090	0.01054782	0.00845433	0.00954180	0.00644818	0.01101833	0.00810578	0.00584010	0.00733523	0.01069947	0.00751506	0.00653272	0.00363042	0.00926096	0.00710941	0.00995712	0.00776603	0.01013439	0.00501558	0.00581915	0.00731620	0.00991396	0.00688829	0.00827995	0.00424920	0.00818012	0.00548314	0.00455051	0.00441850	0.00864803	0.00611153	0.00789459	0.00493289	0.00849308	0.00452421	0.00496124	0.00520866	0.00903282	0.00621730	0.00628766	0.00509924	0.00920077	0.00455348	0.00637642	0.00477432	0.00622777	0.00716755	0.00664856	0.00617697	0.00783779	0.00547552	0.00679970	0.00520724	0.00775774	0.00610520	0.00575110	0.00588251	0.00690461	0.00554218	0.00551215	0.00539701	0.00796711	0.00624451	0.00829512	0.00680073	0.00727867	0.00747936	0.00425395	0.00479190	0.00589922	0.00403002	0.00564317	0.00337826	0.00435137	0.00367709	0.00397125	0.00243160	0.00400543	0.00339402	0.00323086	0.00210363	0.00269714	0.00215901	0.00317826	0.00124001	0.00285831	0.00192732	0.00233916	0.00221792	0.00219418	0.00214026	0.00258098	0.00190834	0.00233157	0.00230783	0.00209728	0.00220594	0.00229272	0.00167815	0.00183643	0.00185107	0.00265335	0.00098573	0.00205006	0.00144489	0.00236759	0.00122765	0.00165014	0.00105534	0.00199291	0.00164256	0.00234689	0.00150211	0.00239075	0.00182284	0.00293747	0.00203336	-21.47483647
0.0999	-21.47483647	-21.47483647	-21.47483647	-21.47483647	-21.47483647	-21.47483647	-21.47483647	-21.47483647	-21.47483647	-21.47483647	-21.47483647	-21.47483647	-21.47483647	-21.47483647	-21.47483647	-21.47483647	-21.47483647	-21.47483647	-21.47483647	-21.47483647	-21.47483647	-21.47483647	-21.47483647	-21.47483647	-21.47483647	-21.47483647	-21.47483647	-21.47483647	-21.47483647	-21.47483647	-21.47483647	-21.47483647	0.24241275	0.40926045	0.11407366	0.11621951	-0.08184978	0.02323320	0.02539627	-0.03979324	0.07300488	0.01629809	0.05080784	-0.01123008	0.02804335	0.02912007	0.03454392	0.01734538	0.03684494	0.04453493	0.01629447	0.02296585	0.03375235	0.02513484	0.02837566	0.01828426	0.03260333	0.02963295	0.02481686	0.02698176	0.02884683	0.02583168	0.02533195	0.02747809	0.03018172	0.02780989	0.02497096	0.02513229	0.03162251	0.02329088	0.02069413	0.02421137	0.02116283	0.01893904	0.01828993	0.01899849	0.01713675	0.01556638	0.01485484	0.00805922	-0.00108080	0.04713635	0.00873019	0.02120475	0.02740185	0.02704008	0.01639118	0.01671694	0.01772798	0.01393131	0.01486109	0.01632422	0.02413644	0.01695143	0.01665426	0.01720893	0.02527293	0.02349854	0.02088139	0.01244296	0.02711593	0.01595673	0.02201573	0.01477942	0.01160782	0.01443427	0.01522233	0.01359822	0.01420205	0.00990587	0.01056352	0.00832146	-0.00015995	0.01129610	0.00201389	-0.00022617	-0.00152145	0.00347896	0.00126030	-0.00447586	-0.00637853	-0.00357530	-0.01087240	-0.01350354	-0.01335627	-0.01922844	-0.02202072	-0.02205579	-0.02714961	-0.02581576	-0.03325397	-0.03494876	-0.03178465	-0.03680500	-0.03835746	-0.04153564	-0.03940499	-0.04086218	-0.04586928	-0.04314117	-0.04189027	-0.04618275	-0.04474432	-0.05042660	-0.04641165	-0.04792170	-0.04781537	-0.04967057	-0.04688391	-0.04920350	-0.04868794	-0.05193205	-0.05259605	-0.05229061	-0.05269756	-0.05339186	-0.05023784	-0.04843585	-0.05109495	-0.05219977	-0.05268291	-0.04905711	-0.04847766	-0.05346700	-0.05145484	-0.04995180	-0.05024874	-0.05248035	-0.04824511	-0.04487589	-0.04763135	-0.04616284	-0.04706282	-0.04747773	-0.04496537	-0.04663731	-0.04226936	-0.04338006	-0.04324201	-0.04174924	-0.04145595	-0.04078427	-0.04050639	-0.03942528	-0.04029271	-0.03766303	-0.03627301	-0.03831922	-0.03385730	-0.03173825	-0.03061521	-0.03280285	-0.03222228	-0.03126966	-0.02955350	-0.03035976	-0.02700832	-0.02638764	-0.02606939	-0.02482756	-0.02534214	-0.02444629	-0.02364083	-0.02245699	-0.01833451	-0.01918113	-0.01790816	-0.01831663	-0.01687029	-0.01670084	-0.01593486	-0.01601677	-0.01206931	-0.01101471	-0.01100370	-0.01364332	-0.01047320	-0.00930304	-0.00857678	-0.00962068	-0.00799510	-0.00667737	-0.00637795	-0.00580941	-0.00426344	-0.00408650	-0.00204255	-0.00201510	-0.00153891	0.00014532	0.00076721	-0.00040374	0.00244204	0.00222138	0.00303719	0.00221404	0.00248615	0.00234822	0.00301468	0.00204796	0.00210672	0.00232893	0.00212000	0.00264442	0.00217996	0.00237086	0.00242038	0.00260606	0.00356496	0.00325708	0.00280454	0.00114249	0.00337146	0.00465508	0.00383142	0.00292511	0.00293390	0.00331261	0.00374701	0.00336531	0.00338051	0.00422036	0.00468107	0.00354384	0.00479658	0.00385589	0.00475092	0.00487654	0.00446328	0.00560464	0.00494597	0.00462309	0.00405105	0.00445082	0.00443394	0.00393849	0.00319488	0.00373956	0.00180555	0.00178070	0.00260407	0.00013149	0.00007606	-0.00071037	-0.00059616	-0.00146610	-0.00256168	-0.00337820	-0.00266579	-0.00389707	-0.00419726	-0.00438657	-0.00521216	-0.00482766	-0.00450611	-0.00553885	-0.00487732	-0.00544285	-0.00501547	-0.00565917	-0.00476986	-0.00479482	-0.00392043	-0.00599992	-0.00377337	-0.00680057	-0.00411475	-0.00497207	-0.00359348	-0.00384875	-0.00519819	-0.00414378	-0.00345902	-0.00409958	-0.00213678	-0.00231725	-0.00237599	-0.00348460	-0.00245784	-0.00369668	-0.00262248	-0.00314830	-0.00337257	-0.00486525	-0.00277224	-0.00297266	-0.00287530	-0.00534315	-0.00417345	-0.00468155	-0.00136277	-0.00568648	-0.00200235	-0.00159436	-0.00443173	-0.00273302	-0.00179955	-0.00381184	0.00009594	-0.00296119	-0.00189314	-0.00370686	-0.00446089	-0.00270645	0.00024995	-0.00262869	-0.00192610	-0.00585482	-0.00583323	-0.00744606	-0.00316578	-0.00404413	-0.00432774	-0.00513800	-0.00602960	-0.00450474	-0.00427409	-0.00478020	-0.00415686	-0.00714071	-0.00339748	-0.00530663	-0.00485766	-0.00474580	-0.00097642	-0.00336515	-0.00521643	-0.00451044	-0.00189332	-0.00453168	-0.00276785	-0.00436251	-0.00549563	-0.00535104	-0.00084417	-0.00672855	-0.00547542	-0.00582317	-0.00277606	-0.00649687	-0.00340056	-0.00388673	-0.00384657	-0.00642634	-0.00354247	-0.00394878	-0.00083052	-0.00517867	-0.00530506	-0.00595250	-0.00296244	-0.00388337	-0.00568743	-0.00534377	-0.00206321	-0.00234599	-0.00647710	-0.00507397	-0.00269428	-0.00617921	-0.00064758	-0.00284798	-0.00283140	-0.00471950	-0.00481115	-0.00721524	-0.00572926	-0.00411875	-0.00450445	-0.00156624	-0.00002058	-0.00453794	-0.00379398	-0.00347585	-0.00152018	-0.00360832	-0.00178847	-0.00236757	-0.00464762	-0.00438059	-0.00311099	-0.00356125	-0.00211377	-0.00333085	-0.00045289	-0.00200847	-0.00275711	-0.00433017	-0.00226991	-0.00362866	-0.00309069	-0.00235455	-0.00257073	-0.00154690	-0.00290698	-0.00093023	-0.00260484	-0.00208178	-0.00334983	-0.00131137	-0.00174587	-0.00213904	-0.00171992	-0.00193078	-0.00244295	-0.00403145	-0.00070465	-0.00331301	-0.00454411	-0.00477318	-0.00214526	-0.00435037	-0.00329226	-0.00359464	-0.00252939	-0.00535844	-0.00205527	-0.00361812	-0.00176737	-0.00483186	-0.00272874	-0.00245403	-0.00222222	-0.00204688	-0.00289422	-0.00194784	-0.00061871	-0.00264166	-0.00084796	-0.00227946	-0.00190616	-0.00131683	-0.00137526	-0.00093915	-0.00085215	-0.00114460	-0.00086382	-0.00102087	-0.00142792	-0.00036363	-0.00069003	-0.00135808	-0.00099638	-0.00158439	-0.00123326	-0.00101501	-0.00112922	-0.00124292	-0.00056667	-0.00104083	-0.00091731	-0.00096534	-0.00004988	-0.00092907	-0.00064369	-0.00080564	-0.00086157	-0.00122511	-0.00099640	-0.00115931	-0.00068452	-0.00059466	-0.00075015	-0.00081352	-0.00052904	-0.00107140	-0.00047663	-0.00036187	-0.00060520	-0.00131897	-0.00069614	-21.47483647
0.1499	-21.47483647	-21.47483647	-21.47483647	-21.47483647	-21.47483647	-21.47483647	-21.47483647	-21.47483647	-21.47483647	-21.47483647	-21.47483647	-21.47483647	-21.47483647	-21.47483647	-21.47483647	-21.47483647	-21.47483647	-21.47483647	-21.47483647	-21.47483647	-21.47483647	-21.47483647	-21.47483647	-21.47483647	-21.47483647	-21.47483647	-21.47483647	-21.47483647	-21.47483647	-21.47483647	-21.47483647	-21.47483647	0.16125143	0.27369091	0.25527553	-0.20712941	0.03693498	-0.15758466	0.02981402	-0.02993112	-0.00886934	0.00848174	0.00295632	0.00476090	-0.00752646	0.01500892	0.02425808	0.02830563	0.01373321	0.03117365	0.02422368	0.03523766	0.01669841	0.02639049	0.02830916	0.02335868	0.02573672	0.02909901	0.02853833	0.02889124	0.02851180	0.02648920	0.03300667	0.03231827	0.03355850	0.02653591	0.02764247	0.02468334	0.02929322	0.02099291	0.02508644	0.02972884	0.01985350	0.01673928	0.02776200	0.01896638	0.01971183	0.01617482	0.04096018	0.00437670	0.02152140	0.01290017	0.04068981	0.02024475	0.04222742	0.02644982	0.04260981	0.00956704	0.03241799	0.01559590	0.02749540	0.01858935	0.02044393	0.01337720	0.02896774	0.02676817	0.02014521	0.02614849	0.02929025	0.01729321	0.02035886	0.01896780	0.02726096	0.01698644	0.00310664	0.01625332	0.01678537	0.01870921	0.00685183	0.01393899	0.01198160	0.01476370	-0.00258101	0.00924590	0.00460025	0.00506856	-0.00250213	0.00507041	0.00446926	0.00240839	-0.00667953	-0.00281208	-0.00823147	-0.00837508	-0.01698060	-0.01643007	-0.01763104	-0.01669475	-0.02626713	-0.02602921	-0.03020067	-0.02713349	-0.03318889	-0.03441744	-0.03376665	-0.03594382	-0.03817680	-0.03883514	-0.04298457	-0.03923721	-0.04245969	-0.04495431	-0.04087867	-0.04699174	-0.04653497	-0.04635512	-0.04681670	-0.04437899	-0.04944524	-0.04919832	-0.04655096	-0.04703503	-0.05208057	-0.05246698	-0.05002282	-0.05073617	-0.04805420	-0.04754695	-0.04810101	-0.04819451	-0.04957158	-0.04999339	-0.04764851	-0.04982039	-0.04976770	-0.05008611	-0.04706160	-0.04864446	-0.04574687	-0.04563619	-0.04440286	-0.04341704	-0.04465863	-0.04621388	-0.04253574	-0.04254326	-0.04067395	-0.04184088	-0.03960296	-0.03870259	-0.03984559	-0.03949178	-0.03728619	-0.03633872	-0.03733313	-0.03713850	-0.03355938	-0.03463514	-0.03168490	-0.03191954	-0.02888518	-0.02787210	-0.02860408	-0.03192605	-0.02505258	-0.02625464	-0.02495238	-0.02419953	-0.02237897	-0.02126231	-0.02172227	-0.02301659	-0.02014424	-0.02102724	-0.01528277	-0.01635277	-0.01511604	-0.01298254	-0.01516124	-0.01465944	-0.01289807	-0.01365663	-0.01020669	-0.00950912	-0.00785048	-0.00932204	-0.00523297	-0.00696576	-0.00521674	-0.00531705	-0.00395868	-0.00471307	-0.00164563	-0.00256017	-0.00180327	-0.00227703	-0.00000735	-0.00081777	0.00045959	-0.00103404	0.00210785	0.00091806	0.00413688	0.00140156	0.00357374	0.00512232	0.00487387	0.00552944	0.00669765	0.00734918	0.00779505	0.00518814	0.00746956	0.00862542	0.00697468	0.00608494	0.00883787	0.00774718	0.00770315	0.00574385	0.00697111	0.00545298	0.00688822	0.00659264	0.00705158	0.00627286	0.00694266	0.00576433	0.00656140	0.00678610	0.00575308	0.00632322	0.00736847	0.00653344	0.00629088	0.00578958	0.00611948	0.00759466	0.00641771	0.00521426	0.00652470	0.00696654	0.00698539	0.00580371	0.00695125	0.00655141	0.00677855	0.00669247	0.00537530	0.00787670	0.00656918	0.00510534	0.00647990	0.00647286	0.00711710	0.00558874	0.00580794	0.00628103	0.00582569	0.00545773	0.00483260	0.00546244	0.00517908	0.00195144	0.00499294	0.00445443	0.00364708	0.00130674	0.00165038	0.00421524	0.00247800	0.00112404	0.00102926	-0.00041743	0.00083942	-0.00139906	0.00048901	0.00176115	0.00128056	-0.00164065	-0.00168631	0.00002035	-0.00044572	-0.00223402	-0.00019182	0.00279140	0.00205823	0.00016455	0.00063387	0.00296193	0.00383300	0.00240498	0.00293866	0.00356239	0.00036006	0.00219906	0.00323139	0.00599484	0.00510717	0.00192627	0.00137012	0.00522521	0.00526395	0.00545944	0.00317354	0.00582020	0.00781945	0.00481589	0.00791598	0.00978673	0.00542154	0.00413927	0.00424385	0.00927190	0.01159578	0.00322706	0.00432679	0.00863526	0.00631118	0.00531576	0.00580306	0.00926972	0.01102738	0.00696264	0.00648791	0.00883644	0.00747530	0.00555736	0.00572641	0.00906049	0.00643536	0.00583566	0.00434654	0.00775026	0.00970090	0.00757233	0.00793260	0.01096460	0.01044232	0.00747484	0.00775585	0.01173635	0.00841755	0.00969149	0.00712755	0.01038468	0.00893125	0.00711834	0.00370711	0.01067485	0.00936609	0.00595853	0.00778482	0.00996910	0.00803915	0.00698353	0.01134980	0.01137973	0.00871052	0.00782517	0.00696130	0.01120619	0.00859471	0.00721642	0.00688350	0.01086814	0.00712677	0.00644464	0.00683175	0.00867666	0.00845494	0.00400667	0.00449363	0.01020797	0.00702175	0.00486687	0.00469849	0.01176634	0.00665311	0.00841070	0.00799258	0.00792158	0.00643430	0.00570053	0.00767211	0.00775642	0.00776928	0.00556626	0.00330465	0.00629611	0.00689181	0.00611505	0.00435758	0.00607023	0.00623436	0.00491157	0.00659945	0.00735513	0.00435379	0.00646951	0.00485803	0.00802328	0.00543031	0.00584732	0.00365962	0.00851775	0.00642319	0.00559686	0.00415884	0.00624834	0.00509560	0.00526488	0.00555621	0.00691002	0.00570806	0.00529762	0.00737018	0.00864290	0.00805255	0.00491747	0.00707436	0.00669202	0.00666056	0.00603802	0.00650629	0.00712844	0.00600782	0.00661543	0.00494186	0.00752232	0.00613015	0.00671743	0.00323787	0.00728783	0.00519478	0.00496528	0.00356344	0.00417119	0.00346236	0.00361971	0.00287189	0.00359933	0.00304168	0.00302455	0.00252898	0.00420274	0.00279208	0.00253038	0.00230818	0.00350917	0.00245489	0.00248641	0.00226927	0.00287748	0.00236446	0.00250249	0.00206518	0.00283181	0.00303725	0.00256432	0.00183235	0.00222285	0.00209159	0.00212753	0.00248006	0.00232024	0.00143852	0.00206780	0.00104674	0.00210509	0.00218632	0.00209079	0.00135247	0.00261526	0.00209263	0.00232140	0.00152936	0.00269460	0.00220525	0.00342938	0.00196567	-21.47483647
0.1999	-21.47483647	-21.47483647	-21.47483647	-21.47483647	-21.47483647	-21.47483647	-21.47483647	-21.47483647	-21.47483647	-21.47483647	1.78268409	-21.47483647	-21.47483647	-21.47483647	-21.47483647	-21.47483647	-21.47483647	-21.47483647	-21.47483647	-21.47483647	-21.47483647	-21.47483647	-21.47483647	-21.47483647	0.10115021	-21.47483647	-21.47483647	-21.47483647	-21.47483647	-21.47483647	-21.47483647	-21.47483647	-0.75582794	-0.49595487	-0.41351194	-0.17842386	-0.06946948	0.07355950	-0.03747270	0.00419528	0.07346599	0.10327139	0.02789582	-0.01958705	0.01867045	0.04229486	0.02613742	0.02547470	0.04274190	0.02901743	0.04041673	0.02507735	0.02005445	0.02211703	0.02391025	0.02321935	0.02658303	0.03325101	0.02897251	0.02605300	0.03273499	0.02715579	0.02891652	0.02606049	0.03064863	0.02507409	0.02204877	0.02611761	0.03001096	0.02364007	0.01975243	0.02246768	0.02114544	0.01848578	0.02111068	0.01848722	0.01423027	0.01544374	0.01498696	0.01195704	-0.01119477	0.02783263	0.01785013	0.04413169	0.02065822	0.03463055	0.01256283	0.00844072	0.02845201	0.01541121	0.01789309	0.01273125	0.01646103	0.01692479	0.02013182	0.01904013	0.02139810	0.02123110	0.02185075	0.01389960	0.02146170	0.01632305	0.01788025	0.01351712	0.01120717	0.01334346	0.01209055	0.01296132	0.00952078	0.01279304	0.01120426	0.00732617	0.00105812	0.01152949	0.00109251	0.00243849	-0.00187088	0.00257394	-0.00204991	-0.00264008	-0.00778781	-0.00612975	-0.01237630	-0.01451360	-0.01696644	-0.01913138	-0.02216655	-0.02432802	-0.02566766	-0.02533580	-0.03311030	-0.03219676	-0.03244786	-0.03620303	-0.03729702	-0.04043699	-0.03858398	-0.03997988	-0.04668675	-0.04257488	-0.04286975	-0.04800027	-0.04598965	-0.04985736	-0.04741270	-0.04615030	-0.04874104	-0.04829728	-0.05063653	-0.05113957	-0.05027924	-0.05222540	-0.05090145	-0.05072796	-0.05323298	-0.05237818	-0.05014382	-0.04999807	-0.05055251	-0.05341166	-0.05156124	-0.05086723	-0.05276945	-0.05498452	-0.05065449	-0.05094576	-0.05052728	-0.04960551	-0.04916563	-0.04799849	-0.04817342	-0.04924818	-0.04724939	-0.04880923	-0.04734472	-0.04619585	-0.04360032	-0.04339632	-0.04380227	-0.04315746	-0.04295491	-0.04159401	-0.04027438	-0.04064743	-0.03899710	-0.03841486	-0.03807252	-0.03703142	-0.03497273	-0.03397013	-0.03262292	-0.03318171	-0.03121796	-0.03177530	-0.03098617	-0.03151552	-0.02853985	-0.02721324	-0.02749809	-0.02813700	-0.02532029	-0.02431724	-0.02518439	-0.02411523	-0.02011618	-0.01981569	-0.01972362	-0.01962151	-0.01628065	-0.01629671	-0.01601700	-0.01660438	-0.01414207	-0.01240490	-0.01084552	-0.01304502	-0.01021294	-0.00883303	-0.00923132	-0.00784122	-0.00843086	-0.00596703	-0.00598375	-0.00600982	-0.00408977	-0.00435849	-0.00330105	-0.00388235	-0.00302886	-0.00154592	-0.00105650	-0.00329015	-0.00189722	-0.00144145	-0.00049423	-0.00136459	0.00094986	-0.00014866	0.00083288	0.00133537	0.00106878	0.00331020	0.00219325	0.00340665	0.00420652	0.00461238	0.00530893	0.00536000	0.00541977	0.00589854	0.00613013	0.00586742	0.00642157	0.00544687	0.00591416	0.00475713	0.00552616	0.00653456	0.00580591	0.00509707	0.00415223	0.00505807	0.00426689	0.00357994	0.00345718	0.00406416	0.00323346	0.00414659	0.00409823	0.00457201	0.00465440	0.00342154	0.00402690	0.00377797	0.00335626	0.00407506	0.00308092	0.00332112	0.00238851	0.00332653	0.00249451	0.00228860	0.00207193	0.00112751	0.00203799	0.00190544	0.00194096	0.00079942	0.00253311	0.00162480	0.00216263	0.00052002	0.00282568	0.00150320	0.00223225	0.00116039	0.00158416	0.00233953	0.00247203	0.00168038	0.00099380	0.00165567	0.00216941	-0.00002150	0.00047649	-0.00004147	0.00054970	-0.00033870	-0.00056959	-0.00090839	-0.00085990	-0.00140356	-0.00365965	-0.00349026	-0.00434640	-0.00248971	-0.00396858	-0.00267353	-0.00413501	-0.00587196	-0.00451701	-0.00492824	-0.00561533	-0.00727087	-0.00596736	-0.00508938	-0.00689996	-0.00783673	-0.00717665	-0.00659877	-0.00640114	-0.00970501	-0.00475785	-0.00473089	-0.00669897	-0.00707072	-0.00640462	-0.00571631	-0.00437277	-0.00612432	-0.00569817	-0.00610448	-0.00431231	-0.00454967	-0.00452200	-0.00436096	-0.00632039	-0.00756657	-0.00549059	-0.00753661	-0.00261567	-0.00599169	-0.00221288	-0.00572566	-0.00223055	-0.00462999	-0.00751188	-0.00149592	-0.00223023	-0.00541715	-0.00557191	-0.00245113	-0.00449393	-0.00828325	-0.00141495	-0.00598454	-0.00247585	-0.00563717	-0.00431331	-0.00127019	-0.00343499	-0.00634554	-0.00396681	-0.00365277	-0.00367983	-0.00598156	-0.00553158	-0.00425528	-0.00599909	-0.00747168	-0.00577967	-0.00563128	-0.00552892	-0.00596502	-0.00399730	-0.00512390	-0.00363218	-0.00708413	-0.00517279	-0.00421387	-0.00347888	-0.00358874	-0.00389277	-0.00577613	-0.00427175	-0.00439580	-0.00365020	-0.00323590	-0.00456348	-0.00646684	-0.00279022	-0.00623567	-0.00323876	-0.00648670	-0.00347417	-0.00832116	-0.00271852	-0.00343254	-0.00662178	-0.00129216	-0.00286894	-0.00367494	-0.00253226	-0.00348833	-0.00104095	-0.00392071	-0.00231011	-0.00265398	-0.00399080	-0.00332974	-0.00218195	-0.00288515	-0.00325269	-0.00313018	-0.00401177	-0.00322324	-0.00416487	-0.00270370	-0.00356254	-0.00167482	-0.00129501	-0.00154341	-0.00183877	-0.00206855	-0.00273457	-0.00198567	-0.00287996	-0.00251125	-0.00261438	-0.00359566	-0.00273041	-0.00236886	-0.00170373	-0.00247236	-0.00330404	-0.00192614	-0.00180261	-0.00358069	-0.00467004	-0.00546689	-0.00101684	-0.00509030	-0.00429797	-0.00337889	-0.00274905	-0.00440027	-0.00302731	-0.00224250	-0.00338166	-0.00300869	-0.00206209	-0.00445103	-0.00256141	-0.00172072	-0.00192151	-0.00311693	-0.00092519	-0.00220304	-0.00129515	-0.00103785	-0.00168653	-0.00105006	-0.00102723	-0.00094097	-0.00113840	-0.00183305	-0.00111646	-0.00147692	-0.00146168	-0.00140404	-0.00075323	-0.00131891	-0.00078667	-0.00174827	-0.00115525	-0.00117586	-0.00070522	-0.00104343	-0.00044970	-0.00062863	-0.00097059	-0.00123792	-0.00034438	-0.00057216	-0.00029512	-0.00078430	-0.00107438	-0.00062097	-0.00014355	-0.00048132	-0.00078037	-0.00040051	-0.00035324	-0.00054199	-0.00047689	-0.00053294	-0.00081326	-0.00075551	-0.00066443	-0.00097794	-0.00062402	-21.47483647
0.2499	-21.47483647	-21.47483647	-21.47483647	-21.47483647	-21.47483647	-21.47483647	-21.47483647	-21.47483647	-21.47483647	-21.47483647	-21.47483647	-21.47483647	-21.47483647	-21.47483647	-21.47483647	-21.47483647	-21.47483647	-21.47483647	-21.47483647	-21.47483647	-21.47483647	-21.47483647	-21.47483647	-21.47483647	-21.47483647	-21.47483647	-21.47483647	-21.47483647	-21.47483647	-21.47483647	-21.47483647	-21.47483647	-0.54948086	-0.30577877	0.00083823	0.14367575	-0.02757468	-0.10926818	0.14857050	-0.01144069	0.11628743	0.04819704	0.01506728	-0.00344997	0.06888894	0.00351426	0.04180803	0.02472990	0.03335979	0.03175239	0.03506880	0.02638039	0.02792103	0.01565121	0.02602756	0.02139202	0.02641049	0.02639146	0.03201051	0.02790052	0.03427118	0.02568335	0.02864509	0.02835622	0.03172682	0.02636281	0.02487430	0.02373944	0.02971910	0.02160461	0.02783698	0.02566525	0.02267218	0.01965510	0.02795548	0.01575094	0.01536285	0.01469100	0.02319893	-0.00147793	0.01158916	0.02828504	0.03846431	0.02041352	0.03264145	0.02873814	0.02585077	-0.00107877	0.03049234	0.01554790	0.02382966	0.01759642	0.02342917	0.01416371	0.02453254	0.02065719	0.02283604	0.02354689	0.02787082	0.01802723	0.02126862	0.01189962	0.02748025	0.01549327	0.00976964	0.01547060	0.01962362	0.01828120	0.01049819	0.01733802	0.01257536	0.01405534	-0.00244607	0.00821675	0.00524384	0.00174514	-0.00167259	-0.00020337	0.00163489	-0.00284159	-0.00750026	-0.00441790	-0.01068304	-0.01025106	-0.02102685	-0.02029769	-0.02195227	-0.02524282	-0.02623941	-0.02565401	-0.03245518	-0.02918195	-0.03495464	-0.03699568	-0.03624582	-0.03849412	-0.04027093	-0.04086301	-0.04447219	-0.04138611	-0.04278909	-0.04775505	-0.04328251	-0.04842440	-0.04740501	-0.04736966	-0.04748597	-0.04742757	-0.05087335	-0.04971661	-0.04760823	-0.05055398	-0.05146134	-0.05277356	-0.04962916	-0.05052645	-0.04861004	-0.05041760	-0.04863358	-0.05017174	-0.05209515	-0.05173829	-0.04888219	-0.05267336	-0.05042505	-0.05059340	-0.04936168	-0.04928875	-0.04732978	-0.04921072	-0.04519320	-0.04591114	-0.04610626	-0.04758555	-0.04525445	-0.04661760	-0.04357523	-0.04642623	-0.04216405	-0.04295057	-0.04088659	-0.04193903	-0.03782948	-0.03851648	-0.03668074	-0.03953095	-0.03480007	-0.03444238	-0.03387830	-0.03374168	-0.03048701	-0.03140816	-0.02989869	-0.03103570	-0.02595705	-0.02854773	-0.02623098	-0.02692017	-0.02384989	-0.02446741	-0.02365257	-0.02530856	-0.02142660	-0.02136947	-0.01618837	-0.01971200	-0.01705880	-0.01599326	-0.01495944	-0.01534590	-0.01286393	-0.01429248	-0.01045261	-0.01153894	-0.00815092	-0.00943406	-0.00649504	-0.00827360	-0.00641581	-0.00480133	-0.00479760	-0.00596002	-0.00320285	-0.00367512	-0.00257070	-0.00383971	-0.00050030	-0.00112953	0.00019356	-0.00096733	0.00118056	0.00132747	0.00338964	0.00078509	0.00287184	0.00281292	0.00410245	0.00245306	0.00321795	0.00483844	0.00385837	0.00356517	0.00572329	0.00409484	0.00539059	0.00509210	0.00726246	0.00615434	0.00659183	0.00575184	0.00821733	0.00715088	0.00845829	0.00759943	0.00900492	0.00920760	0.01043911	0.00980431	0.00815862	0.00976256	0.00934673	0.00868357	0.00901992	0.00978291	0.00918668	0.00729333	0.00755020	0.00966762	0.00844063	0.00888026	0.00830935	0.00810946	0.00824901	0.00817799	0.00787443	0.00775807	0.00707868	0.00655379	0.00633006	0.00720660	0.00827906	0.00515153	0.00541092	0.00593621	0.00741387	0.00498132	0.00643954	0.00691921	0.00641377	0.00444476	0.00544239	0.00531137	0.00540439	0.00369459	0.00470589	0.00482936	0.00539208	0.00251179	0.00499823	0.00484544	0.00652300	0.00433258	0.00514352	0.00491399	0.00648764	0.00342971	0.00659088	0.00579503	0.00646402	0.00372960	0.00609582	0.00674754	0.00519433	0.00466865	0.00608464	0.00558921	0.00687476	0.00358683	0.00521058	0.00670553	0.00677014	0.00521886	0.00238422	0.00569737	0.00407902	0.00302088	0.00506108	0.00362918	0.00284075	-0.00050984	0.00259393	0.00298743	0.00342676	0.00319074	0.00103453	0.00428171	0.00507276	-0.00049394	0.00430803	0.00270235	0.00106121	0.00122869	0.00002068	0.00478187	0.00656758	0.00116319	0.00543484	0.00179895	0.00100088	-0.00008040	0.00326662	0.00362400	0.00654046	0.00335605	0.00310741	0.00873107	0.00461160	0.00271142	0.00657924	0.00798330	0.00521029	0.00382560	0.00344811	0.00689047	0.00908792	0.00665465	0.00300688	0.00505664	0.00956888	0.00660220	0.00273196	0.00507663	0.00645310	0.00383180	0.00720987	0.01023347	0.00481125	0.00653757	0.00455521	0.00548354	0.00884620	0.00303825	0.00635980	0.00992110	0.01028602	0.00374598	0.00801001	0.00851359	0.00906711	0.00448033	0.00829848	0.00692507	0.00717041	0.00267408	0.00533304	0.00645151	0.00634197	0.00277984	0.00658021	0.00990948	0.00779223	0.00227306	0.00361920	0.00725847	0.00454319	0.00445218	0.00389310	0.00838286	0.00422791	0.00706598	0.00839276	0.00745347	0.00483580	0.00337958	0.00584671	0.00633176	0.00615988	0.00392355	0.00335487	0.00534994	0.00475989	0.00212033	0.00349881	0.00609615	0.00455268	0.00476202	0.00329120	0.00534481	0.00361498	0.00381439	0.00330393	0.00757399	0.00450349	0.00492232	0.00283681	0.00605880	0.00503169	0.00531219	0.00258299	0.00284778	0.00452452	0.00419880	0.00417233	0.00428911	0.00422717	0.00323195	0.00530382	0.00733682	0.00609350	0.00477896	0.00563657	0.00447561	0.00537000	0.00490171	0.00442834	0.00643548	0.00600087	0.00531563	0.00434876	0.00763761	0.00506412	0.00604311	0.00404756	0.00542341	0.00408024	0.00411408	0.00328065	0.00415237	0.00373283	0.00259876	0.00173403	0.00380984	0.00290770	0.00211143	0.00179989	0.00302803	0.00210090	0.00175275	0.00181769	0.00212406	0.00166260	0.00200561	0.00145660	0.00192133	0.00226964	0.00190549	0.00225136	0.00239816	0.00228083	0.00183430	0.00150433	0.00212637	0.00218057	0.00157399	0.00217533	0.00205720	0.00160234	0.00174736	0.00133252	0.00198954	0.00142248	0.00158165	0.00091454	0.00191496	0.00135759	0.00214101	0.00111238	0.00231677	0.00202287	0.00293216	0.00165441	-21.47483647
0.2999	-21.47483647	-21.47483647	-21.47483647	-21.47483647	-21.47483647	-21.47483647	-21.47483647	-21.47483647	-21.47483647	-21.47483647	-21.47483647	-21.47483647	-21.47483647	-21.47483647	-21.47483647	-21.47483647	-21.47483647	-21.47483647	-21.47483647	-21.47483647	-21.47483647	-21.47483647	-21.47483647	-21.47483647	-21.47483647	-21.47483647	-21.47483647	-21.47483647	-21.47483647	-21.47483647	-21.47483647	-21.47483647	-0.38027492	-0.30490781	-0.07282851	-0.15358974	-0.06974963	-0.02911727	0.00834664	-0.06753582	0.01193159	0.03190754	-0.02051764	-0.02459968	0.03056227	0.01007457	0.04422595	0.03054424	0.03183549	0.02344747	0.02047993	0.03037000	0.03228278	0.02278422	0.02772520	0.02379085	0.02743623	0.02773942	0.02269473	0.02993940	0.03214816	0.03003590	0.02833640	0.02670968	0.03470297	0.02976077	0.02648026	0.02433465	0.03102541	0.02623800	0.02011328	0.02404871	0.01930792	0.02087054	0.02425450	0.01823240	0.01950298	0.01579973	0.01457343	-0.00000738	-0.00145653	0.03229354	0.01168926	0.03010499	0.03056412	0.04168306	0.01449691	0.01038645	0.02021740	0.01855262	0.00896205	0.01261815	0.01871711	0.02088773	0.02058541	0.02034165	0.02556123	0.02345244	0.02711697	0.01518954	0.02634609	0.01809396	0.02401762	0.01390348	0.00780472	0.01776489	0.01706711	0.01381082	0.01141800	0.01177556	0.00959854	0.00878381	0.00282736	0.01315220	0.00214032	0.00260493	-0.00483482	0.00386991	0.00082118	-0.00335233	-0.00444376	-0.00361956	-0.00904242	-0.00974601	-0.01399692	-0.01553091	-0.01927097	-0.02343490	-0.02522844	-0.02478121	-0.03201370	-0.03268380	-0.03052176	-0.03578587	-0.03641648	-0.03908114	-0.03804840	-0.03984160	-0.04343870	-0.04234490	-0.04095660	-0.04539387	-0.04295265	-0.04972829	-0.04625828	-0.04769224	-0.04773666	-0.04826029	-0.04796675	-0.04639123	-0.04801084	-0.05193929	-0.05063615	-0.05315497	-0.05117688	-0.05205005	-0.04872449	-0.04651861	-0.05180082	-0.04962851	-0.05181118	-0.05125048	-0.04862007	-0.05379229	-0.04994476	-0.05145596	-0.05099502	-0.05023303	-0.04866797	-0.04434632	-0.04765861	-0.04421517	-0.04668647	-0.04744255	-0.04479500	-0.04660588	-0.04240931	-0.04356997	-0.04386476	-0.04099435	-0.04196167	-0.04203450	-0.03928469	-0.04035926	-0.03804241	-0.03965624	-0.03695215	-0.03901877	-0.03494331	-0.03303148	-0.03110600	-0.03031228	-0.03200392	-0.03394268	-0.02945819	-0.03110730	-0.02775861	-0.02533461	-0.02641473	-0.02410150	-0.02542170	-0.02617538	-0.02287880	-0.02530149	-0.01836680	-0.01739199	-0.01879360	-0.01747144	-0.01786577	-0.01851872	-0.01609770	-0.01557670	-0.01302113	-0.01168705	-0.00915066	-0.01234627	-0.01084346	-0.00895842	-0.00861473	-0.00831692	-0.00697641	-0.00690128	-0.00518436	-0.00547184	-0.00457200	-0.00425559	-0.00259328	-0.00269712	-0.00188944	-0.00331659	-0.00142915	-0.00245213	-0.00009029	-0.00028495	0.00169054	0.00047988	0.00035767	0.00056054	0.00136100	0.00170999	0.00190257	0.00205837	0.00219833	0.00300978	0.00260482	0.00345310	0.00399555	0.00369166	0.00334640	0.00480777	0.00444352	0.00207173	0.00506198	0.00584536	0.00593465	0.00510380	0.00548653	0.00529663	0.00546650	0.00616452	0.00549031	0.00709053	0.00777488	0.00728264	0.00854430	0.00728186	0.00775283	0.00787826	0.00807459	0.00969306	0.00922420	0.00817352	0.00799429	0.00719650	0.00676948	0.00616900	0.00660161	0.00847868	0.00594363	0.00690025	0.00557838	0.00517125	0.00533093	0.00576388	0.00508330	0.00492029	0.00487480	0.00365975	0.00457979	0.00351247	0.00516379	0.00437962	0.00367521	0.00384519	0.00416099	0.00266676	0.00298920	0.00417386	0.00231331	0.00325734	0.00180244	0.00330229	0.00255102	0.00106715	0.00162687	0.00175557	0.00092900	0.00106483	0.00166030	0.00144790	0.00050290	-0.00047660	-0.00014090	0.00024952	0.00071946	0.00044808	0.00067762	0.00024769	0.00033376	0.00088109	0.00144377	-0.00037296	0.00274200	-0.00236829	0.00105310	0.00038867	0.00267107	0.00079144	0.00044811	0.00040878	0.00102744	-0.00134871	0.00281766	0.00211328	0.00048058	-0.00036265	-0.00206895	-0.00057358	0.00193365	-0.00058280	0.00014500	-0.00112478	-0.00256818	-0.00264609	0.00015887	-0.00507876	-0.00498692	-0.00613660	-0.00476588	-0.00735696	-0.00166213	-0.00421903	-0.00072493	-0.00417930	-0.00521186	-0.00509457	-0.00661238	-0.00700373	-0.00389355	-0.00784354	-0.00756855	-0.00761603	-0.00640163	-0.00866541	-0.00351004	-0.00565549	-0.00448229	-0.00431685	-0.00205526	-0.00321260	-0.00161528	-0.00617876	-0.00324338	-0.00232557	-0.00086930	-0.00442448	-0.00333077	-0.00629929	-0.00227920	-0.00443949	-0.00345624	-0.00309262	-0.00355848	-0.00291215	-0.00412880	-0.00414718	-0.00156522	-0.00239227	-0.00256814	-0.00116326	-0.00260969	-0.00257054	-0.00211939	-0.00467497	-0.00298652	-0.00346876	-0.00248775	-0.00409597	-0.00360502	-0.00261137	0.00110897	-0.00387316	-0.00171064	-0.00139809	-0.00364781	-0.00560816	-0.00338414	-0.00079001	-0.00311673	-0.00129824	-0.00130790	-0.00320135	-0.00335485	-0.00253341	-0.00006709	-0.00094975	-0.00188311	-0.00320354	-0.00416160	-0.00205246	-0.00091437	-0.00297073	-0.00127700	-0.00389369	-0.00260357	-0.00217515	-0.00170118	-0.00165809	-0.00244854	0.00047038	-0.00108784	-0.00138668	-0.00050361	-0.00023358	-0.00102027	-0.00057138	-0.00078394	-0.00111833	-0.00200326	-0.00336177	-0.00044201	-0.00084266	-0.00119279	-0.00080384	-0.00186559	-0.00152086	0.00085942	-0.00137925	-0.00285375	-0.00172338	-0.00013301	-0.00365523	-0.00155142	-0.00273851	-0.00015368	-0.00239740	-0.00061929	-0.00021332	-0.00046847	-0.00121543	-0.00069619	-0.00130185	0.00122330	-0.00072704	-0.00222732	-0.00101642	-0.00006880	-0.00175394	-0.00092899	-0.00033066	-0.00088428	-0.00077255	-0.00067026	-0.00067901	-0.00026416	-0.00047658	-0.00128476	-0.00026060	-0.00070282	-0.00065852	-0.00030621	-0.00044430	0.00004312	-0.00082649	-0.00032493	-0.00029226	-0.00012143	-0.00058658	0.00009948	-0.00036624	0.00022937	-0.00048856	0.00015513	-0.00041050	0.00037101	-0.00004839	-0.00011240	-0.00059899	-0.00002801	-0.00029469	-0.00055085	-0.00046858	0.00003099	-0.00024247	0.00027953	-0.00033030	-0.00044539	-0.00031165	-0.00049562	-0.00038581	-0.00040229	-21.47483647
0.3499	-21.47483647	-21.47483647	-21.47483647	-21.47483647	-21.47483647	-21.47483647	-21.47483647	-0.80251557	-21.47483647	-21.47483647	-21.47483647	-21.47483647	-21.47483647	-21.47483647	-21.47483647	-21.47483647	-21.47483647	-21.47483647	-21.47483647	-21.47483647	-21.47483647	-21.47483647	-21.47483647	-21.47483647	-21.47483647	-21.47483647	-21.47483647	-21.47483647	-21.47483647	-21.47483647	-21.47483647	-21.47483647	0.50799712	-0.17699619	0.21335631	-0.24604281	0.01104615	0.00950005	-0.05447803	0.03592599	0.00481909	0.10898851	0.06795506	0.05347508	-0.00215094	0.02600258	0.03993464	0.04810983	0.00812846	0.02534009	0.02285047	0.03149802	0.01339808	0.02465070	0.03088148	0.02924443	0.01735435	0.03255487	0.03032497	0.02454502	0.02721750	0.02475294	0.03223111	0.03168947	0.02591653	0.02888528	0.02929015	0.02723456	0.02848830	0.02187324	0.02671788	0.02763466	0.02583978	0.01545045	0.02747051	0.01786143	0.02936055	0.01438801	0.03122080	0.01730124	0.02461272	0.03160257	0.04090082	0.03691764	0.03479253	0.02234743	0.03958325	0.01348392	0.02472090	0.01548836	0.02777507	0.02420969	0.02115742	0.01306674	0.02639241	0.02904417	0.02235848	0.02285330	0.02777173	0.02280265	0.02328325	0.02062520	0.02478369	0.01624317	0.00643604	0.01458117	0.01834867	0.01976726	0.00720020	0.01361085	0.01521871	0.01588481	-0.00024871	0.01457271	0.00907941	0.01085326	-0.00373603	0.00774487	0.00633001	0.00406201	-0.00748375	0.00054063	-0.01022411	-0.00823508	-0.01473362	-0.01487415	-0.01506463	-0.01872738	-0.02920340	-0.02223709	-0.03113415	-0.02638931	-0.03407739	-0.03272369	-0.03251814	-0.03500732	-0.03874541	-0.04177357	-0.04329261	-0.03932688	-0.04365526	-0.04321430	-0.04137763	-0.04456889	-0.04742023	-0.04716745	-0.04672253	-0.04636059	-0.04753582	-0.04627627	-0.04768397	-0.04673375	-0.05174137	-0.05254628	-0.05013036	-0.04830250	-0.04888834	-0.04758061	-0.05045919	-0.04671961	-0.05026203	-0.04930326	-0.04699104	-0.04953325	-0.04886826	-0.04807521	-0.04688001	-0.04865230	-0.04644006	-0.04329678	-0.04602925	-0.04132691	-0.04387409	-0.04518652	-0.04267720	-0.04349640	-0.04194030	-0.04366652	-0.04214426	-0.03851391	-0.03995613	-0.03950486	-0.03669096	-0.03705751	-0.03813232	-0.03831423	-0.03415539	-0.03600219	-0.03406929	-0.03149205	-0.02951930	-0.02698913	-0.02874080	-0.02979429	-0.02629652	-0.02826394	-0.02498214	-0.02597185	-0.02336123	-0.02125391	-0.02273529	-0.02334130	-0.02070167	-0.02089249	-0.01698486	-0.01696866	-0.01598622	-0.01291152	-0.01459266	-0.01726532	-0.01342714	-0.01466126	-0.01027020	-0.00892697	-0.00884768	-0.00892285	-0.00847462	-0.00765574	-0.00677067	-0.00304510	-0.00432704	-0.00464093	-0.00282211	-0.00166257	-0.00038226	-0.00212311	-0.00056263	0.00031164	0.00004603	-0.00002830	0.00174531	0.00154947	0.00336362	0.00170852	0.00364017	0.00374345	0.00448060	0.00230524	0.00383092	0.00613607	0.00573838	0.00433489	0.00509124	0.00727894	0.00570040	0.00495390	0.00721077	0.00659970	0.00729199	0.00620843	0.00675505	0.00622382	0.00743972	0.00809431	0.00722971	0.00853726	0.00692849	0.00738538	0.00637262	0.00812545	0.00774594	0.00796025	0.00889558	0.00963707	0.00946117	0.00703180	0.00813142	0.01006289	0.01152543	0.01110209	0.01013289	0.01257139	0.01111650	0.00994548	0.01130629	0.01093076	0.01276036	0.01251147	0.01054268	0.01244401	0.01132396	0.01080929	0.01013585	0.01128006	0.01213223	0.01010328	0.01004029	0.01010654	0.00998563	0.00775015	0.00889563	0.01058428	0.01028939	0.00789745	0.00741539	0.00912243	0.00895680	0.00817803	0.00747948	0.01003211	0.00927784	0.00831633	0.00879113	0.00922155	0.00921206	0.00826117	0.00755658	0.01017002	0.00798313	0.00936724	0.00688406	0.00938125	0.00800650	0.00634991	0.00636049	0.01047107	0.00889754	0.00765794	0.00641051	0.00828749	0.00751647	0.00830609	0.00574101	0.00761131	0.00688583	0.00606525	0.00523933	0.00679747	0.00747577	0.00509049	0.00545396	0.00748250	0.00926387	0.00972291	0.00615093	0.01021774	0.01048584	0.00787602	0.00848559	0.01146770	0.00911575	0.00716212	0.00703739	0.01309605	0.01047035	0.00791783	0.00670513	0.00972683	0.00940733	0.01177488	0.00854487	0.01147613	0.00812459	0.00920589	0.00692805	0.01174137	0.00849415	0.00703084	0.01111423	0.01081361	0.00877127	0.00777703	0.00654989	0.00901935	0.00810814	0.00708778	0.00729064	0.01014357	0.00750830	0.00678737	0.00648566	0.00717106	0.00734132	0.00509847	0.00569341	0.00843395	0.00538504	0.00785184	0.00395194	0.00726836	0.00761870	0.00688618	0.00451241	0.00870674	0.00808836	0.00425769	0.00475242	0.00902744	0.00632410	0.00474070	0.00304122	0.00940635	0.00365558	0.00584514	0.00203235	0.00685544	0.00443800	0.00598183	0.00612026	0.00781475	0.00715552	0.00501287	0.00455538	0.00543793	0.00368104	0.00383774	0.00370285	0.00835531	0.00408096	0.00584450	0.00562919	0.00435638	0.00419325	0.00602495	0.00528274	0.00696313	0.00505136	0.00523745	0.00286292	0.00641660	0.00529712	0.00501297	0.00310671	0.00643642	0.00417187	0.00656993	0.00412661	0.00611688	0.00488804	0.00529414	0.00590555	0.00875170	0.00359046	0.00575201	0.00376328	0.00579238	0.00495530	0.00378010	0.00138591	0.00589147	0.00458545	0.00508244	0.00301614	0.00618113	0.00486497	0.00653094	0.00583592	0.00739008	0.00622370	0.00631580	0.00543414	0.00684329	0.00374089	0.00543463	0.00369052	0.00694956	0.00508711	0.00776207	0.00482861	0.00655141	0.00435547	0.00597567	0.00289129	0.00643949	0.00318531	0.00482186	0.00358113	0.00437391	0.00383687	0.00330768	0.00291841	0.00374148	0.00239128	0.00314988	0.00190746	0.00323291	0.00187336	0.00236792	0.00163210	0.00239132	0.00168552	0.00182244	0.00122109	0.00215066	0.00148695	0.00201552	0.00197850	0.00203454	0.00183345	0.00249866	0.00152288	0.00204313	0.00154399	0.00201460	0.00162799	0.00192841	0.00092074	0.00175444	0.00097688	0.00193639	0.00060076	0.00143222	0.00117256	0.00202092	0.00162123	0.00179198	0.00108811	0.00174425	0.00174093	0.00240997	0.00087789	-21.47483647
0.3999	-21.47483647	-21.47483647	-21.47483647	-21.47483647	-21.47483647	-21.47483647	-21.47483647	-21.47483647	-21.47483647	-21.47483647	-21.47483647	-21.47483647	-21.47483647	-21.47483647	-21.47483647	-21.47483647	-21.47483647	-21.47483647	-21.47483647	-21.47483647	-21.47483647	-21.47483647	-21.47483647	-21.47483647	-21.47483647	-21.47483647	-21.47483647	-21.47483647	-21.47483647	-21.47483647	-21.47483647	-21.47483647	1.44423455	0.10897397	-0.10075636	-0.30880323	-0.01613245	-0.07532168	0.07641624	-0.00927197	0.06053102	0.03760123	0.04534609	-0.07346297	0.05111377	0.03267755	0.04076690	0.03833055	0.01909233	0.04266647	0.02267137	0.02370789	0.02798629	0.02319812	0.03229509	0.01712323	0.02920437	0.02863120	0.02922791	0.02671049	0.03193117	0.03147599	0.02993374	0.02405693	0.03386456	0.02761465	0.02163899	0.02535964	0.03090869	0.02400375	0.01994149	0.02438458	0.02338421	0.01836158	0.02479748	0.01868998	0.01554512	0.01629469	0.01342658	-0.00341488	-0.00320310	0.03107132	0.01571509	0.03805335	0.02390436	0.03883279	0.02097672	0.01531861	0.02414419	0.01984276	0.01943252	0.01568320	0.01804292	0.01770916	0.01942760	0.01879913	0.02310984	0.02453125	0.02415016	0.01420985	0.02189377	0.02313261	0.02250739	0.01328360	0.00866599	0.01368130	0.01704707	0.01068656	0.01336655	0.01283092	0.01096933	0.00625091	0.00114255	0.01067257	0.00181776	0.00118792	0.00140846	0.00322096	0.00245247	-0.00553446	-0.00322555	-0.00452964	-0.01155387	-0.01003788	-0.01401468	-0.01542342	-0.01909549	-0.02367273	-0.02591856	-0.02555640	-0.03478066	-0.03360708	-0.03390960	-0.03735634	-0.03868535	-0.04197886	-0.03813107	-0.03993283	-0.04606575	-0.04431427	-0.04410060	-0.04858545	-0.04581246	-0.05035263	-0.04660599	-0.04687153	-0.04880871	-0.05023660	-0.05002754	-0.05252260	-0.04997388	-0.05233606	-0.05133923	-0.05330546	-0.05146322	-0.05454155	-0.05042538	-0.05137701	-0.05173462	-0.05483580	-0.05323479	-0.05255556	-0.05183832	-0.05401352	-0.05180785	-0.05117406	-0.05273463	-0.05065672	-0.05065818	-0.04902235	-0.04788901	-0.04890227	-0.04899350	-0.04824972	-0.04769058	-0.04756162	-0.04515060	-0.04567453	-0.04470393	-0.04551913	-0.04483699	-0.04353771	-0.04166073	-0.04300696	-0.04090880	-0.03893809	-0.03940394	-0.03838879	-0.03731487	-0.03689729	-0.03414251	-0.03527242	-0.03305157	-0.03332022	-0.03143629	-0.03244114	-0.02983976	-0.02834325	-0.02830097	-0.02955642	-0.02607863	-0.02616513	-0.02612773	-0.02450314	-0.02129578	-0.02034638	-0.02030589	-0.02144446	-0.01912106	-0.01777953	-0.01694881	-0.01580631	-0.01669652	-0.01312527	-0.01168233	-0.01297332	-0.00987796	-0.00991944	-0.01012758	-0.01010369	-0.00837054	-0.00792442	-0.00596404	-0.00678419	-0.00433832	-0.00521106	-0.00265283	-0.00337349	-0.00339722	-0.00220813	-0.00151053	-0.00221538	-0.00041004	0.00054078	-0.00048723	-0.00029085	0.00067090	0.00052023	0.00127643	0.00182529	0.00166957	0.00245842	0.00267049	0.00113778	0.00293162	0.00310104	0.00329682	0.00253506	0.00259421	0.00358260	0.00381223	0.00267532	0.00508805	0.00395888	0.00558946	0.00357054	0.00527277	0.00658184	0.00587342	0.00515247	0.00435987	0.00476459	0.00487989	0.00455911	0.00637645	0.00602624	0.00540846	0.00580576	0.00527816	0.00573117	0.00710259	0.00504616	0.00724766	0.00778100	0.00692689	0.00756203	0.00699120	0.00782922	0.00854862	0.00918834	0.00886644	0.00757183	0.00787054	0.00714056	0.00863512	0.00868214	0.00871789	0.00857145	0.00918463	0.00786809	0.00861409	0.00775089	0.00783855	0.00749524	0.00815587	0.00730038	0.00768305	0.00667588	0.00665072	0.00532461	0.00489566	0.00624060	0.00661981	0.00457893	0.00416560	0.00439991	0.00549792	0.00286539	0.00439173	0.00460659	0.00370991	0.00374652	0.00369910	0.00444801	0.00368886	0.00202360	0.00366007	0.00282514	0.00340970	0.00045006	0.00262928	0.00167889	0.00133261	-0.00097933	-0.00032608	0.00259860	0.00194922	-0.00122790	-0.00135595	-0.00007544	0.00033697	-0.00292256	-0.00012230	0.00059741	-0.00039747	-0.00195799	-0.00115450	-0.00246790	-0.00008399	-0.00179045	-0.00156763	-0.00452216	-0.00332885	-0.00104963	-0.00133015	-0.00140675	-0.00357273	-0.00274002	-0.00505928	-0.00552179	-0.00088783	-0.00618989	-0.00100488	-0.00364076	-0.00273272	-0.00196504	-0.00362036	-0.00379391	-0.00129801	-0.00385166	-0.00333068	-0.00193445	-0.00110631	-0.00360093	-0.00069380	-0.00464301	-0.00160453	-0.00387301	-0.00146680	-0.00284775	-0.00289599	-0.00482089	-0.00211924	-0.00163218	-0.00095456	-0.00670937	-0.00601565	-0.00547987	-0.00380279	-0.00726303	-0.00530871	-0.00524235	-0.00304865	-0.00751579	-0.00506258	-0.00397665	-0.00414520	-0.00377998	-0.00351259	-0.00794924	-0.00355873	-0.00665251	-0.00525313	-0.00643968	-0.00409116	-0.00821750	-0.00727117	-0.00465513	-0.00299138	-0.00731367	-0.00524928	-0.00658123	-0.00591411	-0.00704649	-0.00767693	-0.00886378	-0.00894778	-0.00575689	-0.00882008	-0.00689791	-0.00237276	-0.00707736	-0.00703637	-0.00736616	-0.00244227	-0.00471123	-0.00441319	-0.00583447	-0.00602674	-0.00632494	-0.00441598	-0.00729418	-0.00396224	-0.00616028	-0.00510971	-0.00377803	-0.00235864	-0.00406317	-0.00378502	-0.00528287	-0.00273838	-0.00249289	-0.00246527	-0.00259385	-0.00408846	-0.00396490	-0.00220370	-0.00514504	-0.00424447	-0.00395052	-0.00270380	-0.00314722	-0.00162044	-0.00397501	-0.00229343	-0.00452961	-0.00195730	-0.00529959	-0.00409381	-0.00658033	-0.00204835	-0.00593290	-0.00327164	-0.00393047	-0.00292938	-0.00520697	-0.00247806	-0.00180665	-0.00103127	-0.00375653	-0.00342336	-0.00292353	-0.00067013	-0.00228985	-0.00205917	-0.00225372	0.00014056	-0.00328100	-0.00137381	-0.00281439	-0.00073072	-0.00069229	-0.00031471	-0.00179656	-0.00063961	-0.00155290	-0.00153111	-0.00156557	-0.00108268	-0.00112132	-0.00073696	-0.00078062	-0.00070065	-0.00126372	-0.00028832	-0.00124066	-0.00025575	-0.00108880	-0.00080155	-0.00075956	-0.00033089	-0.00125832	-0.00060119	-0.00095718	0.00010022	-0.00056480	-0.00070131	-0.00069624	-0.00072124	-0.00056557	-0.00084649	-0.00088228	-0.00008835	-0.00037337	-0.00035984	-0.00058507	-0.00065273	-0.00068254	-0.00064091	-0.00124399	-0.00059159	-21.47483647
0.4499	-21.47483647	-21.47483647	-21.47483647	-21.47483647	-21.47483647	-21.47483647	-21.47483647	-21.47483647	-21.47483647	-21.47483647	-21.47483647	-21.47483647	-21.47483647	-21.47483647	-21.47483647	-21.47483647	-21.47483647	0.62562746	-21.47483647	-21.47483647	-21.47483647	-21.47483647	-21.47483647	-21.47483647	-21.47483647	-21.47483647	-21.47483647	-21.47483647	-21.47483647	-21.47483647	-21.47483647	-21.47483647	-0.21936955	-1.66637528	0.11056667	0.05881048	0.01492479	-0.18872274	0.03565334	-0.02521499	0.08170700	0.03359964	0.02565813	0.03876787	0.02184439	0.03537599	0.04744655	0.04761497	0.00415294	0.02490223	0.02502476	0.03590450	0.03050910	0.02120552	0.03159719	0.02518841	0.02498375	0.02700516	0.02749750	0.02719906	0.02871793	0.02376916	0.03122560	0.02974152	0.03112961	0.02469923	0.02489754	0.02335894	0.03221776	0.02236990	0.02391687	0.02273653	0.02091990	0.01769943	0.02821818	0.01707217	0.02105960	0.01374784	0.03378487	0.00384527	0.00770303	0.01829431	0.04501427	0.02073052	0.03075196	0.02405947	0.03334829	0.00629080	0.02891763	0.01322127	0.02420794	0.02251564	0.01891246	0.01113302	0.02440788	0.02432289	0.02390092	0.01706181	0.02598067	0.01439184	0.02324332	0.01585960	0.02914966	0.01741233	0.00686939	0.01525132	0.01588943	0.01521336	0.00708082	0.01087044	0.01087549	0.01300682	0.00253565	0.01717328	0.00970067	0.00933366	-0.00102918	0.00615060	0.00529436	0.00519324	-0.00259098	-0.00145293	-0.00669612	-0.00309801	-0.00705945	-0.00865423	-0.00701112	-0.01478857	-0.02338037	-0.02373242	-0.02728123	-0.03027544	-0.03273662	-0.03488852	-0.03281023	-0.03920463	-0.03998671	-0.04174932	-0.04303100	-0.04137857	-0.04227769	-0.04699703	-0.04201419	-0.04732749	-0.04839551	-0.04807709	-0.04532876	-0.04640060	-0.04784167	-0.04895583	-0.04742420	-0.05001999	-0.05254873	-0.05252557	-0.05041703	-0.05044762	-0.04805079	-0.04777313	-0.05017179	-0.04842423	-0.05360983	-0.05288384	-0.04838496	-0.05198797	-0.05044778	-0.04998816	-0.04804388	-0.05078446	-0.04679952	-0.04438162	-0.04600586	-0.04444851	-0.04775331	-0.04673270	-0.04559011	-0.04459565	-0.04192453	-0.04451075	-0.04269963	-0.04079516	-0.04288657	-0.04223312	-0.03780242	-0.03949305	-0.03974394	-0.04010440	-0.03599822	-0.03703932	-0.03271899	-0.03362424	-0.02988668	-0.02891944	-0.03046246	-0.03283315	-0.02811871	-0.02857219	-0.02600413	-0.02522371	-0.02413254	-0.02404629	-0.02486179	-0.02632067	-0.02209045	-0.02227284	-0.01805324	-0.01708124	-0.01754767	-0.01405157	-0.01680136	-0.01803280	-0.01462464	-0.01383663	-0.01209690	-0.01096974	-0.00923563	-0.00992131	-0.00865731	-0.00777652	-0.00605771	-0.00604496	-0.00546258	-0.00646712	-0.00295726	-0.00344251	-0.00173433	-0.00360020	-0.00083404	-0.00083017	0.00032358	-0.00140481	0.00186245	-0.00018752	0.00282788	0.00154522	0.00250212	0.00361113	0.00369149	0.00161854	0.00389085	0.00438656	0.00404583	0.00349879	0.00547240	0.00526019	0.00511229	0.00453107	0.00637281	0.00606823	0.00740091	0.00527995	0.00733279	0.00608245	0.00714683	0.00694147	0.00762631	0.00786384	0.00824272	0.00686189	0.00820697	0.00882865	0.00789171	0.00708033	0.00900420	0.00855326	0.00964147	0.00743877	0.00804944	0.00911884	0.00962409	0.00959542	0.00891738	0.00991980	0.00861431	0.00820290	0.00823541	0.00898883	0.01019676	0.00911169	0.00916532	0.01107092	0.00969649	0.00929838	0.01036391	0.01013529	0.01156159	0.01007232	0.01115608	0.01044751	0.01228199	0.00937627	0.01252057	0.01318188	0.01242972	0.01095179	0.01194050	0.01196537	0.01222216	0.01166898	0.01180867	0.01192121	0.01284230	0.01237242	0.01143846	0.01209032	0.01237638	0.01079198	0.01200046	0.01194536	0.01078867	0.01028287	0.00925393	0.01017855	0.00966138	0.01079824	0.00841302	0.01079432	0.01124942	0.01012097	0.00837227	0.01026759	0.01058219	0.01010658	0.01148478	0.01165736	0.01130837	0.00757481	0.01015760	0.00993982	0.00863205	0.00790058	0.01070513	0.00797271	0.01109658	0.00947195	0.00698868	0.01185488	0.00927111	0.00757184	0.01175914	0.01322045	0.00975543	0.00586640	0.00555293	0.00981972	0.01025717	0.00892242	0.00647383	0.01021564	0.00815041	0.00747057	0.00735333	0.00943759	0.00796938	0.00878523	0.00729366	0.00907294	0.00648571	0.00741763	0.00781405	0.00932734	0.00836032	0.00591288	0.00495174	0.00981576	0.01051804	0.00527610	0.00942718	0.01171589	0.00897291	0.00881228	0.00684832	0.01094747	0.00870916	0.01091902	0.00907621	0.00960318	0.00770088	0.00954001	0.00708947	0.00970346	0.01177713	0.00632804	0.00738961	0.01020969	0.01068059	0.00912601	0.00915174	0.01083880	0.00924279	0.00631023	0.00885524	0.00909141	0.01061911	0.00660678	0.00761175	0.00824939	0.00916243	0.00700033	0.00811752	0.01103331	0.00775416	0.00793987	0.00581549	0.00925786	0.00718106	0.00502582	0.00429292	0.00829515	0.00532374	0.00648052	0.00519403	0.00517837	0.00558463	0.00441071	0.00770054	0.00630574	0.00498749	0.00303842	0.00249911	0.00612859	0.00370131	0.00151304	0.00277868	0.00418011	0.00442723	0.00343573	0.00314431	0.00529061	0.00392868	0.00268733	0.00288597	0.00656183	0.00356775	0.00355352	0.00119752	0.00676645	0.00483784	0.00296344	0.00164637	0.00533755	0.00457657	0.00271339	0.00273063	0.00475945	0.00306648	0.00411031	0.00492032	0.00774215	0.00619224	0.00387521	0.00402876	0.00401069	0.00419411	0.00537540	0.00584089	0.00687670	0.00504497	0.00747255	0.00535107	0.00639698	0.00567746	0.00510705	0.00463490	0.00579308	0.00374931	0.00427026	0.00269138	0.00391837	0.00355034	0.00392894	0.00238788	0.00494593	0.00334283	0.00281455	0.00175744	0.00240078	0.00184952	0.00255224	0.00199093	0.00265777	0.00189489	0.00243199	0.00193733	0.00186615	0.00182464	0.00229013	0.00174200	0.00218136	0.00233423	0.00187739	0.00157523	0.00188115	0.00181726	0.00166104	0.00176966	0.00208013	0.00128730	0.00154847	0.00141210	0.00212561	0.00154031	0.00211890	0.00141176	0.00250893	0.00217193	0.00242776	0.00116623	0.00234403	0.00193364	0.00249594	0.00157479	-21.47483647
0.4999	-21.47483647	-21.47483647	-21.47483647	-21.47483647	-21.47483647	-21.47483647	-21.47483647	-21.47483647	-21.47483647	-21.47483647	-21.47483647	-21.47483647	-21.47483647	-21.47483647	-21.47483647	-21.47483647	-21.47483647	-21.47483647	-21.47483647	-21.47483647	-21.47483647	-21.47483647	-21.47483647	-21.47483647	-21.47483647	-21.47483647	-21.47483647	-21.47483647	-21.47483647	-21.47483647	-21.47483647	-21.47483647	0.22339797	-21.47483647	0.26739690	-0.17104079	-0.06919368	-0.03249511	-0.04673069	-0.04600424	0.00427113	0.06368554	0.04869244	0.00474427	0.06109824	0.00189445	0.03431382	0.00797013	0.03339517	0.03036444	0.02729359	0.01997590	0.02724122	0.01880817	0.02831121	0.01840065	0.02925366	0.03245210	0.02377198	0.02455623	0.03299743	0.03137588	0.02538352	0.02399070	0.03464242	0.02616474	0.02255366	0.02373708	0.02941063	0.02436633	0.02221048	0.02264488	0.02564535	0.01825632	0.02121370	0.01378954	0.01487140	0.02639420	0.02210093	0.00318904	0.00124942	0.03398065	0.02477879	0.02836959	0.02355247	0.04465748	0.02187278	0.00789272	0.01863266	0.01847031	0.01270440	0.01271679	0.02168488	0.01388800	0.01916830	0.01776090	0.02444429	0.02152954	0.01805070	0.01243897	0.02360994	0.01908308	0.02072638	0.01138179	0.01063482	0.01658109	0.01733610	0.00974287	0.01093625	0.00777651	0.00900635	0.00606710	0.00088470	0.01349249	0.00503649	0.00238715	0.00143510	0.00293271	0.00454909	-0.00165395	-0.00228048	-0.00336031	-0.01018640	-0.01045370	-0.00985295	-0.01640806	-0.01685007	-0.02373012	-0.02534422	-0.02561684	-0.03236309	-0.03390022	-0.03285594	-0.03744280	-0.03710040	-0.04331542	-0.03809345	-0.04140222	-0.04552708	-0.04611790	-0.04242863	-0.04713844	-0.04399955	-0.05117601	-0.04778473	-0.05005027	-0.04889394	-0.05125799	-0.04922903	-0.05150009	-0.05028391	-0.05354746	-0.05317925	-0.05539750	-0.05308285	-0.05448011	-0.05028151	-0.04897641	-0.05319021	-0.05283390	-0.05539434	-0.05197528	-0.05129644	-0.05584086	-0.05215593	-0.05188450	-0.05386275	-0.05512638	-0.04937984	-0.04660369	-0.05024284	-0.04863510	-0.04901326	-0.05111026	-0.04812190	-0.04793468	-0.04569633	-0.04674717	-0.04593046	-0.04480020	-0.04473287	-0.04455673	-0.04172931	-0.04493334	-0.04203569	-0.04138998	-0.04016549	-0.04280341	-0.03707247	-0.03575381	-0.03413893	-0.03406363	-0.03338938	-0.03510144	-0.03227880	-0.03412720	-0.03082064	-0.02767641	-0.02795465	-0.02731194	-0.02806073	-0.02765933	-0.02408886	-0.02742621	-0.02164234	-0.02055742	-0.02142760	-0.01970367	-0.01944961	-0.01976136	-0.01655767	-0.01889643	-0.01437001	-0.01391064	-0.01206849	-0.01474211	-0.01278904	-0.00918511	-0.00997358	-0.01041707	-0.00879669	-0.00702521	-0.00658282	-0.00737861	-0.00646489	-0.00576517	-0.00341354	-0.00521488	-0.00316373	-0.00233946	-0.00156865	-0.00347920	-0.00109674	-0.00015637	0.00015808	-0.00048163	0.00043995	-0.00064648	0.00059884	0.00025515	0.00032268	0.00124677	0.00216192	0.00227764	0.00229091	0.00202804	0.00361199	0.00274436	0.00426943	0.00467483	0.00485416	0.00218911	0.00530478	0.00539222	0.00576342	0.00485520	0.00501316	0.00496527	0.00545192	0.00620988	0.00474450	0.00619716	0.00639955	0.00525393	0.00654654	0.00583381	0.00639456	0.00588868	0.00641070	0.00806039	0.00785727	0.00689243	0.00652839	0.00588412	0.00704965	0.00601552	0.00729548	0.00839936	0.00688048	0.00706815	0.00709107	0.00655036	0.00683217	0.00544215	0.00750215	0.00639035	0.00710707	0.00624993	0.00624728	0.00567772	0.00825072	0.00727189	0.00745497	0.00704771	0.00834479	0.00653459	0.00728335	0.00788902	0.00795293	0.00750846	0.00694631	0.00907760	0.00877173	0.00615602	0.00886778	0.00780845	0.01024341	0.00640897	0.00719935	0.00865191	0.00871487	0.00533770	0.00565571	0.00677525	0.00624861	0.00481982	0.00598978	0.00597845	0.00536317	0.00405620	0.00518271	0.00563555	0.00548051	0.00242750	0.00433633	0.00327863	0.00578631	0.00038457	0.00322244	0.00601230	0.00353600	0.00147033	0.00530159	0.00155935	0.00375828	0.00102608	0.00273661	0.00095889	0.00324782	0.00321982	0.00255031	-0.00155517	0.00010465	-0.00057371	0.00362777	-0.00054168	0.00140945	-0.00147689	0.00080025	-0.00246217	0.00092886	-0.00164682	0.00049527	-0.00378216	-0.00177172	-0.00103897	-0.00238344	-0.00174254	-0.00129666	-0.00328801	-0.00091879	-0.00040224	-0.00194781	-0.00481123	-0.00116531	-0.00687342	-0.00309941	-0.00350955	-0.00163915	-0.00361230	-0.00270290	-0.00478851	-0.00297936	-0.00555900	-0.00226136	-0.00568643	-0.00326847	-0.00632714	-0.00106994	-0.00574191	-0.00260644	-0.00531563	-0.00375633	-0.00719269	-0.00262602	-0.00384613	0.00065416	-0.00495505	-0.00153461	-0.00343258	-0.00018603	0.00002705	-0.00161324	-0.00313354	-0.00281237	-0.00422053	-0.00248831	-0.00331551	-0.00105208	-0.00258486	-0.00162691	-0.00354388	-0.00116897	-0.00078508	-0.00257126	-0.00454110	0.00146845	-0.00193941	-0.00127563	0.00060508	0.00267332	-0.00079766	-0.00156336	-0.00189610	0.00098354	-0.00088135	0.00078454	-0.00092077	-0.00004296	-0.00069385	0.00028719	-0.00292542	-0.00182729	-0.00403991	-0.00227952	-0.00061577	-0.00011025	-0.00220575	-0.00111543	-0.00234407	-0.00190081	-0.00241350	-0.00148683	-0.00152072	-0.00266296	-0.00144140	-0.00172549	-0.00407440	-0.00318935	-0.00341677	-0.00232738	-0.00414766	-0.00244915	-0.00344479	-0.00297763	-0.00497937	-0.00264548	-0.00397296	-0.00408932	-0.00595039	-0.00262595	-0.00699794	-0.00559994	-0.00562252	-0.00365022	-0.00567956	-0.00325795	-0.00346854	-0.00243483	-0.00331047	-0.00199557	-0.00446059	-0.00142558	-0.00165149	-0.00226296	-0.00213663	-0.00063443	-0.00178851	-0.00140565	-0.00171170	-0.00153049	-0.00041747	-0.00102789	-0.00163944	-0.00039693	-0.00071518	-0.00114311	-0.00118364	-0.00038975	-0.00103875	-0.00073709	-0.00159239	-0.00070229	-0.00186999	-0.00102175	-0.00151542	-0.00033154	-0.00138931	-0.00045498	-0.00066397	0.00020751	-0.00094299	-0.00052378	-0.00154664	-0.00031290	-0.00043229	-0.00044003	-0.00094650	0.00017753	-0.00063375	-0.00007031	-0.00057240	0.00056805	0.00032238	0.00008385	-0.00028015	-0.00064505	-0.00053194	-0.00024860	-0.00088033	-0.00081303	-21.47483647
0.5499	-21.47483647	-21.47483647	-21.47483647	-21.47483647	-21.47483647	-21.47483647	-21.47483647	-21.47483647	-21.47483647	-21.47483647	-21.47483647	-21.47483647	-21.47483647	-21.47483647	-21.47483647	-21.47483647	-21.47483647	-21.47483647	-21.47483647	-21.47483647	-21.47483647	-21.47483647	-21.47483647	-21.47483647	-21.47483647	-21.47483647	-21.47483647	-21.47483647	-21.47483647	-21.47483647	-21.47483647	-21.47483647	-0.85112607	0.81070104	0.34583121	-0.20003510	0.00562444	-0.14717418	0.13935415	0.07075573	0.05059114	0.03577024	0.00965093	0.01299522	0.04632046	-0.00756290	0.04502213	0.01884921	0.03603541	0.03278313	0.03202788	0.02439041	0.01528924	0.01669752	0.03193493	0.02249431	0.02543679	0.03371193	0.03578684	0.02705161	0.03265901	0.02728244	0.03096023	0.02805084	0.03234613	0.02484630	0.02999875	0.02587741	0.02962291	0.01999128	0.02657019	0.02492916	0.02444656	0.01947076	0.02624701	0.01481955	0.01716346	0.01099339	0.03324577	-0.00415740	0.00656297	0.02470827	0.04593787	0.00468256	0.02770757	0.01460776	0.03604955	-0.00584235	0.03160079	0.00491044	0.02604250	0.01667924	0.01963980	0.01418017	0.02639840	0.02282265	0.02469763	0.01871109	0.02662182	0.00998543	0.02449700	0.01568145	0.02831233	0.01751918	0.01175886	0.01592129	0.01937767	0.01783819	0.01118902	0.01426914	0.01220012	0.01189968	0.00211855	0.01424863	0.01098307	0.00547926	-0.00340719	0.00226019	0.00082229	0.00173116	-0.00784873	-0.00672643	-0.00549224	-0.00862807	-0.01416204	-0.01950296	-0.01775927	-0.02188867	-0.02713616	-0.02463251	-0.02985237	-0.02927391	-0.03251654	-0.03778554	-0.03178959	-0.03878203	-0.03596534	-0.04090533	-0.04285559	-0.04105091	-0.04301452	-0.04593151	-0.04219018	-0.04806479	-0.04691901	-0.04815732	-0.04461067	-0.04653860	-0.04832881	-0.04971606	-0.04689313	-0.04943869	-0.05070746	-0.05256369	-0.04983544	-0.05126522	-0.04850187	-0.04832068	-0.04832975	-0.04990378	-0.05058452	-0.05188048	-0.04739541	-0.05121504	-0.04977021	-0.05078424	-0.04744708	-0.04986698	-0.04551332	-0.04633328	-0.04620872	-0.04630835	-0.04586370	-0.04736141	-0.04270924	-0.04424756	-0.04248156	-0.04432641	-0.04181907	-0.04110839	-0.04214989	-0.04126956	-0.03828781	-0.03849763	-0.03948533	-0.03888331	-0.03550259	-0.03667040	-0.03344702	-0.03586949	-0.02995712	-0.03283097	-0.02944097	-0.03359305	-0.02727163	-0.03040813	-0.02695366	-0.02607371	-0.02408881	-0.02578681	-0.02421835	-0.02565654	-0.02165588	-0.02228373	-0.01854259	-0.01958306	-0.01671930	-0.01637905	-0.01516515	-0.01721406	-0.01398632	-0.01371132	-0.01206758	-0.01241671	-0.00853880	-0.01057591	-0.00762388	-0.00844932	-0.00671559	-0.00626761	-0.00515368	-0.00685917	-0.00357186	-0.00438235	-0.00173535	-0.00342575	-0.00018050	-0.00042660	-0.00046485	-0.00178431	0.00145587	-0.00005064	0.00232029	0.00117141	0.00329928	0.00236098	0.00336003	0.00096501	0.00374342	0.00436191	0.00525588	0.00250484	0.00543927	0.00508020	0.00446545	0.00454161	0.00614010	0.00571060	0.00683348	0.00558745	0.00747800	0.00623000	0.00727447	0.00586476	0.00845765	0.00712733	0.00962509	0.00773447	0.00811358	0.00851662	0.00816476	0.00700411	0.00894416	0.00854393	0.00961305	0.00786190	0.00819109	0.00944853	0.00977944	0.00842765	0.00989115	0.00921429	0.01032891	0.00907916	0.01031881	0.00979465	0.00973150	0.00948729	0.00987885	0.01036121	0.01052290	0.00864593	0.00998349	0.00984787	0.01151713	0.00853061	0.01064077	0.00986005	0.01063408	0.00886893	0.01085554	0.01136182	0.01146724	0.00866430	0.01005696	0.00968747	0.00979481	0.00949451	0.01030317	0.00999135	0.01170864	0.00962523	0.01045064	0.00983926	0.01165962	0.01058614	0.01246933	0.01151904	0.01205481	0.01282835	0.01083468	0.01054439	0.01088875	0.01119446	0.01198169	0.01211917	0.01335538	0.01216360	0.01049974	0.01188864	0.01420163	0.01128892	0.01401061	0.01207757	0.01420201	0.01103344	0.01404885	0.01367902	0.01164793	0.01120079	0.01222490	0.00993588	0.01376403	0.00970392	0.01226764	0.01546448	0.01312189	0.01128263	0.01232509	0.01455996	0.01219966	0.00652758	0.01123488	0.01469703	0.01370343	0.00989412	0.01251915	0.01223777	0.01284045	0.01087765	0.01090081	0.01151113	0.01208565	0.01066024	0.01097847	0.01164375	0.00880464	0.00969880	0.01273463	0.01340558	0.01404233	0.01101843	0.00986149	0.01459823	0.01176700	0.00797995	0.01172899	0.01264226	0.01175105	0.00859396	0.00873822	0.01043023	0.01075600	0.00646729	0.01132469	0.01016539	0.01036231	0.00927309	0.00753838	0.00857862	0.01076420	0.00717047	0.00866969	0.01301252	0.01014928	0.00842925	0.01075943	0.01121859	0.00970426	0.00598441	0.00732683	0.00947775	0.00860426	0.00618881	0.00814537	0.00893673	0.00928609	0.00647777	0.00594536	0.01035352	0.01009142	0.00511297	0.00783300	0.00942500	0.00684044	0.00373373	0.00514876	0.01034823	0.00518960	0.00583984	0.00934591	0.00957866	0.00570995	0.00682494	0.00936844	0.00957620	0.00923679	0.00756982	0.00491677	0.00732979	0.00633428	0.00516149	0.00705287	0.00892943	0.00695788	0.00818773	0.00647411	0.00972237	0.00779856	0.00710534	0.00767269	0.01005599	0.00873795	0.00769726	0.00688485	0.01017452	0.00892188	0.00814537	0.00724856	0.00899594	0.00860363	0.00721586	0.00624414	0.00877874	0.00691023	0.00607239	0.00632760	0.01099410	0.00710083	0.00420281	0.00645883	0.00633850	0.00715268	0.00417130	0.00599684	0.00619887	0.00538905	0.00678631	0.00633101	0.00911165	0.00698841	0.00542989	0.00600709	0.00709814	0.00673513	0.00638544	0.00680594	0.00732957	0.00731561	0.00569539	0.00593419	0.00644972	0.00559511	0.00497492	0.00329743	0.00425273	0.00284678	0.00350298	0.00239919	0.00301752	0.00251221	0.00207858	0.00156474	0.00270635	0.00225346	0.00245866	0.00178902	0.00229025	0.00238152	0.00191496	0.00146904	0.00188429	0.00218259	0.00155643	0.00213812	0.00227688	0.00199010	0.00160433	0.00165932	0.00236289	0.00181646	0.00153510	0.00155440	0.00201953	0.00126685	0.00124343	0.00007835	0.00167955	0.00091011	0.00196244	0.00068191	-21.47483647
0.5999	-21.47483647	-21.47483647	-21.47483647	-21.47483647	-21.47483647	-21.47483647	-21.47483647	-21.47483647	-21.47483647	-21.47483647	-21.47483647	-21.47483647	-21.47483647	-21.47483647	-21.47483647	-21.47483647	-21.47483647	-21.47483647	-21.47483647	-21.47483647	-21.47483647	-21.47483647	-21.47483647	-21.47483647	-21.47483647	-21.47483647	-21.47483647	-21.47483647	-21.47483647	-21.47483647	-21.47483647	-21.47483647	0.51246083	0.24276829	0.13052817	-0.16626071	0.14072314	-0.20961926	-0.00108442	-0.03886206	-0.00216728	0.04045611	-0.00922417	0.08634999	-0.05953558	0.06563299	0.04506512	0.05130863	-0.01166445	0.04042998	0.03498179	0.04036996	0.00760279	0.02630156	0.03210179	0.02561899	0.01151453	0.03605460	0.02740732	0.03078944	0.02517466	0.02835481	0.03264414	0.02967436	0.02709696	0.02910369	0.02652573	0.02883541	0.02638571	0.02225863	0.02612660	0.02859574	0.02325178	0.01510026	0.02661497	0.01853256	0.02257076	0.01347927	0.03095568	0.00520401	0.02313685	0.01573008	0.04537520	0.03013910	0.04679983	0.01969720	0.02144435	0.01626924	0.02783097	0.01255966	0.02120057	0.02672149	0.01644871	0.01439541	0.02408263	0.02727843	0.01807804	0.02560461	0.02308203	0.01923547	0.01847250	0.01577071	0.02347767	0.01764738	0.00403540	0.01772452	0.01918090	0.02473383	0.00807285	0.01883938	0.01591925	0.01579456	-0.00409538	0.00950606	0.00495628	0.00812088	-0.00752565	0.00548899	0.00036438	-0.00118325	-0.00821904	-0.00251862	-0.01056088	-0.00854956	-0.02277333	-0.02435576	-0.02597653	-0.02320746	-0.03207847	-0.02440899	-0.03234991	-0.02632427	-0.03320419	-0.03240748	-0.03314814	-0.03257324	-0.03851839	-0.03718173	-0.03998025	-0.03751462	-0.04194021	-0.04308964	-0.04213302	-0.04431840	-0.04672340	-0.04468511	-0.04397849	-0.04307896	-0.04781659	-0.04749178	-0.04539120	-0.04668087	-0.05002737	-0.04910638	-0.05009602	-0.04719431	-0.04761637	-0.04614321	-0.04719558	-0.04657630	-0.04979382	-0.04859068	-0.04505538	-0.04908485	-0.04878938	-0.04869406	-0.04791529	-0.04720355	-0.04474793	-0.04440643	-0.04556816	-0.04246533	-0.04619266	-0.04548246	-0.04305765	-0.04305210	-0.03934192	-0.04046105	-0.04124886	-0.03785446	-0.03998598	-0.04089526	-0.03774867	-0.03698025	-0.03774844	-0.03676938	-0.03527856	-0.03432300	-0.03168221	-0.03218780	-0.03077171	-0.02839324	-0.02988783	-0.03051358	-0.02765827	-0.02697032	-0.02440392	-0.02440981	-0.02291787	-0.02136175	-0.02480959	-0.02368550	-0.02106415	-0.01960963	-0.01663882	-0.01784214	-0.01604959	-0.01252310	-0.01483143	-0.01696219	-0.01363563	-0.01076770	-0.01060132	-0.00994453	-0.00929423	-0.00954852	-0.00774678	-0.00562688	-0.00555937	-0.00575058	-0.00455762	-0.00436701	-0.00284850	-0.00163964	-0.00176485	-0.00197711	-0.00035131	0.00111885	-0.00003018	-0.00058933	0.00071994	0.00150202	0.00342829	0.00151769	0.00242535	0.00457528	0.00383364	0.00284772	0.00335025	0.00549068	0.00528964	0.00464113	0.00552638	0.00593388	0.00500375	0.00515410	0.00574048	0.00664824	0.00693376	0.00581391	0.00714676	0.00710468	0.00837288	0.00684020	0.00830140	0.00742500	0.00802296	0.00822398	0.00826503	0.01051318	0.00785201	0.00771096	0.00839558	0.00960391	0.01020569	0.01015628	0.00825145	0.01200027	0.00946660	0.00957427	0.01010059	0.01057261	0.01020596	0.00984349	0.00968767	0.01160606	0.01009087	0.01110734	0.00962160	0.01259131	0.01036838	0.00959130	0.01046287	0.01121111	0.01142793	0.01162780	0.01031731	0.01158040	0.01160878	0.00976382	0.01012357	0.01296883	0.01097438	0.01030687	0.01129532	0.01007256	0.01118759	0.01167106	0.01050737	0.01220122	0.01102972	0.01147266	0.01013679	0.01143449	0.01275435	0.01209181	0.01243058	0.01125949	0.01119339	0.01235393	0.01096505	0.01261876	0.01103823	0.01244271	0.01157285	0.01469019	0.01247215	0.01107187	0.01136959	0.01317432	0.01456881	0.01210006	0.01320186	0.01576542	0.01204448	0.01372686	0.01299048	0.01522344	0.01137549	0.01395276	0.01348728	0.01375140	0.01209311	0.01362616	0.01335561	0.01747433	0.01419696	0.01644599	0.01407356	0.01648765	0.01588922	0.01195731	0.01185574	0.01754936	0.01412818	0.01625151	0.01366406	0.01481478	0.01580068	0.01530069	0.01227434	0.01395491	0.01515946	0.01256216	0.01149080	0.01523227	0.01184367	0.01740365	0.01168156	0.01636146	0.01541231	0.01488262	0.00997016	0.01551103	0.01424345	0.01174923	0.01175637	0.01549067	0.01424661	0.01185410	0.00989185	0.01285092	0.01401935	0.01269999	0.01145064	0.01599939	0.01127037	0.01115216	0.01204462	0.01269372	0.01150757	0.01026580	0.01072360	0.01583428	0.01363902	0.01097310	0.01145565	0.01355926	0.01102843	0.01012049	0.00801667	0.01323255	0.01213174	0.00992749	0.01048025	0.01064830	0.01026188	0.01036552	0.00908692	0.01068019	0.01217310	0.01142376	0.00696052	0.01229190	0.00749119	0.00606535	0.00531153	0.00899359	0.00761207	0.01141236	0.00820216	0.00840115	0.00541459	0.00779025	0.00844718	0.00828908	0.00662037	0.00715025	0.00444484	0.00725899	0.00620326	0.00689354	0.00491474	0.00696722	0.00436093	0.00654174	0.00223525	0.00664627	0.00511348	0.00562861	0.00446474	0.00907733	0.00592284	0.00786017	0.00462708	0.00938864	0.00655635	0.00772324	0.00420498	0.00683475	0.00635717	0.00807746	0.00698360	0.00841814	0.00637992	0.00734133	0.00694300	0.00820853	0.00766128	0.00819443	0.00565610	0.00721895	0.00529807	0.00771758	0.00491289	0.00615564	0.00506878	0.00788483	0.00563567	0.00890233	0.00630384	0.00790526	0.00726940	0.00910750	0.00594130	0.00944487	0.00747138	0.00905534	0.00825257	0.00822420	0.00683835	0.00847287	0.00702667	0.00676522	0.00577658	0.00633274	0.00516926	0.00538691	0.00376248	0.00506656	0.00332939	0.00399641	0.00314872	0.00293109	0.00291542	0.00365697	0.00235073	0.00224364	0.00279809	0.00316639	0.00258808	0.00253418	0.00212295	0.00258430	0.00275455	0.00331831	0.00259709	0.00300241	0.00193218	0.00259595	0.00143524	0.00186921	0.00115139	0.00099623	-0.00010066	-0.00040674	-0.00163496	-0.00128248	-0.00131181	-0.00035573	-0.00146129	-21.47483647
0.6499	-21.47483647	-21.47483647	-21.47483647	-21.47483647	-21.47483647	-21.47483647	-21.47483647	-21.47483647	-21.47483647	-21.47483647	-21.47483647	-21.47483647	-21.47483647	-21.47483647	-21.47483647	-21.47483647	-21.47483647	-0.65211946	-21.47483647	-21.47483647	-21.47483647	-21.47483647	-21.47483647	-21.47483647	2.21721864	-21.47483647	-21.47483647	0.43005624	-21.47483647	-21.47483647	-21.47483647	-21.47483647	-0.56171381	0.05173150	0.15852287	-0.17309377	-0.18547674	-0.03248978	0.08451474	-0.06425538	-0.06224461	0.08037980	0.02802425	0.05522318	-0.03183118	0.01425293	0.04931642	0.05392666	-0.00596707	0.04517492	0.03431955	0.03407853	0.01429425	0.02043284	0.02643731	0.02666450	0.01975659	0.03454592	0.02656228	0.03501714	0.02303102	0.03395226	0.02833635	0.03281830	0.03160213	0.02780577	0.02554222	0.03003619	0.02694667	0.02663314	0.02599491	0.03068842	0.02247667	0.02267894	0.02439038	0.02840163	0.02115271	0.01610303	0.02901912	0.02013834	0.02082073	0.03037766	0.04044113	0.04110282	0.05495265	0.02941645	0.03245687	0.03082333	0.03346201	0.01320254	0.02175941	0.03022526	0.01896172	0.02185840	0.02310109	0.02811937	0.01635650	0.02430727	0.02397062	0.02382104	0.01855780	0.02333460	0.02433290	0.01845469	0.00572139	0.01686376	0.01667659	0.02245996	0.00970860	0.01615911	0.01616348	0.01420599	-0.00066406	0.01732338	0.00842307	0.00737627	-0.00047227	0.01380380	0.00416840	0.00353138	-0.00417342	0.00454919	-0.00606825	-0.00442586	-0.01519234	-0.01328551	-0.01784969	-0.01861437	-0.02576746	-0.02143087	-0.02942429	-0.02719753	-0.03217464	-0.03225249	-0.03296117	-0.03535029	-0.03963057	-0.03968425	-0.04419779	-0.03870091	-0.04214202	-0.04383566	-0.04294098	-0.04502138	-0.04831403	-0.04771320	-0.04724957	-0.04679909	-0.04702453	-0.04551471	-0.04560432	-0.04760851	-0.05108368	-0.05355904	-0.05145676	-0.04794696	-0.04903280	-0.04847657	-0.04994941	-0.04609628	-0.04932078	-0.04835748	-0.04845911	-0.04899888	-0.05040580	-0.04820415	-0.04957978	-0.04803681	-0.04788195	-0.04458995	-0.04685499	-0.04207054	-0.04524028	-0.04614698	-0.04501211	-0.04253447	-0.04159577	-0.04370161	-0.04347310	-0.04029979	-0.04156679	-0.04017797	-0.03953456	-0.03810724	-0.03895499	-0.03921651	-0.03700795	-0.03665285	-0.03417177	-0.03419970	-0.03180364	-0.03012882	-0.02888255	-0.02973255	-0.02818863	-0.02775285	-0.02624755	-0.02501641	-0.02606753	-0.02333700	-0.02333812	-0.02445791	-0.02296848	-0.02030032	-0.01895856	-0.01817441	-0.01833316	-0.01492634	-0.01492791	-0.01582579	-0.01376174	-0.01306938	-0.01035202	-0.00908637	-0.00987426	-0.00927549	-0.00842166	-0.00638668	-0.00789625	-0.00461672	-0.00541502	-0.00670044	-0.00393621	-0.00300481	-0.00292111	-0.00256009	-0.00127708	-0.00050454	-0.00114586	0.00001548	-0.00022656	0.00041827	0.00300899	0.00226107	0.00131115	0.00323711	0.00282723	0.00316474	0.00326488	0.00495881	0.00357958	0.00481849	0.00472179	0.00583026	0.00476605	0.00546947	0.00621639	0.00643963	0.00691247	0.00649248	0.00642142	0.00703183	0.00714155	0.00856789	0.00704098	0.00784322	0.00667169	0.00867620	0.00776746	0.00805323	0.00738012	0.00858309	0.00825266	0.00832208	0.00842483	0.00851189	0.00855748	0.00908907	0.00913958	0.01056398	0.00925807	0.01063499	0.00941466	0.01000814	0.00986762	0.00976526	0.00949899	0.01120125	0.00847700	0.01106776	0.01010689	0.00985347	0.00962739	0.01027889	0.01117103	0.00991429	0.00955073	0.00940726	0.00973168	0.01042238	0.01040450	0.01170526	0.01014997	0.00998424	0.00888584	0.01125745	0.00872477	0.01143422	0.00989512	0.01087831	0.01008560	0.01301206	0.00985045	0.01119519	0.01051184	0.01171584	0.01085288	0.01101637	0.01031067	0.01325439	0.00937196	0.01024300	0.00750230	0.01070324	0.00959080	0.01066583	0.00948721	0.01216234	0.00902388	0.00938693	0.00924091	0.00998032	0.00949830	0.01047188	0.01112238	0.00879681	0.01048720	0.00999807	0.00737272	0.01238180	0.00848127	0.01004269	0.01306650	0.01185270	0.01022327	0.01358194	0.01095499	0.01375387	0.00998126	0.01074973	0.00991724	0.00867807	0.01042484	0.01263498	0.00869853	0.01409730	0.00773351	0.01192260	0.01039221	0.01262366	0.00866504	0.00966657	0.01056936	0.00992017	0.00832537	0.01262454	0.00581766	0.01416979	0.00591007	0.01022037	0.00898210	0.01647082	0.00344443	0.01060499	0.00721490	0.01082649	0.00665170	0.00878140	0.00784674	0.00802432	0.00451394	0.00680114	0.00906107	0.01078443	0.00502675	0.00993295	0.00525382	0.00791797	0.00525478	0.00730167	0.00670438	0.00489145	0.00807621	0.00788305	0.00474579	0.00723979	0.00519726	0.00701325	0.00723908	0.00687592	0.00361828	0.00693549	0.00260175	0.00677881	0.00275393	0.00629614	0.00403123	0.00843276	0.00484653	0.00428331	0.00662879	0.01187738	0.00237552	0.00619312	0.00312077	0.00130071	0.00253637	0.00374775	0.00103420	0.00744402	0.00434466	0.00214534	0.00234043	0.00614397	0.00259456	0.00332486	0.00357760	0.00504114	-0.00076254	0.00440943	0.00287870	0.00085484	0.00017453	0.00233997	0.00006216	0.00417277	0.00329489	0.00243736	0.00075738	0.00438793	0.00110269	0.00214477	0.00049491	0.00441544	0.00060738	0.00301571	0.00153109	0.00483024	-0.00048902	0.00236459	0.00183126	0.00518777	0.00216633	0.00213644	0.00133549	0.00168364	0.00213857	0.00175370	0.00067402	0.00194933	0.00149967	0.00087734	0.00141233	0.00134166	0.00050717	-0.00065856	-0.00057422	0.00342526	0.00015641	0.00168393	0.00026974	0.00122647	0.00189844	0.00079196	0.00131953	0.00282589	0.00330922	0.00274921	0.00454294	0.00353287	0.00257097	0.00421477	0.00242955	0.00363197	0.00314633	0.00281885	0.00206384	0.00388724	0.00203039	0.00256413	0.00178175	0.00315271	0.00289354	0.00117670	0.00133825	0.00274591	0.00204184	0.00160276	0.00189064	0.00238391	0.00281855	0.00211046	0.00274937	0.00327653	0.00393741	0.00334643	0.00287276	0.00443836	0.00394849	0.00374968	0.00239278	0.00284159	0.00216133	0.00187204	0.00047031	0.00056150	-0.00049309	-0.00081001	-0.00110130	-0.00063241	-0.00083004	-21.47483647
[truncated: 747,115 more chars]
