# Supplementary material for: KiMoPack: A python Package for Kinetic Modeling of the Chemical Mechanism
Source: J Phys Chem A. 2022 Jun 14;126(25):4087–99. doi: 10.1021/acs.jpca.2c00907 (PMC9251768; doi:10.1021/acs.jpca.2c00907)
Supplement: Supplementary file 2 — jp2c00907_si_002.zip [file jp2c00907_si_002.zip › Data/Scans/ACN_005.SIA]

0.000	275.00	276.00	277.00	278.00	279.00	280.00	281.00	282.00	283.00	284.00	285.00	286.00	287.00	288.00	289.00	290.00	291.00	292.00	293.00	294.00	295.00	296.00	297.00	298.00	299.00	300.00	301.00	302.00	303.00	304.00	305.00	306.00	307.00	308.00	309.00	310.00	311.00	312.00	313.00	314.00	315.00	316.00	317.00	318.00	319.00	320.00	321.00	322.00	323.00	324.00	325.00	326.00	327.00	328.00	329.00	330.00	331.00	332.00	333.00	334.00	335.00	336.00	337.00	338.00	339.00	340.00	341.00	342.00	343.00	344.00	345.00	346.00	347.00	348.00	349.00	350.00	351.00	352.00	353.00	354.00	355.00	356.00	357.00	358.00	359.00	360.00	361.00	362.00	363.00	364.00	365.00	366.00	367.00	368.00	369.00	370.00	371.00	372.00	373.00	374.00	375.00	376.00	377.00	378.00	379.00	380.00	381.00	382.00	383.00	384.00	385.00	386.00	387.00	388.00	389.00	390.00	391.00	392.00	393.00	394.00	395.00	396.00	397.00	398.00	399.00	400.00	401.00	402.00	403.00	404.00	405.00	406.00	407.00	408.00	409.00	410.00	411.00	412.00	413.00	414.00	415.00	416.00	417.00	418.00	419.00	420.00	421.00	422.00	423.00	424.00	425.00	426.00	427.00	428.00	429.00	430.00	431.00	432.00	433.00	434.00	435.00	436.00	437.00	438.00	439.00	440.00	441.00	442.00	443.00	444.00	445.00	446.00	447.00	448.00	449.00	450.00	451.00	452.00	453.00	454.00	455.00	456.00	457.00	458.00	459.00	460.00	461.00	462.00	463.00	464.00	465.00	466.00	467.00	468.00	469.00	470.00	471.00	472.00	473.00	474.00	475.00	476.00	477.00	478.00	479.00	480.00	481.00	482.00	483.00	484.00	485.00	486.00	487.00	488.00	489.00	490.00	491.00	492.00	493.00	494.00	495.00	496.00	497.00	498.00	499.00	500.00	501.00	502.00	503.00	504.00	505.00	506.00	507.00	508.00	509.00	510.00	511.00	512.00	513.00	514.00	515.00	516.00	517.00	518.00	519.00	520.00	521.00	522.00	523.00	524.00	525.00	526.00	527.00	528.00	529.00	530.00	531.00	532.00	533.00	534.00	535.00	536.00	537.00	538.00	539.00	540.00	541.00	542.00	543.00	544.00	545.00	546.00	547.00	548.00	549.00	550.00	551.00	552.00	553.00	554.00	555.00	556.00	557.00	558.00	559.00	560.00	561.00	562.00	563.00	564.00	565.00	566.00	567.00	568.00	569.00	570.00	571.00	572.00	573.00	574.00	575.00	576.00	577.00	578.00	579.00	580.00	581.00	582.00	583.00	584.00	585.00	586.00	587.00	588.00	589.00	590.00	591.00	592.00	593.00	594.00	595.00	596.00	597.00	598.00	599.00	600.00	601.00	602.00	603.00	604.00	605.00	606.00	607.00	608.00	609.00	610.00	611.00	612.00	613.00	614.00	615.00	616.00	617.00	618.00	619.00	620.00	621.00	622.00	623.00	624.00	625.00	626.00	627.00	628.00	629.00	630.00	631.00	632.00	633.00	634.00	635.00	636.00	637.00	638.00	639.00	640.00	641.00	642.00	643.00	644.00	645.00	646.00	647.00	648.00	649.00	650.00	651.00	652.00	653.00	654.00	655.00	656.00	657.00	658.00	659.00	660.00	661.00	662.00	663.00	664.00	665.00	666.00	667.00	668.00	669.00	670.00	671.00	672.00	673.00	674.00	675.00	676.00	677.00	678.00	679.00	680.00	681.00	682.00	683.00	684.00	685.00	686.00	687.00	688.00	689.00	690.00	691.00	692.00	693.00	694.00	695.00	696.00	697.00	698.00	699.00	700.00	701.00	702.00	703.00	704.00	705.00	706.00	707.00	708.00	709.00	710.00	711.00	712.00	713.00	714.00	715.00	716.00	717.00	718.00	719.00	720.00	721.00	722.00	723.00	724.00	725.00	726.00	727.00	728.00	729.00	730.00	731.00	732.00	733.00	734.00	735.00	736.00	737.00	738.00	739.00	740.00	741.00	742.00	743.00	744.00	745.00	746.00	747.00	748.00	749.00	750.00	751.00	752.00	753.00	754.00	755.00	756.00	757.00	758.00	759.00	760.00	761.00	762.00	763.00	764.00	765.00	766.00	767.00	768.00	769.00	770.00	771.00	772.00	773.00	774.00	775.00	776.00	777.00	778.00	779.00	780.00	781.00	782.00	783.00	784.00	785.00	786.00
-40.0001	-21.47483647	-21.47483647	-21.47483647	-21.47483647	-21.47483647	-21.47483647	-21.47483647	-21.47483647	-21.47483647	-21.47483647	-21.47483647	-21.47483647	-21.47483647	-21.47483647	-21.47483647	-21.47483647	-21.47483647	-21.47483647	-21.47483647	-21.47483647	-21.47483647	-21.47483647	-21.47483647	-21.47483647	-21.47483647	-21.47483647	-21.47483647	-21.47483647	-21.47483647	-21.47483647	-21.47483647	-21.47483647	0.15390901	-0.65921963	0.11093157	0.15669298	0.01002280	0.04800201	-0.03533772	-0.07110389	0.04309131	-0.00105655	0.09448612	0.03576522	0.01569582	0.00037198	0.00951113	-0.00978312	-0.00524124	0.00031070	-0.00522816	-0.00201499	-0.00916559	0.00505229	0.00347754	-0.00325138	-0.00664663	-0.00396639	0.00311050	-0.00286118	0.00128669	0.00187851	-0.00196188	-0.00042806	0.00140860	-0.00249227	0.00053172	0.00173513	0.00064052	-0.00038932	0.00268664	0.00103246	0.00413816	0.00211862	-0.00074412	0.00544569	-0.00353919	-0.00617258	0.00665601	-0.00058647	0.00613478	-0.01592946	0.00010481	-0.00282106	0.00674152	0.00367715	0.00795099	0.00950429	0.01073459	0.00139661	0.00599880	0.00283959	-0.00485166	0.00063628	0.00133746	0.00128632	-0.00196023	0.00187515	-0.00085699	-0.00031639	-0.00623655	0.00295573	0.00014415	-0.00041557	-0.00458105	0.00451009	0.00231019	0.00366764	0.00510862	0.01025987	0.00599064	0.01064819	0.00385641	0.00071756	0.00771447	0.00619732	0.00545798	0.01324357	0.00545450	0.00792245	0.00676092	0.00896144	0.00766351	0.01066230	0.00509719	0.00412488	0.00008799	0.00788689	0.00087212	-0.00144367	0.00097057	0.00250846	0.00236819	0.00009827	0.00151453	0.00243512	-0.00066881	0.00258157	0.00104257	0.00319746	-0.00026207	0.00228216	0.00288742	-0.00083713	0.00101686	0.00089188	0.00106349	0.00022946	0.00234869	0.00064984	0.00041673	0.00019168	0.00109686	0.00039359	0.00098610	0.00017263	0.00029047	0.00043589	-0.00092641	0.00205691	0.00136900	0.00193797	0.00061499	0.00043949	0.00049294	0.00164724	0.00080617	0.00015007	0.00137568	0.00055234	0.00300691	-0.00008488	0.00141956	0.00134080	0.00012050	0.00075979	-0.00086241	0.00122039	0.00029557	0.00128403	0.00045360	0.00229417	0.00075406	0.00224145	0.00041159	0.00135614	0.00059855	0.00139346	-0.00005103	0.00066426	0.00163371	0.00165359	0.00164205	0.00045772	0.00067153	0.00019001	0.00096281	0.00010406	0.00153607	0.00066610	0.00097404	0.00035009	0.00084697	-0.00083521	-0.00055932	0.00016776	-0.00067386	0.00074124	0.00227311	-0.00021646	0.00060403	0.00013746	0.00050030	0.00117106	0.00000852	0.00122647	0.00057035	0.00129653	-0.00013522	0.00145865	0.00107692	0.00101039	-0.00006936	0.00103607	0.00190847	0.00125315	0.00011027	0.00091482	0.00100062	0.00126084	0.00114141	0.00123779	0.00063631	0.00166585	0.00023131	0.00213774	-0.00051724	-0.00010722	-0.00083042	0.00053342	0.00228625	0.00210745	0.00064329	0.00024080	-0.00026589	-0.00029235	0.00045502	0.00111738	0.00048106	0.00003374	0.00070379	0.00189335	0.00114385	0.00075161	0.00073659	0.00103188	-0.00020356	0.00159157	0.00050900	0.00024802	0.00119265	0.00084897	0.00140391	0.00034880	0.00132295	0.00162853	0.00032980	0.00145300	0.00138877	0.00076664	0.00025120	0.00149808	0.00176164	0.00053401	0.00012964	0.00042740	0.00132184	0.00091971	0.00107816	0.00023754	-0.00016722	0.00046811	0.00142948	0.00110017	0.00000798	0.00061575	0.00138477	0.00119996	-0.00007771	0.00088876	0.00052664	0.00051076	0.00129266	0.00071869	0.00027043	0.00107796	0.00069207	0.00327625	0.00174496	0.00027404	-0.00112364	0.00081905	0.00280899	0.00203890	0.00000091	0.00103869	0.00176423	0.00291438	0.00152929	0.00210719	0.00039966	-0.00099347	-0.00040548	0.00156974	-0.00099714	0.00123339	0.00084805	0.00236881	0.00125849	0.00006823	0.00226881	0.00132363	0.00016096	0.00225980	0.00005512	0.00009869	0.00267555	0.00213119	0.00081523	0.00367147	0.00187145	0.00260334	0.00028295	0.00088456	0.00216549	0.00206627	0.00153310	0.00126117	0.00082047	0.00011516	0.00097296	0.00002358	0.00163204	0.00323336	-0.00062779	-0.00068839	0.00132329	0.00054275	0.00001071	0.00422509	0.00057927	-0.00054921	0.00173426	0.00213332	0.00115531	0.00033588	0.00070636	0.00377851	-0.00087327	-0.00073013	0.00196683	0.00199617	0.00063503	-0.00001406	0.00175761	0.00203105	0.00235241	0.00193824	0.00492518	0.00306742	0.00155939	0.00211163	0.00181857	0.00109647	0.00278500	0.00420626	0.00036581	-0.00151631	0.00167503	0.00133569	0.00236085	0.00136419	0.00337287	0.00699175	0.00232105	0.00353561	0.00190893	0.00151759	0.00018437	0.00282212	0.00094557	-0.00033526	-0.00001972	0.00055282	0.00110289	0.00340271	0.00093263	0.00348134	0.00154919	0.00247681	0.00086511	0.00490769	0.00077892	-0.00043134	0.00083853	0.00126087	0.00020051	0.00004072	0.00120909	-0.00036872	0.00191863	0.00077462	0.00053727	0.00196803	0.00230110	0.00241957	0.00148259	0.00139665	0.00022424	0.00189910	-0.00138033	0.00154272	-0.00052454	0.00293055	0.00078934	0.00098410	-0.00256532	0.00175587	0.00103216	0.00069528	0.00006231	0.00075836	0.00065260	0.00024308	0.00063372	0.00228772	0.00055390	0.00055787	-0.00036413	0.00058580	0.00068986	-0.00025898	0.00090144	-0.00128374	-0.00046261	0.00160553	0.00142772	0.00180754	-0.00054336	0.00052099	-0.00057060	0.00223194	-0.00080385	0.00166010	0.00111971	0.00092360	0.00157639	0.00047890	0.00052363	-0.00024925	0.00001055	0.00056659	0.00195659	0.00035886	0.00026781	0.00038019	0.00004902	0.00126201	0.00098990	0.00027903	0.00060541	0.00047817	0.00080277	-0.00003727	0.00043967	0.00041259	0.00020094	-0.00004672	0.00023300	0.00108221	-0.00008469	0.00061291	-0.00011130	0.00024074	0.00028786	0.00026363	0.00012816	0.00047993	0.00033916	0.00044166	-0.00004144	0.00007743	-0.00003854	0.00058106	0.00035751	0.00021439	0.00058818	0.00045069	0.00030048	0.00087367	0.00054120	0.00057583	0.00025715	0.00037594	0.00022638	0.00016762	0.00041638	-0.00064843	0.00035556	-0.00055033	0.00040212	-21.47483647
-35.0001	-21.47483647	-21.47483647	-21.47483647	-21.47483647	-21.47483647	-21.47483647	-21.47483647	-21.47483647	-21.47483647	-21.47483647	-21.47483647	-21.47483647	-21.47483647	-21.47483647	-21.47483647	-21.47483647	-21.47483647	-21.47483647	-21.47483647	-21.47483647	-21.47483647	-21.47483647	-21.47483647	-21.47483647	-21.47483647	-21.47483647	-21.47483647	-21.47483647	-21.47483647	-21.47483647	-21.47483647	-21.47483647	-21.47483647	-0.36232159	-0.27549673	0.19967113	-0.03325349	0.06825134	0.07119624	-0.07598927	-0.01380992	0.01990879	-0.04553997	-0.02649175	-0.00916790	0.00702118	-0.00198553	-0.01659142	-0.00849236	-0.00474737	0.00750715	0.00047214	-0.00250274	0.00232676	0.00325409	-0.00338175	-0.00340314	-0.00455776	0.00025355	-0.00317762	-0.00449881	-0.00077616	-0.00324418	0.00198594	0.00055852	-0.00126918	-0.00071055	-0.00233845	-0.00413424	-0.00075200	0.00095912	-0.00005691	0.00367070	0.00414425	-0.00319666	0.00286110	0.00115850	0.00318061	0.00554674	0.00231279	-0.00312067	-0.00860502	-0.01077093	0.00246402	0.00008902	0.00721054	0.00653226	-0.00453801	0.00085107	0.00565894	0.00453226	0.00547162	0.00093856	0.00202033	-0.00372553	-0.00103024	0.00467940	-0.00177307	0.00315333	0.00008726	-0.00644642	-0.00050506	-0.00080353	-0.00022717	-0.00420055	0.00247699	-0.00079589	0.00487281	0.00594029	0.01470127	0.00793751	0.00816125	0.00414154	-0.00255978	0.00443756	0.00826110	0.00671203	0.01079069	0.00319337	0.00922754	0.00713009	0.01029079	0.00928150	0.00941581	0.00383056	-0.00194821	-0.00436433	-0.00012648	-0.00307122	-0.00265786	0.00065308	-0.00030390	0.00218330	-0.00030707	0.00311567	-0.00016326	0.00118938	0.00050610	-0.00110412	0.00308954	0.00037926	0.00104818	0.00102936	0.00096963	0.00281093	-0.00132176	0.00162658	0.00055150	0.00112829	-0.00032724	-0.00058787	-0.00071645	-0.00120106	0.00026858	0.00035807	-0.00036688	-0.00086127	0.00006391	-0.00006376	0.00137857	0.00111042	0.00249279	0.00007355	0.00001807	0.00054770	0.00192422	-0.00038330	-0.00054945	0.00105729	0.00131824	0.00209273	-0.00073583	0.00051094	-0.00149680	0.00057137	0.00089438	-0.00024922	0.00033817	-0.00065987	0.00057194	-0.00036196	0.00054270	0.00229267	0.00063659	0.00005589	0.00080566	-0.00021416	0.00065869	-0.00073926	-0.00061212	0.00208356	0.00177266	0.00010418	0.00011426	0.00094625	0.00067309	0.00017077	0.00084499	0.00132694	0.00065685	0.00011947	-0.00160578	0.00007901	0.00020956	0.00021354	-0.00117045	-0.00061920	0.00032053	0.00131546	0.00038880	0.00114580	0.00008440	0.00002384	0.00117237	-0.00003676	0.00193158	0.00114641	0.00070646	-0.00112761	0.00114663	0.00006232	0.00048633	0.00042152	0.00149144	0.00130199	0.00019824	-0.00011285	0.00038362	0.00085372	0.00082912	0.00142960	0.00085749	0.00104160	-0.00005919	-0.00015809	0.00029395	-0.00080699	0.00042757	-0.00029086	0.00038254	0.00069767	0.00093160	-0.00001935	0.00044175	0.00022255	-0.00072077	-0.00017323	-0.00026408	0.00027119	-0.00083762	0.00102298	0.00056182	0.00113705	0.00023985	0.00037619	-0.00023189	-0.00040413	0.00096336	0.00041041	-0.00011226	-0.00009804	-0.00007962	0.00092853	-0.00063642	0.00007619	0.00079467	0.00050140	0.00167645	0.00127246	0.00061864	-0.00045740	0.00102829	0.00138671	-0.00092488	0.00060841	0.00009845	0.00059642	0.00064092	0.00080078	0.00125848	-0.00014594	0.00035039	0.00119322	0.00026558	0.00014898	0.00056219	0.00024782	0.00088855	0.00026489	-0.00001514	0.00181170	0.00092000	0.00020311	0.00034664	-0.00050016	0.00156126	0.00048304	0.00117007	0.00110364	-0.00032392	0.00031733	0.00177165	0.00064646	0.00000740	0.00055258	-0.00018478	-0.00053284	0.00091340	0.00028433	0.00188111	0.00051946	0.00053407	0.00059855	0.00270489	-0.00080156	0.00114077	0.00098341	0.00002366	0.00204052	-0.00041154	-0.00044246	0.00094259	0.00047615	0.00140776	0.00003714	0.00173521	-0.00002231	0.00256150	0.00113210	0.00261321	0.00221806	0.00397418	-0.00189011	0.00232574	0.00109891	0.00259676	0.00305838	0.00371329	0.00084086	0.00101199	0.00369680	0.00088197	0.00090647	-0.00123822	-0.00033255	0.00048638	0.00108030	0.00050208	0.00130409	0.00426858	0.00280690	0.00083030	-0.00123004	0.00279294	-0.00064723	0.00086847	0.00242957	0.00494407	-0.00114318	-0.00025021	-0.00130736	0.00061438	0.00159240	0.00090568	0.00270709	0.00094388	-0.00083820	0.00231555	-0.00056719	0.00386596	0.00096171	0.00204477	0.00263631	0.00061016	0.00247927	0.00428398	0.00205634	0.00155446	0.00127537	0.00168602	0.00139258	0.00145139	0.00359901	0.00289016	0.00065566	-0.00012424	-0.00014137	0.00241466	0.00295857	0.00201188	0.00353467	0.00198448	0.00489031	0.00176366	0.00190723	0.00328857	0.00160404	0.00105106	0.00170498	0.00232106	-0.00050317	0.00131147	0.00133838	-0.00054343	0.00199283	0.00239210	-0.00027580	-0.00028025	0.00221464	0.00281562	0.00019818	0.00127761	0.00194929	0.00198862	0.00034116	0.00236436	0.00089559	-0.00007606	0.00126231	0.00009803	0.00004746	0.00000516	0.00039532	0.00227860	0.00095079	0.00031511	0.00046148	0.00281097	0.00186421	0.00149060	0.00181793	0.00175386	0.00064199	0.00120324	-0.00047854	-0.00020875	0.00003557	-0.00007373	0.00083075	0.00110886	0.00067716	0.00051203	0.00097204	0.00158176	0.00136940	0.00019947	0.00060726	0.00233099	-0.00142580	0.00074869	-0.00096752	0.00162596	-0.00055044	-0.00000603	-0.00032238	0.00032382	0.00126470	0.00115150	0.00103184	-0.00002886	-0.00057252	-0.00029037	0.00282651	-0.00091894	0.00104275	0.00044563	-0.00028904	0.00036164	0.00063332	0.00118136	0.00028179	0.00056216	0.00041449	-0.00000358	-0.00028158	0.00047904	0.00135908	0.00038981	-0.00014347	0.00089716	0.00045928	0.00051686	-0.00009920	0.00068321	0.00030354	0.00050425	-0.00006737	0.00051328	0.00051348	0.00039610	0.00000585	0.00027911	0.00006853	0.00045371	0.00018713	0.00025808	0.00023484	0.00043164	0.00023660	0.00102950	0.00041074	0.00043941	0.00016235	0.00018818	0.00088053	0.00070357	0.00091606	0.00011980	0.00002126	-0.00018425	0.00050919	-21.47483647
-30.0001	-21.47483647	-21.47483647	-21.47483647	-21.47483647	-0.87403131	-21.47483647	-21.47483647	-21.47483647	-21.47483647	-21.47483647	-21.47483647	-21.47483647	-21.47483647	-21.47483647	-21.47483647	-21.47483647	-21.47483647	-21.47483647	-21.47483647	-21.47483647	-21.47483647	-21.47483647	-21.47483647	-21.47483647	-21.47483647	-21.47483647	-21.47483647	-21.47483647	-21.47483647	-21.47483647	-21.47483647	-21.47483647	-21.47483647	-0.94055015	0.02324744	0.01323543	0.06589989	0.02187367	0.01696652	-0.06839072	-0.02859160	0.01241014	-0.02255465	0.01236489	-0.00803488	-0.00673259	0.01449921	-0.00117901	-0.00551261	-0.01389737	0.00068997	-0.00525384	0.00037981	0.00398749	0.00669955	0.00433566	0.00248065	-0.00254754	0.00241504	0.00143766	0.00020043	-0.00067400	-0.00283837	0.00041575	0.00120815	0.00036111	0.00004022	-0.00043061	-0.00244142	-0.00098770	0.00089896	-0.00264344	0.00256564	0.00136386	0.00045881	0.00651677	-0.00418659	0.00797177	0.01039037	-0.00149575	0.01475992	-0.00772790	-0.00123882	0.00410285	0.00431283	0.00970969	0.00459230	-0.01043178	0.00876589	0.00413937	-0.00415784	0.00093015	-0.00266964	-0.00123860	0.00094265	-0.00137336	-0.00099489	0.00175161	0.00356807	0.00211924	-0.00487019	0.00171330	0.00437855	0.00099616	-0.00433247	-0.00045429	0.00132284	0.00913889	0.00645045	0.01308815	0.00748113	0.00968759	0.00402093	-0.00339545	0.00515587	0.00637562	0.00191249	0.00999274	0.00305275	0.00585812	0.00665942	0.00795258	0.00854296	0.00684523	0.00193125	-0.00018562	-0.00626564	0.00278138	-0.00124560	-0.00125082	0.00165445	0.00229722	0.00197021	-0.00011175	0.00121649	0.00458061	0.00003296	0.00226605	-0.00016271	0.00317469	0.00084739	0.00063603	0.00147006	0.00021334	0.00191538	-0.00070302	-0.00000146	0.00125594	0.00109953	0.00082854	0.00132282	0.00014827	-0.00016046	0.00045007	0.00057105	-0.00007139	0.00058313	0.00015961	0.00008848	0.00087227	0.00122740	-0.00016957	0.00090010	-0.00003628	-0.00038912	0.00161645	0.00145943	-0.00072950	0.00204737	0.00165275	0.00160224	0.00096109	0.00088649	0.00126473	0.00014807	0.00046431	-0.00092048	0.00024437	0.00010079	0.00061762	0.00154315	0.00175531	0.00195916	0.00193682	0.00200731	0.00155144	0.00070336	0.00150627	0.00116648	0.00101039	0.00157190	0.00293261	0.00033980	0.00002787	0.00080638	-0.00067181	-0.00024573	-0.00066751	0.00046766	0.00124296	0.00171508	0.00041927	0.00156837	0.00012729	0.00012725	0.00126457	0.00053322	-0.00034424	0.00192340	0.00102135	0.00154661	0.00090529	-0.00018664	0.00007193	-0.00032537	0.00146030	0.00095174	0.00029773	-0.00038356	0.00032900	0.00077777	0.00076613	-0.00074463	0.00254964	0.00155592	-0.00003884	-0.00008504	0.00038142	0.00074321	0.00123413	0.00116786	0.00165689	0.00108652	0.00105548	-0.00026995	0.00084367	-0.00041207	-0.00006378	-0.00050434	0.00211408	0.00045797	0.00111695	0.00057455	0.00079977	0.00117323	-0.00022838	-0.00006567	0.00198975	0.00020189	-0.00079903	0.00073129	0.00115922	0.00087850	0.00131139	0.00096385	0.00016741	-0.00007072	0.00151605	0.00042173	0.00017948	0.00048610	0.00053739	0.00041209	-0.00045797	0.00054278	0.00115170	0.00074851	0.00137373	0.00175434	0.00175419	0.00085311	0.00132284	0.00049833	0.00073251	-0.00039648	-0.00015762	0.00101897	0.00084371	0.00173177	0.00044191	0.00049139	0.00099298	0.00060020	0.00102688	-0.00001265	0.00056393	0.00035577	0.00153763	-0.00006010	0.00051867	0.00119450	0.00097014	0.00083700	0.00150286	-0.00103398	0.00160602	0.00064842	0.00091033	0.00162213	0.00064046	0.00029762	0.00086008	0.00051592	0.00203303	0.00089815	0.00021665	-0.00064030	0.00141278	0.00292367	0.00166476	0.00049808	0.00002998	0.00034905	0.00047532	0.00004196	0.00213796	0.00025823	0.00010301	0.00021204	0.00083287	-0.00079632	0.00157908	0.00005058	0.00139967	0.00117803	0.00191690	0.00009237	0.00446472	0.00199600	0.00244379	0.00015533	0.00081011	0.00083761	0.00011043	0.00088926	0.00111801	0.00058104	0.00216902	0.00326346	-0.00098953	0.00173661	0.00098847	0.00125012	0.00023423	-0.00020792	-0.00236123	0.00131649	-0.00049691	0.00107181	0.00276098	0.00139629	0.00153230	0.00169776	0.00175153	0.00210801	0.00124219	0.00058751	0.00000986	-0.00032155	0.00250896	0.00076025	0.00179472	0.00057420	0.00021495	0.00173051	-0.00046991	0.00050823	0.00289156	0.00380781	0.00433927	0.00212915	0.00326659	0.00303440	0.00199904	0.00054784	0.00421901	0.00051191	-0.00029752	0.00150916	0.00008995	-0.00015713	0.00081285	0.00000316	0.00517587	0.00230034	0.00250965	0.00127790	0.00530270	-0.00089105	0.00265956	0.00240502	0.00036023	0.00116831	0.00394458	0.00560876	0.00279987	0.00184203	0.00282575	0.00082413	0.00003096	0.00030819	0.00518554	0.00203615	0.00184812	0.00097766	0.00269469	0.00158030	-0.00009072	0.00236490	0.00209186	-0.00201686	0.00046695	0.00043371	-0.00002350	0.00104277	0.00162899	0.00223438	0.00031898	0.00004150	0.00398161	0.00083346	0.00038483	0.00272643	0.00140582	0.00270218	0.00062876	0.00043925	0.00166617	-0.00006259	0.00089326	-0.00001685	0.00262524	0.00102966	0.00149024	0.00090308	0.00099347	0.00079169	0.00017998	0.00168762	0.00078797	0.00028539	-0.00043327	0.00154742	-0.00060108	0.00067777	0.00255146	0.00135791	0.00127577	0.00036249	0.00078985	-0.00071897	0.00082309	0.00099058	0.00092853	0.00207795	0.00068901	0.00144314	0.00054448	-0.00043583	-0.00013611	0.00119257	0.00029796	0.00292595	0.00039410	-0.00006853	0.00047756	0.00017154	0.00165978	0.00067982	0.00041681	0.00047046	0.00090582	0.00141033	0.00109014	0.00096718	0.00076251	0.00089413	0.00084125	0.00114916	0.00119716	0.00034070	0.00063286	0.00030721	0.00070294	-0.00032037	0.00042650	0.00048846	0.00064685	-0.00006069	0.00051777	0.00059071	0.00019146	0.00038843	0.00056428	0.00016085	0.00047375	0.00037451	0.00045883	0.00013808	0.00115265	0.00092359	0.00067696	0.00039590	0.00043394	0.00053718	0.00043419	0.00075761	0.00025798	-0.00018133	-0.00001756	0.00005355	-21.47483647
-25.0001	1.17352068	-21.47483647	-21.47483647	-21.47483647	-0.13660015	-21.47483647	-21.47483647	-21.47483647	-21.47483647	-21.47483647	-21.47483647	-21.47483647	-21.47483647	-21.47483647	-21.47483647	-21.47483647	-21.47483647	-21.47483647	-21.47483647	-21.47483647	-21.47483647	-21.47483647	-21.47483647	-21.47483647	-21.47483647	-21.47483647	-21.47483647	-21.47483647	-21.47483647	-21.47483647	-21.47483647	-21.47483647	0.01739640	-0.11162890	0.07517240	0.20804469	-0.02552905	0.08564372	0.02624278	-0.01283136	-0.01248066	0.01003455	0.04736055	0.02018629	-0.00252783	-0.00836631	0.00718218	-0.00731382	0.00535446	-0.00587008	-0.00128619	-0.00457537	0.00304434	0.00553554	-0.00390146	0.00424120	0.00350704	0.00129838	0.00158872	-0.00012809	0.00087935	0.00211373	-0.00265428	0.00053668	0.00058532	0.00084414	0.00002037	-0.00025590	0.00061212	-0.00182362	0.00275665	-0.00300592	0.00148878	0.00112568	0.00322285	-0.00062063	0.00274998	0.00608672	0.00286071	-0.00878566	0.00048217	-0.00564987	-0.00685787	-0.00283235	0.00882811	0.01017892	0.00507466	0.00407884	0.00534641	0.00471231	0.00359250	0.00271232	-0.00684914	-0.00032110	0.00279620	-0.00154686	-0.00156100	-0.00723804	0.00347930	0.00200747	-0.01023145	0.00387986	0.00142348	0.00014211	-0.00402367	0.00105156	-0.00248494	0.00666462	0.00191577	0.00445705	0.00206598	0.00606806	0.00316499	0.00147574	0.00443713	0.00478186	0.00298484	0.01218664	0.00317872	0.00531042	0.00472445	0.00550460	0.00534531	0.00739211	0.00533465	0.00382343	0.00195747	0.00669262	0.00271285	0.00169280	0.00156000	0.00029594	-0.00196147	0.00229789	-0.00041669	0.00178912	-0.00106168	0.00298725	-0.00006972	0.00451434	0.00164172	0.00114350	0.00011266	-0.00213103	0.00171007	-0.00047036	0.00051190	-0.00029947	0.00154579	0.00184397	0.00022150	-0.00075430	0.00083680	0.00006595	-0.00019938	-0.00005920	0.00061957	0.00140600	0.00106297	0.00121714	0.00047834	0.00026091	0.00056021	0.00100396	0.00027500	0.00067994	-0.00097563	0.00005192	0.00301275	0.00045523	0.00101123	0.00035173	-0.00079936	0.00030632	0.00083911	-0.00001993	-0.00132853	0.00070952	0.00023543	0.00107170	-0.00022696	0.00045102	0.00113559	0.00254792	-0.00038776	0.00218137	-0.00053054	0.00045908	-0.00037155	0.00075494	0.00048071	0.00085572	0.00015812	0.00100017	0.00001101	-0.00013032	0.00090353	0.00100512	0.00111458	0.00101022	-0.00035931	0.00087707	0.00132324	-0.00016432	-0.00079941	0.00024261	-0.00053438	0.00009062	0.00200539	-0.00041125	0.00088107	0.00098999	-0.00025820	0.00200380	0.00050931	0.00110586	-0.00025800	0.00012196	-0.00122313	0.00098858	0.00097950	-0.00016738	-0.00016778	0.00205358	0.00093708	-0.00088167	0.00030062	0.00031804	0.00027841	0.00059440	0.00194356	0.00071288	0.00021638	0.00141882	0.00061684	0.00021098	-0.00024963	0.00103263	-0.00050151	0.00129836	0.00087487	0.00169242	-0.00027429	0.00155567	0.00059848	-0.00025750	-0.00038498	0.00118656	0.00005620	0.00039959	0.00027854	0.00067780	0.00151373	0.00056740	0.00134622	0.00008299	0.00044918	0.00040644	0.00014299	-0.00019709	-0.00035726	0.00044799	0.00046870	-0.00003417	0.00073424	0.00032837	0.00051416	0.00069696	0.00080339	0.00105694	0.00023987	0.00062625	0.00033279	0.00075852	-0.00055121	0.00055553	0.00011917	0.00145475	0.00131089	0.00066876	0.00009210	0.00079973	0.00047993	-0.00003999	0.00036229	0.00083227	0.00111852	0.00047252	-0.00053899	0.00071136	0.00103923	0.00066384	0.00094770	-0.00002395	-0.00046979	0.00036814	-0.00019265	0.00122140	0.00172373	-0.00025665	-0.00063935	0.00026560	0.00081551	0.00080228	-0.00000153	0.00031964	-0.00082712	0.00041732	0.00118604	0.00203305	-0.00018734	-0.00124809	0.00026629	0.00050659	-0.00108178	0.00016266	0.00060563	0.00091076	0.00028861	-0.00029134	0.00029461	0.00113626	0.00009805	0.00087963	0.00050226	0.00046921	-0.00071927	0.00108930	0.00050234	0.00194996	0.00135859	0.00153936	-0.00056956	0.00324476	0.00108199	-0.00003321	0.00059004	0.00068471	0.00030089	-0.00235334	0.00232885	0.00102558	0.00180811	-0.00289649	0.00024941	-0.00195011	-0.00110581	-0.00040408	-0.00005320	0.00496746	0.00053279	0.00102291	0.00145010	-0.00069758	0.00320562	-0.00103513	-0.00021054	0.00105041	0.00023332	0.00054467	-0.00044795	0.00010571	-0.00042999	-0.00095134	0.00349864	0.00044419	0.00064307	0.00169253	0.00089312	0.00254122	0.00138240	-0.00130787	0.00240116	0.00154124	0.00155737	0.00417831	0.00041651	-0.00066398	0.00108707	0.00097930	-0.00239180	0.00030978	0.00350582	0.00234122	0.00262411	0.00141130	0.00188895	0.00156314	-0.00093389	0.00154501	0.00042830	-0.00055691	-0.00258088	0.00123655	0.00091555	0.00063661	0.00252459	0.00332406	0.00103328	0.00180273	-0.00122759	0.00243108	-0.00093385	0.00229602	0.00093557	0.00335427	-0.00039662	0.00104943	0.00096342	-0.00012913	0.00044933	0.00174949	-0.00105874	-0.00094265	0.00158470	-0.00000273	-0.00036979	-0.00125822	-0.00085423	-0.00010917	-0.00047028	0.00017408	-0.00074035	0.00039762	0.00139456	-0.00039516	-0.00167795	0.00057553	0.00078165	0.00006653	0.00094454	0.00079535	-0.00024917	0.00106791	0.00015765	0.00045014	-0.00073699	-0.00148446	0.00007484	-0.00014005	-0.00152839	0.00091416	-0.00034298	-0.00062932	0.00005227	-0.00051471	-0.00044474	0.00194294	-0.00194638	-0.00128369	-0.00138820	-0.00054418	-0.00184265	0.00013954	0.00222780	-0.00045616	0.00027363	0.00081914	0.00042115	-0.00098441	0.00028051	0.00035837	0.00174884	0.00138239	0.00089838	0.00184440	0.00041825	0.00099445	0.00043895	-0.00000907	-0.00072390	0.00003252	0.00040978	-0.00045499	-0.00035571	-0.00027024	0.00000976	-0.00010331	-0.00029139	-0.00021966	-0.00026017	-0.00009671	0.00025756	-0.00005778	-0.00060341	0.00017636	0.00006121	-0.00016880	0.00010932	0.00016520	0.00002103	0.00003396	0.00004490	0.00027149	0.00018364	-0.00009065	-0.00025826	0.00019843	-0.00018158	0.00006355	0.00007558	0.00028820	0.00023696	-0.00005066	0.00024540	0.00027836	0.00005947	-0.00038946	-0.00004971	-0.00024456	-0.00014765	-0.73854852
-20.0001	-21.47483647	-21.47483647	-21.47483647	-21.47483647	-21.47483647	-21.47483647	-21.47483647	-21.47483647	-21.47483647	-21.47483647	-21.47483647	-21.47483647	-21.47483647	-21.47483647	-21.47483647	-21.47483647	-21.47483647	-21.47483647	-21.47483647	-21.47483647	-21.47483647	-21.47483647	-21.47483647	-21.47483647	-21.47483647	-21.47483647	-21.47483647	-21.47483647	-21.47483647	-21.47483647	-21.47483647	-21.47483647	1.25398016	-0.63429856	0.25547487	-0.10360476	0.01506003	-0.07207795	0.01510732	0.06423308	0.03054352	0.03783260	0.01498330	-0.01140875	-0.01887582	-0.01991674	-0.00383277	-0.00288600	-0.00900010	-0.00660224	0.00480230	-0.00019620	-0.00354215	-0.00421135	0.00351038	0.00370810	0.00279430	-0.00271822	0.00359723	-0.00481083	-0.00331056	0.00082630	-0.00105182	-0.00047082	0.00489523	-0.00140789	0.00067176	0.00084897	0.00406166	-0.00054180	0.00134925	0.00164684	0.00212948	0.00059673	-0.00052609	0.00472332	0.00350981	-0.00302042	0.00039799	-0.00962127	0.00223081	-0.00271797	0.00356166	0.00418793	0.00226340	0.00927877	0.00657607	-0.00209939	0.00527827	0.00294741	0.00324280	0.00156618	-0.00625191	0.00363599	-0.00141073	0.00022940	-0.00229578	-0.00265422	0.00608072	0.00405258	-0.00469131	0.00301958	0.00015086	0.00539394	-0.00593791	0.00028698	0.00318149	0.00383497	0.00634890	0.00896940	0.00168388	0.00806975	0.00259873	0.00419506	0.01138003	0.00981822	0.00262691	0.01218134	0.00301725	0.00723310	0.00845833	0.00800192	0.00750587	0.00942795	0.00754123	0.00988394	0.00208632	0.00532666	0.00438597	0.00053424	0.00469271	0.00361373	0.00155956	0.00060906	0.00211328	0.00243060	0.00199455	0.00230671	0.00124044	0.00287572	0.00009541	0.00106626	0.00184529	0.00024279	0.00137909	0.00032976	0.00093573	0.00068276	0.00197100	0.00224783	0.00096165	0.00035109	0.00047310	0.00125188	0.00175139	0.00003753	-0.00002809	0.00123693	0.00110006	0.00133692	-0.00004686	0.00123280	0.00133823	0.00087887	0.00123302	0.00228608	0.00014665	-0.00091988	0.00110190	0.00082969	0.00167677	0.00110408	0.00085876	0.00014506	0.00054917	0.00182086	-0.00094484	0.00147396	0.00082773	0.00111527	-0.00015354	0.00214822	0.00163563	0.00148482	0.00131268	0.00134391	0.00144845	0.00260814	0.00098223	0.00176603	0.00082256	0.00136462	0.00202372	-0.00004549	0.00177467	0.00086599	-0.00037032	-0.00030638	0.00219668	0.00070387	0.00098737	0.00006826	0.00133989	0.00177083	0.00029408	0.00150439	0.00065416	-0.00027711	0.00133943	0.00143860	0.00155391	0.00137905	0.00129751	0.00178574	0.00062062	0.00190246	0.00092003	0.00079133	-0.00054410	0.00090947	0.00086637	0.00103288	-0.00105095	0.00179968	0.00112680	0.00046020	0.00049363	0.00114205	0.00121882	0.00183438	0.00138264	0.00127280	0.00085608	0.00088330	0.00103567	0.00052095	-0.00088925	0.00094717	-0.00049886	0.00119456	0.00133842	0.00157155	-0.00001159	0.00134881	0.00048730	-0.00084295	0.00007982	0.00123417	0.00088705	0.00051935	0.00124820	0.00127628	0.00050549	0.00140445	0.00082572	0.00047221	0.00061374	0.00044668	0.00138199	0.00036627	0.00030486	0.00023945	0.00170010	0.00004446	0.00033730	0.00143275	0.00049870	0.00032009	0.00112844	0.00044275	0.00026900	0.00147644	0.00076553	0.00001717	0.00025094	0.00112953	0.00105012	0.00099084	0.00168162	0.00108200	0.00020806	0.00147027	0.00128374	0.00125488	0.00045281	0.00210213	0.00049306	0.00136347	0.00045256	0.00059593	0.00118477	0.00146925	0.00158778	0.00052129	-0.00015406	0.00145433	0.00149146	0.00238451	0.00140800	0.00011928	-0.00003762	0.00096120	0.00148050	0.00195472	0.00105582	0.00139142	0.00024923	0.00126250	0.00113026	0.00277030	0.00114919	0.00117123	0.00073743	0.00322682	-0.00102338	0.00113949	0.00102567	0.00159130	0.00109590	0.00180206	0.00139811	0.00142677	0.00212477	0.00161331	0.00065083	0.00124091	0.00100278	0.00217597	0.00362377	0.00328940	0.00107725	0.00323015	0.00109854	0.00176722	0.00133050	0.00089348	0.00215763	0.00399006	0.00149993	0.00198506	0.00230612	0.00070603	0.00422907	0.00371820	0.00231837	0.00129917	0.00180523	0.00135633	0.00242847	0.00356244	0.00213369	0.00214073	0.00232078	0.00396493	0.00191611	-0.00110391	0.00519859	0.00416433	0.00317395	0.00166462	0.00152571	0.00319557	0.00191155	0.00337935	0.00009373	0.00314245	0.00104209	0.00395424	0.00034652	0.00475675	0.00238727	0.00354316	0.00258821	0.00095936	0.00097411	0.00247215	0.00131891	0.00023449	0.00344714	0.00209534	0.00052518	0.00213679	0.00429362	0.00329558	0.00190956	0.00041672	0.00324122	0.00381821	0.00503033	0.00242793	0.00314596	0.00437245	0.00101143	0.00098440	0.00334019	0.00211146	0.00000165	0.00339707	-0.00069625	0.00260506	0.00209647	0.00315927	0.00276365	0.00351462	0.00091352	0.00317134	0.00187713	0.00362926	0.00315073	0.00285773	0.00177870	0.00295276	0.00104376	0.00059477	0.00154858	0.00344111	0.00290718	-0.00097372	-0.00042963	0.00211472	0.00003492	-0.00070547	-0.00037544	0.00240019	0.00263786	0.00082064	0.00132901	0.00241824	0.00211715	0.00193343	0.00393227	0.00240202	0.00159737	0.00274488	-0.00074027	0.00067746	0.00126232	-0.00017774	0.00121950	0.00194690	0.00077496	0.00180428	0.00076709	0.00101015	0.00195675	0.00054329	0.00082489	0.00319494	-0.00151112	0.00038709	-0.00126126	0.00075368	-0.00029082	0.00167150	0.00156932	0.00126128	0.00165335	0.00309185	0.00146203	0.00141101	0.00178114	-0.00007392	0.00181208	0.00143161	0.00219851	0.00218326	-0.00021891	0.00075558	0.00124898	0.00146627	0.00032254	0.00086484	0.00088824	-0.00049480	0.00029243	0.00120706	0.00087800	0.00035847	0.00034123	0.00092789	0.00023801	0.00045786	0.00009987	0.00050454	0.00086701	0.00031374	0.00036326	0.00058607	0.00081902	0.00077812	0.00057361	0.00067213	0.00065238	0.00080730	0.00038835	0.00109493	0.00064367	0.00097753	0.00071469	0.00083714	0.00050318	0.00054106	0.00024412	0.00073434	0.00062364	0.00060066	0.00058024	0.00066832	0.00026570	0.00005964	0.00041390	-21.47483647
-15.0001	-21.47483647	-21.47483647	-21.47483647	-21.47483647	-21.47483647	-21.47483647	-21.47483647	-21.47483647	-21.47483647	-21.47483647	-21.47483647	-21.47483647	-21.47483647	-21.47483647	-21.47483647	-21.47483647	-21.47483647	-21.47483647	-21.47483647	-21.47483647	-21.47483647	-21.47483647	-21.47483647	-21.47483647	-21.47483647	-21.47483647	-21.47483647	-21.47483647	-21.47483647	-21.47483647	-21.47483647	-21.47483647	0.09029886	-1.06399752	0.08131328	0.25780730	-0.15007009	-0.07894452	0.06692443	0.00856298	-0.06406125	-0.00082655	-0.00312681	-0.00589177	0.00983976	0.00389523	0.01273513	-0.01023205	-0.00309076	-0.00071616	0.00004923	-0.00407497	-0.00378564	-0.00306394	0.00156105	0.00337341	0.00025221	-0.00021539	-0.00039452	-0.00077991	-0.00181987	0.00112270	-0.00302262	-0.00026636	0.00276484	-0.00137717	-0.00186724	0.00082651	0.00034103	-0.00120926	0.00303634	-0.00342667	0.00346847	0.00316439	-0.00312632	0.00058264	0.00024594	0.00049319	0.01099708	0.00327338	-0.00026709	-0.00761127	-0.01502419	0.00571680	0.00537319	0.00019838	0.01289574	-0.00031472	-0.00265330	-0.00067456	0.00548200	-0.00306248	-0.00605970	-0.00003268	0.00394350	-0.00016721	-0.00036925	0.00066765	0.00088231	-0.00139852	-0.00158180	0.00428979	0.00122158	0.00378071	-0.00235005	0.00250325	0.00052747	0.00478361	0.00412819	0.00825306	0.00721273	0.00954213	0.00603426	-0.00227204	0.00731545	0.00965490	0.00479031	0.01253224	0.00394899	0.00782387	0.00555894	0.00683117	0.00847988	0.00723517	0.00675711	0.00379270	0.00278943	0.00392299	0.00310160	-0.00266285	0.00153751	-0.00009100	0.00260266	0.00135883	0.00140284	0.00294925	-0.00012944	0.00381480	0.00025675	0.00055780	-0.00019025	0.00084430	0.00223830	-0.00131616	0.00212815	0.00118232	-0.00018353	-0.00033179	0.00066469	0.00117973	0.00072501	-0.00098663	-0.00076763	-0.00038554	0.00139672	0.00192435	0.00080403	0.00092270	-0.00010791	0.00147029	0.00050579	0.00110077	0.00106183	-0.00043470	0.00037181	0.00121280	0.00015961	-0.00033047	0.00039893	0.00110162	0.00124644	0.00120861	0.00068857	-0.00064797	0.00165640	0.00031783	-0.00137964	0.00119743	-0.00014485	0.00043385	-0.00084951	0.00113526	0.00076559	0.00151499	-0.00003481	0.00149306	0.00133327	0.00117156	0.00152554	-0.00092828	0.00072152	0.00098576	0.00092902	0.00032296	0.00056095	-0.00016555	0.00027543	-0.00025137	0.00053885	0.00027631	0.00046953	0.00059756	0.00119305	-0.00042884	-0.00086575	-0.00027993	-0.00025552	-0.00069087	0.00017825	0.00008574	0.00012827	0.00044557	-0.00042811	0.00160685	0.00007004	0.00198471	-0.00029102	0.00024289	-0.00125972	0.00042143	0.00017248	-0.00028073	-0.00042279	0.00158932	0.00108281	-0.00029688	0.00035616	0.00049573	0.00086819	0.00054392	0.00109314	0.00107455	0.00050651	0.00009906	-0.00050656	0.00033452	-0.00053858	0.00000053	-0.00074514	0.00046436	0.00115067	0.00149089	-0.00017721	0.00078732	0.00028386	-0.00124274	0.00033570	0.00047289	-0.00049913	0.00036439	0.00126401	0.00070580	0.00037461	0.00028810	0.00017039	0.00039081	0.00011888	0.00073862	0.00079419	-0.00046681	-0.00028255	-0.00006646	0.00139030	-0.00022117	0.00028104	0.00074131	0.00000712	0.00057557	0.00084514	0.00076271	0.00023014	0.00067533	0.00044130	-0.00035528	-0.00047787	-0.00014019	0.00044098	0.00076637	0.00111193	0.00013865	-0.00027309	-0.00026314	0.00045853	0.00043417	-0.00052787	0.00019822	0.00066089	0.00046460	-0.00048176	0.00052304	0.00065575	0.00043516	0.00078509	0.00009486	-0.00040883	0.00042242	0.00041509	0.00147317	0.00035413	-0.00102840	-0.00038698	0.00099729	0.00007023	0.00001692	-0.00056233	0.00049035	-0.00049357	0.00129848	0.00118000	0.00252419	0.00070386	0.00077208	0.00010579	0.00198021	-0.00006219	0.00039151	0.00025367	0.00129289	0.00033575	0.00083683	0.00005499	0.00040628	0.00172077	0.00234169	-0.00004209	0.00089879	0.00023813	0.00090838	0.00140747	0.00139195	0.00010074	0.00016443	-0.00000959	0.00032640	0.00168981	0.00050226	-0.00040074	0.00026923	0.00045658	0.00120024	-0.00025315	-0.00044975	0.00069114	0.00023575	-0.00028205	-0.00144096	0.00017567	-0.00052876	0.00090291	0.00237934	-0.00020003	-0.00003237	-0.00010436	-0.00151996	-0.00039418	-0.00061877	0.00225469	0.00206860	0.00300116	0.00059973	-0.00083606	-0.00162955	0.00036553	-0.00010137	0.00020377	0.00129755	-0.00137292	0.00131452	-0.00068355	0.00146471	-0.00071704	0.00026511	-0.00030227	-0.00102888	0.00018281	0.00255637	-0.00027322	0.00195538	-0.00097408	0.00187796	-0.00133809	-0.00269020	0.00145538	0.00147612	0.00029612	-0.00034053	-0.00144817	0.00330996	0.00148490	-0.00038836	0.00198123	0.00088284	-0.00055060	0.00433964	0.00109653	0.00131408	-0.00079401	-0.00048182	-0.00079502	-0.00186615	-0.00011655	0.00260388	-0.00049440	-0.00045329	0.00041203	0.00330261	0.00051076	-0.00030995	-0.00006911	0.00160279	-0.00120761	0.00110486	-0.00126198	0.00007453	-0.00091575	0.00032241	0.00002129	-0.00111266	-0.00036807	0.00043956	-0.00000493	0.00121721	-0.00112425	0.00110323	0.00172976	-0.00024924	0.00045424	0.00105824	0.00185981	-0.00044204	-0.00127156	0.00034118	0.00036617	-0.00096271	-0.00137893	0.00077294	-0.00154151	-0.00160544	-0.00067056	0.00101222	-0.00013841	0.00034746	-0.00041089	0.00078380	0.00015684	-0.00027527	0.00041383	0.00100234	-0.00148322	0.00039098	-0.00209499	0.00075035	-0.00152405	0.00094562	0.00156045	0.00019338	-0.00010339	0.00048322	0.00110933	-0.00061886	0.00118965	0.00019521	0.00186531	0.00002101	-0.00004672	0.00027290	-0.00062902	0.00023389	0.00045852	0.00034461	0.00027904	-0.00049760	0.00134785	0.00011462	-0.00049695	0.00027140	0.00039213	-0.00015580	0.00025396	0.00104326	-0.00037640	-0.00000903	0.00026841	0.00019317	0.00034009	-0.00017872	0.00012087	0.00018850	0.00051095	0.00089918	0.00027266	0.00016074	-0.00002378	0.00047005	-0.00011792	0.00035100	0.00017217	0.00013842	0.00029619	0.00059770	0.00040682	0.00019736	0.00014069	0.00003015	0.00051661	0.00030341	0.00009053	-0.00023839	-0.00003306	-0.00048678	0.00001481	-21.47483647
-10.0001	-21.47483647	-21.47483647	-21.47483647	-21.47483647	-21.47483647	-21.47483647	-21.47483647	-21.47483647	-21.47483647	-21.47483647	-21.47483647	-21.47483647	-21.47483647	-21.47483647	-21.47483647	-21.47483647	-21.47483647	-21.47483647	-21.47483647	-21.47483647	-21.47483647	-21.47483647	-21.47483647	-21.47483647	-21.47483647	-21.47483647	-21.47483647	-21.47483647	-21.47483647	-21.47483647	-21.47483647	-21.47483647	-21.47483647	-21.47483647	-0.04823459	0.12122223	0.00122042	-0.08601755	0.01428527	-0.03028375	-0.08415762	0.01099566	0.00439407	-0.01334148	-0.01661830	0.00297927	0.00037607	0.00068935	-0.00591512	-0.00759829	0.00948733	-0.01070392	-0.00196239	0.00238377	0.00917712	0.00281741	0.00108637	-0.00155108	0.00189303	-0.00141694	0.00133245	-0.00276170	0.00118043	0.00097278	0.00201634	-0.00080155	0.00167731	-0.00204437	0.00041545	-0.00248666	0.00131862	-0.00278341	0.00787004	0.00172798	0.00133837	0.00298528	0.00065356	-0.00012969	0.00876975	-0.00261856	0.00304901	-0.00838768	-0.00153042	-0.01059906	0.00183524	0.01270181	0.01288270	-0.00045009	0.00023443	-0.00264142	0.00379403	-0.00178954	-0.00687307	-0.00173125	0.00449433	-0.00153256	0.00251069	0.00024537	0.00169746	-0.00040833	-0.00049391	0.00350547	0.00228280	0.00272475	-0.00310483	-0.00105723	0.00230221	0.00393463	0.00657938	0.01020747	0.00680869	0.01033284	0.00468837	-0.00103663	0.00902551	0.01072821	0.00284186	0.01115096	0.00428697	0.00892338	0.00614181	0.00967823	0.00981940	0.01090739	0.00605259	0.00587435	0.00007336	0.00514518	0.00236887	-0.00078720	0.00137110	0.00203868	0.00036899	0.00027087	0.00108028	0.00303344	0.00019971	0.00209699	0.00061819	0.00128711	0.00003492	0.00141866	0.00055544	-0.00012410	0.00396580	0.00149383	0.00093645	0.00149366	-0.00047707	0.00009969	0.00028829	0.00045126	-0.00046276	0.00067182	0.00207625	0.00040387	0.00155197	0.00062089	0.00035837	0.00163908	0.00080764	0.00179082	0.00096032	0.00218542	0.00209313	0.00175733	0.00124121	-0.00035931	0.00166675	-0.00018697	0.00292762	0.00084414	0.00060054	0.00020754	0.00170860	0.00005574	-0.00065180	-0.00020307	0.00016968	0.00095326	-0.00032485	0.00141487	0.00155334	0.00167279	0.00144299	0.00258375	0.00092902	0.00004528	0.00032938	0.00098901	0.00160359	0.00115995	0.00173262	0.00103438	0.00142606	-0.00028780	0.00061746	-0.00000713	0.00124342	0.00125629	0.00197252	0.00065273	0.00138608	0.00005781	0.00018551	0.00014540	0.00125018	0.00017311	0.00133317	0.00070328	0.00109395	0.00046385	0.00030693	0.00076526	0.00064722	0.00099614	0.00133063	0.00077536	-0.00063682	0.00111145	0.00100064	0.00077179	0.00044550	0.00146170	0.00120071	0.00022730	0.00050218	0.00013126	0.00050578	0.00093169	0.00203838	0.00095240	0.00126141	0.00095063	0.00101132	0.00064972	-0.00002906	0.00041683	0.00040079	0.00115754	0.00110931	0.00078730	0.00110343	0.00034601	0.00113809	-0.00011223	0.00057638	0.00148531	0.00128210	0.00038453	0.00073991	0.00083678	0.00053016	0.00128739	0.00086868	0.00026567	0.00050371	0.00037823	0.00002427	0.00037229	0.00082517	0.00006201	0.00035671	-0.00046126	0.00041422	0.00041476	0.00105469	0.00089609	0.00114786	0.00087996	-0.00000647	0.00074291	0.00075795	-0.00004952	0.00067677	0.00017590	0.00068521	0.00106136	0.00106525	0.00040529	0.00015107	0.00029371	0.00104525	0.00098122	-0.00004926	0.00130890	0.00124193	0.00139340	0.00030334	0.00160605	0.00098587	0.00112311	0.00098744	0.00065485	-0.00039878	0.00159208	0.00089713	0.00149831	0.00091830	0.00041487	-0.00009887	0.00104882	0.00111365	0.00131492	0.00096922	0.00002074	-0.00037579	0.00156166	0.00053565	0.00233822	0.00071954	0.00014406	-0.00007529	0.00040151	0.00034556	0.00206356	0.00028554	0.00176300	0.00133277	0.00097296	0.00093752	0.00058479	0.00176314	0.00249396	-0.00021559	0.00004635	0.00123767	0.00135728	0.00239016	0.00458048	0.00189616	0.00239267	0.00048614	0.00208587	0.00138019	0.00003462	0.00396206	0.00427649	0.00112239	-0.00111184	0.00138990	0.00010157	0.00284213	0.00181337	0.00208776	-0.00120361	0.00003541	0.00238558	0.00004502	0.00602280	0.00205747	0.00186537	0.00006702	0.00499122	0.00305328	0.00402635	0.00169006	0.00403014	0.00027589	0.00418967	0.00200848	0.00386866	0.00136832	0.00289679	0.00460125	0.00186077	0.00058829	0.00226717	0.00156212	0.00313283	0.00279366	0.00371684	0.00085406	-0.00035136	0.00224071	0.00443681	0.00208945	0.00026027	0.00370136	0.00314551	0.00026284	0.00126844	0.00378902	0.00461024	0.00175002	0.00187163	0.00129324	0.00340639	0.00240655	0.00093393	0.00328713	0.00246062	0.00300934	0.00507208	0.00467994	0.00337033	0.00090834	0.00252054	0.00160524	0.00185219	0.00124688	0.00357138	0.00285343	0.00202458	0.00128724	0.00557983	0.00060556	0.00257726	0.00381678	0.00307453	0.00063476	0.00344662	0.00033402	0.00143111	-0.00015140	0.00275954	0.00223514	0.00099139	0.00227982	0.00262474	0.00079917	0.00143535	0.00028335	0.00233185	0.00209360	0.00105789	0.00077431	0.00191299	0.00080208	0.00078089	0.00212538	0.00130154	0.00079067	0.00154534	0.00075915	0.00219899	0.00117959	0.00027060	0.00146098	0.00018652	0.00095802	0.00084959	0.00118310	0.00150435	0.00053598	0.00147760	-0.00000532	0.00259501	-0.00002155	0.00194400	0.00001314	0.00234007	0.00065077	0.00097102	0.00235756	0.00315860	0.00194967	0.00397474	0.00111210	0.00198133	0.00284205	0.00005873	0.00236210	0.00182311	0.00105659	0.00074388	0.00112003	0.00060350	0.00127589	0.00000761	0.00039480	-0.00010587	0.00172428	-0.00060223	0.00072636	0.00118572	0.00091887	0.00054741	0.00033961	0.00083826	0.00001523	0.00027559	0.00052072	0.00131813	0.00055088	0.00060042	0.00048107	0.00072049	0.00140800	0.00076709	0.00071601	0.00031195	0.00000741	0.00084933	0.00037833	0.00050536	0.00024339	0.00002397	0.00034398	0.00109610	0.00095415	0.00079103	0.00016229	0.00062822	0.00092732	0.00056049	0.00052226	0.00029232	0.00014133	0.00043448	0.00055434	-21.47483647
-9.0001	-21.47483647	-21.47483647	-21.47483647	-21.47483647	-21.47483647	-21.47483647	-21.47483647	-21.47483647	-21.47483647	-21.47483647	-21.47483647	-21.47483647	-21.47483647	-21.47483647	-21.47483647	-21.47483647	-21.47483647	-21.47483647	-21.47483647	-21.47483647	-21.47483647	-21.47483647	-21.47483647	-21.47483647	-21.47483647	-21.47483647	-21.47483647	-21.47483647	-21.47483647	-21.47483647	-21.47483647	-21.47483647	0.00619567	-0.34108213	0.02549480	0.09547095	-0.12924343	0.07681432	0.04824215	-0.00859511	-0.02784687	0.03452126	0.02467322	0.01798918	-0.03315670	0.01191234	0.01027747	0.00140388	0.00552691	-0.01489964	0.00363277	-0.00197094	0.00182421	0.00010758	0.00350217	-0.00102678	-0.00414970	-0.00446589	0.00202880	-0.00004457	-0.00114579	0.00197571	-0.00269557	-0.00077652	0.00325175	0.00052427	0.00122163	-0.00303612	-0.00132073	-0.00080214	0.00061328	-0.00091906	0.00328365	-0.00040325	-0.00267577	0.00003357	0.00144259	-0.00382748	0.00150857	-0.00605431	0.00238893	-0.00213054	-0.01155586	0.00204315	0.00796292	-0.00035211	0.00585780	-0.00095615	0.00702628	-0.00181908	0.00264472	0.00196989	-0.00240708	-0.00222629	0.00037710	-0.00022939	0.00090121	-0.00190825	-0.00196301	-0.00089361	-0.00437729	0.00036095	0.00137855	-0.00042245	-0.00313090	0.00045434	-0.00012428	0.00594028	0.00508930	0.00677958	0.00836327	0.00748321	0.00393516	0.00267334	0.00825464	0.00813244	0.00560971	0.01117952	0.00305014	0.00854007	0.00987680	0.00767536	0.00984665	0.01154605	0.00331909	0.00739063	0.00075651	0.00251063	0.00104937	-0.00236689	0.00098279	0.00188118	0.00083223	0.00020465	0.00178898	0.00106575	-0.00033004	0.00250454	-0.00140716	0.00117543	0.00006111	0.00061813	0.00195066	-0.00003951	0.00098714	0.00023920	0.00073468	0.00083030	0.00075736	0.00067720	0.00048461	-0.00120885	0.00120512	0.00152037	-0.00024951	0.00064338	0.00005017	0.00039273	-0.00088033	0.00086505	-0.00039864	0.00081085	0.00010543	-0.00039757	-0.00119945	0.00149699	-0.00078719	-0.00129093	0.00005083	0.00104416	0.00145753	0.00086284	0.00042312	0.00019993	0.00056422	-0.00029565	-0.00118847	-0.00072263	-0.00063510	0.00015724	-0.00109337	-0.00018604	0.00046245	0.00153719	0.00128666	0.00115517	-0.00030611	0.00108846	0.00102812	-0.00010087	0.00181634	0.00054478	0.00045027	0.00080690	-0.00017487	-0.00051930	-0.00013222	0.00064085	0.00158145	0.00077557	0.00059567	0.00012964	0.00023498	0.00038385	-0.00073265	0.00086947	0.00047363	-0.00103472	0.00095098	-0.00092985	0.00086236	-0.00024093	-0.00020940	0.00026802	0.00005855	0.00222194	0.00112667	-0.00001278	-0.00111958	0.00088756	0.00092478	0.00043119	-0.00012918	0.00124285	0.00115067	0.00036465	0.00026438	0.00037915	0.00023220	0.00050663	0.00147346	0.00104141	0.00105133	0.00117399	0.00018644	0.00088609	-0.00046549	0.00085014	-0.00121132	0.00121470	0.00114450	0.00111114	-0.00004962	0.00179735	0.00038791	-0.00096042	-0.00041552	0.00082850	-0.00077264	0.00046794	0.00067485	0.00030047	0.00053283	0.00046329	-0.00041068	-0.00014285	-0.00001882	0.00110588	-0.00047578	-0.00011646	0.00065018	-0.00023805	0.00020505	-0.00059681	0.00038092	0.00133986	0.00057617	0.00133503	0.00092153	0.00126573	-0.00020285	0.00037552	0.00049586	0.00044919	0.00033896	0.00013107	0.00067348	0.00101072	0.00103470	0.00020298	-0.00062674	0.00093320	0.00018298	0.00080865	-0.00007899	0.00108779	0.00077381	0.00088558	-0.00032247	0.00074023	0.00116117	0.00051874	0.00037755	0.00050789	-0.00050277	0.00181390	0.00034519	0.00193085	0.00110919	-0.00023890	0.00048654	0.00120742	0.00015288	0.00078952	0.00024869	0.00142583	-0.00139290	0.00131645	0.00052022	0.00135484	-0.00042654	0.00011406	0.00067405	0.00254668	-0.00022122	0.00134697	0.00016337	0.00028867	-0.00027506	-0.00082769	0.00185529	0.00045398	0.00100912	0.00276997	0.00055050	0.00221091	-0.00073052	0.00214836	0.00081794	0.00231601	-0.00115482	-0.00002444	-0.00001862	0.00127491	-0.00020807	-0.00142878	0.00165066	0.00165987	0.00156287	-0.00223364	0.00220188	0.00055765	0.00165755	0.00119091	-0.00193256	-0.00187358	0.00076820	-0.00134548	0.00159019	0.00169518	-0.00010004	-0.00245471	-0.00031728	-0.00025645	0.00052259	-0.00147611	0.00071967	0.00508039	0.00070978	0.00078354	-0.00046949	0.00130048	0.00116126	0.00006853	-0.00091504	0.00183542	0.00177542	0.00192396	0.00150486	0.00226591	0.00170884	-0.00114047	0.00166729	0.00217163	-0.00120554	0.00308081	-0.00091445	0.00043361	0.00119434	0.00040012	-0.00056332	-0.00066798	0.00206923	0.00060276	0.00043219	0.00120024	-0.00017845	0.00276271	0.00103096	0.00486364	0.00153420	-0.00079701	0.00187945	0.00180917	0.00252833	0.00136255	0.00180869	0.00238794	0.00166031	0.00122071	-0.00261569	0.00395021	-0.00077870	-0.00064764	-0.00046094	0.00269568	-0.00085728	-0.00059038	0.00009783	-0.00073794	-0.00098767	0.00076207	0.00025863	-0.00069212	-0.00120461	0.00155046	0.00124160	0.00125707	-0.00031223	0.00000826	-0.00093125	-0.00015984	-0.00057016	0.00072676	0.00146115	0.00104606	0.00026083	0.00251133	0.00017493	-0.00055632	0.00041436	0.00130851	-0.00037711	0.00051095	-0.00131384	0.00017322	-0.00023990	-0.00051284	0.00022626	-0.00195341	-0.00102887	-0.00059194	0.00122795	-0.00055298	-0.00044384	0.00073925	-0.00081630	0.00030442	-0.00134304	-0.00045960	-0.00220898	-0.00085394	-0.00203422	0.00084971	0.00120913	-0.00132778	0.00014028	0.00146046	0.00000416	-0.00070383	0.00063581	-0.00055826	0.00123218	-0.00008700	-0.00015207	-0.00074256	-0.00098334	0.00010508	0.00143484	0.00031830	0.00012073	0.00000041	0.00079842	-0.00012453	-0.00055859	0.00005923	-0.00025634	0.00001502	-0.00047660	-0.00002380	0.00003612	0.00033307	0.00031815	0.00061772	0.00033493	0.00037054	0.00027635	-0.00003786	0.00028354	0.00043402	-0.00031493	0.00028590	0.00062876	0.00027347	0.00010866	0.00052302	-0.00019031	0.00061804	0.00035987	0.00054225	0.00036498	0.00014788	0.00000301	0.00034576	0.00011015	0.00027126	0.00004831	-0.00024157	-0.00002294	-0.00024158	0.00025535	-21.47483647
-8.0001	-21.47483647	-21.47483647	-21.47483647	-21.47483647	-21.47483647	-21.47483647	-21.47483647	-21.47483647	-21.47483647	-21.47483647	-21.47483647	-21.47483647	-21.47483647	-21.47483647	-21.47483647	-21.47483647	-21.47483647	-21.47483647	-21.47483647	-21.47483647	-21.47483647	-21.47483647	-21.47483647	-21.47483647	-21.47483647	-21.47483647	-21.47483647	-21.47483647	-21.47483647	-21.47483647	-21.47483647	-21.47483647	-0.59382525	-0.35244256	-0.38784434	0.05270345	0.05913792	-0.02241951	-0.08298960	-0.06018832	0.05993309	0.03037248	-0.02834447	0.00525900	0.01751409	-0.00909126	0.00739191	-0.01759609	-0.00689271	-0.00556044	-0.00034106	-0.00477506	0.00343822	0.00276974	-0.00147676	-0.00079666	0.00197326	-0.00391222	-0.00231009	-0.00076605	0.00231045	0.00134760	-0.00182256	-0.00015111	-0.00156647	-0.00134434	0.00032877	-0.00121123	-0.00082790	-0.00321556	0.00142898	-0.00076876	0.00200497	0.00393053	-0.00157486	-0.00025812	-0.00319049	-0.00151405	-0.00173680	-0.00735545	0.00127988	-0.00901991	-0.00496805	0.00176317	0.00982718	0.00176801	0.00070938	0.00470531	0.00547049	-0.00580834	-0.00191521	-0.00487178	-0.00657700	-0.00203549	0.00012951	-0.00248273	-0.00026474	-0.00401551	0.00073643	-0.00159555	-0.00585149	-0.00131386	-0.00392123	0.00472571	-0.00216259	0.00327046	0.00050203	0.00453177	0.00491745	0.00888057	0.00858527	0.01016746	0.00419816	0.00114517	0.00655260	0.00662288	0.00179592	0.00872617	0.00398484	0.00758499	0.00772242	0.00613179	0.00565411	0.00934630	0.00318497	0.00349509	-0.00147777	0.00478111	0.00098325	-0.00170700	0.00032578	0.00215113	-0.00024281	-0.00114142	0.00003532	0.00149353	0.00016540	0.00216840	0.00015469	0.00324442	-0.00166143	0.00024228	0.00119784	-0.00150636	0.00214862	0.00067158	-0.00008350	0.00128891	-0.00065274	-0.00162229	0.00061329	0.00012878	-0.00034841	0.00070216	0.00102606	-0.00029315	-0.00144027	0.00083700	-0.00036624	0.00159758	0.00086742	0.00067705	0.00086703	-0.00071977	0.00119552	0.00175720	0.00047247	-0.00068853	-0.00103731	0.00046478	0.00127024	0.00024254	0.00075209	0.00057390	0.00081153	0.00098342	-0.00121706	0.00121246	0.00066314	0.00120727	-0.00124522	0.00104303	0.00146946	0.00161970	-0.00036077	0.00049955	0.00067204	0.00153398	0.00059362	0.00082409	0.00197910	0.00136420	0.00073780	0.00062466	0.00048712	-0.00003001	0.00024445	0.00084820	0.00154231	0.00025873	0.00117063	-0.00041466	0.00174121	0.00081789	-0.00054328	0.00073031	0.00062000	0.00041422	0.00036748	-0.00011660	0.00154756	0.00045632	0.00022853	0.00078189	0.00115953	0.00170175	0.00081108	0.00151232	-0.00047376	0.00002858	0.00071720	0.00069403	-0.00011415	0.00156413	0.00145196	0.00035141	0.00073555	0.00047923	0.00067239	0.00021782	0.00116664	0.00171411	0.00046280	0.00092282	0.00019705	0.00124300	-0.00084275	0.00025287	-0.00035567	0.00094640	0.00075733	0.00098752	-0.00040292	0.00145540	-0.00012911	-0.00076695	0.00037250	0.00099135	0.00067175	0.00040762	0.00092438	0.00059161	0.00032397	-0.00032286	0.00063018	0.00077522	-0.00000476	0.00080200	0.00118528	-0.00050595	0.00115328	0.00074657	0.00206426	0.00069618	0.00047501	0.00029925	0.00052949	0.00187502	0.00062861	0.00158281	0.00081512	0.00177894	0.00049709	0.00003281	0.00008286	0.00001076	0.00126514	0.00031474	0.00137568	-0.00046414	0.00070435	0.00069375	0.00123639	0.00088042	0.00057923	0.00050844	0.00032247	0.00136642	0.00015847	0.00078434	0.00068213	0.00080191	0.00120518	0.00040469	0.00077613	0.00114058	0.00072856	0.00216193	0.00101333	-0.00009578	0.00017646	0.00093858	0.00128590	0.00227331	0.00053438	0.00082133	0.00070139	0.00261275	0.00215132	0.00270384	0.00105076	-0.00020245	0.00096810	0.00106030	0.00005379	0.00120381	0.00120850	0.00179933	0.00044029	0.00038214	0.00067875	0.00118901	0.00153629	0.00233084	0.00119301	0.00072295	0.00073387	0.00344474	0.00194285	0.00399760	0.00147008	0.00414896	0.00039770	0.00213646	0.00117132	0.00043979	0.00203343	0.00217404	0.00114856	0.00004311	0.00252591	0.00238739	0.00376896	0.00139075	-0.00102621	-0.00238769	0.00042561	0.00093866	0.00058347	0.00304601	0.00201694	-0.00020185	0.00181512	0.00326121	0.00066281	0.00173248	0.00428644	0.00133126	0.00393096	0.00288702	0.00258050	0.00069794	0.00067479	0.00503068	0.00240531	0.00294544	0.00216229	0.00418994	0.00116008	0.00361637	0.00146071	0.00197157	0.00227301	0.00273423	0.00383542	0.00375281	0.00228309	0.00407269	0.00180815	0.00185272	0.00508210	0.00216960	0.00545629	0.00445279	0.00218839	0.00190525	0.00471032	0.00510149	0.00259911	0.00350769	0.00354750	0.00260571	0.00147761	0.00254803	0.00334652	0.00500936	0.00238094	0.00557134	0.00102882	0.00215175	-0.00016608	0.00416830	0.00155555	0.00384017	0.00102481	0.00296073	0.00076897	0.00130458	0.00245893	0.00036457	-0.00013324	0.00292392	0.00139078	0.00037008	0.00216812	0.00220990	0.00221237	-0.00072647	-0.00010189	0.00259252	0.00173676	0.00173190	-0.00006587	0.00130479	0.00242043	0.00124919	0.00038183	0.00404669	0.00186737	0.00145466	0.00105249	0.00034900	0.00073024	0.00124953	0.00044712	0.00102980	0.00120995	0.00105676	0.00076514	0.00136612	0.00161353	0.00152005	0.00260157	0.00250644	0.00124854	0.00103505	0.00081722	0.00339828	0.00081279	0.00227496	-0.00103989	0.00273702	0.00025614	0.00098563	0.00231647	0.00246601	0.00201884	0.00415702	0.00110360	0.00137211	0.00202771	0.00056129	0.00196803	0.00017680	0.00067488	0.00122008	0.00044948	0.00074513	0.00103871	0.00123197	0.00048214	0.00140627	0.00148181	-0.00019930	0.00011099	0.00081479	0.00094405	0.00062747	0.00018908	0.00063329	-0.00036241	0.00096132	0.00045863	0.00065380	0.00063826	0.00075252	0.00041737	0.00117764	0.00100999	0.00159557	0.00061973	0.00062481	0.00054512	0.00036646	0.00010635	0.00100100	0.00044991	0.00074993	0.00033183	0.00107749	0.00098430	0.00059837	0.00029476	0.00046017	0.00066672	0.00077814	0.00064375	0.00031881	0.00071801	0.00068920	0.00038597	-21.47483647
-7.0001	-21.47483647	-21.47483647	-21.47483647	-21.47483647	-21.47483647	-21.47483647	-21.47483647	-21.47483647	-21.47483647	-21.47483647	-21.47483647	-21.47483647	-21.47483647	-21.47483647	-21.47483647	-21.47483647	-21.47483647	-21.47483647	-21.47483647	-21.47483647	-21.47483647	-21.47483647	-21.47483647	-21.47483647	-21.47483647	-21.47483647	-21.47483647	-21.47483647	-21.47483647	-21.47483647	-21.47483647	-21.47483647	0.54792563	-0.49901988	-0.04159750	0.21971263	-0.02234883	0.14923714	0.04705908	0.04066469	-0.00004769	-0.02978453	0.02939469	0.00017482	-0.04775914	0.00115072	0.00769336	-0.00987975	-0.00886775	-0.00617318	0.00482657	0.00036698	-0.00531949	0.00122392	0.00575750	-0.00202351	-0.01031209	-0.00004857	0.00500086	-0.00140760	-0.00182072	0.00268050	-0.00053774	0.00224926	0.00240327	-0.00078494	0.00118344	-0.00180230	0.00038040	0.00084904	0.00135524	-0.00184618	0.00334808	-0.00262798	0.00061158	0.00043735	-0.00783436	0.00222496	0.00767477	0.00165665	-0.00054785	0.00136600	-0.00397491	-0.00367762	0.00398879	0.01550551	0.00675720	0.00420534	0.00672710	-0.00137458	0.00372906	-0.00124487	-0.00203648	0.00018389	-0.00199960	0.00427916	0.00229875	-0.00125729	-0.00062184	0.00169327	-0.00165886	0.00196143	0.00264143	0.00117908	-0.00634806	0.00142474	0.00049317	0.00300961	0.00499823	0.01229639	0.00555919	0.00700285	0.00316680	0.00130216	0.00651019	0.00839940	0.00397392	0.00996627	0.00703509	0.00543432	0.00388226	0.00594949	0.00644520	0.00912991	0.00292977	0.00200366	-0.00315789	0.00353243	-0.00170555	-0.00314784	0.00178555	0.00022989	0.00190865	-0.00001210	0.00065808	0.00155493	0.00031884	0.00147396	0.00209239	0.00239667	-0.00007765	-0.00084187	0.00128614	-0.00116156	0.00255632	0.00083304	0.00135194	0.00004902	0.00010271	0.00292947	-0.00145336	-0.00017847	0.00080671	0.00019322	0.00140148	-0.00010192	0.00194585	-0.00022175	0.00052526	0.00184021	0.00077448	0.00116562	0.00257050	-0.00080433	0.00038028	0.00191502	0.00016207	0.00023996	0.00138112	0.00116441	0.00075134	0.00065937	0.00106533	0.00066622	-0.00034772	0.00121572	-0.00002536	0.00069110	-0.00015698	0.00127128	-0.00027918	0.00197946	0.00091480	0.00092642	-0.00067175	0.00233843	-0.00023354	0.00046489	0.00070932	0.00083415	0.00178517	0.00149512	0.00037919	0.00042087	0.00004083	0.00033118	-0.00058377	0.00061820	0.00097646	0.00057493	0.00169494	0.00014233	-0.00019309	0.00028600	-0.00178173	0.00026777	0.00042246	0.00017892	0.00147336	0.00083595	0.00056730	0.00012835	0.00011980	0.00129279	0.00042199	0.00254661	0.00055681	0.00164165	-0.00086227	0.00165530	-0.00082399	0.00028988	-0.00000287	0.00099445	0.00056880	0.00017901	0.00089171	0.00065264	-0.00007834	0.00052602	0.00004471	0.00104802	0.00087377	0.00038022	0.00108187	0.00079735	-0.00079721	0.00066216	0.00007370	0.00079483	0.00076949	0.00088859	0.00067536	0.00058282	-0.00053888	-0.00038992	0.00010059	0.00101020	-0.00143673	-0.00040354	-0.00004207	0.00040040	0.00082931	0.00172175	0.00061769	-0.00056284	-0.00115238	0.00067302	-0.00003511	-0.00010264	0.00016553	-0.00025772	0.00078256	-0.00064317	0.00082856	0.00083891	0.00030552	0.00092839	0.00027350	0.00019830	0.00048122	0.00109882	0.00106331	-0.00030039	-0.00041829	0.00017430	0.00087494	0.00089715	0.00091862	0.00050781	0.00021472	0.00050523	0.00064522	-0.00017115	-0.00037219	0.00108960	0.00048858	0.00093423	-0.00048706	0.00070850	0.00013455	0.00094816	-0.00057434	0.00101585	-0.00083299	-0.00022213	0.00041720	0.00167985	0.00033594	-0.00178027	-0.00064174	0.00003686	0.00043330	0.00087858	0.00024706	0.00220152	-0.00033160	-0.00000540	0.00048616	0.00281441	0.00110043	-0.00101723	0.00056856	0.00219944	0.00002919	0.00037895	0.00045854	0.00201576	0.00014212	0.00019385	-0.00224632	0.00020523	0.00026726	0.00102945	0.00093822	0.00042634	0.00035934	0.00142351	-0.00020244	0.00110244	0.00002970	0.00066092	-0.00102990	0.00117837	0.00276667	-0.00131304	0.00017273	0.00159573	-0.00203470	0.00148680	0.00112646	0.00054666	-0.00090248	0.00108628	-0.00281174	-0.00146025	0.00110853	-0.00015814	0.00126548	0.00454419	-0.00040999	-0.00044687	0.00063244	-0.00085008	0.00249354	0.00149249	0.00227800	0.00200803	-0.00050978	0.00048124	-0.00129493	0.00263126	-0.00039928	0.00152178	0.00101013	-0.00118714	0.00068599	0.00361087	0.00109936	0.00377744	0.00000985	0.00079040	0.00061614	0.00137349	0.00290769	0.00315184	0.00000273	-0.00392820	-0.00100803	-0.00002344	-0.00035658	-0.00113711	0.00200146	0.00522880	-0.00151227	0.00153016	0.00054896	0.00105530	-0.00009529	0.00260875	-0.00000736	0.00012280	-0.00151444	-0.00085972	0.00043467	0.00017734	0.00109865	0.00169513	-0.00249774	-0.00043185	-0.00093029	0.00307033	0.00177070	0.00051555	0.00172584	0.00267802	0.00009183	-0.00049087	-0.00031118	0.00113979	0.00028464	0.00251159	-0.00052046	-0.00012301	0.00037724	0.00165252	0.00095748	-0.00069956	0.00123286	0.00156205	0.00007677	-0.00048462	0.00017681	0.00058253	0.00168751	-0.00032472	-0.00002316	0.00180547	0.00153606	0.00004067	0.00082894	0.00016945	-0.00010195	0.00165232	-0.00002767	0.00045293	-0.00054812	-0.00084372	0.00007458	-0.00067723	-0.00009982	-0.00158554	0.00111941	-0.00022965	-0.00106006	-0.00033232	0.00029891	-0.00015726	-0.00270199	0.00068576	-0.00130311	0.00038374	-0.00211062	0.00071429	0.00024756	-0.00001891	-0.00102228	0.00147076	-0.00046659	-0.00040124	0.00044326	-0.00101760	0.00190741	-0.00060423	-0.00142379	0.00047228	-0.00051908	-0.00079990	0.00026429	0.00030764	-0.00013004	0.00043775	0.00122915	0.00000826	0.00025343	0.00001170	0.00048559	0.00023953	-0.00052149	0.00091011	0.00022977	0.00000175	-0.00001399	-0.00015900	-0.00005092	0.00064270	0.00018002	0.00011775	0.00033657	0.00051558	0.00043351	0.00043834	0.00056016	0.00060646	0.00003348	0.00029327	0.00016147	0.00041120	0.00025313	-0.00008981	0.00066501	0.00004231	0.00004182	0.00013346	0.00085118	0.00034645	0.00018657	-0.00022410	-0.00017926	-0.00025691	-0.00014755	-21.47483647
-6.0001	-21.47483647	-21.47483647	-21.47483647	-21.47483647	-21.47483647	-21.47483647	-21.47483647	-21.47483647	-21.47483647	-21.47483647	-21.47483647	-21.47483647	-21.47483647	-21.47483647	-21.47483647	-21.47483647	-21.47483647	-21.47483647	-1.16076517	-21.47483647	-21.47483647	-21.47483647	-21.47483647	-21.47483647	2.09640217	-21.47483647	-21.47483647	-21.47483647	-21.47483647	-21.47483647	-21.47483647	-21.47483647	-21.47483647	-1.68988335	-0.11093116	0.04212730	-0.06129550	-0.02002900	-0.01889801	0.04696637	-0.01348349	-0.00208932	0.03058762	0.04621445	-0.01661456	0.00589922	0.00471444	-0.00601959	-0.00184500	-0.00516054	-0.00637123	-0.00628514	0.00376512	-0.00364819	0.00804178	-0.00424618	-0.00194190	-0.00143661	0.00053155	0.00315204	-0.00036094	0.00100998	0.00202394	0.00132593	0.00479422	-0.00020630	0.00256388	-0.00110203	-0.00037596	0.00097334	0.00027009	-0.00059531	0.00281805	-0.00200049	-0.00239310	0.00720299	-0.00152542	-0.00175363	0.00311637	0.00708583	0.00114188	-0.00231749	0.00006035	0.00805200	0.00073292	0.00185218	0.00889091	0.00265986	0.00730221	-0.00562382	0.00238393	0.00159318	-0.00172761	0.00390363	0.00274462	0.00046719	0.00085736	0.00042037	-0.00019844	-0.00343694	-0.00803739	0.00302838	-0.00144398	0.00410837	-0.00179380	-0.00066934	0.00109710	0.00760023	0.00283782	0.01220303	0.00518382	0.00628160	0.00607765	-0.00367083	0.00633387	0.00505459	0.00092065	0.00967893	0.00243142	0.00769982	0.00581640	0.00430966	0.00702328	0.00672559	0.00301218	0.00061786	-0.00304271	0.00030841	0.00037845	-0.00105669	0.00185330	0.00266923	-0.00031991	0.00013572	0.00233220	0.00217736	-0.00059214	0.00215296	-0.00018072	0.00325286	0.00062217	0.00042742	0.00139242	-0.00119123	0.00298603	-0.00123199	-0.00065263	0.00068554	0.00044738	0.00053007	-0.00023458	0.00047002	-0.00070381	0.00081582	-0.00029418	0.00096895	0.00065669	0.00100061	0.00134206	0.00261284	0.00198778	0.00065472	0.00123280	0.00015362	0.00079907	0.00196242	-0.00005017	0.00006014	0.00222938	0.00121542	0.00111244	0.00029286	0.00049537	-0.00038687	0.00045510	0.00158881	0.00077126	0.00105358	0.00128768	0.00132694	-0.00112364	0.00034906	0.00143794	0.00131945	-0.00045857	0.00210787	0.00009016	0.00100271	0.00130363	-0.00049368	0.00152741	0.00208554	0.00104846	0.00031456	0.00068279	0.00052342	0.00025976	0.00046160	0.00185460	0.00054415	0.00088181	-0.00027245	0.00220482	0.00083533	-0.00084452	-0.00112037	0.00030740	-0.00028084	0.00166595	0.00054130	0.00259244	0.00059877	0.00040486	0.00125425	0.00181477	0.00231112	0.00089999	0.00177435	-0.00065533	0.00132248	-0.00022775	-0.00019021	0.00043670	0.00187522	0.00099143	-0.00009518	-0.00022143	0.00066124	0.00104454	0.00181368	0.00139648	0.00152754	0.00088526	0.00080710	0.00168924	0.00021560	-0.00033001	-0.00039717	-0.00038032	0.00064915	0.00077019	0.00188644	0.00020928	0.00127796	0.00103593	-0.00059231	0.00055285	0.00083129	0.00027001	0.00090224	0.00140950	0.00125061	0.00115857	0.00009795	-0.00008067	0.00071325	-0.00002336	0.00025835	0.00056810	0.00003872	0.00017288	0.00013547	0.00097441	0.00025259	0.00071377	0.00105757	0.00119997	0.00125148	0.00039316	0.00085781	0.00001113	0.00018960	0.00055032	-0.00002209	0.00009266	0.00064359	0.00025273	0.00071229	0.00109553	0.00061024	-0.00020427	0.00045728	0.00084188	0.00088169	0.00032597	0.00177052	0.00054675	0.00162145	-0.00004740	0.00000075	0.00129267	0.00129723	0.00106556	0.00159466	-0.00061331	0.00201098	0.00055806	0.00203775	0.00144608	0.00030782	0.00041528	0.00101359	0.00126542	0.00184326	0.00096529	0.00146190	0.00039820	0.00153677	0.00180956	0.00207690	0.00044901	0.00086274	0.00110238	0.00336661	0.00056977	0.00150843	0.00150092	0.00038841	0.00127924	0.00029877	-0.00041499	0.00178514	0.00151694	0.00234926	-0.00044617	0.00044014	0.00049786	0.00290406	0.00245792	0.00287464	0.00089656	0.00302653	0.00028814	0.00223602	0.00153451	0.00208052	0.00315483	0.00449250	0.00021400	0.00098998	0.00288839	0.00156310	0.00048039	0.00433209	-0.00007112	-0.00035660	0.00074971	0.00063490	0.00041202	0.00408504	0.00081768	-0.00046577	0.00235194	0.00336011	0.00229829	0.00317196	0.00268988	0.00657236	0.00107286	0.00335015	0.00147051	0.00256562	0.00074607	0.00267089	0.00052484	0.00217595	0.00205929	0.00370961	0.00162045	0.00301137	0.00377332	0.00427669	0.00116505	0.00137023	0.00098281	0.00454773	0.00077842	-0.00132657	-0.00065258	0.00200887	0.00272158	0.00070335	0.00107261	0.00483790	0.00050497	0.00251962	0.00216440	0.00412181	0.00305857	0.00422970	0.00210914	0.00337972	0.00165443	0.00134143	0.00489463	0.00289506	0.00268574	0.00366048	0.00089666	0.00161707	0.00038868	0.00277815	0.00095865	0.00116735	0.00252575	0.00194357	0.00000809	0.00216586	0.00159683	0.00178894	-0.00039094	0.00286542	-0.00053155	0.00143357	0.00096204	0.00192554	0.00180961	0.00028302	0.00106732	0.00259795	0.00143640	0.00188039	0.00149822	0.00223294	0.00175247	0.00078978	0.00043900	0.00272743	0.00258716	0.00107459	0.00321044	0.00221842	0.00080927	0.00135456	0.00137886	0.00104923	-0.00043563	0.00067688	0.00062872	0.00111989	0.00060231	0.00060201	0.00222003	-0.00006366	0.00042434	0.00117811	0.00097603	0.00198132	0.00039658	-0.00021540	0.00015561	0.00196758	-0.00009117	0.00058417	0.00028793	0.00039056	0.00094555	0.00303172	0.00178753	0.00071744	0.00054567	-0.00095668	-0.00004104	0.00098339	0.00043616	0.00111632	0.00030677	0.00050353	0.00073209	0.00126691	0.00141542	0.00038514	0.00202952	0.00074920	0.00056857	0.00038873	0.00078175	0.00036830	0.00005801	0.00130188	0.00054409	0.00006422	-0.00000860	0.00053393	0.00020016	0.00043438	0.00018779	0.00051703	0.00073385	0.00019470	0.00020821	0.00041517	0.00057052	0.00037823	0.00022760	0.00058514	0.00054610	0.00067407	0.00055526	0.00052614	0.00053836	0.00086149	0.00008234	0.00048447	0.00050655	0.00052149	0.00078949	0.00026312	0.00036036	-0.00016756	0.00037835	-21.47483647
-5.0001	-21.47483647	-21.47483647	-21.47483647	-21.47483647	-21.47483647	-21.47483647	-21.47483647	-21.47483647	-21.47483647	-21.47483647	-21.47483647	-21.47483647	-21.47483647	-21.47483647	-21.47483647	-21.47483647	-21.47483647	-21.47483647	-21.47483647	-21.47483647	-21.47483647	-21.47483647	-21.47483647	-21.47483647	-21.47483647	-21.47483647	-21.47483647	-21.47483647	-21.47483647	-21.47483647	-21.47483647	-21.47483647	-21.47483647	-21.47483647	-0.48012214	-0.08043890	0.04381315	-0.08410207	0.10967424	-0.02981496	0.07728771	0.02211152	-0.03440605	0.01841742	-0.03833256	0.01888832	0.02114128	-0.00726588	-0.00882233	-0.00756358	0.00715190	-0.00155308	0.00432255	0.00025250	0.00354043	0.00207864	-0.00119870	0.00357835	0.00239660	-0.00158812	0.00135153	0.00075104	-0.00261618	0.00258297	0.00212142	0.00052469	-0.00026379	-0.00089493	-0.00121064	-0.00032930	0.00205083	-0.00085475	0.00194722	-0.00216465	0.00215086	0.00655418	0.00058822	0.00836750	0.00471882	0.00799766	-0.00696331	0.00294161	-0.00622698	0.00609883	0.01099691	0.01227847	0.00701931	0.00334872	-0.00164733	0.00164636	0.00693809	0.00201231	-0.00254992	0.00248958	0.00019090	-0.00185487	0.00187373	0.00235150	0.00096427	-0.00478298	-0.00738015	0.00267575	0.00130950	0.00272915	-0.00431885	0.00203430	0.00096754	0.00194585	0.00470088	0.00933882	0.00690226	0.01292562	0.00636900	0.00344843	0.00837272	0.01023348	0.00509243	0.01316184	0.01020857	0.01083357	0.00906398	0.00935411	0.01255073	0.01669881	0.00758485	0.00658954	0.00567622	0.00667264	0.00124394	0.00227952	0.00215568	0.00159480	0.00184248	-0.00012836	0.00134973	0.00119752	-0.00158908	0.00166122	0.00127508	0.00276960	0.00166295	0.00123070	-0.00010286	0.00042443	0.00172193	-0.00016795	0.00156528	-0.00046089	0.00080294	0.00206114	0.00121044	-0.00066011	-0.00064425	0.00085814	0.00038279	0.00100426	0.00012790	0.00136029	0.00050559	0.00123738	-0.00031705	-0.00022485	0.00124437	0.00018020	0.00043863	0.00057677	-0.00043322	-0.00116414	0.00036917	0.00039308	0.00209522	0.00056456	0.00025437	-0.00029511	0.00085306	0.00056270	-0.00064113	0.00055081	0.00111191	0.00151347	0.00101879	0.00085130	0.00093574	0.00217536	-0.00049078	0.00126972	-0.00007307	0.00027288	0.00062538	0.00009074	0.00201005	0.00213788	-0.00008589	0.00141218	0.00023699	-0.00070347	-0.00007404	0.00081135	0.00089233	0.00134425	-0.00020678	0.00026807	0.00044886	0.00150482	-0.00049778	0.00079857	0.00086732	-0.00119984	0.00161500	0.00042902	0.00171509	0.00074904	0.00023737	0.00016886	0.00038234	0.00213115	0.00067694	0.00055811	-0.00073074	0.00185232	-0.00068819	-0.00030275	-0.00055307	0.00124801	0.00076511	0.00040154	0.00090230	-0.00033138	-0.00006026	0.00063287	0.00077502	0.00128709	0.00043652	0.00119689	0.00065002	0.00079503	-0.00113275	0.00029042	-0.00024137	0.00054673	0.00091906	0.00096242	0.00014164	0.00056198	0.00075282	-0.00045145	0.00027136	0.00075241	-0.00010414	-0.00003701	0.00086504	0.00118699	0.00098154	0.00130200	-0.00005440	0.00073654	-0.00038649	0.00039715	-0.00026506	0.00053321	-0.00002424	0.00011863	0.00052711	-0.00028640	0.00101613	0.00103648	0.00025585	0.00119210	0.00007119	0.00046213	0.00048265	0.00170694	0.00046214	0.00004567	-0.00049242	0.00004612	0.00040451	0.00146749	0.00066095	0.00036947	-0.00088143	-0.00021496	0.00048303	0.00125324	-0.00052200	0.00061678	0.00064728	0.00086932	-0.00017913	0.00026202	0.00068191	0.00058209	0.00031552	0.00153012	-0.00047925	0.00117470	-0.00026032	0.00128134	0.00053806	-0.00039061	-0.00029783	0.00092402	0.00079458	0.00155715	0.00003400	0.00137518	-0.00035793	0.00038295	0.00092017	0.00203012	0.00074009	0.00106173	0.00009986	0.00293936	-0.00113955	0.00163317	0.00008971	0.00087629	0.00081815	-0.00160506	-0.00188030	0.00204484	0.00143314	0.00246627	0.00080410	0.00171344	0.00018458	0.00097804	0.00155433	0.00463747	0.00003942	0.00288742	-0.00061383	0.00196557	-0.00062635	-0.00086874	0.00012756	0.00335935	0.00074939	0.00077068	0.00005149	0.00275398	0.00140095	0.00221159	-0.00049302	-0.00331322	-0.00014867	0.00003911	0.00087866	0.00389698	0.00155525	-0.00036173	0.00092347	0.00216244	-0.00067301	0.00038154	0.00130128	0.00508760	0.00175427	0.00232025	0.00119960	0.00027682	-0.00005964	-0.00126485	0.00352729	-0.00050355	0.00146140	0.00196157	0.00025938	0.00299744	-0.00058661	0.00015110	0.00045943	0.00281823	0.00138246	0.00145550	0.00185341	0.00179765	0.00020877	0.00299577	0.00198204	-0.00047698	0.00215303	0.00407251	-0.00115251	0.00024564	-0.00003322	0.00302988	0.00150279	0.00166832	0.00188212	-0.00064976	0.00229773	0.00311036	-0.00094457	0.00129841	0.00052591	0.00236826	0.00014756	0.00114549	0.00016581	0.00158063	0.00254908	0.00233406	-0.00023731	0.00229070	0.00014960	0.00119337	-0.00163768	-0.00094009	0.00047751	0.00046791	-0.00005835	-0.00084060	-0.00030550	0.00016853	0.00214723	0.00004543	0.00008437	0.00219183	-0.00032897	0.00121395	-0.00100041	0.00156959	0.00041915	0.00045104	-0.00092746	0.00089886	0.00070731	0.00065316	0.00011048	0.00134177	0.00055194	0.00115285	0.00076698	0.00189739	0.00087367	-0.00049545	0.00036773	0.00069831	-0.00002245	0.00089756	0.00002638	-0.00024332	0.00050309	-0.00041655	0.00094971	0.00027459	-0.00115247	0.00151522	-0.00135656	0.00024453	-0.00084845	0.00124036	0.00086219	-0.00009896	0.00018599	0.00161178	-0.00009905	-0.00079516	0.00127673	0.00030054	0.00238035	-0.00036470	-0.00060684	-0.00014049	-0.00032128	-0.00044049	0.00078994	0.00011394	-0.00015909	-0.00012696	0.00108557	-0.00065189	0.00012132	0.00061017	0.00075502	-0.00007181	-0.00063491	0.00039415	-0.00013026	0.00044436	-0.00015789	0.00043485	-0.00013151	0.00059004	0.00025549	0.00051477	0.00056990	0.00057615	-0.00030932	0.00064690	-0.00000097	0.00040884	-0.00000322	0.00024151	0.00006880	0.00061094	0.00033046	0.00034912	0.00041881	0.00030594	0.00029454	0.00019563	0.00057382	0.00023492	0.00058929	-0.00051013	0.00031457	-0.00063413	-0.00004508	-21.47483647
-4.0001	-21.47483647	-21.47483647	-21.47483647	-21.47483647	-21.47483647	-21.47483647	-21.47483647	-21.47483647	-21.47483647	-21.47483647	-21.47483647	-21.47483647	-21.47483647	-21.47483647	-21.47483647	-0.10024093	-21.47483647	-21.47483647	-21.47483647	-21.47483647	-21.47483647	-21.47483647	-21.47483647	-21.47483647	-21.47483647	-21.47483647	-21.47483647	-21.47483647	-21.47483647	-21.47483647	-21.47483647	-21.47483647	0.18630224	0.91653198	0.49182942	-0.06782159	-0.12656676	-0.07718373	0.02636166	-0.04298348	-0.04295937	0.02072267	-0.01728862	0.04315720	-0.03370184	0.00936175	0.01629531	-0.02240407	-0.01155199	-0.00000748	0.00874836	-0.00019945	0.00365669	0.00663541	0.00384161	-0.00439205	-0.00276684	0.00135846	-0.00305128	-0.00261374	0.00081528	0.00225291	-0.00106815	0.00076613	0.00115802	-0.00251607	0.00100029	0.00131773	-0.00218726	-0.00267000	-0.00039069	-0.00257803	0.00132619	0.00028439	0.00106890	0.00273030	-0.00110756	0.00258779	0.00781501	-0.00687927	-0.00816154	-0.01836725	-0.00284944	0.00202187	0.00392679	-0.00155436	0.01218026	-0.00566856	0.00370179	0.00116473	0.00354057	-0.00643814	-0.00146817	-0.00318064	-0.00061358	0.00155156	-0.00044251	-0.00539801	-0.00007009	-0.00222131	-0.00764719	0.00102845	-0.00255501	0.00268642	-0.00086145	0.00121367	0.00141053	0.00598523	0.00775454	0.01118658	0.00851216	0.01387450	0.00509098	0.00255800	0.00969306	0.01032755	0.00544366	0.00866605	0.00569710	0.01024037	0.00669596	0.00809505	0.00887277	0.00993321	0.00337590	0.00447603	0.00015554	0.00327433	0.00305480	0.00166488	0.00185090	0.00204974	0.00059880	-0.00017750	0.00176040	0.00163173	-0.00031209	0.00192971	0.00054836	0.00244245	0.00073201	0.00089564	0.00157614	-0.00098270	0.00245583	0.00007284	0.00017056	0.00089963	0.00327891	0.00136251	0.00053117	0.00087430	-0.00025690	0.00020094	0.00144783	0.00058871	0.00112569	0.00095483	-0.00049982	0.00130922	0.00152789	0.00199268	0.00160752	0.00044317	0.00076285	0.00099583	0.00027183	0.00025601	0.00105258	0.00153510	0.00245903	0.00061728	0.00020215	0.00067461	0.00142355	0.00062005	0.00013841	0.00108239	-0.00048834	0.00097882	-0.00046920	0.00128605	0.00186204	0.00306782	0.00083969	0.00222498	0.00057420	0.00169242	0.00127607	0.00079347	0.00148551	0.00246030	0.00036944	0.00077205	0.00064059	0.00090311	0.00002296	0.00122588	0.00100465	0.00054175	0.00143454	0.00092233	0.00207538	0.00199298	0.00031323	-0.00083011	0.00057359	0.00007384	0.00208023	-0.00004967	0.00115268	0.00062534	0.00116438	0.00069169	0.00072637	0.00243473	0.00143744	0.00111771	-0.00007004	0.00085195	0.00074817	0.00129155	-0.00026432	0.00231043	0.00196793	0.00136063	0.00016932	0.00149665	0.00049498	0.00121886	0.00150129	0.00181878	0.00090457	0.00155663	0.00054496	0.00134931	-0.00046100	0.00047861	-0.00016924	0.00182174	0.00106879	0.00052115	0.00093509	0.00113048	0.00027313	-0.00133024	0.00037812	0.00134412	0.00010622	0.00026802	0.00077253	0.00169799	0.00069555	0.00111208	0.00110222	-0.00020408	0.00056962	0.00089393	0.00104715	0.00075454	0.00115157	0.00125104	0.00128616	0.00063426	0.00068732	0.00067084	0.00033480	0.00140176	0.00141200	0.00130201	0.00081945	0.00106826	0.00147096	-0.00000998	0.00017579	0.00030593	0.00110890	0.00116611	0.00131907	0.00104285	0.00071476	0.00158698	0.00043029	0.00111102	0.00097999	0.00121284	0.00184153	0.00154565	0.00083481	0.00032845	0.00098826	0.00121136	0.00136115	0.00094289	0.00019084	0.00271031	0.00094676	0.00252281	0.00255382	0.00090822	0.00026633	0.00080915	0.00060706	0.00197759	-0.00008679	0.00064235	-0.00010642	0.00243837	0.00098071	0.00323266	0.00130338	0.00115368	0.00111617	0.00056518	0.00008318	0.00295569	0.00034002	0.00114214	0.00116917	0.00217510	0.00124598	-0.00023961	0.00333353	0.00238597	-0.00034233	0.00207376	0.00225815	0.00236775	0.00205844	0.00408974	0.00136618	0.00338682	-0.00006718	0.00533098	0.00189516	0.00079507	0.00297881	0.00320935	0.00127757	0.00212753	0.00168077	0.00165306	0.00172455	0.00287152	0.00023436	-0.00030469	0.00205368	0.00188661	0.00182728	0.00588739	0.00231473	0.00245542	0.00318278	0.00194381	0.00058882	0.00242483	0.00131840	0.00439315	0.00180087	0.00471560	0.00212358	0.00597566	0.00055590	0.00601833	0.00251491	0.00164752	0.00139790	0.00487405	0.00332316	0.00481545	0.00165830	0.00182103	0.00230981	0.00349086	0.00207971	0.00459828	0.00225841	-0.00006524	0.00275056	0.00366985	0.00364598	0.00211810	0.00328472	0.00697031	0.00275545	0.00251551	0.00010150	0.00346455	0.00423263	0.00504812	0.00279996	0.00300940	0.00124969	0.00413795	0.00285780	0.00547758	0.00207528	0.00197216	0.00201139	0.00322851	0.00198718	0.00353279	0.00260953	0.00469766	0.00332126	0.00559905	0.00109480	0.00282809	0.00336636	0.00126784	-0.00034827	0.00398338	0.00181812	0.00142682	0.00167594	0.00308200	0.00234728	0.00091257	0.00178104	0.00203864	0.00094680	0.00253458	0.00191972	0.00336359	0.00257589	0.00075921	-0.00020148	0.00227599	0.00220186	0.00022573	0.00254782	0.00239474	0.00220217	0.00117945	0.00098669	0.00274154	-0.00010466	0.00066773	0.00064433	0.00104936	0.00159592	0.00086597	0.00205919	0.00224358	0.00114144	0.00134381	-0.00005987	0.00325116	-0.00066966	0.00157480	-0.00043875	0.00088092	0.00055865	0.00317192	0.00218255	0.00203461	0.00123133	0.00125556	-0.00092342	0.00169379	0.00167174	0.00042902	0.00199354	0.00128125	0.00124919	0.00276051	0.00093991	0.00115660	0.00058734	0.00121856	0.00063670	0.00101892	0.00111433	0.00057292	0.00048087	0.00088446	0.00094991	0.00064350	0.00078183	0.00144265	0.00026250	0.00089939	0.00019376	0.00096541	-0.00027035	0.00041240	0.00056804	0.00009321	0.00110619	0.00036333	0.00036036	0.00122883	0.00097087	0.00069583	0.00037378	0.00060170	0.00051246	0.00075695	0.00019850	0.00054258	0.00055846	0.00064521	0.00032452	0.00054771	0.00081954	0.00099850	0.00051864	0.00022701	0.00036074	0.00014837	0.00030284	-21.47483647
-3.0001	-21.47483647	-21.47483647	-21.47483647	-21.47483647	-21.47483647	-21.47483647	-21.47483647	-21.47483647	-21.47483647	-21.47483647	-21.47483647	-21.47483647	-21.47483647	-21.47483647	-21.47483647	-21.47483647	-21.47483647	-21.47483647	-21.47483647	-21.47483647	-21.47483647	-21.47483647	-21.47483647	-21.47483647	-21.47483647	-21.47483647	-21.47483647	-21.47483647	-21.47483647	-21.47483647	-21.47483647	-21.47483647	-21.47483647	0.74157393	-0.12126724	0.53406851	-0.02837816	0.01687996	0.00648008	0.00299148	-0.05801081	-0.05362389	0.02266432	0.02206446	-0.00369309	0.00350185	0.01147037	-0.00996066	-0.00338386	-0.01030213	-0.00145129	-0.00210859	-0.00050884	0.00026631	0.00143798	-0.00196206	0.00467325	-0.00406231	0.00026432	-0.00506075	-0.00039893	-0.00514662	-0.00340398	0.00081881	0.00504614	-0.00050042	-0.00001910	0.00100412	0.00077226	0.00039122	-0.00035698	-0.00355057	0.00166499	-0.00543939	-0.00136239	0.00057288	-0.00612601	0.00138430	0.00100380	0.00500247	-0.00548038	-0.00707298	-0.00864908	-0.00927616	-0.00588696	0.00496210	0.00361251	-0.00455267	0.00405811	-0.00177846	0.00235720	0.00022432	-0.00688000	-0.00140234	-0.00132685	-0.00414243	-0.00006269	-0.00586774	0.00235760	-0.00382378	-0.00058292	0.00154625	-0.00121604	0.00123946	-0.00135583	0.00163665	-0.00610941	0.00392416	0.00166926	0.00764738	0.00424721	0.00479235	0.00390694	0.00105062	0.00876487	0.00498435	0.00262552	0.00726887	0.00101530	0.00580576	0.00795614	0.00466360	0.00662147	0.00814719	0.00508303	0.00775156	0.00631449	0.00716783	0.00296865	0.00066880	0.00038133	0.00058641	0.00208334	0.00178559	0.00308262	0.00199961	-0.00063519	0.00243974	0.00198490	0.00289142	0.00001596	0.00090621	0.00152386	-0.00019051	0.00170866	-0.00110405	-0.00110870	0.00007545	0.00167851	-0.00071732	-0.00001375	-0.00046318	-0.00065894	-0.00140768	-0.00084024	0.00047324	0.00047532	0.00051700	-0.00093297	0.00231093	0.00138732	0.00091502	0.00175654	-0.00117171	0.00039540	-0.00002219	-0.00079498	-0.00204478	-0.00003919	-0.00033044	0.00098715	-0.00022114	0.00030680	0.00079564	0.00052722	0.00028685	-0.00160401	0.00143058	0.00055953	0.00080803	-0.00073310	0.00124183	0.00180611	0.00038089	-0.00023520	0.00199998	0.00056275	0.00008651	0.00056067	0.00051372	-0.00018612	0.00075388	0.00058063	0.00084171	-0.00115488	0.00083281	-0.00045648	0.00014686	0.00072144	0.00010403	0.00032308	0.00016363	0.00025020	0.00097531	-0.00150665	0.00003930	0.00024193	-0.00027940	0.00033781	0.00011509	0.00060404	0.00023914	0.00072197	0.00052063	0.00001253	0.00117016	0.00018104	0.00097087	-0.00111698	0.00130355	-0.00062482	0.00001932	-0.00099424	0.00120041	0.00005698	-0.00079026	-0.00030070	-0.00020403	-0.00038603	0.00056450	0.00073965	-0.00050547	0.00120963	0.00090736	0.00031363	-0.00008817	-0.00102498	-0.00006423	-0.00112637	-0.00006185	-0.00044134	0.00079543	-0.00007129	0.00043204	0.00048864	-0.00036087	-0.00085932	0.00035632	-0.00055971	0.00033738	0.00017478	0.00012573	0.00054101	-0.00014620	0.00056546	0.00061081	-0.00081098	0.00099999	0.00035261	-0.00005684	0.00016851	-0.00118665	-0.00023268	-0.00041702	-0.00068654	-0.00020308	0.00048731	0.00103651	0.00019478	0.00094194	0.00003855	0.00077977	-0.00000664	-0.00046987	-0.00065725	-0.00075859	0.00087834	0.00105204	0.00023436	-0.00021419	-0.00001304	0.00012339	0.00038959	-0.00053461	-0.00028534	0.00074456	0.00085715	-0.00002856	-0.00028168	0.00085827	0.00053247	0.00018078	0.00057056	-0.00033408	-0.00019747	0.00053740	0.00011800	0.00137440	0.00056356	0.00024844	-0.00027087	-0.00068027	0.00122763	0.00027915	0.00022572	-0.00149248	-0.00107707	-0.00066075	0.00042444	0.00038383	-0.00024541	-0.00157962	-0.00049877	-0.00108279	-0.00110389	-0.00036328	0.00172005	0.00096257	-0.00010331	-0.00090836	0.00012251	-0.00010591	0.00114326	0.00168513	-0.00094956	0.00131162	-0.00056183	0.00078515	0.00243134	0.00295767	0.00096689	0.00046293	-0.00081522	-0.00046567	0.00081941	-0.00173072	-0.00023027	-0.00046017	-0.00139051	-0.00134374	0.00145291	-0.00097773	-0.00018665	0.00002822	-0.00225960	-0.00164644	-0.00054337	-0.00230010	0.00076584	0.00244673	-0.00142871	-0.00046395	0.00117831	0.00044800	-0.00116353	-0.00098169	0.00198611	0.00138256	0.00068328	-0.00004973	0.00075373	-0.00096715	-0.00019585	-0.00337144	-0.00130130	0.00079250	0.00072106	0.00204500	0.00060901	0.00193138	0.00026047	0.00090294	0.00187957	0.00041836	0.00119705	0.00302489	-0.00087867	-0.00314023	-0.00206070	0.00063013	-0.00073990	-0.00100194	0.00183734	0.00594146	0.00211971	0.00093245	-0.00208861	0.00194051	0.00062010	-0.00104347	-0.00017179	-0.00044047	-0.00015200	0.00231189	0.00214376	0.00168139	0.00031285	0.00308910	0.00000872	0.00158415	-0.00152733	0.00072193	0.00128061	-0.00293039	-0.00061330	0.00245092	-0.00018184	-0.00003120	0.00146601	0.00111049	0.00079989	0.00379312	-0.00073385	0.00083935	-0.00127482	-0.00052291	0.00007476	0.00027928	-0.00041527	-0.00017286	-0.00034619	-0.00061622	-0.00088140	-0.00106916	0.00041141	0.00023547	0.00057950	0.00024986	0.00219961	-0.00198402	-0.00021963	-0.00034215	0.00012531	-0.00033669	-0.00002047	0.00114583	0.00004031	0.00027000	-0.00046972	0.00102240	-0.00011855	-0.00134158	-0.00025249	0.00093303	0.00026460	0.00042833	-0.00083488	0.00159829	-0.00344460	-0.00150977	-0.00109210	-0.00021214	-0.00283887	-0.00014782	-0.00004439	0.00047240	-0.00020092	0.00183914	0.00076861	0.00024679	-0.00124926	-0.00047647	0.00111302	-0.00016451	0.00118770	0.00154048	-0.00021857	0.00013126	0.00086171	0.00108116	-0.00038798	0.00024133	0.00038333	0.00050806	0.00007204	0.00007317	0.00069614	-0.00032503	0.00024862	0.00004125	-0.00010618	-0.00006118	-0.00030357	0.00028693	0.00028522	-0.00016011	0.00049881	0.00060459	0.00046677	-0.00000732	0.00012375	0.00021634	0.00034313	-0.00007762	-0.00004140	0.00012659	-0.00043630	0.00025430	0.00050441	0.00065681	0.00051187	-0.00004992	0.00019522	0.00017167	0.00071438	0.00020856	0.00031587	0.00004707	-0.00005537	0.00023419	-0.00001853	-21.47483647
-2.9001	-21.47483647	-21.47483647	-21.47483647	-21.47483647	-21.47483647	-21.47483647	-21.47483647	-21.47483647	-21.47483647	-21.47483647	-21.47483647	-21.47483647	-21.47483647	-21.47483647	-21.47483647	-21.47483647	-21.47483647	-21.47483647	-21.47483647	-21.47483647	-21.47483647	-21.47483647	-21.47483647	-21.47483647	-21.47483647	-21.47483647	-21.47483647	-21.47483647	-21.47483647	-21.47483647	-21.47483647	-21.47483647	-0.06202669	-21.47483647	0.13353530	-0.22549888	0.08929892	0.12639420	-0.01868017	0.04635982	-0.00263033	0.01345277	-0.00393730	-0.02257314	-0.01565607	-0.00696042	-0.01064746	-0.01075328	-0.02069511	-0.00614953	0.00886649	-0.00227837	-0.00006528	-0.00070140	0.00482266	0.00219401	0.00158009	-0.00355100	0.00381926	0.00376894	0.00098103	-0.00027871	-0.00213453	0.00053138	0.00367073	0.00176074	0.00358179	0.00057531	0.00102715	0.00112191	0.00379029	-0.00118391	0.00215604	0.00009601	0.00216003	0.00625456	-0.00564012	0.00166973	0.01009017	0.00172689	0.00069362	0.00217074	0.00547599	-0.00216528	0.01307254	0.00678310	0.00390422	0.00570323	0.00504309	-0.00163314	0.00162538	0.00330594	-0.00164410	0.00368979	0.00315389	-0.00207856	-0.00123977	-0.00067123	-0.00141388	-0.00015638	-0.00585673	0.00569755	0.00084856	0.00411970	-0.00203004	0.00278903	0.00081073	0.00554043	0.00137574	0.01061857	0.00291019	0.01057702	0.00004991	-0.00254612	0.00466787	0.00612641	0.00365243	0.00737341	0.00298331	0.00536678	0.00652621	0.00607290	0.00853742	0.01278034	0.00435008	0.00497289	-0.00037589	0.00401985	0.00166115	-0.00118535	-0.00016955	0.00293087	0.00034016	0.00118877	0.00203993	0.00099069	0.00159069	0.00302522	-0.00097622	0.00512533	0.00094188	0.00089990	0.00014301	0.00161185	0.00009170	-0.00003977	0.00042386	0.00073614	0.00045634	0.00080664	-0.00006198	-0.00179491	0.00045577	-0.00006358	0.00115944	0.00177254	0.00111920	0.00000928	0.00076032	0.00241240	0.00073735	0.00165977	0.00154522	-0.00050848	0.00183738	0.00167464	-0.00149913	-0.00029108	0.00050793	0.00068838	0.00299789	0.00077684	0.00122442	0.00020702	0.00100179	0.00100526	0.00025003	0.00064722	-0.00106863	0.00055124	-0.00147759	0.00184418	0.00066451	0.00149084	0.00200401	0.00214000	0.00092968	0.00019303	0.00170433	0.00031986	0.00068926	0.00281396	-0.00074581	-0.00050880	-0.00070187	0.00039230	0.00112718	-0.00050249	0.00222453	0.00217403	0.00170939	0.00088030	0.00026579	0.00141829	-0.00041668	0.00042131	0.00156800	0.00081369	0.00133223	0.00001985	0.00137755	0.00051715	0.00114141	0.00058767	-0.00012705	0.00085165	0.00075040	0.00150268	-0.00039519	0.00106121	0.00161394	0.00001486	0.00023500	0.00201684	0.00128843	0.00033182	0.00086546	0.00063419	0.00112175	0.00150045	0.00138204	0.00055557	0.00093640	0.00104934	0.00060460	0.00152605	-0.00028191	0.00029933	-0.00013538	0.00100340	0.00031361	0.00178315	0.00042887	0.00081157	0.00129635	-0.00069124	0.00045136	0.00066488	0.00061060	0.00043334	0.00058035	0.00135221	0.00066755	0.00090007	0.00065030	0.00003224	-0.00026333	0.00105263	0.00112611	0.00082075	0.00075248	0.00001851	0.00124794	0.00027755	0.00059923	0.00074257	0.00044562	0.00161115	0.00086597	0.00109912	0.00035857	0.00126770	0.00157584	0.00011636	-0.00016189	-0.00046598	0.00027270	0.00157890	0.00054137	0.00115087	0.00039975	0.00073766	0.00079259	0.00092844	-0.00001367	0.00062878	0.00135089	0.00134441	0.00102382	0.00127554	0.00130575	0.00103409	0.00138440	0.00040221	-0.00003837	0.00208220	0.00069936	0.00137494	0.00124565	-0.00030909	0.00048345	0.00129374	0.00085314	0.00215326	0.00097253	0.00053020	0.00037735	0.00180815	0.00099601	0.00418028	0.00103501	-0.00009675	0.00022475	0.00217169	0.00037691	0.00164105	0.00081608	0.00227331	0.00095956	0.00062826	0.00032690	0.00108697	0.00127778	0.00242797	0.00064213	0.00215647	0.00107724	0.00247456	0.00209864	0.00390470	0.00049861	0.00272119	-0.00197729	0.00280275	0.00205020	0.00116592	-0.00008972	0.00395246	0.00282168	0.00247475	0.00419601	0.00153146	0.00125820	0.00262829	0.00114202	-0.00137532	0.00233482	0.00292483	0.00012023	0.00474417	0.00128430	0.00169197	0.00450871	0.00039070	0.00127876	-0.00171782	0.00460700	0.00453043	0.00054567	0.00252647	-0.00130509	0.00377594	0.00152954	0.00114476	0.00274750	0.00300991	0.00060326	0.00414016	0.00218193	0.00393898	0.00399345	0.00373190	0.00325261	0.00099411	0.00444816	0.00424166	0.00260315	0.00029330	0.00080863	0.00172950	0.00160201	-0.00122139	0.00378405	0.00543797	0.00172318	0.00054841	0.00132997	0.00332588	0.00243394	0.00255533	0.00227830	0.00434655	-0.00026195	0.00413436	0.00326297	0.00392011	0.00380613	0.00105204	0.00174920	0.00191951	-0.00187434	0.00383404	0.00422682	0.00377561	0.00118898	0.00329473	0.00127045	0.00096339	0.00183047	0.00225038	0.00163644	0.00395986	0.00327837	0.00082268	0.00093494	0.00079730	0.00287327	0.00221324	-0.00074153	0.00285872	0.00066195	0.00209109	0.00105413	0.00136877	0.00094319	0.00253866	0.00121244	0.00298429	0.00166104	0.00176801	0.00251045	0.00127431	0.00035195	0.00090537	0.00034837	0.00243105	0.00098230	0.00056320	0.00111967	0.00207701	0.00162782	0.00083058	0.00124255	0.00189293	0.00188501	0.00126905	0.00111894	0.00212400	0.00068301	0.00169151	-0.00046243	0.00199444	0.00013839	0.00214009	0.00363187	0.00265833	0.00168584	0.00239705	0.00158490	0.00155788	0.00207259	0.00073971	0.00354171	0.00249454	0.00127894	0.00302649	0.00143893	0.00066358	0.00111691	0.00108117	0.00028422	0.00075982	0.00116713	0.00079148	0.00055210	0.00034515	0.00117770	-0.00007291	-0.00017166	0.00096052	0.00105573	0.00049606	0.00029822	0.00058271	0.00102445	0.00064285	0.00064603	0.00035758	0.00095112	0.00062745	0.00040782	0.00074765	0.00070307	0.00074363	0.00086999	0.00056888	0.00015012	0.00054343	0.00055081	0.00107836	0.00107880	0.00069049	0.00014864	0.00069909	0.00104943	0.00047264	0.00059140	0.00036965	0.00055556	0.00022782	0.00064472	-21.47483647
-2.8001	-21.47483647	-21.47483647	-21.47483647	-21.47483647	-21.47483647	-21.47483647	-21.47483647	-21.47483647	-21.47483647	-21.47483647	-21.47483647	-21.47483647	-21.47483647	-21.47483647	-21.47483647	-21.47483647	-21.47483647	-21.47483647	-21.47483647	-21.47483647	-21.47483647	-21.47483647	-21.47483647	-21.47483647	-21.47483647	-21.47483647	-21.47483647	-21.47483647	-21.47483647	-21.47483647	-21.47483647	-21.47483647	-21.47483647	0.14126118	0.14719713	0.23099706	-0.02784974	0.00285131	0.00858698	-0.01894504	0.01772825	0.06623054	0.04098344	0.00853689	-0.01539064	0.01864323	0.01288991	0.00013405	-0.01680793	-0.00522668	0.00349965	-0.00601696	0.00052560	0.00297334	0.00746104	0.00475990	-0.00699269	0.00223991	0.00577737	-0.00049380	-0.00112035	-0.00124878	-0.00393535	0.00133435	0.00171828	0.00013898	-0.00128819	-0.00169179	0.00033023	0.00032476	-0.00115711	0.00110635	0.00385516	-0.00034931	-0.00096883	0.00412332	0.00031925	0.00202390	0.00599499	-0.00590275	0.00138825	-0.00644493	0.00211361	0.00582211	0.02242547	0.01278202	0.00427687	0.01215348	0.00203911	-0.00022658	0.00269690	0.00225985	-0.00055136	0.00364515	0.00188930	-0.00026303	0.00192234	-0.00134782	0.00388910	0.00162699	-0.00717222	0.00337862	-0.00195150	0.00311942	0.00017365	0.00441460	0.00157677	0.00525587	0.00028171	0.00817584	0.00621952	0.00868198	0.00557602	0.00028020	0.00674855	0.00698614	0.00347232	0.00953224	0.00163174	0.00741071	0.00478539	0.00778375	0.00764191	0.00982276	0.00714980	0.00988264	0.00057550	0.00551695	0.00388748	-0.00121962	0.00107969	0.00156952	0.00064569	0.00017415	0.00143376	0.00260592	0.00093646	0.00251418	0.00034584	0.00249916	0.00008485	0.00137440	0.00105054	-0.00069801	0.00149052	0.00088727	-0.00023279	0.00060716	0.00133581	0.00172726	-0.00147774	0.00003153	-0.00091026	-0.00022463	0.00162765	0.00120499	0.00201905	0.00048893	-0.00028787	0.00070264	0.00099828	0.00177905	0.00146847	0.00028612	0.00121775	0.00198424	0.00072139	0.00019873	0.00087407	0.00206640	0.00088174	-0.00015237	0.00065142	-0.00017130	0.00056749	-0.00005621	-0.00002466	0.00073272	-0.00043396	0.00112670	-0.00057928	0.00110387	0.00030896	0.00133550	0.00029330	0.00094509	0.00078957	-0.00012985	0.00111260	0.00078257	0.00229692	0.00084587	0.00057093	0.00026442	0.00131678	-0.00037807	0.00040899	0.00151029	0.00059892	0.00082156	0.00076437	-0.00001480	0.00097679	0.00072406	-0.00031524	-0.00003014	-0.00046202	-0.00080406	0.00119535	0.00138056	0.00043694	0.00210590	0.00044209	0.00026215	0.00110102	0.00193793	0.00110806	0.00052763	-0.00028635	0.00011523	0.00043968	-0.00011709	0.00028475	0.00109328	0.00097112	0.00086311	0.00018477	-0.00007035	0.00008830	0.00167226	0.00162761	0.00157421	0.00023961	0.00216909	0.00047882	0.00155549	-0.00039162	0.00010294	-0.00029806	0.00087692	0.00136479	0.00107019	0.00053350	-0.00013189	0.00006435	-0.00015569	-0.00034156	0.00024976	0.00047136	0.00004174	0.00103701	0.00091072	0.00171606	-0.00001014	0.00032205	-0.00006390	-0.00019051	0.00123131	0.00007854	-0.00039256	-0.00056269	0.00041825	0.00110974	-0.00029456	0.00022217	0.00046693	0.00041156	0.00077619	0.00050256	0.00039935	-0.00032977	0.00040034	0.00068112	0.00039270	-0.00006217	0.00000006	0.00009389	0.00146540	0.00093156	-0.00033746	0.00035730	0.00069562	0.00092253	0.00053238	0.00039699	0.00104931	0.00060017	0.00160030	0.00032177	0.00018487	0.00126675	0.00034849	0.00095107	0.00162650	-0.00020534	0.00104296	0.00024861	0.00198019	0.00108570	-0.00043975	-0.00048319	0.00077777	0.00090272	0.00112979	0.00055345	0.00061341	0.00047487	0.00146265	0.00072437	0.00170787	0.00055187	-0.00095461	0.00125984	0.00336302	-0.00089780	0.00047257	0.00058188	0.00161291	0.00154789	-0.00150508	-0.00055844	-0.00010621	0.00087887	0.00299791	-0.00023925	0.00161905	-0.00043360	0.00145207	0.00076434	0.00370096	-0.00110073	0.00270736	-0.00157366	0.00065084	0.00051446	-0.00105919	0.00150021	0.00112435	0.00017176	-0.00029081	0.00259745	0.00038477	0.00047133	-0.00330471	-0.00101020	-0.00319777	-0.00187271	-0.00057347	-0.00094180	-0.00126059	-0.00233221	-0.00084503	-0.00028923	-0.00015159	0.00068477	0.00006417	0.00047750	0.00276837	-0.00042529	0.00262641	0.00125393	-0.00002367	0.00100440	-0.00132465	-0.00035023	-0.00020100	-0.00030302	0.00119652	0.00162343	0.00384518	0.00316227	-0.00030983	0.00023107	0.00277387	0.00177125	0.00246699	0.00199406	-0.00311300	0.00128448	0.00114782	0.00263149	0.00070119	0.00244026	0.00200924	-0.00052572	0.00092986	0.00085495	0.00280879	0.00022672	0.00155901	0.00181326	-0.00021239	0.00045734	0.00162471	0.00233133	0.00188938	-0.00024292	0.00362497	-0.00256003	0.00073687	-0.00185955	0.00354469	0.00061641	0.00084824	0.00103400	0.00154489	-0.00198873	-0.00128964	-0.00039372	0.00115160	0.00106548	0.00281237	0.00045855	0.00016652	0.00076199	-0.00005980	0.00011189	-0.00087708	-0.00020754	0.00065300	0.00078460	0.00102451	-0.00005417	0.00146956	0.00249879	0.00115027	-0.00107623	0.00035541	0.00159403	0.00023711	-0.00029672	0.00021114	-0.00001461	0.00159220	-0.00031332	0.00166885	-0.00039223	0.00034121	-0.00011064	-0.00032744	-0.00087656	-0.00170680	0.00130553	0.00023559	-0.00007852	0.00177235	0.00131913	0.00086500	-0.00148923	0.00028325	-0.00056115	0.00077837	-0.00194850	0.00107274	0.00184358	0.00102234	0.00072284	0.00152372	0.00141926	0.00154768	0.00027179	0.00039450	0.00199587	0.00083473	0.00177819	0.00164123	0.00040665	-0.00005517	0.00119237	0.00035951	0.00076799	0.00001072	0.00085733	0.00056369	0.00100479	0.00063946	0.00055715	0.00000930	-0.00001312	0.00041730	0.00030334	0.00023006	0.00001210	0.00040996	0.00053623	0.00096655	0.00033921	0.00047681	0.00043332	0.00026869	-0.00008682	0.00020135	0.00025030	0.00058838	0.00014020	0.00033483	0.00041285	0.00023591	0.00039487	0.00081321	0.00022946	0.00059973	-0.00013673	-0.00003584	0.00045289	0.00025948	0.00019065	-0.00031714	-0.00013272	-0.00032757	0.00019225	-21.47483647
-2.7001	-21.47483647	-21.47483647	-21.47483647	1.45270538	-1.25838470	-21.47483647	-21.47483647	-21.47483647	-0.28400871	-21.47483647	-21.47483647	-21.47483647	-21.47483647	-21.47483647	-21.47483647	-21.47483647	-21.47483647	-21.47483647	-21.47483647	-21.47483647	-21.47483647	-21.47483647	-21.47483647	-21.47483647	-21.47483647	-21.47483647	-21.47483647	-21.47483647	-21.47483647	-21.47483647	-21.47483647	-21.47483647	-0.29529539	-21.47483647	-0.05037978	0.15900554	-0.09145469	-0.15958461	0.03895518	-0.01333720	0.02479604	0.04167524	-0.06272027	-0.04018070	0.04284927	-0.02207167	-0.00407824	-0.02587435	-0.01528404	-0.00822295	0.00423848	-0.00259052	0.00309172	-0.00236349	0.00775420	-0.00290484	-0.00373099	-0.00112276	-0.00354600	0.00101724	-0.00344441	-0.00309395	-0.00227975	-0.00063383	-0.00051721	-0.00359672	0.00033386	-0.00302903	-0.00312055	0.00120984	0.00125792	-0.00259593	0.00402444	-0.00154586	-0.00386246	0.00299839	-0.00650539	0.00855461	0.01002895	0.00265162	-0.00848207	-0.00109551	-0.00482563	0.00526798	0.01485412	0.00810905	0.00389624	0.00034922	0.00466239	-0.00120221	0.00185424	0.00128852	-0.00685598	-0.00447075	-0.00151400	-0.00141180	0.00161856	-0.00312176	0.00393907	-0.00035765	-0.00486142	-0.00009250	-0.00135360	0.00129237	-0.00529991	-0.00175352	-0.00455955	0.00257609	0.00181713	0.00531470	0.00456005	0.00812456	0.00835341	0.00627103	0.01370223	0.01255581	0.00499366	0.00899579	0.00954374	0.01182163	0.01251428	0.00972637	0.00955859	0.01468163	0.01388013	0.01538567	0.00833156	0.00947128	0.00575430	0.00265744	0.00313733	-0.00092299	0.00052677	-0.00131515	0.00001277	0.00258871	-0.00175798	0.00147551	0.00045174	0.00241941	-0.00165539	-0.00090629	-0.00126152	-0.00111932	0.00096577	-0.00086727	-0.00090097	-0.00056142	0.00145055	0.00080217	-0.00027239	-0.00200947	-0.00044312	0.00009068	-0.00031704	-0.00024957	-0.00069603	-0.00054507	0.00054795	0.00244366	0.00111574	-0.00031208	0.00145156	-0.00074727	0.00058692	0.00097502	-0.00038390	-0.00201070	0.00098011	-0.00005094	0.00056243	0.00115648	0.00116834	-0.00058370	0.00066286	0.00056974	-0.00058550	0.00018007	-0.00101044	0.00112807	-0.00089534	0.00147101	0.00065155	0.00036893	-0.00056522	-0.00041385	0.00121248	0.00118742	0.00021487	0.00086532	0.00083470	0.00077433	0.00098582	-0.00014988	-0.00066960	0.00003728	-0.00116138	-0.00051979	0.00139754	-0.00197419	0.00068235	-0.00118259	0.00074585	0.00030946	-0.00083343	-0.00013151	0.00137351	-0.00009866	-0.00008168	-0.00024097	0.00151564	0.00016491	-0.00098223	0.00028806	0.00081252	-0.00009134	-0.00039112	0.00010511	-0.00002912	-0.00020139	0.00033278	-0.00012209	0.00019827	0.00175331	0.00138010	-0.00095690	0.00102163	0.00015507	-0.00027318	0.00112763	0.00056190	0.00110575	0.00110805	0.00073800	-0.00021021	0.00163398	-0.00159729	-0.00075615	-0.00109207	0.00021946	0.00121737	0.00053592	0.00015991	0.00036939	0.00031432	-0.00118803	0.00044400	0.00109946	-0.00019254	0.00004168	0.00074185	0.00093437	0.00064358	0.00067806	-0.00052382	0.00002155	-0.00045746	0.00074231	0.00070072	-0.00028948	-0.00001853	0.00000302	0.00082639	0.00041661	0.00010785	0.00118699	-0.00038765	0.00140750	0.00108966	-0.00062544	0.00079910	0.00153693	0.00095263	-0.00032495	-0.00045536	-0.00019256	0.00122041	0.00031396	0.00034479	0.00037171	-0.00052422	-0.00006148	0.00077016	0.00050878	-0.00022816	-0.00019053	0.00132369	0.00058139	-0.00017481	0.00026933	0.00161869	0.00106131	0.00052182	-0.00023008	-0.00087752	0.00107527	-0.00023776	0.00130707	0.00115649	0.00018485	0.00057146	0.00074607	0.00123473	0.00096813	-0.00054058	-0.00015072	0.00001609	0.00147787	0.00059655	0.00205319	-0.00016084	-0.00067763	0.00122595	0.00193061	-0.00008098	0.00184437	0.00079428	0.00066522	0.00096068	-0.00122885	-0.00034480	-0.00048742	-0.00045594	0.00061679	0.00194670	0.00038965	0.00178485	0.00148811	0.00160984	0.00258888	0.00099686	0.00243353	0.00020088	-0.00006386	0.00337549	-0.00104948	0.00334562	0.00291735	0.00089450	0.00089918	-0.00071994	0.00038869	0.00093495	0.00201155	-0.00215829	-0.00132057	0.00132329	-0.00066266	0.00120508	0.00233643	0.00007429	-0.00054629	0.00206823	0.00085702	0.00099557	0.00109553	0.00161915	0.00167145	0.00226691	0.00186612	0.00022220	0.00114508	-0.00069987	0.00017296	0.00284300	-0.00192449	0.00268067	0.00220382	0.00246899	0.00362313	0.00213979	0.00365105	-0.00012209	0.00112722	0.00124324	0.00301564	0.00183242	-0.00055773	0.00191600	0.00204310	0.00025141	-0.00041339	0.00034797	0.00343883	0.00294149	0.00067449	0.00085399	0.00315314	0.00205297	0.00302742	0.00099926	0.00171833	-0.00149798	0.00180664	0.00176302	0.00278743	0.00290701	0.00225371	-0.00106389	0.00100553	-0.00119797	0.00310588	0.00199837	-0.00032235	0.00343649	0.00214769	-0.00043222	0.00088577	0.00173035	0.00002023	-0.00050833	0.00015634	0.00052896	0.00051461	0.00055155	0.00179351	0.00244787	0.00031396	-0.00040225	0.00242681	-0.00015064	0.00157857	0.00018465	0.00159464	0.00358868	0.00034019	-0.00010280	0.00140456	0.00168192	-0.00022905	0.00113500	-0.00006009	0.00174373	0.00272916	0.00052699	0.00095596	0.00075471	-0.00060848	0.00136782	0.00030696	0.00176555	0.00012458	0.00159997	-0.00028691	0.00052334	0.00142532	0.00096317	0.00193989	0.00086476	0.00025739	0.00065258	0.00221541	0.00010406	0.00095234	0.00193899	0.00016713	0.00173404	0.00173043	-0.00057630	0.00263463	0.00176035	0.00016351	0.00287721	0.00094719	-0.00012158	0.00107055	0.00033214	0.00057616	0.00201644	0.00148717	0.00031179	0.00024421	0.00077634	0.00017375	0.00053575	-0.00024996	0.00049216	-0.00000630	0.00038651	0.00079564	0.00017035	0.00033777	0.00013816	0.00065770	0.00060131	0.00030069	0.00047280	0.00030417	0.00104956	0.00082171	0.00030164	0.00090188	0.00038014	0.00081049	0.00018294	0.00021641	0.00063559	0.00061378	0.00064413	0.00032713	0.00041766	0.00105107	0.00023530	0.00066044	0.00052561	0.00075731	0.00023060	0.00016541	0.00017505	0.00040246	0.00039596	-21.47483647
-2.6001	-21.47483647	-21.47483647	-21.47483647	-21.47483647	-21.47483647	-21.47483647	-21.47483647	-21.47483647	-21.47483647	-0.28069335	-21.47483647	-21.47483647	-21.47483647	-21.47483647	1.30016577	-21.47483647	-21.47483647	-21.47483647	-21.47483647	-21.47483647	-21.47483647	-21.47483647	-21.47483647	-21.47483647	-21.47483647	-21.47483647	-21.47483647	-21.47483647	-21.47483647	0.66549838	-21.47483647	-21.47483647	0.67504776	-21.47483647	-0.24240355	0.12854880	0.02424687	0.15965336	0.04915312	0.03087933	0.03486477	0.01026580	0.03448258	0.00414326	-0.00985969	0.02012176	0.00530640	0.00583938	-0.00270020	0.00469659	0.00873619	0.00324075	-0.00081291	-0.00058634	0.01033392	-0.00277590	-0.00023501	-0.00114429	0.00137740	-0.00153075	-0.00033173	-0.00003620	-0.00097611	0.00107133	0.00126200	-0.00039653	-0.00019310	0.00221108	-0.00048456	0.00041128	-0.00077198	-0.00033377	0.00363713	0.00050624	-0.00653245	0.00529820	0.00059366	0.00177210	0.01014101	0.00133114	-0.00459811	-0.01203431	-0.01029243	0.00330124	0.01530611	-0.00087555	0.00554123	-0.00139850	0.00188114	-0.00648036	0.00463508	-0.00007439	-0.00372811	-0.00153306	0.00222868	0.00330696	-0.00162282	-0.00098540	-0.00207493	-0.00173227	-0.00465367	0.00345958	0.00112961	-0.00047206	-0.00328913	0.00016127	0.00293042	0.00411689	0.00787818	0.01904466	0.01093359	0.01186141	0.00613253	0.00287498	0.01042246	0.01358168	0.00448209	0.01352316	0.00712899	0.00929183	0.00973422	0.00929903	0.00964946	0.01392605	0.00747711	0.00636444	0.00241093	0.00798050	0.00329369	0.00215513	0.00380874	0.00364690	0.00008779	0.00089263	0.00248677	0.00257915	-0.00116087	0.00218707	0.00112342	0.00234393	-0.00047965	-0.00023027	0.00138788	0.00017604	0.00091636	0.00175209	0.00079598	0.00163131	0.00138337	0.00024027	-0.00012291	0.00090178	-0.00077465	0.00055469	0.00073987	0.00059615	0.00098582	0.00028361	0.00083906	0.00193863	0.00225213	0.00099483	0.00251441	0.00029913	0.00142719	0.00272207	-0.00005737	0.00074106	0.00146019	0.00133817	0.00213567	0.00081596	0.00115488	-0.00030582	-0.00009877	0.00150688	-0.00118478	0.00023819	0.00121370	0.00198107	0.00011004	0.00034205	0.00106554	0.00208371	0.00020862	0.00140054	0.00183394	0.00104419	0.00058387	0.00185029	0.00205994	0.00284346	0.00121015	-0.00018304	0.00023214	0.00072663	-0.00074508	0.00079766	0.00120701	0.00097203	0.00081128	-0.00044446	0.00106802	0.00080665	-0.00011590	-0.00124369	-0.00008555	0.00139507	0.00131147	0.00056191	0.00060189	-0.00029915	0.00014775	0.00127853	0.00068761	0.00231193	-0.00004163	0.00097525	-0.00065836	0.00145338	0.00074902	0.00003327	-0.00038584	0.00161169	0.00023652	0.00058275	0.00072311	0.00031486	0.00057203	0.00175070	0.00036767	0.00144477	0.00084544	0.00055381	0.00076492	0.00062738	-0.00099715	-0.00000774	-0.00126356	0.00171785	0.00076582	0.00113827	0.00009875	0.00113182	-0.00009793	-0.00054861	-0.00006363	0.00120209	-0.00070277	0.00019758	0.00117600	0.00082014	0.00041648	0.00109360	0.00079540	-0.00047350	0.00008409	0.00090696	0.00082745	0.00002389	0.00047972	0.00036174	0.00128286	0.00064736	0.00022481	0.00067981	0.00016251	0.00169150	0.00048083	0.00068612	0.00033190	0.00108268	0.00083280	0.00002654	0.00000412	0.00008123	0.00053505	0.00127524	0.00107873	0.00054737	-0.00009053	0.00040272	0.00070743	0.00061076	-0.00014424	0.00005267	0.00118239	0.00145148	0.00032210	0.00164649	0.00129318	0.00144391	0.00098358	0.00116490	-0.00040634	0.00156809	0.00058691	0.00206895	0.00099617	0.00050447	0.00046416	0.00089117	0.00061450	0.00058417	0.00038216	0.00141949	0.00020700	0.00119177	0.00238932	0.00352373	0.00015762	0.00060668	0.00068668	0.00269405	-0.00013436	0.00147160	0.00006016	0.00023222	0.00065495	0.00059531	0.00055083	0.00131594	0.00078844	0.00244597	0.00026979	0.00082087	0.00098578	0.00282660	0.00103484	0.00288732	0.00133912	0.00273157	0.00013658	0.00203388	0.00317126	0.00333248	0.00090244	0.00344468	0.00247652	0.00262769	0.00141304	0.00276502	0.00245812	0.00271750	-0.00099494	-0.00261911	-0.00021363	0.00026464	0.00189914	0.00570244	0.00045907	0.00078704	0.00225409	0.00396517	0.00367777	0.00045424	0.00379360	0.00156621	0.00180201	0.00322519	0.00215370	0.00350581	0.00019816	0.00283495	0.00251145	0.00095010	-0.00051508	0.00339780	0.00115236	0.00309695	0.00051253	0.00094311	0.00197611	0.00271261	0.00472032	0.00504792	0.00212525	0.00039137	0.00001835	0.00209159	0.00225324	0.00165253	0.00377881	0.00155655	-0.00063299	-0.00102409	0.00052181	0.00070150	0.00133746	0.00201535	0.00105860	0.00115960	-0.00059042	0.00194446	0.00055074	0.00268735	0.00076914	0.00174794	0.00113355	0.00078605	-0.00176392	0.00310434	0.00116811	0.00008517	-0.00028698	0.00476025	0.00062082	0.00326630	-0.00057990	-0.00014536	0.00050579	0.00280587	0.00002300	-0.00001117	-0.00036011	0.00066231	0.00012805	-0.00031268	-0.00027834	0.00124945	-0.00000548	0.00111805	0.00047625	0.00123549	0.00230137	0.00048141	0.00021623	0.00080097	0.00029515	-0.00056219	0.00042437	0.00116859	-0.00061960	0.00011506	-0.00131558	0.00235511	0.00033100	0.00020618	-0.00113208	0.00017518	-0.00057701	0.00054395	0.00100547	-0.00034674	-0.00033887	0.00007798	0.00039412	-0.00095568	-0.00198302	0.00076501	-0.00168471	0.00031118	-0.00190598	0.00037355	0.00105790	-0.00077670	-0.00161933	0.00131564	0.00033935	-0.00152668	0.00045744	-0.00025763	0.00118067	-0.00056315	0.00067034	0.00042973	-0.00008239	0.00088997	0.00088588	0.00008733	0.00035950	-0.00005726	-0.00002146	-0.00000924	-0.00047503	0.00025486	0.00010745	0.00025890	-0.00043184	0.00027748	-0.00003728	0.00005419	-0.00017490	0.00029103	0.00027930	0.00013708	-0.00002883	0.00032642	0.00018033	0.00007877	-0.00016902	-0.00023148	0.00021548	0.00004757	-0.00000729	0.00022545	-0.00027068	0.00038056	0.00026690	0.00053149	0.00038511	0.00043157	-0.00004774	0.00003229	0.00031840	0.00038705	0.00015731	0.00007763	0.00001057	0.00017003	0.00058564	-21.47483647
-2.5001	-21.47483647	-21.47483647	-21.47483647	-21.47483647	-21.47483647	-21.47483647	-21.47483647	-21.47483647	-21.47483647	-21.47483647	-21.47483647	-21.47483647	-21.47483647	-21.47483647	-21.47483647	-21.47483647	-21.47483647	-21.47483647	-21.47483647	-21.47483647	-21.47483647	-21.47483647	-21.47483647	-21.47483647	-21.47483647	-21.47483647	-21.47483647	-21.47483647	-21.47483647	-21.47483647	-21.47483647	-21.47483647	0.01378638	-21.47483647	-0.28224455	-0.06123021	-0.09480264	0.06362359	0.02607365	-0.07907394	0.01232357	0.06617903	-0.00922955	0.00670035	0.01811239	0.05473612	0.01527207	-0.00788044	0.00893591	0.00996550	0.01814355	-0.00208216	0.00845899	0.00544206	0.01033697	-0.00063125	0.00097771	0.00015046	0.00052638	-0.00292929	0.00350483	-0.00222788	-0.00170342	-0.00089966	-0.00337314	0.00076563	-0.00221553	-0.00093124	-0.00038949	-0.00081506	-0.00292702	0.00035876	0.00164880	0.00197603	0.00315542	0.00206273	0.00144536	0.00995263	0.00796016	-0.00769159	-0.00062641	-0.00909077	-0.00405021	0.00054115	0.01041268	0.00919603	0.01091092	0.00667327	0.00641980	-0.00810700	-0.00027925	-0.00177374	-0.00415624	-0.00045810	-0.00251392	-0.00321288	0.00473599	0.00097970	-0.00155795	-0.00217729	-0.00345262	0.00150091	-0.00198420	0.00129651	-0.00383094	0.00127229	0.00144002	0.00370401	0.00628588	0.01045956	0.00870675	0.00899124	0.00579714	0.00088634	0.01186002	0.00849618	0.00791982	0.01121245	0.00995180	0.00931833	0.01250474	0.00844529	0.01159300	0.01317967	0.01106349	0.01254567	0.00582638	0.00730315	0.00541201	0.00396386	0.00092193	0.00228920	0.00107321	0.00205422	0.00198698	0.00204000	-0.00024133	0.00162069	0.00098541	0.00000426	-0.00067660	0.00094681	0.00209697	-0.00022832	0.00106710	0.00137098	0.00021386	0.00038449	0.00039256	-0.00005548	0.00050884	-0.00058500	0.00050124	0.00000562	0.00062055	0.00047656	0.00003666	0.00067638	0.00034984	0.00118196	0.00029215	0.00020994	-0.00062068	-0.00120956	0.00007817	0.00121895	0.00022310	-0.00097375	0.00092068	0.00101228	0.00228073	-0.00053221	-0.00091698	0.00061687	-0.00053765	0.00098468	-0.00037537	0.00055704	-0.00086771	-0.00015602	0.00035598	0.00134823	0.00126298	0.00141918	0.00094180	0.00130249	0.00114945	-0.00001394	0.00091523	-0.00006283	0.00087874	0.00049823	0.00010448	0.00021715	-0.00019837	0.00034324	-0.00002754	0.00017005	0.00132303	-0.00043785	0.00035605	-0.00006378	0.00114192	0.00021889	0.00048107	-0.00107983	-0.00135622	-0.00036965	0.00126032	0.00000494	0.00130717	0.00069230	-0.00043626	0.00112777	0.00049782	0.00145176	0.00093377	0.00049351	-0.00074446	0.00066150	-0.00074503	0.00119754	0.00022062	0.00111825	0.00129167	-0.00016300	-0.00041578	0.00071692	-0.00075141	0.00062996	0.00087113	0.00029987	-0.00002268	0.00100978	0.00005283	0.00045227	-0.00198835	0.00042872	-0.00056292	0.00009974	0.00065862	0.00069022	0.00050355	0.00048257	0.00040047	0.00001586	-0.00067213	0.00065150	-0.00061593	-0.00010902	0.00094313	-0.00025300	0.00089926	0.00063790	0.00038305	-0.00086268	-0.00012410	0.00024591	0.00063166	-0.00097445	-0.00030791	0.00026946	0.00084904	-0.00019080	-0.00005700	0.00010219	0.00076535	0.00068670	0.00092062	-0.00013391	0.00125270	0.00018828	-0.00020921	-0.00032923	-0.00004236	0.00011145	0.00047717	0.00036124	0.00012928	-0.00023629	0.00004497	-0.00028374	0.00121811	0.00003194	0.00025363	0.00098959	0.00070136	0.00041785	0.00050572	0.00039208	0.00108656	0.00052439	0.00002503	0.00047042	-0.00094586	0.00053320	0.00025996	0.00124696	0.00175290	-0.00085638	-0.00122079	0.00049647	0.00133380	-0.00006748	-0.00075862	-0.00047466	-0.00061801	0.00037319	0.00036988	0.00097683	0.00128703	-0.00083850	-0.00048350	0.00041301	-0.00099999	0.00059524	-0.00010368	0.00008011	0.00191920	-0.00007060	-0.00093834	0.00088415	0.00098850	0.00182054	-0.00133889	0.00059504	-0.00060918	0.00115758	0.00012476	0.00230549	-0.00061841	0.00217047	-0.00256904	0.00117872	0.00159873	0.00034265	0.00023368	0.00179119	-0.00064505	-0.00046598	0.00063526	0.00085675	0.00048556	0.00156593	-0.00171993	-0.00294141	-0.00051515	-0.00003175	-0.00047484	0.00129293	0.00125187	-0.00122796	0.00263478	0.00037674	0.00140271	-0.00120572	0.00253216	0.00301226	0.00038057	0.00007348	0.00184341	0.00301141	-0.00192793	0.00065730	0.00211648	-0.00055277	0.00135280	0.00169560	-0.00032868	0.00277085	0.00051960	0.00207988	0.00245011	-0.00097209	-0.00020578	0.00128398	-0.00029586	-0.00087425	-0.00026206	0.00183100	-0.00183660	-0.00036675	0.00219463	0.00288179	0.00222220	-0.00120230	-0.00076777	0.00438466	0.00090814	0.00226458	0.00115574	-0.00025791	-0.00167068	0.00164168	0.00110567	0.00176344	-0.00049203	0.00173800	0.00042382	0.00086821	-0.00162359	0.00180510	0.00161238	0.00141895	-0.00062943	0.00022026	0.00009524	0.00121367	-0.00029724	-0.00016333	0.00030939	0.00088862	-0.00064384	-0.00144278	-0.00022644	-0.00075478	0.00075703	0.00007707	0.00016492	-0.00003351	0.00004915	0.00100259	0.00052594	0.00188073	0.00003584	-0.00093744	-0.00129083	0.00153329	-0.00065397	0.00066649	0.00069738	0.00125614	-0.00046954	0.00100385	-0.00067673	-0.00004594	0.00096593	-0.00040489	-0.00125310	0.00097525	-0.00044055	0.00021971	0.00057574	-0.00010036	-0.00086912	0.00065559	0.00066521	0.00125400	-0.00131682	-0.00004160	-0.00117654	-0.00014986	-0.00125724	-0.00028310	0.00243810	-0.00001980	-0.00006549	0.00044940	-0.00044492	0.00042022	-0.00096880	-0.00087521	0.00092505	0.00022652	-0.00000678	-0.00016858	-0.00149092	0.00047468	0.00085803	0.00017772	-0.00034938	-0.00013652	0.00062235	-0.00038297	0.00022164	0.00044805	0.00053613	-0.00037266	-0.00041558	0.00026144	0.00020263	0.00011990	-0.00027156	0.00002272	-0.00017652	-0.00022935	-0.00022973	0.00009007	0.00004292	-0.00017000	0.00024365	0.00023243	-0.00013534	0.00047212	0.00032169	0.00015733	0.00005634	0.00033758	-0.00010770	0.00001245	0.00031345	0.00026706	-0.00037096	0.00009519	0.00018784	0.00022253	0.00025651	0.00011180	0.00013654	0.00011483	-0.00025692	-21.47483647
-2.4001	-21.47483647	-21.47483647	-21.47483647	-21.47483647	-21.47483647	-21.47483647	-21.47483647	-21.47483647	-21.47483647	-21.47483647	-21.47483647	-21.47483647	-21.47483647	-21.47483647	-21.47483647	-21.47483647	-21.47483647	-21.47483647	-21.47483647	-21.47483647	-21.47483647	-21.47483647	-21.47483647	-21.47483647	-21.47483647	-21.47483647	-21.47483647	-21.47483647	-21.47483647	-21.47483647	-21.47483647	-21.47483647	0.10568256	-0.46685567	-0.05858574	0.02010306	-0.01293731	0.11358024	0.02681049	-0.08297139	0.06917405	-0.00609647	0.01277495	0.05415510	0.01269678	0.03371216	0.01241230	0.01835109	0.02665629	0.01060802	0.01644192	0.01412628	0.01686739	0.01390127	0.01399204	0.01157312	0.00357376	0.00140862	0.00262603	0.00415020	0.00158955	-0.00042706	0.00131261	0.00053639	0.00142060	-0.00502463	-0.00040773	-0.00173001	-0.00290236	-0.00145772	0.00095008	-0.00368005	0.00305209	0.00166058	-0.00301487	0.00113166	0.00493234	-0.00050132	0.00722033	-0.00088169	0.00205901	0.00158401	-0.00265837	0.00459858	0.00960969	0.01072062	0.00495989	0.00502568	0.00437950	0.00010921	0.00246463	0.00136879	-0.00589506	-0.00438939	-0.00211082	0.00238917	-0.00021639	-0.00047802	-0.00336993	-0.00150589	-0.00404194	0.00084449	-0.00158207	0.00255253	-0.00387566	0.00182248	0.00173537	0.00592108	0.00614777	0.01278482	0.00902412	0.00885222	0.00483233	0.00202365	0.00561030	0.00980956	0.00269033	0.00929672	0.00741283	0.00739340	0.00733929	0.00800398	0.00845982	0.00914037	0.00075300	0.00315828	-0.00350030	0.00055278	0.00103675	-0.00108074	0.00085977	0.00095497	-0.00033271	0.00224274	0.00129331	0.00088653	0.00153878	0.00244406	0.00040674	0.00220321	-0.00021454	0.00218764	0.00202462	-0.00062503	0.00261169	-0.00005865	0.00043793	0.00164125	0.00024913	0.00213938	0.00019953	0.00077237	-0.00071048	0.00085490	-0.00025284	0.00149309	0.00111232	-0.00011804	0.00082137	0.00127318	0.00064454	0.00169331	0.00044991	-0.00055249	0.00078183	0.00029068	-0.00020470	-0.00241710	0.00161081	0.00137801	0.00244328	0.00110936	0.00102464	0.00120136	-0.00012473	0.00008581	0.00006599	0.00071987	0.00150602	0.00114415	-0.00005344	0.00287933	-0.00004078	0.00167478	0.00065292	0.00188184	0.00121618	0.00052080	0.00063003	0.00006200	0.00157227	0.00234903	0.00077826	0.00023457	0.00090617	0.00005364	0.00114147	-0.00068944	0.00158161	0.00035103	0.00068858	0.00081034	0.00129591	0.00023866	0.00038866	0.00013277	0.00134951	0.00068234	0.00248807	-0.00012187	0.00216385	-0.00005365	0.00020774	0.00022680	0.00258763	0.00171606	0.00032299	0.00021635	-0.00005788	0.00073649	0.00075685	-0.00037777	0.00067769	0.00140586	0.00123015	-0.00077529	0.00142225	0.00105070	0.00078666	0.00147332	0.00165710	0.00083970	0.00207600	0.00096405	0.00070001	0.00170283	-0.00045994	0.00017534	-0.00016310	0.00142021	0.00042615	0.00105178	0.00071786	0.00096063	0.00132437	0.00016763	0.00048956	0.00182091	-0.00020586	-0.00044099	0.00154236	0.00166714	0.00126450	-0.00008546	0.00072018	0.00058189	-0.00019464	0.00143668	0.00066769	-0.00021167	0.00078526	0.00055772	0.00153269	0.00081203	0.00115519	0.00047001	0.00012780	0.00173574	0.00139099	0.00233187	0.00076088	0.00105663	0.00137935	0.00021699	0.00062390	0.00046561	0.00029300	0.00088084	0.00090503	0.00016192	0.00067958	0.00041524	0.00102301	0.00100973	0.00052560	0.00083712	0.00152450	0.00165908	0.00131615	0.00177601	0.00205259	0.00062268	0.00051978	0.00015436	-0.00072270	0.00118918	0.00057232	0.00197217	0.00198771	-0.00023786	-0.00052850	0.00053440	0.00034609	0.00171899	0.00027379	0.00196136	0.00044592	0.00066256	0.00270678	0.00266253	0.00012273	0.00046222	0.00070523	0.00220951	0.00112165	0.00208733	0.00034079	0.00174303	0.00146298	-0.00055181	0.00007223	0.00186860	0.00184011	0.00385827	0.00116353	0.00080046	0.00264263	0.00256892	0.00167589	0.00349977	-0.00015128	0.00094967	-0.00081766	0.00388424	0.00294789	0.00210380	0.00045469	0.00228252	0.00150892	-0.00080469	0.00248868	0.00163214	0.00174771	0.00355993	0.00051918	-0.00248121	0.00016590	0.00156930	0.00138348	0.00569882	-0.00067865	0.00213107	-0.00015085	-0.00093935	0.00216966	0.00108632	0.00446813	0.00402942	0.00294607	0.00183094	0.00310414	0.00106115	0.00151110	0.00363143	0.00277621	0.00107950	0.00317772	0.00359169	0.00113550	0.00358221	0.00205045	0.00170070	0.00395190	0.00287534	0.00139362	0.00468133	0.00002039	-0.00023781	0.00172795	0.00175152	0.00030638	0.00069574	0.00343350	0.00320381	0.00232649	0.00137105	-0.00081025	0.00157973	0.00283183	0.00290474	0.00055385	0.00149528	0.00079415	0.00155070	0.00155274	0.00277820	0.00235408	0.00342623	0.00064940	0.00277282	-0.00015710	0.00502559	0.00241689	0.00216274	0.00214334	0.00062743	0.00075519	0.00119462	-0.00087278	0.00187775	0.00038920	0.00178002	0.00073152	0.00264246	0.00224579	0.00252241	0.00183390	0.00107170	0.00020540	0.00279733	0.00259609	0.00204476	0.00113903	0.00062411	0.00203914	0.00038580	0.00160435	0.00317173	0.00184720	0.00103094	0.00235862	0.00265996	0.00263104	0.00222657	-0.00053513	0.00184859	0.00172812	0.00086221	0.00050674	-0.00086824	0.00072821	0.00148548	0.00167167	0.00179917	0.00130178	0.00278565	0.00156753	-0.00015613	-0.00105808	0.00080535	-0.00261899	0.00244237	-0.00053218	0.00101244	0.00068993	0.00110382	0.00093592	0.00215128	0.00150235	0.00016062	0.00102298	0.00059015	0.00352616	-0.00068657	0.00020826	0.00081103	-0.00106581	0.00079482	0.00109451	0.00139774	-0.00022410	0.00062062	0.00111301	0.00039827	-0.00008951	0.00006232	0.00125102	0.00073623	0.00048970	0.00073080	0.00004374	0.00029718	0.00049203	0.00085899	0.00026214	0.00021450	0.00022321	0.00021463	0.00009598	0.00079554	-0.00025174	0.00046819	0.00065345	0.00089590	0.00010894	-0.00014264	0.00034856	0.00060566	0.00056720	0.00045605	0.00068397	0.00086075	0.00027453	0.00050981	0.00062277	0.00082857	0.00031370	0.00037493	0.00017521	0.00028624	0.00025612	-21.47483647
-2.3001	-21.47483647	-21.47483647	-21.47483647	-21.47483647	-21.47483647	-21.47483647	-21.47483647	-21.47483647	-21.47483647	-21.47483647	-21.47483647	-21.47483647	-21.47483647	-21.47483647	-21.47483647	-21.47483647	-21.47483647	-21.47483647	-21.47483647	-21.47483647	-21.47483647	-21.47483647	-21.47483647	-21.47483647	-21.47483647	-21.47483647	-21.47483647	-21.47483647	-21.47483647	-21.47483647	-21.47483647	-21.47483647	0.06951328	-0.48862884	0.35264128	0.08062289	-0.06026177	0.07808543	-0.06116414	-0.02986301	0.00023341	0.01567717	0.02014621	0.06717728	-0.00901837	0.02903794	0.02653171	0.01053978	0.00792842	0.00564133	0.03125789	0.01703125	0.02142113	0.02916352	0.02350582	0.02120343	0.01658843	0.01660547	0.01143580	0.00742990	0.00778547	0.00530550	0.00358969	0.00478570	0.00351387	0.00170996	0.00038286	-0.00371637	-0.00129089	0.00035764	-0.00167587	-0.00463281	0.00524088	0.00168081	-0.00549707	0.00040419	-0.00490225	-0.00189892	0.00386677	0.00138668	-0.00407695	-0.00506122	-0.00583859	0.00142864	-0.00022631	0.00486340	0.00746197	-0.00827385	0.00627745	-0.00153177	0.00309856	0.00046214	-0.00400796	-0.00367502	0.00024894	0.00034414	0.00243431	-0.00649665	0.00259334	-0.00145388	-0.00251170	0.00158557	-0.00004310	0.00132760	-0.00456356	-0.00324447	-0.00020381	0.00490207	0.00616569	0.01156689	0.01002399	0.00618030	0.00115082	-0.00015730	0.00784357	0.00747116	0.00370514	0.00769115	0.00577661	0.00482969	0.00558911	0.00748968	0.00651677	0.00768815	0.00071334	0.00469783	-0.00412141	0.00034925	0.00012753	-0.00143279	-0.00121543	-0.00010183	0.00045107	-0.00113014	0.00032734	0.00084986	-0.00159338	0.00288500	0.00116584	0.00087539	-0.00025489	0.00194479	0.00217974	0.00182544	0.00078482	0.00112695	-0.00011480	0.00066687	0.00029817	0.00026055	-0.00000028	-0.00038891	0.00003215	0.00046483	0.00073912	0.00082370	-0.00041848	0.00018315	0.00073334	0.00201514	-0.00076632	0.00062970	0.00010335	-0.00050015	-0.00006387	0.00122935	0.00071388	-0.00048329	0.00158234	0.00065622	0.00162254	-0.00042799	0.00093843	-0.00069079	0.00018388	0.00008826	-0.00152366	0.00046339	-0.00044777	0.00168145	-0.00059958	0.00124083	0.00142748	0.00134697	0.00041002	0.00189323	0.00149745	0.00060549	0.00096783	0.00111773	0.00087542	0.00038047	0.00068246	-0.00061872	0.00078251	0.00139605	0.00053200	0.00049272	0.00152122	-0.00000258	0.00104939	0.00045702	0.00085453	-0.00023725	0.00008144	-0.00034367	-0.00078958	0.00062618	0.00195354	0.00031525	0.00154103	0.00052222	0.00019763	0.00109751	0.00214723	0.00263868	0.00118668	0.00112010	0.00002323	0.00081898	0.00037771	0.00080006	-0.00008946	0.00129159	0.00137410	-0.00059563	0.00061132	0.00060677	-0.00013482	0.00074787	0.00161633	0.00021823	0.00156126	0.00085789	0.00025673	0.00075486	0.00003196	0.00089190	-0.00038288	0.00143558	0.00107473	0.00118043	-0.00020004	0.00085617	0.00014665	-0.00069911	-0.00054298	0.00101889	0.00060238	0.00074832	0.00139594	0.00034653	0.00048977	0.00108602	0.00145209	0.00071654	-0.00020006	0.00060395	0.00040907	-0.00008111	0.00082917	0.00032244	0.00096239	0.00023983	0.00082510	0.00091203	0.00076649	0.00074373	0.00045762	0.00122115	0.00062156	0.00083579	0.00111933	-0.00027531	-0.00040735	0.00062440	0.00054343	0.00009649	0.00051399	0.00050303	-0.00077090	0.00059330	0.00123399	0.00073494	0.00029710	0.00110076	0.00104690	0.00132034	0.00009571	0.00158679	0.00143169	0.00148997	0.00123060	0.00104753	-0.00015814	0.00122588	0.00072844	0.00159852	0.00066596	-0.00021845	-0.00012250	0.00089906	0.00073744	0.00066156	0.00034392	0.00045750	-0.00028334	0.00069199	0.00086631	0.00215878	0.00041356	-0.00072362	0.00044474	0.00159857	-0.00003096	0.00061271	0.00048835	0.00086773	-0.00083500	0.00022617	-0.00013941	0.00120254	0.00131256	0.00185988	0.00023448	0.00162408	0.00121311	0.00327890	0.00223793	0.00145235	0.00069661	0.00154607	0.00001753	0.00108588	0.00083685	0.00093313	0.00220833	0.00224407	0.00054941	-0.00002399	0.00110355	0.00225990	-0.00038566	0.00232862	-0.00024883	-0.00158115	-0.00095541	0.00081578	-0.00009631	0.00271192	0.00237626	-0.00045717	0.00032357	0.00210652	0.00317527	0.00035243	0.00282134	0.00221818	0.00022575	0.00344228	0.00277848	0.00140581	-0.00004040	0.00163377	0.00005165	0.00209182	-0.00013086	0.00404956	-0.00020217	0.00387393	0.00064829	0.00410395	0.00157513	0.00204490	0.00064565	0.00186329	-0.00074565	0.00091809	-0.00030468	0.00239481	0.00220221	0.00186930	0.00181300	0.00454863	0.00204477	0.00275791	0.00104121	0.00064921	0.00178062	0.00251224	0.00221635	0.00147378	0.00302512	0.00296369	0.00036713	0.00228989	0.00377968	0.00052476	0.00062770	0.00081996	-0.00109158	0.00318747	0.00023367	0.00060417	0.00039711	0.00278100	-0.00013841	0.00038926	0.00208155	0.00033565	0.00217723	0.00031616	0.00091662	0.00074040	0.00103467	0.00041685	0.00083266	0.00132954	0.00004357	0.00127368	0.00015424	0.00082498	0.00000567	0.00209940	0.00200707	0.00162587	-0.00018179	0.00259525	0.00135293	0.00079570	0.00144753	0.00337970	0.00067973	0.00239573	-0.00009393	0.00105587	-0.00008164	-0.00001675	-0.00093447	0.00096991	-0.00021946	0.00060587	-0.00023168	0.00037633	0.00041809	-0.00000617	0.00116035	0.00215334	-0.00093356	0.00008326	-0.00158066	0.00020268	-0.00112151	-0.00007317	0.00085471	-0.00049500	0.00097504	0.00186354	0.00054021	-0.00033860	0.00123745	0.00020701	0.00256900	0.00070147	0.00017582	0.00074465	-0.00027564	0.00138867	0.00148522	0.00059667	0.00001035	0.00061752	0.00115243	0.00019185	0.00022582	0.00030909	0.00052432	0.00081076	0.00034069	0.00038312	-0.00017316	0.00067025	0.00002394	0.00104858	0.00029229	-0.00026422	0.00041190	0.00054080	0.00042919	0.00051244	0.00054178	0.00025791	0.00064761	0.00030956	0.00033895	0.00045052	0.00026455	0.00038262	0.00059990	0.00050759	0.00055203	0.00067250	0.00027428	0.00056250	0.00082256	0.00019121	0.00048901	0.00064627	0.00020740	0.00026471	-0.00004667	-21.47483647
-2.2001	-21.47483647	-21.47483647	-21.47483647	-21.47483647	-21.47483647	-21.47483647	-21.47483647	-21.47483647	-21.47483647	-21.47483647	-21.47483647	-21.47483647	-21.47483647	-21.47483647	-21.47483647	-21.47483647	-21.47483647	-21.47483647	-21.47483647	-21.47483647	-21.47483647	-21.47483647	-21.47483647	-21.47483647	-21.47483647	-21.47483647	-21.47483647	-21.47483647	-21.47483647	-21.47483647	-21.47483647	-21.47483647	-0.76905513	0.82696576	0.34247680	0.13839210	0.04370507	-0.04380224	-0.03540108	-0.01395690	-0.05927271	0.01674653	0.01110873	0.02761780	0.03745692	0.02956488	0.00600118	0.00413537	0.02026317	0.00359498	0.01303415	0.00628907	0.01599915	0.01241457	0.02874934	0.01855271	0.01694375	0.02198788	0.02387776	0.01825618	0.01659778	0.01501798	0.01191943	0.01307688	0.01349426	0.00502836	0.00862110	0.00293245	0.00198665	0.00088671	0.00120614	0.00012185	0.00403256	-0.00103616	-0.00661906	-0.00007870	0.00014213	0.00368623	0.00261288	-0.00050653	-0.00529192	-0.00604311	0.00304043	0.00172901	0.00658865	0.00646791	0.00184549	0.00078481	-0.00160592	-0.00540234	0.00197616	-0.00096655	-0.00229427	-0.00130371	0.00201601	-0.00100254	0.00007984	-0.00024269	-0.00082735	-0.00431444	-0.00506343	0.00000775	-0.00022847	0.00118756	-0.00213017	0.00346683	-0.00112641	0.00287178	0.00500732	0.01160230	0.00367657	0.00690673	0.00201609	-0.00180986	0.00634341	0.00846252	0.00204535	0.00735341	0.00174214	0.00522268	0.00298983	0.00271217	0.00501864	0.00735135	0.00206240	-0.00036265	-0.00077075	-0.00056550	0.00158225	0.00155575	0.00167596	-0.00088749	0.00163098	-0.00099558	-0.00072408	0.00188569	-0.00002229	0.00328311	-0.00044816	0.00274249	-0.00036654	0.00121322	0.00073270	0.00119483	0.00229627	0.00067321	-0.00079419	0.00105316	0.00179747	0.00105226	0.00012135	0.00038672	0.00177164	0.00075388	-0.00038053	0.00031839	0.00135443	-0.00034604	0.00074452	0.00172033	0.00130482	0.00035846	0.00020126	0.00057178	-0.00051678	-0.00023908	0.00096539	-0.00002614	0.00109476	0.00107718	0.00221565	0.00097088	0.00056094	-0.00078645	0.00062648	0.00033035	-0.00169046	0.00197765	0.00088600	0.00012105	-0.00173904	0.00127299	0.00053161	0.00254429	-0.00012179	0.00124028	0.00049448	0.00134682	0.00113488	0.00005705	0.00083517	0.00194954	0.00007293	-0.00015110	0.00048269	-0.00069082	-0.00165553	-0.00076234	0.00159082	0.00062268	0.00071154	0.00010413	0.00323781	0.00010080	-0.00066391	0.00029649	0.00076702	-0.00082631	0.00103792	0.00101076	0.00044226	0.00100339	0.00042219	0.00023753	0.00139647	0.00173252	0.00032610	0.00107787	-0.00038445	0.00116050	0.00010884	0.00031983	0.00022027	0.00082961	0.00219804	0.00015161	0.00064370	0.00071503	0.00015137	0.00117125	0.00098751	0.00210514	-0.00091558	0.00016046	0.00035585	0.00107125	-0.00041698	0.00075946	-0.00105032	0.00112303	0.00144610	0.00052032	0.00056677	0.00110595	0.00056119	0.00033593	0.00105059	0.00088146	0.00005510	0.00033891	0.00121752	0.00096389	0.00018948	0.00066189	0.00119116	0.00019564	-0.00021988	0.00021720	0.00058580	-0.00015923	0.00033380	-0.00014339	0.00095218	0.00057301	0.00015332	0.00077646	0.00009463	0.00148651	0.00056153	0.00036290	0.00025475	0.00041249	0.00104851	0.00016136	-0.00036834	-0.00036928	0.00032540	0.00090412	0.00068571	0.00045848	-0.00041743	0.00027777	0.00137282	0.00001661	0.00043299	0.00060232	0.00102236	0.00052600	0.00040005	0.00003221	0.00159788	-0.00025951	0.00143863	0.00078836	-0.00060584	0.00111730	0.00055460	0.00133176	0.00111803	-0.00022423	0.00044017	0.00046935	0.00167654	0.00131947	0.00032387	0.00047736	0.00155977	0.00150952	0.00059447	0.00065035	0.00007469	-0.00039219	0.00003973	0.00187258	-0.00067073	0.00182512	0.00097248	0.00172030	0.00191912	0.00091027	0.00092597	0.00279030	0.00072523	0.00083948	0.00056604	0.00075587	0.00141995	0.00146475	0.00196473	0.00299424	-0.00034440	0.00204566	-0.00105349	0.00050366	0.00232649	0.00077579	0.00407206	0.00323002	0.00271023	0.00104920	0.00279546	0.00033476	0.00336637	0.00204641	0.00102097	-0.00252420	-0.00056233	0.00029044	-0.00162612	0.00239831	-0.00087669	0.00151752	0.00131537	0.00297426	0.00159546	0.00187181	0.00259510	0.00666394	0.00095871	0.00212966	0.00314742	0.00152270	0.00137424	-0.00156980	0.00315027	0.00103869	0.00285923	0.00534401	0.00149355	0.00269780	0.00213702	0.00379786	-0.00011474	0.00044047	0.00131040	0.00292165	0.00172111	0.00137523	-0.00068817	0.00290906	0.00186650	0.00205387	0.00376900	0.00517107	0.00069399	0.00111691	0.00110041	0.00449103	0.00009781	0.00089271	0.00093950	0.00239485	0.00189735	0.00169889	0.00064484	0.00206950	0.00083936	0.00389219	0.00068180	0.00123815	0.00049420	0.00181260	0.00349276	0.00140355	0.00029597	0.00158418	0.00030338	0.00209824	0.00039268	0.00299438	0.00100981	0.00282148	0.00058825	-0.00057631	0.00101946	0.00167653	0.00334040	0.00088726	0.00020383	0.00202727	0.00101815	0.00106250	0.00057821	0.00229943	0.00218823	0.00032626	-0.00094126	0.00339699	0.00196319	0.00009544	0.00182324	0.00138155	0.00022506	0.00094204	0.00030012	0.00192495	-0.00001862	0.00097741	-0.00103236	0.00046073	0.00020666	0.00041297	0.00093066	0.00088620	0.00060647	0.00105972	0.00045783	0.00069388	-0.00065441	0.00016362	-0.00077153	0.00123749	-0.00111014	-0.00007389	0.00217245	0.00032544	0.00225394	0.00227749	0.00088668	0.00194435	0.00166617	0.00023912	0.00156183	-0.00013887	0.00035313	0.00058019	0.00026868	0.00054104	0.00103402	0.00157276	0.00071216	0.00079576	0.00099626	0.00002123	-0.00004741	0.00012014	0.00115812	0.00027930	-0.00016893	0.00073973	0.00035850	0.00025041	0.00014219	0.00117179	0.00042784	0.00027214	0.00017903	0.00036539	0.00043569	0.00017526	0.00035378	0.00039404	-0.00002449	0.00090413	0.00044538	0.00074996	0.00055791	0.00041099	0.00065649	0.00084290	0.00039477	0.00059180	-0.00013955	0.00036902	0.00067753	0.00082017	0.00020075	0.00046730	0.00051122	0.00036642	0.00047393	-21.47483647
-2.1001	-21.47483647	-21.47483647	-21.47483647	-21.47483647	-21.47483647	-21.47483647	-21.47483647	-21.47483647	-21.47483647	-21.47483647	-21.47483647	-21.47483647	-21.47483647	-21.47483647	-21.47483647	-21.47483647	-21.47483647	-21.47483647	-21.47483647	-21.47483647	-21.47483647	-21.47483647	-21.47483647	-21.47483647	-21.47483647	-21.47483647	-21.47483647	-21.47483647	-21.47483647	-21.47483647	-21.47483647	-21.47483647	-0.28360804	-21.47483647	-0.10238669	0.05111206	-0.07499493	-0.06056825	0.05226891	-0.05426545	-0.03135139	0.02058008	0.03881460	0.05571039	0.02213197	0.02250525	0.03368122	0.00376595	0.01177102	0.00834330	0.02026792	0.02039803	0.01871717	0.02059832	0.01512248	0.01243790	0.01819905	0.01321971	0.02212820	0.01530085	0.01963277	0.02225234	0.01963068	0.02807195	0.03209767	0.02981521	0.02529275	0.02466740	0.02351159	0.01737400	0.01874217	0.01249368	0.01479204	0.00879111	0.00384350	0.00646076	0.00149188	0.00628332	0.00178337	-0.01185680	-0.01167754	-0.00692199	-0.00734440	-0.00970312	0.00371664	0.00375744	0.01541147	-0.01077684	0.00575132	-0.00065914	-0.00232852	-0.00329764	-0.00483813	0.00208461	0.00024204	-0.00117391	-0.00464105	-0.00161577	0.00152224	-0.00337627	-0.00398873	-0.00155726	0.00127003	0.00329770	-0.00239235	0.00157555	0.00235237	0.00438999	0.00554858	0.01100436	0.00801962	0.01183552	0.00462607	0.00527303	0.01235938	0.00857459	0.00575817	0.01139227	0.00437118	0.01238360	0.00929406	0.01019027	0.01116514	0.01089681	0.00827073	0.00672752	0.00085371	0.00361870	0.00054277	-0.00182584	0.00117557	0.00296877	0.00001501	0.00063758	-0.00072959	0.00187858	-0.00055208	0.00202145	0.00096908	0.00102162	-0.00238875	0.00052818	0.00272987	0.00060608	0.00187304	0.00105414	0.00125812	0.00021633	0.00030779	0.00068306	-0.00084316	0.00005234	-0.00030030	0.00014695	0.00038341	0.00145893	0.00084259	-0.00050535	0.00077716	0.00112734	0.00108207	0.00199110	0.00080574	-0.00101634	0.00105714	0.00123669	0.00015344	0.00003317	0.00182068	0.00026437	0.00220875	0.00024545	0.00115125	-0.00003584	0.00024222	0.00079202	-0.00062648	0.00008779	-0.00057846	0.00039602	-0.00053060	0.00126347	0.00144058	0.00267052	0.00022234	0.00242589	0.00063470	0.00001609	0.00031182	0.00050250	0.00250231	-0.00063051	-0.00011912	-0.00001571	-0.00037135	0.00035843	-0.00044222	0.00036067	0.00214522	-0.00041432	0.00143476	0.00067193	0.00126646	-0.00009807	-0.00082954	-0.00063973	0.00062823	0.00027041	0.00134409	-0.00079350	0.00103841	0.00062092	-0.00024082	0.00013330	0.00035118	0.00117082	0.00051448	0.00077201	-0.00037450	0.00068382	0.00065947	0.00073452	-0.00026105	0.00180929	0.00163074	0.00011328	0.00054705	-0.00019031	0.00011393	0.00148909	0.00120443	0.00114289	0.00032503	-0.00062255	0.00085651	0.00039078	-0.00060338	0.00090176	-0.00013106	0.00061694	0.00121424	0.00138237	-0.00105230	0.00057765	0.00008524	-0.00065121	0.00030466	0.00014751	0.00002087	-0.00018462	0.00073878	0.00060824	0.00035421	0.00065174	0.00118394	0.00014464	0.00040466	0.00026812	0.00109215	-0.00013930	-0.00001066	-0.00009257	0.00049434	-0.00045727	0.00013503	-0.00077291	0.00124265	0.00152108	0.00027639	0.00033540	0.00036006	0.00069338	-0.00008089	0.00093542	-0.00083273	-0.00064249	0.00020238	0.00096353	0.00066939	0.00049093	-0.00023849	0.00029509	0.00068879	-0.00004791	0.00072461	0.00119404	0.00124466	0.00184040	0.00034028	0.00093884	0.00160281	0.00003988	0.00084164	0.00038430	-0.00026814	0.00094157	-0.00094840	0.00095541	0.00076252	0.00009667	0.00105970	-0.00026236	-0.00018765	0.00074635	0.00100084	0.00116218	-0.00107216	0.00109867	0.00140526	0.00272104	0.00020242	-0.00078525	0.00014032	0.00213580	-0.00043898	0.00164659	0.00165739	-0.00003165	0.00060517	-0.00057425	-0.00035681	-0.00028001	0.00103085	0.00203940	0.00130519	0.00221014	0.00141348	0.00179769	0.00173719	0.00254034	0.00014238	0.00162140	0.00165586	0.00238075	0.00301347	0.00015905	0.00185111	0.00161700	0.00235230	-0.00011399	0.00176239	0.00127166	0.00262462	0.00120543	-0.00010703	-0.00318074	0.00219034	0.00174885	-0.00015379	0.00505222	-0.00170537	-0.00048174	0.00160883	0.00048734	0.00325940	-0.00054881	0.00042929	0.00326340	-0.00076724	0.00011617	0.00315747	0.00182735	0.00065061	0.00013477	0.00088046	0.00044642	0.00245464	0.00181191	0.00175672	0.00266502	-0.00029305	0.00111334	0.00108180	0.00158956	0.00198820	0.00498525	0.00071019	-0.00034821	0.00029388	0.00311920	0.00181644	0.00011204	0.00057249	0.00504624	0.00281895	0.00510040	-0.00025231	0.00131021	0.00184295	0.00266888	0.00064174	0.00302910	0.00185959	0.00327168	0.00202910	0.00046764	0.00170342	0.00223846	0.00062066	0.00186169	-0.00228128	0.00166594	0.00242344	0.00025459	0.00133485	0.00385740	0.00056752	0.00113645	0.00123903	0.00070560	-0.00096473	0.00199582	0.00006829	-0.00007343	-0.00005741	0.00216462	0.00107035	-0.00075279	-0.00118020	-0.00009348	0.00075353	0.00103109	0.00078084	0.00108343	0.00162130	0.00135919	-0.00072833	0.00191835	0.00265751	0.00151761	0.00130377	0.00152035	0.00177109	0.00091766	0.00062627	0.00145020	-0.00063257	0.00037519	-0.00059958	-0.00031397	-0.00028600	-0.00010990	0.00188925	0.00193919	-0.00090769	0.00086324	0.00155488	-0.00079077	-0.00137703	-0.00104816	-0.00153961	0.00143006	0.00023349	0.00192708	0.00164109	-0.00000586	0.00126829	0.00325870	0.00063745	-0.00079189	0.00163436	-0.00018141	0.00130737	0.00081811	0.00053708	0.00103574	-0.00013199	-0.00027017	0.00096521	0.00090407	-0.00042001	0.00007044	0.00043271	0.00023385	-0.00030914	0.00024178	-0.00015535	0.00050328	0.00003636	0.00134348	0.00007174	0.00062577	0.00005532	0.00113576	-0.00031334	0.00029158	0.00039078	-0.00067729	0.00045895	0.00076134	0.00018417	0.00036630	0.00029363	0.00058077	0.00022327	-0.00001007	0.00054548	0.00051378	0.00033206	0.00054472	0.00035684	0.00009180	-0.00018199	0.00056183	0.00061018	0.00047830	0.00016116	-0.00030183	-0.00003643	0.00006772	0.00027218	-21.47483647
-2.0001	-21.47483647	-21.47483647	-21.47483647	-21.47483647	-21.47483647	-21.47483647	-21.47483647	-21.47483647	-21.47483647	-21.47483647	-21.47483647	-21.47483647	-21.47483647	-21.47483647	-21.47483647	-21.47483647	-21.47483647	-21.47483647	-21.47483647	-21.47483647	-21.47483647	-21.47483647	-21.47483647	-21.47483647	-21.47483647	-21.47483647	-21.47483647	-21.47483647	-21.47483647	-21.47483647	-21.47483647	-21.47483647	0.18927211	-0.21660205	-0.07872623	0.06502350	0.01420286	0.04217423	0.07067662	0.00690295	0.04525106	0.08073244	-0.02053733	0.02956420	0.02855081	0.02918664	0.04029937	0.00661970	0.02674037	0.01971020	0.03307240	0.01211064	0.02684015	0.02602968	0.02991755	0.02421914	0.02320015	0.01469008	0.01999210	0.02145632	0.01903332	0.01938456	0.01664910	0.02458380	0.02640709	0.03336424	0.02902055	0.03699341	0.03494506	0.03308688	0.03654704	0.03148038	0.02943421	0.02843767	0.02409814	0.02433538	0.01194295	0.01080614	0.01250234	0.00191002	-0.01133569	0.00452442	-0.00581481	-0.00460756	-0.00138825	0.00299918	0.00249456	0.00302793	0.00245382	-0.00433069	0.00162655	-0.00818123	-0.00802014	-0.00049288	0.00148098	-0.00207110	-0.00331496	0.00121104	0.00196068	-0.00451566	-0.00189292	0.00082361	0.00072211	-0.00122487	-0.00146636	0.00197847	0.00228058	0.00187990	0.00372344	0.01145171	0.01006451	0.00930698	0.00341629	0.00189976	0.00645923	0.01282226	0.00310727	0.01121101	0.00384839	0.00959751	0.00628790	0.00734448	0.01173138	0.01314272	0.00707761	0.00296573	-0.00089023	0.00384500	0.00186726	-0.00357718	0.00244366	0.00012014	0.00173423	-0.00019893	0.00079333	0.00235616	0.00115028	0.00393906	-0.00038850	0.00272126	-0.00020726	0.00089737	0.00223659	-0.00022467	0.00056964	0.00019612	-0.00064798	0.00086832	0.00057268	-0.00003968	0.00057456	-0.00117289	0.00154697	0.00191509	0.00039208	0.00028971	0.00038583	0.00092456	0.00051728	0.00154524	0.00161294	0.00020456	-0.00054044	0.00018671	-0.00007598	0.00140076	0.00098976	-0.00081263	0.00188062	0.00023431	0.00238192	0.00081337	-0.00020316	-0.00031754	0.00133303	0.00044503	-0.00163277	0.00095355	0.00009967	0.00129970	-0.00024655	0.00148507	0.00030969	0.00183059	-0.00053969	0.00116248	0.00238899	0.00119500	0.00024019	0.00099300	0.00047786	0.00090325	-0.00007286	0.00055343	0.00110545	-0.00039927	0.00119844	0.00074881	0.00128217	0.00037871	0.00037364	-0.00011603	0.00029833	0.00085936	0.00018756	-0.00016885	-0.00117594	-0.00063996	0.00004203	-0.00031734	0.00221608	0.00001946	0.00086270	0.00097013	0.00108795	0.00271967	0.00008455	0.00003156	-0.00184769	0.00135474	0.00005781	0.00142339	-0.00046582	0.00091814	0.00034484	-0.00125440	0.00102667	0.00025274	0.00003323	0.00135535	0.00132561	0.00067634	0.00142768	0.00104603	0.00064654	-0.00004896	-0.00040436	0.00024062	-0.00072727	0.00093450	0.00077603	0.00072428	0.00089462	0.00059765	0.00045228	-0.00046650	0.00048703	-0.00000162	-0.00017918	0.00022014	0.00028743	0.00128899	0.00150038	0.00076774	0.00017928	-0.00059967	-0.00099464	0.00097439	0.00057784	0.00009415	0.00018617	-0.00001719	0.00078660	-0.00005586	0.00103221	0.00017534	-0.00013374	0.00014087	0.00097617	0.00060300	0.00008552	0.00079423	0.00085369	0.00020289	0.00046503	-0.00073206	0.00035928	0.00047411	0.00135140	0.00067112	-0.00046487	0.00020180	0.00103541	0.00002156	-0.00024384	0.00099194	0.00037101	0.00006957	0.00044946	-0.00017098	0.00047643	0.00035842	0.00100376	0.00063762	0.00024989	0.00088518	0.00030872	0.00029428	0.00113881	-0.00022206	-0.00064727	0.00069298	0.00028992	0.00088285	0.00046121	-0.00026085	0.00034325	0.00113887	-0.00018479	0.00287191	0.00229051	-0.00022129	0.00001175	0.00199572	-0.00069569	0.00027746	0.00006780	0.00086931	0.00094819	0.00060432	-0.00092493	-0.00095301	0.00232330	0.00137482	0.00025206	0.00132257	0.00250910	0.00134057	0.00279789	0.00149888	0.00078189	0.00147506	-0.00114313	0.00132460	-0.00115221	-0.00181635	0.00082113	0.00207101	-0.00062400	-0.00018909	0.00296563	0.00234417	-0.00001816	0.00088635	0.00022262	-0.00290705	0.00005825	0.00225868	-0.00021239	0.00430536	0.00233341	0.00105528	0.00050891	0.00003139	-0.00082318	0.00201844	0.00402039	0.00197974	0.00313735	0.00056453	0.00275434	0.00050206	0.00056647	-0.00052011	0.00096780	0.00003946	0.00079953	0.00121263	0.00133209	0.00483114	0.00256388	0.00082340	0.00243594	-0.00036441	0.00037273	0.00014696	-0.00069614	-0.00224746	-0.00071554	0.00158831	0.00200062	0.00087812	0.00029771	0.00216635	0.00183491	0.00008831	0.00132990	0.00194252	0.00158243	0.00292375	0.00162519	0.00164279	0.00156976	-0.00027829	0.00159440	0.00095242	0.00204701	0.00430331	0.00156476	0.00117325	-0.00152927	0.00354454	0.00168813	0.00037195	0.00017510	0.00281355	0.00015908	0.00100269	0.00218530	0.00100380	0.00163023	0.00265240	-0.00026510	0.00144961	0.00005098	0.00156114	-0.00045481	0.00027309	0.00037187	0.00207473	-0.00067265	0.00162018	-0.00000727	0.00086213	0.00109931	0.00084016	-0.00063437	-0.00055485	0.00030599	-0.00015387	0.00087798	0.00079109	0.00029101	-0.00012054	-0.00004578	0.00132755	0.00009534	-0.00062561	-0.00027286	0.00010735	0.00001229	0.00106585	-0.00031610	0.00044543	-0.00035091	0.00044842	0.00020388	0.00201452	-0.00178394	0.00031415	-0.00021925	0.00086171	-0.00092308	0.00108443	0.00118431	0.00100902	0.00128914	0.00185016	0.00007865	0.00042164	0.00086491	-0.00061745	0.00203183	-0.00027584	-0.00000396	-0.00004198	-0.00035660	0.00046836	0.00098259	0.00095861	-0.00077773	0.00011327	0.00139821	0.00034275	0.00007608	-0.00081286	0.00032990	-0.00021327	-0.00023162	0.00005584	-0.00026337	0.00069553	0.00018249	0.00063058	0.00009385	0.00019541	0.00003705	0.00037968	0.00076485	0.00031454	0.00028615	0.00035216	0.00027296	0.00041364	0.00040625	0.00036999	0.00037497	0.00047000	0.00040445	0.00030008	0.00076835	0.00084966	0.00004990	0.00025416	0.00024213	0.00035135	0.00040705	0.00036576	0.00011815	-0.00020001	0.00039629	-21.47483647
-1.9001	-21.47483647	-21.47483647	-21.47483647	-21.47483647	-21.47483647	-21.47483647	-21.47483647	-21.47483647	-21.47483647	-21.47483647	-21.47483647	-21.47483647	-21.47483647	-21.47483647	-21.47483647	-21.47483647	-21.47483647	-21.47483647	-21.47483647	-21.47483647	-21.47483647	-21.47483647	-21.47483647	-21.47483647	-21.47483647	-21.47483647	-21.47483647	-21.47483647	-21.47483647	-21.47483647	-21.47483647	-21.47483647	-0.20416787	0.40884669	-0.18135456	0.03440706	-0.04461080	-0.01603639	0.02225397	-0.07255964	-0.05840851	0.01471982	0.00789151	0.00765035	0.01481742	0.02039781	0.03166534	0.01390150	0.02618094	0.02670489	0.03474719	0.02085324	0.02460292	0.02180845	0.02920080	0.02759098	0.03109833	0.02160533	0.02439830	0.02163793	0.02515213	0.01877075	0.02164089	0.01998199	0.02194349	0.01777656	0.01868128	0.01938744	0.01888464	0.01723115	0.02038654	0.02422917	0.02340002	0.02497333	0.02531100	0.03400899	0.02726325	0.02301578	0.01946751	0.01268243	0.01870731	0.00911132	-0.00662336	0.00266723	0.01440002	0.01459431	0.00258125	0.00754913	0.00043502	0.00083059	0.00182980	-0.00230580	-0.00651074	-0.00864800	-0.00067637	-0.00440461	0.00024590	-0.00208859	-0.00230711	-0.00183125	-0.00565285	0.00760575	-0.00166198	0.00308639	-0.00281994	0.00222472	0.00087774	0.00642763	0.01143326	0.01217818	0.00949997	0.00846501	0.00044739	-0.00161001	0.00709344	0.00942224	0.00195654	0.01191087	0.00678659	0.00779528	0.00609784	0.00756582	0.01105075	0.00809383	0.00117429	0.00023770	-0.00873474	-0.00033572	-0.00343322	-0.00170001	-0.00071428	-0.00074948	-0.00083427	0.00073848	0.00090125	0.00346595	-0.00167458	0.00239605	-0.00012222	0.00137797	-0.00080876	0.00098119	0.00210077	0.00073098	0.00265716	-0.00083846	0.00013762	0.00109068	0.00076300	0.00166957	0.00102220	-0.00078149	-0.00014668	0.00022233	-0.00012069	0.00093778	0.00049990	0.00049462	0.00020440	0.00125277	0.00148575	0.00115048	0.00143407	0.00002173	0.00034965	0.00034381	0.00011487	0.00050364	0.00180427	0.00091973	0.00188722	-0.00004413	-0.00012587	-0.00061107	0.00055954	0.00028058	-0.00145769	0.00109908	0.00035293	0.00174153	0.00056796	0.00100289	0.00116487	0.00137883	0.00091186	0.00139760	0.00076392	0.00085975	0.00146948	0.00002143	0.00028882	0.00215755	0.00031877	0.00061539	-0.00017460	0.00000604	-0.00074534	0.00076576	0.00160078	0.00050769	0.00027774	0.00022581	0.00028935	-0.00005204	-0.00031306	0.00055161	0.00058439	0.00007180	0.00106296	-0.00037959	0.00093065	0.00091283	0.00004585	0.00120205	0.00083094	0.00088878	0.00048973	0.00055691	-0.00143116	0.00103309	-0.00004847	0.00011198	0.00022495	0.00109498	0.00050294	0.00046775	0.00019704	0.00028858	0.00048616	0.00114150	0.00030462	0.00038502	0.00076918	0.00150472	0.00012226	0.00049362	-0.00029071	-0.00003724	-0.00095075	0.00067765	0.00159615	0.00073369	-0.00012564	0.00048584	-0.00014052	-0.00006073	-0.00018270	0.00050967	-0.00051112	0.00026699	0.00043771	0.00130129	0.00031017	0.00058136	0.00014376	0.00041591	-0.00024955	0.00012236	0.00073305	-0.00028122	-0.00026311	0.00040768	0.00095023	0.00001193	0.00059729	0.00111220	0.00031803	0.00080326	0.00091753	0.00051010	0.00059034	0.00050956	0.00041791	-0.00040669	0.00004584	0.00047319	0.00103274	0.00153975	0.00063719	0.00023358	0.00014853	0.00072197	0.00058507	0.00074233	0.00010472	0.00151659	0.00137323	0.00091660	-0.00034573	0.00025622	0.00101866	0.00122639	0.00027349	0.00112202	0.00013469	0.00165291	0.00086852	0.00238328	0.00062516	0.00017302	-0.00030195	0.00136893	0.00120175	0.00183955	0.00019437	0.00077638	0.00101117	0.00038586	0.00160888	0.00083865	0.00082493	0.00069272	0.00024675	0.00130386	-0.00039271	0.00118899	0.00001030	0.00094918	0.00089229	0.00086042	0.00034835	0.00188857	0.00065824	0.00158254	-0.00016470	0.00162397	0.00173004	0.00231771	0.00172204	0.00119750	0.00071477	0.00280145	0.00096286	0.00315946	0.00161180	0.00165056	0.00281571	0.00089485	0.00096326	0.00018141	0.00313841	0.00087219	0.00172604	0.00144572	0.00054048	-0.00335987	0.00106128	0.00338825	0.00023831	0.00397005	-0.00238354	0.00132514	0.00059554	0.00351906	0.00135089	-0.00198863	0.00244263	0.00417009	0.00132047	0.00394445	0.00083240	0.00080087	0.00212235	-0.00039309	0.00097356	0.00104087	0.00156753	0.00112149	-0.00105043	0.00293300	0.00234773	0.00293144	0.00244105	0.00120268	0.00188992	0.00365302	0.00162999	-0.00101090	0.00020207	0.00120478	0.00043784	0.00098093	0.00199578	0.00565576	0.00057703	0.00319467	-0.00142190	0.00127456	0.00112528	0.00416856	0.00104510	0.00229311	0.00051251	0.00349793	0.00126928	0.00300660	0.00179209	0.00159967	-0.00056093	0.00182089	-0.00068641	0.00397668	0.00188843	0.00198370	0.00135116	0.00198685	0.00087299	0.00044996	-0.00002341	0.00009416	0.00014182	-0.00019321	-0.00130543	0.00001769	0.00065185	0.00178563	-0.00017574	0.00127934	-0.00069606	0.00216288	0.00110588	0.00059992	-0.00078605	0.00124607	0.00100446	0.00126247	-0.00018744	0.00350247	0.00229662	-0.00176911	0.00221003	0.00104091	0.00094524	0.00250870	0.00024194	0.00027650	0.00078845	-0.00014194	-0.00091312	0.00069021	0.00101310	0.00086881	0.00050756	-0.00040582	0.00018173	-0.00033764	0.00056322	0.00112328	-0.00126852	0.00049685	-0.00148318	0.00225519	-0.00006246	0.00196627	0.00257832	-0.00001330	-0.00018668	0.00310861	0.00082172	0.00069860	0.00123175	0.00000954	0.00252866	0.00034484	-0.00084684	0.00086919	-0.00003779	0.00079529	0.00103379	0.00090266	-0.00051983	-0.00047649	0.00145838	0.00115102	0.00018832	0.00010465	0.00033544	0.00039029	-0.00019483	0.00087680	0.00052680	0.00039524	-0.00046943	0.00050690	0.00006414	0.00030121	0.00034667	0.00040043	0.00029858	0.00034068	0.00067975	0.00037132	0.00039443	0.00023175	0.00053156	0.00031016	0.00005899	0.00044389	0.00027465	0.00041070	0.00067270	0.00071248	0.00018348	0.00037033	0.00088083	0.00082439	0.00029818	-0.00007689	0.00029115	-0.00044323	0.00017006	-21.47483647
-1.8001	-21.47483647	-21.47483647	-21.47483647	-21.47483647	-21.47483647	-21.47483647	-21.47483647	-21.47483647	-21.47483647	-21.47483647	-21.47483647	-21.47483647	-21.47483647	-21.47483647	-21.47483647	-21.47483647	-21.47483647	-21.47483647	-21.47483647	-21.47483647	-21.47483647	-21.47483647	-21.47483647	-21.47483647	-21.47483647	-21.47483647	-21.47483647	-21.47483647	-21.47483647	-21.47483647	-21.47483647	-21.47483647	-0.07949803	0.17565189	0.02276893	-0.00124560	-0.01300776	0.08371170	-0.05502965	-0.03375951	0.05592626	0.04888922	-0.01033576	0.08924239	-0.00633465	0.04206806	0.03244542	0.02653587	0.03828593	0.02227396	0.03116453	0.02673843	0.02588852	0.03813709	0.02849273	0.02831091	0.01944192	0.01725757	0.03043537	0.02521581	0.02711963	0.02509218	0.02089146	0.02492922	0.02428929	0.02667368	0.02438009	0.02100613	0.01674590	0.01258614	0.02029761	0.01841436	0.02012861	0.02225553	0.01771924	0.02346634	0.02854181	0.03302039	0.03048156	0.02562182	0.01679312	0.01414003	0.00568315	0.01919869	0.01845336	0.01354538	0.01471712	0.00301367	0.00275258	-0.00086761	0.00074365	0.00013352	-0.00808695	0.00010884	-0.00276331	-0.00686755	-0.00140432	-0.00351449	-0.00152401	-0.00187362	-0.00673018	-0.00308108	-0.00062880	0.00200766	-0.00248683	0.00136566	0.00221953	0.00570403	0.00841797	0.01322726	0.00992795	0.00586478	-0.00238954	-0.00668331	-0.00067507	0.00432672	-0.00009177	0.00779115	-0.00222799	0.00186158	-0.00154437	0.00506866	0.00363372	0.00213269	-0.00533391	-0.01070507	-0.01437722	-0.00649444	-0.00418593	-0.00278258	-0.00050142	0.00109919	-0.00052260	0.00107610	0.00012788	0.00172196	-0.00093038	0.00249488	0.00063383	0.00217736	0.00071300	0.00090738	0.00270517	-0.00102862	0.00031748	0.00066515	0.00040931	-0.00000498	-0.00074033	0.00190153	0.00042537	0.00040142	-0.00141610	-0.00078253	0.00046448	0.00057280	0.00008331	0.00017827	0.00007268	0.00088848	0.00291998	0.00081464	0.00010744	0.00138260	0.00076202	0.00046273	0.00015636	0.00034180	0.00158641	-0.00013090	0.00102869	-0.00041327	0.00222298	-0.00028362	0.00203283	0.00127831	-0.00107266	-0.00023797	-0.00005316	-0.00080087	-0.00077794	0.00108580	0.00079729	0.00246029	0.00120588	0.00179732	0.00086571	0.00057501	-0.00025123	0.00049021	0.00089924	0.00147466	-0.00031224	0.00083437	-0.00089381	0.00160521	-0.00065335	0.00102334	0.00090413	-0.00070870	0.00193036	-0.00037593	0.00015908	-0.00057893	-0.00025501	-0.00030346	0.00017422	-0.00011114	0.00196516	0.00041791	0.00073601	-0.00009290	-0.00062998	0.00056778	0.00085219	0.00068423	0.00011780	0.00033648	-0.00127672	0.00085396	-0.00012685	-0.00013295	-0.00064439	0.00206339	0.00038402	0.00071797	-0.00033484	-0.00074471	0.00044763	0.00045513	0.00084311	0.00108014	0.00060736	0.00072086	-0.00025054	-0.00003697	-0.00090822	0.00013281	0.00014709	0.00045017	0.00168007	0.00081610	0.00033283	0.00090905	0.00002504	-0.00049317	-0.00065482	0.00119827	-0.00106980	0.00072792	-0.00061069	-0.00020114	0.00097199	0.00079539	-0.00043802	0.00003405	-0.00055959	0.00128819	0.00061813	0.00013652	-0.00046740	0.00033854	0.00097011	-0.00035576	0.00003782	0.00127739	-0.00094423	0.00088482	0.00084107	0.00072876	0.00081423	0.00047690	0.00070399	-0.00004977	-0.00103694	0.00034724	0.00064783	0.00051277	0.00042602	-0.00005880	-0.00050438	0.00039962	-0.00061917	0.00074513	0.00009681	0.00088417	0.00061743	0.00091611	-0.00114055	0.00050801	0.00038276	0.00016991	-0.00003695	-0.00002948	-0.00053354	0.00156939	-0.00034727	0.00096396	0.00039148	-0.00045733	-0.00094819	0.00000403	0.00062381	0.00032747	-0.00101509	0.00046742	0.00075993	-0.00042786	0.00059521	0.00133787	-0.00110192	0.00004927	-0.00042041	0.00203549	-0.00119385	0.00052775	0.00091659	0.00191017	0.00009056	0.00087495	-0.00126502	0.00090850	0.00024570	0.00123954	-0.00189027	-0.00037365	0.00025056	0.00202732	0.00138485	0.00231120	0.00012684	-0.00020200	-0.00066810	0.00198088	-0.00007490	-0.00100578	-0.00072792	0.00144454	-0.00001244	-0.00123569	0.00122160	0.00164570	0.00047716	-0.00023886	-0.00114123	-0.00122556	0.00032326	-0.00015787	0.00132230	0.00235912	0.00052058	0.00032622	0.00254533	0.00037859	0.00170723	-0.00270701	-0.00135321	0.00031525	0.00114067	-0.00048311	-0.00099118	0.00214273	0.00023875	-0.00035873	-0.00040251	0.00030585	0.00055887	0.00179441	-0.00007672	0.00335154	-0.00106406	0.00092756	-0.00041659	0.00228105	0.00034429	0.00130194	-0.00101980	-0.00096974	0.00040526	0.00037537	0.00058115	0.00068915	0.00160546	0.00276645	0.00152221	0.00142129	0.00259311	0.00168141	0.00043456	0.00300283	0.00027701	-0.00120515	-0.00104144	0.00091931	0.00008561	-0.00013820	0.00050726	0.00077193	-0.00159632	0.00134182	0.00002378	0.00333831	-0.00019492	-0.00131195	-0.00137112	0.00115543	-0.00096689	-0.00141154	-0.00015472	-0.00000650	-0.00037161	-0.00038969	-0.00000337	0.00009858	-0.00070047	-0.00070301	-0.00019260	-0.00094920	0.00097730	0.00017063	-0.00065340	0.00140742	-0.00127709	-0.00072723	0.00197919	0.00162615	-0.00180071	0.00085429	0.00183507	-0.00170351	0.00014789	0.00131479	0.00068507	0.00110396	-0.00088096	0.00015079	-0.00005646	-0.00044109	0.00082377	-0.00047641	-0.00059433	-0.00159589	0.00029053	-0.00071817	-0.00035587	-0.00010986	-0.00153949	-0.00044090	-0.00298680	-0.00094165	-0.00201423	0.00068669	-0.00092154	0.00183453	0.00074027	0.00089472	0.00105701	0.00127325	0.00087990	0.00067388	0.00191289	-0.00000439	0.00227303	-0.00052933	-0.00022658	-0.00057299	-0.00009952	0.00076346	-0.00015839	0.00053216	0.00015157	-0.00041722	0.00067502	-0.00012178	-0.00021243	-0.00005900	0.00045152	-0.00010083	-0.00020196	0.00027777	-0.00005903	0.00020330	-0.00036629	0.00057850	0.00012995	-0.00014874	-0.00003872	0.00047635	0.00077383	0.00000152	-0.00011504	0.00050710	0.00054363	-0.00017490	0.00022407	0.00002553	-0.00043271	0.00012929	0.00014030	0.00029920	0.00004826	0.00055763	0.00035274	0.00000914	0.00014669	0.00018178	0.00018670	-0.00063839	-0.00027607	-0.00043973	-0.00031074	-21.47483647
-1.7001	-21.47483647	-21.47483647	-21.47483647	-21.47483647	-21.47483647	-21.47483647	-21.47483647	-21.47483647	-21.47483647	-21.47483647	-21.47483647	-21.47483647	-21.47483647	-21.47483647	-21.47483647	-21.47483647	-21.47483647	-21.47483647	-21.47483647	-21.47483647	-21.47483647	-21.47483647	-21.47483647	-21.47483647	-21.47483647	-21.47483647	-21.47483647	-21.47483647	-21.47483647	-21.47483647	-21.47483647	-21.47483647	-21.47483647	0.18441458	0.07898209	-0.08016206	-0.01979639	0.10683826	0.08207335	-0.04772900	0.01382188	0.04691694	0.00572194	0.03897931	0.01246980	0.04748391	0.02845550	0.02191189	0.01957439	0.01411861	0.02940972	0.02228189	0.02243640	0.02743189	0.03208296	0.02710914	0.02322329	0.02372458	0.03157355	0.02366750	0.02546858	0.02497841	0.02593825	0.02637073	0.02849124	0.02814995	0.02452211	0.02554382	0.02380613	0.01971637	0.02547993	0.02250508	0.02233199	0.02272211	0.01599177	0.01889158	0.01223101	0.02837196	0.02134879	0.00790303	0.01394987	0.00246073	0.00330980	0.00992896	0.02372785	0.02847618	0.02509780	0.01795344	0.02368147	0.00943350	0.01060485	0.00531426	-0.00372274	-0.00180677	-0.00473027	-0.00381938	-0.00519159	-0.00654240	-0.00062037	-0.00098585	-0.00915340	-0.00303063	-0.00316522	-0.00069103	-0.00528994	-0.00201245	0.00082548	0.00329498	0.00606487	0.01012564	0.00429232	0.00616440	0.00231059	0.00165753	0.00808845	0.00658477	0.00054932	0.00804847	0.00411018	0.00415535	-0.00121471	0.00225477	0.00121941	0.00951332	-0.00106773	0.00019503	-0.00649281	0.00012512	0.00105269	-0.00142328	-0.00108121	0.00043539	0.00232268	-0.00035119	0.00146166	0.00171154	-0.00143015	0.00207072	-0.00024655	0.00279469	0.00004132	0.00009922	0.00001218	-0.00097982	0.00024863	0.00014730	-0.00007703	0.00242207	0.00170107	0.00105037	-0.00083651	0.00044514	-0.00277475	-0.00053319	0.00107924	0.00085090	0.00082899	0.00058262	0.00046283	0.00196962	0.00063962	-0.00022596	0.00067858	-0.00066407	-0.00053431	-0.00031514	-0.00122176	-0.00181539	0.00165555	0.00019227	0.00212683	-0.00031129	0.00010113	-0.00017410	0.00059843	0.00022661	-0.00029735	0.00123116	-0.00078186	0.00190662	-0.00062992	0.00133356	0.00100820	0.00296200	0.00050914	0.00198484	0.00135109	0.00127732	-0.00046905	0.00065407	0.00118689	0.00125661	-0.00023140	0.00047630	-0.00004299	-0.00056355	0.00089384	0.00008799	0.00242630	0.00082280	0.00106797	0.00139165	0.00209842	0.00059475	-0.00107415	0.00029327	-0.00034329	0.00015082	0.00079527	-0.00031991	0.00213240	-0.00015520	-0.00048102	0.00046356	0.00064071	0.00189113	0.00064985	0.00038927	-0.00008688	0.00044078	0.00022996	0.00062321	-0.00009222	0.00122741	0.00101701	0.00051280	-0.00009167	0.00023233	0.00121221	0.00146794	0.00165063	0.00118766	0.00077594	0.00127222	0.00021476	0.00116508	-0.00046318	0.00115032	-0.00111386	0.00005555	0.00061595	0.00137311	0.00064127	0.00088200	0.00046034	-0.00071818	0.00100549	0.00067071	0.00011547	0.00043546	0.00167942	0.00057043	0.00073113	0.00043966	0.00015569	0.00030926	0.00020261	0.00125874	0.00003224	0.00026140	-0.00001596	0.00047267	0.00088333	0.00072140	0.00057591	0.00057676	0.00007638	0.00130065	0.00076297	0.00068939	0.00095266	0.00065865	0.00083618	0.00006104	0.00041661	-0.00004795	0.00070842	0.00093444	0.00014106	0.00109190	-0.00017571	0.00067650	0.00033637	0.00051079	-0.00051788	0.00056445	0.00083727	0.00142486	-0.00028864	0.00064775	0.00115532	-0.00016275	-0.00043003	0.00087188	-0.00023146	0.00127634	-0.00032172	0.00140706	0.00085181	0.00018874	-0.00019935	0.00141686	0.00186605	0.00081611	0.00046114	-0.00038692	-0.00087297	0.00188784	0.00035711	0.00214848	0.00109438	0.00093481	0.00041431	0.00273934	-0.00032840	0.00148367	0.00027910	0.00037368	-0.00047535	0.00038888	0.00015206	0.00122460	0.00038350	0.00140564	0.00125728	0.00085854	0.00036719	0.00137986	0.00098467	0.00212339	0.00062305	0.00353809	-0.00143090	0.00156775	0.00250748	0.00085343	0.00165186	0.00259958	-0.00010148	0.00079410	0.00122469	0.00213357	0.00287491	-0.00074058	-0.00112433	-0.00310642	0.00001756	0.00025244	-0.00052965	0.00350135	-0.00217790	0.00215255	0.00048841	0.00199961	0.00205348	0.00096760	0.00411578	0.00316606	-0.00057921	0.00241680	0.00103110	-0.00108687	0.00079242	0.00213210	0.00024144	0.00050329	0.00475553	0.00093919	0.00230282	0.00527466	0.00004030	0.00060875	0.00082873	-0.00173653	0.00002499	0.00139854	0.00114018	-0.00167910	0.00081250	0.00308164	-0.00017482	0.00147861	0.00047282	0.00331507	0.00131547	-0.00112572	0.00086565	0.00395106	0.00109921	-0.00002644	0.00065555	0.00068020	0.00055651	0.00168081	0.00092346	0.00199350	0.00158949	0.00194602	-0.00087984	0.00063567	0.00011004	0.00512397	0.00329667	0.00022727	-0.00085929	0.00306985	0.00084449	0.00023459	0.00176512	0.00136865	-0.00062409	0.00243663	0.00013768	-0.00066058	-0.00066257	0.00104073	0.00070009	0.00008960	-0.00099165	0.00188370	-0.00032560	-0.00019576	-0.00165959	0.00109484	-0.00012423	0.00032501	-0.00087900	0.00240593	0.00213144	-0.00045146	0.00085213	0.00130098	-0.00003476	0.00089443	-0.00073196	0.00220910	-0.00009935	-0.00045874	0.00043279	0.00141862	-0.00019493	0.00082712	0.00115210	0.00041112	-0.00019485	0.00147880	0.00050449	0.00211939	-0.00174691	0.00130348	-0.00082077	0.00104779	-0.00086555	0.00027644	0.00179062	0.00063208	0.00104646	0.00287120	0.00056902	0.00061763	0.00113670	-0.00085966	0.00112792	-0.00004851	0.00102575	0.00124553	0.00084029	0.00025171	0.00078059	0.00124966	0.00041161	0.00050526	0.00118615	0.00069611	0.00057728	0.00059898	0.00015859	-0.00023784	-0.00074570	0.00117747	0.00037214	0.00085524	0.00049442	0.00091186	0.00028140	0.00045830	0.00052215	0.00060085	0.00064571	0.00086025	0.00050620	0.00018072	0.00054880	0.00106497	0.00027963	0.00053596	0.00028045	0.00053265	0.00022319	0.00058694	0.00058541	0.00033603	0.00005355	0.00023197	0.00045867	0.00031077	0.00029734	-0.00036650	-0.00002828	-0.00031071	0.00009600	-21.47483647
-1.6001	-21.47483647	-21.47483647	-21.47483647	-21.47483647	-21.47483647	-21.47483647	-21.47483647	-21.47483647	-21.47483647	-21.47483647	-21.47483647	-21.47483647	-21.47483647	-21.47483647	-21.47483647	-21.47483647	-21.47483647	-21.47483647	-21.47483647	-21.47483647	-21.47483647	-21.47483647	-21.47483647	-21.47483647	-21.47483647	-21.47483647	-21.47483647	-21.47483647	-21.47483647	-21.47483647	-21.47483647	-21.47483647	-21.47483647	-0.52509367	0.02986536	0.03746994	-0.05037312	0.02988842	-0.07964990	0.01941462	0.07245136	-0.00725534	0.01766822	0.03286443	0.00660586	0.03092413	0.02955901	0.02388784	0.02455078	0.01924159	0.03446619	0.02792169	0.02110485	0.02665275	0.03304226	0.02825850	0.02018199	0.02631711	0.02481263	0.02368543	0.02579830	0.02378921	0.02113124	0.02614043	0.02508257	0.03161264	0.02562376	0.03202874	0.02526690	0.02328492	0.02599581	0.02579368	0.02499117	0.02357122	0.02478519	0.02740429	0.02863180	0.03182892	0.02066503	0.00987469	0.01481990	0.00779834	0.01169790	0.02385434	0.02323307	0.01021276	0.03530692	0.02023025	0.02851661	0.02304952	0.03116478	0.02875098	0.02314529	0.01800004	0.01761775	0.01314288	0.00638620	0.00075151	-0.00104943	0.00042535	-0.00786046	0.00233380	-0.00332476	0.00338690	-0.00713721	-0.00114332	-0.00258509	0.00260813	0.00261942	0.01014308	0.00585311	0.00999167	0.00682831	0.00868990	0.01200515	0.01172612	0.00381785	0.01098044	0.00650240	0.00894040	0.00667913	0.00553952	0.00567603	0.00919118	0.00591068	0.00856650	0.00180905	0.00894371	0.00351550	0.00241023	0.00044972	0.00202760	-0.00084978	0.00112222	0.00502304	0.00297807	-0.00217994	0.00226068	0.00101699	0.00268721	0.00038889	0.00032672	0.00154175	0.00063490	0.00103982	0.00044411	0.00093159	0.00094597	0.00002349	0.00129254	-0.00001075	-0.00100967	-0.00086456	0.00186303	0.00121761	0.00114980	0.00049663	0.00065373	0.00006704	0.00198667	0.00046203	0.00289974	0.00053103	-0.00032868	0.00160650	0.00214738	-0.00020673	-0.00043904	0.00021686	0.00085757	0.00138301	0.00139237	0.00129751	0.00007289	0.00030741	0.00041686	-0.00143183	0.00117268	0.00101177	0.00206021	0.00026910	0.00200818	0.00124854	0.00224922	0.00052786	0.00154101	0.00100146	0.00229406	0.00063401	0.00101279	0.00134819	0.00285594	0.00072040	0.00198101	0.00085961	0.00092767	0.00007928	0.00068415	0.00073429	0.00088848	0.00080071	0.00051560	0.00198860	0.00072095	0.00016949	0.00004570	-0.00029014	0.00080001	0.00192274	0.00024168	0.00099824	0.00102015	-0.00020265	0.00010651	0.00121825	0.00239846	0.00155500	0.00165522	-0.00123509	0.00070053	0.00066888	0.00037004	0.00065361	0.00134044	0.00144658	0.00066957	0.00070441	0.00160815	0.00061558	0.00143093	0.00136154	0.00185846	0.00086698	0.00133450	0.00037400	0.00103928	0.00018222	-0.00024995	-0.00028983	0.00110317	0.00144202	0.00166181	-0.00010119	0.00084212	0.00084292	-0.00099461	0.00074134	0.00139827	0.00062060	0.00045322	0.00097679	0.00077328	0.00149125	0.00048962	0.00062310	0.00085851	0.00016578	0.00126291	0.00043443	0.00012411	0.00015407	0.00066250	0.00137769	0.00028986	0.00054633	0.00088732	0.00091422	0.00084326	0.00038449	0.00142251	0.00049614	0.00097632	0.00137179	0.00034822	-0.00081335	0.00027960	0.00125389	0.00114453	0.00123507	-0.00030648	0.00036131	0.00109438	0.00081606	0.00082504	0.00030678	0.00107748	0.00115003	0.00138214	0.00011985	0.00133230	0.00116758	0.00064258	0.00021358	0.00090817	-0.00027455	0.00138750	0.00053482	0.00189689	0.00099093	0.00099381	0.00016498	0.00167051	0.00170551	0.00252690	0.00120093	0.00159309	-0.00097222	0.00151782	0.00206938	0.00338897	0.00095930	-0.00055034	0.00169132	0.00176969	0.00063862	0.00033335	0.00204335	0.00255645	0.00054681	-0.00056513	-0.00122714	0.00219963	0.00021655	0.00205689	0.00092802	0.00184740	0.00043288	0.00362214	0.00284639	0.00487792	0.00103801	0.00209837	-0.00075732	0.00371031	0.00178400	-0.00026932	0.00233353	0.00088233	0.00213103	0.00067125	0.00367401	0.00143234	0.00258850	0.00142144	0.00159065	-0.00127565	0.00106917	0.00262128	-0.00041826	0.00477059	0.00284285	0.00218988	0.00067037	0.00555506	0.00174228	0.00310382	0.00373559	0.00310013	0.00128797	-0.00133810	0.00286849	0.00291763	-0.00027710	0.00001215	0.00229320	0.00114647	0.00117082	0.00342632	0.00265365	0.00596622	0.00172349	0.00336314	0.00233988	0.00325858	0.00143573	0.00121612	0.00260682	-0.00150213	0.00026955	0.00293248	0.00139492	0.00067121	0.00294948	0.00236965	0.00288160	0.00323609	0.00287426	0.00407630	-0.00030974	0.00194009	0.00174194	0.00526656	-0.00062262	0.00214612	0.00245514	0.00604701	0.00287838	0.00325163	0.00051469	0.00247654	0.00162146	0.00360389	0.00289617	0.00081799	0.00295246	0.00333528	0.00096008	-0.00039940	0.00113350	-0.00003792	0.00109217	0.00041652	0.00043077	0.00091557	0.00138998	0.00216406	0.00305228	0.00207503	-0.00025500	0.00200864	0.00066768	0.00095365	-0.00005788	0.00390417	0.00241526	0.00165058	0.00089226	0.00203557	-0.00020408	0.00069706	0.00251414	0.00170183	0.00032179	0.00134024	-0.00055968	0.00164174	0.00063297	0.00070557	-0.00000847	-0.00014550	0.00021493	0.00062951	0.00135904	0.00035090	0.00095368	0.00067428	0.00147858	0.00146965	0.00007969	0.00103303	-0.00070847	0.00098838	-0.00125164	0.00064450	0.00084510	0.00036405	0.00003420	0.00208814	0.00098417	0.00039182	0.00027191	-0.00112807	0.00134148	0.00094703	0.00065744	0.00173123	0.00015364	0.00134073	0.00191832	0.00116502	0.00051462	-0.00008935	0.00117898	0.00075087	0.00054563	0.00103450	0.00100593	0.00047953	0.00024152	0.00083535	-0.00032438	0.00051893	0.00020412	0.00067989	0.00067358	0.00014289	0.00042730	0.00026241	0.00028905	0.00091683	0.00018736	0.00025219	0.00089948	0.00024208	0.00049897	0.00007106	0.00024043	0.00051152	-0.00007599	0.00054061	0.00055511	0.00026194	-0.00007049	0.00026439	0.00062688	0.00009287	0.00027711	0.00024631	-0.00003883	-0.00043761	0.00000495	-21.47483647
-1.5001	-21.47483647	-21.47483647	-21.47483647	-21.47483647	-21.47483647	-21.47483647	-21.47483647	-21.47483647	-21.47483647	-21.47483647	-21.47483647	-21.47483647	-21.47483647	-21.47483647	-21.47483647	-21.47483647	-21.47483647	-21.47483647	-21.47483647	-21.47483647	-21.47483647	-21.47483647	-21.47483647	-21.47483647	-21.47483647	-21.47483647	-21.47483647	-21.47483647	-21.47483647	-21.47483647	-21.47483647	-21.47483647	-1.98157084	-0.60337044	0.08295540	0.15226695	-0.09208505	0.06086266	-0.06582733	-0.04886464	-0.00701967	0.05400038	0.02478002	0.04181185	0.00961532	0.04923546	0.03453997	0.01750899	0.01939265	0.01424553	0.02690450	0.02822671	0.01834866	0.03049652	0.03396851	0.02887657	0.02501582	0.02390630	0.02832752	0.02130153	0.02619045	0.02369505	0.02553225	0.02519107	0.02658736	0.02807808	0.02529095	0.02731876	0.02518121	0.02139886	0.02482868	0.02840163	0.02129072	0.02890870	0.01949035	0.03560352	0.02729016	0.03212682	0.02531177	0.01899796	0.02242478	0.00554769	0.01152647	0.01814269	0.02123388	0.01429620	0.02000880	0.01661777	0.01270197	0.01169023	0.02618434	0.02450985	0.02291614	0.02445270	0.03413612	0.03230366	0.02817258	0.02486095	0.02636324	0.01745007	0.00815461	0.01243413	0.00156625	0.00048315	-0.00485601	-0.00159520	-0.00174071	0.00141563	0.00112069	0.00602114	0.00226519	0.00310262	0.00248657	0.00456667	0.00780721	0.01348195	0.00109075	0.01216377	0.00234861	0.00876495	0.00775786	0.00689812	0.00582489	0.01087521	0.00423694	0.00539862	0.00256012	0.00597617	0.00145161	-0.00118401	-0.00053250	0.00156529	0.00019775	0.00155663	-0.00026567	0.00129497	-0.00107744	0.00150330	0.00143283	0.00213811	-0.00112663	-0.00094161	0.00260301	0.00060336	0.00161413	0.00104973	-0.00053888	-0.00047392	-0.00039304	0.00010977	0.00060690	0.00015726	-0.00070513	0.00044498	-0.00046501	-0.00164902	0.00009378	0.00137157	0.00109081	0.00232003	-0.00070759	-0.00001549	0.00077636	0.00164851	0.00091975	0.00241337	0.00014113	-0.00060918	0.00144504	-0.00018042	0.00132158	0.00122175	0.00064061	-0.00022403	0.00031568	0.00092045	-0.00126348	0.00060477	-0.00061799	0.00050050	-0.00083755	0.00122317	0.00173872	0.00190329	0.00060130	0.00033055	0.00026908	-0.00017001	0.00070875	0.00048189	0.00115822	0.00054864	0.00028802	0.00042968	-0.00017202	-0.00071787	-0.00015262	0.00091061	-0.00046718	0.00119395	-0.00046445	-0.00112563	-0.00048829	0.00009943	-0.00006056	0.00014171	-0.00079796	-0.00089199	0.00089281	-0.00181733	0.00093188	-0.00034689	-0.00000472	-0.00015220	0.00090444	0.00198654	0.00063841	0.00100067	-0.00021736	0.00021756	0.00031413	0.00073335	0.00028737	0.00108396	0.00156703	0.00019107	0.00053568	0.00160286	0.00053523	0.00155931	0.00192208	0.00032140	0.00017548	0.00008706	0.00087837	0.00087007	-0.00039951	-0.00011187	0.00014423	0.00163413	0.00067554	0.00115650	0.00033180	-0.00098462	0.00111776	-0.00012126	0.00062611	0.00047998	-0.00073076	0.00064007	-0.00059961	0.00068162	0.00137248	0.00024718	-0.00028721	-0.00018100	-0.00002590	0.00108662	0.00047700	0.00013559	0.00046788	-0.00005228	0.00111745	0.00067240	0.00123982	0.00075156	0.00088185	0.00059358	0.00022458	-0.00005054	-0.00053482	0.00069808	0.00013605	0.00064722	0.00024136	0.00012076	-0.00003361	0.00089267	0.00094599	0.00045993	0.00027679	0.00072620	0.00056698	0.00021241	-0.00047697	0.00109664	0.00055685	0.00070564	-0.00049511	-0.00019571	0.00152403	0.00019933	0.00086215	0.00067322	-0.00010472	0.00144925	-0.00017138	0.00120623	0.00048158	0.00035383	0.00006408	0.00003450	-0.00013932	0.00125233	0.00011327	0.00164648	-0.00077837	0.00145905	0.00042051	0.00219525	0.00031172	0.00021510	0.00106165	0.00275688	-0.00056442	0.00089744	0.00035907	0.00018939	0.00051148	0.00015473	-0.00083998	-0.00093417	0.00026769	0.00207385	-0.00085436	0.00150866	0.00078348	0.00159351	0.00152641	0.00149533	-0.00051103	0.00259484	-0.00121281	0.00134630	0.00018698	-0.00105027	0.00027982	-0.00012957	0.00057625	-0.00071324	0.00305526	0.00106437	0.00248672	0.00036725	-0.00034778	-0.00197550	-0.00069387	-0.00036392	0.00005998	0.00311904	0.00097475	0.00152463	-0.00004872	0.00250916	-0.00103634	0.00015817	0.00106837	0.00491501	0.00045688	-0.00060661	-0.00231968	0.00294880	0.00095149	0.00252196	-0.00140303	-0.00195734	-0.00118211	0.00254077	0.00052864	0.00273338	0.00401193	0.00157616	0.00136386	0.00200652	-0.00191099	0.00326482	0.00002535	-0.00146460	0.00178863	0.00099966	-0.00123055	0.00260030	0.00122920	0.00449454	0.00087175	-0.00036881	0.00044013	0.00225427	0.00067411	0.00170300	-0.00128611	0.00060607	-0.00072534	0.00329505	0.00217852	0.00148860	0.00189776	0.00371731	-0.00130948	0.00152415	-0.00186163	0.00295989	0.00080543	-0.00144827	0.00173129	0.00162052	0.00024121	-0.00103214	0.00029703	0.00128006	0.00122014	0.00099075	0.00153005	0.00131267	0.00033190	-0.00044551	0.00085651	0.00123867	-0.00106846	0.00126031	-0.00150136	0.00090182	-0.00049766	0.00257981	0.00109064	0.00110983	-0.00111237	0.00073996	0.00123335	0.00120811	0.00027349	0.00190642	0.00032655	0.00146153	-0.00027799	0.00197416	-0.00148579	-0.00090485	-0.00069943	-0.00005869	-0.00024193	-0.00052354	-0.00033732	0.00045040	0.00061134	-0.00030087	-0.00075881	0.00033480	-0.00063122	0.00062871	-0.00093576	0.00222887	-0.00132224	0.00081729	0.00121273	-0.00088702	0.00183236	0.00094676	-0.00046970	-0.00074468	0.00068764	-0.00120497	0.00135374	-0.00098811	-0.00023939	0.00063905	0.00006043	-0.00002462	0.00085970	0.00032071	0.00016139	-0.00021866	0.00079556	0.00008854	-0.00041418	0.00048693	-0.00010830	-0.00017771	-0.00000434	0.00052172	-0.00042239	-0.00000833	-0.00038240	0.00046424	-0.00000805	0.00027591	-0.00005483	-0.00009430	0.00018500	0.00013577	-0.00029113	0.00047658	0.00000900	0.00070937	-0.00021223	0.00039471	-0.00009247	0.00026232	0.00014604	0.00040956	0.00050184	0.00041684	0.00013177	0.00013672	0.00012959	0.00052964	0.00029921	-0.00003587	0.00009750	-0.00033615	-0.00020202	-21.47483647
-1.4001	-21.47483647	-21.47483647	-21.47483647	-21.47483647	-21.47483647	-21.47483647	-21.47483647	-21.47483647	-21.47483647	-21.47483647	-21.47483647	-21.47483647	-21.47483647	-21.47483647	-21.47483647	-21.47483647	-21.47483647	-21.47483647	-21.47483647	-21.47483647	-21.47483647	-21.47483647	-21.47483647	-21.47483647	-21.47483647	-21.47483647	-21.47483647	-21.47483647	-21.47483647	-21.47483647	-21.47483647	-21.47483647	0.69948411	1.92097670	-0.09416297	0.10647968	-0.08440231	0.02424248	0.04540118	-0.05315460	0.04169653	-0.00119004	0.03081299	0.01655006	0.01552041	0.03137075	0.03525819	0.01330534	0.01836840	0.01514104	0.03466383	0.03031466	0.02814514	0.03303441	0.03004485	0.02691626	0.02743978	0.02480314	0.02927037	0.02433410	0.01933826	0.02425802	0.02475091	0.03184217	0.02808768	0.03018185	0.02512672	0.02905588	0.02103918	0.02100930	0.02884695	0.02730246	0.02644468	0.02434675	0.02193824	0.03721942	0.03106157	0.03616279	0.02087006	0.01915041	0.02423668	0.00424848	0.00626330	0.02611585	0.01860136	0.02402462	0.03691343	0.02059668	0.02487655	0.01416575	0.02533955	0.01992353	0.01642042	0.01813837	0.01981305	0.01993802	0.02289181	0.01986759	0.03447220	0.03127096	0.03159690	0.03834490	0.03226546	0.03250006	0.02178138	0.02414280	0.01266617	0.01415989	0.00813542	0.01147378	0.00815067	0.00844263	-0.00075931	-0.00323727	0.00241527	0.00330913	-0.00510295	0.00647942	0.00483346	0.00680362	0.00524637	0.00585596	0.00908456	0.01073544	0.00372432	0.00737025	0.00204082	0.00483386	0.00007849	-0.00143195	-0.00030842	0.00150732	-0.00038574	0.00070169	0.00186254	0.00401935	-0.00023937	0.00098804	-0.00019235	0.00121523	-0.00037630	0.00047200	0.00065554	0.00078343	0.00175414	0.00121041	0.00111973	0.00224004	0.00014947	0.00128787	0.00001743	0.00089041	0.00083320	0.00065884	-0.00017094	0.00167693	0.00097130	0.00168774	0.00042947	0.00282240	0.00167114	0.00111164	0.00044866	0.00086549	0.00036097	0.00113775	0.00014356	0.00076782	0.00146179	0.00040903	0.00105614	-0.00009392	0.00100399	0.00048898	0.00105049	0.00184607	-0.00088247	-0.00002620	-0.00060603	0.00274706	0.00034110	0.00147864	0.00181477	0.00109861	-0.00019884	0.00114056	-0.00022374	0.00100273	0.00172234	0.00091441	0.00148171	0.00221603	0.00030281	0.00087618	0.00090548	0.00021232	0.00012246	0.00125730	0.00209295	0.00087082	0.00081858	0.00031008	0.00059869	0.00143742	-0.00066530	0.00098009	0.00059216	0.00016650	0.00166785	0.00111690	0.00162512	0.00150378	-0.00018785	0.00072287	0.00058597	0.00192713	0.00116042	0.00049939	-0.00121312	0.00084909	0.00117349	0.00001579	-0.00036145	0.00097104	0.00145046	0.00068745	0.00034257	0.00015513	0.00070418	0.00165247	0.00187268	0.00070023	0.00083530	0.00080068	0.00075608	0.00010983	-0.00070107	0.00133989	-0.00057737	0.00174254	0.00162285	0.00158580	0.00009459	0.00149138	0.00067184	-0.00085402	0.00036800	0.00104729	0.00044025	0.00059513	0.00049493	0.00146876	0.00086946	0.00088868	0.00082621	0.00003540	0.00056092	0.00180791	0.00008443	0.00014188	0.00077756	0.00038813	0.00010224	0.00052308	0.00043910	0.00128161	0.00063369	0.00159197	0.00096668	0.00090622	-0.00004889	0.00115272	0.00111453	0.00000472	0.00009853	0.00074859	0.00133040	0.00170493	0.00082982	0.00055680	0.00031202	0.00048133	0.00080118	0.00163417	0.00021885	0.00160922	0.00060872	0.00121002	0.00060633	0.00084216	0.00164844	0.00096264	0.00021318	0.00090843	0.00011112	0.00111435	0.00145132	0.00219691	0.00046142	-0.00023715	-0.00009201	0.00138565	0.00180421	0.00239697	0.00012554	0.00111664	-0.00047010	0.00119557	0.00214230	0.00270650	-0.00025967	0.00055061	0.00096795	0.00284121	-0.00107827	0.00043647	0.00037470	0.00210766	0.00246718	0.00056709	0.00013471	-0.00004530	0.00078365	0.00248955	-0.00191250	0.00100439	0.00052542	0.00019550	0.00071441	0.00319862	-0.00003609	0.00176066	-0.00126293	0.00379936	0.00113115	0.00017327	-0.00006423	0.00118034	0.00031528	-0.00054352	0.00079206	0.00166545	0.00157342	0.00248026	-0.00032365	-0.00174037	0.00033395	0.00097997	-0.00076489	0.00360850	-0.00052172	-0.00109618	0.00129406	0.00148697	0.00048759	-0.00141833	0.00153948	0.00563068	0.00167763	0.00008668	-0.00126322	0.00107692	-0.00127939	0.00035642	-0.00109251	-0.00073265	0.00012384	0.00079738	0.00006843	0.00363701	0.00217753	0.00102362	0.00111753	0.00152932	0.00070927	0.00243659	0.00152757	-0.00130872	0.00201836	-0.00085645	-0.00147405	-0.00144116	0.00128412	0.00606802	-0.00015139	0.00287041	-0.00129720	0.00209488	0.00182437	0.00350831	0.00132461	0.00206503	-0.00040561	0.00192636	0.00148926	0.00315099	0.00030199	0.00322041	0.00171275	-0.00011650	-0.00135148	0.00317305	0.00095501	0.00220173	0.00164041	0.00141636	0.00076719	-0.00136390	0.00008608	0.00201462	0.00085372	-0.00007092	-0.00035035	0.00073806	0.00063344	0.00088132	0.00061768	0.00077817	-0.00006078	0.00125679	-0.00001178	0.00195097	-0.00039130	0.00145549	0.00078231	0.00040175	-0.00029111	0.00090650	0.00021794	0.00106510	0.00127876	0.00271123	-0.00040482	0.00128066	-0.00130792	0.00228637	-0.00005792	0.00034109	-0.00108341	0.00116659	0.00034422	0.00111799	0.00100106	-0.00072616	-0.00096609	0.00083137	-0.00066371	0.00057326	-0.00019434	0.00049592	-0.00011396	0.00240683	-0.00040362	0.00071347	0.00026595	0.00091518	-0.00051590	0.00075640	-0.00038198	0.00024773	0.00033581	-0.00069687	0.00097591	-0.00045392	-0.00147247	0.00036115	-0.00033747	-0.00028133	-0.00036208	0.00113372	0.00078167	-0.00022756	0.00050287	0.00054944	0.00018974	-0.00003560	0.00066978	0.00070158	-0.00054779	0.00071756	-0.00003792	0.00061855	-0.00021853	0.00047017	-0.00002109	0.00007929	0.00003031	-0.00026133	0.00037250	-0.00001708	-0.00000944	0.00035809	0.00016355	0.00001577	0.00009382	0.00028679	-0.00021729	0.00006113	0.00028759	0.00052533	0.00065126	0.00042837	-0.00016462	-0.00016969	0.00066129	0.00048607	0.00024852	0.00000551	0.00004767	0.00015688	-0.00024136	-21.47483647
-1.3001	-21.47483647	-21.47483647	-21.47483647	-21.47483647	-21.47483647	-21.47483647	-21.47483647	-21.47483647	-21.47483647	-21.47483647	-21.47483647	-21.47483647	-21.47483647	-21.47483647	-21.47483647	-21.47483647	-21.47483647	-21.47483647	-21.47483647	-21.47483647	-21.47483647	-21.47483647	-21.47483647	-21.47483647	-21.47483647	-21.47483647	-21.47483647	-21.47483647	-21.47483647	-21.47483647	-21.47483647	-21.47483647	-21.47483647	0.07405634	-0.25424327	0.19834523	-0.04512779	-0.01103173	0.06225384	0.02183789	-0.00030590	0.05869493	0.06023856	0.03096553	0.00587992	0.04855369	0.04737362	0.03067757	0.01957382	0.02805174	0.03705425	0.02744486	0.01969940	0.03220084	0.02983592	0.02890403	0.02359842	0.02444032	0.03044105	0.02508752	0.02308002	0.02832975	0.02167488	0.03224020	0.02815789	0.02943098	0.02484077	0.03098177	0.02509251	0.02372177	0.02687051	0.02731530	0.02893914	0.02725700	0.02125498	0.03654857	0.02748804	0.03567172	0.02669509	0.02142339	0.01387554	0.01204842	0.01628164	0.02035119	0.03523245	0.01538313	0.03493220	0.02646358	0.03109451	0.02447524	0.02550760	0.02476249	0.01856254	0.01970995	0.02836722	0.02585376	0.01956645	0.01753027	0.01929041	0.01796059	0.01326428	0.02174670	0.02694377	0.03409878	0.03030032	0.03803005	0.04095169	0.04918984	0.04695265	0.05153792	0.04207450	0.03586307	0.02938526	0.01931121	0.01669199	0.01558605	0.00405619	0.01323072	0.00079954	0.00519251	0.00029939	0.00414358	0.00161578	0.00938284	0.00062341	0.00399895	-0.00184968	0.00368133	0.00056935	0.00172348	0.00135890	0.00179034	0.00057547	-0.00000742	0.00298432	0.00242545	-0.00160622	0.00304601	0.00127680	0.00253663	0.00051895	0.00211285	0.00140728	0.00088607	0.00154034	0.00077559	-0.00004457	0.00180722	0.00058081	0.00017138	-0.00199030	-0.00051766	-0.00016484	0.00179557	0.00082490	0.00104447	0.00008394	0.00172456	0.00065469	0.00124055	0.00109302	0.00128737	0.00209593	0.00040766	0.00215272	0.00178880	0.00125846	0.00026514	0.00182256	0.00186227	0.00104636	0.00059046	0.00106376	0.00055457	0.00055400	0.00101088	-0.00033659	0.00055398	0.00136729	0.00215048	0.00030255	0.00193716	0.00287975	0.00317733	0.00107028	0.00208351	0.00140168	0.00275274	0.00020425	0.00095591	0.00239664	0.00320960	0.00103684	-0.00032372	0.00048973	0.00085035	0.00080398	0.00053744	0.00137955	0.00163932	0.00165615	0.00091700	0.00120795	0.00135517	0.00002299	0.00040253	0.00129455	0.00152347	0.00086003	0.00004632	0.00214441	0.00053891	0.00018744	0.00100822	0.00006602	0.00201464	0.00047529	0.00012313	0.00105948	0.00150519	0.00134706	0.00110326	-0.00051070	0.00195687	0.00111864	0.00151256	0.00063178	0.00155245	0.00162362	0.00129183	0.00106159	0.00054860	0.00048858	0.00029427	0.00158721	0.00136101	-0.00055545	0.00122730	-0.00071931	0.00146960	0.00117051	0.00198586	0.00114150	0.00086287	-0.00037108	0.00010185	-0.00028209	0.00158977	0.00114061	0.00112498	0.00119251	0.00077249	0.00181267	0.00134788	0.00011249	0.00061772	0.00159742	0.00133743	0.00111992	0.00109305	0.00014402	0.00079732	0.00149814	-0.00025146	0.00038338	0.00075434	0.00083260	0.00206243	0.00055026	0.00172654	0.00084207	0.00166165	0.00141737	0.00013214	0.00009144	0.00083454	0.00043935	0.00186853	0.00083692	0.00133610	0.00026038	0.00129309	0.00045308	0.00154441	0.00042798	0.00195579	0.00146294	0.00164227	0.00075135	0.00100241	0.00143015	0.00096008	0.00059970	0.00072745	-0.00079106	0.00198377	0.00033058	0.00144027	0.00055449	0.00059951	0.00010220	0.00025883	0.00042224	0.00170033	0.00065416	0.00338442	0.00002877	0.00104836	0.00114374	0.00087022	0.00096305	-0.00031504	0.00038322	0.00413605	0.00097011	0.00201503	0.00072590	0.00099164	0.00092075	0.00154090	0.00013422	0.00209136	0.00260311	0.00341777	0.00087201	0.00336242	0.00014588	0.00330295	0.00180183	0.00283679	0.00173846	0.00418283	0.00003065	0.00329324	0.00060718	0.00089081	0.00128843	0.00395965	-0.00013483	0.00164978	0.00470786	-0.00024781	0.00023128	0.00029312	-0.00036547	-0.00064721	-0.00267498	0.00019206	0.00265695	0.00784929	0.00047520	0.00104550	0.00006712	0.00281258	0.00323388	0.00138956	0.00319917	0.00530529	0.00227983	0.00306143	0.00434747	0.00376209	-0.00111243	0.00377432	0.00291642	-0.00024327	0.00300434	0.00426939	0.00112683	0.00464106	0.00264468	0.00107429	0.00260068	0.00473018	0.00092122	0.00430788	0.00030498	-0.00038262	-0.00067647	0.00192480	-0.00002739	0.00177079	0.00287843	0.00405761	0.00126738	0.00432275	-0.00090656	0.00313507	0.00097879	0.00168797	0.00252944	0.00163255	0.00264406	0.00462476	0.00332573	0.00192847	0.00173033	0.00295170	-0.00168923	0.00202319	-0.00149662	0.00466147	-0.00148426	0.00158237	-0.00143884	0.00171926	0.00086514	0.00110642	-0.00003559	0.00133672	0.00029598	0.00217927	-0.00124355	0.00114722	0.00083613	0.00006516	0.00295048	0.00126173	0.00096402	0.00148417	0.00061779	0.00305426	-0.00106925	0.00165279	0.00033487	0.00155885	0.00051235	0.00181554	0.00071159	0.00143208	0.00118177	0.00173594	-0.00009136	0.00175343	-0.00050904	0.00258998	-0.00017290	-0.00024222	-0.00005894	0.00189968	-0.00024979	0.00229636	0.00120430	0.00070966	-0.00054375	0.00076063	0.00019168	0.00282333	0.00000396	0.00039625	-0.00062188	0.00176037	-0.00020779	0.00182414	0.00254796	0.00180723	0.00071737	0.00172634	0.00020947	0.00125060	-0.00063264	-0.00044848	0.00270823	0.00023862	-0.00028060	0.00079230	-0.00071335	0.00054252	0.00066975	0.00101286	0.00025755	-0.00028572	0.00051242	0.00037089	0.00021451	0.00014315	0.00089879	0.00025807	-0.00039758	0.00008063	0.00014859	0.00019594	0.00008181	-0.00004668	-0.00023824	0.00062347	0.00012072	0.00015376	0.00035238	0.00046660	0.00004602	0.00045703	-0.00011846	0.00030637	0.00004998	0.00048260	0.00036215	0.00038634	0.00037103	0.00066329	0.00040340	0.00085359	0.00001748	0.00041106	0.00034038	0.00057021	0.00024805	0.00005535	-0.00011810	-0.00019727	0.00039631	-21.47483647
-1.2001	-21.47483647	-21.47483647	-21.47483647	-21.47483647	-21.47483647	-21.47483647	-21.47483647	-21.47483647	-21.47483647	-21.47483647	-21.47483647	-21.47483647	-21.47483647	-21.47483647	-21.47483647	-21.47483647	-21.47483647	-21.47483647	-21.47483647	-21.47483647	-21.47483647	-21.47483647	-21.47483647	-21.47483647	-21.47483647	-21.47483647	-21.47483647	-21.47483647	-21.47483647	-21.47483647	-21.47483647	-21.47483647	0.99993181	-21.47483647	-0.07192050	0.08762160	-0.08601614	0.03592444	0.03299061	-0.04819214	-0.00234616	-0.00389796	0.02173287	0.06779181	0.02316494	0.01964570	0.01994899	0.03672999	0.02523317	0.01847330	0.03647584	0.02288242	0.02317520	0.03240893	0.03309461	0.02739943	0.02576412	0.02972206	0.03094754	0.02638425	0.02851492	0.02375209	0.03106036	0.02625916	0.03011069	0.03200051	0.02811883	0.02904974	0.02544870	0.02532925	0.02801962	0.03067475	0.02515777	0.02685485	0.02619554	0.03319184	0.02881938	0.02973129	0.02343945	0.01515614	0.02026515	0.00297046	0.02148791	0.01390009	0.02624789	0.01339137	0.03868206	0.01773249	0.02880454	0.01947964	0.03134684	0.02409049	0.01756076	0.02245773	0.02715154	0.02791459	0.02614432	0.02552964	0.02768493	0.02380246	0.01394759	0.01878962	0.01568385	0.02019718	0.01069910	0.01303218	0.01502382	0.01710294	0.01822210	0.02814364	0.02751636	0.03158983	0.02975683	0.02642101	0.02808563	0.02579332	0.01140126	0.01881767	0.00871631	0.00505883	0.00204546	0.00193001	-0.00319590	-0.00208313	-0.00790061	-0.00710681	-0.01032566	-0.00504928	-0.00759578	-0.00536262	-0.00604127	-0.00057109	-0.00225612	0.00069168	0.00314320	0.00293105	0.00038200	0.00283435	0.00050700	0.00484123	-0.00066839	-0.00017767	0.00244572	0.00114984	0.00208424	0.00098268	-0.00098140	0.00220090	0.00060378	0.00096083	0.00129558	0.00089895	0.00232190	0.00019855	0.00042023	0.00047189	0.00140112	0.00154188	0.00242189	0.00323017	0.00042919	0.00195341	0.00357138	0.00136630	0.00066037	0.00254418	0.00083442	0.00166435	0.00111161	0.00124503	0.00304238	0.00073558	0.00061204	0.00039193	0.00186603	0.00109969	0.00089842	0.00135595	0.00030900	0.00233891	-0.00042899	0.00214575	0.00137533	0.00209313	0.00035938	0.00303718	0.00085214	0.00180002	0.00024348	0.00199423	0.00167547	0.00186995	0.00288021	0.00149718	0.00037010	0.00262975	0.00000483	0.00017350	0.00287893	0.00135796	0.00143497	0.00004033	0.00222238	0.00201695	0.00016652	0.00064148	0.00143795	0.00134355	0.00205143	0.00130868	0.00116396	0.00122872	0.00024459	0.00144567	0.00068542	0.00287816	0.00076561	0.00045734	-0.00063049	0.00170353	0.00039887	0.00107095	-0.00022671	0.00193455	0.00078605	0.00065014	0.00051486	0.00140605	0.00163474	0.00135146	0.00116300	0.00154800	0.00095077	0.00123691	0.00064347	0.00184728	0.00041758	0.00134959	-0.00034966	0.00126063	0.00130990	0.00085744	0.00027852	0.00169146	0.00114401	-0.00092395	0.00063690	0.00105539	0.00045423	0.00091930	0.00174283	0.00077197	0.00122451	0.00094194	0.00074857	0.00040826	-0.00034838	0.00097472	0.00107924	0.00043059	0.00107346	0.00138889	0.00143061	-0.00024939	0.00104378	0.00088800	0.00053984	0.00158443	0.00088974	0.00118351	-0.00006238	0.00229899	0.00153540	0.00022227	0.00014604	0.00089686	0.00057109	0.00141640	0.00085419	0.00098929	0.00051959	0.00128474	0.00163906	0.00131280	0.00156664	0.00183652	0.00192455	0.00100476	0.00047089	0.00133836	0.00183404	0.00091039	0.00071146	0.00039073	-0.00004514	0.00259889	0.00010410	0.00213625	0.00057661	0.00104316	0.00108556	0.00225905	0.00169715	0.00236900	0.00097003	0.00153308	0.00014650	0.00194312	0.00039434	0.00203014	0.00129168	0.00108319	0.00145319	0.00197556	0.00053981	0.00293941	0.00184285	0.00145115	0.00099149	0.00127538	0.00218893	0.00015286	0.00218050	0.00304899	0.00057696	0.00249504	0.00190302	0.00417439	0.00300953	0.00358771	0.00262411	0.00673204	0.00103877	0.00343063	0.00187616	0.00177938	0.00206633	0.00220842	0.00113705	0.00342679	0.00446814	0.00434597	0.00289351	0.00465424	0.00274443	-0.00216547	0.00009183	0.00412931	0.00065023	0.00887249	0.00266196	0.00227645	0.00550506	0.00539094	0.00213336	0.00312510	0.00479240	0.00454890	0.00300584	0.00242197	0.00335256	0.00113255	0.00370963	0.00308394	0.00098075	0.00244556	0.00401110	0.00287263	0.00436920	0.00326765	0.00133520	0.00430711	0.00160576	0.00392737	0.00211936	0.00640341	0.00342737	0.00217803	0.00455178	0.00473650	0.00295008	0.00139265	0.00292442	0.00705925	0.00107437	0.00325008	0.00341616	0.00567565	0.00205895	0.00462567	0.00355559	0.00312697	0.00262940	0.00362531	0.00400817	0.00405322	0.00394229	0.00529736	0.00236152	0.00395292	0.00093503	0.00411108	0.00487662	0.00379365	0.00289494	0.00454367	0.00184286	0.00391053	0.00104193	0.00224511	0.00116907	0.00335238	0.00081492	0.00141940	0.00217683	0.00198243	0.00289240	0.00238776	0.00122110	0.00364335	0.00289001	0.00347057	0.00183124	0.00229116	0.00163314	0.00216763	0.00015374	0.00502214	0.00241123	0.00207267	0.00245428	0.00287948	0.00131804	0.00240832	0.00164902	0.00292968	0.00224979	0.00250866	0.00020808	0.00188431	0.00063063	0.00064331	0.00329806	0.00134486	0.00062923	0.00160382	0.00178929	0.00254720	0.00029132	0.00157817	-0.00059088	0.00184250	-0.00028978	0.00153991	0.00199717	0.00246487	0.00134813	0.00301578	0.00256205	0.00125424	0.00173176	-0.00005110	0.00159568	0.00039031	0.00039033	0.00008157	0.00068710	0.00169736	0.00156191	0.00131726	0.00066291	0.00067132	0.00054020	0.00099983	0.00019057	0.00117278	0.00039833	0.00091718	0.00019932	0.00087985	0.00083939	0.00094431	0.00062307	0.00146226	0.00075880	0.00001757	0.00064629	0.00059749	0.00070012	0.00073865	0.00064807	0.00060243	0.00037543	0.00105659	0.00056076	0.00035630	0.00031551	0.00071835	0.00083727	0.00066383	0.00095278	0.00081125	0.00017992	0.00076340	0.00061341	0.00020946	0.00085397	0.00042632	0.00084954	0.00028547	0.00053319	-21.47483647
-1.1001	-21.47483647	-21.47483647	-21.47483647	-21.47483647	-21.47483647	-21.47483647	-21.47483647	-21.47483647	-21.47483647	-21.47483647	-21.47483647	-21.47483647	-21.47483647	-21.47483647	-21.47483647	-21.47483647	-21.47483647	-21.47483647	-21.47483647	-21.47483647	-21.47483647	-21.47483647	-21.47483647	-21.47483647	-21.47483647	-21.47483647	-21.47483647	-21.47483647	-21.47483647	-21.47483647	-21.47483647	-21.47483647	-21.47483647	-0.09208983	0.09324293	0.18040252	-0.00392311	-0.01275101	-0.01971209	-0.01019054	-0.04519103	0.07099088	-0.02560977	-0.02054930	0.02039167	0.03528745	0.02548961	0.02364267	0.01483771	0.02918412	0.03695052	0.03016715	0.01836305	0.03157599	0.03114244	0.03358029	0.02359364	0.01993888	0.03086680	0.02278251	0.02336908	0.03086308	0.02120116	0.02814361	0.02767062	0.02879636	0.02439322	0.02722865	0.02301903	0.02249730	0.02769576	0.02687028	0.02543658	0.02358352	0.02414763	0.03009438	0.02763284	0.03511586	0.02273197	0.01954614	0.01929690	0.01355013	0.00777116	0.01969939	0.01924780	0.02319992	0.02749218	0.01349052	0.02825793	0.01876114	0.02764191	0.02534592	0.01935533	0.02142751	0.02671180	0.02257564	0.02022351	0.01965597	0.02703160	0.02038403	0.01539353	0.02024106	0.01738469	0.02059854	0.01121525	0.01527660	0.00885361	0.01469211	0.01106362	0.01246885	0.00748984	0.00476825	-0.00444974	-0.00470679	0.00130355	0.00335355	-0.00190816	0.00404456	0.00759138	0.01068082	0.00795007	0.01216458	0.01168644	0.01520132	0.00423644	0.00465517	-0.00050607	0.00062227	-0.00693503	-0.01067315	-0.01012706	-0.01148598	-0.01273198	-0.01090484	-0.00811535	-0.00559649	-0.00694938	-0.00306513	-0.00457828	0.00052165	-0.00324588	0.00118255	0.00045635	-0.00079795	0.00071138	0.00078110	0.00043241	0.00129421	-0.00072429	0.00036125	0.00020103	0.00075621	0.00003678	-0.00033878	-0.00051436	0.00076431	0.00149425	0.00131748	0.00074034	0.00147640	0.00101500	0.00107617	0.00068282	0.00146118	-0.00083862	0.00179912	0.00035384	0.00091209	0.00082321	0.00278714	0.00259975	0.00041015	0.00127021	0.00020517	0.00125146	0.00116172	-0.00072005	0.00104698	0.00017061	0.00118671	-0.00052175	0.00198991	0.00072208	0.00289868	0.00084240	0.00238061	0.00182420	0.00130692	0.00071201	0.00034367	0.00189305	0.00167958	-0.00052497	-0.00044801	-0.00007426	0.00159952	0.00074666	-0.00079362	0.00210281	0.00142394	0.00145480	0.00039675	0.00083054	0.00012833	-0.00040393	0.00000582	0.00054804	0.00076446	0.00238984	-0.00002082	0.00120991	0.00146566	0.00049077	0.00111653	0.00067322	0.00265181	0.00144499	0.00047502	-0.00024468	0.00162435	0.00010545	0.00013947	0.00011211	0.00157713	0.00167854	-0.00001513	0.00107859	0.00127231	0.00168623	0.00164588	0.00117297	0.00180178	0.00052857	0.00110214	0.00080458	0.00135959	0.00025073	0.00143941	-0.00047900	0.00107035	0.00060465	0.00127708	-0.00009681	0.00141867	0.00029138	0.00092112	0.00032024	0.00085734	0.00044886	0.00095961	0.00142596	0.00197280	0.00200405	0.00035608	0.00031776	-0.00012797	0.00015797	0.00137144	0.00053417	0.00055295	0.00077075	0.00095261	0.00154945	0.00034879	0.00011999	0.00138138	0.00118335	0.00126374	0.00037467	0.00075458	0.00059460	0.00132920	0.00113976	0.00084558	-0.00012806	0.00068853	0.00025042	0.00160789	0.00143503	0.00105993	0.00061310	0.00075120	0.00070641	0.00053247	0.00063694	0.00106936	0.00068586	0.00091095	0.00057217	0.00074468	0.00136353	0.00085452	0.00103953	0.00157803	-0.00003508	0.00155242	0.00086915	0.00207297	0.00121797	0.00031380	0.00034821	0.00112355	0.00118963	0.00236230	-0.00031079	0.00134166	0.00086638	0.00184478	0.00156341	0.00301624	0.00152234	0.00087180	0.00116593	0.00258247	-0.00005703	0.00180178	0.00222824	0.00170247	0.00249262	0.00162147	0.00102355	0.00250209	0.00101394	0.00269520	0.00128280	0.00358818	0.00302202	0.00223518	0.00067876	0.00346554	0.00184297	0.00433876	-0.00058844	0.00123568	0.00335952	0.00321061	0.00262439	0.00306467	0.00165803	0.00150563	0.00209147	0.00084730	0.00254487	0.00181235	0.00031469	-0.00008223	0.00008892	0.00190935	0.00048542	0.00458488	0.00193601	0.00314594	0.00217019	0.00249720	0.00360166	0.00183630	0.00186501	0.00314870	0.00334158	0.00348148	0.00110379	0.00254472	0.00295266	0.00309450	0.00162105	-0.00021163	0.00206745	0.00310402	0.00176689	0.00553730	0.00271309	0.00244510	0.00270747	0.00295676	0.00170796	0.00234012	0.00106317	0.00066694	0.00217194	0.00175191	0.00408988	0.00246494	0.00263988	0.00553001	0.00206623	0.00300172	0.00174373	0.00563376	0.00411581	0.00125637	0.00172385	0.00124795	0.00175871	0.00352636	0.00279415	0.00380861	0.00294872	0.00359950	-0.00004207	0.00325079	-0.00016296	0.00486058	0.00211533	0.00046962	0.00246692	0.00521104	0.00115363	0.00134880	0.00092072	0.00048926	0.00129846	0.00255552	0.00162816	0.00097328	0.00218989	0.00289614	0.00276402	0.00157868	0.00035082	0.00198115	0.00174079	0.00193412	0.00144413	0.00468118	0.00173503	0.00184961	0.00115703	0.00320887	0.00130974	0.00047544	0.00182782	0.00006078	0.00086736	0.00260596	0.00096348	0.00366940	-0.00015334	0.00168760	0.00013528	0.00284139	0.00085061	0.00205181	0.00180087	0.00209338	0.00149971	0.00047394	0.00076176	0.00195424	-0.00178214	0.00205717	-0.00055333	0.00255503	-0.00099737	0.00107442	0.00162959	0.00092948	0.00164331	0.00308211	0.00080036	0.00137034	0.00025312	0.00101432	0.00315664	0.00129466	0.00075132	0.00146962	0.00031630	0.00072957	0.00096824	0.00132638	0.00034890	0.00065134	0.00127574	0.00089206	0.00084777	0.00100804	0.00012951	-0.00012380	-0.00012603	0.00044385	-0.00011775	0.00034083	0.00031201	0.00018750	0.00051780	-0.00002402	0.00038894	0.00023727	0.00047903	0.00056838	0.00014949	0.00073247	0.00016529	0.00072758	0.00049259	0.00057194	0.00044451	0.00067943	0.00032617	0.00114157	0.00018104	0.00071388	0.00015340	0.00017564	0.00036050	0.00048922	0.00008575	0.00011170	0.00006809	-0.00010745	0.00022361	-21.47483647
-1.0001	-21.47483647	-21.47483647	-21.47483647	-21.47483647	-21.47483647	-21.47483647	-21.47483647	-21.47483647	-21.47483647	-21.47483647	-21.47483647	-21.47483647	-21.47483647	-21.47483647	-21.47483647	-21.47483647	-21.47483647	-21.47483647	-21.47483647	-21.47483647	-21.47483647	-21.47483647	-21.47483647	-21.47483647	-21.47483647	-21.47483647	-21.47483647	-21.47483647	-21.47483647	-21.47483647	-21.47483647	-21.47483647	-21.47483647	-21.47483647	-0.08220885	0.22962138	-0.08068619	0.10195773	0.03581094	0.06551417	-0.04428187	-0.01905899	0.04761732	0.02105875	-0.00095209	0.00254657	0.02592306	0.01415214	0.03830853	0.02014088	0.02988046	0.02091787	0.02672236	0.02028727	0.03134903	0.02944231	0.02596768	0.02438931	0.03305855	0.02367931	0.02563848	0.02639617	0.02547216	0.02613680	0.02735199	0.02773797	0.02659447	0.02704898	0.02517355	0.02431550	0.02496297	0.03036864	0.02527041	0.02891628	0.02594390	0.03425239	0.02670319	0.02890089	0.03099463	0.02395901	0.01998273	0.00768302	0.02360091	0.00679478	0.01869175	0.03025692	0.04175984	0.01944462	0.02597320	0.01600009	0.03318991	0.02095544	0.02194461	0.01497024	0.03020180	0.01929420	0.02071518	0.01678580	0.02614107	0.01561367	0.01707637	0.01981604	0.01918467	0.02036055	0.01361032	0.01463039	0.01286421	0.01625598	0.01504083	0.01716476	0.01889669	0.01426224	0.00823119	-0.00003253	0.00475413	0.00297458	-0.00929658	-0.00145084	-0.00798129	-0.01323977	-0.01350428	-0.01581493	-0.01145421	-0.00435403	-0.00834370	0.00041072	-0.00129710	0.00638555	0.00564873	0.00492664	0.00667376	0.00364766	0.00185762	-0.00283404	-0.00432536	-0.00630745	-0.01192029	-0.01105310	-0.01567275	-0.01039496	-0.01334940	-0.01225444	-0.00800174	-0.00787639	-0.00450921	-0.00466996	-0.00181301	0.00009005	-0.00083423	0.00127338	0.00023481	0.00079790	-0.00052055	-0.00131186	0.00174997	0.00044824	0.00002456	-0.00030316	0.00029838	0.00248068	0.00211518	-0.00038742	0.00045402	0.00098772	-0.00021010	0.00070184	0.00120011	-0.00032216	0.00181167	0.00252295	0.00247079	0.00128861	0.00077162	0.00041623	0.00227732	0.00095952	-0.00044025	0.00087409	-0.00006462	0.00338292	0.00063374	0.00136008	0.00079652	0.00219846	0.00119908	0.00143878	0.00221962	0.00138059	0.00056552	0.00030070	0.00252504	0.00252950	0.00077334	0.00055964	0.00040696	0.00056604	0.00166108	0.00022672	0.00252387	0.00194793	0.00167999	0.00039538	0.00223141	0.00126063	0.00028776	0.00031105	0.00117148	0.00152392	0.00189922	-0.00002492	0.00280719	0.00173414	0.00084470	0.00142772	0.00134478	0.00291746	0.00149008	0.00098936	0.00008831	0.00131259	0.00116522	-0.00038340	0.00087226	0.00170788	0.00132552	0.00132222	0.00121975	0.00008101	0.00127101	0.00096985	0.00149852	0.00193185	0.00140593	-0.00004016	0.00091242	0.00246906	-0.00059562	0.00001164	0.00049370	0.00218956	0.00130801	0.00150625	0.00120902	0.00124344	0.00122879	-0.00088496	0.00102949	0.00086317	0.00061038	0.00021408	0.00159476	0.00192819	0.00224082	0.00058998	0.00116906	0.00107278	0.00034055	0.00077260	0.00131377	0.00051563	0.00102513	0.00024890	0.00180274	0.00119310	0.00116132	0.00110198	0.00040137	0.00180658	0.00109504	0.00127994	0.00069181	0.00194587	0.00135036	0.00030107	0.00038360	0.00094705	0.00110956	0.00143756	0.00175557	0.00108527	0.00036730	0.00105509	0.00139404	0.00154909	0.00139840	0.00037358	0.00163740	0.00165080	0.00057636	0.00084638	0.00203006	0.00193465	0.00132255	0.00042474	0.00007950	0.00247527	0.00064422	0.00193963	0.00208430	0.00252126	0.00163631	0.00109939	0.00094194	0.00389569	0.00271603	0.00046166	0.00311428	0.00287641	0.00329123	0.00381225	0.00100097	0.00184799	0.00117951	0.00589036	0.00147314	0.00492225	0.00381495	0.00154402	0.00237283	0.00431863	0.00269937	0.00379552	0.00283187	0.00485524	0.00331196	0.00308366	0.00181699	0.00408969	0.00442620	0.00452949	0.00093671	0.00545325	0.00150769	0.00305608	0.00369249	0.00400242	0.00475146	0.00238235	0.00342619	0.00474960	0.00620984	0.00292827	0.00337010	0.00580062	0.00399469	-0.00030024	0.00286739	0.00499120	0.00467405	0.00465247	0.00212463	0.00308260	0.00471292	0.00346651	0.00367543	0.00332214	0.00627467	0.00742868	0.00495505	0.00350472	0.00465948	0.00540368	0.00402040	0.00498245	0.00315885	0.00515931	0.00351071	0.00512936	0.00626817	0.00579392	0.00442282	0.00608638	0.00626258	0.00586540	0.00285935	0.00704591	0.00394527	0.00422532	0.00304628	0.00501109	0.00236459	0.00414887	0.00507862	0.00700656	0.00298207	0.00495724	0.00434083	0.00450193	0.00355684	0.00486843	0.00568130	0.00711408	0.00356821	0.00429890	0.00334275	0.00656593	0.00617867	0.00482049	0.00291075	0.00426820	0.00207595	0.00547548	0.00367881	0.00444750	0.00660965	0.00276141	0.00298056	0.00508684	0.00243260	0.00400396	0.00334941	0.00568396	0.00265501	0.00251434	0.00289989	0.00444234	0.00297641	0.00164460	0.00052517	0.00326431	0.00149695	0.00350111	0.00097661	0.00576232	0.00376525	0.00250044	0.00394592	0.00457088	0.00467271	0.00284025	0.00325447	0.00456522	0.00373749	0.00183339	0.00251951	0.00253275	0.00278594	0.00250736	0.00214272	0.00367599	0.00226841	0.00137909	0.00227678	0.00386916	0.00246481	0.00221837	0.00167678	0.00473737	0.00173060	0.00277418	0.00082108	0.00469996	0.00185657	0.00413510	0.00497340	0.00440924	0.00410188	0.00343342	0.00289507	0.00321366	0.00258970	0.00245431	0.00371806	0.00379968	0.00293808	0.00308109	0.00196334	0.00207226	0.00244712	0.00184959	0.00082376	0.00206919	0.00210487	0.00234480	0.00105828	0.00145101	0.00086656	0.00175200	0.00121709	0.00195509	0.00097179	0.00159493	0.00100005	0.00217592	0.00126262	0.00155811	0.00127466	0.00123711	0.00137978	0.00121780	0.00096389	0.00168092	0.00134258	0.00145254	0.00106448	0.00111721	0.00070865	0.00106485	0.00077376	0.00120565	0.00072102	0.00153513	0.00074140	0.00117819	0.00153107	0.00130482	0.00092753	0.00104792	0.00135034	0.00117970	0.00100151	-21.47483647
-0.9501	-21.47483647	-21.47483647	-21.47483647	-21.47483647	-21.47483647	-21.47483647	-21.47483647	-21.47483647	-21.47483647	-21.47483647	-21.47483647	-21.47483647	-21.47483647	-21.47483647	-21.47483647	-21.47483647	-21.47483647	-21.47483647	-21.47483647	-21.47483647	-21.47483647	-21.47483647	-21.47483647	-21.47483647	-21.47483647	-21.47483647	-21.47483647	-21.47483647	-21.47483647	-21.47483647	-21.47483647	-21.47483647	-21.47483647	-0.13677388	0.35538019	-0.05139980	-0.04288999	0.01935402	0.01815657	0.03398708	0.02180341	0.01301254	0.01723132	0.00530032	0.04656952	0.03799153	0.02754398	0.01242670	0.02686713	0.02584588	0.03116220	0.02644549	0.02754024	0.02615363	0.02435481	0.02802115	0.03284297	0.01962550	0.03134116	0.02217224	0.02753958	0.02635963	0.02591327	0.03130887	0.03006000	0.03250208	0.02580829	0.02597323	0.02548717	0.01928644	0.02782523	0.02701301	0.02528110	0.02563556	0.02170379	0.03413251	0.02676550	0.03222277	0.03678271	0.01277258	0.01836870	0.01721602	0.00638104	0.01650227	0.00363964	0.02172695	0.02660617	0.01815827	0.02423422	0.01639106	0.02959416	0.02224218	0.01822452	0.01796364	0.02295125	0.02086800	0.01825873	0.02061966	0.02354647	0.01939646	0.02058125	0.02568383	0.01390327	0.02220350	0.01448840	0.01556431	0.01368351	0.01456587	0.01926028	0.02257584	0.00941504	0.01214987	0.00592284	-0.00150623	0.00448038	-0.00125772	-0.00125021	-0.00020878	-0.00888286	-0.01172487	-0.01111634	-0.01688882	-0.02176766	-0.02366037	-0.02768112	-0.02907441	-0.02683549	-0.02257004	-0.01729276	-0.01380860	-0.00590215	-0.00175078	0.00261555	0.00382679	0.00432372	0.00347246	0.00138922	-0.00142241	-0.00558538	-0.00957037	-0.01090985	-0.01349319	-0.01462595	-0.01602316	-0.01116824	-0.01176115	-0.00969181	-0.00740550	-0.00503329	-0.00228413	-0.00341438	-0.00267297	-0.00102782	-0.00001505	-0.00038262	-0.00212516	0.00038359	-0.00017602	0.00053730	0.00025805	0.00089400	-0.00088272	0.00128483	0.00035501	-0.00102001	0.00040477	-0.00024485	-0.00172565	-0.00011990	-0.00000473	0.00115916	0.00031355	-0.00018186	-0.00101583	0.00071383	0.00041952	-0.00140139	0.00023357	-0.00056113	0.00052977	-0.00081896	0.00034071	0.00158497	0.00000789	0.00036684	0.00066543	0.00148668	0.00059624	0.00099691	0.00015680	0.00001779	-0.00080018	0.00136333	0.00019749	0.00065420	-0.00012285	0.00026600	0.00016312	0.00056090	0.00027919	0.00088706	0.00051105	0.00089043	0.00026026	-0.00128127	-0.00129456	-0.00028645	-0.00103734	0.00051358	-0.00076122	0.00111410	0.00008923	0.00097468	-0.00005705	0.00017569	0.00114917	0.00110016	0.00133562	-0.00042397	0.00086355	0.00009280	-0.00044368	0.00004821	0.00053362	0.00083887	-0.00007249	0.00031868	-0.00058083	-0.00006021	0.00057761	0.00138467	0.00017733	0.00028291	0.00057313	0.00068669	0.00013414	-0.00052843	-0.00012830	-0.00039194	0.00021439	0.00013706	0.00020227	-0.00004077	0.00034296	0.00101178	-0.00136583	-0.00015868	0.00014213	-0.00035673	0.00000175	0.00068604	0.00026015	0.00055842	0.00039598	0.00064098	-0.00036408	-0.00100407	0.00033673	0.00083297	0.00023826	-0.00068919	-0.00027586	0.00168733	0.00024799	0.00026092	0.00021741	0.00004659	0.00064203	0.00048100	0.00047662	0.00043712	0.00055809	0.00099925	-0.00067961	0.00027240	0.00009931	0.00042608	0.00051612	0.00114128	0.00032547	-0.00012957	-0.00025908	0.00072029	-0.00005186	-0.00118539	0.00062914	0.00084762	0.00075975	-0.00018807	0.00006709	0.00160531	0.00023991	0.00029279	0.00035501	-0.00053658	0.00118390	0.00020014	0.00199823	0.00096098	0.00072775	0.00013037	0.00006997	0.00108286	0.00184749	0.00007008	0.00032838	-0.00145241	0.00113539	0.00052173	0.00153826	0.00061262	-0.00055890	0.00108335	0.00156232	-0.00079371	0.00148612	-0.00015122	-0.00101286	0.00005499	-0.00050596	0.00015299	-0.00029805	0.00155107	0.00157436	0.00029088	-0.00084026	0.00044282	0.00128292	0.00033657	0.00275147	0.00139386	-0.00055666	0.00009771	0.00148564	0.00081199	-0.00073165	0.00152330	0.00019929	0.00048601	-0.00028644	0.00333807	0.00020024	0.00150624	0.00118940	-0.00093695	-0.00264241	-0.00081350	-0.00011877	0.00203961	0.00482364	0.00141277	0.00299303	0.00164054	-0.00140199	0.00040854	-0.00155975	0.00331434	0.00285151	0.00088205	0.00096432	0.00285820	0.00363999	0.00338962	0.00138827	0.00324363	0.00008307	0.00014565	0.00148309	0.00309024	0.00360253	0.00164031	0.00167185	0.00057264	0.00165687	0.00259291	0.00510932	0.00244399	0.00087370	0.00284779	0.00177014	-0.00030901	0.00249642	0.00092526	0.00198768	0.00263717	0.00254850	-0.00009766	0.00274351	0.00370399	0.00394440	0.00148681	0.00185404	0.00151781	0.00421132	0.00187136	0.00324334	0.00287032	0.00082621	0.00060993	0.00182669	-0.00123361	0.00256668	0.00159793	0.00140816	-0.00048004	0.00088395	0.00172959	0.00102063	0.00102466	0.00121215	0.00222038	0.00406201	0.00006469	0.00029969	0.00210061	0.00126513	0.00089013	-0.00111841	0.00165900	0.00082844	0.00011924	0.00072861	0.00008198	0.00097175	0.00176071	0.00101002	0.00086571	0.00036876	0.00153465	-0.00041476	0.00147622	0.00175316	0.00058863	0.00150060	0.00048562	0.00079136	0.00140150	-0.00042437	0.00133080	-0.00012347	0.00064546	0.00048840	0.00073635	0.00094460	0.00108244	0.00061400	0.00109638	0.00115136	-0.00071349	0.00190537	-0.00060814	0.00179111	-0.00065578	0.00113722	0.00224512	0.00137195	0.00227156	0.00227152	0.00191310	0.00148535	0.00167757	0.00144975	0.00392505	0.00244178	0.00242146	0.00094048	-0.00003321	0.00123294	0.00110125	0.00157384	0.00049218	0.00076591	0.00155225	0.00054234	0.00031579	0.00131551	0.00072735	0.00039820	0.00033636	0.00102064	0.00083029	0.00077016	0.00016939	0.00135503	0.00091943	0.00066610	0.00082613	0.00099848	0.00104639	0.00113847	0.00037794	0.00118313	0.00066373	0.00084193	0.00049672	0.00093732	0.00084654	0.00051905	0.00082196	0.00087766	0.00058850	0.00075680	0.00033382	0.00072026	0.00088872	0.00074682	0.00050289	0.00032160	0.00025042	0.00021744	0.00044111	-21.47483647
-0.9001	-21.47483647	-21.47483647	-21.47483647	-21.47483647	-21.47483647	-21.47483647	-21.47483647	-21.47483647	-21.47483647	-21.47483647	-21.47483647	-21.47483647	-21.47483647	-21.47483647	-21.47483647	-21.47483647	-21.47483647	-21.47483647	-21.47483647	-21.47483647	-21.47483647	-21.47483647	-21.47483647	-21.47483647	-21.47483647	-21.47483647	-21.47483647	-21.47483647	-21.47483647	-21.47483647	-21.47483647	-21.47483647	1.52738281	-0.50361334	0.01535466	-0.15923735	0.02240673	0.10419418	-0.05138661	-0.04056366	0.06464602	0.06356360	-0.05534614	0.03717436	0.05787877	0.01305385	0.02056407	0.02131705	0.04199494	0.00476974	0.04239830	0.02202717	0.03828362	0.02750631	0.03047200	0.02348447	0.03131525	0.02275346	0.02971391	0.02464467	0.02961877	0.02775307	0.02457471	0.02801156	0.03149870	0.02905465	0.02935883	0.02952475	0.02834173	0.02768192	0.02765159	0.02736374	0.02769943	0.03322459	0.02184862	0.02588149	0.02277255	0.03419869	0.02051633	0.00599516	0.00377065	0.00243149	0.00851508	0.00043463	0.01378069	0.02182330	0.02948597	0.01811700	0.01352880	0.01178521	0.02374421	0.02265497	0.02156620	0.02170545	0.02443048	0.02286880	0.02681344	0.01666729	0.02409540	0.01629008	0.01961178	0.01947079	0.01804445	0.02234460	0.01701293	0.01482665	0.01532557	0.01521742	0.01403311	0.01901492	0.01436364	0.00874699	0.00978676	0.00270476	0.00804696	0.00351397	-0.00115907	0.00298825	-0.00504911	-0.00892519	-0.00222933	-0.00889064	-0.01353745	-0.01249896	-0.01989579	-0.02846951	-0.03298618	-0.03389138	-0.03213184	-0.03349963	-0.02823153	-0.02402311	-0.01646538	-0.01294211	-0.00752477	-0.00242090	0.00199923	0.00365801	0.00273311	0.00219063	-0.00219907	-0.00618904	-0.00746012	-0.01383935	-0.01091301	-0.01345603	-0.01600354	-0.01335472	-0.01218987	-0.01120118	-0.01063805	-0.00795797	-0.00502278	-0.00407656	-0.00208073	-0.00292902	-0.00001715	-0.00130995	-0.00001035	0.00051396	0.00152984	-0.00105410	0.00088116	-0.00081705	-0.00069556	-0.00009841	-0.00185192	-0.00155605	-0.00022047	0.00017161	0.00035842	-0.00031230	0.00010880	-0.00097869	-0.00077933	-0.00084488	-0.00198273	-0.00039212	-0.00043777	0.00126990	-0.00106661	-0.00047982	0.00079297	0.00082524	-0.00008749	0.00040638	0.00027970	-0.00030488	0.00018090	-0.00013332	-0.00031120	0.00016691	0.00001543	-0.00108810	-0.00141148	-0.00165586	-0.00082512	-0.00045609	0.00092392	-0.00068146	-0.00084875	0.00034992	-0.00046372	-0.00185975	-0.00155624	-0.00074411	-0.00033638	-0.00102062	0.00010098	-0.00042471	0.00088090	-0.00063294	-0.00081435	0.00036902	-0.00108917	-0.00075601	0.00030516	0.00036707	-0.00148985	-0.00027412	-0.00015708	-0.00070912	-0.00091168	0.00038976	0.00038713	-0.00058409	-0.00107604	-0.00125485	-0.00105441	0.00010535	0.00034500	-0.00064032	-0.00063109	-0.00019626	-0.00016715	-0.00045036	-0.00126143	-0.00041073	-0.00189483	-0.00030558	0.00011859	-0.00000067	-0.00057182	-0.00014489	-0.00004860	-0.00086140	-0.00076550	-0.00081278	-0.00101283	-0.00090172	0.00086617	0.00053331	-0.00042079	-0.00026649	-0.00050910	-0.00053148	-0.00108642	-0.00010328	-0.00022397	-0.00150483	0.00012073	-0.00092053	0.00059328	-0.00098099	-0.00058538	-0.00031122	-0.00017545	0.00012229	-0.00005477	-0.00016646	-0.00008314	-0.00116121	0.00027516	-0.00151027	-0.00056862	-0.00136675	-0.00022183	0.00000005	0.00016014	-0.00085167	-0.00034661	-0.00005401	-0.00043445	-0.00068628	-0.00126369	-0.00016291	0.00040359	-0.00044420	-0.00163858	-0.00001229	0.00018665	-0.00015723	-0.00054396	-0.00035670	-0.00106209	-0.00006095	-0.00080259	0.00058570	-0.00048251	-0.00305352	-0.00184833	-0.00114767	-0.00032627	-0.00029388	-0.00052220	-0.00110757	-0.00115086	-0.00178739	0.00069302	0.00054589	0.00079897	-0.00075726	-0.00092426	0.00026812	-0.00151628	0.00088927	-0.00111918	-0.00125303	-0.00006297	-0.00169896	-0.00077163	-0.00158256	-0.00000670	-0.00084532	-0.00178718	-0.00100602	0.00081461	0.00022539	-0.00137011	0.00087612	-0.00099220	0.00036470	-0.00156642	0.00034269	-0.00064718	-0.00097495	0.00022972	-0.00186324	-0.00239494	-0.00235712	0.00133771	0.00034011	0.00060471	-0.00148529	-0.00519000	-0.00577497	-0.00168960	-0.00375198	-0.00291130	0.00327908	-0.00001615	-0.00419704	-0.00114210	-0.00172272	0.00154494	-0.00456164	-0.00182306	-0.00000639	0.00126054	-0.00582959	-0.00108708	-0.00188764	-0.00246234	-0.00383919	0.00009171	-0.00382953	-0.00329257	-0.00208837	-0.00109131	-0.00017269	0.00001011	-0.00152984	0.00036523	-0.00150403	-0.00262668	-0.00050736	-0.00088702	-0.00421491	-0.00220449	-0.00143774	-0.00193521	-0.00470786	-0.00170057	0.00052421	-0.00263582	-0.00093464	-0.00144938	-0.00283889	-0.00195156	-0.00179453	0.00182765	-0.00374578	-0.00365566	-0.00001867	-0.00206509	-0.00058288	-0.00127301	-0.00156378	-0.00229350	-0.00130915	-0.00206546	-0.00044502	-0.00067953	-0.00400108	-0.00043539	-0.00038282	-0.00380749	-0.00258798	-0.00042078	-0.00234112	-0.00215958	-0.00093806	-0.00160142	-0.00270018	-0.00017014	-0.00108731	-0.00080383	-0.00161443	-0.00136465	0.00008259	-0.00308397	-0.00210064	-0.00169798	-0.00148558	-0.00007790	-0.00264101	-0.00247978	0.00044745	-0.00033610	-0.00269100	0.00006915	-0.00181775	-0.00104763	-0.00117196	-0.00022660	-0.00028315	-0.00202789	-0.00159913	-0.00071198	-0.00235281	-0.00056014	-0.00236250	-0.00077009	-0.00197114	-0.00075505	0.00033074	-0.00012487	-0.00052734	-0.00308150	-0.00121332	-0.00237192	-0.00201562	-0.00206018	-0.00017042	-0.00032688	0.00081678	-0.00026408	-0.00142637	-0.00088699	0.00038430	-0.00027257	-0.00167790	-0.00021578	-0.00019419	0.00067156	-0.00119874	-0.00150110	-0.00107849	-0.00025562	-0.00048585	-0.00046595	-0.00049261	0.00049890	-0.00070828	-0.00026692	-0.00000260	0.00019845	-0.00061446	-0.00081809	0.00019190	-0.00024599	-0.00010701	-0.00051967	-0.00002779	0.00003957	-0.00054034	0.00004968	-0.00016473	0.00034863	-0.00022304	0.00021575	-0.00045205	0.00008635	-0.00008520	0.00008357	0.00009914	-0.00027231	-0.00006254	-0.00019786	-0.00059582	0.00023020	-0.00017315	-0.00060091	-0.00029499	0.00019814	-0.00006231	-0.00033594	-0.00050280	-0.00031455	-0.00068558	0.00023606	-21.47483647
-0.8501	-21.47483647	-21.47483647	-21.47483647	-21.47483647	-21.47483647	-21.47483647	-21.47483647	-21.47483647	-21.47483647	-21.47483647	-21.47483647	-21.47483647	-21.47483647	-21.47483647	-21.47483647	-21.47483647	-21.47483647	-21.47483647	-21.47483647	-21.47483647	-21.47483647	-21.47483647	-21.47483647	-21.47483647	-21.47483647	-21.47483647	-21.47483647	-21.47483647	-21.47483647	-21.47483647	-21.47483647	-21.47483647	-0.04775523	-0.16904502	-0.24222029	0.15779367	0.00481927	0.02546671	0.02314962	-0.12040322	0.02319343	0.00028265	0.03546474	0.06800842	0.04928814	0.04546317	0.03313417	0.00882489	0.02131765	0.01854273	0.02728920	0.02689962	0.03483078	0.03318859	0.03210306	0.02722078	0.02758521	0.02622675	0.03091043	0.02563622	0.02833925	0.02766854	0.02356966	0.02897258	0.03282039	0.03056675	0.02830318	0.02694960	0.02659484	0.02440872	0.02516891	0.02564132	0.02701256	0.02680532	0.02026779	0.03502888	0.02618148	0.03520116	0.01988608	0.01642195	0.00252239	0.01136864	-0.00540948	0.01777933	0.02075719	0.02474359	0.02280852	0.02075234	0.02204051	0.01811064	0.02861685	0.01941611	0.01751383	0.01930075	0.02559972	0.01721194	0.01811937	0.02056567	0.02379361	0.02051900	0.01442119	0.01987310	0.01491555	0.02183669	0.01558194	0.01681039	0.00939257	0.01149484	0.01369783	0.02026185	0.01051336	0.00767441	0.00362061	-0.00781137	-0.00230700	-0.00058642	-0.00449509	-0.00670868	-0.01079486	-0.01524294	-0.01283161	-0.01491064	-0.01979258	-0.02031208	-0.02627382	-0.03301873	-0.03675935	-0.03200974	-0.03574997	-0.04151372	-0.03941367	-0.04150756	-0.04064404	-0.03948932	-0.03807588	-0.03393199	-0.02665173	-0.01867535	-0.01495313	-0.00612764	-0.00113216	0.00139164	0.00229603	0.00077905	0.00169523	-0.00119525	-0.00478160	-0.01002541	-0.00977427	-0.01228606	-0.01387778	-0.01496210	-0.01164778	-0.01169718	-0.01094116	-0.00889949	-0.00658013	-0.00414753	-0.00648649	-0.00249817	-0.00131558	0.00009650	-0.00100840	-0.00207581	-0.00055061	-0.00115069	-0.00042752	-0.00094908	-0.00000361	-0.00046491	0.00027210	-0.00040118	-0.00056038	-0.00054890	-0.00127465	-0.00102170	-0.00148088	0.00210620	-0.00113413	0.00040619	-0.00004702	0.00069460	0.00025761	0.00082074	0.00055641	0.00099743	0.00047852	-0.00232974	-0.00066420	0.00015560	-0.00018505	0.00071837	-0.00074484	-0.00062638	-0.00207941	-0.00233890	-0.00044482	-0.00056763	0.00067272	0.00012843	-0.00021994	-0.00025265	0.00006453	-0.00131341	-0.00181118	-0.00064088	-0.00107755	-0.00047684	0.00028047	-0.00074006	0.00004073	-0.00050555	-0.00106725	0.00021598	-0.00089389	0.00039591	-0.00119335	-0.00012863	-0.00130774	-0.00103591	-0.00163238	-0.00012547	-0.00172052	0.00046478	-0.00038090	-0.00138735	-0.00023336	-0.00135167	0.00003679	0.00033487	0.00087988	-0.00046561	-0.00133842	0.00024785	-0.00100706	-0.00031847	-0.00105057	-0.00010330	-0.00098457	-0.00065113	-0.00106375	0.00035633	-0.00114715	0.00002788	-0.00030039	-0.00096763	-0.00065515	-0.00152239	-0.00188065	-0.00064278	-0.00030258	-0.00040704	0.00023470	0.00001659	-0.00034994	-0.00150928	-0.00159306	0.00003601	-0.00016132	-0.00187756	-0.00042256	-0.00059832	0.00039477	-0.00211197	-0.00067812	0.00003652	-0.00002863	-0.00037175	-0.00051869	0.00006350	-0.00073569	-0.00012144	0.00032478	-0.00074547	-0.00048600	-0.00200768	-0.00130998	0.00047667	0.00055613	-0.00061205	-0.00153652	-0.00012241	-0.00097409	-0.00074470	-0.00137632	0.00036975	-0.00083955	-0.00073253	-0.00011554	-0.00065065	0.00028593	-0.00059056	-0.00070513	-0.00050112	-0.00144500	-0.00092080	-0.00107158	0.00011182	-0.00014521	-0.00226061	-0.00133191	-0.00113234	-0.00051584	-0.00113512	-0.00099041	-0.00074176	-0.00139370	-0.00078666	-0.00082795	0.00028756	-0.00128961	-0.00340031	-0.00148101	0.00027577	-0.00227059	-0.00136589	-0.00138461	0.00059484	-0.00082503	-0.00317650	-0.00238523	-0.00224108	0.00033127	-0.00240567	-0.00142978	-0.00201463	-0.00107863	-0.00050453	-0.00004115	-0.00020813	-0.00189079	-0.00094195	-0.00530277	0.00007663	0.00011310	-0.00303275	-0.00176029	-0.00130260	-0.00113125	-0.00343502	-0.00045151	-0.00178116	-0.00129511	-0.00343730	-0.00450486	-0.00478663	-0.00229549	-0.00237531	-0.00253337	0.00113990	-0.00136263	-0.00412914	-0.00403987	-0.00102226	-0.00034395	-0.00436961	-0.00075387	-0.00029942	-0.00623271	-0.00250781	-0.00425349	-0.00423380	-0.00253934	-0.00578111	-0.00360556	-0.00518879	-0.00150230	-0.00007170	-0.00564454	-0.00280618	-0.00281303	-0.00195646	-0.00476148	-0.00198793	-0.00338405	0.00037230	-0.00416043	-0.00316334	-0.00037650	-0.00323953	-0.00325367	-0.00106400	-0.00172186	0.00079860	-0.00446448	-0.00274051	-0.00091702	-0.00078253	-0.00175229	-0.00317918	-0.00208354	-0.00304055	-0.00319751	-0.00172301	-0.00074396	-0.00145267	-0.00051619	-0.00164764	-0.00297295	-0.00358832	-0.00481217	-0.00066126	-0.00062890	-0.00386862	-0.00265052	-0.00094040	-0.00374818	-0.00414360	-0.00195279	-0.00320890	-0.00288381	-0.00221800	-0.00459695	-0.00314260	-0.00090223	-0.00147893	-0.00075925	-0.00223187	-0.00317562	-0.00114521	-0.00275871	-0.00137521	-0.00233689	-0.00164382	-0.00288109	-0.00199622	-0.00107611	-0.00207796	-0.00124849	-0.00320013	-0.00110198	-0.00202870	-0.00177826	-0.00223520	-0.00243493	-0.00209044	-0.00272000	-0.00198989	-0.00217316	-0.00356699	-0.00237206	-0.00384770	-0.00105577	-0.00263381	-0.00212054	-0.00162984	-0.00266945	-0.00218961	-0.00376604	-0.00287269	-0.00324946	-0.00288610	-0.00440075	-0.00182018	-0.00100351	-0.00154277	-0.00164876	-0.00193495	-0.00031535	-0.00195375	-0.00053852	-0.00228024	0.00101490	-0.00042606	-0.00099417	-0.00086158	-0.00098638	-0.00158677	-0.00137484	0.00001741	-0.00183838	-0.00064778	0.00005997	-0.00128261	-0.00068333	-0.00114663	-0.00029480	-0.00073021	-0.00116820	-0.00009146	-0.00127317	-0.00048249	-0.00035550	-0.00104055	-0.00058287	-0.00081183	-0.00044331	-0.00004153	0.00049922	-0.00093369	-0.00056404	-0.00046944	0.00008214	-0.00055083	-0.00006717	-0.00038648	-0.00072516	-0.00086086	-0.00058308	-0.00059433	-0.00049419	-0.00025924	-0.00047504	-0.00085252	-0.00036766	-0.00111081	-0.00079506	-0.00124543	-0.00103802	-0.00137365	-0.00060059	-21.47483647
-0.8001	-21.47483647	-21.47483647	-21.47483647	-21.47483647	-21.47483647	-21.47483647	-21.47483647	-21.47483647	-21.47483647	-21.47483647	-21.47483647	-21.47483647	-21.47483647	-21.47483647	-21.47483647	-21.47483647	-21.47483647	-21.47483647	-21.47483647	-21.47483647	-21.47483647	-21.47483647	-21.47483647	-21.47483647	-21.47483647	-21.47483647	-21.47483647	-21.47483647	-21.47483647	-21.47483647	-21.47483647	-21.47483647	-21.47483647	1.13970347	0.08496630	0.23125863	0.00051918	-0.08249356	0.10500460	-0.05889037	-0.03215328	0.05270486	0.04199031	0.04023659	-0.03422214	0.06642378	0.04098999	0.01251468	0.01899595	0.03441557	0.03433426	0.02371663	0.02930488	0.03180717	0.03731768	0.02771002	0.02691961	0.02697438	0.03150779	0.02642490	0.02850814	0.03105551	0.02633346	0.03368845	0.02940596	0.03297472	0.02706556	0.03063397	0.02931850	0.02658320	0.02495882	0.02845264	0.03083469	0.03241931	0.02325145	0.03267237	0.02705909	0.03739058	0.01993163	0.01403557	0.01806121	0.00303197	0.00220659	0.02382703	0.02836008	0.01970929	0.02730489	0.01786352	0.01836013	0.01372616	0.03067358	0.02592152	0.01684977	0.02384768	0.02594751	0.02474019	0.02229955	0.02011226	0.02751678	0.01667925	0.01608942	0.02338832	0.01728924	0.02135173	0.01489119	0.01522139	0.01627323	0.01401568	0.01791817	0.02150071	0.01758214	0.01240815	0.00780499	0.00585658	0.00547240	0.00698692	-0.00090311	0.00479270	-0.00769953	-0.00545845	-0.00568823	-0.00650433	-0.01295610	-0.01085011	-0.01609046	-0.01999487	-0.02829653	-0.02117184	-0.02609994	-0.03160579	-0.02944590	-0.03542561	-0.03895743	-0.04078923	-0.04532295	-0.04516429	-0.04714988	-0.04214509	-0.04250586	-0.03462952	-0.03103241	-0.02191183	-0.01316240	-0.01006089	0.00010102	0.00218673	0.00514522	0.00478726	0.00420544	0.00251462	-0.00278437	-0.00640898	-0.00904073	-0.00797761	-0.01338522	-0.01200928	-0.01222445	-0.01193392	-0.01113472	-0.00713415	-0.00830644	-0.00528816	-0.00466798	-0.00381159	-0.00270589	-0.00108127	-0.00190593	-0.00197955	-0.00101560	0.00049679	-0.00016971	-0.00059542	0.00110853	-0.00041047	-0.00016702	0.00016072	-0.00058557	0.00018888	-0.00105277	0.00116131	-0.00033296	0.00106372	-0.00068316	0.00279589	-0.00089279	0.00194698	-0.00131012	0.00226208	0.00016936	0.00106968	-0.00083086	0.00098577	-0.00058084	0.00053425	-0.00101760	0.00019967	-0.00149489	0.00084668	0.00153094	0.00170617	-0.00034372	0.00056491	-0.00006451	0.00015880	-0.00125015	-0.00103917	-0.00075105	-0.00023672	0.00091349	0.00015353	0.00073058	0.00026656	-0.00015624	0.00080483	-0.00077165	0.00067946	0.00058456	-0.00029947	-0.00138586	-0.00032459	0.00031296	0.00017472	-0.00032876	0.00134036	0.00100676	-0.00106175	-0.00035421	-0.00040005	-0.00027903	0.00157041	0.00056787	0.00124379	0.00044472	0.00046782	0.00117346	0.00052873	-0.00099626	0.00057944	-0.00057549	-0.00114141	0.00051568	0.00093906	-0.00016192	0.00011582	-0.00024173	-0.00212823	-0.00117176	-0.00098677	-0.00052648	0.00022927	0.00005518	0.00020797	0.00043025	0.00096571	0.00004474	0.00002558	-0.00023549	0.00085357	-0.00007475	-0.00053501	0.00010775	0.00042147	-0.00027001	-0.00016011	0.00029041	0.00046051	0.00039461	0.00082096	-0.00057866	0.00019625	-0.00045826	0.00026919	0.00083924	-0.00001078	-0.00065853	-0.00022352	0.00007861	0.00101737	0.00023223	0.00001566	-0.00036245	0.00109152	-0.00053238	0.00048260	-0.00141272	0.00178433	0.00023629	-0.00038540	-0.00052674	0.00131587	0.00058259	0.00014250	-0.00114928	0.00064210	-0.00156920	0.00035007	-0.00075549	0.00065376	-0.00015409	-0.00143335	-0.00124252	-0.00013609	-0.00065470	-0.00043909	-0.00048681	0.00007358	-0.00048013	-0.00037081	-0.00000380	0.00126165	-0.00050768	-0.00060317	-0.00167858	-0.00020550	-0.00058448	0.00059870	-0.00206288	0.00080697	-0.00114051	-0.00113327	-0.00243682	-0.00007923	-0.00178560	-0.00194689	-0.00056632	0.00134302	-0.00044608	0.00058367	0.00075137	0.00136615	-0.00257642	0.00224157	-0.00113386	0.00074721	-0.00012175	-0.00167840	-0.00105053	-0.00077998	-0.00107921	-0.00078827	0.00005330	0.00056474	-0.00042892	-0.00311446	-0.00221003	-0.00472222	-0.00175380	-0.00138183	-0.00149795	0.00234401	-0.00295442	-0.00208673	-0.00282494	0.00368015	-0.00107437	-0.00163418	-0.00065254	-0.00015576	0.00046520	-0.00415485	-0.00359334	-0.00069919	-0.00187009	-0.00418926	-0.00258012	-0.00180700	-0.00031616	-0.00046692	-0.00389421	0.00290133	-0.00130260	-0.00359027	-0.00236861	-0.00135240	-0.00121982	0.00169464	-0.00166563	-0.00239448	-0.00084021	-0.00253562	-0.00324794	-0.00137015	-0.00094947	0.00011767	-0.00071981	0.00028655	-0.00356133	-0.00069986	-0.00136657	0.00141528	-0.00256303	-0.00127928	-0.00151276	-0.00021817	-0.00238422	-0.00070930	-0.00009609	-0.00076586	-0.00143700	0.00025191	-0.00367776	0.00163948	-0.00105823	-0.00437336	-0.00320724	-0.00022586	-0.00285366	-0.00339000	-0.00220338	-0.00300002	-0.00215006	0.00034257	-0.00221924	-0.00286066	-0.00075352	-0.00179806	-0.00091485	-0.00042964	-0.00172379	0.00035165	-0.00297931	-0.00213080	-0.00264875	-0.00130448	-0.00235082	-0.00244089	-0.00256815	-0.00164764	-0.00152154	-0.00212421	-0.00066343	-0.00090754	-0.00177299	-0.00146225	-0.00140336	-0.00219501	-0.00176604	-0.00127927	-0.00106507	-0.00169499	-0.00238330	-0.00074635	-0.00080429	-0.00170862	-0.00152684	-0.00158225	-0.00248923	-0.00136466	-0.00394763	-0.00056454	-0.00453772	-0.00314643	-0.00368091	-0.00024843	-0.00391619	-0.00355500	-0.00224382	-0.00148016	-0.00251434	-0.00323483	-0.00221007	-0.00377367	-0.00118976	-0.00214417	-0.00116776	-0.00085876	-0.00173957	-0.00096684	-0.00082005	-0.00093067	-0.00093718	-0.00181915	-0.00074863	-0.00063616	-0.00073991	-0.00087961	-0.00094968	-0.00031895	-0.00061583	-0.00066103	-0.00133581	-0.00030612	-0.00079345	-0.00085861	-0.00068630	-0.00059875	-0.00042821	-0.00049205	-0.00042722	-0.00030872	-0.00047061	-0.00061786	-0.00036928	-0.00020855	-0.00049898	-0.00042134	-0.00054566	-0.00000436	-0.00036425	-0.00025201	-0.00024772	-0.00064945	-0.00021633	-0.00064658	-0.00011164	-0.00056572	-0.00052220	-0.00128245	-0.00103910	-0.00176713	-0.00070340	-21.47483647
-0.7501	-21.47483647	-21.47483647	-21.47483647	-21.47483647	-21.47483647	-21.47483647	-21.47483647	-21.47483647	-21.47483647	-21.47483647	-21.47483647	-21.47483647	-21.47483647	-21.47483647	-21.47483647	-21.47483647	-21.47483647	-21.47483647	-21.47483647	-21.47483647	-21.47483647	-21.47483647	-21.47483647	-21.47483647	-21.47483647	-21.47483647	-21.47483647	-21.47483647	-21.47483647	-21.47483647	-21.47483647	-21.47483647	0.06011020	-0.01711068	0.03906501	0.13383943	-0.07752297	-0.15231770	-0.03527939	0.02835382	-0.03628346	0.10947955	0.01447493	0.11429958	-0.01381765	0.02161495	0.05017159	0.03343405	0.00041550	0.03513150	0.03279469	0.02708915	0.02927224	0.03233662	0.03230652	0.02972163	0.02042486	0.02921557	0.03299669	0.02808278	0.02481058	0.03177676	0.02526850	0.03065984	0.02985223	0.03316322	0.02605266	0.03172301	0.02646114	0.02479401	0.02737816	0.02912522	0.02864940	0.03042459	0.02365745	0.03896600	0.03136946	0.03401492	0.02601872	0.02659792	0.01305680	0.00387162	0.00819636	0.03953232	0.02907433	0.01436603	0.02781915	0.01885489	0.02000288	0.01680398	0.02343951	0.02714498	0.00960899	0.02629342	0.02455317	0.02266686	0.02108953	0.01897766	0.02483541	0.01933657	0.01260766	0.02753015	0.01891192	0.02246129	0.01590441	0.01805580	0.01020371	0.01323396	0.01241446	0.02008782	0.01203659	0.01287818	0.00753909	0.00243248	0.00429634	0.00429083	-0.00304901	0.00038142	-0.00719843	-0.00341005	-0.00635621	-0.00989705	-0.01271159	-0.00642410	-0.01354986	-0.01628003	-0.01897426	-0.01738024	-0.02645564	-0.02900943	-0.02677715	-0.02975830	-0.03481313	-0.03481109	-0.03850302	-0.03668741	-0.04424972	-0.04211833	-0.04609850	-0.04757473	-0.04934007	-0.04448395	-0.04196916	-0.03762306	-0.02808956	-0.02226230	-0.01355248	-0.00787424	-0.00236447	0.00357820	0.00185457	0.00416284	0.00138007	0.00098467	-0.00293401	-0.00659038	-0.00808274	-0.01000752	-0.01295241	-0.01320923	-0.01276387	-0.01328061	-0.01123613	-0.01065162	-0.00789703	-0.00428936	-0.00545282	-0.00294878	-0.00174021	-0.00182693	-0.00059183	-0.00010077	-0.00074794	0.00124113	0.00107176	0.00211093	-0.00041055	0.00034257	-0.00039865	0.00181819	-0.00071390	0.00272267	0.00158175	0.00349448	0.00131452	0.00107710	0.00055056	0.00275176	0.00023000	0.00157668	0.00281528	0.00321845	-0.00056185	0.00178385	0.00061478	0.00051722	-0.00015216	0.00015717	0.00166364	0.00209989	0.00074055	0.00198392	0.00105670	-0.00069677	0.00001793	0.00135954	-0.00085304	0.00053543	0.00214316	0.00054642	0.00201007	0.00201922	-0.00049517	0.00134455	0.00089566	0.00206724	0.00182057	0.00169239	-0.00039071	0.00144066	0.00064769	0.00041515	0.00003059	0.00253927	0.00082637	0.00045861	0.00006097	0.00075032	-0.00020083	0.00257510	0.00129324	0.00111686	-0.00005256	0.00082687	0.00017719	0.00049001	-0.00012820	0.00080655	-0.00115030	0.00147752	0.00020150	0.00183464	0.00003947	0.00132681	0.00037095	-0.00059226	-0.00046330	0.00074871	0.00053050	0.00087741	0.00021662	0.00066071	0.00076190	0.00134975	-0.00041269	-0.00043087	-0.00061594	0.00099453	0.00066049	0.00029118	0.00014282	0.00088752	0.00080812	0.00081386	0.00042293	0.00003807	-0.00010520	0.00214332	0.00073454	0.00082542	0.00010623	0.00078642	0.00063152	0.00024891	-0.00029965	0.00038711	-0.00000166	0.00065719	-0.00008224	-0.00018554	-0.00113990	-0.00052400	0.00048180	0.00027879	-0.00035991	0.00119587	0.00140472	0.00095150	-0.00043804	0.00071490	0.00173150	0.00009954	-0.00008311	0.00169884	-0.00054432	0.00106876	-0.00138851	0.00204575	0.00105709	0.00081603	0.00144021	0.00163933	0.00051573	0.00066283	-0.00013606	-0.00025340	-0.00037821	0.00151967	0.00032106	0.00167544	0.00100562	0.00130813	-0.00063682	0.00273970	-0.00026481	0.00206623	-0.00065939	0.00069252	-0.00095261	0.00044122	0.00066808	0.00075905	0.00266836	0.00357264	0.00157522	0.00195975	0.00071175	0.00016838	0.00186477	0.00381583	-0.00058683	0.00151449	-0.00183927	0.00248685	-0.00006844	0.00036099	-0.00028987	0.00101014	-0.00023327	0.00188600	0.00250950	0.00182882	0.00195953	0.00085436	-0.00100810	-0.00308341	0.00049380	0.00058183	-0.00161111	0.00688090	0.00110179	0.00159910	0.00019352	0.00398482	0.00130074	0.00081520	0.00178438	0.00223482	-0.00180534	0.00370746	0.00043456	0.00161725	-0.00160608	0.00112564	-0.00253705	-0.00139271	0.00120670	0.00205089	0.00225997	0.00412418	0.00043149	-0.00074159	-0.00129849	0.00237788	-0.00024333	0.00253426	-0.00025440	0.00348381	0.00270430	0.00031164	-0.00022347	-0.00074812	0.00107655	0.00278770	-0.00043545	0.00138489	0.00044986	0.00175917	-0.00089153	0.00248729	-0.00194593	-0.00124748	-0.00047352	0.00211771	0.00083780	0.00100563	0.00011603	0.00386933	-0.00210154	0.00206695	-0.00264562	0.00381107	-0.00177199	0.00013261	-0.00153356	0.00125207	-0.00157718	0.00029976	0.00166532	-0.00029311	-0.00094019	0.00183383	-0.00192402	-0.00005550	0.00077712	0.00220227	0.00255286	-0.00095303	0.00015597	0.00047140	-0.00234278	0.00047742	-0.00143493	0.00059402	-0.00029685	0.00063442	-0.00005650	0.00101789	-0.00011939	0.00001031	0.00056632	-0.00021346	-0.00048824	0.00055133	-0.00110496	0.00027779	0.00021470	-0.00058189	-0.00168567	-0.00006682	-0.00158480	-0.00134943	0.00030522	-0.00163805	-0.00044086	0.00117730	-0.00146443	0.00228620	-0.00244196	-0.00216204	-0.00168391	0.00006615	-0.00349802	0.00214431	0.00164397	-0.00136159	-0.00051336	0.00185206	-0.00077192	-0.00047719	-0.00232279	0.00037755	0.00153770	-0.00125047	-0.00079806	-0.00074832	-0.00048746	-0.00032670	0.00030328	0.00061304	-0.00077416	-0.00122816	-0.00109750	-0.00029554	-0.00018592	-0.00037719	0.00030013	-0.00006674	-0.00022568	0.00027837	-0.00067600	0.00016130	-0.00039096	0.00067496	-0.00068880	0.00059133	0.00008399	0.00005754	0.00008353	0.00054079	0.00002928	-0.00057779	0.00006413	0.00008678	-0.00008043	0.00046438	-0.00033273	0.00026021	-0.00012570	0.00033482	0.00022179	0.00004200	-0.00056143	-0.00001800	0.00015101	0.00003747	0.00002892	-0.00086204	-0.00019405	-0.00060841	0.00005688	-21.47483647
-0.7001	-21.47483647	-21.47483647	-21.47483647	-21.47483647	-21.47483647	-21.47483647	-21.47483647	-21.47483647	-21.47483647	-21.47483647	-21.47483647	-21.47483647	-21.47483647	-21.47483647	-21.47483647	-21.47483647	-21.47483647	-21.47483647	-21.47483647	-21.47483647	-21.47483647	-21.47483647	-21.47483647	-21.47483647	-21.47483647	-21.47483647	-21.47483647	-21.47483647	-21.47483647	-21.47483647	-21.47483647	-21.47483647	0.24589567	-0.17841793	-0.30872098	0.08578214	-0.13933885	0.10669338	0.09534413	0.05875973	0.02638994	0.05890414	0.00188911	0.05799112	-0.01868335	0.03375691	0.07184721	0.01747396	0.00655943	0.02687878	0.02977300	0.02062136	0.02119890	0.02930108	0.03171331	0.03671162	0.02274724	0.02880746	0.03446048	0.03185897	0.02828555	0.02985393	0.02578918	0.03259985	0.02975963	0.03357562	0.02719344	0.03508423	0.02632988	0.02779807	0.02951939	0.03231208	0.02828873	0.02961913	0.02679701	0.03194931	0.03033610	0.03042878	0.02961435	0.02097343	0.02477544	0.01603916	-0.00018315	0.02378891	0.01999287	0.02112278	0.03743239	0.03281444	0.01867223	0.01714327	0.03530696	0.03276469	0.01813388	0.02353315	0.02818016	0.02736555	0.02224718	0.02072034	0.02429754	0.02548349	0.01057207	0.02399726	0.01792773	0.01860654	0.01265165	0.01944199	0.01255300	0.01727712	0.01490172	0.01801189	0.01587396	0.01784968	0.00631610	0.00208217	0.00862864	0.00425262	-0.00345722	0.00540387	-0.00475883	-0.00076133	-0.00754177	-0.00577941	-0.01011373	-0.00782480	-0.01779118	-0.02091586	-0.02224887	-0.01978001	-0.02729930	-0.03173215	-0.02968427	-0.03207844	-0.03572019	-0.03596710	-0.03839369	-0.03425624	-0.03913002	-0.03768392	-0.04109125	-0.04289655	-0.04765877	-0.04658595	-0.04974748	-0.04968223	-0.05107111	-0.04825388	-0.04707130	-0.04168173	-0.03967609	-0.02966747	-0.02594840	-0.01902031	-0.01542307	-0.00833090	-0.00677836	-0.00277604	-0.00140642	-0.00287974	-0.00366362	-0.00408754	-0.00557365	-0.00869776	-0.00963203	-0.01237034	-0.01252970	-0.01202049	-0.01336457	-0.01047778	-0.00772218	-0.00612364	-0.00424737	-0.00370512	-0.00276843	-0.00220295	-0.00117235	0.00092391	-0.00164950	0.00121102	-0.00132183	0.00191674	-0.00082688	0.00110951	0.00177533	0.00422115	0.00067415	0.00189941	0.00106197	0.00374151	0.00147188	0.00238504	0.00169944	0.00352605	0.00216973	0.00084248	0.00060056	0.00176467	0.00146091	0.00145326	0.00039047	0.00163429	0.00170150	0.00115475	0.00125408	0.00214996	0.00005881	0.00170267	0.00002026	0.00127821	0.00108321	0.00120771	0.00039458	0.00156910	0.00101724	0.00070837	0.00079986	0.00298011	0.00084955	0.00152301	-0.00029248	0.00218298	0.00103970	0.00165453	0.00069253	0.00238240	0.00223743	0.00145777	0.00068340	0.00119959	0.00114283	0.00213172	0.00094524	0.00242085	0.00021670	0.00232011	0.00116266	0.00215061	0.00050620	0.00122266	-0.00014487	0.00165973	0.00076151	0.00201251	0.00138132	0.00197565	0.00046205	0.00018597	0.00014973	0.00175876	0.00035363	0.00055781	0.00061793	0.00170207	0.00166886	0.00089393	0.00059442	0.00044346	0.00015076	0.00147664	-0.00008397	0.00071206	0.00201596	0.00103999	0.00112353	0.00123497	0.00065112	0.00130648	0.00019296	0.00196480	0.00125352	0.00242655	0.00047460	0.00125428	0.00089410	0.00056393	0.00064402	0.00149648	0.00100078	0.00203270	0.00099477	0.00201954	0.00047867	0.00145486	0.00176700	0.00092042	0.00102697	0.00152303	0.00099630	0.00205386	0.00066271	0.00163727	0.00083006	0.00213370	0.00092345	0.00144842	-0.00015979	0.00325208	0.00076541	0.00326408	0.00292247	0.00137247	-0.00011607	0.00240958	0.00127930	0.00340937	0.00158733	0.00137476	0.00061176	0.00165520	0.00083238	0.00348271	0.00104178	0.00112875	0.00125989	0.00318826	-0.00017070	0.00249221	0.00276012	0.00240655	0.00205978	0.00177534	0.00101350	0.00180734	0.00171774	0.00412687	0.00070877	0.00275245	0.00331322	0.00387921	0.00235175	0.00557983	0.00021095	0.00173645	-0.00004633	0.00511181	0.00157441	0.00274155	0.00056900	0.00387726	0.00188332	0.00184685	0.00377640	0.00064069	0.00254385	0.00346004	0.00231205	-0.00096112	0.00062755	0.00322280	0.00043517	0.00381897	0.00080037	0.00205167	0.00226809	0.00382815	0.00145801	0.00359640	0.00369327	0.00439077	0.00279043	0.00252570	0.00300386	0.00212562	0.00090090	0.00194927	0.00351291	0.00218601	0.00145090	0.00340491	0.00293025	0.00625775	0.00137512	0.00374910	0.00208212	0.00253016	0.00077581	0.00398251	0.00006868	-0.00195358	0.00159216	0.00062653	0.00077515	0.00235125	0.00063387	0.00755625	0.00160859	0.00363935	0.00008285	0.00345535	0.00205428	0.00640352	0.00090834	0.00263841	-0.00053570	0.00537114	0.00206634	0.00454869	0.00341673	0.00309097	0.00152252	0.00160456	-0.00004924	0.00336228	0.00062596	0.00123827	0.00188244	0.00339382	0.00077625	0.00198463	0.00165089	0.00177144	0.00017252	0.00283133	0.00014163	0.00060528	0.00249995	0.00381358	0.00211579	0.00222509	-0.00053306	0.00430093	0.00288158	0.00466491	-0.00018472	0.00323994	0.00107878	0.00175722	-0.00000465	0.00326892	0.00146833	0.00143167	0.00118432	0.00189788	0.00018563	0.00198381	-0.00036278	0.00228383	-0.00064654	0.00131046	-0.00007683	0.00128549	0.00027055	0.00147916	0.00011650	0.00085102	0.00146616	0.00234782	0.00096370	0.00274968	-0.00021765	0.00133747	-0.00090252	0.00157804	-0.00179180	0.00165611	0.00152546	-0.00043461	0.00038382	0.00130948	0.00048104	-0.00104860	-0.00190688	0.00071866	0.00226381	-0.00031045	0.00058055	0.00122794	-0.00047974	0.00008760	0.00017447	0.00128916	0.00006668	0.00003116	-0.00017615	0.00016264	-0.00036504	0.00059883	0.00015217	0.00082789	-0.00002900	0.00070647	0.00021453	0.00034224	0.00042310	-0.00002051	0.00036666	0.00050246	-0.00041850	0.00032835	0.00056709	0.00027640	-0.00005486	0.00003422	0.00008274	0.00070934	0.00004159	0.00038377	0.00003323	0.00041147	-0.00002643	0.00028323	0.00036287	0.00101602	0.00012903	0.00019136	0.00026863	0.00069270	0.00038527	-0.00034854	0.00026900	-0.00054329	0.00025643	-21.47483647
-0.6501	-21.47483647	-21.47483647	-21.47483647	-21.47483647	-21.47483647	-21.47483647	-21.47483647	-21.47483647	-21.47483647	-21.47483647	-21.47483647	-21.47483647	-21.47483647	-21.47483647	-21.47483647	-21.47483647	-21.47483647	-21.47483647	-21.47483647	-21.47483647	-21.47483647	-21.47483647	-21.47483647	-21.47483647	-21.47483647	-21.47483647	-21.47483647	-21.47483647	-21.47483647	-21.47483647	-21.47483647	-21.47483647	0.14839876	-21.47483647	-0.41094546	0.18380275	-0.05361358	-0.09776817	0.07182703	0.02469264	-0.00945193	0.03423599	0.00916284	0.04824584	-0.03795417	0.02392630	0.05555755	0.03210273	0.00306870	0.02022128	0.02358392	0.03107751	0.02035770	0.03046962	0.03616863	0.03247606	0.02222993	0.02812121	0.03088313	0.02790533	0.02320143	0.02784653	0.02749874	0.02862013	0.02981530	0.03300753	0.02538900	0.03048551	0.02702569	0.02684153	0.03008674	0.03355420	0.02719315	0.02398424	0.02375708	0.03229736	0.03180250	0.03106536	0.01972066	0.02103665	0.02941642	0.00464249	0.02127322	0.02485929	0.03182423	0.02605610	0.03810122	0.02857551	0.02420309	0.02257820	0.02410673	0.02904660	0.01830174	0.02425775	0.02645590	0.02707312	0.01867909	0.02104912	0.02420798	0.02054071	0.01293566	0.02379081	0.02022762	0.02505222	0.01616784	0.01798099	0.01516464	0.01840238	0.01389085	0.02138062	0.01447701	0.01727437	0.00556455	0.00117392	0.00481994	0.00607886	-0.00223182	0.00628464	-0.00723549	-0.00203769	-0.00508701	-0.00468765	-0.01129707	-0.00818887	-0.01534597	-0.01716489	-0.02380539	-0.01984873	-0.02675478	-0.03146439	-0.03141166	-0.03307648	-0.03396748	-0.03536277	-0.03784989	-0.03411109	-0.04178016	-0.03900207	-0.04059410	-0.04297505	-0.04151830	-0.04132448	-0.04547924	-0.04459003	-0.04834745	-0.05108686	-0.05339394	-0.05238752	-0.05692864	-0.05624296	-0.05613518	-0.05130666	-0.04979720	-0.04195431	-0.03643689	-0.02835494	-0.02340922	-0.01218276	-0.00822673	-0.00069926	0.00112202	0.00289729	0.00267547	0.00163421	-0.00166806	-0.00244934	-0.00753340	-0.00970244	-0.01209372	-0.01146069	-0.00963401	-0.01028171	-0.01098500	-0.00878927	-0.00832332	-0.00555742	-0.00596285	-0.00422903	-0.00298507	-0.00047344	-0.00268052	0.00034676	0.00109936	0.00328847	0.00044453	0.00334474	0.00152773	0.00082173	0.00113141	0.00226967	0.00189127	0.00213840	0.00056017	0.00088890	0.00143496	0.00101333	0.00059799	0.00062309	0.00157774	0.00169960	0.00113068	0.00176699	0.00080111	0.00054046	0.00048528	0.00053053	0.00107516	0.00142503	0.00157111	0.00057555	0.00187955	0.00099638	0.00104826	0.00194997	0.00182415	0.00240086	0.00160059	0.00219504	-0.00084458	0.00185168	0.00143523	0.00157008	0.00096544	0.00254522	0.00068159	0.00146545	0.00089254	0.00197539	0.00120536	0.00144919	0.00176577	0.00080260	0.00175220	0.00029204	0.00077486	0.00203729	0.00068904	0.00047839	-0.00080872	0.00111074	0.00139214	0.00215527	0.00116634	0.00189061	0.00086632	-0.00006876	0.00016077	0.00231477	0.00098847	0.00079555	0.00113207	0.00159066	0.00093781	0.00224830	0.00083595	0.00104370	0.00038326	0.00176082	0.00074254	0.00005751	0.00062974	0.00098306	0.00145598	0.00154247	0.00133813	0.00127235	0.00128208	0.00181026	0.00170101	0.00147939	0.00109356	0.00211166	0.00053940	0.00194115	0.00081036	0.00102912	0.00060779	0.00203804	0.00114408	0.00120453	-0.00059866	0.00118247	0.00137475	0.00188515	0.00100001	0.00159956	0.00121650	0.00227107	0.00064059	0.00252044	0.00174984	0.00227650	0.00157524	0.00190466	-0.00015429	0.00322328	0.00125613	0.00292138	0.00189373	0.00187012	0.00070038	0.00234394	0.00186267	0.00209003	0.00194373	0.00171522	0.00149713	0.00300737	0.00280129	0.00349410	0.00094984	0.00160949	0.00130187	0.00339686	0.00023732	0.00235416	0.00168176	0.00299257	0.00037878	0.00157998	0.00150502	0.00260952	0.00271762	0.00333321	0.00259813	0.00114126	0.00086201	0.00254957	0.00203427	0.00374341	0.00023031	0.00458400	0.00027616	0.00147361	0.00393544	0.00077640	0.00394542	0.00440968	0.00201743	0.00304250	0.00411143	0.00367039	0.00251385	0.00248115	0.00223731	0.00043975	0.00249556	0.00198449	0.00350448	0.00910623	-0.00010334	-0.00006440	0.00619259	0.00463810	0.00226943	0.00420717	0.00442933	0.00820166	0.00143265	0.00358556	0.00324446	0.00243532	0.00247399	0.00207247	-0.00001058	0.00280503	0.00311596	0.00498562	0.00321934	0.00420112	0.00469075	0.00332512	0.00335232	0.00396663	0.00228290	0.00455906	0.00178389	0.00147365	0.00321623	0.00537918	0.00242784	0.00276342	0.00319702	0.00423774	0.00226444	0.00397781	0.00195535	0.00542235	0.00183979	0.00543582	0.00376612	0.00416932	0.00252824	0.00490219	0.00371381	0.00421709	0.00464830	0.00494686	-0.00021205	0.00381593	0.00206874	0.00643211	0.00263648	0.00112955	0.00270701	0.00495417	0.00152985	0.00407842	0.00145669	0.00321110	0.00122665	0.00351527	0.00116158	0.00033700	0.00019429	0.00289820	0.00363867	0.00281438	0.00149792	0.00303848	0.00123582	0.00399969	0.00066086	0.00462517	0.00207453	0.00174928	-0.00010826	0.00338063	0.00309855	0.00137367	0.00223696	0.00171085	0.00148989	0.00278825	0.00082858	0.00121619	0.00145310	0.00047612	0.00049218	-0.00031954	0.00033791	0.00137840	0.00225234	0.00130891	0.00127655	0.00301736	0.00088954	0.00138118	-0.00067895	0.00240521	0.00049866	0.00287038	0.00063649	0.00159543	0.00204071	0.00340538	0.00084873	0.00251381	0.00069463	0.00101079	0.00105239	-0.00041871	0.00178795	0.00098989	0.00196026	0.00034621	0.00058637	0.00052745	0.00124142	0.00119444	0.00064808	0.00068753	0.00137058	0.00061946	0.00119026	0.00066192	0.00050399	0.00055428	0.00041378	0.00110556	0.00082765	0.00127679	0.00012071	0.00102007	0.00065413	0.00066241	-0.00019961	0.00096847	0.00063905	0.00073435	0.00013708	0.00087548	0.00051709	0.00108708	-0.00003371	0.00097154	0.00022863	0.00060255	0.00046152	0.00079705	0.00086317	0.00083210	0.00032512	0.00038229	0.00070204	0.00095351	0.00057920	0.00013330	0.00084739	0.00028919	0.00034136	-21.47483647
-0.6001	-21.47483647	-21.47483647	-21.47483647	-21.47483647	-21.47483647	-21.47483647	-21.47483647	-21.47483647	-21.47483647	-21.47483647	-21.47483647	-21.47483647	-21.47483647	-21.47483647	-21.47483647	-21.47483647	-21.47483647	-21.47483647	-21.47483647	-21.47483647	-21.47483647	-21.47483647	-21.47483647	-21.47483647	-21.47483647	-21.47483647	-21.47483647	-21.47483647	-21.47483647	-21.47483647	-21.47483647	-21.47483647	-21.47483647	-0.57939416	0.19389670	0.16778112	0.00748825	0.03647258	-0.00537417	0.00429314	-0.04407582	0.01706995	0.01145792	0.04714299	-0.00927137	0.03386271	0.05332505	0.03556319	0.01506346	0.01737058	0.03207743	0.02405952	0.02472994	0.03872522	0.03384155	0.03010950	0.02461501	0.02401203	0.03067380	0.02921269	0.02408707	0.02713313	0.02379677	0.03141745	0.02586286	0.03239406	0.02683262	0.03245871	0.02582856	0.02470337	0.02944209	0.03119256	0.02831512	0.02524408	0.02502281	0.03753104	0.02254770	0.03388488	0.02895499	0.02071993	0.03639766	0.00801634	0.02188902	0.03608127	0.03233067	0.01689109	0.03712016	0.01280185	0.02344173	0.01738499	0.02730814	0.02699773	0.01312695	0.02789920	0.02601614	0.02393489	0.02057420	0.02222319	0.02679784	0.01908862	0.01026940	0.02014305	0.01396778	0.01943592	0.00911563	0.01509107	0.01397915	0.01662077	0.01012870	0.02481356	0.01307739	0.01480697	0.00287143	0.00157542	0.00592597	0.00787880	-0.00603245	0.00113395	-0.00676114	-0.00468094	-0.01120978	-0.00719566	-0.01284961	-0.00954450	-0.02024743	-0.02155239	-0.02392077	-0.02233646	-0.02992829	-0.03433138	-0.03090649	-0.03204464	-0.03532484	-0.03398993	-0.03641470	-0.03503029	-0.04364118	-0.04066392	-0.04192914	-0.04412744	-0.04209970	-0.04024536	-0.04540368	-0.04384452	-0.04686039	-0.04900272	-0.04808848	-0.04696168	-0.04986226	-0.04749274	-0.05310445	-0.05277342	-0.05745541	-0.05400080	-0.05247641	-0.04964249	-0.04693227	-0.04312805	-0.03511992	-0.02631686	-0.02157110	-0.01451029	-0.00900284	-0.00562212	-0.00329449	-0.00352256	-0.01034520	-0.01080594	-0.01446091	-0.01687234	-0.01221386	-0.01250574	-0.01218450	-0.01214649	-0.01105285	-0.01146019	-0.01367178	-0.01136615	-0.00963481	-0.00732958	-0.00696448	-0.00472665	-0.00374489	-0.00192481	-0.00325290	0.00031131	-0.00096897	0.00033895	0.00096806	0.00227674	0.00130155	0.00257896	0.00080672	0.00072664	-0.00028072	0.00201619	0.00242978	0.00077385	0.00166304	0.00195223	0.00244183	0.00076050	0.00064726	0.00291617	0.00004364	0.00119929	0.00080084	0.00190528	0.00271759	0.00094752	0.00018193	0.00181571	0.00199444	0.00209844	0.00150382	0.00312585	0.00167408	0.00183800	-0.00019595	0.00170190	0.00015598	0.00080735	0.00059326	0.00282913	0.00214609	0.00135711	0.00105702	0.00287105	0.00167435	0.00251774	0.00133168	0.00164394	0.00077896	0.00203628	0.00172369	0.00134403	0.00025909	0.00110613	-0.00011644	0.00227222	0.00276646	0.00256502	0.00046937	0.00183589	0.00127538	0.00065802	0.00100999	0.00198986	0.00120944	0.00123416	0.00134456	0.00271788	0.00154155	0.00193119	0.00084007	0.00089605	0.00065567	0.00194432	0.00090714	0.00176684	0.00169299	0.00130243	0.00190262	0.00149923	0.00137735	0.00228518	0.00134713	0.00263170	0.00199937	0.00165164	0.00025903	0.00169642	0.00138207	0.00126773	0.00053816	0.00129072	0.00096663	0.00148344	0.00175031	0.00224291	0.00175546	0.00148968	0.00131884	0.00218826	0.00033761	0.00217904	0.00148136	0.00259571	0.00141296	0.00064617	0.00073456	0.00152196	0.00096090	0.00180989	-0.00025644	0.00293395	0.00134468	0.00313822	0.00164313	0.00088126	-0.00009300	0.00178778	0.00105913	0.00234054	0.00142399	0.00071115	-0.00014504	0.00261539	0.00244677	0.00394104	0.00126291	0.00209049	0.00187023	0.00373834	0.00025174	0.00271657	0.00138956	0.00262335	0.00124691	0.00301422	0.00194650	0.00315813	0.00352099	0.00458984	0.00151568	0.00267613	0.00182031	0.00421730	0.00317042	0.00603394	0.00059824	0.00395010	0.00061777	0.00504587	0.00394359	0.00300742	0.00405452	0.00241078	0.00198105	0.00318742	0.00343974	0.00088433	0.00319274	0.00254222	0.00231182	-0.00105720	0.00237582	0.00321179	0.00211586	0.00744742	0.00193450	0.00331925	0.00133507	0.00613947	0.00339307	0.00416544	0.00499322	0.00829559	0.00310286	0.00541704	0.00147821	0.00604955	0.00275230	0.00624523	0.00255015	0.00154552	0.00238075	0.00364813	0.00084221	0.00578980	0.00192505	0.00278605	0.00237190	0.00530728	0.00296511	0.00532902	0.00298053	0.00248612	-0.00005581	0.00161946	0.00255093	0.00465246	0.00240418	0.00523665	0.00233978	0.00483327	-0.00033068	0.00431452	0.00222871	0.00786003	0.00207876	0.00473103	0.00152654	0.00615888	0.00243484	0.00516690	0.00116839	0.00553098	0.00017858	0.00341468	0.00100896	0.00467648	0.00240532	0.00540203	0.00058208	0.00670003	0.00086178	0.00158460	0.00325252	0.00506024	0.00311713	0.00521204	0.00152016	0.00336532	0.00149977	0.00278728	0.00175690	0.00395549	0.00004099	0.00385905	0.00078595	0.00357785	0.00034598	0.00359239	0.00163958	0.00370027	-0.00075710	0.00271835	0.00295647	0.00212880	0.00234423	0.00185305	0.00021944	0.00323333	0.00146427	0.00187102	0.00044005	0.00092160	0.00029816	0.00133186	0.00173578	0.00175636	0.00144720	0.00205320	0.00140927	0.00257000	-0.00025717	0.00249313	-0.00060403	0.00286036	0.00028128	0.00395561	-0.00045745	0.00278292	0.00076033	0.00122645	0.00127987	0.00317300	0.00079383	0.00006784	0.00013786	0.00088103	0.00331304	0.00157882	0.00029656	0.00208779	0.00067443	0.00087954	0.00158440	0.00159852	0.00026762	0.00045089	0.00096765	0.00128163	0.00020529	0.00159943	0.00126124	0.00135451	0.00051890	0.00114918	0.00053659	0.00141272	0.00061726	0.00103138	0.00053092	0.00032252	0.00046265	0.00071680	0.00036129	0.00064544	0.00025740	0.00099555	0.00071883	0.00094004	0.00031274	0.00083570	0.00008386	0.00067031	0.00037867	0.00090425	0.00047808	0.00089206	0.00032640	0.00083000	0.00090449	0.00096602	0.00072241	-0.00000019	0.00039162	0.00052209	0.00017945	-21.47483647
-0.5501	-21.47483647	-21.47483647	-21.47483647	-21.47483647	-21.47483647	-21.47483647	-21.47483647	-21.47483647	-21.47483647	-21.47483647	-21.47483647	-21.47483647	-21.47483647	-21.47483647	-21.47483647	-21.47483647	-21.47483647	-21.47483647	-21.47483647	-21.47483647	-21.47483647	-21.47483647	-21.47483647	-21.47483647	-21.47483647	-21.47483647	-21.47483647	-21.47483647	-21.47483647	-21.47483647	-21.47483647	-21.47483647	-0.26341502	-0.62162326	-0.14627850	-0.04102872	-0.08464014	0.03234124	-0.02645072	-0.05047996	-0.00422730	0.08467865	0.01234898	0.06400308	-0.01257359	0.00848019	0.03638067	0.02652809	0.03080113	0.02746874	0.03804530	0.03026465	0.02025637	0.02849603	0.02935472	0.03203306	0.02729448	0.02290836	0.03176394	0.03139461	0.02576116	0.02512711	0.02505374	0.03151949	0.03148862	0.03198982	0.02816492	0.02967613	0.03070745	0.02497849	0.03030842	0.03192445	0.02902205	0.02722229	0.02835537	0.03464618	0.03245064	0.02831515	0.03035245	0.00931164	0.02339922	0.00937881	0.02666624	0.01691812	0.03141391	0.01449937	0.04583074	0.01752342	0.01663041	0.01551255	0.03191255	0.02818341	0.01574266	0.02210326	0.02726403	0.02145001	0.01844457	0.01569448	0.02494935	0.02172439	0.01158526	0.02365399	0.01736857	0.02154865	0.00908550	0.01851931	0.01252437	0.01954028	0.01531302	0.01992353	0.01613555	0.01096769	0.00707426	0.00139213	0.00690443	0.00643362	-0.00141731	0.00384632	-0.00375807	-0.00318274	-0.00728030	-0.00543459	-0.00954955	-0.00753962	-0.01749808	-0.02003413	-0.02208505	-0.02106656	-0.02784247	-0.03495608	-0.02810658	-0.03282714	-0.03503442	-0.03425773	-0.03649224	-0.03630927	-0.04341421	-0.04085901	-0.04158590	-0.04289544	-0.04456739	-0.04250803	-0.04425212	-0.04503444	-0.04476703	-0.04897202	-0.04872653	-0.04534206	-0.04711434	-0.04600014	-0.04830561	-0.04774786	-0.05246463	-0.05161663	-0.05208734	-0.05285158	-0.05150960	-0.05119139	-0.05288283	-0.04850322	-0.04713643	-0.04453430	-0.04401227	-0.04108894	-0.04025400	-0.03873107	-0.03963912	-0.03537878	-0.03436693	-0.03319998	-0.02508963	-0.01969884	-0.01658418	-0.01270065	-0.00820516	-0.00537076	-0.00764654	-0.00703683	-0.00528453	-0.00609417	-0.00753095	-0.00698165	-0.00655424	-0.00677345	-0.00731320	-0.00477094	-0.00501235	-0.00446893	-0.00379548	-0.00234111	-0.00092638	-0.00075744	-0.00039223	-0.00012482	0.00069430	0.00142123	0.00096671	0.00102889	0.00344587	0.00190018	0.00155281	0.00081794	0.00230784	0.00247789	0.00126481	0.00112875	0.00086096	0.00155792	0.00203116	0.00065818	0.00214745	0.00247509	0.00199998	0.00167369	0.00185457	0.00286491	0.00132384	0.00050137	0.00072653	0.00206989	0.00155468	0.00116216	0.00121537	0.00220541	0.00160426	0.00077021	0.00150229	0.00238566	0.00146244	0.00201955	0.00283001	0.00178281	0.00216423	0.00188787	0.00092516	0.00210224	0.00139816	0.00092756	0.00054884	0.00177214	0.00278935	0.00192230	0.00101401	0.00153920	0.00226011	-0.00032953	0.00166756	0.00171143	0.00080007	0.00136609	0.00183337	0.00264265	0.00255887	0.00142974	0.00144159	0.00171757	0.00128642	0.00170026	0.00186127	0.00182429	0.00069042	0.00088348	0.00191492	0.00152134	0.00108675	0.00139757	0.00130809	0.00293630	0.00154629	0.00134280	0.00107919	0.00222208	0.00223703	0.00091547	0.00160819	0.00147970	0.00144588	0.00220914	0.00226810	0.00181531	0.00116348	0.00146725	0.00177770	0.00273142	0.00106148	0.00186335	0.00258301	0.00332738	0.00217046	0.00179792	0.00286489	0.00079649	0.00240863	0.00202251	0.00105539	0.00376395	0.00229156	0.00320040	0.00258196	0.00217159	0.00085621	0.00169149	0.00181872	0.00280527	0.00381034	0.00161423	0.00251418	0.00416441	0.00234338	0.00379725	0.00248944	0.00275677	0.00323209	0.00394250	0.00241224	0.00451401	0.00406379	0.00327957	0.00360550	0.00287010	0.00240919	0.00303893	0.00315366	0.00652224	0.00349391	0.00267306	0.00394477	0.00463745	0.00492527	0.00697888	0.00355265	0.00613239	0.00254522	0.00745757	0.00301990	0.00170813	0.00412552	0.00644874	0.00413284	0.00443174	0.00713421	0.00345680	0.00362291	0.00610041	0.00586144	0.00224694	0.00519646	0.00742819	0.00581039	0.00910107	0.00222798	0.00474778	0.00566710	0.00601894	0.00658248	0.00729862	0.00957507	0.00701070	0.00542698	0.00938946	0.00579828	0.00603303	0.00635949	0.00741734	0.00658927	0.00519784	0.00495093	0.00845395	0.00524191	0.00811156	0.00570420	0.00641831	0.00604715	0.00585556	0.00710823	0.00613311	0.00620244	0.00302461	0.00278541	0.00677286	0.00569973	0.00325590	0.00920507	0.00848952	0.00697299	0.00542452	0.00416077	0.00725728	0.00611723	0.00770929	0.00602698	0.00618978	0.00263903	0.00701312	0.00652931	0.00925348	0.00479192	0.00780221	0.00530351	0.00685089	0.00238030	0.00947064	0.00640617	0.00402721	0.00405642	0.00633903	0.00303844	0.00522756	0.00486729	0.00710121	0.00369302	0.00710665	0.00389875	0.00448766	0.00367291	0.00520012	0.00428805	0.00420164	0.00309914	0.00543657	0.00445527	0.00478174	0.00326299	0.00628595	0.00493231	0.00325099	0.00184809	0.00664502	0.00596110	0.00352906	0.00253088	0.00438008	0.00227880	0.00280353	0.00281709	0.00546881	0.00213046	0.00285606	0.00212098	0.00308001	0.00341913	0.00356337	0.00408567	0.00371624	0.00174275	0.00292205	0.00223478	0.00649143	0.00401666	0.00318526	0.00252375	0.00668577	0.00116905	0.00411299	0.00525697	0.00432568	0.00399825	0.00472582	0.00296799	0.00609287	0.00465132	0.00395736	0.00453623	0.00445849	0.00273367	0.00338554	0.00154510	0.00260150	0.00317300	0.00260994	0.00154595	0.00254935	0.00219256	0.00158368	0.00140524	0.00136688	0.00200175	0.00092939	0.00126428	0.00164658	0.00056234	0.00144645	0.00085358	0.00156947	0.00127773	0.00111180	0.00077448	0.00169662	0.00169147	0.00141037	0.00104709	0.00121691	0.00184051	0.00176378	0.00103703	0.00157530	0.00120853	0.00173581	0.00104678	0.00206734	0.00141884	0.00138130	0.00093578	0.00102171	0.00112063	0.00144439	0.00074618	0.00111261	0.00133947	0.00094269	0.00095634	-21.47483647
-0.5001	-21.47483647	-21.47483647	-21.47483647	-21.47483647	-21.47483647	-21.47483647	-21.47483647	-21.47483647	-21.47483647	-21.47483647	-21.47483647	-21.47483647	-21.47483647	-21.47483647	-21.47483647	-21.47483647	-21.47483647	-21.47483647	-21.47483647	-21.47483647	-21.47483647	-21.47483647	-21.47483647	-21.47483647	-21.47483647	-21.47483647	-21.47483647	-21.47483647	-21.47483647	-21.47483647	-21.47483647	-21.47483647	0.15592648	0.06024669	-0.11318022	0.05348904	-0.03107289	0.09439302	0.01915757	0.09515058	0.06616300	-0.01436800	0.00178063	-0.02747887	0.02839995	0.01049200	0.02183969	0.02160219	0.02588160	0.01252216	0.03473922	0.02399140	0.04119259	0.02873591	0.03720183	0.02566772	0.03190678	0.02344310	0.03560489	0.02399900	0.03211656	0.02409462	0.02790918	0.02534391	0.03357170	0.02983827	0.02681921	0.02590745	0.02676017	0.02385786	0.02602993	0.02743800	0.02691303	0.02837128	0.02687559	0.02723391	0.02764066	0.04026227	0.01805084	0.01053010	0.01170952	0.00532702	0.00645147	0.00855683	0.01331395	0.01670915	0.02903119	0.01125353	0.01585965	0.01529291	0.03049238	0.01444566	0.02063862	0.02276977	0.02408763	0.01475139	0.02523106	0.01617563	0.02247258	0.01985706	0.01978471	0.01730724	0.01606707	0.01652047	0.01532977	0.01351384	0.01382435	0.01226308	0.01603511	0.01445717	0.01251392	0.01074752	0.01012064	-0.00096916	0.00712291	0.00431578	0.00034871	0.00133549	-0.00588744	-0.00613403	-0.00239214	-0.00789128	-0.01166937	-0.01388462	-0.01502839	-0.02060065	-0.02441642	-0.02275581	-0.02573653	-0.03358904	-0.03032728	-0.03580111	-0.03087299	-0.03770280	-0.03859013	-0.03809751	-0.04059679	-0.04224616	-0.04285714	-0.04592959	-0.04294221	-0.04361261	-0.04736587	-0.04628088	-0.04749000	-0.05033155	-0.04950252	-0.05034010	-0.04717695	-0.04841935	-0.04986139	-0.05082128	-0.05052027	-0.05026080	-0.04984235	-0.05338375	-0.05220057	-0.05270410	-0.05454730	-0.05575291	-0.05649741	-0.05824919	-0.06105093	-0.06459309	-0.06311821	-0.06441506	-0.06354769	-0.06248094	-0.05847824	-0.05407466	-0.04582775	-0.04032394	-0.03215514	-0.02430428	-0.01658306	-0.01064129	-0.00599755	0.00041510	0.00178131	0.00249743	0.00233214	0.00191723	0.00106204	-0.00159126	-0.00376737	-0.00473721	-0.00696540	-0.00863081	-0.00874931	-0.01031643	-0.00790140	-0.00832868	-0.00712113	-0.00773999	-0.00617230	-0.00571334	-0.00547455	-0.00268700	-0.00086981	-0.00218557	-0.00068861	-0.00176495	-0.00080599	-0.00160325	-0.00186678	-0.00116771	-0.00026631	-0.00171394	-0.00001926	-0.00085148	-0.00016694	-0.00186789	-0.00078909	0.00033143	0.00016093	-0.00073299	-0.00107902	-0.00165690	-0.00173383	-0.00066457	-0.00053996	-0.00104568	-0.00053959	0.00031441	0.00042288	-0.00162844	-0.00041880	-0.00121806	-0.00029290	0.00007498	0.00051858	0.00001902	-0.00060430	-0.00055709	-0.00002588	-0.00022883	-0.00187236	-0.00001150	-0.00161156	-0.00073802	-0.00021690	0.00012189	-0.00038980	-0.00077761	-0.00065342	-0.00127373	-0.00016964	-0.00059201	-0.00153168	-0.00050341	0.00030402	0.00026375	-0.00011411	-0.00057344	-0.00032979	-0.00095300	-0.00128481	-0.00007340	-0.00005260	-0.00151133	-0.00064419	-0.00103692	0.00047371	-0.00154974	-0.00079412	-0.00052926	0.00034788	-0.00035650	-0.00052174	0.00024816	0.00028924	-0.00055735	0.00006909	-0.00130932	0.00002605	-0.00138432	-0.00051490	-0.00001580	0.00013064	0.00014655	-0.00159508	-0.00062067	-0.00089807	-0.00140655	0.00011202	-0.00059635	-0.00008417	-0.00039426	-0.00087815	-0.00079279	0.00013060	-0.00037210	-0.00063245	-0.00062115	-0.00091310	0.00052025	-0.00067013	0.00048439	0.00096540	-0.00181964	-0.00158213	-0.00102122	-0.00014759	-0.00063778	-0.00048510	-0.00205391	-0.00212735	-0.00189022	-0.00049391	-0.00015456	0.00058468	-0.00289876	-0.00089535	-0.00050472	-0.00184789	-0.00109477	-0.00008905	-0.00133899	0.00089979	-0.00279453	-0.00132603	-0.00072929	-0.00137473	-0.00129089	-0.00147731	-0.00091564	-0.00007388	-0.00002824	0.00128785	0.00164376	-0.00086056	-0.00136002	-0.00206049	-0.00039681	-0.00031493	-0.00180014	-0.00055473	-0.00020907	-0.00151873	-0.00554690	0.00042276	-0.00280263	0.00006018	-0.00342078	-0.00364376	-0.00458244	0.00071864	-0.00251669	-0.00248008	-0.00177785	-0.00246405	-0.00036988	-0.00076310	-0.00268537	0.00052353	-0.00389330	0.00154083	0.00137260	-0.00150716	-0.00246814	0.00081978	-0.00053234	-0.00098050	-0.00106690	-0.00059835	-0.00268063	0.00048831	-0.00163027	-0.00243574	0.00049392	-0.00051375	-0.00131089	-0.00152571	-0.00107374	-0.00066909	0.00144334	-0.00091063	-0.00193589	-0.00215553	-0.00239505	-0.00048548	-0.00317420	0.00212489	0.00178792	-0.00064599	-0.00183670	0.00071950	-0.00153302	0.00108704	-0.00158612	-0.00221977	-0.00198863	-0.00001430	-0.00167321	0.00074925	0.00057416	-0.00242896	-0.00098196	-0.00105608	-0.00110441	-0.00030237	-0.00167603	0.00008875	-0.00103109	-0.00040119	-0.00187560	-0.00283597	-0.00108808	-0.00000791	-0.00094159	0.00038310	0.00186630	-0.00038998	-0.00216215	-0.00188702	0.00021388	0.00069861	-0.00077995	0.00019031	-0.00130983	-0.00042447	-0.00090238	0.00042288	-0.00032845	-0.00004471	-0.00156535	-0.00160992	0.00059837	0.00170216	-0.00205175	-0.00014552	-0.00166447	-0.00046265	-0.00167445	-0.00053828	-0.00072103	0.00013989	-0.00230088	-0.00059190	-0.00197050	0.00018343	-0.00141334	-0.00028523	-0.00033765	-0.00047187	-0.00090315	-0.00109873	0.00137408	-0.00196542	-0.00022975	-0.00060556	0.00006186	-0.00222038	-0.00052569	0.00162767	-0.00011808	0.00000931	-0.00081041	0.00091113	-0.00140244	0.00078218	-0.00207138	0.00197579	-0.00047205	0.00077727	-0.00005233	-0.00008335	0.00010586	0.00166059	0.00018312	-0.00010803	0.00007609	0.00081064	-0.00053960	-0.00046811	-0.00009205	0.00057813	-0.00038890	-0.00025558	0.00046115	-0.00004021	-0.00024456	-0.00004987	0.00050392	-0.00014440	0.00005551	0.00000999	-0.00008091	0.00077268	0.00065319	0.00080743	0.00020815	0.00072071	0.00019124	0.00029503	0.00005933	0.00037061	0.00047252	0.00028812	0.00024535	0.00037281	-0.00003989	0.00007094	0.00025982	0.00029215	0.00018631	0.00000826	-0.00028124	0.00032771	-0.00006699	0.00034257	-21.47483647
-0.4501	-21.47483647	-21.47483647	-21.47483647	-21.47483647	-21.47483647	-21.47483647	-21.47483647	-21.47483647	-21.47483647	-21.47483647	-21.47483647	-21.47483647	-21.47483647	-21.47483647	-21.47483647	-21.47483647	-21.47483647	-21.47483647	-21.47483647	-21.47483647	-21.47483647	-21.47483647	-21.47483647	-21.47483647	-21.47483647	-21.47483647	-21.47483647	-21.47483647	-21.47483647	-21.47483647	-21.47483647	-21.47483647	-21.47483647	0.56649993	-0.02077991	0.08474388	0.04570836	-0.00493293	-0.00372590	-0.06091727	-0.03198751	-0.00143775	-0.00262419	0.01468107	0.00268003	0.02994260	0.04942934	0.01545017	0.01657964	0.02335940	0.03538293	0.01664064	0.02616244	0.02915493	0.03322701	0.02630829	0.02802486	0.02382510	0.02998449	0.02424567	0.02900015	0.02817231	0.02598869	0.02830493	0.03024407	0.03181769	0.02506858	0.03321554	0.02611272	0.02667551	0.02317460	0.03111505	0.02255965	0.02279511	0.02327815	0.03499786	0.02490691	0.03121481	0.02259457	0.02517989	0.00708899	0.01902383	-0.00329430	0.03290534	0.02008033	0.01499586	0.02272884	0.02565802	0.01430389	0.01581368	0.02747111	0.02627412	0.01610556	0.02239586	0.02318193	0.02552496	0.02186548	0.02133290	0.01940264	0.01615224	0.01152925	0.01959048	0.01301759	0.02065835	0.01188012	0.01658569	0.00992641	0.01456783	0.01214560	0.02103924	0.00803138	0.01111758	0.00664715	0.00382958	0.00765223	0.00225597	-0.00148349	0.00225292	-0.00494201	-0.00412939	-0.00496099	-0.00634495	-0.01100012	-0.00614148	-0.01344226	-0.01723380	-0.02027495	-0.01865213	-0.02582597	-0.03122807	-0.03194362	-0.03297218	-0.03385008	-0.03569489	-0.03739362	-0.03708555	-0.04289218	-0.03926664	-0.04281071	-0.04346209	-0.04249730	-0.04103256	-0.04506676	-0.04582183	-0.04646594	-0.04936271	-0.05075471	-0.04929836	-0.04686936	-0.04639780	-0.05018379	-0.05013764	-0.05161664	-0.05114551	-0.05042967	-0.05229452	-0.05059549	-0.04926083	-0.05055550	-0.05012563	-0.04890061	-0.04829048	-0.05162051	-0.05006999	-0.05043124	-0.05246679	-0.05192109	-0.05119640	-0.05039013	-0.05023503	-0.04472824	-0.04404388	-0.04043147	-0.03354607	-0.02966531	-0.02456519	-0.02071469	-0.01353173	-0.00950234	-0.00334282	-0.00006145	0.00519729	0.00637747	0.00840107	0.00725904	0.00717590	0.00533242	0.00390761	0.00166302	-0.00001142	-0.00160906	-0.00404032	-0.00467819	-0.00650814	-0.00839983	-0.00969790	-0.00996583	-0.00802991	-0.00804265	-0.00626474	-0.00441053	-0.00479430	-0.00386210	-0.00394289	-0.00389880	-0.00152735	-0.00244042	-0.00153329	-0.00005794	-0.00072476	0.00028538	-0.00069086	-0.00086711	0.00111172	-0.00036357	0.00136510	-0.00091001	0.00051577	-0.00088806	-0.00017062	-0.00083130	0.00055468	-0.00016532	-0.00001350	0.00066563	-0.00073351	-0.00010932	-0.00044387	-0.00025393	0.00167509	0.00081063	0.00067145	-0.00095572	0.00033138	0.00016177	-0.00054845	-0.00089880	0.00078397	-0.00121522	-0.00004574	0.00076538	-0.00003623	-0.00104126	0.00015958	0.00035597	-0.00065334	-0.00036041	0.00019797	-0.00017709	0.00036505	0.00009735	0.00038863	0.00060130	-0.00010447	-0.00020675	-0.00078180	-0.00063473	0.00065520	-0.00008996	-0.00098768	-0.00023319	0.00006580	0.00040493	-0.00129843	-0.00028248	-0.00002357	-0.00009904	0.00015629	-0.00064288	0.00053810	-0.00073704	-0.00029432	-0.00004207	-0.00009738	-0.00120238	-0.00081957	-0.00078536	0.00126774	0.00065278	-0.00021945	-0.00075762	0.00082660	-0.00021263	-0.00050119	-0.00101448	0.00128041	0.00056206	-0.00032614	-0.00121098	-0.00015965	0.00060568	-0.00092526	-0.00012095	0.00024275	-0.00135180	0.00008127	0.00011056	0.00046288	0.00062343	-0.00003924	-0.00146615	-0.00036008	-0.00091369	-0.00012757	-0.00032205	-0.00030495	-0.00114490	-0.00078174	-0.00003234	0.00057807	-0.00054117	-0.00154502	-0.00187701	-0.00051632	-0.00145569	-0.00201503	-0.00132499	0.00128480	-0.00008644	-0.00108880	-0.00271892	-0.00035088	-0.00134195	0.00005018	-0.00227039	-0.00123462	-0.00301393	-0.00048126	-0.00226428	0.00246799	-0.00131279	-0.00012482	-0.00269722	0.00100701	-0.00108486	-0.00071543	0.00047329	0.00014420	-0.00181127	-0.00222392	-0.00138210	-0.00295138	-0.00151060	-0.00290496	-0.00318736	-0.00477690	-0.00143646	-0.00267007	-0.00208415	0.00195679	-0.00397125	-0.00360518	-0.00193835	-0.00144643	-0.00048417	-0.00466198	-0.00172573	-0.00010529	-0.00064363	-0.00062789	-0.00256491	-0.00292154	-0.00160616	-0.00388457	-0.00390639	-0.00392641	-0.00291672	-0.00250437	-0.00314860	0.00057713	0.00045837	-0.00246036	-0.00305477	-0.00093153	-0.00235441	-0.00055359	-0.00273064	-0.00352483	-0.00375289	-0.00289710	-0.00494210	-0.00360158	0.00054757	0.00040683	-0.00276713	0.00074057	-0.00430434	-0.00180961	-0.00310737	-0.00109536	-0.00076103	-0.00517419	-0.00285192	-0.00111177	-0.00265837	-0.00099073	-0.00010408	-0.00261516	-0.00231231	-0.00231060	-0.00449606	0.00089311	-0.00115365	-0.00015091	-0.00367463	-0.00106444	-0.00392071	-0.00284405	-0.00167427	-0.00265585	-0.00191597	-0.00157943	-0.00412090	-0.00230999	-0.00206978	-0.00202464	-0.00270517	-0.00148365	-0.00182928	-0.00193293	-0.00209296	0.00053126	-0.00175963	-0.00199115	-0.00262868	-0.00149159	-0.00269101	-0.00078762	-0.00058262	-0.00070280	-0.00042400	-0.00221670	-0.00183637	-0.00070051	-0.00223606	-0.00128579	-0.00208510	-0.00117239	-0.00126050	-0.00203469	-0.00191551	-0.00149039	-0.00109217	-0.00297073	-0.00104558	-0.00205978	-0.00261957	-0.00155978	-0.00489045	-0.00277104	-0.00484254	-0.00257007	-0.00497066	-0.00146207	-0.00203593	-0.00217808	-0.00208326	-0.00165391	-0.00180436	-0.00382695	-0.00115551	-0.00347555	0.00066613	-0.00154220	-0.00149977	-0.00074309	-0.00133914	-0.00137328	-0.00124031	-0.00095566	-0.00121675	-0.00155131	-0.00048550	-0.00051522	-0.00095437	-0.00090390	-0.00055210	-0.00130735	-0.00101901	-0.00009070	-0.00088787	-0.00055912	-0.00092830	-0.00061533	-0.00098997	-0.00097266	-0.00062731	-0.00083058	-0.00040720	-0.00050999	-0.00046609	-0.00061770	-0.00064547	-0.00054250	-0.00046750	-0.00036587	-0.00054998	-0.00065423	0.00006061	-0.00019880	-0.00012740	-0.00006048	-0.00048009	-0.00047979	-0.00013388	-0.00034472	-0.00032052	-0.00089703	-0.00093420	-0.00143065	-0.00064685	-21.47483647
-0.4001	-21.47483647	-21.47483647	-21.47483647	-21.47483647	-21.47483647	-21.47483647	-21.47483647	-21.47483647	-21.47483647	-21.47483647	-21.47483647	-21.47483647	-21.47483647	-21.47483647	-21.47483647	-21.47483647	-21.47483647	-21.47483647	-21.47483647	-21.47483647	-21.47483647	-21.47483647	-21.47483647	-21.47483647	-21.47483647	-21.47483647	-21.47483647	-21.47483647	-21.47483647	-21.47483647	-21.47483647	-21.47483647	-21.47483647	-0.44211039	0.00682391	0.33851683	0.00337569	0.08980847	0.00596705	0.00702597	0.00531876	0.06164284	0.02487520	0.02648201	-0.00831050	0.05537943	0.01978962	0.02067004	0.00990480	0.03364869	0.03435714	0.01649908	0.03224484	0.03674786	0.03283716	0.02961968	0.02077516	0.03051221	0.03241456	0.03029523	0.02401107	0.02678680	0.02456753	0.03174015	0.03127406	0.02758738	0.02682949	0.03087249	0.02786888	0.02626501	0.02629125	0.03144781	0.02724184	0.02601545	0.02446431	0.03312621	0.02672353	0.02634919	0.02352119	0.01580015	-0.00390197	0.00341857	0.00583595	0.03195291	0.01074450	0.02540036	0.03262813	0.02516618	0.01857243	0.02256783	0.03057869	0.02197854	0.01697643	0.01800248	0.02156742	0.02742808	0.01958831	0.01877266	0.02240442	0.01953113	0.01452572	0.02293768	0.01569934	0.02002691	0.00939208	0.01108254	0.00864638	0.01475846	0.01410979	0.02150675	0.01195609	0.01427937	0.00242273	0.00497941	0.00114150	0.00839801	-0.00183384	0.00519341	-0.00418924	-0.00345485	-0.00821576	-0.00599841	-0.01280079	-0.01034519	-0.01862019	-0.01881256	-0.02320778	-0.02038116	-0.02738084	-0.03121630	-0.02998782	-0.03280655	-0.03548668	-0.03557656	-0.03857241	-0.03675146	-0.04177316	-0.03848953	-0.04386068	-0.04361491	-0.04338008	-0.04367598	-0.04768224	-0.04657448	-0.04740100	-0.04969025	-0.05027894	-0.04861788	-0.04920496	-0.04919750	-0.05193086	-0.05045478	-0.05198028	-0.04967505	-0.05075811	-0.05198524	-0.05134465	-0.05130570	-0.05247931	-0.05093774	-0.04929228	-0.04908938	-0.05026972	-0.04999341	-0.04776802	-0.04687953	-0.04811174	-0.04637668	-0.04699986	-0.04790931	-0.04398906	-0.04542470	-0.04361019	-0.04092144	-0.04102278	-0.03674891	-0.03787549	-0.03096740	-0.02851086	-0.02461740	-0.02152301	-0.01482442	-0.01149329	-0.00548414	-0.00348834	0.00151863	0.00398076	0.00737215	0.00717872	0.00870008	0.00842036	0.00865835	0.00639849	0.00598687	0.00187407	0.00087708	-0.00128305	-0.00248745	-0.00413010	-0.00693381	-0.00618108	-0.00666056	-0.00804931	-0.00798811	-0.00846667	-0.00822026	-0.00645335	-0.00566814	-0.00429852	-0.00336855	-0.00282077	-0.00220686	-0.00239023	-0.00112060	-0.00061606	0.00224882	-0.00026709	0.00036292	-0.00134226	0.00047671	-0.00057821	0.00054345	-0.00048273	0.00116772	0.00035813	-0.00009484	-0.00028741	0.00069251	0.00046793	0.00100116	0.00044642	0.00051270	-0.00008326	0.00102502	0.00022404	-0.00018970	-0.00094586	0.00032008	-0.00154626	0.00102162	0.00025254	0.00045044	-0.00075917	0.00067617	0.00029078	-0.00039660	-0.00012900	0.00089737	-0.00060638	0.00077285	-0.00058289	0.00111167	0.00074043	0.00043170	-0.00052406	0.00000159	-0.00018511	0.00115365	0.00052881	-0.00034222	-0.00022129	-0.00028251	0.00072469	0.00015014	-0.00078459	0.00108095	0.00058798	0.00028651	0.00002793	0.00147663	-0.00029860	0.00049580	0.00108726	-0.00002260	-0.00110534	-0.00032470	0.00039666	0.00073161	0.00004651	0.00036130	-0.00021887	0.00052785	-0.00006114	-0.00007048	-0.00029848	0.00071391	0.00021949	0.00119915	0.00006893	0.00053142	0.00097315	0.00066422	-0.00023509	0.00066251	-0.00031354	0.00138070	-0.00020998	0.00172230	-0.00050635	-0.00100253	-0.00125867	0.00124148	0.00074022	0.00083461	0.00016372	0.00063354	-0.00031820	0.00151290	0.00037943	0.00118246	-0.00123334	0.00002991	0.00000837	0.00181035	-0.00057701	0.00135687	-0.00023561	0.00025124	-0.00045346	-0.00071728	0.00037103	0.00235949	-0.00067320	0.00088753	0.00047255	0.00151805	-0.00108188	0.00306771	0.00137065	0.00182031	-0.00122613	-0.00032897	-0.00190437	0.00245589	0.00123819	-0.00111511	-0.00030532	0.00157696	-0.00064193	-0.00143686	0.00045923	0.00097911	-0.00057778	-0.00252717	-0.00190902	-0.00115973	-0.00055629	-0.00313088	-0.00069038	0.00574774	-0.00347954	0.00058283	-0.00127494	0.00096009	0.00032855	-0.00262603	0.00026716	0.00290360	-0.00105054	0.00105426	-0.00228284	0.00198671	-0.00265729	0.00032710	-0.00041063	-0.00090754	0.00017484	0.00118099	-0.00037967	-0.00004643	0.00089475	-0.00086930	-0.00044955	0.00210371	0.00086182	-0.00179703	-0.00181764	-0.00109436	0.00149546	-0.00084199	-0.00323933	0.00148360	-0.00230770	0.00240832	-0.00365244	-0.00258095	-0.00171352	-0.00235905	-0.00170061	0.00153119	0.00049968	-0.00142839	0.00024745	0.00037471	-0.00037927	0.00050796	-0.00080436	0.00007233	-0.00015365	-0.00326544	-0.00406863	0.00396197	-0.00051121	-0.00060488	-0.00207427	0.00015948	-0.00211475	-0.00116941	-0.00045497	-0.00013027	-0.00210703	0.00041563	-0.00262314	-0.00159255	-0.00201018	-0.00220788	-0.00158377	-0.00042496	-0.00133120	-0.00080603	-0.00300418	-0.00051514	-0.00115855	-0.00034355	-0.00093890	-0.00132582	-0.00154880	-0.00196781	-0.00092851	-0.00182919	-0.00109091	-0.00113274	-0.00239045	-0.00043441	-0.00145884	-0.00043455	-0.00231522	-0.00220761	-0.00251097	-0.00172410	-0.00239370	-0.00194064	-0.00020078	-0.00133346	-0.00163863	-0.00054547	-0.00190274	-0.00117808	-0.00550743	-0.00183774	-0.00383388	-0.00095071	-0.00353538	-0.00026497	-0.00082255	-0.00262712	-0.00199635	0.00012601	-0.00069518	-0.00173304	-0.00019154	-0.00169734	0.00043593	-0.00173976	-0.00010288	-0.00022719	-0.00076895	-0.00089252	-0.00099054	-0.00122897	-0.00138948	-0.00123180	0.00003520	-0.00133051	-0.00155606	-0.00118243	-0.00071794	-0.00041726	-0.00110390	-0.00089631	-0.00087544	-0.00025665	-0.00073875	-0.00093215	0.00004750	-0.00049682	-0.00021600	-0.00054977	-0.00073968	-0.00046910	-0.00033967	-0.00006811	-0.00014152	-0.00045119	-0.00039157	-0.00052916	-0.00028286	-0.00018900	-0.00019795	-0.00059658	-0.00034833	0.00000101	-0.00082912	-0.00057687	-0.00031911	-0.00006194	-0.00050842	-0.00107647	-0.00079808	-0.00158640	-0.00089574	-21.47483647
-0.3501	-21.47483647	-21.47483647	-21.47483647	-21.47483647	-21.47483647	-21.47483647	-21.47483647	-21.47483647	-21.47483647	-21.47483647	-21.47483647	-21.47483647	-21.47483647	-21.47483647	-21.47483647	-21.47483647	-21.47483647	-21.47483647	-21.47483647	-21.47483647	-21.47483647	-21.47483647	-21.47483647	-21.47483647	-21.47483647	-21.47483647	-21.47483647	-21.47483647	-21.47483647	-21.47483647	-1.64524114	-21.47483647	0.43825561	-21.47483647	0.07872232	0.10709362	-0.10929628	0.03628171	0.04402864	0.07616729	-0.01285602	0.02243632	0.05135448	0.01556352	-0.00453920	0.02477197	0.02417354	0.02731332	0.02768752	0.01722914	0.02520383	0.02050903	0.03153109	0.03534250	0.03525001	0.03056074	0.02372396	0.02428999	0.03563836	0.03132648	0.02532914	0.02974334	0.02649300	0.02706845	0.02646089	0.03043013	0.03152632	0.02843901	0.02658025	0.02606007	0.03008645	0.02732678	0.02688041	0.03034564	0.02673549	0.02926626	0.02968634	0.03537655	0.03913363	0.02024036	0.02057106	0.00362910	0.02077807	0.02363835	0.02198728	0.01543526	0.03908339	0.02124690	0.02853516	0.01537953	0.02964677	0.02414084	0.01516502	0.01787110	0.02400659	0.01984120	0.02191075	0.01949584	0.02574340	0.01959293	0.01177987	0.01874946	0.02058402	0.01957425	0.01043556	0.01310484	0.01348966	0.01386918	0.01103331	0.01556408	0.01002857	0.01465482	0.00339068	0.00271167	0.00579597	0.00335645	-0.00500906	-0.00004652	-0.00901966	-0.00190991	-0.00941031	-0.00906125	-0.01251184	-0.00536127	-0.01579290	-0.01584357	-0.02057004	-0.01712361	-0.02846660	-0.03162058	-0.02940982	-0.03149239	-0.03233430	-0.03483305	-0.03583765	-0.03505090	-0.04333395	-0.04061121	-0.04254248	-0.04265969	-0.04452746	-0.04369610	-0.04413894	-0.04516998	-0.04792813	-0.04920701	-0.04898531	-0.04754643	-0.04922414	-0.04822939	-0.04983331	-0.04966862	-0.05182144	-0.05054436	-0.05053698	-0.05096504	-0.05172258	-0.05042620	-0.05063298	-0.04860770	-0.04815947	-0.04854196	-0.04940414	-0.04796767	-0.04928162	-0.04932885	-0.04800758	-0.04642649	-0.04655751	-0.04936983	-0.04546925	-0.04481743	-0.04407172	-0.04459974	-0.04232057	-0.04034489	-0.04196368	-0.03810903	-0.03709652	-0.03381312	-0.03248588	-0.02914880	-0.02810462	-0.02264718	-0.02229289	-0.01973334	-0.01668579	-0.01271140	-0.00790957	-0.00637990	-0.00138968	0.00212716	0.00470963	0.00617985	0.00962997	0.01112851	0.01044787	0.01031566	0.01058757	0.00801445	0.00673162	0.00229172	0.00297728	0.00094595	-0.00240797	-0.00389099	-0.00478899	-0.00490166	-0.00616816	-0.00623920	-0.00577749	-0.00555658	-0.00614199	-0.00534875	-0.00532705	-0.00161697	-0.00232616	-0.00202038	-0.00303676	-0.00074343	0.00044992	-0.00064761	-0.00032671	0.00267175	0.00223947	0.00065524	0.00126617	0.00125478	0.00224448	0.00140592	0.00231724	0.00245609	0.00179220	0.00112110	0.00140526	0.00187219	0.00168709	0.00022613	0.00112490	0.00277780	0.00242581	0.00160997	0.00106911	0.00266235	0.00200234	0.00016682	0.00091222	0.00237753	0.00130094	0.00120847	0.00170602	0.00204645	0.00275446	0.00132804	0.00150888	0.00145166	0.00105132	0.00123028	0.00160737	0.00188009	0.00176110	0.00115986	0.00147565	0.00149065	0.00180957	0.00162626	0.00220655	0.00301153	0.00267355	0.00161584	0.00208565	0.00301498	0.00281531	0.00077991	0.00081443	0.00150704	0.00108714	0.00202992	0.00199468	0.00147762	0.00146404	0.00087564	0.00171942	0.00138867	0.00104043	0.00171215	0.00249074	0.00253383	0.00152148	0.00167348	0.00338225	0.00195330	0.00237652	0.00174855	0.00097760	0.00245588	0.00214421	0.00308337	0.00320148	0.00255295	0.00236347	0.00185047	0.00269512	0.00350091	0.00123620	0.00350758	0.00243275	0.00415709	0.00368182	0.00414277	0.00229894	0.00200452	0.00230858	0.00399339	0.00196011	0.00338021	0.00300798	0.00405556	0.00252811	0.00272144	0.00241131	0.00222043	0.00252233	0.00519970	0.00325843	0.00262094	0.00480232	0.00422190	0.00357447	0.00599885	0.00416664	0.00610405	0.00247350	0.00452858	0.00510978	0.00475387	0.00542122	0.00500505	0.00502895	0.00495200	0.00525980	0.00446716	0.00451193	0.00398286	0.00291939	0.00137311	0.00349681	0.00506505	0.00482871	0.00832672	0.00659708	0.00373893	0.00547503	0.00556065	0.00326721	0.00358818	0.00731888	0.00735854	0.00429319	0.01034765	0.00732907	0.00656939	0.00652004	0.00478939	0.00759164	0.00447208	0.00430793	0.00813868	0.00494051	0.00496031	0.00411316	0.00572755	0.00719375	0.00557354	0.00297423	0.00750192	0.00648044	0.00325847	0.00398683	0.00553096	0.00580993	0.00419402	0.00399409	0.00833073	0.00525723	0.00586279	0.00277077	0.00493509	0.00635855	0.00538850	0.00509012	0.00486461	0.00428683	0.00619250	0.00501873	0.00610799	0.00324840	0.00786321	0.00233264	0.00733018	0.00214472	0.00665518	0.00311469	0.00656544	0.00401021	0.00707892	0.00293222	0.00582385	0.00475278	0.00424105	0.00211561	0.00607718	0.00326701	0.00605031	0.00321711	0.00532127	0.00434636	0.00378271	0.00363199	0.00612363	0.00345038	0.00390406	0.00378214	0.00529529	0.00493525	0.00299857	0.00198578	0.00418758	0.00514383	0.00311473	0.00411200	0.00461680	0.00323234	0.00409630	0.00151501	0.00440712	0.00192966	0.00241904	0.00255704	0.00267757	0.00343382	0.00362704	0.00339778	0.00322414	0.00203604	0.00516918	0.00172971	0.00401650	0.00232329	0.00492958	0.00000945	0.00514215	0.00288373	0.00401299	0.00276983	0.00409679	0.00341708	0.00539852	0.00279232	0.00324556	0.00287796	0.00205590	0.00289620	0.00392880	0.00106951	0.00236222	0.00175430	0.00311343	0.00249659	0.00229437	0.00127618	0.00263177	0.00184175	0.00149450	0.00106808	0.00257458	0.00150104	0.00145613	0.00088715	0.00199582	0.00073935	0.00196838	0.00081396	0.00164550	0.00117243	0.00137176	0.00130268	0.00204878	0.00121125	0.00182714	0.00078838	0.00090812	0.00078251	0.00190056	0.00116560	0.00142693	0.00084454	0.00141365	0.00126535	0.00142741	0.00150398	0.00138907	0.00090991	0.00163869	0.00164565	0.00133764	0.00115010	0.00109515	0.00129351	0.00132085	0.00075084	-21.47483647
-0.3001	-21.47483647	-21.47483647	-21.47483647	-21.47483647	-21.47483647	-21.47483647	-21.47483647	-21.47483647	-21.47483647	-21.47483647	-21.47483647	-21.47483647	-0.01736270	-21.47483647	-21.47483647	-21.47483647	-21.47483647	-21.47483647	-21.47483647	-21.47483647	-21.47483647	-21.47483647	-21.47483647	-21.47483647	-21.47483647	-21.47483647	-21.47483647	-21.47483647	-21.47483647	-21.47483647	0.31939206	-21.47483647	-21.47483647	0.35128922	0.15567393	-0.01968244	0.08705660	0.00267031	0.12369584	-0.00566236	0.02190061	-0.05320717	0.00487071	-0.00215837	0.01626160	-0.01934707	0.03312346	0.01888871	0.02855961	0.01842873	0.03255528	0.02890243	0.03765871	0.02190211	0.03029506	0.02186117	0.03143022	0.02172441	0.03098217	0.02458284	0.03317278	0.02556103	0.02457378	0.03025980	0.03444853	0.03091484	0.02750245	0.02792913	0.02583051	0.02681771	0.02907697	0.02835636	0.02597722	0.02705569	0.02822222	0.03262871	0.02434386	0.03737790	0.03230262	0.00056716	0.01142702	0.00669726	0.01901188	0.01018887	0.02980594	0.03569103	0.03086314	0.01561674	0.02379799	0.01375864	0.02847163	0.01863355	0.01307645	0.01738386	0.02443470	0.01515946	0.02272418	0.01284126	0.02468852	0.01877518	0.01482164	0.01537926	0.01759228	0.01411507	0.01354173	0.01536405	0.01395152	0.01686946	0.01933100	0.02049805	0.01147299	0.01183735	0.00511699	-0.00606168	0.00038383	0.00161530	-0.00127170	0.00140296	-0.00602267	-0.01149431	-0.00866905	-0.01120815	-0.00971451	-0.01264300	-0.02402882	-0.02827707	-0.03300928	-0.02866584	-0.03059378	-0.03453141	-0.03186738	-0.03315379	-0.03466268	-0.03648296	-0.03612338	-0.03619646	-0.04095130	-0.04140971	-0.04071516	-0.04312862	-0.04238237	-0.04331858	-0.04627521	-0.04552151	-0.04649473	-0.05098372	-0.04891655	-0.04993998	-0.04854749	-0.04757477	-0.04969553	-0.04911233	-0.05179874	-0.05198194	-0.05064026	-0.05369021	-0.05176843	-0.05091087	-0.05178671	-0.04973161	-0.05016837	-0.04811980	-0.04983385	-0.04891713	-0.04886618	-0.04942358	-0.04660261	-0.04913676	-0.04739318	-0.04721500	-0.04331602	-0.04630604	-0.04442830	-0.04582763	-0.04170693	-0.04425751	-0.04241573	-0.04148364	-0.03880822	-0.03879526	-0.03799735	-0.03535569	-0.03361541	-0.03241214	-0.03125415	-0.03044177	-0.02700377	-0.02772415	-0.02405979	-0.02419559	-0.02013923	-0.01753698	-0.01463735	-0.01311068	-0.00818065	-0.00595446	-0.00063400	0.00174116	0.00650084	0.00754227	0.00987322	0.00925430	0.01127820	0.00940112	0.00928998	0.00685892	0.00753193	0.00343956	0.00342895	-0.00098239	0.00068022	-0.00314316	-0.00403907	-0.00523529	-0.00575269	-0.00571916	-0.00641162	-0.00741955	-0.00718710	-0.00782200	-0.00574619	-0.00641208	-0.00512516	-0.00258804	-0.00319631	-0.00380170	-0.00181906	-0.00134975	-0.00083204	-0.00016987	0.00063641	0.00015064	0.00078320	0.00031036	0.00105367	0.00049155	-0.00077662	-0.00044285	-0.00005856	0.00096807	0.00071110	0.00069862	0.00002466	0.00043294	0.00057169	-0.00053326	0.00076700	0.00053503	0.00062672	-0.00015362	0.00071928	0.00123940	0.00164110	0.00073512	0.00110270	0.00004247	0.00036099	0.00109242	0.00088875	-0.00025049	0.00026207	0.00028338	0.00162614	-0.00025496	0.00133482	0.00061009	0.00079235	0.00145768	0.00080551	0.00039301	0.00115089	0.00113813	0.00109534	-0.00029617	0.00043619	0.00032845	0.00030275	0.00033160	0.00119682	0.00120924	0.00060887	0.00104874	0.00093843	0.00070166	0.00069053	0.00044377	0.00190214	0.00077484	-0.00005990	0.00044899	0.00131880	0.00098066	0.00117887	0.00037300	0.00074692	0.00160903	0.00074152	0.00175968	0.00256124	0.00078116	0.00038732	0.00000314	0.00125684	0.00245525	0.00188490	0.00095585	0.00172592	0.00215044	0.00104259	0.00177149	0.00152121	-0.00049901	0.00067012	0.00115108	-0.00066397	0.00161924	0.00172187	0.00146275	0.00257881	0.00059581	0.00007841	0.00036459	0.00252966	0.00218556	0.00219488	0.00167031	0.00311334	0.00247848	0.00178226	0.00541508	0.00039126	0.00361868	0.00036091	0.00201727	0.00342464	0.00375029	0.00339319	0.00072541	0.00307540	0.00070147	0.00489873	0.00209835	0.00252249	0.00395772	0.00155379	-0.00055047	0.00357987	0.00242837	0.00220357	0.00447533	0.00437716	0.00242305	0.00345739	0.00265217	0.00476912	0.00279712	0.00389593	0.00440508	0.00450032	0.00420050	0.00319507	0.00384579	0.00207356	0.00052329	0.00257461	-0.00045236	0.00370104	0.00063839	0.00346720	0.00468660	0.00384071	0.00375356	0.00606456	-0.00233995	0.00294170	0.00726246	0.00364070	-0.00120481	0.00309507	0.00544771	0.00332348	-0.00009509	0.00381095	0.00616859	0.00498330	0.00067037	0.00282941	0.00522383	0.00240720	0.00363178	0.00294122	0.00484756	0.00309086	0.00327177	0.00377760	0.00291811	0.00435088	0.00493806	0.00234534	0.00317128	0.00146040	0.00448900	0.00410098	0.00344305	0.00356955	0.00561524	0.00116991	0.00323532	0.00245997	0.00192633	0.00298580	0.00444677	0.00354274	0.00051681	0.00305628	0.00425003	0.00477332	0.00194375	0.00142611	0.00478790	0.00287207	0.00269601	0.00268819	0.00439627	0.00349367	0.00230680	0.00081598	0.00419552	0.00297456	0.00160198	0.00292643	0.00167571	0.00360302	0.00058287	0.00102208	0.00344713	0.00229872	0.00080344	0.00186296	0.00351930	0.00211904	0.00026724	0.00205578	0.00238118	0.00206849	0.00175578	0.00150829	0.00376678	0.00137458	0.00220155	0.00071757	0.00287881	0.00086522	0.00265472	0.00323032	0.00229143	0.00337771	0.00287032	0.00289993	0.00257659	0.00335123	-0.00044334	0.00295885	0.00358318	0.00210785	0.00162069	0.00120181	0.00055009	0.00197387	0.00216076	0.00175848	0.00101873	0.00212207	0.00069594	0.00086999	0.00128192	0.00190673	0.00107352	0.00093803	0.00216568	0.00097961	0.00100686	0.00034425	0.00091588	0.00056081	0.00071012	0.00083680	0.00117344	0.00120904	0.00146977	0.00113468	0.00084925	0.00136081	0.00109479	0.00124223	0.00131387	0.00125627	0.00125395	0.00135483	0.00129449	0.00113460	0.00106684	0.00085018	0.00089584	0.00134678	0.00092667	0.00138112	0.00136796	0.00128468	0.00106043	0.00128360	-21.47483647
-0.2501	-21.47483647	-21.47483647	-21.47483647	-21.47483647	-21.47483647	-21.47483647	-21.47483647	-21.47483647	-21.47483647	-21.47483647	-21.47483647	-21.47483647	-21.47483647	-21.47483647	-21.47483647	-21.47483647	-21.47483647	-21.47483647	-21.47483647	-21.47483647	-21.47483647	-21.47483647	-21.47483647	-21.47483647	-21.47483647	-21.47483647	-21.47483647	-21.47483647	-21.47483647	-21.47483647	-21.47483647	-21.47483647	-21.47483647	1.10169041	-0.04298928	-0.09611148	-0.05695424	0.05490104	-0.08698089	-0.04107145	0.00336770	0.05907397	0.04391344	0.03118391	0.07093000	0.04728007	0.03940780	0.01175324	0.03885562	0.01586860	0.04344983	0.01480407	0.04187452	0.03302316	0.03695654	0.02486178	0.03207953	0.02316207	0.02812338	0.02169888	0.03354148	0.02589212	0.02522555	0.02702690	0.03298325	0.03220300	0.02527857	0.02648906	0.02570138	0.02778418	0.02736326	0.02669742	0.02507476	0.02744613	0.02412625	0.02695729	0.02406356	0.03972060	0.02727339	0.01463013	-0.00336639	0.01178017	0.01038324	0.00772562	0.01301633	0.03081481	0.02882943	0.01447199	0.01787343	0.01358363	0.02462059	0.02105779	0.01885029	0.02083921	0.02090101	0.01571220	0.02072072	0.01460777	0.02123119	0.00976889	0.01499042	0.02380196	0.01412857	0.01329597	0.01626866	0.01390421	0.01165789	0.01157887	0.01733545	0.01959955	0.01242580	0.01201132	0.00623659	-0.00066806	0.00309297	-0.00256138	-0.00375818	0.00047932	-0.00983451	-0.01047534	-0.00575685	-0.00863747	-0.01449510	-0.01328982	-0.01776136	-0.02854857	-0.03248375	-0.03040773	-0.02654412	-0.03689327	-0.03199207	-0.03591916	-0.03352273	-0.03617102	-0.03944632	-0.03927910	-0.04096515	-0.04301885	-0.04408746	-0.04524365	-0.04321140	-0.04438783	-0.04644714	-0.04602334	-0.04789796	-0.05060086	-0.05033810	-0.05027152	-0.04787082	-0.04893476	-0.05212535	-0.05226030	-0.05106419	-0.05215861	-0.05156655	-0.05544317	-0.05209066	-0.05271028	-0.05260996	-0.05167364	-0.05017823	-0.04873962	-0.05216170	-0.05196169	-0.04858414	-0.04966648	-0.05099259	-0.05047935	-0.04894979	-0.04925982	-0.04707276	-0.04797866	-0.04660796	-0.04615712	-0.04353145	-0.04504658	-0.04588342	-0.04246747	-0.04149593	-0.04189305	-0.04192684	-0.03802399	-0.03637940	-0.03692162	-0.03624257	-0.03614742	-0.03261233	-0.03347234	-0.03082843	-0.03050527	-0.02909658	-0.02668189	-0.02679845	-0.02392543	-0.02271030	-0.02249574	-0.02059933	-0.01747114	-0.01244692	-0.01279091	-0.00838312	-0.00447619	-0.00085575	-0.00059918	0.00240281	0.00595962	0.00794986	0.00879921	0.00931640	0.00893863	0.00971531	0.00770558	0.00719663	0.00556066	0.00411855	0.00452031	0.00121379	-0.00118576	-0.00410449	-0.00490789	-0.00565397	-0.00684444	-0.00756877	-0.00637132	-0.00792932	-0.00905403	-0.00772516	-0.00750286	-0.00722600	-0.00544607	-0.00431484	-0.00463901	-0.00398632	-0.00390279	-0.00406345	-0.00281232	-0.00340761	-0.00250646	-0.00268566	-0.00193249	-0.00081430	-0.00037207	-0.00122993	-0.00058939	-0.00007933	-0.00137742	-0.00071163	-0.00054012	-0.00122120	-0.00129758	0.00000875	-0.00094716	-0.00062281	-0.00087603	-0.00093368	-0.00144311	-0.00079281	-0.00101903	-0.00110745	-0.00182574	-0.00105712	-0.00103335	-0.00022445	-0.00083522	-0.00106499	-0.00052485	-0.00034468	-0.00077940	-0.00039436	-0.00026373	-0.00066794	-0.00149098	-0.00044853	-0.00169957	-0.00126351	-0.00092045	-0.00047175	0.00045663	0.00050624	-0.00066337	-0.00039434	-0.00079841	0.00036517	-0.00150883	-0.00115760	-0.00018940	-0.00011687	-0.00013514	-0.00166632	-0.00036329	-0.00059917	-0.00051527	-0.00079194	-0.00040017	-0.00194052	-0.00113284	-0.00116721	-0.00142830	-0.00114131	-0.00244089	-0.00143150	-0.00176783	-0.00100260	-0.00162461	-0.00074267	-0.00127413	-0.00158290	-0.00164235	-0.00105674	-0.00040421	-0.00100329	-0.00349171	-0.00136682	-0.00132306	-0.00195922	0.00033269	-0.00134501	-0.00103403	-0.00102109	-0.00227906	-0.00364324	-0.00138034	-0.00116110	0.00100699	-0.00218124	-0.00123956	-0.00215549	-0.00307708	-0.00183429	-0.00084088	-0.00166403	0.00065769	-0.00593894	-0.00079851	-0.00143343	-0.00443424	-0.00120146	-0.00363465	-0.00085177	-0.00522084	-0.00126026	-0.00435801	-0.00192676	-0.00333327	-0.00379067	-0.00524222	-0.00254554	-0.00197098	-0.00203956	-0.00075027	-0.00215148	-0.00323329	-0.00272099	-0.00314131	-0.00123102	-0.00282102	-0.00157832	-0.00264401	-0.00077284	-0.00092111	-0.00193853	-0.00232695	-0.00389569	-0.00484859	-0.00292732	-0.00515512	-0.00152616	-0.00184955	-0.00241391	-0.00102247	0.00087961	-0.00510677	-0.00403842	-0.00325681	-0.00082675	-0.00067067	-0.00337807	-0.00339383	-0.00245650	-0.00605474	-0.00263899	-0.00585245	-0.00009537	0.00006969	-0.00113743	-0.00385614	0.00066652	-0.00277293	-0.00031961	-0.00152567	-0.00184914	-0.00233915	-0.00245585	-0.00131593	0.00088756	-0.00247463	-0.00004723	0.00096776	-0.00465942	-0.00052329	-0.00161247	0.00011240	0.00098654	-0.00328538	-0.00153628	-0.00211121	-0.00225362	-0.00185228	-0.00242706	-0.00148845	-0.00326722	-0.00003109	-0.00124578	-0.00367133	-0.00039910	-0.00174553	-0.00109890	-0.00250871	0.00107395	-0.00211531	-0.00133730	-0.00110777	-0.00155091	-0.00091500	-0.00000990	-0.00052429	-0.00104373	-0.00021303	-0.00047399	-0.00171042	0.00005675	-0.00169013	-0.00058546	-0.00260432	-0.00214253	-0.00095410	-0.00192366	-0.00278014	-0.00123743	-0.00054140	-0.00128030	-0.00156022	0.00020981	-0.00182232	-0.00023073	-0.00138437	-0.00099506	-0.00171910	-0.00343758	-0.00223296	-0.00101226	-0.00184057	-0.00090217	-0.00079544	0.00090705	-0.00195743	-0.00135346	-0.00164237	-0.00039385	-0.00081545	-0.00104680	-0.00191118	0.00201908	-0.00054374	-0.00045030	-0.00140786	-0.00129182	-0.00068935	-0.00051481	-0.00042785	0.00051743	-0.00101117	0.00003493	-0.00076936	-0.00033572	-0.00071264	-0.00026551	-0.00050131	-0.00002757	0.00020139	-0.00011704	-0.00058900	-0.00050650	-0.00031035	-0.00001230	-0.00086961	-0.00034286	-0.00020178	-0.00005650	-0.00052439	-0.00044396	-0.00005665	0.00036804	-0.00059691	0.00021321	0.00010860	0.00010313	-0.00003916	-0.00008266	0.00021255	0.00047177	-0.00011354	0.00007633	-0.00029622	0.00027695	-0.00057859	-0.00010370	0.00018630	0.00009533	-0.00057741	0.00022119	-21.47483647
-0.2001	-21.47483647	-21.47483647	-21.47483647	-21.47483647	-21.47483647	-21.47483647	-21.47483647	-21.47483647	-21.47483647	-21.47483647	-21.47483647	-21.47483647	-21.47483647	-21.47483647	-21.47483647	-21.47483647	-21.47483647	-21.47483647	-21.47483647	-21.47483647	-21.47483647	-21.47483647	-21.47483647	-21.47483647	-21.47483647	-21.47483647	-21.47483647	-21.47483647	-21.47483647	-21.47483647	-21.47483647	-21.47483647	-0.15753248	-0.71137363	0.10388048	-0.01580594	-0.07515967	-0.01567965	-0.03190007	-0.07270602	-0.12550579	0.06423097	-0.01973335	0.09102679	-0.03114406	0.06478394	0.05530543	0.02648123	0.03280765	0.02980591	0.03081814	0.02926389	0.03323579	0.03402570	0.03337196	0.02692353	0.02405340	0.02623373	0.03255681	0.02630642	0.02633353	0.02887424	0.02814566	0.02671356	0.03116678	0.03087832	0.02572336	0.03191903	0.02457701	0.02489289	0.02794092	0.03117533	0.02526047	0.02586468	0.02062653	0.03301004	0.02434111	0.03162586	0.01786309	0.02167907	0.01089757	0.00893326	-0.00392912	0.03109224	0.01591677	0.02799724	0.02653629	0.02152888	0.01960227	0.01480661	0.02437386	0.02606162	0.01786996	0.02025978	0.02245711	0.01702633	0.01963373	0.01817703	0.02042123	0.01781561	0.01456936	0.01884369	0.01417301	0.01903411	0.00907382	0.01656225	0.01327839	0.01132940	0.01235766	0.01706956	0.01010990	0.00865011	0.00086283	-0.00197128	0.00041537	0.00087753	-0.00584242	-0.00051857	-0.01037246	-0.00772930	-0.01004741	-0.01058364	-0.01338642	-0.01244998	-0.02253263	-0.02650620	-0.02711860	-0.02768881	-0.03063493	-0.03407411	-0.03285293	-0.03551119	-0.03491067	-0.03592291	-0.03702446	-0.03875970	-0.04616568	-0.04273425	-0.04312430	-0.04402865	-0.04272188	-0.04275601	-0.04614677	-0.04592997	-0.04788413	-0.05072868	-0.04906008	-0.04979246	-0.04801679	-0.04794264	-0.05107121	-0.05037238	-0.05426504	-0.05038213	-0.05177131	-0.05367049	-0.05333647	-0.05264922	-0.05292354	-0.05066107	-0.04922268	-0.04949257	-0.05150373	-0.04886204	-0.04960319	-0.04889347	-0.05016649	-0.04808407	-0.04766674	-0.04886700	-0.04746915	-0.04673798	-0.04582612	-0.04500517	-0.04378077	-0.04421908	-0.04367197	-0.04178849	-0.04187004	-0.04024314	-0.03998838	-0.03604265	-0.03783587	-0.03559514	-0.03643315	-0.03543240	-0.03495072	-0.03463075	-0.03351973	-0.03135716	-0.03092707	-0.02862621	-0.02943813	-0.02765296	-0.02688752	-0.02545006	-0.02409061	-0.02129666	-0.01995634	-0.02021868	-0.01764699	-0.01559954	-0.01485132	-0.01388199	-0.01182061	-0.00840339	-0.00792017	-0.00418172	-0.00178227	0.00041113	0.00328267	0.00513321	0.00712436	0.00911939	0.00972595	0.01164195	0.01057786	0.01159921	0.00974199	0.00843723	0.00784229	0.00679614	0.00452652	0.00449525	0.00308034	-0.00024604	-0.00105862	-0.00307172	-0.00313412	-0.00320275	-0.00519158	-0.00552905	-0.00663368	-0.00520901	-0.00694584	-0.00678522	-0.00747952	-0.00408113	-0.00647369	-0.00464403	-0.00431488	-0.00350925	-0.00459933	-0.00228431	-0.00277739	-0.00385689	-0.00231122	-0.00112513	-0.00130673	-0.00085385	0.00005462	-0.00046737	0.00045629	0.00063381	0.00005135	-0.00093015	-0.00055491	0.00073409	0.00029030	-0.00085623	-0.00045035	-0.00028620	0.00056064	0.00012332	0.00053211	0.00053217	0.00019723	0.00024900	-0.00023705	0.00081394	-0.00054489	0.00038958	0.00040935	-0.00005286	-0.00063215	-0.00107488	-0.00043370	0.00043898	-0.00005870	0.00004871	-0.00096785	0.00030469	0.00015573	-0.00005363	-0.00123883	0.00080308	-0.00015015	0.00116466	-0.00087851	0.00038621	0.00046328	-0.00081605	0.00025808	0.00058192	-0.00124329	0.00087422	-0.00120096	0.00045160	0.00018334	-0.00124151	-0.00011767	-0.00036845	0.00003252	-0.00032369	-0.00161846	-0.00094975	-0.00250350	-0.00039017	-0.00109799	0.00096000	-0.00081516	-0.00177439	-0.00044248	0.00095708	-0.00178120	0.00031705	-0.00124863	0.00006229	-0.00063264	-0.00169330	-0.00141998	-0.00194926	0.00016609	0.00164935	-0.00042558	-0.00087590	-0.00110056	0.00048576	-0.00134380	0.00015133	-0.00089481	0.00069675	-0.00369231	0.00030652	-0.00095065	-0.00251170	-0.00232787	-0.00033057	-0.00281473	-0.00493216	-0.00073780	-0.00066800	-0.00037545	-0.00233367	-0.00284983	-0.00481483	-0.00101384	-0.00218914	-0.00308956	0.00138497	-0.00054514	-0.00204859	-0.00068237	0.00004201	-0.00284198	-0.00577288	-0.00431378	-0.00028573	-0.00358632	-0.00227069	-0.00405528	-0.00156232	-0.00061862	-0.00386442	-0.00334936	-0.00333726	-0.00303906	-0.00095088	0.00015606	0.00200520	-0.00139188	-0.00369035	-0.00402252	-0.00028972	-0.00087302	-0.00104867	-0.00270619	0.00022047	-0.00234583	-0.00058483	-0.00343025	-0.00069152	-0.00039707	0.00003831	-0.00093374	-0.00234455	-0.00048381	-0.00235362	-0.00164563	-0.00073378	0.00014234	-0.00286080	-0.00169700	-0.00036640	-0.00173844	-0.00196744	-0.00168169	0.00028253	-0.00275687	-0.00276447	-0.00458792	0.00306008	-0.00210204	-0.00328031	-0.00318406	-0.00061437	-0.00316256	-0.00275253	-0.00320983	-0.00290266	-0.00206619	-0.00242579	-0.00300004	-0.00156826	-0.00306379	-0.00289670	-0.00159720	-0.00054771	-0.00200121	-0.00061403	-0.00243088	-0.00037845	-0.00068778	-0.00190766	-0.00198891	-0.00125877	-0.00224241	-0.00165442	-0.00109783	-0.00211157	0.00046770	-0.00409859	-0.00310782	-0.00116990	-0.00201016	-0.00225780	-0.00182449	-0.00056922	-0.00141362	-0.00306020	-0.00239093	-0.00205653	-0.00109914	-0.00243672	-0.00137435	-0.00138405	-0.00110886	-0.00152382	-0.00468718	-0.00234672	-0.00410627	-0.00261847	-0.00255331	-0.00218166	-0.00073578	-0.00443534	-0.00360901	-0.00328789	-0.00219253	-0.00319659	-0.00242126	-0.00247968	-0.00049340	-0.00267640	-0.00206391	-0.00139407	-0.00214264	-0.00220099	-0.00112521	-0.00102022	-0.00096773	-0.00167223	-0.00040916	-0.00081040	-0.00076351	-0.00100915	-0.00095959	-0.00006963	-0.00081735	-0.00077836	-0.00018763	-0.00033434	-0.00097325	-0.00058583	-0.00068360	-0.00096018	-0.00049564	-0.00068810	-0.00049943	-0.00027090	-0.00037680	-0.00054851	-0.00066058	-0.00096556	-0.00022513	-0.00051096	-0.00069936	-0.00028277	-0.00056311	-0.00061520	-0.00002627	-0.00009260	-0.00030573	-0.00077368	-0.00034310	-0.00055143	-0.00054858	-0.00072834	-0.00078564	-0.00148927	-0.00051412	-21.47483647
-0.1501	-21.47483647	-21.47483647	-21.47483647	-21.47483647	-21.47483647	-21.47483647	-21.47483647	-21.47483647	-21.47483647	-21.47483647	-21.47483647	-21.47483647	-21.47483647	-21.47483647	-21.47483647	-21.47483647	-21.47483647	-21.47483647	-21.47483647	-21.47483647	-21.47483647	-21.47483647	-21.47483647	-21.47483647	-21.47483647	-21.47483647	-21.47483647	-21.47483647	-21.47483647	-21.47483647	-21.47483647	-21.47483647	0.91194475	-0.74657220	-0.00954503	0.30734762	-0.10568868	0.02040363	0.02440549	0.02174938	-0.02598004	0.04709020	0.01998007	0.11523141	-0.02478363	0.03383100	0.04945219	0.03108693	-0.00230416	0.03002195	0.04178655	0.03548498	0.02406983	0.03861593	0.03417359	0.03976216	0.02481654	0.02825090	0.03539695	0.02698534	0.02204669	0.02901340	0.02683060	0.03074149	0.02639642	0.03363550	0.02694272	0.03272489	0.02357904	0.02442777	0.02705391	0.02866935	0.02742829	0.03010169	0.02801676	0.04065627	0.03722975	0.03158967	0.02652435	0.02768171	0.02139883	0.01082904	0.00393029	0.03262675	0.04133243	0.01215368	0.03615859	0.02476128	0.02321475	0.01998322	0.03036359	0.02740540	0.01895865	0.01684212	0.02866319	0.02830642	0.02071298	0.01662223	0.02369837	0.02090821	0.01113567	0.02117346	0.02045687	0.02120642	0.01181572	0.02035261	0.01572568	0.01708550	0.01257708	0.02140318	0.01321811	0.01688318	0.00643992	0.00136770	0.00282169	0.00601375	-0.00496634	0.00449004	-0.00626047	-0.00624421	-0.01298972	-0.00797718	-0.01452892	-0.01013634	-0.02139770	-0.02571601	-0.02832510	-0.02277650	-0.03230697	-0.03326367	-0.03011366	-0.03142057	-0.03573050	-0.03430084	-0.03616505	-0.03419387	-0.04348861	-0.03951205	-0.04200437	-0.04138749	-0.04374854	-0.04123258	-0.04562531	-0.04413008	-0.04781315	-0.04755638	-0.04761067	-0.04677294	-0.04903055	-0.04625244	-0.04928231	-0.04956494	-0.05278791	-0.05077612	-0.05119192	-0.05138722	-0.05153294	-0.04968496	-0.04997312	-0.04841351	-0.04885564	-0.04893945	-0.04979341	-0.04795378	-0.04952263	-0.04797139	-0.04948831	-0.04798951	-0.04925838	-0.04776034	-0.04672537	-0.04585679	-0.04656240	-0.04651011	-0.04399951	-0.04355630	-0.04515304	-0.04180535	-0.04150476	-0.03953058	-0.03991996	-0.03743051	-0.03607484	-0.03441691	-0.03438085	-0.03355585	-0.03485688	-0.03282611	-0.03163497	-0.03028586	-0.03001889	-0.02818295	-0.03138215	-0.03026560	-0.02776840	-0.02827589	-0.02496498	-0.02172947	-0.02289626	-0.01736225	-0.01920156	-0.01887824	-0.01512251	-0.01686597	-0.01506858	-0.01274048	-0.01162731	-0.00986350	-0.00884357	-0.00850404	-0.00662407	-0.00417003	-0.00336048	-0.00210153	0.00005644	0.00525970	0.00524378	0.00625194	0.00634715	0.00974403	0.01139673	0.01127375	0.01148605	0.01216903	0.01197645	0.01188839	0.01010929	0.01068894	0.00737487	0.00821824	0.00528670	0.00540035	0.00279837	0.00160853	-0.00012084	-0.00064407	-0.00391765	-0.00243154	-0.00475523	-0.00220311	-0.00522697	-0.00464364	-0.00590445	-0.00422367	-0.00465618	-0.00518436	-0.00537390	-0.00317909	-0.00416949	-0.00242751	-0.00309123	-0.00084395	-0.00167831	-0.00067422	-0.00117083	-0.00078920	-0.00063114	0.00020084	0.00078033	0.00086929	0.00073028	0.00069755	0.00062807	0.00106302	0.00070891	0.00108701	0.00105337	0.00143345	0.00078499	0.00136962	0.00050828	0.00166235	0.00192787	0.00135748	0.00053017	-0.00004727	0.00029741	0.00159737	0.00023054	0.00095478	0.00001518	0.00113537	0.00126896	0.00130307	0.00064034	0.00169970	0.00075390	0.00172430	0.00031832	0.00198689	0.00160205	0.00114088	0.00061054	0.00180030	-0.00011383	0.00165034	0.00036588	0.00302671	0.00117879	0.00069516	0.00123150	0.00206878	0.00006571	0.00292226	0.00104095	0.00330016	0.00037638	0.00503368	0.00179924	0.00416357	0.00131933	0.00147969	0.00126187	0.00325580	0.00082362	0.00292026	0.00183800	0.00227415	0.00136364	0.00327982	0.00154956	0.00279605	0.00302734	0.00288801	0.00202657	0.00412732	0.00177534	0.00372791	0.00102741	0.00467626	0.00135850	0.00567496	0.00036249	0.00538944	0.00305395	0.00132260	0.00133759	0.00289691	0.00149075	0.00320304	0.00240156	0.00586618	0.00026993	0.00367754	0.00161400	0.00217529	0.00158306	0.00180355	0.00281740	0.00552657	0.00179462	0.00022353	0.00159053	0.00360722	0.00254096	0.00365708	0.00397342	0.00482748	0.00108264	0.00410201	0.00158420	0.00407474	-0.00109037	0.00244255	0.00018892	0.00167418	0.00184095	0.00305673	-0.00111849	0.00611303	0.00339963	0.00347655	0.00250957	0.00351541	0.00154384	0.00467208	-0.00091701	0.00104377	0.00036950	0.00519263	-0.00047057	0.00206684	0.00254247	0.00452869	0.00266971	0.00528106	0.00084749	0.00411804	0.00344208	0.00392738	-0.00049563	0.00003443	0.00121008	0.00326976	0.00273559	0.00380978	0.00226441	0.00434680	0.00016397	0.00157876	0.00103267	0.00433910	0.00012062	0.00208363	0.00026679	0.00406117	-0.00075583	0.00016359	0.00264799	0.00268533	0.00092983	0.00334779	0.00056731	0.00240988	0.00166295	0.00033529	0.00042805	0.00150222	-0.00026426	0.00015118	0.00055549	0.00251935	-0.00067992	0.00231011	0.00022956	0.00299067	0.00003769	0.00076656	0.00193080	0.00198096	0.00236863	0.00045676	0.00022624	0.00161200	-0.00081712	0.00081548	-0.00070450	0.00031839	-0.00056219	0.00143909	0.00001192	0.00183250	-0.00005337	0.00059929	-0.00117904	0.00185004	0.00067097	0.00195891	-0.00271372	0.00133930	0.00007499	-0.00017577	-0.00049451	0.00199605	0.00084711	0.00114449	0.00007891	0.00372321	0.00005428	0.00049356	0.00127712	0.00078530	0.00149144	0.00134281	0.00082806	0.00040174	-0.00010648	0.00057197	0.00002907	0.00077268	0.00000985	0.00077510	0.00060859	0.00080532	0.00028751	0.00069345	0.00014551	0.00107542	-0.00022985	0.00095188	-0.00010252	0.00103283	-0.00000651	0.00039095	0.00018956	0.00024860	0.00026064	0.00014720	0.00031873	0.00072743	-0.00037776	-0.00015449	0.00011256	0.00055615	0.00032728	0.00034138	-0.00007025	0.00040333	0.00014053	0.00059044	0.00041513	0.00044672	0.00004852	0.00035978	0.00002330	0.00050563	0.00045675	-0.00042909	-0.00026423	-0.00053262	-0.00012273	-21.47483647
-0.1001	-21.47483647	-21.47483647	-21.47483647	-21.47483647	-21.47483647	-21.47483647	-21.47483647	-21.47483647	-21.47483647	-21.47483647	-21.47483647	-21.47483647	-21.47483647	-21.47483647	-21.47483647	-21.47483647	-21.47483647	-21.47483647	-21.47483647	-21.47483647	-21.47483647	-21.47483647	-21.47483647	-21.47483647	-21.47483647	-21.47483647	-21.47483647	-21.47483647	-21.47483647	-21.47483647	-21.47483647	-21.47483647	0.21383612	0.96856540	-0.24422209	0.17209057	-0.01632017	-0.02801709	0.05697682	-0.02016605	0.09818807	-0.00146177	0.02136151	0.03094678	-0.00095215	0.01276664	0.02919553	0.01298561	0.04696217	0.01048298	0.03135487	0.02316382	0.03328183	0.02530193	0.03332966	0.02293375	0.02863924	0.02314891	0.03516361	0.02297590	0.03265427	0.02226858	0.02920230	0.02699008	0.03495338	0.02825002	0.02841199	0.02879743	0.02595496	0.02564689	0.02551338	0.02816232	0.02607201	0.02269890	0.02699092	0.02882344	0.02163876	0.03495047	0.02648079	0.00285499	0.01552740	0.00532167	0.01852194	0.00384992	0.01397142	0.01826662	0.03756944	0.00543427	0.02208343	0.01777675	0.02916585	0.01539862	0.01506206	0.01718576	0.02552241	0.01515897	0.02034768	0.01551805	0.02611864	0.01413996	0.01536564	0.02306731	0.01512490	0.01776279	0.01483019	0.01095345	0.01586840	0.01160737	0.01267461	0.01498839	0.00818074	0.01258894	0.00252393	-0.00369814	0.00224113	-0.00159244	-0.00294775	0.00055828	-0.00722364	-0.00893985	-0.00745750	-0.01002213	-0.01417906	-0.01517426	-0.02093079	-0.02606054	-0.02799187	-0.02647568	-0.02914476	-0.03572888	-0.03125365	-0.03517772	-0.03510571	-0.03839174	-0.03819489	-0.03798975	-0.03985768	-0.04211448	-0.04081355	-0.04562571	-0.04290880	-0.04613061	-0.04632005	-0.04635004	-0.04702078	-0.05086730	-0.04998597	-0.04883017	-0.05007380	-0.05066086	-0.05025771	-0.05172199	-0.05236502	-0.05142521	-0.05148099	-0.05391687	-0.05153803	-0.05272796	-0.05252200	-0.05395253	-0.04886359	-0.05027478	-0.05160336	-0.05154419	-0.05011598	-0.05027802	-0.05026807	-0.04902860	-0.04931167	-0.05069580	-0.04829227	-0.04887955	-0.04698849	-0.04781365	-0.04452154	-0.04555792	-0.04619555	-0.04425504	-0.04233538	-0.04281706	-0.04151083	-0.03951918	-0.03738889	-0.03679698	-0.03601492	-0.03643216	-0.03354862	-0.03485917	-0.03360174	-0.03372394	-0.03164725	-0.03103039	-0.02979387	-0.02957063	-0.02808398	-0.02850950	-0.02912788	-0.02843261	-0.02452567	-0.02628889	-0.02147597	-0.02046916	-0.01922237	-0.01850705	-0.01818867	-0.01772806	-0.01466405	-0.01483867	-0.01053348	-0.01124721	-0.00823465	-0.00823548	-0.00846963	-0.00779693	-0.00540976	-0.00542991	-0.00443549	-0.00455482	-0.00212266	-0.00083257	0.00125992	0.00191175	0.00367026	0.00549890	0.00649093	0.00584169	0.00885781	0.00864493	0.01020892	0.01068644	0.01166077	0.01039637	0.00920931	0.00956699	0.01015234	0.00848034	0.00692383	0.00605179	0.00486040	0.00388115	0.00381032	0.00187222	0.00069924	-0.00015412	-0.00121382	-0.00383418	-0.00321937	-0.00360571	-0.00489371	-0.00738818	-0.00481953	-0.00453074	-0.00487297	-0.00472444	-0.00410047	-0.00549205	-0.00434229	-0.00478868	-0.00263885	-0.00333074	-0.00267304	-0.00351222	-0.00122852	-0.00200685	-0.00085919	-0.00164245	0.00000529	0.00071660	0.00067556	0.00070655	0.00034349	0.00045347	0.00130002	-0.00053850	0.00055717	0.00036723	0.00034753	0.00057258	0.00138816	0.00008520	0.00010964	-0.00026117	0.00139325	0.00065197	0.00046601	0.00135186	0.00178824	0.00090730	0.00005484	-0.00027352	0.00132709	0.00057405	0.00040695	0.00089658	0.00070704	0.00183509	0.00097371	0.00140331	0.00057933	-0.00012743	0.00010171	-0.00022172	0.00223138	0.00096545	0.00146221	0.00061292	0.00081737	0.00204049	0.00190090	0.00216335	0.00146294	-0.00107190	0.00120506	0.00135831	0.00137962	0.00088553	0.00122420	0.00096604	0.00153059	-0.00035345	0.00127457	0.00051739	0.00154132	0.00256970	0.00044046	-0.00136059	0.00189759	0.00246430	0.00253002	0.00382176	0.00111349	0.00265605	0.00052565	0.00345903	0.00242177	0.00203889	0.00375059	0.00175377	0.00187263	0.00105158	0.00388847	0.00003236	0.00339933	0.00360584	0.00233364	-0.00116486	0.00103318	0.00241205	0.00323487	0.00477920	0.00234724	0.00221526	0.00298207	0.00080395	0.00190490	0.00157997	0.00430837	0.00089433	0.00231444	0.00443245	0.00350625	0.00232263	0.00343397	0.00117669	0.00416589	0.00034876	0.00229176	0.00350709	0.00309424	0.00319581	0.00436640	0.00352474	0.00564437	-0.00132925	0.00506134	0.00788823	0.00319290	0.00000248	0.00442008	0.00526006	0.00614499	0.00153944	0.00548342	0.00555816	0.00452640	0.00185815	0.00233543	0.00544908	0.00355424	0.00320321	0.00448383	0.00387396	0.00320393	0.00218215	0.00401018	0.00475849	0.00539957	0.00303400	0.00075493	0.00496582	0.00321305	0.00335903	0.00295525	0.00281981	0.00586605	0.00378800	0.00217499	0.00380057	0.00405703	0.00287976	0.00270264	0.00499851	0.00243596	0.00205280	0.00248847	0.00343138	0.00296763	0.00146832	0.00258560	0.00493861	0.00259343	0.00233425	0.00290671	0.00449665	0.00358999	0.00264602	0.00256677	0.00400171	0.00370247	0.00213395	0.00428710	0.00272295	0.00182088	0.00338016	0.00102010	0.00434625	0.00188536	0.00097689	0.00212394	0.00299138	0.00178102	0.00123723	0.00343279	0.00238406	0.00247038	0.00245637	0.00124207	0.00594744	0.00275165	0.00267776	0.00105387	0.00479019	0.00277489	0.00304542	0.00383899	0.00345216	0.00528144	0.00439255	0.00291411	0.00356116	0.00366326	0.00226190	0.00376584	0.00370263	0.00273835	0.00130200	0.00165525	0.00250286	0.00215717	0.00250190	0.00157525	0.00158989	0.00257025	0.00095256	0.00119862	0.00189009	0.00180364	0.00123230	0.00049287	0.00176784	0.00132585	0.00115107	0.00097238	0.00162809	0.00190629	0.00125794	0.00134426	0.00200058	0.00131154	0.00108723	0.00103693	0.00146719	0.00145927	0.00160405	0.00091588	0.00137001	0.00102376	0.00086604	0.00084386	0.00156024	0.00204822	0.00077523	0.00077507	0.00121913	0.00150105	0.00104349	0.00122040	0.00176297	0.00120819	0.00147998	0.00120918	-21.47483647
-0.0501	-21.47483647	-21.47483647	-21.47483647	-21.47483647	-21.47483647	-21.47483647	-21.47483647	-21.47483647	-21.47483647	-21.47483647	-21.47483647	-21.47483647	-21.47483647	-21.47483647	-21.47483647	-21.47483647	-21.47483647	-21.47483647	-21.47483647	-21.47483647	-21.47483647	-21.47483647	-21.47483647	-21.47483647	-21.47483647	-21.47483647	-21.47483647	-21.47483647	-21.47483647	-21.47483647	-21.47483647	-21.47483647	-21.47483647	0.10598061	0.13286236	-0.01422058	-0.01807595	0.01217060	0.00010982	-0.03645663	-0.06292546	0.08922043	0.01900226	0.03392180	0.01513697	0.02003375	0.02978448	0.01396136	0.03068085	0.01753633	0.03130108	0.02917945	0.03579419	0.03168268	0.03492370	0.02547571	0.02356406	0.02481171	0.03019879	0.02526378	0.02842489	0.02301021	0.03091448	0.03092341	0.02884799	0.03037401	0.02919538	0.03257835	0.02567324	0.02488110	0.02963246	0.02953264	0.02661278	0.02950452	0.01978649	0.03115879	0.03347452	0.04313009	0.02396273	0.01530190	0.01619947	0.00523788	0.00227613	0.01884249	0.02069535	0.02527428	0.02329379	0.01926527	0.02735673	0.02039973	0.02704387	0.02228008	0.01478526	0.01828312	0.02306981	0.01796621	0.02150196	0.01557241	0.01999736	0.01756351	0.01295627	0.02013031	0.01658619	0.01525836	0.01387750	0.01518166	0.00945006	0.01395217	0.01393150	0.01844110	0.00918320	0.01088767	-0.00003538	-0.00580774	0.00044327	-0.00058003	-0.00331268	0.00067543	-0.01163291	-0.01137611	-0.01244317	-0.01179533	-0.01607299	-0.01539215	-0.02383221	-0.03225995	-0.03232093	-0.02860043	-0.03197178	-0.03444861	-0.03357599	-0.03459973	-0.03410684	-0.03673698	-0.03957604	-0.04012316	-0.04188856	-0.04241624	-0.04317229	-0.04528092	-0.04413393	-0.04404101	-0.04915753	-0.04671045	-0.04979546	-0.05180282	-0.05156774	-0.05043327	-0.04861655	-0.04762368	-0.05206009	-0.05121152	-0.05450648	-0.05229126	-0.05322858	-0.05480253	-0.05169501	-0.05244494	-0.05383483	-0.05211032	-0.05161230	-0.05033079	-0.05122760	-0.05095911	-0.05233190	-0.05209157	-0.05246494	-0.05186508	-0.04975596	-0.04945469	-0.04821349	-0.04980690	-0.04772379	-0.04714039	-0.04607547	-0.04727266	-0.04681038	-0.04413129	-0.04360454	-0.04277342	-0.04111258	-0.04026609	-0.03932213	-0.03775136	-0.03754935	-0.03807378	-0.03731726	-0.03661414	-0.03446865	-0.03377447	-0.03414369	-0.03129738	-0.03248900	-0.03250914	-0.02995830	-0.03170014	-0.02739010	-0.02648526	-0.02603894	-0.02444544	-0.02478779	-0.02467213	-0.02285088	-0.02204084	-0.02210619	-0.01969225	-0.01832144	-0.01632128	-0.01314666	-0.01404930	-0.01248001	-0.01079898	-0.01020453	-0.00819565	-0.00680539	-0.00506483	-0.00668800	-0.00435767	-0.00569388	-0.00475122	-0.00361353	-0.00257462	-0.00273353	-0.00226677	0.00028793	-0.00029333	0.00012783	0.00109638	0.00163778	0.00286334	0.00435062	0.00395942	0.00584553	0.00723891	0.00666942	0.00779552	0.00666564	0.00689833	0.00674226	0.00774491	0.00909505	0.00805281	0.00761259	0.00827388	0.00655740	0.00560976	0.00529246	0.00449996	0.00321234	0.00337872	0.00293065	0.00156988	0.00093592	-0.00052354	-0.00109446	-0.00245635	-0.00360170	-0.00306640	-0.00456662	-0.00606250	-0.00544849	-0.00535146	-0.00480207	-0.00595084	-0.00505361	-0.00485157	-0.00503645	-0.00439855	-0.00422762	-0.00415644	-0.00329799	-0.00314649	-0.00211045	-0.00239596	-0.00215427	-0.00186813	-0.00164986	-0.00042033	-0.00096688	-0.00071620	-0.00146019	-0.00044407	-0.00054902	-0.00041011	-0.00100766	0.00081196	0.00045538	0.00054495	-0.00039387	0.00054705	0.00063265	-0.00020897	-0.00030949	0.00028404	-0.00078719	0.00006226	0.00001662	0.00081138	0.00027117	-0.00112395	-0.00171862	0.00020590	0.00008206	-0.00005818	0.00032829	-0.00007694	-0.00006278	-0.00094374	-0.00157814	0.00173225	-0.00105659	-0.00214708	-0.00017550	0.00110431	-0.00243578	0.00083559	-0.00177328	-0.00152677	-0.00073016	-0.00012570	0.00028879	-0.00099945	0.00128567	-0.00021959	-0.00150892	0.00001244	-0.00152793	-0.00107470	-0.00051021	0.00131690	-0.00006160	-0.00002322	-0.00123300	-0.00233679	-0.00090469	-0.00186846	0.00063200	0.00056594	-0.00019017	-0.00316511	-0.00137918	0.00006997	0.00148859	-0.00004322	-0.00490448	-0.00257544	-0.00323706	-0.00336966	-0.00307320	0.00081482	0.00005455	-0.00237834	0.00029883	-0.00016657	-0.00144638	-0.00205687	-0.00233374	-0.00001785	-0.00176851	-0.00054228	-0.00158497	-0.00245402	-0.00182565	-0.00253605	-0.00213169	-0.00416104	-0.00122030	0.00121560	0.00036014	0.00012380	0.00097576	-0.00154658	-0.00065586	-0.00069122	-0.00027657	-0.00076039	-0.00208762	-0.00225383	-0.00143320	-0.00133732	-0.00166852	-0.00158256	-0.00123081	0.00217413	-0.00424014	-0.00183131	-0.00077413	-0.00077380	-0.00072684	0.00030145	-0.00272592	-0.00272979	-0.00038625	-0.00006936	-0.00086319	0.00315772	-0.00099813	0.00073480	-0.00169024	-0.00172593	-0.00410187	0.00042395	-0.00026960	-0.00251954	-0.00379287	-0.00014270	-0.00023975	-0.00151491	-0.00168685	-0.00043391	-0.00016806	0.00009717	-0.00131963	-0.00162775	-0.00123956	-0.00111572	-0.00094168	-0.00217723	-0.00169335	-0.00111366	-0.00155656	-0.00032648	-0.00051471	-0.00189962	-0.00143314	-0.00195838	-0.00131628	-0.00039486	-0.00068426	-0.00140111	-0.00099838	-0.00212284	-0.00071972	-0.00034649	-0.00104745	-0.00063734	-0.00172486	-0.00153293	-0.00080357	-0.00183002	-0.00140387	-0.00041088	0.00013168	-0.00211876	-0.00059493	-0.00098205	-0.00028621	-0.00221699	-0.00129091	-0.00003136	-0.00136816	-0.00145059	-0.00212926	-0.00154197	0.00002555	-0.00300384	-0.00055016	0.00009141	-0.00108359	-0.00088516	-0.00096887	-0.00162835	0.00162420	-0.00134472	-0.00128515	-0.00112031	-0.00047878	-0.00014706	0.00044289	-0.00043206	-0.00023391	-0.00100717	0.00030838	-0.00057307	-0.00068174	-0.00045801	0.00009359	-0.00020567	-0.00064145	-0.00005712	-0.00023103	-0.00017871	-0.00069163	-0.00015813	0.00018984	-0.00007878	0.00004269	0.00006465	0.00026434	0.00001242	-0.00001072	-0.00002714	0.00026736	-0.00061294	-0.00006611	0.00005573	-0.00001681	-0.00011488	-0.00025897	-0.00014639	0.00049067	0.00036733	-0.00006329	-0.00013891	-0.00024971	-0.00003070	-0.00030925	-0.00064870	-0.00046498	-0.00086747	-0.00019358	-21.47483647
-0.0001	-21.47483647	-21.47483647	-21.47483647	-21.47483647	-21.47483647	-21.47483647	-21.47483647	-21.47483647	-21.47483647	-21.47483647	-21.47483647	-21.47483647	-21.47483647	-21.47483647	-21.47483647	-21.47483647	-21.47483647	-21.47483647	-21.47483647	-21.47483647	-21.47483647	-21.47483647	-21.47483647	-21.47483647	-21.47483647	1.09500051	-21.47483647	-21.47483647	-21.47483647	-21.47483647	-21.47483647	-21.47483647	-21.47483647	-0.70800638	0.17548560	0.04516382	0.09461388	-0.04181587	-0.04252095	-0.00219798	0.01350763	0.00083670	-0.00066408	0.01378623	0.02274006	0.06164378	0.04542105	0.01175514	0.03342869	0.01696025	0.03074402	0.02226921	0.03474857	0.02691467	0.03519221	0.02980430	0.03092986	0.02474373	0.03217854	0.02317078	0.02705633	0.02735678	0.02757736	0.02818132	0.03389990	0.03042843	0.02849294	0.02930809	0.02686973	0.02448326	0.02632838	0.02959633	0.02849154	0.02649172	0.02465443	0.03614859	0.02619976	0.03847508	0.02280887	0.01435463	0.00931283	0.00212577	0.00392162	0.02178835	0.01159572	0.02900667	0.03305051	0.00954288	0.02333968	0.01536231	0.02448442	0.02101488	0.01387105	0.02469756	0.02475564	0.01887364	0.01867844	0.01602045	0.02203466	0.01415207	0.01770575	0.02144361	0.01493312	0.01628297	0.00952886	0.01275475	0.01374586	0.01272674	0.01527749	0.01875825	0.01193636	0.00813007	0.00780969	-0.00092693	0.00178104	0.00003883	0.00198838	0.00268611	-0.00657529	-0.00981634	-0.00584727	-0.00798413	-0.01305209	-0.01127204	-0.01839432	-0.02603739	-0.02745248	-0.02539590	-0.02980847	-0.03750831	-0.03312002	-0.03491279	-0.03296593	-0.03734681	-0.03827801	-0.03813907	-0.04150669	-0.04174485	-0.04282331	-0.04525278	-0.04257318	-0.04439286	-0.04619637	-0.04674008	-0.04727412	-0.05210948	-0.05122911	-0.05047804	-0.04939963	-0.04966143	-0.05226793	-0.05269492	-0.05407640	-0.05359222	-0.05322531	-0.05497002	-0.05364668	-0.05377525	-0.05430828	-0.05433954	-0.05077567	-0.05181073	-0.05324522	-0.05126474	-0.05226807	-0.05213341	-0.05215186	-0.05383170	-0.05083032	-0.05185718	-0.04988995	-0.05115728	-0.04866694	-0.04857536	-0.04773090	-0.04708927	-0.04859464	-0.04468630	-0.04391583	-0.04454932	-0.04238222	-0.04141152	-0.03922883	-0.03949499	-0.03837671	-0.03846831	-0.03573603	-0.03688226	-0.03599694	-0.03406415	-0.03357940	-0.03190612	-0.03316678	-0.03251446	-0.03132141	-0.03200324	-0.02912225	-0.02806228	-0.02586008	-0.02555170	-0.02355232	-0.02428586	-0.02151160	-0.02236463	-0.02077239	-0.02001478	-0.01978090	-0.01796448	-0.01751382	-0.01683198	-0.01468426	-0.01591487	-0.01246933	-0.01042268	-0.01007715	-0.00766712	-0.00678668	-0.00499413	-0.00543711	-0.00385421	-0.00408816	-0.00211453	-0.00282667	0.00000114	0.00052465	-0.00078139	-0.00093096	-0.00101524	0.00088642	0.00002190	0.00200442	0.00108016	0.00129954	0.00154556	0.00190816	0.00385258	0.00188468	0.00454679	0.00366720	0.00454623	0.00476942	0.00562945	0.00606731	0.00674853	0.00670529	0.00672829	0.00699758	0.00831204	0.00736066	0.00806739	0.00771979	0.00804485	0.00791414	0.00687644	0.00703262	0.00580229	0.00439252	0.00542974	0.00388101	0.00178390	0.00240603	0.00116896	0.00142441	-0.00054302	-0.00079898	-0.00214926	-0.00240030	-0.00304045	-0.00281107	-0.00309737	-0.00442810	-0.00414290	-0.00443027	-0.00447254	-0.00442438	-0.00526393	-0.00413207	-0.00341243	-0.00322574	-0.00468746	-0.00448321	-0.00322155	-0.00314664	-0.00288228	-0.00390097	-0.00172366	-0.00084093	-0.00127718	-0.00169174	-0.00033326	0.00019162	-0.00132750	-0.00028277	0.00036632	-0.00135354	0.00004035	-0.00060282	0.00109275	0.00067500	-0.00110976	-0.00137699	-0.00061185	0.00017592	0.00045416	-0.00034935	-0.00276207	-0.00053519	-0.00052921	-0.00034500	0.00125188	0.00008610	-0.00108256	-0.00090353	-0.00013135	-0.00105395	-0.00120592	-0.00087446	-0.00095418	-0.00098947	-0.00193673	-0.00125306	0.00001936	0.00092764	0.00114961	-0.00022183	-0.00004530	0.00076895	-0.00030209	-0.00020887	0.00161899	-0.00053916	0.00051791	-0.00307907	-0.00163990	0.00103247	-0.00140595	-0.00144479	-0.00303889	0.00032779	-0.00121127	0.00141657	-0.00178519	-0.00051750	-0.00219872	-0.00142343	-0.00525090	-0.00033767	-0.00296427	0.00013963	0.00171173	-0.00182420	-0.00288998	0.00037214	-0.00082825	0.00042844	-0.00224402	0.00011756	0.00115979	-0.00012624	-0.00070570	0.00056466	-0.00398153	0.00153964	0.00052782	0.00033290	-0.00305104	-0.00069629	-0.00016450	0.00036020	0.00091299	-0.00283335	0.00046460	-0.00096856	0.00034791	-0.00072792	0.00244240	-0.00076538	-0.00203996	0.00050318	-0.00366606	-0.00006788	-0.00045520	-0.00108286	0.00139259	-0.00101956	-0.00100264	0.00092696	0.00002257	-0.00072538	0.00069695	0.00097880	-0.00015230	-0.00230409	0.00026363	0.00339510	-0.00211293	-0.00031043	0.00078135	-0.00133909	-0.00188149	-0.00221012	0.00118712	-0.00049005	0.00024674	-0.00067361	0.00149158	-0.00064855	-0.00250071	0.00030815	-0.00173225	-0.00067215	0.00031377	-0.00266061	-0.00079240	-0.00028558	-0.00327751	-0.00012731	-0.00146416	-0.00093861	-0.00021932	-0.00342078	-0.00105172	-0.00155313	0.00090468	0.00036477	-0.00087855	-0.00153936	-0.00014437	0.00021961	-0.00141814	0.00084346	0.00007207	-0.00070868	-0.00053479	-0.00049905	-0.00073433	-0.00103894	-0.00363930	-0.00133348	0.00002745	-0.00023088	-0.00082053	-0.00050343	-0.00170856	-0.00020503	-0.00084919	-0.00077419	-0.00101452	-0.00163525	-0.00168306	-0.00284342	0.00053732	-0.00235084	-0.00147392	0.00016982	-0.00033238	0.00065069	0.00008220	-0.00013816	0.00029303	-0.00053083	-0.00203664	0.00114968	-0.00149643	-0.00014844	-0.00056775	0.00003615	-0.00085383	0.00058125	-0.00043674	-0.00039442	-0.00004211	0.00058878	-0.00017310	-0.00029718	-0.00058785	0.00060350	-0.00031362	-0.00053289	0.00005035	-0.00021000	-0.00020212	0.00013498	0.00012964	0.00023508	-0.00053831	0.00045115	-0.00013759	0.00076266	0.00004387	0.00006773	0.00050022	0.00049894	0.00015348	0.00003789	0.00028305	-0.00017533	-0.00015809	0.00011881	0.00017584	0.00036360	0.00019297	-0.00012777	-0.00014682	0.00025095	-0.00036748	-0.00005116	-0.00025099	-0.00013953	-0.00052406	-0.00030394	-21.47483647
0.0499	-21.47483647	-21.47483647	-21.47483647	-21.47483647	-21.47483647	-21.47483647	-21.47483647	-21.47483647	-21.47483647	-21.47483647	-21.47483647	-21.47483647	-21.47483647	-21.47483647	-21.47483647	-21.47483647	-21.47483647	-21.47483647	-21.47483647	-21.47483647	-21.47483647	-21.47483647	-21.47483647	-21.47483647	-21.47483647	-21.47483647	-21.47483647	-21.47483647	-21.47483647	-21.47483647	-21.47483647	-21.47483647	2.04620957	-0.73857999	-0.00530891	0.27729868	0.17313518	0.03484654	-0.03354193	-0.04254337	-0.03180332	0.04152672	0.01567511	0.03462647	0.00804923	0.03126560	0.02758452	0.02511889	0.03085714	0.01565094	0.02439413	0.02911241	0.04022165	0.03145912	0.03276475	0.02630359	0.03282286	0.02815141	0.03295317	0.02677180	0.03144113	0.02576977	0.02935795	0.03013583	0.03313707	0.03313853	0.02633320	0.02773864	0.02906498	0.02155887	0.02268443	0.02948476	0.02595216	0.02798366	0.02201940	0.03605553	0.02801510	0.03868130	0.01782952	0.01180884	0.01126039	0.01629329	-0.00187516	0.01321784	0.00861661	0.02754458	0.02380533	0.01539205	0.02085413	0.00975061	0.02478521	0.02096932	0.01260712	0.01993058	0.02052452	0.01933060	0.01808003	0.01162814	0.02312474	0.01821890	0.01345758	0.01543159	0.01414485	0.01757769	0.00969180	0.01028175	0.00880639	0.01171454	0.01564627	0.01966362	0.01245733	0.01176641	0.00740394	0.00127522	0.00640453	0.00424121	0.00032035	0.00280167	-0.00545987	-0.00599089	-0.00636326	-0.00428603	-0.01171895	-0.00911124	-0.01643791	-0.02590899	-0.02702237	-0.02434223	-0.02808422	-0.03461033	-0.03027934	-0.03639127	-0.03376409	-0.03823953	-0.03911419	-0.03897170	-0.04241412	-0.04302275	-0.04274402	-0.04637922	-0.04210316	-0.04410426	-0.04761496	-0.04701605	-0.04903463	-0.05246412	-0.05176457	-0.05290451	-0.04941666	-0.04834188	-0.05300854	-0.05328397	-0.05287292	-0.05321047	-0.05442879	-0.05649220	-0.05274278	-0.05212579	-0.05444164	-0.05377258	-0.05147150	-0.05052148	-0.05183213	-0.05223111	-0.05134457	-0.05331866	-0.05146548	-0.05299138	-0.05108404	-0.05211033	-0.05057431	-0.05177905	-0.04900461	-0.04935302	-0.04718620	-0.04781492	-0.04829873	-0.04500445	-0.04480601	-0.04398685	-0.04136796	-0.03951163	-0.04074897	-0.03894860	-0.03856842	-0.03908561	-0.03786065	-0.03812613	-0.03599281	-0.03478734	-0.03364902	-0.03254293	-0.03489706	-0.03318754	-0.03127512	-0.03258047	-0.02898064	-0.02728070	-0.02727120	-0.02509110	-0.02565790	-0.02529483	-0.02302752	-0.02433271	-0.02184730	-0.01874426	-0.01902558	-0.01821260	-0.01755238	-0.01774944	-0.01482906	-0.01647867	-0.01432178	-0.01084032	-0.01130752	-0.01165844	-0.00944420	-0.00866762	-0.00929754	-0.00736644	-0.00567108	-0.00392329	-0.00436631	-0.00175197	0.00021275	0.00033572	0.00028043	0.00045953	0.00131296	0.00171047	0.00244217	0.00140262	0.00218944	0.00228533	0.00130784	0.00229155	0.00034910	0.00232290	0.00099519	0.00270742	0.00273128	0.00180825	0.00270295	0.00392487	0.00269095	0.00234666	0.00408527	0.00399385	0.00537675	0.00559959	0.00558708	0.00433393	0.00579781	0.00591370	0.00667252	0.00566322	0.00524779	0.00614970	0.00661509	0.00601786	0.00543818	0.00626591	0.00617935	0.00530097	0.00550953	0.00557521	0.00508333	0.00438764	0.00390953	0.00228230	0.00187946	0.00066715	0.00050326	-0.00085005	-0.00142816	-0.00290118	-0.00129576	-0.00242007	-0.00327527	-0.00471210	-0.00474472	-0.00381662	-0.00400456	-0.00562794	-0.00495979	-0.00530535	-0.00397240	-0.00430255	-0.00623209	-0.00382060	-0.00432578	-0.00506362	-0.00416662	-0.00279885	-0.00364181	-0.00214623	-0.00325018	-0.00246273	-0.00246482	-0.00334725	-0.00305525	-0.00158996	-0.00056134	-0.00049296	-0.00020657	-0.00033102	-0.00165383	-0.00038274	-0.00108087	0.00128042	-0.00181254	-0.00256568	-0.00148576	0.00044365	-0.00080815	-0.00088769	-0.00224507	-0.00048077	-0.00197769	-0.00284340	-0.00232335	-0.00227258	-0.00001328	0.00068929	-0.00223414	-0.00067851	-0.00262716	-0.00005947	-0.00047403	-0.00064812	-0.00067677	-0.00094249	-0.00268845	-0.00080545	-0.00122928	-0.00410466	-0.00188999	0.00020873	-0.00026235	-0.00328926	-0.00230123	-0.00187604	-0.00023080	-0.00163060	-0.00369278	-0.00579402	-0.00015865	-0.00181229	-0.00244483	-0.00015731	-0.00088285	-0.00295954	-0.00101841	-0.00125680	-0.00314282	-0.00246416	-0.00247780	0.00048642	-0.00307873	-0.00353403	-0.00069031	-0.00188444	0.00038653	-0.00429984	-0.00229985	-0.00417240	-0.00352505	-0.00166046	-0.00216673	-0.00006245	-0.00134603	-0.00276721	0.00079596	-0.00125909	-0.00195580	-0.00036342	-0.00386295	-0.00441057	-0.00205252	-0.00372315	-0.00261427	-0.00258300	-0.00113692	-0.00040675	-0.00158936	-0.00361068	-0.00404232	-0.00284062	-0.00218030	-0.00095673	-0.00298282	-0.00334211	-0.00199577	-0.00149306	0.00075933	0.00085885	-0.00194696	-0.00063784	-0.00262901	-0.00398957	-0.00421712	0.00077907	-0.00145804	-0.00141907	-0.00259103	-0.00375837	-0.00144570	-0.00222320	-0.00220250	-0.00247884	-0.00174445	-0.00151937	-0.00123414	-0.00240450	-0.00234593	-0.00242349	-0.00091051	-0.00265045	-0.00244170	-0.00220355	-0.00223848	-0.00180307	-0.00079325	0.00037895	-0.00144957	-0.00072854	-0.00316610	-0.00172531	-0.00093452	-0.00186490	-0.00098660	-0.00137142	-0.00065538	-0.00113954	-0.00220861	-0.00085661	-0.00159914	-0.00256926	-0.00063040	-0.00219020	-0.00331292	-0.00217837	-0.00098277	-0.00129699	-0.00139206	-0.00222632	-0.00104873	-0.00106421	-0.00256465	-0.00121532	-0.00180367	-0.00085311	-0.00226255	-0.00238765	-0.00123669	-0.00324519	-0.00100160	0.00070557	-0.00053776	-0.00290946	-0.00013972	-0.00203518	0.00089461	-0.00127015	0.00027084	-0.00081802	-0.00174188	-0.00028123	0.00001041	-0.00025704	-0.00052396	-0.00191209	0.00022063	-0.00014292	-0.00074248	0.00010497	-0.00030618	-0.00075128	-0.00084011	0.00016042	-0.00006276	-0.00036894	-0.00034064	-0.00022888	-0.00018591	-0.00053446	-0.00013406	-0.00042840	-0.00005548	-0.00046195	-0.00006140	-0.00046677	0.00019112	-0.00031780	0.00005291	-0.00020652	-0.00046219	-0.00012141	0.00024923	0.00016231	-0.00000701	0.00010325	-0.00037691	-0.00025572	-0.00011935	-0.00050585	-0.00021093	-0.00034702	-0.00059480	-0.00105398	-0.00062963	-21.47483647
0.0999	-21.47483647	-21.47483647	-21.47483647	-21.47483647	-21.47483647	-21.47483647	-21.47483647	-21.47483647	-21.47483647	-21.47483647	-21.47483647	-21.47483647	-21.47483647	-21.47483647	-21.47483647	-21.47483647	-21.47483647	-21.47483647	-21.47483647	-21.47483647	-21.47483647	-21.47483647	-21.47483647	-21.47483647	-21.47483647	-21.47483647	-21.47483647	-21.47483647	-21.47483647	-21.47483647	-21.47483647	-21.47483647	0.31658284	0.81896631	-0.13010325	-0.08235947	-0.06427776	0.09917925	0.04446266	0.09649587	-0.06195664	0.04978298	0.01537247	0.06200375	-0.06141670	0.03335785	0.02601642	0.03025643	0.01203021	0.02556972	0.02591710	0.02924764	0.02255575	0.03439754	0.03035601	0.03356441	0.02219282	0.02388226	0.02934035	0.02497854	0.03107691	0.02828233	0.02680158	0.03093000	0.02832116	0.03561188	0.02754730	0.03238695	0.02775072	0.02771183	0.02820721	0.03147993	0.02576665	0.02812600	0.02515887	0.03645919	0.02977016	0.03522426	0.02863940	0.03355102	0.02333863	0.00919990	0.02165009	0.03369903	0.02424527	0.02337639	0.03129404	0.02571154	0.02093831	0.01542412	0.02920295	0.02542841	0.01417284	0.02297176	0.02155125	0.02392230	0.01805182	0.01818464	0.02285433	0.01990564	0.01264761	0.02033438	0.01545430	0.02136634	0.01099146	0.01360928	0.01294193	0.01695445	0.01294061	0.02036013	0.01277042	0.01613817	0.00436599	-0.00138112	0.00695554	0.00549457	-0.00221725	0.00413951	-0.00512080	-0.00289568	-0.00697803	-0.00658648	-0.01006222	-0.00881829	-0.01509242	-0.01994569	-0.02401881	-0.02240728	-0.02914367	-0.03334734	-0.03210355	-0.03309974	-0.03430116	-0.03296227	-0.03752679	-0.03564048	-0.04165592	-0.04134185	-0.04140672	-0.04220236	-0.04288524	-0.04309314	-0.04431253	-0.04275583	-0.04880588	-0.04898970	-0.04912569	-0.04793240	-0.04875552	-0.04608184	-0.05048602	-0.04953044	-0.05305846	-0.05087294	-0.05046033	-0.05177619	-0.05093118	-0.05069549	-0.05179735	-0.05010319	-0.04891502	-0.04835777	-0.05063021	-0.04966735	-0.05050880	-0.05087706	-0.04981424	-0.05021860	-0.04889929	-0.05046712	-0.04754994	-0.04764992	-0.04698923	-0.04737484	-0.04523019	-0.04586158	-0.04718347	-0.04245232	-0.04202234	-0.04101810	-0.04098577	-0.03902895	-0.03767068	-0.03646402	-0.03821929	-0.03772364	-0.03541907	-0.03434305	-0.03366891	-0.03376508	-0.03300405	-0.02971466	-0.03137767	-0.03091983	-0.03008431	-0.02899854	-0.02800197	-0.02621372	-0.02573808	-0.02374018	-0.02284077	-0.02267451	-0.02192884	-0.01938981	-0.02047974	-0.01892386	-0.01842094	-0.01593353	-0.01511939	-0.01505728	-0.01304801	-0.01306991	-0.01144003	-0.00867654	-0.01106301	-0.00732024	-0.00858977	-0.00784746	-0.00924114	-0.00554652	-0.00624855	-0.00539665	-0.00527244	-0.00218538	-0.00154976	-0.00169807	-0.00222780	0.00022275	0.00071023	0.00189228	0.00289062	0.00305254	0.00363019	0.00512077	0.00358596	0.00565307	0.00360719	0.00519476	0.00438164	0.00616153	0.00553214	0.00430998	0.00366909	0.00433202	0.00418579	0.00385953	0.00341278	0.00524871	0.00454821	0.00495921	0.00512098	0.00522374	0.00582901	0.00606800	0.00513553	0.00647326	0.00516942	0.00594861	0.00497109	0.00562569	0.00606890	0.00660401	0.00652556	0.00648179	0.00621505	0.00685481	0.00696463	0.00690476	0.00664728	0.00814207	0.00661307	0.00784275	0.00629719	0.00567396	0.00500516	0.00553805	0.00605745	0.00574522	0.00495304	0.00422136	0.00302453	0.00250184	0.00155250	0.00265715	0.00055455	0.00077356	0.00076190	0.00058255	-0.00161913	-0.00047108	-0.00162107	-0.00232432	-0.00275244	-0.00322166	-0.00422748	-0.00151518	-0.00287167	-0.00239429	-0.00310725	-0.00358426	-0.00393454	-0.00316166	-0.00238882	-0.00156379	-0.00312722	-0.00221811	-0.00282913	-0.00072258	-0.00203391	-0.00027868	-0.00170623	-0.00023807	-0.00098472	0.00165579	-0.00188311	0.00084313	0.00084450	0.00036638	0.00057991	0.00050291	-0.00018511	0.00263248	0.00106417	0.00248578	0.00110385	0.00216676	0.00145919	0.00147180	0.00127258	0.00523464	0.00064211	0.00398224	-0.00161580	0.00443317	0.00041546	0.00164326	0.00271066	0.00276281	0.00181034	0.00243557	0.00261026	0.00301813	0.00147830	0.00321812	0.00019532	-0.00123857	0.00035809	0.00422053	0.00074733	0.00557664	0.00255628	0.00388010	0.00006510	0.00249615	0.00314344	0.00381018	0.00331632	0.00341861	0.00153942	0.00084599	0.00061532	0.00162907	0.00191557	0.00175218	0.00337583	0.00378702	0.00260221	0.00288230	0.00101534	0.00566187	0.00127760	0.00351130	0.00280244	0.00201023	0.00067538	0.00617365	0.00300527	-0.00037838	-0.00018531	0.00244798	-0.00070524	0.00377590	0.00205549	0.00210000	-0.00078020	0.00362532	-0.00003157	0.00209755	0.00202275	0.00610229	0.00169509	0.00107637	0.00080918	0.00292507	0.00068518	0.00413375	0.00092006	0.00434481	0.00096763	0.00118744	-0.00142790	0.00543501	0.00390514	0.00399599	0.00018726	0.00085047	0.00102441	0.00118404	0.00144995	0.00298297	-0.00045408	0.00213393	0.00046665	0.00148842	0.00129087	0.00234011	0.00130567	0.00178107	0.00183136	0.00294851	0.00068712	0.00279675	-0.00056321	0.00076996	0.00067989	0.00076338	-0.00006019	0.00157748	0.00081949	0.00074529	0.00278707	0.00099802	-0.00009889	0.00149799	0.00116459	0.00121004	-0.00010618	-0.00129110	0.00060543	0.00117171	0.00009178	0.00087620	0.00060685	0.00055264	0.00110195	0.00138909	0.00043832	0.00125154	-0.00038826	0.00103347	-0.00122133	0.00054725	-0.00129973	0.00210650	0.00201522	-0.00007097	0.00100846	0.00291462	0.00063415	0.00008478	0.00058242	0.00018834	0.00204173	0.00087293	-0.00018437	0.00160441	-0.00051984	0.00037316	0.00020711	0.00098809	0.00031361	-0.00048745	0.00043067	0.00062794	-0.00026755	-0.00032453	-0.00013123	0.00056274	0.00048900	0.00077113	-0.00054909	0.00106408	-0.00041438	0.00031562	-0.00012551	0.00080682	0.00009332	0.00025163	0.00014859	0.00057258	-0.00015389	0.00038111	0.00029544	0.00075459	0.00016322	0.00018163	0.00004050	0.00055298	0.00015775	0.00072527	0.00058306	0.00090276	-0.00031334	0.00030723	0.00041824	0.00107965	0.00053874	0.00002868	-0.00037318	-0.00060512	-0.00010883	-21.47483647
0.1499	-21.47483647	-21.47483647	-21.47483647	-21.47483647	-21.47483647	-21.47483647	-21.47483647	-21.47483647	-21.47483647	-21.47483647	-21.47483647	-21.47483647	-21.47483647	-21.47483647	-21.47483647	-21.47483647	-21.47483647	-21.47483647	-21.47483647	-21.47483647	-21.47483647	-21.47483647	-21.47483647	-21.47483647	-21.47483647	-21.47483647	-21.47483647	-21.47483647	-21.47483647	-21.47483647	-21.47483647	-21.47483647	-1.57702279	1.26380599	-0.09406202	0.20148334	-0.00380932	-0.10545942	-0.03091817	0.00920188	0.01843177	0.00035591	0.01802881	0.04165406	-0.00126622	0.03170862	0.03048125	0.01792233	0.01741509	0.01555013	0.03652172	0.02697038	0.02554367	0.02705126	0.03242206	0.03311458	0.02891286	0.02729621	0.03219028	0.02959042	0.02733592	0.02605069	0.02414086	0.02951213	0.02965868	0.03287515	0.02857405	0.02985147	0.02493488	0.02607293	0.02750716	0.02708017	0.02643118	0.02750234	0.02215091	0.03570596	0.02519822	0.03869965	0.02718189	0.01468018	0.02040749	0.01218784	0.02444571	0.02914644	0.01013638	0.02259177	0.03874391	0.02360962	0.02768344	0.01338499	0.02715136	0.02274278	0.01362866	0.02189448	0.02416738	0.02740421	0.01635565	0.01590368	0.02072239	0.01416074	0.01157805	0.01945413	0.01523148	0.01865620	0.00985140	0.01566860	0.01048277	0.01423363	0.01521342	0.01964253	0.01535875	0.01088893	0.00515737	0.00025194	0.00333011	0.00360790	-0.00465678	0.00372463	-0.00842115	-0.00694557	-0.00989320	-0.01009547	-0.01317908	-0.01242002	-0.01744670	-0.02636735	-0.02899608	-0.02576324	-0.03253130	-0.03633662	-0.03147330	-0.03506626	-0.03549961	-0.03391839	-0.03717713	-0.03557055	-0.04301697	-0.04073967	-0.04238963	-0.04321988	-0.04458249	-0.04382127	-0.04572830	-0.04593804	-0.04916584	-0.05027774	-0.04959199	-0.04958883	-0.04931369	-0.04664673	-0.05111733	-0.05167117	-0.05325958	-0.05233132	-0.05168673	-0.05502936	-0.05164673	-0.05245935	-0.05314412	-0.05071227	-0.05144571	-0.05094664	-0.05105239	-0.05125006	-0.05294557	-0.05288108	-0.05048841	-0.05131030	-0.05116629	-0.05030342	-0.04826515	-0.04888978	-0.04971657	-0.04973323	-0.04538552	-0.04613836	-0.04619256	-0.04385261	-0.04407032	-0.04189267	-0.04280123	-0.03980618	-0.03986679	-0.03731376	-0.03856347	-0.03862449	-0.03714309	-0.03659367	-0.03571914	-0.03242711	-0.03390937	-0.03150463	-0.03354456	-0.03315544	-0.03006867	-0.03060509	-0.02877183	-0.02659427	-0.02651099	-0.02304336	-0.02400727	-0.02441707	-0.02186011	-0.02270429	-0.01996629	-0.01930775	-0.01948398	-0.01640108	-0.01678855	-0.01616661	-0.01360342	-0.01344438	-0.01207401	-0.01092804	-0.01096552	-0.00776985	-0.00915830	-0.00669790	-0.00718792	-0.00607227	-0.00521257	-0.00459396	-0.00478269	-0.00242772	-0.00297375	-0.00329201	-0.00266820	-0.00139534	-0.00185507	-0.00081403	-0.00004123	0.00079954	0.00235698	0.00284642	0.00284571	0.00361600	0.00365574	0.00399520	0.00491856	0.00595724	0.00708859	0.00653118	0.00676124	0.00724732	0.00637410	0.00524040	0.00632064	0.00711464	0.00661083	0.00659300	0.00616373	0.00571093	0.00647982	0.00729401	0.00524245	0.00570211	0.00463150	0.00566201	0.00534442	0.00580431	0.00529115	0.00526212	0.00606067	0.00545061	0.00633017	0.00591843	0.00612818	0.00628028	0.00577128	0.00584935	0.00506190	0.00616834	0.00621621	0.00487073	0.00486935	0.00488060	0.00586757	0.00668060	0.00640350	0.00696476	0.00374255	0.00619210	0.00544930	0.00619717	0.00487294	0.00575822	0.00508151	0.00590079	0.00395581	0.00437361	0.00392588	0.00430108	0.00336307	0.00319011	0.00139636	0.00308632	0.00135130	0.00127985	0.00048969	-0.00134987	-0.00041022	-0.00229381	-0.00129483	-0.00101280	-0.00108079	-0.00290072	-0.00196994	-0.00205703	-0.00230184	-0.00158984	-0.00368624	-0.00271308	-0.00219350	-0.00101058	-0.00375539	0.00001058	-0.00134306	-0.00255153	-0.00199289	-0.00072564	-0.00180788	-0.00125969	-0.00078136	0.00074010	0.00009290	0.00101606	-0.00117256	0.00018862	-0.00125535	0.00404545	-0.00108722	0.00157165	-0.00325777	0.00121955	0.00172247	0.00067787	0.00038554	0.00285388	0.00265552	0.00089021	0.00248905	0.00330764	0.00121835	0.00203796	-0.00078624	-0.00085664	0.00043363	0.00244549	-0.00017901	0.00494783	-0.00011283	0.00009846	-0.00005197	0.00281034	0.00191486	0.00095577	0.00359989	0.00629691	0.00118259	0.00288586	0.00170814	0.00485908	0.00101680	0.00103522	0.00311733	-0.00119642	0.00164811	0.00205437	0.00236568	0.00364167	0.00110695	0.00283996	0.00387045	0.00142354	0.00120700	0.00310229	0.00146636	0.00074975	0.00038214	0.00522493	0.00012238	0.00191520	0.00315925	0.00528656	0.00021176	0.00206060	0.00114074	0.00274412	-0.00222304	0.00477303	0.00032027	0.00243345	0.00004807	0.00083719	0.00089973	0.00421342	0.00272022	0.00391137	-0.00135992	0.00221518	-0.00018667	0.00262425	0.00073380	0.00085775	0.00167186	0.00253782	-0.00045879	0.00186480	0.00094264	0.00209461	0.00002115	0.00165780	0.00081981	0.00102275	0.00076839	0.00096683	0.00039899	0.00169615	-0.00082873	0.00260277	-0.00099843	0.00128851	0.00096472	0.00174050	0.00137742	0.00168802	-0.00034788	0.00187464	0.00174543	0.00042637	0.00157736	0.00207747	0.00000282	0.00150419	0.00043338	0.00092014	-0.00080254	0.00042598	-0.00019184	0.00161615	0.00028864	0.00050558	-0.00031378	0.00119053	-0.00013142	0.00198336	-0.00095345	0.00259677	-0.00166069	0.00129349	-0.00086861	0.00131785	-0.00092314	0.00184154	0.00111070	-0.00073206	-0.00115257	0.00217968	-0.00082445	-0.00092275	-0.00017587	0.00017557	0.00143465	-0.00063321	-0.00097440	0.00102526	0.00046051	0.00001902	0.00075866	-0.00079938	-0.00003309	0.00065481	0.00023983	-0.00002957	0.00013457	-0.00017846	0.00017408	0.00049305	0.00011622	0.00061423	-0.00013844	0.00012575	0.00063018	0.00040091	-0.00018044	0.00016389	-0.00006102	0.00028682	0.00035691	0.00070068	0.00034387	0.00056332	0.00028147	0.00030581	0.00000268	0.00003004	0.00010111	0.00039708	0.00055478	0.00043904	0.00022563	0.00064370	0.00050856	0.00024172	0.00032418	0.00051217	0.00036202	0.00016538	0.00029739	-0.00012776	0.00028911	-21.47483647
0.1999	-21.47483647	-21.47483647	-21.47483647	-21.47483647	-21.47483647	-21.47483647	-21.47483647	-21.47483647	-21.47483647	-21.47483647	-21.47483647	-21.47483647	-21.47483647	-21.47483647	-21.47483647	-21.47483647	-21.47483647	-21.47483647	-21.47483647	-21.47483647	-21.47483647	-21.47483647	-21.47483647	-21.47483647	-21.47483647	-21.47483647	-21.47483647	-21.47483647	-21.47483647	-21.47483647	-21.47483647	-21.47483647	-21.47483647	0.89906222	-0.03116727	0.08404412	-0.07792034	0.03862438	-0.02725297	-0.06000308	-0.00184355	0.03333587	0.02481665	0.01909189	0.02917058	0.04905692	0.03551661	0.02529635	0.02789889	0.02172689	0.04325813	0.02787943	0.02714012	0.03098545	0.04078467	0.02526332	0.03410656	0.02428605	0.03380722	0.02723286	0.02888643	0.03041506	0.02865402	0.03030032	0.03369234	0.03259542	0.02849342	0.03102304	0.02889685	0.02508223	0.02931707	0.03338441	0.02702359	0.02656788	0.02648912	0.03311480	0.02995807	0.03726528	0.02076983	0.00700793	0.00862899	0.00729744	0.01559189	0.01723135	0.02181311	0.02156863	0.02074401	0.02046245	0.02087374	0.01573547	0.02782768	0.02216937	0.01589619	0.02003820	0.02130610	0.01854835	0.02147470	0.01844330	0.02248192	0.01888994	0.01294313	0.02028744	0.01836101	0.01785507	0.00983884	0.01417561	0.01501106	0.01629838	0.01433212	0.01885315	0.01416636	0.01148101	0.00134527	-0.00328721	0.00035495	0.00093803	-0.00189711	0.00451889	-0.00959654	-0.00804311	-0.01009732	-0.00822090	-0.01444754	-0.01153516	-0.02194092	-0.02634021	-0.02943699	-0.02727406	-0.03208086	-0.03646746	-0.03108295	-0.03681047	-0.03380661	-0.03614969	-0.03915172	-0.03724958	-0.04284172	-0.04309105	-0.04325276	-0.04447649	-0.04284568	-0.04428884	-0.04637247	-0.04779553	-0.04864954	-0.04996257	-0.05061253	-0.04940386	-0.05039121	-0.04687529	-0.04961053	-0.05126195	-0.05397309	-0.05351798	-0.05342353	-0.05443099	-0.05318255	-0.05275358	-0.05415714	-0.05323562	-0.05109700	-0.05085286	-0.05269847	-0.05122512	-0.05261142	-0.05294560	-0.05210222	-0.05123108	-0.05063222	-0.05158505	-0.04951032	-0.04953322	-0.04938655	-0.04814423	-0.04605492	-0.04694007	-0.04789011	-0.04380673	-0.04455962	-0.04370464	-0.04369181	-0.03971822	-0.03904674	-0.03775022	-0.03824367	-0.03790130	-0.03729649	-0.03592220	-0.03688539	-0.03478275	-0.03453785	-0.03366524	-0.03365717	-0.03275091	-0.03082793	-0.03108798	-0.02943424	-0.02791725	-0.02695864	-0.02539910	-0.02495765	-0.02402477	-0.02212778	-0.02293070	-0.02104386	-0.01956177	-0.01916430	-0.01658010	-0.01576380	-0.01696008	-0.01439247	-0.01527355	-0.01313555	-0.01077352	-0.01131961	-0.00840408	-0.00923523	-0.00870458	-0.00849591	-0.00511588	-0.00655544	-0.00591902	-0.00472555	-0.00269374	-0.00277931	-0.00346436	-0.00310276	-0.00159476	-0.00095364	-0.00110510	0.00023483	-0.00082679	-0.00043536	0.00028677	0.00033337	0.00113616	0.00021439	0.00182054	0.00179551	0.00320379	0.00326074	0.00473488	0.00468964	0.00561724	0.00593362	0.00535771	0.00589009	0.00747536	0.00729038	0.00902506	0.00803358	0.00921018	0.00842312	0.00796278	0.00785684	0.00795981	0.00750807	0.00759988	0.00724817	0.00625581	0.00668259	0.00747286	0.00669945	0.00654103	0.00581254	0.00568671	0.00629365	0.00650982	0.00669188	0.00731504	0.00632254	0.00675294	0.00541303	0.00467133	0.00454492	0.00564723	0.00548000	0.00528106	0.00475817	0.00529989	0.00379773	0.00500906	0.00471993	0.00421617	0.00345689	0.00382633	0.00377410	0.00397106	0.00388627	0.00388523	0.00437523	0.00376957	0.00392215	0.00484475	0.00271508	0.00535997	0.00401141	0.00536917	0.00408747	0.00332015	0.00383053	0.00313908	0.00325213	0.00289240	0.00267408	0.00225654	0.00188673	0.00142133	0.00191591	0.00290481	-0.00038480	0.00041138	-0.00047720	-0.00057102	-0.00226027	0.00013340	-0.00223277	-0.00211619	-0.00217654	-0.00301165	-0.00254189	-0.00233740	-0.00219321	-0.00063745	-0.00277911	-0.00184161	-0.00341929	-0.00297607	-0.00215345	0.00038528	-0.00334525	-0.00134727	-0.00315038	-0.00161038	-0.00166097	-0.00312117	-0.00336810	-0.00115422	-0.00253921	-0.00229601	0.00050914	-0.00444248	-0.00169332	-0.00138443	-0.00308550	-0.00390981	-0.00119601	-0.00226581	-0.00064376	0.00239297	-0.00108297	-0.00202709	0.00076545	0.00161650	-0.00240020	-0.00226447	-0.00105972	0.00145273	0.00024993	0.00057716	0.00037404	-0.00084419	-0.00248179	-0.00141763	-0.00062151	-0.00268903	0.00075408	0.00052968	0.00030438	0.00466795	0.00003311	0.00115261	0.00185406	0.00175898	-0.00252186	0.00214542	-0.00123803	-0.00198504	-0.00083196	0.00081399	-0.00065610	0.00046495	0.00184039	0.00347125	-0.00116126	-0.00241445	-0.00101080	0.00038102	0.00049142	-0.00031353	-0.00038470	-0.00035117	0.00165689	-0.00034634	0.00114747	0.00174415	0.00289429	0.00130955	0.00093739	0.00069211	-0.00188766	0.00363086	-0.00048955	-0.00014389	0.00086175	0.00181325	0.00062157	-0.00076269	-0.00024667	0.00179556	0.00164447	0.00019260	0.00027302	-0.00053306	0.00098063	0.00051112	0.00164096	0.00042030	-0.00017223	0.00161436	-0.00024738	0.00188861	-0.00063562	0.00184029	0.00000114	0.00012724	0.00096947	0.00187070	0.00048190	0.00019519	0.00082420	0.00032811	-0.00006923	0.00107505	-0.00068832	0.00107806	0.00000362	0.00056217	0.00033050	-0.00061852	0.00044665	0.00066476	-0.00020811	-0.00101786	-0.00141697	0.00032542	-0.00014397	-0.00010870	-0.00075151	0.00138205	0.00018006	-0.00138391	-0.00105580	0.00048623	0.00113352	-0.00056310	0.00022858	0.00121716	-0.00084385	-0.00162127	0.00032940	-0.00216969	0.00053476	-0.00146328	-0.00001832	-0.00099539	-0.00030786	-0.00077216	0.00076506	-0.00006744	-0.00023505	-0.00019832	0.00004266	-0.00058608	0.00035824	0.00034742	-0.00019199	0.00018541	0.00004584	0.00120395	-0.00035614	0.00031953	-0.00020149	-0.00003493	-0.00070733	-0.00014707	0.00006801	-0.00001854	-0.00006545	0.00000443	-0.00007413	-0.00022366	-0.00019970	0.00012143	-0.00014881	-0.00046316	-0.00000760	-0.00003243	0.00030863	0.00036453	0.00000464	0.00053139	-0.00015024	-0.00007495	-0.00011532	0.00048489	0.00035040	0.00004877	0.00009275	-0.00064919	-0.00010433	-21.47483647
0.2499	-21.47483647	-21.47483647	-21.47483647	-21.47483647	-21.47483647	-21.47483647	-21.47483647	-21.47483647	-21.47483647	-21.47483647	-21.47483647	-21.47483647	-21.47483647	-21.47483647	-21.47483647	-21.47483647	-21.47483647	-21.47483647	-21.47483647	-21.47483647	-21.47483647	-21.47483647	-21.47483647	-21.47483647	-21.47483647	-21.47483647	-21.47483647	-21.47483647	-21.47483647	-21.47483647	-21.47483647	-21.47483647	-2.47528815	-21.47483647	-0.16260032	0.19719655	-0.02802905	-0.07904373	0.05386467	-0.05037563	0.01935221	-0.00237011	0.04375625	0.03336469	0.03174686	0.01864958	0.02524503	0.01606044	0.02182363	0.01709350	0.03317307	0.01901348	0.02773638	0.03105709	0.02996976	0.02716896	0.03318452	0.02012652	0.03339731	0.02245149	0.03095317	0.02333555	0.02685176	0.03428736	0.02879718	0.02962075	0.02987657	0.02772237	0.02737187	0.02213830	0.02869930	0.02799986	0.02588311	0.02718330	0.02546035	0.03269920	0.02621987	0.02949306	0.02227649	0.01820572	0.01290607	0.00654237	0.00904290	0.02406630	0.02156009	0.01439839	0.02779596	0.01987008	0.02073273	0.01966670	0.02997695	0.01651789	0.01908346	0.02005040	0.02072847	0.01841103	0.02006714	0.01652845	0.01768283	0.01718950	0.01490884	0.01948845	0.01608704	0.01599554	0.01246628	0.01058209	0.01265607	0.01223808	0.01325359	0.01735684	0.00879365	0.00440533	-0.00314169	-0.01121991	-0.00676819	-0.00471520	-0.01009170	-0.00575175	-0.01920396	-0.01556156	-0.01980905	-0.01995590	-0.02315610	-0.02364030	-0.03242816	-0.03483096	-0.03866162	-0.03541110	-0.03623680	-0.03738604	-0.03126890	-0.03360775	-0.03320847	-0.03441117	-0.03477457	-0.03740748	-0.04066686	-0.04096997	-0.04223503	-0.04323043	-0.04163537	-0.04119442	-0.04372768	-0.04431437	-0.04726873	-0.04830740	-0.04835314	-0.04756916	-0.04753706	-0.04726737	-0.04912242	-0.05075815	-0.05131599	-0.05233529	-0.05103655	-0.05124748	-0.04897201	-0.05040629	-0.05280467	-0.04906586	-0.04951996	-0.05027119	-0.04989315	-0.05016878	-0.05014298	-0.05037904	-0.04953436	-0.05130315	-0.04660765	-0.04911496	-0.04737272	-0.04853828	-0.04717042	-0.04792615	-0.04615093	-0.04633666	-0.04496478	-0.04278470	-0.04174055	-0.04036048	-0.04021540	-0.03965157	-0.03888862	-0.03821801	-0.03814965	-0.03683315	-0.03681242	-0.03608779	-0.03447182	-0.03403224	-0.03265144	-0.03330531	-0.03262778	-0.03166722	-0.03118932	-0.02966798	-0.02862886	-0.02751735	-0.02573082	-0.02505361	-0.02374627	-0.02507593	-0.02186010	-0.02256031	-0.02134779	-0.01972790	-0.01862712	-0.01872408	-0.01485252	-0.01602217	-0.01409888	-0.01361747	-0.01199939	-0.01072620	-0.01104838	-0.00886662	-0.00921982	-0.00827867	-0.00871257	-0.00667615	-0.00559500	-0.00518220	-0.00572310	-0.00383879	-0.00319906	-0.00369135	-0.00227301	-0.00194997	-0.00113707	-0.00027939	0.00075752	0.00001806	0.00055132	0.00190521	0.00050676	0.00125519	0.00061894	0.00131485	0.00168669	0.00239756	0.00257646	0.00283113	0.00324502	0.00315388	0.00407553	0.00251762	0.00373365	0.00577305	0.00511193	0.00509347	0.00706017	0.00712054	0.00748000	0.00773504	0.00756232	0.00799561	0.00773176	0.00833588	0.00827495	0.00817039	0.00869211	0.00848332	0.00956660	0.00767662	0.00796503	0.00810993	0.00821878	0.00815543	0.00764617	0.00716302	0.00627586	0.00676725	0.00707288	0.00581141	0.00573142	0.00615887	0.00584256	0.00650015	0.00685813	0.00575462	0.00528361	0.00581607	0.00598525	0.00512423	0.00528456	0.00499411	0.00573473	0.00533263	0.00416366	0.00451925	0.00458259	0.00411250	0.00421730	0.00365826	0.00248860	0.00416216	0.00305959	0.00403561	0.00381949	0.00220205	0.00198739	0.00304920	0.00287596	0.00340790	0.00348981	0.00255912	0.00191366	0.00350858	0.00363518	0.00461534	0.00413805	0.00297368	0.00276824	0.00448360	0.00268965	0.00336744	0.00224985	0.00300103	0.00323160	0.00209768	0.00248828	0.00204301	0.00343323	0.00354594	0.00114571	0.00118858	0.00021948	0.00100625	-0.00015208	0.00021735	-0.00072812	0.00228462	-0.00108532	-0.00144579	-0.00241267	-0.00276875	-0.00351257	-0.00035599	-0.00194070	-0.00175038	-0.00107124	-0.00289547	-0.00177182	-0.00254585	-0.00697215	-0.00446725	-0.00248191	-0.00038547	-0.00276121	0.00048943	-0.00299084	-0.00368503	-0.00160677	-0.00343055	-0.00318287	-0.00302742	0.00283018	0.00162172	-0.00102660	-0.00168348	-0.00003700	0.00015927	-0.00163409	-0.00079715	-0.00038225	-0.00169736	0.00082312	0.00106341	-0.00003563	0.00144577	-0.00008709	0.00137250	-0.00018403	-0.00067240	0.00123484	0.00150679	0.00011550	-0.00000757	-0.00114950	0.00346982	-0.00043233	0.00229573	0.00078318	0.00184674	0.00035246	0.00038758	0.00158456	0.00058495	0.00209022	0.00121656	-0.00037767	-0.00017027	-0.00100363	0.00266941	0.00170462	-0.00037259	0.00084132	0.00264642	0.00056755	-0.00109221	-0.00082657	0.00271299	0.00258109	0.00149300	0.00138381	0.00157823	0.00102952	-0.00000841	-0.00037617	0.00196056	0.00058701	0.00126031	-0.00094769	-0.00094418	0.00047413	0.00135274	0.00151997	-0.00099979	-0.00177520	-0.00026103	-0.00028006	0.00112187	-0.00074234	0.00080417	0.00044638	-0.00090855	-0.00025021	0.00189299	0.00120571	0.00006867	0.00130417	0.00020445	0.00059609	0.00025796	-0.00005991	0.00110058	0.00046531	-0.00023006	0.00067821	0.00059480	-0.00002273	-0.00122458	0.00066000	0.00004454	-0.00010527	0.00018301	-0.00092033	0.00030873	-0.00207196	0.00018241	-0.00080350	0.00096546	-0.00045129	0.00056499	0.00192158	-0.00036858	0.00019745	0.00213611	-0.00009739	-0.00010955	0.00024328	-0.00154797	0.00255103	0.00063344	0.00105553	0.00073973	0.00003241	0.00084406	-0.00043871	0.00117805	-0.00005033	0.00018911	0.00111477	0.00081183	0.00013390	0.00005454	0.00065107	0.00001669	0.00014396	0.00104773	0.00066188	0.00033985	-0.00015645	-0.00006360	0.00060950	0.00040370	0.00004166	0.00049992	0.00082685	0.00053989	-0.00013879	0.00061003	0.00046365	0.00015602	0.00016748	0.00009092	0.00041848	0.00020591	0.00037748	0.00044940	0.00045754	0.00069193	0.00017436	0.00026086	0.00048276	0.00019710	0.00035516	0.00012968	0.00039915	-0.00022320	-0.00027663	-21.47483647
0.2999	-21.47483647	-21.47483647	-21.47483647	-21.47483647	-21.47483647	-21.47483647	-21.47483647	-21.47483647	-0.99362534	-21.47483647	-21.47483647	-21.47483647	-21.47483647	-21.47483647	-21.47483647	-21.47483647	-21.47483647	-21.47483647	1.03460538	-21.47483647	-21.47483647	-21.47483647	-21.47483647	-21.47483647	-21.47483647	-21.47483647	-21.47483647	-21.47483647	-0.19279006	0.91637355	-21.47483647	-21.47483647	-0.56129837	-0.04732752	0.14748842	0.03926893	-0.15873865	-0.09936441	0.04222382	-0.00964223	-0.03389010	0.08131825	0.05123737	0.06533523	-0.00706843	0.04014474	0.02168327	0.03024177	0.02932757	0.02066387	0.03010346	0.03179019	0.01787881	0.02649582	0.02973545	0.03170873	0.02849308	0.02572301	0.02994558	0.02784591	0.02975521	0.02653081	0.02764684	0.02837405	0.03232547	0.03289085	0.02924477	0.03017038	0.02957876	0.02760095	0.02762885	0.02932078	0.02632563	0.02786898	0.02605153	0.03048884	0.03170772	0.03578703	0.02055473	0.01950779	0.01197927	0.01332231	0.00055032	0.02027918	0.01975260	0.02057099	0.03296811	0.02138274	0.02536718	0.01052152	0.01634515	0.01969624	0.01567210	0.02148409	0.02297466	0.02456193	0.02198846	0.01475014	0.02175631	0.01300699	0.01547609	0.01786560	0.01468223	0.01839520	0.01124425	0.01188607	0.01133623	0.01478597	0.01112647	0.01733255	0.01066293	0.00551281	0.00147111	-0.00377215	0.00300574	-0.00082691	-0.00674482	-0.00156301	-0.01457789	-0.01122754	-0.01299254	-0.01450201	-0.02157849	-0.01747217	-0.02345003	-0.02895358	-0.03219874	-0.02800859	-0.03061321	-0.03608793	-0.03176730	-0.03304375	-0.03267869	-0.03280923	-0.03572531	-0.03606169	-0.04191084	-0.03847944	-0.04100290	-0.04347320	-0.04302174	-0.04085452	-0.04485831	-0.04453890	-0.04592132	-0.04968416	-0.04912765	-0.04849134	-0.04836292	-0.04674689	-0.04844896	-0.05007099	-0.05318254	-0.05133231	-0.05080509	-0.05423474	-0.05231137	-0.05051231	-0.05153673	-0.05144967	-0.05073018	-0.05197155	-0.05123069	-0.05047088	-0.05012952	-0.05067505	-0.04956863	-0.05089027	-0.04906778	-0.05027410	-0.04848149	-0.04835195	-0.04755859	-0.04708607	-0.04615199	-0.04787533	-0.04630845	-0.04447129	-0.04346201	-0.04317747	-0.04155108	-0.04038656	-0.03848704	-0.03813924	-0.03803204	-0.03837058	-0.03491761	-0.03797034	-0.03469476	-0.03598526	-0.03343452	-0.03319775	-0.03276570	-0.03194431	-0.03100894	-0.03075545	-0.02958092	-0.02795860	-0.02651556	-0.02435033	-0.02564560	-0.02409131	-0.02199273	-0.02230533	-0.02232945	-0.02089441	-0.01950091	-0.01729958	-0.01632033	-0.01575079	-0.01360127	-0.01508911	-0.01158884	-0.01083724	-0.01118554	-0.00903086	-0.00901494	-0.00844696	-0.00834910	-0.00668669	-0.00628124	-0.00622517	-0.00554191	-0.00295265	-0.00181369	-0.00367484	-0.00142943	-0.00270321	-0.00121962	-0.00012810	0.00086773	0.00028496	0.00051855	0.00155848	0.00063265	0.00195040	0.00092335	0.00280295	0.00168641	0.00369069	0.00338036	0.00399978	0.00369484	0.00355611	0.00418093	0.00270937	0.00363481	0.00462887	0.00368396	0.00473702	0.00562622	0.00538442	0.00582576	0.00557950	0.00539662	0.00628205	0.00587875	0.00800552	0.00767284	0.00754687	0.00868573	0.00857567	0.01019303	0.00877871	0.00969909	0.01022387	0.00996752	0.01069438	0.01154734	0.01002929	0.00990829	0.00955520	0.00972833	0.00947530	0.00853843	0.00833256	0.00857328	0.00835092	0.00831774	0.00834002	0.00678440	0.00716096	0.00734983	0.00679351	0.00673360	0.00606501	0.00658629	0.00715367	0.00622971	0.00629316	0.00684450	0.00550090	0.00670025	0.00559167	0.00488948	0.00648317	0.00464068	0.00782911	0.00513302	0.00465906	0.00446850	0.00447589	0.00411882	0.00569762	0.00379702	0.00283056	0.00288111	0.00447604	0.00375845	0.00461989	0.00192476	0.00227996	0.00313766	0.00300770	0.00180992	0.00460854	0.00322863	0.00446106	0.00306449	0.00438115	0.00187986	0.00340129	0.00438436	0.00618433	0.00199094	0.00447922	0.00526918	0.00353565	0.00520685	0.00357907	0.00293885	0.00578141	0.00175234	0.00592406	0.00357546	0.00301499	0.00451738	0.00322736	0.00224587	0.00398762	0.00355867	0.00146725	0.00259031	0.00057077	0.00008154	-0.00180944	-0.00129345	-0.00018094	0.00141956	0.00154728	-0.00063401	-0.00289874	-0.00221277	-0.00064199	-0.00093138	-0.00000083	-0.00015529	0.00335025	-0.00157064	0.00285483	-0.00280586	-0.00040510	-0.00163968	-0.00126704	-0.00069595	-0.00149347	0.00079035	-0.00220494	0.00087388	0.00036407	-0.00000192	-0.00227666	-0.00237165	-0.00240689	0.00132720	0.00138789	-0.00212190	-0.00391240	0.00064790	0.00099119	-0.00251539	-0.00035077	0.00117099	0.00426495	0.00008455	-0.00296788	-0.00188318	0.00277587	-0.00057737	-0.00009737	0.00198575	0.00087176	-0.00237188	0.00300837	0.00156532	0.00271662	0.00105569	0.00205819	-0.00187955	0.00248220	-0.00131882	0.00370623	0.00071982	-0.00122461	0.00218854	0.00407938	0.00089959	0.00025385	0.00168080	0.00025907	0.00073719	0.00175031	-0.00082763	0.00061477	0.00221060	-0.00014659	0.00157203	0.00092196	-0.00069120	0.00170188	0.00094687	0.00169730	-0.00039104	0.00125022	0.00177480	-0.00041347	-0.00059240	0.00112610	0.00100446	0.00023298	0.00125865	-0.00080078	0.00075834	0.00088419	-0.00084226	0.00058585	0.00128950	-0.00021530	-0.00154379	-0.00015106	0.00057026	0.00031525	0.00077507	0.00045210	0.00082093	-0.00006441	0.00068812	0.00170371	-0.00145334	0.00105211	-0.00046379	-0.00074242	-0.00098897	0.00089152	0.00122081	0.00106842	0.00011881	0.00152867	-0.00042222	0.00107350	0.00107365	0.00090007	0.00132356	0.00071597	0.00044734	-0.00006177	-0.00059860	0.00052846	0.00128941	0.00077391	-0.00023940	0.00020461	0.00053000	-0.00008093	0.00013586	0.00059848	0.00063711	0.00043091	0.00035337	0.00107456	0.00062233	0.00051706	-0.00003948	0.00045479	0.00001688	0.00049907	0.00033670	0.00046559	0.00026382	0.00040132	0.00029976	0.00044284	0.00086061	0.00022379	0.00018259	0.00065642	0.00034015	0.00049449	0.00031082	0.00046880	0.00060307	0.00031768	0.00000716	0.00037859	0.00054581	0.00057979	0.00061053	-0.00001272	0.00064404	0.00027332	-0.00043622	-21.47483647
0.3499	-21.47483647	-21.47483647	-21.47483647	0.32263038	-21.47483647	-21.47483647	-21.47483647	-21.47483647	-21.47483647	-21.47483647	-21.47483647	-21.47483647	-21.47483647	-21.47483647	-21.47483647	-21.47483647	-21.47483647	-21.47483647	-21.47483647	-21.47483647	-21.47483647	-21.47483647	-21.47483647	-21.47483647	-21.47483647	-21.47483647	-21.47483647	-21.47483647	-21.47483647	-21.47483647	-21.47483647	-21.47483647	-21.47483647	-21.47483647	-0.10617429	0.07211766	-0.05381022	0.00659904	-0.01285143	0.00159120	-0.02208482	0.02592221	0.06336942	-0.00098607	0.02055594	0.01725139	0.03248696	0.02925123	0.01791064	0.01657147	0.02454431	0.02664640	0.03691155	0.02919390	0.03178373	0.03107101	0.02751616	0.02385868	0.02766054	0.02497512	0.02541476	0.02753758	0.02606943	0.03081674	0.03154927	0.03372724	0.03031545	0.02891375	0.02798457	0.02580290	0.02658569	0.02802645	0.02544803	0.03071080	0.02400010	0.03603098	0.02313719	0.03837000	0.03181642	0.01489604	0.01039136	0.01656305	0.00991676	0.00950902	0.02433734	0.02238354	0.03360031	0.01189460	0.01755448	0.01285247	0.02765114	0.02681465	0.01203964	0.01532353	0.02373671	0.01753467	0.01926179	0.01587432	0.02056918	0.01792169	0.01509017	0.01721826	0.01618017	0.01314931	0.01162384	0.01216796	0.01095005	0.00943827	0.01624074	0.01641518	0.01065008	0.00644981	0.00202518	-0.00591308	-0.00371714	-0.00250564	-0.00773479	-0.00240663	-0.01622443	-0.01380785	-0.01530214	-0.01270251	-0.01785260	-0.01698451	-0.02807807	-0.03071801	-0.03388946	-0.02980571	-0.03313878	-0.03835644	-0.03185551	-0.03387255	-0.03114524	-0.03492732	-0.03694559	-0.03554125	-0.04243386	-0.04118714	-0.04264356	-0.04359528	-0.04316104	-0.04312642	-0.04529280	-0.04595451	-0.04607877	-0.04983312	-0.04878450	-0.04899000	-0.04793043	-0.04764920	-0.04894092	-0.05098108	-0.05146299	-0.05293250	-0.05100001	-0.05322637	-0.05177732	-0.05124362	-0.05229504	-0.04906214	-0.04957219	-0.05027953	-0.05148446	-0.05177337	-0.05134812	-0.05161448	-0.05085232	-0.05096513	-0.04981857	-0.05030560	-0.04844947	-0.04861275	-0.04800497	-0.04772829	-0.04586050	-0.04813447	-0.04659215	-0.04401450	-0.04255724	-0.04220135	-0.04228494	-0.03989793	-0.03924357	-0.03936013	-0.03885269	-0.03784942	-0.03849753	-0.03768383	-0.03585406	-0.03423640	-0.03243231	-0.03318900	-0.03373155	-0.03418779	-0.03150924	-0.03156514	-0.02790323	-0.02778953	-0.02596427	-0.02578304	-0.02474489	-0.02541516	-0.02296972	-0.02337271	-0.02197336	-0.02031744	-0.01709197	-0.01824774	-0.01681456	-0.01638644	-0.01424272	-0.01378821	-0.01328332	-0.01139992	-0.01188089	-0.00886076	-0.00876610	-0.00920550	-0.00821511	-0.00670325	-0.00639678	-0.00529769	-0.00459723	-0.00347490	-0.00221398	-0.00320443	-0.00250490	-0.00215329	-0.00145357	0.00002374	0.00023357	0.00006720	0.00032181	0.00149045	0.00129168	0.00188281	0.00130330	0.00239105	0.00242529	0.00306960	0.00380167	0.00495357	0.00379555	0.00456938	0.00497209	0.00350689	0.00444884	0.00488507	0.00436765	0.00369291	0.00660373	0.00600909	0.00646348	0.00628649	0.00573335	0.00549035	0.00586900	0.00691268	0.00648413	0.00570038	0.00669618	0.00610422	0.00811906	0.00738521	0.00757924	0.00742967	0.00879557	0.00944752	0.00960311	0.00965091	0.00978688	0.00909627	0.01005839	0.00986881	0.00976486	0.01005928	0.01006235	0.00976545	0.01044151	0.00996239	0.00945625	0.00975909	0.01030186	0.00962843	0.00880374	0.00970218	0.00918506	0.00886662	0.00826979	0.00781791	0.00904294	0.00803098	0.00875373	0.00768745	0.00698754	0.00851608	0.00726193	0.00793883	0.00696940	0.00560696	0.00618916	0.00590287	0.00655988	0.00743190	0.00619437	0.00571326	0.00575465	0.00465782	0.00476413	0.00606655	0.00640568	0.00416587	0.00476405	0.00760129	0.00407882	0.00537401	0.00272313	0.00450334	0.00368088	0.00222317	0.00109215	0.00393757	0.00309886	0.00338298	0.00332722	0.00432374	0.00368172	0.00393039	0.00370101	0.00255603	0.00328395	0.00332883	-0.00018871	0.00528270	0.00326930	0.00472471	0.00433594	0.00301740	0.00277168	0.00414541	0.00659685	0.00266088	0.00263083	0.00484620	0.00403473	-0.00041262	0.00470564	0.00370539	0.00349339	0.00612411	0.00396749	0.00301051	0.00248053	0.00495023	0.00265791	0.00433670	0.00530653	0.00372034	0.00141219	0.00472242	0.00147799	0.00137047	0.00254405	0.00157834	-0.00032047	-0.00194315	-0.00134358	0.00104762	0.00047708	0.00177436	-0.00091074	-0.00010294	0.00041677	-0.00139178	-0.00222780	0.00085396	-0.00354053	-0.00414001	0.00116535	0.00016424	-0.00252535	-0.00260509	-0.00068056	0.00396857	-0.00240882	-0.00110007	0.00139453	-0.00209227	-0.00168311	0.00005161	-0.00190989	-0.00196807	-0.00161448	0.00326709	-0.00011041	-0.00101881	-0.00005645	-0.00056732	-0.00065787	-0.00005850	-0.00214618	0.00268120	0.00059521	0.00025156	-0.00072868	0.00197017	-0.00116678	-0.00000842	-0.00123468	0.00118056	-0.00029799	0.00213653	-0.00081886	-0.00056845	0.00018938	-0.00069893	-0.00047807	-0.00081843	-0.00184745	0.00135196	-0.00074592	0.00240686	-0.00034392	0.00100697	0.00062024	0.00093117	0.00066600	0.00104275	0.00100142	-0.00005195	0.00091312	-0.00005438	0.00109836	0.00095635	0.00159813	0.00072653	-0.00025045	-0.00153714	0.00079965	0.00008920	-0.00016429	0.00011061	0.00107293	0.00001887	0.00031061	0.00060574	0.00034270	0.00200318	-0.00196614	0.00018976	-0.00055022	0.00090306	-0.00108540	0.00022478	0.00094018	0.00004121	0.00042801	0.00371597	0.00032011	0.00118985	0.00115189	-0.00205630	0.00178546	-0.00042835	0.00061414	0.00078739	0.00014137	0.00003416	0.00069892	0.00102601	-0.00087324	0.00103890	0.00122132	0.00036940	0.00049425	-0.00042764	0.00028586	0.00033386	0.00011115	0.00015516	0.00023248	0.00006574	0.00037409	0.00031892	-0.00032571	-0.00028475	-0.00028437	0.00080535	0.00010147	0.00010931	0.00032297	0.00030822	0.00048663	0.00068541	0.00035364	0.00044536	0.00021536	0.00027114	0.00048288	0.00033128	0.00046970	0.00059815	0.00041905	0.00048253	0.00092972	0.00067563	0.00044191	0.00041107	0.00017759	0.00005096	0.00028005	-21.47483647
0.3999	-21.47483647	-21.47483647	-21.47483647	-21.47483647	-21.47483647	-21.47483647	0.46887133	-21.47483647	-21.47483647	0.89193022	-21.47483647	-21.47483647	-21.47483647	-21.47483647	-21.47483647	-0.61114854	-21.47483647	-21.47483647	-21.47483647	-21.47483647	-21.47483647	-21.47483647	-21.47483647	-21.47483647	-21.47483647	-21.47483647	-21.47483647	0.04650147	-21.47483647	-21.47483647	-21.47483647	-21.47483647	-21.47483647	0.69307788	-0.02771363	0.41093888	0.01340230	0.06932749	-0.06721067	0.03994181	-0.07423269	0.06382940	-0.02152901	0.04217606	0.00120120	0.04737426	0.02739212	0.02692248	0.02513100	0.02110842	0.03925321	0.03918847	0.03141840	0.03071357	0.03256819	0.03298626	0.02814826	0.02802162	0.03107590	0.02564325	0.03040022	0.02794994	0.02989296	0.03041009	0.03198826	0.03398829	0.02893056	0.03276697	0.02913721	0.02538940	0.02828595	0.02892228	0.03014581	0.02620925	0.02365742	0.03243620	0.03004103	0.03846417	0.03621853	0.01978544	0.01930134	0.00358670	0.01876089	0.02391509	0.02100696	0.02545762	0.02533062	0.02130981	0.01873745	0.01737373	0.02781602	0.02220276	0.02057194	0.02008657	0.02329256	0.01894590	0.02011561	0.01513435	0.02453007	0.01789754	0.01614727	0.02133154	0.01524331	0.01829636	0.01215477	0.01206812	0.00887226	0.01449208	0.01237211	0.02129619	0.01226137	0.01197360	0.00093165	-0.00309996	0.00179341	-0.00100282	-0.00508664	-0.00121099	-0.00987705	-0.00858611	-0.01186146	-0.01204230	-0.01840871	-0.01578560	-0.02532862	-0.03206156	-0.03218295	-0.02983045	-0.03174129	-0.03665443	-0.03051520	-0.03425168	-0.03186501	-0.03519080	-0.03605118	-0.03531147	-0.04215618	-0.04031616	-0.04134727	-0.04362400	-0.04190203	-0.04123289	-0.04453581	-0.04578875	-0.04644796	-0.05024302	-0.04871853	-0.04908688	-0.04800227	-0.04733598	-0.04919959	-0.04971705	-0.05215767	-0.05256618	-0.05129006	-0.05304405	-0.05151610	-0.05163929	-0.05243701	-0.05025823	-0.04958290	-0.05044351	-0.04989292	-0.05086146	-0.05151893	-0.05175638	-0.05040026	-0.05193414	-0.05050018	-0.05009739	-0.04822313	-0.04779061	-0.04902120	-0.04969705	-0.04686408	-0.04708203	-0.04698910	-0.04421825	-0.04345952	-0.04331449	-0.04246035	-0.03956692	-0.04017109	-0.03912589	-0.03810751	-0.03839766	-0.03738546	-0.03759909	-0.03496524	-0.03515279	-0.03298800	-0.03192664	-0.03345912	-0.03454848	-0.03051003	-0.03087828	-0.02901626	-0.02694833	-0.02723441	-0.02518253	-0.02520364	-0.02568515	-0.02340812	-0.02276398	-0.02098633	-0.02080848	-0.01816900	-0.01719999	-0.01699175	-0.01766956	-0.01442333	-0.01407982	-0.01279012	-0.01034592	-0.01130482	-0.00985697	-0.00840799	-0.00841528	-0.00873406	-0.00696004	-0.00492036	-0.00575883	-0.00548392	-0.00301658	-0.00316000	-0.00265675	-0.00226762	-0.00233166	-0.00162056	-0.00052407	0.00022967	0.00005583	-0.00100718	0.00141098	0.00131434	0.00187654	0.00099478	0.00235615	0.00232120	0.00372560	0.00477009	0.00455915	0.00346575	0.00461929	0.00518786	0.00234741	0.00427426	0.00498355	0.00510891	0.00550109	0.00629069	0.00632482	0.00628119	0.00690282	0.00642140	0.00686274	0.00639801	0.00726909	0.00698909	0.00670952	0.00702664	0.00668222	0.00806438	0.00674474	0.00764741	0.00785297	0.00735161	0.00887445	0.00825221	0.00900469	0.00772661	0.00851879	0.00798426	0.00883216	0.00841776	0.00876039	0.00933013	0.01041213	0.01003518	0.01028243	0.00968217	0.01040091	0.01034481	0.01003131	0.01067413	0.00940609	0.01066795	0.01146280	0.01043029	0.01140950	0.01184735	0.01058817	0.01111756	0.01150762	0.00972679	0.01194458	0.00977630	0.01047935	0.00904321	0.00977723	0.00894504	0.00833698	0.00827331	0.00871318	0.00824149	0.00769835	0.00792851	0.01030717	0.00868701	0.00784074	0.00691278	0.00674855	0.00816468	0.00768100	0.00610360	0.00917420	0.00733673	0.00669987	0.00564549	0.00635576	0.00552814	0.00834855	0.00491290	0.00564069	0.00398441	0.00557653	0.00403196	0.00816198	0.00645301	0.00659481	0.00398772	0.00679518	0.00217235	0.00640318	0.00531415	0.00448841	0.00303840	0.00315436	0.00253067	0.00208281	0.00465773	0.00392137	0.00149262	0.00157152	0.00174072	-0.00134299	0.00164281	0.00333670	0.00438669	0.00660172	0.00328259	0.00444031	0.00230473	0.00453661	0.00480944	0.00306220	0.00575402	0.00479839	0.00194365	0.00493439	0.00439929	0.00380084	0.00512573	0.00510696	0.00259991	0.00581220	0.00457776	0.00652804	0.00486864	0.00764148	0.00456589	0.00612882	0.00514031	0.00532949	0.00458888	0.00642144	0.00384944	0.00400100	0.00295461	0.00368628	0.00120777	0.00168802	0.00141206	0.00657475	0.00253107	0.00096932	-0.00003709	0.00653929	-0.00019322	0.00250800	0.00138760	0.00031297	0.00323327	-0.00059678	0.00235338	0.00317184	0.00127287	0.00218947	0.00052769	0.00078063	-0.00179505	0.00143472	0.00105219	0.00243161	-0.00048032	0.00022615	-0.00021538	-0.00299759	-0.00101561	-0.00002462	-0.00088417	0.00043031	-0.00020042	0.00012483	-0.00026463	-0.00123304	0.00112916	-0.00163730	-0.00251202	0.00055190	-0.00108142	0.00158301	-0.00020179	0.00184208	0.00078176	-0.00121299	-0.00050997	0.00115455	0.00074588	-0.00062882	0.00086501	0.00067825	-0.00048967	0.00155168	-0.00077337	0.00080101	-0.00016343	-0.00055470	-0.00055222	0.00095916	0.00131496	0.00027198	0.00019513	0.00121601	0.00012086	0.00175169	0.00224866	0.00024203	-0.00048281	0.00087248	-0.00123566	0.00050836	-0.00056301	0.00103197	0.00246963	0.00088840	-0.00050204	0.00262955	0.00086823	0.00105455	0.00013952	0.00058415	0.00291403	0.00083059	0.00107599	0.00006773	-0.00020980	0.00042678	0.00022487	0.00095000	-0.00008643	0.00090151	0.00063621	0.00062739	-0.00019141	0.00033941	0.00023962	-0.00011094	-0.00069009	0.00112931	0.00035286	0.00068604	0.00006926	0.00056578	0.00070885	0.00000732	0.00020723	0.00092639	0.00106734	0.00082305	0.00015032	0.00007778	0.00076786	0.00063642	0.00016176	0.00033507	0.00015152	0.00085238	0.00016597	0.00058794	0.00090730	0.00039931	0.00015633	0.00048375	0.00094421	0.00040946	0.00056431	0.00006234	0.00050017	0.00021608	0.00040013	-21.47483647
0.4499	0.09590460	-21.47483647	-21.47483647	-21.47483647	-21.47483647	-21.47483647	-21.47483647	-21.47483647	-21.47483647	-21.47483647	-21.47483647	-21.47483647	-21.47483647	-21.47483647	-21.47483647	-21.47483647	-21.47483647	-21.47483647	-21.47483647	-21.47483647	0.53864437	-21.47483647	-21.47483647	-21.47483647	-21.47483647	-21.47483647	-21.47483647	-21.47483647	-21.47483647	-0.16779782	-21.47483647	-21.47483647	-21.47483647	-1.34242144	0.15143692	0.24828247	0.02012228	-0.02711747	0.00074200	-0.02310712	-0.03615084	0.03608859	-0.03315025	0.04313774	0.01355285	0.03331956	0.02864738	0.02616033	0.02407377	0.02224858	0.03587430	0.01935335	0.03184535	0.03284306	0.03222829	0.02544903	0.03005054	0.02591386	0.03387520	0.02847008	0.02763900	0.02835226	0.02769732	0.03083090	0.02879175	0.03236665	0.02621540	0.02904197	0.02560546	0.02483282	0.02829040	0.03226470	0.02748381	0.02652593	0.02434920	0.03597666	0.03059694	0.03420090	0.02406168	0.02412988	0.01653949	0.00352155	0.01083913	0.02415065	0.02451381	0.03071497	0.02634122	0.01236540	0.01870835	0.02339266	0.02465261	0.02360211	0.01520194	0.01252245	0.01996800	0.02250951	0.02044201	0.01924907	0.02254846	0.01529905	0.01143964	0.01879217	0.01587421	0.01712121	0.01022512	0.01346188	0.01495622	0.01634243	0.01371690	0.01280330	0.00726018	0.01087163	0.00084369	-0.00514990	-0.00021179	0.00052881	-0.00776458	-0.00002912	-0.01389646	-0.01008763	-0.01043726	-0.01327814	-0.02020113	-0.01475386	-0.02317283	-0.02722512	-0.02958724	-0.02592874	-0.03137414	-0.03670688	-0.03349774	-0.03314642	-0.03278610	-0.03501771	-0.03783999	-0.03797623	-0.04387319	-0.04286412	-0.04308116	-0.04368973	-0.04459229	-0.04299368	-0.04480940	-0.04688689	-0.04878853	-0.05053115	-0.05099450	-0.05054722	-0.04910746	-0.04767424	-0.05245042	-0.05105435	-0.05408904	-0.05401434	-0.05159866	-0.05555261	-0.05200745	-0.05166952	-0.05452968	-0.05132761	-0.05242225	-0.05129226	-0.05302030	-0.05236339	-0.05338016	-0.05555079	-0.05388065	-0.05327591	-0.05029274	-0.05113522	-0.04983761	-0.05020344	-0.05091336	-0.05006488	-0.04738821	-0.04932674	-0.04792919	-0.04477753	-0.04587962	-0.04403139	-0.04344601	-0.04250323	-0.04028123	-0.04049276	-0.03997428	-0.04012793	-0.03964841	-0.03945908	-0.03813361	-0.03515352	-0.03559004	-0.03324384	-0.03488115	-0.03514233	-0.03261413	-0.03396518	-0.02835927	-0.02772417	-0.02778272	-0.02509645	-0.02738499	-0.02747822	-0.02426676	-0.02336010	-0.02278896	-0.02054554	-0.02017305	-0.01814873	-0.01788978	-0.01809959	-0.01535618	-0.01517352	-0.01378978	-0.01320175	-0.01113694	-0.01029501	-0.00992225	-0.00835230	-0.00918706	-0.00722250	-0.00670585	-0.00597327	-0.00528288	-0.00386222	-0.00379093	-0.00376779	-0.00259355	-0.00230857	-0.00173349	0.00027684	-0.00016246	0.00037207	0.00050477	0.00180539	0.00158682	0.00293113	0.00117577	0.00200755	0.00169763	0.00345333	0.00475261	0.00402964	0.00368209	0.00418050	0.00484839	0.00391137	0.00427474	0.00620218	0.00505669	0.00562285	0.00696410	0.00627481	0.00747871	0.00765231	0.00706569	0.00807083	0.00654275	0.00776476	0.00805279	0.00775146	0.00795426	0.00766238	0.00888566	0.00851925	0.00831705	0.00807817	0.00872717	0.00861578	0.00804530	0.00924085	0.00859176	0.00913409	0.00813943	0.00723291	0.00749394	0.00752899	0.00797570	0.01000717	0.00948971	0.00937879	0.00776204	0.01029111	0.00918078	0.00987448	0.00995506	0.01013497	0.00968497	0.01120710	0.00980177	0.01149587	0.01246274	0.01126369	0.01293255	0.01131230	0.01077648	0.01316431	0.01161865	0.01319303	0.01191509	0.01147425	0.01129934	0.01068711	0.01165983	0.01242552	0.01096921	0.01014659	0.01117992	0.01144258	0.01083886	0.00999620	0.01033066	0.00998563	0.00939087	0.00891408	0.00833272	0.01119358	0.01016726	0.00942105	0.00729096	0.00854178	0.00501370	0.00951218	0.00613662	0.00746665	0.00595534	0.00590109	0.00750781	0.00909114	0.00747641	0.00723857	0.00583897	0.00915689	0.00501753	0.01088605	0.00631846	0.00470807	0.00660577	0.00540688	0.00635229	0.00607434	0.00722526	0.00811041	0.00610982	0.00527061	0.00435627	-0.00025516	0.00342451	0.00421969	0.00320173	0.00714356	0.00189110	0.00138423	0.00452277	0.00406060	0.00073065	0.00361694	0.00225648	0.00539452	0.00158755	0.00436741	0.00182621	0.00477265	0.00233790	0.00179245	0.00255632	0.00083112	0.00183760	0.00558859	0.00377013	0.00448218	0.00409564	0.00221382	0.00519965	0.00361841	0.00406544	0.00672332	0.00165237	0.00354499	0.00477186	0.00358872	0.00425116	0.00664513	0.00435133	0.00531312	0.00301818	0.00733200	0.00627304	0.00526980	0.00486798	0.00650722	0.00078548	0.00548126	0.00213868	0.00465010	0.00216745	0.00567601	0.00285139	0.00499835	0.00330886	0.00287086	0.00068889	0.00309184	0.00205471	0.00302782	0.00310157	0.00407500	0.00031193	0.00306473	0.00206103	0.00176429	0.00095345	0.00264596	0.00184173	0.00012343	0.00015161	0.00115960	-0.00016497	-0.00030238	0.00002104	0.00173751	-0.00005925	0.00069545	-0.00110204	0.00101790	0.00019802	-0.00039926	-0.00080695	0.00029441	0.00048740	-0.00052923	0.00069823	0.00035061	0.00052445	-0.00025324	-0.00227687	0.00056163	-0.00136854	-0.00143453	-0.00080668	-0.00092598	-0.00159404	-0.00105432	-0.00061846	-0.00018966	-0.00079736	-0.00199718	-0.00117626	0.00109046	-0.00111792	-0.00042727	-0.00175120	0.00118339	-0.00234718	0.00062152	-0.00004500	0.00066844	0.00142804	0.00192987	-0.00066780	-0.00025956	0.00139306	0.00095046	0.00314631	0.00024337	0.00080071	0.00057931	0.00025775	0.00034624	0.00106348	0.00070066	0.00025092	0.00017947	-0.00026023	0.00035547	0.00015359	0.00070346	0.00059109	0.00024818	-0.00006727	0.00084461	-0.00006878	0.00045649	-0.00016028	0.00116009	0.00062937	0.00051585	0.00062263	0.00014034	0.00066759	0.00067709	0.00001890	0.00077978	0.00051536	0.00062607	0.00061777	0.00067093	0.00050597	0.00057940	0.00041824	0.00072682	0.00046533	0.00079092	0.00055775	0.00115928	0.00111938	0.00076000	0.00082454	0.00013050	0.00043179	-0.00014697	0.00037648	-21.47483647
0.4999	-21.47483647	-21.47483647	-21.47483647	-21.47483647	-21.47483647	-21.47483647	-21.47483647	-21.47483647	-21.47483647	-21.47483647	-21.47483647	-21.47483647	-21.47483647	-21.47483647	-21.47483647	-21.47483647	-21.47483647	-21.47483647	-21.47483647	-21.47483647	-21.47483647	-21.47483647	-21.47483647	-21.47483647	-21.47483647	-21.47483647	-21.47483647	-21.47483647	-21.47483647	-21.47483647	-21.47483647	-21.47483647	-21.47483647	-0.38187357	0.21987640	0.22843644	-0.02965177	-0.07322539	0.01153259	-0.05942970	-0.09449934	0.03508668	-0.01781900	0.04906658	0.02361121	0.01648822	0.03317914	0.01606887	0.02843294	0.02705314	0.03105547	0.02359343	0.02782981	0.03083573	0.02684231	0.03103435	0.02848091	0.02834230	0.03465129	0.02873673	0.03269581	0.02765274	0.02729999	0.02943264	0.03134734	0.03115865	0.02854514	0.03131019	0.02396108	0.02748122	0.02779229	0.02966258	0.02629942	0.03085314	0.02448174	0.03042280	0.02869150	0.03596353	0.02753736	0.02291011	0.01939381	0.01898771	0.00708869	0.01183716	0.02434995	0.01897186	0.03475474	0.01899222	0.02806823	0.01190306	0.02718227	0.02130383	0.01238460	0.01774515	0.01893478	0.02264228	0.02073961	0.02205475	0.02505785	0.01932265	0.01224654	0.02023525	0.01402434	0.01736138	0.00678940	0.01447178	0.01138530	0.01393095	0.01349214	0.01682515	0.01131163	0.01170456	0.00449897	-0.00529622	0.00020241	0.00037108	-0.00664988	-0.00053784	-0.00917101	-0.00823622	-0.00971314	-0.01082023	-0.01354798	-0.01424997	-0.02243679	-0.02895125	-0.02903704	-0.02561682	-0.03005264	-0.03805169	-0.02981584	-0.03564060	-0.03275307	-0.03664157	-0.03912553	-0.03721524	-0.04234661	-0.04215903	-0.04373772	-0.04430067	-0.04522184	-0.04343706	-0.04480769	-0.04558204	-0.04985377	-0.05085105	-0.05126825	-0.04894079	-0.04970313	-0.04886964	-0.05098219	-0.05238528	-0.05414891	-0.05309805	-0.05275120	-0.05500407	-0.05241865	-0.05164255	-0.05497090	-0.05187627	-0.05281281	-0.05196694	-0.05270636	-0.05204972	-0.05257516	-0.05292340	-0.05339921	-0.05308237	-0.05136021	-0.05075543	-0.05042158	-0.05053042	-0.05119190	-0.05071806	-0.04775511	-0.04902278	-0.04844558	-0.04674838	-0.04519514	-0.04326567	-0.04438761	-0.04189410	-0.04144133	-0.04042589	-0.03996054	-0.04034453	-0.03925957	-0.03839646	-0.03701667	-0.03568223	-0.03460762	-0.03420265	-0.03486583	-0.03480791	-0.03124114	-0.03308109	-0.03014316	-0.02808033	-0.02820489	-0.02581318	-0.02797406	-0.02661388	-0.02378061	-0.02442936	-0.02179485	-0.01992763	-0.01992132	-0.01841977	-0.01780621	-0.01790512	-0.01583021	-0.01471047	-0.01259202	-0.01185445	-0.01187054	-0.01048797	-0.01047929	-0.00830374	-0.00913633	-0.00700612	-0.00725549	-0.00492503	-0.00565225	-0.00270567	-0.00404470	-0.00359819	-0.00313907	-0.00228851	-0.00127701	-0.00066177	0.00044055	0.00015146	0.00071127	0.00183985	0.00036853	0.00224140	0.00067128	0.00123899	0.00131642	0.00405479	0.00477378	0.00450221	0.00374392	0.00493559	0.00449863	0.00342289	0.00417719	0.00538538	0.00535503	0.00638590	0.00679099	0.00605149	0.00764847	0.00744759	0.00754177	0.00705127	0.00692170	0.00777127	0.00760209	0.00699828	0.00733428	0.00782428	0.00947803	0.00783110	0.00914599	0.00863486	0.00887023	0.00885413	0.00914749	0.00970894	0.00955982	0.00975894	0.00910759	0.00836035	0.00742986	0.00854676	0.00927259	0.00925894	0.01002111	0.01069293	0.00805467	0.00984828	0.00900366	0.00890879	0.00899577	0.00912945	0.00925842	0.00939212	0.00923308	0.00979908	0.01037556	0.01042549	0.01050665	0.00918323	0.01001630	0.01282273	0.01129533	0.01204467	0.01122511	0.01201128	0.01178614	0.01072775	0.01193596	0.01455808	0.01085370	0.01068196	0.01122050	0.01204683	0.01153277	0.01148927	0.01117711	0.01235262	0.01159969	0.00976900	0.00924232	0.01138416	0.01057845	0.00824334	0.01060465	0.00986210	0.00862352	0.01145563	0.00841791	0.00801701	0.00835160	0.00783096	0.01015944	0.00903790	0.00980527	0.00857913	0.00948945	0.00935351	0.00505204	0.01149212	0.00794530	0.00719507	0.00796401	0.00542852	0.00626501	0.00785187	0.00696009	0.00605656	0.00680333	0.00672313	0.00541897	0.00108780	0.00603407	0.00466275	0.00608989	0.01165901	0.00381823	0.00679374	0.00692003	0.00776167	0.00545584	0.00496192	0.00708733	0.00851528	0.00546118	0.00683369	0.00397742	0.00401413	0.00320682	0.00161849	0.00287628	0.00483939	0.00227016	0.00368295	0.00474628	0.00711422	0.00474191	0.00333803	0.00492901	0.00255337	0.00208375	0.00535328	0.00388097	0.00185069	0.00123274	0.00344461	0.00406875	0.00423477	0.00224757	0.00558339	0.00507654	0.00306162	0.00340131	0.00415747	0.00391429	0.00480248	0.00298692	0.00495321	0.00126083	0.00269420	0.00376488	0.00231396	0.00260353	0.00395408	0.00380852	0.00308556	0.00021336	0.00447587	0.00410132	0.00559038	0.00227194	0.00387777	0.00240061	0.00500745	0.00443731	0.00425244	0.00289842	0.00361602	0.00208435	0.00185693	0.00343200	0.00427992	0.00424291	0.00294985	0.00258224	0.00494201	0.00151023	0.00354801	0.00106523	0.00377908	0.00364868	0.00208432	0.00062204	0.00419187	0.00194312	0.00025535	0.00130856	0.00023469	0.00105374	0.00321402	-0.00074614	0.00145154	0.00062429	0.00166444	-0.00029875	0.00083968	-0.00002784	0.00096641	-0.00000377	-0.00013988	-0.00069150	-0.00060900	-0.00082914	-0.00084007	-0.00287127	-0.00157021	-0.00176683	0.00006462	-0.00250052	-0.00051658	-0.00099483	-0.00168387	-0.00151288	-0.00064777	0.00041349	-0.00045285	0.00102859	-0.00013108	0.00202414	-0.00018970	0.00019226	0.00055539	0.00099679	0.00093183	0.00101634	0.00059762	-0.00045268	0.00003521	0.00062768	-0.00016516	-0.00015521	0.00004631	0.00001569	-0.00046404	-0.00028095	0.00006576	-0.00040354	-0.00000051	-0.00040387	0.00029969	0.00009354	-0.00013160	0.00028548	0.00025985	0.00029441	0.00063932	0.00026021	0.00031610	0.00078369	0.00014285	0.00019645	0.00069904	0.00031679	0.00007901	0.00040099	0.00071593	0.00070094	0.00060065	0.00070699	0.00089278	0.00089860	0.00048900	0.00012049	-0.00051248	-0.00034349	-0.00067584	0.00002292	-21.47483647
0.5499	-21.47483647	-21.47483647	-21.47483647	-21.47483647	-21.47483647	-21.47483647	-21.47483647	-21.47483647	-21.47483647	-21.47483647	-21.47483647	-21.47483647	-21.47483647	-21.47483647	-21.47483647	-21.47483647	-21.47483647	-21.47483647	-21.47483647	-21.47483647	-21.47483647	-21.47483647	-21.47483647	-21.47483647	-21.47483647	-21.47483647	-21.47483647	-21.47483647	-21.47483647	-21.47483647	-21.47483647	-21.47483647	1.66503227	-21.47483647	-0.06604037	-0.08662678	-0.04225170	0.09191324	-0.04154218	-0.05235827	0.00734145	0.01532455	0.05825700	0.01284141	-0.00492428	0.02417137	0.03756245	0.02270585	0.01514556	0.03494638	0.03089662	0.02670371	0.02873954	0.03426940	0.03056315	0.03313936	0.02872067	0.02532167	0.02890975	0.02736505	0.02746803	0.02763047	0.02853619	0.03160854	0.03333773	0.03131022	0.02813903	0.03018579	0.03022044	0.02633193	0.03127396	0.02985418	0.03013196	0.02889762	0.02947744	0.03453866	0.02787117	0.02618197	0.02785333	0.00611531	0.00835645	-0.00054459	0.01507362	0.01697942	0.01984086	0.01819575	0.03145769	0.02036940	0.02145166	0.01306314	0.02769813	0.01813394	0.01813042	0.02216469	0.02183217	0.02002077	0.01853127	0.01319944	0.02454751	0.01312853	0.01656606	0.02199074	0.01667954	0.01497334	0.01285086	0.01263175	0.00952930	0.01290790	0.01168945	0.01780133	0.00807475	0.01030608	0.00382929	-0.00272989	0.00215155	0.00388350	-0.00173121	0.00235510	-0.00719326	-0.00596696	-0.00758681	-0.00790753	-0.01259156	-0.00821496	-0.01599397	-0.02287989	-0.02509138	-0.02330540	-0.02831122	-0.03261276	-0.03091658	-0.03455890	-0.03649399	-0.03833936	-0.03844854	-0.04027652	-0.04313561	-0.03957691	-0.04297108	-0.04583945	-0.04525182	-0.04645018	-0.04611291	-0.04791762	-0.04719816	-0.05043898	-0.05139058	-0.05106284	-0.05220616	-0.05172193	-0.05273685	-0.05265282	-0.05474806	-0.05233731	-0.05268450	-0.05526562	-0.05507504	-0.05504187	-0.05526889	-0.05509719	-0.05299945	-0.05267656	-0.05371386	-0.05432007	-0.05171981	-0.05274583	-0.05245757	-0.05287004	-0.05234404	-0.05426484	-0.05072682	-0.05209495	-0.04966365	-0.05053658	-0.04858791	-0.04937436	-0.04927974	-0.04758922	-0.04648743	-0.04535492	-0.04465391	-0.04203731	-0.04080104	-0.04198981	-0.04014067	-0.03876809	-0.03903999	-0.03944583	-0.03824648	-0.03825740	-0.03637520	-0.03485090	-0.03519498	-0.03362040	-0.03305498	-0.03179490	-0.03036906	-0.03140032	-0.02783150	-0.02830174	-0.02500889	-0.02538030	-0.02418190	-0.02228604	-0.02438467	-0.02367191	-0.02038635	-0.01929357	-0.01694074	-0.01753787	-0.01420330	-0.01468056	-0.01423094	-0.01316389	-0.01297738	-0.00953748	-0.00940517	-0.01022531	-0.01010790	-0.00737810	-0.00814459	-0.00676789	-0.00587866	-0.00394851	-0.00427576	-0.00358273	-0.00355606	-0.00254865	-0.00181251	-0.00146082	-0.00037382	-0.00145570	0.00007199	0.00057291	0.00108649	0.00190140	0.00152139	0.00436893	0.00200440	0.00221053	0.00371785	0.00426423	0.00380075	0.00326990	0.00472613	0.00359375	0.00441526	0.00524436	0.00511260	0.00514651	0.00626766	0.00765167	0.00672634	0.00604163	0.00729231	0.00710640	0.00674094	0.00808479	0.00743684	0.00705651	0.00799911	0.00829739	0.00816983	0.00854263	0.00795615	0.00913660	0.00938333	0.00868571	0.00897421	0.00904457	0.00916716	0.00920288	0.01020450	0.00913680	0.00933136	0.00872991	0.00917160	0.01022351	0.01059988	0.00912939	0.00861188	0.01012884	0.00955801	0.00934485	0.00974038	0.01038681	0.00948258	0.00945073	0.00909358	0.00943021	0.01084036	0.00988704	0.00994977	0.00904166	0.00869910	0.01144375	0.00884445	0.01023339	0.00910208	0.00907428	0.00968288	0.00995728	0.01160463	0.01160684	0.01096894	0.01095798	0.01093387	0.01106784	0.01080430	0.01191844	0.01103380	0.01074518	0.01055201	0.01223870	0.01045988	0.01139128	0.01188619	0.01072798	0.01132843	0.01189645	0.00963001	0.01064248	0.01126288	0.01334412	0.01148529	0.01208471	0.01068962	0.01029940	0.00944102	0.01050927	0.01013556	0.01245677	0.00903632	0.01209378	0.00994912	0.00613132	0.00746018	0.00853867	0.00898876	0.00941723	0.00973471	0.00879573	0.00926594	0.00593174	0.00500385	0.00161122	0.00842041	0.00740066	0.00489206	0.00737060	0.00788831	0.01072619	0.00933743	0.01202447	0.00632561	0.00519645	0.00732341	0.00572955	0.00564209	0.00491177	0.00318100	0.00316393	0.00606136	0.00229587	0.00404747	0.00440753	0.00625419	0.00693394	0.00671229	0.00824187	0.00507901	0.00598510	0.00378951	0.00501865	0.00349713	0.00539177	0.00570488	0.00594780	0.00346127	0.00324234	0.00234021	0.00240827	0.00419816	0.00647943	0.00554896	0.00603265	0.00197972	0.00466087	0.00298248	0.00166109	0.00010669	0.00030374	0.00004447	0.00253416	0.00423115	0.00360490	0.00138370	0.00272877	-0.00003902	0.00315561	0.00079463	0.00363457	0.00123782	0.00287523	-0.00047719	0.00041875	-0.00123019	0.00186722	0.00137895	0.00272206	0.00203361	0.00345671	0.00026398	-0.00063012	0.00098447	0.00215375	0.00221261	0.00203737	0.00135077	0.00368676	0.00143019	0.00463455	0.00252764	0.00261229	0.00324091	0.00212059	0.00208940	0.00238956	0.00307782	0.00198559	0.00326845	0.00315932	0.00261029	0.00425219	0.00185008	0.00336179	0.00395525	0.00238399	0.00232040	0.00304701	0.00261276	0.00377343	0.00458423	0.00387710	0.00174903	0.00332405	0.00102634	0.00181753	-0.00139709	0.00000634	-0.00005569	-0.00149364	-0.00203836	-0.00008602	0.00134775	-0.00103632	-0.00035301	0.00264985	0.00259759	0.00097528	0.00102241	-0.00109505	0.00396454	0.00314464	0.00188865	0.00249826	0.00300991	0.00252503	0.00329146	0.00317748	0.00294298	0.00149563	0.00211204	0.00120158	0.00150452	0.00094046	0.00137131	0.00114673	-0.00003630	0.00100614	0.00025249	0.00026054	-0.00086072	0.00050323	-0.00029547	-0.00023756	-0.00052617	-0.00037757	0.00011694	-0.00033761	0.00004168	-0.00020948	0.00019308	-0.00000090	0.00028155	0.00027632	0.00054965	-0.00008020	0.00001330	0.00031850	0.00015342	0.00006285	-0.00031758	-0.00015687	-0.00033100	-0.00085597	-0.00131239	-0.00167744	-0.00124430	-0.00200499	-0.00125240	-21.47483647
0.5999	-21.47483647	-21.47483647	-21.47483647	-21.47483647	-21.47483647	-21.47483647	-21.47483647	-21.47483647	-21.47483647	-21.47483647	-21.47483647	-21.47483647	-21.47483647	-21.47483647	-21.47483647	-21.47483647	-21.47483647	-21.47483647	-21.47483647	-21.47483647	-21.47483647	-21.47483647	-21.47483647	-21.47483647	-21.47483647	-21.47483647	-21.47483647	-21.47483647	-21.47483647	-21.47483647	-21.47483647	-21.47483647	1.15966189	-0.40186729	-0.02896330	0.19253747	-0.01072161	-0.02512549	0.07302622	-0.01673203	-0.01649817	-0.00352543	-0.02335268	-0.03367348	0.03741348	0.03604526	0.03286705	0.03654231	0.02145793	0.02010996	0.03835977	0.02587712	0.03872955	0.03005708	0.03677773	0.03166038	0.02470565	0.02287883	0.03458771	0.02864366	0.02796346	0.03335980	0.03012526	0.03029469	0.03204852	0.03082393	0.03290900	0.02892033	0.02838736	0.02493715	0.03137486	0.02936853	0.02582685	0.02748019	0.03060358	0.03367725	0.03199692	0.03642182	0.02385898	0.01877071	0.01683382	0.00683995	0.00728930	0.01151530	0.01306147	0.02341331	0.03048095	0.00823344	0.01910673	0.02372170	0.02541595	0.02613488	0.01722041	0.01986747	0.01941778	0.02033389	0.02094345	0.01377217	0.02165639	0.01982765	0.01667785	0.01864962	0.01756007	0.01952914	0.01284236	0.01340405	0.01376925	0.01375521	0.01495777	0.01723211	0.01496608	0.00941059	0.00315283	-0.00433152	0.00223966	0.00062460	-0.00127140	-0.00059298	-0.01103397	-0.00655821	-0.01074843	-0.01165873	-0.01389270	-0.01496456	-0.01872306	-0.02392757	-0.02770805	-0.02599687	-0.03020287	-0.03475648	-0.03105929	-0.03597365	-0.03444857	-0.03630294	-0.03922526	-0.03849578	-0.04160897	-0.04246868	-0.04305287	-0.04541122	-0.04645493	-0.04602841	-0.04735286	-0.04749609	-0.04796647	-0.05162792	-0.05081841	-0.05155849	-0.05152491	-0.05043377	-0.05308109	-0.05256535	-0.05474118	-0.05280312	-0.05378902	-0.05496187	-0.05616093	-0.05516764	-0.05413027	-0.05432975	-0.05155758	-0.05130757	-0.05286402	-0.05268289	-0.05304873	-0.05264310	-0.05166624	-0.05289721	-0.05118717	-0.05338449	-0.04912308	-0.05188095	-0.05037955	-0.05068470	-0.04864492	-0.04801656	-0.05028436	-0.04754165	-0.04637414	-0.04633577	-0.04516622	-0.04235840	-0.04135951	-0.03962891	-0.04012767	-0.03986323	-0.03797251	-0.03829925	-0.03787935	-0.03839064	-0.03642868	-0.03417330	-0.03464245	-0.03402737	-0.03197847	-0.03236194	-0.03172397	-0.03054321	-0.02916166	-0.02844206	-0.02529645	-0.02410118	-0.02191646	-0.02296070	-0.02372141	-0.02380846	-0.01987559	-0.01913797	-0.01691213	-0.01662808	-0.01464080	-0.01668001	-0.01451577	-0.01196828	-0.01165483	-0.00971020	-0.00947674	-0.00809702	-0.00935171	-0.00689023	-0.00723000	-0.00681700	-0.00597426	-0.00341755	-0.00300155	-0.00369396	-0.00356368	-0.00385636	-0.00137842	-0.00037338	0.00040095	-0.00082083	0.00042643	0.00120150	0.00111613	0.00108304	0.00172829	0.00288070	0.00190857	0.00374893	0.00453050	0.00353203	0.00445051	0.00467133	0.00424741	0.00333498	0.00508160	0.00540941	0.00584606	0.00646854	0.00687739	0.00608831	0.00720431	0.00566431	0.00706546	0.00744816	0.00714745	0.00688719	0.00652350	0.00744764	0.00837666	0.00818428	0.00997727	0.00909637	0.00873507	0.00840345	0.00927649	0.00965855	0.00981258	0.00985222	0.00971275	0.01023232	0.01002857	0.00896932	0.00892769	0.00935606	0.01019313	0.00928195	0.00993085	0.00898593	0.00907905	0.00979033	0.00950170	0.01089296	0.00894950	0.01043325	0.01065640	0.01060737	0.01025522	0.01105159	0.01168661	0.01101900	0.01105532	0.01118365	0.00986403	0.01131757	0.01051703	0.01198601	0.01141832	0.00868975	0.01021806	0.01039026	0.01071553	0.01000104	0.01040059	0.01107348	0.00977579	0.00898019	0.00904166	0.01093109	0.00977125	0.00930448	0.00885656	0.00972379	0.01020442	0.01018334	0.01154350	0.00774412	0.01039630	0.01085450	0.01030838	0.00983886	0.01031009	0.01152894	0.01091422	0.01386866	0.01062496	0.01066349	0.00995881	0.01107696	0.01081644	0.01427539	0.01129257	0.01115735	0.00923863	0.00736087	0.01097051	0.00979338	0.01136505	0.01147890	0.01365334	0.01336787	0.01285705	0.01055834	0.00749495	0.00453885	0.01120612	0.01006635	0.00708530	0.01065862	0.00972160	0.00965652	0.01039580	0.01308076	0.00994396	0.00935451	0.00986508	0.00676559	0.01136316	0.00840466	0.00733161	0.00648673	0.00746757	0.00495326	0.01018962	0.00646030	0.00873715	0.00815372	0.01013092	0.01316497	0.00759540	0.00646675	0.00922581	0.01190584	0.00481803	0.01011885	0.00817940	0.00714553	0.00655249	0.00701842	0.01004519	0.00631578	0.00672824	0.00943349	0.00596624	0.00856911	0.00666089	0.00863360	0.00777930	0.00731161	0.00575562	0.00708188	0.00394197	0.00620382	0.00725145	0.00624352	0.00345283	0.00390061	0.00414780	0.00420861	0.00196485	0.00448156	0.00500586	0.00436357	0.00250236	0.00460638	0.00208916	0.00470242	0.00378034	0.00228433	0.00180251	0.00445831	0.00403644	0.00061487	0.00134850	0.00313810	0.00226049	0.00050106	0.00032900	0.00287179	0.00073561	0.00101336	0.00091426	0.00343030	0.00311740	0.00132161	0.00057274	0.00325653	0.00384226	0.00085546	0.00309911	0.00186136	0.00219213	0.00291708	0.00209265	0.00430266	0.00297096	0.00176259	0.00265491	0.00224495	0.00242503	0.00294334	0.00479838	0.00297963	0.00268630	0.00385549	0.00233745	0.00314015	0.00157055	0.00355748	0.00034826	0.00344814	-0.00030638	0.00330135	0.00406362	0.00175859	0.00226740	0.00380473	0.00265693	0.00281600	0.00297054	0.00315140	0.00704158	0.00420111	0.00559149	0.00529959	0.00487082	0.00592851	0.00705115	0.00590423	0.00558749	0.00482690	0.00563273	0.00422251	0.00511418	0.00417954	0.00416880	0.00327478	0.00317722	0.00347552	0.00267701	0.00262221	0.00220378	0.00249398	0.00139917	0.00228579	0.00160215	0.00159772	0.00211999	0.00161556	0.00146933	0.00210156	0.00174569	0.00219583	0.00186561	0.00218883	0.00135032	0.00180769	0.00169636	0.00136139	0.00129942	0.00081962	0.00020400	-0.00048872	-0.00040863	-0.00090904	-0.00212189	-0.00272256	-0.00197199	-0.00180802	-0.00209846	-21.47483647
0.6499	-21.47483647	-21.47483647	-21.47483647	-21.47483647	-21.47483647	-21.47483647	-21.47483647	-21.47483647	-21.47483647	-21.47483647	-21.47483647	-21.47483647	-21.47483647	-21.47483647	-21.47483647	-21.47483647	-21.47483647	-21.47483647	-21.47483647	-21.47483647	-21.47483647	-21.47483647	-21.47483647	-21.47483647	-21.47483647	-21.47483647	-21.47483647	-21.47483647	-21.47483647	-21.47483647	-21.47483647	-21.47483647	-0.23135391	-1.35925817	0.14490372	0.09856849	0.06373792	-0.05943500	-0.02675411	-0.09044721	-0.00000206	-0.01103525	0.04914362	0.05118186	0.00067056	0.02841597	0.04059199	0.02228502	0.02924362	0.03127412	0.03241727	0.02972630	0.02567461	0.03575406	0.03516128	0.03347078	0.03169072	0.03198463	0.03463655	0.02782678	0.03182192	0.03023370	0.02869421	0.03217397	0.03372132	0.02969640	0.03018846	0.03188835	0.02617453	0.02474193	0.03206392	0.03017756	0.02774278	0.02731445	0.03011232	0.03401434	0.03065616	0.03371155	0.03405315	0.01492871	0.00685421	0.00760650	0.01411914	0.01616771	0.02622176	0.02028755	0.03131699	0.02406824	0.02038338	0.01403165	0.02499021	0.02155141	0.01569128	0.01861249	0.02445444	0.02404307	0.01822791	0.02090539	0.02180353	0.01592064	0.01495186	0.02137621	0.01699281	0.02001656	0.00911219	0.01732157	0.01274292	0.01491406	0.01104556	0.02037207	0.01162478	0.01211643	0.00526620	-0.00213601	0.00391798	0.00310933	-0.00470483	-0.00089022	-0.00834202	-0.00729384	-0.01034158	-0.00984791	-0.01265333	-0.01254839	-0.02297413	-0.02026189	-0.02897722	-0.02581905	-0.03500202	-0.03595211	-0.03062146	-0.03525212	-0.03368367	-0.03782602	-0.04045418	-0.03795744	-0.04203407	-0.04169997	-0.04283227	-0.04759350	-0.04432697	-0.04602684	-0.04835410	-0.04504115	-0.04914476	-0.05267597	-0.04981310	-0.05211957	-0.05118903	-0.05034311	-0.05270699	-0.05112168	-0.05509908	-0.05418824	-0.05305176	-0.05465746	-0.05455314	-0.05399477	-0.05579210	-0.05508161	-0.05276455	-0.05125944	-0.05364880	-0.05345434	-0.05299252	-0.05219769	-0.05172641	-0.05235059	-0.05081879	-0.05366784	-0.05032231	-0.05094714	-0.05014810	-0.05054374	-0.04840292	-0.04907491	-0.05020926	-0.04723849	-0.04491264	-0.04611747	-0.04444083	-0.04208980	-0.04089169	-0.03989832	-0.03993556	-0.04045842	-0.03786604	-0.03903276	-0.03645020	-0.03875284	-0.03750158	-0.03541005	-0.03335521	-0.03202178	-0.03182596	-0.03218124	-0.03249349	-0.03091300	-0.02755475	-0.02892045	-0.02486379	-0.02383033	-0.02461481	-0.02222487	-0.02430632	-0.02298427	-0.02060009	-0.02006501	-0.01656822	-0.01579978	-0.01486942	-0.01534357	-0.01435433	-0.01247780	-0.01304184	-0.00845033	-0.00944305	-0.01012207	-0.00958989	-0.00715190	-0.00747902	-0.00647728	-0.00506266	-0.00308640	-0.00373165	-0.00373382	-0.00275024	-0.00217567	-0.00134269	-0.00036100	-0.00048241	0.00164219	0.00041270	0.00104663	0.00075526	0.00155675	0.00243252	0.00304337	0.00118458	0.00480946	0.00455302	0.00460749	0.00478499	0.00517030	0.00516156	0.00503418	0.00498733	0.00555726	0.00562374	0.00591587	0.00619928	0.00755598	0.00626982	0.00657752	0.00704348	0.00678261	0.00685460	0.00899401	0.00881240	0.00711130	0.00873120	0.00853554	0.00945229	0.00913114	0.00855277	0.00843654	0.00940233	0.00932962	0.01047002	0.00951392	0.01015549	0.01039272	0.01133939	0.01070599	0.00934774	0.01075155	0.01008144	0.00936671	0.00912983	0.00979579	0.00998825	0.00968876	0.01050936	0.01077014	0.01027852	0.01064864	0.01191034	0.01159942	0.01130698	0.01237913	0.01182601	0.01069145	0.01032970	0.01211648	0.01105751	0.01206787	0.01148921	0.01203506	0.01203444	0.01044035	0.01062922	0.00985773	0.01148373	0.01234302	0.01105749	0.01057571	0.01178803	0.00964416	0.01099659	0.01011782	0.01049033	0.01097212	0.00874708	0.00933147	0.01060696	0.01140003	0.01240546	0.00854700	0.01100855	0.01265256	0.00786100	0.00937108	0.00923027	0.00898711	0.00736492	0.01159711	0.00873108	0.01057414	0.01035549	0.00953002	0.00968579	0.01569268	0.01061899	0.01484983	0.01121959	0.00880905	0.01036879	0.00879116	0.00938455	0.01352086	0.01475582	0.01343825	0.01161177	0.01236375	0.00846257	0.00534908	0.01081503	0.01131659	0.00678998	0.01538147	0.01140343	0.01171715	0.01529532	0.01269554	0.00857877	0.01012278	0.01082840	0.01201694	0.01213585	0.01038157	0.00671914	0.01109335	0.00998414	0.00824060	0.00877594	0.00700279	0.00862950	0.00873898	0.01305509	0.01712902	0.01058128	0.01011396	0.01336023	0.01403820	0.00791311	0.00875945	0.01206504	0.01075197	0.01136904	0.00848789	0.01144914	0.00783775	0.01062347	0.00815302	0.00892812	0.01113570	0.00731272	0.00857601	0.01206691	0.00877834	0.00660191	0.01051012	0.00671898	0.00886957	0.01080094	0.00808686	0.00783907	0.00716650	0.00569888	0.00660076	0.00438914	0.00749719	0.00776417	0.00495808	0.00413608	0.00676539	0.00236550	0.00635642	0.00436942	0.00754167	0.00413962	0.00635479	0.00304488	0.00191349	0.00372085	0.00416264	0.00610087	0.00394201	0.00154130	0.00576061	0.00153842	0.00558038	0.00329531	0.00436826	0.00359921	0.00310662	0.00263252	0.00559825	0.00409942	0.00128215	0.00326926	0.00383508	0.00218314	0.00293311	0.00081372	0.00323103	0.00300685	0.00150452	0.00289912	0.00260387	0.00272016	0.00251407	0.00334426	0.00278190	0.00167122	0.00212705	0.00174280	0.00347102	0.00130945	0.00201488	0.00121430	0.00308978	-0.00012820	0.00359878	0.00281393	0.00245143	0.00321174	0.00363092	0.00112611	0.00217309	0.00336220	0.00153944	0.00479152	0.00427934	0.00321028	0.00318506	0.00324011	0.00425242	0.00366926	0.00524222	0.00406185	0.00388290	0.00483920	0.00356968	0.00346903	0.00319330	0.00341613	0.00292162	0.00321353	0.00387542	0.00308027	0.00312166	0.00246652	0.00316341	0.00203347	0.00242769	0.00238597	0.00310979	0.00230960	0.00340163	0.00265244	0.00323889	0.00335075	0.00345800	0.00375577	0.00413991	0.00337931	0.00391168	0.00352771	0.00408268	0.00361946	0.00284005	0.00200562	0.00204516	0.00169684	0.00066508	0.00001377	-0.00043817	-0.00051908	-0.00052631	-0.00040366	-21.47483647
[truncated: 746,369 more chars]
