# Supplementary material for: KiMoPack: A python Package for Kinetic Modeling of the Chemical Mechanism
Source: J Phys Chem A. 2022 Jun 14;126(25):4087–99. doi: 10.1021/acs.jpca.2c00907 (PMC9251768; doi:10.1021/acs.jpca.2c00907)
Supplement: Supplementary file 2 — jp2c00907_si_002.zip [file jp2c00907_si_002.zip › Data/Scans/ACN_006.SIA]

0.000	275.00	276.00	277.00	278.00	279.00	280.00	281.00	282.00	283.00	284.00	285.00	286.00	287.00	288.00	289.00	290.00	291.00	292.00	293.00	294.00	295.00	296.00	297.00	298.00	299.00	300.00	301.00	302.00	303.00	304.00	305.00	306.00	307.00	308.00	309.00	310.00	311.00	312.00	313.00	314.00	315.00	316.00	317.00	318.00	319.00	320.00	321.00	322.00	323.00	324.00	325.00	326.00	327.00	328.00	329.00	330.00	331.00	332.00	333.00	334.00	335.00	336.00	337.00	338.00	339.00	340.00	341.00	342.00	343.00	344.00	345.00	346.00	347.00	348.00	349.00	350.00	351.00	352.00	353.00	354.00	355.00	356.00	357.00	358.00	359.00	360.00	361.00	362.00	363.00	364.00	365.00	366.00	367.00	368.00	369.00	370.00	371.00	372.00	373.00	374.00	375.00	376.00	377.00	378.00	379.00	380.00	381.00	382.00	383.00	384.00	385.00	386.00	387.00	388.00	389.00	390.00	391.00	392.00	393.00	394.00	395.00	396.00	397.00	398.00	399.00	400.00	401.00	402.00	403.00	404.00	405.00	406.00	407.00	408.00	409.00	410.00	411.00	412.00	413.00	414.00	415.00	416.00	417.00	418.00	419.00	420.00	421.00	422.00	423.00	424.00	425.00	426.00	427.00	428.00	429.00	430.00	431.00	432.00	433.00	434.00	435.00	436.00	437.00	438.00	439.00	440.00	441.00	442.00	443.00	444.00	445.00	446.00	447.00	448.00	449.00	450.00	451.00	452.00	453.00	454.00	455.00	456.00	457.00	458.00	459.00	460.00	461.00	462.00	463.00	464.00	465.00	466.00	467.00	468.00	469.00	470.00	471.00	472.00	473.00	474.00	475.00	476.00	477.00	478.00	479.00	480.00	481.00	482.00	483.00	484.00	485.00	486.00	487.00	488.00	489.00	490.00	491.00	492.00	493.00	494.00	495.00	496.00	497.00	498.00	499.00	500.00	501.00	502.00	503.00	504.00	505.00	506.00	507.00	508.00	509.00	510.00	511.00	512.00	513.00	514.00	515.00	516.00	517.00	518.00	519.00	520.00	521.00	522.00	523.00	524.00	525.00	526.00	527.00	528.00	529.00	530.00	531.00	532.00	533.00	534.00	535.00	536.00	537.00	538.00	539.00	540.00	541.00	542.00	543.00	544.00	545.00	546.00	547.00	548.00	549.00	550.00	551.00	552.00	553.00	554.00	555.00	556.00	557.00	558.00	559.00	560.00	561.00	562.00	563.00	564.00	565.00	566.00	567.00	568.00	569.00	570.00	571.00	572.00	573.00	574.00	575.00	576.00	577.00	578.00	579.00	580.00	581.00	582.00	583.00	584.00	585.00	586.00	587.00	588.00	589.00	590.00	591.00	592.00	593.00	594.00	595.00	596.00	597.00	598.00	599.00	600.00	601.00	602.00	603.00	604.00	605.00	606.00	607.00	608.00	609.00	610.00	611.00	612.00	613.00	614.00	615.00	616.00	617.00	618.00	619.00	620.00	621.00	622.00	623.00	624.00	625.00	626.00	627.00	628.00	629.00	630.00	631.00	632.00	633.00	634.00	635.00	636.00	637.00	638.00	639.00	640.00	641.00	642.00	643.00	644.00	645.00	646.00	647.00	648.00	649.00	650.00	651.00	652.00	653.00	654.00	655.00	656.00	657.00	658.00	659.00	660.00	661.00	662.00	663.00	664.00	665.00	666.00	667.00	668.00	669.00	670.00	671.00	672.00	673.00	674.00	675.00	676.00	677.00	678.00	679.00	680.00	681.00	682.00	683.00	684.00	685.00	686.00	687.00	688.00	689.00	690.00	691.00	692.00	693.00	694.00	695.00	696.00	697.00	698.00	699.00	700.00	701.00	702.00	703.00	704.00	705.00	706.00	707.00	708.00	709.00	710.00	711.00	712.00	713.00	714.00	715.00	716.00	717.00	718.00	719.00	720.00	721.00	722.00	723.00	724.00	725.00	726.00	727.00	728.00	729.00	730.00	731.00	732.00	733.00	734.00	735.00	736.00	737.00	738.00	739.00	740.00	741.00	742.00	743.00	744.00	745.00	746.00	747.00	748.00	749.00	750.00	751.00	752.00	753.00	754.00	755.00	756.00	757.00	758.00	759.00	760.00	761.00	762.00	763.00	764.00	765.00	766.00	767.00	768.00	769.00	770.00	771.00	772.00	773.00	774.00	775.00	776.00	777.00	778.00	779.00	780.00	781.00	782.00	783.00	784.00	785.00	786.00
-40.0001	-21.47483647	-21.47483647	-21.47483647	-21.47483647	-21.47483647	-21.47483647	-21.47483647	-21.47483647	-21.47483647	-21.47483647	-21.47483647	-21.47483647	-21.47483647	-21.47483647	-21.47483647	-21.47483647	-21.47483647	-21.47483647	-21.47483647	-21.47483647	-21.47483647	-21.47483647	-21.47483647	-21.47483647	-21.47483647	-21.47483647	-21.47483647	-21.47483647	-21.47483647	-21.47483647	-21.47483647	-21.47483647	-0.28560811	0.79632991	0.06515898	-0.06840356	0.18383093	-0.09807270	0.05918126	0.01078383	0.02853054	-0.01756376	0.02936069	-0.00496757	0.00111146	-0.02415646	0.00850638	0.01203447	-0.01818253	-0.01412724	-0.00332698	-0.00434997	0.00300489	-0.00140901	-0.00194738	-0.00689803	-0.00358287	0.00345374	-0.00205425	0.00399843	-0.00187418	-0.00223897	-0.00120183	0.00256029	-0.00237694	0.00216378	-0.00277436	0.00211487	-0.00016860	0.00299736	-0.00140445	0.00338928	0.00032852	0.00189952	-0.00175928	0.00591898	0.00183662	-0.00734164	-0.00317482	0.00688314	0.00699978	0.00829574	0.00511942	-0.00638413	-0.00175092	-0.00110556	-0.00000211	0.00904619	-0.00790911	0.00450966	0.00703604	-0.00085773	0.00009490	0.00515586	-0.00050888	-0.00055786	-0.00198496	0.00463330	0.00107954	0.00140318	-0.00364022	0.00054419	0.00298686	-0.00088258	-0.00560337	0.00562344	0.00241900	0.00338281	0.01182469	0.01148464	0.00990703	0.00824199	0.00537554	0.00131194	0.00580413	0.00657631	0.00962175	0.00553388	0.00471757	0.00681258	0.00878192	0.00624290	0.00348673	0.00777437	0.00423445	-0.00278524	-0.00256564	-0.00444173	-0.00150653	-0.00109227	-0.00078922	-0.00035894	-0.00157558	0.00057702	-0.00103105	0.00004311	-0.00332606	0.00208486	-0.00261288	-0.00133355	0.00026935	0.00029763	-0.00010703	-0.00079633	-0.00106968	-0.00143774	-0.00079097	0.00065334	0.00149264	0.00209679	0.00112374	-0.00061386	0.00085906	0.00009550	0.00226711	0.00049376	0.00067808	-0.00031487	-0.00157828	0.00003487	0.00074044	0.00001436	0.00234928	0.00027473	-0.00012953	-0.00006734	-0.00060425	0.00170420	0.00017627	-0.00019052	0.00070571	-0.00065319	0.00038866	-0.00095755	-0.00169130	0.00048111	-0.00097397	-0.00013039	0.00005629	0.00120631	-0.00126255	-0.00009282	-0.00026044	0.00074780	-0.00054309	0.00159984	-0.00129134	0.00034641	0.00063093	0.00072693	0.00075919	0.00074034	0.00021231	0.00035345	-0.00036541	0.00119383	0.00077278	0.00085188	0.00172733	-0.00086609	-0.00035441	0.00061228	-0.00107781	0.00117126	0.00127315	0.00154480	0.00128463	0.00073968	0.00085772	0.00068790	0.00058723	0.00140109	0.00152998	0.00143432	0.00051436	0.00052496	-0.00005095	0.00093324	-0.00080964	0.00025991	0.00106703	0.00113562	0.00060319	0.00008526	0.00125000	0.00045518	-0.00009978	-0.00030192	0.00133024	-0.00008470	0.00069061	0.00067400	0.00133693	0.00126570	-0.00084244	0.00024377	0.00129023	0.00132114	0.00035242	0.00134664	0.00014608	0.00128863	0.00129276	0.00019760	0.00089390	0.00075184	0.00060216	-0.00011908	0.00076906	0.00048367	0.00007807	0.00033521	-0.00095702	0.00032180	-0.00063836	0.00050519	0.00000609	0.00079463	0.00050314	0.00037087	0.00007652	0.00015062	-0.00080814	0.00134892	0.00054390	0.00023678	-0.00022720	0.00103059	-0.00036555	0.00048927	-0.00009368	0.00010663	-0.00032487	0.00073108	-0.00025558	-0.00031119	0.00057336	0.00037651	0.00043865	-0.00027055	0.00122470	0.00086575	-0.00053115	0.00116807	0.00095353	0.00045326	0.00013671	-0.00018012	0.00034370	0.00118478	-0.00033373	0.00018994	-0.00062798	0.00110882	0.00179811	0.00019961	0.00054067	-0.00001297	-0.00041980	-0.00008198	0.00102804	0.00003894	0.00083822	0.00096330	0.00121156	0.00014095	0.00073985	0.00025441	0.00028794	0.00013811	0.00021057	0.00264553	-0.00082369	0.00273809	-0.00014788	0.00025919	-0.00024404	-0.00004069	-0.00014753	0.00126959	-0.00035109	0.00009328	-0.00219287	0.00133907	0.00000510	-0.00018249	0.00056910	0.00036687	0.00086295	0.00055682	0.00046114	0.00121285	0.00093634	0.00212779	-0.00010679	-0.00201648	0.00081209	-0.00012601	-0.00110131	0.00021300	0.00018147	0.00077014	0.00027422	0.00378739	0.00061519	0.00136176	-0.00172761	0.00114608	0.00084527	0.00045399	0.00056208	-0.00205841	0.00010241	-0.00349924	0.00284417	0.00026857	0.00112102	0.00103193	-0.00225592	0.00294406	0.00129145	0.00022685	-0.00012421	-0.00116046	-0.00072156	0.00059089	-0.00341671	0.00096488	-0.00144482	-0.00119346	-0.00053226	-0.00173427	-0.00007640	-0.00107647	0.00198228	0.00089952	-0.00183456	-0.00097393	0.00184554	0.00129821	-0.00095262	0.00017973	0.00175002	0.00180898	0.00038154	0.00289995	-0.00340821	0.00159565	-0.00021369	-0.00067272	0.00081128	0.00192843	0.00018185	0.00008602	-0.00001807	-0.00002598	-0.00301362	0.00120644	-0.00012080	0.00218030	-0.00229756	0.00120354	0.00114003	-0.00021482	-0.00008503	-0.00104520	0.00002495	0.00296334	-0.00042901	-0.00169800	-0.00132711	0.00075695	0.00180775	0.00065650	-0.00001905	-0.00183421	-0.00038017	0.00054463	0.00078972	0.00027298	-0.00099222	0.00034848	-0.00087068	-0.00009156	0.00013824	0.00038987	-0.00038459	0.00053463	0.00061383	0.00159586	0.00161764	-0.00105337	0.00013389	-0.00007138	0.00106602	-0.00023999	-0.00075093	0.00068623	-0.00058369	-0.00113477	-0.00029149	0.00025948	0.00078392	-0.00041810	0.00136394	0.00124677	-0.00011976	0.00163649	-0.00099547	-0.00135126	-0.00015408	-0.00045258	0.00130133	0.00066596	0.00008564	0.00168633	0.00020652	0.00083683	-0.00064920	0.00045036	0.00049558	0.00133610	0.00070295	-0.00070788	-0.00135463	0.00032019	0.00049795	0.00046241	-0.00034376	0.00049378	0.00041867	-0.00046463	-0.00067531	-0.00009341	-0.00011839	0.00015754	-0.00005887	0.00017259	0.00005770	0.00031408	-0.00024261	0.00010050	0.00023470	-0.00019410	-0.00005341	-0.00009860	0.00026155	-0.00030944	-0.00004748	0.00037479	-0.00008064	-0.00045462	0.00005264	0.00009374	0.00019809	0.00013291	0.00023455	0.00032686	0.00045300	0.00041148	-0.00025441	0.00050395	0.00006247	0.00004171	0.00022471	0.00013208	-0.00006720	0.00029930	0.00001628	0.00012712	-0.00016656	-21.47483647
-35.0001	-21.47483647	-21.47483647	-21.47483647	-21.47483647	-21.47483647	-21.47483647	-21.47483647	-21.47483647	-21.47483647	-21.47483647	-21.47483647	-21.47483647	-21.47483647	-21.47483647	-21.47483647	-21.47483647	-21.47483647	-21.47483647	-21.47483647	-21.47483647	-21.47483647	-21.47483647	-21.47483647	-21.47483647	-21.47483647	-21.47483647	-21.47483647	-21.47483647	-21.47483647	-21.47483647	-21.47483647	-21.47483647	-21.47483647	0.03479878	-0.10908725	-0.15691399	-0.04285627	0.08042142	-0.04361286	-0.01801700	0.08758442	-0.02511897	-0.00427957	0.02323333	0.00024101	0.01703610	-0.00960221	-0.00048513	-0.01323546	-0.00098773	-0.01098885	-0.00112945	0.00466726	-0.00268543	0.00413955	-0.00690214	-0.00300893	-0.00068469	-0.00577289	0.00353258	-0.00180374	-0.00131946	-0.00090069	0.00610884	-0.00094856	-0.00398247	-0.00427818	0.00168993	-0.00207019	0.00497957	0.00204798	-0.00074257	0.00262986	-0.00109837	-0.00224038	0.00468241	0.00106634	-0.00507520	0.00255581	-0.00065378	0.00102933	0.00144474	-0.00250273	-0.00029078	0.00373726	0.01174148	-0.00258580	-0.00251946	-0.00128554	0.00134530	0.00212272	0.00232546	-0.00325025	0.00091274	-0.00520783	-0.00101326	0.00077853	0.00298945	0.00152713	-0.00142491	-0.00118344	0.00029614	0.00179511	0.00105913	-0.00446072	0.00275783	0.00330483	0.00930322	0.00760669	0.01320912	0.00854367	0.00511687	0.00187077	0.00071213	0.00565630	0.00294293	0.00539374	0.00315156	0.00468312	0.00630858	0.00500636	0.00443521	0.00110547	0.00273219	0.00127015	-0.00190072	-0.00391102	-0.00550927	-0.00309473	-0.00274062	-0.00364779	-0.00037719	-0.00092832	-0.00022384	-0.00312702	0.00039820	-0.00020883	0.00154489	-0.00211926	-0.00149715	-0.00036596	-0.00031747	-0.00021229	-0.00154385	-0.00071417	-0.00129116	-0.00096653	0.00102070	0.00093477	0.00000954	-0.00045150	0.00030878	-0.00041012	-0.00014369	0.00131477	0.00028757	-0.00064797	0.00013081	-0.00052736	-0.00095481	0.00074914	-0.00100725	0.00090906	0.00083349	-0.00038496	-0.00117035	-0.00058241	-0.00000542	-0.00054235	0.00037044	-0.00030692	0.00064894	0.00005825	-0.00024396	-0.00012123	-0.00131674	0.00104662	-0.00040227	0.00035742	0.00200038	-0.00091756	-0.00089194	-0.00163411	-0.00029649	0.00001037	-0.00019665	-0.00138307	0.00015161	-0.00034906	0.00011835	0.00022043	-0.00093835	-0.00071893	-0.00148202	-0.00013920	0.00108338	-0.00029233	-0.00019062	0.00004015	0.00040082	-0.00087949	0.00103426	-0.00071357	0.00058413	0.00013387	-0.00039776	-0.00054154	0.00068661	-0.00028013	0.00001099	0.00030415	-0.00033549	0.00085664	0.00077794	-0.00010739	-0.00118436	-0.00020043	0.00086225	-0.00114072	-0.00048257	0.00018092	-0.00022519	0.00010360	-0.00130649	-0.00019637	0.00039750	0.00049880	-0.00123588	0.00001558	0.00026169	-0.00091232	-0.00050883	0.00098484	0.00100354	-0.00072193	-0.00050376	0.00052945	0.00091688	-0.00063600	-0.00062276	0.00017163	0.00109907	-0.00038930	0.00005180	-0.00016688	0.00022644	0.00063930	-0.00034663	0.00059223	0.00014218	-0.00055164	-0.00010986	-0.00040274	0.00076508	0.00020806	0.00010123	0.00052062	0.00027140	0.00071423	-0.00084664	0.00030195	0.00023905	-0.00122732	0.00030290	0.00076856	0.00013578	-0.00035816	0.00017891	-0.00016107	0.00010016	-0.00050909	-0.00034393	-0.00045665	0.00029310	-0.00048394	-0.00022871	0.00028646	-0.00014384	-0.00038021	-0.00002130	0.00029693	0.00063449	-0.00076031	0.00016939	0.00085814	-0.00004396	-0.00044067	-0.00036499	-0.00018907	-0.00017493	-0.00091169	0.00129054	-0.00074702	0.00020794	0.00099554	0.00013608	0.00130377	-0.00151889	-0.00080497	-0.00045721	0.00123967	0.00040608	-0.00073294	-0.00110629	0.00023406	-0.00119947	0.00025248	0.00024829	-0.00106589	-0.00068080	0.00065973	0.00012786	-0.00179413	0.00164273	-0.00042228	0.00020838	-0.00084771	-0.00023529	-0.00109995	0.00049728	-0.00180973	0.00027206	-0.00057755	0.00091650	-0.00110917	-0.00031130	0.00097044	-0.00122581	0.00282346	-0.00078346	-0.00076059	-0.00124579	0.00041143	-0.00082157	-0.00139012	-0.00116484	-0.00045217	-0.00372210	-0.00341998	0.00006915	-0.00001697	0.00032363	0.00069991	0.00205378	-0.00050669	-0.00049808	-0.00170298	0.00135027	-0.00029478	0.00018745	-0.00026205	-0.00006204	0.00021642	-0.00002144	0.00264964	0.00193614	-0.00086183	-0.00019265	-0.00015624	0.00208064	-0.00205131	-0.00094995	-0.00028039	-0.00164542	-0.00019387	-0.00066584	-0.00141839	0.00172062	0.00080972	0.00047007	-0.00091547	-0.00438691	-0.00056169	-0.00110128	0.00046038	-0.00144831	0.00001199	-0.00013153	-0.00079528	-0.00023329	-0.00166666	0.00158518	0.00221202	-0.00039978	0.00141925	-0.00224047	-0.00067624	0.00292034	-0.00030827	0.00002560	0.00049498	0.00151724	-0.00150362	-0.00022338	-0.00077512	0.00091583	0.00148434	0.00362423	0.00018729	0.00034684	-0.00093835	-0.00395343	0.00199577	-0.00141602	-0.00115160	0.00020388	-0.00127030	0.00130974	-0.00146074	0.00010826	-0.00093260	-0.00071203	0.00000568	-0.00025610	0.00024900	-0.00191055	0.00074632	0.00109080	-0.00111314	0.00016221	-0.00073546	0.00070703	0.00015621	0.00010663	-0.00007757	0.00001110	-0.00017349	0.00013443	0.00063380	0.00059403	-0.00110594	-0.00005304	-0.00009267	-0.00151326	0.00000898	0.00005022	-0.00118951	0.00073649	-0.00032230	-0.00155465	-0.00055334	-0.00076331	-0.00051934	0.00099291	-0.00193165	-0.00057869	0.00084006	-0.00035933	-0.00150535	-0.00042731	-0.00081258	-0.00066583	-0.00150885	-0.00006077	-0.00059653	0.00046796	0.00030829	-0.00033758	-0.00222048	-0.00041115	0.00124613	0.00346739	0.00042889	-0.00105686	0.00056063	0.00020506	-0.00116805	0.00017449	-0.00012290	0.00001964	0.00078246	-0.00089169	0.00000416	-0.00035447	0.00048468	0.00016007	-0.00017047	-0.00037546	-0.00016995	0.00015348	-0.00007200	0.00012676	0.00033739	0.00017082	0.00060457	-0.00032472	0.00026082	-0.00057759	0.00043424	0.00062459	-0.00018857	-0.00059398	0.00007633	-0.00013978	0.00058825	0.00002300	-0.00004813	0.00031018	0.00028240	0.00013215	-0.00006620	0.00034005	-0.00010951	-0.00023914	0.00005084	0.00012096	-0.00036786	0.00043143	-0.00010431	0.00049189	0.00024129	-21.47483647
-30.0001	-21.47483647	-21.47483647	-21.47483647	-21.47483647	-21.47483647	-21.47483647	-21.47483647	-0.89588821	-21.47483647	-21.47483647	-21.47483647	-21.47483647	-21.47483647	-21.47483647	-21.47483647	-0.30217403	-21.47483647	-21.47483647	-21.47483647	-21.47483647	-21.47483647	-21.47483647	-21.47483647	0.97449410	-21.47483647	-21.47483647	-21.47483647	-21.47483647	-21.47483647	-21.47483647	-21.47483647	-21.47483647	-1.12213027	-0.04041202	0.00786426	0.04610637	0.26978590	-0.04896397	-0.03292371	0.03371608	0.08482683	0.00831528	0.01731859	-0.00265981	-0.00526775	0.00614129	0.00676739	0.00405432	-0.01737782	-0.00933613	-0.00388429	0.00551462	-0.00467250	-0.00133098	0.00279494	-0.00234174	-0.00289787	0.00073855	-0.00374429	0.00360663	-0.00763136	0.00110899	-0.00062764	-0.00071759	-0.00230918	0.00285799	-0.00260473	0.00186003	-0.00035712	0.00201924	-0.00042353	-0.00272920	0.00190700	0.00026115	-0.00114976	-0.00174123	0.00020654	-0.00481668	0.00308157	0.00031752	-0.00448916	-0.00315303	0.00516969	-0.01203772	0.00752475	0.00899913	0.00452764	0.00449116	-0.00596565	-0.00075266	-0.00339185	0.00081976	-0.00135758	0.00137801	-0.00357049	-0.00040012	0.00092059	-0.00031181	-0.00030018	0.00177575	-0.00425670	0.00013321	0.00460987	-0.00362730	-0.00200151	0.00264397	0.00322525	0.00598101	0.00256532	0.00967648	0.00682737	0.00345740	0.00238442	0.00124775	0.00622150	0.00340308	0.00479949	0.00375152	0.00158820	0.00790713	0.00475907	0.00653444	0.00149298	0.00839773	0.00402056	0.00194028	-0.00368749	-0.00356421	-0.00312063	-0.00235251	0.00011355	0.00101230	-0.00197939	0.00084705	-0.00365447	0.00068563	-0.00127516	0.00172768	-0.00256699	-0.00144251	-0.00021686	0.00043438	-0.00156904	-0.00018003	0.00013310	-0.00038949	-0.00152403	-0.00042433	0.00035862	0.00031588	0.00173087	0.00098135	-0.00005272	0.00075994	0.00084101	0.00062014	-0.00156538	0.00059213	0.00012572	0.00075758	0.00092864	0.00156276	0.00182488	0.00186067	0.00055569	0.00079970	0.00046793	0.00226831	0.00101838	0.00130049	0.00013222	0.00023822	0.00007103	0.00003474	0.00136039	-0.00090947	0.00050929	0.00060289	0.00041346	0.00132924	-0.00073008	-0.00103143	-0.00079075	0.00035733	0.00012108	-0.00022462	-0.00132675	0.00030815	-0.00063483	-0.00030470	0.00005790	0.00041999	0.00003969	0.00042280	-0.00045230	0.00114030	0.00148546	0.00041113	0.00075257	0.00045317	-0.00096112	0.00067650	0.00145091	0.00142220	0.00120786	0.00037590	0.00024084	0.00159123	0.00074313	0.00020481	0.00035296	0.00033989	0.00080742	-0.00013345	0.00018006	0.00089864	0.00118740	0.00152503	-0.00028446	-0.00012067	0.00076011	0.00201101	0.00139534	0.00024151	0.00033592	0.00050807	-0.00014804	-0.00030577	0.00051850	-0.00018275	-0.00020058	0.00042956	0.00143559	0.00083256	-0.00034729	-0.00050030	0.00135336	0.00089496	0.00047702	0.00046410	0.00031033	0.00080659	0.00103700	0.00141088	0.00002248	0.00063326	0.00094438	0.00047452	0.00061826	0.00070770	-0.00023668	0.00048124	0.00029430	0.00073760	0.00004907	0.00063803	0.00003792	0.00084809	0.00092885	0.00105161	0.00006939	0.00068034	-0.00115860	0.00177200	0.00117638	0.00054761	-0.00049481	0.00028483	0.00026055	0.00096549	-0.00059020	-0.00004050	0.00045082	0.00067988	-0.00038187	0.00034929	0.00078771	0.00184341	0.00009778	0.00109613	0.00142881	0.00081893	-0.00002340	0.00098810	0.00051847	0.00038014	0.00041671	0.00046689	-0.00030104	-0.00009416	0.00040331	0.00065840	-0.00045777	0.00057531	0.00130576	0.00035818	0.00093389	0.00002140	-0.00021747	0.00034133	0.00042562	0.00083313	-0.00027577	-0.00077295	0.00138564	0.00006930	0.00027619	0.00115286	0.00038776	0.00076239	0.00039911	0.00104371	0.00009683	0.00234795	0.00069924	-0.00036503	-0.00207257	-0.00047659	-0.00182328	0.00095420	0.00046032	-0.00032696	0.00245308	0.00118880	0.00070934	0.00045556	-0.00075817	-0.00017533	0.00023004	0.00216650	-0.00112332	0.00210866	0.00171157	0.00070428	0.00030606	0.00018508	0.00153683	-0.00066084	-0.00218453	0.00213242	0.00046976	0.00083309	0.00054414	0.00349023	0.00064963	0.00045372	-0.00177613	0.00072742	0.00207037	0.00440421	0.00092676	0.00332488	0.00221918	0.00077036	0.00422093	0.00216496	0.00092293	0.00021892	-0.00159149	0.00440810	0.00188365	0.00200574	-0.00150389	0.00089558	0.00214041	0.00230564	0.00029162	0.00178917	0.00206980	0.00067960	-0.00083683	0.00025945	0.00084634	0.00017033	0.00178392	0.00283251	0.00173894	0.00027307	0.00241951	0.00251382	0.00038262	-0.00155397	0.00271005	0.00356905	0.00281294	0.00252403	-0.00145352	0.00308564	0.00039689	0.00108968	-0.00232076	0.00084157	-0.00055429	0.00023182	0.00257794	0.00257029	0.00122180	0.00232582	0.00177772	0.00269485	0.00016095	-0.00147015	0.00271007	-0.00053867	0.00137363	-0.00096025	0.00056205	0.00508228	0.00032566	-0.00000416	0.00010549	0.00216765	0.00200402	0.00052749	-0.00134024	-0.00014181	0.00077645	0.00097426	-0.00085762	0.00161761	0.00210221	0.00045121	-0.00042126	-0.00001414	0.00076294	0.00087063	0.00083388	0.00185492	0.00072836	0.00121709	0.00073953	-0.00052632	0.00126528	-0.00091200	0.00256043	0.00110871	-0.00050971	0.00051070	-0.00026430	0.00110631	0.00153616	0.00052963	0.00069087	0.00093707	0.00024823	0.00101311	0.00069934	0.00005848	0.00075523	-0.00023641	-0.00138065	-0.00102583	0.00058479	0.00103147	0.00163574	0.00282208	0.00110572	0.00167749	0.00040021	-0.00096448	0.00085507	0.00005652	0.00048486	0.00073518	0.00032791	0.00113252	-0.00033244	0.00110320	0.00001349	-0.00034237	0.00122265	-0.00020680	0.00003404	0.00028405	0.00088167	-0.00000732	0.00015683	0.00002645	0.00004306	0.00085365	0.00027947	0.00055440	0.00062826	0.00046327	0.00039060	0.00026132	0.00011957	0.00018930	0.00055764	0.00095221	0.00022466	-0.00000492	0.00040601	0.00016860	0.00019172	0.00048482	0.00023580	0.00071540	0.00043081	0.00023794	0.00021303	0.00043038	0.00002552	0.00026359	0.00037666	0.00048298	-0.00030485	0.00002396	0.00001864	0.00049873	0.00008473	-21.47483647
-25.0001	-21.47483647	-21.47483647	-21.47483647	-21.47483647	-21.47483647	-21.47483647	-21.47483647	-21.47483647	-21.47483647	-21.47483647	-21.47483647	-21.47483647	-21.47483647	-21.47483647	-21.47483647	-21.47483647	-21.47483647	-21.47483647	-21.47483647	-21.47483647	-21.47483647	-21.47483647	-21.47483647	-21.47483647	-21.47483647	-21.47483647	-21.47483647	-21.47483647	-21.47483647	-21.47483647	-21.47483647	-21.47483647	0.01720242	0.26383980	0.17412119	0.12476771	0.03290920	-0.01951521	-0.00428780	0.04103174	0.03520516	-0.04841006	-0.00480906	0.02153875	-0.01220920	-0.01833953	-0.00764248	0.00787902	0.00420603	-0.00416585	-0.00960890	-0.00277730	-0.00379978	-0.00500808	0.00112620	-0.00181106	-0.00725396	0.00150222	-0.00478626	0.00227543	-0.00590395	0.00017576	-0.00270042	0.00270348	-0.00155569	0.00063384	-0.00201673	0.00438292	-0.00155993	0.00189033	-0.00003452	0.00103500	-0.00508685	0.00169228	0.00370380	-0.00027208	-0.00119201	-0.00659539	0.00814287	-0.00582402	0.00099474	-0.00399737	-0.00148658	-0.00945408	0.01091414	-0.00482932	0.00410057	0.00482869	-0.00032836	0.00355669	0.00158730	0.00013981	-0.00266661	-0.00219760	0.00004992	0.00577243	0.00155812	0.00414821	0.00259239	0.00040157	-0.00330485	0.00001880	0.00285220	0.00259587	-0.00483663	0.00316035	0.00597140	0.00375770	0.00836714	0.01262541	0.00953123	0.00553803	0.00410008	0.00157195	0.00674711	0.00738554	0.00626794	0.00577826	0.00831655	0.00797778	0.00749861	0.00701926	0.00329076	0.00995917	0.00685439	0.00077653	-0.00252469	-0.00154388	-0.00006124	-0.00336538	-0.00191921	0.00059956	-0.00129291	-0.00172551	0.00039342	0.00315848	-0.00299900	0.00015365	-0.00079297	-0.00062336	-0.00122594	-0.00011786	0.00005841	0.00195009	0.00041633	0.00016835	0.00107930	0.00042464	0.00010475	0.00091291	0.00122020	0.00163395	-0.00044728	0.00050805	0.00167771	0.00155210	-0.00040925	-0.00101038	-0.00025109	0.00124479	0.00044345	0.00041541	0.00264247	0.00123565	0.00006719	0.00006341	0.00046478	0.00148821	0.00146114	0.00054070	0.00107729	0.00169089	0.00037590	-0.00056542	0.00069491	0.00104261	0.00092027	0.00014168	0.00121460	0.00148148	0.00009115	-0.00045784	-0.00016758	0.00139901	0.00043356	0.00089787	-0.00162173	0.00099974	0.00162659	-0.00107204	0.00046813	0.00050115	-0.00100046	0.00018277	0.00160763	0.00070324	0.00011755	-0.00023559	0.00142391	0.00126057	-0.00017016	0.00072680	0.00062391	0.00206186	0.00181960	0.00142821	0.00197723	0.00072926	0.00073564	0.00140683	0.00077497	0.00026725	0.00151847	0.00000033	0.00199500	0.00030118	0.00162065	0.00000253	0.00049595	0.00070103	0.00160854	0.00087713	0.00137072	0.00039397	0.00122827	0.00059773	0.00111050	0.00089004	0.00109421	0.00019863	0.00039104	0.00113683	0.00156244	0.00126873	-0.00013688	0.00074875	0.00073283	0.00153098	0.00134750	0.00067679	0.00097749	0.00114737	0.00122165	0.00137558	0.00070703	0.00061174	0.00083895	0.00032990	0.00111334	0.00043669	0.00019183	0.00168682	0.00016092	0.00112233	0.00060337	0.00163773	0.00136120	0.00025328	0.00080414	0.00132030	0.00002326	0.00117757	-0.00025131	0.00175186	0.00076810	0.00121024	0.00021714	0.00122214	0.00071322	0.00097864	0.00038761	0.00073991	-0.00041263	0.00097748	0.00046606	-0.00001570	0.00163810	0.00095539	0.00168416	0.00101999	0.00169903	0.00099682	-0.00015064	0.00100903	0.00072539	0.00111132	0.00063424	0.00090354	0.00098223	0.00051874	0.00036040	0.00109493	0.00066903	0.00078718	0.00125789	0.00139290	0.00214352	0.00112510	0.00003689	0.00207173	0.00153973	0.00027269	0.00123089	-0.00010389	0.00255512	0.00067276	0.00208759	0.00179696	0.00197405	0.00133764	0.00010085	0.00317173	0.00022084	0.00107223	0.00046172	0.00250021	0.00149629	0.00103531	0.00191731	0.00369803	0.00161358	0.00222033	-0.00021848	0.00151427	0.00190454	0.00154632	0.00109349	0.00111758	0.00229104	0.00127310	-0.00044085	0.00312303	0.00290560	0.00250923	0.00295753	0.00213079	0.00185750	0.00087367	-0.00004822	0.00327188	0.00261003	0.00102263	0.00031439	0.00326369	0.00124232	0.00457240	0.00041690	0.00033996	0.00383834	0.00292693	0.00253297	0.00145325	0.00395826	0.00391717	0.00216551	0.00571915	0.00374167	0.00348040	0.00063192	0.00493605	0.00409887	0.00086663	0.00090764	0.00491949	0.00384921	0.00119450	0.00246933	0.00607710	0.00380083	0.00128634	0.00116554	0.00158257	0.00076616	0.00216538	0.00248857	0.00531263	0.00290546	0.00109690	0.00204816	0.00440659	0.00252688	0.00178984	0.00372260	0.00460910	0.00255839	0.00199717	0.00190032	0.00506255	0.00326575	0.00388822	0.00197048	0.00445361	-0.00034753	0.00458663	0.00590551	0.00400143	-0.00044324	0.00623980	0.00438194	0.00391858	0.00274942	0.00055811	0.00502486	0.00402009	0.00409794	0.00358305	0.00237893	0.00464113	0.00420378	0.00025584	0.00147643	0.00355660	0.00519696	0.00204935	0.00186411	0.00152465	0.00093528	0.00219509	0.00109343	0.00292280	0.00123310	0.00134373	0.00164271	0.00329860	0.00138074	0.00231110	0.00157056	0.00255441	0.00164485	0.00268065	0.00172219	0.00287512	0.00473110	0.00223400	0.00250354	0.00264568	0.00164812	0.00287451	0.00212840	0.00222192	0.00201968	0.00226958	0.00253117	0.00240635	0.00089519	0.00288006	0.00063012	0.00351212	0.00111518	0.00268949	0.00009742	0.00226917	0.00175009	0.00383190	0.00343371	0.00494321	0.00359371	0.00407732	0.00229481	0.00191416	0.00224309	0.00456875	0.00163094	0.00227023	0.00045696	0.00194222	0.00123779	0.00114483	0.00183527	0.00183121	0.00120084	0.00073767	0.00053966	0.00016517	0.00105750	0.00096782	0.00077366	0.00063150	0.00087354	0.00101171	0.00041038	0.00131195	0.00123698	0.00138264	0.00076524	0.00066977	0.00073223	0.00077937	0.00104208	0.00122692	0.00056462	0.00009290	0.00055830	0.00087629	0.00055979	0.00125917	0.00050738	0.00069915	0.00041816	0.00108525	0.00012849	0.00076926	0.00008274	0.00065780	0.00074832	0.00076671	-0.00035975	0.00066438	0.00056626	0.00075851	0.00082531	-21.47483647
-20.0001	-21.47483647	-21.47483647	-21.47483647	-21.47483647	-21.47483647	-21.47483647	-21.47483647	-21.47483647	-21.47483647	-1.56220090	-21.47483647	-21.47483647	-21.47483647	-21.47483647	-21.47483647	-21.47483647	-21.47483647	-21.47483647	-21.47483647	-21.47483647	-21.47483647	-21.47483647	-21.47483647	-21.47483647	-1.37320685	-21.47483647	-21.47483647	-21.47483647	-21.47483647	-21.47483647	-21.47483647	-21.47483647	-21.47483647	-0.29735896	0.11749843	-0.07150945	0.07934701	-0.06899869	0.06327723	0.05706436	-0.00701240	-0.05372311	0.03512817	0.01808892	0.00714190	-0.00845269	0.00008307	-0.00071241	-0.00303427	0.00367586	-0.00891299	0.00571914	-0.00864545	0.00116666	-0.00347096	-0.00559767	-0.00724157	-0.00117750	-0.00469363	0.00459303	0.00098366	-0.00396355	-0.00412692	0.00139727	-0.00207616	0.00389664	-0.00285843	0.00266474	-0.00058386	-0.00077109	0.00336503	-0.00250801	0.00167000	0.00021192	0.00441876	0.00165034	0.00038822	-0.00117954	0.01172490	-0.00309025	0.00952149	-0.00360500	0.00345659	-0.00660116	0.00747082	-0.00701391	-0.00172927	0.00424170	0.00404687	-0.00302477	-0.00192299	0.00006923	-0.00085120	0.00606087	0.00180268	0.00250067	-0.00270629	0.00342353	0.00878972	-0.00115278	-0.00264736	0.00333288	0.00474603	0.00234598	-0.00435253	0.00179470	0.00368262	0.00270626	0.00740527	0.00967735	0.00797042	0.00415622	0.00475836	-0.00070053	0.00464729	0.00098494	0.00461778	0.00507201	0.00124786	0.00409311	0.00740911	0.00275076	-0.00075723	0.00371221	0.00253589	0.00063976	-0.00278720	-0.00322957	-0.00196763	-0.00123746	0.00136690	0.00204219	0.00008841	-0.00323549	-0.00028703	0.00134601	-0.00286432	0.00133343	-0.00000543	0.00117304	-0.00027874	-0.00103054	-0.00083299	0.00098368	0.00038856	-0.00075626	0.00104164	0.00104036	0.00167142	0.00076659	0.00083863	0.00067432	-0.00119599	-0.00083282	0.00174933	0.00092770	-0.00039111	0.00154212	-0.00093118	0.00041704	0.00084635	-0.00073873	0.00036630	0.00129134	-0.00013313	-0.00087972	0.00003989	0.00087826	0.00050071	0.00058259	0.00012362	0.00138755	0.00176384	-0.00106088	0.00075907	-0.00032622	0.00039703	0.00100345	0.00104174	0.00204140	-0.00033921	-0.00182631	0.00078604	0.00045147	0.00154322	0.00117623	0.00050053	0.00006360	0.00072611	0.00111766	0.00079902	0.00114608	0.00049675	-0.00111636	0.00033891	0.00074037	0.00034605	0.00005097	0.00153188	0.00105670	0.00111275	0.00073261	0.00010804	0.00136242	0.00169107	0.00022581	0.00209533	-0.00054035	0.00089172	0.00083444	0.00082487	0.00123271	0.00117430	-0.00022299	0.00113567	0.00021497	0.00135985	0.00021074	-0.00008646	0.00071022	0.00133775	0.00141864	0.00103405	0.00021489	0.00177447	-0.00144973	-0.00000887	-0.00033123	0.00131408	0.00019532	0.00047216	0.00110270	0.00217899	-0.00123408	0.00108698	-0.00003180	0.00098223	0.00233138	0.00090178	0.00047563	-0.00005572	0.00135075	0.00074498	0.00049208	0.00071195	0.00079560	0.00020494	0.00037496	0.00145925	0.00081137	-0.00035500	0.00102674	-0.00000952	0.00039570	0.00054904	0.00101729	-0.00012328	0.00021672	0.00007660	0.00004724	0.00133480	0.00039621	-0.00047820	0.00166416	0.00072261	0.00043872	-0.00054023	0.00069061	0.00032459	0.00039005	0.00050136	0.00132819	0.00033013	0.00099143	0.00025130	0.00043401	0.00126009	0.00045938	0.00055299	0.00056296	0.00091108	0.00159647	-0.00050949	0.00088463	0.00083140	-0.00017176	0.00015312	0.00015539	0.00094936	0.00135094	-0.00057861	0.00023112	0.00039107	0.00079869	0.00134629	0.00185215	0.00124097	0.00081469	-0.00029209	0.00116126	0.00128268	0.00015957	0.00013417	0.00087435	0.00081391	0.00086462	0.00229045	0.00096088	0.00183933	0.00128415	0.00082783	0.00286906	0.00040712	0.00273319	0.00080335	0.00189199	0.00283788	0.00041340	0.00048483	0.00367876	0.00034834	0.00023009	0.00231591	0.00115416	0.00201889	0.00212455	0.00170911	0.00213694	0.00267813	0.00082466	0.00112277	0.00422488	0.00302878	0.00016362	0.00121566	0.00036278	0.00327819	-0.00120508	-0.00004774	0.00428447	0.00317700	0.00134836	0.00177268	0.00440979	0.00242581	0.00176070	-0.00135789	0.00244643	0.00300762	0.00420711	0.00270826	0.00167307	0.00292909	0.00129376	0.00339688	0.00374197	0.00539732	0.00315494	-0.00020786	0.00690204	0.00338178	0.00320175	-0.00169987	0.00275558	0.00264739	0.00069584	0.00273005	0.00572965	0.00199700	0.00294322	0.00131840	0.00242923	0.00289645	0.00215758	0.00206579	0.00475970	0.00497680	0.00354888	0.00251741	0.00614461	0.00297967	0.00121546	0.00178218	0.00339132	0.00075445	0.00302942	0.00159130	0.00605515	0.00267625	0.00290438	0.00177381	0.00156360	0.00156971	0.00138509	0.00439996	0.00454438	0.00255628	0.00366714	0.00226252	0.00348650	0.00194458	0.00072903	0.00174762	0.00217749	0.00236817	0.00158788	0.00158832	0.00196234	0.00058757	0.00187670	0.00063417	0.00295376	0.00117731	0.00346575	0.00256059	0.00245054	0.00275348	0.00259855	0.00050260	0.00189752	0.00142558	0.00297483	-0.00016598	0.00149292	0.00130788	0.00079942	0.00078081	0.00182747	0.00106027	0.00241241	0.00142729	0.00299697	0.00243702	0.00105641	0.00190313	0.00169433	0.00053733	0.00230033	0.00155990	0.00345789	0.00086878	0.00190714	0.00000922	0.00323951	0.00182975	0.00363339	0.00193910	0.00200555	0.00124811	0.00093605	0.00025739	0.00110997	0.00279236	0.00211521	0.00362432	0.00329854	0.00450016	0.00320627	0.00195701	0.00303478	0.00398980	0.00364384	0.00291805	0.00099977	0.00214634	0.00120214	0.00080028	0.00313408	0.00204268	0.00120022	0.00193593	0.00139371	0.00049148	0.00068978	0.00116125	0.00125586	0.00112859	0.00055519	0.00089294	0.00119168	0.00066987	0.00106343	0.00083375	0.00107358	0.00142806	0.00014823	0.00087194	0.00119928	0.00128123	0.00180049	0.00055031	0.00066093	0.00074160	0.00082774	0.00106306	0.00070673	0.00073746	0.00119071	0.00058019	0.00108970	0.00068480	0.00134550	0.00043129	0.00101589	0.00088451	0.00076962	0.00008438	0.00133197	0.00047129	0.00104684	0.00085064	-21.47483647
-15.0001	-21.47483647	-21.47483647	-21.47483647	-21.47483647	-21.47483647	-21.47483647	-21.47483647	-21.47483647	-21.47483647	-21.47483647	-21.47483647	-21.47483647	-21.47483647	-21.47483647	-21.47483647	-21.47483647	-21.47483647	-21.47483647	-21.47483647	-21.47483647	-21.47483647	-21.47483647	-21.47483647	-21.47483647	-21.47483647	-21.47483647	-21.47483647	-21.47483647	-21.47483647	-21.47483647	-21.47483647	-21.47483647	-0.17246416	0.22060227	-0.06151763	0.04681040	0.09802987	0.11413845	-0.00232497	-0.00799209	0.11962149	-0.00676512	-0.00602470	0.04860376	0.00760206	-0.01141984	0.00095416	-0.00353224	-0.00702222	-0.00044605	-0.00371027	-0.00186103	-0.00034403	-0.00334583	0.00223984	-0.00712356	-0.00536541	0.00115792	-0.00605500	0.00173847	-0.00423018	-0.00151710	-0.00281190	0.00094567	0.00039587	0.00090303	-0.00398879	-0.00038933	-0.00109604	0.00233611	0.00238716	-0.00000813	0.00215313	-0.00036463	-0.00023433	0.00263265	0.00322794	-0.00096154	0.00690455	0.00798548	0.00551321	-0.00043254	0.00667637	-0.01713305	0.00406094	-0.00094003	0.00559041	0.00634433	-0.00577184	-0.00319336	0.00238190	-0.00061763	0.00027459	-0.00389054	-0.00241555	-0.00395158	-0.00035684	-0.00149422	0.00453644	-0.00178270	-0.00194308	-0.00002840	0.00143888	0.00048475	-0.00933371	-0.00124037	-0.00038010	0.00351764	0.00758262	0.00889422	0.00623258	0.00789610	0.00582703	0.00516292	0.00628945	0.00775719	0.00649988	0.00954545	0.00764306	0.00960952	0.00975729	0.00657360	0.00522991	0.00910760	0.00844222	0.00697941	0.00428577	0.00352825	0.00120000	-0.00166156	0.00023204	0.00058323	-0.00136671	-0.00172001	-0.00165432	-0.00073107	-0.00171895	-0.00171673	-0.00167363	0.00084844	-0.00016290	0.00009862	0.00035387	0.00133778	-0.00030649	-0.00257256	-0.00121806	-0.00087142	0.00162458	0.00023266	-0.00001895	0.00146462	-0.00224274	-0.00024757	0.00161902	0.00131010	-0.00106714	0.00042748	0.00131926	-0.00112550	0.00030345	-0.00005375	0.00174953	-0.00008741	0.00080498	-0.00058572	-0.00075493	0.00096267	0.00170320	0.00114418	0.00060101	-0.00012747	0.00013272	-0.00068295	0.00009247	-0.00033624	0.00112724	-0.00052997	0.00130699	0.00120503	0.00000333	0.00038072	0.00039036	0.00035619	0.00061620	0.00059368	-0.00000776	0.00007771	0.00064627	-0.00072941	0.00123086	0.00031667	-0.00036099	-0.00006336	-0.00042526	0.00007260	0.00034860	0.00029013	-0.00037394	-0.00044148	0.00017023	-0.00010999	0.00026370	0.00116424	0.00072336	0.00107448	0.00055775	0.00218234	0.00118410	0.00074285	0.00025952	0.00072148	0.00147382	0.00129859	0.00039875	-0.00038548	0.00085954	-0.00099709	-0.00010047	0.00017504	0.00237200	-0.00029276	0.00122370	-0.00008758	0.00133880	-0.00066417	0.00028002	-0.00040502	0.00079130	-0.00010053	0.00048673	0.00018053	0.00153110	-0.00041738	0.00093256	0.00009122	0.00099165	0.00024223	0.00121821	0.00048784	-0.00001641	0.00103300	0.00081934	0.00132486	0.00076227	0.00026995	0.00073494	0.00123335	0.00166220	0.00107716	-0.00036791	0.00096488	-0.00009212	0.00037270	0.00072578	0.00138564	0.00002534	-0.00015311	0.00028290	-0.00000868	0.00069194	0.00068365	-0.00029489	0.00134026	0.00084159	0.00085570	-0.00004265	0.00070644	-0.00027097	0.00057255	-0.00004191	0.00096945	0.00010893	0.00039942	0.00034755	-0.00004775	0.00013570	0.00078128	0.00079071	0.00058021	0.00098250	0.00112800	-0.00034825	0.00178561	0.00138263	0.00034192	0.00099831	0.00085768	0.00059617	0.00038739	-0.00015215	0.00018667	0.00136504	0.00094062	0.00164582	0.00156691	0.00190961	0.00054297	0.00072154	0.00087332	0.00176644	0.00008310	0.00027361	-0.00006444	0.00126534	-0.00018333	0.00061847	-0.00081528	0.00180850	-0.00086441	0.00050195	0.00187990	0.00127005	0.00218521	-0.00042320	0.00033163	0.00138306	-0.00018015	0.00173762	0.00350911	0.00230758	-0.00070891	0.00140326	0.00339122	0.00062143	-0.00093760	0.00076899	0.00015851	0.00352707	0.00073125	0.00072521	0.00395379	0.00032734	0.00027199	0.00305320	0.00147221	0.00142269	-0.00148908	-0.00045564	0.00235093	-0.00159461	0.00141524	0.00133337	0.00241023	-0.00024263	0.00313309	-0.00299833	0.00147656	0.00319352	0.00239291	0.00049273	0.00099380	0.00505234	-0.00184479	0.00314833	0.00383284	0.00184710	0.00139915	0.00074988	0.00494474	0.00131172	-0.00012676	0.00206726	0.00114725	0.00146781	0.00036909	0.00288321	0.00511768	0.00461735	-0.00183658	-0.00034031	0.00203095	0.00175272	0.00051462	0.00499763	0.00139205	0.00263157	0.00150402	0.00371574	0.00481583	0.00138202	0.00273511	0.00212010	0.00462982	0.00318894	0.00375135	0.00205809	0.00605930	0.00361008	0.00156629	0.00245446	0.00455912	0.00235990	0.00216865	0.00462126	0.00362428	0.00131798	0.00340863	0.00130036	0.00308603	0.00164097	0.00035427	0.00346868	0.00211696	0.00326813	0.00192215	0.00118515	0.00402170	0.00178437	0.00223242	0.00005693	0.00189913	0.00213158	0.00142834	0.00152565	0.00231540	0.00203322	0.00115243	0.00140316	0.00114915	0.00233535	0.00106605	0.00141314	0.00177385	0.00237174	0.00276257	0.00048359	0.00142494	0.00079914	0.00183303	0.00202744	0.00131333	0.00242752	0.00015412	0.00190237	0.00219798	0.00100338	0.00089645	-0.00011694	0.00240903	0.00181353	0.00028751	0.00177764	0.00271411	0.00133679	0.00311896	0.00233188	0.00095360	0.00154167	0.00101950	0.00139684	0.00300501	0.00321694	0.00227614	0.00265691	0.00280803	0.00401938	0.00108594	0.00281236	0.00261991	0.00243800	0.00337383	0.00232336	0.00209988	0.00172474	0.00174188	0.00134681	0.00171324	0.00188271	0.00104283	0.00257307	0.00155902	0.00059281	0.00076529	0.00065008	0.00096238	0.00182327	0.00093810	0.00151356	0.00165772	0.00123354	0.00040271	0.00075479	0.00153149	0.00090784	0.00061496	0.00014914	0.00044391	0.00130538	0.00081479	0.00043446	0.00086579	0.00121276	0.00061812	0.00054197	0.00077632	0.00074181	0.00084203	0.00060427	0.00093967	0.00075796	0.00029144	0.00093112	0.00101940	0.00089426	0.00079415	0.00015825	0.00130035	0.00102656	0.00135967	0.00051827	-21.47483647
-10.0001	-21.47483647	-21.47483647	-21.47483647	-21.47483647	-21.47483647	-21.47483647	-21.47483647	-21.47483647	-21.47483647	-21.47483647	-21.47483647	-21.47483647	-21.47483647	-21.47483647	-21.47483647	-21.47483647	-21.47483647	-21.47483647	-21.47483647	-21.47483647	-21.47483647	-21.47483647	-21.47483647	-21.47483647	-21.47483647	-21.47483647	-21.47483647	-21.47483647	-21.47483647	-21.47483647	0.81919801	-21.47483647	-0.84954870	-0.63453714	-0.29931111	-0.05296661	-0.01099581	0.10230246	0.07243247	0.00998961	0.07712845	-0.00847632	0.00082641	-0.01248415	0.04584690	-0.00834895	-0.00946360	-0.01768608	0.00531351	-0.00032452	-0.01397145	-0.00284400	-0.00226448	0.00047364	-0.00136990	-0.00277328	-0.00004457	0.00196493	-0.00616681	0.00183133	-0.00226235	-0.00268532	0.00035327	-0.00201734	0.00304942	0.00101966	-0.00188062	-0.00261080	-0.00292960	0.00393718	-0.00168346	-0.00194637	0.00298617	-0.00137760	0.00187160	0.00429402	-0.00139550	-0.00696081	0.00406929	0.00230759	0.00656005	0.01362071	0.00130221	-0.02020225	-0.00414545	-0.00112102	-0.00068602	-0.00204078	-0.00831496	0.00450308	-0.00321337	-0.00278173	-0.00080090	-0.00442149	-0.00549436	-0.00082701	-0.00377302	0.00392649	0.00001099	0.00069658	-0.00198732	0.00016724	-0.00249917	-0.00147581	-0.00212633	0.00156645	0.00370957	0.00215482	0.00546580	0.00721771	0.00396906	0.00354122	0.00371915	-0.00240781	0.00326965	0.00191696	0.00303827	0.00166952	0.00272742	0.00637887	0.00540292	0.00028809	-0.00016695	0.00450815	0.00531410	-0.00181871	-0.00093612	-0.00350187	-0.00177991	-0.00433276	-0.00181436	-0.00085698	-0.00155699	-0.00353436	-0.00203203	-0.00049613	-0.00211116	0.00074269	-0.00171976	-0.00047565	0.00007622	-0.00052806	-0.00182484	-0.00034364	0.00050136	0.00007378	-0.00032897	-0.00054235	0.00160958	0.00148754	-0.00021354	-0.00010365	-0.00048893	-0.00101005	0.00141385	0.00002161	-0.00076644	-0.00043685	-0.00082320	-0.00129978	-0.00079942	-0.00055545	-0.00005303	0.00104718	-0.00090104	0.00034440	-0.00034123	-0.00009353	0.00213753	0.00017935	-0.00129019	0.00010814	0.00028430	-0.00082168	-0.00122298	-0.00151834	0.00077978	-0.00051620	0.00014988	-0.00043729	-0.00100615	-0.00004108	-0.00183034	-0.00122672	-0.00142701	-0.00044990	-0.00180523	0.00017470	0.00120512	-0.00177993	-0.00070867	-0.00066535	-0.00103338	-0.00116171	-0.00052978	0.00016696	-0.00048707	-0.00151045	0.00008367	-0.00017042	-0.00095027	0.00091953	-0.00058452	-0.00032771	0.00060844	-0.00007560	0.00056051	0.00046850	0.00097993	-0.00090533	0.00112476	0.00009983	0.00029712	-0.00051928	0.00015385	-0.00117517	0.00060218	0.00047411	-0.00107570	-0.00123403	0.00026253	0.00118183	-0.00004720	-0.00116285	0.00015432	-0.00014916	0.00031832	-0.00166744	0.00030191	-0.00070608	-0.00015749	-0.00107523	0.00081788	-0.00081138	-0.00031608	-0.00113543	0.00107533	-0.00011466	0.00022554	-0.00087664	-0.00091172	0.00076495	0.00063324	-0.00097014	-0.00047154	0.00018401	-0.00008888	-0.00066758	0.00003171	-0.00017063	-0.00064909	0.00042738	0.00002193	0.00052820	0.00008635	0.00064109	0.00025351	0.00059667	0.00029708	0.00017055	0.00024616	-0.00017139	-0.00172947	-0.00015531	0.00041361	0.00024976	-0.00040179	0.00022118	-0.00028576	0.00022772	-0.00060722	0.00009947	-0.00083250	0.00017400	0.00008525	-0.00031838	0.00009461	0.00002005	0.00132744	0.00024386	0.00047441	0.00038833	-0.00025693	0.00074533	0.00043784	0.00009943	0.00022450	0.00033838	-0.00031730	0.00022283	-0.00022686	0.00041794	-0.00006858	0.00035967	0.00111659	0.00090513	0.00044875	-0.00043640	-0.00021060	-0.00011310	0.00032233	0.00044704	-0.00032675	0.00007483	0.00122683	-0.00142222	0.00049493	-0.00064713	0.00031379	0.00040575	0.00029017	0.00188836	0.00004382	0.00052735	-0.00064589	-0.00011182	-0.00027238	0.00051826	-0.00015676	0.00084961	-0.00046139	0.00010738	-0.00092305	0.00083966	-0.00059952	0.00040029	-0.00053074	0.00025772	0.00171470	-0.00059711	-0.00016493	0.00015159	0.00045554	-0.00048465	0.00096093	-0.00249557	-0.00016370	-0.00252798	-0.00211130	0.00024084	-0.00200136	0.00007848	-0.00170299	0.00208727	-0.00080774	0.00127001	0.00013328	-0.00005124	0.00053346	0.00361303	0.00142937	-0.00044187	-0.00151077	0.00093782	0.00169998	0.00109512	-0.00041496	-0.00061504	-0.00166366	0.00412665	0.00120846	0.00078860	-0.00243023	-0.00180118	0.00244409	-0.00121352	-0.00021518	0.00151504	0.00224715	-0.00127956	0.00310990	-0.00226306	0.00181043	-0.00154873	0.00257362	0.00203302	0.00050894	-0.00151680	0.00233169	0.00335289	0.00038075	-0.00074755	0.00209753	0.00224873	0.00079761	-0.00024237	0.00036574	0.00258757	0.00032021	-0.00053359	0.00128042	0.00097583	0.00146024	0.00126165	0.00056964	0.00147882	0.00043106	0.00164428	0.00171857	-0.00022923	-0.00086045	-0.00143276	0.00081926	-0.00061533	0.00185200	-0.00003184	0.00119918	0.00380927	0.00205636	-0.00322839	-0.00084947	0.00096274	0.00018588	0.00042643	-0.00037530	0.00100102	-0.00036148	0.00062084	-0.00014610	0.00187177	-0.00042051	-0.00097280	-0.00040838	-0.00132265	-0.00027630	0.00070408	0.00052255	-0.00085948	-0.00013600	0.00021647	0.00058926	-0.00046743	0.00340248	-0.00001244	0.00099564	0.00050928	-0.00072924	0.00133561	0.00025561	0.00138882	0.00050616	0.00031136	-0.00007909	0.00065461	0.00140254	0.00173810	0.00026021	0.00117934	0.00035327	-0.00130338	-0.00005839	-0.00009078	0.00165843	0.00095707	0.00057973	0.00146406	0.00252709	0.00155440	0.00179956	0.00110168	-0.00016195	0.00286208	0.00082909	0.00138927	0.00065848	0.00065679	0.00065513	0.00091891	0.00098252	0.00015329	0.00131515	0.00017596	0.00036041	0.00051296	0.00071405	0.00077100	0.00027111	-0.00035345	0.00045937	0.00064046	0.00113183	0.00080451	0.00124453	0.00032043	0.00137239	0.00023403	0.00039077	-0.00000959	0.00037757	0.00080945	0.00083540	0.00002107	-0.00010045	0.00028423	0.00034127	0.00033021	0.00024071	0.00012948	0.00040201	0.00010313	0.00016579	0.00048484	0.00039387	0.00022362	0.00051299	0.00005934	-0.00030956	0.00044100	0.00017277	0.00028549	0.00056798	-21.47483647
-9.0001	-21.47483647	-21.47483647	-21.47483647	-21.47483647	-21.47483647	-21.47483647	-21.47483647	-21.47483647	-21.47483647	-21.47483647	-21.47483647	-21.47483647	-21.47483647	-21.47483647	-21.47483647	-21.47483647	-21.47483647	-21.47483647	-21.47483647	-21.47483647	-21.47483647	-21.47483647	-21.47483647	-21.47483647	-21.47483647	-21.47483647	-21.47483647	-21.47483647	-21.47483647	-21.47483647	-21.47483647	-21.47483647	-21.47483647	-21.47483647	0.09731704	0.03930346	0.12912256	0.07887064	-0.00936752	-0.06480322	0.07857854	-0.00454651	0.03281865	0.00428579	0.05913232	-0.01511360	0.00376391	-0.00550971	0.00351665	-0.00688831	-0.00247567	-0.01229790	0.00039835	-0.00267024	-0.00565992	-0.01014101	-0.00092859	-0.00163086	-0.00511116	0.00213061	-0.00114977	-0.00049599	-0.00007961	0.00254619	0.00068884	-0.00273666	-0.00216165	0.00411814	0.00092189	0.00246059	-0.00372297	0.00084723	0.00052199	0.00025604	-0.00040035	-0.00020556	-0.00264277	-0.00693062	0.00618313	0.01425201	0.00362124	0.01311553	-0.00711392	-0.00427498	0.00874405	-0.00293900	-0.00219513	0.00326214	0.00136272	-0.00003570	0.00086330	-0.00192885	0.00078300	0.00141025	-0.00285760	0.00151253	0.00262457	0.00205251	0.00207566	-0.00012260	-0.00132850	-0.00203462	0.00286630	0.00068260	-0.00334942	0.00028476	0.00099557	0.00569325	0.00763907	0.00998020	0.00960679	0.00776853	0.00749637	0.00093936	0.00635057	0.00731174	0.00784525	0.00524473	0.00547889	0.00811379	0.00762649	0.00869317	0.00343482	0.00620053	0.00359587	0.00098163	-0.00238664	-0.00544500	0.00062757	-0.00210727	-0.00060785	-0.00028529	0.00006802	-0.00333155	-0.00060126	0.00138214	-0.00292560	0.00177289	-0.00112240	-0.00109441	0.00216899	-0.00087499	-0.00040218	-0.00143768	0.00045588	-0.00140175	-0.00179414	0.00041082	0.00112856	0.00009372	0.00003474	0.00055716	-0.00057823	-0.00085856	0.00084237	-0.00011439	-0.00126575	0.00090942	-0.00142589	-0.00075563	0.00020572	0.00071847	0.00093808	0.00051932	0.00180483	0.00020545	0.00017439	0.00033127	0.00044609	-0.00159064	0.00015643	-0.00043006	0.00020006	-0.00011384	-0.00070662	-0.00056751	-0.00003062	-0.00042270	0.00026643	0.00043753	-0.00094811	-0.00024820	-0.00067090	0.00056385	-0.00130265	-0.00039456	-0.00206507	0.00010870	0.00013082	-0.00112409	-0.00036537	-0.00171996	-0.00093576	0.00081287	-0.00122454	-0.00032886	0.00036337	0.00069411	0.00030312	0.00004296	-0.00154984	0.00092603	-0.00025798	-0.00001958	0.00078188	0.00003870	0.00081449	0.00045542	0.00111297	0.00093699	0.00020146	-0.00070969	0.00018182	-0.00017699	0.00024446	-0.00069206	-0.00107387	-0.00005528	-0.00066263	-0.00051073	0.00082306	0.00052291	0.00063599	-0.00104627	0.00041317	-0.00020995	0.00055364	-0.00171329	-0.00048861	-0.00097512	-0.00013869	-0.00095662	-0.00025003	0.00066369	-0.00049208	-0.00041330	0.00112020	0.00078256	-0.00018575	-0.00020479	-0.00054486	0.00009982	0.00037464	-0.00093160	-0.00064199	-0.00040976	0.00037629	-0.00189950	0.00027381	-0.00019035	-0.00009839	-0.00064182	-0.00055896	0.00074954	0.00034878	0.00053606	-0.00032621	0.00035974	0.00024476	-0.00014168	-0.00012853	-0.00045764	-0.00135818	-0.00045327	0.00012869	0.00001689	-0.00068690	-0.00042872	-0.00084972	0.00008885	-0.00072981	-0.00011527	-0.00104150	0.00066799	-0.00032266	-0.00014122	0.00019444	-0.00015947	0.00094280	-0.00057863	0.00041349	0.00089827	-0.00056082	-0.00007609	0.00010657	-0.00089282	-0.00018624	-0.00107317	0.00031007	0.00012292	-0.00079241	-0.00000113	-0.00037549	0.00140060	0.00104649	0.00100264	0.00079751	-0.00128643	-0.00054862	-0.00001060	0.00160561	-0.00014773	-0.00033664	0.00071506	0.00095664	-0.00112314	0.00015421	0.00079868	-0.00012074	-0.00067260	0.00149339	0.00094857	-0.00026804	0.00087204	-0.00174445	0.00037018	-0.00091697	-0.00117240	-0.00065406	0.00023706	-0.00145278	-0.00168135	-0.00095903	0.00096357	-0.00012442	0.00154913	0.00009482	-0.00122168	0.00050142	0.00072662	-0.00144935	-0.00132318	0.00058534	0.00004042	-0.00092536	-0.00144887	0.00043530	-0.00200059	-0.00304718	-0.00004305	-0.00101278	0.00051523	-0.00019057	0.00030176	-0.00205388	-0.00075123	-0.00262041	-0.00187002	-0.00112286	-0.00196530	-0.00024014	-0.00168551	0.00131474	-0.00247314	0.00115386	-0.00086725	-0.00065523	-0.00270017	-0.00153317	0.00055918	0.00021465	-0.00323689	-0.00121276	-0.00137390	0.00106714	0.00050665	-0.00054431	0.00337389	-0.00167131	-0.00177645	-0.00060972	-0.00032470	-0.00214647	-0.00264888	0.00260028	0.00111651	-0.00087629	-0.00006174	0.00195693	0.00099509	-0.00223720	-0.00121022	0.00177376	0.00107757	-0.00075901	-0.00242862	0.00046001	0.00231869	0.00005307	-0.00115631	0.00099963	-0.00193712	-0.00113682	-0.00055545	0.00243789	0.00114707	0.00052024	0.00231784	-0.00094688	0.00097776	-0.00169651	-0.00242920	0.00193738	-0.00134629	-0.00125384	-0.00172106	-0.00009261	-0.00089751	-0.00139396	-0.00296121	0.00039362	-0.00181632	0.00128943	-0.00259410	-0.00057615	-0.00052921	0.00026123	-0.00101730	-0.00075404	0.00039808	-0.00097770	-0.00016162	-0.00034006	-0.00022777	-0.00066094	-0.00080997	-0.00059715	-0.00148480	0.00026496	-0.00000073	-0.00164117	-0.00017008	0.00087858	-0.00080226	0.00117416	0.00060341	-0.00119408	0.00011775	0.00016875	0.00081389	-0.00060689	-0.00034749	0.00057757	-0.00056918	-0.00049359	-0.00050186	0.00052505	0.00076304	-0.00017000	-0.00106898	-0.00026823	0.00031786	0.00007070	0.00039066	0.00269770	0.00146457	0.00130714	0.00063179	-0.00040082	0.00059383	0.00076047	0.00056592	0.00135597	0.00011463	0.00173697	0.00065274	0.00009249	0.00154482	0.00025219	-0.00016488	0.00048250	0.00016307	0.00032308	-0.00004546	0.00063269	0.00082372	0.00072498	0.00018124	0.00069758	0.00134346	0.00028122	0.00069494	0.00017466	0.00024884	0.00069641	0.00003977	0.00034012	-0.00000371	0.00043774	0.00066135	-0.00018869	-0.00054622	0.00030630	0.00027933	0.00039468	0.00028845	0.00051149	0.00040049	0.00012335	0.00028484	-0.00010253	0.00001691	0.00060833	0.00052957	0.00028978	0.00033154	-0.00044852	0.00059259	0.00059340	0.00066768	0.00065052	-21.47483647
-8.0001	-21.47483647	-21.47483647	-21.47483647	-21.47483647	-21.47483647	-21.47483647	-21.47483647	-21.47483647	-21.47483647	-21.47483647	-21.47483647	-21.47483647	-21.47483647	-21.47483647	-21.47483647	-21.47483647	-21.47483647	-21.47483647	-21.47483647	-21.47483647	-21.47483647	-21.47483647	-21.47483647	-21.47483647	-21.47483647	-21.47483647	-21.47483647	-21.47483647	-21.47483647	-21.47483647	-21.47483647	-21.47483647	1.55388224	-0.09935727	-0.18822603	0.09852459	-0.18055953	0.06950629	0.02068976	0.04423334	0.06191026	-0.05038445	-0.01565191	0.00699959	-0.01987505	-0.01284598	0.00779176	0.00166558	-0.00108128	-0.00707933	-0.01285988	0.00350346	0.00611013	0.00779995	-0.00510946	-0.00626206	0.00182137	0.00213509	0.00045311	0.00326823	0.00664555	0.00168550	0.00183065	0.00338482	0.00362241	0.00019890	-0.00134800	0.00175203	-0.00270576	0.00623809	-0.00305162	-0.00256823	0.00000707	0.00276212	-0.00493056	0.00377980	-0.00199722	-0.00229126	0.00187182	0.01361801	-0.00158602	0.01560435	0.00172567	-0.01311359	-0.00218314	0.00673241	-0.00058721	-0.00298082	-0.00355242	0.00255534	-0.00243018	-0.00061837	-0.00405625	-0.00083231	-0.00350404	-0.00109910	-0.00330522	0.00589580	0.00122523	0.00033495	0.00046324	0.00147336	0.00065497	0.00041948	0.00046204	0.00327457	0.00213958	0.00241130	0.00441651	0.01276385	0.00689562	0.00486274	0.00936682	0.00619771	0.00587569	0.00363806	0.00851111	0.00631905	0.00240435	0.01078881	0.01020624	0.00550466	0.00210382	0.00751897	0.00741355	0.00393452	0.00028391	-0.00055313	0.00101355	-0.00131595	0.00103062	0.00016813	-0.00073769	-0.00031941	-0.00117703	-0.00061879	0.00050222	0.00266140	-0.00234905	-0.00064366	0.00138107	-0.00041950	-0.00135327	-0.00098085	-0.00104848	-0.00227001	-0.00045553	-0.00063489	-0.00069482	-0.00007410	-0.00017458	0.00116103	-0.00196070	-0.00073108	0.00080318	-0.00103563	-0.00142025	0.00083362	-0.00074567	-0.00073510	-0.00017996	0.00166874	0.00107702	0.00252738	0.00080660	-0.00031136	-0.00081082	-0.00085657	-0.00051679	0.00039307	-0.00032705	-0.00014531	0.00016836	-0.00083586	-0.00096062	-0.00072545	0.00001850	-0.00032790	-0.00061840	0.00082502	-0.00077481	-0.00111150	-0.00133808	-0.00191016	-0.00169863	0.00050798	-0.00192787	-0.00019413	-0.00011961	-0.00096732	-0.00034885	-0.00106922	-0.00201794	0.00142323	-0.00096657	-0.00187819	0.00009450	-0.00113788	-0.00042289	-0.00035977	-0.00153048	0.00124476	-0.00029536	-0.00059533	0.00035208	-0.00080530	-0.00060902	0.00066806	-0.00060870	0.00013211	-0.00111428	-0.00048164	-0.00073502	0.00086784	-0.00025407	-0.00079367	-0.00102658	-0.00051044	-0.00076836	-0.00148918	0.00043493	0.00087745	-0.00070463	-0.00068815	-0.00030175	-0.00083080	0.00012163	-0.00154009	-0.00075855	-0.00092243	-0.00116675	-0.00134720	-0.00111184	0.00028286	-0.00064833	-0.00130685	0.00019667	0.00120734	0.00009680	-0.00090462	-0.00049668	0.00041688	-0.00121804	-0.00111959	-0.00103062	0.00037507	-0.00117168	-0.00127615	-0.00034068	0.00017110	-0.00073424	-0.00065349	-0.00060287	-0.00046878	-0.00091209	-0.00043499	-0.00122248	-0.00003787	-0.00000942	-0.00130244	-0.00056403	-0.00010138	-0.00176275	-0.00029084	-0.00026476	0.00040575	-0.00050834	-0.00040091	-0.00118315	-0.00012427	-0.00065303	-0.00058764	-0.00152452	0.00043616	-0.00103017	-0.00041124	-0.00075593	-0.00042925	-0.00037169	-0.00077038	0.00006519	0.00029537	-0.00131058	-0.00032930	-0.00015414	-0.00029771	-0.00037652	-0.00132127	-0.00051112	0.00045619	-0.00127914	-0.00131584	-0.00124334	0.00007193	0.00010318	-0.00048560	-0.00020494	-0.00102753	-0.00195197	-0.00170754	-0.00090092	-0.00041315	-0.00071860	-0.00166597	-0.00062401	-0.00123941	-0.00160136	-0.00099288	-0.00134790	-0.00141445	-0.00130911	-0.00090042	-0.00284712	-0.00097877	-0.00248925	-0.00060829	-0.00228969	-0.00147038	-0.00222609	-0.00020746	-0.00195821	-0.00106977	-0.00168073	-0.00013637	-0.00159331	-0.00144726	-0.00152064	-0.00244857	-0.00047008	-0.00009499	-0.00223942	-0.00160818	-0.00273647	-0.00233863	-0.00197440	-0.00217401	-0.00160881	-0.00193605	-0.00294042	-0.00130920	-0.00283807	-0.00066221	-0.00181589	-0.00182939	-0.00422414	-0.00070471	-0.00378555	-0.00049778	-0.00310179	-0.00106678	-0.00262361	-0.00213993	-0.00237314	-0.00440104	-0.00051675	-0.00246526	-0.00190548	-0.00226851	-0.00242087	0.00000145	-0.00336431	-0.00217905	-0.00327355	-0.00484929	-0.00034026	-0.00313953	-0.00316734	-0.00222626	-0.00245356	0.00003363	-0.00379336	-0.00355004	-0.00442556	-0.00496195	-0.00084964	-0.00089112	-0.00446716	-0.00277877	0.00006804	-0.00418270	-0.00544967	-0.00431698	-0.00056574	-0.00253734	-0.00154199	-0.00088527	-0.00253952	0.00026587	-0.00279214	-0.00324728	-0.00222217	-0.00373403	-0.00320790	-0.00298123	0.00031441	-0.00269566	-0.00428603	0.00003831	-0.00197910	-0.00234100	-0.00451251	-0.00188668	-0.00065268	-0.00264528	-0.00424738	-0.00397170	-0.00171528	-0.00299481	-0.00291131	-0.00335278	-0.00126587	-0.00308172	-0.00118354	-0.00254072	-0.00243331	-0.00306392	-0.00112323	0.00026279	-0.00092627	-0.00208033	-0.00115383	-0.00137497	0.00054949	-0.00298717	-0.00180173	-0.00168997	-0.00140715	-0.00179198	-0.00275754	-0.00052947	-0.00106989	-0.00180422	-0.00070317	-0.00238966	-0.00019379	-0.00080898	-0.00168163	-0.00059614	-0.00297801	-0.00313832	-0.00210459	-0.00113854	-0.00163230	-0.00143224	-0.00083528	-0.00102821	-0.00173878	-0.00293739	-0.00338843	-0.00450865	-0.00373047	-0.00330840	-0.00245488	-0.00284898	-0.00304471	-0.00127408	-0.00158522	-0.00293859	-0.00214746	-0.00313480	-0.00374304	-0.00168831	-0.00008737	-0.00177745	-0.00173412	-0.00012023	-0.00123326	-0.00027542	-0.00166278	-0.00135318	-0.00002481	-0.00140878	-0.00078306	-0.00078479	-0.00063811	-0.00063160	-0.00092728	-0.00086416	-0.00050182	-0.00047099	-0.00039083	-0.00033681	-0.00050720	-0.00033810	-0.00062231	-0.00068671	-0.00019494	-0.00134869	-0.00017987	-0.00022012	-0.00054955	-0.00153934	-0.00041750	-0.00060133	-0.00044899	-0.00061708	-0.00000769	-0.00059603	-0.00019370	-0.00034758	-0.00023125	-0.00002640	-0.00053883	-0.00045012	-0.00015072	-0.00017303	-0.00081673	-0.00065233	-0.00050295	-0.00048518	-0.00046247	-21.47483647
-7.0001	-21.47483647	-21.47483647	-21.47483647	-21.47483647	-21.47483647	-21.47483647	-21.47483647	-21.47483647	-21.47483647	-21.47483647	-21.47483647	-21.47483647	-21.47483647	-21.47483647	-21.47483647	-21.47483647	-21.47483647	-21.47483647	-21.47483647	-21.47483647	-21.47483647	-21.47483647	-21.47483647	-21.47483647	-21.47483647	-21.47483647	-21.47483647	-21.47483647	-21.47483647	-21.47483647	-21.47483647	-21.47483647	-1.12208204	0.48680924	0.13174546	0.07148593	-0.01854060	0.14746768	-0.06681827	-0.04148358	-0.11082663	-0.01905281	0.02014571	0.03164209	-0.07351703	0.00918790	0.00106070	0.01000198	-0.01924070	0.00138708	-0.01444612	-0.00318866	-0.01050126	0.00410583	0.00365637	0.00263358	-0.00226993	0.00126610	-0.00636827	0.00486239	-0.00535164	0.00093404	0.00001409	0.00196898	-0.00098179	0.00142084	-0.00297257	0.00415993	-0.00227633	0.00346320	-0.00006863	0.00216936	-0.00107812	0.00220234	-0.00441039	0.00225984	-0.00137471	-0.01066793	0.00210755	0.00696634	0.00080892	-0.00607464	0.00152740	-0.00520749	0.01354675	0.00982237	-0.00382920	0.00550098	-0.00249674	0.00240218	-0.00504363	0.00626624	-0.00468570	0.00264976	-0.00288341	0.00228452	-0.00446901	0.00619209	0.00488818	0.00243903	-0.00559653	-0.00188773	-0.00257534	0.00035799	-0.00899600	0.00259485	0.00035524	0.00654301	0.00535519	0.00806233	0.00509804	0.00852174	-0.00097563	-0.00246344	0.00631744	0.00588882	0.00372015	0.00382106	0.00245974	0.00839479	0.00522213	0.00365701	-0.00246069	0.00559746	0.00227904	0.00357689	-0.00054311	-0.00158166	-0.00200079	0.00012112	-0.00095889	0.00280064	-0.00142836	0.00098980	-0.00028930	0.00278368	-0.00288169	0.00184962	-0.00059885	0.00111605	-0.00160445	-0.00037719	-0.00132760	0.00062635	0.00086835	-0.00104022	-0.00195482	-0.00033317	0.00022941	0.00040197	-0.00029532	0.00124776	-0.00150752	-0.00162906	0.00089451	0.00024473	0.00063390	0.00209935	-0.00133084	0.00095482	0.00059562	0.00034024	0.00059670	0.00077310	-0.00035337	-0.00114971	-0.00049775	-0.00015169	0.00108376	0.00057095	-0.00091883	0.00107717	0.00021181	0.00082674	0.00047274	-0.00050175	0.00030753	-0.00032059	-0.00038941	0.00152120	-0.00200857	-0.00097020	-0.00037363	0.00086034	0.00020876	0.00150555	-0.00229717	0.00074263	0.00090066	0.00225682	-0.00049273	0.00065240	-0.00013485	0.00029952	0.00011178	-0.00003794	-0.00090392	-0.00124024	0.00069043	0.00092508	-0.00037192	0.00038559	-0.00019581	0.00219328	0.00048047	0.00145405	-0.00068090	0.00054494	0.00097980	0.00062228	-0.00011637	-0.00062197	0.00071784	-0.00018434	0.00049820	-0.00026392	0.00011838	0.00121833	-0.00046646	-0.00022470	0.00027913	0.00173218	0.00044046	-0.00081833	0.00066821	-0.00044003	0.00061712	0.00016649	0.00037441	-0.00009355	-0.00081508	-0.00018249	0.00113301	0.00018327	0.00022082	-0.00022332	0.00006722	0.00162755	0.00018849	-0.00035985	-0.00042755	0.00197534	-0.00022260	0.00051064	0.00015979	0.00061948	-0.00106619	-0.00002058	0.00025121	0.00091898	-0.00084938	-0.00006608	-0.00096902	0.00026278	-0.00025795	0.00003163	-0.00053594	0.00040813	0.00034657	-0.00026830	-0.00116733	0.00097884	-0.00159782	0.00000683	0.00014162	0.00127384	-0.00026884	0.00089957	-0.00045628	0.00063367	-0.00113575	0.00014273	-0.00087142	0.00073990	-0.00123016	-0.00018735	0.00046833	0.00079250	-0.00064218	-0.00089576	-0.00015871	0.00189094	-0.00036203	-0.00000780	0.00080645	0.00077932	0.00095731	-0.00055308	0.00037914	0.00020202	-0.00154979	0.00000723	-0.00129352	0.00109595	-0.00031676	0.00034566	0.00002845	0.00008176	-0.00053885	-0.00087885	0.00003257	0.00052685	-0.00023157	-0.00049308	0.00006132	0.00144986	0.00028373	0.00085964	-0.00029276	0.00024032	-0.00073331	0.00036209	-0.00071457	0.00129654	-0.00126563	0.00034170	-0.00030762	-0.00062695	-0.00098619	0.00073826	-0.00138873	0.00082694	-0.00098872	0.00100264	-0.00083528	-0.00056399	0.00014311	-0.00051476	0.00017117	-0.00065175	-0.00195444	0.00049389	0.00036692	0.00008048	-0.00185857	-0.00280445	-0.00054748	-0.00151069	-0.00371203	-0.00042092	-0.00160056	0.00132686	-0.00082086	-0.00012296	-0.00155637	-0.00143820	-0.00272414	-0.00164602	-0.00135573	0.00106068	-0.00056841	-0.00169627	-0.00259416	-0.00017892	-0.00118324	-0.00123706	0.00089801	0.00082918	-0.00254189	0.00125559	-0.00182904	-0.00229920	-0.00169190	-0.00204150	-0.00034107	0.00046546	-0.00180848	0.00004986	-0.00181206	0.00147209	0.00088255	-0.00355820	-0.00286518	-0.00170435	0.00027363	-0.00076028	-0.00334059	-0.00190523	-0.00108927	0.00049373	-0.00274907	-0.00252986	-0.00063366	-0.00112958	-0.00181199	-0.00060477	-0.00347861	-0.00041668	-0.00269988	0.00247174	-0.00230356	-0.00017823	-0.00285049	-0.00114015	-0.00102037	-0.00078753	-0.00063792	0.00169097	-0.00001592	-0.00084042	-0.00130778	-0.00397440	-0.00143868	-0.00092792	-0.00164207	-0.00115173	-0.00244933	0.00020878	-0.00110205	-0.00062468	-0.00283418	-0.00278306	-0.00048278	0.00044537	-0.00119604	-0.00263781	-0.00149319	0.00014566	-0.00107993	-0.00019682	-0.00201039	-0.00107654	-0.00098787	-0.00133580	0.00001217	-0.00026339	-0.00088961	-0.00208815	-0.00151638	0.00065629	-0.00212629	-0.00087195	-0.00120507	-0.00154021	-0.00053698	-0.00194824	-0.00185343	0.00069404	-0.00131963	-0.00227499	-0.00173257	-0.00093114	-0.00047069	-0.00069812	-0.00246698	0.00004892	-0.00090420	-0.00077200	-0.00218395	-0.00136601	-0.00262741	-0.00324056	-0.00355912	-0.00020979	-0.00182681	-0.00175161	0.00001865	-0.00061504	-0.00284749	-0.00257435	-0.00123099	-0.00035922	-0.00147309	-0.00212279	-0.00236713	-0.00034820	-0.00123540	-0.00087825	-0.00086078	0.00042600	0.00035019	-0.00061912	-0.00177383	-0.00112713	-0.00018384	-0.00092491	-0.00077415	-0.00040991	0.00002140	-0.00075903	-0.00013992	0.00007644	-0.00050972	-0.00028143	-0.00024883	-0.00026604	-0.00031741	-0.00094091	-0.00056474	0.00039334	-0.00047850	-0.00120824	-0.00085176	-0.00040901	-0.00001993	-0.00016901	-0.00035705	0.00006017	-0.00006215	-0.00040998	-0.00048616	-0.00024714	-0.00016056	-0.00026421	-0.00013224	-0.00012490	-0.00098361	-0.00062936	-0.00060799	-0.00043613	-0.00037480	-21.47483647
-6.0001	-21.47483647	-21.47483647	-21.47483647	-21.47483647	-21.47483647	-21.47483647	-21.47483647	-21.47483647	-21.47483647	-21.47483647	-21.47483647	-21.47483647	-21.47483647	-21.47483647	-21.47483647	-21.47483647	-21.47483647	-21.47483647	-21.47483647	-21.47483647	-21.47483647	-21.47483647	-21.47483647	-21.47483647	-21.47483647	-21.47483647	-21.47483647	-21.47483647	-21.47483647	-21.47483647	-21.47483647	-21.47483647	-21.47483647	0.18139499	-0.15353672	0.02018994	0.04704370	0.07638500	0.05350817	-0.01995700	0.09812407	-0.03561836	0.01290602	0.00545786	-0.03098550	0.00216865	-0.00802324	0.00329371	-0.00186556	-0.00580328	-0.00615223	0.01136770	-0.01185792	0.00043631	0.00391188	-0.00167724	-0.00700639	-0.00216575	-0.00451664	0.00798222	-0.00549193	-0.00107641	-0.00278906	0.00617699	0.00159462	0.00224078	-0.00415242	0.00479536	-0.00118774	0.00044112	0.00250723	0.00258214	0.00059535	0.00468208	0.00562391	0.00631982	0.00717384	-0.00252652	0.01406444	0.01123364	0.01641399	0.01114788	0.00346051	-0.00718498	0.02340602	-0.00710892	0.01224209	0.00593411	-0.00156688	0.00200976	-0.00108267	0.00478245	-0.00392482	0.00182260	-0.00238666	0.00242160	0.00105010	0.00795615	0.00446900	0.00420885	-0.00303820	0.00252848	0.00234325	0.00124807	-0.00298331	0.00224185	0.00635449	0.00726884	0.00701616	0.00995989	0.00711437	0.01510480	0.00087410	0.00269255	0.00898025	0.01051460	0.00480979	0.00478700	0.00677626	0.01321762	0.00541519	0.00605140	0.00397632	0.01028795	0.00277133	0.00395781	0.00061894	-0.00119920	-0.00133296	-0.00021551	0.00008750	0.00305303	-0.00057523	0.00155549	-0.00058947	0.00358436	-0.00267117	0.00325951	-0.00123448	0.00242124	0.00116630	0.00067037	-0.00016387	0.00150761	-0.00123168	-0.00028262	0.00133956	0.00165075	0.00082191	0.00093312	0.00044917	0.00274191	-0.00088813	0.00048733	0.00273587	0.00130676	0.00039439	0.00071762	0.00067236	0.00211976	0.00017570	0.00088168	0.00237432	0.00224920	0.00066186	0.00037607	0.00066194	0.00171962	0.00114310	0.00138738	0.00119513	0.00092499	0.00137656	0.00246516	0.00122445	0.00173750	0.00070683	0.00188687	0.00197028	0.00226036	-0.00027250	-0.00023976	0.00222097	0.00195822	0.00112725	0.00237985	0.00152521	0.00166988	0.00209573	0.00032173	0.00072942	0.00251469	0.00135642	0.00151822	0.00109857	0.00275493	0.00099399	0.00000996	0.00200587	0.00142598	0.00095996	0.00180794	0.00121504	0.00397499	0.00145876	0.00137877	0.00216377	0.00350605	0.00108901	0.00079283	0.00245616	0.00179805	0.00099715	0.00174731	0.00240389	0.00202686	0.00278003	0.00059958	0.00156279	0.00197015	0.00189095	0.00149896	0.00100525	0.00259522	0.00158749	0.00188092	0.00123316	-0.00009922	0.00077935	0.00086938	0.00082913	0.00164924	0.00238428	0.00228160	0.00059115	0.00177495	0.00264848	0.00239990	0.00137032	0.00150451	0.00139731	0.00187171	0.00270087	0.00213712	0.00229266	0.00149035	0.00182273	0.00154004	0.00163151	0.00179207	0.00100556	0.00247275	0.00119251	0.00172789	0.00076287	0.00295800	0.00084099	0.00141988	0.00164017	0.00223754	0.00088998	0.00090048	-0.00044311	0.00268306	0.00188900	0.00141901	0.00127549	0.00227075	0.00167012	0.00269600	0.00128470	0.00213224	0.00074250	0.00222747	0.00076466	0.00123997	0.00122848	0.00106955	0.00094013	0.00163629	0.00197630	0.00205390	0.00033182	0.00255136	0.00182757	0.00165338	0.00100266	0.00243330	0.00159790	0.00109323	0.00037580	0.00215270	0.00081443	0.00216510	0.00215246	0.00242574	0.00199059	0.00110526	0.00164721	0.00187271	0.00289488	0.00264235	0.00152579	0.00189300	0.00267469	0.00259322	0.00314531	0.00127841	0.00177742	0.00187522	0.00114171	0.00404100	0.00272959	0.00347728	0.00008570	0.00417685	0.00301882	0.00257056	0.00202957	0.00651696	0.00397623	0.00259632	0.00229586	0.00477293	0.00451597	0.00351973	0.00201238	0.00284183	0.00504908	0.00181803	0.00329147	0.00611390	0.00333667	0.00462828	0.00203765	0.00637055	0.00524281	0.00055712	0.00118655	0.00614098	0.00417595	0.00422859	0.00247457	0.00379561	0.00456616	0.00527406	0.00064213	0.00515038	0.00448676	0.00548149	0.00325914	0.00515415	0.00291297	0.00136967	0.00597094	0.00707082	0.00577038	0.00628540	0.00248139	0.01022145	0.00574936	0.00293827	0.00271991	0.00535703	0.00591978	0.00582408	0.00170106	0.00913918	0.00584637	0.00337226	0.00481198	0.00440475	0.00613706	0.00552675	0.00485829	0.00511539	0.00217019	0.00632575	0.00394184	0.00420892	0.00441059	0.00382257	0.00218228	0.00534991	0.00315342	0.00647101	0.00282438	0.00911722	0.00266810	0.00573831	0.00410891	0.00676354	0.00483542	0.00323198	0.00373443	0.00675288	0.00268841	0.00768142	0.00299849	0.00617270	0.00230796	0.00402557	0.00404743	0.00715131	0.00331073	0.00560107	0.00343024	0.00571392	0.00280998	0.00150365	0.00322110	0.00417873	0.00365630	0.00462116	0.00327115	0.00360961	0.00253655	0.00389540	0.00329444	0.00426870	0.00396624	0.00324698	0.00247327	0.00349322	0.00088708	0.00377169	0.00170367	0.00454124	0.00320713	0.00402596	0.00115078	0.00174282	0.00250156	0.00228891	0.00323516	0.00465548	0.00139920	0.00350523	0.00092676	0.00372861	0.00250052	0.00320649	0.00216663	0.00264686	0.00188971	0.00454976	0.00327980	0.00475959	0.00320123	0.00453012	0.00302423	0.00406954	0.00196209	0.00323406	0.00265857	0.00382576	0.00266945	0.00386361	0.00184503	0.00305648	0.00185436	0.00404613	0.00252837	0.00242736	0.00154840	0.00185653	0.00120877	0.00198835	0.00191121	0.00111778	0.00176869	0.00093857	0.00091322	0.00108100	0.00156396	0.00200434	0.00140174	0.00115598	0.00034005	0.00140049	0.00163991	0.00200236	0.00093500	0.00126970	0.00112838	0.00133328	0.00081510	0.00072164	0.00072287	0.00185154	0.00079143	0.00039690	-0.00011445	0.00078835	0.00080206	0.00126971	0.00047687	0.00151961	0.00109510	0.00100287	0.00064206	0.00075619	0.00046075	0.00083549	0.00070783	0.00117221	0.00008685	0.00138347	0.00067979	0.00161901	0.00055732	-21.47483647
-5.0001	-21.47483647	-21.47483647	-21.47483647	-21.47483647	-21.47483647	-21.47483647	-21.47483647	-21.47483647	-21.47483647	-21.47483647	-21.47483647	-21.47483647	-21.47483647	-21.47483647	-21.47483647	-21.47483647	-21.47483647	-21.47483647	-21.47483647	-21.47483647	-21.47483647	-21.47483647	-21.47483647	-21.47483647	-21.47483647	-21.47483647	-21.47483647	-21.47483647	-21.47483647	-21.47483647	-21.47483647	-21.47483647	0.74928308	0.38287355	-0.00294979	0.14522326	0.06675192	0.06694811	0.06693972	0.04931277	0.14184894	-0.05899142	-0.00253147	-0.02770934	0.01082597	-0.01207601	-0.00449690	0.00703181	0.01933694	-0.00594096	-0.01272062	-0.00211129	-0.00650820	-0.00035698	-0.00066629	-0.00978389	-0.00134534	-0.00066863	-0.00649258	0.00148429	0.00031376	-0.00254905	-0.00147885	0.00216993	0.00301316	-0.00059233	-0.00335606	0.00046719	-0.00030920	0.00218290	0.00065403	0.00107030	0.00207725	0.00273598	0.00193645	0.00183120	0.00053694	-0.00359681	0.00540460	-0.01001884	-0.02205188	0.00190003	-0.00172681	-0.01863221	0.00603072	-0.00205970	0.01283095	0.00124992	-0.00828299	-0.00396154	0.00389884	-0.00049157	-0.00252950	-0.00121019	-0.00332960	-0.00325578	-0.00004735	0.00591656	-0.00303006	-0.00357363	-0.00349020	-0.00013224	0.00308838	-0.00082884	-0.00239885	0.00366056	0.00231561	0.00472009	0.01048788	0.00703483	0.00744370	0.00608858	0.00458439	-0.00094020	0.00434365	0.00471664	0.00717953	0.00203339	0.00439444	0.00608983	0.00767685	0.00335402	0.00505626	0.00356643	0.00485325	-0.00206261	-0.00048114	-0.00441961	-0.00181245	-0.00408155	0.00119826	0.00150133	-0.00278662	-0.00206185	-0.00054479	0.00263914	-0.00179632	-0.00058214	-0.00066644	-0.00097875	0.00043323	0.00009123	0.00026840	-0.00167218	0.00067931	0.00147353	0.00039430	0.00013427	0.00202837	0.00081919	-0.00082000	0.00027754	-0.00030854	-0.00161046	0.00207430	0.00073272	0.00027070	0.00070177	-0.00016477	-0.00088230	0.00108629	0.00012058	0.00117867	0.00091458	0.00068413	-0.00118391	0.00148160	0.00079721	0.00131560	0.00021607	0.00046726	-0.00018222	0.00011470	-0.00032387	0.00276722	-0.00062131	0.00065873	-0.00042748	0.00187973	0.00058157	-0.00100102	-0.00144073	0.00035361	-0.00120768	-0.00191978	0.00057696	-0.00093954	-0.00111798	-0.00003190	-0.00079468	0.00039847	-0.00131221	-0.00092085	0.00085497	0.00117641	0.00025651	0.00149455	-0.00039213	0.00168845	-0.00039985	-0.00000993	0.00095211	0.00043166	0.00059677	0.00164845	0.00063209	0.00126237	0.00039597	0.00201548	0.00029226	0.00038643	0.00061143	0.00037553	-0.00035023	0.00035542	-0.00027349	0.00170483	0.00074261	0.00080087	-0.00052042	0.00143749	0.00054500	0.00094237	-0.00089029	0.00036232	0.00004983	0.00181292	-0.00034057	0.00021413	0.00027760	0.00041007	0.00019763	0.00071156	-0.00050568	0.00071787	-0.00028992	0.00118885	0.00147184	0.00133018	-0.00034559	-0.00032866	0.00008835	0.00117242	0.00035965	0.00022859	0.00013278	0.00030007	-0.00034135	0.00177793	0.00046484	0.00026476	-0.00021414	0.00015869	0.00067243	0.00021729	0.00099845	0.00085117	0.00006573	0.00088208	0.00082839	0.00003044	-0.00047155	-0.00087452	0.00114037	0.00104973	0.00061519	0.00046531	0.00041527	0.00057028	0.00066359	0.00018949	0.00066994	0.00022755	0.00070200	0.00025000	0.00004992	0.00111876	0.00012872	0.00090686	-0.00028858	0.00064933	0.00114970	0.00028761	0.00079774	0.00075619	-0.00064563	0.00036249	0.00094803	0.00074001	0.00045664	-0.00032626	0.00041144	0.00003643	0.00106811	0.00163906	0.00160434	0.00147760	-0.00005203	0.00010235	0.00175475	0.00137037	0.00035115	0.00068856	0.00030887	0.00128326	0.00096638	0.00212163	0.00137517	0.00105914	0.00017819	0.00041734	0.00156630	0.00049957	0.00101833	-0.00013227	0.00138550	-0.00083906	0.00001328	0.00092444	0.00212746	0.00178954	0.00124954	0.00021938	0.00093667	0.00074413	0.00043344	0.00149549	0.00240872	0.00285815	0.00060775	0.00124351	0.00137574	0.00278487	-0.00015686	0.00158130	0.00128727	0.00165536	-0.00120657	0.00054661	0.00337359	0.00191183	0.00100313	0.00173713	0.00355385	0.00133911	0.00154956	-0.00012828	0.00144473	0.00334606	0.00335314	0.00124737	0.00116059	0.00178165	-0.00000349	-0.00037193	0.00436901	0.00430043	0.00170666	0.00048376	0.00508135	0.00281591	-0.00163858	0.00113182	-0.00038736	0.00156067	-0.00082380	0.00442838	0.00444756	0.00364878	-0.00071955	0.00453537	0.00238311	0.00247741	-0.00107846	0.00388854	0.00181752	0.00238014	-0.00161460	0.00293032	0.00517984	0.00132637	0.00071016	0.00500431	0.00371339	0.00447985	0.00158221	0.00021048	0.00513919	0.00430327	-0.00090833	-0.00088103	0.00354835	0.00132541	0.00067000	0.00362467	0.00216351	0.00131617	0.00438713	0.00279150	0.00446295	0.00119878	-0.00173056	0.00323184	0.00437896	0.00133915	0.00026069	0.00199327	0.00268123	0.00203652	-0.00021203	0.00168912	0.00276741	0.00237506	0.00207204	0.00396921	0.00139158	0.00357134	0.00239974	0.00261358	0.00067598	0.00209888	0.00207787	0.00129139	0.00290212	0.00163488	0.00173340	0.00110095	0.00212468	0.00293720	0.00276450	0.00150507	0.00154873	0.00363284	0.00223075	0.00276109	0.00254994	0.00058154	0.00237813	0.00190146	0.00181475	0.00267695	0.00236398	0.00052170	0.00190670	0.00169430	0.00150173	0.00217195	0.00399393	0.00311594	0.00182858	0.00126564	0.00183526	0.00201860	0.00072106	0.00355542	0.00490338	0.00345235	0.00276356	0.00074891	0.00245259	0.00244117	0.00276648	0.00215797	0.00276098	0.00165013	0.00184877	0.00089961	0.00176161	0.00055727	0.00176564	0.00227283	0.00069379	0.00158680	0.00043758	0.00121489	0.00160999	0.00120402	0.00066587	0.00141355	0.00176909	0.00167231	0.00116507	0.00089779	0.00073158	0.00130011	0.00092297	0.00109595	0.00081871	0.00150876	0.00134822	0.00097631	0.00055827	0.00082030	0.00089680	0.00076222	0.00115092	0.00062288	0.00088236	0.00101878	0.00064059	0.00045107	0.00077137	0.00094372	0.00108532	0.00107569	0.00100802	0.00032433	0.00132679	0.00076566	0.00127482	0.00105790	-21.47483647
-4.0001	-21.47483647	-21.47483647	-21.47483647	-21.47483647	-21.47483647	-21.47483647	-21.47483647	-21.47483647	-21.47483647	-21.47483647	-21.47483647	-21.47483647	-21.47483647	-21.47483647	-21.47483647	-21.47483647	-21.47483647	-21.47483647	-21.47483647	-21.47483647	-21.47483647	-21.47483647	-21.47483647	-21.47483647	-21.47483647	-21.47483647	-21.47483647	-21.47483647	-21.47483647	-21.47483647	-21.47483647	-21.47483647	-21.47483647	-0.73473740	-0.05521751	-0.01083705	0.12965242	0.05467796	-0.03614423	0.04911179	-0.06727477	-0.01214229	0.00770514	0.00654764	-0.01699359	-0.00184441	0.01513137	0.00002643	-0.01164252	0.00992794	0.00246102	0.00501999	-0.01113386	0.00123499	-0.00266378	-0.00213167	-0.00451008	0.00116781	-0.00688718	0.00711886	-0.00575574	0.00255424	0.00134576	0.00221949	0.00112712	0.00322008	-0.00312586	0.00448736	0.00071028	0.00449716	0.00043850	0.00427677	0.00193298	0.00255526	-0.00651286	0.00890072	-0.00125912	0.00396429	0.00917872	0.01525018	0.00073089	0.01233056	-0.01138956	-0.00673581	0.00357189	0.00605705	-0.01272526	0.01025141	-0.01070961	0.00900145	0.00183334	0.00486072	-0.00296987	0.00189654	-0.00274945	0.00296190	-0.00159708	0.00785076	-0.00235375	0.00107366	0.00105663	0.00103688	0.00048072	-0.00007487	-0.00478717	0.00375997	0.00315595	0.00757534	0.00709009	0.00919199	0.00598474	0.00852595	0.00575590	0.00268250	0.00766699	0.00592024	0.00659273	0.00587200	0.00073084	0.00552581	0.00846914	0.00340551	-0.00087232	0.00587090	0.00515820	0.00405765	-0.00241885	0.00015797	0.00246942	0.00128613	-0.00215228	0.00041404	0.00004047	0.00076581	-0.00186511	0.00083133	-0.00009198	0.00125479	-0.00288464	-0.00031406	0.00041203	-0.00002975	-0.00150826	0.00119603	0.00110651	-0.00030841	-0.00038878	-0.00001738	-0.00001655	0.00124260	0.00015132	0.00054831	0.00008357	0.00002406	0.00006484	0.00161785	-0.00083744	0.00119924	-0.00078568	0.00030977	-0.00086862	0.00109187	-0.00030752	0.00113673	-0.00007746	-0.00001789	-0.00148943	-0.00033024	0.00110157	0.00065013	-0.00052951	0.00108875	-0.00046657	-0.00005462	-0.00064474	0.00025677	0.00021308	-0.00032098	0.00036948	0.00239473	-0.00072468	0.00012749	-0.00153249	0.00062022	-0.00196640	0.00066127	-0.00182914	0.00012978	-0.00061784	0.00127195	-0.00194758	0.00028207	0.00004730	0.00104621	-0.00090521	0.00058832	-0.00019509	-0.00005268	0.00078015	0.00033922	-0.00070396	0.00098754	-0.00047288	0.00101927	-0.00017663	0.00119305	0.00087814	0.00097911	0.00010525	0.00006611	0.00012220	0.00024181	-0.00123004	0.00135773	-0.00069872	0.00042162	-0.00148461	0.00128657	-0.00054993	-0.00056205	-0.00030349	0.00109015	-0.00045818	-0.00083594	0.00042024	-0.00029466	-0.00043381	-0.00092182	-0.00053852	0.00082935	-0.00092801	-0.00029944	0.00006588	0.00049525	-0.00111559	-0.00063179	0.00103361	0.00086064	-0.00043965	-0.00047598	-0.00131221	0.00065487	0.00003047	-0.00039629	-0.00031903	-0.00004551	-0.00104899	-0.00087400	0.00060393	0.00080266	-0.00080885	0.00015927	-0.00009915	0.00102103	-0.00129193	0.00059159	-0.00058366	0.00105696	0.00002132	-0.00076055	-0.00078274	0.00029005	-0.00234785	0.00013805	0.00023165	0.00109426	-0.00007764	-0.00019871	-0.00136896	0.00122016	-0.00137338	0.00010915	-0.00088290	0.00103954	-0.00064401	-0.00156569	-0.00109537	0.00026468	-0.00059131	-0.00006629	0.00007354	0.00031166	-0.00088993	-0.00006629	-0.00030083	0.00004410	-0.00020627	-0.00140758	-0.00131932	-0.00050402	-0.00231348	0.00010325	-0.00139312	0.00013680	-0.00017216	-0.00013683	-0.00084515	-0.00040173	-0.00189412	-0.00086799	-0.00106312	0.00039920	-0.00077854	-0.00143003	-0.00151613	-0.00099064	-0.00065918	-0.00096769	-0.00134655	0.00019512	-0.00096870	-0.00086965	-0.00219645	0.00069433	-0.00289498	-0.00250367	-0.00223919	-0.00097438	-0.00171031	-0.00065684	-0.00152765	0.00034810	-0.00226496	0.00116679	-0.00145606	-0.00123514	-0.00158005	-0.00253409	-0.00018534	0.00046478	-0.00254580	-0.00186124	-0.00288277	0.00076914	-0.00115522	-0.00240005	-0.00207493	-0.00352664	-0.00429483	-0.00339155	-0.00360791	-0.00242522	-0.00291232	-0.00138688	-0.00328915	-0.00225984	-0.00369217	-0.00197819	-0.00304715	-0.00055701	-0.00271200	-0.00435597	-0.00572167	-0.00083890	-0.00071916	-0.00169748	-0.00471157	-0.00210307	-0.00435483	-0.00239746	-0.00391980	-0.00248637	-0.00568745	-0.00576640	-0.00495600	-0.00303440	-0.00407251	-0.00229933	-0.00293066	-0.00131858	-0.00527618	-0.00508489	-0.00588923	-0.00154781	0.00015160	-0.00306956	-0.00504675	-0.00305733	-0.00262957	-0.00416848	-0.00622405	-0.00273748	-0.00305119	-0.00441330	-0.00414031	-0.00044372	-0.00556861	-0.00191691	-0.00437770	-0.00309412	-0.00313410	-0.00193342	-0.00337853	-0.00190428	-0.00101565	-0.00380616	-0.00487341	0.00014566	-0.00151405	-0.00275882	-0.00456752	-0.00318168	-0.00133928	-0.00499754	-0.00377363	-0.00371894	-0.00331990	-0.00309497	-0.00519872	-0.00336603	-0.00439550	-0.00544662	-0.00297533	-0.00200117	-0.00347016	-0.00280447	-0.00256497	-0.00261917	-0.00345672	-0.00336551	-0.00350316	-0.00264182	-0.00241391	-0.00318182	-0.00332734	-0.00354607	-0.00239605	-0.00285091	-0.00415732	-0.00213148	-0.00296962	-0.00434461	-0.00193186	-0.00348230	-0.00141933	-0.00341289	-0.00430609	-0.00129261	-0.00287081	-0.00278123	-0.00321565	-0.00231392	-0.00334760	-0.00412266	-0.00313299	-0.00153678	-0.00174633	-0.00266009	-0.00542717	-0.00110271	-0.00375264	-0.00424787	-0.00497226	-0.00232984	-0.00211925	-0.00465132	-0.00344524	-0.00184101	-0.00436078	-0.00436496	-0.00365970	-0.00190817	-0.00190419	-0.00385165	-0.00320631	-0.00241938	-0.00238578	-0.00222325	-0.00184327	-0.00129248	-0.00028166	-0.00210595	-0.00245895	-0.00160107	-0.00130376	-0.00194920	-0.00188156	-0.00165433	-0.00069326	-0.00066787	-0.00114281	-0.00063781	-0.00080442	-0.00099304	-0.00145480	-0.00107334	-0.00093946	-0.00185441	-0.00094203	-0.00039845	-0.00081278	-0.00181232	-0.00132645	-0.00070699	-0.00062243	-0.00100176	-0.00124511	-0.00052280	-0.00041928	-0.00039741	-0.00095224	-0.00003907	-0.00065748	-0.00126665	-0.00085346	-0.00074135	-0.00121631	-0.00142879	-0.00165524	-0.00153692	-0.00089123	-21.47483647
-3.0001	-21.47483647	-21.47483647	-21.47483647	-21.47483647	-21.47483647	-21.47483647	-21.47483647	-21.47483647	-21.47483647	-21.47483647	-21.47483647	-21.47483647	-21.47483647	-21.47483647	-21.47483647	-21.47483647	-21.47483647	-21.47483647	-21.47483647	-21.47483647	-21.47483647	-21.47483647	-21.47483647	-21.47483647	-21.47483647	-21.47483647	-21.47483647	-21.47483647	-21.47483647	-21.47483647	-21.47483647	-21.47483647	-21.47483647	0.39986826	0.07138244	-0.12431240	0.02790152	0.07006773	-0.00070286	-0.03972125	0.05238991	0.01199788	-0.00059062	0.03919170	0.01582774	-0.00369619	-0.00295504	0.01775323	0.01491594	-0.00719915	-0.00532271	-0.00200633	0.00214330	-0.00533100	-0.00090099	-0.00760514	-0.00012097	-0.00218648	-0.00466709	0.00435141	-0.00176643	-0.00386650	0.00122435	-0.00140642	0.00158277	0.00063595	-0.00032778	-0.00027199	0.00004505	-0.00110090	0.00218021	-0.00070516	-0.00058808	0.00199658	0.00262776	-0.00444979	-0.00066917	-0.00270785	0.00407565	-0.02419019	0.00034405	0.01165222	0.00658133	-0.02079428	0.00449989	0.00020625	0.00800007	-0.00139903	0.00010088	-0.00152375	0.00053679	-0.00323316	0.00149545	-0.00082845	-0.00364784	0.00275964	-0.00167490	0.00414552	0.00523712	-0.00117026	-0.00287910	-0.00244672	-0.00283675	0.00549200	-0.00072266	0.00237174	0.00356010	0.00525456	0.01016679	0.00782946	0.00936696	0.00771592	0.00186325	0.00142288	0.00720045	0.00472410	0.00202600	0.00286050	0.00122234	0.00295925	0.00611133	-0.00074979	-0.00125991	0.00469495	0.00638332	0.00024190	0.00156391	-0.00563189	-0.00087045	-0.00243040	0.00177326	0.00055450	0.00033176	-0.00009036	-0.00067133	0.00088618	-0.00130868	-0.00071593	-0.00113025	-0.00119940	0.00118591	-0.00040828	-0.00014346	-0.00000506	-0.00049855	-0.00042876	0.00041034	0.00091678	0.00099313	-0.00068201	0.00095088	0.00128751	0.00049335	-0.00099008	0.00182999	0.00069896	0.00041034	0.00078096	0.00106565	-0.00016593	0.00061522	-0.00027145	0.00167033	0.00025003	0.00001385	-0.00033195	0.00194003	0.00045945	-0.00099810	-0.00053855	0.00001204	0.00061414	0.00044105	-0.00069440	0.00172056	0.00077506	-0.00019228	-0.00000215	0.00184754	0.00192005	0.00046932	-0.00081013	0.00124890	-0.00065319	-0.00104765	0.00045265	-0.00040360	0.00047104	0.00133651	-0.00189268	0.00122915	-0.00107755	0.00061186	-0.00054997	0.00125218	0.00008438	0.00193054	-0.00060115	0.00182597	-0.00106359	0.00069057	0.00079395	0.00062731	0.00132088	0.00109645	0.00028731	0.00109173	0.00080464	0.00100429	0.00118747	0.00048590	0.00105548	0.00104027	0.00153449	0.00255872	-0.00001741	0.00045545	0.00087937	0.00059457	0.00068242	0.00179649	0.00058659	0.00097732	-0.00064850	0.00106893	-0.00056685	0.00110462	-0.00067042	0.00177519	-0.00050083	0.00109751	0.00046729	0.00146167	-0.00068369	0.00081884	0.00049894	0.00120437	0.00081675	0.00108357	0.00060730	0.00069633	0.00061780	0.00079680	-0.00013766	0.00065307	0.00075161	0.00152625	0.00024559	0.00191705	0.00036964	0.00100095	0.00073393	0.00023193	0.00059224	0.00052680	0.00145931	0.00049445	0.00053167	0.00143569	0.00091230	0.00140726	0.00059784	0.00012658	0.00136308	0.00085192	0.00033330	0.00034107	0.00064283	0.00036359	0.00063075	0.00089826	0.00077923	0.00053524	0.00072639	0.00014974	0.00130542	0.00090331	-0.00071055	0.00170596	0.00115432	0.00139719	0.00026340	0.00034048	0.00154327	0.00090447	0.00005063	0.00048126	0.00047371	0.00130761	0.00062489	0.00109199	0.00117546	0.00087868	0.00076812	0.00220201	0.00204657	0.00217137	0.00019408	0.00089116	0.00094178	0.00280054	0.00069086	0.00098436	0.00048335	0.00256252	0.00056837	0.00216975	-0.00014080	0.00154391	-0.00026407	0.00103795	0.00266093	-0.00015957	0.00107077	-0.00002240	0.00286741	0.00164757	0.00074237	0.00153114	0.00189153	0.00117266	-0.00016153	0.00131469	0.00213314	0.00255679	0.00207178	0.00259078	0.00238809	0.00372927	0.00321790	0.00235125	0.00442234	0.00519419	0.00171699	0.00310671	0.00312550	0.00279068	0.00054202	0.00220431	0.00552645	0.00111841	-0.00003150	0.00214148	0.00471600	0.00143963	0.00246125	0.00073416	0.00358586	0.00252943	0.00074459	0.00334561	0.00612281	0.00312492	0.00021137	0.00353130	0.00599679	0.00428231	0.00330280	0.00302933	0.00841606	0.00585163	0.00043814	0.00347980	0.00238920	0.00594262	0.00377716	0.00421264	0.00656507	0.00532764	0.00517300	0.00330310	0.00380034	0.00341912	-0.00087982	0.00543336	0.00857706	0.00391239	0.00090820	0.00404284	0.00760783	0.00377219	0.00127376	0.00628509	0.00635187	0.00424668	0.00399716	0.00428252	0.00827364	0.00234795	0.00377989	0.00285488	0.00683875	0.00528988	0.00315695	0.00443680	0.00636690	0.00538748	0.00495528	0.00234374	0.00625799	0.00137707	0.00273329	0.00557792	0.00592286	0.00366157	0.00363124	0.00280615	0.00590195	0.00280950	0.00159562	0.00255549	0.00388223	0.00406703	0.00411686	0.00205817	0.00301510	0.00290330	0.00323783	0.00331508	0.00374563	0.00354759	0.00223799	0.00205747	0.00438011	0.00269345	0.00220034	0.00170367	0.00128502	0.00237833	0.00231205	0.00364231	0.00308694	0.00518907	0.00256530	0.00368220	0.00448165	0.00169742	0.00208345	0.00386311	0.00298581	0.00383660	0.00312356	0.00193420	0.00360034	0.00275395	0.00295663	0.00438913	0.00541568	0.00316235	0.00390660	0.00338297	0.00392825	0.00247440	0.00370185	0.00412871	0.00445828	0.00558523	0.00433480	0.00313923	0.00281031	0.00542253	0.00367761	0.00279504	0.00261701	0.00260672	0.00244360	0.00181334	0.00365588	0.00253277	0.00146982	0.00261298	0.00228313	0.00246136	0.00146421	0.00138111	0.00218791	0.00179132	0.00093303	0.00152890	0.00213905	0.00175245	0.00162822	0.00115306	0.00243718	0.00138684	0.00053976	0.00077641	0.00125367	0.00149082	0.00125729	0.00084844	0.00130534	0.00125006	0.00071553	0.00132351	0.00146355	0.00047331	0.00110641	0.00091776	0.00142879	0.00111112	0.00101164	0.00128882	0.00137437	0.00124798	0.00141213	0.00073900	0.00177602	0.00141060	0.00224287	0.00121626	-21.47483647
-2.9001	-21.47483647	-21.47483647	-21.47483647	-21.47483647	-21.47483647	-21.47483647	-21.47483647	-21.47483647	-21.47483647	-21.47483647	-21.47483647	-21.47483647	-21.47483647	-21.47483647	-21.47483647	-21.47483647	-21.47483647	-21.47483647	-21.47483647	-21.47483647	-21.47483647	-21.47483647	-21.47483647	-21.47483647	-21.47483647	-21.47483647	-21.47483647	-21.47483647	-21.47483647	-21.47483647	-21.47483647	-21.47483647	0.30568212	-0.41349804	0.04703459	0.12779409	-0.11297307	-0.06294926	-0.00769001	0.08493484	0.03829871	-0.01454841	-0.01183337	-0.00578313	0.01868822	-0.00043445	-0.00388132	-0.01095967	-0.01624222	0.00762081	-0.00850005	0.00389527	0.00314764	0.00071952	-0.00419392	-0.00232842	-0.00375227	0.00322965	-0.01177337	0.00321834	-0.00227443	0.00252869	-0.00574510	0.00234991	-0.00121821	0.00267926	-0.00136140	-0.00036242	-0.00317635	0.00716517	-0.00343468	0.00397425	-0.00107190	0.00210929	-0.00294992	0.00517562	0.00011026	0.00619852	-0.00225818	0.00526986	-0.00312410	0.00408498	-0.00610806	-0.00044438	0.00212227	0.00068218	-0.00579655	0.00228191	-0.00658936	0.00206528	-0.00180961	0.00015934	-0.00032755	0.00015342	-0.00673703	0.00114713	-0.00254092	0.00326430	0.00207097	0.00288234	0.00091639	-0.00527547	-0.00168486	-0.00098448	-0.00706742	0.00003904	0.00245897	0.00660902	0.00528944	0.00693044	0.00130573	0.00350149	0.00219289	-0.00485771	-0.00018892	-0.00122323	0.00170966	0.00040071	-0.00478282	-0.00180731	0.00349722	0.00123574	-0.00202346	0.00371173	0.00557077	0.00085957	-0.00101816	-0.00311402	-0.00056695	-0.00214687	-0.00393500	0.00043671	-0.00054107	-0.00099903	-0.00254931	0.00015740	-0.00228154	0.00285374	-0.00288314	-0.00094641	-0.00051430	0.00052361	0.00036668	0.00014321	-0.00011991	-0.00078714	-0.00196122	-0.00028872	0.00031006	0.00036094	0.00046783	0.00081652	0.00040659	0.00020339	0.00139990	-0.00060211	0.00045962	0.00181401	-0.00101859	-0.00055108	0.00042600	-0.00022908	0.00017507	0.00033719	-0.00065979	-0.00111060	-0.00077112	0.00029832	0.00125915	0.00087167	-0.00190968	0.00096824	-0.00066869	-0.00068654	-0.00135359	-0.00063541	0.00003841	-0.00087843	-0.00016802	0.00090708	-0.00047482	-0.00058227	-0.00237962	-0.00029955	0.00037636	0.00033864	-0.00248325	-0.00142220	-0.00041015	0.00113971	-0.00262258	-0.00061368	-0.00167215	-0.00072487	-0.00017612	-0.00158619	0.00019319	0.00008630	-0.00076536	-0.00144286	-0.00205183	0.00097729	-0.00176583	0.00049834	-0.00046094	-0.00031566	-0.00002879	-0.00092397	-0.00135688	0.00023287	-0.00076431	-0.00078950	-0.00059577	0.00051598	-0.00066445	-0.00096276	-0.00102357	0.00095653	-0.00010988	-0.00154553	-0.00094014	-0.00007377	0.00063315	-0.00193163	-0.00051608	-0.00071816	-0.00059469	-0.00202631	-0.00108887	-0.00056670	-0.00117316	-0.00084931	0.00002082	0.00055661	-0.00158052	-0.00154732	-0.00056186	0.00055490	-0.00001553	-0.00145042	-0.00150268	0.00009624	-0.00016761	-0.00052332	-0.00085199	-0.00025385	-0.00039629	-0.00158875	-0.00055178	0.00039770	-0.00180453	-0.00055882	-0.00098464	0.00010051	-0.00059739	-0.00063516	-0.00067242	0.00018675	-0.00012571	-0.00224512	-0.00163416	-0.00020153	-0.00282111	-0.00061389	-0.00058799	-0.00035959	-0.00100453	-0.00111810	-0.00062552	0.00049192	-0.00111347	-0.00050179	-0.00175046	-0.00030486	-0.00142723	-0.00110566	-0.00097921	0.00043611	-0.00002019	-0.00111171	0.00025410	0.00043339	-0.00067756	-0.00055095	-0.00090218	-0.00043687	-0.00138377	-0.00117169	-0.00165781	0.00021745	-0.00169492	-0.00117322	-0.00228842	-0.00024972	-0.00005524	-0.00048496	-0.00026003	-0.00084777	-0.00133975	-0.00017022	-0.00049851	-0.00025837	-0.00111192	-0.00266286	-0.00145701	-0.00147597	-0.00018784	-0.00117539	-0.00199677	-0.00248913	-0.00187581	-0.00146980	-0.00158894	-0.00076758	-0.00273634	-0.00137528	-0.00284635	-0.00080108	-0.00016322	-0.00263125	-0.00347388	-0.00133616	-0.00460881	-0.00105609	-0.00474323	0.00143166	-0.00311515	-0.00375691	-0.00210474	-0.00063189	-0.00418573	-0.00313904	-0.00406039	-0.00110675	-0.00245265	-0.00527881	-0.00313129	-0.00466549	-0.00369123	-0.00405562	-0.00401027	-0.00283796	-0.00264592	-0.00228200	-0.00627262	-0.00049703	-0.00503327	-0.00524106	-0.00422077	-0.00377574	-0.00083649	-0.00487415	-0.00441577	-0.00150923	-0.00279513	-0.00111469	-0.00306362	-0.00014526	-0.00499189	-0.00404032	-0.00328511	-0.00516218	-0.00564982	-0.00702867	-0.00576356	-0.00354117	-0.00593475	-0.00267914	-0.00347886	-0.00390001	-0.00477366	-0.00435620	-0.00372889	-0.00478561	-0.00298550	-0.00428011	-0.00688525	-0.00399985	-0.00439829	-0.00442888	-0.00403626	-0.00527920	-0.00431463	-0.00496706	-0.00515467	-0.00215624	-0.00234720	-0.00152972	-0.00396620	-0.00434722	-0.00289507	-0.00413546	-0.00457812	-0.00327147	-0.00308816	-0.00450622	-0.00410274	-0.00185933	-0.00208140	-0.00503144	-0.00654216	-0.00590302	-0.00329784	-0.00403705	-0.00483512	-0.00463856	-0.00441324	-0.00294431	-0.00434365	-0.00602326	-0.00344184	-0.00365151	-0.00261471	-0.00245044	-0.00362607	-0.00306351	-0.00267194	-0.00375042	-0.00317836	-0.00307789	-0.00301045	-0.00224785	-0.00135692	-0.00266154	-0.00223018	-0.00236188	-0.00298950	-0.00340813	-0.00435775	-0.00285248	-0.00229219	-0.00630154	-0.00271986	-0.00324660	-0.00017514	-0.00243152	-0.00317136	-0.00125036	-0.00188574	-0.00366756	-0.00260657	-0.00268365	-0.00287664	-0.00354079	-0.00259218	-0.00138961	-0.00255706	-0.00437943	-0.00358329	-0.00396335	-0.00324612	-0.00570954	-0.00414661	-0.00379319	-0.00251466	-0.00329562	-0.00295218	-0.00437583	-0.00318432	-0.00353982	-0.00334489	-0.00197708	-0.00059125	-0.00219217	-0.00250488	-0.00259934	-0.00282083	-0.00135820	-0.00252121	-0.00237908	-0.00064882	-0.00166601	-0.00152074	-0.00142802	-0.00082648	-0.00129818	-0.00106802	-0.00159512	-0.00058150	-0.00148202	-0.00102128	-0.00067479	-0.00041459	-0.00229194	-0.00061055	-0.00142603	-0.00095424	-0.00182462	-0.00103329	-0.00116970	-0.00074574	-0.00125712	-0.00071654	-0.00081419	-0.00084574	-0.00113476	-0.00105842	-0.00083257	-0.00058400	-0.00109596	-0.00094882	-0.00060977	-0.00056602	-0.00109125	-0.00069927	-0.00101419	-0.00120888	-0.00143911	-0.00140796	-0.00158940	-0.00039257	-21.47483647
-2.8001	-21.47483647	-21.47483647	-21.47483647	-21.47483647	-21.47483647	-21.47483647	-21.47483647	-21.47483647	-21.47483647	-21.47483647	-21.47483647	-21.47483647	-21.47483647	-21.47483647	-21.47483647	-21.47483647	-21.47483647	-21.47483647	-21.47483647	-21.47483647	-21.47483647	-21.47483647	-21.47483647	-21.47483647	-21.47483647	-21.47483647	-21.47483647	-21.47483647	-21.47483647	-21.47483647	-21.47483647	-21.47483647	-0.24380542	-0.13574228	0.03338153	-0.04080254	0.17668003	-0.10383727	0.03984421	-0.00235460	-0.03347970	-0.07529404	-0.03449560	0.02823572	-0.02487333	-0.00599832	-0.01185920	-0.00648394	-0.00676799	-0.00803415	-0.00419914	0.00322422	-0.00859433	0.00110444	0.00120663	-0.00458444	-0.00675039	0.00200454	-0.00108791	0.00574245	-0.00613729	-0.00075785	-0.00003159	0.00337883	-0.00216291	0.00026376	-0.00075238	0.00563020	0.00015918	0.00230986	0.00199838	-0.00014161	0.00458835	0.00104956	0.00194053	0.00111033	0.00294766	-0.01384021	0.00064841	-0.00368644	0.01275652	-0.00617996	0.00800682	-0.01313712	0.01697103	-0.00075240	0.01399377	0.00344513	-0.00308100	0.00064161	-0.00238524	0.00366281	-0.00183175	-0.00050605	0.00004214	0.00034269	-0.00090396	0.00543100	0.00237930	0.00189183	-0.00557114	-0.00025142	0.00414720	0.00642823	-0.00340206	0.00705498	0.00134865	0.00771031	0.00387487	0.01092188	0.00071317	0.00197426	-0.00218663	-0.00367846	0.00298205	0.00503319	-0.00012736	-0.00199478	-0.00013091	0.00576946	-0.00111709	0.00182315	-0.00282265	0.00494504	-0.00181703	-0.00252223	-0.00373271	-0.00449331	-0.00101052	-0.00024856	-0.00013986	0.00131925	-0.00474772	0.00043209	0.00121331	0.00307609	-0.00194473	0.00176256	-0.00028714	0.00128168	-0.00203117	0.00145047	0.00023912	0.00239433	0.00003568	-0.00010456	0.00112828	0.00118562	0.00051650	0.00121389	0.00088475	0.00212611	-0.00003763	0.00057597	0.00120124	0.00193662	0.00086492	0.00171504	0.00122268	0.00197230	-0.00018117	0.00141854	0.00334484	0.00186729	0.00045721	0.00079004	0.00222123	0.00297119	0.00189055	0.00092452	0.00048649	0.00332931	0.00202798	0.00063584	0.00125407	0.00204463	0.00172490	0.00150889	0.00131025	0.00293561	0.00143297	0.00013404	0.00089076	0.00383266	-0.00025108	0.00230566	0.00131652	0.00196082	0.00150798	0.00024282	0.00096104	0.00040575	0.00093339	0.00048333	0.00271494	0.00242482	0.00146731	-0.00018289	0.00226477	0.00181118	0.00112139	0.00079299	0.00156112	0.00301687	0.00210404	0.00132385	0.00216454	0.00284872	0.00225203	0.00099004	0.00272111	0.00225184	0.00173913	0.00093468	0.00176382	0.00193160	0.00190395	0.00157852	0.00076886	0.00206199	0.00182414	0.00130651	0.00254052	0.00154280	0.00184394	0.00059661	0.00177995	0.00145637	0.00184813	0.00008089	0.00135267	0.00200645	0.00293402	0.00045933	0.00067928	0.00193554	0.00291839	0.00257944	0.00198759	0.00172003	0.00141086	0.00262330	0.00250646	0.00150390	0.00095369	0.00095316	0.00111729	0.00026086	0.00271230	0.00158193	0.00120472	0.00195915	0.00148243	0.00171367	0.00215774	0.00195303	0.00105488	0.00193585	0.00157598	0.00118127	0.00149904	0.00085909	0.00082994	0.00307194	0.00193843	0.00178522	0.00038659	0.00217339	0.00165470	0.00160632	0.00113837	0.00186652	0.00120451	0.00161799	0.00200635	0.00135717	0.00199955	0.00141551	0.00167966	0.00194526	0.00231407	0.00134799	0.00099217	0.00295650	0.00246350	0.00145063	0.00174891	0.00208061	0.00205498	0.00222263	0.00107948	0.00277196	0.00195657	0.00201866	0.00255871	0.00271682	0.00296814	0.00092885	0.00267868	0.00250077	0.00337212	0.00251590	0.00209180	0.00243140	0.00425417	0.00128550	0.00262851	0.00243715	0.00187166	0.00306153	0.00338136	0.00587946	0.00256356	0.00336065	0.00192620	0.00336776	0.00254428	0.00294697	0.00317779	0.00613691	0.00260729	0.00172919	0.00278404	0.00450236	0.00459935	0.00355094	0.00473739	0.00520687	0.00448046	0.00412606	0.00203622	0.00582205	0.00351240	0.00415798	0.00464711	0.00455105	0.00605293	0.00384808	0.00215307	0.00505751	0.00382861	0.00615537	0.00273761	0.00858694	0.00488122	0.00529211	0.00390209	0.00672948	0.00655731	0.00656185	0.00374958	0.00571832	0.00250821	0.00653245	0.00512799	0.00829771	0.00964646	0.00870065	0.00378684	0.01100250	0.00787478	0.00314176	0.00320442	0.00583858	0.00583893	0.00595979	0.00294205	0.00817312	0.00381008	0.00527591	0.00535100	0.00822739	0.00462278	0.00301340	0.00706950	0.01157906	0.00536455	0.00568682	0.00576751	0.00934890	0.00412746	0.00490862	0.00620274	0.00561838	0.00769345	0.00538905	0.00503654	0.00887910	0.00593479	0.00606017	0.00450618	0.00824972	0.00583328	0.00342952	0.00537197	0.00616624	0.00337450	0.00841786	0.00327895	0.00603205	0.00205152	0.00509716	0.00458085	0.00691707	0.00396703	0.00646980	0.00399382	0.00882503	0.00559499	0.00254824	0.00298354	0.00723086	0.00340461	0.00402249	0.00237362	0.00516837	0.00383350	0.00461186	0.00355273	0.00410918	0.00412460	0.00577753	0.00318829	0.00462777	0.00342114	0.00464221	0.00246817	0.00416454	0.00367111	0.00498782	0.00383961	0.00574589	0.00436958	0.00211614	0.00272159	0.00384360	0.00236552	0.00469877	0.00264597	0.00431519	0.00392876	0.00298565	0.00370118	0.00500005	0.00249177	0.00423498	0.00245184	0.00559124	0.00295518	0.00409605	0.00277424	0.00321176	0.00295220	0.00405883	0.00546239	0.00626127	0.00545839	0.00476263	0.00313487	0.00346772	0.00289013	0.00642412	0.00258491	0.00391863	0.00263269	0.00370828	0.00178547	0.00337665	0.00144729	0.00235922	0.00277357	0.00251717	0.00180677	0.00132700	0.00193084	0.00107175	0.00072802	0.00087286	0.00187487	0.00214685	0.00126054	0.00164529	0.00153283	0.00171167	0.00103343	0.00119151	0.00051996	0.00105310	0.00122703	0.00160883	0.00051312	0.00069640	0.00043005	0.00133271	0.00099669	0.00153457	0.00091162	0.00109594	0.00135024	0.00134601	0.00050492	0.00124415	0.00078198	0.00127982	0.00080090	0.00144551	0.00018553	0.00131601	0.00090730	0.00195873	0.00096406	-21.47483647
-2.7001	-21.47483647	-21.47483647	-21.47483647	-21.47483647	-21.47483647	-21.47483647	-21.47483647	-21.47483647	-21.47483647	-21.47483647	-21.47483647	-21.47483647	-21.47483647	-21.47483647	-21.47483647	-21.47483647	-21.47483647	-21.47483647	-21.47483647	-21.47483647	-21.47483647	-21.47483647	-21.47483647	-21.47483647	-21.47483647	-21.47483647	-21.47483647	-21.47483647	-21.47483647	-21.47483647	-21.47483647	-21.47483647	-21.47483647	-0.06547010	-0.10590683	-0.05400550	0.04801419	0.09232267	-0.08897898	-0.03281556	0.01548980	-0.02050561	-0.01677688	-0.00416183	0.04448922	-0.00610745	0.00135301	0.01192085	0.00455493	-0.01206925	-0.01464362	-0.00612546	0.00312935	-0.00265310	-0.00307410	-0.00841666	0.00262745	-0.00061466	-0.00359970	0.00245750	-0.00455847	-0.00462194	-0.00336262	0.00033360	0.00043827	0.00246146	-0.00151216	0.00223548	0.00003700	-0.00018819	-0.00131819	-0.00006828	0.00069584	0.00140955	-0.00387053	0.00182812	-0.00708828	-0.00241169	-0.00029856	-0.01155124	-0.00230137	0.01211688	-0.00735242	-0.02128273	0.00013340	0.01169251	0.00080456	0.00541060	-0.01122503	0.00166314	0.00114985	-0.00775262	-0.00083338	-0.00094074	-0.00425119	-0.00114666	0.00093083	0.00473792	0.00111811	-0.00085689	0.00026695	-0.00442164	0.00185418	-0.00335796	-0.00097089	-0.00019548	0.00022709	-0.00245739	0.00697301	0.00779900	-0.00383009	0.00080465	0.00265700	-0.00645866	0.00066055	-0.00499403	0.00116794	0.00107221	-0.00418480	-0.00199460	0.00125255	-0.00445645	-0.00797640	-0.00417900	-0.00267585	-0.00480191	-0.00577680	-0.00570203	-0.00236755	-0.00267849	-0.00213135	-0.00121299	-0.00095745	-0.00175061	-0.00263081	-0.00036462	0.00064178	0.00069715	-0.00295457	-0.00156054	-0.00023391	-0.00047841	-0.00223232	-0.00220359	0.00156300	-0.00191908	-0.00275503	-0.00206956	0.00253686	0.00045313	-0.00036585	-0.00037678	-0.00056515	-0.00078378	0.00171251	-0.00052101	-0.00134456	0.00098584	-0.00170332	-0.00001338	-0.00031634	0.00059016	-0.00133227	-0.00105816	-0.00032260	-0.00140849	-0.00124481	-0.00110049	-0.00058132	-0.00109999	-0.00134341	-0.00104333	-0.00040341	-0.00028717	-0.00007662	-0.00227009	-0.00068006	0.00063532	-0.00100686	0.00008959	-0.00230267	-0.00121602	-0.00115784	-0.00143261	-0.00169709	-0.00038210	-0.00292070	-0.00208638	-0.00100822	-0.00072872	-0.00029426	-0.00209649	-0.00111986	-0.00026819	-0.00095612	-0.00118743	-0.00075138	-0.00057220	-0.00032557	-0.00249090	-0.00184674	-0.00037790	-0.00115049	-0.00054566	-0.00128124	0.00020524	-0.00010759	-0.00146835	-0.00114583	-0.00130922	-0.00079793	-0.00138499	-0.00028517	-0.00051275	0.00027388	-0.00201035	-0.00107626	-0.00033403	-0.00071591	-0.00147470	-0.00011397	-0.00120213	0.00009066	-0.00107815	-0.00040850	0.00005155	-0.00033970	-0.00199838	-0.00099813	-0.00171187	-0.00023209	-0.00142045	-0.00097702	0.00007274	-0.00154742	-0.00164662	-0.00011910	0.00031080	-0.00117793	-0.00147972	-0.00124397	0.00102511	-0.00040361	-0.00094579	-0.00007934	-0.00005648	-0.00068893	-0.00161172	-0.00000581	-0.00057749	-0.00143292	-0.00062269	-0.00161003	0.00014370	-0.00019314	-0.00065620	-0.00033460	-0.00045883	-0.00030655	-0.00103475	-0.00123143	-0.00066628	-0.00254366	-0.00095866	-0.00039003	0.00026894	-0.00095426	-0.00093646	-0.00076549	-0.00048118	-0.00135533	-0.00094365	-0.00091001	-0.00051242	-0.00119977	-0.00096164	-0.00010783	-0.00058976	-0.00009727	-0.00097414	-0.00080670	-0.00036457	-0.00140274	-0.00053206	-0.00081866	-0.00070410	-0.00104452	-0.00115997	-0.00093904	-0.00047668	-0.00143442	-0.00102226	-0.00221773	-0.00059217	0.00068828	-0.00166582	-0.00121388	-0.00135903	-0.00158144	-0.00092347	-0.00181053	-0.00023060	-0.00153788	-0.00136894	-0.00141025	-0.00258176	-0.00072245	-0.00185295	-0.00164653	-0.00089526	-0.00161462	-0.00136538	-0.00198618	-0.00085541	-0.00295922	-0.00377725	-0.00288355	-0.00361092	-0.00151220	-0.00148607	-0.00272305	-0.00192405	-0.00326525	-0.00182668	-0.00250844	-0.00227275	-0.00226991	-0.00250990	-0.00089252	-0.00390384	-0.00304906	-0.00410579	-0.00198941	-0.00261050	-0.00143427	-0.00273422	-0.00179194	-0.00364066	-0.00288839	-0.00252037	-0.00551710	-0.00154854	-0.00297090	-0.00210411	-0.00453619	-0.00167384	-0.00354863	-0.00382718	-0.00226262	-0.00725690	-0.00244976	-0.00380588	-0.00375062	-0.00416687	-0.00080480	0.00025373	-0.00438553	-0.00303658	-0.00295666	-0.00303370	-0.00244138	-0.00581652	-0.00379804	-0.00347066	-0.00302556	-0.00393286	-0.00566941	-0.00260193	-0.00311189	-0.00264075	-0.00323719	-0.00681775	-0.00291792	-0.00490081	-0.00015224	-0.00225590	-0.00539299	-0.00617658	-0.00169362	-0.00441578	-0.00361593	-0.00210172	-0.00223546	-0.00639667	-0.00334538	-0.00302270	-0.00200316	-0.00187522	-0.00445427	-0.00312469	-0.00339557	-0.00587938	-0.00394966	-0.00345194	-0.00158027	-0.00361753	-0.00516430	-0.00168865	-0.00320123	-0.00265996	-0.00255053	-0.00310702	-0.00130700	-0.00609453	-0.00344986	-0.00237377	-0.00281508	-0.00196173	-0.00291527	-0.00483905	-0.00365967	-0.00195164	-0.00206936	-0.00169990	-0.00200162	-0.00294089	-0.00060997	-0.00194629	-0.00322819	-0.00451434	-0.00201955	-0.00192819	-0.00237512	-0.00168642	-0.00090391	-0.00369729	-0.00322928	-0.00251956	-0.00146493	-0.00279674	-0.00282976	-0.00265799	-0.00240150	-0.00304723	-0.00038510	-0.00244404	-0.00210421	-0.00060785	-0.00099144	-0.00262610	-0.00055197	-0.00207144	-0.00193331	-0.00315473	-0.00162231	-0.00226667	-0.00174187	-0.00184086	-0.00223264	-0.00181258	-0.00233563	-0.00326643	-0.00289783	-0.00185805	-0.00101063	-0.00146358	-0.00124993	-0.00131236	-0.00205114	-0.00149417	-0.00016685	-0.00157191	-0.00039603	-0.00101704	-0.00051377	-0.00082194	-0.00111540	-0.00005273	-0.00028865	-0.00067471	0.00023462	-0.00115606	-0.00071875	-0.00134448	-0.00030344	-0.00134352	-0.00034144	-0.00097237	-0.00056543	-0.00035463	-0.00036604	-0.00064276	0.00028968	-0.00088761	-0.00020082	-0.00116144	-0.00044267	-0.00095484	-0.00010598	0.00041159	-0.00006815	-0.00110480	-0.00038266	-0.00091255	-0.00032584	-0.00022236	-0.00019260	-0.00037954	0.00016184	-0.00054853	-0.00068315	-0.00032354	-0.00007793	-0.00068240	-0.00016215	-0.00084885	-0.00094671	-0.00013723	-0.00032915	-0.00073063	-0.00002662	-21.47483647
-2.6001	-21.47483647	-21.47483647	-21.47483647	-21.47483647	-21.47483647	-21.47483647	-21.47483647	-21.47483647	-21.47483647	-21.47483647	-21.47483647	-21.47483647	-21.47483647	-21.47483647	-21.47483647	-21.47483647	-21.47483647	-21.47483647	-21.47483647	-21.47483647	-21.47483647	-21.47483647	-21.47483647	-21.47483647	-21.47483647	-21.47483647	-21.47483647	-21.47483647	-21.47483647	-21.47483647	-21.47483647	-21.47483647	1.39519012	1.76422852	-0.10341538	-0.11541059	0.01256008	0.01631577	0.00413645	0.03651227	-0.01965811	0.03180233	0.03252706	0.03323955	0.00981082	0.00939701	0.00541806	0.03423755	-0.02449495	0.00637742	-0.00827649	0.01206437	-0.01067156	0.00267830	0.00086891	0.00108343	-0.00832862	-0.00248339	-0.00403363	0.00819482	-0.00532568	0.00047087	-0.00339632	0.00439533	-0.00400511	0.00021953	-0.00312912	0.00426076	-0.00175253	0.00356513	-0.00216913	0.00094872	0.00132235	0.00440444	-0.00124210	0.00410964	0.00491682	-0.00922963	0.00803463	0.00876790	0.01220181	0.00239393	0.00347599	0.00079780	0.00777618	0.00503295	0.00654861	0.00313740	-0.00522151	0.00128914	0.00449787	0.00829557	-0.00231306	0.00361708	-0.00180198	0.00278880	-0.00341873	0.00666945	0.00409293	0.00402400	-0.00740998	0.00161815	0.00325638	0.00645475	-0.00874460	0.00475506	0.00165624	0.00901701	0.00403121	0.00915842	0.00594593	0.00983670	-0.00188258	0.00152900	0.00860611	0.00798827	0.00466537	0.00873025	0.00658545	0.01217249	0.00677076	0.00767257	0.00170167	0.00942375	0.00449765	0.00499652	0.00092250	0.00216652	-0.00413059	-0.00044023	0.00038277	0.00286064	-0.00168407	0.00148686	0.00020899	0.00340160	-0.00380439	0.00346642	-0.00212550	-0.00016034	0.00107777	0.00265395	-0.00015672	0.00195180	-0.00030389	0.00205106	0.00019493	0.00379029	0.00038340	0.00177838	-0.00007247	0.00244651	0.00065949	0.00003646	0.00210331	0.00254166	-0.00031774	0.00292630	0.00081859	0.00176701	-0.00015865	0.00029237	0.00239722	0.00250722	0.00055041	0.00090798	0.00119358	0.00214727	0.00101762	0.00182925	0.00074775	0.00119166	0.00195671	0.00173212	0.00073086	0.00146665	0.00114545	0.00143365	0.00089075	0.00326198	0.00017941	-0.00001195	0.00064383	0.00184013	0.00016587	0.00258738	-0.00117086	0.00225343	0.00157244	0.00094939	-0.00078980	0.00203937	0.00086838	0.00032349	0.00036923	0.00215745	0.00077981	0.00206089	0.00163785	0.00230892	-0.00012971	0.00094857	0.00036873	0.00396779	0.00230815	0.00210632	0.00115934	0.00142702	0.00088670	0.00271236	0.00119430	0.00200306	0.00093625	0.00259196	0.00038479	0.00097551	0.00124057	0.00159010	0.00021624	0.00153353	0.00199911	0.00196467	0.00065413	0.00079719	0.00077012	0.00059030	0.00074903	0.00090905	0.00080682	0.00120510	-0.00013166	0.00183245	0.00197723	0.00165161	0.00014121	0.00038415	0.00164435	0.00254198	0.00082451	0.00173987	0.00146982	0.00153387	0.00062259	0.00187363	0.00103089	0.00143133	-0.00029518	0.00058992	0.00114479	0.00194713	-0.00059752	0.00193071	0.00083322	0.00145996	0.00059067	0.00149403	0.00092879	0.00195134	0.00014309	0.00208738	0.00112561	0.00169980	-0.00117191	0.00219895	0.00090527	0.00144628	0.00007833	0.00139865	0.00090962	0.00182227	0.00022537	0.00152515	0.00006269	0.00185570	-0.00017636	0.00096148	0.00120241	0.00149673	0.00088251	0.00098055	0.00143978	0.00180009	0.00002084	0.00214887	0.00152360	0.00090443	-0.00003831	0.00081474	0.00068877	0.00209219	0.00020962	0.00157596	-0.00037927	0.00187026	0.00142148	0.00201241	0.00113114	0.00086500	0.00056340	0.00160977	0.00128211	0.00293193	-0.00023790	0.00163316	0.00171938	0.00062682	0.00016335	0.00257161	0.00087205	0.00107885	0.00105820	0.00299579	-0.00060802	0.00508601	0.00006407	0.00144777	-0.00002331	0.00212569	0.00072674	0.00274749	0.00149005	0.00252991	0.00005517	0.00322634	0.00100516	0.00436747	0.00042662	0.00121492	0.00189277	0.00328078	0.00085702	0.00537031	0.00047033	0.00358363	0.00219608	0.00094298	-0.00010666	0.00245552	0.00054947	0.00139376	0.00147798	0.00608266	0.00110826	0.00668406	0.00121905	0.00350716	0.00045601	0.00357381	-0.00051874	0.00315123	0.00262692	0.00369454	-0.00009679	0.00511474	0.00262114	0.00633200	0.00225572	0.00486271	-0.00269484	0.00536562	0.00206673	0.00365593	-0.00141499	0.00157141	0.00271678	0.00267299	0.00124731	0.00337323	0.00294357	0.00535908	0.00235207	0.00230491	0.00008994	0.00064328	0.00197554	0.00364407	0.00119420	0.00538127	0.00174501	0.00588775	0.00133744	0.00173932	0.00113136	0.00381572	0.00133362	0.00457750	0.00037985	0.00566207	-0.00062290	0.00365222	0.00151086	0.00297411	-0.00065581	0.00407354	0.00182135	0.00175604	0.00038295	0.00482869	0.00130376	0.00265599	-0.00180933	0.00048327	0.00398113	0.00019831	-0.00074537	0.00198379	-0.00120121	0.00230514	0.00179723	0.00166352	-0.00074587	0.00098509	0.00157271	0.00072096	-0.00046370	0.00019424	0.00100082	0.00294706	-0.00077874	0.00114947	0.00089614	0.00050542	-0.00013805	0.00074557	-0.00061225	0.00284342	-0.00087952	0.00063787	-0.00076302	0.00187232	-0.00017753	0.00026885	0.00097483	0.00237586	0.00151621	0.00128339	-0.00161249	0.00225682	-0.00026170	-0.00004364	0.00006285	0.00162485	0.00059843	0.00029333	-0.00020909	0.00114624	0.00086339	0.00127625	-0.00223287	0.00011067	-0.00112876	-0.00132753	-0.00198173	0.00114327	-0.00003800	-0.00084729	-0.00075752	0.00203483	-0.00020126	0.00120755	0.00080170	0.00393902	-0.00114666	-0.00104959	-0.00029905	0.00021309	-0.00128969	0.00026927	0.00010119	0.00117860	0.00051412	-0.00057937	-0.00042306	0.00034727	0.00035531	-0.00064270	-0.00012022	0.00046425	0.00000492	0.00074737	-0.00016537	0.00006192	0.00034928	0.00029813	0.00004090	0.00029094	0.00019996	-0.00039566	0.00003508	0.00068502	-0.00029295	-0.00090910	-0.00032685	0.00037827	-0.00004949	0.00026200	-0.00033956	0.00064737	0.00030500	0.00027128	-0.00042149	0.00054324	0.00007486	0.00002555	-0.00003554	0.00018214	-0.00051983	0.00016029	-0.00032666	0.00010209	-0.00021187	-21.47483647
-2.5001	-21.47483647	-21.47483647	-21.47483647	-21.47483647	-21.47483647	-21.47483647	-21.47483647	-21.47483647	-21.47483647	-21.47483647	-21.47483647	-21.47483647	-21.47483647	-21.47483647	-21.47483647	-21.47483647	-21.47483647	-21.47483647	-21.47483647	-21.47483647	-21.47483647	-21.47483647	-21.47483647	-21.47483647	-21.47483647	-21.47483647	-21.47483647	-21.47483647	-21.47483647	-21.47483647	-21.47483647	0.53781962	0.22700764	-0.00639598	0.20084689	0.08313059	0.11472863	-0.04041059	-0.04772674	0.01104085	0.15198834	-0.02556670	0.04248834	-0.02774917	0.10732224	0.00320049	0.00111392	0.02338307	0.00945368	0.00879689	0.00018312	-0.00262838	0.02190134	-0.00505465	0.00313396	-0.00647682	0.01067678	-0.00488887	-0.00433135	0.00128815	-0.00262299	-0.00583207	-0.00185758	-0.00205880	0.00161388	-0.00031776	-0.00703069	-0.00412558	0.00170144	0.00258791	-0.00185201	-0.00507702	-0.00019968	0.00775407	-0.00136523	-0.00448140	-0.00493052	0.00560884	-0.00084709	-0.00491645	-0.01775449	0.00370404	-0.00111776	-0.02546466	-0.00560100	-0.00291754	0.00009842	-0.00733361	-0.00746646	0.00122856	-0.00392382	-0.00239200	-0.00014685	-0.00400064	-0.01120466	-0.00489126	-0.00032483	0.00024601	0.00265126	-0.00470423	0.00096923	-0.00402914	0.00158629	-0.00500372	-0.00051891	-0.00159909	0.00058221	-0.00149457	0.00658553	0.00581085	0.00247067	0.00051669	0.00343391	-0.00173194	0.00173183	-0.00155778	0.00785370	0.00022682	0.00046875	0.00252529	0.00363837	-0.00075769	-0.00255538	-0.00198709	0.00406095	-0.00554391	-0.00163038	-0.00698573	0.00026181	-0.00229389	-0.00215307	-0.00089197	0.00157451	-0.00095441	-0.00133149	-0.00038463	0.00002478	0.00013133	-0.00228742	-0.00253271	0.00123478	-0.00085337	-0.00099480	-0.00333899	0.00114938	-0.00337182	-0.00094183	-0.00085407	0.00099715	0.00110954	0.00095218	-0.00041112	-0.00043619	-0.00240086	0.00039170	-0.00282654	-0.00016632	-0.00074292	-0.00049365	-0.00209934	-0.00049957	0.00061494	0.00258843	-0.00005266	0.00045682	-0.00216390	0.00011780	-0.00149071	0.00051417	-0.00093877	-0.00049676	-0.00167084	0.00040019	-0.00142717	0.00024103	-0.00209515	-0.00090498	-0.00196099	-0.00010772	-0.00149032	-0.00156985	-0.00163052	-0.00210321	-0.00155625	-0.00162170	-0.00108110	-0.00153999	-0.00074499	-0.00181708	-0.00173862	-0.00074804	-0.00269977	-0.00108991	-0.00175947	-0.00028578	-0.00153098	-0.00138050	-0.00133113	0.00088731	-0.00175303	-0.00071779	0.00082601	-0.00005093	-0.00138312	-0.00209954	-0.00053730	0.00028055	-0.00044815	-0.00054793	-0.00088060	0.00029994	-0.00192668	-0.00035513	-0.00013316	-0.00006255	-0.00303909	-0.00065749	-0.00094054	-0.00107593	-0.00207495	0.00012338	-0.00068308	0.00015128	-0.00179066	-0.00049068	-0.00105409	-0.00015267	-0.00300647	-0.00069450	-0.00196391	-0.00053793	-0.00187992	-0.00058015	-0.00046889	-0.00115241	-0.00150765	-0.00031288	0.00020070	-0.00081760	-0.00238690	-0.00084705	-0.00000717	0.00000202	-0.00153864	-0.00126521	-0.00178228	-0.00033713	-0.00153809	0.00021470	0.00005275	0.00004708	-0.00053072	-0.00084941	0.00051888	-0.00087951	-0.00078393	0.00005915	-0.00032913	-0.00023311	-0.00148726	-0.00054075	-0.00072248	-0.00098692	-0.00067719	-0.00052428	-0.00091129	-0.00064381	-0.00108962	-0.00071889	-0.00043740	-0.00060841	-0.00069902	-0.00102390	-0.00021790	-0.00006679	-0.00104619	-0.00072612	-0.00078439	0.00031874	-0.00141818	-0.00002347	-0.00080180	-0.00121557	0.00005641	-0.00082125	-0.00121211	0.00027315	-0.00112830	-0.00040091	-0.00006443	-0.00095911	-0.00049406	-0.00119152	-0.00107806	0.00138836	-0.00077414	0.00002326	-0.00180889	0.00024659	-0.00207083	0.00115229	-0.00093773	-0.00126925	-0.00061300	-0.00005737	-0.00276275	0.00018080	-0.00206799	-0.00022614	-0.00092080	-0.00050225	-0.00011692	-0.00173563	-0.00124543	-0.00120886	-0.00181675	-0.00043519	-0.00328008	-0.00112417	-0.00050161	-0.00212488	-0.00053299	-0.00260462	0.00052107	-0.00030218	-0.00163681	-0.00140416	-0.00334660	-0.00065761	-0.00164005	-0.00126878	-0.00120037	-0.00044604	-0.00329660	0.00009410	-0.00347907	-0.00137473	-0.00548095	-0.00146898	-0.00018670	-0.00135155	-0.00152217	-0.00077237	0.00084898	-0.00072628	-0.00146889	-0.00325409	-0.00285799	-0.00021968	-0.00209253	0.00247180	-0.00202932	0.00099604	-0.00641398	-0.00056485	-0.00241241	-0.00188738	-0.00284940	-0.00228714	0.00031209	0.00099769	-0.00490329	-0.00256755	-0.00414112	-0.00226947	-0.00338029	-0.00078136	0.00066519	0.00189101	-0.00311785	-0.00148503	-0.00344873	-0.00292035	-0.00259280	0.00084236	-0.00164892	-0.00065639	-0.00307510	0.00030423	0.00012560	0.00141075	-0.00349936	0.00162205	-0.00102504	-0.00009977	-0.00466867	-0.00223684	-0.00089176	0.00038178	-0.00054361	0.00282946	-0.00017385	-0.00182966	-0.00099428	0.00217902	-0.00001673	0.00010010	-0.00107241	-0.00048886	-0.00068916	-0.00205593	-0.00635097	-0.00031125	0.00047410	0.00017335	-0.00084127	-0.00135068	0.00107505	-0.00115280	-0.00186113	-0.00170154	-0.00006962	0.00005914	-0.00053234	-0.00010926	-0.00270962	0.00118412	-0.00303267	0.00007166	-0.00030308	0.00099791	-0.00126190	-0.00111664	0.00118287	-0.00034497	-0.00176841	0.00011089	-0.00083829	0.00110333	0.00006265	0.00054027	-0.00075150	0.00089314	-0.00173038	0.00079724	-0.00063754	0.00042525	-0.00149101	-0.00046231	-0.00035608	0.00179067	-0.00048765	-0.00047374	0.00077088	0.00117892	-0.00027710	0.00025171	0.00080156	0.00033239	-0.00275307	0.00011825	0.00092116	-0.00098379	-0.00023760	0.00001835	-0.00103834	0.00216066	-0.00064487	0.00000981	0.00006781	0.00142379	-0.00083286	0.00038563	-0.00016551	-0.00072166	-0.00153129	0.00031319	0.00098130	0.00045562	0.00003540	0.00078274	-0.00018270	0.00056761	-0.00059283	0.00082765	-0.00030957	0.00028530	-0.00050162	-0.00019447	0.00039973	0.00105560	-0.00007859	0.00084262	0.00054330	0.00106393	-0.00026061	-0.00033336	-0.00062652	0.00025924	0.00018592	-0.00008515	-0.00094219	-0.00002580	-0.00008309	-0.00007483	0.00016553	0.00076767	-0.00006101	0.00033322	0.00022526	0.00034154	0.00002263	0.00024020	0.00065740	0.00049862	0.00008298	-0.00008965	0.00101222	0.00057385	0.00046438	0.00046324	-21.47483647
-2.4001	-21.47483647	-21.47483647	-21.47483647	-21.47483647	-21.47483647	-21.47483647	-21.47483647	-21.47483647	-21.47483647	-21.47483647	-21.47483647	-21.47483647	-21.47483647	-21.47483647	-21.47483647	-21.47483647	-21.47483647	-21.47483647	-21.47483647	-21.47483647	-21.47483647	-21.47483647	-21.47483647	-21.47483647	-21.47483647	-21.47483647	-21.47483647	-21.47483647	-21.47483647	-21.47483647	-21.47483647	-21.47483647	0.79870754	-0.16458949	0.11529204	-0.03089829	0.11904864	0.08269106	0.08314622	0.04229428	0.05230195	-0.01603441	0.02359276	0.06774688	-0.00034876	0.01701917	0.01718012	0.03707409	-0.00923929	0.02917565	0.01446159	0.02735219	0.00669997	0.01110486	0.00597631	0.00714169	0.00269554	0.01090091	0.00214370	0.01373021	-0.00184851	0.00190606	-0.00053916	0.00525805	-0.00852430	-0.00195746	-0.00288115	0.00180166	-0.00463884	0.00410617	0.00316886	-0.00063933	0.00449802	-0.00017571	0.00587149	0.00133485	0.00077339	-0.01129808	0.01134902	0.00627074	0.01745324	-0.01096320	0.00993091	-0.00450589	0.02056497	-0.00332242	0.01264058	0.00186412	0.01004800	0.00641833	0.00180843	0.00325988	0.00317158	0.00013008	0.00117041	0.00117318	-0.00420991	0.00533924	0.00883388	0.00396867	-0.00193438	0.00087517	0.00535293	0.00315834	-0.00446027	0.00674017	0.00483666	0.01064717	0.00454644	0.00741780	0.00771561	0.00761370	-0.00212788	-0.00258849	0.00174551	0.00430930	-0.00087784	0.00256495	-0.00126121	0.00522980	-0.00058653	0.00428300	-0.00255335	0.00392945	-0.00583027	-0.00624144	-0.00526076	-0.00494776	-0.00751016	-0.00314457	0.00076434	0.00186816	-0.00277583	0.00105278	0.00182049	0.00312343	-0.00257846	0.00326108	-0.00061287	0.00288411	-0.00136173	0.00223566	0.00086618	0.00184945	-0.00038837	-0.00102015	0.00182194	0.00379384	-0.00052164	0.00100115	0.00169606	0.00302187	-0.00020978	0.00032540	0.00197962	0.00186496	0.00001909	0.00185492	0.00083817	0.00236232	0.00057308	0.00053100	0.00259662	0.00310886	0.00079063	0.00093151	0.00220934	0.00378638	0.00056988	0.00227612	0.00151947	0.00317149	0.00207459	0.00134298	0.00141048	0.00293972	0.00113331	0.00133316	0.00164020	0.00418912	0.00145140	0.00054540	0.00204570	0.00194511	0.00156407	0.00244267	0.00036995	0.00339211	0.00182107	0.00120326	0.00192929	0.00266419	0.00121712	0.00111743	0.00248836	0.00239708	0.00261893	0.00037542	0.00217664	0.00310271	0.00191815	0.00224196	0.00275338	0.00363960	0.00218833	0.00236059	0.00263118	0.00363160	0.00218399	0.00190982	0.00239752	0.00305772	0.00265815	0.00299366	0.00190844	0.00181578	0.00219326	0.00132000	0.00158377	0.00125244	0.00319000	0.00098788	0.00217552	0.00246836	0.00304846	0.00082972	0.00123550	0.00178055	0.00227955	0.00111482	0.00161680	0.00221165	0.00266298	0.00109689	0.00183393	0.00231457	0.00318483	0.00178233	0.00223344	0.00281757	0.00174510	0.00146188	0.00235558	0.00174912	0.00194260	0.00125709	0.00153738	0.00159482	0.00266599	0.00157954	0.00142270	0.00240113	0.00139977	0.00141899	0.00215885	0.00242867	0.00177691	0.00181641	0.00183693	0.00198230	0.00187865	0.00202898	-0.00000397	0.00283856	0.00218974	0.00211991	0.00116726	0.00238523	0.00217954	0.00201643	0.00091358	0.00267539	0.00151345	0.00165773	0.00134668	0.00218945	0.00239559	0.00122881	0.00164307	0.00203576	0.00168762	0.00182197	0.00110687	0.00317405	0.00246024	0.00152859	0.00149769	0.00233196	0.00235750	0.00138675	0.00133200	0.00204922	0.00183077	0.00200475	0.00262402	0.00527127	0.00378902	0.00162220	0.00101876	0.00310858	0.00300178	0.00271996	0.00228740	0.00273736	0.00356152	0.00287722	0.00275384	0.00378147	0.00255757	0.00367212	0.00174034	0.00576396	0.00387938	0.00543504	0.00187921	0.00540648	0.00369495	0.00244551	0.00244249	0.00635021	0.00531158	0.00467788	0.00351450	0.00546612	0.00540107	0.00587308	0.00502795	0.00538376	0.00632685	0.00493746	0.00358343	0.00737548	0.00591314	0.00435851	0.00573530	0.00709258	0.00611489	0.00485810	0.00440529	0.00745346	0.00504977	0.00715060	0.00323535	0.00882442	0.00629492	0.00680967	0.00273642	0.00964081	0.00714819	0.00982648	0.00507877	0.00827418	0.00603393	0.00534638	0.00850987	0.01004043	0.00644757	0.00808110	0.00744714	0.01078675	0.00934115	0.00681829	0.00532765	0.00912974	0.00751232	0.00678845	0.00363095	0.00972900	0.00876168	0.00830802	0.00357575	0.00518888	0.00736437	0.00553743	0.00686998	0.01021085	0.00754023	0.00641072	0.00711969	0.00971448	0.00987552	0.00589836	0.00680000	0.01058982	0.00866299	0.01024374	0.00473850	0.01162599	0.00567249	0.00774404	0.00722945	0.00923242	0.00805012	0.00893051	0.00656809	0.00939122	0.00735638	0.00926479	0.00451389	0.01086657	0.00555221	0.00516903	0.00543138	0.00876364	0.00587576	0.00692871	0.00470988	0.00839473	0.00668463	0.00691233	0.00394605	0.00757983	0.00770373	0.00710967	0.00470298	0.00573177	0.00627121	0.00512471	0.00400605	0.00752772	0.00593481	0.00547496	0.00350560	0.00517061	0.00523481	0.00610748	0.00414174	0.00564681	0.00511471	0.00598171	0.00350147	0.00516251	0.00508926	0.00519713	0.00478984	0.00594764	0.00429510	0.00610089	0.00264811	0.00590326	0.00405974	0.00367658	0.00319169	0.00582626	0.00478408	0.00592775	0.00385046	0.00694296	0.00444511	0.00431194	0.00529088	0.00525886	0.00360584	0.00570187	0.00382985	0.00649407	0.00603957	0.00650690	0.00366970	0.00492113	0.00380063	0.00587236	0.00341353	0.00498477	0.00287556	0.00392830	0.00133745	0.00459768	0.00246930	0.00313774	0.00300803	0.00245105	0.00167581	0.00184146	0.00214223	0.00271283	0.00217786	0.00179794	0.00170199	0.00261045	0.00130416	0.00206069	0.00160406	0.00210767	0.00169707	0.00158871	0.00089178	0.00182684	0.00153374	0.00250323	0.00110964	0.00096772	0.00077601	0.00142275	0.00160515	0.00178456	0.00120189	0.00127242	0.00158040	0.00166771	0.00094227	0.00194332	0.00061775	0.00162122	0.00121194	0.00153920	0.00095678	0.00197198	0.00107929	0.00245977	0.00107203	-21.47483647
-2.3001	-21.47483647	-21.47483647	-21.47483647	-21.47483647	-21.47483647	-21.47483647	-21.47483647	-21.47483647	-21.47483647	-21.47483647	-21.47483647	-21.47483647	-21.47483647	-21.47483647	-21.47483647	-21.47483647	-21.47483647	-21.47483647	-21.47483647	-21.47483647	-21.47483647	-21.47483647	-21.47483647	-21.47483647	-21.47483647	-21.47483647	-21.47483647	-21.47483647	-21.47483647	-21.47483647	-21.47483647	-21.47483647	-21.47483647	-0.35001395	0.00889980	0.11334498	0.09022663	0.04014187	-0.04610299	0.01474681	0.03087506	0.00512217	-0.03145518	-0.00767312	0.03017282	0.01797063	-0.00118519	0.01146345	0.00909595	0.00942690	0.01124336	0.02051359	0.02386739	0.02022724	0.02269066	0.01961708	0.01994300	0.01559076	0.01338848	0.01836739	0.00973819	0.01024951	0.00261395	0.01064135	0.00428238	0.00318295	-0.00171624	0.00234900	-0.00436011	0.00321790	-0.00352513	0.00201002	0.00052968	0.00022291	-0.00761317	0.00483743	0.00442486	0.00338083	-0.00160208	0.01029393	-0.00520684	0.00283542	-0.01061725	-0.00692399	0.00203368	0.00888514	-0.00955344	-0.00210652	-0.00280079	0.01112477	-0.00851732	0.00571402	-0.00192719	0.00213162	-0.00267963	-0.00287709	0.00003510	0.00608296	0.00259092	0.00193012	-0.00594123	0.00284443	-0.00422091	0.00006903	-0.00735799	-0.00237415	-0.00768585	-0.01185213	-0.01986163	-0.02596914	-0.03267160	-0.03602456	-0.04334918	-0.04697657	-0.04961901	-0.04901399	-0.04453739	-0.04873878	-0.05491592	-0.04416804	-0.04891420	-0.05060837	-0.05144997	-0.04434764	-0.04236496	-0.04656677	-0.04316326	-0.04041061	-0.02886822	-0.02252151	-0.01227737	-0.00670675	-0.00188023	-0.00322612	-0.00271456	0.00023828	-0.00045401	0.00049546	-0.00238215	-0.00190295	0.00006663	-0.00025631	-0.00213613	-0.00055112	0.00080815	-0.00119288	-0.00209955	-0.00095268	0.00082891	0.00106579	-0.00037779	0.00104756	0.00037510	-0.00064415	-0.00048645	-0.00038060	-0.00159863	0.00068079	-0.00026179	-0.00079593	-0.00197851	0.00063525	-0.00078044	0.00123548	0.00031186	0.00116341	-0.00014423	-0.00069015	0.00019738	-0.00039793	-0.00053080	-0.00068799	0.00014886	-0.00043713	-0.00103612	-0.00239454	-0.00083385	-0.00096653	-0.00058564	-0.00035549	-0.00207896	-0.00092163	-0.00088776	-0.00105960	-0.00117296	0.00166622	-0.00189683	-0.00024255	-0.00007491	-0.00081430	-0.00086371	-0.00083926	-0.00052772	-0.00031473	-0.00082599	-0.00120171	-0.00207777	-0.00049865	-0.00125515	0.00061594	-0.00139747	0.00004730	-0.00111649	-0.00054199	0.00079122	0.00105010	0.00113049	0.00028893	-0.00114491	-0.00052868	0.00004239	-0.00094683	-0.00029374	-0.00014812	-0.00067651	-0.00181841	-0.00061190	0.00034976	-0.00218469	-0.00192366	-0.00007356	0.00093028	-0.00023470	-0.00108279	-0.00090908	0.00049411	-0.00064810	-0.00122286	-0.00069458	0.00027891	-0.00159228	-0.00151514	-0.00041361	0.00018399	-0.00116895	-0.00198641	-0.00043506	0.00099523	-0.00039599	-0.00173334	-0.00165886	0.00009564	-0.00051958	-0.00134048	-0.00124425	-0.00043978	-0.00159410	-0.00176109	-0.00054187	0.00010108	-0.00213620	-0.00029221	-0.00134551	-0.00011862	-0.00080222	0.00027352	-0.00200061	-0.00015227	0.00010701	-0.00064245	-0.00144703	0.00039112	-0.00252872	0.00017244	-0.00086969	0.00028521	-0.00106540	-0.00113124	-0.00112110	0.00062063	-0.00130767	-0.00040467	-0.00133456	0.00046071	-0.00125021	-0.00228652	-0.00191548	-0.00040568	-0.00095064	-0.00127149	-0.00012872	-0.00007340	-0.00210188	-0.00104257	-0.00118540	-0.00074621	-0.00102069	-0.00092583	-0.00144453	-0.00045183	-0.00254710	-0.00170395	-0.00155291	-0.00065242	-0.00044266	-0.00087269	-0.00147943	-0.00182660	-0.00087185	-0.00257909	-0.00074550	-0.00059415	-0.00152832	-0.00252090	-0.00176421	-0.00119926	-0.00126337	-0.00273991	-0.00270513	-0.00190247	-0.00133088	-0.00220311	-0.00361288	-0.00131326	-0.00228357	-0.00281115	-0.00382435	-0.00094482	-0.00263397	-0.00329696	-0.00336033	-0.00203512	-0.00303596	-0.00258465	-0.00476880	-0.00051836	-0.00350185	-0.00196448	-0.00333635	-0.00161261	-0.00467239	-0.00307508	-0.00352738	-0.00166203	-0.00184967	-0.00454373	-0.00334019	-0.00314932	-0.00415863	-0.00326462	-0.00342795	0.00013879	-0.00563539	-0.00346492	-0.00509886	-0.00404984	-0.00493049	-0.00482792	-0.00443639	-0.00500875	-0.00278151	-0.00638869	-0.00515277	-0.00536547	-0.00288083	-0.00261738	-0.00612483	-0.00458445	-0.00576633	-0.00279536	-0.00645748	-0.00573791	-0.00820942	-0.00754844	-0.00474215	-0.00464228	-0.00351962	-0.00553329	-0.00379519	-0.00310609	-0.00511146	-0.00594272	-0.00562873	-0.00290400	-0.00372554	-0.00575552	-0.00510510	-0.00729973	-0.00256516	-0.00586691	-0.00636278	-0.00638992	-0.00356180	-0.00483892	-0.00419644	-0.00393185	-0.00344899	-0.00565667	-0.00525519	-0.00441369	-0.00339470	-0.00339205	-0.00518010	-0.00368720	-0.00254128	-0.00516074	-0.00388278	-0.00234958	-0.00374109	-0.00521558	-0.00531449	-0.00496999	-0.00459420	-0.00739277	-0.00575347	-0.00571441	-0.00360089	-0.00446438	-0.00522226	-0.00452502	-0.00538594	-0.00548195	-0.00303457	-0.00358323	-0.00276346	-0.00474409	-0.00222083	-0.00380122	-0.00329495	-0.00411246	-0.00366752	-0.00292708	-0.00348357	-0.00439595	-0.00371458	-0.00354504	-0.00267848	-0.00413450	-0.00493086	-0.00170651	-0.00281244	-0.00366854	-0.00351179	-0.00463656	-0.00183918	-0.00279673	-0.00493419	-0.00207653	-0.00319848	-0.00329581	-0.00427550	-0.00302985	-0.00294901	-0.00228086	-0.00264831	-0.00421434	-0.00188714	-0.00514927	-0.00436156	-0.00534308	-0.00329586	-0.00497243	-0.00541628	-0.00418898	-0.00228058	-0.00507620	-0.00183609	-0.00357223	-0.00430442	-0.00604593	-0.00560101	-0.00289824	-0.00311010	-0.00441462	-0.00397252	-0.00298175	-0.00311573	-0.00218593	-0.00233253	-0.00225978	-0.00082074	-0.00281250	-0.00247944	-0.00234741	-0.00104948	-0.00247785	-0.00160774	-0.00148358	-0.00080783	-0.00177035	-0.00198702	-0.00096794	-0.00070392	-0.00144767	-0.00066364	-0.00187110	-0.00071727	-0.00169312	-0.00097124	-0.00095209	-0.00107076	-0.00198426	-0.00161230	-0.00110629	-0.00062961	-0.00087106	-0.00155698	-0.00080012	-0.00066098	-0.00077129	-0.00090160	-0.00079221	-0.00033731	-0.00119575	-0.00100329	-0.00086134	-0.00120076	-0.00131446	-0.00129977	-0.00151497	-0.00073951	-21.47483647
-2.2001	-21.47483647	-21.47483647	-21.47483647	-21.47483647	-21.47483647	-21.47483647	-21.47483647	-21.47483647	-21.47483647	-21.47483647	-21.47483647	-21.47483647	-21.47483647	-21.47483647	-21.47483647	-21.47483647	-21.47483647	-21.47483647	-21.47483647	-21.47483647	-21.47483647	-21.47483647	-21.47483647	-21.47483647	-21.47483647	-21.47483647	-21.47483647	-21.47483647	-21.47483647	-21.47483647	-21.47483647	-21.47483647	0.35715467	-1.08550216	-0.05104841	0.02072849	0.17722670	-0.06632517	-0.07334810	-0.04159747	-0.00278057	-0.01774834	-0.04019895	0.04008750	0.06550441	-0.00153684	0.02322913	0.02018670	0.02356883	-0.00599529	0.02378591	0.01837933	0.01213450	0.01748346	0.01588272	0.01255018	0.01925335	0.01615348	0.01651650	0.01935942	0.01839329	0.00886790	0.01554426	0.01136297	0.00873262	0.00890558	0.00420797	0.00434874	0.00486383	0.00253786	0.00282431	-0.00633751	0.00238943	0.00023341	0.00464739	-0.00350234	0.00095812	-0.00335829	0.00365102	-0.00949424	0.00955830	-0.00343202	0.00905727	-0.02433903	0.00708283	0.00095262	0.00216826	-0.01189159	-0.00060849	-0.00203119	0.00438767	-0.00697021	-0.00117730	-0.00458308	0.00540936	0.00327913	0.00137658	0.00128329	0.00433740	-0.00130656	0.00023915	0.00066649	0.00513492	-0.00090148	-0.00465506	-0.00066662	0.00349156	0.00103323	-0.00120136	-0.00129235	-0.00305008	-0.00508628	-0.00683884	-0.01437147	-0.00493899	-0.00919316	-0.00577962	-0.01123627	-0.00968715	-0.00821035	-0.00748578	-0.00757856	-0.00996240	-0.00986117	-0.01095997	-0.01460892	-0.01615264	-0.01385469	-0.00767610	-0.00541397	-0.00390740	0.00005708	-0.00207814	-0.00123738	-0.00028212	0.00198594	-0.00043271	0.00197893	-0.00017518	-0.00122997	-0.00100195	-0.00209245	-0.00053317	-0.00012218	0.00002711	-0.00030806	-0.00006005	-0.00017383	0.00105854	0.00087085	0.00076964	0.00070128	0.00002373	-0.00126209	0.00248906	-0.00063969	0.00018534	0.00118722	-0.00015093	0.00030883	0.00073503	-0.00092394	0.00212869	0.00165411	0.00053454	-0.00133211	0.00039444	0.00072851	0.00025472	0.00001703	0.00132511	-0.00040744	0.00099465	-0.00047195	0.00141050	0.00022469	0.00123287	-0.00099147	0.00088549	0.00112969	0.00057472	-0.00065624	0.00200798	0.00047740	0.00027577	0.00025086	0.00112911	0.00039912	0.00098513	-0.00018733	0.00135189	0.00116966	0.00029168	-0.00067116	0.00133902	0.00082495	0.00035826	0.00002140	0.00222517	0.00068530	-0.00022423	-0.00033880	0.00162445	0.00055595	0.00124179	0.00074569	0.00225229	0.00012837	0.00073974	0.00054303	0.00133525	0.00087508	0.00086711	-0.00059807	0.00204015	-0.00026514	0.00115991	-0.00036903	0.00086607	-0.00053483	0.00163346	0.00138935	0.00105522	0.00052678	0.00132281	0.00021059	0.00177366	-0.00001851	0.00072204	-0.00027795	0.00132038	0.00084829	0.00197605	0.00058883	0.00095769	-0.00052379	0.00126235	0.00021875	0.00177854	0.00069453	0.00078940	0.00025523	0.00094738	0.00078220	0.00108648	-0.00001382	0.00151587	0.00015249	0.00158259	0.00061148	0.00062713	0.00132911	0.00068355	0.00101586	0.00075331	0.00141407	0.00091991	0.00106176	0.00110102	0.00091414	0.00114390	0.00095519	0.00027574	0.00152003	0.00111524	0.00039346	0.00071578	0.00134946	0.00086680	0.00110611	0.00060914	0.00100495	0.00088402	0.00052008	0.00046346	0.00071560	0.00148443	0.00102088	0.00171452	0.00090720	0.00191159	0.00142664	0.00061137	0.00209467	0.00206758	0.00006367	0.00110970	0.00164167	0.00112616	0.00097042	0.00004585	0.00128545	0.00085574	0.00070758	0.00259813	0.00307489	0.00158546	0.00106756	0.00061462	0.00181187	0.00244531	0.00124589	0.00187203	0.00110343	0.00196541	0.00067657	0.00303676	0.00181292	0.00127723	0.00100009	0.00236799	0.00304382	0.00185183	0.00261774	0.00020273	0.00122068	0.00367787	0.00042904	0.00198125	0.00313450	0.00377449	0.00083241	0.00193169	0.00266911	0.00229628	0.00206834	0.00169455	0.00284954	0.00395243	0.00240901	0.00405274	0.00607656	0.00262243	0.00221319	0.00501239	0.00216727	0.00419038	0.00089895	0.00000463	0.00481735	0.00274658	0.00414628	0.00323701	0.00773678	0.00320634	0.00396317	0.00216998	0.00669147	0.00441787	0.00428915	0.00596053	0.00732956	0.00381027	0.00182377	0.00429089	0.00593906	0.00602932	0.00409659	0.00214719	0.00980627	0.00603746	0.00429988	0.00342990	0.00203553	0.00450420	0.00292547	0.00404697	0.00891985	0.00541929	0.00450513	0.00355521	0.00334953	0.00496892	0.00085871	0.00470489	0.00724865	0.00415568	0.00226250	0.00713009	0.00808244	0.00494718	0.00277385	0.00537307	0.00892360	0.00420887	0.00309955	0.00499359	0.00616471	0.00393316	0.00381003	0.00458546	0.00749388	0.00490165	0.00230656	0.00847171	0.00788879	0.00305218	0.00694623	0.00234389	0.00732544	0.00607224	0.00297478	0.00372606	0.00546078	0.00545128	0.00303967	0.00547321	0.00877179	0.00335982	0.00413540	0.00268719	0.00537680	0.00491707	0.00384035	0.00521367	0.00427388	0.00552565	0.00262698	0.00291844	0.00551549	0.00409249	0.00313514	0.00395365	0.00475404	0.00403854	0.00243324	0.00383121	0.00401336	0.00295165	0.00476287	0.00206330	0.00383015	0.00528794	0.00183242	0.00445021	0.00414427	0.00201250	0.00366072	0.00294837	0.00443155	0.00395679	0.00316951	0.00375164	0.00477535	0.00371448	0.00387145	0.00379995	0.00570186	0.00514489	0.00467028	0.00296664	0.00459101	0.00527690	0.00392634	0.00465591	0.00550140	0.00468169	0.00403389	0.00270989	0.00469103	0.00381620	0.00476878	0.00340014	0.00323940	0.00236956	0.00243051	0.00173371	0.00314606	0.00246913	0.00237198	0.00267147	0.00160502	0.00238557	0.00104935	0.00172043	0.00206566	0.00129664	0.00158308	0.00169192	0.00230791	0.00178297	0.00153342	0.00166719	0.00199366	0.00168849	0.00161235	0.00131406	0.00141092	0.00108154	0.00213051	0.00113821	0.00103806	0.00090381	0.00096869	0.00151893	0.00143354	0.00112061	0.00139559	0.00143491	0.00165173	0.00132120	0.00136803	0.00108448	0.00157265	0.00181717	0.00168578	0.00099145	0.00280272	0.00150200	0.00259257	0.00172362	-21.47483647
-2.1001	-21.47483647	-21.47483647	-21.47483647	-21.47483647	-21.47483647	-21.47483647	-21.47483647	-21.47483647	-21.47483647	-21.47483647	-21.47483647	-21.47483647	-21.47483647	-21.47483647	-21.47483647	-21.47483647	-21.47483647	-21.47483647	-21.47483647	-21.47483647	-21.47483647	-21.47483647	-21.47483647	-21.47483647	-21.47483647	-21.47483647	-21.47483647	-21.47483647	-21.47483647	-21.47483647	-21.47483647	-21.47483647	-21.47483647	0.44954473	-0.00470411	-0.13748313	-0.07685752	0.06997726	0.08938413	0.08197261	-0.08136407	-0.02006911	0.01721183	0.01690995	-0.04098757	0.03338665	0.02492660	0.02992582	-0.01912110	0.01986997	0.01550129	0.02647614	0.01543707	0.01925900	0.01483007	0.01762023	0.01103986	0.02144963	0.01466088	0.02475142	0.01506532	0.02296762	0.02114394	0.03579727	0.02647340	0.03105706	0.02521893	0.03160333	0.02049443	0.02347396	0.01799990	0.01981665	0.01082468	0.01063662	0.00502251	0.01758872	0.01033208	-0.00614223	-0.00086314	0.01317229	0.02045081	0.00839730	-0.00280518	0.00164519	0.02794393	-0.00437545	-0.00124246	0.01444548	0.00225861	0.00096806	-0.00164433	0.00896102	-0.00460289	0.00414526	-0.00101402	0.00767098	-0.00292802	0.01165008	0.00008654	0.00651672	-0.00745080	0.00256368	-0.00165813	0.00523061	-0.00530466	0.00951085	0.00194671	0.00986258	0.00432191	0.00936663	0.00546372	0.01031831	-0.00024798	0.00095577	0.00186051	0.00908345	-0.00049699	0.00607929	-0.00006515	0.00680967	0.00137978	0.00221170	-0.00192313	0.00336962	-0.00279665	0.00021732	-0.00403220	-0.00247532	-0.00316903	0.00043321	-0.00180597	0.00171978	-0.00403965	-0.00006876	-0.00206663	0.00162914	-0.00229894	0.00312977	-0.00272676	0.00202861	-0.00018661	0.00112267	-0.00086817	0.00095343	0.00004998	0.00103049	-0.00143545	0.00170329	-0.00088267	0.00339959	0.00026773	0.00297192	0.00006144	0.00155470	0.00064402	0.00211853	0.00005970	0.00262238	0.00000427	0.00349851	0.00033574	0.00145638	0.00131470	0.00265948	-0.00023712	-0.00069131	0.00051557	0.00086950	0.00030005	0.00197684	-0.00006010	0.00156863	0.00108907	0.00180805	0.00096840	0.00247033	0.00076524	0.00177796	0.00127326	0.00201971	0.00099793	0.00047709	-0.00082287	0.00255134	0.00097200	0.00210006	-0.00175576	0.00227877	0.00040735	0.00134466	0.00007618	0.00367132	0.00029232	0.00080009	0.00090130	0.00243895	0.00160352	0.00319046	0.00106888	0.00296828	-0.00053965	0.00166694	0.00002464	0.00313454	0.00125644	0.00234148	0.00090580	0.00329998	0.00092917	0.00184242	0.00070581	0.00288842	0.00073456	0.00148948	0.00094839	0.00186831	0.00084111	0.00235933	-0.00011087	0.00083252	0.00150836	0.00135613	0.00093973	0.00070856	0.00159975	0.00077255	0.00057358	0.00074338	0.00121628	0.00164084	0.00073216	0.00178650	0.00197372	0.00151415	0.00064458	0.00061309	0.00172396	0.00309251	0.00094991	0.00143775	0.00038752	0.00229269	0.00034373	0.00094858	0.00063994	0.00034920	-0.00056119	0.00000384	0.00156055	0.00095151	-0.00088263	0.00143558	0.00005345	0.00266970	-0.00044634	0.00127056	0.00120924	0.00147079	0.00045355	0.00199012	-0.00010418	0.00143617	-0.00088776	0.00191954	0.00047095	0.00160751	-0.00065883	0.00117171	0.00054857	0.00189952	-0.00054316	0.00142725	-0.00043379	0.00178732	0.00051628	0.00155967	-0.00011584	0.00207429	0.00070720	0.00175631	-0.00024525	0.00243969	-0.00096343	0.00217144	0.00121026	0.00120963	0.00004294	0.00121938	0.00069896	0.00224193	-0.00052765	0.00213483	0.00011880	0.00164500	0.00111145	0.00206662	0.00107447	0.00205840	0.00004218	0.00160201	0.00167418	0.00159478	-0.00053602	0.00236744	0.00101466	0.00250208	0.00156719	0.00208605	-0.00074413	0.00311136	-0.00100534	0.00155974	0.00073858	0.00386472	0.00020666	0.00114876	0.00051250	0.00202107	-0.00141304	0.00156740	0.00040859	0.00163843	-0.00130566	0.00268520	0.00109834	0.00322734	-0.00006974	-0.00118027	0.00118850	0.00165820	0.00065844	0.00296796	0.00092739	0.00325269	0.00104559	-0.00013958	0.00033531	0.00339765	-0.00162252	0.00158775	-0.00152786	0.00558102	0.00075018	0.00521744	-0.00035107	0.00448073	-0.00078767	0.00194490	0.00104489	0.00267516	-0.00257165	-0.00166141	-0.00207455	0.00465026	0.00235025	0.00686639	0.00075156	0.00273298	-0.00074681	0.00339938	-0.00002721	0.00088264	-0.00195735	0.00082546	-0.00162012	0.00245337	-0.00064326	0.00151587	-0.00058228	0.00110934	-0.00117289	0.00100049	-0.00140764	0.00408103	0.00210800	0.00239374	-0.00259435	0.00121695	-0.00058923	0.00118559	-0.00280250	0.00135253	-0.00176225	0.00221569	-0.00059167	0.00354055	-0.00140596	0.00223875	-0.00270420	0.00122983	-0.00112781	-0.00070538	0.00000289	0.00454657	0.00147659	0.00013293	-0.00201258	0.00448711	-0.00157336	-0.00000884	-0.00376842	0.00121549	0.00240971	0.00170941	-0.00196076	-0.00092463	-0.00279242	0.00006088	-0.00254129	-0.00128095	-0.00355127	-0.00166961	-0.00085742	0.00190142	-0.00097797	-0.00130161	-0.00062885	0.00193024	-0.00148172	0.00061218	-0.00120181	0.00047232	-0.00110166	-0.00105735	-0.00120713	0.00140928	0.00012473	-0.00043739	-0.00203291	0.00114522	0.00008344	-0.00040405	-0.00116129	-0.00054598	0.00089503	-0.00012657	-0.00240950	0.00050168	-0.00102149	-0.00014981	-0.00162416	0.00032722	-0.00083990	-0.00057475	-0.00145950	0.00125104	0.00054413	-0.00038224	-0.00254967	0.00001990	-0.00398154	-0.00088604	-0.00213766	0.00121304	-0.00210206	-0.00278455	-0.00035363	-0.00010291	-0.00211519	-0.00174700	-0.00192581	0.00195577	-0.00040754	-0.00241553	-0.00184999	-0.00003766	-0.00235475	-0.00137119	-0.00123651	-0.00064248	0.00082904	-0.00113577	-0.00126562	-0.00100510	-0.00014769	-0.00095491	0.00005971	-0.00112456	-0.00081004	-0.00016063	-0.00079964	0.00031528	0.00010561	-0.00053563	-0.00126272	-0.00061219	-0.00078009	-0.00056544	-0.00083400	0.00042140	-0.00064835	-0.00123681	-0.00116433	-0.00021054	-0.00078589	-0.00008043	-0.00095762	0.00018898	-0.00012604	-0.00027559	-0.00064583	0.00013144	-0.00038147	-0.00027123	-0.00057034	-0.00031799	-0.00066714	-0.00114381	-0.00103356	-0.00068672	-0.00029470	-21.47483647
-2.0001	-21.47483647	-21.47483647	-21.47483647	-21.47483647	-21.47483647	-21.47483647	-21.47483647	-21.47483647	-21.47483647	-21.47483647	-21.47483647	-21.47483647	-21.47483647	-21.47483647	-21.47483647	-21.47483647	-21.47483647	-21.47483647	-21.47483647	-21.47483647	-21.47483647	-21.47483647	-21.47483647	-21.47483647	-21.47483647	-21.47483647	-21.47483647	-21.47483647	-21.47483647	-21.47483647	-0.15911651	-21.47483647	-1.50833553	0.18283346	0.18040762	0.03169066	-0.05497328	-0.02458832	-0.08219554	0.05843282	0.00328282	-0.02767284	-0.00933384	-0.01464496	0.07034525	0.01692834	0.01672395	0.01116097	0.05346214	0.02709498	0.01934368	0.01522262	0.03999986	0.02264176	0.01702442	0.01464408	0.02886895	0.01820095	0.01864677	0.01361353	0.02373367	0.01107277	0.01544552	0.02463658	0.03084777	0.03335428	0.02787779	0.03509117	0.03334221	0.03739109	0.03448027	0.03063885	0.02525688	0.02766838	0.01997280	0.02017352	0.01062273	0.01174724	0.00538894	0.00542854	-0.00787119	0.00957092	-0.01596192	-0.00229150	-0.01795390	-0.00377584	-0.01176384	-0.01134532	-0.01200823	0.00028990	-0.01008162	-0.00686423	0.00110846	-0.00095410	-0.00414691	-0.00514498	-0.00004754	0.00277000	-0.00143253	-0.00827573	-0.00038027	-0.00165642	-0.00190471	-0.00426749	-0.00307553	-0.00033498	-0.00378607	0.00243158	0.01115416	0.00456380	0.00672758	0.00155469	0.00890495	-0.00076362	0.00219852	0.00340921	0.00683618	0.00249388	0.00512465	0.00485814	0.01084722	0.00431409	-0.00156599	0.00290208	0.00764280	0.00224207	-0.00102168	-0.00433848	0.00337041	-0.00536923	-0.00068275	-0.00167764	-0.00003227	-0.00370621	-0.00282623	-0.00186936	-0.00045091	-0.00110223	-0.00146057	-0.00253307	0.00070288	-0.00094784	-0.00415554	-0.00306004	0.00088847	-0.00268050	-0.00289474	-0.00187999	0.00065648	-0.00108596	-0.00200217	-0.00189131	-0.00040431	-0.00330196	0.00055503	-0.00272426	-0.00059271	-0.00049957	-0.00106500	-0.00359221	-0.00163098	-0.00106597	-0.00028005	-0.00206719	-0.00202055	-0.00220092	-0.00243490	-0.00317528	-0.00118020	-0.00207250	-0.00215326	-0.00369525	-0.00090595	-0.00202924	-0.00098962	-0.00360172	-0.00167785	-0.00255362	-0.00147263	-0.00173080	-0.00263066	-0.00099355	-0.00176768	-0.00191518	-0.00176644	-0.00142530	-0.00378945	-0.00261282	-0.00337421	-0.00142653	-0.00233329	-0.00370162	-0.00334922	-0.00161277	-0.00162902	-0.00364326	-0.00131331	-0.00172194	-0.00110939	-0.00153047	-0.00241383	-0.00272345	-0.00262651	-0.00182678	-0.00178216	-0.00134427	-0.00067970	-0.00099894	-0.00187047	-0.00159189	-0.00236657	-0.00261449	-0.00214935	-0.00225276	-0.00157926	-0.00393821	-0.00133758	-0.00125217	-0.00149256	-0.00324337	-0.00101670	-0.00161264	-0.00062605	-0.00349992	-0.00142755	-0.00216126	-0.00119282	-0.00299258	-0.00188132	-0.00151795	-0.00265407	-0.00260180	-0.00167724	-0.00109418	-0.00213487	-0.00305211	-0.00031239	-0.00031787	-0.00121528	-0.00133914	-0.00232096	-0.00105713	-0.00099461	-0.00267895	-0.00129372	-0.00146038	-0.00208705	-0.00270709	-0.00091804	-0.00146238	-0.00184305	-0.00259854	-0.00195368	-0.00109203	-0.00107751	-0.00197959	-0.00200724	-0.00130267	-0.00132165	-0.00306021	-0.00159516	-0.00187651	-0.00302312	-0.00070389	-0.00132606	-0.00203950	-0.00205258	-0.00175928	-0.00166389	-0.00024055	-0.00179659	-0.00140564	-0.00247737	-0.00083771	-0.00188476	-0.00209082	-0.00219195	-0.00138833	-0.00131073	-0.00236003	-0.00115419	-0.00096494	-0.00229220	-0.00162998	-0.00172411	-0.00202217	-0.00121463	-0.00282135	-0.00227751	-0.00243906	-0.00254616	-0.00247792	-0.00228391	-0.00172122	-0.00052735	-0.00213715	-0.00151034	-0.00270906	-0.00360251	-0.00299561	-0.00283595	-0.00212078	-0.00263647	-0.00369634	-0.00319842	-0.00410800	-0.00260750	-0.00507047	-0.00335112	-0.00505243	-0.00231490	-0.00278835	-0.00410595	-0.00230860	-0.00295404	-0.00503481	-0.00466152	-0.00411792	-0.00278675	-0.00390241	-0.00245492	-0.00463210	-0.00543265	-0.00355713	-0.00425598	-0.00443817	-0.00433593	-0.00327520	-0.00363207	-0.00486892	-0.00452860	-0.00452842	-0.00341843	-0.00556193	-0.00313700	-0.00476694	-0.00451481	-0.00563442	-0.00454766	-0.00512372	-0.00483867	-0.00380563	-0.00602819	-0.00526561	-0.00546641	-0.00498610	-0.00626824	-0.00606598	-0.00518190	-0.00565348	-0.00450766	-0.00630388	-0.00458474	-0.00963407	-0.00276906	-0.00282572	-0.00382048	-0.00913054	-0.00572958	-0.00386564	-0.00447198	-0.00755055	-0.00545487	-0.00648169	-0.00335736	-0.00805806	-0.00517507	-0.00154881	-0.00486763	-0.00644154	-0.00631998	-0.00865938	-0.00449251	-0.00673251	-0.00167596	-0.00348321	-0.00567527	-0.00493798	-0.00270136	-0.00676495	-0.00656277	-0.00691395	-0.00424074	-0.00563447	-0.00296547	-0.00536814	-0.00651776	-0.00529738	-0.00588158	-0.00714655	-0.00362428	-0.00416610	-0.00508793	-0.00713268	-0.00096193	-0.00630989	-0.00345644	-0.00350901	-0.00293570	-0.00349239	-0.00470815	-0.00574500	-0.00338766	-0.00651257	-0.00355344	-0.00555964	-0.00373391	-0.00543619	-0.00622488	-0.00542111	-0.00441981	-0.00383293	-0.00453972	-0.00453168	-0.00145074	-0.00485842	-0.00315834	-0.00531213	-0.00405214	-0.00297366	-0.00320895	-0.00387893	-0.00225336	-0.00357130	-0.00421277	-0.00340573	-0.00331687	-0.00565234	-0.00343390	-0.00363132	-0.00179452	-0.00453626	-0.00246551	-0.00614016	-0.00190529	-0.00393927	-0.00186854	-0.00224907	-0.00233435	-0.00322376	-0.00145949	-0.00505356	-0.00268316	-0.00298660	-0.00229729	-0.00364728	-0.00237962	-0.00267814	-0.00309115	-0.00441191	-0.00315495	-0.00247891	-0.00215289	-0.00309116	-0.00000627	-0.00263609	-0.00120864	-0.00229986	-0.00366544	-0.00370791	-0.00402355	-0.00283645	-0.00202035	-0.00315229	-0.00234929	-0.00222049	-0.00226497	-0.00281888	-0.00064663	-0.00293577	-0.00112107	-0.00196803	-0.00156072	-0.00203986	-0.00124499	-0.00107337	-0.00129776	-0.00170755	-0.00068661	-0.00127535	-0.00027223	-0.00109934	-0.00077801	-0.00164275	-0.00051853	-0.00170945	-0.00118850	-0.00084712	-0.00127973	-0.00114131	-0.00061000	-0.00102782	-0.00086739	-0.00129051	-0.00052332	-0.00096076	-0.00047150	-0.00060814	-0.00029458	-0.00066921	-0.00069122	-0.00024199	-0.00027548	-0.00083300	-0.00016190	-0.00069790	-0.00078971	0.00007074	-0.00092719	-0.00089234	-0.00059752	-21.47483647
-1.9001	-21.47483647	-21.47483647	-21.47483647	-21.47483647	-21.47483647	-21.47483647	-21.47483647	-21.47483647	-21.47483647	-21.47483647	-21.47483647	-21.47483647	-21.47483647	-21.47483647	-21.47483647	-21.47483647	-21.47483647	-21.47483647	-21.47483647	-21.47483647	-21.47483647	-21.47483647	-21.47483647	-21.47483647	-21.47483647	-21.47483647	-21.47483647	-21.47483647	-21.47483647	-21.47483647	-21.47483647	-21.47483647	-21.47483647	-0.41863643	-0.45123913	0.02789722	0.19659203	-0.00612165	0.02746349	-0.04950875	0.06987565	-0.02422924	0.01132843	-0.02895677	0.10579458	0.00709143	-0.00043264	0.02315493	0.04589451	0.01474834	0.01431241	0.01196863	0.03913185	0.01978968	0.02160422	0.01802755	0.03432102	0.01878576	0.02051074	0.02653555	0.02315026	0.01889935	0.01963646	0.01919547	0.02474677	0.01556908	0.01307363	0.01501246	0.01419255	0.01863173	0.02088686	0.02058239	0.02072455	0.02678789	0.02143305	0.02077206	0.01727023	0.01729020	0.02228352	0.00178804	0.00348707	0.02562657	0.00400858	-0.03108916	-0.00937633	0.00438897	-0.00349698	-0.01741486	-0.00514089	-0.00267043	-0.00329828	-0.00824738	-0.00490179	-0.00590353	-0.01007712	-0.00480051	-0.00246834	-0.00344638	0.00043853	-0.00529596	-0.00028520	-0.00372960	0.00176995	0.00065850	0.00249279	-0.00205373	0.00302624	-0.00155861	0.00946147	0.00535857	0.00145417	0.00357556	0.00446086	-0.00138499	0.00533445	0.00060249	0.00858222	0.00274882	0.00147169	0.00524447	0.01040177	0.00228727	-0.00358042	0.00369481	0.00612564	-0.00024501	-0.00091235	-0.00509399	0.00090670	-0.00433362	-0.00182216	-0.00147810	-0.00117953	-0.00254394	-0.00083421	-0.00062698	-0.00163902	0.00031580	-0.00239696	-0.00280843	0.00225383	-0.00231076	-0.00032087	-0.00228387	0.00054931	-0.00276641	-0.00190464	-0.00158159	0.00149360	0.00010770	-0.00050306	-0.00238268	-0.00024150	-0.00186436	0.00085944	-0.00102686	-0.00037220	-0.00132337	-0.00099981	-0.00374851	-0.00036047	-0.00088914	0.00009176	-0.00096619	-0.00100936	-0.00060309	-0.00163305	-0.00251775	0.00118277	-0.00028836	-0.00019430	-0.00189411	-0.00076892	-0.00162313	-0.00050893	-0.00202818	-0.00001080	-0.00084002	0.00055594	-0.00278566	-0.00152231	-0.00201863	-0.00123821	-0.00217205	-0.00015126	-0.00056014	-0.00351938	-0.00081028	-0.00051351	-0.00204397	-0.00158650	-0.00318986	-0.00091577	-0.00104064	-0.00084130	-0.00202150	-0.00109257	-0.00226379	0.00042139	-0.00266938	-0.00157607	0.00031921	-0.00118371	-0.00078610	-0.00041615	-0.00152101	-0.00095778	-0.00057379	-0.00198309	-0.00088266	-0.00152573	-0.00221621	-0.00055831	-0.00114082	0.00124609	-0.00247838	0.00020348	0.00024879	-0.00025754	-0.00135143	0.00006654	-0.00018581	-0.00041298	-0.00200216	-0.00120911	-0.00149949	0.00004297	-0.00327974	-0.00075401	0.00022490	-0.00046252	-0.00235328	0.00076427	-0.00110746	-0.00032019	-0.00136889	-0.00097235	-0.00062255	-0.00088141	-0.00152390	-0.00222316	0.00009129	0.00001160	-0.00142935	-0.00079930	-0.00060613	-0.00032874	-0.00098597	-0.00035136	-0.00120219	-0.00088680	-0.00121488	-0.00113725	-0.00122482	-0.00130538	-0.00011433	-0.00123164	-0.00091328	-0.00059769	-0.00152869	-0.00058323	-0.00145232	-0.00145528	-0.00123938	-0.00048495	-0.00112243	-0.00072419	-0.00131996	-0.00138211	-0.00098080	-0.00075349	-0.00085043	-0.00130088	-0.00179116	-0.00093701	-0.00144969	-0.00027313	-0.00127249	-0.00000253	-0.00139213	0.00030738	0.00025394	-0.00154898	-0.00100909	-0.00077620	-0.00157256	0.00007861	-0.00192402	-0.00078358	-0.00075233	-0.00094986	-0.00119303	-0.00098530	-0.00128386	0.00068419	-0.00128873	0.00066854	-0.00272211	0.00013089	-0.00240884	0.00069453	-0.00113550	-0.00089208	-0.00132773	-0.00032815	-0.00250255	-0.00015883	-0.00132427	-0.00079724	-0.00161927	0.00006833	-0.00076804	-0.00205553	-0.00102119	-0.00096545	-0.00270211	-0.00137612	-0.00296296	-0.00066238	-0.00290527	-0.00217666	-0.00399271	-0.00135171	-0.00137806	-0.00238711	-0.00247910	0.00018310	-0.00357597	-0.00066617	-0.00356154	-0.00207217	-0.00262385	-0.00215095	-0.00326098	0.00108720	-0.00403549	-0.00022743	-0.00418828	-0.00441484	-0.00035284	-0.00043426	-0.00176101	-0.00356940	0.00082284	-0.00081471	-0.00397028	-0.00161723	-0.00146605	0.00089090	-0.00605195	0.00142028	-0.00313499	-0.00094921	-0.00741233	0.00085439	0.00063207	-0.00005703	-0.00388167	-0.00080426	0.00092400	-0.00199482	-0.00271310	-0.00282156	-0.00151511	-0.00056564	-0.00242174	-0.00142094	0.00020643	0.00104425	-0.00403634	-0.00145258	-0.00344236	0.00038579	-0.00382404	0.00184835	-0.00256830	0.00043571	-0.00473306	0.00251224	0.00077512	-0.00216408	-0.00285274	0.00197014	-0.00196930	0.00147598	-0.00303617	-0.00040537	0.00109449	-0.00059287	-0.00368163	0.00023956	0.00070101	0.00021692	-0.00064111	0.00097483	-0.00065911	-0.00066696	-0.00129117	0.00093425	-0.00028708	-0.00240147	-0.00093151	0.00121657	-0.00039568	0.00070664	-0.00120793	0.00121696	0.00023266	0.00196993	-0.00466305	0.00090766	0.00120243	0.00125221	-0.00156514	-0.00204779	-0.00134228	-0.00083325	-0.00099207	0.00158511	-0.00153598	-0.00056353	-0.00187151	-0.00005279	-0.00088084	0.00049853	0.00004351	0.00102230	-0.00001616	0.00233091	-0.00104247	-0.00061143	-0.00054841	0.00129302	-0.00191259	0.00063819	0.00056171	-0.00038108	-0.00093509	0.00111986	-0.00038165	0.00166369	-0.00087923	-0.00053800	0.00152397	0.00109389	-0.00098278	-0.00018686	0.00177820	0.00010132	-0.00136993	0.00115390	-0.00075859	0.00123231	-0.00042396	0.00036040	0.00105833	0.00245727	-0.00049823	0.00008823	0.00066368	0.00062585	-0.00178367	0.00080155	0.00017840	0.00086744	-0.00015557	0.00093494	0.00231858	0.00028378	-0.00020516	0.00178417	0.00030889	0.00001091	-0.00110406	0.00039780	0.00022438	0.00051878	-0.00035130	-0.00008932	0.00037581	0.00038460	-0.00031683	0.00049780	0.00093099	0.00066026	-0.00033244	0.00045012	-0.00018587	0.00058960	0.00024930	-0.00000691	-0.00021369	0.00073601	-0.00009817	0.00027677	0.00052673	0.00034180	0.00033712	0.00050378	0.00021261	0.00056340	0.00019737	0.00053223	0.00059798	0.00084878	0.00026093	-0.00005956	0.00121400	0.00088414	0.00113374	0.00021194	-21.47483647
-1.8001	-21.47483647	-21.47483647	-21.47483647	-21.47483647	-21.47483647	-21.47483647	-21.47483647	-21.47483647	-21.47483647	-21.47483647	-0.93623894	-21.47483647	-21.47483647	-21.47483647	-21.47483647	-21.47483647	-21.47483647	-21.47483647	-21.47483647	-21.47483647	-21.47483647	-21.47483647	-21.47483647	-21.47483647	-21.47483647	-21.47483647	-21.47483647	-21.47483647	-21.47483647	-21.47483647	-21.47483647	-21.47483647	-21.47483647	0.86161321	0.37358335	-0.04232569	-0.03485283	-0.02551407	-0.10339138	0.05409350	0.06504103	-0.04044306	-0.04260420	0.03653464	0.03032015	-0.01327632	0.03276373	0.01744610	0.03456882	0.01794834	0.02996932	0.03048171	0.03776844	0.02604784	0.02415320	0.01670202	0.02844205	0.02208141	0.02378821	0.02672474	0.02570968	0.02010044	0.01917788	0.02529274	0.02621283	0.02620978	0.02123861	0.02171276	0.02100095	0.01681530	0.02043761	0.01811732	0.02072399	0.02016138	0.02569451	0.02593661	0.02791940	0.02811770	0.02692808	0.01560412	0.03321094	0.03537097	0.03489084	0.00000539	0.01344066	0.01800577	0.01279808	-0.00767886	-0.00377891	0.00165057	-0.00472311	-0.00769805	-0.00587841	-0.00836851	-0.00264239	-0.00701673	-0.00128579	-0.00209405	0.00476089	-0.00521128	-0.00098520	-0.00226516	0.00327687	0.00038363	-0.00126014	-0.00109618	0.00094544	0.00124954	0.00650842	0.00530227	0.00571254	0.00644423	0.00309703	-0.00305375	0.00209076	0.00298423	0.00420452	0.00271615	0.00240919	0.00434742	0.00592349	0.00106558	-0.00081332	0.00344447	0.00458676	-0.00214384	-0.00190032	-0.00170566	-0.00081683	-0.00552527	0.00114894	-0.00042607	-0.00337122	-0.00183974	-0.00037705	0.00145987	-0.00159075	0.00062111	-0.00156659	0.00047217	0.00049397	-0.00054377	-0.00004324	-0.00134795	0.00087217	-0.00005041	-0.00084513	-0.00081379	0.00136417	-0.00067481	0.00085540	0.00074351	-0.00206238	-0.00030901	0.00128187	-0.00051173	-0.00128169	-0.00114816	0.00165543	-0.00102113	0.00154843	-0.00005554	0.00081005	0.00113622	0.00081772	-0.00216270	0.00091231	0.00090032	0.00198684	-0.00147715	0.00116348	0.00075622	0.00019636	-0.00125988	0.00167859	-0.00051661	0.00037800	-0.00060375	0.00226516	0.00051713	-0.00083377	-0.00208259	0.00084179	0.00000893	0.00052348	0.00003847	-0.00044447	-0.00067360	0.00050993	0.00076343	0.00172110	-0.00040226	0.00044521	-0.00082097	0.00289820	0.00203867	0.00151495	-0.00083753	0.00233092	0.00007906	0.00140283	0.00032867	0.00021614	0.00171304	0.00360963	-0.00017057	0.00257580	0.00063174	-0.00005409	0.00008624	0.00051259	0.00064318	0.00197418	0.00083546	0.00228860	-0.00020221	0.00140548	-0.00084011	0.00101559	0.00131074	0.00227740	0.00064095	0.00205370	-0.00009038	0.00113340	-0.00054667	0.00226561	-0.00014201	0.00101346	-0.00024432	0.00221820	-0.00035138	0.00181230	0.00042659	0.00116059	-0.00080885	0.00179563	0.00105338	0.00220840	-0.00027870	0.00134170	0.00102599	0.00184665	-0.00012617	0.00097205	0.00098637	0.00189534	0.00031333	0.00171465	0.00148441	0.00045714	0.00158406	0.00029489	0.00107045	0.00186682	0.00177250	0.00140267	0.00074717	0.00098403	0.00077110	0.00091049	0.00032154	0.00027229	0.00186462	0.00163540	0.00030397	0.00139095	0.00074149	0.00037106	0.00007675	0.00239300	0.00060206	0.00080890	0.00066922	0.00193395	0.00040359	0.00139808	0.00028005	0.00168056	0.00100036	0.00031984	0.00075150	0.00093979	0.00117215	0.00225049	-0.00000877	0.00093066	0.00108924	0.00087757	0.00134897	0.00082534	0.00084898	0.00080036	0.00045629	0.00248925	0.00163631	0.00326203	-0.00003530	0.00178485	0.00098932	0.00283139	0.00033483	0.00126680	0.00051757	0.00237127	-0.00057137	0.00147157	0.00158806	0.00213115	0.00122492	0.00270054	0.00251927	0.00279817	0.00101512	0.00092225	0.00218199	0.00361156	0.00064814	0.00204357	0.00184368	0.00215080	0.00027132	0.00367543	0.00397183	0.00268159	0.00060597	0.00205826	0.00292165	0.00488769	0.00296692	0.00134822	0.00439758	0.00461570	0.00238907	0.00425046	0.00355245	0.00550901	0.00111262	0.00378890	0.00337601	0.00458629	0.00234953	0.00295238	0.00696958	0.00233765	0.00356368	0.00320471	0.00371870	0.00494031	0.00372351	0.00547933	0.00402142	0.00712468	0.00011174	0.00617405	0.00626736	0.00635985	0.00263515	0.00238342	0.00669425	0.00661491	0.00293664	0.00369433	0.00301096	0.00569857	0.00206089	0.00328010	0.00571227	0.00620908	0.00242506	0.00300382	0.00301539	0.00534419	0.00037751	0.00449458	0.00624570	0.00532440	0.00252937	0.00693878	0.00738057	0.00674228	0.00088084	0.00458382	0.00715693	0.00315862	0.00412069	0.00074570	0.00682589	0.00445490	0.00168766	0.00331522	0.00630649	0.00360870	0.00398307	0.00545317	0.00757095	0.00441573	0.00690363	0.00330205	0.00691449	0.00558651	0.00290686	0.00479559	0.00452461	0.00345845	0.00267045	0.00253154	0.00666267	0.00401194	0.00232190	0.00405834	0.00670434	0.00479148	0.00398709	0.00392569	0.00400638	0.00523802	0.00254664	0.00327613	0.00455502	0.00336477	0.00294687	0.00331204	0.00473262	0.00399293	0.00411254	0.00207826	0.00326700	0.00538113	0.00426728	0.00273794	0.00537603	0.00386239	0.00195709	0.00444257	0.00490979	0.00257313	0.00282994	0.00124159	0.00317747	0.00276213	0.00284682	0.00246509	0.00515128	0.00422243	0.00339331	0.00277090	0.00572294	0.00501628	0.00313066	0.00308970	0.00662044	0.00456623	0.00484960	0.00480262	0.00572703	0.00483232	0.00382985	0.00248666	0.00407607	0.00529490	0.00444493	0.00330182	0.00476338	0.00328780	0.00359555	0.00222364	0.00427707	0.00262939	0.00210360	0.00323726	0.00281265	0.00232010	0.00155080	0.00187917	0.00257756	0.00172313	0.00116893	0.00140840	0.00192675	0.00198279	0.00145134	0.00162567	0.00174685	0.00208233	0.00181966	0.00132469	0.00113997	0.00136909	0.00160423	0.00137207	0.00141692	0.00099109	0.00160536	0.00115043	0.00179776	0.00127758	0.00134339	0.00153562	0.00169440	0.00124440	0.00096327	0.00107744	0.00178655	0.00121166	0.00155630	0.00070573	0.00229811	0.00167571	0.00255560	0.00157359	-21.47483647
-1.7001	-21.47483647	-21.47483647	-21.47483647	-21.47483647	-21.47483647	-21.47483647	-21.47483647	-21.47483647	0.04948391	-21.47483647	-21.47483647	-21.47483647	-21.47483647	-21.47483647	-21.47483647	-21.47483647	-21.47483647	-21.47483647	-21.47483647	-21.47483647	-21.47483647	-21.47483647	-21.47483647	-21.47483647	-21.47483647	-21.47483647	-21.47483647	-21.47483647	-21.47483647	-21.47483647	-21.47483647	-21.47483647	0.04568791	-0.47374581	0.17073892	-0.08076119	0.05155409	0.19478608	0.03026114	0.01724237	-0.01048221	0.00982572	0.04534569	0.03218016	-0.03778988	0.03211759	0.03087825	0.04270579	0.00331705	0.02986360	0.02590686	0.03475704	0.01869782	0.02816686	0.02567154	0.03082965	0.01324892	0.02514765	0.02840179	0.03456614	0.01391189	0.02467983	0.02604688	0.03063986	0.02442811	0.02897270	0.02377338	0.03081388	0.01787714	0.02569215	0.02741304	0.02652367	0.02113950	0.01982954	0.02850947	0.03112819	0.02717655	0.01556555	0.02871467	0.01778746	0.03029302	0.01186017	0.02492832	0.00895514	0.04703406	0.00997300	0.03385770	0.02437469	0.01512577	0.00972515	0.01529970	0.00770918	0.00327920	-0.00164376	-0.00018822	0.00136784	-0.00543717	0.00288196	0.00053252	0.00001561	-0.00856654	0.00040444	0.00007202	0.00065292	-0.01098824	0.00297907	0.00078728	0.00980371	0.00306981	0.00993551	0.00794917	0.01031791	-0.00354444	0.00134190	0.00870779	0.01023772	0.00059875	0.00685573	0.00462667	0.01028562	0.00462601	0.00591934	0.00533932	0.01135631	0.00173906	0.00304178	0.00214538	0.00142273	-0.00008637	0.00271434	0.00312090	0.00418755	-0.00361047	0.00403454	0.00119392	0.00419499	-0.00359886	0.00313170	-0.00115808	0.00225023	-0.00225423	-0.00098527	0.00004743	0.00018345	-0.00053555	0.00158300	0.00021679	0.00121103	-0.00068154	0.00080966	0.00118006	0.00395814	-0.00042635	-0.00076157	0.00034736	0.00262149	-0.00090579	0.00140615	0.00176617	0.00127154	0.00021630	-0.00015483	0.00185360	0.00369693	0.00072478	0.00160716	0.00136476	0.00525214	0.00109160	0.00082941	0.00178714	0.00318167	0.00081555	-0.00001138	0.00285434	0.00359067	0.00139941	0.00122861	0.00164684	0.00397505	0.00106988	0.00126214	0.00236532	0.00358593	0.00210651	0.00153373	0.00052367	0.00419047	0.00229273	0.00001754	0.00150695	0.00302451	0.00161776	0.00161241	0.00172485	0.00350649	0.00324648	0.00151332	0.00241920	0.00346610	0.00259728	0.00203344	-0.00009714	0.00448495	0.00414292	0.00208673	0.00178502	0.00376419	0.00342395	0.00206105	0.00185702	0.00364301	0.00328304	0.00188516	0.00288018	0.00248202	0.00250855	0.00146755	0.00182985	0.00192955	0.00205752	0.00132778	0.00285581	0.00307389	0.00204258	0.00173282	0.00184932	0.00207782	0.00221008	0.00171845	0.00217390	0.00310473	0.00353310	0.00186449	0.00179791	0.00221747	0.00335620	0.00245008	0.00180963	0.00275286	0.00157287	0.00241421	0.00276940	0.00279244	0.00261454	0.00202275	0.00184721	0.00308096	0.00218718	0.00132094	0.00102187	0.00358298	0.00192689	0.00161395	0.00126656	0.00460398	0.00197803	0.00326162	0.00227333	0.00302029	0.00186951	0.00188139	0.00068176	0.00379748	0.00235889	0.00249481	0.00158523	0.00257283	0.00174478	0.00274642	0.00148918	0.00318289	0.00168222	0.00198437	0.00135287	0.00262081	0.00184710	0.00174854	0.00215285	0.00285853	0.00238804	0.00236411	0.00070494	0.00402783	0.00285552	0.00210758	0.00164439	0.00277247	0.00267681	0.00287547	0.00158111	0.00293998	0.00192144	0.00315619	0.00210230	0.00362090	0.00338489	0.00312383	0.00154595	0.00334886	0.00364775	0.00284188	0.00246319	0.00337056	0.00395913	0.00342635	0.00340054	0.00441126	0.00305576	0.00232085	0.00377759	0.00569253	0.00314196	0.00417061	0.00292855	0.00409243	0.00259383	0.00392707	0.00245252	0.00458066	0.00402058	0.00478762	0.00248556	0.00652998	0.00553247	0.00512256	0.00480978	0.00649186	0.00516365	0.00634119	0.00387453	0.00823532	0.00415929	0.00639477	0.00535873	0.00857780	0.00589248	0.00478404	0.00220646	0.00804465	0.00516465	0.00606125	0.00528249	0.01069872	0.00415755	0.00872834	0.00220031	0.00695847	0.00673584	0.01071909	0.00781310	0.00721308	0.00404853	0.00740943	0.00707527	0.01118711	0.00751394	0.00959488	0.00641252	0.01269142	0.00812859	0.00741494	0.00523702	0.00998356	0.00765255	0.01009939	0.00439893	0.00962340	0.00884280	0.00693655	0.00586486	0.00584407	0.00582996	0.00787580	0.00494274	0.00983041	0.00792415	0.00740086	0.00648865	0.00912920	0.00773924	0.00656546	0.00667955	0.00946773	0.01016931	0.00734977	0.00476628	0.01119969	0.00754620	0.00861180	0.00653846	0.01028646	0.00716053	0.00729103	0.00614001	0.00874790	0.00592042	0.00751790	0.00626580	0.00899800	0.00507194	0.00662314	0.00623368	0.00794809	0.00518599	0.00739138	0.00693526	0.01082748	0.00617202	0.00319162	0.00491749	0.00686473	0.00670576	0.00583930	0.00395922	0.00497047	0.00362770	0.00798579	0.00315797	0.00396696	0.00440355	0.00509414	0.00391437	0.00460862	0.00336473	0.00435189	0.00350392	0.00610622	0.00506740	0.00696325	0.00302217	0.00518680	0.00450539	0.00474793	0.00394565	0.00633239	0.00376355	0.00618311	0.00239994	0.00502468	0.00370524	0.00533823	0.00407253	0.00509096	0.00379159	0.00601998	0.00427986	0.00673152	0.00366558	0.00478250	0.00417086	0.00504830	0.00349802	0.00721578	0.00640040	0.00711547	0.00799368	0.00510158	0.00479306	0.00575721	0.00400317	0.00699627	0.00422603	0.00542471	0.00291638	0.00539956	0.00241741	0.00396559	0.00343874	0.00257750	0.00270482	0.00270045	0.00190589	0.00238299	0.00161422	0.00295512	0.00165205	0.00175071	0.00180685	0.00252755	0.00178811	0.00218230	0.00172941	0.00140844	0.00148790	0.00162976	0.00049771	0.00173533	0.00226942	0.00254684	0.00095524	0.00153303	0.00137066	0.00176201	0.00082217	0.00172636	0.00091196	0.00194718	0.00108849	0.00157967	0.00027488	0.00131578	0.00081472	0.00171724	0.00088453	0.00201600	0.00062008	0.00150617	0.00093265	0.00207331	0.00103960	-21.47483647
-1.6001	-21.47483647	-21.47483647	-21.47483647	-21.47483647	-21.47483647	-21.47483647	-21.47483647	-21.47483647	-21.47483647	-21.47483647	-21.47483647	-21.47483647	-21.47483647	-21.47483647	-21.47483647	-21.47483647	-21.47483647	-21.47483647	-21.47483647	-21.47483647	-21.47483647	-21.47483647	-21.47483647	-21.47483647	-21.47483647	-21.47483647	-21.47483647	-21.47483647	-21.47483647	-21.47483647	-21.47483647	-21.47483647	-1.19756007	-0.68133880	-0.07775151	-0.21617446	0.07901302	0.03663482	0.01593394	0.03436405	-0.06392196	0.01785339	-0.00627306	0.04873025	-0.05335398	0.04103902	0.04244638	0.04809411	0.00065776	0.02928739	0.03112161	0.04317976	0.01710454	0.03932866	0.02905642	0.03430753	0.01917733	0.02913969	0.02516200	0.03900382	0.01479002	0.02923381	0.02963619	0.03428845	0.02348418	0.03310524	0.02314437	0.03676527	0.01930147	0.02889916	0.02925938	0.03062289	0.02126608	0.02743428	0.02608380	0.04390087	0.03633279	0.01759353	0.02323179	0.03360892	0.03586861	0.01995668	0.01298518	0.02699599	0.03410463	0.02088777	0.03085176	0.03182569	0.02960752	0.02690396	0.03509061	0.03523559	0.02812719	0.02831819	0.01812318	0.02144385	0.00099882	0.01118280	0.00330770	0.00719371	-0.00851931	0.00440003	0.00382544	0.00420313	-0.01238028	0.00165498	0.00026062	0.00272360	-0.00598098	0.01048340	0.00315811	0.00955843	0.00186513	0.00671329	0.00862772	0.01039146	0.00016256	0.00588979	0.00201187	0.00821381	0.00209174	0.00671098	-0.00127451	0.00832901	0.00322485	0.00946337	0.00093593	0.00503733	0.00161173	0.00213159	0.00094352	0.00638430	-0.00094920	0.00212218	0.00102152	0.00307383	-0.00202513	0.00274205	-0.00156059	0.00362062	-0.00201137	0.00093308	0.00136405	0.00307983	0.00097907	0.00342319	0.00060572	0.00245363	-0.00010258	0.00378398	0.00090542	0.00465289	-0.00114865	0.00146394	0.00271477	0.00413829	0.00001269	0.00227292	0.00086310	0.00244053	0.00050675	0.00189208	0.00226989	0.00419640	0.00089532	0.00235758	0.00084722	0.00380562	0.00307218	0.00297780	0.00089054	0.00457091	0.00232736	0.00306267	0.00104435	0.00352195	0.00109164	-0.00000157	0.00186421	0.00511245	0.00151865	0.00075460	0.00114168	0.00501726	0.00086039	0.00352624	0.00074138	0.00510959	0.00139880	0.00238995	0.00132367	0.00436849	0.00290407	0.00172106	0.00134383	0.00418472	0.00201661	0.00241801	0.00251403	0.00505856	0.00139489	0.00291401	0.00247897	0.00514076	0.00304470	0.00300044	0.00193606	0.00455177	0.00194333	0.00301662	0.00145343	0.00380613	0.00209322	0.00210545	0.00231273	0.00303910	0.00268046	0.00317725	0.00247507	0.00271046	0.00253653	0.00251740	0.00133955	0.00305082	0.00224065	0.00217575	0.00131120	0.00279985	0.00240373	0.00290645	0.00164543	0.00343992	0.00271466	0.00196385	0.00100790	0.00299183	0.00285414	0.00322538	0.00197102	0.00292818	0.00176505	0.00293456	0.00210397	0.00270677	0.00141240	0.00234304	0.00121746	0.00245034	0.00253056	0.00342455	0.00096923	0.00308325	0.00143454	0.00269631	0.00146436	0.00314546	0.00211876	0.00246298	0.00193838	0.00265734	0.00184013	0.00202912	0.00039606	0.00310856	0.00227102	0.00257139	0.00117914	0.00278571	0.00181987	0.00321091	0.00113565	0.00359356	0.00167757	0.00271481	0.00081374	0.00260171	0.00207473	0.00264181	0.00154409	0.00227348	0.00244324	0.00327806	0.00081531	0.00387797	0.00233424	0.00261047	0.00150002	0.00291356	0.00154617	0.00279873	0.00150062	0.00374064	0.00197669	0.00275396	0.00233286	0.00355773	0.00227310	0.00306614	0.00197931	0.00303584	0.00377363	0.00227914	0.00252726	0.00344731	0.00284646	0.00378137	0.00384196	0.00412629	0.00345289	0.00515112	0.00201257	0.00597794	0.00216073	0.00628412	0.00254863	0.00457572	0.00409279	0.00391189	0.00253725	0.00366813	0.00313326	0.00494208	0.00191208	0.00616544	0.00276465	0.00508940	0.00350253	0.00577295	0.00339096	0.00647467	0.00185911	0.00742633	0.00257690	0.00647517	0.00391967	0.00618340	0.00139802	0.00474855	0.00163235	0.00539718	0.00237202	0.00705601	0.00350043	0.00701744	0.00524031	0.00455010	0.00231212	0.00620940	0.00571565	0.00926178	0.00334596	0.00855070	0.00346904	0.00697436	0.00412263	0.00926301	0.00516062	0.00948564	0.00081080	0.00935350	0.00414558	0.00579023	0.00032859	0.00524327	0.00573577	0.00699833	0.00194348	0.00793358	0.00388297	0.00835508	0.00254239	0.00868114	0.00386951	0.00591512	0.00300663	0.00441046	0.00055195	0.00705471	0.00323160	0.00569319	0.00200152	0.00573721	0.00207062	0.00370099	0.00245132	0.00869257	0.00143169	0.00856401	0.00168845	0.00680276	0.00058633	0.00712981	0.00227076	0.00559146	0.00270926	0.00628199	0.00173878	0.00867216	0.00336540	0.00435131	-0.00031717	0.00397035	0.00291014	0.00510095	0.00043294	0.00784580	0.00160604	0.00568740	0.00122746	0.00248196	0.00065931	0.00404507	0.00289513	0.00364941	0.00165008	0.00168911	0.00203992	0.00522984	-0.00012495	0.00245962	0.00111078	0.00268802	0.00082455	0.00409801	-0.00001082	0.00313465	0.00103407	0.00190938	0.00061059	0.00499981	0.00042968	0.00174981	0.00112835	0.00316485	0.00152616	0.00267642	0.00022487	0.00456695	0.00117273	0.00155145	0.00126668	0.00256720	-0.00007902	0.00242363	0.00020238	0.00340073	0.00053811	0.00330175	-0.00060288	0.00360036	-0.00022197	0.00216057	0.00086953	0.00301442	0.00208336	0.00234666	0.00014514	0.00383645	-0.00112723	0.00035436	0.00082964	0.00386706	0.00094805	0.00115605	-0.00028043	0.00217579	0.00020708	0.00106204	0.00037431	0.00157375	-0.00040107	0.00068119	-0.00008994	0.00088271	0.00044567	0.00056230	-0.00047748	0.00114021	0.00036341	0.00164753	-0.00022923	0.00145388	0.00068258	0.00045033	-0.00010933	0.00092913	0.00048300	-0.00034125	0.00011925	0.00178887	0.00038829	0.00012304	-0.00043325	0.00077392	0.00037227	0.00029492	-0.00016744	0.00106754	0.00026996	0.00050939	-0.00033997	0.00110118	0.00010599	0.00046514	-0.00009593	0.00080816	-0.00016808	-0.00012606	-0.00030877	-0.00028745	0.00017835	-21.47483647
-1.5001	-21.47483647	-21.47483647	-21.47483647	-21.47483647	-21.47483647	-21.47483647	-21.47483647	-21.47483647	-21.47483647	-21.47483647	-21.47483647	-21.47483647	-21.47483647	-21.47483647	-21.47483647	-21.47483647	-21.47483647	-21.47483647	-21.47483647	-21.47483647	-21.47483647	-21.47483647	-21.47483647	-21.47483647	-21.47483647	-21.47483647	-21.47483647	-21.47483647	-21.47483647	-21.47483647	-21.47483647	-21.47483647	-21.47483647	0.68156600	-0.18453500	0.11492030	0.15366569	-0.13188716	0.03138116	0.10861587	-0.01137688	0.03971593	0.03278145	0.08221796	-0.03172291	0.04141051	0.04727905	0.03005699	0.01094335	0.02851325	0.02456388	0.03296717	0.01732408	0.03403951	0.01980778	0.02255402	0.01715209	0.03046701	0.02425127	0.03138379	0.02078035	0.03152489	0.02375134	0.03143757	0.02389798	0.03353547	0.02239209	0.03365801	0.01934853	0.02978509	0.02345935	0.03149071	0.02536385	0.02705151	0.02165231	0.04029293	0.03051763	0.03352433	0.00935646	0.03114770	0.04061276	0.01658592	0.01662102	0.01566585	0.02576431	0.02588102	0.02612683	0.02667779	0.01344722	0.02378767	0.02357962	0.02660283	0.02437858	0.02550822	0.03002270	0.03620160	0.02826236	0.03369954	0.02791274	0.02338533	0.00745256	0.01328871	0.00505975	0.00465380	-0.00562865	0.00621225	-0.00002557	0.00120042	0.00059932	0.00743993	-0.00294038	0.00079188	-0.00193528	0.00112511	0.00397637	0.00524526	0.00536408	0.00817632	0.00343570	0.00802581	0.00696280	0.00500289	-0.00059449	0.00606569	0.00521297	0.00553764	-0.00023321	-0.00088792	-0.00176097	-0.00125505	-0.00257843	0.00416781	-0.00041787	-0.00038472	-0.00062579	0.00031812	-0.00192179	0.00217891	-0.00251814	0.00137784	-0.00099572	0.00105764	0.00001539	0.00030550	0.00072296	0.00067797	-0.00131872	-0.00031540	-0.00132538	0.00151672	-0.00009582	0.00102584	-0.00053886	0.00088944	0.00026753	0.00028002	-0.00070387	0.00147886	-0.00122609	0.00157020	0.00068632	0.00140256	-0.00110106	0.00181752	-0.00001221	0.00160283	-0.00122038	0.00217842	0.00087538	-0.00019551	-0.00261954	0.00059107	0.00146080	0.00000072	0.00031526	0.00053199	0.00055735	0.00044744	-0.00001835	0.00080461	-0.00094654	0.00006160	-0.00182829	0.00095610	-0.00072853	0.00292471	-0.00296338	0.00057498	0.00026978	0.00110497	-0.00103135	0.00081969	0.00004490	-0.00002778	-0.00102594	0.00054819	-0.00061996	0.00076235	0.00014154	-0.00044236	-0.00053692	0.00112140	-0.00179557	0.00177862	0.00167326	0.00105107	-0.00136655	0.00216599	0.00046765	0.00173369	-0.00072738	0.00059601	0.00070261	0.00192122	-0.00043454	0.00015594	0.00050335	0.00212404	-0.00116634	-0.00037555	0.00031453	0.00253905	-0.00008248	0.00016312	-0.00007039	0.00079538	-0.00070332	0.00000485	-0.00034700	0.00124380	-0.00068441	0.00054825	-0.00005036	0.00093343	-0.00037883	-0.00046497	0.00065254	0.00159879	-0.00005719	-0.00063919	-0.00103125	0.00137148	-0.00080972	0.00020591	-0.00042217	0.00104763	-0.00129948	-0.00075204	0.00012276	0.00033649	-0.00121627	-0.00019182	-0.00041571	0.00142727	-0.00061827	-0.00021803	-0.00043302	0.00108661	0.00000496	-0.00050363	-0.00093763	0.00162537	-0.00226769	0.00039622	-0.00050160	0.00008038	-0.00094366	-0.00025416	-0.00079152	0.00146523	-0.00111303	-0.00004713	-0.00073015	0.00154517	-0.00081530	0.00036486	-0.00079841	0.00095642	-0.00013412	-0.00055060	-0.00062997	0.00093953	-0.00126652	0.00047054	-0.00024158	0.00082842	-0.00147314	0.00016498	-0.00073031	0.00135061	-0.00184540	-0.00044310	-0.00171323	0.00095159	-0.00036520	-0.00092327	-0.00049611	-0.00036613	-0.00103256	0.00017804	-0.00057961	0.00071521	-0.00112393	-0.00060148	-0.00048202	0.00053230	-0.00063381	-0.00108941	-0.00092022	0.00083358	-0.00168611	-0.00057130	-0.00314364	0.00244456	-0.00208724	-0.00074394	-0.00357477	-0.00013005	-0.00207369	-0.00174484	-0.00287127	-0.00030820	-0.00350696	-0.00138534	-0.00232598	0.00149239	-0.00128041	-0.00358677	-0.00003000	-0.00087254	-0.00182879	-0.00093090	-0.00177721	0.00082316	-0.00084669	-0.00269533	-0.00226165	-0.00287975	-0.00444654	-0.00326330	-0.00385946	0.00218901	-0.00410744	-0.00071407	-0.00358064	0.00192525	-0.00373898	-0.00323506	-0.00217005	-0.00126427	-0.00173361	-0.00421691	-0.00567325	0.00031113	-0.00150947	-0.00168173	-0.00351848	-0.00267773	-0.00305872	-0.00267927	-0.00613833	-0.00289316	-0.00399451	-0.00586003	-0.00315918	-0.00133307	-0.00571311	-0.00254944	-0.00526218	-0.00079744	-0.00371932	-0.00428555	-0.00861566	-0.00216476	-0.00216274	-0.00219516	-0.00542585	-0.00384801	-0.00226890	-0.00547763	-0.00450601	-0.00032600	-0.00416132	-0.00556433	-0.00533875	-0.00103686	-0.00424445	-0.00186454	-0.00617628	-0.00122694	-0.00253219	-0.00187616	-0.00410255	-0.00086926	-0.00074206	-0.00421933	-0.00276049	-0.00081552	-0.00231740	-0.00488195	-0.00511642	-0.00369566	-0.00154923	-0.00431191	-0.00500917	-0.00253686	-0.00242758	-0.00349716	-0.00455587	-0.00387813	-0.00301014	-0.00400134	-0.00202430	-0.00238822	-0.00250097	-0.00424554	-0.00341775	-0.00200754	-0.00187948	-0.00303585	-0.00301526	-0.00177880	-0.00183210	-0.00319292	-0.00328780	-0.00213469	-0.00220526	-0.00310276	-0.00423550	-0.00201486	-0.00239878	-0.00374251	-0.00271341	-0.00193004	-0.00173617	-0.00359875	-0.00406775	-0.00042256	-0.00379457	-0.00383732	-0.00245114	-0.00168512	-0.00298666	-0.00291135	-0.00380467	-0.00253128	-0.00169562	-0.00354087	-0.00357725	-0.00306638	-0.00410342	-0.00572919	-0.00497914	-0.00162684	-0.00291430	-0.00595191	-0.00346384	-0.00271038	-0.00309773	-0.00524584	-0.00364050	-0.00215336	-0.00192575	-0.00334834	-0.00346690	-0.00145740	-0.00170762	-0.00256134	-0.00190577	-0.00239234	-0.00050836	-0.00240190	-0.00243979	-0.00157509	-0.00096137	-0.00215192	-0.00124663	-0.00160758	-0.00072602	-0.00180361	-0.00101351	-0.00015800	-0.00082201	-0.00153074	-0.00140087	-0.00164367	-0.00066883	-0.00181011	-0.00040619	-0.00021343	-0.00075927	-0.00176930	-0.00136317	-0.00062821	-0.00078840	-0.00099369	-0.00070885	-0.00032137	-0.00035480	-0.00141332	-0.00106959	-0.00108204	-0.00055807	-0.00092291	-0.00135178	-0.00092399	-0.00119517	-0.00199919	-0.00156347	-0.00191567	-0.00080444	-21.47483647
-1.4001	-21.47483647	-21.47483647	-21.47483647	-21.47483647	-21.47483647	-21.47483647	-21.47483647	-21.47483647	-21.47483647	-21.47483647	-21.47483647	-21.47483647	-21.47483647	-21.47483647	-21.47483647	-21.47483647	-21.47483647	-21.47483647	-21.47483647	-21.47483647	-21.47483647	-21.47483647	-21.47483647	-21.47483647	-21.47483647	-21.47483647	-21.47483647	-21.47483647	-21.47483647	-21.47483647	-21.47483647	-21.47483647	-0.32884590	0.85340858	-0.09166134	0.04875077	0.08547044	0.01512987	0.01568477	0.05562283	0.07321391	-0.07017187	0.05288591	-0.03353684	0.10373238	0.01853287	0.00924453	0.01937480	0.03734471	0.01933537	0.01437978	0.01215960	0.04116623	0.02409963	0.02478506	0.01851703	0.02816968	0.02433999	0.02235504	0.02395920	0.02747839	0.02322040	0.02226998	0.02547202	0.02972673	0.02896986	0.01911494	0.02756254	0.02464783	0.02541296	0.02301147	0.02211727	0.02125060	0.02803511	0.01826621	0.02776040	0.01710023	0.03158475	0.01288052	0.01997550	0.01463869	0.02122226	-0.00485592	0.00522939	0.00175973	0.03441752	0.00985253	0.01310663	0.00998127	0.02212440	0.01615991	0.01399528	0.01800677	0.01447815	0.01496842	0.01600235	0.02536338	0.02213514	0.02740214	0.02510272	0.03502324	0.02655586	0.02958958	0.02730949	0.02598337	0.02274214	0.01482620	0.01103407	0.01286706	0.00875948	-0.00155439	-0.00442199	-0.00080519	-0.01131893	-0.00467420	-0.01098538	-0.00182166	-0.00462036	-0.00921176	-0.00518511	-0.00035915	-0.00525626	-0.00669439	-0.00297141	-0.00034649	-0.01074462	-0.01053503	-0.01192765	-0.00112795	-0.00339345	-0.00530158	-0.00175344	0.00028321	-0.00308749	-0.00210191	-0.00308992	-0.00139871	-0.00029847	-0.00309090	-0.00290831	0.00251966	-0.00176730	-0.00185773	-0.00215715	0.00124373	-0.00174641	-0.00259673	-0.00319728	0.00142534	0.00063964	-0.00086339	-0.00017820	-0.00063750	-0.00115783	-0.00087487	-0.00238729	-0.00166909	0.00021972	-0.00129666	-0.00239537	-0.00105069	-0.00077774	-0.00139207	-0.00022651	-0.00123190	-0.00164291	-0.00242307	-0.00171968	0.00003537	-0.00029163	-0.00235098	-0.00340268	-0.00068911	-0.00182969	-0.00099189	-0.00337389	-0.00180295	-0.00034749	-0.00232778	-0.00145654	-0.00149632	-0.00306949	-0.00251987	-0.00228500	-0.00240533	0.00072850	-0.00376890	-0.00145773	-0.00145461	-0.00065241	-0.00187309	-0.00257923	-0.00237698	-0.00101471	-0.00085985	-0.00245619	-0.00263891	-0.00170590	0.00047983	-0.00228988	-0.00182333	-0.00015956	-0.00082582	0.00007556	-0.00116977	-0.00071179	-0.00148187	-0.00137030	-0.00055510	-0.00023255	-0.00098352	-0.00377833	-0.00215212	-0.00128931	-0.00201932	-0.00331367	-0.00159074	0.00044738	-0.00131076	-0.00355387	0.00015971	-0.00190195	-0.00049608	-0.00287427	-0.00139575	-0.00117397	-0.00067239	-0.00267314	-0.00128488	-0.00124391	-0.00166587	-0.00167438	-0.00024016	-0.00113770	-0.00166228	-0.00308109	-0.00158259	-0.00069684	-0.00035307	-0.00312469	-0.00261450	-0.00051736	0.00007824	-0.00296822	-0.00057161	-0.00086597	-0.00138574	-0.00271935	-0.00082164	-0.00190035	-0.00209241	-0.00273061	-0.00191448	-0.00120749	-0.00096628	-0.00084534	-0.00032433	-0.00144649	-0.00033619	-0.00260825	-0.00285782	-0.00147346	-0.00235775	-0.00155244	-0.00120313	-0.00123038	-0.00178382	-0.00192603	-0.00256999	-0.00066764	-0.00140272	-0.00159904	-0.00173728	-0.00106707	-0.00206565	-0.00303873	-0.00117671	-0.00095159	-0.00056216	-0.00277311	-0.00133802	-0.00061163	-0.00113319	-0.00114947	-0.00128860	-0.00101157	-0.00142123	-0.00246346	-0.00252449	-0.00161144	-0.00211082	-0.00112997	-0.00202377	-0.00127349	0.00030336	-0.00304017	-0.00134422	-0.00124478	-0.00116853	-0.00218338	-0.00083205	-0.00141166	-0.00285422	-0.00317984	-0.00306456	-0.00290156	-0.00241949	-0.00311034	-0.00325808	-0.00354995	-0.00279353	-0.00221677	-0.00515666	-0.00113612	-0.00343881	-0.00464737	-0.00282598	-0.00383117	-0.00237952	-0.00276249	-0.00397512	-0.00284861	-0.00240383	-0.00314423	-0.00451985	-0.00332784	-0.00303549	-0.00707923	-0.00297888	-0.00401155	-0.00242491	-0.00562614	-0.00579940	-0.00462432	-0.00214831	-0.00438649	-0.00192465	-0.00446327	-0.00289260	-0.00625771	-0.00383630	-0.00504124	-0.00417760	-0.00320831	-0.00435240	-0.00525390	-0.00613656	-0.00678636	-0.00511181	-0.00511525	-0.00486663	-0.00750775	-0.00393449	-0.00553003	-0.00439114	-0.00690994	-0.00555010	-0.00475921	-0.00515826	-0.00373195	-0.00409240	-0.00631903	-0.00528079	-0.00837127	-0.00551899	-0.00704483	-0.00229235	-0.00203808	-0.00383311	-0.00536978	-0.00539792	-0.00739382	-0.00739222	-0.00778501	-0.00294556	-0.00708598	-0.00637112	-0.00735129	-0.00387260	-0.00613443	-0.00792853	-0.00801647	-0.00322107	-0.00596067	-0.00324199	-0.00461321	-0.00639688	-0.00454147	-0.00405394	-0.00701847	-0.00498711	-0.00374320	-0.00513421	-0.00298872	-0.00395862	-0.00589409	-0.00560323	-0.00223342	-0.00428296	-0.00371076	-0.00289627	-0.00534746	-0.00380017	-0.00570546	-0.00538575	-0.00727640	-0.00397557	-0.00348082	-0.00498336	-0.00447293	-0.00329373	-0.00517039	-0.00242854	-0.00645241	-0.00333536	-0.00456537	-0.00176661	-0.00379540	-0.00305465	-0.00383995	-0.00229186	-0.00315051	-0.00156408	-0.00490655	-0.00343644	-0.00334295	-0.00186731	-0.00462443	-0.00400043	-0.00306395	-0.00104831	-0.00426606	-0.00196696	-0.00404869	-0.00157083	-0.00337513	-0.00455490	-0.00288464	-0.00159377	-0.00343854	-0.00383483	-0.00316669	-0.00220841	-0.00215829	-0.00261920	-0.00260061	-0.00184757	-0.00262008	-0.00392077	-0.00524358	-0.00369707	-0.00480564	-0.00351612	-0.00393814	-0.00441482	-0.00256719	-0.00237975	-0.00417142	-0.00203639	-0.00514347	-0.00372590	-0.00364586	-0.00321261	-0.00434372	-0.00187740	-0.00232714	-0.00247203	-0.00151114	-0.00213820	-0.00294077	-0.00125084	-0.00293972	-0.00091660	-0.00227237	-0.00056083	-0.00154984	-0.00044085	-0.00189183	-0.00079439	-0.00103135	-0.00131096	-0.00148363	-0.00016843	-0.00153829	-0.00006270	-0.00144338	-0.00087191	-0.00170967	-0.00050832	-0.00132458	-0.00099479	-0.00123508	-0.00070826	-0.00074800	-0.00081802	-0.00063040	-0.00057615	-0.00109283	-0.00022137	-0.00121489	-0.00046957	-0.00066983	-0.00021695	-0.00089577	-0.00057102	-0.00107333	-0.00093482	-0.00039111	-0.00086282	-0.00137227	-0.00030826	-21.47483647
-1.3001	-21.47483647	-21.47483647	-21.47483647	-21.47483647	-21.47483647	-21.47483647	-21.47483647	-21.47483647	-21.47483647	-21.47483647	-21.47483647	-21.47483647	-21.47483647	-21.47483647	-21.47483647	-21.47483647	-21.47483647	-21.47483647	-21.47483647	-21.47483647	-21.47483647	-21.47483647	-21.47483647	-21.47483647	-21.47483647	-21.47483647	-21.47483647	-21.47483647	-21.47483647	-21.47483647	-21.47483647	-21.47483647	-21.47483647	1.27659452	-0.01281418	0.16781342	0.08774410	0.01081243	0.10821041	0.05045060	0.12067727	-0.05493190	0.00097005	-0.02354695	0.10108043	-0.01039420	0.00646334	-0.00369824	0.04667224	0.01164098	0.02402178	0.02114213	0.04522070	0.02443548	0.02513867	0.01348887	0.03120943	0.01863808	0.02579150	0.02570183	0.02902169	0.02159641	0.02374235	0.02845005	0.03044927	0.02892609	0.02117843	0.02500308	0.02584570	0.02512995	0.02576563	0.01941757	0.02332962	0.02910980	0.02189598	0.02150558	0.01791148	0.03256978	0.01824774	0.00651320	-0.00101033	0.01753987	0.00567421	-0.00995229	0.00533385	0.01685199	0.01532552	0.00277625	0.00727101	0.01513807	0.02369425	0.01936330	0.02083807	0.01493645	0.02037130	0.01489467	0.02089729	0.01970217	0.02158585	0.01151527	0.01938446	0.01422730	0.02039394	0.02193022	0.02923066	0.03483018	0.04273926	0.03947812	0.04595224	0.04186774	0.03420071	0.02137338	0.02741743	0.01068317	0.01060039	-0.00300756	0.00510985	-0.00529024	-0.00798733	-0.00921730	-0.00530227	-0.01489449	-0.01422693	-0.01149091	-0.00916793	-0.01675912	-0.01644432	-0.01526342	-0.00526207	-0.00896726	-0.00355807	-0.00452913	-0.00043758	-0.00351015	-0.00223330	-0.00183337	-0.00058954	-0.00266206	-0.00138897	-0.00364565	0.00140949	-0.00356737	-0.00159926	-0.00285660	0.00094246	-0.00123533	-0.00024166	-0.00424271	0.00020726	-0.00024174	-0.00014948	-0.00197302	-0.00096389	-0.00161409	0.00077715	-0.00277895	-0.00043550	-0.00117042	-0.00113427	-0.00310303	-0.00075161	-0.00255062	-0.00066454	-0.00226978	-0.00042299	-0.00329144	-0.00186591	-0.00341787	0.00067632	-0.00116443	-0.00049822	-0.00257240	-0.00171587	-0.00150803	-0.00006994	-0.00274395	-0.00081662	-0.00233122	-0.00112692	-0.00258053	-0.00252391	-0.00189796	-0.00174964	-0.00246958	-0.00158614	-0.00086562	-0.00302252	-0.00263157	-0.00106095	-0.00240853	-0.00167357	-0.00341944	-0.00146601	-0.00085746	-0.00022778	-0.00256693	-0.00115729	-0.00290193	0.00004169	-0.00257747	-0.00101430	-0.00063863	-0.00211667	-0.00185709	-0.00040934	-0.00126742	0.00009892	-0.00202467	-0.00158682	-0.00133192	-0.00156092	-0.00270980	-0.00025522	-0.00187352	-0.00036871	-0.00276983	-0.00089718	-0.00109961	-0.00142706	-0.00343783	-0.00088455	-0.00200688	-0.00043480	-0.00216015	-0.00122571	-0.00197149	-0.00081992	-0.00303625	-0.00108575	-0.00092010	-0.00085363	-0.00185401	-0.00088718	-0.00104716	-0.00133552	-0.00259700	-0.00083287	-0.00035569	-0.00041919	-0.00220254	-0.00207274	-0.00057103	-0.00031170	-0.00179085	-0.00106026	-0.00092627	0.00014237	-0.00256227	-0.00097493	-0.00114203	-0.00169525	-0.00156446	-0.00143549	-0.00030249	-0.00081239	-0.00156061	-0.00180047	-0.00067222	-0.00058718	-0.00186359	-0.00113560	-0.00143285	-0.00167758	-0.00082194	-0.00114278	-0.00072228	-0.00112933	-0.00083974	-0.00118988	-0.00013247	-0.00109341	-0.00119548	-0.00189883	-0.00121685	-0.00036547	-0.00199962	-0.00118573	-0.00155769	-0.00068604	-0.00117721	-0.00068270	-0.00002204	-0.00100896	-0.00110515	-0.00152941	-0.00115956	-0.00045642	-0.00212480	-0.00139709	-0.00166594	-0.00100474	-0.00111190	-0.00197890	-0.00183022	-0.00017214	-0.00112258	-0.00113352	-0.00132889	-0.00057099	-0.00262165	-0.00122696	-0.00220825	-0.00141682	-0.00278719	-0.00040477	-0.00202998	-0.00057704	-0.00270026	-0.00097351	-0.00192369	-0.00130504	-0.00294938	-0.00308751	-0.00179068	-0.00234414	-0.00244514	-0.00178019	-0.00247883	-0.00138953	-0.00246426	-0.00431598	-0.00272629	-0.00298326	-0.00270331	-0.00297329	-0.00321940	-0.00234939	-0.00529365	-0.00225346	-0.00263326	-0.00173356	-0.00398354	-0.00322208	-0.00229540	-0.00051753	-0.00393056	-0.00217933	-0.00382907	-0.00204100	-0.00317154	-0.00251485	-0.00422263	-0.00392491	-0.00255484	-0.00631002	-0.00448433	-0.00459787	-0.00457979	-0.00203354	-0.00522346	-0.00117168	-0.00409352	-0.00417665	-0.00854693	-0.00432722	-0.00290885	-0.00323462	-0.00537989	-0.00382957	-0.00225714	-0.00306752	-0.00740604	-0.00344774	-0.00692370	-0.00096933	-0.00496222	-0.00229787	-0.00048294	-0.00124251	-0.00652432	-0.00400742	-0.00693998	-0.00196906	-0.00608704	-0.00095971	-0.00327525	-0.00205475	-0.00552452	0.00026031	-0.00239719	-0.00345339	-0.00532248	-0.00139014	-0.00399554	-0.00184488	-0.00505149	-0.00595564	-0.00090475	-0.00132821	-0.00469364	-0.00279516	-0.00330190	-0.00392726	-0.00496041	-0.00032063	-0.00241020	-0.00304076	-0.00219332	-0.00099526	-0.00229072	-0.00286428	-0.00597517	-0.00006925	-0.00476870	-0.00248940	-0.00292578	-0.00075068	-0.00247212	-0.00318516	-0.00621201	-0.00110710	-0.00226926	-0.00211785	-0.00297657	-0.00049117	-0.00293007	-0.00146785	-0.00305789	-0.00189298	-0.00206192	-0.00151431	-0.00424366	-0.00012587	-0.00210306	-0.00084797	-0.00221747	-0.00054689	-0.00233742	-0.00131652	-0.00226497	-0.00049442	-0.00156920	0.00034197	-0.00458655	-0.00009876	-0.00026759	-0.00137713	-0.00052820	0.00000431	-0.00238072	-0.00033150	-0.00251894	-0.00136829	-0.00066716	-0.00101441	-0.00038985	0.00031521	-0.00144610	-0.00144454	-0.00279769	-0.00137424	-0.00198926	-0.00145187	-0.00169713	0.00015567	0.00008158	-0.00149477	-0.00261372	-0.00121725	-0.00256079	-0.00036304	-0.00165280	-0.00017984	-0.00186354	-0.00101252	-0.00114139	-0.00108047	-0.00033152	-0.00053971	-0.00037670	0.00065401	-0.00093831	-0.00036149	-0.00103567	0.00001248	-0.00028584	0.00027850	-0.00054382	0.00035694	0.00006154	0.00047230	-0.00033466	0.00034725	-0.00039093	0.00043409	-0.00030042	0.00021787	-0.00064749	0.00013836	0.00000617	0.00036693	-0.00084406	-0.00042480	-0.00060632	0.00037608	-0.00004362	0.00010725	0.00024765	0.00027391	0.00012882	0.00029936	-0.00021608	0.00010068	-0.00045145	0.00056541	0.00002377	-0.00045041	0.00079098	0.00015986	0.00057960	0.00018519	-21.47483647
-1.2001	-21.47483647	-21.47483647	-21.47483647	-21.47483647	-21.47483647	-21.47483647	-21.47483647	-21.47483647	-21.47483647	-21.47483647	-21.47483647	-21.47483647	-21.47483647	-21.47483647	-21.47483647	-21.47483647	-21.47483647	-21.47483647	-21.47483647	-21.47483647	-21.47483647	-21.47483647	-21.47483647	-21.47483647	-21.47483647	-21.47483647	-21.47483647	-21.47483647	-21.47483647	-21.47483647	-21.47483647	-21.47483647	-21.47483647	0.97688705	-0.22854666	0.04224957	-0.07856081	0.09832844	0.05982214	-0.02275118	0.08643261	-0.02950170	0.04745539	-0.00213489	0.08590406	-0.01475956	0.01251922	0.03056313	0.03631500	0.01268145	0.01725918	0.02011286	0.04369651	0.01655230	0.02584823	0.02047024	0.03011846	0.01936146	0.02839683	0.02801015	0.02666501	0.02078064	0.02538093	0.02591970	0.03051318	0.03077273	0.02458886	0.02484354	0.02471784	0.02433273	0.02887070	0.02508263	0.02426724	0.02499711	0.02748113	0.02641732	0.02865381	0.03466944	0.03142845	0.00543758	0.01813745	0.01406349	0.01360335	-0.00730885	0.01436874	0.01228420	0.02789014	0.01414232	0.01879307	0.02135569	0.02746199	0.02281287	0.01907505	0.01499955	0.02424786	0.02825547	0.02292436	0.02192874	0.02874724	0.02232356	0.02183193	0.01764715	0.01972049	0.01370191	0.01207405	0.00717438	0.01546727	0.01450978	0.01951092	0.01581611	0.01693373	0.01546526	0.01734433	0.00594876	0.01176586	0.00735791	0.00873677	0.00057632	-0.00505783	-0.00758793	-0.01055063	-0.01639800	-0.02336802	-0.02293968	-0.02522083	-0.03387011	-0.02647513	-0.02573025	-0.01764504	-0.01794097	-0.00759457	-0.00570458	-0.00204216	-0.00307447	-0.00107570	-0.00061132	-0.00131699	-0.00121767	0.00033384	-0.00036380	0.00081147	-0.00162851	-0.00146696	-0.00101737	0.00042670	-0.00035075	0.00074603	-0.00060813	0.00005120	-0.00122778	0.00063846	-0.00016498	-0.00266168	-0.00149335	0.00232119	0.00006721	0.00047593	0.00025980	0.00121843	-0.00086360	0.00011250	-0.00098643	0.00106641	-0.00047665	0.00124779	0.00009522	0.00029111	-0.00092649	0.00132611	-0.00024121	0.00046055	0.00004700	0.00135571	-0.00020333	0.00068133	-0.00011959	0.00099410	-0.00147465	0.00149733	0.00085740	0.00027851	-0.00251447	0.00169289	0.00106899	0.00015107	-0.00146317	-0.00005138	0.00091355	0.00164009	-0.00062149	0.00015365	-0.00051504	0.00045672	-0.00096306	0.00084108	0.00040932	0.00159482	-0.00139959	0.00147611	0.00028897	-0.00107682	0.00000567	0.00136621	-0.00001576	0.00083636	0.00072249	0.00301678	0.00000699	0.00112423	-0.00117633	0.00197224	0.00098787	0.00056332	-0.00075545	0.00075845	-0.00095846	0.00028960	-0.00059675	0.00052088	-0.00034920	0.00197434	-0.00029067	0.00090370	0.00011228	0.00148210	-0.00144728	-0.00047846	0.00006501	0.00061097	-0.00099220	0.00073930	0.00068241	0.00150214	0.00009962	0.00059843	-0.00106807	0.00127829	0.00077460	0.00132243	0.00083793	0.00061084	0.00079923	0.00169662	-0.00063295	0.00060357	-0.00079017	0.00075738	-0.00058885	0.00177856	0.00007295	0.00068000	0.00174019	0.00078271	0.00093144	0.00071140	0.00043994	0.00086242	-0.00042489	0.00155841	0.00088736	0.00060034	-0.00059610	-0.00033324	0.00141882	0.00093517	0.00034542	0.00091764	0.00051338	0.00103738	0.00062787	0.00133717	-0.00028859	-0.00022145	-0.00014826	0.00092072	0.00041694	0.00123868	0.00044802	0.00215050	0.00043981	0.00117392	0.00063792	0.00025368	0.00141308	0.00182703	-0.00012816	0.00176111	0.00073896	0.00099827	0.00094328	0.00118740	0.00190174	0.00113514	0.00029656	0.00187092	0.00199418	0.00148061	-0.00019856	0.00004868	0.00055115	0.00171883	0.00026010	0.00128704	0.00198690	0.00039950	0.00075080	0.00181314	-0.00012712	0.00220230	-0.00009394	0.00032540	0.00082743	0.00197980	0.00002498	0.00002936	0.00193247	0.00088513	-0.00040420	0.00186330	0.00290934	0.00161232	-0.00030751	0.00031733	0.00305368	0.00201109	0.00098481	0.00550368	0.00169253	0.00358967	0.00138228	0.00198579	0.00461378	0.00238313	0.00025683	0.00249221	0.00208867	0.00389456	0.00182570	0.00185184	0.00311622	0.00197945	0.00256895	0.00162134	0.00387212	0.00185085	0.00244214	0.00132707	0.00294549	0.00503072	0.00476009	0.00497718	0.00313873	0.00525121	0.00072451	0.00386429	0.00243007	0.00529117	0.00243469	0.00394657	0.00698043	0.00433317	0.00211444	0.00445836	0.00160241	0.00554394	0.00267539	0.00309061	0.00582658	0.00776052	0.00089144	0.00484067	0.00321430	0.00387652	0.00011356	0.00926553	0.00700628	0.00322930	0.00124105	0.00404653	0.00351979	0.00690383	0.00221295	0.00522354	0.00530622	0.00388863	0.00369713	0.00522845	0.00690278	0.00485019	0.00122579	0.00344362	0.00669359	0.00373743	0.00278681	0.00582515	0.00581095	0.00352090	0.00480376	0.00611876	0.00596764	0.00436838	0.00507208	0.00666946	0.00322247	0.00714189	0.00278511	0.00276132	0.00852970	0.00380648	0.00218820	0.00302425	0.00449024	0.00360838	0.00109415	0.00264001	0.00179988	0.00293838	0.00275999	0.00307578	0.00608228	0.00322722	0.00137191	0.00295245	0.00428772	0.00339360	0.00351774	0.00222759	0.00292493	0.00371722	0.00212072	0.00357274	0.00293588	0.00557965	0.00216707	0.00208248	0.00466237	0.00291728	0.00178284	0.00173578	0.00281578	0.00285530	0.00179900	0.00221065	0.00451235	0.00324336	0.00443931	0.00308395	0.00464426	0.00234433	0.00338170	0.00171334	0.00369859	0.00349299	0.00166032	0.00424028	0.00491498	0.00529815	0.00262253	0.00097825	0.00240732	0.00274763	0.00394811	0.00164124	0.00336470	0.00284035	0.00326268	0.00198942	0.00316708	0.00208028	0.00149393	0.00232656	0.00221795	0.00203450	0.00133478	0.00146597	0.00209658	0.00191472	0.00095031	0.00171444	0.00222762	0.00176490	0.00162762	0.00115403	0.00194541	0.00153736	0.00107756	0.00088420	0.00083346	0.00120433	0.00159955	0.00085471	0.00116720	0.00101707	0.00112271	0.00137682	0.00145555	0.00142534	0.00136752	0.00106852	0.00137743	0.00175608	0.00126735	0.00078047	0.00177930	0.00168867	0.00139499	0.00051781	0.00290544	0.00126793	0.00264467	0.00149282	-21.47483647
-1.1001	-21.47483647	-21.47483647	-21.47483647	-21.47483647	-21.47483647	-21.47483647	-21.47483647	-21.47483647	-21.47483647	-21.47483647	-21.47483647	-21.47483647	-21.47483647	-21.47483647	-21.47483647	-21.47483647	-21.47483647	-21.47483647	-21.47483647	-21.47483647	-21.47483647	-21.47483647	-21.47483647	-21.47483647	-21.47483647	-21.47483647	-21.47483647	-21.47483647	-21.47483647	-21.47483647	-21.47483647	-21.47483647	-0.25147472	0.54272171	0.24391094	0.13792167	0.10158350	-0.06184761	0.03841091	0.07973632	-0.04040589	-0.01221940	0.04845245	0.07353980	-0.06524038	0.02068102	0.04350048	0.03113681	-0.00734908	0.02766637	0.02356561	0.03730238	0.01203693	0.03812675	0.02899225	0.02759712	0.01571558	0.03039191	0.02903796	0.03574853	0.01643738	0.02848659	0.02743325	0.03076605	0.02426824	0.03287934	0.02579757	0.03652762	0.01999967	0.02885502	0.03025864	0.03007511	0.02706169	0.02402256	0.03025502	0.03742407	0.03656029	0.02188364	0.02423231	0.02973099	0.02544427	0.01222546	0.02087103	0.00304718	0.03582645	0.00843153	0.03641669	0.02746394	0.01821178	0.02007821	0.03030333	0.02710058	0.02340280	0.02325695	0.02861499	0.02679432	0.02354130	0.02724595	0.03294982	0.02812115	0.02086254	0.02411895	0.02729094	0.02473280	0.01035373	0.02350627	0.02260157	0.02192130	0.01362624	0.01487885	0.01086464	0.00715791	-0.00722865	-0.00912460	-0.00718781	-0.00479289	-0.00760778	-0.00225593	0.00066103	0.00978842	0.00096162	0.00741257	0.00042817	0.00875002	-0.00221172	-0.00486614	-0.00967261	-0.00934690	-0.01677151	-0.01307129	-0.01232630	-0.01131983	-0.01464251	-0.01261709	-0.01147521	-0.00232428	-0.00934163	-0.00048026	-0.00467650	0.00030294	-0.00212069	0.00143864	0.00035681	0.00241674	-0.00073303	0.00147038	0.00173006	0.00267710	-0.00003642	0.00293215	0.00239921	0.00336670	-0.00078668	0.00304690	0.00258635	0.00336077	0.00125600	0.00285167	0.00125152	0.00318416	0.00138358	0.00001372	0.00234915	0.00424496	0.00182589	0.00161795	0.00147909	0.00361840	0.00373953	0.00264476	0.00106622	0.00334064	0.00263901	0.00014339	0.00174352	0.00310305	0.00253696	0.00151128	0.00157174	0.00539554	-0.00059815	0.00029086	0.00113572	0.00394829	0.00142459	0.00299348	0.00060858	0.00302423	0.00167735	0.00224468	0.00236968	0.00406641	0.00210139	0.00179740	0.00358706	0.00408250	0.00213139	0.00086551	0.00145985	0.00390678	0.00122260	0.00298583	0.00141417	0.00471590	0.00460371	0.00193273	0.00305843	0.00515852	0.00188789	0.00166325	0.00210717	0.00397504	0.00288380	0.00216695	0.00252073	0.00273983	0.00176010	0.00227003	0.00083836	0.00310203	0.00325773	0.00161875	0.00246868	0.00222547	0.00296619	0.00118666	0.00286276	0.00330921	0.00192677	0.00209731	0.00143044	0.00320949	0.00290948	0.00307352	0.00140837	0.00281111	0.00270131	0.00245319	0.00240627	0.00283632	0.00178713	0.00224381	0.00268940	0.00276451	0.00173005	0.00229888	0.00165286	0.00266904	0.00246372	0.00217485	0.00092042	0.00311599	0.00174221	0.00256882	0.00136290	0.00381376	0.00218212	0.00254476	0.00230070	0.00227843	0.00177464	0.00244679	-0.00061818	0.00356447	0.00257402	0.00225141	0.00161856	0.00327011	0.00164751	0.00292359	0.00132367	0.00377681	0.00089200	0.00177261	0.00184204	0.00350662	0.00222518	0.00176085	0.00167058	0.00250250	0.00234188	0.00269430	0.00078875	0.00386587	0.00314149	0.00220895	0.00164734	0.00241177	0.00195020	0.00251158	0.00038336	0.00343274	0.00294874	0.00300787	0.00268628	0.00411998	0.00228970	0.00237909	0.00223481	0.00373843	0.00452864	0.00314089	0.00197554	0.00433843	0.00473032	0.00292602	0.00463069	0.00470789	0.00377781	0.00355202	0.00298156	0.00504080	0.00321472	0.00512875	0.00150253	0.00696442	0.00287028	0.00553188	0.00452271	0.00576625	0.00433216	0.00467954	0.00256188	0.00607183	0.00536173	0.00738400	0.00316471	0.00570457	0.00551963	0.00496714	0.00274341	0.00806826	0.00614351	0.00657290	0.00536631	0.00582767	0.00683780	0.00270959	0.00397611	0.00882013	0.00571373	0.00635848	0.00412666	0.00933790	0.00719671	0.00674625	0.00387948	0.01047303	0.00620698	0.01021744	0.00436921	0.00813566	0.00639918	0.00625037	0.00652284	0.01011413	0.00784854	0.00692208	0.00694216	0.01074067	0.00945052	0.00812004	0.00432839	0.00846646	0.00795876	0.00687889	0.00603482	0.01107440	0.00662585	0.00777940	0.00544962	0.00621035	0.00697424	0.00839276	0.00745642	0.01003234	0.00547551	0.00746082	0.00497281	0.01038420	0.00648350	0.00651548	0.00679376	0.01288894	0.00705163	0.00789385	0.00324270	0.01102611	0.00797070	0.00658975	0.00418096	0.00852807	0.00714437	0.00897794	0.00795528	0.00957341	0.00336103	0.00999734	0.00689981	0.00808938	0.00528389	0.00672422	0.00631468	0.00828146	0.00651359	0.00655331	0.00418166	0.00697065	0.00606706	0.00684808	0.00365156	0.00618677	0.00632144	0.00648092	0.00401784	0.00623698	0.00310460	0.00538300	0.00345944	0.00672767	0.00429491	0.00581164	0.00367858	0.00510170	0.00405702	0.00577094	0.00402179	0.00406248	0.00391609	0.00671697	0.00335300	0.00528711	0.00490321	0.00529940	0.00530329	0.00437505	0.00344446	0.00619883	0.00200675	0.00389544	0.00409999	0.00501506	0.00131961	0.00594265	0.00240030	0.00583034	0.00298919	0.00644016	0.00500933	0.00492963	0.00360270	0.00621105	0.00228465	0.00427941	0.00373507	0.00609099	0.00347698	0.00467296	0.00367785	0.00514918	0.00318567	0.00659043	0.00230791	0.00512587	0.00212117	0.00436033	0.00178047	0.00338211	0.00179827	0.00294830	0.00254644	0.00195850	0.00057469	0.00215590	0.00188482	0.00229042	0.00129948	0.00166179	0.00093305	0.00143416	0.00080994	0.00219750	0.00150994	0.00167819	0.00128493	0.00193121	0.00047667	0.00119217	0.00165051	0.00217605	0.00044448	0.00096931	0.00068147	0.00172840	0.00078266	0.00141553	0.00038919	0.00140343	0.00049112	0.00113311	0.00062237	0.00127182	0.00055476	0.00156290	0.00034555	0.00122312	-0.00000961	0.00087767	0.00074278	0.00133035	0.00057117	-21.47483647
-1.0001	-21.47483647	-21.47483647	-21.47483647	-21.47483647	-21.47483647	-21.47483647	-21.47483647	-21.47483647	-21.47483647	-21.47483647	-21.47483647	-21.47483647	0.34331724	-21.47483647	1.00414169	-21.47483647	-21.47483647	-21.47483647	-21.47483647	-21.47483647	-21.47483647	-21.47483647	-21.47483647	-21.47483647	-21.47483647	-21.47483647	-21.47483647	-21.47483647	-21.47483647	-21.47483647	-21.47483647	-21.47483647	-21.47483647	-0.35908742	0.04892948	0.20585518	-0.09874134	-0.01406584	-0.01198461	0.03688600	0.03573170	0.01695546	0.00744908	0.03630144	0.00902085	0.04104173	0.03912790	0.06321168	-0.00941408	0.02834292	0.02456416	0.03325004	0.00987036	0.03419326	0.02711895	0.02685907	0.01338265	0.02211090	0.02223748	0.03672750	0.01658258	0.02439399	0.02675365	0.03494045	0.02771958	0.03540810	0.02176246	0.03347572	0.02408902	0.02603055	0.02763336	0.03094704	0.02506828	0.02492377	0.02728596	0.04126327	0.04263488	0.02248900	0.02784318	0.02749741	0.02522092	-0.00522383	0.01597847	0.02244490	0.04961628	0.01000048	0.02769356	0.02975438	0.02366260	0.02138003	0.02457084	0.03100280	0.02150732	0.02404547	0.02857174	0.03322064	0.02409988	0.02722133	0.02638942	0.03065604	0.02057132	0.02425756	0.02372703	0.02730009	0.00807872	0.02606746	0.01887823	0.02402812	0.01811713	0.02505982	0.01558855	0.01461751	-0.00354488	-0.00233541	-0.00216949	0.00182030	-0.01267126	-0.00847973	-0.01775276	-0.01048509	-0.02450936	-0.01802305	-0.02090005	-0.01613973	-0.02270544	-0.01572161	-0.01354492	-0.00526233	-0.00144299	0.00414566	0.00421804	0.00862906	0.00137143	0.00247526	-0.00495948	-0.00226770	-0.01354258	-0.00855602	-0.01412494	-0.01085532	-0.01517459	-0.00990604	-0.01024297	-0.00526478	-0.00559608	-0.00196992	-0.00260391	-0.00096718	-0.00024503	0.00145311	0.00099039	0.00434871	-0.00036690	0.00045021	0.00289399	0.00357019	-0.00014490	0.00338352	0.00117044	0.00394525	0.00021550	0.00271577	0.00214127	0.00497885	0.00004247	0.00206458	0.00243650	0.00438488	0.00298487	0.00131594	0.00164982	0.00385851	0.00097010	0.00218074	0.00277785	0.00384477	0.00055746	0.00299026	0.00269154	0.00518702	0.00144022	0.00153895	0.00126573	0.00385089	0.00147204	0.00355923	0.00091343	0.00396592	0.00170880	0.00244252	0.00131608	0.00280278	0.00082435	0.00192540	0.00194482	0.00485154	0.00112214	0.00236687	0.00198097	0.00306477	0.00055382	0.00304687	0.00110798	0.00541130	0.00165050	0.00205431	0.00241418	0.00444306	0.00218112	0.00287301	0.00185261	0.00369668	0.00210082	0.00182146	0.00176007	0.00240609	0.00213582	0.00168858	0.00051575	0.00226771	0.00326170	0.00333222	0.00152798	0.00173102	0.00215173	0.00279180	0.00113183	0.00261348	0.00224624	0.00107245	0.00128615	0.00258929	0.00307703	0.00245994	0.00091770	0.00259224	0.00226533	0.00330048	0.00244255	0.00332939	0.00258000	0.00230734	0.00111796	0.00282408	0.00202281	0.00259716	0.00186404	0.00276587	0.00254314	0.00235520	0.00061763	0.00306317	0.00158941	0.00254150	0.00095137	0.00268089	0.00222964	0.00146044	0.00131014	0.00268793	0.00195252	0.00227500	-0.00009024	0.00312144	0.00250752	0.00209648	0.00103028	0.00236603	0.00177161	0.00252265	0.00114061	0.00273069	0.00189235	0.00232986	0.00115338	0.00256285	0.00238510	0.00239841	0.00139780	0.00200342	0.00245767	0.00243935	0.00054391	0.00393060	0.00267970	0.00255050	0.00107457	0.00225612	0.00225500	0.00257861	0.00092655	0.00226434	0.00227940	0.00202510	0.00198923	0.00378419	0.00322166	0.00265218	0.00154292	0.00455871	0.00309659	0.00189305	0.00188523	0.00346895	0.00396078	0.00435327	0.00338533	0.00551031	0.00242249	0.00374222	0.00302860	0.00502283	0.00245325	0.00616433	0.00094519	0.00604897	0.00532676	0.00498543	0.00323733	0.00529620	0.00431070	0.00473222	0.00167429	0.00670872	0.00311732	0.00626885	0.00486545	0.00712413	0.00639322	0.00748603	0.00411165	0.00794229	0.00428022	0.00813686	0.00601055	0.00531738	0.00522826	0.00466722	0.00373745	0.00832825	0.00409342	0.00998125	0.00397980	0.00962621	0.00483561	0.00930525	0.00378682	0.01041021	0.00526036	0.01191568	0.00483674	0.00596568	0.00474973	0.00695580	0.00779282	0.00831728	0.00641179	0.00994308	0.00685801	0.01214578	0.00461521	0.00903203	0.00233456	0.00698895	0.00726887	0.00781580	0.00618632	0.00937061	0.00590031	0.00865376	0.00333233	0.00672253	0.00507156	0.00787491	0.00343252	0.01072749	0.00391598	0.00800129	0.00573271	0.00777757	0.00556186	0.00667814	0.00443650	0.00644351	0.00407244	0.00956800	0.00499417	0.00764051	0.00445092	0.00750902	0.00379079	0.00702865	0.00275172	0.00529399	0.00559860	0.00854558	0.00459562	0.01086089	0.00586361	0.00544524	0.00441742	0.00716753	0.00438908	0.00445669	0.00223562	0.00665172	0.00265195	0.00817841	0.00370646	0.00569310	0.00305105	0.00724607	0.00606471	0.00556356	0.00242304	0.00263184	0.00209894	0.00649566	0.00170794	0.00449897	0.00049965	0.00610660	0.00200912	0.00267643	0.00253014	0.00578093	0.00234756	0.00394735	0.00155015	0.00453194	0.00218120	0.00301092	0.00233123	0.00366134	0.00341035	0.00316547	0.00052945	0.00385294	0.00043150	0.00410789	0.00177896	0.00338486	0.00111575	0.00362232	0.00099859	0.00415903	0.00163402	0.00497296	0.00138038	0.00413354	0.00055765	0.00111844	0.00091089	0.00482263	0.00251584	0.00366686	0.00247899	0.00464980	0.00262477	0.00286120	0.00159496	0.00552061	0.00214716	0.00126653	0.00106680	0.00410673	0.00059984	0.00223628	0.00097513	0.00207975	0.00197598	0.00032832	-0.00023304	0.00238845	0.00054236	0.00073027	0.00039257	0.00075437	0.00082688	0.00124956	0.00022480	0.00148769	0.00072112	0.00120852	0.00018399	0.00101673	0.00055884	0.00050093	0.00027213	0.00150166	0.00047851	0.00039170	0.00034247	0.00142961	-0.00001560	0.00120793	-0.00015132	0.00097366	0.00039160	0.00092002	0.00009086	0.00099919	0.00033848	0.00086709	0.00006358	0.00080362	-0.00043936	0.00003488	-0.00039966	0.00036103	0.00032565	-21.47483647
-0.9501	-21.47483647	-21.47483647	-21.47483647	-21.47483647	-21.47483647	-21.47483647	-21.47483647	-21.47483647	-21.47483647	-21.47483647	-21.47483647	-21.47483647	-21.47483647	-21.47483647	-21.47483647	-21.47483647	-21.47483647	-21.47483647	-21.47483647	-21.47483647	-21.47483647	-21.47483647	-21.47483647	-21.47483647	-21.47483647	-21.47483647	-21.47483647	-21.47483647	-21.47483647	-21.47483647	-21.47483647	-21.47483647	-21.47483647	0.32772884	0.13582321	0.10620241	0.11602223	0.04635519	0.04393701	0.06476048	-0.03455211	0.03752625	0.06252866	0.03934139	-0.04895633	0.03857043	0.01819478	0.04620318	0.00410703	0.03819319	0.02215532	0.03800264	0.00911466	0.03026577	0.02899409	0.03124457	0.01547439	0.02912405	0.03142426	0.03770644	0.01637949	0.02858616	0.02919996	0.03456922	0.02452861	0.03439413	0.02490056	0.03784986	0.02347997	0.02750690	0.03085104	0.03286151	0.02462805	0.02598664	0.02715121	0.04197281	0.04391687	0.02723045	0.02901054	0.03297712	0.04241495	0.01340432	0.01366528	0.02650378	0.05084609	0.01181692	0.03507448	0.02970690	0.02312751	0.01903489	0.03187691	0.03555436	0.02356866	0.02385834	0.02719529	0.03287205	0.02009583	0.03338918	0.02682074	0.03083019	0.01672794	0.02378773	0.02477940	0.02955610	0.00992914	0.02347617	0.01770614	0.02403685	0.01182615	0.02062000	0.01558991	0.01125854	0.00021752	-0.00107825	0.00037713	0.00310684	-0.00331902	-0.00035162	-0.01130661	-0.00676449	-0.01430668	-0.01469662	-0.02769566	-0.02122474	-0.03069430	-0.03030228	-0.02977289	-0.02273531	-0.02137542	-0.00837684	-0.00574103	0.00444646	-0.00150198	0.00799297	0.00671463	0.00933962	-0.00090414	0.00119062	-0.00624864	-0.00932682	-0.01366430	-0.01243969	-0.01245361	-0.01115538	-0.01262581	-0.00778311	-0.00734157	-0.00489099	-0.00648201	-0.00188187	-0.00140944	0.00143739	-0.00294650	0.00019882	0.00170004	0.00357469	-0.00093371	0.00227875	0.00123113	0.00307571	0.00050099	0.00162094	0.00195754	0.00396842	-0.00011113	0.00290031	0.00183957	0.00267581	0.00160834	0.00240064	0.00095257	0.00422178	0.00114979	0.00228416	0.00223985	0.00203023	0.00094197	0.00300930	0.00212160	0.00447767	0.00083290	0.00185788	0.00139415	0.00305142	0.00001231	0.00416398	0.00103487	0.00204532	0.00260234	0.00155758	0.00141673	0.00334235	0.00114329	0.00177353	0.00142484	0.00453089	0.00174778	0.00203239	0.00221262	0.00383753	0.00102668	0.00161798	0.00161979	0.00431488	0.00166487	0.00289611	0.00268501	0.00442571	0.00192904	0.00312822	0.00139502	0.00315579	0.00210971	0.00088076	0.00197053	0.00270901	0.00200451	0.00221525	0.00168534	0.00318067	0.00193866	0.00231512	0.00279002	0.00269308	0.00218940	0.00228853	0.00148964	0.00240025	0.00213459	0.00184031	0.00179020	0.00213916	0.00241592	0.00122679	0.00075313	0.00292824	0.00225452	0.00282183	0.00120667	0.00277563	0.00216388	0.00264381	0.00187096	0.00260646	0.00238957	0.00204939	0.00131313	0.00235891	0.00260704	0.00218792	0.00005672	0.00299641	0.00134092	0.00274829	0.00154217	0.00267375	0.00277146	0.00221623	0.00159758	0.00241114	0.00259097	0.00221235	0.00019116	0.00323523	0.00252677	0.00152618	0.00103897	0.00287235	0.00184838	0.00261439	0.00102324	0.00272263	0.00120460	0.00324870	0.00128099	0.00273690	0.00237831	0.00167271	0.00185004	0.00267674	0.00247020	0.00232244	0.00119547	0.00364471	0.00307203	0.00216269	0.00137298	0.00254361	0.00241271	0.00335503	0.00084707	0.00367556	0.00143263	0.00263046	0.00286264	0.00427242	0.00299275	0.00268553	0.00177762	0.00345149	0.00321714	0.00451621	0.00242807	0.00351194	0.00437844	0.00270181	0.00308513	0.00362361	0.00367183	0.00350921	0.00378874	0.00569490	0.00244245	0.00636046	0.00134575	0.00461858	0.00222049	0.00544525	0.00247448	0.00580588	0.00348032	0.00639651	0.00288660	0.00644075	0.00416340	0.00568006	0.00548505	0.00577781	0.00487976	0.00717920	0.00419473	0.00752687	0.00427959	0.00631067	0.00569816	0.00516927	0.00692344	0.00574210	0.00324233	0.00698427	0.00358487	0.00825371	0.00313579	0.01010503	0.00515069	0.00808960	0.00223920	0.00827140	0.00653481	0.00813688	0.00563058	0.01145205	0.00506678	0.00666892	0.00684644	0.01100422	0.00774920	0.00779708	0.00119961	0.00755652	0.00404454	0.00989500	0.00033556	0.00787232	0.00723992	0.00822927	0.00554035	0.01031467	0.00613246	0.00712111	0.00486654	0.00831925	0.00275482	0.00749672	0.00519517	0.00686004	0.00241559	0.00476963	0.00737544	0.00988269	0.00398233	0.01011263	0.00457324	0.00411156	0.00342710	0.00929605	0.00476131	0.01065960	0.00529729	0.00572211	0.00304247	0.00747985	0.00347968	0.00629329	0.00496948	0.00711206	0.00356568	0.00942514	0.00378761	0.00564429	0.00038497	0.00278525	0.00282690	0.00594438	0.00170633	0.00596364	0.00284953	0.00524854	0.00037150	0.00525660	0.00108677	0.00458086	0.00219537	0.00715874	0.00180961	0.00417610	0.00165749	0.00415488	-0.00072429	0.00340445	0.00134779	0.00340618	0.00158248	0.00279542	-0.00014949	0.00439349	0.00043199	0.00107601	0.00174564	0.00516162	0.00231125	0.00196674	0.00098176	0.00307578	0.00071364	0.00277952	-0.00002862	0.00513858	0.00075622	0.00166097	0.00134176	0.00306671	0.00143205	0.00281337	0.00076810	0.00544806	0.00126814	0.00330071	-0.00073809	0.00477916	-0.00072812	0.00102892	0.00052056	0.00366473	0.00155788	0.00427442	0.00149928	0.00367843	0.00157978	0.00344910	0.00020943	0.00393324	0.00102272	0.00110970	0.00006853	0.00329127	0.00046946	0.00239695	0.00089125	0.00208438	0.00091588	0.00041129	-0.00009667	0.00080073	0.00067551	0.00035114	0.00002544	0.00131228	0.00048183	0.00126176	-0.00024792	0.00151607	0.00037723	0.00016967	0.00038036	0.00103072	-0.00008733	-0.00007093	0.00030663	0.00176014	0.00014561	-0.00012426	-0.00042965	0.00087767	0.00029376	0.00074222	-0.00008671	0.00099032	0.00042230	0.00053488	0.00013800	0.00082016	-0.00017360	0.00036123	-0.00005420	0.00053738	-0.00049277	-0.00044337	-0.00039253	-0.00000691	0.00012113	-21.47483647
-0.9001	-21.47483647	-21.47483647	-21.47483647	-21.47483647	-21.47483647	-21.47483647	-21.47483647	-21.47483647	-21.47483647	-21.47483647	-21.47483647	-21.47483647	-21.47483647	-21.47483647	-21.47483647	-21.47483647	-21.47483647	-21.47483647	-21.47483647	-21.47483647	-21.47483647	-21.47483647	-21.47483647	-21.47483647	-21.47483647	-21.47483647	-21.47483647	-21.47483647	-21.47483647	-21.47483647	-21.47483647	-21.47483647	0.46488741	-0.21313182	0.07446113	-0.00095290	0.05308562	0.02215993	-0.03252009	0.10772266	-0.03718560	0.02982641	-0.03089366	0.08073871	-0.05474951	0.03903026	0.03516122	0.05498551	-0.00526897	0.02673005	0.02664519	0.04061264	0.01089289	0.03359515	0.02675207	0.03128333	0.01516507	0.02913956	0.02519516	0.03338536	0.01648605	0.03093447	0.02762140	0.03525328	0.02482405	0.03192077	0.02435288	0.03406761	0.02130390	0.03124751	0.02720764	0.03353331	0.02578738	0.02588599	0.02428871	0.03929486	0.03633570	0.02028040	0.02022506	0.02747910	0.03184271	0.01442030	0.02387044	0.03043333	0.05516965	0.01889743	0.02731126	0.03074842	0.01753745	0.02532672	0.02789869	0.03843014	0.02369506	0.02625817	0.02959367	0.03406806	0.02221376	0.02818868	0.02659047	0.03532566	0.01340080	0.02003549	0.02361204	0.02553239	0.01144590	0.02170769	0.01707799	0.02082892	0.01231741	0.01706827	0.01517022	0.01410770	0.00147443	0.00060248	0.00101943	0.00340111	-0.00536147	-0.00024288	-0.00914309	-0.00281294	-0.01280836	-0.01040897	-0.01920006	-0.01247221	-0.02757540	-0.02938126	-0.03482133	-0.03468625	-0.03728432	-0.03461612	-0.03125038	-0.02078912	-0.02248203	-0.01293669	-0.00937802	-0.00056477	-0.00327979	0.00766159	0.00214306	0.00667145	-0.00125591	-0.00148193	-0.00604783	-0.00593510	-0.01159541	-0.01253959	-0.01401516	-0.01000003	-0.01254423	-0.00891362	-0.00864765	-0.00453165	-0.00641423	-0.00249618	0.00015461	0.00098718	-0.00143143	0.00286753	0.00091278	0.00440697	0.00056051	0.00170306	0.00220338	0.00506767	0.00063134	0.00243933	0.00139352	0.00336289	0.00144613	0.00105551	0.00235303	0.00288978	0.00154425	0.00220243	0.00069541	0.00355220	-0.00002773	0.00151142	0.00201312	0.00349591	0.00083722	0.00184632	0.00087474	0.00378124	0.00015995	0.00317036	0.00047941	0.00331761	0.00154283	0.00072058	0.00102901	0.00332499	0.00122927	0.00341737	0.00156228	0.00460125	0.00260623	0.00097693	0.00232471	0.00320289	0.00116264	0.00257875	0.00121082	0.00459251	0.00245843	0.00326870	0.00201813	0.00350924	0.00272827	0.00215064	0.00125401	0.00342007	0.00290175	0.00254337	0.00196218	0.00311587	0.00304230	0.00128703	0.00120097	0.00263049	0.00347132	0.00200002	0.00240303	0.00195308	0.00229317	0.00086722	0.00139979	0.00194419	0.00230696	0.00193124	0.00062316	0.00334613	0.00258477	0.00226652	0.00101418	0.00279051	0.00178367	0.00305189	0.00205627	0.00309394	0.00182419	0.00328122	0.00175042	0.00302364	0.00199968	0.00267603	0.00168104	0.00314417	0.00257209	0.00237336	0.00043380	0.00312212	0.00052175	0.00210676	0.00112517	0.00274861	0.00138613	0.00197977	0.00148810	0.00268540	0.00213782	0.00265601	0.00038673	0.00350053	0.00242061	0.00206171	0.00086250	0.00238086	0.00238210	0.00331179	0.00115262	0.00286925	0.00160366	0.00255051	0.00103301	0.00235070	0.00207243	0.00221638	0.00172760	0.00183634	0.00235610	0.00268885	0.00076915	0.00332442	0.00130360	0.00245691	0.00161125	0.00230810	0.00130116	0.00200558	0.00052135	0.00278128	0.00224885	0.00319558	0.00230441	0.00362018	0.00344409	0.00198919	0.00125101	0.00359183	0.00366843	0.00357142	0.00090358	0.00323824	0.00324793	0.00349769	0.00266030	0.00318651	0.00355470	0.00417468	0.00183983	0.00483987	0.00274558	0.00665715	0.00206865	0.00401796	0.00364402	0.00445665	0.00119530	0.00605621	0.00407913	0.00667047	0.00378466	0.00586274	0.00385062	0.00629404	0.00348608	0.00598660	0.00281244	0.00649699	0.00221963	0.00866368	0.00431782	0.00621344	0.00472541	0.00521868	0.00645888	0.00280439	-0.00033238	0.00675667	0.00520627	0.00553268	0.00487612	0.01030900	0.00269010	0.00718909	0.00196125	0.00905230	0.00439632	0.01015705	0.00400068	0.00640243	0.00368327	0.00867890	0.00476433	0.00851281	0.00770292	0.00831031	0.00212818	0.00864067	0.00455178	0.01014005	0.00224812	0.00837925	0.00538558	0.00767776	0.00231859	0.00837339	0.00570786	0.00609778	0.00114651	0.00412498	0.00261211	0.00640360	0.00563281	0.00703181	0.00196013	0.00621364	0.00341888	0.00867728	0.00174258	0.00766635	0.00316047	0.00613920	0.00186074	0.00610221	0.00260195	0.00790608	0.00187207	0.00675777	0.00302184	0.00506647	0.00127269	0.00628837	0.00397120	0.00532550	0.00131473	0.00707196	0.00546344	0.00537235	0.00103550	0.00502431	0.00109840	0.00386186	0.00343935	0.00492687	0.00101550	0.00690099	0.00257680	0.00263862	-0.00046186	0.00237489	0.00249636	0.00363016	0.00117084	0.00059768	0.00087781	0.00407880	0.00051855	0.00330394	0.00146489	0.00470978	0.00102107	0.00385026	0.00090905	0.00447548	-0.00112653	0.00246927	0.00165361	0.00464343	-0.00028091	0.00150369	0.00079939	0.00224078	0.00038838	0.00191307	-0.00010510	0.00278326	-0.00032753	0.00198203	-0.00023145	0.00163754	-0.00066812	0.00214832	0.00201043	0.00403684	0.00170439	0.00175682	-0.00042915	0.00145399	-0.00042216	0.00235416	0.00008815	0.00487470	0.00133430	0.00120232	0.00114122	0.00424154	0.00133992	0.00143801	0.00123965	0.00446155	0.00119495	0.00165158	0.00017429	0.00263220	0.00040652	0.00264154	-0.00027339	0.00179779	0.00088881	0.00066028	0.00020639	0.00056891	0.00060832	0.00035740	0.00006129	0.00079069	0.00035357	0.00105775	0.00038879	0.00170259	-0.00003502	0.00068802	0.00073146	0.00030190	0.00062303	0.00028339	0.00049863	0.00188383	0.00033704	0.00065311	0.00009145	0.00076798	0.00102175	-0.00008234	-0.00014190	0.00076971	0.00037266	0.00067449	-0.00027930	0.00124834	0.00009082	0.00074122	0.00019550	0.00093798	-0.00034870	-0.00023374	-0.00025998	0.00021023	0.00027842	-21.47483647
-0.8501	-21.47483647	-21.47483647	-21.47483647	-21.47483647	-21.47483647	-21.47483647	-21.47483647	-21.47483647	-21.47483647	-21.47483647	-21.47483647	-21.47483647	-21.47483647	-21.47483647	-21.47483647	-21.47483647	-21.47483647	-21.47483647	-21.47483647	-21.47483647	-21.47483647	-21.47483647	-21.47483647	-21.47483647	-21.47483647	-21.47483647	-21.47483647	-21.47483647	-21.47483647	-21.47483647	-21.47483647	-21.47483647	-21.47483647	1.28872890	0.10279942	0.10689769	-0.07726210	-0.03410915	0.02601566	0.06023340	-0.00902390	-0.03224988	0.04569264	0.06133552	-0.06198659	0.05460367	0.02795740	0.04445032	-0.01634204	0.03045817	0.01551187	0.03339059	0.01956434	0.03030219	0.02664312	0.02910092	0.01881264	0.03088737	0.02547240	0.03708993	0.02029489	0.02927531	0.02263462	0.03408925	0.02502562	0.03085619	0.02323887	0.03494644	0.02414972	0.02775323	0.02971041	0.02926386	0.02183810	0.02728727	0.02313812	0.04191220	0.03649134	0.02752470	0.01736590	0.03360141	0.02589197	0.01697571	0.00541900	0.01996884	0.03047492	0.01322304	0.02290149	0.02417839	0.01370508	0.01860099	0.02026246	0.03188412	0.02116186	0.02431541	0.02534179	0.02657102	0.02127100	0.02775350	0.03038076	0.02835573	0.01816420	0.02299164	0.02211065	0.02387061	0.01173868	0.02022403	0.01708956	0.02080913	0.01383696	0.01676151	0.00899090	0.00911924	-0.00135367	-0.00702189	-0.00027167	-0.00010308	-0.00623487	-0.00326727	-0.01154942	-0.00499240	-0.01331913	-0.01439226	-0.02218251	-0.01450927	-0.02373169	-0.02781484	-0.03115620	-0.03359305	-0.03764659	-0.04192956	-0.03985940	-0.03912435	-0.04344616	-0.03741635	-0.03942818	-0.03124605	-0.03213478	-0.01931511	-0.01673067	-0.00631573	-0.00380841	0.00262090	0.00306381	0.00430096	0.00260516	0.00121376	-0.00268181	-0.00562007	-0.00962887	-0.00816990	-0.01144227	-0.01051982	-0.01201906	-0.00860580	-0.00887050	-0.00622848	-0.00799667	-0.00326514	-0.00479023	-0.00055592	-0.00070774	0.00085411	0.00134683	0.00213155	0.00022489	0.00107054	0.00032659	0.00175252	0.00139704	0.00080548	-0.00038821	0.00311036	0.00055396	0.00258480	0.00108731	0.00244895	0.00005215	0.00195547	0.00008592	0.00370475	0.00020074	0.00257199	-0.00056224	0.00275363	-0.00021031	0.00222622	-0.00020690	0.00183342	0.00199655	0.00214345	0.00011297	0.00137989	-0.00042661	0.00268875	0.00051081	0.00288772	0.00079981	0.00104704	0.00058546	0.00190355	-0.00057331	0.00316860	-0.00001776	0.00268360	0.00084888	0.00236932	0.00096088	0.00270040	0.00095041	0.00178416	0.00028201	0.00195766	0.00103203	0.00184569	0.00125406	0.00085821	0.00095189	0.00180481	-0.00022844	0.00061005	0.00087608	0.00176734	0.00051827	0.00037299	0.00000624	0.00126999	0.00015256	0.00041012	0.00132301	0.00101902	0.00011909	0.00075377	0.00132931	0.00149361	0.00009764	0.00048052	0.00087531	0.00130180	0.00058402	0.00035485	-0.00029115	0.00195203	0.00035119	0.00108765	-0.00024931	0.00215878	-0.00048302	0.00033214	0.00062917	0.00131582	-0.00127334	0.00069581	0.00043594	0.00105910	-0.00029143	0.00062357	0.00007341	0.00162179	-0.00029400	-0.00012983	-0.00013126	0.00142281	-0.00162890	0.00110631	0.00006374	0.00210441	-0.00016353	0.00089734	-0.00133001	0.00189085	-0.00019417	0.00132784	-0.00077277	0.00153610	-0.00090257	0.00017120	0.00009827	0.00014463	0.00009066	0.00017706	-0.00015888	0.00117900	-0.00126017	0.00111543	0.00004218	0.00163925	-0.00039385	0.00039674	-0.00071189	0.00077379	-0.00167272	0.00021762	-0.00045858	0.00178708	-0.00015751	-0.00009341	-0.00069697	0.00037022	-0.00113733	0.00046769	-0.00029910	0.00151340	-0.00085913	0.00047992	-0.00040819	0.00108769	-0.00024716	0.00064838	-0.00091362	0.00186864	-0.00114231	0.00032672	-0.00123084	0.00189324	-0.00171337	-0.00002304	-0.00175962	0.00120924	-0.00112338	0.00042473	-0.00195874	0.00074928	-0.00304037	0.00054829	-0.00247985	0.00181323	-0.00230552	-0.00202249	-0.00175520	0.00216552	-0.00260799	0.00064799	-0.00171051	0.00294709	-0.00050199	-0.00080371	-0.00025534	-0.00153354	-0.00232696	0.00177760	-0.00470667	0.00290992	-0.00210591	0.00049375	-0.00221910	0.00148653	-0.00488677	0.00133917	0.00118853	0.00253926	-0.00313114	-0.00033115	-0.00454163	0.00231207	-0.00061901	0.00128147	-0.00031877	0.00269243	-0.00240750	0.00189885	-0.00228524	0.00174192	-0.00511539	-0.00100420	-0.00284621	-0.00173640	-0.00390360	0.00054651	-0.00293187	0.00259233	-0.00289661	-0.00183308	-0.00243866	0.00160285	-0.00097925	-0.00052538	-0.00542232	0.00295857	-0.00104217	0.00018152	-0.00650929	0.00147159	-0.00343897	-0.00167687	-0.00390507	0.00239195	-0.00314753	-0.00069717	-0.00550628	-0.00007054	-0.00280383	-0.00133557	-0.00504197	0.00032432	-0.00175982	-0.00009325	-0.00473981	0.00099720	-0.00069533	-0.00314554	-0.00354018	-0.00116619	-0.00139106	-0.00419297	-0.00372629	-0.00048136	-0.00143625	-0.00182589	-0.00592563	-0.00231407	-0.00147421	-0.00219664	-0.00394764	-0.00046989	-0.00250899	-0.00554551	-0.00408043	-0.00175324	-0.00207762	-0.00246043	-0.00246860	-0.00090844	-0.00356939	-0.00316579	-0.00194618	-0.00125483	-0.00245189	-0.00196750	-0.00407212	0.00086171	-0.00255904	-0.00339643	-0.00308958	-0.00171329	-0.00178659	-0.00132295	-0.00388840	0.00084355	-0.00224372	-0.00191104	-0.00343121	-0.00043541	-0.00292191	-0.00161032	-0.00259132	0.00068000	-0.00045454	-0.00236629	-0.00463036	-0.00301368	-0.00370769	-0.00205740	-0.00397128	-0.00158345	-0.00284537	-0.00230462	-0.00207928	-0.00168070	-0.00320966	-0.00494527	-0.00343481	-0.00094195	-0.00239157	-0.00341766	-0.00280786	-0.00102890	-0.00185417	-0.00214118	-0.00267734	-0.00166645	-0.00041153	-0.00268533	-0.00198844	-0.00068935	-0.00094142	-0.00172587	-0.00136570	-0.00140092	-0.00079590	-0.00090393	-0.00148575	-0.00033928	-0.00079198	-0.00112391	-0.00083602	-0.00077378	-0.00098119	-0.00157703	-0.00109813	-0.00009096	-0.00078756	-0.00154067	-0.00170317	-0.00062580	-0.00093957	-0.00136652	-0.00129152	-0.00051793	-0.00048295	-0.00091938	-0.00125225	-0.00069497	-0.00073382	-0.00118137	-0.00129363	-0.00119321	-0.00144688	-0.00191251	-0.00174120	-0.00183002	-0.00112369	-21.47483647
-0.8001	0.74005777	-21.47483647	-21.47483647	-1.10763049	-21.47483647	-21.47483647	-21.47483647	-21.47483647	-21.47483647	-21.47483647	-21.47483647	-21.47483647	-21.47483647	-21.47483647	-21.47483647	-21.47483647	-21.47483647	-21.47483647	-21.47483647	0.65577799	-21.47483647	-21.47483647	-21.47483647	-21.47483647	-21.47483647	-21.47483647	-21.47483647	-0.14677614	-21.47483647	-21.47483647	-21.47483647	-21.47483647	-0.52563542	-0.56292628	0.20162779	-0.03285915	-0.02938884	0.10790971	-0.02950724	0.05348811	-0.01130427	0.02863862	-0.01612250	0.05725910	-0.01255739	0.03832049	0.04229600	0.04501065	-0.00077907	0.03632339	0.02477941	0.03150843	0.01726099	0.03626189	0.02350803	0.02885469	0.01787351	0.02566197	0.02561959	0.03383555	0.01990998	0.02989183	0.02282106	0.03041917	0.02541055	0.03255666	0.02683479	0.03653638	0.02168753	0.03199204	0.02547182	0.03319708	0.02399222	0.02795069	0.02568304	0.03851677	0.02990540	0.02500865	0.02237568	0.03586778	0.02528155	0.00730159	0.02183179	0.02334959	0.03168366	0.01480338	0.02820563	0.03734876	0.01707354	0.02102901	0.02367459	0.03723952	0.01938457	0.02754545	0.02511483	0.03282715	0.01905438	0.02900517	0.02809977	0.02962151	0.01733942	0.02263588	0.01840456	0.02362576	0.00915137	0.02323563	0.01914868	0.02085174	0.01689608	0.02120382	0.01265919	0.01384524	0.00277740	-0.00178352	0.00035528	-0.00021989	-0.00380713	0.00135637	-0.01076655	-0.00626017	-0.01168405	-0.01014019	-0.01789471	-0.01348607	-0.02487092	-0.02934369	-0.03406176	-0.03064092	-0.03394282	-0.03400450	-0.03260388	-0.03345545	-0.04292030	-0.03852971	-0.04653331	-0.04284096	-0.04816779	-0.04027179	-0.04191801	-0.03312847	-0.03164039	-0.02051269	-0.01255837	-0.00389626	-0.00002838	0.00365225	0.00672262	0.00852783	0.00424238	0.00263237	-0.00139728	-0.00326672	-0.00945480	-0.00881911	-0.01219354	-0.01098131	-0.01254116	-0.00966063	-0.01140976	-0.00693638	-0.00617229	-0.00450488	-0.00500450	0.00084825	-0.00080025	0.00087286	-0.00010450	0.00270753	0.00221556	0.00158708	0.00071497	0.00264704	0.00159053	0.00134786	0.00202971	0.00402038	0.00135244	0.00176823	0.00112005	0.00365816	-0.00080068	0.00036787	-0.00128068	0.00347014	0.00136773	0.00371012	-0.00128771	0.00296580	0.00227547	0.00270011	0.00016458	0.00333147	0.00217709	0.00128997	0.00028918	0.00173510	0.00255038	0.00193949	0.00019189	0.00299329	0.00086864	0.00237270	0.00041457	0.00339582	0.00171269	0.00218443	0.00176084	0.00330050	0.00172667	0.00219330	0.00056930	0.00188051	0.00165766	0.00278515	0.00091443	0.00144073	0.00231027	0.00269171	0.00065777	0.00300535	0.00261965	0.00222091	0.00066691	0.00165613	0.00060786	0.00129051	0.00050477	0.00097203	0.00154570	0.00119329	-0.00025513	0.00116941	0.00215205	0.00236590	0.00021199	0.00088388	0.00190907	0.00290028	0.00019372	0.00136254	0.00033904	0.00357661	0.00099759	0.00225041	0.00131321	0.00262697	-0.00002992	0.00119957	0.00136384	0.00211906	-0.00009342	0.00202300	0.00013340	0.00195750	0.00001249	0.00211158	0.00047381	0.00155594	0.00096401	0.00170216	0.00044631	0.00130814	-0.00049081	0.00196657	0.00072250	0.00199352	0.00069134	0.00184054	0.00007381	0.00145888	-0.00011150	0.00189463	0.00063979	0.00196462	0.00010449	0.00107463	0.00113874	0.00145970	0.00048574	0.00143730	0.00095583	0.00320800	-0.00017188	0.00197870	0.00193807	0.00158822	0.00026723	0.00106427	0.00013881	0.00297650	0.00007540	0.00123988	-0.00067234	0.00163114	0.00091740	0.00214614	0.00107920	0.00110987	-0.00091112	0.00145226	0.00080568	0.00299466	0.00071677	0.00223576	0.00107039	0.00196987	0.00027824	0.00159663	0.00029644	0.00245959	-0.00087154	0.00399182	-0.00027602	0.00391491	-0.00056306	0.00194374	0.00020477	0.00173857	0.00181004	0.00164993	-0.00047190	0.00241764	-0.00097376	0.00342752	0.00047462	0.00278204	0.00056280	0.00144061	0.00131910	0.00138000	-0.00238216	0.00241824	0.00109119	0.00243483	0.00070825	-0.00043687	-0.00079088	0.00088801	-0.00193730	0.00263666	-0.00054418	0.00341258	-0.00194108	0.00231234	-0.00059428	0.00342395	-0.00283958	0.00130614	0.00020348	0.00375680	0.00073965	0.00255552	-0.00198427	0.00222007	-0.00106752	0.00434313	-0.00160693	0.00220482	-0.00119336	0.00090049	-0.00150019	0.00318082	-0.00170923	0.00088041	-0.00130194	0.00276430	-0.00238787	0.00139447	0.00035896	0.00349730	-0.00171226	0.00072852	-0.00142986	0.00320768	-0.00206601	0.00181879	-0.00483507	0.00365945	0.00035242	0.00244491	-0.00383310	0.00235389	-0.00280882	0.00159377	-0.00306493	0.00247305	-0.00408860	0.00072359	-0.00347460	0.00341351	-0.00182793	0.00038454	-0.00111216	0.00192292	-0.00053712	0.00173548	-0.00236955	0.00454247	-0.00146946	0.00125511	-0.00408827	-0.00033521	-0.00009787	-0.00058397	-0.00088579	0.00254866	-0.00210445	-0.00070341	-0.00369093	-0.00028077	-0.00135299	-0.00361363	-0.00231872	0.00097772	-0.00254951	-0.00083798	-0.00181227	0.00213465	-0.00094106	-0.00117404	-0.00188026	0.00135368	-0.00198959	-0.00105886	-0.00180180	0.00126225	-0.00044590	-0.00141506	-0.00034360	0.00291183	-0.00137169	-0.00097405	-0.00179449	-0.00049804	0.00053387	-0.00058676	-0.00190709	0.00065968	-0.00131956	-0.00120487	-0.00184688	0.00144544	-0.00253047	-0.00098564	-0.00199871	0.00120319	-0.00151732	-0.00134263	-0.00219757	0.00254274	-0.00398088	-0.00168588	-0.00336830	-0.00077927	-0.00318796	-0.00085521	-0.00208455	0.00094623	-0.00052468	-0.00228751	-0.00298504	0.00127302	-0.00093049	-0.00107450	-0.00295265	0.00089540	-0.00153669	-0.00069993	-0.00105604	-0.00045803	0.00126223	-0.00131453	-0.00156526	-0.00013486	-0.00064094	-0.00083120	-0.00091728	0.00007746	0.00012943	-0.00007631	-0.00090875	0.00043554	-0.00003432	-0.00067570	-0.00095554	-0.00043472	-0.00047229	-0.00046261	-0.00050080	0.00030432	-0.00057061	-0.00113763	-0.00142703	-0.00008603	-0.00058561	-0.00040480	-0.00089736	0.00003806	-0.00037289	-0.00031601	-0.00050727	0.00021810	-0.00043416	-0.00073039	-0.00114328	-0.00033392	-0.00108109	-0.00116710	-0.00131496	-0.00105690	-0.00074266	-21.47483647
-0.7501	-21.47483647	-21.47483647	-21.47483647	-21.47483647	-21.47483647	-21.47483647	-21.47483647	-21.47483647	-21.47483647	-21.47483647	-21.47483647	-21.47483647	-21.47483647	-21.47483647	-21.47483647	-21.47483647	-21.47483647	-21.47483647	-21.47483647	-21.47483647	-21.47483647	-21.47483647	-21.47483647	-21.47483647	-21.47483647	-21.47483647	-21.47483647	-21.47483647	-21.47483647	-21.47483647	-21.47483647	-21.47483647	1.29800284	0.04059857	-0.07214240	0.02986956	-0.22065706	0.12048977	-0.01348820	0.02633785	0.10620422	0.03821405	0.02079211	0.05704173	-0.06535270	0.04061512	0.02599309	0.02228163	-0.01048482	0.03493219	0.01486660	0.02548831	0.01602015	0.03030043	0.03198404	0.03025347	0.01248307	0.02861415	0.02814451	0.03562223	0.01563793	0.02885992	0.02561707	0.03251696	0.02494705	0.03163430	0.02293234	0.03387057	0.02169230	0.03016385	0.02785970	0.03345457	0.02604174	0.02789105	0.02368682	0.04059468	0.03755628	0.03006832	0.01962433	0.03820427	0.02701607	0.01562314	0.02012313	0.03754710	0.02964596	0.01093991	0.02754211	0.03723633	0.02319040	0.02642353	0.02605260	0.03132580	0.01689159	0.02317483	0.02339087	0.02840940	0.02010380	0.02795466	0.02299425	0.02514349	0.01531690	0.02075984	0.01695774	0.02649536	0.00866883	0.01934363	0.01355368	0.01767817	0.01457071	0.01513182	0.00887528	0.00944211	-0.00271545	-0.00618153	-0.00324763	-0.00363066	-0.00874969	-0.00384006	-0.01546183	-0.00631219	-0.01517093	-0.01433282	-0.02378877	-0.01837631	-0.02633128	-0.02964658	-0.03300013	-0.03062143	-0.03698679	-0.03486330	-0.03404550	-0.03270662	-0.03617146	-0.03297444	-0.03823106	-0.03763476	-0.04822298	-0.04531810	-0.05104764	-0.04977848	-0.04858289	-0.04366292	-0.04611771	-0.03681017	-0.03446850	-0.02456357	-0.01858044	-0.00852212	-0.00438584	0.00282619	0.00270659	0.00546903	0.00168362	0.00321898	-0.00215885	-0.00268379	-0.00844874	-0.01041947	-0.01197106	-0.01114012	-0.01400066	-0.01272777	-0.01327809	-0.00785623	-0.00902700	-0.00694425	-0.00567434	-0.00150115	-0.00123112	-0.00036889	-0.00273413	0.00259728	0.00135038	-0.00027605	-0.00024855	0.00335632	0.00043106	0.00243922	-0.00021763	0.00395724	0.00013886	0.00104532	0.00050468	0.00242489	-0.00016822	0.00165007	-0.00013077	0.00323454	0.00187911	0.00208818	0.00094356	0.00272386	0.00078949	0.00166337	0.00013823	0.00302049	0.00180594	-0.00009042	0.00060601	0.00258911	0.00061092	0.00195697	0.00033597	0.00421794	0.00174481	0.00131209	0.00042194	0.00302929	0.00188316	0.00242324	0.00066527	0.00309154	0.00088916	0.00120267	0.00096350	0.00244932	0.00129925	0.00244903	0.00068807	0.00099707	0.00151930	0.00148938	0.00061320	0.00187666	0.00138778	0.00187670	0.00091928	0.00143443	0.00112507	0.00280085	0.00009610	0.00147339	0.00151400	0.00193425	0.00010459	0.00161254	0.00171330	0.00228419	0.00062383	0.00199977	-0.00000997	0.00278007	0.00147666	0.00184561	0.00128548	0.00216545	-0.00052933	0.00151614	0.00087508	0.00162668	-0.00032287	0.00222738	0.00085648	0.00242529	0.00070960	0.00233025	0.00024135	0.00195194	0.00144833	0.00149821	0.00080216	0.00170542	-0.00092592	0.00216101	0.00096201	0.00223086	-0.00003653	0.00203030	0.00068905	0.00229542	0.00033987	0.00175932	0.00032817	0.00294514	0.00031029	0.00128532	0.00097177	0.00203599	0.00056667	0.00133781	0.00061056	0.00209059	-0.00087192	0.00229592	0.00058425	0.00169862	0.00055046	0.00041817	0.00004204	0.00221451	-0.00030216	0.00131470	-0.00025452	0.00166256	0.00095855	0.00261692	0.00038577	0.00127551	0.00117195	0.00200230	0.00202426	0.00270874	-0.00004258	0.00132451	0.00170908	0.00238755	-0.00010973	0.00255669	0.00103415	0.00385597	0.00080225	0.00326876	-0.00002009	0.00414490	-0.00021568	0.00164991	-0.00057321	0.00291410	0.00086107	0.00271514	0.00010269	0.00357440	0.00030148	0.00333044	0.00040908	0.00474857	-0.00008847	0.00312512	0.00255810	0.00218683	-0.00104752	0.00268636	-0.00053278	0.00227885	0.00259844	0.00204128	0.00065708	0.00191763	-0.00217767	0.00384741	-0.00073849	0.00510059	-0.00235680	0.00425042	-0.00001131	0.00477872	-0.00160947	0.00173830	-0.00068697	0.00282433	0.00105898	0.00059156	-0.00142904	0.00410869	0.00027622	0.00298309	0.00031338	0.00470845	-0.00246293	0.00032984	-0.00128020	0.00255010	-0.00253283	0.00258971	0.00062826	0.00201485	-0.00018810	0.00623681	0.00076733	0.00075100	-0.00065335	0.00244064	-0.00158933	0.00523801	-0.00009236	0.00070620	-0.00333228	-0.00111403	0.00164112	0.00159477	-0.00234388	0.00312297	-0.00100862	-0.00039201	-0.00428383	0.00215181	-0.00328047	0.00273184	-0.00224300	0.00296337	-0.00248134	-0.00093761	-0.00279978	0.00349641	-0.00020676	0.00344844	-0.00215814	0.00402550	-0.00093574	0.00128885	-0.00499986	0.00040949	-0.00018293	-0.00144174	-0.00175323	0.00072862	-0.00305150	0.00098210	-0.00317244	-0.00062038	0.00020454	0.00114341	-0.00191315	0.00194830	-0.00155172	-0.00240089	-0.00115782	0.00173507	-0.00159044	0.00034682	-0.00075795	0.00092636	0.00087923	-0.00009552	-0.00237444	0.00177541	-0.00119454	-0.00026527	-0.00263994	0.00158227	-0.00071216	-0.00026612	-0.00203104	0.00100934	-0.00010846	0.00031515	-0.00299120	0.00154455	-0.00222961	0.00009512	-0.00161838	0.00118137	-0.00107710	-0.00027617	-0.00218134	0.00123892	-0.00194554	-0.00032764	-0.00321552	-0.00012015	-0.00252117	-0.00131064	-0.00365292	0.00003977	-0.00074465	-0.00084602	-0.00346828	0.00003324	-0.00128103	-0.00242492	-0.00317672	0.00069013	-0.00064545	-0.00216462	-0.00201965	-0.00032758	-0.00101798	-0.00045297	-0.00196613	0.00006619	-0.00003585	-0.00097060	-0.00134700	-0.00058409	-0.00042908	-0.00020838	-0.00068238	-0.00031342	-0.00020098	0.00003933	-0.00095568	0.00059229	0.00000412	-0.00069823	-0.00070918	-0.00019389	-0.00063400	-0.00047052	-0.00077870	0.00035559	-0.00063056	-0.00130139	-0.00094087	-0.00033888	-0.00029725	-0.00029243	-0.00130073	0.00022703	0.00003743	-0.00019899	-0.00130428	0.00026962	-0.00025531	-0.00066858	-0.00076625	-0.00003853	-0.00059121	-0.00075761	-0.00137567	-0.00073079	-0.00040769	-21.47483647
-0.7001	-21.47483647	-21.47483647	-21.47483647	-21.47483647	-21.47483647	-21.47483647	-21.47483647	-21.47483647	-21.47483647	-21.47483647	-21.47483647	-21.47483647	-21.47483647	-21.47483647	-21.47483647	-21.47483647	-21.47483647	-21.47483647	-21.47483647	-21.47483647	-21.47483647	-21.47483647	-21.47483647	-21.47483647	-21.47483647	-21.47483647	-21.47483647	-21.47483647	-21.47483647	-21.47483647	-21.47483647	-21.47483647	-0.05506679	0.34029439	0.05155790	0.10636675	-0.03169873	-0.04703255	-0.02975695	-0.05312483	-0.03315799	-0.02758253	-0.02271201	-0.02772203	-0.01301227	0.04882479	0.01888739	0.04113238	0.02110659	0.04538135	0.02058386	0.03684681	0.02231142	0.03605956	0.02966375	0.03112269	0.02142987	0.03046854	0.02238199	0.03437394	0.02524514	0.03165450	0.02469452	0.03093369	0.02931868	0.03345659	0.02238069	0.03647476	0.02524806	0.03258750	0.02832018	0.03151807	0.02398593	0.02638601	0.01982142	0.04117534	0.03338086	0.03812187	0.01769038	0.03338817	0.02493293	0.01896287	0.01684180	0.01834001	0.02769936	0.02113152	0.01798335	0.02611784	0.01075849	0.02714041	0.02469577	0.02602945	0.01850661	0.02385768	0.01803472	0.03056590	0.01862448	0.02764224	0.02620843	0.02616242	0.01943274	0.02332154	0.01928014	0.01853938	0.01151332	0.01947813	0.01774795	0.01950943	0.01771957	0.01995555	0.01290733	0.01152743	0.00481116	0.00030410	0.00128067	0.00254685	0.00083116	-0.00049584	-0.00976796	-0.00556365	-0.00808551	-0.00867823	-0.02109629	-0.01432129	-0.02106759	-0.02484897	-0.02687543	-0.02927120	-0.02981190	-0.03423001	-0.03382254	-0.03455347	-0.03550505	-0.03227549	-0.03949807	-0.03619729	-0.04280058	-0.03853395	-0.04350327	-0.04453904	-0.04498787	-0.04368916	-0.05036555	-0.04872894	-0.05109039	-0.05115398	-0.04833601	-0.04388337	-0.03851945	-0.03130994	-0.02682833	-0.01967005	-0.01579777	-0.00916970	-0.00508267	-0.00388610	-0.00309000	-0.00034125	-0.00420251	-0.00427354	-0.00614154	-0.00781348	-0.01123384	-0.01054258	-0.01224259	-0.01144943	-0.01292687	-0.00949653	-0.00844761	-0.00724096	-0.00758491	-0.00529999	-0.00284401	-0.00181824	-0.00215493	-0.00124536	-0.00054741	0.00027101	-0.00038756	0.00135235	-0.00030612	0.00068006	-0.00131431	0.00167571	-0.00011189	0.00092120	-0.00094148	0.00064176	-0.00060071	0.00128331	-0.00131011	0.00106244	-0.00103814	0.00094660	0.00013431	0.00216011	-0.00079178	-0.00089152	-0.00047370	0.00016636	-0.00056750	0.00129742	-0.00115145	0.00242074	0.00022244	0.00292065	-0.00063520	0.00103606	-0.00013159	0.00208580	-0.00068854	0.00013392	-0.00062331	0.00184204	-0.00093067	0.00007842	0.00044658	0.00131305	-0.00152074	0.00019652	0.00036028	0.00159105	-0.00054757	0.00003618	-0.00055559	0.00043932	-0.00083953	-0.00034704	0.00013309	0.00014755	-0.00035582	-0.00043469	0.00007913	0.00142819	-0.00158097	-0.00037180	-0.00050442	0.00096598	-0.00137236	-0.00026973	-0.00141764	0.00128508	-0.00048117	0.00038695	-0.00027752	0.00028127	-0.00091338	-0.00075214	0.00028683	0.00082294	-0.00100879	0.00027464	-0.00097310	0.00141798	-0.00154507	0.00005970	-0.00052475	0.00127719	0.00023062	-0.00008373	-0.00050639	0.00058222	-0.00190353	0.00108019	-0.00012604	0.00030578	-0.00119523	0.00052440	-0.00120094	0.00070475	-0.00110224	-0.00086224	-0.00148257	0.00174130	-0.00083597	-0.00012449	-0.00089506	0.00096492	-0.00068252	-0.00046686	-0.00006024	0.00115858	-0.00143704	0.00047746	-0.00010856	-0.00027910	-0.00064597	-0.00004752	-0.00177414	0.00072532	-0.00146794	0.00022853	-0.00237293	0.00081411	-0.00123164	-0.00031537	-0.00069651	-0.00025648	-0.00132781	-0.00059524	-0.00091395	0.00065517	-0.00092860	-0.00073361	-0.00090821	0.00129050	-0.00127953	0.00028329	-0.00312409	0.00120579	-0.00127967	-0.00046582	-0.00137080	0.00203984	-0.00387064	-0.00161249	-0.00162717	0.00026580	-0.00144858	0.00138929	-0.00218982	0.00048492	-0.00401063	-0.00066433	-0.00295880	0.00066989	-0.00188891	-0.00348187	-0.00209440	0.00070135	-0.00220470	-0.00160334	-0.00300901	-0.00006643	-0.00058877	-0.00369609	-0.00220789	-0.00126484	-0.00424391	-0.00171527	-0.00344958	0.00203305	-0.00294037	-0.00147249	-0.00504664	0.00080500	-0.00452022	-0.00263935	-0.00260351	0.00001023	-0.00349756	-0.00519737	-0.00440167	-0.00100979	-0.00185576	-0.00078436	-0.00432895	-0.00292075	-0.00387231	-0.00208109	-0.00389903	-0.00159717	-0.00567760	-0.00541296	-0.00420463	0.00050176	-0.00348634	-0.00378545	-0.00455697	0.00045538	-0.00535659	-0.00648296	-0.00450393	-0.00187132	-0.00153323	-0.00376625	-0.00769707	-0.00277701	-0.00178022	-0.00387165	-0.00745152	-0.00267277	-0.00298515	-0.00442176	-0.00614958	-0.00177135	-0.00475677	-0.00261496	-0.00475229	-0.00092461	-0.00212077	-0.00356849	-0.00656427	-0.00246755	-0.00248168	-0.00203001	-0.00533506	-0.00217876	-0.00237863	-0.00281543	-0.00571921	-0.00505212	-0.00329638	-0.00447794	-0.00621734	-0.00316172	-0.00308141	-0.00432289	-0.00612880	-0.00179640	-0.00413105	-0.00444549	-0.00535651	-0.00413009	-0.00413577	-0.00600512	-0.00402318	-0.00230051	-0.00357181	-0.00252306	-0.00457617	-0.00248870	-0.00248098	-0.00282642	-0.00422365	-0.00033157	-0.00261634	-0.00408419	-0.00378427	-0.00041390	-0.00272070	-0.00513194	-0.00463533	-0.00399708	-0.00120229	-0.00409778	-0.00515249	-0.00216517	-0.00294247	-0.00401489	-0.00413411	-0.00165310	-0.00373832	-0.00293156	-0.00300961	-0.00258605	-0.00304819	-0.00585757	-0.00490974	-0.00292880	-0.00369659	-0.00535054	-0.00383391	-0.00231326	-0.00332874	-0.00495855	-0.00497480	-0.00181371	-0.00329256	-0.00589406	-0.00404219	-0.00124748	-0.00135201	-0.00405454	-0.00334559	-0.00257280	-0.00293899	-0.00292745	-0.00203785	-0.00276476	-0.00100852	-0.00211567	-0.00261474	-0.00173042	-0.00095535	-0.00197720	-0.00184778	-0.00142278	-0.00107522	-0.00171951	-0.00165186	-0.00100883	-0.00101447	-0.00162019	-0.00142651	-0.00121881	-0.00139082	-0.00245709	-0.00080535	-0.00089185	-0.00050279	-0.00229748	-0.00206789	-0.00131555	-0.00113481	-0.00102359	-0.00144073	-0.00050943	-0.00042356	-0.00141559	-0.00102278	-0.00085779	-0.00023881	-0.00090468	-0.00137954	-0.00095029	-0.00152732	-0.00195922	-0.00138124	-0.00186032	-0.00047359	-21.47483647
-0.6501	-21.47483647	-21.47483647	-21.47483647	-21.47483647	-21.47483647	-21.47483647	-21.47483647	-21.47483647	-21.47483647	-21.47483647	-21.47483647	-21.47483647	-21.47483647	-21.47483647	-21.47483647	-21.47483647	-21.47483647	-21.47483647	-21.47483647	-21.47483647	-21.47483647	-21.47483647	-21.47483647	-21.47483647	-21.47483647	-21.47483647	-21.47483647	-21.47483647	-21.47483647	-21.47483647	-21.47483647	-21.47483647	1.62880933	0.65835448	-0.09628333	0.06071636	-0.07241760	0.03202725	-0.02769729	-0.01753274	0.11482468	-0.01415560	-0.01198316	-0.02944289	0.07093898	0.02052072	0.02113699	0.01836383	0.04502230	0.01463607	0.02397344	0.01374994	0.04167789	0.02526206	0.02500034	0.02108992	0.03489075	0.02479997	0.02418984	0.02308665	0.03190202	0.02223772	0.02466580	0.02905351	0.03155377	0.03161087	0.02273743	0.02681411	0.02674846	0.02969024	0.02498426	0.02600734	0.02368787	0.02854361	0.02270821	0.02376909	0.02750669	0.03184972	0.01666432	0.00691770	0.00584879	0.00858360	0.00393182	-0.01796937	0.01781488	0.01697841	0.01835551	0.00757750	0.01208737	0.01243143	0.02283817	0.01088903	0.01444666	0.01605583	0.02508029	0.01697023	0.02334981	0.02385373	0.02406008	0.01185935	0.02596569	0.01546984	0.01782811	0.01319851	0.01833352	0.01259936	0.01555101	0.01171215	0.01772641	0.01563151	0.01293644	0.00471757	0.00839462	-0.00523525	-0.00201804	-0.00730673	-0.00102794	-0.00513567	-0.00899784	-0.00954269	-0.01048298	-0.01387711	-0.02002526	-0.02004400	-0.02228987	-0.03335403	-0.03224762	-0.03512997	-0.03131487	-0.03821593	-0.03340257	-0.03728962	-0.03364777	-0.03665087	-0.03877531	-0.03868539	-0.04201347	-0.04536009	-0.04451346	-0.04726368	-0.03871341	-0.04387537	-0.04542368	-0.04772500	-0.04857997	-0.05309673	-0.05320845	-0.05599764	-0.05730475	-0.05455311	-0.05541800	-0.05583344	-0.05163533	-0.04427766	-0.03626997	-0.03260729	-0.02242288	-0.01586728	-0.00982718	-0.00500135	0.00102030	0.00112029	0.00163855	-0.00105420	-0.00125522	-0.00491806	-0.01064397	-0.01261520	-0.01436111	-0.01494272	-0.01326640	-0.01373537	-0.01207417	-0.01310839	-0.00904725	-0.01071712	-0.00729475	-0.00761141	-0.00441476	-0.00499198	-0.00385328	-0.00236726	-0.00227140	-0.00177609	-0.00175462	-0.00142740	-0.00180739	-0.00266537	-0.00072769	-0.00247980	-0.00129973	-0.00289378	-0.00221149	-0.00246666	-0.00199090	-0.00092560	-0.00036106	-0.00201757	0.00018982	-0.00244526	-0.00172347	-0.00004540	-0.00017700	-0.00161938	-0.00028013	-0.00189950	-0.00111391	-0.00180696	-0.00064333	-0.00141967	-0.00135833	-0.00238338	-0.00107041	-0.00216543	-0.00051997	-0.00312133	-0.00162823	-0.00153249	-0.00153142	-0.00203955	-0.00056631	-0.00148151	0.00003954	-0.00295278	-0.00174079	-0.00243475	-0.00125272	-0.00282323	-0.00004522	-0.00171819	-0.00057402	-0.00221825	0.00002729	-0.00085910	-0.00121254	-0.00271219	-0.00085050	-0.00084725	-0.00038497	-0.00235242	-0.00166730	-0.00129672	0.00008685	-0.00218805	-0.00148511	-0.00146672	-0.00056969	-0.00231840	-0.00042660	-0.00084846	-0.00166084	-0.00160463	-0.00227835	-0.00096396	-0.00039434	-0.00123291	-0.00126580	-0.00120163	-0.00069409	-0.00151003	-0.00057657	-0.00104598	-0.00157239	-0.00110493	-0.00030503	-0.00083976	-0.00098667	-0.00122736	-0.00080987	-0.00101263	-0.00043572	-0.00165930	-0.00241976	-0.00061392	-0.00079435	-0.00144673	-0.00111693	-0.00067449	-0.00036544	-0.00064369	-0.00119802	-0.00062523	-0.00120323	-0.00142218	-0.00089154	-0.00113024	-0.00033832	-0.00148691	-0.00137714	-0.00158048	-0.00119777	-0.00169721	-0.00231648	-0.00117178	-0.00029468	-0.00181222	-0.00132403	-0.00212899	-0.00078798	-0.00138255	-0.00175919	-0.00194268	-0.00189694	-0.00293085	-0.00101241	-0.00188765	0.00110868	-0.00297215	-0.00206983	-0.00196030	-0.00071679	-0.00202857	-0.00156758	-0.00135851	-0.00134042	-0.00167481	-0.00124907	-0.00272588	-0.00262542	-0.00035349	-0.00058801	-0.00345953	-0.00245694	-0.00161603	-0.00250484	-0.00334350	-0.00034923	-0.00286691	-0.00120037	-0.00058719	-0.00149071	-0.00022311	-0.00161712	-0.00360336	-0.00117071	-0.00418994	-0.00078895	-0.00465777	-0.00435674	-0.00056295	-0.00337406	-0.00392505	-0.00350651	-0.00265654	-0.00121726	-0.00430050	-0.00314104	-0.00231071	-0.00120989	-0.00478926	-0.00092954	-0.00438299	-0.00249271	-0.00642710	-0.00174341	-0.00274981	-0.00125234	-0.00524630	-0.00299987	-0.00291583	-0.00113154	-0.00614329	0.00004526	-0.00552221	-0.00215465	-0.00271634	-0.00299626	-0.00376369	-0.00184788	-0.00489266	-0.00182644	-0.00280095	-0.00336550	-0.00491018	-0.00003667	-0.00308016	-0.00399101	-0.00447341	-0.00045725	-0.00416478	-0.00340758	-0.00530347	-0.00017699	-0.00433161	-0.00277632	-0.00401752	-0.00457350	0.00132876	-0.00285329	-0.00402191	-0.00089937	-0.00025705	-0.00223485	-0.00311637	0.00004613	-0.00144819	-0.00217824	-0.00123584	0.00148758	-0.00091232	-0.00239436	-0.00366744	-0.00231461	-0.00025973	-0.00155301	-0.00295724	-0.00203556	-0.00126425	-0.00335488	-0.00642550	0.00000319	-0.00239642	-0.00109484	-0.00314004	-0.00091581	-0.00056923	-0.00169370	-0.00226645	-0.00009487	-0.00029292	-0.00116528	-0.00253130	-0.00124440	-0.00080174	0.00053196	-0.00256427	0.00014449	-0.00103509	0.00052786	-0.00040134	-0.00054535	-0.00116984	0.00084073	-0.00365576	0.00042943	-0.00182606	-0.00115642	-0.00066344	-0.00047256	-0.00108068	0.00106896	-0.00087429	-0.00198128	-0.00057480	-0.00016929	-0.00087299	0.00066790	-0.00022062	-0.00083594	-0.00194930	-0.00114011	-0.00228098	0.00114306	-0.00243923	0.00077529	-0.00104344	-0.00080014	-0.00258923	-0.00178570	-0.00385138	-0.00035060	-0.00166470	-0.00049921	-0.00126995	0.00004412	-0.00142025	-0.00043462	0.00001515	-0.00010319	-0.00170307	0.00071995	-0.00073553	-0.00018693	-0.00095344	-0.00018493	-0.00007002	-0.00011848	-0.00108934	0.00017095	-0.00008107	-0.00026049	-0.00017731	0.00006114	-0.00011685	0.00021614	-0.00094257	-0.00040968	-0.00040970	0.00030866	-0.00013457	-0.00027767	-0.00131604	-0.00027961	-0.00072131	0.00007633	0.00004508	0.00017114	-0.00020689	-0.00008699	0.00011905	-0.00015907	0.00008363	-0.00001433	0.00018150	0.00059334	-0.00039335	-0.00030391	0.00080163	-0.00008451	0.00047844	0.00034473	-21.47483647
-0.6001	-21.47483647	-21.47483647	-21.47483647	-21.47483647	-21.47483647	-21.47483647	-21.47483647	-21.47483647	-21.47483647	-21.47483647	-21.47483647	-21.47483647	-21.47483647	-21.47483647	-21.47483647	-21.47483647	-21.47483647	-21.47483647	-21.47483647	-21.47483647	-21.47483647	-21.47483647	-21.47483647	-21.47483647	-21.47483647	-21.47483647	-21.47483647	-21.47483647	-21.47483647	-21.47483647	-21.47483647	-21.47483647	-21.47483647	-0.82973373	0.14925430	0.00191797	0.13434101	-0.11097713	0.10221067	-0.06424329	0.08276854	-0.04122651	-0.01603030	0.00999995	0.02545057	-0.00208017	0.03558783	0.01366444	0.03291215	0.01552039	0.00929879	0.02881864	0.03598522	0.02115854	0.02795511	0.02394942	0.03155903	0.02508009	0.03086662	0.03064752	0.02550725	0.02050383	0.02715835	0.02619796	0.03026201	0.03015732	0.02703290	0.02798489	0.02686991	0.02873492	0.02853013	0.02762578	0.02640402	0.02704692	0.03022304	0.02555792	0.02909023	0.02936234	0.03858435	0.01531713	0.01491286	0.02503329	0.02409552	-0.01720114	0.01328946	-0.00058760	0.03391230	0.01179732	0.00702825	0.01553703	0.02989872	0.01761255	0.02085674	0.01827728	0.02472842	0.02290217	0.02350098	0.01851965	0.02781880	0.01777773	0.01685372	0.01507825	0.02047044	0.01918495	0.01289624	0.01279477	0.01653312	0.01296773	0.01440606	0.01516326	0.01179776	0.00636260	0.00577243	-0.00515367	0.00212891	-0.00188011	0.00100345	-0.00676225	-0.01069547	-0.00684073	-0.00512441	-0.01304668	-0.01924231	-0.01507021	-0.01807699	-0.02687003	-0.02939106	-0.02954692	-0.02978388	-0.03751177	-0.03217784	-0.03383525	-0.03423992	-0.03960089	-0.03924416	-0.03874973	-0.04198806	-0.04236743	-0.04242230	-0.04594355	-0.04073115	-0.04536765	-0.04668530	-0.04245482	-0.04653665	-0.05118215	-0.04788066	-0.04893080	-0.05145481	-0.05176106	-0.05180191	-0.05139584	-0.05438766	-0.05537174	-0.05041862	-0.04927626	-0.04665742	-0.04227269	-0.03441213	-0.02818076	-0.02019980	-0.01506472	-0.00819006	-0.00656952	-0.00302232	-0.00702295	-0.00857644	-0.01205916	-0.01389349	-0.01542701	-0.01242055	-0.01282490	-0.01125326	-0.01588198	-0.01223101	-0.01227876	-0.01170637	-0.01150185	-0.00828059	-0.00751108	-0.00790855	-0.00700733	-0.00464344	-0.00421884	-0.00271154	-0.00137536	-0.00154685	0.00102744	0.00192829	-0.00163903	0.00146703	0.00082178	0.00093059	-0.00090836	0.00171646	0.00111259	0.00116917	0.00025455	0.00175345	-0.00032109	0.00056940	-0.00031186	0.00086702	0.00207410	0.00105101	0.00112757	0.00274063	0.00232954	0.00150832	0.00079709	0.00244740	0.00050137	0.00136308	-0.00048781	0.00219785	0.00138733	0.00102043	0.00001266	0.00076066	0.00027633	0.00261522	0.00109331	0.00162214	0.00068089	0.00117251	-0.00017707	0.00190724	0.00056258	0.00135528	0.00064363	0.00169652	0.00091539	0.00204854	0.00089089	0.00127037	0.00105138	0.00188295	0.00110349	0.00236814	0.00170275	0.00103915	0.00084064	0.00262053	0.00179644	0.00111828	0.00047645	0.00221673	0.00051625	0.00235918	0.00151875	0.00112302	0.00123859	0.00107051	0.00134041	0.00184763	0.00117048	0.00109486	0.00091821	0.00215446	0.00048164	0.00115239	0.00060957	0.00031091	0.00122510	0.00230507	0.00117607	0.00131642	0.00099686	0.00102691	0.00072038	0.00124599	0.00210741	0.00078968	0.00141528	0.00151429	0.00103094	0.00190288	0.00045898	0.00228124	0.00070680	0.00194195	0.00132326	0.00122327	0.00269372	0.00251207	0.00014406	0.00126798	0.00096890	0.00075652	0.00136502	0.00165853	0.00239137	0.00225007	0.00080922	0.00220824	0.00169485	0.00206857	0.00027652	0.00145890	0.00203833	0.00310762	0.00059551	0.00222244	0.00155718	0.00177752	0.00049138	0.00313513	0.00091313	0.00195603	0.00118590	0.00265266	0.00256069	0.00135427	0.00243458	0.00130365	0.00113979	0.00370654	0.00199803	0.00165299	0.00272788	0.00239814	0.00053036	0.00167024	0.00455200	0.00290208	0.00138627	0.00344536	0.00229471	0.00332183	0.00351152	0.00268035	0.00520338	0.00255494	0.00040920	0.00333640	0.00159063	0.00399086	0.00059520	0.00234180	0.00511671	0.00301033	0.00278462	0.00305530	0.00558431	0.00569754	0.00207054	0.00088144	0.00420476	0.00576867	0.00221024	0.00492064	0.00573796	0.00850965	0.00022396	0.00575564	0.00700443	0.00840480	0.00276422	0.00267247	0.00690105	0.00679567	0.00124896	0.00361194	0.00447839	0.00630926	0.00262821	0.00515029	0.00764560	0.00658143	0.00278072	0.00219084	0.00504632	0.00535146	0.00101838	0.00574008	0.00738431	0.00603989	0.00006191	0.00484480	0.00678263	0.00540210	0.00431042	0.00544732	0.00677086	0.00837612	0.00323186	0.00403238	0.00912305	0.00737660	0.00429752	0.00485250	0.00658448	0.00527660	0.00380593	0.00584234	0.00947426	0.00785743	0.00542775	0.00627085	0.00743395	0.00397594	0.00268261	0.00583735	0.00712880	0.00584774	0.00473902	0.00494255	0.00752638	0.00518434	0.00418349	0.00293926	0.00554980	0.00632759	0.00471069	0.00322405	0.00596891	0.00604150	0.00352654	0.00530057	0.00685675	0.00455780	0.00378127	0.00239338	0.00520781	0.00534633	0.00393406	0.00343450	0.00470281	0.00622268	0.00475654	0.00270437	0.00484684	0.00589478	0.00370217	0.00318370	0.00652719	0.00408764	0.00554615	0.00299615	0.00542985	0.00441370	0.00361887	0.00315580	0.00603265	0.00383819	0.00441556	0.00224659	0.00632012	0.00582551	0.00599745	0.00365931	0.00851368	0.00515727	0.00400814	0.00496453	0.00503802	0.00620199	0.00437154	0.00302840	0.00551485	0.00673645	0.00509792	0.00510325	0.00472891	0.00261443	0.00315135	0.00269345	0.00422276	0.00365493	0.00293240	0.00314240	0.00312495	0.00240690	0.00220986	0.00227427	0.00232031	0.00214048	0.00172359	0.00195110	0.00263380	0.00204925	0.00240861	0.00162846	0.00194151	0.00220133	0.00147451	0.00198267	0.00191868	0.00220713	0.00244898	0.00140317	0.00185944	0.00169646	0.00144464	0.00173758	0.00147488	0.00194895	0.00162925	0.00149022	0.00186620	0.00114108	0.00148982	0.00099867	0.00203587	0.00224428	0.00183295	0.00118722	0.00251092	0.00203761	0.00280690	0.00173033	-21.47483647
-0.5501	-21.47483647	-21.47483647	-21.47483647	-21.47483647	-21.47483647	-21.47483647	-21.47483647	-21.47483647	-21.47483647	-21.47483647	-21.47483647	-21.47483647	-21.47483647	-21.47483647	-21.47483647	-21.47483647	-21.47483647	-21.47483647	-21.47483647	-21.47483647	-21.47483647	-21.47483647	-21.47483647	-21.47483647	-21.47483647	-21.47483647	-21.47483647	-21.47483647	-21.47483647	-21.47483647	-21.47483647	-21.47483647	0.74633497	-0.61558257	0.02361992	0.16281115	0.12578936	-0.03584861	0.03844721	0.01919799	-0.06895180	0.02022398	0.00492035	0.09960760	-0.03321876	0.02021342	0.03735245	0.03393292	-0.00180921	0.03285959	0.02509491	0.03873299	0.01990547	0.03172645	0.03301371	0.02963804	0.01320208	0.02858555	0.02967766	0.03605819	0.01754220	0.02941133	0.02885150	0.03192594	0.02333733	0.03130177	0.02573731	0.03533172	0.02347427	0.03211730	0.02883143	0.03091139	0.02548819	0.02465175	0.02522917	0.03354913	0.03513115	0.02383931	0.02516459	0.02551389	0.03236084	0.00997939	0.01797016	0.01530477	0.04145200	0.01855324	0.03296607	0.02651222	0.02893916	0.02257025	0.03160208	0.02890383	0.02066149	0.02706010	0.02612732	0.02813419	0.01992391	0.02175706	0.03037706	0.02966599	0.01343557	0.01996057	0.01792077	0.02381628	0.00672395	0.01873579	0.01558352	0.01892201	0.00673693	0.01942063	0.01035917	0.00712843	-0.00278069	-0.00455304	-0.00149344	0.00076553	-0.01252221	-0.00637977	-0.01609661	-0.00958816	-0.02058760	-0.01974427	-0.02467213	-0.01936971	-0.03047612	-0.03144058	-0.03549149	-0.03193071	-0.03618005	-0.03520542	-0.03192246	-0.03308120	-0.04063220	-0.03723203	-0.03921917	-0.03515760	-0.04564953	-0.04003516	-0.04304822	-0.04438517	-0.04507077	-0.04362467	-0.04626990	-0.04220588	-0.04842438	-0.04905560	-0.04732593	-0.04605905	-0.04872140	-0.04738473	-0.04837348	-0.04674192	-0.05363538	-0.05027707	-0.04907816	-0.05248297	-0.05571953	-0.05335165	-0.05336258	-0.05020085	-0.04774779	-0.04469467	-0.04276204	-0.03833102	-0.03970898	-0.03735492	-0.03903976	-0.03541253	-0.03366087	-0.03205562	-0.02606191	-0.01844171	-0.01614437	-0.01251940	-0.00986219	-0.00599244	-0.00614579	-0.00497421	-0.00548015	-0.00356791	-0.00788407	-0.00884198	-0.00827170	-0.00677493	-0.00689780	-0.00563119	-0.00614588	-0.00305329	-0.00264015	-0.00388359	-0.00121316	0.00197306	-0.00024368	-0.00066779	0.00093682	0.00275829	0.00108249	0.00060441	0.00184067	0.00345835	0.00104398	0.00247612	0.00127256	0.00463077	0.00188751	0.00221123	0.00204626	0.00381116	0.00234309	0.00115742	0.00096745	0.00304881	0.00240288	0.00252701	0.00229947	0.00272945	0.00261601	0.00219399	0.00157553	0.00207600	0.00261848	0.00181328	0.00222021	0.00242740	0.00267252	0.00301242	0.00166250	0.00251230	0.00294440	0.00156377	0.00108970	0.00342896	0.00341605	0.00211031	0.00143027	0.00289872	0.00304530	0.00303280	0.00166787	0.00329179	0.00157879	0.00159459	0.00253817	0.00248420	0.00170425	0.00250336	0.00203692	0.00238000	0.00242206	0.00255655	0.00130918	0.00265269	0.00148640	0.00201922	0.00133914	0.00286909	0.00192458	0.00181238	0.00200323	0.00271888	0.00175978	0.00178961	-0.00001019	0.00359280	0.00265869	0.00250690	0.00133294	0.00293386	0.00158791	0.00239989	0.00155943	0.00297845	0.00085667	0.00203166	0.00105806	0.00279209	0.00230864	0.00193217	0.00174363	0.00234562	0.00229538	0.00191975	0.00101531	0.00301884	0.00247859	0.00160965	0.00136759	0.00295126	0.00149311	0.00189579	0.00115499	0.00381537	0.00191029	0.00289849	0.00211248	0.00423545	0.00282000	0.00308074	0.00207875	0.00373192	0.00262551	0.00380418	0.00142708	0.00327783	0.00413208	0.00381928	0.00291087	0.00413883	0.00377619	0.00225685	0.00128223	0.00588252	0.00301148	0.00495702	0.00255972	0.00445306	0.00410484	0.00404639	0.00310930	0.00678651	0.00534876	0.00526817	0.00409004	0.00756569	0.00360104	0.00630457	0.00453853	0.00611843	0.00653248	0.00573581	0.00509290	0.00769189	0.00546618	0.00655917	0.00449454	0.00734901	0.00665776	0.00421791	0.00285990	0.00882040	0.00444598	0.00626096	0.00373296	0.00806464	0.00683665	0.00779827	0.00439309	0.00851946	0.00482908	0.00953527	0.00498844	0.00619566	0.00657108	0.00717259	0.00811641	0.01120370	0.00629601	0.00892122	0.00458292	0.01561701	0.00597368	0.00877205	0.00363991	0.00996823	0.00729845	0.00729631	0.00485764	0.01072954	0.00659023	0.00885527	0.00468378	0.00770934	0.00672315	0.00365742	0.00557398	0.00888230	0.00497796	0.00899603	0.00591037	0.01024739	0.00473397	0.00623259	0.00606755	0.00822913	0.00453945	0.00725983	0.00258689	0.00911741	0.00555581	0.00739877	0.00469342	0.00772197	0.00519887	0.00659480	0.00830389	0.00994202	0.00452659	0.00735188	0.00401715	0.00830722	0.00477788	0.00762795	0.00523262	0.00913950	0.00479118	0.00665503	0.00401693	0.00867528	0.00466338	0.00695111	0.00434479	0.00599985	0.00560542	0.00664407	0.00350976	0.00610211	0.00560024	0.00509772	0.00141069	0.00674380	0.00322024	0.00525752	0.00251563	0.00473623	0.00344501	0.00333989	0.00277791	0.00495010	0.00264997	0.00406971	0.00313750	0.00328981	0.00445483	0.00438755	0.00488327	0.00507507	0.00247082	0.00518481	0.00248344	0.00361315	0.00338666	0.00369630	0.00154010	0.00526557	0.00114357	0.00627616	0.00315196	0.00631863	0.00373553	0.00522640	0.00211230	0.00370985	0.00359093	0.00401591	0.00323816	0.00373969	0.00432109	0.00529141	0.00273512	0.00323137	0.00372248	0.00550667	0.00245597	0.00316448	0.00134292	0.00367463	0.00114250	0.00309545	0.00142191	0.00325830	0.00263391	0.00176121	0.00124089	0.00236415	0.00170599	0.00224510	0.00085459	0.00215099	0.00162790	0.00189937	0.00091283	0.00228577	0.00149754	0.00189199	0.00106756	0.00157502	0.00151532	0.00082064	0.00075254	0.00258264	0.00080772	0.00104265	0.00030870	0.00169475	0.00112349	0.00131049	0.00055504	0.00165819	0.00052511	0.00138196	0.00061642	0.00174481	0.00060378	0.00140412	0.00036559	0.00147721	0.00023306	0.00058212	0.00080628	0.00117086	0.00064830	-21.47483647
-0.5001	-21.47483647	-21.47483647	-21.47483647	-21.47483647	-21.47483647	-21.47483647	-21.47483647	-21.47483647	-21.47483647	-21.47483647	-21.47483647	-21.47483647	-21.47483647	-21.47483647	-21.47483647	-21.47483647	-21.47483647	-21.47483647	-21.47483647	-21.47483647	-21.47483647	-21.47483647	-21.47483647	-21.47483647	-21.47483647	-21.47483647	-21.47483647	-21.47483647	-21.47483647	-21.47483647	-21.47483647	-21.47483647	-21.47483647	1.33518940	-0.04566109	0.14560040	0.19146105	-0.09826104	-0.01206407	0.03734211	-0.00256515	0.00669036	0.02428042	0.07141976	-0.00756818	0.03381527	0.02694059	0.03960087	0.00077932	0.02310631	0.01751253	0.03006550	0.01346894	0.03605229	0.02587389	0.02591266	0.01896050	0.02712402	0.02614632	0.03497071	0.01977481	0.03159324	0.02471803	0.03290480	0.02840480	0.03398754	0.02430869	0.03660717	0.02374744	0.03331805	0.02687169	0.03209048	0.02282339	0.03029386	0.02521258	0.04181763	0.03385760	0.02542455	0.01408154	0.03823364	0.01008840	0.01976332	0.00341857	0.02428588	0.02745185	0.02205061	0.01922899	0.03146408	0.01503481	0.02013373	0.01966011	0.02916749	0.02142582	0.02166769	0.02235853	0.03101226	0.01815118	0.02646058	0.02248801	0.02308449	0.01608888	0.02575275	0.01848246	0.02321627	0.01074196	0.02164317	0.01744322	0.01756035	0.01181031	0.01792605	0.01164662	0.00996653	0.00371058	-0.00048902	0.00174596	0.00164227	-0.00610286	-0.00404984	-0.01039594	-0.00539311	-0.01125989	-0.01210405	-0.02455045	-0.01519596	-0.02376639	-0.02339205	-0.02919617	-0.02775252	-0.03255276	-0.03332974	-0.03110313	-0.03161870	-0.03669845	-0.03542734	-0.04162753	-0.03572196	-0.04402367	-0.03944162	-0.04359780	-0.04486646	-0.04443752	-0.04480291	-0.04754853	-0.04551696	-0.04869604	-0.04780704	-0.04925240	-0.04681927	-0.05112326	-0.04721491	-0.05019783	-0.04684076	-0.05123008	-0.04880836	-0.04920334	-0.05136829	-0.05163739	-0.05098561	-0.05559397	-0.05450331	-0.05716128	-0.05827557	-0.06223561	-0.06059265	-0.06449371	-0.06329702	-0.06466811	-0.05870027	-0.05795536	-0.05193821	-0.04703072	-0.03591217	-0.02978583	-0.02076456	-0.01449876	-0.00661410	-0.00192903	0.00235108	0.00297754	0.00597191	0.00268851	0.00286367	-0.00081748	-0.00039950	-0.00287675	-0.00323637	-0.00798717	-0.00627679	-0.00758022	-0.00621358	-0.00844991	-0.00592011	-0.00721046	-0.00497169	-0.00428410	-0.00046829	-0.00355540	-0.00066998	-0.00182107	-0.00055496	-0.00085850	0.00130577	-0.00046855	0.00274288	0.00166012	0.00057529	0.00027060	0.00267884	0.00108742	0.00198588	-0.00006118	0.00182622	0.00101714	0.00105749	0.00083571	0.00107668	0.00072672	0.00206730	0.00023658	0.00080626	0.00106560	0.00205076	0.00060691	0.00071322	0.00029881	0.00112509	0.00037534	-0.00005425	0.00040606	0.00157936	0.00044273	0.00144729	0.00092270	0.00116237	-0.00013714	0.00129635	0.00103139	0.00233556	0.00049499	0.00020129	0.00051728	0.00181343	-0.00023247	0.00098906	0.00037273	0.00206860	-0.00050126	-0.00037386	0.00080031	0.00104059	-0.00147501	0.00048294	-0.00051269	0.00206372	-0.00017126	0.00039038	-0.00001957	0.00176228	-0.00034002	0.00095348	0.00025149	0.00130847	-0.00169445	0.00125228	0.00036876	0.00117019	-0.00059151	0.00049701	-0.00042352	0.00130292	-0.00099331	0.00072405	-0.00068961	0.00110493	-0.00066885	-0.00051688	-0.00041402	0.00080942	-0.00069066	0.00028735	0.00011061	0.00176097	-0.00145782	0.00168440	0.00025057	0.00120766	-0.00111925	-0.00033938	-0.00035644	0.00113869	-0.00155678	0.00104008	-0.00037840	0.00127918	-0.00007633	0.00007600	-0.00055031	0.00071554	-0.00049253	0.00045220	-0.00046574	0.00115418	-0.00082904	-0.00039295	-0.00175671	0.00178814	0.00008126	0.00045500	-0.00157381	0.00110009	-0.00036951	0.00259508	-0.00165480	0.00300072	-0.00086006	-0.00039775	-0.00217271	0.00001534	-0.00227119	0.00078135	-0.00137203	0.00285093	-0.00166911	0.00086556	-0.00313619	0.00137604	-0.00222212	0.00164891	0.00143626	0.00147846	-0.00266861	0.00114847	-0.00215216	-0.00043584	-0.00334432	-0.00132514	-0.00254914	0.00000792	-0.00256490	0.00035040	-0.00122588	0.00331392	-0.00296916	-0.00184214	-0.00329957	0.00161424	-0.00460195	-0.00207681	-0.00214718	0.00375082	-0.00125292	-0.00054834	-0.00411320	0.00147461	-0.00228549	0.00237332	-0.00330236	0.00013660	-0.00506195	0.00105228	-0.00270653	-0.00102245	-0.00211942	-0.00053693	-0.00399272	0.00010890	-0.00275308	0.00169227	-0.00328616	0.00165463	-0.00519329	-0.00075254	-0.00596138	0.00306334	0.00091848	0.00129659	-0.00359896	-0.00206135	-0.00430973	0.00146825	-0.00430569	-0.00177658	-0.00174955	-0.00407208	-0.00237147	0.00009805	-0.00285953	-0.00030219	-0.00633584	-0.00090387	-0.00285451	-0.00262394	-0.00459667	-0.00075660	-0.00154274	-0.00196541	-0.00394884	0.00253939	-0.00226764	-0.00084704	-0.00588177	-0.00142043	-0.00177424	-0.00163744	-0.00332588	0.00022611	-0.00437481	-0.00222347	-0.00402777	0.00033474	-0.00225037	-0.00387762	-0.00299947	-0.00000292	-0.00293401	-0.00358685	-0.00272841	0.00003025	-0.00152386	-0.00149995	-0.00108611	-0.00073924	-0.00234686	-0.00330891	-0.00296709	0.00074419	-0.00263160	-0.00340365	-0.00518526	0.00084529	-0.00183610	-0.00288226	-0.00262343	-0.00161758	-0.00034663	-0.00294784	-0.00460572	0.00110797	-0.00266260	-0.00297696	-0.00325083	-0.00137217	-0.00149287	-0.00266903	-0.00284346	-0.00008573	-0.00320506	-0.00222277	-0.00464744	-0.00135164	-0.00279320	-0.00265913	-0.00390041	-0.00031902	-0.00406521	-0.00328578	-0.00516426	-0.00085723	-0.00270379	-0.00438581	-0.00280022	0.00033647	-0.00214910	-0.00214948	-0.00238668	-0.00110795	-0.00193139	-0.00254576	-0.00240721	-0.00140853	-0.00080779	-0.00349106	-0.00164555	-0.00101977	-0.00102786	-0.00176056	-0.00235799	-0.00093721	-0.00073815	-0.00068108	-0.00175330	-0.00023622	-0.00100963	-0.00129100	-0.00078823	-0.00047727	-0.00079632	-0.00179019	-0.00105175	-0.00007078	-0.00009785	-0.00171396	-0.00129304	-0.00032271	-0.00076830	-0.00115019	-0.00096908	-0.00027745	-0.00040124	-0.00106578	-0.00117526	-0.00017886	-0.00040736	-0.00129051	-0.00119333	-0.00092072	-0.00168700	-0.00175310	-0.00155408	-0.00155505	-0.00071612	-21.47483647
-0.4501	-21.47483647	-21.47483647	-21.47483647	-21.47483647	-21.47483647	-21.47483647	-21.47483647	-21.47483647	-21.47483647	-21.47483647	-21.47483647	-21.47483647	-21.47483647	-21.47483647	-21.47483647	-21.47483647	-21.47483647	-21.47483647	-21.47483647	-21.47483647	-21.47483647	-21.47483647	-21.47483647	-21.47483647	-21.47483647	-21.47483647	-21.47483647	-21.47483647	-21.47483647	-21.47483647	-21.47483647	-21.47483647	0.08012880	-0.02330127	0.10013688	0.17812779	-0.09228550	0.05533322	0.05872600	0.02001806	-0.02055872	0.08293492	0.06571213	0.08075838	-0.00090063	0.05062907	0.02204873	0.03888018	0.00799182	0.03323464	0.02695259	0.02660052	0.02504974	0.04068763	0.03267172	0.03311788	0.02119859	0.02441855	0.02731670	0.03280482	0.02182293	0.02865769	0.02599227	0.03590549	0.03051042	0.03691132	0.02465910	0.03627387	0.02706788	0.03081649	0.02779160	0.03456546	0.02226758	0.02768224	0.01816042	0.04095238	0.02762205	0.03358572	0.01638391	0.02584352	0.02213992	0.01723436	0.01287817	0.01458643	0.01939881	0.02635174	0.01451932	0.02690603	0.01336637	0.02507823	0.01907680	0.02487402	0.01877560	0.02766850	0.02393536	0.02707540	0.02285705	0.02949008	0.02609023	0.02881462	0.02247664	0.01801248	0.02019956	0.01860436	0.01177622	0.01797825	0.01326978	0.01317040	0.01609540	0.02122988	0.01242137	0.01423694	0.00452345	-0.00117576	0.00075149	-0.00077809	-0.00334413	-0.00328358	-0.01123565	-0.00810324	-0.01092151	-0.01150839	-0.02062008	-0.01768564	-0.02277889	-0.02457960	-0.03107607	-0.03239924	-0.03151510	-0.03430399	-0.03278544	-0.03368144	-0.03731541	-0.03444649	-0.03806383	-0.03703842	-0.04157793	-0.04021033	-0.04489825	-0.04636320	-0.04353427	-0.04361054	-0.04634149	-0.04426924	-0.04814153	-0.04849583	-0.05044449	-0.04868311	-0.04975213	-0.04634055	-0.05018853	-0.05086457	-0.05318704	-0.04830840	-0.04899509	-0.05108057	-0.05067279	-0.04946691	-0.05223169	-0.05097747	-0.04925681	-0.04802210	-0.05187323	-0.04865304	-0.05035632	-0.04877764	-0.05137901	-0.04866595	-0.05034490	-0.04958693	-0.04708685	-0.04299687	-0.03953375	-0.03524736	-0.03232007	-0.02435738	-0.02064213	-0.01159619	-0.00832841	-0.00270293	0.00081105	0.00233872	0.00421323	0.00814272	0.00699439	0.00768036	0.00354738	0.00430390	0.00122779	0.00042956	-0.00463372	-0.00493500	-0.00650760	-0.00620744	-0.00914244	-0.00874815	-0.00942642	-0.00789873	-0.00759126	-0.00593489	-0.00729883	-0.00411784	-0.00575402	-0.00216171	-0.00313944	-0.00086516	-0.00296668	-0.00070646	-0.00122412	0.00039196	-0.00093547	0.00006566	-0.00066369	0.00152350	-0.00042758	-0.00094782	-0.00054324	0.00112996	-0.00176910	-0.00049717	-0.00073551	0.00157940	-0.00021531	-0.00148059	-0.00105293	-0.00037957	-0.00174713	-0.00130313	-0.00078863	0.00053045	-0.00187373	-0.00094661	-0.00020135	0.00060966	-0.00253884	-0.00084984	-0.00027595	0.00138647	-0.00097212	-0.00191329	-0.00140711	0.00128726	-0.00067622	-0.00148930	-0.00168321	0.00070274	-0.00144458	-0.00120764	-0.00080544	0.00074630	-0.00174244	-0.00010206	-0.00143898	0.00082587	-0.00123367	-0.00060145	-0.00120882	0.00082281	-0.00028475	-0.00093323	-0.00166609	0.00089130	-0.00240906	0.00042142	-0.00093986	0.00042818	-0.00099917	-0.00074802	-0.00152739	0.00002016	-0.00148653	-0.00009605	-0.00195909	0.00067124	-0.00162386	-0.00081462	-0.00170459	-0.00033951	-0.00077642	-0.00070572	-0.00053040	0.00099192	-0.00159886	-0.00048188	-0.00117265	-0.00036431	-0.00120821	-0.00068306	-0.00218506	-0.00016373	-0.00183353	-0.00120179	-0.00241330	-0.00019910	-0.00117127	-0.00055533	-0.00195779	0.00044458	-0.00075533	-0.00124644	-0.00192657	-0.00005938	-0.00250247	-0.00116220	-0.00098556	-0.00023075	-0.00171387	-0.00157996	-0.00325719	-0.00017158	-0.00169296	-0.00069749	-0.00312262	0.00092042	-0.00412089	-0.00285347	-0.00240056	0.00048014	-0.00282876	-0.00255455	-0.00353387	-0.00078399	-0.00425441	-0.00084298	-0.00508914	-0.00116234	-0.00162911	-0.00454631	-0.00183385	-0.00258740	-0.00348822	-0.00382274	-0.00414982	-0.00171774	-0.00215558	-0.00371553	-0.00443825	-0.00244707	-0.00412693	-0.00342701	-0.00621385	0.00094522	-0.00449084	-0.00199368	-0.00691565	-0.00066914	-0.00534621	-0.00548274	-0.00529607	-0.00459461	-0.00458384	-0.00440849	-0.00925468	-0.00388750	-0.00430972	-0.00260730	-0.00443589	-0.00162366	-0.00436029	-0.00567443	-0.00566613	-0.00289628	-0.00536903	-0.00996078	-0.00795214	-0.00278735	-0.00643359	-0.00310586	-0.00587948	-0.00246622	-0.00483808	-0.00597815	-0.00769639	-0.00386416	-0.00311168	-0.00511894	-0.00850864	-0.00337753	-0.00384387	-0.00638376	-0.00596420	-0.00346977	-0.00308035	-0.00508459	-0.00501105	-0.00388320	-0.00424258	-0.00227522	-0.00456965	-0.00455306	-0.00562389	-0.00766542	-0.00614279	-0.00522102	-0.00261084	-0.00744147	-0.00539543	-0.00356537	-0.00216302	-0.00509710	-0.00643310	-0.00569392	-0.00275518	-0.00942665	-0.00616778	-0.00528987	-0.00425571	-0.00484609	-0.00746899	-0.00528880	-0.00618320	-0.00747345	-0.00540370	-0.00298580	-0.00404469	-0.00548489	-0.00376440	-0.00249626	-0.00433498	-0.00540861	-0.00460668	-0.00399643	-0.00317083	-0.00481041	-0.00509458	-0.00340348	-0.00393081	-0.00330449	-0.00445329	-0.00153432	-0.00230434	-0.00465883	-0.00405189	-0.00394215	-0.00172387	-0.00425603	-0.00562337	-0.00236443	-0.00259299	-0.00546322	-0.00373013	-0.00381641	-0.00447489	-0.00508393	-0.00491507	-0.00312775	-0.00419321	-0.00540622	-0.00714737	-0.00351464	-0.00465995	-0.00694059	-0.00690290	-0.00389740	-0.00374739	-0.00505360	-0.00332960	-0.00491719	-0.00447029	-0.00585789	-0.00430246	-0.00210564	-0.00175090	-0.00403964	-0.00376785	-0.00264562	-0.00169654	-0.00189458	-0.00168394	-0.00191030	-0.00126084	-0.00339577	-0.00165752	-0.00146311	-0.00165094	-0.00241082	-0.00178998	-0.00176338	-0.00140427	-0.00190303	-0.00193642	-0.00140039	-0.00086677	-0.00194746	-0.00135470	-0.00100149	-0.00092722	-0.00211999	-0.00110611	-0.00079566	-0.00176138	-0.00235825	-0.00098825	-0.00063568	-0.00103362	-0.00144511	-0.00113450	-0.00069515	-0.00109846	-0.00118847	-0.00117445	-0.00090891	-0.00107253	-0.00144109	-0.00141409	-0.00094867	-0.00156002	-0.00207042	-0.00179826	-0.00248590	-0.00152438	-21.47483647
-0.4001	-21.47483647	-21.47483647	-21.47483647	-21.47483647	-21.47483647	-21.47483647	-21.47483647	-21.47483647	-21.47483647	-21.47483647	-21.47483647	-21.47483647	-21.47483647	-21.47483647	-21.47483647	-21.47483647	-21.47483647	-21.47483647	-21.47483647	-21.47483647	-21.47483647	-21.47483647	-21.47483647	-21.47483647	-21.47483647	-21.47483647	-21.47483647	-21.47483647	-21.47483647	-21.47483647	-21.47483647	-21.47483647	1.42396688	0.82631991	-0.10358364	-0.08372834	0.21029714	0.02484825	0.06009158	0.09316936	0.10875694	-0.08190295	0.02234641	-0.02069364	0.07947781	0.01918730	0.03735177	0.01484642	0.04446361	0.01216979	0.03169445	0.02184913	0.03621069	0.02296184	0.03105176	0.01471099	0.03704331	0.02113516	0.02714493	0.02515925	0.03022422	0.01980457	0.02516298	0.02629193	0.03261254	0.03137035	0.02389192	0.02685318	0.02692561	0.02872208	0.02441709	0.02370098	0.02728047	0.02975070	0.02209430	0.02319726	0.02798010	0.02985739	0.02176158	0.00573433	0.00816017	0.01954024	0.01805893	-0.00665321	0.01213678	0.00556658	0.02162445	0.00639836	0.00490612	0.01714735	0.02114338	0.02089310	0.01353013	0.01847047	0.02283040	0.01716859	0.02080567	0.02549817	0.02185044	0.01545945	0.02034442	0.01415064	0.01769434	0.00971941	0.01323865	0.01395943	0.01455373	0.00802030	0.01524304	0.01381647	0.01094478	0.00416721	0.00285209	-0.00675446	-0.00127308	-0.00568192	0.00230041	-0.00596006	-0.01039403	-0.01279768	-0.00871821	-0.01788096	-0.02277735	-0.02082716	-0.02331147	-0.03397630	-0.03460912	-0.03454800	-0.03176977	-0.03807475	-0.03365108	-0.03686481	-0.03428463	-0.03810445	-0.03874123	-0.04008195	-0.04171358	-0.04266725	-0.04406436	-0.04816923	-0.04201164	-0.04616622	-0.04500098	-0.04707631	-0.04705019	-0.04930710	-0.04799038	-0.04954593	-0.04901731	-0.04943291	-0.04780960	-0.04973267	-0.05017157	-0.04944365	-0.04827616	-0.05092107	-0.05085916	-0.05108435	-0.05023730	-0.05227780	-0.04802466	-0.04977832	-0.04744415	-0.04914247	-0.04788512	-0.04809446	-0.04685702	-0.04668959	-0.04384836	-0.04849594	-0.04545678	-0.04417286	-0.04194777	-0.04187263	-0.03950824	-0.03822645	-0.03546911	-0.03292410	-0.02854101	-0.02615071	-0.02195934	-0.01845638	-0.01386689	-0.01024357	-0.00463291	-0.00161472	0.00131587	0.00406412	0.00665240	0.00772870	0.00915377	0.00554976	0.00528340	0.00341269	0.00292785	-0.00021984	-0.00193530	-0.00487870	-0.00571514	-0.00868634	-0.00875723	-0.00927176	-0.00871961	-0.00967686	-0.00882577	-0.00776913	-0.00634779	-0.00718397	-0.00566848	-0.00534680	-0.00290139	-0.00476020	-0.00200803	-0.00235099	-0.00022443	-0.00318725	-0.00099817	-0.00125866	-0.00059777	-0.00168016	0.00038984	-0.00094337	0.00043919	-0.00116976	0.00032927	-0.00217816	-0.00012767	-0.00262961	-0.00048915	-0.00164635	-0.00073186	-0.00151219	-0.00003441	-0.00112857	-0.00010915	-0.00107452	-0.00004855	-0.00016014	0.00039132	-0.00154833	-0.00123667	-0.00035000	0.00009770	-0.00146505	-0.00040331	-0.00006059	0.00023115	-0.00137974	-0.00025270	-0.00035152	-0.00078339	-0.00108792	-0.00082906	-0.00003897	-0.00107052	-0.00067945	-0.00082670	0.00001193	0.00025364	-0.00116732	-0.00019876	-0.00104809	-0.00008461	0.00016445	-0.00017619	-0.00053455	-0.00033029	-0.00039505	-0.00065499	-0.00023704	-0.00070721	-0.00006780	-0.00143238	-0.00049996	-0.00004175	-0.00083220	0.00047568	-0.00129831	0.00016851	-0.00089111	0.00014084	0.00000996	-0.00143251	-0.00008450	-0.00032848	-0.00109855	-0.00000861	-0.00068440	-0.00092507	-0.00078016	0.00010530	-0.00050759	-0.00058764	-0.00059629	0.00093942	-0.00078079	0.00032306	-0.00173644	-0.00080646	0.00004902	-0.00014900	-0.00116685	-0.00089972	-0.00113347	0.00031713	-0.00257853	0.00038543	0.00016251	0.00014123	-0.00194427	-0.00167051	0.00015267	-0.00086287	-0.00049620	-0.00116743	-0.00123839	-0.00151651	-0.00288020	-0.00120400	-0.00077267	-0.00031598	-0.00194458	0.00094330	-0.00032562	-0.00119504	-0.00120989	-0.00141687	-0.00235455	0.00119789	0.00062003	-0.00023652	-0.00035324	0.00068754	-0.00206385	0.00156691	-0.00277157	0.00043107	-0.00398376	-0.00240014	0.00037347	-0.00001899	-0.00321781	-0.00013421	-0.00236196	-0.00037886	-0.00137282	-0.00224777	0.00051300	0.00093508	0.00039194	-0.00049879	-0.00138603	-0.00063886	-0.00246325	0.00029027	0.00151038	0.00079029	-0.00359314	-0.00053138	0.00139367	0.00011641	-0.00104883	-0.00192859	-0.00108117	-0.00009039	-0.00409414	0.00115025	0.00222787	-0.00103611	-0.00189568	-0.00146561	-0.00133008	0.00001901	-0.00262223	0.00200954	0.00248429	0.00051426	-0.00286561	0.00190588	-0.00114266	0.00090142	-0.00197064	0.00130597	-0.00105583	0.00053633	-0.00245508	0.00075422	-0.00070676	0.00034619	-0.00113567	0.00087892	-0.00065526	0.00088231	-0.00025033	0.00098836	0.00033589	0.00190280	0.00010672	0.00024345	0.00325294	-0.00051563	-0.00201994	0.00161123	0.00110254	0.00414543	-0.00480444	0.00104161	0.00179970	0.00066554	-0.00130914	0.00070748	0.00197876	-0.00024841	-0.00193254	-0.00110288	-0.00152075	0.00104566	-0.00091301	0.00180657	-0.00045910	0.00024713	-0.00014231	0.00109091	0.00027263	0.00122816	-0.00059816	-0.00004800	0.00065505	-0.00009940	-0.00167593	-0.00009460	0.00087057	0.00150649	-0.00193717	0.00077157	0.00107114	0.00146031	0.00135131	0.00004752	0.00107076	0.00113468	-0.00075638	0.00128776	0.00086245	0.00119584	0.00087395	0.00131488	0.00128723	0.00181788	-0.00115570	0.00057337	0.00078414	0.00230700	0.00014084	0.00272453	0.00205076	0.00281761	-0.00027155	0.00136132	0.00181597	0.00232422	0.00177569	0.00085793	0.00133833	0.00227959	0.00049040	0.00096763	0.00200218	0.00155075	0.00048262	0.00206342	-0.00001891	0.00020477	0.00013388	0.00045841	0.00056897	0.00107493	-0.00008090	0.00094750	0.00112431	0.00054204	0.00074809	0.00088567	0.00135382	0.00074245	0.00009185	0.00030067	0.00023324	0.00097504	0.00043898	0.00060632	-0.00011302	0.00032814	0.00071264	0.00083509	0.00106803	0.00047296	0.00028995	0.00087832	0.00061840	0.00029823	0.00020141	0.00098050	0.00029393	0.00077315	0.00008289	0.00014192	0.00146906	0.00076379	0.00120099	0.00077318	-21.47483647
-0.3501	-21.47483647	-21.47483647	-21.47483647	-21.47483647	-21.47483647	-21.47483647	-21.47483647	-21.47483647	-21.47483647	-21.47483647	-21.47483647	-21.47483647	-21.47483647	-21.47483647	-21.47483647	-21.47483647	-21.47483647	-21.47483647	-21.47483647	-21.47483647	-21.47483647	-21.47483647	-21.47483647	-21.47483647	-21.47483647	-21.47483647	-21.47483647	-21.47483647	-21.47483647	-21.47483647	-21.47483647	-21.47483647	-0.67011154	0.23556959	0.13248478	-0.02081646	-0.06464645	0.00194771	-0.02146033	0.06691497	-0.00225621	0.07468245	0.05060657	0.06628279	-0.04448473	-0.00086800	0.03528789	0.04607317	-0.00309866	0.02409781	0.01948695	0.03381908	0.01040974	0.03172014	0.02808704	0.03172744	0.00723896	0.02708258	0.02691031	0.03586681	0.01880635	0.02999264	0.02557045	0.03314808	0.02541865	0.03300119	0.02445806	0.03407390	0.02048323	0.02910613	0.02897860	0.03363872	0.02422014	0.02471214	0.02716223	0.03225529	0.03932529	0.01975168	0.02485927	0.02534168	0.03720252	0.01855096	0.02315458	0.02133465	0.04002774	0.01228572	0.02673011	0.02676735	0.01735184	0.01476222	0.03034417	0.03281497	0.02496755	0.02168628	0.02342753	0.03032946	0.01827511	0.02243747	0.02669742	0.02214088	0.01461139	0.02130226	0.01909959	0.02084158	0.00939837	0.01967701	0.01245111	0.01847458	0.00905491	0.01760335	0.01063190	0.01310266	-0.00214623	-0.00347496	0.00047035	-0.00067399	-0.00779538	-0.01005659	-0.01159715	-0.01039923	-0.01753796	-0.01414474	-0.02425996	-0.01652665	-0.02781353	-0.02860015	-0.03158605	-0.02903808	-0.03531771	-0.03491519	-0.03154900	-0.02971657	-0.03795132	-0.03482293	-0.03567980	-0.03618222	-0.04332188	-0.03769037	-0.04173872	-0.04169935	-0.04582581	-0.04433823	-0.04627014	-0.04382364	-0.04890110	-0.04602285	-0.04756429	-0.04639684	-0.04967628	-0.04735441	-0.04891216	-0.04733916	-0.05068611	-0.04755791	-0.04771554	-0.04726307	-0.05163295	-0.04889068	-0.04919948	-0.04814065	-0.04803001	-0.04788872	-0.04754743	-0.04438995	-0.04686638	-0.04581224	-0.04641105	-0.04105982	-0.04366359	-0.04579162	-0.04364437	-0.04080631	-0.04050423	-0.04092726	-0.04029223	-0.03705902	-0.03823215	-0.03632872	-0.03345832	-0.03176139	-0.03272080	-0.03096568	-0.02774700	-0.02387503	-0.02247896	-0.01704961	-0.01669388	-0.00856150	-0.00713121	-0.00438983	-0.00069073	0.00554677	0.00592541	0.00846860	0.00984911	0.01303222	0.01054015	0.01003687	0.00881467	0.00972112	0.00495264	0.00418016	0.00104892	0.00228404	-0.00117159	-0.00306145	-0.00419691	-0.00418528	-0.00532624	-0.00538207	-0.00662824	-0.00359835	-0.00375781	-0.00456059	-0.00421513	-0.00153729	-0.00171936	-0.00219661	-0.00101744	0.00104648	0.00136119	0.00059904	0.00143257	0.00153454	0.00227810	0.00146749	0.00115192	0.00298214	0.00206861	0.00150578	0.00168956	0.00244364	0.00297303	0.00227162	0.00096136	0.00240798	0.00278759	0.00200691	0.00089514	0.00246068	0.00153806	0.00217868	0.00193457	0.00232063	0.00155596	0.00207028	0.00128614	0.00252086	0.00153464	0.00188732	0.00061474	0.00287062	0.00140107	0.00217456	0.00137380	0.00373982	0.00103350	0.00197210	0.00242889	0.00191454	0.00189400	0.00159688	0.00036908	0.00348391	0.00190741	0.00172668	0.00169845	0.00304795	0.00272245	0.00221147	0.00073840	0.00275077	0.00060965	0.00219165	0.00100370	0.00145753	0.00274266	0.00216748	0.00187769	0.00239155	0.00293385	0.00278541	0.00069699	0.00344374	0.00303879	0.00229569	0.00160443	0.00282808	0.00272754	0.00229788	0.00078213	0.00317556	0.00184242	0.00272243	0.00322377	0.00375405	0.00370212	0.00251535	0.00105952	0.00422218	0.00209694	0.00321148	0.00144630	0.00365899	0.00342300	0.00370692	0.00280056	0.00443703	0.00331168	0.00357142	0.00248418	0.00555839	0.00343149	0.00559211	0.00157988	0.00487415	0.00377408	0.00369335	0.00259397	0.00588429	0.00407517	0.00412418	0.00404375	0.00583315	0.00338807	0.00638851	0.00377522	0.00601714	0.00630022	0.00506112	0.00288648	0.00688935	0.00643118	0.00723250	0.00281885	0.00496244	0.00614652	0.00399746	0.00186679	0.00901069	0.00427366	0.00664227	0.00277340	0.00805980	0.00587873	0.00497725	0.00410985	0.01007983	0.00680072	0.01075444	0.00536375	0.00823290	0.00572079	0.00634858	0.00632199	0.01316062	0.00594267	0.00956820	0.00450911	0.00931330	0.00682326	0.00748131	0.00641305	0.00908121	0.00720609	0.00716580	0.00414693	0.01018127	0.00517038	0.00850528	0.00599729	0.00852544	0.00305180	0.00663081	0.00548106	0.00956342	0.00541367	0.00882164	0.00505271	0.00806877	0.00421978	0.00728082	0.00606603	0.01021863	0.00659329	0.00775664	0.00418480	0.01143930	0.00643166	0.00663604	0.00449532	0.00758392	0.00664932	0.00684563	0.00550375	0.00832963	0.00422473	0.00982337	0.00497980	0.00758658	0.00512097	0.00559664	0.00564248	0.00804597	0.00344514	0.00918490	0.00317492	0.00629868	0.00492183	0.00373689	0.00284493	0.00701225	0.00374455	0.00629153	0.00106342	0.00384704	0.00357559	0.00571192	0.00334457	0.00555972	0.00302924	0.00515627	0.00185763	0.00452149	0.00295776	0.00379113	0.00282491	0.00444537	0.00223594	0.00465073	0.00333654	0.00534891	0.00341085	0.00578736	0.00290715	0.00445159	0.00264307	0.00508842	0.00142533	0.00343837	0.00285513	0.00373746	0.00136034	0.00521148	0.00099042	0.00657089	0.00124166	0.00524427	0.00252958	0.00388836	0.00201525	0.00357030	0.00272417	0.00431952	0.00368190	0.00549034	0.00394046	0.00587047	0.00222468	0.00247489	0.00314511	0.00567769	0.00267904	0.00286137	0.00185876	0.00439113	0.00164244	0.00231986	0.00106189	0.00234792	0.00221799	0.00115571	0.00044049	0.00206828	0.00118191	0.00124907	0.00098864	0.00143686	0.00099452	0.00147525	0.00074972	0.00237469	0.00144811	0.00149254	0.00055111	0.00101964	0.00068366	0.00126923	0.00073506	0.00235304	0.00059875	0.00018656	0.00027053	0.00172484	0.00099271	0.00106907	0.00047717	0.00134399	0.00014632	0.00131935	0.00049620	0.00129518	0.00066499	0.00119139	0.00034183	0.00113356	0.00003704	0.00105408	0.00036190	0.00113429	0.00056538	-21.47483647
-0.3001	-21.47483647	-21.47483647	-21.47483647	-21.47483647	-21.47483647	-21.47483647	-21.47483647	-21.47483647	-21.47483647	-21.47483647	-21.47483647	-21.47483647	-21.47483647	-21.47483647	-21.47483647	-21.47483647	-21.47483647	-21.47483647	-21.47483647	-21.47483647	-21.47483647	-21.47483647	-21.47483647	-21.47483647	-21.47483647	-21.47483647	-21.47483647	-21.47483647	-21.47483647	-21.47483647	-21.47483647	-21.47483647	-21.47483647	-21.47483647	0.24409712	0.09774786	-0.05780355	0.04406388	-0.03365608	0.07381683	-0.02405047	0.05952916	0.01290759	0.05148517	-0.01658153	0.04750505	0.02994742	0.03723669	0.00705081	0.03971203	0.02009179	0.03358639	0.01942920	0.03539598	0.03216899	0.02839938	0.02126123	0.03118941	0.02702949	0.03213043	0.02289763	0.03122909	0.02436493	0.03352916	0.03041935	0.03685143	0.02656018	0.03131205	0.02559678	0.02971592	0.02628547	0.03289025	0.02725726	0.03218883	0.02430514	0.03752398	0.03243731	0.03512949	0.01712698	0.03394472	0.02603535	0.02549836	0.00416758	0.01752219	0.01942304	0.01612731	0.01404611	0.02849875	0.01840497	0.02426318	0.02277788	0.03214169	0.02075616	0.02596907	0.02365490	0.02448457	0.01795045	0.02448077	0.02640451	0.02235072	0.01798359	0.02235588	0.01855939	0.02073242	0.01222777	0.02099869	0.01536065	0.01926291	0.01402018	0.02030046	0.00956290	0.00746051	0.00399434	-0.00022523	-0.00038832	-0.00190221	0.00250812	-0.00254120	-0.00778122	-0.00534253	-0.00898105	-0.01104776	-0.02039591	-0.01531677	-0.02468764	-0.03073680	-0.03306187	-0.02845498	-0.03138630	-0.03303774	-0.03268119	-0.03502650	-0.03616382	-0.03523535	-0.04023161	-0.03736877	-0.04166529	-0.03840619	-0.04284882	-0.04381551	-0.04122771	-0.04279587	-0.04740390	-0.04473693	-0.04667609	-0.04715966	-0.04813727	-0.04875503	-0.04877978	-0.04659710	-0.04965361	-0.04830814	-0.05199980	-0.04953635	-0.04857869	-0.05084024	-0.05076938	-0.04921323	-0.05198887	-0.05062082	-0.04912924	-0.04689666	-0.05015236	-0.04625069	-0.04859285	-0.04625577	-0.04725515	-0.04638252	-0.04635599	-0.04617161	-0.04676186	-0.04382410	-0.04358388	-0.04272493	-0.04241934	-0.04199138	-0.04291815	-0.04027841	-0.04002640	-0.03970615	-0.03779607	-0.03420996	-0.03609965	-0.03222735	-0.03236606	-0.02729925	-0.02967702	-0.02684584	-0.02576673	-0.02366354	-0.02195317	-0.01913710	-0.01604587	-0.01044610	-0.00923347	-0.00425580	-0.00136388	0.00315091	0.00538442	0.00740612	0.00800520	0.01002505	0.00832018	0.00998663	0.00862658	0.00792386	0.00431017	0.00367099	0.00263682	0.00093577	-0.00243496	-0.00459000	-0.00441331	-0.00485859	-0.00855989	-0.00755011	-0.00813622	-0.00557536	-0.00830037	-0.00743858	-0.00647254	-0.00429260	-0.00572474	-0.00550155	-0.00323269	-0.00298741	-0.00251384	-0.00268558	-0.00197684	-0.00169331	-0.00218694	-0.00126562	-0.00092054	0.00093200	-0.00190867	-0.00134432	-0.00030067	0.00165266	-0.00145515	-0.00026992	-0.00123191	0.00088186	-0.00101315	-0.00085306	-0.00114839	0.00082962	-0.00141486	-0.00012765	-0.00014897	0.00046675	-0.00260352	-0.00116590	-0.00130356	0.00169554	-0.00170735	-0.00009717	-0.00103388	0.00043666	-0.00176947	-0.00092956	-0.00134682	0.00000742	-0.00221802	0.00012921	-0.00088754	0.00002728	-0.00180715	-0.00038798	-0.00158360	0.00026524	-0.00164230	-0.00089204	-0.00142047	0.00050572	-0.00137906	-0.00126623	-0.00117048	0.00008821	-0.00093157	-0.00080079	0.00012216	0.00077212	-0.00186487	0.00014616	-0.00046774	0.00046934	-0.00128373	-0.00124045	-0.00157926	0.00013914	-0.00210954	-0.00076042	-0.00222746	0.00106315	0.00001585	-0.00095443	-0.00110652	-0.00040256	-0.00143904	-0.00120317	-0.00183833	0.00017782	-0.00135396	-0.00225646	-0.00131212	0.00017949	-0.00045476	-0.00248139	-0.00235260	-0.00074180	-0.00325163	-0.00163651	-0.00319801	0.00074776	-0.00243904	-0.00164853	-0.00400994	0.00073958	-0.00274541	-0.00150801	-0.00205587	-0.00145399	-0.00398049	-0.00096258	-0.00335592	-0.00139026	-0.00337681	-0.00297050	-0.00295011	-0.00038870	-0.00274372	-0.00222585	-0.00451222	-0.00031652	-0.00156435	-0.00539580	-0.00381524	-0.00255567	-0.00520232	-0.00309251	-0.00351115	0.00112924	-0.00502382	-0.00335892	-0.00499731	-0.00168202	-0.00447884	-0.00438763	-0.00421055	-0.00437794	-0.00564405	-0.00567602	-0.00480344	-0.00270398	-0.00056338	-0.00209844	-0.00469967	-0.00311053	-0.00613004	-0.00205299	-0.00726852	-0.00363165	-0.00465462	-0.00634094	-0.00489350	-0.00362443	-0.00529670	-0.00484286	-0.00615511	-0.00212819	-0.00545385	-0.00681344	-0.00749493	-0.00412960	-0.00422553	-0.00347768	-0.00802950	-0.00193826	-0.00258842	-0.00367975	-0.00739350	-0.00286619	-0.00650850	-0.00578605	-0.00694642	-0.00440921	-0.00529411	-0.00377935	-0.00689485	-0.00180622	-0.00312955	-0.00726416	-0.00603758	-0.00455277	-0.00212407	-0.00578018	-0.00655106	-0.00042580	-0.00338445	-0.00610136	-0.00686611	-0.00345051	-0.00351979	-0.00776899	-0.00447480	-0.00510424	-0.00463875	-0.00541039	-0.00690669	-0.00485862	-0.00642436	-0.00586363	-0.00417369	-0.00389277	-0.00450558	-0.00609914	-0.00297874	-0.00162866	-0.00460517	-0.00372114	-0.00421861	-0.00310400	-0.00301347	-0.00466340	-0.00293522	-0.00275480	-0.00375186	-0.00406966	-0.00371022	-0.00101939	-0.00436532	-0.00506029	-0.00303747	-0.00316260	-0.00145988	-0.00418806	-0.00356254	-0.00302562	-0.00354014	-0.00496412	-0.00352716	-0.00355765	-0.00142972	-0.00260519	-0.00273561	-0.00198880	-0.00153479	-0.00454175	-0.00448009	-0.00358154	-0.00564801	-0.00639184	-0.00376736	-0.00335019	-0.00335408	-0.00583774	-0.00445340	-0.00306976	-0.00271715	-0.00595854	-0.00453875	-0.00248276	-0.00363135	-0.00408215	-0.00496624	-0.00298439	-0.00263898	-0.00257910	-0.00231464	-0.00184955	-0.00114649	-0.00285666	-0.00190732	-0.00250077	-0.00164896	-0.00242850	-0.00150384	-0.00154552	-0.00106464	-0.00177717	-0.00211429	-0.00130581	-0.00058635	-0.00184561	-0.00151311	-0.00159977	-0.00115329	-0.00245641	-0.00140308	-0.00150853	-0.00155740	-0.00199746	-0.00172981	-0.00153423	-0.00076230	-0.00123385	-0.00154304	-0.00041967	-0.00064359	-0.00111264	-0.00152798	-0.00047753	-0.00109985	-0.00143957	-0.00109628	-0.00115573	-0.00114046	-0.00188020	-0.00134949	-0.00163071	-0.00136907	-21.47483647
-0.2501	-21.47483647	-21.47483647	-21.47483647	-21.47483647	-21.47483647	-21.47483647	-21.47483647	-21.47483647	-21.47483647	-21.47483647	-21.47483647	-21.47483647	-21.47483647	-21.47483647	-21.47483647	-21.47483647	-21.47483647	-21.47483647	-21.47483647	-21.47483647	-21.47483647	-21.47483647	-21.47483647	-21.47483647	-21.47483647	-21.47483647	-21.47483647	-21.47483647	-21.47483647	-21.47483647	-21.47483647	-21.47483647	0.42521584	-0.21851479	-0.25292661	0.12785214	0.19507429	0.08101004	0.03206529	-0.01621521	0.09245264	-0.01005675	0.01955578	0.01448758	0.10285355	0.02467651	0.00032063	0.01030673	0.03591130	0.01816681	0.00828432	0.02627669	0.04790485	0.02631618	0.02858520	0.01819562	0.03372564	0.02435387	0.02701786	0.02519686	0.02892743	0.02934979	0.02608393	0.02937271	0.03550659	0.03290658	0.02539751	0.02605146	0.02612190	0.03219580	0.02493979	0.02627053	0.02554342	0.02846854	0.02644206	0.02663950	0.02993743	0.02460453	0.01793550	0.00999769	0.00898401	0.01678219	0.01839525	-0.01435624	0.00425564	0.02298143	0.02098999	0.00638401	0.00835143	0.01682552	0.02418125	0.01646727	0.02412208	0.01717913	0.01824228	0.01584377	0.02302894	0.01989493	0.02289686	0.01193287	0.02001603	0.01605448	0.01756081	0.00798406	0.01063068	0.01174542	0.00986514	0.00905125	0.01582851	0.01124918	0.00553371	0.00408870	0.00617926	-0.00754624	-0.00283067	-0.00844766	-0.00386327	-0.01058750	-0.01714673	-0.01863848	-0.01215878	-0.01863064	-0.02828515	-0.02634373	-0.02609865	-0.03600038	-0.03443370	-0.03975697	-0.03311132	-0.03658610	-0.03333569	-0.03889611	-0.03449737	-0.03910674	-0.04104412	-0.04087284	-0.04152292	-0.04143221	-0.04420446	-0.04852991	-0.04185526	-0.04649672	-0.04913731	-0.04604890	-0.04738714	-0.05114901	-0.04946424	-0.05174780	-0.04973759	-0.05154663	-0.05119032	-0.05171566	-0.05364856	-0.05205876	-0.04988713	-0.05414444	-0.05322800	-0.05483020	-0.05337627	-0.05429768	-0.05007604	-0.05041993	-0.05151053	-0.05073860	-0.05010114	-0.04955859	-0.04961928	-0.04968413	-0.04864553	-0.04981399	-0.04904929	-0.04861084	-0.04500495	-0.04504368	-0.04357252	-0.04678390	-0.04288090	-0.04282355	-0.04020689	-0.04244662	-0.03986330	-0.04000907	-0.03863716	-0.03819361	-0.03645651	-0.03458334	-0.03411534	-0.03313373	-0.02978753	-0.03276148	-0.02880766	-0.02975252	-0.02663406	-0.02443336	-0.02236339	-0.02171996	-0.01919793	-0.01762306	-0.01353556	-0.01188751	-0.00875660	-0.00551848	-0.00137406	-0.00017700	0.00339741	0.00579832	0.00738957	0.00809317	0.00888512	0.00995760	0.00988298	0.00640787	0.00775258	0.00537850	0.00504374	0.00085776	-0.00010524	-0.00145412	-0.00370823	-0.00523549	-0.00524409	-0.00770394	-0.00643826	-0.00939074	-0.00749934	-0.00837954	-0.00748608	-0.00819805	-0.00659395	-0.00716739	-0.00631525	-0.00632406	-0.00365751	-0.00407840	-0.00386101	-0.00477245	-0.00210746	-0.00147303	-0.00153554	-0.00343111	-0.00242556	-0.00066788	-0.00002640	-0.00112754	-0.00092042	-0.00121457	-0.00043272	-0.00189193	-0.00096717	-0.00086800	-0.00156293	-0.00128322	-0.00113085	-0.00030238	-0.00090057	-0.00150112	-0.00077529	-0.00078051	-0.00018751	-0.00209992	-0.00128343	-0.00063126	-0.00183929	-0.00013119	-0.00060929	-0.00048295	-0.00074685	-0.00113780	-0.00101935	-0.00132401	-0.00061355	-0.00181061	-0.00147131	-0.00128217	-0.00082079	-0.00124898	-0.00070419	-0.00092037	0.00009390	-0.00143113	-0.00053271	-0.00028988	-0.00105894	-0.00095967	-0.00054069	-0.00163751	-0.00020724	-0.00118947	-0.00077906	-0.00128015	-0.00140533	-0.00118026	-0.00189887	-0.00148279	0.00067657	-0.00045763	-0.00063914	-0.00154616	-0.00060581	-0.00267625	-0.00095004	-0.00135662	-0.00046062	-0.00228374	-0.00070237	-0.00286537	-0.00121476	-0.00286910	-0.00097956	-0.00166066	-0.00115425	-0.00136880	-0.00215532	-0.00221439	-0.00193904	-0.00433821	-0.00178348	-0.00286028	-0.00006451	-0.00221584	-0.00210382	-0.00426840	-0.00347343	-0.00064370	-0.00278174	-0.00201748	-0.00060907	-0.00282746	-0.00101012	-0.00319459	-0.00138410	-0.00127565	-0.00269602	-0.00244611	-0.00217213	-0.00473129	-0.00141020	-0.00504644	-0.00270105	-0.00017269	-0.00316951	-0.00142707	-0.00125272	-0.00185003	-0.00390035	-0.00255912	-0.00300691	-0.00117158	-0.00231290	-0.00293798	-0.00127349	-0.00264233	-0.00232023	-0.00687379	0.00036258	0.00071486	-0.00067785	-0.00596785	-0.00341292	-0.00008240	-0.00247519	-0.00688437	-0.00379418	-0.00309922	-0.00110571	-0.00405325	-0.00118721	0.00086986	-0.00243957	-0.00621001	-0.00198298	-0.00297799	-0.00295544	-0.00497026	0.00126169	-0.00083742	-0.00075276	-0.00433386	0.00081456	-0.00104318	-0.00314048	-0.00286217	-0.00121110	-0.00189864	0.00059752	-0.00143194	-0.00076803	-0.00024972	0.00166746	-0.00212394	-0.00047159	-0.00158147	-0.00002628	-0.00320831	-0.00060336	-0.00186539	-0.00099611	0.00017166	0.00031737	-0.00045961	-0.00312242	-0.00253998	-0.00032164	-0.00134767	-0.00124784	-0.00323534	0.00115177	-0.00050143	-0.00181067	-0.00349516	-0.00157759	-0.00107299	-0.00016849	-0.00219265	-0.00112984	-0.00273947	-0.00063501	-0.00152089	0.00003321	-0.00036345	0.00058024	-0.00270617	0.00004124	-0.00093556	-0.00163261	-0.00159105	0.00023621	-0.00091885	0.00129464	0.00002316	0.00027815	-0.00358865	0.00131048	-0.00164368	0.00047833	-0.00036283	-0.00149288	-0.00069136	-0.00009589	-0.00056935	0.00067256	-0.00215129	-0.00034464	-0.00005903	-0.00005597	-0.00091887	0.00046044	0.00100262	0.00130129	-0.00197144	-0.00037423	-0.00046217	0.00070257	-0.00199846	-0.00000145	-0.00034562	0.00104262	-0.00149052	-0.00022137	-0.00163256	0.00071064	-0.00059934	0.00041651	-0.00127358	-0.00056525	-0.00113345	-0.00063357	0.00127548	0.00065643	-0.00117705	0.00048526	-0.00065354	0.00040454	-0.00099977	0.00057612	0.00075087	0.00008045	-0.00027121	0.00040501	0.00034545	0.00006114	-0.00017899	0.00033572	0.00047807	0.00029300	-0.00046397	-0.00006832	-0.00021516	0.00050278	0.00023284	0.00000702	-0.00085613	0.00017961	-0.00035293	0.00012179	0.00033554	0.00015254	0.00005610	0.00020635	0.00038870	0.00025417	-0.00000849	-0.00005316	0.00023031	0.00057769	0.00011226	-0.00008535	0.00132243	0.00051064	0.00057392	0.00029580	-21.47483647
-0.2001	-21.47483647	-21.47483647	-21.47483647	-21.47483647	-21.47483647	-21.47483647	-21.47483647	-21.47483647	-21.47483647	-21.47483647	-21.47483647	-21.47483647	-21.47483647	-21.47483647	-21.47483647	-21.47483647	-21.47483647	-21.47483647	-21.47483647	-21.47483647	-21.47483647	-21.47483647	-21.47483647	-21.47483647	-21.47483647	-21.47483647	-21.47483647	-21.47483647	-21.47483647	-21.47483647	-21.47483647	-21.47483647	0.05224640	0.11650756	-0.18473949	-0.07106111	-0.03725432	-0.06193557	0.02862285	0.01229803	0.09553469	-0.03434093	0.04474163	0.02762142	0.02985009	0.03157186	0.03440792	0.04627002	0.02167200	0.02448924	0.01844223	0.03813378	0.02266530	0.02419196	0.02473230	0.02696791	0.02466200	0.02103443	0.03018413	0.03270083	0.02252943	0.02435520	0.02750093	0.03182256	0.03025640	0.02784651	0.02788256	0.03161360	0.02537984	0.03028335	0.03331359	0.02998282	0.02690724	0.02627840	0.02621136	0.03691637	0.03846535	0.01809548	0.02877681	0.01159675	0.03374419	0.01700684	0.03516732	0.00100090	0.03700972	0.00296931	0.03853006	0.02214770	0.01861666	0.02305011	0.03501661	0.02639650	0.01845020	0.02464393	0.02753319	0.02719089	0.01673005	0.02368095	0.02825716	0.02076835	0.00982545	0.01933594	0.02205678	0.02446491	0.00949270	0.01605482	0.01501680	0.01886844	0.01448758	0.02232513	0.01722319	0.01846093	0.00300349	-0.00364953	0.00489116	0.00463438	-0.00404906	-0.00294497	-0.00624068	-0.00242424	-0.01011503	-0.01076823	-0.01499098	-0.01502425	-0.02252473	-0.03076061	-0.02820376	-0.02920139	-0.03501664	-0.03477164	-0.03276067	-0.03143192	-0.03807389	-0.03610311	-0.03652993	-0.03364231	-0.04393551	-0.03946648	-0.04070663	-0.04318840	-0.04522058	-0.04460416	-0.04379688	-0.04223280	-0.04839249	-0.04629879	-0.04723858	-0.04706876	-0.05014395	-0.05009974	-0.04857302	-0.04799921	-0.05223263	-0.05075456	-0.04874057	-0.04930292	-0.05217995	-0.05159846	-0.05043410	-0.04857425	-0.04930579	-0.05053050	-0.04843792	-0.04762870	-0.04915519	-0.04921871	-0.04723225	-0.04533841	-0.04593269	-0.04896770	-0.04545057	-0.04468340	-0.04518873	-0.04561529	-0.04273127	-0.04290710	-0.04128502	-0.04032573	-0.03787008	-0.03704208	-0.03876759	-0.03775338	-0.03573230	-0.03592214	-0.03488148	-0.03362305	-0.03319560	-0.03165208	-0.03073432	-0.03077264	-0.02845103	-0.02728423	-0.02645367	-0.02674055	-0.02377159	-0.02211239	-0.02219396	-0.02076583	-0.01830760	-0.01728828	-0.01625054	-0.01619705	-0.01228922	-0.00989778	-0.00742018	-0.00674116	-0.00361336	-0.00206427	0.00201247	0.00355017	0.00654904	0.00760432	0.01059916	0.00867113	0.01314654	0.01315394	0.01443259	0.01067139	0.01217119	0.01066819	0.01083672	0.00810070	0.00659967	0.00597542	0.00314355	0.00022454	-0.00024558	-0.00100912	-0.00172627	-0.00472261	-0.00375134	-0.00485929	-0.00354961	-0.00457237	-0.00560221	-0.00510443	-0.00343427	-0.00444072	-0.00321108	-0.00268536	-0.00270823	-0.00223950	-0.00031206	-0.00011287	0.00025785	-0.00058091	0.00080347	0.00047606	0.00220791	0.00086779	0.00115067	0.00171499	0.00165108	0.00202018	0.00137171	0.00246122	0.00200284	0.00112694	0.00193892	0.00238166	0.00183647	0.00178931	0.00100585	0.00270534	0.00205565	0.00153098	0.00134067	0.00256822	0.00206408	0.00191139	0.00110658	0.00305580	0.00085600	0.00143810	0.00140945	0.00212910	0.00254310	0.00216007	0.00150863	0.00237861	0.00285413	0.00209096	0.00094207	0.00283440	0.00273574	0.00117555	0.00241329	0.00188380	0.00224804	0.00127494	0.00102268	0.00336026	0.00161093	0.00168306	0.00255857	0.00384546	0.00394864	0.00132744	0.00129467	0.00380373	0.00345576	0.00266978	0.00089317	0.00191745	0.00460082	0.00222237	0.00250783	0.00490631	0.00343760	0.00262903	0.00346665	0.00469956	0.00261059	0.00545574	0.00194000	0.00488864	0.00370630	0.00274451	0.00244019	0.00686709	0.00417193	0.00397914	0.00311368	0.00759126	0.00466105	0.00528433	0.00201999	0.00551613	0.00580171	0.00410608	0.00414076	0.00760421	0.00505188	0.00584995	0.00604867	0.00778133	0.00653315	0.00335397	0.00222988	0.00805181	0.00595733	0.00377252	0.00447221	0.01088267	0.00449804	0.00731775	0.00481125	0.00790297	0.00525944	0.00946964	0.00622579	0.00558454	0.00588069	0.00620570	0.00662798	0.01322055	0.01100489	0.00934919	0.00677432	0.00963240	0.00974206	0.00579100	0.00587570	0.00685736	0.00930798	0.00686124	0.00567732	0.01119235	0.00919354	0.00604995	0.00562498	0.00878657	0.00799739	0.00412599	0.00622311	0.00946836	0.00737296	0.00771755	0.00506400	0.00832191	0.00618083	0.00792678	0.00654250	0.01045351	0.00820651	0.00711418	0.00639821	0.01260891	0.00907627	0.00577473	0.00489008	0.00973819	0.00603262	0.00731110	0.00770524	0.01060298	0.00690377	0.00936778	0.00670990	0.00861323	0.00526739	0.00476088	0.00558167	0.00865349	0.00596534	0.00700819	0.00541029	0.01033774	0.00636833	0.00649917	0.00481260	0.00801995	0.00627959	0.00724256	0.00470950	0.00711048	0.00687400	0.00642300	0.00579390	0.00724380	0.00493226	0.00555887	0.00372847	0.00488877	0.00611863	0.00479127	0.00463486	0.00589488	0.00440549	0.00579360	0.00473309	0.00512060	0.00679863	0.00511835	0.00514587	0.00668863	0.00476706	0.00680272	0.00350019	0.00550156	0.00472373	0.00471079	0.00360114	0.00566170	0.00477444	0.00656359	0.00394688	0.00737472	0.00494483	0.00510656	0.00388105	0.00635621	0.00562129	0.00575637	0.00562491	0.00816506	0.00601056	0.00625003	0.00442003	0.00522247	0.00470502	0.00539609	0.00350286	0.00471078	0.00325312	0.00460297	0.00314503	0.00518776	0.00242267	0.00296644	0.00338830	0.00304970	0.00253385	0.00297289	0.00284250	0.00299439	0.00269935	0.00244773	0.00205148	0.00279055	0.00149260	0.00247073	0.00166844	0.00301607	0.00257668	0.00169115	0.00124686	0.00220075	0.00195719	0.00207688	0.00171556	0.00106469	0.00135964	0.00142122	0.00153337	0.00224264	0.00169106	0.00205107	0.00148646	0.00221996	0.00199884	0.00168877	0.00148784	0.00173676	0.00183597	0.00195907	0.00134754	0.00210279	0.00171456	0.00281443	0.00155296	-21.47483647
-0.1501	-21.47483647	-21.47483647	-21.47483647	-21.47483647	-21.47483647	-21.47483647	-21.47483647	-21.47483647	-21.47483647	-21.47483647	-21.47483647	-21.47483647	-21.47483647	-21.47483647	-21.47483647	-21.47483647	-21.47483647	-21.47483647	-21.47483647	-21.47483647	-21.47483647	-21.47483647	-21.47483647	-21.47483647	-21.47483647	-21.47483647	-21.47483647	-21.47483647	-21.47483647	-21.47483647	-21.47483647	-21.47483647	-2.40903735	-21.47483647	0.14787847	0.10734860	0.16717063	0.04602692	0.09184259	-0.01941143	0.00057407	0.03256417	0.03549087	0.09215917	-0.01734860	0.04584970	0.04338721	0.06223756	-0.02676993	0.04246939	0.02132260	0.03676824	0.01193137	0.03104269	0.02466069	0.03077291	0.01646776	0.02612013	0.02723619	0.03469428	0.01987098	0.03033741	0.02228085	0.03610688	0.02796178	0.03330289	0.02674465	0.03703169	0.02643131	0.03253087	0.02740844	0.03539881	0.02538966	0.02701116	0.02315838	0.04236989	0.03774881	0.01692738	0.02181627	0.02908585	0.02415756	0.02470420	0.01919915	0.01968507	0.02883521	0.00432068	0.01859963	0.03344561	0.02918773	0.01853457	0.02741798	0.03119486	0.01804322	0.02896025	0.02488266	0.03082890	0.01816280	0.02858634	0.02661286	0.02772445	0.01425852	0.02354088	0.01831352	0.02494150	0.00504658	0.02024928	0.01460364	0.01484982	0.00718074	0.02197632	0.01288721	0.01370480	0.00392711	0.00567728	0.00620750	0.00779140	-0.00230295	-0.00359024	-0.00708845	-0.00306915	-0.00850078	-0.00727450	-0.01608466	-0.00973057	-0.02016712	-0.02005584	-0.02153337	-0.02444403	-0.03166020	-0.02944004	-0.03086357	-0.02971547	-0.03906531	-0.03710671	-0.03977493	-0.03327304	-0.04225212	-0.03706229	-0.04303295	-0.04226034	-0.04626297	-0.04315142	-0.04888077	-0.04275464	-0.04751337	-0.04588054	-0.04941978	-0.04660881	-0.05139230	-0.04852239	-0.04881036	-0.04869471	-0.05197443	-0.04804130	-0.04987758	-0.04871387	-0.05309872	-0.05118318	-0.05115776	-0.04981669	-0.05115535	-0.05072868	-0.05094174	-0.04807402	-0.04982618	-0.04778088	-0.04851901	-0.04404740	-0.04676468	-0.04807625	-0.04824521	-0.04341588	-0.04528788	-0.04466450	-0.04526786	-0.04037276	-0.04313270	-0.04061457	-0.03811162	-0.03743292	-0.03935553	-0.03861511	-0.03663475	-0.03546243	-0.03577790	-0.03159135	-0.03521816	-0.03106291	-0.03137643	-0.03185688	-0.03114186	-0.02798977	-0.03026520	-0.02921326	-0.02769893	-0.02455615	-0.02386951	-0.02139952	-0.02224615	-0.01805203	-0.01866724	-0.01654160	-0.01609784	-0.01322288	-0.01188178	-0.01028518	-0.01123389	-0.00753219	-0.00885767	-0.00688100	-0.00617661	-0.00247586	-0.00155949	-0.00009898	0.00106676	0.00453719	0.00599554	0.00771471	0.00808278	0.01036357	0.01229225	0.01230379	0.01052270	0.01248171	0.01231417	0.01348022	0.01046473	0.00963953	0.00823485	0.00740339	0.00577186	0.00633464	0.00446010	0.00197725	0.00024252	-0.00034099	-0.00181898	-0.00083239	-0.00303579	-0.00297929	-0.00494897	-0.00405305	-0.00377745	-0.00258016	-0.00419831	-0.00380267	-0.00425364	-0.00346011	-0.00209454	-0.00230757	-0.00267940	0.00061685	-0.00065941	0.00090116	-0.00012551	0.00146607	0.00152644	0.00148175	0.00090805	0.00200441	0.00124508	0.00159466	0.00006183	0.00271534	0.00224305	0.00267415	0.00084954	0.00276895	0.00190814	0.00224341	0.00153775	0.00173661	0.00132491	0.00343060	0.00175883	0.00204491	0.00210779	0.00229400	0.00107225	0.00218682	0.00223153	0.00270106	0.00055847	0.00357155	0.00238957	0.00279603	0.00158761	0.00278696	0.00128670	0.00308927	0.00031337	0.00259006	0.00076387	0.00265194	0.00202665	0.00334182	0.00236601	0.00218260	0.00027499	0.00307311	0.00321231	0.00299353	0.00081833	0.00368624	0.00248285	0.00551921	0.00264096	0.00248430	0.00285430	0.00270837	0.00103586	0.00537293	0.00199265	0.00538599	0.00286122	0.00356645	0.00344694	0.00332048	0.00294687	0.00633216	0.00427733	0.00527457	0.00250508	0.00526400	0.00186749	0.00567123	0.00332745	0.00241198	0.00325145	0.00357770	0.00361692	0.00579862	0.00457590	0.00501036	0.00347111	0.00366415	0.00373268	0.00477061	0.00256024	0.00619841	0.00099028	0.00683920	0.00321378	0.00859948	0.00267443	0.00844307	0.00061400	0.00644449	0.00377876	0.00796071	0.00485453	0.00461683	0.00523480	0.00514504	0.00429578	0.00865508	0.00672869	0.00641579	0.00135009	0.00793968	0.00520429	0.00524632	0.00163096	0.00547913	0.00274286	0.00685732	0.00241391	0.00618781	0.00241178	0.00591491	0.00164427	0.00480037	0.00191423	0.00585208	0.00472542	0.00358235	0.00399060	0.00642506	0.00430672	0.00641513	0.00136034	0.00675603	-0.00002306	0.00669202	0.00274742	0.00729496	0.00070366	0.00827165	0.00182614	0.00619226	0.00313790	0.00385353	0.00310736	0.00418210	0.00335469	0.00464648	0.00190618	0.00857596	0.00217533	0.00581342	0.00147007	0.00212628	0.00399247	0.00470336	0.00147657	0.00690229	0.00126577	0.00417646	0.00140635	0.00307529	0.00067042	0.00427138	0.00217511	0.00346636	0.00085566	0.00199502	0.00097484	0.00516895	0.00108678	0.00327455	0.00095286	0.00366484	0.00096408	0.00205593	0.00153622	0.00321756	-0.00039132	0.00186764	0.00044367	0.00455610	0.00016326	0.00212342	0.00060931	0.00235471	0.00249887	0.00183869	-0.00018443	0.00294395	0.00113802	0.00181432	0.00077264	0.00280212	-0.00009049	0.00271213	-0.00047259	0.00261347	0.00084205	0.00145596	0.00004362	0.00311111	-0.00052958	0.00032736	-0.00047296	0.00200352	0.00129510	0.00187237	0.00148440	0.00295621	-0.00112381	0.00160264	0.00034612	0.00349974	0.00068672	0.00051609	-0.00013177	0.00265200	-0.00049654	0.00158335	-0.00002223	0.00149502	0.00114712	-0.00007496	-0.00040122	0.00139657	0.00010851	0.00059126	0.00009297	0.00124708	0.00040614	0.00083631	0.00045303	0.00094955	0.00087068	0.00049203	0.00027234	0.00146595	0.00023594	-0.00034481	0.00006751	0.00131106	0.00009257	0.00008843	-0.00038769	0.00087082	0.00049636	0.00076168	0.00021999	0.00073654	0.00042777	0.00040639	-0.00009081	0.00085437	0.00029035	0.00029276	0.00005422	0.00088398	-0.00025339	0.00024709	-0.00037666	0.00021322	0.00029383	-21.47483647
-0.1001	-21.47483647	-21.47483647	-21.47483647	-21.47483647	-21.47483647	-21.47483647	-21.47483647	-21.47483647	-21.47483647	-21.47483647	-21.47483647	-21.47483647	-21.47483647	-21.47483647	-21.47483647	-21.47483647	-21.47483647	-21.47483647	-21.47483647	-21.47483647	-21.47483647	-21.47483647	-21.47483647	-21.47483647	-21.47483647	-21.47483647	-21.47483647	-21.47483647	-21.47483647	-21.47483647	-21.47483647	-21.47483647	-21.47483647	0.11663034	0.25770020	0.09538315	0.00092041	0.07118639	0.01466787	0.10162578	0.00031795	0.00211638	0.03101189	-0.01213746	0.01387100	0.05113399	0.03225519	0.05908882	0.00161857	0.03952769	0.02103683	0.02422581	0.01289032	0.03127406	0.02115638	0.02994406	0.01897336	0.03174406	0.02721783	0.03519310	0.02420835	0.02947903	0.02319080	0.03232060	0.02917544	0.03490409	0.02357004	0.03198713	0.02469058	0.03361913	0.02373564	0.03328179	0.02458421	0.02684653	0.02568206	0.04009533	0.03243439	0.02486762	0.01248980	0.03196905	0.01834733	0.02761801	0.01104252	0.02461344	0.02446622	0.01543304	0.01649308	0.02681344	0.01053464	0.02139134	0.02077683	0.02868527	0.01871816	0.02678552	0.01629517	0.02241058	0.02171608	0.02434777	0.02299097	0.02105399	0.01383247	0.02231840	0.01650959	0.01760656	0.01079875	0.01865055	0.01476623	0.01285719	0.01131176	0.01804536	0.00988250	0.00758140	0.00178699	0.00154165	0.00077168	-0.00218213	-0.00242165	-0.00290835	-0.00995800	-0.00770310	-0.00787518	-0.01046784	-0.02067218	-0.01449834	-0.02156437	-0.02598484	-0.02772407	-0.02843065	-0.02839525	-0.03110122	-0.03373624	-0.03461050	-0.03630638	-0.03744542	-0.04079742	-0.03876197	-0.04349938	-0.03908215	-0.04531214	-0.04677988	-0.04405049	-0.04525978	-0.05014920	-0.04637471	-0.04808685	-0.04850876	-0.05108661	-0.04851927	-0.04921039	-0.04917959	-0.05093595	-0.05055011	-0.05218039	-0.04984885	-0.05156903	-0.05092105	-0.05323677	-0.05063844	-0.05293360	-0.05134351	-0.05320023	-0.05039297	-0.05162925	-0.05170180	-0.05138423	-0.04902473	-0.05178454	-0.04775142	-0.04920034	-0.04845944	-0.04906107	-0.04772581	-0.04673478	-0.04645236	-0.04602681	-0.04520643	-0.04404472	-0.04256619	-0.04170965	-0.04152582	-0.04118096	-0.03928191	-0.03982002	-0.03862577	-0.03805180	-0.03397185	-0.03737342	-0.03459878	-0.03410632	-0.03145953	-0.03319518	-0.03132873	-0.03178489	-0.03010079	-0.03059833	-0.02808674	-0.02882501	-0.02593368	-0.02575054	-0.02265356	-0.02471457	-0.02223598	-0.02264726	-0.01834982	-0.01704484	-0.01534116	-0.01603283	-0.01179392	-0.01320705	-0.01082935	-0.01116536	-0.01003443	-0.00891502	-0.00653154	-0.00818899	-0.00692160	-0.00521421	-0.00240346	-0.00446728	-0.00217324	-0.00094854	0.00300846	0.00266521	0.00256942	0.00426741	0.00723973	0.00631045	0.00802763	0.00783176	0.00836138	0.00821298	0.00878200	0.00943695	0.01038567	0.00718965	0.00671521	0.00678386	0.00691734	0.00361396	0.00250297	0.00059989	0.00239051	-0.00069609	-0.00247495	-0.00314131	-0.00228051	-0.00512905	-0.00561921	-0.00642766	-0.00361516	-0.00702778	-0.00649167	-0.00723894	-0.00528505	-0.00663515	-0.00510533	-0.00619846	-0.00371151	-0.00443363	-0.00367052	-0.00379519	-0.00225720	-0.00490726	-0.00235983	-0.00236610	-0.00117191	-0.00239498	-0.00152684	-0.00201588	-0.00043921	-0.00178562	-0.00053099	-0.00171713	0.00032373	-0.00104253	-0.00178705	-0.00112726	0.00072608	-0.00057405	-0.00056363	-0.00077339	0.00141087	-0.00186088	0.00004283	-0.00075808	-0.00014525	-0.00151465	-0.00077569	-0.00226887	0.00008337	-0.00186874	-0.00071450	-0.00240203	0.00198119	-0.00109900	0.00009941	-0.00136489	0.00031442	-0.00098776	-0.00192032	-0.00229992	0.00012943	-0.00231929	-0.00137348	-0.00102441	-0.00016307	-0.00111971	-0.00173982	-0.00263640	0.00070671	-0.00102203	-0.00004116	-0.00253464	0.00135680	-0.00224593	-0.00291895	-0.00400474	0.00037254	-0.00260044	-0.00176272	-0.00355499	-0.00133056	-0.00307430	-0.00176895	-0.00341507	0.00045392	-0.00290423	-0.00292036	-0.00210044	-0.00080190	-0.00300327	-0.00305031	-0.00264583	-0.00094028	-0.00167501	-0.00419895	-0.00458375	-0.00142422	-0.00607158	-0.00436895	-0.00504721	0.00065379	-0.00388138	-0.00399844	-0.00561069	-0.00137541	-0.00462581	-0.00542089	-0.00429502	-0.00439380	-0.00370159	-0.00464193	-0.00442010	-0.00328180	-0.00108763	-0.00437256	-0.00550075	-0.00057289	-0.00468297	-0.00520561	-0.00435818	-0.00254886	-0.00563181	-0.00440708	-0.00522380	-0.00245885	-0.00562234	-0.00470439	-0.00631238	-0.00195077	-0.00524432	-0.00584961	-0.00399063	-0.00261758	-0.00428398	-0.00247484	-0.00785321	-0.00375055	-0.00307792	-0.00591568	-0.00851131	-0.00416732	-0.00319199	-0.00726131	-0.00772051	-0.00295572	-0.00488088	-0.00431838	-0.00476213	-0.00177993	-0.00389326	-0.00768396	-0.00740362	-0.00336113	-0.00324616	-0.00537156	-0.00272726	-0.00268967	-0.00457983	-0.00550679	-0.00586074	-0.00554976	-0.00353022	-0.00739920	-0.00693362	-0.00329530	-0.00460978	-0.00522278	-0.00534247	-0.00643106	-0.00450781	-0.00730978	-0.00578654	-0.00393572	-0.00475463	-0.00627451	-0.00379998	-0.00288136	-0.00362947	-0.00402057	-0.00475176	-0.00115914	-0.00479255	-0.00586304	-0.00474151	-0.00331015	-0.00339456	-0.00549356	-0.00485434	-0.00267166	-0.00282882	-0.00407299	-0.00327695	-0.00431594	-0.00108900	-0.00569566	-0.00460933	-0.00198861	-0.00398643	-0.00548790	-0.00500259	-0.00395419	-0.00319418	-0.00298512	-0.00471701	-0.00265403	-0.00310801	-0.00556639	-0.00661155	-0.00412161	-0.00582290	-0.00708388	-0.00408911	-0.00250133	-0.00458327	-0.00642516	-0.00339172	-0.00377252	-0.00323190	-0.00608565	-0.00436207	-0.00038125	-0.00209127	-0.00443735	-0.00333246	-0.00213830	-0.00213955	-0.00268519	-0.00330304	-0.00207718	-0.00106000	-0.00367555	-0.00260491	-0.00291372	-0.00169214	-0.00263745	-0.00197467	-0.00171822	-0.00121514	-0.00169886	-0.00172356	-0.00127762	-0.00050416	-0.00170280	-0.00160531	-0.00153076	-0.00134653	-0.00209853	-0.00134104	-0.00056635	-0.00076867	-0.00210695	-0.00155223	-0.00120997	-0.00087775	-0.00148393	-0.00159634	-0.00045537	-0.00061898	-0.00174126	-0.00119391	-0.00098755	-0.00083395	-0.00158096	-0.00121201	-0.00117492	-0.00141265	-0.00210238	-0.00176264	-0.00203228	-0.00103704	-21.47483647
-0.0501	-21.47483647	-21.47483647	-21.47483647	-21.47483647	-21.47483647	-21.47483647	-21.47483647	-21.47483647	-21.47483647	-21.47483647	-21.47483647	-21.47483647	-21.47483647	-21.47483647	-21.47483647	-21.47483647	-21.47483647	-21.47483647	-21.47483647	-21.47483647	-21.47483647	-21.47483647	-21.47483647	-21.47483647	-21.47483647	-21.47483647	-21.47483647	-21.47483647	-21.47483647	-21.47483647	-21.47483647	-21.47483647	-21.47483647	0.07526775	0.00938173	-0.05093407	0.02087546	-0.06734546	0.01668109	-0.05639930	0.01678574	-0.02847164	-0.00530810	0.00143903	0.06901379	0.00312286	0.01757053	0.02897658	0.05521447	0.02391230	0.01554354	0.02382640	0.03751271	0.02265855	0.02816617	0.02276328	0.03527102	0.02265919	0.02929812	0.02750415	0.03269529	0.02154958	0.02325243	0.02996618	0.03404554	0.02864799	0.02691593	0.02730685	0.02973639	0.02840151	0.02722172	0.02624222	0.02620143	0.03063714	0.02408413	0.02378633	0.03196485	0.03558032	0.01864356	0.01219210	0.02172793	0.02289437	0.03013308	-0.00277594	0.01475105	0.00467301	0.02958268	0.00534267	0.01098274	0.01421211	0.02252986	0.01251956	0.02274199	0.01467057	0.01870645	0.01701201	0.02616318	0.02267479	0.02058425	0.01570334	0.01899156	0.01413194	0.01437379	0.01005424	0.01281617	0.01124374	0.01462062	0.01100050	0.01626119	0.01976239	0.01838598	0.01466144	0.01166333	-0.00120055	0.00414836	-0.00129936	0.00394254	-0.00260572	-0.00885298	-0.00567255	-0.00544387	-0.01170459	-0.01452370	-0.01517060	-0.01584278	-0.02654641	-0.02691885	-0.03205222	-0.02721519	-0.03472790	-0.03365119	-0.03717496	-0.03595886	-0.03966717	-0.04057569	-0.04111821	-0.04112947	-0.04408522	-0.04553156	-0.04892753	-0.04360982	-0.04838020	-0.04930241	-0.04747376	-0.04856099	-0.05136081	-0.05255939	-0.05038781	-0.04950600	-0.05173510	-0.05107074	-0.05125821	-0.05383369	-0.05294490	-0.05103528	-0.05611935	-0.05449533	-0.05352089	-0.05353140	-0.05545213	-0.05310075	-0.05324215	-0.05218120	-0.05198823	-0.05070229	-0.05125446	-0.05051776	-0.05217751	-0.05029221	-0.05215410	-0.04818061	-0.05179381	-0.04795961	-0.04957428	-0.04617320	-0.04872970	-0.04618431	-0.04474888	-0.04222951	-0.04489618	-0.04311319	-0.04251534	-0.03989237	-0.04111823	-0.03767737	-0.03640832	-0.03681456	-0.03744499	-0.03538129	-0.03666723	-0.03476612	-0.03521842	-0.03364409	-0.03068665	-0.02997865	-0.03014717	-0.02884382	-0.03055027	-0.02489386	-0.02728270	-0.02394187	-0.02429805	-0.02230725	-0.02197225	-0.02171130	-0.02153184	-0.01701390	-0.01835022	-0.01572661	-0.01387924	-0.01247657	-0.01297942	-0.00992716	-0.01039230	-0.00753606	-0.00828929	-0.00572954	-0.00699819	-0.00514291	-0.00562322	-0.00326881	-0.00420181	-0.00202950	-0.00338124	-0.00103123	-0.00088363	0.00167950	-0.00218331	0.00227359	0.00252935	0.00377050	0.00301246	0.00466396	0.00521725	0.00650273	0.00525534	0.00739584	0.00777329	0.00883634	0.00768838	0.00830430	0.00936681	0.00909765	0.00577438	0.00736994	0.00583906	0.00539575	0.00302338	0.00482065	0.00132196	0.00136220	0.00049936	-0.00064279	-0.00027480	-0.00166029	-0.00317062	-0.00235532	-0.00409152	-0.00373990	-0.00547040	-0.00554128	-0.00557402	-0.00750507	-0.00565063	-0.00472410	-0.00519010	-0.00449207	-0.00520160	-0.00479912	-0.00420885	-0.00390452	-0.00405026	-0.00309759	-0.00262909	-0.00206775	-0.00289627	-0.00243604	-0.00229821	-0.00058890	-0.00181481	-0.00025787	-0.00123433	-0.00098221	-0.00065098	-0.00122926	-0.00088724	0.00035679	-0.00052961	-0.00128512	-0.00068582	-0.00095938	-0.00029199	-0.00035832	-0.00052239	0.00140767	-0.00077666	0.00166111	-0.00088517	0.00057020	0.00023355	0.00092233	-0.00064526	0.00047838	-0.00091580	0.00034493	-0.00265665	0.00006685	-0.00160461	-0.00073706	-0.00078003	0.00043635	-0.00027326	-0.00036473	0.00002420	-0.00143210	-0.00245972	-0.00044752	-0.00128991	0.00060558	-0.00153862	-0.00146365	-0.00111387	-0.00101741	0.00182485	-0.00043758	-0.00078354	0.00089656	-0.00098585	0.00167235	-0.00190778	-0.00185292	0.00042875	-0.00056160	-0.00068837	0.00172960	-0.00079882	0.00076798	-0.00378383	-0.00071235	-0.00071189	0.00291514	-0.00186471	-0.00156021	0.00013451	-0.00113907	-0.00202530	-0.00116588	0.00107905	0.00151179	-0.00359202	0.00200950	-0.00016963	0.00228450	-0.00493699	0.00222375	-0.00007974	-0.00047775	-0.00350796	-0.00066122	0.00204374	0.00153040	-0.00333286	-0.00078504	-0.00215988	0.00065395	-0.00060920	-0.00127988	0.00078281	-0.00128482	-0.00406892	-0.00085137	-0.00161460	0.00012685	0.00028224	0.00312706	-0.00020341	0.00087358	-0.00196696	0.00132672	-0.00089783	0.00462336	-0.00493930	0.00268142	-0.00030099	0.00086149	-0.00052917	0.00130584	0.00079612	0.00062972	-0.00460042	0.00145309	-0.00124201	0.00070286	-0.00264692	0.00109047	0.00054993	-0.00134833	0.00120364	0.00283204	0.00104631	0.00129688	-0.00237948	0.00065713	0.00100526	0.00007854	-0.00162031	-0.00119253	0.00272681	0.00117998	-0.00067836	0.00021475	0.00097352	0.00044566	-0.00120165	-0.00033914	0.00006437	0.00035349	0.00058568	-0.00050767	0.00107477	0.00149001	-0.00093398	0.00032046	-0.00140084	0.00188307	-0.00017255	-0.00014817	0.00078295	0.00185498	0.00046818	0.00048885	0.00020293	0.00266946	-0.00167417	0.00121982	0.00025931	0.00102024	-0.00158235	0.00008267	-0.00055533	0.00059179	0.00036743	0.00020064	0.00200589	0.00087800	0.00142997	0.00163488	0.00221453	-0.00017243	-0.00047716	0.00173949	0.00192276	0.00126128	0.00134722	0.00342795	0.00102906	0.00178550	0.00071331	0.00045087	0.00039725	0.00067224	0.00107440	0.00102525	0.00175073	0.00210261	0.00047133	0.00166877	0.00225519	0.00080846	0.00056308	0.00142037	0.00094602	0.00063304	-0.00032893	0.00052180	0.00044303	0.00101594	-0.00006922	0.00051873	0.00145189	0.00098536	-0.00007064	0.00065033	0.00044795	0.00099897	0.00035961	0.00072247	0.00073628	0.00091168	0.00095960	0.00049954	0.00025882	0.00087928	0.00009681	0.00066858	0.00046385	0.00079109	0.00029325	0.00055351	0.00003657	0.00046448	0.00039623	0.00054158	0.00061275	0.00036562	0.00030609	-0.00037831	0.00141340	0.00066967	0.00104166	0.00079406	-0.49484250
-0.0001	-21.47483647	-21.47483647	-21.47483647	-21.47483647	-21.47483647	-21.47483647	-21.47483647	-21.47483647	-21.47483647	-21.47483647	-21.47483647	-21.47483647	-21.47483647	-21.47483647	-21.47483647	-21.47483647	-21.47483647	-21.47483647	-21.47483647	-21.47483647	-21.47483647	-21.47483647	-21.47483647	-21.47483647	-21.47483647	-21.47483647	-21.47483647	-21.47483647	-21.47483647	-21.47483647	-21.47483647	-21.47483647	-21.47483647	0.54154199	0.26088861	0.04779830	-0.05140902	-0.08290794	0.07491334	0.04073536	0.03269738	0.03774636	0.02742287	0.02439197	0.02953829	0.00796609	0.02007835	0.04263825	0.01908936	0.03866213	0.02272552	0.02958635	0.01883127	0.02915613	0.03077797	0.02588501	0.01921341	0.02856904	0.03207080	0.02911510	0.02419096	0.02118607	0.02797759	0.03363503	0.02629898	0.03209779	0.02688527	0.03180019	0.02767350	0.02918107	0.03047349	0.03348547	0.02772541	0.02395629	0.03083282	0.03823037	0.03587817	0.02811468	0.02821272	0.01500276	0.03412509	0.00590909	0.02320993	0.00487002	0.03442918	0.00595603	0.03463481	0.02247480	0.02008087	0.01439069	0.02745477	0.02857107	0.01802488	0.02216173	0.01961223	0.02202624	0.02453043	0.02214367	0.02671455	0.02892946	0.01493272	0.01788952	0.02126105	0.02214099	0.00757297	0.01315819	0.01879189	0.01516199	0.01401590	0.02200890	0.01479856	0.01399714	0.00221600	0.00296763	0.00645974	0.00533798	-0.00153813	-0.00257858	-0.00565965	-0.00088340	-0.01020470	-0.00905484	-0.01671214	-0.01279997	-0.01925790	-0.02265317	-0.02308003	-0.02462154	-0.03158962	-0.03466777	-0.03277631	-0.03366873	-0.03821756	-0.03572445	-0.03747118	-0.03574147	-0.04650959	-0.04224254	-0.04332219	-0.04298123	-0.04428262	-0.04382702	-0.04598897	-0.04521062	-0.04993154	-0.04909673	-0.04877474	-0.04744270	-0.05063791	-0.04751788	-0.05034366	-0.04749309	-0.05405633	-0.05181542	-0.04974821	-0.05073008	-0.05215034	-0.05255554	-0.05160065	-0.04961394	-0.05026206	-0.05039293	-0.04933063	-0.04820490	-0.04951048	-0.05139193	-0.04873973	-0.04661526	-0.04845317	-0.04985482	-0.04746211	-0.04631075	-0.04719799	-0.04704684	-0.04410751	-0.04379818	-0.04445671	-0.04343939	-0.04030817	-0.03993672	-0.04123920	-0.04031544	-0.03677992	-0.03592977	-0.03605533	-0.03601174	-0.03513208	-0.03354608	-0.03252030	-0.03288824	-0.03143142	-0.03043144	-0.03188995	-0.03047840	-0.02807933	-0.02734659	-0.02612030	-0.02538218	-0.02382548	-0.02135571	-0.02275005	-0.02150500	-0.01982367	-0.01825552	-0.01791116	-0.01710231	-0.01562545	-0.01483881	-0.01445495	-0.01499147	-0.01217366	-0.01141577	-0.00953631	-0.00874229	-0.00736888	-0.00633767	-0.00446677	-0.00390268	-0.00254301	-0.00062773	-0.00112969	-0.00066679	0.00109724	0.00047337	0.00087312	0.00043874	0.00129214	0.00174607	0.00151933	0.00115560	0.00205429	0.00318187	0.00415925	0.00283127	0.00285650	0.00500516	0.00561937	0.00547577	0.00623886	0.00663184	0.00743792	0.00731176	0.00862269	0.00915227	0.00847144	0.00781982	0.00841035	0.00967776	0.01017165	0.00967751	0.00934611	0.01002098	0.00965159	0.00895921	0.00771249	0.00880139	0.00797259	0.00696029	0.00575126	0.00600269	0.00413743	0.00314150	0.00120623	0.00377136	0.00104422	0.00020353	-0.00120495	-0.00009127	-0.00157933	-0.00184974	-0.00294954	-0.00156143	-0.00300375	-0.00260665	-0.00323459	-0.00162013	-0.00219462	-0.00260849	-0.00164756	-0.00121902	-0.00043549	-0.00098789	-0.00179392	-0.00032885	0.00007251	-0.00088566	-0.00037371	0.00113148	0.00104881	0.00055436	0.00003651	0.00225036	0.00147749	0.00200564	0.00189730	0.00433685	0.00285235	0.00114481	0.00219083	0.00344785	0.00467767	0.00276089	0.00128976	0.00308039	0.00361893	0.00228907	0.00252969	0.00428371	0.00446639	0.00350281	0.00187028	0.00591206	0.00313654	0.00451096	0.00243968	0.00443447	0.00300816	0.00224363	0.00252357	0.00689776	0.00448377	0.00439986	0.00292948	0.00756576	0.00484692	0.00435649	0.00431932	0.00440139	0.00491129	0.00535098	0.00308560	0.00892814	0.00662669	0.00580754	0.00532777	0.00713790	0.00633800	0.00582393	0.00282635	0.00810135	0.00672855	0.00679994	0.00338701	0.00847602	0.00571153	0.00606506	0.00445935	0.01052654	0.00666460	0.00584400	0.00548201	0.00813517	0.00672416	0.00579344	0.00666462	0.00910817	0.00839492	0.00913987	0.00408290	0.01123398	0.00717651	0.00659862	0.00589025	0.00933348	0.00822283	0.00581178	0.00654299	0.01107784	0.00710002	0.00582907	0.00534965	0.00720827	0.00679947	0.00486686	0.00731340	0.00773612	0.00558517	0.00546535	0.00768678	0.00953703	0.00902316	0.00662812	0.00684907	0.01040203	0.01038030	0.00813803	0.00510566	0.01219118	0.00646679	0.00388155	0.00547079	0.01008457	0.00824165	0.00573185	0.00734043	0.00913326	0.00615426	0.00780061	0.00438028	0.00777593	0.00592195	0.00642439	0.00441673	0.00834267	0.00683805	0.00694888	0.00389849	0.00838873	0.00654053	0.00741891	0.00407292	0.00683055	0.00760697	0.00683885	0.00602456	0.00537877	0.00559185	0.00567565	0.00500127	0.00782076	0.00508760	0.00473964	0.00374455	0.00742342	0.00415899	0.00428773	0.00483786	0.00616497	0.00521943	0.00647226	0.00503023	0.00621351	0.00603237	0.00555313	0.00505849	0.00618336	0.00504823	0.00624700	0.00442090	0.00499993	0.00448217	0.00465661	0.00451494	0.00662425	0.00398961	0.00533078	0.00386507	0.00685913	0.00558116	0.00529915	0.00312372	0.00657255	0.00508019	0.00454254	0.00453992	0.00744638	0.00450340	0.00630646	0.00467299	0.00541920	0.00517804	0.00689252	0.00490412	0.00579280	0.00448904	0.00499735	0.00284503	0.00464308	0.00253527	0.00276355	0.00309785	0.00326176	0.00196669	0.00271272	0.00193420	0.00254147	0.00138153	0.00179505	0.00177963	0.00360347	0.00166067	0.00184967	0.00137884	0.00218489	0.00220252	0.00167883	0.00142501	0.00190460	0.00197556	0.00244399	0.00108560	0.00185552	0.00148128	0.00192439	0.00130477	0.00229448	0.00171181	0.00216201	0.00153105	0.00165016	0.00132877	0.00182986	0.00132528	0.00177735	0.00171169	0.00194108	0.00115514	0.00215050	0.00153911	0.00237804	0.00166652	-21.47483647
0.0499	-21.47483647	-21.47483647	-21.47483647	-21.47483647	-21.47483647	-21.47483647	-21.47483647	-21.47483647	-21.47483647	-21.47483647	-21.47483647	-21.47483647	-21.47483647	-21.47483647	-21.47483647	-21.47483647	-21.47483647	-21.47483647	-21.47483647	-21.47483647	-21.47483647	-21.47483647	-21.47483647	-21.47483647	-21.47483647	-21.47483647	-21.47483647	-21.47483647	-21.47483647	-21.47483647	-21.47483647	-21.47483647	-0.90924263	0.41914912	0.08706754	0.03710606	0.16440807	0.07751127	-0.02884731	0.04293398	-0.03475532	0.01434444	0.01205840	0.00561038	0.00219037	0.02876477	0.01934784	0.02252292	0.02559119	0.02871413	0.02807534	0.03621125	0.03167554	0.02918959	0.02375792	0.02511998	0.02616130	0.02714083	0.02440594	0.03301625	0.02589334	0.02869432	0.02611544	0.03052888	0.03091159	0.03170607	0.02201572	0.03021840	0.02569396	0.02976745	0.02472407	0.02736877	0.02430750	0.02632048	0.02116144	0.03579540	0.02503798	0.03529470	0.01574911	0.01982851	0.01759125	0.02552294	0.00169914	0.01190917	0.01069302	0.02376019	0.01546224	0.01417657	0.00894876	0.02274852	0.02110756	0.01528978	0.01604965	0.01846281	0.01859100	0.02154975	0.02199608	0.02367581	0.02430561	0.01878611	0.01455422	0.01444829	0.01319513	0.01889361	0.00890353	0.01497541	0.01252838	0.00786089	0.01445158	0.01326470	0.00819407	0.00852686	0.00975799	0.00173413	0.00356090	-0.00076316	0.00120865	-0.00343317	-0.00743323	-0.00485338	-0.00631063	-0.01181856	-0.01829150	-0.01411147	-0.01414796	-0.02000570	-0.02270640	-0.02779863	-0.02474830	-0.03292465	-0.03290642	-0.03575722	-0.03594183	-0.03527304	-0.03938151	-0.03851222	-0.04120627	-0.04234251	-0.04474554	-0.04812247	-0.04290042	-0.04579613	-0.04861506	-0.04654881	-0.04757748	-0.05149937	-0.04950618	-0.05000440	-0.05004911	-0.04797678	-0.05124708	-0.05085627	-0.05255920	-0.05239487	-0.05092738	-0.05444181	-0.05265609	-0.05008120	-0.05407581	-0.05483648	-0.05023820	-0.05081355	-0.05146406	-0.05018097	-0.05192117	-0.05129859	-0.05253687	-0.05013917	-0.04985585	-0.04956702	-0.05072700	-0.04858168	-0.04780677	-0.04764473	-0.04714609	-0.04774725	-0.04684217	-0.04438988	-0.04315475	-0.04306495	-0.04241542	-0.04139613	-0.04128249	-0.04123561	-0.03884736	-0.03824629	-0.03774225	-0.03781990	-0.03602659	-0.03532232	-0.03539756	-0.03383522	-0.03412019	-0.03050715	-0.03061021	-0.02998363	-0.03033116	-0.02798608	-0.02787044	-0.02738276	-0.02552789	-0.02202319	-0.02430499	-0.02096160	-0.02152671	-0.02129172	-0.01807857	-0.01897256	-0.01733419	-0.01644155	-0.01610663	-0.01615961	-0.01305349	-0.01291262	-0.01225285	-0.01303174	-0.01125770	-0.00846144	-0.00938832	-0.00823706	-0.00625001	-0.00352880	-0.00388414	-0.00395913	-0.00159887	-0.00135498	-0.00018641	-0.00149240	0.00028203	0.00106416	0.00065378	0.00010689	0.00027116	0.00092051	0.00036167	-0.00013608	0.00124027	0.00216188	0.00190016	0.00163713	0.00056852	0.00290931	0.00244418	0.00183003	0.00170397	0.00342234	0.00347643	0.00258483	0.00321102	0.00386304	0.00352130	0.00495850	0.00485347	0.00581691	0.00483156	0.00476212	0.00540575	0.00533007	0.00532989	0.00531982	0.00495519	0.00645331	0.00496434	0.00575968	0.00542837	0.00479377	0.00420743	0.00272075	0.00236116	0.00304768	0.00144884	0.00085861	-0.00127702	0.00028027	-0.00188207	-0.00246522	-0.00264354	-0.00263007	-0.00330324	-0.00494599	-0.00464977	-0.00397458	-0.00495289	-0.00542852	-0.00544553	-0.00508256	-0.00597964	-0.00628492	-0.00632030	-0.00438443	-0.00504445	-0.00508372	-0.00561237	-0.00305977	-0.00373169	-0.00441608	-0.00435397	-0.00382093	-0.00362531	-0.00341276	-0.00276389	-0.00308757	-0.00279161	-0.00315610	-0.00197845	-0.00180319	-0.00130282	-0.00253714	-0.00218361	-0.00104407	-0.00271589	-0.00211495	-0.00246098	0.00012430	-0.00276487	-0.00351401	-0.00234132	-0.00290264	-0.00314063	-0.00316496	-0.00272880	-0.00269038	-0.00232517	-0.00326508	-0.00423722	-0.00143124	-0.00215582	-0.00427579	-0.00303450	-0.00334944	-0.00310328	-0.00261370	-0.00501410	-0.00238786	-0.00172667	-0.00465807	-0.00272162	-0.00371487	-0.00603214	-0.00406582	-0.00535359	-0.00199369	-0.00422680	-0.00360679	-0.00607483	-0.00387387	-0.00548240	-0.00640092	-0.00595434	-0.00555070	-0.00447111	-0.00575999	-0.00538863	-0.00551920	-0.00323977	-0.00291333	-0.00489874	-0.00662960	-0.00515269	-0.00390225	-0.00495578	-0.00454919	-0.00537580	-0.00843206	-0.00446680	-0.00478348	-0.00591018	-0.00498863	-0.00565500	-0.00100354	-0.00604641	-0.00711127	-0.00740623	-0.00403974	-0.00235861	-0.00524261	-0.00699404	-0.00241507	-0.00375438	-0.00350540	-0.00479103	-0.00770621	-0.00190322	-0.00704420	-0.00688073	-0.00356689	-0.00370123	-0.00377054	-0.00563482	-0.00550708	-0.00350886	-0.00603670	-0.00706839	-0.00529568	-0.00167369	-0.00473885	-0.00463437	-0.00336923	-0.00429912	-0.00753531	-0.00542543	-0.00876014	-0.00277587	-0.00607166	-0.00455940	-0.00510790	-0.00487749	-0.00482952	-0.00705897	-0.00487393	-0.00214208	-0.00582869	-0.00397746	-0.00467225	-0.00379084	-0.00579524	-0.00233212	-0.00272842	-0.00339873	-0.00351360	-0.00510487	-0.00417141	-0.00264381	-0.00555688	-0.00432851	-0.00401399	-0.00272041	-0.00584388	-0.00352581	-0.00326241	-0.00234616	-0.00510278	-0.00260327	-0.00405679	-0.00124837	-0.00527023	-0.00455043	-0.00270967	-0.00284971	-0.00499117	-0.00255453	-0.00353821	-0.00290508	-0.00311282	-0.00376790	-0.00308772	-0.00200475	-0.00348430	-0.00448937	-0.00475336	-0.00298057	-0.00622463	-0.00368287	-0.00289443	-0.00214203	-0.00377196	-0.00150194	-0.00272093	-0.00323654	-0.00390212	-0.00260773	-0.00279549	-0.00248332	-0.00338760	-0.00286479	-0.00268910	-0.00200815	-0.00247463	-0.00127667	-0.00225532	-0.00072338	-0.00309410	-0.00154098	-0.00158238	-0.00083916	-0.00189667	-0.00137970	-0.00174650	-0.00100421	-0.00153380	-0.00081748	-0.00069541	-0.00111407	-0.00125938	-0.00086063	-0.00195224	-0.00063112	-0.00192348	-0.00072182	-0.00089075	-0.00060212	-0.00183761	-0.00083301	-0.00087679	-0.00051747	-0.00096288	-0.00119287	-0.00071194	-0.00044687	-0.00107680	-0.00098298	-0.00087162	-0.00058462	-0.00091705	-0.00066583	-0.00071864	-0.00105947	-0.00107183	-0.00131388	-0.00117697	-0.00074440	-21.47483647
0.0999	-21.47483647	-21.47483647	-21.47483647	-21.47483647	-21.47483647	-21.47483647	-21.47483647	-21.47483647	-21.47483647	-21.47483647	-21.47483647	-21.47483647	-21.47483647	-21.47483647	-21.47483647	-21.47483647	-21.47483647	-21.47483647	-21.47483647	-21.47483647	-21.47483647	-21.47483647	-21.47483647	-21.47483647	-21.47483647	-21.47483647	-21.47483647	-21.47483647	-21.47483647	-21.47483647	-21.47483647	-21.47483647	-21.47483647	0.07390990	-0.29323088	-0.04908806	0.05019048	0.07635369	-0.03637780	-0.01015874	0.11255765	-0.03055003	0.01348807	0.03376660	0.05485526	0.00360968	0.03305550	0.02653479	0.02462470	0.01314794	0.01458477	0.02920256	0.03393709	0.02378150	0.02377525	0.02470685	0.03091568	0.02161074	0.03047467	0.02869018	0.02801792	0.02615061	0.02516756	0.02946739	0.03050848	0.02910269	0.02894973	0.03234770	0.02819543	0.02916085	0.03055068	0.02844572	0.02759183	0.03103825	0.03304517	0.02458531	0.03138608	0.02524602	0.02804417	0.01090249	0.02502833	0.01229639	0.02165442	-0.00024541	0.02839744	0.00936137	0.02448486	0.01158431	0.00984814	0.01723988	0.02395413	0.01985318	0.02070316	0.01393507	0.02236949	0.02247147	0.02349131	0.02201672	0.02575907	0.02146429	0.01342825	0.01349546	0.02519160	0.02070139	0.00593493	0.01542070	0.01531225	0.01494219	0.01433546	0.01529597	0.01626861	0.01441812	0.00686307	0.00093414	0.00393052	0.00006987	-0.00091953	-0.00533890	-0.00907191	-0.00365321	-0.00961039	-0.01303545	-0.01832747	-0.01257391	-0.02208342	-0.02891252	-0.02310225	-0.02869861	-0.03060150	-0.03540517	-0.02852823	-0.03212860	-0.03656023	-0.03755549	-0.03835881	-0.03733296	-0.04195323	-0.03964550	-0.04286492	-0.04670810	-0.04439136	-0.04511633	-0.04445104	-0.04283407	-0.04706491	-0.05121573	-0.04713515	-0.04883171	-0.04911238	-0.04730820	-0.04818517	-0.04871171	-0.05198801	-0.05028036	-0.04825555	-0.05063296	-0.05199864	-0.05201804	-0.05102422	-0.05052169	-0.05083932	-0.05081298	-0.04940081	-0.04869560	-0.05041601	-0.05067803	-0.04793995	-0.04756081	-0.04748558	-0.05056408	-0.04666380	-0.04553384	-0.04737438	-0.04633875	-0.04387073	-0.04349934	-0.04440549	-0.04414191	-0.04100737	-0.04159938	-0.04123898	-0.04132507	-0.03818676	-0.03837551	-0.03679550	-0.03561475	-0.03582268	-0.03531268	-0.03268665	-0.03555648	-0.03202242	-0.03176293	-0.03109242	-0.03004902	-0.02866323	-0.02767167	-0.02751144	-0.02728877	-0.02424235	-0.02491416	-0.02360800	-0.02242216	-0.02053966	-0.01843947	-0.01829770	-0.01735126	-0.01501422	-0.01524711	-0.01465218	-0.01541398	-0.01241120	-0.01220788	-0.01148287	-0.01252508	-0.00891711	-0.00852795	-0.00836764	-0.00794396	-0.00588578	-0.00699749	-0.00442681	-0.00444681	-0.00341063	-0.00427437	-0.00278422	-0.00338579	-0.00037933	-0.00048922	0.00167628	0.00109040	0.00305835	0.00301124	0.00479796	0.00411038	0.00492368	0.00431030	0.00649767	0.00527309	0.00582834	0.00505061	0.00590999	0.00565532	0.00590870	0.00495353	0.00579879	0.00438023	0.00531156	0.00531065	0.00561378	0.00479151	0.00454613	0.00628705	0.00539575	0.00539361	0.00614373	0.00666649	0.00590769	0.00614626	0.00668319	0.00632133	0.00685573	0.00510638	0.00560954	0.00694718	0.00694047	0.00635474	0.00737555	0.00752092	0.00693947	0.00688925	0.00668496	0.00695004	0.00669531	0.00744006	0.00688901	0.00593870	0.00596548	0.00565169	0.00582524	0.00494670	0.00560593	0.00388696	0.00212837	0.00335106	0.00346207	0.00131748	0.00023437	0.00039153	-0.00032342	-0.00174714	-0.00214588	-0.00062445	-0.00159822	-0.00278086	-0.00126609	-0.00161633	-0.00254420	-0.00340132	-0.00289597	-0.00112784	-0.00068428	-0.00244377	-0.00210848	-0.00118302	-0.00084725	-0.00102199	0.00026085	-0.00021494	0.00088884	0.00023770	-0.00029100	0.00124887	0.00064440	0.00132656	0.00005410	0.00291773	0.00167961	0.00092833	0.00151638	0.00346400	0.00382068	0.00275037	0.00359435	0.00509583	0.00441996	0.00325933	0.00294402	0.00435702	0.00510111	0.00360118	0.00356764	0.00376781	0.00537117	0.00109419	0.00466592	0.00472680	0.00638433	0.00087551	0.00118013	0.00785481	0.00596838	0.00437392	0.00377652	0.00678949	0.00441950	0.00359891	0.00218034	0.00862125	0.00632360	0.00610954	0.00316120	0.00734693	0.00616207	0.00197944	0.00818609	0.00908431	0.00661252	0.00353557	0.00276257	0.01064304	0.00783046	0.00459744	0.00379913	0.00714166	0.00699093	0.00737820	0.00444255	0.01107235	0.00778257	0.00353825	0.00398673	0.00765394	0.00775650	0.00270382	0.00808134	0.00985840	0.00591537	0.00367927	0.00734634	0.01010222	0.00727202	0.00113487	0.00662810	0.00979525	0.00723691	0.00434873	0.00484866	0.00888509	0.00559735	0.00677264	0.00389736	0.00874026	0.00487431	0.00459468	0.00589796	0.00868713	0.00466126	0.00868084	0.00523765	0.00846666	0.00284965	0.00348621	0.00658818	0.00731268	0.00462150	0.00442019	0.00555081	0.00863013	0.00516713	0.00469449	0.00414715	0.00677541	0.00565513	0.00472867	0.00403631	0.00601443	0.00611035	0.00508951	0.00348379	0.00703526	0.00474858	0.00262329	0.00232334	0.00583431	0.00453423	0.00459584	0.00283473	0.00555367	0.00523765	0.00397757	0.00323865	0.00511861	0.00432029	0.00280129	0.00496350	0.00550871	0.00418715	0.00576754	0.00369564	0.00504323	0.00405742	0.00492000	0.00350566	0.00554885	0.00337155	0.00487143	0.00363254	0.00779943	0.00545871	0.00453357	0.00370719	0.00744503	0.00531108	0.00543058	0.00449280	0.00456371	0.00759709	0.00614181	0.00477862	0.00456036	0.00654269	0.00556432	0.00416163	0.00474591	0.00344038	0.00413429	0.00274136	0.00567728	0.00267898	0.00271659	0.00305287	0.00263455	0.00184952	0.00249073	0.00203495	0.00292301	0.00251628	0.00189485	0.00191493	0.00219060	0.00217194	0.00257098	0.00187549	0.00284948	0.00295021	0.00133649	0.00161084	0.00176631	0.00212055	0.00216609	0.00144427	0.00127635	0.00188776	0.00186028	0.00158967	0.00193116	0.00164457	0.00197585	0.00143410	0.00213257	0.00176143	0.00174541	0.00137489	0.00196843	0.00189825	0.00180943	0.00099688	0.00258849	0.00166815	0.00317074	0.00158790	-21.47483647
0.1499	-21.47483647	-21.47483647	-21.47483647	-21.47483647	-21.47483647	-21.47483647	-21.47483647	-21.47483647	-21.47483647	-21.47483647	-21.47483647	-21.47483647	-21.47483647	-21.47483647	-21.47483647	-21.47483647	-21.47483647	-21.47483647	-21.47483647	-21.47483647	-21.47483647	-21.47483647	-21.47483647	-21.47483647	-21.47483647	-21.47483647	-21.47483647	-21.47483647	-21.47483647	-21.47483647	-21.47483647	-21.47483647	-0.36105680	-21.47483647	-0.07133289	0.03201922	0.06797467	-0.05356689	0.05294533	-0.03464328	0.00815518	-0.00793715	0.03634258	0.05617427	-0.02544011	0.02748365	0.03258299	0.05473119	-0.00181538	0.02702834	0.02584351	0.04108484	0.01956428	0.02957983	0.02706794	0.03388269	0.02534908	0.02419099	0.03354814	0.03275393	0.01707151	0.02793945	0.02476165	0.03141531	0.02452296	0.03350628	0.02785859	0.03477502	0.02501237	0.03013851	0.02981613	0.03262616	0.02301317	0.02692377	0.03375458	0.03425493	0.03249206	0.02374838	0.03559127	0.01756645	0.03773232	0.01614015	0.03364732	0.00931495	0.03720189	0.00790164	0.04366239	0.02188732	0.02184527	0.01561606	0.02902680	0.02585035	0.02024908	0.02301018	0.03096543	0.02674236	0.01727483	0.02406104	0.02733162	0.01985197	0.01371342	0.01991164	0.02028644	0.02088451	0.00215711	0.01572596	0.01514196	0.01774462	0.00930335	0.01855280	0.01254099	0.01915916	0.00113934	-0.00092132	0.00856441	0.00247115	-0.00930737	-0.00436769	-0.00503650	-0.00398730	-0.01282163	-0.01047312	-0.02023733	-0.01416277	-0.02176218	-0.02232404	-0.02594001	-0.02795877	-0.03439731	-0.03130454	-0.02863829	-0.03191406	-0.03960433	-0.03502544	-0.03887383	-0.03657202	-0.04370285	-0.03949098	-0.04153520	-0.04261673	-0.04383971	-0.04460800	-0.04604175	-0.04276317	-0.04874356	-0.04933183	-0.04797353	-0.04732491	-0.05034570	-0.04913887	-0.04768639	-0.04701344	-0.05346778	-0.04918686	-0.04838731	-0.05036983	-0.05317508	-0.05202002	-0.05169993	-0.04946040	-0.04869470	-0.04947824	-0.04851552	-0.04749693	-0.04934673	-0.04920876	-0.04783246	-0.04659560	-0.04800316	-0.04919717	-0.04703444	-0.04720601	-0.04498412	-0.04720981	-0.04343298	-0.04529213	-0.04370948	-0.04382803	-0.04014780	-0.04155229	-0.04047327	-0.04049981	-0.03815250	-0.03661625	-0.03660963	-0.03611321	-0.03605754	-0.03476756	-0.03288197	-0.03532724	-0.03240391	-0.03060474	-0.03045007	-0.02901400	-0.02804610	-0.02674034	-0.02756901	-0.02780551	-0.02466402	-0.02472310	-0.02170351	-0.02160413	-0.02060749	-0.01716789	-0.01941166	-0.01987237	-0.01579404	-0.01426377	-0.01367426	-0.01273146	-0.01218598	-0.01262556	-0.01009900	-0.00975632	-0.00904459	-0.00710373	-0.00706139	-0.00728971	-0.00620976	-0.00441403	-0.00302293	-0.00490105	-0.00431992	-0.00265336	-0.00164476	-0.00320812	-0.00149840	-0.00141850	-0.00062985	-0.00177089	0.00062552	0.00190954	0.00393164	0.00239187	0.00292699	0.00423191	0.00587444	0.00658079	0.00667588	0.00800174	0.00732178	0.00837807	0.00741370	0.00905324	0.00818962	0.00727255	0.00760582	0.00762513	0.00924755	0.00791197	0.00633060	0.00804443	0.00593880	0.00688896	0.00664971	0.00908786	0.00713204	0.00588736	0.00644535	0.00696673	0.00661265	0.00725350	0.00597394	0.00774195	0.00739942	0.00608392	0.00644055	0.00789889	0.00719080	0.00726469	0.00617315	0.00820863	0.00569669	0.00616829	0.00539182	0.00710503	0.00743641	0.00609213	0.00595841	0.00743433	0.00758420	0.00640258	0.00578651	0.00790480	0.00687311	0.00647618	0.00567312	0.00692188	0.00593774	0.00540272	0.00452386	0.00616948	0.00453310	0.00484884	0.00502298	0.00525436	0.00421031	0.00310741	0.00156768	0.00317991	0.00240732	0.00138480	-0.00019990	0.00132011	0.00121048	0.00036462	-0.00006576	0.00103278	0.00067548	-0.00018981	-0.00205346	0.00067987	-0.00038804	0.00219728	-0.00091590	0.00292227	0.00080620	0.00018654	0.00047323	0.00376713	0.00227500	-0.00026480	0.00106176	0.00361273	0.00110324	0.00323620	0.00147431	0.00551314	0.00329587	0.00553209	0.00195727	0.00682370	0.00577070	0.00458618	0.00489582	0.00714784	0.00598477	0.00367425	0.00415605	0.00709938	0.00687757	0.00609629	0.00546802	0.01030215	0.00573698	0.00731395	0.00260609	0.00965242	0.00752790	0.00957587	0.00541531	0.00968734	0.00732939	0.00753469	0.00743107	0.01163124	0.00880085	0.00745640	0.00693614	0.01486378	0.00782448	0.00862525	0.00550427	0.00993001	0.00982051	0.00907380	0.00889995	0.01215815	0.00907349	0.00860457	0.00505176	0.01055942	0.00887040	0.00647059	0.00992311	0.01034522	0.00803997	0.00706351	0.00707284	0.01136058	0.00736617	0.00914639	0.00626852	0.01266368	0.00907739	0.00864159	0.00690774	0.01379122	0.00779179	0.00683827	0.00604464	0.01005239	0.00622810	0.00827578	0.00909820	0.01209474	0.00823034	0.00998392	0.00766500	0.00982331	0.00594674	0.00576495	0.00707299	0.00882028	0.00715399	0.00855436	0.00718769	0.01114073	0.00753976	0.00430396	0.00470214	0.00664532	0.00688828	0.00804222	0.00651275	0.00672387	0.00560202	0.00726929	0.00470686	0.00772102	0.00548255	0.00570662	0.00480436	0.00707200	0.00671178	0.00550376	0.00339382	0.00862370	0.00518465	0.00727857	0.00336393	0.00665875	0.00545356	0.00594167	0.00517459	0.00734270	0.00422103	0.00487618	0.00478884	0.00451554	0.00457873	0.00449196	0.00355281	0.00766282	0.00494067	0.00787677	0.00615688	0.00816358	0.00625905	0.00871010	0.00386464	0.00578842	0.00543765	0.00833285	0.00590652	0.00742484	0.00569799	0.00705742	0.00487416	0.00571077	0.00661447	0.00608603	0.00416874	0.00501601	0.00412400	0.00492617	0.00424421	0.00475062	0.00307415	0.00309964	0.00316046	0.00326915	0.00246296	0.00160171	0.00223261	0.00304394	0.00230819	0.00209486	0.00197681	0.00329030	0.00208586	0.00227325	0.00185045	0.00206863	0.00225488	0.00228916	0.00159650	0.00200978	0.00172137	0.00269733	0.00114629	0.00132403	0.00123360	0.00201417	0.00174369	0.00183810	0.00135157	0.00226319	0.00162198	0.00243330	0.00154507	0.00219916	0.00151386	0.00194659	0.00163743	0.00221413	0.00132501	0.00226683	0.00174526	0.00274477	0.00162273	-21.47483647
0.1999	-21.47483647	-21.47483647	-21.47483647	-21.47483647	-21.47483647	-21.47483647	-21.47483647	-21.47483647	-21.47483647	-21.47483647	-21.47483647	-21.47483647	-21.47483647	-21.47483647	-21.47483647	-21.47483647	-21.47483647	-21.47483647	-21.47483647	-21.47483647	-21.47483647	-21.47483647	-21.47483647	-21.47483647	-21.47483647	-21.47483647	-21.47483647	-21.47483647	-21.47483647	-21.47483647	-21.47483647	-21.47483647	0.64909828	0.43458654	0.00653729	-0.08688510	-0.13613462	0.05318428	0.04151662	-0.09356842	-0.00401422	0.03457363	0.05804304	0.07182197	-0.00928345	0.04304619	0.01231946	0.04183507	0.01064673	0.02698023	0.01585968	0.03911677	0.01872028	0.03637273	0.02406916	0.03424983	0.01392285	0.02998735	0.02894991	0.03499651	0.01980005	0.03168079	0.02707331	0.03485996	0.02465813	0.03250462	0.02516996	0.03566814	0.02506060	0.03369333	0.02842766	0.03607626	0.02838195	0.03403181	0.02130240	0.04043880	0.03553871	0.03005431	0.01993881	0.03827099	0.03211416	0.02094020	0.01275174	0.03181684	0.03759765	0.02567346	0.02951549	0.03123361	0.02228791	0.02316173	0.02333163	0.03540324	0.01811053	0.02331638	0.02025547	0.03341954	0.01633943	0.02778498	0.02447094	0.02665037	0.01339698	0.02148190	0.01822977	0.02160126	0.00577311	0.01904300	0.01298661	0.01862422	0.01091264	0.01972191	0.01278697	0.01174164	0.00212597	0.00183186	-0.00195928	0.00059310	-0.00615289	-0.00298803	-0.01069423	-0.00981086	-0.01470877	-0.01034910	-0.02397348	-0.01494952	-0.02500240	-0.02297216	-0.02829200	-0.02748486	-0.03140012	-0.02841508	-0.02814455	-0.03043740	-0.03745614	-0.03542290	-0.03867256	-0.03477253	-0.04266025	-0.03642591	-0.04179586	-0.04113062	-0.04290923	-0.04484290	-0.04695281	-0.04244501	-0.04447457	-0.04581643	-0.04679225	-0.04468622	-0.04995530	-0.04863010	-0.05057672	-0.04787085	-0.05091334	-0.04756322	-0.04857944	-0.04758136	-0.05190348	-0.04919434	-0.04987955	-0.04785676	-0.05139828	-0.04969371	-0.04968084	-0.04760140	-0.04742746	-0.04632194	-0.04917582	-0.04521581	-0.04626870	-0.04741470	-0.04768354	-0.04379222	-0.04530907	-0.04503169	-0.04590043	-0.04189032	-0.04412761	-0.03954501	-0.04121024	-0.03928584	-0.04233886	-0.04022583	-0.04049229	-0.03715441	-0.03629114	-0.03304264	-0.03606324	-0.03268004	-0.03126968	-0.03333264	-0.03293725	-0.03141236	-0.03055877	-0.03002288	-0.02949668	-0.02481585	-0.02632070	-0.02632107	-0.02525345	-0.02249976	-0.02394346	-0.01991730	-0.02220807	-0.01695493	-0.01867966	-0.01554515	-0.01551986	-0.01388992	-0.01537572	-0.01278153	-0.01426413	-0.01100951	-0.01053333	-0.01014625	-0.00993017	-0.00745342	-0.00788682	-0.00825035	-0.00765030	-0.00548349	-0.00405042	-0.00357069	-0.00341351	-0.00322053	-0.00164441	-0.00143262	-0.00188310	-0.00166057	-0.00027339	-0.00038733	-0.00213708	0.00087644	0.00068327	0.00201218	0.00013965	0.00252790	0.00286738	0.00362980	0.00271560	0.00367653	0.00396823	0.00699694	0.00524780	0.00558542	0.00618890	0.00798613	0.00611779	0.00756989	0.00870302	0.00913787	0.00622778	0.00900126	0.00709718	0.00867675	0.00626981	0.00897610	0.00755733	0.00810893	0.00676486	0.00759789	0.00659030	0.00777305	0.00444740	0.00774766	0.00569950	0.00658902	0.00436151	0.00674714	0.00612833	0.00750204	0.00564875	0.00621186	0.00512884	0.00672650	0.00556868	0.00615783	0.00559232	0.00619431	0.00484920	0.00534547	0.00530535	0.00594075	0.00384389	0.00516251	0.00479087	0.00476422	0.00388618	0.00471404	0.00329876	0.00514668	0.00372293	0.00558413	0.00300970	0.00585287	0.00480568	0.00497620	0.00401778	0.00525402	0.00358547	0.00455029	0.00500314	0.00602919	0.00352057	0.00392106	0.00407850	0.00512754	0.00171174	0.00257444	0.00082272	0.00398375	0.00153411	0.00446099	-0.00131931	0.00453261	-0.00151611	0.00157670	-0.00080806	0.00088525	-0.00397289	-0.00031048	-0.00257536	-0.00017178	-0.00338726	-0.00017021	-0.00503783	0.00012632	-0.00198450	-0.00125539	-0.00202554	-0.00085446	-0.00431083	-0.00176516	-0.00397744	0.00050251	-0.00272058	-0.00010435	-0.00214485	-0.00029365	-0.00337359	-0.00041622	-0.00316364	0.00129584	-0.00280722	0.00265968	-0.00175959	0.00028015	-0.00429588	0.00101754	0.00104647	0.00410662	-0.00255698	-0.00053104	-0.00337169	0.00207390	0.00178273	0.00265798	-0.00024183	0.00583647	0.00067349	0.00263575	-0.00203591	0.00416155	0.00036746	0.00017964	-0.00226179	0.00468616	-0.00029591	0.00068555	-0.00196796	0.00168585	-0.00341750	-0.00133052	-0.00130863	0.00406318	0.00244532	-0.00177927	-0.00342345	0.00009168	0.00208257	0.00321060	-0.00079599	0.00006794	0.00150006	0.00101544	-0.00233303	0.00407473	-0.00199165	0.00382733	-0.00182116	0.00016642	-0.00150039	0.00029432	-0.00180237	0.00301822	0.00118122	0.00042322	-0.00295114	0.00395424	-0.00133205	0.00146750	-0.00251441	0.00050378	0.00071625	-0.00288338	-0.00330744	0.00271120	-0.00255529	0.00040722	-0.00363863	-0.00031022	-0.00116815	0.00007799	-0.00118594	0.00118277	-0.00389591	-0.00138633	-0.00013495	0.00062106	-0.00140235	-0.00035132	-0.00102586	0.00021045	-0.00213277	-0.00099960	-0.00200034	0.00090271	-0.00232203	-0.00138697	-0.00142340	0.00261874	-0.00243078	-0.00102193	-0.00160600	0.00071416	0.00038437	-0.00182102	-0.00312270	0.00147965	-0.00151460	-0.00160619	-0.00270488	0.00122587	-0.00141469	-0.00137286	-0.00304495	0.00188977	-0.00051334	-0.00256409	-0.00355796	-0.00191038	-0.00183122	-0.00233348	-0.00256379	-0.00031651	-0.00184792	-0.00110087	-0.00208616	-0.00045189	-0.00067199	-0.00180891	-0.00200668	0.00057483	-0.00146716	-0.00242144	-0.00159003	0.00020956	-0.00077676	-0.00056329	-0.00148106	0.00009069	-0.00012851	-0.00121180	-0.00123647	-0.00117577	-0.00015595	-0.00034070	-0.00131923	-0.00076766	-0.00066330	0.00068628	-0.00082945	0.00027266	-0.00043842	-0.00068789	-0.00072712	-0.00049032	-0.00033395	-0.00064870	-0.00081458	0.00007782	-0.00023465	-0.00088456	-0.00104333	-0.00007831	-0.00052465	-0.00044083	-0.00083320	0.00029525	0.00004429	0.00005772	-0.00104821	0.00030405	-0.00021246	-0.00029987	-0.00062664	0.00004189	-0.00059049	-0.00138204	-0.00076956	-0.00061864	-0.00043095	-21.47483647
0.2499	-21.47483647	-21.47483647	-21.47483647	-21.47483647	-21.47483647	-21.47483647	-21.47483647	-21.47483647	-21.47483647	-21.47483647	-21.47483647	-21.47483647	-21.47483647	-21.47483647	-21.47483647	-21.47483647	-21.47483647	-21.47483647	-21.47483647	-21.47483647	-21.47483647	-21.47483647	-21.47483647	-21.47483647	-21.47483647	-21.47483647	-21.47483647	-21.47483647	-21.47483647	-21.47483647	-21.47483647	-21.47483647	1.82747877	-0.55175965	-0.23570253	0.16751399	0.19331462	-0.09609984	-0.01079433	-0.01985772	0.09591190	0.00261585	0.01332778	-0.01358687	0.03038782	-0.00792137	0.04101867	0.02953604	0.03657866	0.02169629	0.01780760	0.01758065	0.02606532	0.02466700	0.02953986	0.02331344	0.03033622	0.02604429	0.03134283	0.02867073	0.02790571	0.02336541	0.02886252	0.02916508	0.03334648	0.02935552	0.02733561	0.02934364	0.02601738	0.02958342	0.02715678	0.02518948	0.02672650	0.02897263	0.02500479	0.02773826	0.03204933	0.01954193	0.03148390	0.01109027	0.01947431	0.00820987	0.01731510	-0.02072357	0.02550580	0.00016361	0.01901535	0.01169388	0.01463134	0.02280967	0.02227589	0.02334160	0.01844910	0.01438535	0.02409899	0.02020013	0.02304342	0.02062926	0.02238251	0.01429506	0.01837160	0.01598475	0.01790319	0.01513225	0.00713366	0.01548377	0.01484723	0.01753180	0.01507717	0.01826297	0.01291183	0.01071700	0.00315067	-0.00203977	0.00252715	-0.00197865	-0.00064412	-0.00847963	-0.00901481	-0.00823596	-0.00914223	-0.01437498	-0.02123786	-0.01618274	-0.01951048	-0.02730687	-0.02694278	-0.03018600	-0.02984123	-0.03585835	-0.03085866	-0.03454266	-0.03476006	-0.03823192	-0.04003739	-0.03629382	-0.04078268	-0.03985298	-0.04214522	-0.04635638	-0.04376916	-0.04526786	-0.04572223	-0.04314973	-0.04609995	-0.05014438	-0.04616696	-0.04977256	-0.04852480	-0.04969671	-0.04872886	-0.04947251	-0.05191228	-0.04898736	-0.04967558	-0.05085417	-0.05221657	-0.05231424	-0.05054476	-0.05298398	-0.04915861	-0.05226021	-0.05061186	-0.05015995	-0.04997851	-0.04763328	-0.04771662	-0.04795808	-0.04783298	-0.05059903	-0.04769429	-0.04779224	-0.04639111	-0.04592585	-0.04541892	-0.04606474	-0.04507455	-0.04398356	-0.04154759	-0.04359349	-0.04364652	-0.04198501	-0.04011868	-0.03738802	-0.03755640	-0.03871622	-0.03619984	-0.03642112	-0.03445326	-0.03659719	-0.03221032	-0.03503080	-0.03158157	-0.03161294	-0.02852961	-0.02905235	-0.02933476	-0.02992574	-0.02623137	-0.02661616	-0.02404694	-0.02253837	-0.02199617	-0.01928727	-0.01877722	-0.01973732	-0.01787355	-0.01637497	-0.01581576	-0.01559882	-0.01293280	-0.01398127	-0.01119977	-0.01153548	-0.01028921	-0.01011851	-0.00855416	-0.00843808	-0.00693386	-0.00800054	-0.00642373	-0.00558058	-0.00429925	-0.00517065	-0.00281001	-0.00281494	-0.00152949	-0.00276552	-0.00053386	-0.00129822	-0.00075886	-0.00008357	0.00084671	-0.00038427	0.00153777	0.00129630	0.00288012	0.00222340	0.00266729	0.00235465	0.00229883	0.00287228	0.00433653	0.00360865	0.00420981	0.00390487	0.00555923	0.00445365	0.00658461	0.00606955	0.00644458	0.00685008	0.00711742	0.00869725	0.00842750	0.00905168	0.00817635	0.00850975	0.00909820	0.00892343	0.00893936	0.00927005	0.00761856	0.00865601	0.00883330	0.00806985	0.00753788	0.00766189	0.00763465	0.00734528	0.00730546	0.00675692	0.00579673	0.00590478	0.00651489	0.00567341	0.00649182	0.00577050	0.00651370	0.00555650	0.00660932	0.00612378	0.00494551	0.00542149	0.00677496	0.00478186	0.00529007	0.00532620	0.00491943	0.00487030	0.00416913	0.00417371	0.00435381	0.00473443	0.00473319	0.00415656	0.00465472	0.00205989	0.00317423	0.00318922	0.00457368	0.00258753	0.00334453	0.00290808	0.00491782	0.00310176	0.00420162	0.00377310	0.00528592	0.00306518	0.00449892	0.00356475	0.00400462	0.00597506	0.00324101	0.00432725	0.00476591	0.00225230	0.00297447	0.00455588	0.00444215	0.00250814	0.00291230	0.00344910	0.00291398	0.00051416	0.00265445	0.00323913	0.00192295	-0.00016619	-0.00065993	0.00223219	0.00027859	-0.00234703	0.00263481	-0.00041253	0.00064237	-0.00109435	-0.00189136	0.00037157	-0.00023936	-0.00233841	0.00045606	-0.00039877	-0.00300751	-0.00084152	-0.00228851	-0.00104541	0.00215250	-0.00270571	0.00078146	-0.00162075	0.00013190	-0.00432516	0.00163372	0.00146608	0.00245963	-0.00117988	0.00020375	0.00409477	0.00420589	0.00086973	-0.00076301	0.00134728	0.00194118	-0.00117554	0.00251917	0.00598126	0.00272181	0.00142035	0.00291232	0.00436795	0.00414860	-0.00131272	0.00361299	0.00496061	0.00353085	0.00147442	0.00579649	0.00411343	0.00401381	0.00009093	0.00446748	0.00323154	0.00362293	0.00360174	0.00206553	0.00469206	0.00549121	0.00080252	0.00229692	0.00574204	0.00463507	0.00301809	0.00327974	0.00346474	0.00376775	0.00528019	0.00112532	0.00684098	0.00270955	0.00089040	0.00218530	0.00577006	0.00381581	0.00060977	0.00232212	0.00340190	0.00206244	0.00056751	0.00315710	0.00412866	0.00435872	0.00410360	0.00187828	0.00345089	0.00387064	0.00403165	0.00327855	0.00251045	0.00217444	0.00136596	0.00236919	0.00201728	0.00277858	0.00308551	0.00251289	0.00298917	0.00211795	0.00284885	0.00229265	0.00312028	0.00262246	0.00254749	0.00320432	0.00338792	0.00215967	0.00287078	0.00202491	0.00367168	0.00332803	0.00122534	0.00211002	0.00312869	0.00268028	0.00310375	0.00250450	0.00595089	0.00169642	0.00033398	0.00268762	0.00482224	0.00369653	0.00223262	0.00426317	0.00379490	0.00305960	0.00089808	0.00276669	0.00255029	0.00319245	0.00193634	0.00135752	0.00209986	0.00142843	0.00155487	0.00044731	0.00355156	0.00116993	0.00027449	0.00287219	0.00147409	0.00223693	0.00035961	0.00184976	0.00157609	0.00155147	0.00058514	0.00129010	0.00138445	0.00136336	0.00088301	0.00171731	0.00153637	0.00092925	0.00060963	0.00083477	0.00116305	0.00112276	0.00133710	0.00066502	0.00091327	0.00083943	0.00100407	0.00118392	0.00127169	0.00088032	0.00092309	0.00114499	0.00110388	0.00075593	0.00070868	0.00084661	0.00106895	0.00122984	0.00167055	0.00069674	0.00203456	0.00139755	0.00198610	0.00119354	-21.47483647
0.2999	-21.47483647	-21.47483647	-21.47483647	-21.47483647	-21.47483647	-21.47483647	-21.47483647	-21.47483647	-21.47483647	-21.47483647	-21.47483647	-21.47483647	-21.47483647	-21.47483647	-21.47483647	-21.47483647	-21.47483647	-21.47483647	-21.47483647	-21.47483647	-21.47483647	-21.47483647	-21.47483647	-21.47483647	-21.47483647	-21.47483647	-21.47483647	-21.47483647	-21.47483647	-21.47483647	-21.47483647	-21.47483647	1.56133783	0.11759940	0.14449739	0.09450659	0.12175219	0.06463455	-0.01584306	0.01608124	-0.01226643	0.01400627	-0.00290373	0.02792882	-0.02871727	0.05811095	0.01341143	0.03717142	0.01017967	0.03489382	0.01806884	0.02646006	0.02131042	0.03168913	0.02485891	0.02177600	0.02487446	0.02373796	0.02912019	0.02917116	0.02370000	0.03066697	0.02469083	0.03103256	0.02723545	0.03213021	0.02362203	0.03244235	0.02541886	0.03181745	0.02569169	0.03272974	0.02598011	0.03000715	0.01914738	0.02918152	0.03262099	0.02477090	0.01504640	0.02739955	0.02039031	0.01291539	0.00250904	0.02180912	0.01640982	0.02060869	0.02274024	0.02025802	0.01291473	0.01985900	0.01927521	0.02630453	0.01638370	0.02552260	0.01729491	0.02487163	0.01691727	0.03165253	0.02167398	0.02553593	0.01390791	0.01844818	0.02007815	0.01944751	0.01023083	0.01634031	0.01094440	0.01770885	0.01593957	0.01937781	0.01545770	0.01178927	0.00735042	0.00182074	0.00384707	0.00475577	-0.00211009	-0.00207526	-0.00501122	-0.00475322	-0.00870169	-0.00966046	-0.01904642	-0.01422690	-0.01900605	-0.02591139	-0.02702137	-0.02811819	-0.02932224	-0.02824913	-0.03317093	-0.03356774	-0.03799981	-0.03721288	-0.04135752	-0.03858828	-0.04199990	-0.03683107	-0.04548734	-0.04700976	-0.04405844	-0.04462327	-0.04791956	-0.04572348	-0.04604111	-0.04939342	-0.04882836	-0.04936347	-0.04942411	-0.04977256	-0.05176599	-0.04936292	-0.05245638	-0.04984926	-0.05072868	-0.05142915	-0.05458924	-0.05171016	-0.05395612	-0.05359356	-0.05280858	-0.05098419	-0.05308688	-0.04909068	-0.05164562	-0.04893579	-0.05231381	-0.04913733	-0.05020808	-0.05127886	-0.05076967	-0.04851978	-0.04872468	-0.04635735	-0.04768600	-0.04714223	-0.04699217	-0.04551940	-0.04424827	-0.04262938	-0.04271302	-0.04100821	-0.04228803	-0.04020823	-0.03963894	-0.03659900	-0.03866761	-0.03853923	-0.03557127	-0.03630458	-0.03509469	-0.03335332	-0.03361170	-0.02978280	-0.03152375	-0.02936586	-0.03075175	-0.02960768	-0.02767293	-0.02629994	-0.02503194	-0.02141873	-0.02377817	-0.01952718	-0.02183488	-0.02065428	-0.01901296	-0.01817382	-0.01661073	-0.01357631	-0.01547361	-0.01448603	-0.01254836	-0.01124577	-0.01320159	-0.01018272	-0.00977125	-0.00939649	-0.00886419	-0.00673486	-0.00597404	-0.00464155	-0.00566776	-0.00501849	-0.00391846	-0.00318102	-0.00258926	-0.00308612	-0.00232838	-0.00107056	-0.00104014	-0.00017930	0.00031358	0.00085347	-0.00038780	0.00087948	0.00263402	0.00385869	0.00145282	0.00273097	0.00203209	0.00434766	0.00331611	0.00292594	0.00274387	0.00357152	0.00363753	0.00307862	0.00411714	0.00563919	0.00363105	0.00526572	0.00400584	0.00489393	0.00477310	0.00623638	0.00625312	0.00806856	0.00766615	0.00783068	0.00799739	0.00906528	0.00739124	0.01040698	0.00911198	0.00964421	0.00930487	0.00978968	0.00913172	0.01020611	0.00923797	0.00984417	0.00816456	0.01027100	0.00819870	0.00799547	0.00725088	0.00812255	0.00720427	0.00743779	0.00705549	0.00777533	0.00510171	0.00677828	0.00639875	0.00548795	0.00536086	0.00611077	0.00461714	0.00816731	0.00441221	0.00526367	0.00414622	0.00645065	0.00489018	0.00555045	0.00427403	0.00427929	0.00377809	0.00438360	0.00335891	0.00406209	0.00261611	0.00404332	0.00270648	0.00355502	0.00352193	0.00300936	0.00230669	0.00274131	0.00004524	0.00286221	0.00056803	0.00348782	0.00101696	0.00168808	0.00177586	0.00157000	0.00183349	0.00320304	0.00182955	0.00341109	0.00105918	0.00179687	0.00012102	0.00266778	0.00332966	0.00343057	0.00112024	0.00306385	0.00210496	0.00450116	0.00043537	0.00298525	0.00014921	-0.00115573	0.00048891	-0.00102787	-0.00117023	-0.00045401	-0.00115745	0.00207060	-0.00087097	0.00052096	-0.00074987	-0.00089661	-0.00508614	-0.00271338	-0.00245673	-0.00271002	-0.00250450	-0.00376783	-0.00225862	-0.00390654	-0.00323481	-0.00349634	-0.00303955	-0.00199455	-0.00753571	-0.00302573	-0.00752844	-0.00166541	-0.00713473	-0.00539780	-0.00609460	-0.00216807	-0.00447502	-0.00251259	-0.00525776	-0.00177184	-0.00709301	-0.00565922	-0.00559315	-0.00507015	-0.00230529	-0.00402756	-0.00478585	-0.00365419	-0.00446590	-0.00166177	-0.00846335	-0.00255896	-0.00309380	-0.00149786	-0.00283357	-0.00202542	-0.00335368	-0.00200296	-0.00337522	-0.00431469	-0.00196036	-0.00284476	-0.00449508	-0.00012264	-0.00158605	-0.00304755	-0.00497543	0.00209219	-0.00354517	-0.00215557	-0.00551663	-0.00186348	-0.00003116	-0.00419333	-0.00219118	-0.00132166	-0.00311509	-0.00038174	-0.00389979	-0.00359524	-0.00407799	-0.00284778	-0.00200230	-0.00169443	-0.00250434	-0.00443050	-0.00330077	-0.00207790	-0.00196971	-0.00246442	-0.00400150	0.00003780	-0.00215037	-0.00274392	-0.00198336	-0.00160218	-0.00330148	-0.00352296	-0.00339288	-0.00037160	-0.00382757	-0.00309972	-0.00237530	-0.00203562	-0.00145596	-0.00253086	-0.00261900	0.00149496	-0.00209244	-0.00280848	-0.00201168	-0.00162928	-0.00229273	-0.00213651	-0.00206978	-0.00051794	-0.00211761	-0.00309774	-0.00447311	0.00032297	-0.00406209	-0.00384496	-0.00456820	-0.00155864	-0.00203786	-0.00370825	-0.00358777	-0.00173076	-0.00263993	-0.00436347	-0.00248341	-0.00195624	-0.00236737	-0.00277945	-0.00304261	-0.00070869	-0.00230279	-0.00130415	-0.00264579	-0.00139736	-0.00058065	-0.00223886	-0.00185546	-0.00122984	-0.00094098	-0.00167273	-0.00139348	-0.00079793	-0.00031455	-0.00098608	-0.00103705	-0.00044321	-0.00096482	-0.00124366	-0.00114934	-0.00102465	-0.00106997	-0.00118085	-0.00114605	-0.00035154	-0.00082745	-0.00171862	-0.00122052	-0.00058896	-0.00046733	-0.00107798	-0.00098035	-0.00005631	-0.00046877	-0.00027205	-0.00091566	-0.00017263	-0.00036192	-0.00037745	-0.00129216	-0.00097790	-0.00109613	-0.00129296	-0.00102375	-0.00121466	-0.00075865	-21.47483647
0.3499	-21.47483647	-21.47483647	-21.47483647	-21.47483647	-21.47483647	-21.47483647	-21.47483647	-21.47483647	-21.47483647	-21.47483647	-21.47483647	-21.47483647	-21.47483647	-21.47483647	-21.47483647	-21.47483647	-21.47483647	-21.47483647	-21.47483647	-21.47483647	-21.47483647	-21.47483647	-21.47483647	-21.47483647	-21.47483647	-21.47483647	-21.47483647	-21.47483647	-21.47483647	-21.47483647	-21.47483647	-21.47483647	-21.47483647	0.61687969	-0.12468171	-0.07276811	0.26941749	0.08454934	0.08936170	0.03465772	0.02506186	-0.10164856	0.03015240	0.01262044	0.05990950	0.01237227	0.03593226	0.01706824	0.03054945	0.01786318	0.02615896	0.02843447	0.03178449	0.01932213	0.03285522	0.02335807	0.02490332	0.02606737	0.02854857	0.03111498	0.02700594	0.02643923	0.02819699	0.03112307	0.03190298	0.02910202	0.02707095	0.02930968	0.02729279	0.02999485	0.02765832	0.02775710	0.02898981	0.03001424	0.02906541	0.02308133	0.03102255	0.01672286	0.02986168	0.01518185	0.01805925	0.01958038	0.02635554	-0.01205149	0.01234488	-0.00265855	0.02865278	0.01491247	0.01543206	0.01637859	0.02250924	0.02405567	0.02059012	0.01570878	0.02216131	0.02375867	0.02055566	0.02095687	0.03064900	0.02250905	0.01668258	0.01807004	0.02019848	0.01554742	0.00694477	0.01318731	0.01233888	0.01457902	0.01491845	0.01476932	0.01183694	0.00907512	0.00395670	-0.00140326	0.00391142	-0.00484763	-0.00478037	-0.00797029	-0.01057551	-0.01035950	-0.00978169	-0.01315245	-0.02245679	-0.01828487	-0.01913001	-0.02843453	-0.02910270	-0.03105955	-0.02922498	-0.03432181	-0.03152790	-0.03449325	-0.03948507	-0.03984241	-0.04006746	-0.04008809	-0.04299072	-0.04255940	-0.04198421	-0.04556767	-0.04496765	-0.04577247	-0.04805543	-0.04724027	-0.04748539	-0.05070956	-0.04843773	-0.05137586	-0.05195158	-0.05098887	-0.04968671	-0.05177836	-0.05318420	-0.05098771	-0.05156255	-0.05138762	-0.05519564	-0.05356024	-0.05287189	-0.05449057	-0.05389552	-0.05379813	-0.05223011	-0.05234272	-0.04867777	-0.04952034	-0.05124541	-0.04986830	-0.04987752	-0.05474925	-0.04897491	-0.05012225	-0.04865647	-0.04891165	-0.04746425	-0.04814995	-0.04711537	-0.04735420	-0.04255729	-0.04525528	-0.04388086	-0.04513137	-0.04155571	-0.04201757	-0.03884997	-0.03707144	-0.03760565	-0.03687612	-0.03570587	-0.03839102	-0.03503258	-0.03502888	-0.03270268	-0.03180383	-0.02951741	-0.02836563	-0.03117528	-0.03078886	-0.02723035	-0.02862642	-0.02419904	-0.02232628	-0.02410495	-0.01859163	-0.02127252	-0.02143793	-0.01735849	-0.02014572	-0.01585878	-0.01480283	-0.01428993	-0.01328557	-0.01158637	-0.01297993	-0.01202373	-0.01002199	-0.00841073	-0.00939104	-0.00691652	-0.00676444	-0.00509996	-0.00717850	-0.00427374	-0.00498487	-0.00287789	-0.00378355	-0.00228821	-0.00259271	-0.00140966	-0.00187180	0.00019759	-0.00045911	0.00183537	0.00132056	0.00116291	0.00037739	0.00331577	0.00256912	0.00395074	0.00290038	0.00356617	0.00477510	0.00605632	0.00374598	0.00560374	0.00586405	0.00579122	0.00618607	0.00610081	0.00468707	0.00540917	0.00690170	0.00510578	0.00493819	0.00650597	0.00532981	0.00618764	0.00645513	0.00667539	0.00686919	0.00800449	0.00668201	0.00584462	0.00863059	0.00933078	0.00903406	0.00849804	0.01036859	0.00886633	0.00828872	0.01013554	0.01076616	0.01090819	0.01122244	0.01099080	0.01196033	0.01114827	0.01040234	0.01142876	0.01062766	0.01126043	0.01066582	0.01008076	0.01122765	0.01073656	0.01010342	0.01014538	0.00894349	0.00959685	0.00715092	0.00911878	0.00939314	0.00746024	0.00848523	0.00811972	0.00772482	0.00817279	0.00718850	0.00667385	0.00749676	0.00770623	0.00667353	0.00616689	0.00664804	0.00691929	0.00703765	0.00874955	0.00756449	0.00691128	0.00665408	0.00581409	0.00562503	0.00468573	0.00550705	0.00351933	0.00455336	0.00539546	0.00216416	0.00478280	0.00497590	0.00515069	0.00440478	0.00290556	0.00696095	0.00477481	0.00422145	0.00443051	0.00365153	0.00433562	0.00171719	0.00261317	0.00708227	0.00387434	0.00379639	0.00479589	0.00487335	0.00446868	0.00191727	0.00401971	0.00651437	0.00697570	0.00499743	0.00598897	0.00855125	0.00527376	0.00518317	0.00527703	0.00848229	0.00535644	0.00758571	0.00540568	0.00548149	0.00464742	0.00447898	0.00645957	0.00686062	0.00897620	0.00649957	0.00554885	0.00742630	0.00576958	0.00284540	0.00165941	0.00181674	0.00700094	0.00156275	0.00201866	0.00368236	0.00369719	0.00147399	0.00164990	0.00228282	0.00050672	0.00037585	0.00225467	0.00662833	0.00275522	0.00181202	0.00628249	0.00627562	0.00486095	-0.00072019	0.00327601	0.00436981	0.00171556	0.00071373	0.00092127	0.00613906	0.00380881	-0.00102025	0.00275961	0.00295820	0.00297826	0.00156370	0.00446119	0.00381323	0.00434015	0.00489999	0.00079903	0.00505654	0.00218915	0.00091427	0.00481400	0.00594395	0.00569761	0.00209708	0.00168160	0.00550086	0.00202156	0.00178308	0.00311875	0.00588504	0.00356900	0.00351408	0.00244405	0.00185849	0.00377118	0.00258659	0.00311841	0.00439263	0.00283458	0.00255297	0.00192537	0.00359589	0.00268211	0.00258729	0.00238455	0.00420250	0.00391805	0.00312223	0.00171605	0.00465250	0.00417805	0.00304989	0.00372685	0.00427402	0.00189617	0.00282733	0.00173842	0.00298592	0.00502740	0.00248162	0.00382506	0.00438313	0.00408157	0.00208147	0.00432492	0.00335545	0.00389217	0.00396839	0.00160513	0.00381467	0.00446067	0.00501418	0.00461511	0.00820333	0.00551282	0.00482913	0.00332002	0.00521653	0.00334884	0.00468127	0.00392274	0.00267018	0.00329749	0.00309733	0.00187230	0.00373844	0.00288114	0.00140716	0.00271435	0.00215438	0.00150765	0.00064601	0.00156757	0.00172008	0.00220632	0.00099219	0.00141658	0.00209611	0.00146218	0.00168468	0.00181262	0.00254738	0.00231190	0.00105796	0.00139459	0.00110146	0.00161231	0.00183658	0.00132675	0.00141619	0.00113087	0.00115246	0.00073761	0.00097815	0.00114938	0.00132823	0.00099485	0.00134271	0.00095546	0.00096483	0.00074352	0.00108164	0.00120779	0.00166441	0.00059086	0.00233099	0.00162198	0.00190634	0.00088085	-21.47483647
0.3999	-21.47483647	-21.47483647	-21.47483647	-21.47483647	-21.47483647	-21.47483647	-21.47483647	-21.47483647	-21.47483647	-21.47483647	-21.47483647	-21.47483647	-21.47483647	-21.47483647	-21.47483647	-21.47483647	-21.47483647	-21.47483647	-21.47483647	-21.47483647	-21.47483647	-21.47483647	-21.47483647	-21.47483647	-21.47483647	-21.47483647	-21.47483647	-21.47483647	-21.47483647	-21.47483647	-21.47483647	-21.47483647	1.16819436	-0.13972554	-0.21377125	-0.20175695	0.02435601	-0.02481601	0.12231504	0.07574952	0.06258225	-0.06775688	-0.01602718	-0.00261704	0.03670789	-0.00008385	0.02177742	0.01860251	0.02991388	0.02667083	0.02552284	0.03449208	0.03309914	0.02311110	0.02703975	0.02650127	0.02784933	0.02417124	0.02982228	0.03058877	0.02451233	0.02906884	0.02817491	0.03503870	0.03135423	0.03132602	0.02788754	0.02975993	0.02689741	0.03219351	0.02790793	0.03081056	0.02835843	0.03298184	0.02321928	0.02349144	0.02856770	0.02279965	0.02532509	0.00925838	0.00979347	0.01787701	0.00913904	-0.00132816	0.01572758	0.01776368	0.02545261	0.01693573	0.00820622	0.02451415	0.02304028	0.01927528	0.02433130	0.01928782	0.02009901	0.01839419	0.02085174	0.01963397	0.02210563	0.01805890	0.01966304	0.01561627	0.01740166	0.01812064	0.01225898	0.01194365	0.01631906	0.01838665	0.01481371	0.01716167	0.00998436	0.00849300	0.00343610	-0.00334810	0.00073789	-0.00138449	-0.00326924	-0.00841694	-0.00867571	-0.01076900	-0.01080756	-0.01273235	-0.02050415	-0.01762043	-0.02475752	-0.03342071	-0.03346071	-0.03290683	-0.03246225	-0.03476470	-0.03431880	-0.03402833	-0.03852292	-0.04023730	-0.04205359	-0.03936288	-0.04110605	-0.04016068	-0.04240797	-0.04781405	-0.04326583	-0.04635320	-0.04984012	-0.04654176	-0.04563724	-0.04844712	-0.04791554	-0.05037601	-0.05027698	-0.05248715	-0.05268655	-0.05128177	-0.05181691	-0.05051478	-0.04986694	-0.05255308	-0.05388884	-0.05368078	-0.05341752	-0.05453279	-0.05309209	-0.05218911	-0.05263124	-0.05212974	-0.05020213	-0.04829710	-0.05071942	-0.04829909	-0.05050773	-0.05220808	-0.04924570	-0.04894788	-0.04821115	-0.04867559	-0.04639858	-0.04619907	-0.04690335	-0.04519417	-0.04325052	-0.04443316	-0.04535024	-0.04413504	-0.04224359	-0.04169422	-0.03873430	-0.03637442	-0.03864399	-0.03762101	-0.03494719	-0.03676120	-0.03538249	-0.03598914	-0.03361617	-0.03267124	-0.03149997	-0.03004474	-0.03017181	-0.02930535	-0.02659358	-0.02885396	-0.02504483	-0.02324991	-0.02496473	-0.02074919	-0.02190324	-0.02033058	-0.01971446	-0.01885828	-0.01688399	-0.01597005	-0.01470043	-0.01502063	-0.01327742	-0.01338947	-0.01060553	-0.01058695	-0.00988051	-0.00966198	-0.00864365	-0.00920379	-0.00635003	-0.00669085	-0.00563883	-0.00646553	-0.00485669	-0.00344728	-0.00358443	-0.00362377	-0.00192403	-0.00206940	-0.00124761	-0.00035296	0.00013173	0.00100319	0.00054815	0.00067098	0.00265574	0.00209202	0.00190838	0.00258534	0.00297985	0.00292325	0.00442765	0.00374673	0.00414281	0.00465020	0.00430100	0.00395886	0.00534613	0.00412760	0.00456637	0.00600569	0.00450288	0.00582206	0.00598940	0.00510609	0.00604872	0.00685520	0.00673231	0.00650662	0.00580823	0.00632915	0.00562571	0.00723030	0.00654986	0.00769019	0.00659408	0.00719637	0.00583318	0.00721881	0.00778239	0.00695246	0.00763788	0.00833945	0.00806844	0.00840329	0.00871262	0.00986950	0.00979484	0.00928399	0.00947044	0.01051535	0.00898123	0.01024862	0.01070405	0.01128876	0.01030783	0.00864012	0.00983340	0.00865220	0.00996992	0.01098736	0.00849605	0.01083703	0.01015370	0.00909847	0.00853172	0.01004852	0.00733812	0.00625777	0.00722387	0.00814713	0.00645758	0.00572937	0.00786875	0.00803277	0.00805207	0.00465038	0.00599817	0.00703002	0.00587460	0.00543834	0.00505673	0.00734613	0.00512850	0.00491575	0.00468670	0.00408029	0.00560265	0.00602665	0.00548878	0.00443851	0.00476899	0.00592540	0.00331500	0.00535903	0.00529988	0.00448207	0.00395438	0.00374281	0.00252577	0.00390492	0.00363977	0.00356722	0.00428997	0.00204097	0.00260337	-0.00013742	0.00078065	0.00230662	0.00276430	0.00120773	0.00184900	0.00211400	0.00092367	0.00003164	0.00146593	0.00194836	0.00104630	0.00345468	0.00369564	0.00247098	0.00318945	0.00060288	0.00244767	0.00357976	0.00052276	0.00107691	0.00285025	0.00370137	0.00219964	0.00117260	0.00000344	-0.00053817	0.00356336	0.00253355	0.00329585	0.00479168	0.00369548	0.00344746	0.00062138	0.00071798	0.00297973	0.00097168	0.00393976	0.00068617	0.00279553	0.00020370	0.00271336	0.00080174	0.00336020	0.00162552	0.00144800	0.00011487	0.00128874	0.00088026	0.00012088	0.00284962	0.00134978	0.00007712	0.00035171	-0.00164062	-0.00196582	0.00129667	0.00097330	-0.00024290	-0.00116823	0.00083497	0.00014758	0.00209638	-0.00117319	-0.00388749	0.00138068	-0.00042768	-0.00377529	-0.00245926	0.00028309	-0.00001444	-0.00251190	-0.00218649	-0.00089792	-0.00256772	0.00077189	-0.00004740	-0.00222731	-0.00288022	-0.00017907	-0.00146086	-0.00162257	-0.00129823	-0.00031232	-0.00126834	0.00016467	0.00098325	0.00099182	-0.00142160	-0.00152323	-0.00063990	-0.00063783	0.00074141	-0.00091459	0.00021400	0.00120841	-0.00138625	0.00053493	-0.00017457	-0.00029214	0.00096701	-0.00140772	-0.00080272	0.00055434	-0.00202100	-0.00005988	0.00117686	-0.00055137	0.00106917	0.00127006	0.00055527	-0.00085660	0.00020462	0.00049618	-0.00055464	0.00006976	-0.00064756	0.00071406	0.00066883	0.00187887	-0.00046733	0.00080587	0.00275469	0.00107127	0.00049488	0.00094794	0.00094012	0.00060179	0.00074326	0.00030094	0.00173856	0.00000320	0.00133208	0.00189623	-0.00025083	0.00083276	0.00008036	0.00040450	0.00016913	0.00050404	0.00026976	0.00028733	0.00087554	0.00049931	0.00052713	0.00057232	0.00085720	0.00083408	0.00042029	0.00036286	0.00022746	0.00078732	0.00074223	0.00078178	-0.00023638	0.00045620	0.00030578	0.00040049	0.00031423	-0.00005153	0.00017188	0.00036846	0.00002115	0.00060859	0.00022477	0.00054109	0.00023671	0.00043005	0.00085902	0.00004000	0.00114774	0.00036842	0.00075068	0.00018464	-21.47483647
0.4499	-21.47483647	-21.47483647	-21.47483647	-21.47483647	-21.47483647	-21.47483647	-21.47483647	-21.47483647	-21.47483647	-21.47483647	-21.47483647	-21.47483647	-21.47483647	-21.47483647	-21.47483647	-21.47483647	-21.47483647	-21.47483647	-21.47483647	-21.47483647	-21.47483647	-21.47483647	-21.47483647	-21.47483647	-21.47483647	-21.47483647	-21.47483647	-21.47483647	-21.47483647	-21.47483647	-21.47483647	-21.47483647	-21.47483647	1.63711685	-0.02530588	0.05271335	-0.00852818	0.05499425	0.00306370	0.04008750	0.06631682	-0.03977594	-0.00326162	0.03401459	0.04247987	0.01345315	0.03312324	0.02071583	0.02580452	0.02386410	0.01834058	0.03143475	0.02621195	0.02010899	0.02697224	0.02535649	0.02819945	0.02465987	0.03161470	0.02994006	0.02652817	0.02888145	0.02904659	0.03136153	0.02657889	0.03303125	0.02795382	0.03325634	0.02988905	0.03563931	0.02671325	0.02861044	0.03404715	0.03116004	0.02832411	0.03039760	0.03476376	0.02530083	0.02296278	0.01262017	0.01855415	0.02391297	0.01691777	0.01075242	0.02280719	0.00763146	0.02447580	0.01956501	0.02470797	0.01710007	0.01884626	0.02705475	0.02209125	0.01823637	0.02303843	0.02625015	0.01642314	0.02170550	0.02456982	0.02012641	0.01505897	0.01611937	0.02045943	0.01647267	0.00891438	0.01445256	0.01541785	0.01876856	0.01566733	0.02393575	0.01685420	0.00899478	0.00672771	0.00083600	0.00221104	0.00121608	0.00019263	-0.00491547	-0.00747056	-0.00718401	-0.00682408	-0.00811037	-0.01726571	-0.01588742	-0.02028247	-0.02747672	-0.03065661	-0.02942383	-0.03012380	-0.03301512	-0.03151789	-0.03356730	-0.03681388	-0.04035465	-0.04294377	-0.03783715	-0.04340783	-0.03949521	-0.04363538	-0.04649392	-0.04436710	-0.04545105	-0.04823738	-0.04411361	-0.04766635	-0.04874685	-0.04923991	-0.04804522	-0.05097682	-0.05131016	-0.05120897	-0.05043425	-0.05415750	-0.05121460	-0.04944142	-0.05255567	-0.05482684	-0.05185638	-0.05343007	-0.05365523	-0.05101090	-0.05135263	-0.05126428	-0.05195049	-0.05184738	-0.05109384	-0.05170380	-0.05035001	-0.04888267	-0.05063094	-0.05001011	-0.04983225	-0.04808093	-0.04733658	-0.04657218	-0.04855410	-0.04586765	-0.04542032	-0.04331691	-0.04363074	-0.04405209	-0.04311968	-0.04110495	-0.03941680	-0.03953153	-0.04008130	-0.03715160	-0.03653871	-0.03542069	-0.03630875	-0.03528608	-0.03386400	-0.03349031	-0.03300378	-0.03096403	-0.02884758	-0.02947025	-0.02965868	-0.02695452	-0.02689984	-0.02521024	-0.02257795	-0.02314522	-0.02000645	-0.01968347	-0.02116431	-0.01939479	-0.01656970	-0.01611575	-0.01537107	-0.01428820	-0.01539817	-0.01220204	-0.01161944	-0.01103500	-0.01041142	-0.00885476	-0.00825944	-0.00788105	-0.00794392	-0.00513308	-0.00668693	-0.00392244	-0.00480815	-0.00419494	-0.00281781	-0.00184762	-0.00156810	-0.00072241	-0.00113246	0.00005652	0.00075177	0.00152494	0.00079355	0.00121850	0.00119225	0.00366874	0.00348594	0.00324654	0.00266356	0.00274941	0.00442741	0.00455372	0.00466295	0.00331507	0.00432057	0.00564831	0.00471199	0.00627229	0.00662733	0.00537641	0.00704054	0.00656174	0.00710870	0.00670618	0.00809174	0.00763122	0.00666070	0.00674406	0.00777218	0.00816959	0.00849596	0.00757902	0.00935745	0.00818303	0.00808487	0.00736136	0.00749043	0.00894793	0.00873806	0.00811488	0.00899324	0.00770193	0.00812735	0.00848041	0.00819520	0.00869681	0.00807974	0.00836882	0.00855749	0.00994667	0.00880900	0.00834413	0.00950026	0.01027882	0.00938658	0.01103468	0.01044115	0.01124167	0.01156235	0.01015232	0.01106113	0.01000486	0.01188005	0.01194530	0.01138079	0.01188444	0.01092871	0.00984790	0.01047852	0.01122334	0.01100909	0.00943343	0.00931896	0.01074385	0.01043363	0.01101672	0.00991440	0.00939892	0.00966015	0.00827885	0.01006594	0.00792283	0.00941879	0.00696155	0.00744016	0.00803755	0.00705724	0.00715608	0.00864949	0.00780012	0.00719499	0.00807217	0.00808036	0.00802111	0.00999521	0.00745052	0.00652001	0.00698954	0.00513539	0.00514154	0.00930728	0.00847525	0.00901907	0.00640079	0.00517031	0.00479377	0.00289769	0.00649160	0.01056097	0.00825434	0.00609349	0.00309231	0.00646932	0.00423797	0.00499727	0.00377527	0.00709419	0.00505500	0.00446209	0.00617209	0.00497683	0.00603586	0.00660050	0.00544973	0.00618800	0.00332608	0.00254384	0.00218977	0.00586331	0.00207909	0.00473137	0.00322344	0.00411576	0.00374619	0.00308211	0.00435956	0.00705550	0.00731179	0.00426718	0.00396058	0.00471682	0.00531597	0.00623371	0.00797369	0.00761193	0.00438242	0.00464543	0.00528096	0.00524432	0.00374682	0.00314296	0.00564823	0.00502114	0.00394031	0.00506014	0.00191881	0.00643836	0.00493815	0.00583789	0.00499769	0.00514169	0.00182917	0.00404827	0.00447415	0.00574234	0.00198617	0.00679192	0.00339726	0.00490894	0.00168084	0.00156792	0.00231648	0.00220751	0.00398161	0.00426823	0.00258218	0.00419626	0.00086031	0.00201049	0.00088537	0.00243074	0.00306218	0.00223874	0.00064524	0.00022646	0.00203562	0.00070340	-0.00008216	0.00224841	0.00187855	0.00046575	0.00084859	0.00117043	0.00077768	-0.00130343	0.00055808	0.00014016	0.00102535	0.00113949	-0.00113856	-0.00067091	0.00018351	0.00010139	0.00087132	-0.00015732	-0.00086558	0.00058523	-0.00084937	0.00030833	0.00032574	0.00056447	0.00033236	0.00168046	0.00019055	0.00032528	-0.00030214	0.00176172	0.00030693	-0.00002336	0.00086684	0.00255019	0.00140537	0.00262394	0.00281083	0.00375855	0.00195979	0.00296477	0.00232810	0.00215073	0.00176623	0.00301716	0.00062917	0.00116542	0.00042030	0.00182863	0.00106991	0.00306702	0.00023363	0.00112435	0.00157460	0.00059716	-0.00011746	0.00015992	0.00041213	0.00076055	0.00062180	0.00066106	0.00076117	0.00178345	0.00067490	0.00093891	0.00044213	0.00106613	0.00078461	0.00075200	0.00089963	0.00052319	0.00060156	0.00123011	0.00062871	0.00044296	0.00063710	0.00090061	0.00050967	0.00067922	0.00051624	0.00081785	0.00035291	0.00049274	0.00061584	0.00078017	0.00041062	0.00087352	0.00085623	0.00105680	-0.00006848	0.00111581	0.00048018	0.00079088	-0.00008028	-21.47483647
0.4999	-21.47483647	-21.47483647	-21.47483647	-21.47483647	-21.47483647	-21.47483647	-21.47483647	-21.47483647	-21.47483647	-21.47483647	-21.47483647	-21.47483647	-21.47483647	-21.47483647	-21.47483647	-21.47483647	-21.47483647	-21.47483647	-21.47483647	-21.47483647	-21.47483647	-21.47483647	-21.47483647	-21.47483647	-21.47483647	-21.47483647	-21.47483647	-21.47483647	-21.47483647	-21.47483647	-21.47483647	-21.47483647	0.45520660	0.58616573	-0.09701007	-0.15956237	0.07691968	0.09688404	0.09367118	-0.06681161	0.06798703	-0.05670076	-0.00027251	0.04870179	0.04616146	0.02186939	0.02037207	0.02715410	0.03154269	0.02854339	0.02423694	0.02595139	0.03129232	0.02346122	0.02578399	0.03258863	0.02312408	0.02653600	0.02842471	0.03248182	0.02525111	0.02836626	0.02550028	0.03524876	0.02722246	0.03121601	0.02633358	0.03269546	0.02777652	0.03299015	0.03015895	0.02944355	0.02786794	0.03008710	0.02357560	0.03024947	0.03552670	0.02740515	0.02809328	0.01845767	0.01110694	0.01532942	0.03751094	-0.00897209	0.02105891	0.00861874	0.03535479	0.01357981	0.00993171	0.01939396	0.02654869	0.02677226	0.02019429	0.02909522	0.02145585	0.02132164	0.01764076	0.02611887	0.02063116	0.01805437	0.01672719	0.01441749	0.02145166	0.01882308	0.01144958	0.01702348	0.01803626	0.01523358	0.01631619	0.02073338	0.01526967	0.01087505	0.00138389	-0.00066319	0.00177447	0.00534989	0.00290152	-0.00186533	-0.00434425	-0.00297182	-0.00801128	-0.00922235	-0.01557813	-0.01292923	-0.02038768	-0.02829427	-0.02993272	-0.03049436	-0.03270199	-0.03538520	-0.03138589	-0.03460688	-0.03737345	-0.03772704	-0.04064700	-0.03739335	-0.04135742	-0.04157702	-0.04291018	-0.04669981	-0.04459896	-0.04538221	-0.04680914	-0.04465963	-0.04789478	-0.04933116	-0.04905378	-0.04906719	-0.04956313	-0.05212760	-0.04985803	-0.04955783	-0.05192434	-0.05127358	-0.04991171	-0.05170436	-0.05393405	-0.05278396	-0.05285993	-0.05272048	-0.04969755	-0.05189576	-0.05232356	-0.04950575	-0.04969188	-0.05017193	-0.05068955	-0.04934071	-0.04955347	-0.05062183	-0.04945235	-0.04906063	-0.04767339	-0.04776439	-0.04760294	-0.04757660	-0.04642712	-0.04694860	-0.04292616	-0.04373090	-0.04321032	-0.04281398	-0.04014371	-0.04093586	-0.03804453	-0.03846829	-0.03705554	-0.03681108	-0.03556858	-0.03713702	-0.03463701	-0.03428460	-0.03199272	-0.03019162	-0.02979827	-0.02865213	-0.03019659	-0.02985333	-0.02594160	-0.02808960	-0.02381125	-0.02225678	-0.02275916	-0.01981114	-0.02180420	-0.02195032	-0.01897175	-0.01766399	-0.01607327	-0.01583784	-0.01418063	-0.01470642	-0.01220329	-0.01212950	-0.01186106	-0.00925254	-0.00825600	-0.00915336	-0.00712735	-0.00654935	-0.00584607	-0.00654113	-0.00491228	-0.00429879	-0.00340909	-0.00298329	-0.00251753	-0.00324198	-0.00098538	-0.00146366	-0.00138173	0.00031638	0.00083026	0.00091256	0.00082879	0.00087788	0.00247760	0.00329522	0.00247084	0.00370775	0.00325837	0.00512031	0.00483916	0.00346305	0.00574974	0.00498206	0.00542143	0.00530839	0.00651100	0.00600367	0.00517284	0.00750213	0.00510227	0.00616513	0.00725906	0.00732417	0.00737852	0.00766519	0.00734303	0.00723793	0.00782401	0.00828349	0.00651537	0.00963185	0.00786051	0.00841801	0.00884051	0.00895371	0.00888116	0.00873524	0.00892951	0.00934243	0.00867944	0.00976555	0.00805949	0.00853930	0.00921572	0.00791162	0.00849637	0.00828570	0.00888150	0.00825955	0.00771214	0.00955816	0.00942885	0.00828538	0.00919507	0.01015359	0.00961001	0.01005864	0.00869163	0.00964251	0.00961269	0.01063498	0.01007229	0.01083230	0.01177479	0.01104572	0.00994335	0.01086116	0.01124349	0.01142384	0.01074994	0.01079092	0.01171638	0.01001765	0.01176575	0.01209632	0.01113163	0.01108785	0.01076942	0.01191702	0.01157221	0.01270446	0.00942507	0.01139221	0.01090965	0.00855698	0.00963305	0.01235075	0.01036698	0.01010659	0.00896812	0.00939750	0.00860674	0.01131962	0.01011826	0.00761290	0.01073456	0.00769086	0.00889128	0.01027866	0.01057378	0.00836976	0.00728571	0.00633835	0.00968509	0.00717755	0.00456113	0.00874420	0.00955363	0.00976865	0.00573241	0.00959744	0.00590501	0.00618233	0.00505955	0.00879103	0.00621490	0.00800705	0.00780379	0.00856697	0.00752449	0.00668012	0.00729007	0.01004805	0.00503615	0.00601894	0.00284901	0.00864465	0.00420089	0.00646189	0.00401745	0.00578762	0.00668636	0.00542347	0.00063789	0.00566617	0.00648081	0.00291167	0.00251782	0.00299997	0.00440298	0.00136451	0.00224668	0.00513064	0.00360719	0.00230690	0.00636868	0.00611904	0.00391340	0.00160292	0.00191794	0.00749481	0.00361206	0.00372051	0.00182773	0.00862361	0.00622714	0.00560318	0.00428044	0.00666881	0.00458756	0.00375939	0.00818976	0.00626730	0.00363497	0.00598852	0.00586976	0.00434163	0.00287959	0.00315167	0.00488020	0.00549060	0.00520443	0.00303021	0.00398026	0.00624996	0.00450615	0.00378590	0.00560742	0.00568711	0.00553822	0.00465612	0.00471785	0.00580080	0.00435473	0.00414382	0.00305903	0.00360098	0.00326118	0.00288125	0.00264698	0.00356193	0.00386193	0.00353490	0.00324089	0.00191247	0.00259986	0.00306939	0.00228103	0.00370225	0.00253828	0.00085601	0.00182370	0.00209277	-0.00042370	0.00342765	0.00026614	0.00194996	0.00031948	0.00103009	0.00106451	0.00123981	-0.00014371	0.00066092	-0.00058463	0.00105291	-0.00095208	0.00017479	-0.00160940	0.00025287	-0.00030568	0.00077017	0.00097751	0.00023567	0.00108030	0.00076816	0.00038087	-0.00019044	0.00019179	0.00323067	0.00123718	0.00137525	0.00061896	0.00180779	0.00037018	0.00200158	0.00050232	0.00086974	0.00110029	0.00055397	-0.00000377	-0.00009690	-0.00000850	0.00101578	0.00035625	0.00064186	0.00036708	0.00108725	-0.00009512	0.00039853	-0.00026113	0.00050240	0.00051447	-0.00000953	-0.00010864	0.00009545	0.00077680	0.00093982	0.00047264	0.00018538	0.00060427	0.00056779	0.00032344	0.00078962	0.00035283	0.00079771	0.00070169	0.00111758	0.00082341	0.00123782	0.00082485	0.00143624	0.00105742	0.00092643	-0.00008180	0.00089787	0.00078740	0.00053981	0.00029299	-21.47483647
0.5499	-21.47483647	-21.47483647	-21.47483647	-21.47483647	-21.47483647	-21.47483647	-21.47483647	-21.47483647	-21.47483647	-21.47483647	-21.47483647	-21.47483647	-21.47483647	-21.47483647	-21.47483647	-21.47483647	-21.47483647	-21.47483647	-21.47483647	-21.47483647	-21.47483647	-21.47483647	-21.47483647	-21.47483647	-21.47483647	-21.47483647	-21.47483647	-21.47483647	-21.47483647	-21.47483647	-21.47483647	-21.47483647	-21.47483647	0.00520466	-0.35041500	-0.09223525	0.19522611	-0.00970921	-0.01379013	0.06376308	-0.02184651	0.02189280	-0.02079175	0.02587382	0.02442163	0.01568780	0.03768495	0.04194955	0.02558856	0.01930409	0.01511628	0.03651690	0.02499424	0.02923203	0.02286387	0.03190799	0.03057032	0.02678580	0.02540863	0.03071786	0.02671571	0.03063731	0.02469745	0.03259740	0.03202405	0.03326735	0.02682801	0.03252427	0.02959579	0.03115363	0.02761070	0.03205102	0.02772746	0.03590639	0.02274999	0.03451328	0.02914124	0.02549277	0.03028521	0.01907368	0.01932444	0.02022664	0.02374345	-0.00088722	0.02014836	0.01022569	0.02936695	0.01512491	0.01720131	0.01684060	0.02691305	0.02748490	0.02251358	0.02027849	0.01762478	0.02665035	0.01764740	0.01959245	0.01996789	0.02314538	0.01635565	0.01573428	0.01890030	0.01695989	0.00970016	0.01635613	0.01375705	0.01460723	0.01861692	0.01675467	0.01329992	0.01106139	0.00451379	0.00186383	0.00267308	-0.00204392	-0.00078111	-0.00314016	-0.00586687	-0.00884688	-0.00861059	-0.01009747	-0.01483571	-0.01392095	-0.02192772	-0.02845881	-0.03135194	-0.03293200	-0.03157124	-0.03499245	-0.03191475	-0.03370786	-0.03813853	-0.03992080	-0.04069176	-0.03775355	-0.04057294	-0.03932683	-0.04228240	-0.04646198	-0.04488378	-0.04561827	-0.04795699	-0.04497115	-0.04695268	-0.04794659	-0.04855918	-0.05004184	-0.05024011	-0.05087441	-0.05125798	-0.05013241	-0.05190421	-0.05043897	-0.04932758	-0.05122519	-0.05499488	-0.05192454	-0.05283053	-0.05326593	-0.05281699	-0.05221565	-0.05369265	-0.05082510	-0.05051178	-0.04960603	-0.05124157	-0.04810078	-0.05031323	-0.05145390	-0.04973494	-0.04827616	-0.04768498	-0.04924425	-0.04619673	-0.04554927	-0.04641282	-0.04620082	-0.04360613	-0.04371433	-0.04375967	-0.04350517	-0.04183078	-0.04169509	-0.03973727	-0.03693310	-0.03861284	-0.03678692	-0.03544038	-0.03739811	-0.03453719	-0.03464758	-0.03231258	-0.03138779	-0.03006035	-0.02829903	-0.03117369	-0.03029072	-0.02567921	-0.02709530	-0.02441170	-0.02291385	-0.02347827	-0.01948037	-0.02142657	-0.01943316	-0.01800775	-0.01791597	-0.01564517	-0.01548384	-0.01454193	-0.01435514	-0.01277307	-0.01370004	-0.01049373	-0.00988471	-0.00927608	-0.00877136	-0.00792141	-0.00764524	-0.00611581	-0.00546971	-0.00490443	-0.00498947	-0.00385048	-0.00351166	-0.00278040	-0.00197780	-0.00213450	-0.00219540	-0.00166875	0.00002948	0.00064319	0.00130007	0.00012777	0.00195480	0.00248442	0.00383086	0.00285130	0.00249744	0.00257444	0.00406937	0.00414830	0.00366932	0.00405250	0.00459873	0.00552718	0.00555613	0.00553085	0.00513223	0.00485344	0.00625306	0.00569031	0.00640210	0.00689780	0.00641884	0.00705967	0.00837092	0.00708225	0.00695580	0.00766364	0.00751217	0.00670830	0.00838616	0.00848587	0.00917266	0.00796212	0.00932554	0.00761854	0.00842338	0.00876744	0.00900573	0.00857585	0.00886148	0.00886332	0.00928600	0.00872681	0.00862486	0.00917992	0.00927522	0.00938718	0.01022095	0.00794935	0.01053281	0.00972563	0.01021599	0.00955997	0.00882385	0.00880619	0.00946409	0.00893436	0.01041311	0.00799037	0.00983850	0.00927943	0.00970154	0.00970644	0.00965506	0.00944994	0.00868960	0.00992754	0.01091834	0.00821757	0.00847475	0.01049436	0.00970761	0.01184898	0.00894263	0.00935601	0.01063471	0.00963082	0.01068430	0.00870362	0.01117181	0.00914692	0.00967701	0.01065586	0.00860307	0.01031275	0.01273353	0.00965191	0.00887227	0.00775439	0.01304613	0.00867357	0.01196201	0.01021824	0.00914179	0.00937602	0.00917256	0.00882382	0.01156396	0.01018859	0.00775880	0.00972998	0.00642443	0.00694426	0.00670942	0.00688544	0.00976927	0.00981660	0.00986431	0.00784656	0.00793897	0.00522005	0.00518853	0.00494300	0.00876293	0.00766420	0.01002729	0.00705553	0.00851752	0.00803651	0.00723806	0.00818007	0.00963808	0.00572839	0.00547330	0.00596023	0.01160841	0.00575914	0.00489255	0.00421277	0.00395095	0.00325259	0.00407596	0.00513482	0.00635615	0.00789153	0.00580676	0.00483580	0.00512855	0.00492663	0.00587564	0.00627440	0.00527650	0.00539910	0.00549738	0.00528424	0.00383096	0.00523835	0.00293392	0.00436861	0.00381179	0.00363422	0.00413103	0.00124535	0.00731109	0.00302528	0.00282847	0.00297572	0.00583911	0.00001358	0.00249833	0.00380419	0.00166860	0.00263677	0.00619872	0.00176167	0.00225862	-0.00064766	0.00115687	0.00074176	0.00270668	0.00263662	0.00222902	0.00219610	0.00364929	0.00127883	0.00128332	0.00196068	0.00301302	0.00264566	0.00298604	0.00178558	0.00157073	0.00285059	0.00389061	0.00278028	0.00363527	0.00353615	0.00347250	0.00278059	0.00236574	0.00288948	0.00310271	0.00202438	0.00246647	0.00036671	0.00266903	0.00308521	0.00348332	0.00382790	0.00288766	0.00537086	0.00567068	0.00362424	0.00462129	0.00384665	0.00238375	0.00251913	0.00428340	0.00287006	0.00200969	0.00060829	0.00220299	0.00258510	0.00315714	-0.00081619	0.00058610	-0.00071184	-0.00068578	-0.00321314	0.00116669	0.00114856	0.00105983	-0.00025358	0.00020641	0.00041464	0.00124706	0.00142603	0.00307043	0.00078784	0.00235334	0.00254398	0.00396947	0.00129245	0.00251660	0.00244597	0.00351430	0.00407206	0.00204980	0.00160602	0.00159539	0.00243707	0.00170724	0.00061664	0.00116801	0.00099224	0.00112831	0.00068731	0.00053289	0.00018392	-0.00064154	0.00009616	-0.00015950	-0.00049437	-0.00035508	-0.00053007	0.00024066	-0.00042152	-0.00047413	-0.00001344	-0.00019573	-0.00017038	0.00088427	0.00046610	0.00037151	0.00057793	0.00035133	0.00042767	0.00063560	-0.00041077	-0.00011414	-0.00038340	-0.00086087	-0.00152265	-0.00146601	-0.00137707	-0.00114727	-0.00149103	-21.47483647
0.5999	-21.47483647	-21.47483647	-21.47483647	-21.47483647	-21.47483647	-21.47483647	-21.47483647	-21.47483647	-21.47483647	-21.47483647	-21.47483647	-21.47483647	-21.47483647	-21.47483647	-21.47483647	-21.47483647	-21.47483647	-21.47483647	-21.47483647	-21.47483647	-21.47483647	-21.47483647	-21.47483647	-21.47483647	-21.47483647	-21.47483647	-21.47483647	-21.47483647	-21.47483647	-21.47483647	-21.47483647	-21.47483647	0.08463007	0.14823480	-0.05491455	0.05729774	0.06415984	-0.02070001	-0.02318459	0.00319367	-0.00920322	0.00138587	0.00478918	0.03699057	0.05704857	0.02296854	0.03773213	0.01309854	0.04687866	0.02920367	0.02135920	0.03330617	0.03313430	0.03091809	0.03278885	0.02581323	0.03241823	0.02909283	0.02642113	0.03559344	0.02813176	0.02821318	0.02869937	0.03306079	0.03041054	0.03457748	0.02353816	0.03408894	0.02954161	0.03681168	0.02800782	0.03271230	0.02733280	0.03439672	0.02157721	0.03353308	0.03297464	0.02237056	0.01808365	0.01313717	0.01325372	0.01270361	0.01623835	0.00875470	0.02845368	0.01504485	0.02553970	0.02450848	0.01627126	0.02146715	0.02478771	0.02807548	0.01910360	0.02224982	0.02029187	0.02043130	0.02139255	0.02119454	0.02233068	0.02247586	0.01531097	0.01809962	0.01745231	0.01772659	0.00987342	0.01542419	0.01569274	0.01423479	0.01186619	0.01646631	0.01264187	0.01012074	0.00045258	-0.00388201	0.00276350	-0.00397918	-0.00248791	-0.00823371	-0.01032033	-0.00825443	-0.01136786	-0.01498594	-0.02187845	-0.02116593	-0.02409716	-0.03073835	-0.03173811	-0.03349039	-0.03172584	-0.03466313	-0.03304174	-0.03453578	-0.03881070	-0.03760526	-0.04243277	-0.03849012	-0.04277461	-0.03948133	-0.04437136	-0.04679242	-0.04571325	-0.04760995	-0.05040280	-0.04680116	-0.04890720	-0.05057741	-0.05193425	-0.05117257	-0.05220335	-0.05122295	-0.05403590	-0.05113311	-0.05416459	-0.05322377	-0.05260105	-0.05287545	-0.05530961	-0.05393001	-0.05420564	-0.05448095	-0.05536021	-0.05424437	-0.05431764	-0.05284950	-0.05206156	-0.05140930	-0.05260152	-0.05039421	-0.05120900	-0.05422372	-0.05226290	-0.05210289	-0.05014606	-0.05000129	-0.04983664	-0.04872702	-0.04833630	-0.04728194	-0.04506982	-0.04604155	-0.04606488	-0.04368994	-0.04251501	-0.04233456	-0.04226242	-0.03912867	-0.04021381	-0.03946177	-0.03673763	-0.03789190	-0.03640208	-0.03503153	-0.03468412	-0.03169748	-0.03245778	-0.03154523	-0.03065397	-0.03030785	-0.02788081	-0.02851276	-0.02698129	-0.02437979	-0.02391486	-0.02245394	-0.02241112	-0.02156853	-0.01964906	-0.01918106	-0.01849086	-0.01784476	-0.01554300	-0.01423164	-0.01413131	-0.01238685	-0.01186679	-0.01160500	-0.00968095	-0.00972509	-0.00943742	-0.00824289	-0.00595537	-0.00585609	-0.00555175	-0.00654708	-0.00425916	-0.00451547	-0.00305262	-0.00302915	-0.00266961	-0.00168895	-0.00111198	-0.00087489	0.00014006	0.00108828	-0.00033688	0.00033709	0.00288827	0.00299052	0.00238778	0.00237832	0.00195236	0.00430647	0.00428501	0.00399797	0.00437338	0.00470366	0.00411862	0.00555590	0.00544864	0.00615531	0.00509397	0.00625540	0.00589551	0.00706479	0.00637560	0.00740503	0.00679146	0.00708797	0.00796112	0.00708175	0.00792561	0.00781154	0.00683644	0.00874591	0.00873437	0.00873918	0.00816155	0.00852170	0.00796755	0.00991774	0.00865234	0.00886624	0.00857420	0.00946799	0.00918618	0.00937102	0.00982782	0.00995634	0.00991890	0.00919509	0.01076647	0.00950639	0.00862234	0.01026253	0.01017985	0.00996912	0.00949599	0.01017735	0.00957379	0.01034653	0.00991749	0.01043630	0.00928312	0.01120685	0.00984615	0.01055564	0.00997837	0.01028955	0.00998807	0.00946162	0.00879953	0.00994635	0.00956962	0.00876524	0.01005605	0.00960822	0.01097162	0.00841125	0.00888602	0.00765486	0.00771189	0.01056618	0.00828304	0.01151327	0.00913096	0.00900703	0.00920341	0.00912748	0.01091380	0.01048900	0.00931606	0.00893488	0.00834431	0.01195357	0.01010590	0.01080676	0.00899671	0.00793625	0.01003955	0.01072804	0.00942484	0.01105377	0.01091459	0.00893921	0.00960121	0.00820600	0.00903176	0.00673046	0.00491215	0.00957140	0.00986962	0.00940596	0.00723394	0.01036283	0.00732447	0.00621727	0.00726680	0.01002546	0.00503763	0.00815403	0.00997743	0.01078856	0.00970283	0.00765383	0.00963492	0.00851136	0.00632747	0.00603113	0.00781028	0.01074155	0.00590022	0.00348560	0.00581524	0.00296267	0.00562915	0.00452222	0.00514125	0.01031389	0.00895416	0.00790973	0.00279810	0.00503731	0.00969272	0.00836920	0.00857809	0.00527947	0.00384130	0.00736049	0.00584892	0.00582194	0.00366611	0.00242577	0.00564330	0.00288464	0.00571757	0.00414663	0.00263387	0.00411988	0.00431393	0.00394271	0.00358003	0.00732809	0.00010043	0.00300583	0.00575286	0.00589256	0.00133879	0.00407826	0.00240953	0.00103731	0.00170859	0.00078162	0.00232805	0.00188655	0.00026020	-0.00020089	0.00088343	0.00316963	0.00066776	0.00055843	0.00030704	0.00094536	0.00070987	0.00144991	0.00034599	0.00095710	0.00149118	0.00051447	0.00150124	0.00050705	0.00089397	0.00040999	0.00088177	0.00034105	0.00111313	0.00013134	0.00019955	-0.00190311	0.00248913	0.00121165	0.00089070	-0.00006298	0.00159613	0.00183167	0.00295087	0.00260945	0.00172359	0.00307629	0.00203300	0.00283740	0.00222656	0.00235359	0.00175777	0.00277064	0.00168929	0.00392045	0.00202150	0.00258971	0.00136809	0.00090396	0.00007409	0.00179264	0.00096096	0.00133204	0.00131082	0.00182807	0.00124565	0.00239920	-0.00093240	0.00215191	0.00278864	0.00411754	0.00403251	0.00366003	0.00343021	0.00627364	0.00523807	0.00717176	0.00584659	0.00550357	0.00666426	0.00494419	0.00432747	0.00401554	0.00447256	0.00418666	0.00415497	0.00253685	0.00269165	0.00331295	0.00215446	0.00228562	0.00165346	0.00203882	0.00155069	0.00099636	0.00158859	0.00074821	0.00105854	0.00145452	0.00096815	0.00120992	0.00150897	0.00093899	0.00195316	0.00177624	0.00117191	0.00146847	0.00167153	0.00169853	0.00055490	0.00019570	-0.00018719	-0.00058858	-0.00113346	-0.00195077	-0.00328786	-0.00241282	-0.00247028	-0.00207063	-0.00204767	-21.47483647
0.6499	-21.47483647	-21.47483647	-21.47483647	-21.47483647	-21.47483647	-21.47483647	-21.47483647	-21.47483647	-21.47483647	-21.47483647	-21.47483647	-21.47483647	-21.47483647	-21.47483647	-21.47483647	-21.47483647	-21.47483647	-21.47483647	-21.47483647	-21.47483647	-21.47483647	-21.47483647	-21.47483647	-21.47483647	-21.47483647	-21.47483647	-21.47483647	-21.47483647	-21.47483647	-21.47483647	-21.47483647	-21.47483647	-0.79071265	-0.98444718	0.19921745	-0.03436368	0.05019180	0.05373506	-0.00483857	-0.00754045	-0.03991000	-0.02319308	0.01178074	0.04478907	0.01606328	0.01021772	0.01607112	0.03015213	0.00144115	0.02442574	0.02803379	0.02853585	0.02792843	0.02750101	0.03372515	0.02220562	0.03120580	0.02840005	0.02974709	0.03076987	0.02916913	0.02876747	0.03089688	0.03167454	0.03066017	0.03491957	0.02399587	0.03340005	0.02766593	0.03369079	0.02905008	0.02870380	0.02670355	0.03030099	0.02313319	0.02884910	0.03249749	0.02537600	0.01767703	0.02691541	0.01122997	0.02076281	0.01795178	-0.00226551	0.01567906	0.01004270	0.02361635	0.02266940	0.00877323	0.01556111	0.02554676	0.02714550	0.01689189	0.02745383	0.02327559	0.02397227	0.02138937	0.02277054	0.02150518	0.01804573	0.01842884	0.01602818	0.02117840	0.01899718	0.00631136	0.01724410	0.01289722	0.01173009	0.01262729	0.01701049	0.00767298	0.00487407	-0.00413897	-0.00796296	-0.00392124	-0.00796449	-0.00796886	-0.01283122	-0.01590235	-0.01673011	-0.01823544	-0.02219128	-0.02769501	-0.02416931	-0.03153804	-0.03718821	-0.03934413	-0.03600331	-0.03487897	-0.03504282	-0.03444830	-0.03476610	-0.03881641	-0.04176357	-0.04212965	-0.03766027	-0.04150409	-0.03985145	-0.04371593	-0.04637808	-0.04785849	-0.04783304	-0.04835200	-0.04720022	-0.04488749	-0.04651734	-0.04840760	-0.05048042	-0.04996401	-0.05202088	-0.05074895	-0.05139170	-0.05128574	-0.04811449	-0.05018888	-0.05233841	-0.05569773	-0.05370547	-0.05226993	-0.05320033	-0.05380119	-0.05372826	-0.05288918	-0.05336482	-0.05071063	-0.05181304	-0.05274982	-0.04896294	-0.05002868	-0.05226816	-0.05006463	-0.04921304	-0.04768596	-0.05134506	-0.04813907	-0.04720340	-0.04709873	-0.04664302	-0.04349800	-0.04511572	-0.04619184	-0.04499346	-0.04243781	-0.04333404	-0.04117984	-0.03717596	-0.03784663	-0.03598300	-0.03622382	-0.03818332	-0.03539991	-0.03452044	-0.03317275	-0.03267166	-0.03122949	-0.03068117	-0.03050801	-0.02873248	-0.02667453	-0.02868156	-0.02612385	-0.02452433	-0.02555093	-0.02186766	-0.02118709	-0.01997193	-0.01882569	-0.01942997	-0.01716378	-0.01617058	-0.01651420	-0.01381795	-0.01366459	-0.01347354	-0.01181093	-0.01167606	-0.00978206	-0.00884948	-0.00935212	-0.00837074	-0.00616375	-0.00526748	-0.00406603	-0.00524280	-0.00334748	-0.00371836	-0.00244785	-0.00368563	-0.00229217	-0.00293816	-0.00202012	-0.00132433	0.00021904	0.00030613	0.00079332	0.00047720	0.00247759	0.00211952	0.00232730	0.00280842	0.00329868	0.00392236	0.00428910	0.00349089	0.00372063	0.00423818	0.00407815	0.00430664	0.00514600	0.00481137	0.00493308	0.00574491	0.00491679	0.00691455	0.00622898	0.00619918	0.00723195	0.00771164	0.00752386	0.00826577	0.00646613	0.00733688	0.00534212	0.00809263	0.00834266	0.00883234	0.00721261	0.00921249	0.00771842	0.00892691	0.00873623	0.00971638	0.00845670	0.00897430	0.00815905	0.00895295	0.00913842	0.00995511	0.01015161	0.00904051	0.00993566	0.01126974	0.00826203	0.01012945	0.01088797	0.00997069	0.00945130	0.00921335	0.00983031	0.00927172	0.00893518	0.01077113	0.00991542	0.00994069	0.01022966	0.00975527	0.01023095	0.01079648	0.00985067	0.00877959	0.00923032	0.01118905	0.00918214	0.00883883	0.01033942	0.01148656	0.00973333	0.00869946	0.00700024	0.00923613	0.00817420	0.00923345	0.00778171	0.01087934	0.00879912	0.00764653	0.00867523	0.00701101	0.00827300	0.00777422	0.00949535	0.00604524	0.00789283	0.01153803	0.00892086	0.01334735	0.01046692	0.00740174	0.00931116	0.00850745	0.00947525	0.01215746	0.01041140	0.00837375	0.00891552	0.00834886	0.00787953	0.00775952	0.00643663	0.00989497	0.01072878	0.01063817	0.00932106	0.01015162	0.00697652	0.00799981	0.00957495	0.00942955	0.00842862	0.00790775	0.00940330	0.00906489	0.00923761	0.00853434	0.00803830	0.00802492	0.00949262	0.00472689	0.00603887	0.01000023	0.00682688	0.00653120	0.00629724	0.00360270	0.01000360	0.00805262	0.00666139	0.00802372	0.00998815	0.01073239	0.00553816	0.00659756	0.00921984	0.00677438	0.00796630	0.01051089	0.00706182	0.00622752	0.00792505	0.00609836	0.00549573	0.00363104	0.00487740	0.00669670	0.00682359	0.00749572	0.00520947	0.00842942	0.00825597	0.00590268	0.00539974	0.00984267	0.00269171	0.00731689	0.00695259	0.00718427	0.00410082	0.00605117	0.00665838	0.00694449	0.00513113	0.00103079	0.00594796	0.00582132	0.00551541	0.00357101	0.00295699	0.00663381	0.00226181	0.00108115	0.00246877	0.00448541	0.00235660	0.00363889	0.00390332	0.00230115	0.00387014	0.00385245	0.00232858	0.00147352	0.00359673	0.00320520	0.00245395	0.00045018	0.00080445	0.00268214	0.00195251	0.00053585	0.00159417	0.00288916	0.00215144	0.00110860	0.00260311	0.00153495	0.00236945	0.00001418	0.00136619	0.00354749	0.00293009	0.00092600	0.00047946	0.00160668	0.00155993	0.00234118	0.00125241	0.00212976	0.00258345	0.00360054	0.00345378	0.00011283	0.00008771	0.00125635	0.00141897	0.00100167	0.00235180	0.00173235	0.00191609	0.00118310	0.00132628	0.00018697	0.00049724	0.00324855	0.00275792	0.00238962	0.00239929	0.00312332	0.00362952	0.00420172	0.00338402	0.00281868	0.00380013	0.00282598	0.00328599	0.00295176	0.00350126	0.00252574	0.00310030	0.00216464	0.00304206	0.00246523	0.00266281	0.00256937	0.00276009	0.00257690	0.00240909	0.00175092	0.00190868	0.00190969	0.00238604	0.00321922	0.00261391	0.00242636	0.00316430	0.00327706	0.00354424	0.00371221	0.00369374	0.00336500	0.00369475	0.00350045	0.00287178	0.00289857	0.00160420	0.00110452	0.00118097	0.00001639	-0.00074130	-0.00037408	-0.00080821	-0.00043512	-0.00055939	-21.47483647
[truncated: 746,337 more chars]
