# Supplementary material for: KiMoPack: A python Package for Kinetic Modeling of the Chemical Mechanism
Source: J Phys Chem A. 2022 Jun 14;126(25):4087–99. doi: 10.1021/acs.jpca.2c00907 (PMC9251768; doi:10.1021/acs.jpca.2c00907)
Supplement: Supplementary file 2 — jp2c00907_si_002.zip [file jp2c00907_si_002.zip › Data/Scans/ACN_007.SIA]

0.000	275.00	276.00	277.00	278.00	279.00	280.00	281.00	282.00	283.00	284.00	285.00	286.00	287.00	288.00	289.00	290.00	291.00	292.00	293.00	294.00	295.00	296.00	297.00	298.00	299.00	300.00	301.00	302.00	303.00	304.00	305.00	306.00	307.00	308.00	309.00	310.00	311.00	312.00	313.00	314.00	315.00	316.00	317.00	318.00	319.00	320.00	321.00	322.00	323.00	324.00	325.00	326.00	327.00	328.00	329.00	330.00	331.00	332.00	333.00	334.00	335.00	336.00	337.00	338.00	339.00	340.00	341.00	342.00	343.00	344.00	345.00	346.00	347.00	348.00	349.00	350.00	351.00	352.00	353.00	354.00	355.00	356.00	357.00	358.00	359.00	360.00	361.00	362.00	363.00	364.00	365.00	366.00	367.00	368.00	369.00	370.00	371.00	372.00	373.00	374.00	375.00	376.00	377.00	378.00	379.00	380.00	381.00	382.00	383.00	384.00	385.00	386.00	387.00	388.00	389.00	390.00	391.00	392.00	393.00	394.00	395.00	396.00	397.00	398.00	399.00	400.00	401.00	402.00	403.00	404.00	405.00	406.00	407.00	408.00	409.00	410.00	411.00	412.00	413.00	414.00	415.00	416.00	417.00	418.00	419.00	420.00	421.00	422.00	423.00	424.00	425.00	426.00	427.00	428.00	429.00	430.00	431.00	432.00	433.00	434.00	435.00	436.00	437.00	438.00	439.00	440.00	441.00	442.00	443.00	444.00	445.00	446.00	447.00	448.00	449.00	450.00	451.00	452.00	453.00	454.00	455.00	456.00	457.00	458.00	459.00	460.00	461.00	462.00	463.00	464.00	465.00	466.00	467.00	468.00	469.00	470.00	471.00	472.00	473.00	474.00	475.00	476.00	477.00	478.00	479.00	480.00	481.00	482.00	483.00	484.00	485.00	486.00	487.00	488.00	489.00	490.00	491.00	492.00	493.00	494.00	495.00	496.00	497.00	498.00	499.00	500.00	501.00	502.00	503.00	504.00	505.00	506.00	507.00	508.00	509.00	510.00	511.00	512.00	513.00	514.00	515.00	516.00	517.00	518.00	519.00	520.00	521.00	522.00	523.00	524.00	525.00	526.00	527.00	528.00	529.00	530.00	531.00	532.00	533.00	534.00	535.00	536.00	537.00	538.00	539.00	540.00	541.00	542.00	543.00	544.00	545.00	546.00	547.00	548.00	549.00	550.00	551.00	552.00	553.00	554.00	555.00	556.00	557.00	558.00	559.00	560.00	561.00	562.00	563.00	564.00	565.00	566.00	567.00	568.00	569.00	570.00	571.00	572.00	573.00	574.00	575.00	576.00	577.00	578.00	579.00	580.00	581.00	582.00	583.00	584.00	585.00	586.00	587.00	588.00	589.00	590.00	591.00	592.00	593.00	594.00	595.00	596.00	597.00	598.00	599.00	600.00	601.00	602.00	603.00	604.00	605.00	606.00	607.00	608.00	609.00	610.00	611.00	612.00	613.00	614.00	615.00	616.00	617.00	618.00	619.00	620.00	621.00	622.00	623.00	624.00	625.00	626.00	627.00	628.00	629.00	630.00	631.00	632.00	633.00	634.00	635.00	636.00	637.00	638.00	639.00	640.00	641.00	642.00	643.00	644.00	645.00	646.00	647.00	648.00	649.00	650.00	651.00	652.00	653.00	654.00	655.00	656.00	657.00	658.00	659.00	660.00	661.00	662.00	663.00	664.00	665.00	666.00	667.00	668.00	669.00	670.00	671.00	672.00	673.00	674.00	675.00	676.00	677.00	678.00	679.00	680.00	681.00	682.00	683.00	684.00	685.00	686.00	687.00	688.00	689.00	690.00	691.00	692.00	693.00	694.00	695.00	696.00	697.00	698.00	699.00	700.00	701.00	702.00	703.00	704.00	705.00	706.00	707.00	708.00	709.00	710.00	711.00	712.00	713.00	714.00	715.00	716.00	717.00	718.00	719.00	720.00	721.00	722.00	723.00	724.00	725.00	726.00	727.00	728.00	729.00	730.00	731.00	732.00	733.00	734.00	735.00	736.00	737.00	738.00	739.00	740.00	741.00	742.00	743.00	744.00	745.00	746.00	747.00	748.00	749.00	750.00	751.00	752.00	753.00	754.00	755.00	756.00	757.00	758.00	759.00	760.00	761.00	762.00	763.00	764.00	765.00	766.00	767.00	768.00	769.00	770.00	771.00	772.00	773.00	774.00	775.00	776.00	777.00	778.00	779.00	780.00	781.00	782.00	783.00	784.00	785.00	786.00
-40.0001	-21.47483647	-21.47483647	-21.47483647	-21.47483647	-21.47483647	-21.47483647	-21.47483647	-21.47483647	-21.47483647	-21.47483647	-21.47483647	-21.47483647	-21.47483647	-21.47483647	-21.47483647	-21.47483647	-21.47483647	-21.47483647	-21.47483647	-21.47483647	-21.47483647	-21.47483647	-21.47483647	-21.47483647	-21.47483647	-21.47483647	-21.47483647	-21.47483647	-21.47483647	-21.47483647	-21.47483647	-21.47483647	1.89281094	-0.19592427	-0.33106811	0.07056578	-0.03477753	-0.12113246	0.02268061	-0.01091631	-0.03570503	0.00729872	0.00257021	-0.00138627	0.01810213	0.01524858	0.00752627	-0.00004473	-0.03558287	-0.00036625	0.01195002	0.00211011	-0.01442544	0.00061961	0.00087751	-0.00153765	0.00088945	0.00016872	0.00393672	-0.00003945	0.00430276	-0.00283531	-0.00023970	-0.00015730	0.00396947	0.00059469	-0.00111783	-0.00262171	-0.00079776	-0.00049990	0.00250319	-0.00387521	0.00132726	0.00129216	0.00283191	0.00418382	0.00318930	-0.00110017	0.01147666	-0.00258117	0.01391145	0.00140564	0.00404073	-0.00935011	0.00952502	-0.00638507	-0.00776284	0.00279913	0.00169991	0.00286111	-0.00077944	0.00054911	-0.00327873	-0.00867878	0.00128946	-0.00073398	0.00376649	-0.00392951	0.00311922	0.00174110	-0.00020401	-0.00105312	0.00180539	-0.00241604	-0.01835170	-0.02026630	-0.03611690	-0.04731903	-0.05332597	-0.05370280	-0.05531854	-0.05770529	-0.05410894	-0.05439718	-0.05378988	-0.05813856	-0.06133713	-0.05928600	-0.05035851	-0.05076836	-0.05148736	-0.05525267	-0.04882033	-0.03673061	-0.03176997	-0.02793288	-0.01956001	-0.01099073	-0.00752035	-0.00358495	-0.00065741	-0.00297208	0.00042573	-0.00191566	-0.00194852	0.00219467	0.00008152	0.00019657	-0.00073039	0.00190327	-0.00055748	-0.00162823	0.00258157	0.00100606	-0.00000284	0.00027068	0.00076082	-0.00035560	0.00027764	-0.00333383	0.00050626	0.00045890	-0.00034527	0.00145595	0.00006603	0.00111370	-0.00076430	0.00009889	-0.00019171	0.00021292	-0.00010627	0.00036727	0.00201757	0.00160120	0.00119201	-0.00022366	-0.00097835	0.00121696	0.00018193	-0.00061390	0.00123133	0.00092912	0.00068114	0.00236570	0.00039586	0.00010641	0.00012436	-0.00049838	-0.00053706	-0.00076856	0.00130527	-0.00057135	0.00006111	-0.00013006	0.00041684	0.00001994	-0.00058262	0.00071112	0.00222267	0.00115404	0.00025343	0.00036898	0.00040231	0.00052248	0.00115280	0.00022394	0.00087791	0.00021522	0.00126031	-0.00027822	-0.00008064	-0.00099597	0.00043137	-0.00004051	-0.00043494	-0.00030948	-0.00097194	0.00064448	-0.00071867	0.00100429	-0.00077804	-0.00031309	0.00018824	0.00048551	0.00062600	0.00066508	-0.00096356	-0.00118756	-0.00177973	0.00116308	0.00085262	0.00056671	0.00043615	0.00094007	0.00043987	0.00079317	0.00062608	0.00108994	-0.00029314	0.00073292	-0.00038392	0.00010281	0.00090268	0.00018491	0.00123678	-0.00019659	-0.00030299	0.00015910	-0.00090137	-0.00055265	0.00023034	0.00033931	0.00120726	0.00055902	0.00060598	0.00073361	0.00011583	0.00000563	0.00059427	-0.00056269	0.00166801	0.00021289	0.00016175	-0.00022801	0.00008359	0.00086577	0.00078545	0.00003507	-0.00027365	0.00008630	0.00053597	0.00022828	0.00048222	-0.00010554	0.00027672	0.00066540	0.00081713	0.00118735	0.00040592	0.00049257	0.00069188	0.00110446	0.00091655	0.00041061	0.00044004	0.00049438	-0.00001692	0.00014897	0.00102600	-0.00004118	0.00034315	0.00038133	0.00008218	0.00002375	0.00054675	0.00008753	-0.00011719	0.00036048	0.00095223	0.00032347	0.00090982	-0.00036117	0.00127756	-0.00012365	0.00058139	0.00067612	0.00048538	0.00027798	-0.00007744	0.00181033	-0.00007336	0.00049978	0.00079438	0.00103049	0.00097005	-0.00060896	-0.00083781	-0.00038791	0.00028881	0.00137940	0.00063215	0.00106800	-0.00038013	-0.00018950	0.00066221	0.00078868	-0.00125231	-0.00031792	0.00102478	0.00010915	0.00162241	0.00053140	0.00149881	0.00296067	0.00227025	0.00129152	-0.00155185	0.00313877	0.00329622	0.00081253	-0.00083307	0.00190795	-0.00014577	0.00122804	0.00118416	0.00096565	-0.00044432	0.00260753	0.00059780	-0.00139728	0.00169953	0.00113897	0.00302623	0.00031126	0.00131467	-0.00035964	0.00246927	0.00152188	0.00313947	0.00109853	-0.00048503	0.00049048	0.00144225	0.00120993	0.00036559	0.00092652	0.00192132	0.00153237	0.00226953	0.00031691	0.00106595	-0.00003052	-0.00115280	0.00087980	0.00044712	0.00328202	0.00182845	0.00193862	0.00393552	0.00187200	0.00247324	0.00147226	0.00414299	0.00216184	0.00072403	0.00025641	0.00222883	0.00286107	-0.00163758	0.00240733	0.00032719	-0.00045222	0.00234028	0.00101288	-0.00016424	0.00314812	0.00131582	0.00227178	0.00410829	-0.00076344	-0.00102556	0.00258415	0.00029798	0.00024254	0.00110629	0.00278961	0.00125524	0.00167144	-0.00069291	-0.00164605	0.00164515	-0.00134627	-0.00147311	0.00068599	-0.00033554	0.00065939	0.00182725	0.00147790	0.00055650	-0.00087713	0.00343488	-0.00025197	0.00238942	-0.00195331	0.00122306	0.00017863	-0.00162393	0.00227662	0.00086241	0.00001271	0.00206335	0.00201010	0.00109402	0.00190976	0.00045377	0.00009871	0.00088297	0.00014401	0.00216574	0.00052541	0.00094412	0.00002289	0.00192098	0.00106717	-0.00047832	-0.00047315	0.00027246	0.00062164	0.00155874	0.00047668	0.00026158	0.00043934	0.00182619	0.00037493	0.00073978	0.00020208	-0.00080080	-0.00049132	0.00046821	0.00369551	0.00093017	-0.00097003	0.00161092	-0.00018947	0.00091554	-0.00035520	0.00245153	0.00190083	0.00213550	0.00000727	-0.00051244	-0.00082231	0.00061672	0.00048367	0.00079303	0.00104666	-0.00023255	0.00099023	-0.00004776	-0.00001268	-0.00005123	0.00035048	0.00106323	0.00074304	0.00017331	-0.00035150	0.00130214	0.00021299	-0.00003314	0.00003054	0.00030554	-0.00000510	0.00000602	0.00024920	0.00052326	-0.00003462	0.00054662	-0.00022821	0.00091061	-0.00004049	0.00024271	0.00039843	0.00071357	0.00046475	0.00037095	0.00049290	0.00079204	0.00073215	0.00022488	0.00022691	0.00019135	0.00036282	0.00041662	0.00062092	-0.00018527	0.00047248	0.00055505	0.00054954	0.00041916	0.00054520	-0.00007012	-21.47483647
-35.0001	-21.47483647	-21.47483647	-21.47483647	-21.47483647	-21.47483647	-21.47483647	-21.47483647	-21.47483647	-21.47483647	-21.47483647	-21.47483647	-21.47483647	-21.47483647	-21.47483647	-21.47483647	-21.47483647	-21.47483647	-21.47483647	-21.47483647	-21.47483647	-21.47483647	-21.47483647	-21.47483647	-21.47483647	-21.47483647	-21.47483647	-21.47483647	-21.47483647	-21.47483647	-21.47483647	-21.47483647	-21.47483647	-21.47483647	0.20337842	-0.55754889	0.20589243	0.05461000	-0.10993683	-0.06280754	0.08456195	-0.01913981	0.02700438	-0.01065552	0.03397483	-0.00840629	-0.01854441	0.00417498	-0.00199034	-0.02592482	0.00628209	0.01156456	-0.00303628	-0.00737730	-0.00081192	0.00025397	-0.00087981	0.00285018	0.00386014	0.00444830	0.00091668	0.00733733	0.00003795	0.00127305	0.00168384	0.00095388	-0.00110982	-0.00153802	-0.00241938	-0.00215443	-0.00053919	0.00002761	-0.00074646	0.00016013	-0.00086249	0.00060857	0.00270577	0.00111975	-0.00204135	0.00520161	-0.00127360	0.01559210	-0.00839595	-0.00130966	0.00033718	0.00517366	0.00216271	-0.00175846	0.00478188	0.00552059	0.00407495	-0.00231094	0.00408732	0.00369018	-0.00186353	0.00257814	0.00040066	0.00067458	-0.00369830	-0.00006781	0.00228710	0.00035199	0.00393844	0.00170537	-0.00095712	-0.00926505	-0.00837398	-0.02075878	-0.02190107	-0.02799632	-0.02342424	-0.02204285	-0.02073422	-0.02138984	-0.02195086	-0.01747658	-0.02089062	-0.02427125	-0.02719363	-0.01842926	-0.01962959	-0.02125296	-0.02538377	-0.02174284	-0.01708279	-0.01760904	-0.00957693	-0.00487440	-0.00160996	-0.00212103	-0.00102962	0.00068097	-0.00074386	-0.00024686	-0.00218167	0.00130956	0.00141377	0.00139796	0.00085016	-0.00093690	0.00169719	0.00017731	0.00144005	0.00252925	-0.00011463	0.00033259	-0.00029603	0.00139832	0.00228559	0.00088009	-0.00204559	-0.00020498	0.00275731	-0.00148321	0.00122162	-0.00008085	0.00126405	0.00028148	0.00106676	0.00047154	0.00130277	-0.00055029	0.00124048	0.00161798	0.00232550	0.00143315	-0.00040686	-0.00023320	0.00137427	-0.00057453	0.00144816	0.00071884	0.00050273	0.00142449	0.00050269	0.00142857	0.00136570	0.00022812	0.00022892	-0.00018446	0.00012670	0.00032111	-0.00028573	-0.00058753	-0.00001277	0.00089667	0.00236389	-0.00067212	-0.00027987	0.00166229	0.00098012	0.00076194	0.00012875	0.00071742	-0.00009550	-0.00034677	0.00110291	0.00119904	0.00132307	0.00189721	-0.00070013	0.00141726	0.00118430	0.00147345	0.00091673	0.00008147	0.00035933	-0.00103869	0.00014047	0.00069400	0.00085282	-0.00079497	-0.00020883	0.00200992	0.00113104	0.00065553	0.00180578	0.00060488	0.00006975	-0.00010223	0.00061736	0.00276016	0.00071650	0.00035491	0.00040076	0.00145201	0.00006561	0.00050236	0.00102110	0.00078709	0.00092149	0.00005842	0.00000003	0.00073602	0.00021031	0.00114805	0.00002495	0.00025429	0.00166835	0.00007371	-0.00062660	-0.00074446	0.00113840	0.00093831	0.00136654	0.00041284	0.00093565	0.00054854	0.00039912	0.00050273	0.00121114	0.00009002	0.00160278	-0.00009471	0.00039215	0.00062209	0.00142353	0.00200111	-0.00010012	0.00061462	0.00020836	0.00011678	-0.00000349	0.00067347	0.00014960	-0.00015566	0.00025783	0.00066475	0.00093061	0.00097302	0.00046324	0.00055154	0.00095678	0.00053884	0.00093995	0.00103691	0.00073292	-0.00001979	0.00010430	0.00117177	0.00049341	0.00114202	0.00076228	0.00046531	0.00130565	0.00077610	0.00012582	0.00007788	0.00079696	0.00116232	0.00050781	0.00085815	0.00078299	0.00143987	0.00052916	0.00109080	0.00114020	0.00161975	0.00081526	-0.00076712	0.00104338	0.00142848	0.00140477	0.00051793	0.00060926	0.00124887	0.00017833	0.00034952	-0.00040271	-0.00042906	0.00138610	0.00008990	0.00101819	0.00052946	0.00147101	0.00080153	0.00139911	0.00251339	-0.00010129	0.00194796	-0.00036378	0.00186148	0.00122805	0.00084946	0.00219638	0.00015202	0.00049282	0.00069213	0.00099635	0.00170212	-0.00016979	-0.00113591	0.00221282	0.00155880	0.00251111	-0.00095861	0.00144336	0.00141133	0.00310909	-0.00045973	0.00129713	0.00171989	0.00210227	0.00238069	0.00093981	0.00084682	0.00125199	0.00244734	0.00149450	0.00371158	-0.00015876	0.00012483	0.00376085	-0.00012833	0.00249342	0.00136283	0.00130437	0.00014664	-0.00052869	0.00162137	0.00097119	0.00333307	0.00041056	0.00075382	0.00150616	0.00260724	0.00180159	0.00403428	0.00108813	0.00140678	0.00140362	0.00310075	0.00049204	0.00300643	-0.00032395	0.00175820	0.00398107	0.00353535	0.00363711	0.00099479	0.00086986	0.00042024	0.00007193	0.00164553	-0.00113424	0.00216608	0.00288001	0.00168013	0.00257213	0.00125055	0.00220881	0.00138407	0.00116493	-0.00163512	0.00088976	-0.00082466	0.00167846	-0.00138451	-0.00079152	-0.00175582	-0.00273372	-0.00062637	0.00086007	-0.00162038	-0.00254284	-0.00033124	0.00041296	0.00065309	0.00354971	-0.00032750	0.00036712	-0.00045062	0.00111530	0.00310572	0.00076226	-0.00014186	0.00030266	-0.00034500	0.00236249	0.00131179	0.00092036	0.00433588	-0.00057030	0.00158222	0.00262252	0.00071782	0.00083807	0.00189882	-0.00009090	0.00175021	0.00100175	0.00127621	0.00057398	0.00165917	0.00170084	0.00013550	-0.00010206	-0.00017548	0.00058883	0.00211472	0.00197865	-0.00063084	0.00068973	0.00226462	0.00392402	0.00159463	0.00037058	-0.00026509	-0.00032001	0.00146267	0.00185789	-0.00087093	-0.00076639	0.00082976	-0.00089586	0.00149791	-0.00036276	0.00236851	0.00090140	0.00030891	0.00084537	0.00056472	-0.00019031	-0.00066925	0.00176082	-0.00001580	0.00090626	0.00040223	0.00098270	0.00068635	-0.00031850	-0.00056370	0.00068318	0.00152625	0.00114963	0.00066582	0.00034556	0.00050621	0.00078239	0.00010761	0.00075953	0.00041817	0.00006615	-0.00044279	-0.00060555	0.00036259	-0.00002839	0.00050142	0.00008347	0.00058120	-0.00017460	0.00027581	-0.00009129	0.00020801	-0.00018656	0.00039757	0.00006823	0.00040725	0.00041580	-0.00003637	0.00024597	0.00015512	0.00030533	0.00056199	0.00013291	-0.00018188	0.00048672	0.00075913	0.00018504	0.00042031	0.00025222	0.00016785	-21.47483647
-30.0001	-21.47483647	-21.47483647	-21.47483647	-21.47483647	-21.47483647	-21.47483647	-21.47483647	-21.47483647	-21.47483647	-21.47483647	-21.47483647	-21.47483647	-21.47483647	-21.47483647	-21.47483647	-21.47483647	-21.47483647	-21.47483647	-21.47483647	-21.47483647	-21.47483647	-21.47483647	-21.47483647	-21.47483647	-21.47483647	-21.47483647	-21.47483647	-21.47483647	-21.47483647	-21.47483647	-21.47483647	-21.47483647	-21.47483647	-0.43684127	-0.31337845	-0.15147025	0.07392909	-0.25840066	0.03072666	-0.03714968	-0.05722996	0.05519367	-0.05219804	0.01161275	0.01421136	0.00509452	0.00787207	0.00062788	-0.01938688	0.00358689	-0.00110150	-0.00464989	0.00160470	-0.00129374	0.00419989	-0.00303957	0.00343792	-0.00263634	0.00218170	0.00099498	0.00453913	0.00043705	-0.00030655	0.00027717	0.00014895	-0.00249902	-0.00060552	-0.00405890	-0.00099364	-0.00467188	-0.00104874	-0.00451514	-0.00183708	0.00049111	0.00382225	0.00202805	0.00087568	-0.00253110	0.00584994	-0.00031448	0.01240112	-0.00996540	-0.00026764	-0.00460252	0.00896612	0.01443025	-0.00638051	-0.00718427	0.00279226	0.00301366	-0.00329167	-0.00100506	-0.00200417	-0.00272879	-0.00055496	-0.00258176	0.00326499	0.00127139	-0.00195748	0.00177979	0.00173715	-0.00058752	0.00209073	0.00498880	-0.00077417	0.00622475	0.00441558	0.00484226	-0.00526918	0.00005918	0.00210597	0.00202500	0.00849856	0.01080807	0.00640481	0.00423761	0.00024678	0.00317308	0.00815257	0.01001391	0.00723267	0.00320540	0.00303770	0.00827913	0.00770122	0.00858871	0.00697922	0.00463768	0.00019507	0.00154967	0.00209955	-0.00126915	0.00188617	-0.00158193	-0.00031511	-0.00130740	-0.00106914	0.00079285	0.00013695	0.00219483	0.00002725	-0.00143209	0.00165760	0.00058645	0.00033835	0.00018590	-0.00023165	-0.00059475	0.00106092	-0.00121911	0.00168651	-0.00006832	-0.00222154	0.00053993	0.00059821	-0.00005318	0.00014832	-0.00040155	0.00024281	-0.00019247	-0.00103636	0.00157342	-0.00020470	0.00160592	0.00154705	-0.00041682	-0.00085548	0.00109757	0.00054989	0.00101928	0.00103672	0.00087369	0.00044471	0.00068376	-0.00035931	-0.00013915	-0.00108106	0.00052074	-0.00057530	-0.00107785	0.00074194	-0.00066862	-0.00032442	-0.00109135	-0.00118531	-0.00019583	-0.00164693	0.00002598	0.00131957	0.00059169	0.00075998	-0.00030135	0.00026859	-0.00104924	0.00021792	-0.00006047	0.00072343	-0.00003756	0.00128596	-0.00117977	0.00018367	0.00039372	0.00150016	0.00010465	-0.00075008	-0.00045636	-0.00133158	0.00019564	-0.00036982	0.00149105	-0.00117162	-0.00037619	0.00063934	0.00037898	0.00038734	0.00038090	0.00029898	-0.00072407	-0.00035730	0.00005062	0.00021933	0.00020511	0.00002649	-0.00009849	0.00010287	0.00025583	-0.00010672	0.00072515	-0.00061582	0.00042401	-0.00060466	-0.00030752	0.00027828	-0.00037813	-0.00016023	-0.00014894	-0.00060492	0.00082705	0.00010949	-0.00004612	0.00006508	-0.00077166	0.00074225	-0.00027043	0.00043144	-0.00020066	-0.00075107	-0.00022349	0.00004325	0.00010367	0.00033462	-0.00034297	0.00044256	-0.00036859	-0.00019331	0.00014476	0.00056268	-0.00087538	0.00021701	0.00002886	0.00061431	-0.00007675	-0.00041061	-0.00029744	-0.00038779	-0.00053926	0.00041601	0.00110254	0.00036989	0.00005990	-0.00000822	0.00066139	0.00046362	-0.00015167	-0.00029095	-0.00002730	-0.00054167	0.00001118	-0.00000794	-0.00042104	0.00061016	0.00034591	-0.00020222	0.00064262	0.00000997	-0.00033174	-0.00000020	0.00032659	0.00093265	-0.00057515	0.00016614	-0.00084257	0.00130481	0.00025567	0.00049081	0.00067693	0.00142633	-0.00061930	-0.00015299	0.00122624	-0.00025239	0.00060226	-0.00051505	-0.00026958	0.00123315	-0.00172549	-0.00081581	-0.00103616	0.00082732	0.00102083	0.00104759	-0.00015590	-0.00108373	-0.00062202	-0.00059329	0.00058941	0.00048600	-0.00082231	-0.00007021	0.00053559	0.00062331	0.00132908	-0.00009409	0.00142529	0.00136189	-0.00088232	-0.00118059	0.00219675	0.00017889	-0.00005303	-0.00208168	0.00182291	0.00053319	0.00065939	-0.00121035	-0.00135384	-0.00152100	0.00291463	-0.00050100	0.00076829	0.00064977	-0.00081120	0.00141315	-0.00146845	0.00011382	-0.00158034	-0.00017503	0.00210967	0.00189099	-0.00032717	-0.00254562	-0.00002448	-0.00106156	0.00253699	-0.00038539	-0.00008650	0.00136753	0.00143985	-0.00069983	0.00299598	0.00106398	0.00005387	0.00213502	-0.00082072	-0.00204222	0.00400025	0.00215065	-0.00044379	-0.00122375	-0.00035009	-0.00029221	-0.00164529	0.00164547	0.00034583	-0.00094010	-0.00017384	-0.00032577	0.00272503	-0.00205089	-0.00134849	-0.00209326	-0.00088328	0.00228448	-0.00198158	-0.00090592	-0.00071791	0.00005851	-0.00194179	0.00061477	-0.00033701	-0.00076400	0.00091711	-0.00224010	0.00020342	0.00268186	0.00025361	0.00076360	-0.00176839	-0.00365827	-0.00207466	0.00045807	-0.00237704	-0.00254016	-0.00126879	-0.00268951	0.00079671	0.00087935	0.00178778	0.00023491	-0.00248109	0.00157836	-0.00110225	-0.00013938	-0.00057554	-0.00053209	-0.00137401	-0.00278540	0.00018823	-0.00109146	-0.00045038	0.00112570	-0.00077425	0.00151737	0.00218650	0.00054855	0.00002058	-0.00045781	-0.00105253	-0.00103096	-0.00054418	0.00030722	-0.00000308	-0.00088662	0.00120842	-0.00012128	-0.00200053	0.00092176	0.00023858	0.00140876	0.00054870	-0.00068406	0.00015771	0.00081265	0.00109263	0.00155498	-0.00082774	-0.00002079	-0.00051106	-0.00052878	0.00036374	-0.00085717	-0.00041804	-0.00019032	0.00105096	-0.00073591	-0.00208944	0.00112217	0.00054329	0.00030763	0.00047569	-0.00064392	0.00044347	-0.00022767	0.00056562	-0.00038262	0.00049164	-0.00039639	0.00086753	-0.00108826	-0.00105351	-0.00021152	-0.00007946	0.00048438	0.00001736	0.00053111	-0.00007229	0.00050107	-0.00015043	-0.00024579	0.00005875	0.00030490	-0.00001851	0.00022976	-0.00000741	0.00011363	0.00057631	0.00015038	0.00025053	-0.00012275	0.00001481	-0.00000377	-0.00000510	0.00012706	0.00020616	0.00013609	0.00028382	0.00062094	0.00017889	-0.00051311	0.00042138	-0.00003266	-0.00054481	-0.00008720	0.00046319	-0.00046361	-0.00027372	0.00050808	0.00003533	0.00020390	0.00022891	-0.00048634	-21.47483647
-25.0001	-21.47483647	-21.47483647	-21.47483647	-21.47483647	-21.47483647	-21.47483647	-21.47483647	-21.47483647	-21.47483647	-21.47483647	-21.47483647	-21.47483647	-21.47483647	-21.47483647	-21.47483647	-21.47483647	-21.47483647	-21.47483647	-21.47483647	-21.47483647	-21.47483647	-21.47483647	-21.47483647	-21.47483647	-21.47483647	-21.47483647	-21.47483647	-21.47483647	-21.47483647	-21.47483647	-21.47483647	-21.47483647	-0.57068646	0.14790828	-0.28604898	-0.07865420	0.07958565	-0.06556861	-0.01735129	0.03852668	0.04841498	0.01664558	-0.01843144	-0.02293392	-0.02828955	0.00380319	0.00934583	0.00801471	-0.02718839	0.00730078	0.00522489	0.00535848	-0.00048551	0.00481195	0.00302430	0.00193539	0.00425495	-0.00008525	0.00848023	0.00384317	0.00130802	0.00192885	0.00280765	0.00130673	-0.00027922	-0.00212000	-0.00055706	0.00075265	-0.00216247	0.00032302	0.00070472	0.00058733	0.00282932	0.00019268	0.00257089	0.00000232	0.00191160	-0.00711729	0.00630839	0.00611406	0.00704150	0.00398732	-0.00312522	0.00305476	0.00940050	-0.00363047	-0.00006987	-0.00179672	-0.00026233	0.00365835	0.00077078	0.00145456	0.00247943	-0.00239756	-0.00048533	-0.00195683	0.00407626	0.00041982	0.00227985	0.00408546	0.00023754	0.00344785	0.00117829	0.00361049	-0.00174544	0.00639504	0.00184769	0.00801690	-0.00549367	0.00452203	0.00665637	0.00458990	0.00589954	0.00868553	0.01202757	0.00682374	0.00377618	0.00669720	0.01109682	0.00716731	0.00930414	0.00389661	0.00570642	0.01054340	0.00672033	0.00861409	0.00770989	0.00541535	0.00246807	0.00197921	0.00311737	-0.00153413	0.00191049	-0.00060605	0.00151044	0.00267028	0.00039005	0.00023043	0.00004710	0.00157867	0.00110651	-0.00107914	0.00195192	0.00128364	0.00025354	0.00081377	0.00112073	0.00171815	0.00147204	-0.00112528	0.00098924	0.00033484	-0.00133421	0.00055810	0.00135091	0.00139287	0.00043461	-0.00111211	0.00082038	0.00039929	-0.00011204	0.00194133	-0.00013047	0.00194751	0.00237649	-0.00053421	-0.00132409	0.00107388	0.00052552	0.00069687	0.00021370	0.00056625	-0.00007065	0.00112299	0.00120905	0.00145417	0.00092480	-0.00148921	0.00083569	0.00035759	0.00104626	0.00063155	0.00024076	0.00035137	-0.00026538	-0.00032997	-0.00006693	-0.00086721	0.00187532	0.00063719	-0.00058609	0.00009330	-0.00009825	0.00023208	0.00008383	0.00136798	0.00152636	0.00144576	0.00193158	-0.00067923	0.00114624	0.00081659	0.00127621	0.00031292	0.00114218	0.00104868	-0.00065119	0.00175489	-0.00001507	0.00131911	-0.00091534	-0.00015176	0.00144624	-0.00060474	0.00181213	0.00143320	0.00037980	0.00049150	-0.00019598	0.00080978	0.00113831	0.00021283	0.00018973	0.00060438	-0.00001967	0.00037067	0.00042828	0.00056315	0.00062909	0.00118664	-0.00033213	-0.00027328	0.00095540	0.00071798	0.00082816	-0.00000069	0.00013105	0.00045827	0.00020253	0.00041977	0.00021517	0.00004052	0.00101112	0.00026053	0.00029219	0.00069241	0.00009587	0.00007356	0.00091354	0.00040327	0.00020980	0.00008698	0.00054652	-0.00002232	-0.00001839	0.00153692	-0.00002282	0.00049775	0.00062635	0.00082417	-0.00027212	-0.00029637	0.00026409	-0.00024414	0.00024018	0.00003709	0.00049983	0.00139754	0.00092450	0.00045558	0.00058118	0.00061536	0.00061020	-0.00041915	0.00013005	0.00103271	-0.00072434	0.00036409	0.00033443	0.00002317	0.00059569	0.00051787	-0.00023333	0.00069244	0.00084337	0.00012580	0.00009069	0.00066454	0.00029920	0.00036400	0.00106581	0.00083057	0.00150766	0.00051716	0.00023326	0.00110432	0.00162010	0.00097057	-0.00125015	0.00168571	0.00052409	0.00158213	0.00052569	0.00031166	0.00079900	-0.00017309	-0.00045193	-0.00017869	0.00100600	0.00122395	0.00044165	0.00035195	0.00102707	0.00234391	0.00052040	0.00063867	0.00160353	0.00020726	0.00202399	0.00220496	0.00149540	-0.00084447	-0.00023107	0.00058608	0.00083057	-0.00000583	-0.00039234	0.00215813	0.00220965	0.00049403	-0.00101756	0.00267123	0.00105050	0.00254217	0.00050466	0.00106722	0.00066122	0.00418237	-0.00157922	0.00230619	0.00023715	0.00209525	0.00167147	0.00015003	0.00245333	0.00204745	0.00205619	0.00211365	0.00297104	-0.00066093	0.00032768	0.00196858	0.00141217	0.00359211	0.00129611	-0.00023873	0.00260906	0.00185460	0.00274172	0.00213000	0.00254756	-0.00000101	0.00247355	0.00173309	0.00231373	0.00383278	0.00083608	0.00222456	0.00173588	0.00065231	0.00145411	0.00004467	0.00419717	0.00034149	0.00135780	0.00043988	0.00226520	0.00440787	-0.00189696	0.00278301	-0.00125960	0.00037282	0.00029421	0.00112043	-0.00023042	0.00168192	0.00317500	0.00086885	0.00034971	0.00205773	-0.00000953	0.00216803	-0.00080847	0.00045949	0.00220640	0.00144067	0.00227463	-0.00051277	-0.00120120	-0.00062423	0.00095586	0.00087172	-0.00202019	0.00043728	-0.00027820	0.00001506	-0.00039260	0.00241440	0.00093013	0.00023766	0.00054563	0.00000162	0.00186476	0.00068988	-0.00273487	-0.00009974	-0.00119050	0.00143348	0.00030204	-0.00106676	0.00216612	0.00030338	0.00215488	0.00326875	-0.00007213	-0.00072355	0.00053901	-0.00010832	0.00089676	0.00126681	0.00203800	0.00192888	0.00166899	0.00213169	0.00073679	0.00023134	0.00039592	0.00075839	0.00124885	0.00237603	0.00056743	0.00088571	0.00117455	0.00063424	0.00053379	-0.00139928	0.00107361	-0.00051382	0.00019333	0.00125902	-0.00001679	-0.00131788	0.00106916	0.00080094	0.00078445	0.00052589	0.00063834	0.00135074	0.00099528	0.00084502	0.00138524	0.00090627	0.00187044	0.00152058	0.00179023	0.00175201	0.00044974	0.00014397	-0.00043691	0.00048388	0.00046723	0.00049854	0.00062876	0.00061306	0.00037144	-0.00010889	0.00067053	0.00047806	-0.00026086	-0.00025037	0.00038045	0.00002369	0.00045730	-0.00019914	-0.00005595	0.00054256	0.00018366	0.00088181	0.00043661	0.00009290	-0.00008477	0.00045714	0.00036227	0.00049776	0.00038018	0.00063139	0.00014428	0.00014044	0.00015620	0.00004729	0.00005747	0.00042040	0.00030167	0.00058132	-0.00031385	0.00000680	0.00048884	-0.00024019	0.00007999	0.00010099	0.00013876	-21.47483647
-20.0001	-21.47483647	-21.47483647	-21.47483647	-21.47483647	-21.47483647	-21.47483647	-21.47483647	0.83490080	-21.47483647	-21.47483647	-21.47483647	-21.47483647	-21.47483647	-21.47483647	-21.47483647	-21.47483647	-21.47483647	-21.47483647	-21.47483647	-21.47483647	-21.47483647	-21.47483647	-21.47483647	-21.47483647	-21.47483647	-21.47483647	-21.47483647	-21.47483647	-21.47483647	-21.47483647	-21.47483647	-21.47483647	-21.47483647	-0.23448367	0.38032583	0.03437036	0.00928962	-0.17402822	0.02664590	0.02101546	-0.02894686	0.04700153	0.02900962	-0.00770654	-0.00894313	0.00376909	-0.03247105	-0.01425597	-0.01637873	0.00420379	0.00676324	0.00080115	-0.00489178	-0.00818463	-0.00227177	0.00210272	-0.00060848	-0.00007718	0.00078123	-0.00087649	0.00271432	-0.00577931	-0.00089303	-0.00103582	0.00149425	-0.00324466	-0.00176765	-0.00389393	-0.00251380	-0.00273260	0.00121382	-0.00136475	0.00154985	0.00377982	-0.00034713	0.00348965	-0.00149394	-0.00016166	-0.00062776	-0.00416517	0.00492049	0.00909628	-0.00399776	-0.00489725	-0.00192311	-0.00126506	-0.01400538	-0.00068652	-0.00253872	0.00679181	-0.00008388	-0.00277091	0.00283373	-0.00329090	0.00214706	0.00115678	-0.00144434	-0.00081775	0.00309897	0.00560007	-0.00384992	0.00204030	0.00118721	0.00387359	-0.00393005	-0.00010151	0.00189947	0.00530568	-0.00004722	0.00657894	0.00626504	0.00690164	0.00903668	0.01093006	0.01015876	0.00855045	0.00382804	0.00596393	0.01455781	0.00788288	0.00934567	0.00610267	0.00770493	0.01121965	0.00744300	0.00653726	0.00728070	0.00622888	0.00203533	-0.00058491	0.00260667	-0.00036649	0.00216031	-0.00250939	-0.00069729	0.00167750	-0.00009415	-0.00157125	-0.00152741	0.00085367	-0.00014399	-0.00042709	0.00016780	-0.00104554	-0.00087915	-0.00025550	0.00037543	0.00153837	0.00119367	-0.00214419	0.00049700	0.00099029	0.00026351	0.00216966	-0.00119435	-0.00045760	0.00057414	0.00043838	-0.00181820	0.00055535	-0.00072784	0.00050337	-0.00068776	0.00222230	0.00140871	-0.00024403	-0.00089354	0.00256491	-0.00045620	-0.00000713	-0.00027715	0.00017927	-0.00111081	-0.00001244	0.00034946	0.00144596	0.00050031	-0.00049423	0.00061269	-0.00018827	0.00038100	-0.00057470	0.00084221	-0.00003270	0.00031602	0.00065442	-0.00142259	0.00016296	0.00139757	0.00051750	-0.00017345	0.00044389	0.00013230	-0.00018553	-0.00027813	-0.00074605	0.00052104	-0.00021042	0.00029850	-0.00090779	0.00052638	0.00128645	0.00049883	0.00045437	0.00017025	0.00091244	-0.00097404	0.00038695	0.00097760	0.00151965	-0.00101437	-0.00067110	0.00128881	-0.00002936	0.00118131	0.00014242	0.00020892	-0.00032945	-0.00061973	0.00024230	0.00050905	0.00004640	0.00061860	-0.00078103	0.00044271	-0.00018104	0.00023102	0.00001323	0.00004155	0.00082329	0.00029074	0.00018962	0.00030716	-0.00055710	-0.00001473	-0.00118701	0.00015364	0.00037362	-0.00019731	-0.00000459	-0.00032177	0.00024111	0.00081629	-0.00017298	0.00040924	0.00067589	-0.00003587	0.00017644	0.00088990	-0.00021700	0.00030999	0.00073776	0.00004944	-0.00081670	0.00044155	0.00055381	0.00115561	-0.00021678	0.00037965	0.00004488	0.00032737	-0.00057121	-0.00057511	-0.00104691	-0.00055223	-0.00022974	0.00056768	0.00113236	0.00033495	-0.00010271	0.00090506	0.00029120	0.00014147	0.00046863	-0.00036686	0.00019188	-0.00062792	0.00022310	-0.00010942	-0.00059621	-0.00002205	0.00023266	-0.00041165	0.00047474	-0.00009231	-0.00014323	-0.00003483	0.00037338	0.00021941	-0.00069578	0.00028176	-0.00038089	0.00104352	0.00023430	0.00060771	-0.00034689	0.00048323	-0.00027831	-0.00111006	0.00008663	-0.00058829	0.00015414	0.00040917	0.00012348	0.00059011	-0.00133358	-0.00111305	-0.00129993	0.00042107	-0.00002123	-0.00079792	-0.00051484	-0.00072742	-0.00193065	0.00092353	0.00037722	0.00166154	-0.00065276	0.00165242	-0.00060224	0.00062020	-0.00061926	0.00084415	-0.00106336	0.00032227	0.00013824	-0.00030316	-0.00062668	0.00111240	-0.00014700	-0.00099389	0.00104527	0.00174495	-0.00026983	0.00051364	0.00248929	0.00174932	0.00233518	0.00058190	0.00023047	0.00259855	0.00107883	0.00069007	-0.00150965	-0.00025231	-0.00136677	-0.00096687	0.00201062	0.00140731	0.00245540	-0.00001125	0.00068339	0.00067158	0.00077853	0.00087778	0.00046759	0.00219588	0.00190592	0.00175824	0.00139910	0.00331879	-0.00187618	0.00112078	-0.00051239	0.00149583	0.00165749	0.00096273	0.00076976	0.00040373	0.00301005	0.00238995	-0.00164155	0.00397948	0.00286768	-0.00035454	0.00076762	0.00170994	0.00122920	-0.00135679	0.00214606	-0.00378097	0.00064457	0.00112243	0.00022505	0.00137955	0.00204059	-0.00030834	0.00141276	0.00171669	0.00015084	-0.00205265	0.00166375	-0.00227502	-0.00173369	0.00067155	0.00244341	-0.00008490	-0.00108843	0.00082502	-0.00207754	0.00220637	-0.00074760	-0.00223433	-0.00218503	-0.00197131	0.00005523	-0.00018966	0.00208380	0.00070379	-0.00193852	-0.00010114	-0.00031918	0.00161545	-0.00046409	-0.00126043	0.00070143	-0.00194021	0.00065225	0.00014432	-0.00102819	0.00069954	0.00103534	-0.00091595	0.00115593	0.00040021	0.00059500	-0.00087656	-0.00152445	-0.00006405	0.00103162	0.00100463	0.00205588	0.00122409	0.00013808	-0.00058665	-0.00125914	-0.00097031	-0.00089019	0.00045887	-0.00026194	-0.00115117	0.00023616	-0.00010107	0.00084710	-0.00000462	-0.00040018	-0.00084243	-0.00054248	0.00161349	-0.00070507	-0.00123234	-0.00074088	0.00047940	0.00032893	0.00054839	-0.00097122	0.00208451	0.00115292	0.00167885	0.00213860	0.00040274	-0.00006443	0.00098878	0.00129394	-0.00046213	0.00114206	-0.00028157	0.00008242	0.00157939	-0.00001512	-0.00049837	0.00006178	0.00095153	0.00029128	0.00028882	-0.00039718	-0.00002665	0.00032367	-0.00024345	0.00026130	0.00060928	0.00056897	-0.00012093	0.00004129	0.00001113	0.00011653	0.00011204	0.00076929	-0.00003222	0.00000237	0.00005638	0.00008472	0.00036305	-0.00005242	-0.00012336	-0.00021626	-0.00028088	-0.00008667	-0.00038762	-0.00017415	-0.00025841	0.00013361	-0.00010978	0.00037777	-0.00042835	-0.00024467	-0.00032874	-0.00042449	-0.00059091	-0.00047791	-0.00034709	-21.47483647
-15.0001	-21.47483647	-21.47483647	-21.47483647	-21.47483647	-21.47483647	-21.47483647	-21.47483647	-21.47483647	-21.47483647	-21.47483647	-21.47483647	-21.47483647	-21.47483647	-21.47483647	-21.47483647	-21.47483647	-21.47483647	-21.47483647	-21.47483647	-21.47483647	-21.47483647	-21.47483647	-21.47483647	-21.47483647	-21.47483647	-21.47483647	-21.47483647	-21.47483647	-21.47483647	-21.47483647	-21.47483647	-21.47483647	-21.47483647	-0.15120302	0.52631190	-0.04056009	-0.00945766	-0.18399721	-0.00722948	0.03850589	-0.11317431	-0.01178819	0.02436286	0.01365709	0.02611653	-0.00114530	0.00467766	0.00030636	-0.03074759	0.00614146	0.01016136	0.00772257	-0.00314444	0.00011486	0.00371889	0.00214280	-0.00047065	-0.00157434	0.00517640	-0.00474280	0.00124673	-0.00162643	0.00411104	-0.00096550	0.00305857	-0.00231654	-0.00256877	-0.00357213	-0.00129035	-0.00366827	0.00029887	0.00022319	-0.00269896	0.00177596	0.00010606	0.00347841	0.00355002	-0.00165542	0.00440737	0.00551069	0.01232159	0.00598789	-0.00313894	-0.00244444	0.00248544	-0.00127257	-0.00549145	-0.00183138	0.00178877	-0.00304339	0.00470255	-0.00046288	-0.00016057	-0.00174007	-0.00069362	-0.00048309	0.00232565	-0.00262510	-0.00148901	-0.00063955	-0.00103804	-0.00110975	0.00147664	0.00292682	-0.00302363	0.00090735	0.00185785	0.00270358	-0.00344213	0.00322513	0.00619097	0.00374906	0.00827545	0.00593581	0.00719233	0.00567204	0.00186811	0.00235845	0.00696438	0.00819407	0.00369737	0.00300250	0.00465412	0.00955915	0.00548358	0.00970977	0.00812435	0.00391427	0.00239103	0.00062324	0.00381810	0.00177382	-0.00004723	-0.00131854	-0.00012781	0.00023104	0.00045149	0.00144641	-0.00107906	0.00207125	-0.00060955	-0.00128297	0.00221215	-0.00147390	0.00053409	0.00065869	0.00118983	0.00173924	0.00165879	-0.00111252	-0.00009262	0.00003798	-0.00122032	0.00073221	-0.00047884	-0.00009106	0.00037882	0.00088239	0.00066528	0.00013113	-0.00117865	0.00057174	-0.00000450	0.00116437	0.00119577	-0.00044878	-0.00118591	0.00123367	0.00000410	0.00058491	0.00014048	0.00018418	0.00101516	0.00019339	0.00143823	0.00087188	-0.00063508	-0.00034537	0.00074876	-0.00080236	0.00171152	-0.00010697	0.00006559	0.00029536	0.00027632	0.00065107	-0.00087833	0.00096854	0.00143380	-0.00009175	-0.00013265	-0.00051718	0.00071503	-0.00042022	0.00047318	-0.00036152	-0.00051345	0.00082172	0.00159853	-0.00105134	-0.00084589	-0.00017449	0.00051951	0.00034606	-0.00018624	0.00064492	0.00062628	0.00045773	0.00092019	0.00087860	-0.00085733	0.00145904	0.00120145	0.00061283	0.00079495	0.00075563	0.00036682	-0.00056146	-0.00093980	0.00095807	0.00094502	0.00105952	0.00020956	0.00020584	0.00068367	0.00002766	0.00055711	0.00044620	-0.00035770	0.00103799	0.00028612	0.00017428	0.00145398	0.00017636	0.00016420	0.00044532	-0.00027306	0.00012607	-0.00060911	-0.00023104	0.00039942	-0.00067704	0.00112591	0.00040146	0.00160504	0.00100299	0.00060971	0.00077141	0.00086027	0.00089909	0.00078876	0.00057224	0.00017363	-0.00001899	0.00021155	0.00089315	0.00018285	-0.00066588	-0.00016208	0.00042245	-0.00010102	-0.00047962	0.00010776	-0.00045894	-0.00075108	0.00008198	0.00020237	0.00084357	0.00057383	0.00015308	0.00109210	0.00075844	0.00068696	0.00037211	-0.00009378	0.00089759	-0.00003286	0.00027580	0.00032877	-0.00029238	0.00166859	0.00122417	0.00002521	0.00013375	-0.00002134	-0.00008196	0.00039140	0.00071233	0.00018351	0.00067424	0.00082068	-0.00098434	0.00142681	0.00010145	-0.00011705	0.00048751	0.00092494	0.00087021	-0.00117870	0.00139329	0.00098521	0.00060986	-0.00032917	0.00126570	0.00097305	0.00000381	-0.00071864	-0.00120538	0.00104018	0.00097562	0.00060015	0.00108169	0.00058472	0.00119884	0.00124362	0.00026740	0.00182522	0.00008806	0.00004418	0.00105693	0.00170372	0.00154039	0.00196176	0.00097134	0.00137541	0.00037335	0.00061973	0.00121404	0.00230153	0.00065113	-0.00175182	0.00079305	0.00227795	0.00123121	-0.00003332	0.00210928	-0.00023362	0.00499266	0.00214536	0.00091882	0.00158493	0.00323949	0.00089565	0.00119999	0.00035232	0.00196965	0.00177094	0.00216845	0.00261739	0.00077374	-0.00126064	0.00248781	0.00267571	0.00071364	0.00054304	0.00266679	0.00210374	0.00106570	0.00390772	-0.00012895	0.00397308	-0.00079188	-0.00020753	0.00215960	0.00261781	0.00306752	0.00126175	0.00165904	0.00245936	0.00151950	0.00056900	0.00013798	0.00242389	-0.00150617	0.00065039	-0.00031490	0.00231562	0.00491032	-0.00013278	0.00053636	-0.00029307	0.00121326	0.00241764	0.00128066	0.00138326	0.00156841	0.00293511	0.00146946	-0.00011304	0.00134526	-0.00057751	0.00426051	-0.00072903	0.00121507	-0.00033447	0.00140904	-0.00091033	-0.00193223	-0.00144180	0.00105124	0.00103056	-0.00130464	-0.00147287	0.00053181	0.00065291	0.00027021	0.00006571	0.00153304	-0.00014615	-0.00037372	-0.00014569	-0.00071979	0.00024011	0.00021819	0.00035677	-0.00130875	-0.00337069	0.00043468	0.00108988	0.00001484	0.00122750	-0.00136275	0.00142582	0.00093334	0.00059314	-0.00046468	0.00036639	-0.00025623	-0.00018480	0.00087279	0.00019635	0.00089108	0.00002828	0.00113246	-0.00035090	-0.00042276	-0.00019141	0.00057698	0.00128833	0.00043416	0.00145511	0.00045018	0.00141289	0.00129143	0.00002045	0.00010201	-0.00051255	-0.00041579	0.00152851	-0.00136202	0.00080028	0.00013784	-0.00083987	0.00047347	0.00178445	-0.00180662	0.00150839	0.00183096	0.00045199	0.00008947	0.00015760	0.00034359	0.00057467	0.00244347	0.00077986	0.00098038	-0.00029085	0.00112127	0.00034628	0.00039889	0.00024176	0.00127414	0.00135621	0.00066739	0.00107310	0.00022881	0.00088038	0.00098981	0.00047756	0.00066630	0.00059196	0.00074302	-0.00000146	0.00005785	0.00021468	0.00099464	0.00068884	0.00073103	0.00072537	0.00008593	0.00009761	0.00036659	0.00054407	0.00038032	-0.00005330	0.00035770	0.00040750	0.00047924	-0.00018733	0.00007609	0.00030239	0.00019811	0.00046604	0.00055765	-0.00004854	0.00045466	0.00030519	0.00032068	0.00030018	0.00025877	0.00015186	-21.47483647
-10.0001	-21.47483647	-21.47483647	-21.47483647	-21.47483647	-21.47483647	-21.47483647	-21.47483647	-21.47483647	-21.47483647	-21.47483647	-21.47483647	-21.47483647	-21.47483647	-21.47483647	-21.47483647	-21.47483647	-21.47483647	-21.47483647	-21.47483647	-21.47483647	-21.47483647	-21.47483647	-21.47483647	-21.47483647	-21.47483647	-21.47483647	-21.47483647	-21.47483647	-21.47483647	-21.47483647	-21.47483647	-21.47483647	-21.47483647	-0.13849211	-0.13355958	-0.00320855	0.11342628	-0.30927757	-0.02270481	-0.06923911	-0.03887805	0.01897610	-0.01713191	0.03488298	-0.00411551	0.00313856	0.02301136	-0.00474508	-0.03153441	-0.00109502	0.00124878	0.01442686	-0.00525538	0.00047137	0.00165087	-0.00619294	-0.00063506	-0.00486239	0.00495828	0.00003226	0.00172976	-0.00162453	0.00005905	-0.00270497	-0.00106086	0.00044354	-0.00237113	-0.00416279	0.00079988	-0.00267533	0.00031563	-0.00512331	-0.00131493	-0.00059093	0.00210159	0.00419467	0.00114970	-0.00547785	0.00496554	-0.00519437	-0.00383429	-0.00627504	-0.00381001	-0.00552073	0.00219151	0.00446032	-0.00175223	-0.00007132	0.00704478	-0.00000030	-0.00232717	-0.00374533	-0.00092070	-0.00079800	0.00627401	0.00413045	0.00108716	0.00147261	-0.00256715	-0.00075122	-0.00140307	0.00023872	0.00345976	0.00165898	-0.00297624	0.00466214	0.00399635	0.00309534	-0.00498561	0.00013473	0.00106601	-0.00148092	0.00415655	0.00390019	0.00035914	0.00043575	-0.00340833	-0.00305846	0.00009809	0.00122406	-0.00095996	-0.00643782	-0.00213464	0.00174971	0.00095296	0.00464159	0.00612852	0.00124959	-0.00099563	-0.00137957	0.00064092	-0.00158140	0.00099440	-0.00124243	-0.00202508	0.00148299	0.00066208	0.00009906	-0.00047846	0.00064315	0.00043076	-0.00067384	0.00069166	-0.00064546	-0.00098293	0.00008576	0.00132300	0.00158049	0.00168563	-0.00163422	-0.00015186	0.00089703	-0.00109392	-0.00000523	-0.00012695	0.00134147	-0.00051254	-0.00030060	-0.00052584	-0.00048329	-0.00160812	0.00052971	0.00026895	0.00112884	0.00156323	0.00016837	-0.00049280	0.00189029	-0.00051484	-0.00063178	0.00017252	0.00132487	0.00081672	0.00050485	0.00029816	0.00157998	-0.00127275	0.00056475	0.00005766	-0.00124448	0.00245261	-0.00059616	0.00064982	0.00056819	-0.00075138	-0.00039582	-0.00079608	-0.00030612	0.00311136	0.00074005	0.00075755	-0.00161222	0.00091986	-0.00055356	0.00034644	0.00032689	0.00042268	0.00056382	0.00071999	-0.00064256	-0.00046399	-0.00097216	0.00084671	0.00016625	-0.00030064	0.00165775	-0.00139784	0.00073758	-0.00013519	-0.00016593	-0.00054048	-0.00019622	0.00083094	0.00005863	0.00096571	-0.00009937	-0.00052244	-0.00047156	-0.00140508	0.00021201	0.00132084	0.00086316	0.00059083	0.00028971	0.00039879	0.00108894	0.00125289	0.00008444	-0.00033977	0.00120297	-0.00017460	0.00027177	0.00094913	0.00045573	0.00030661	-0.00061800	-0.00033282	0.00050576	0.00021617	0.00035072	-0.00004420	0.00044723	0.00082247	0.00043217	0.00023134	0.00136788	0.00040024	0.00033817	0.00019883	-0.00014188	0.00116337	0.00065914	-0.00030293	0.00033841	0.00054231	0.00127191	0.00013351	0.00011121	0.00062168	-0.00019095	0.00000933	-0.00055827	0.00013481	-0.00018557	-0.00034540	-0.00034984	0.00040883	0.00139706	0.00018788	0.00053751	0.00039834	0.00057698	0.00019103	0.00027440	0.00060751	0.00093510	-0.00057258	0.00133951	-0.00030998	-0.00036368	0.00141751	0.00067495	0.00021702	0.00071955	-0.00020268	-0.00025782	-0.00022503	0.00017581	0.00032594	-0.00022237	0.00053157	0.00031133	0.00212129	0.00026549	-0.00009636	0.00022756	0.00102627	0.00029945	-0.00082620	0.00059931	0.00082650	0.00083999	-0.00002694	0.00027986	0.00068173	-0.00074618	-0.00009037	-0.00112188	0.00006760	0.00040724	0.00040102	0.00083458	-0.00028073	0.00101700	-0.00011441	-0.00005829	0.00056716	-0.00010644	0.00069278	-0.00021999	-0.00005493	0.00011593	0.00076145	0.00035252	0.00123431	0.00046721	0.00091102	0.00000499	0.00216025	0.00061361	-0.00072927	0.00287706	0.00057472	0.00043704	-0.00152420	0.00090451	0.00003866	0.00320737	0.00173039	-0.00093127	0.00251537	0.00064198	0.00193029	-0.00053604	-0.00084311	0.00151602	0.00130894	0.00252215	0.00383493	0.00064300	-0.00027103	0.00240716	-0.00065135	0.00180237	0.00054246	0.00242693	0.00156395	0.00122901	0.00329380	0.00060231	0.00384263	-0.00208407	-0.00034341	0.00054687	0.00130944	0.00161858	0.00162496	-0.00153754	0.00223040	0.00141024	0.00229613	-0.00136844	0.00020897	-0.00015466	-0.00043480	0.00089221	-0.00057304	0.00288155	-0.00076350	0.00403546	-0.00008164	-0.00026784	0.00005165	-0.00158194	0.00316087	0.00202452	0.00094678	0.00257493	0.00356870	0.00117548	0.00088220	0.00374071	-0.00185320	0.00001885	0.00183163	0.00032526	-0.00056965	-0.00041480	-0.00002446	-0.00123209	0.00165974	-0.00080825	-0.00239645	0.00025098	0.00009956	0.00143831	0.00101749	0.00155127	-0.00026672	0.00077211	0.00043923	-0.00042879	0.00191979	-0.00080763	-0.00108236	-0.00014266	-0.00209003	0.00069211	0.00063331	0.00003218	0.00170260	0.00139928	0.00086677	0.00268647	-0.00099592	0.00026259	0.00031596	-0.00064018	0.00219734	0.00226500	0.00187927	0.00166021	0.00204583	0.00105455	-0.00028483	-0.00146425	0.00064330	-0.00105063	0.00116359	0.00054877	0.00073921	0.00075105	0.00109657	0.00097415	0.00076475	-0.00067611	-0.00219990	-0.00023826	0.00077039	0.00017250	0.00163284	0.00032650	-0.00020595	-0.00080912	0.00052667	-0.00149621	0.00133394	0.00078320	0.00033448	0.00080249	0.00077547	0.00024213	-0.00006444	-0.00001848	0.00103932	0.00124861	0.00000605	0.00123717	0.00015846	0.00034440	-0.00078718	0.00043442	0.00134011	0.00082859	-0.00043071	-0.00049223	0.00061639	0.00041761	-0.00009143	0.00052084	0.00017228	-0.00060577	0.00001702	-0.00037801	0.00026360	0.00071977	0.00036834	0.00050025	0.00034073	-0.00037452	-0.00012379	0.00029264	0.00037098	-0.00006461	0.00037980	0.00019654	0.00001932	0.00039832	0.00004008	0.00028438	-0.00018273	-0.00009409	0.00025379	0.00046989	0.00015961	0.00020156	0.00021030	0.00018360	0.00008195	0.00033969	-0.00008412	-21.47483647
-9.0001	-21.47483647	-21.47483647	-21.47483647	-21.47483647	-21.47483647	-21.47483647	-21.47483647	-21.47483647	-21.47483647	-21.47483647	-21.47483647	-21.47483647	-21.47483647	-21.47483647	-21.47483647	-21.47483647	-21.47483647	-21.47483647	-21.47483647	-21.47483647	-21.47483647	-21.47483647	-21.47483647	-21.47483647	-21.47483647	-21.47483647	-21.47483647	-21.47483647	-21.47483647	-21.47483647	-21.47483647	-21.47483647	-0.31296059	0.46745581	-0.11164962	0.15807784	-0.08581542	-0.18610264	0.05932158	-0.01999114	-0.04359269	0.00665264	0.00574991	0.01390100	0.00763386	-0.00862969	0.00064756	0.01244621	-0.02654889	0.00143013	0.01688204	0.00572931	0.00472835	0.00754108	0.00267282	-0.00245533	-0.00533713	-0.00101156	0.00618140	0.00199094	0.00381272	-0.00260631	0.00087643	0.00044935	0.00136664	-0.00240826	0.00100206	-0.00121023	-0.00124213	-0.00499426	0.00049215	-0.00146410	-0.00078299	0.00321822	0.00437932	0.00137313	0.00510403	-0.00123860	0.00801530	0.00272576	0.00608108	0.00695011	-0.00767326	0.00813313	-0.00162614	0.00466747	-0.00751121	0.00417204	0.00286823	0.00586949	0.00339245	0.00247071	-0.00156791	0.00125801	0.00313331	0.00013883	0.00544353	0.00277197	-0.00079969	0.00340388	-0.00184450	0.00007998	0.00736741	0.00562848	-0.00318478	0.00156643	0.00237619	0.00462659	-0.00748929	-0.00108564	0.00388718	0.00553305	0.00725962	0.01133846	0.01463010	0.00698636	0.00401237	0.01136653	0.01129460	0.01132863	0.01087760	0.01178577	0.00939694	0.01412595	0.01392907	0.01749699	0.01633170	0.01213438	0.00878027	0.00343979	0.00470978	-0.00043255	-0.00046891	-0.00067511	-0.00027680	0.00208577	0.00040838	-0.00014767	-0.00191978	0.00142776	0.00061152	-0.00138219	0.00176504	-0.00070780	0.00051096	0.00039942	0.00014608	-0.00006653	0.00103256	-0.00064900	-0.00014285	0.00145686	-0.00187390	-0.00017691	-0.00026486	0.00079722	0.00108137	0.00005650	-0.00069859	0.00090624	-0.00127743	0.00106212	0.00119902	0.00221581	0.00098797	-0.00017039	-0.00185438	0.00153266	-0.00140269	-0.00026610	-0.00007633	0.00017894	0.00099238	0.00129728	0.00166099	0.00134823	-0.00063339	0.00097613	0.00031261	-0.00033240	0.00044356	-0.00073417	-0.00086949	-0.00016731	0.00080572	0.00031626	-0.00088424	-0.00012556	0.00120299	0.00093991	-0.00001282	-0.00023323	0.00072847	-0.00141894	-0.00085129	0.00035793	0.00122918	0.00015120	0.00076515	-0.00131320	-0.00105833	0.00027332	0.00039255	-0.00012691	-0.00098037	0.00151482	-0.00035963	0.00080321	-0.00055302	0.00084184	-0.00171830	0.00072017	0.00071058	-0.00011518	0.00049670	0.00030271	0.00011543	-0.00018270	-0.00141365	0.00063484	0.00018796	0.00050592	-0.00018195	0.00025718	0.00026693	-0.00022316	0.00000352	0.00102888	-0.00011217	0.00077289	0.00028778	-0.00042470	0.00058492	-0.00025540	0.00052749	-0.00008722	-0.00110831	-0.00009732	-0.00103162	0.00090136	-0.00027121	-0.00080255	0.00023966	0.00081484	0.00019341	0.00073140	0.00005997	0.00000125	0.00038166	0.00049180	0.00036751	-0.00023041	0.00021666	0.00041722	0.00038418	0.00091517	0.00055241	-0.00040103	0.00034642	0.00025288	0.00058863	-0.00150902	0.00058006	-0.00048209	-0.00010462	-0.00013798	0.00050589	0.00082266	-0.00022662	0.00045862	-0.00022652	0.00082066	0.00106893	0.00026246	0.00058839	0.00062267	-0.00018898	0.00053839	0.00054979	-0.00065574	0.00077887	0.00021835	0.00009205	0.00031734	0.00021952	-0.00021414	-0.00079643	0.00024439	0.00058654	-0.00019914	0.00028783	0.00022789	0.00150142	-0.00001163	0.00089540	0.00077045	0.00088582	0.00122282	-0.00024933	0.00125720	0.00038545	0.00015545	-0.00046127	0.00018070	0.00094315	-0.00030120	-0.00097425	-0.00197126	0.00066700	0.00076501	0.00006715	-0.00021415	-0.00028521	-0.00012276	0.00061693	0.00138625	0.00089803	0.00026707	0.00099586	-0.00001292	-0.00013784	0.00030208	0.00139457	0.00099218	0.00141148	0.00058472	0.00001845	0.00234893	0.00036241	0.00102845	-0.00201873	-0.00064404	0.00012937	0.00194280	-0.00121368	-0.00077317	-0.00154050	0.00325915	-0.00042319	-0.00024202	-0.00038987	0.00071967	0.00176456	0.00032161	0.00045083	-0.00102141	-0.00024382	0.00133552	0.00206658	-0.00146239	0.00027162	0.00126314	0.00082489	-0.00116592	0.00119272	0.00055505	0.00210584	0.00065218	0.00325404	0.00135024	0.00362992	-0.00059480	0.00085600	0.00405212	0.00228871	0.00125016	-0.00023354	-0.00007757	0.00142851	0.00179943	-0.00063046	-0.00062761	0.00115136	0.00097641	0.00066162	0.00207762	0.00199781	-0.00019913	0.00035128	0.00127498	0.00027396	0.00226549	0.00269722	-0.00212267	0.00281900	0.00003003	0.00064607	0.00184793	0.00162984	0.00235523	-0.00086823	0.00142088	-0.00054530	-0.00074537	0.00244177	0.00140847	-0.00101671	-0.00245695	-0.00076415	-0.00056601	-0.00028297	-0.00257994	-0.00023343	0.00160152	-0.00129461	0.00186070	-0.00091694	0.00148089	0.00070466	-0.00184283	0.00278142	-0.00149766	0.00120914	0.00035356	-0.00059503	-0.00126769	-0.00075853	0.00071136	-0.00069498	-0.00045533	0.00216415	0.00144135	0.00082795	0.00179229	-0.00013352	0.00202924	0.00012651	0.00022135	0.00081366	0.00155539	-0.00079815	0.00090365	0.00030043	-0.00056052	-0.00041389	-0.00121926	0.00023031	0.00071781	0.00128935	0.00010800	0.00092980	-0.00010436	0.00170083	0.00098763	0.00043303	-0.00134401	0.00014387	-0.00177418	0.00095809	0.00074280	-0.00128648	-0.00183479	0.00070227	-0.00194392	0.00035841	-0.00140410	0.00105885	0.00081575	-0.00025860	-0.00137040	0.00030705	-0.00041484	-0.00078549	0.00133833	0.00014412	0.00100174	0.00085331	0.00070622	0.00034165	-0.00000116	-0.00018029	0.00068140	0.00038173	0.00114771	0.00018230	-0.00002375	0.00036338	0.00025211	-0.00028133	0.00041088	0.00007392	-0.00080873	0.00043829	-0.00046512	-0.00009343	0.00017202	0.00033035	0.00006690	0.00006416	-0.00067378	-0.00017086	-0.00017223	-0.00023425	-0.00031993	0.00049476	-0.00040796	0.00003610	-0.00029926	-0.00006672	0.00004312	-0.00003317	0.00033802	0.00056635	0.00030553	-0.00002400	0.00015334	0.00031856	-0.00011004	-0.00020137	0.00042788	-0.00060340	-21.47483647
-8.0001	-21.47483647	-21.47483647	-21.47483647	-21.47483647	-21.47483647	-21.47483647	-21.47483647	-21.47483647	-21.47483647	-21.47483647	-21.47483647	-21.47483647	-21.47483647	-21.47483647	-21.47483647	-21.47483647	-21.47483647	-21.47483647	-21.47483647	-21.47483647	-1.00863051	-21.47483647	-21.47483647	-21.47483647	-21.47483647	-21.47483647	-21.47483647	-21.47483647	-21.47483647	-21.47483647	-21.47483647	-21.47483647	-0.54613725	-0.26713469	-0.36787871	0.10188064	0.15061219	-0.08509047	0.09785126	0.03135249	-0.00782390	0.03031267	-0.01168077	0.04064169	0.03624691	0.00389489	0.01669944	0.00677038	-0.00471627	-0.00411493	0.01390023	-0.00524124	-0.00569072	-0.00289392	0.00052159	-0.00238416	0.00205666	0.00083502	0.00536467	-0.00190416	0.00127680	-0.00435687	-0.00003084	-0.00207865	0.00590607	0.00054593	-0.00205233	-0.00276997	0.00116779	-0.00051462	0.00139167	-0.00069851	0.00121265	0.00420028	0.00034840	0.00371926	0.00083709	-0.00600036	0.00507321	-0.00084786	0.01150225	0.00193682	-0.00682040	-0.00211511	-0.01510821	-0.00455816	-0.00035707	-0.00222331	0.00068243	-0.00119894	-0.00450533	0.00303430	-0.00421900	-0.01382350	0.00253880	-0.00175916	0.00094732	0.00119594	0.00278787	0.00487949	0.00017762	-0.00244474	0.00369013	0.00242888	-0.00522881	0.00349604	0.00642455	0.00475253	-0.00405585	0.00045630	0.00430898	0.00764365	0.00607084	0.01226333	0.01470816	0.00614912	0.00694998	0.01248570	0.01364974	0.01268046	0.01549725	0.00913880	0.00698122	0.01394227	0.01253682	0.01905230	0.01711370	0.01227702	0.00803427	0.00249177	0.00476199	-0.00003702	0.00237743	-0.00288656	-0.00054934	0.00070772	-0.00083176	-0.00116412	-0.00134565	0.00121967	0.00083580	-0.00052098	0.00170897	0.00044508	0.00252099	0.00004383	0.00192961	0.00152788	0.00170680	-0.00149703	-0.00004144	0.00039501	-0.00177181	0.00024167	0.00041595	0.00043962	-0.00103585	-0.00000035	-0.00027592	-0.00005384	-0.00089523	0.00023665	-0.00062281	0.00153351	0.00120676	-0.00041983	0.00014096	0.00128053	-0.00215371	0.00050003	-0.00073688	0.00089125	0.00109529	0.00016659	0.00116761	0.00015598	-0.00033141	0.00147715	0.00075149	-0.00024011	0.00137031	-0.00136447	0.00030297	0.00077434	-0.00013098	-0.00017813	-0.00003244	0.00061745	0.00108881	-0.00079049	-0.00011312	-0.00031586	0.00134558	0.00051400	0.00112123	-0.00003594	0.00194589	0.00073843	0.00087095	-0.00153333	-0.00049781	-0.00009661	0.00053562	-0.00037468	-0.00049372	-0.00014267	-0.00129871	0.00025768	-0.00031578	0.00099517	-0.00036372	-0.00052280	0.00016828	-0.00081775	0.00141531	0.00037189	0.00010589	-0.00091557	-0.00167072	0.00032518	-0.00064711	0.00007021	-0.00047424	0.00009177	-0.00014868	-0.00084782	0.00062259	0.00008293	-0.00047837	-0.00040190	-0.00017525	0.00007256	0.00054125	0.00090628	0.00059677	-0.00002888	-0.00048603	0.00031808	-0.00114143	-0.00090076	-0.00082551	-0.00035260	-0.00035054	0.00008798	0.00010359	0.00074831	0.00002599	-0.00042349	-0.00041828	-0.00027478	0.00055120	0.00072338	0.00039403	-0.00003652	-0.00042014	0.00091485	0.00025678	-0.00115108	0.00054232	0.00003561	0.00035075	-0.00101593	0.00058056	-0.00048357	-0.00066738	-0.00030746	-0.00025509	0.00115479	0.00056777	0.00029502	0.00006692	0.00091173	0.00047004	-0.00066573	-0.00026928	-0.00020571	-0.00086324	-0.00048199	-0.00019254	-0.00040135	0.00092433	0.00022043	-0.00042338	0.00024822	-0.00027448	-0.00016782	-0.00054169	-0.00007389	0.00037394	-0.00054048	0.00029684	0.00018071	0.00114723	0.00061637	0.00009936	0.00001055	0.00064688	0.00001965	-0.00097986	0.00041365	0.00019644	-0.00042921	-0.00025111	0.00126571	0.00023587	-0.00182563	-0.00105760	-0.00064304	0.00065535	0.00059554	0.00060720	-0.00015854	-0.00021271	0.00033419	-0.00027953	0.00038358	0.00148028	-0.00033014	0.00240363	0.00140560	-0.00015656	-0.00105304	0.00150719	0.00055765	0.00135544	-0.00046718	-0.00041908	0.00066125	0.00263530	-0.00192717	-0.00130392	0.00073805	-0.00080611	0.00247471	0.00133613	0.00124166	0.00162319	0.00312907	0.00140078	-0.00033173	0.00002682	0.00110945	0.00231559	0.00099513	-0.00102034	-0.00239821	0.00155603	0.00256497	0.00029148	0.00205165	-0.00005940	0.00136825	0.00137916	0.00330561	0.00287980	0.00076351	-0.00043584	0.00033204	0.00052410	0.00092651	0.00184877	0.00003816	0.00257509	0.00264446	0.00249807	0.00045545	0.00016483	0.00118091	0.00139194	0.00146731	0.00208763	-0.00046792	0.00254810	0.00072596	0.00073792	-0.00267499	0.00422527	0.00176038	-0.00064188	0.00295021	-0.00243347	0.00176294	0.00182057	-0.00071263	0.00182352	0.00228168	0.00011821	0.00137629	0.00104788	0.00046323	0.00079626	0.00169328	-0.00090790	-0.00012007	-0.00002459	-0.00008849	0.00070876	-0.00188564	-0.00029853	-0.00350398	-0.00036518	-0.00050690	-0.00149101	-0.00052807	0.00053147	0.00081236	-0.00167134	0.00067645	-0.00120152	-0.00246072	0.00058288	0.00023888	0.00100942	-0.00019543	-0.00107176	0.00068917	-0.00143717	0.00038272	0.00068612	-0.00141149	0.00272897	0.00002737	0.00149641	0.00103554	-0.00045099	0.00066501	0.00084323	-0.00040534	0.00053482	0.00210415	0.00048532	0.00089096	0.00171064	0.00038046	0.00039748	-0.00026735	-0.00166114	0.00101502	0.00076209	-0.00051273	-0.00110574	0.00238917	0.00089243	0.00087068	0.00087188	-0.00006426	-0.00066079	-0.00120076	0.00091594	0.00198457	-0.00062913	-0.00216125	-0.00005861	-0.00033087	0.00202861	-0.00227220	0.00337952	0.00194514	-0.00158256	0.00040949	0.00231283	0.00041688	-0.00025608	0.00070397	-0.00053190	0.00008625	0.00052540	0.00056858	0.00011758	0.00001870	0.00002738	0.00025041	0.00041163	0.00049661	0.00045365	0.00020098	0.00063817	-0.00022689	-0.00002620	0.00074185	-0.00019488	-0.00027350	-0.00046839	-0.00027231	0.00046762	0.00040529	0.00018777	0.00007886	0.00018637	-0.00045622	0.00043284	0.00025573	0.00036517	0.00025665	-0.00023579	0.00041754	-0.00006668	0.00001871	-0.00042040	0.00013900	0.00008989	0.00016800	0.00027997	-0.00001837	-0.00036362	0.00013495	-0.00006038	-0.00002944	0.00027042	0.00016143	-0.00017139	-21.47483647
-7.0001	-21.47483647	-21.47483647	-21.47483647	-21.47483647	-21.47483647	-21.47483647	-21.47483647	-21.47483647	-21.47483647	-21.47483647	-21.47483647	-21.47483647	-21.47483647	-21.47483647	-21.47483647	-21.47483647	-21.47483647	-21.47483647	-21.47483647	-21.47483647	-21.47483647	-21.47483647	-21.47483647	-21.47483647	-21.47483647	-21.47483647	-21.47483647	-21.47483647	-21.47483647	-21.47483647	-21.47483647	-21.47483647	-21.47483647	-21.47483647	0.20142241	-0.14955592	0.04779469	-0.26999871	-0.04766905	0.03104574	-0.02596464	0.00749793	-0.01543123	0.02728165	0.02236969	-0.01490681	0.00365051	-0.00187808	-0.03759268	-0.00386341	0.01446817	0.00148349	-0.00897756	-0.00456685	0.00512843	0.00191272	-0.00453193	-0.00044483	0.00313105	0.00034853	0.00254402	0.00071720	-0.00002755	-0.00127171	0.00310829	-0.00100366	-0.00213491	-0.00351758	-0.00196146	-0.00341750	0.00241796	-0.00218327	0.00022714	0.00351350	0.00173615	-0.00059117	0.00696310	-0.00216714	0.00416791	-0.00390965	-0.00174241	0.01001562	-0.00352249	0.00174858	0.00156816	-0.00251744	-0.00072265	0.00172533	0.00207903	0.00719426	0.00227470	-0.00432068	-0.00271409	-0.00468950	-0.00117598	0.00045915	0.00090616	-0.00394904	-0.00066688	0.00380161	-0.00066351	0.00094785	0.00245473	0.00543443	-0.00734966	0.00554958	-0.00146791	0.00452637	-0.00991214	0.00377451	0.00610892	0.00423360	0.00387111	0.01492414	0.01405319	0.00449849	0.00186768	0.00787389	0.01061824	0.01353143	0.00582626	0.00186397	0.00520937	0.01179900	0.01239359	0.01520300	0.01544007	0.00965934	0.00687706	0.00286278	0.00292035	0.00111219	0.00193355	-0.00284098	-0.00058793	0.00030920	-0.00028066	-0.00159135	0.00025343	0.00156381	0.00001867	-0.00163889	0.00069844	0.00038932	-0.00030667	0.00007498	0.00164957	0.00202753	0.00160587	-0.00073211	0.00089085	0.00059472	-0.00021876	0.00090254	0.00021678	0.00253311	-0.00212888	-0.00022922	0.00053433	-0.00050226	-0.00033651	0.00054494	0.00055695	0.00208620	0.00078854	0.00058984	-0.00040826	0.00221565	0.00020861	0.00156928	0.00164742	0.00224158	0.00025440	0.00085986	0.00251893	0.00135460	-0.00159855	-0.00086338	0.00001792	0.00144035	-0.00018359	-0.00065033	0.00172361	0.00033972	0.00007387	0.00107852	-0.00080189	0.00089986	0.00220771	0.00040248	-0.00055236	-0.00001924	-0.00155230	-0.00066093	-0.00042447	-0.00034272	0.00079216	0.00107267	0.00083211	-0.00018514	0.00024547	-0.00055991	0.00207038	0.00017376	0.00002024	0.00156301	-0.00125046	0.00028997	-0.00008167	0.00169748	-0.00183215	0.00031608	0.00078100	0.00066430	0.00038550	0.00071110	-0.00008140	-0.00033743	-0.00164852	0.00107571	0.00110033	0.00112962	0.00059522	0.00018733	0.00087356	0.00059300	-0.00004440	0.00165016	-0.00041166	0.00057917	-0.00038235	-0.00014036	0.00153336	0.00132319	0.00043682	-0.00044177	0.00063449	0.00112729	0.00007755	-0.00015225	0.00004617	-0.00024137	-0.00000261	0.00110829	0.00119020	0.00115780	0.00013178	0.00039367	0.00072140	0.00068356	0.00069894	0.00008333	-0.00033190	0.00036846	0.00102740	0.00149993	0.00179107	0.00023734	0.00038757	0.00046931	0.00006286	-0.00038173	0.00040273	0.00029953	-0.00009430	0.00079486	-0.00012382	0.00094094	0.00070958	-0.00058802	0.00073278	0.00114362	0.00026854	0.00071052	0.00050909	0.00171333	-0.00009290	0.00128660	-0.00027490	-0.00029516	0.00132692	0.00087090	0.00083359	0.00066720	0.00029548	0.00078784	-0.00006105	0.00103401	0.00126361	-0.00018395	0.00056322	0.00050519	0.00205155	0.00064031	0.00001740	0.00070150	0.00033011	0.00118823	0.00039302	0.00143699	-0.00038464	0.00095253	0.00139473	0.00015125	0.00115057	0.00008241	0.00035225	-0.00010117	-0.00026456	0.00107629	-0.00026698	0.00217850	-0.00000542	-0.00191474	-0.00083971	0.00184478	0.00116807	0.00006402	0.00150945	0.00024077	0.00169682	0.00013875	-0.00094459	0.00101365	0.00235448	-0.00022181	0.00057511	0.00063747	0.00252214	0.00019945	-0.00076076	-0.00094267	0.00028105	0.00217706	-0.00226936	0.00212346	0.00046976	0.00181046	0.00017133	0.00166412	0.00298475	0.00142805	0.00152872	0.00217806	-0.00137989	-0.00069777	0.00063495	0.00285891	0.00056826	0.00101707	-0.00258021	0.00323440	0.00091080	-0.00057880	-0.00012969	0.00043831	0.00208225	0.00146368	0.00232719	0.00123383	0.00342149	0.00030537	0.00005114	0.00130931	0.00157238	0.00299880	0.00021146	0.00198644	0.00288312	0.00134892	0.00179952	0.00121860	0.00142669	0.00164938	-0.00018770	0.00234315	0.00331941	0.00420138	-0.00039897	0.00239660	-0.00333892	0.00292281	0.00192755	0.00069906	-0.00044902	-0.00170802	0.00044121	0.00148924	-0.00036240	0.00032677	0.00144920	0.00335637	-0.00221647	0.00064440	0.00091311	0.00282937	0.00251939	-0.00133651	0.00186474	-0.00083636	-0.00118179	0.00136093	0.00047951	-0.00025102	-0.00022891	0.00059362	-0.00130001	0.00177838	-0.00046906	0.00025347	0.00147033	0.00069092	0.00252555	-0.00006666	0.00054779	0.00074442	-0.00135901	0.00235776	0.00097232	0.00148777	0.00301700	0.00208700	0.00107603	0.00372058	-0.00285095	0.00059699	0.00130663	0.00015091	0.00296028	0.00185136	0.00102611	0.00129323	0.00049574	0.00086843	-0.00080906	-0.00151823	0.00003048	-0.00111766	-0.00007400	-0.00062992	0.00087501	0.00222705	0.00180065	0.00107806	-0.00064836	0.00045415	-0.00113255	-0.00175084	0.00066302	0.00189656	-0.00101413	-0.00228288	-0.00037283	0.00010753	-0.00079499	-0.00286271	0.00329353	-0.00023412	0.00083411	0.00079718	-0.00051686	-0.00000817	0.00050174	0.00115089	-0.00055680	0.00075959	0.00035365	0.00056711	-0.00140327	0.00034853	-0.00038837	0.00040022	0.00064852	0.00092659	0.00060998	0.00004393	0.00075881	0.00026373	0.00007967	0.00019601	0.00030291	0.00019933	0.00076627	-0.00044338	0.00005087	0.00040998	0.00035169	-0.00003018	0.00014655	-0.00033745	0.00025738	-0.00020542	0.00035582	0.00005056	0.00020397	0.00031582	0.00045964	0.00005041	0.00005279	0.00022636	0.00025352	0.00043266	0.00032395	0.00050920	0.00021564	0.00075160	0.00099069	0.00067738	0.00049764	0.00044345	0.00009417	-21.47483647
-6.0001	-21.47483647	-21.47483647	-21.47483647	-21.47483647	-21.47483647	-21.47483647	-21.47483647	-21.47483647	-21.47483647	-21.47483647	-21.47483647	-21.47483647	-21.47483647	-21.47483647	-21.47483647	-21.47483647	-21.47483647	-21.47483647	-21.47483647	-1.01042843	-21.47483647	-21.47483647	-21.47483647	-21.47483647	-21.47483647	-21.47483647	-21.47483647	-21.47483647	0.14639589	-21.47483647	-21.47483647	-21.47483647	0.77902663	-0.56643188	0.43359678	-0.15814572	-0.04908531	0.02439816	0.04339755	-0.00622245	0.01864681	0.00952042	0.02688831	0.00859283	0.04220597	0.00581104	0.01366852	-0.00239098	-0.02802366	0.00470823	0.01013581	0.00234685	-0.00254380	-0.00892772	0.00051891	-0.00423155	0.00194006	-0.00120247	0.00434691	-0.00170263	0.00262153	-0.00065231	-0.00088720	0.00030975	0.00287446	-0.00343333	-0.00093684	-0.00203588	0.00096502	-0.00258743	0.00169971	0.00056301	0.00154376	-0.00202048	0.00227786	0.00200519	0.00425569	-0.00121431	0.00526165	0.00001458	0.00480308	0.00561305	0.00493818	0.00030754	-0.00268099	0.00726695	-0.00562103	0.00446569	0.01442932	0.00781786	0.00112573	-0.00258727	-0.00132938	-0.00362020	0.00042775	0.00054162	0.00561683	-0.00176075	-0.00014497	0.00382673	0.00297727	-0.00153694	0.00482009	-0.00011646	-0.00481860	0.00705921	0.00125597	0.00537566	-0.00425554	0.00480646	0.00483826	0.00609695	0.00939594	0.01302150	0.01087879	0.00727187	0.00617018	0.00841733	0.01105140	0.01202627	0.01505534	0.00804457	0.01071927	0.01305081	0.01138650	0.01486075	0.01263309	0.00998694	0.00329451	0.00259314	0.00282676	-0.00044072	0.00135566	0.00011174	-0.00052345	0.00195031	0.00182411	0.00049862	0.00034959	0.00268900	0.00068918	-0.00034743	0.00228082	-0.00098877	0.00092068	-0.00002523	0.00034927	0.00153439	0.00193193	-0.00041567	-0.00042505	0.00151945	-0.00090873	0.00088583	0.00027643	-0.00031967	-0.00057457	0.00069534	-0.00043686	0.00074069	-0.00103343	-0.00029456	-0.00065572	0.00151010	0.00228981	-0.00125608	-0.00026683	0.00112560	0.00191348	-0.00061275	-0.00084227	-0.00016839	0.00083983	0.00067046	0.00125462	0.00047251	-0.00000258	0.00055232	0.00061574	-0.00111421	0.00056281	-0.00130677	-0.00108076	-0.00019701	0.00020464	0.00156702	-0.00064494	-0.00025877	0.00104070	-0.00039867	0.00054699	-0.00136942	-0.00048439	0.00055383	0.00197127	-0.00010874	0.00181134	0.00012383	0.00097526	-0.00075056	0.00043317	0.00139047	0.00187641	-0.00113158	0.00088772	0.00081067	-0.00116007	0.00065273	0.00114162	0.00198098	-0.00192048	-0.00007330	0.00095596	0.00026884	0.00071658	0.00055790	-0.00033423	-0.00160475	-0.00178847	0.00030460	0.00076560	0.00068927	0.00056458	0.00005376	0.00037652	0.00000596	-0.00033218	0.00061045	-0.00102942	0.00072892	0.00009460	-0.00042190	0.00050767	0.00048095	0.00120284	0.00002162	0.00002861	0.00137352	-0.00044601	-0.00103552	-0.00017803	-0.00003570	0.00150211	0.00012736	0.00043041	0.00064468	-0.00001049	-0.00030733	0.00008348	0.00076668	0.00040299	0.00042544	-0.00025944	0.00007565	-0.00045133	0.00104238	0.00113514	-0.00116170	0.00087887	0.00046869	0.00016760	-0.00046508	0.00080754	-0.00025319	0.00003864	-0.00047023	0.00020699	0.00072947	0.00006362	0.00018656	0.00085654	-0.00113293	0.00097035	0.00019308	0.00065248	0.00130175	0.00009422	-0.00018049	-0.00008554	-0.00025707	0.00078488	0.00079335	0.00036808	0.00027626	-0.00040588	-0.00014633	0.00036723	0.00063946	0.00056249	-0.00005265	0.00017724	0.00063859	0.00177827	0.00042894	0.00002878	0.00046546	0.00058668	0.00067710	-0.00053344	0.00117933	-0.00017627	0.00078733	0.00026602	0.00057857	0.00047156	0.00057711	-0.00083615	-0.00236154	-0.00087791	0.00198589	0.00131221	0.00168840	0.00003393	-0.00106434	0.00035953	0.00003690	0.00133625	-0.00033441	0.00065972	-0.00097777	-0.00120586	0.00008981	-0.00018390	0.00121548	0.00355534	0.00057385	0.00004629	0.00203282	0.00091816	-0.00065796	-0.00275814	0.00187358	-0.00108708	-0.00001791	0.00044512	-0.00105736	0.00035503	0.00421832	0.00115843	-0.00007437	0.00246230	0.00139475	-0.00091069	-0.00117388	0.00263006	0.00130042	0.00028461	0.00063460	0.00222518	-0.00013911	-0.00091714	0.00139644	0.00138033	0.00068585	0.00042674	0.00086770	0.00011202	0.00212336	0.00196129	-0.00152639	0.00208440	-0.00093982	0.00080033	0.00020189	-0.00004220	0.00147421	0.00066252	0.00126237	0.00323230	0.00091959	-0.00033928	-0.00040532	0.00133501	-0.00276536	-0.00077309	-0.00106399	0.00184519	0.00286884	-0.00186901	-0.00049333	0.00004964	-0.00005571	0.00404209	0.00007376	-0.00132209	0.00048555	0.00206766	-0.00257271	0.00070035	0.00161607	-0.00115919	0.00122700	0.00016300	-0.00374310	-0.00093771	-0.00013740	-0.00081401	0.00041759	0.00077000	-0.00125652	-0.00030250	0.00008782	-0.00036503	-0.00005614	-0.00159015	-0.00004384	-0.00136440	0.00114921	0.00016452	-0.00086818	-0.00103770	-0.00014401	0.00058049	0.00156645	0.00061316	-0.00107831	-0.00180161	-0.00013088	0.00017595	0.00070462	0.00225195	0.00047065	0.00062693	0.00221235	-0.00065585	0.00160848	-0.00026138	-0.00078095	-0.00005701	0.00001828	0.00039801	0.00069585	0.00066503	-0.00037709	-0.00231156	-0.00048413	0.00041836	-0.00050961	0.00093130	0.00026520	0.00045914	0.00002771	0.00210133	0.00084020	0.00012935	-0.00000610	0.00055836	0.00045601	-0.00077622	0.00099672	-0.00154902	-0.00180452	0.00042188	-0.00038680	-0.00039514	-0.00145977	-0.00014902	0.00009077	-0.00097985	0.00003112	0.00134001	-0.00165455	0.00104914	0.00007359	-0.00029912	0.00103708	0.00013277	0.00053613	-0.00031803	0.00008023	0.00011725	0.00041065	0.00135567	0.00096345	0.00098267	0.00031624	0.00077148	0.00077702	-0.00024170	0.00065578	0.00007622	-0.00006501	-0.00027526	-0.00020303	-0.00004999	0.00020807	0.00028180	0.00036697	-0.00016339	-0.00078355	0.00011200	-0.00046677	0.00056493	-0.00025412	-0.00023180	-0.00014161	0.00004351	-0.00019034	-0.00012447	0.00038619	0.00021903	-0.00028230	0.00019988	0.00043203	-0.00038654	0.00012043	0.00023636	0.00034579	0.00037256	0.00024765	-0.00046054	-21.47483647
-5.0001	-21.47483647	-21.47483647	-21.47483647	-21.47483647	-21.47483647	-21.47483647	-21.47483647	-21.47483647	-21.47483647	-21.47483647	-21.47483647	-21.47483647	-21.47483647	-21.47483647	-21.47483647	-21.47483647	-21.47483647	-21.47483647	-21.47483647	-21.47483647	-21.47483647	-21.47483647	-21.47483647	-21.47483647	-21.47483647	-21.47483647	-21.47483647	0.53653556	-21.47483647	-21.47483647	-21.47483647	-21.47483647	0.58549464	0.14930964	0.00231050	0.26311016	0.02753715	-0.11256197	-0.01359885	0.03098057	-0.03932384	0.01615040	-0.00266981	0.02610205	0.02236201	0.00013647	-0.01668059	0.00272369	-0.01892806	-0.00380058	0.00290250	0.00309861	0.00157275	0.00097076	-0.00083012	0.00337629	0.00069237	0.00165108	0.00187390	0.00058732	0.00289465	-0.00051358	0.00130579	-0.00034684	0.00129587	-0.00145224	-0.00132669	-0.00243333	-0.00178914	0.00094657	-0.00070898	0.00122304	0.00290766	-0.00201900	0.00124641	0.00632650	0.00007501	-0.00173233	0.00754575	-0.00574278	0.00884653	0.00305818	-0.00126190	-0.00299844	-0.01705059	0.00184224	0.00261582	-0.00162338	-0.00118850	0.00336346	-0.00473636	0.00291394	-0.00320085	-0.00452798	-0.00618975	0.00224466	-0.00233673	0.00038812	-0.00137203	0.00166112	0.00229847	-0.00419507	-0.00040224	0.00544903	-0.00130687	0.00360577	0.00066427	0.00573198	-0.00626443	0.00287687	0.00672934	0.00031967	0.00713705	0.01136673	0.01257174	0.00274392	0.00226112	0.00652451	0.00923223	0.00798503	0.00542041	0.00303442	0.00390797	0.01169442	0.00683768	0.01218124	0.00630134	0.00689781	0.00118771	0.00106723	0.00255966	-0.00119252	-0.00169021	-0.00043617	0.00037615	0.00001255	-0.00055850	-0.00000754	-0.00237244	0.00204199	0.00111910	-0.00230050	-0.00050056	-0.00049599	0.00310684	-0.00036329	-0.00007570	0.00001239	0.00143426	0.00008654	-0.00095495	0.00101705	-0.00154468	-0.00136824	0.00084027	0.00043583	-0.00028317	-0.00068702	-0.00038053	0.00050400	-0.00049531	0.00011417	0.00045308	0.00342734	0.00168958	-0.00012337	-0.00068116	0.00087002	-0.00018601	0.00033879	0.00157523	0.00106144	-0.00034443	0.00018248	-0.00026078	0.00108918	-0.00115175	-0.00008595	-0.00061752	-0.00129261	0.00071295	-0.00000861	-0.00116846	-0.00029552	0.00008043	0.00027856	-0.00219924	-0.00018760	0.00194207	0.00098145	0.00034251	0.00082303	0.00168999	0.00072991	0.00028602	-0.00056373	0.00088329	-0.00061235	0.00168963	-0.00055498	0.00003926	-0.00128807	0.00024294	0.00089488	0.00016774	0.00042231	-0.00083233	0.00091490	-0.00044771	0.00109128	-0.00111216	0.00056475	0.00004403	-0.00033719	-0.00012402	0.00076319	-0.00053502	-0.00083115	-0.00086064	0.00069672	-0.00024282	0.00080333	0.00133709	-0.00084148	0.00125239	0.00057691	0.00108915	0.00108005	-0.00006340	0.00048011	-0.00013735	-0.00030891	0.00043101	0.00071508	0.00134574	0.00024309	-0.00025082	0.00097468	0.00003773	-0.00105954	0.00042290	-0.00015645	0.00104188	0.00080609	0.00114941	-0.00037110	0.00043414	0.00015893	0.00021548	-0.00014326	0.00038497	0.00025116	0.00008170	0.00004366	0.00039608	0.00056169	0.00056719	-0.00031514	0.00192283	-0.00014569	0.00071362	0.00025011	0.00026622	-0.00067814	0.00013172	-0.00020816	0.00007285	0.00084055	-0.00042559	-0.00012105	0.00080189	0.00031805	0.00074451	0.00086532	0.00008035	0.00026100	-0.00003297	-0.00038380	0.00051886	-0.00035082	0.00068735	0.00111509	-0.00050368	0.00054608	0.00078363	-0.00066377	0.00061574	-0.00026147	0.00039460	0.00063748	0.00088281	-0.00123033	0.00120847	-0.00031013	0.00024035	0.00094737	0.00104277	0.00001256	0.00060571	0.00118764	0.00055334	-0.00002024	0.00028948	-0.00000970	0.00039138	-0.00097798	-0.00113771	-0.00070117	0.00050207	0.00063401	-0.00080913	0.00111328	-0.00070561	-0.00054153	0.00135224	-0.00034527	0.00010448	-0.00083988	0.00052880	-0.00010857	-0.00011185	0.00144546	0.00096803	0.00239572	0.00175330	0.00058446	-0.00201657	0.00208525	0.00250657	0.00032717	-0.00053686	0.00351837	-0.00012746	0.00069617	-0.00067833	0.00027553	-0.00033773	0.00281259	0.00109581	-0.00069035	0.00276742	0.00092828	0.00245987	0.00048135	-0.00000847	0.00086526	-0.00040326	0.00089996	0.00201343	-0.00056466	-0.00150904	0.00274339	-0.00082974	0.00243357	0.00029680	-0.00016877	0.00085397	-0.00005673	0.00227364	0.00189652	0.00401152	0.00187148	0.00175900	0.00281385	-0.00025506	0.00424848	0.00196924	-0.00048689	0.00369287	0.00040997	0.00007778	-0.00088456	0.00119081	0.00141775	0.00184057	-0.00039520	0.00164586	0.00142676	-0.00321506	0.00190232	-0.00324386	0.00015414	0.00142181	-0.00160812	0.00056888	0.00000790	0.00215142	-0.00260416	0.00192285	0.00162060	-0.00140993	0.00340053	0.00088849	0.00009061	-0.00101406	0.00179984	0.00213519	-0.00018435	-0.00236555	-0.00149707	0.00002174	0.00116251	-0.00195798	0.00051307	-0.00105205	-0.00008139	0.00015796	0.00290037	0.00168053	-0.00123682	-0.00061468	-0.00075008	0.00062858	0.00049124	0.00085048	-0.00166520	-0.00082442	-0.00171257	0.00042011	-0.00035733	0.00188539	0.00161785	0.00057317	0.00361713	0.00003361	0.00054185	0.00001519	-0.00169122	0.00094018	0.00354390	0.00165752	0.00007952	0.00034161	0.00085866	0.00060115	-0.00048088	-0.00054122	0.00032841	0.00195533	0.00006940	0.00066798	0.00066595	0.00172734	0.00069657	0.00081658	-0.00015067	-0.00099957	-0.00215722	0.00190717	0.00001634	0.00071139	0.00035027	0.00085872	0.00174246	-0.00091906	-0.00052508	0.00213023	-0.00063410	0.00002286	-0.00185422	0.00030401	-0.00026395	-0.00063853	-0.00015427	-0.00013854	0.00150329	-0.00006174	-0.00073325	0.00048605	0.00064961	-0.00043648	0.00020930	0.00090335	0.00070565	0.00030670	0.00004914	0.00072619	0.00064366	0.00034083	0.00061136	-0.00039554	-0.00004407	0.00030469	-0.00060204	0.00021517	0.00037420	0.00016433	0.00060816	-0.00029309	-0.00002472	-0.00035573	-0.00007852	0.00021896	-0.00000447	0.00005381	0.00072479	0.00034988	0.00016555	0.00031059	0.00030540	0.00058161	-0.00021376	0.00076345	0.00072133	-0.00005475	0.00036046	0.00029415	0.00038980	0.00034779	0.00025442	0.00028993	0.37954676
-4.0001	-21.47483647	-21.47483647	-21.47483647	-21.47483647	-21.47483647	-21.47483647	-21.47483647	-21.47483647	-21.47483647	-21.47483647	-21.47483647	-21.47483647	-21.47483647	-21.47483647	-21.47483647	-21.47483647	-21.47483647	-21.47483647	-21.47483647	-21.47483647	-21.47483647	-21.47483647	-21.47483647	-21.47483647	-21.47483647	-21.47483647	-21.47483647	-21.47483647	-21.47483647	-21.47483647	-21.47483647	-21.47483647	-21.47483647	0.26838895	-0.17215060	-0.06125726	0.03520897	-0.13759382	0.04723350	0.10961682	-0.03501332	0.03675393	0.01288144	0.00747666	0.00874406	0.00379969	0.00077649	-0.00424806	-0.03473612	0.00675921	0.00241275	-0.00122114	-0.00315981	0.00214895	0.00100883	-0.00192866	-0.00249271	-0.00125723	0.00041675	-0.00165633	0.00655539	-0.00229065	0.00082056	-0.00075058	0.00339087	-0.00058544	0.00026741	-0.00227198	-0.00090120	-0.00447242	-0.00096954	0.00390315	0.00188868	0.00073158	0.00724955	0.00361961	0.00484961	-0.00350514	0.00978714	-0.00279013	0.00836394	0.01474292	0.00726110	0.00448975	-0.00498235	0.00037348	-0.00446088	-0.00898029	-0.00165439	0.00567344	-0.00185290	-0.00191225	0.00202863	-0.00350906	0.00294002	-0.00269155	-0.00247538	-0.00128414	-0.00207442	0.00457889	-0.00253178	-0.00395389	0.00198035	0.00579948	0.00043566	0.00197528	0.00409351	0.00592345	-0.00077795	0.00504064	0.00294304	0.00424821	0.00725022	0.00828580	0.01057822	0.00661632	0.00497378	0.00450883	0.00942522	0.00757711	0.00517438	0.00118200	0.00741137	0.01161261	0.00834084	0.00784177	0.00803699	0.00375184	0.00308681	0.00170510	0.00415657	0.00109750	0.00296933	-0.00075449	0.00174378	-0.00022917	0.00018030	0.00091664	-0.00062494	0.00115705	0.00071884	-0.00004679	0.00123277	-0.00098213	0.00089402	-0.00018221	0.00184390	-0.00006273	0.00302610	-0.00021871	-0.00010832	0.00003666	-0.00104963	0.00149633	0.00176187	-0.00016577	-0.00084550	0.00031852	0.00020906	-0.00026694	-0.00024876	-0.00044801	0.00044505	0.00122024	0.00154480	-0.00009382	-0.00000885	0.00074996	0.00120515	0.00052766	0.00033579	0.00047325	-0.00118182	0.00180039	0.00087838	0.00090952	-0.00102026	0.00056821	-0.00044909	-0.00125676	0.00188731	-0.00097749	-0.00047803	0.00082954	0.00056164	0.00155956	0.00020043	0.00027905	0.00065928	0.00015036	0.00137967	0.00071332	-0.00028614	-0.00078766	0.00114006	0.00002594	0.00108065	0.00036416	0.00189682	0.00128701	0.00045044	0.00054594	0.00170807	0.00090349	-0.00007554	0.00062991	-0.00031305	0.00088472	0.00059515	0.00099515	0.00011268	0.00097578	0.00037178	0.00004953	0.00019513	0.00074282	-0.00067715	-0.00157210	-0.00117348	0.00087622	0.00041660	0.00144333	0.00085986	-0.00026811	0.00116350	0.00045090	0.00104764	0.00093402	0.00066581	0.00104275	0.00005408	0.00018390	0.00032999	-0.00027322	0.00076136	0.00022233	0.00018968	0.00074050	0.00029497	-0.00013423	0.00040130	-0.00009247	0.00092972	0.00044516	0.00061801	0.00103757	0.00102870	0.00009169	0.00090614	0.00028179	0.00209489	0.00059642	0.00020861	-0.00020830	0.00063623	0.00150051	0.00088128	-0.00078005	0.00044982	-0.00026300	0.00137499	0.00015244	0.00020731	0.00016958	0.00038315	-0.00047358	0.00073657	0.00090628	-0.00003328	0.00049904	-0.00023266	0.00054660	0.00054625	0.00066505	0.00000401	0.00042461	-0.00037614	0.00032653	0.00012612	-0.00088695	0.00080766	0.00058118	0.00018970	0.00084466	0.00032557	-0.00019731	-0.00003304	0.00008838	0.00012204	0.00105355	0.00000179	0.00036044	0.00133170	0.00046961	0.00023089	0.00065137	0.00138163	0.00057982	0.00021243	0.00018123	0.00072907	0.00123722	-0.00024398	0.00053968	0.00078759	-0.00074471	-0.00004360	-0.00040663	0.00056170	0.00118377	0.00049632	0.00121373	-0.00071341	0.00076006	0.00053363	0.00136332	0.00055357	0.00027898	0.00128693	0.00079227	0.00117066	0.00173569	0.00150134	0.00344889	0.00291059	0.00013112	0.00089929	0.00143372	0.00287941	0.00049240	-0.00211387	0.00194669	-0.00001796	0.00158073	0.00026036	-0.00014248	-0.00018395	0.00535934	0.00180072	0.00083244	-0.00112909	0.00290723	0.00328040	-0.00031927	0.00069566	-0.00106306	0.00048661	0.00211604	0.00303896	0.00088264	0.00122901	0.00143249	0.00072059	0.00184745	-0.00089666	0.00091400	0.00078936	-0.00095473	0.00025869	0.00147839	0.00267033	-0.00173200	0.00462134	0.00082278	0.00068795	0.00179032	0.00301809	0.00206485	0.00018594	-0.00063593	0.00210125	0.00026570	0.00191819	0.00321323	0.00241826	-0.00015823	0.00018693	0.00358998	-0.00256851	0.00270682	-0.00050574	0.00325373	0.00215022	0.00033935	0.00073917	0.00257054	-0.00148597	0.00060939	0.00165166	0.00357326	-0.00062626	0.00266181	-0.00127888	-0.00083968	-0.00095127	0.00243298	-0.00044296	-0.00100969	0.00154760	-0.00100632	0.00036079	-0.00076888	-0.00235117	0.00016890	0.00041340	0.00171986	0.00065232	0.00227688	-0.00170030	-0.00201245	-0.00006830	0.00108087	0.00100965	0.00145450	0.00116363	-0.00000032	-0.00103858	0.00036640	0.00197722	0.00046332	0.00331842	0.00224589	0.00198418	0.00123308	-0.00040917	-0.00071665	0.00014597	-0.00039436	0.00136847	0.00046488	0.00105964	-0.00054337	0.00040655	-0.00164611	-0.00061394	-0.00057667	0.00017175	0.00096981	0.00137767	0.00122741	0.00065267	-0.00120408	0.00032823	0.00207836	-0.00040956	-0.00053889	0.00080621	-0.00077847	0.00173432	0.00170988	0.00008536	-0.00103102	-0.00084138	0.00109600	0.00093129	-0.00027467	0.00087843	0.00061100	0.00120140	0.00135623	-0.00058866	-0.00086923	-0.00033960	0.00122031	0.00035580	0.00027803	-0.00006276	0.00122320	-0.00039000	-0.00091888	-0.00042703	0.00056168	0.00061914	0.00033920	0.00007128	-0.00008405	0.00071918	0.00073843	0.00050221	0.00041338	0.00046713	-0.00017198	0.00016549	-0.00012547	0.00046049	-0.00020586	0.00035817	0.00098312	0.00038977	0.00047439	-0.00007100	-0.00010305	-0.00003161	0.00005046	0.00048306	0.00025435	-0.00020632	0.00022658	0.00010004	-0.00002288	-0.00016191	-0.00004842	0.00030404	0.00058238	-0.00052859	0.00031628	0.00028112	0.00021187	0.00044175	0.00027517	-0.00000072	-21.47483647
-3.0001	-21.47483647	-21.47483647	-21.47483647	-21.47483647	-21.47483647	-21.47483647	-21.47483647	-21.47483647	-21.47483647	-21.47483647	-21.47483647	-21.47483647	-21.47483647	-21.47483647	-21.47483647	-21.47483647	-21.47483647	-21.47483647	-21.47483647	-21.47483647	-21.47483647	-21.47483647	-21.47483647	-21.47483647	-21.47483647	-21.47483647	-21.47483647	-21.47483647	-21.47483647	-21.47483647	-21.47483647	-21.47483647	-21.47483647	-0.01594106	-0.31136734	-0.25979263	0.03048812	-0.07904998	0.08119911	0.03606758	0.00279445	-0.02845230	0.02093959	-0.01919831	-0.00105017	-0.00145664	-0.00506316	0.00756822	-0.01157558	-0.00290723	0.00292625	0.00575019	-0.00116747	-0.00401880	0.00103538	-0.00162198	-0.00236124	0.00507064	0.00760762	0.00023033	0.00336993	-0.00088220	0.00023741	0.00162954	0.00311444	-0.00345021	-0.00035587	-0.00221608	-0.00333682	-0.00166358	0.00043016	-0.00027822	0.00257928	0.00165749	0.00086068	0.00316380	-0.00043036	-0.00054871	0.01223954	-0.00038324	-0.00187450	-0.00524534	-0.01152507	0.00622347	0.00132989	0.00688243	-0.00976127	-0.00423277	-0.00021997	0.00210958	-0.00831730	-0.00124844	-0.00388461	0.00074496	0.00029293	0.00101605	0.00005419	-0.00317934	0.00189860	0.00320734	-0.00331518	0.00083390	0.00273991	0.00728124	-0.00163744	0.00435128	0.00052868	0.00196011	-0.00395483	0.00178639	0.00400714	0.00029871	0.00653624	0.01085805	0.01282211	0.00293562	0.00224704	0.00397835	0.01071524	0.00971217	0.00845829	0.00190918	0.00199541	0.00841368	0.01008082	0.00927712	0.01147696	0.00999364	0.00312822	0.00345130	0.00494200	0.00070628	0.00200988	-0.00067639	-0.00079318	0.00143223	0.00020643	0.00069511	-0.00201659	0.00245234	0.00216290	-0.00265093	0.00016287	0.00059071	0.00171458	0.00038274	0.00027342	0.00133841	0.00157720	-0.00049302	0.00050886	-0.00051161	-0.00147253	0.00032248	0.00065579	0.00062167	-0.00077251	-0.00120068	0.00018254	0.00018316	-0.00062047	0.00036886	-0.00079725	-0.00002141	0.00059875	0.00013321	-0.00157107	-0.00043296	0.00083079	0.00041528	-0.00026739	-0.00036411	-0.00068232	0.00102723	0.00087481	0.00107645	-0.00065528	-0.00037004	0.00077022	-0.00139524	0.00056411	-0.00040948	0.00005102	0.00009923	-0.00027381	0.00071636	-0.00088511	0.00031614	0.00120876	-0.00147002	0.00028452	0.00009073	0.00016653	0.00046946	-0.00135270	0.00126125	0.00249398	0.00020324	0.00015692	-0.00110166	0.00039787	0.00017931	-0.00007069	0.00037349	-0.00118482	0.00021201	0.00011231	0.00160316	-0.00092712	0.00134990	-0.00038419	0.00042089	0.00124152	0.00008251	0.00183950	-0.00060293	0.00021443	-0.00099892	-0.00168219	0.00106676	0.00066896	0.00027144	0.00033804	0.00019616	0.00026529	-0.00014179	-0.00030114	0.00111265	-0.00073303	0.00061667	-0.00045780	-0.00006791	0.00018968	0.00058867	-0.00074911	-0.00015947	0.00019709	0.00032525	-0.00074788	-0.00000989	-0.00033320	-0.00051757	0.00107756	0.00051257	0.00154426	0.00111326	0.00033076	-0.00085991	-0.00052914	0.00040028	0.00049358	0.00018156	-0.00064628	-0.00014756	0.00034482	0.00134148	0.00012758	-0.00108532	-0.00078755	0.00022377	0.00027345	-0.00099468	-0.00014665	-0.00032429	-0.00013667	-0.00025950	0.00044860	0.00061559	0.00023481	0.00013135	0.00102925	0.00017965	-0.00047121	-0.00028632	0.00003304	0.00009150	-0.00051731	0.00068181	0.00041905	-0.00043220	0.00058664	0.00039993	-0.00031238	0.00091592	0.00061065	-0.00115310	0.00007177	0.00034428	0.00030534	-0.00054502	0.00023878	-0.00039584	0.00115925	-0.00065393	0.00000903	0.00018303	0.00070056	0.00017288	-0.00080962	0.00069369	0.00043396	0.00010312	0.00000231	0.00024698	0.00024991	-0.00095599	-0.00043160	-0.00141709	-0.00051107	-0.00019147	0.00038573	0.00053012	-0.00044024	-0.00021401	0.00082409	0.00012093	0.00121422	-0.00056994	-0.00034227	0.00220840	0.00061317	0.00087397	0.00184454	0.00030325	0.00273255	0.00046506	0.00049976	0.00259446	0.00140417	-0.00096228	-0.00111403	0.00146699	-0.00010601	0.00127756	0.00157273	0.00020153	0.00067884	0.00411845	0.00115397	-0.00282802	0.00116892	0.00104674	0.00174933	-0.00055636	0.00164460	-0.00053096	-0.00001395	0.00102625	0.00331273	0.00055974	-0.00144390	0.00214629	-0.00007732	0.00094628	0.00120444	0.00322663	0.00116886	0.00148629	0.00170340	0.00011473	0.00271387	-0.00026134	0.00433056	0.00138309	0.00172508	0.00245547	0.00094980	-0.00005510	0.00306826	0.00293964	0.00130935	-0.00008311	0.00163241	0.00068095	0.00157592	-0.00150708	-0.00069331	0.00264288	-0.00069794	0.00261236	0.00071386	0.00186359	0.00053034	0.00057383	0.00159490	0.00171371	0.00109867	0.00062437	0.00256876	0.00048704	0.00002937	0.00363619	0.00055382	-0.00149380	0.00201697	-0.00022547	-0.00048256	-0.00348928	-0.00211329	-0.00253687	0.00202861	0.00034253	-0.00259865	-0.00175432	-0.00026999	0.00083954	-0.00042527	0.00109740	-0.00031493	-0.00062980	0.00057841	-0.00110825	0.00310222	-0.00001686	-0.00151578	-0.00036921	-0.00028800	0.00023797	0.00036822	-0.00009388	0.00261424	-0.00016335	0.00085194	0.00137157	-0.00044888	0.00054927	0.00108435	-0.00120069	0.00171638	0.00183934	0.00092934	0.00028839	-0.00019498	0.00059877	-0.00066709	-0.00054520	0.00134776	-0.00099171	0.00144917	-0.00025174	-0.00116480	0.00014249	0.00136133	0.00128002	0.00037874	-0.00029574	-0.00050341	-0.00132790	0.00009418	0.00069170	-0.00041111	-0.00101776	0.00078587	-0.00067353	-0.00226676	-0.00047318	0.00249961	0.00186825	-0.00036089	-0.00091760	0.00085657	0.00122589	0.00087040	0.00127423	0.00020085	0.00216026	0.00001883	0.00080126	0.00023740	0.00018695	-0.00034369	0.00024587	0.00023882	0.00019596	-0.00006562	-0.00040022	0.00112564	-0.00003462	-0.00043891	0.00021852	-0.00066081	-0.00001498	-0.00019756	-0.00039946	-0.00005138	0.00016115	0.00008976	0.00004092	0.00006300	-0.00025122	-0.00000473	-0.00040980	0.00012359	0.00003412	-0.00005208	0.00000044	-0.00007618	-0.00026064	-0.00050514	0.00011486	0.00032749	0.00017976	0.00045097	0.00009223	-0.00018561	0.00039997	-0.00000809	0.00018076	0.00041746	0.00014098	-0.00016299	-21.47483647
-2.9001	-21.47483647	-21.47483647	-21.47483647	-21.47483647	-21.47483647	-21.47483647	-21.47483647	-21.47483647	-21.47483647	-21.47483647	-21.47483647	-21.47483647	-21.47483647	-21.47483647	-21.47483647	-21.47483647	-21.47483647	-21.47483647	-21.47483647	-21.47483647	-21.47483647	-21.47483647	-21.47483647	-21.47483647	-21.47483647	-21.47483647	-21.47483647	-21.47483647	-21.47483647	-21.47483647	-21.47483647	-21.47483647	-0.39338446	0.10273711	-0.11384407	-0.13201849	0.05748790	-0.22594492	0.06014756	0.05247691	0.00861166	0.00092399	0.02282334	-0.00364057	0.00592959	0.01435777	-0.00668367	-0.00240458	-0.01901413	-0.00223431	0.00659047	0.00356070	-0.00524771	-0.00232996	-0.00167344	0.00010606	-0.00334698	-0.00321165	0.00252667	0.00171336	0.00126878	0.00083803	-0.00003070	-0.00128200	-0.00017575	-0.00200550	-0.00114491	-0.00108008	0.00178098	-0.00258995	0.00221889	-0.00185044	0.00266946	0.00367680	0.00549700	-0.00141961	0.00043837	0.00374347	0.00539690	0.00602002	0.00628832	0.00912348	-0.00757770	0.00166730	-0.00231805	0.00170269	-0.00782030	-0.00722361	-0.00245105	0.00231714	0.00355490	0.00001551	-0.00448962	0.00072280	0.00102281	0.00414864	0.00334928	-0.00453648	0.00015113	0.00129085	0.00109816	0.00132133	0.00476553	0.00710618	-0.00241041	0.00341830	0.00299143	0.00244863	-0.00528532	0.00440905	0.00654578	0.00512786	0.01221701	0.01283679	0.01298244	0.01036472	0.00457432	0.00764809	0.01260160	0.01074885	0.00684272	0.00697107	0.00791172	0.01410604	0.01257816	0.01462414	0.01234409	0.00790061	0.00563955	0.00220591	0.00369445	0.00062664	-0.00061841	-0.00251056	-0.00183919	0.00167596	0.00143558	0.00024017	-0.00066455	0.00161850	0.00148978	0.00002739	0.00152980	0.00066913	0.00060576	0.00091475	-0.00026715	0.00131297	-0.00024001	-0.00028177	-0.00027349	0.00155926	-0.00124514	0.00016089	-0.00062625	-0.00008116	-0.00029308	0.00024356	0.00083525	-0.00070734	-0.00144969	0.00167345	-0.00049747	0.00185889	0.00070119	0.00024269	0.00024922	0.00125836	0.00026190	0.00049718	-0.00008369	0.00005152	0.00086627	-0.00004596	0.00027918	0.00049612	-0.00074725	-0.00008366	-0.00016745	-0.00155693	0.00074316	-0.00077957	-0.00011701	-0.00004013	-0.00096470	0.00003875	0.00018267	0.00065702	0.00054349	-0.00014218	0.00044596	0.00024208	-0.00035399	-0.00098603	0.00031721	-0.00019973	0.00113281	0.00042646	0.00147960	-0.00054613	0.00042197	-0.00041043	0.00082144	0.00009066	0.00010337	0.00072067	0.00004969	0.00053865	0.00024020	0.00126393	-0.00027904	-0.00131066	0.00023083	0.00024018	0.00126026	-0.00043917	-0.00019872	-0.00068753	-0.00099497	0.00030483	0.00062136	0.00069580	-0.00007577	0.00058312	0.00023522	-0.00077452	0.00088972	0.00068498	-0.00019994	0.00040726	-0.00082603	0.00037766	0.00050611	-0.00006254	0.00076885	-0.00067170	-0.00083193	0.00090716	-0.00026879	-0.00011391	0.00032787	0.00021492	0.00019604	0.00011807	0.00000493	0.00034249	-0.00032395	0.00051449	0.00036460	-0.00054118	0.00059557	0.00091605	0.00025957	-0.00031050	0.00015063	0.00077464	0.00017960	0.00027234	0.00004310	0.00034413	0.00041266	-0.00006598	-0.00000975	0.00013755	-0.00034382	-0.00080638	0.00033981	0.00037372	0.00019795	0.00076065	0.00023154	0.00078643	0.00013062	-0.00086059	0.00004670	0.00042772	-0.00040069	0.00007660	0.00052194	0.00022961	0.00120585	0.00042995	-0.00093465	0.00065124	0.00044078	-0.00060274	0.00052683	0.00037999	-0.00014801	-0.00031378	0.00048945	-0.00061022	0.00128529	-0.00033894	-0.00041534	0.00073630	0.00053298	0.00151160	-0.00053837	0.00003936	0.00024379	0.00046862	0.00033721	0.00092497	0.00095623	-0.00091103	-0.00057068	-0.00076018	0.00080743	0.00072868	0.00040141	0.00161760	-0.00027188	-0.00132219	0.00138553	-0.00054636	0.00117866	-0.00182608	0.00027309	0.00008682	0.00060733	0.00107416	0.00045017	0.00193806	0.00257650	0.00188124	-0.00005825	0.00266367	0.00309900	-0.00221066	-0.00242488	0.00113448	0.00083628	0.00141448	-0.00048478	0.00119323	0.00032186	0.00191856	-0.00065272	-0.00026369	0.00017596	0.00352869	0.00298987	-0.00097352	-0.00090373	0.00194264	0.00136903	0.00098673	0.00329579	0.00164035	0.00070551	0.00122109	0.00052582	0.00333498	-0.00028544	0.00253865	0.00303432	0.00244272	0.00137276	0.00077873	0.00151057	0.00090846	-0.00038661	0.00265861	0.00159212	0.00259722	0.00181544	0.00085641	0.00246035	0.00226457	-0.00111114	-0.00043419	0.00094672	0.00023801	0.00006907	-0.00063415	0.00060359	0.00377982	-0.00207054	0.00284247	0.00049637	0.00128115	0.00105013	-0.00057378	0.00006711	0.00011875	0.00172317	0.00151600	0.00110500	0.00360300	-0.00106059	-0.00048118	0.00066153	0.00184795	0.00082554	0.00104839	0.00240332	0.00052296	-0.00163124	-0.00114018	0.00184026	-0.00043044	-0.00246667	-0.00029233	-0.00119848	0.00078963	0.00113751	0.00086078	0.00005833	-0.00101121	-0.00057777	-0.00062534	0.00110147	0.00224222	-0.00213154	0.00068088	-0.00126724	0.00136573	-0.00098763	0.00009950	0.00187004	0.00064658	0.00025650	0.00085875	-0.00133139	0.00033584	0.00054975	0.00027676	-0.00007548	0.00226371	-0.00051122	-0.00016302	0.00059884	0.00050565	-0.00035546	0.00070065	-0.00009088	0.00028557	0.00105052	-0.00015075	0.00099691	-0.00083771	0.00009905	0.00105825	0.00015404	-0.00121451	-0.00014133	0.00056184	0.00066393	0.00010737	-0.00128867	-0.00165487	0.00129319	0.00065050	-0.00017771	-0.00046801	0.00268788	0.00152228	0.00094904	0.00076069	0.00093502	0.00100969	0.00119568	0.00112417	0.00093870	0.00166168	0.00020130	0.00029489	0.00028216	0.00020399	-0.00102798	-0.00024227	0.00069037	0.00038118	0.00042841	-0.00071889	0.00009597	-0.00019043	-0.00019319	0.00003147	-0.00052965	-0.00015699	0.00048105	-0.00033667	0.00000281	0.00055430	0.00032868	0.00024473	0.00039608	0.00039033	-0.00082745	0.00011697	0.00036571	0.00014072	-0.00010122	0.00027709	0.00035584	-0.00002791	0.00004775	0.00018786	0.00029172	0.00011050	0.00020209	0.00037710	-0.00013476	-0.00004190	0.00046611	0.00033079	0.00034238	-0.00001835	-0.00026462	-21.47483647
-2.8001	-21.47483647	-21.47483647	-21.47483647	-21.47483647	-21.47483647	-21.47483647	-21.47483647	-21.47483647	-21.47483647	-21.47483647	-21.47483647	-21.47483647	-21.47483647	-21.47483647	-21.47483647	-21.47483647	-21.47483647	-21.47483647	-21.47483647	-21.47483647	-21.47483647	-21.47483647	-21.47483647	-21.47483647	-21.47483647	-21.47483647	-21.47483647	-21.47483647	-21.47483647	-21.47483647	-21.47483647	-21.47483647	-0.23069084	1.30640737	-0.14977961	0.22330921	0.10158377	-0.03853350	-0.14426200	0.10580875	-0.04030887	-0.03014192	0.04364767	0.01662700	0.03172937	-0.02526729	0.00905460	-0.00406173	-0.02082457	-0.00541671	0.00594641	0.00240255	-0.00797102	-0.00514862	-0.00137663	-0.00073121	0.00477384	-0.00343394	0.00414338	-0.00087383	0.00463820	-0.00000918	-0.00325907	-0.00069930	-0.00017512	-0.00278268	-0.00322484	-0.00331674	-0.00237858	-0.00280631	0.00027416	-0.00081779	-0.00347477	-0.00171369	0.00196967	0.00323909	0.00271946	-0.00175749	0.01152573	0.00287475	0.00156438	0.00463230	-0.01219675	-0.00110993	-0.00704407	0.00053132	-0.01181681	-0.01074303	-0.00082903	0.00265695	-0.00362803	-0.00215485	0.00138505	-0.00400862	0.00348954	0.00315277	0.00311128	0.00080323	-0.00149526	-0.00274585	0.00035929	0.00008769	0.00229787	0.00621241	-0.00207152	0.00338789	0.00017056	0.00097699	-0.00579280	0.00031034	0.00198840	0.00421682	0.00459295	0.00783599	0.00871982	0.00308255	-0.00249271	0.00142491	0.00438125	0.00317013	0.00126978	-0.00175955	0.00129291	0.00578491	0.00248381	0.00645890	0.00603106	0.00246892	0.00093046	0.00044562	0.00170821	-0.00057125	0.00255713	-0.00137132	-0.00033433	0.00069105	0.00011612	-0.00132021	-0.00079550	0.00167523	0.00119927	-0.00167496	0.00101627	-0.00068384	-0.00012630	-0.00025583	-0.00197933	0.00033763	0.00053958	-0.00216444	-0.00070450	0.00039644	-0.00166541	0.00125790	0.00056694	0.00148157	0.00066745	-0.00178423	0.00014058	0.00030220	-0.00169607	0.00042631	-0.00038462	0.00147870	0.00066507	0.00033519	-0.00131222	0.00079460	0.00026341	-0.00109870	0.00024581	0.00067297	0.00025594	0.00040757	0.00082817	-0.00027558	-0.00089745	-0.00161594	-0.00021683	0.00000250	-0.00021091	-0.00163406	0.00089194	-0.00050191	-0.00060043	0.00122595	-0.00130859	0.00017222	0.00082674	-0.00056988	0.00041111	-0.00192834	-0.00058476	-0.00078822	-0.00033316	-0.00012610	0.00081524	-0.00032555	0.00048319	-0.00142678	-0.00012658	-0.00039602	0.00174364	0.00051272	-0.00075603	0.00069367	-0.00074581	0.00165944	-0.00056357	0.00079494	-0.00136708	-0.00136681	-0.00047898	-0.00062034	0.00032976	-0.00055675	-0.00033045	-0.00028076	-0.00125217	0.00036754	0.00085705	0.00014251	0.00054117	0.00006687	0.00060298	0.00053960	0.00037376	0.00029198	-0.00002905	0.00024843	-0.00044959	-0.00092261	0.00059468	0.00029694	0.00067011	-0.00082228	-0.00082441	0.00045205	-0.00039603	0.00040059	0.00023199	-0.00027510	-0.00020280	-0.00009238	0.00007956	0.00056120	0.00063785	-0.00014827	-0.00058235	0.00037803	0.00049322	-0.00044708	-0.00042839	0.00029531	-0.00029162	0.00061997	0.00060573	-0.00062016	0.00070305	0.00015541	-0.00054844	-0.00068937	-0.00041277	-0.00052360	-0.00008431	-0.00024933	0.00089289	0.00095049	0.00051754	-0.00003635	0.00091021	0.00004405	0.00047644	0.00026212	0.00014172	0.00077848	-0.00041885	-0.00011287	-0.00003004	-0.00054754	0.00046042	0.00038722	-0.00035544	-0.00016437	0.00003866	-0.00107338	-0.00025418	0.00023242	0.00030863	-0.00061670	0.00009075	-0.00059529	0.00124503	-0.00004435	-0.00050052	0.00044212	0.00115312	0.00061273	-0.00139215	0.00091948	0.00033953	0.00053366	0.00025090	0.00064789	0.00065823	-0.00150988	0.00003166	-0.00100679	-0.00020397	0.00105862	-0.00064007	0.00129551	-0.00063676	-0.00174279	-0.00011618	-0.00021327	0.00023696	-0.00075310	0.00170641	0.00095813	0.00083945	0.00003272	0.00181576	0.00048990	0.00220560	0.00161824	-0.00097343	-0.00130801	0.00061421	-0.00128831	-0.00063427	-0.00021621	0.00254114	0.00300983	0.00039196	-0.00012622	0.00174180	0.00233928	0.00033718	-0.00132855	0.00069649	0.00210327	0.00125532	-0.00011615	0.00105520	-0.00162469	0.00027852	0.00198281	0.00443820	-0.00091703	-0.00099441	0.00171693	0.00014197	0.00261810	0.00104880	0.00161681	-0.00012076	-0.00051117	0.00088717	0.00106640	0.00188291	-0.00306370	-0.00368865	0.00195543	0.00346828	0.00047287	0.00110224	-0.00085252	0.00351116	0.00184264	0.00020907	0.00039579	0.00151886	-0.00121434	-0.00098359	0.00127482	0.00294562	0.00138762	-0.00122337	-0.00017104	0.00039968	0.00142135	0.00179508	-0.00191279	-0.00180064	0.00120014	0.00221753	-0.00101415	0.00263310	0.00285237	0.00039213	0.00263995	-0.00321492	-0.00044563	0.00355360	0.00677052	-0.00068085	-0.00196645	-0.00041782	-0.00087867	0.00020776	-0.00145088	-0.00144930	0.00144596	-0.00108520	-0.00121863	0.00240469	0.00206151	0.00054259	-0.00377885	0.00068437	0.00065954	0.00164852	0.00086097	0.00012752	-0.00073340	-0.00075149	-0.00028703	0.00039731	0.00051559	0.00185530	-0.00036948	0.00172772	0.00087745	-0.00056183	-0.00138327	-0.00062002	-0.00085515	0.00198950	0.00101849	0.00003008	0.00124915	0.00046460	0.00094128	-0.00016658	-0.00175186	-0.00012760	0.00061653	0.00084859	0.00209802	0.00159462	0.00008122	0.00012792	0.00214155	0.00044354	-0.00187221	-0.00126761	-0.00089109	0.00134086	0.00138198	-0.00011153	-0.00112894	0.00042212	-0.00014423	-0.00006255	-0.00089146	0.00325860	0.00079604	0.00036652	0.00093675	0.00267591	-0.00052901	0.00008570	0.00107618	0.00192261	0.00133692	0.00073298	0.00075485	0.00011747	0.00060027	0.00007207	0.00064939	0.00047145	-0.00006445	0.00016342	-0.00059800	0.00043684	0.00013637	-0.00024187	0.00012675	-0.00061236	0.00000069	0.00019027	-0.00016764	-0.00016208	-0.00001787	0.00015559	-0.00005386	-0.00006037	-0.00004531	-0.00000030	0.00009742	0.00055918	-0.00020095	0.00046172	0.00000136	0.00022721	0.00045292	-0.00035456	0.00054341	-0.00008924	0.00015513	0.00036536	0.00028627	-0.00048184	-0.00010054	-0.00005226	-0.00015243	-0.00002216	0.00016115	-0.00029746	-21.47483647
-2.7001	-21.47483647	-21.47483647	-21.47483647	-21.47483647	-21.47483647	-21.47483647	-21.47483647	-21.47483647	-21.47483647	-21.47483647	-21.47483647	-21.47483647	-21.47483647	-21.47483647	-21.47483647	-21.47483647	-21.47483647	-21.47483647	-21.47483647	-21.47483647	-21.47483647	-21.47483647	-21.47483647	-21.47483647	-21.47483647	-21.47483647	-21.47483647	-21.47483647	-21.47483647	-21.47483647	-21.47483647	-21.47483647	-21.47483647	0.05728832	0.01653309	0.11926725	-0.01278276	-0.09659719	0.02517691	0.01099403	0.00505512	0.06868316	0.04366945	0.04699078	0.03686003	0.00271665	0.01645786	-0.00145269	-0.03415901	0.00297878	0.00879124	0.01047719	0.00142106	-0.00380671	-0.00439923	-0.00300514	-0.00155608	-0.00344298	0.00683674	0.00062353	0.00312765	-0.00023389	-0.00165224	0.00045445	0.00174393	-0.00201742	-0.00248162	-0.00389710	-0.00356173	-0.00581067	0.00269112	-0.00226888	-0.00056510	-0.00110107	0.00510459	0.00327968	0.00172635	-0.00414105	0.01084312	-0.00132219	0.01896735	-0.00480795	0.00428105	-0.00301527	0.00791813	0.00545150	0.00106674	-0.00439294	0.00494302	0.00298867	0.00118601	0.00578708	-0.00233432	-0.00638569	0.00021338	-0.00117076	-0.00105113	-0.00548265	-0.00540756	0.00477761	0.00328056	0.00253039	0.00690337	0.00661719	-0.00014393	0.00081524	-0.00183958	0.00531581	-0.00659188	-0.00214354	0.00134970	-0.00414558	-0.00010611	-0.00082495	0.00540451	-0.00239119	-0.00881757	-0.00623974	-0.00235540	-0.00207723	-0.00466601	-0.00618963	-0.00482558	-0.00020229	-0.00167548	-0.00208308	-0.00182237	-0.00385133	-0.00243855	-0.00167663	0.00010484	-0.00009156	0.00162684	-0.00134887	0.00096317	0.00118681	0.00127643	0.00055317	0.00082605	0.00156190	0.00199060	-0.00123214	0.00097431	-0.00059124	0.00146450	0.00012958	0.00144414	0.00046618	0.00098358	-0.00150529	0.00031207	0.00193835	-0.00010676	0.00023012	0.00024865	0.00119416	0.00063876	0.00103998	-0.00008839	0.00027633	-0.00158167	0.00130907	0.00085018	0.00145053	0.00145955	0.00015244	-0.00244698	0.00300008	-0.00073645	-0.00054998	0.00101527	0.00045054	0.00001481	0.00114761	0.00152012	0.00005619	-0.00020299	-0.00035959	-0.00040033	-0.00106492	0.00182740	-0.00156530	0.00078722	-0.00003171	0.00001140	-0.00012695	0.00003716	0.00077635	0.00117760	-0.00062218	0.00129174	0.00013946	-0.00032020	-0.00088580	-0.00153328	-0.00022230	0.00147502	0.00100859	0.00059588	-0.00066117	0.00002508	0.00060371	0.00023089	-0.00067704	0.00039963	0.00104276	-0.00038997	0.00066781	-0.00000941	0.00079357	0.00008147	-0.00033267	0.00066396	0.00001787	0.00014198	-0.00034011	-0.00013947	-0.00011639	-0.00040025	0.00092730	-0.00045832	0.00062720	0.00050098	0.00001270	0.00092280	-0.00040763	0.00098436	0.00065424	-0.00001977	0.00081580	-0.00070662	0.00004160	0.00117449	-0.00008008	0.00016905	0.00018069	-0.00094921	0.00065746	-0.00017644	-0.00005470	0.00064884	-0.00002816	0.00167546	0.00074301	-0.00024071	0.00064698	0.00018572	0.00083785	0.00046013	0.00020727	0.00091887	0.00018825	0.00108244	-0.00039445	0.00014320	0.00039850	0.00057249	0.00029753	0.00089882	0.00050080	-0.00020544	-0.00043443	0.00075286	0.00017765	-0.00055312	-0.00008540	0.00063072	0.00086156	0.00096912	-0.00003671	0.00034697	0.00035706	0.00011422	0.00020336	0.00027487	-0.00003387	-0.00026758	0.00026767	-0.00036349	-0.00102532	0.00009234	-0.00002316	-0.00036777	0.00004965	0.00010593	-0.00011887	-0.00039063	0.00021572	0.00006480	-0.00050965	0.00071000	-0.00018808	0.00103566	0.00016465	0.00036147	0.00058244	0.00079432	0.00122612	-0.00099751	0.00120147	0.00025333	0.00059017	0.00065485	-0.00010507	0.00043866	-0.00137460	-0.00102519	-0.00055023	-0.00054871	-0.00009344	0.00008142	-0.00013598	0.00000653	-0.00103271	0.00055247	0.00065744	0.00158161	0.00059198	-0.00063760	0.00008294	0.00143295	-0.00079515	0.00079353	0.00069213	0.00284910	0.00084266	0.00024670	0.00152538	0.00288232	-0.00032659	0.00145365	-0.00141094	0.00173429	0.00221137	-0.00131792	0.00054369	0.00053400	0.00407147	-0.00052936	0.00139516	0.00222514	0.00125092	-0.00016997	0.00182704	0.00039770	-0.00041259	0.00035339	0.00289990	0.00407374	0.00238870	-0.00037516	0.00079465	0.00361410	0.00174353	0.00211304	0.00074862	0.00076797	0.00104539	0.00346191	0.00249162	0.00363300	0.00365563	0.00261224	0.00220632	0.00286905	0.00088407	0.00090039	0.00209368	0.00255023	0.00033447	0.00072908	0.00169129	0.00212358	0.00061923	-0.00013977	0.00051219	0.00192831	0.00192217	-0.00248415	0.00012257	0.00103554	0.00104251	0.00165819	0.00150686	-0.00085355	0.00297045	-0.00087197	0.00084411	0.00149354	0.00089300	-0.00091886	0.00362635	-0.00072522	0.00016229	-0.00088441	0.00264050	-0.00066366	-0.00311186	0.00070606	0.00017048	0.00166665	-0.00040143	-0.00142850	0.00033942	-0.00182403	0.00150488	-0.00091437	0.00032007	0.00077299	-0.00178688	0.00079776	0.00019768	0.00196460	-0.00055833	-0.00056798	-0.00218322	-0.00149691	0.00122034	-0.00023714	-0.00032661	0.00272823	-0.00066536	0.00056928	0.00045650	-0.00109912	0.00082761	0.00102490	-0.00089938	0.00053594	0.00192849	0.00123921	0.00093122	0.00079515	0.00041345	-0.00024996	-0.00021499	-0.00089766	-0.00046881	0.00119515	0.00151588	-0.00013311	0.00080446	0.00165034	0.00067387	-0.00047597	-0.00034203	-0.00027859	-0.00139027	0.00194126	0.00056738	-0.00072078	-0.00088729	0.00169838	-0.00100090	0.00121059	-0.00170498	0.00127762	0.00121605	0.00132012	0.00198431	0.00041624	0.00075652	0.00043005	0.00129190	0.00025223	0.00186117	-0.00041864	0.00049566	-0.00061329	-0.00063449	-0.00033656	0.00075746	0.00190972	-0.00014370	0.00079149	0.00003757	0.00073467	0.00052393	0.00006525	0.00018565	0.00036950	-0.00006204	0.00023557	-0.00041279	0.00027674	0.00016210	0.00011270	0.00052110	0.00008086	-0.00037026	-0.00017112	0.00035311	-0.00000523	-0.00009041	0.00025812	0.00079519	-0.00014104	0.00032098	-0.00028001	-0.00009557	-0.00002773	0.00043012	0.00018182	0.00001888	-0.00036838	0.00000433	0.00014229	-0.00023019	0.00009766	-0.00002605	-0.00034994	-21.47483647
-2.6001	-21.47483647	-21.47483647	-21.47483647	-21.47483647	-21.47483647	-21.47483647	-21.47483647	-21.47483647	-21.47483647	-21.47483647	-21.47483647	-21.47483647	-21.47483647	-21.47483647	-21.47483647	-21.47483647	-21.47483647	-21.47483647	-21.47483647	-21.47483647	-21.47483647	-21.47483647	-21.47483647	-21.47483647	-21.47483647	-21.47483647	-21.47483647	-21.47483647	-21.47483647	-21.47483647	-21.47483647	-21.47483647	-1.17130354	-0.55837864	0.17044536	0.11934025	-0.00604729	0.05625118	0.04726084	0.03510389	0.04039733	-0.01035620	0.02685210	0.02508483	0.03533214	0.00068484	0.01532751	0.00353969	-0.02148076	0.00445134	0.00601593	0.00147591	0.00263056	-0.00255691	-0.00551729	-0.00693083	-0.00118307	-0.00324520	0.00629065	0.00059250	-0.00105667	0.00122259	-0.00081236	0.00124784	0.00023377	0.00019592	-0.00244827	-0.00407601	-0.00082598	-0.00291280	-0.00207450	-0.00045364	0.00122531	0.00608301	0.00093519	-0.00119223	0.00232723	-0.00443522	0.00703392	-0.00435106	0.00636565	0.00333973	0.00127502	-0.00242568	0.00470379	0.00127643	-0.00734723	-0.00499071	0.00470585	0.00256983	-0.00164670	-0.00165648	-0.00422170	-0.00375921	-0.00116923	-0.00093994	0.00327141	0.00086874	-0.00178244	0.00277407	-0.00165730	0.00399861	0.00398794	-0.00155558	-0.00344682	0.00233577	0.00007488	0.00040711	-0.00891145	-0.00134781	-0.00049170	-0.00077933	0.00536799	0.00368902	0.00608007	-0.00116379	0.00077064	0.00119449	0.00286744	0.00317783	0.00170098	-0.00409562	0.00014546	0.00584068	0.00637233	0.00953488	0.00747948	0.00191757	0.00189922	0.00193541	0.00192577	0.00048740	0.00070167	-0.00085827	0.00084106	0.00060551	0.00005454	0.00004431	-0.00016270	0.00185829	0.00121977	-0.00213438	0.00166658	-0.00076778	-0.00111620	-0.00032655	0.00086669	0.00106798	-0.00023045	-0.00010251	0.00015096	0.00016247	-0.00114648	-0.00095931	-0.00048655	0.00094615	-0.00147154	0.00028118	0.00076879	0.00070524	-0.00104305	0.00094282	-0.00022251	0.00189540	0.00203969	0.00036665	-0.00075343	0.00047825	-0.00066528	0.00063180	0.00159726	0.00007782	0.00042314	0.00074714	0.00025430	0.00043606	-0.00175643	-0.00117815	0.00060333	-0.00193322	0.00045463	0.00073636	-0.00011230	-0.00060488	0.00082125	0.00121490	-0.00169447	0.00036999	0.00175585	0.00070757	0.00085420	0.00036270	-0.00043680	-0.00168564	0.00050436	-0.00018711	0.00233112	-0.00025095	0.00093124	-0.00072660	-0.00065379	-0.00039132	0.00124009	0.00088251	-0.00052767	0.00025997	0.00037707	0.00153468	-0.00124997	0.00086515	-0.00074354	-0.00095518	0.00124882	-0.00027582	0.00074925	0.00064837	0.00093395	-0.00079300	-0.00115684	0.00139818	0.00135307	0.00014770	0.00004415	-0.00033368	-0.00013719	0.00019808	0.00112612	0.00148010	-0.00017187	0.00068631	-0.00026109	0.00035322	-0.00002064	-0.00033958	0.00098416	0.00008321	-0.00085097	0.00091111	-0.00048021	-0.00039832	0.00033709	0.00085120	0.00178283	0.00050088	0.00066746	0.00053328	-0.00056203	0.00033066	0.00067872	0.00037566	0.00069157	0.00030105	-0.00018460	-0.00021315	0.00050605	0.00128074	0.00159741	-0.00086641	0.00026206	0.00010234	0.00073286	-0.00090212	0.00103480	-0.00005078	-0.00046846	-0.00032577	0.00087643	0.00139510	-0.00016772	0.00016746	-0.00018192	0.00074436	-0.00016570	0.00065394	0.00000757	0.00189395	-0.00044039	0.00016853	0.00027575	-0.00117769	0.00057970	0.00039686	-0.00018216	0.00139447	0.00037154	-0.00067937	-0.00044680	0.00058271	0.00067960	-0.00020253	0.00111375	0.00047222	0.00139444	0.00166510	0.00040499	0.00118651	0.00173843	0.00047719	-0.00111389	0.00129187	-0.00002103	0.00140261	0.00038545	0.00052458	0.00114529	-0.00091791	-0.00077052	-0.00033377	-0.00022740	0.00008873	0.00012486	0.00124703	0.00020387	-0.00014798	0.00006060	0.00151461	0.00153414	0.00081546	0.00051705	0.00077160	0.00059294	0.00074074	-0.00005342	0.00142192	0.00196505	0.00151671	-0.00140538	0.00069315	0.00217711	0.00076997	-0.00005664	0.00327218	0.00019478	0.00138210	-0.00064531	-0.00017753	-0.00008346	0.00350701	0.00014733	0.00018906	0.00189497	0.00220672	0.00121299	-0.00143187	0.00146956	0.00081578	0.00003275	0.00091664	0.00328726	0.00121271	-0.00103034	0.00010526	0.00246383	0.00448571	0.00310367	0.00059486	0.00022201	-0.00051432	0.00077356	0.00203561	0.00075165	-0.00051867	-0.00072708	0.00150601	0.00076585	0.00315895	0.00178786	0.00167469	0.00309416	0.00169856	0.00211053	0.00297036	0.00151509	-0.00067499	-0.00036679	0.00301077	0.00132116	0.00361784	0.00164381	0.00457784	0.00069541	0.00219345	0.00188803	0.00015666	0.00065594	0.00281576	0.00152394	-0.00008773	0.00019987	0.00467198	0.00000252	0.00133340	0.00222140	0.00021460	0.00255984	0.00282761	0.00141711	-0.00016801	-0.00005036	0.00134815	0.00246922	-0.00059347	-0.00270008	0.00236814	0.00137936	0.00096600	-0.00020118	0.00112730	-0.00074591	0.00038679	0.00106497	0.00119541	0.00239853	0.00264080	-0.00053095	-0.00027586	-0.00111152	0.00126767	0.00158232	0.00095533	0.00224591	0.00166329	0.00097820	0.00366059	-0.00114328	0.00230677	0.00120962	0.00072839	0.00004149	-0.00017247	0.00094515	0.00154669	0.00317476	0.00049084	-0.00047030	0.00059451	-0.00005469	0.00025499	0.00099218	0.00061747	-0.00178523	-0.00048329	0.00102878	0.00109404	-0.00022945	-0.00115196	-0.00211107	-0.00198973	0.00114283	0.00093559	-0.00143971	-0.00138751	0.00021212	-0.00181294	-0.00068598	-0.00096982	0.00197239	0.00107449	0.00110649	-0.00010767	0.00207083	0.00132538	0.00005204	0.00135180	0.00103265	0.00229206	-0.00022216	0.00100658	-0.00071167	0.00022625	0.00012535	-0.00023264	0.00139364	0.00041910	0.00116376	-0.00031133	0.00055361	0.00102356	0.00032002	0.00065363	0.00058621	0.00022415	0.00035138	-0.00021995	0.00033755	0.00054103	0.00096549	0.00035590	0.00059654	0.00072391	0.00041336	0.00002707	0.00025854	-0.00006101	0.00006996	0.00034530	0.00027305	0.00006507	-0.00001377	0.00030818	0.00056883	0.00006230	0.00033658	0.00047116	0.00030824	0.00019147	0.00067048	0.00035990	0.00029847	0.00032786	0.00023735	-21.47483647
-2.5001	-21.47483647	-21.47483647	-21.47483647	-21.47483647	-21.47483647	-21.47483647	-21.47483647	-21.47483647	-21.47483647	-21.47483647	-21.47483647	-21.47483647	-21.47483647	-21.47483647	-21.47483647	-21.47483647	-21.47483647	-21.47483647	-21.47483647	-21.47483647	-21.47483647	-21.47483647	-21.47483647	-21.47483647	-21.47483647	-21.47483647	-21.47483647	-21.47483647	-21.47483647	-21.47483647	-21.47483647	-21.47483647	-1.20878321	-0.00367896	0.61129441	-0.09157786	0.18340363	-0.09721111	-0.01094166	0.01320821	-0.06963066	0.03577642	0.02526491	0.04919473	0.01032050	0.01138619	0.00772795	0.00314541	-0.01839579	-0.00214148	0.01550548	0.01578731	0.00258057	0.01011089	-0.00297124	0.00557375	0.00656279	-0.00548166	0.00601426	0.00051330	0.00133330	-0.00394772	-0.00130305	-0.00187051	-0.00042927	-0.00217827	-0.00240832	-0.00231241	-0.00179633	-0.00326987	0.00069154	-0.00318183	0.00391895	0.00199695	0.00250080	0.00371813	0.00293769	-0.00445321	0.00515307	-0.00120209	0.00715196	0.00068722	0.00145926	-0.00305404	-0.00516627	-0.00463167	-0.00992969	-0.00076848	0.00737358	-0.00272846	-0.00124595	0.00233113	-0.00296202	-0.00087099	-0.00349764	-0.00200997	-0.00027466	0.00172548	-0.00247748	-0.00049870	-0.00110444	-0.00165352	0.00082088	0.00258214	-0.00423363	0.00004223	0.00054153	0.00063775	-0.00611963	-0.00067297	-0.00175759	-0.00194974	0.00123170	0.00220292	0.00420560	-0.00207017	-0.00664239	-0.00437372	-0.00082314	-0.00092316	-0.00463858	-0.00623269	-0.00557170	-0.00034095	-0.00020894	-0.00039127	0.00036698	0.00249357	-0.00073715	-0.00178585	0.00292528	-0.00213058	0.00047681	-0.00171567	0.00012577	0.00117785	0.00102334	0.00073855	0.00029825	0.00119512	-0.00072150	-0.00195745	0.00092399	-0.00041087	0.00036378	-0.00106985	0.00030899	0.00098688	-0.00050316	-0.00171600	0.00035786	0.00144898	-0.00062528	0.00194871	0.00082872	0.00108790	0.00059095	-0.00018719	0.00187657	-0.00040499	-0.00062340	0.00100133	0.00151754	0.00088708	0.00145829	-0.00115061	-0.00089612	0.00150199	-0.00042740	0.00020816	0.00129668	-0.00030297	0.00070888	-0.00023759	0.00013858	-0.00043637	0.00054775	-0.00050027	0.00100886	0.00015697	0.00008613	-0.00139570	0.00039038	0.00032091	0.00024060	0.00029831	-0.00125734	0.00002578	-0.00004351	-0.00058477	0.00005377	0.00039553	0.00030137	-0.00048655	0.00097677	0.00054661	0.00080279	0.00044953	0.00148423	0.00003994	0.00066519	-0.00029247	0.00059823	-0.00122680	0.00028094	0.00047433	0.00014959	0.00168676	0.00014942	0.00174889	-0.00107243	0.00015027	0.00021446	0.00122529	0.00073214	0.00023870	0.00034457	-0.00018685	-0.00046109	-0.00049377	0.00068605	0.00007280	0.00083796	0.00013078	-0.00005101	0.00005913	-0.00006332	0.00051259	-0.00032100	0.00084627	-0.00079129	-0.00013559	0.00084826	0.00052568	0.00055524	-0.00101052	-0.00122509	0.00064660	-0.00009882	-0.00069564	-0.00033267	-0.00021510	0.00108238	0.00115943	0.00062235	0.00128541	0.00066184	0.00041169	0.00011847	0.00185425	0.00109192	-0.00028803	0.00071893	-0.00098673	0.00042051	0.00131453	0.00051737	-0.00111954	0.00046142	0.00050831	0.00057887	-0.00130439	0.00055426	0.00028985	-0.00020337	-0.00033254	0.00084093	0.00105438	-0.00004449	-0.00091367	0.00006056	0.00077796	0.00045242	0.00038053	-0.00026980	0.00118155	0.00006020	0.00077742	0.00071881	-0.00013227	0.00028590	-0.00022184	0.00019136	-0.00026010	0.00037622	0.00041599	0.00075677	0.00048886	0.00081117	-0.00002112	-0.00010928	0.00104901	0.00079254	-0.00000771	0.00045712	0.00156101	0.00086849	0.00003245	-0.00140442	0.00093424	0.00013499	0.00052971	-0.00040916	0.00048319	0.00020061	-0.00045077	0.00075075	-0.00060059	-0.00026215	0.00043702	0.00029346	0.00039529	-0.00024815	0.00042869	0.00132624	0.00063827	0.00075603	0.00034801	0.00254595	-0.00027192	0.00109447	-0.00016083	0.00060147	0.00009554	0.00259115	0.00074834	0.00173577	0.00166172	0.00163361	0.00099250	0.00026271	0.00106439	0.00159352	-0.00038246	-0.00289481	0.00043086	0.00152102	0.00346281	-0.00008148	0.00071551	0.00341822	-0.00031790	0.00132624	0.00159219	0.00129285	0.00019154	0.00029093	0.00203512	0.00434706	-0.00068900	-0.00143979	0.00270061	-0.00115066	0.00117053	0.00340670	0.00084816	0.00083068	0.00166414	0.00392974	-0.00028494	0.00310961	-0.00162173	-0.00005093	0.00191952	0.00140619	0.00260953	0.00267379	0.00027981	0.00325333	0.00057293	0.00009663	0.00246513	0.00227614	0.00187983	0.00013451	-0.00057433	0.00212397	0.00533582	0.00243059	0.00320206	0.00155549	0.00177070	0.00125026	-0.00137725	0.00109678	0.00258840	-0.00047411	0.00080776	0.00031153	0.00165550	-0.00101487	0.00367660	0.00040528	-0.00143671	0.00095895	0.00301639	0.00135651	0.00230120	0.00032811	-0.00016502	0.00126572	-0.00278831	-0.00219388	0.00149319	0.00099218	0.00052407	0.00055141	0.00313449	-0.00060654	-0.00047723	0.00049627	-0.00072509	0.00265831	0.00072699	0.00006147	0.00000438	-0.00199162	-0.00080362	-0.00028837	0.00087842	0.00332167	0.00067633	0.00204108	0.00142747	0.00027747	0.00093133	-0.00129769	-0.00060573	0.00162103	0.00257887	0.00007314	-0.00043108	0.00111627	0.00043493	-0.00042567	-0.00107236	0.00071300	0.00033411	0.00158248	0.00088483	0.00081043	-0.00019688	0.00041757	0.00180714	-0.00043408	-0.00176184	-0.00050580	0.00076089	0.00207036	0.00020188	-0.00114898	-0.00257698	0.00081671	-0.00160610	0.00149449	-0.00130540	0.00059757	0.00015751	0.00001156	-0.00017579	-0.00016949	0.00003450	-0.00011606	0.00127329	0.00056491	0.00076022	-0.00048864	-0.00035314	-0.00000741	-0.00009318	0.00015693	0.00046568	0.00112480	0.00035389	0.00016833	-0.00006339	0.00023903	0.00011934	0.00033277	0.00039132	0.00024146	0.00084876	0.00005053	0.00022075	0.00048269	0.00073672	0.00012692	0.00038209	0.00077527	0.00004964	0.00027373	0.00011433	0.00044281	0.00004682	0.00037296	0.00064659	0.00061438	0.00012870	0.00014770	-0.00005351	0.00042547	-0.00019332	0.00013949	0.00063017	-0.00030061	0.00029559	0.00056022	0.00017915	0.00022721	0.00023256	-0.00009718	-21.47483647
-2.4001	-21.47483647	-21.47483647	-21.47483647	-21.47483647	-21.47483647	-21.47483647	-21.47483647	-21.47483647	-21.47483647	-21.47483647	-21.47483647	-21.47483647	-21.47483647	-21.47483647	-21.47483647	-21.47483647	-21.47483647	-21.47483647	-21.47483647	-21.47483647	-21.47483647	-21.47483647	-21.47483647	-21.47483647	-21.47483647	-21.47483647	-21.47483647	-21.47483647	-21.47483647	-21.47483647	-21.47483647	-21.47483647	0.77429068	0.47998453	0.11116484	-0.05765950	-0.10974849	-0.12810935	0.04677610	0.07746343	-0.03726281	0.03123472	0.02784624	0.02442064	0.01897502	-0.00378134	0.01224105	0.03185735	-0.02107333	0.01745027	0.02260145	0.01990031	0.01044618	0.01449943	0.01558139	0.01103780	0.00873953	0.00685989	0.01490555	0.00210661	0.00231452	0.00243849	0.00038981	0.00122690	0.00189073	-0.00179008	-0.00125744	-0.00476456	-0.00364843	-0.00431742	-0.00193410	0.00118391	0.00171406	0.00136980	0.00083009	0.00537973	0.00378519	0.00320183	-0.00137699	0.00206028	0.00877277	0.00653468	-0.00307415	-0.00950768	-0.00235615	-0.00483785	-0.00649045	-0.00738100	0.00315962	0.00454101	-0.00116079	-0.00145951	-0.00096747	-0.00110663	-0.00120472	0.00066173	0.00000591	-0.00147228	-0.00136054	0.00414351	0.00154206	0.00168921	0.00114083	0.00422504	-0.00447933	0.00119088	-0.00156285	0.00104031	-0.00488657	-0.00007875	0.00354978	0.00077412	0.00158527	0.00402736	0.00611706	-0.00105264	-0.00447202	-0.00487771	-0.00036062	0.00080891	-0.00347146	-0.00460840	-0.00292492	0.00148592	-0.00207319	0.00154116	0.00226654	0.00100019	-0.00016308	-0.00356799	0.00230369	-0.00102647	-0.00099285	-0.00242335	-0.00352541	0.00165899	-0.00106224	-0.00038413	-0.00237423	0.00341934	0.00072792	-0.00118268	0.00141951	-0.00109612	-0.00093029	-0.00011750	-0.00063042	0.00165398	0.00025160	-0.00179716	0.00003344	-0.00052486	-0.00159851	-0.00035971	-0.00026442	0.00286754	-0.00024186	-0.00055539	-0.00024371	-0.00006296	-0.00074532	0.00089940	0.00039557	0.00121136	0.00215819	-0.00079977	-0.00114340	0.00197072	-0.00162900	0.00052973	-0.00052195	0.00130541	0.00004559	0.00091396	-0.00007247	0.00052908	-0.00047415	-0.00093760	0.00006623	-0.00030867	0.00106724	-0.00185023	-0.00045356	0.00023561	-0.00021497	0.00057156	-0.00035794	0.00033220	0.00027483	-0.00074966	0.00016200	-0.00093961	0.00077905	-0.00074724	0.00049897	-0.00070018	0.00122921	0.00078250	0.00037933	-0.00133155	0.00139474	0.00003902	-0.00060718	-0.00069528	0.00113578	0.00029797	-0.00039171	0.00019008	-0.00044498	0.00115857	-0.00149665	0.00031783	0.00082150	0.00065030	0.00057513	0.00104754	0.00052414	-0.00002862	-0.00058429	0.00067127	0.00052954	0.00111607	0.00062449	0.00037781	-0.00035054	0.00102848	-0.00037604	0.00109157	-0.00066191	0.00169290	-0.00093380	-0.00005835	0.00134609	-0.00010688	0.00023301	-0.00027418	-0.00092956	0.00084937	0.00023329	-0.00027456	-0.00019953	-0.00034085	0.00015396	0.00070296	0.00068668	0.00116510	0.00048869	0.00040942	-0.00005942	0.00002173	0.00060304	0.00111252	0.00011892	0.00065303	0.00048677	0.00083144	0.00028795	-0.00028859	0.00018080	0.00030017	-0.00003928	0.00012324	0.00044454	-0.00078222	-0.00072558	-0.00025263	0.00044617	0.00116329	0.00008590	0.00166900	0.00049294	0.00039486	0.00023568	0.00034358	0.00094484	-0.00025601	-0.00013094	0.00033913	-0.00003037	-0.00005116	0.00053359	0.00071103	-0.00020763	0.00002378	0.00111713	-0.00083607	0.00024322	-0.00006197	0.00080290	0.00028570	0.00061752	0.00050776	0.00051903	0.00082053	-0.00037782	-0.00033702	0.00072817	0.00013392	-0.00105300	0.00031043	0.00119568	0.00024181	0.00005663	0.00098106	0.00111138	-0.00030488	-0.00001389	-0.00080089	-0.00057017	0.00104505	-0.00076342	0.00094904	0.00061533	0.00027034	-0.00093969	0.00071504	-0.00009581	-0.00031330	-0.00084452	0.00062439	0.00164492	-0.00049998	0.00081481	0.00158660	0.00121712	-0.00118771	0.00055968	0.00156250	0.00214337	-0.00092133	0.00020097	0.00218651	0.00021675	0.00077651	-0.00027216	0.00146644	0.00010337	0.00532518	0.00237199	0.00173863	0.00148929	0.00165578	-0.00026710	0.00072629	0.00079046	-0.00138230	0.00246603	0.00124918	0.00100294	0.00129244	-0.00146141	0.00126090	0.00177622	0.00039222	-0.00013987	0.00066836	0.00174940	0.00110255	0.00181039	-0.00193529	0.00490571	-0.00035476	-0.00002213	0.00173535	0.00328426	0.00219711	0.00100458	-0.00032042	0.00211606	0.00216112	0.00291065	-0.00038073	0.00267270	0.00236578	0.00171476	0.00202803	0.00160534	0.00287087	-0.00124541	-0.00047888	-0.00137979	0.00348607	0.00166471	0.00105579	0.00036164	0.00063810	-0.00026809	0.00173705	0.00240468	-0.00033170	0.00181121	0.00181396	-0.00021182	0.00041680	0.00274927	0.00329137	0.00214976	-0.00211654	-0.00059723	0.00014558	0.00191687	-0.00089384	-0.00249447	0.00169710	0.00083504	-0.00026276	0.00123450	0.00271606	-0.00053118	0.00068925	0.00113776	-0.00067835	0.00227876	0.00168062	0.00011206	-0.00009258	-0.00172266	0.00005143	0.00149426	-0.00013018	0.00278932	-0.00002684	0.00152235	0.00055938	0.00005032	0.00015912	0.00012361	-0.00099591	0.00184988	0.00109321	0.00016466	0.00090216	0.00062833	0.00098954	-0.00055002	-0.00147144	0.00044115	-0.00007271	0.00152858	0.00013883	0.00061068	0.00002520	0.00165525	0.00098538	0.00054770	-0.00099477	-0.00022617	0.00074014	0.00178982	0.00218225	0.00084220	-0.00041102	0.00110483	0.00076916	0.00029197	-0.00154829	0.00148558	-0.00005755	0.00021482	0.00114242	-0.00001911	0.00045911	0.00169238	-0.00005523	0.00017495	0.00076536	0.00074512	0.00110125	-0.00106214	0.00070632	0.00000147	0.00060276	0.00114439	-0.00027689	0.00069765	0.00047989	0.00118593	0.00034071	-0.00035843	0.00076975	0.00036562	-0.00021340	-0.00010010	-0.00052293	0.00065275	0.00074710	0.00042062	0.00106254	0.00010875	-0.00001237	0.00020366	-0.00025043	0.00036854	0.00049271	0.00048026	0.00044649	0.00044145	0.00013050	-0.00006842	0.00028803	0.00035929	0.00049014	0.00032595	0.00043112	0.00019139	0.00034682	0.00073928	0.00043392	0.00055181	0.00094597	0.00039700	-21.47483647
-2.3001	-21.47483647	-21.47483647	-21.47483647	-21.47483647	-21.47483647	-21.47483647	-21.47483647	-21.47483647	-21.47483647	-21.47483647	-21.47483647	-21.47483647	-21.47483647	-21.47483647	-21.47483647	-21.47483647	-21.47483647	-21.47483647	-21.47483647	-21.47483647	-21.47483647	-21.47483647	-21.47483647	-21.47483647	-21.47483647	-21.47483647	-21.47483647	-21.47483647	-21.47483647	-21.47483647	-21.47483647	-21.47483647	0.45333284	0.22780776	-0.55943008	-0.32393853	0.06642020	0.01202801	0.02669502	-0.02640054	-0.00701604	0.07748509	0.03749335	0.05178718	0.00320881	0.01100133	0.01770058	0.00892960	-0.01697087	0.01976685	0.02179519	0.03713073	0.01823375	0.02702913	0.02386065	0.01273332	0.01424996	0.00792375	0.01599797	0.01165980	0.01249010	0.00304314	0.00466274	0.00526080	0.00564071	-0.00064452	-0.00055211	-0.00633707	-0.00272089	-0.00403179	0.00053044	-0.00291838	-0.00092436	-0.00124261	0.00166604	-0.00075946	0.00263374	-0.00889859	0.00684819	-0.00427488	0.00533271	-0.00159030	-0.00560982	-0.00888862	0.00277726	0.00082850	-0.00848213	-0.00005478	0.00460376	0.00439171	-0.00401526	-0.00256753	-0.00587120	-0.00788603	-0.00227647	0.00023737	-0.00145237	-0.00308104	0.00192380	-0.00125961	0.00157305	-0.00283446	0.00429840	0.00388383	-0.00414766	0.00331899	-0.00179588	0.00485001	-0.00473216	0.00219146	0.00068418	0.00652999	0.00506400	0.00669360	0.01008358	0.00223739	0.00492268	0.00750878	0.00909716	0.00884128	0.00691821	0.00157354	0.00720253	0.01195394	0.00784593	0.01112400	0.00751811	0.00564485	0.00415303	0.00097745	0.00324351	-0.00102000	-0.00012656	-0.00090576	0.00048312	-0.00033019	-0.00215011	-0.00000223	-0.00040202	0.00371633	0.00114676	-0.00003743	0.00097637	-0.00056638	0.00085376	-0.00075577	0.00258356	0.00152277	0.00224856	-0.00093456	-0.00043638	0.00118906	-0.00012424	0.00091625	0.00040655	0.00127617	-0.00016720	-0.00133141	0.00081968	-0.00045819	-0.00042764	-0.00011436	-0.00020252	0.00182298	0.00249217	-0.00046788	-0.00065162	0.00178667	-0.00025655	0.00019550	-0.00023797	0.00254775	0.00004707	0.00065267	-0.00023716	0.00175799	-0.00112787	-0.00014590	-0.00010285	-0.00039385	0.00049844	-0.00063683	-0.00127740	-0.00051062	-0.00046496	0.00068490	-0.00050323	0.00042119	0.00129036	0.00013999	0.00059802	-0.00070069	0.00088296	-0.00020737	-0.00001037	0.00096033	0.00093765	0.00016513	0.00139055	-0.00124632	0.00043810	0.00055991	0.00231552	0.00122537	0.00017097	-0.00023530	-0.00078887	0.00112499	-0.00004849	0.00129166	-0.00078315	0.00020064	0.00082624	0.00056391	0.00105368	0.00136038	0.00005608	-0.00051506	-0.00044419	0.00144664	0.00071332	0.00050819	0.00041959	0.00059778	0.00148179	0.00054918	0.00023242	0.00052732	0.00041734	0.00060848	0.00045925	0.00050959	0.00098963	0.00013902	0.00036168	-0.00040967	-0.00077990	0.00055957	-0.00077279	0.00030608	0.00005616	0.00034879	0.00073628	0.00042964	0.00101932	0.00082849	0.00038336	0.00072468	0.00054629	0.00064929	0.00155522	0.00106818	0.00046051	0.00067421	0.00018550	0.00039327	0.00043099	0.00033417	0.00050161	-0.00033675	0.00098829	-0.00064509	-0.00007587	0.00042585	-0.00028313	0.00012137	0.00069289	0.00105434	0.00131438	0.00032375	0.00057534	0.00098101	0.00110816	0.00081185	0.00045653	0.00060701	0.00008847	0.00089355	0.00036008	-0.00053752	0.00042879	0.00039240	0.00014875	0.00066411	0.00097126	-0.00017709	-0.00016066	0.00020281	0.00047609	-0.00036888	0.00057693	-0.00017059	0.00172577	0.00052795	0.00086488	0.00045068	0.00183116	0.00060935	-0.00009115	0.00144839	0.00056634	0.00052574	0.00009611	0.00078934	0.00228154	-0.00108436	0.00085060	-0.00022230	0.00083886	0.00044554	-0.00060157	0.00030427	0.00131021	0.00012643	0.00117376	-0.00023558	0.00219763	0.00183171	0.00201482	0.00103157	0.00129105	-0.00034143	0.00097014	0.00183897	0.00063481	0.00004012	0.00027292	0.00167843	0.00256583	0.00010506	-0.00082458	0.00120792	0.00100902	0.00334542	-0.00008346	0.00085918	0.00042885	0.00490886	-0.00034660	-0.00097559	0.00289346	0.00226992	0.00036700	0.00146279	0.00185001	-0.00223572	0.00159476	0.00333110	0.00202619	0.00095626	-0.00026875	0.00126363	0.00112848	0.00006866	0.00358382	0.00101253	0.00296796	0.00114836	0.00391583	0.00451396	0.00235477	0.00055381	0.00100895	0.00285147	0.00011723	0.00446047	0.00280586	0.00062729	0.00404787	0.00233807	0.00194634	0.00190092	0.00206235	-0.00010388	0.00003425	-0.00119287	0.00302521	0.00287919	0.00026357	0.00319921	-0.00012487	0.00166933	0.00229253	-0.00040852	0.00114276	0.00186890	0.00098432	0.00077145	0.00173795	0.00171474	0.00088061	0.00193960	-0.00053459	-0.00216356	0.00191441	0.00200051	0.00041956	-0.00251475	-0.00092680	-0.00217531	0.00144678	-0.00124318	0.00029172	0.00209725	-0.00042328	-0.00032030	0.00060357	0.00217411	0.00160952	0.00038574	-0.00027011	0.00139946	0.00076836	-0.00098897	-0.00027694	0.00117310	-0.00188189	0.00104856	0.00068587	0.00093406	0.00421723	0.00205259	0.00068648	0.00260712	0.00060500	0.00281227	0.00089787	-0.00116474	0.00150659	0.00257585	0.00007355	0.00024107	0.00149855	0.00144902	-0.00101814	-0.00132633	0.00043168	0.00149218	0.00204312	0.00014858	0.00062995	0.00010896	0.00150375	0.00073962	0.00018218	0.00001809	0.00032397	0.00180387	0.00043017	0.00141024	-0.00137320	-0.00173344	-0.00013301	0.00025350	0.00036427	-0.00239045	0.00084306	0.00035653	-0.00061818	0.00040079	-0.00057039	0.00151746	0.00009528	0.00021407	0.00071663	0.00060491	0.00035552	0.00076082	0.00002912	-0.00021727	-0.00030997	0.00041502	0.00101323	0.00095051	0.00033193	-0.00017632	0.00133089	0.00057294	-0.00018546	0.00107120	0.00034961	-0.00011045	-0.00010446	-0.00003399	-0.00012405	0.00045299	-0.00002718	0.00090225	0.00056853	-0.00033811	0.00018165	0.00026935	0.00065468	0.00024924	0.00021037	0.00017938	0.00025154	0.00020401	-0.00015876	0.00066866	0.00005976	0.00030699	0.00032311	0.00033622	-0.00005631	0.00039159	0.00060514	0.00061772	0.00039621	0.00033890	-0.00009755	-21.47483647
-2.2001	-21.47483647	-21.47483647	-21.47483647	-21.47483647	-21.47483647	-21.47483647	-21.47483647	-21.47483647	-21.47483647	-21.47483647	-21.47483647	-21.47483647	-21.47483647	-21.47483647	-21.47483647	-21.47483647	-21.47483647	-21.47483647	-21.47483647	-21.47483647	-21.47483647	-21.47483647	-21.47483647	-21.47483647	-21.47483647	-21.47483647	-21.47483647	-21.47483647	-21.47483647	-21.47483647	-21.47483647	-0.89104766	-21.47483647	1.13199633	0.03182894	0.01794365	0.10067890	-0.29993975	0.10921449	0.08556581	0.01229000	0.05246414	0.02833858	0.03722388	0.01930948	0.01507993	-0.00131626	0.00631064	-0.01437465	0.02371831	0.02039121	0.01560429	0.01607106	0.01594483	0.02326064	0.01851817	0.01985721	0.02418702	0.02665441	0.01905220	0.02415527	0.01195038	0.01632419	0.01239416	0.01230818	0.00770885	0.00762749	0.00406986	0.00348215	0.00025359	-0.00115138	0.00135635	-0.00428400	-0.00420232	-0.00041420	0.00075332	-0.00443135	-0.00206986	0.00122050	-0.00630667	0.00489253	0.00472471	-0.00282149	-0.00931149	0.00757703	-0.00565239	-0.00029600	0.00326965	0.00390540	0.00599410	-0.00060502	0.00158681	-0.00296089	-0.00263805	0.00015437	-0.00104795	-0.00084211	-0.00344232	0.00184770	0.00324607	-0.00293362	-0.00061538	0.00187309	0.00260467	-0.00148039	0.00449971	0.00145704	0.00642755	-0.00503697	0.00528067	0.00428843	0.00337565	0.00434343	0.00774613	0.00865760	0.00304712	0.00008381	0.00384937	0.00649659	0.00634689	0.00482018	0.00196245	0.00183943	0.00603652	0.00697019	0.00696733	0.00337948	0.00103387	0.00036599	0.00090934	0.00286547	-0.00076666	0.00011171	-0.00234038	-0.00095112	0.00042648	0.00015521	0.00013759	-0.00067113	0.00176182	0.00054835	-0.00190439	0.00126359	0.00073761	0.00047019	0.00108199	-0.00046717	0.00304110	0.00144427	-0.00037361	-0.00038363	0.00037818	-0.00041967	-0.00038549	0.00020263	0.00136219	-0.00065384	0.00003884	0.00031117	0.00046600	-0.00112309	-0.00104679	-0.00008769	0.00186882	0.00148319	0.00052394	-0.00122136	0.00010472	0.00023543	-0.00018232	-0.00066275	0.00033777	0.00099880	0.00015573	0.00138561	0.00049941	-0.00019436	0.00024128	0.00179418	-0.00064573	0.00018078	-0.00052934	0.00018690	-0.00012789	0.00036678	0.00027212	-0.00187247	0.00042714	0.00138295	0.00035822	-0.00010479	-0.00080540	0.00026824	-0.00077495	0.00072964	0.00050772	0.00028520	0.00033859	0.00050723	-0.00044085	-0.00028647	0.00054770	0.00077511	-0.00020212	-0.00007159	-0.00011259	-0.00132812	0.00104542	-0.00002223	0.00077731	-0.00106348	0.00050821	0.00027324	-0.00050631	0.00095964	0.00116672	0.00038707	-0.00114325	-0.00036603	0.00025246	0.00038302	0.00035973	0.00032426	0.00003383	0.00083445	0.00000891	0.00013473	0.00017226	-0.00080877	0.00020315	-0.00062899	-0.00056333	0.00086736	-0.00023648	0.00110398	-0.00040227	-0.00044651	0.00102781	-0.00034901	-0.00001951	-0.00015713	0.00039795	0.00137627	0.00045944	0.00051258	0.00035354	0.00052720	-0.00023322	-0.00021619	-0.00021670	0.00042694	-0.00000441	0.00003912	-0.00028293	0.00036015	0.00078780	0.00090721	-0.00032972	0.00047808	0.00017060	0.00014710	-0.00054858	0.00065708	-0.00053340	-0.00008005	0.00004316	0.00063568	0.00069043	0.00027545	-0.00008439	0.00065776	0.00013960	0.00116780	0.00114059	0.00029003	0.00081843	-0.00051858	0.00039646	-0.00042882	-0.00084835	0.00108528	0.00034594	-0.00012077	0.00019461	0.00042590	0.00012721	-0.00032393	0.00107691	0.00048145	-0.00048663	0.00061948	0.00058189	0.00144298	0.00005619	-0.00035659	0.00077541	0.00116066	0.00063691	-0.00070455	0.00074740	0.00048544	0.00040056	-0.00106947	0.00085451	0.00145013	0.00046741	-0.00023150	-0.00047218	-0.00026092	0.00028087	0.00036045	0.00105061	0.00035709	-0.00065188	0.00019859	0.00025359	0.00176037	0.00046642	0.00148352	0.00092030	0.00091834	-0.00024366	0.00107392	0.00012038	0.00268471	0.00046242	0.00001625	0.00068866	0.00080567	0.00098674	-0.00195007	0.00192863	0.00262181	0.00093903	0.00009722	0.00098653	0.00091494	0.00168232	-0.00041816	-0.00069022	0.00125034	0.00072867	0.00024602	0.00166641	0.00238903	-0.00020973	0.00134323	0.00393339	0.00168617	-0.00077888	-0.00189969	0.00100029	0.00141340	-0.00058460	0.00004902	0.00025773	0.00348216	0.00097181	0.00225495	0.00002270	0.00440860	-0.00146170	0.00203259	-0.00098689	0.00199293	0.00215112	0.00175717	0.00060662	0.00177503	0.00264095	0.00016083	0.00121945	0.00102827	0.00084001	0.00153575	0.00177939	0.00064457	0.00318910	0.00195604	0.00127435	-0.00016252	0.00106850	0.00318317	0.00189158	0.00036031	0.00183481	0.00245673	-0.00047252	0.00351875	0.00349867	0.00016624	0.00220654	0.00012151	0.00300504	0.00301464	0.00173203	0.00085080	-0.00273130	-0.00006690	-0.00142838	0.00044273	-0.00043215	-0.00266906	0.00024585	-0.00051086	0.00165332	0.00081884	0.00190271	-0.00002263	-0.00062332	-0.00016717	-0.00164647	0.00144816	0.00019525	0.00106610	-0.00004663	-0.00154074	0.00071622	0.00125483	-0.00038468	0.00365479	-0.00009120	0.00152567	0.00199528	-0.00058462	-0.00044578	0.00103424	-0.00003699	-0.00016965	0.00202418	0.00096654	0.00089846	-0.00085944	0.00121305	-0.00035921	-0.00158797	-0.00071642	0.00113055	0.00121752	-0.00121723	0.00032148	0.00101629	0.00090100	0.00201036	0.00048538	0.00013008	-0.00130196	0.00013698	0.00110872	0.00049803	-0.00037851	-0.00014571	0.00144837	-0.00097619	-0.00026768	-0.00035225	0.00130391	0.00052529	0.00081801	-0.00134949	0.00192917	0.00021936	0.00008852	-0.00050960	0.00036020	0.00053569	0.00007747	-0.00011554	-0.00041817	0.00011853	-0.00057586	0.00028204	0.00127118	0.00033333	0.00082700	-0.00006980	0.00038665	0.00008836	0.00012310	0.00015658	0.00020678	-0.00019151	-0.00002032	0.00021375	0.00008844	0.00045553	0.00044770	-0.00011523	0.00023658	-0.00003783	-0.00002588	-0.00026775	0.00028421	-0.00011807	-0.00003362	0.00001212	0.00008365	0.00058374	-0.00025223	0.00061002	-0.00004540	0.00033023	0.00023965	0.00030265	-0.00028449	0.00006277	0.00044903	0.00015057	0.00013075	0.00030128	0.00011498	-21.47483647
-2.1001	-21.47483647	-21.47483647	-21.47483647	-21.47483647	-21.47483647	-21.47483647	-21.47483647	-21.47483647	-21.47483647	-21.47483647	-21.47483647	-21.47483647	-21.47483647	-21.47483647	-21.47483647	-21.47483647	-21.47483647	-21.47483647	-21.47483647	-21.47483647	-21.47483647	-21.47483647	-21.47483647	-21.47483647	-21.47483647	-21.47483647	-21.47483647	-21.47483647	-21.47483647	-21.47483647	-21.47483647	-21.47483647	-1.15921894	-0.02190227	0.25063465	0.11557229	0.09320323	-0.17281466	0.00562284	0.06226494	0.01681278	0.09663792	0.05016464	0.04399414	0.01699992	0.02962453	0.03766213	0.01501751	0.00141272	0.02496484	0.02495568	0.02069532	0.01893225	0.01891472	0.01770386	0.01694985	0.01730144	0.01819040	0.02453218	0.01984723	0.02513417	0.02099807	0.02745020	0.02550003	0.03098731	0.02720134	0.02503349	0.02637992	0.02194064	0.01891019	0.02012550	0.01374812	0.01403283	0.01450809	0.01257753	0.00871901	0.00722332	0.00248335	0.01066428	-0.00120422	-0.00020916	0.00090842	0.00472090	0.01090452	-0.00212344	0.00108002	-0.00650858	-0.01244668	0.00166783	-0.00211104	-0.00587588	0.00037510	-0.00024200	-0.00502799	-0.00721708	-0.00002090	0.00113767	-0.00479284	-0.00385691	0.00139772	-0.00040226	0.00519321	0.00452320	0.00453420	0.00008300	0.00284023	0.00169955	0.00432954	-0.00403292	0.00357473	0.00500234	0.00221947	0.00168129	0.00806691	0.00849593	0.00435932	0.00351412	0.00473767	0.01101393	0.00893884	0.00932073	0.00677097	0.00916008	0.01130313	0.00994684	0.00918687	0.00906091	0.00511520	0.00468568	0.00077126	0.00277705	-0.00016345	0.00294302	-0.00217767	0.00008097	0.00175235	0.00092604	-0.00137909	0.00038028	0.00020266	0.00177014	-0.00175180	0.00238398	0.00204886	0.00100386	-0.00029623	-0.00011857	0.00096057	0.00088329	-0.00198025	-0.00130619	0.00092212	-0.00036365	-0.00084825	0.00014425	0.00127662	0.00103902	-0.00047846	-0.00226734	-0.00004739	-0.00105015	0.00178184	-0.00045305	0.00054312	0.00125908	0.00014648	-0.00137006	0.00124343	-0.00002981	0.00218297	0.00060204	0.00094252	0.00029824	0.00032852	0.00067623	0.00119024	0.00047846	-0.00003911	0.00033167	-0.00201732	0.00085743	-0.00100783	-0.00090218	-0.00107702	-0.00060874	-0.00017926	-0.00135678	0.00079383	0.00109446	0.00007631	-0.00020627	-0.00090188	0.00076272	-0.00084905	-0.00000730	0.00028150	0.00123778	0.00008660	0.00093477	-0.00084118	0.00107674	-0.00053666	0.00124380	0.00052333	0.00101081	-0.00028168	-0.00093596	0.00017989	0.00016302	0.00059843	-0.00131430	-0.00027559	-0.00051950	-0.00113294	-0.00051374	0.00030798	-0.00022789	-0.00071482	-0.00133193	0.00049189	0.00061783	-0.00042142	-0.00004669	0.00054127	0.00033570	0.00093820	0.00042295	0.00121481	-0.00048709	0.00130656	-0.00020129	-0.00139184	0.00086353	-0.00008837	0.00059418	-0.00111988	-0.00112455	0.00044971	0.00012590	-0.00129775	-0.00096679	-0.00055490	0.00095679	-0.00048154	0.00073792	0.00028626	0.00061937	0.00053389	0.00052062	0.00016769	0.00074494	0.00013309	0.00052053	0.00082298	-0.00024721	0.00136784	0.00044733	-0.00014940	0.00110990	0.00070140	0.00013403	-0.00037002	-0.00012730	0.00038877	0.00025147	-0.00110382	0.00016216	0.00072637	0.00073064	0.00046899	0.00007141	0.00054316	0.00008616	-0.00025959	0.00059198	0.00077409	-0.00016464	0.00056738	-0.00004759	-0.00071354	0.00079345	-0.00013949	-0.00056327	-0.00002255	0.00058185	0.00023355	0.00100316	0.00051697	0.00056294	-0.00003467	0.00045129	0.00022892	0.00128904	0.00020546	-0.00064668	0.00025708	0.00116410	0.00030777	-0.00047210	-0.00022696	0.00027100	0.00090343	0.00065602	0.00096010	-0.00024474	-0.00111995	-0.00121450	-0.00113333	-0.00057272	0.00128658	-0.00050212	0.00188931	-0.00017340	-0.00121632	0.00046027	0.00056802	0.00059113	-0.00014235	-0.00032001	0.00002763	0.00194684	-0.00065300	0.00124343	0.00114575	0.00216265	0.00006570	0.00050714	0.00255171	0.00052844	-0.00066589	-0.00152729	-0.00097685	0.00173286	0.00025728	0.00015015	0.00239301	0.00029964	0.00372067	0.00009022	0.00025927	0.00122153	0.00146142	0.00187668	-0.00031531	0.00157971	-0.00145743	0.00083713	0.00276377	0.00227031	0.00292018	0.00085283	0.00251598	0.00060339	0.00379289	0.00017780	0.00195847	0.00208323	0.00085584	0.00180453	-0.00026848	0.00034069	-0.00013508	0.00209467	0.00118230	0.00397920	0.00214979	0.00018436	-0.00046751	0.00034359	-0.00080960	-0.00024124	-0.00006541	0.00123520	-0.00018853	-0.00010379	-0.00070922	0.00189336	0.00163102	0.00021031	-0.00011648	-0.00151111	0.00093525	-0.00021715	-0.00173811	-0.00071292	0.00090696	0.00104387	-0.00212923	0.00122630	0.00070966	-0.00071707	-0.00078012	-0.00126291	0.00048406	0.00028257	-0.00018811	-0.00166095	-0.00039010	-0.00176350	-0.00163793	0.00122754	-0.00018095	-0.00178836	0.00029232	-0.00070948	0.00056247	0.00047784	0.00176532	0.00084379	-0.00271765	-0.00023090	-0.00080367	-0.00050858	-0.00051844	0.00125279	0.00061144	-0.00034934	0.00120476	-0.00044040	-0.00040316	0.00267157	-0.00048161	0.00120678	0.00081777	-0.00049720	-0.00009863	0.00087834	-0.00112940	0.00072158	0.00151065	0.00088559	0.00009712	0.00065794	0.00105873	-0.00063254	-0.00125444	-0.00044756	-0.00098761	0.00118147	-0.00063458	0.00015840	-0.00003807	0.00145215	0.00177762	0.00105211	-0.00035167	-0.00114680	-0.00098206	0.00007644	0.00126059	-0.00075059	-0.00103220	-0.00037438	0.00082225	0.00009019	-0.00217994	0.00084980	-0.00051330	0.00138542	0.00023773	-0.00000279	-0.00089181	0.00030119	0.00046727	-0.00067261	0.00070686	-0.00012898	0.00071382	-0.00051094	0.00013711	-0.00029038	0.00014770	0.00065869	-0.00005341	0.00042272	-0.00018411	0.00098581	0.00018566	0.00017479	0.00021033	-0.00009635	-0.00046646	-0.00000363	0.00022455	0.00030038	-0.00053331	0.00015560	0.00021829	-0.00058501	-0.00010359	-0.00008531	-0.00017258	-0.00005129	0.00003441	0.00008974	0.00014370	-0.00024160	0.00023192	-0.00011274	-0.00001241	-0.00011293	0.00021735	0.00030539	-0.00018374	-0.00014961	-0.00010556	0.00024982	0.00042599	0.00008162	0.00020056	-0.00030706	-21.47483647
-2.0001	-21.47483647	-21.47483647	-21.47483647	-21.47483647	-21.47483647	-21.47483647	-21.47483647	-21.47483647	-21.47483647	-21.47483647	-21.47483647	-21.47483647	-21.47483647	-21.47483647	-21.47483647	-21.47483647	-21.47483647	-21.47483647	-21.47483647	-21.47483647	-21.47483647	-21.47483647	-21.47483647	-21.47483647	-21.47483647	-21.47483647	-21.47483647	-21.47483647	-21.47483647	-21.47483647	-21.47483647	-21.47483647	-21.47483647	-0.14327454	-0.10948699	0.01263933	-0.02992283	-0.07695004	0.01088917	0.01016733	-0.02296527	0.07064621	0.03810256	0.05660777	0.05249186	0.02470503	0.01136879	0.02228280	-0.00232151	0.03005288	0.02606559	0.02484157	0.01714131	0.02427786	0.02856067	0.02503116	0.02743992	0.02085218	0.02301111	0.01793437	0.02221459	0.01526368	0.02534897	0.02211569	0.03111897	0.02550963	0.03205368	0.03165560	0.03607467	0.02974882	0.03429007	0.03282859	0.03147678	0.02686315	0.02306363	0.01717504	0.01345355	0.01195317	0.01664734	0.00145757	0.00850120	0.00858741	-0.00343752	-0.00127512	-0.00831812	0.00333120	-0.00066156	-0.00310551	0.00310636	0.00329271	-0.00786351	-0.00289499	-0.00508890	-0.00448764	-0.00269336	-0.00526627	-0.00024239	0.00200727	-0.00347049	0.00188337	-0.00207905	-0.00222136	0.00252085	0.00394797	-0.00232088	0.00598276	-0.00072654	0.00125760	-0.00451909	0.00181401	0.00167422	0.00090951	0.00553901	0.00577191	0.00644145	0.00430131	-0.00230596	0.00025141	0.00179692	0.00498244	0.00114728	-0.00395808	-0.00050310	0.00156478	-0.00011504	0.00227786	0.00187282	0.00382327	0.00055168	-0.00054071	0.00261998	-0.00248412	0.00162002	-0.00312894	-0.00122250	0.00145550	-0.00010045	-0.00079026	-0.00120747	0.00272282	-0.00156503	-0.00064420	0.00114980	-0.00027129	-0.00049524	0.00166106	0.00111279	0.00048166	0.00168005	-0.00214792	-0.00208562	0.00121952	-0.00133446	-0.00017516	0.00001443	-0.00029795	-0.00103759	0.00033592	0.00100353	-0.00001089	-0.00136367	0.00183115	-0.00040003	0.00011734	0.00008411	0.00053012	-0.00136120	0.00173102	0.00078380	0.00016812	0.00063135	0.00021640	0.00179122	0.00078195	-0.00020530	0.00087568	-0.00060650	0.00163292	0.00096089	-0.00124924	0.00228841	0.00024087	0.00020299	0.00014499	0.00063690	0.00093726	-0.00034857	-0.00030515	-0.00054681	-0.00035410	0.00074371	-0.00064477	0.00100090	-0.00107333	-0.00054722	0.00013551	0.00129008	0.00062029	0.00072942	-0.00111383	0.00100370	-0.00069901	0.00092506	0.00017435	0.00057663	0.00055813	-0.00138960	0.00078355	0.00026107	0.00140488	-0.00045194	-0.00072094	-0.00005278	-0.00072829	0.00035174	0.00114248	-0.00045692	-0.00062966	-0.00017541	0.00025996	-0.00046142	0.00062828	0.00071670	0.00002709	0.00057991	-0.00032086	0.00044882	0.00031316	0.00088781	0.00096771	-0.00012745	0.00073988	0.00096202	0.00118250	0.00075970	0.00032267	-0.00112545	0.00149070	-0.00014266	0.00040643	0.00026760	-0.00075183	-0.00047750	0.00132905	0.00056022	0.00157642	0.00026234	0.00140973	-0.00004407	0.00037462	0.00105979	0.00039515	0.00061649	0.00014889	-0.00088755	0.00164987	0.00093691	-0.00037117	0.00064384	-0.00007049	-0.00023751	-0.00097070	0.00016080	-0.00035184	-0.00019337	-0.00022994	0.00053266	0.00074379	0.00046517	0.00108929	0.00129950	0.00065205	0.00056202	0.00004231	0.00066778	0.00086658	-0.00022005	0.00006641	-0.00004843	0.00026212	0.00119709	0.00072278	-0.00047772	0.00067940	-0.00011170	0.00059850	-0.00014417	0.00095991	0.00020138	-0.00015513	0.00074328	-0.00015073	0.00138751	0.00067328	0.00004378	0.00040584	0.00116396	0.00022955	-0.00140829	0.00126498	0.00099754	0.00065683	0.00108174	0.00120863	0.00071003	-0.00000147	0.00015925	-0.00065323	0.00007376	0.00113266	-0.00056820	0.00110740	0.00056056	0.00135079	0.00042509	-0.00006397	0.00020572	0.00012306	0.00119423	0.00110630	0.00067792	0.00132302	0.00029971	0.00145924	0.00070736	0.00103441	0.00034621	0.00032034	0.00152482	0.00162913	-0.00038534	0.00239367	0.00219707	0.00154517	-0.00060105	0.00081864	0.00229780	0.00237120	0.00001261	0.00059371	0.00043853	0.00312106	0.00234984	0.00085322	0.00104765	0.00125527	0.00042199	0.00189748	0.00297429	0.00084993	-0.00192800	0.00085016	0.00039173	-0.00205632	0.00186131	0.00189626	0.00145559	0.00147204	0.00070008	0.00227917	0.00392297	0.00017029	0.00253470	0.00088005	0.00187762	0.00269241	0.00003651	0.00144037	0.00418857	0.00116470	0.00256368	0.00059925	0.00103536	0.00096916	-0.00030310	0.00225191	0.00165084	0.00025255	-0.00293473	0.00509787	-0.00252962	0.00238212	0.00107209	-0.00002341	-0.00031070	0.00168427	0.00079684	-0.00007211	0.00122378	0.00041707	0.00015651	0.00239596	0.00029581	0.00058611	0.00131921	0.00324599	0.00111693	-0.00019693	-0.00015058	-0.00228825	0.00017265	0.00078353	-0.00131690	0.00069128	-0.00058804	-0.00030111	-0.00061994	0.00226793	-0.00061049	-0.00119354	-0.00064129	0.00012999	0.00241536	0.00107523	-0.00152314	-0.00075395	-0.00154288	0.00081879	-0.00207252	0.00075250	0.00258139	0.00227178	0.00297321	0.00281609	-0.00023283	0.00093429	0.00072897	-0.00049428	0.00124956	0.00051077	-0.00095293	-0.00082709	-0.00083496	0.00246671	0.00070170	0.00098956	-0.00055005	0.00081569	0.00112009	-0.00056801	-0.00005961	0.00026503	-0.00005458	0.00091876	-0.00020133	0.00041823	0.00064903	0.00081993	-0.00058549	0.00047340	-0.00018200	-0.00206601	0.00124690	-0.00017065	0.00012451	-0.00122307	0.00106889	0.00152697	0.00226846	0.00034267	0.00112691	0.00047466	0.00118522	0.00223874	-0.00038206	0.00144809	-0.00002679	0.00062563	0.00040527	0.00017669	0.00016268	0.00018212	0.00046355	0.00059933	0.00035262	-0.00024443	0.00133756	-0.00000967	0.00024853	0.00024761	0.00068502	0.00021363	0.00022450	-0.00051625	0.00047415	0.00071529	0.00053551	0.00043406	0.00018169	0.00022867	0.00003651	0.00000192	0.00036174	-0.00026489	0.00029289	0.00015923	0.00009360	0.00000298	0.00007632	0.00079034	0.00048906	0.00013604	0.00026734	0.00042727	0.00007297	0.00039490	0.00021680	-0.00005028	-0.00009765	0.00026514	-0.00028860	-0.01590432
-1.9001	-21.47483647	-21.47483647	-21.47483647	-21.47483647	-21.47483647	-21.47483647	-21.47483647	-21.47483647	-21.47483647	-21.47483647	-21.47483647	-21.47483647	-21.47483647	-21.47483647	-21.47483647	-21.47483647	-21.47483647	-21.47483647	-21.47483647	-21.47483647	-21.47483647	-21.47483647	-21.47483647	-21.47483647	-21.47483647	-21.47483647	-21.47483647	-21.47483647	-21.47483647	-21.47483647	-21.47483647	-21.47483647	-0.58991315	1.65366626	0.12647221	0.15664725	0.04858411	-0.12964917	-0.05388744	0.09689959	0.00403614	0.02524659	0.06220944	0.04191824	0.04113185	0.01727014	0.01046921	0.01602018	-0.00914280	0.02860557	0.02324851	0.03242466	0.02697300	0.02203711	0.02583186	0.02854852	0.02616404	0.02514082	0.02440943	0.02396665	0.02402586	0.02003207	0.02248861	0.01713504	0.01720119	0.01241373	0.01353835	0.01183249	0.01691040	0.01438280	0.02118219	0.01871352	0.02057479	0.02065868	0.02520441	0.02132868	0.02755120	0.01373560	0.02478594	0.00580360	0.01160019	0.01259832	-0.00437117	-0.00735097	-0.00311095	0.00017664	-0.00994820	-0.00299196	-0.00422734	0.00259137	-0.00536410	-0.00272033	-0.00201215	-0.00564887	-0.00281570	-0.00274904	0.00053375	-0.00006859	0.00239321	-0.00137187	-0.00112191	-0.00132574	0.00049903	0.00382757	-0.00098441	0.00376905	-0.00042281	0.00357672	-0.00307155	0.00165185	0.00500509	0.00495042	0.00711888	0.00893378	0.01072549	0.00491372	0.00084764	0.00731936	0.01418438	0.01029584	0.00950883	0.00650559	0.01033005	0.01106695	0.01377774	0.01569730	0.01448788	0.01135925	0.00395380	0.00126241	0.00553316	-0.00010767	0.00145135	-0.00251349	-0.00020024	0.00026420	-0.00101862	-0.00138492	-0.00103324	0.00137420	0.00005743	-0.00125087	0.00089330	0.00003866	0.00053488	-0.00096348	0.00008309	0.00174743	0.00028039	-0.00202337	-0.00068250	-0.00024986	-0.00134581	0.00123113	-0.00077593	0.00105085	-0.00094396	0.00151383	-0.00002881	-0.00051623	-0.00219647	0.00056937	0.00025170	0.00104981	0.00036307	-0.00116866	-0.00128440	-0.00041391	-0.00074384	-0.00016418	-0.00102478	-0.00003087	0.00018153	0.00027220	0.00005582	0.00020830	-0.00009908	-0.00020936	-0.00035059	-0.00068236	0.00026048	-0.00094870	0.00059431	-0.00024269	0.00014930	0.00002342	-0.00204389	-0.00032043	0.00085421	0.00046868	0.00086481	-0.00009247	0.00001708	-0.00091889	-0.00075479	-0.00094349	0.00135840	0.00103873	0.00083552	0.00007311	0.00104642	0.00063620	0.00097037	-0.00070617	-0.00004236	0.00098452	-0.00091009	0.00030721	-0.00019209	0.00083498	-0.00081349	-0.00028806	-0.00073334	0.00003690	-0.00010215	0.00068947	-0.00010058	-0.00029089	-0.00141867	-0.00005087	0.00074169	0.00086745	0.00027953	0.00062799	-0.00044093	0.00181920	0.00057503	0.00097912	-0.00043862	0.00075347	-0.00095080	-0.00061130	0.00103045	0.00041493	-0.00005066	-0.00003719	-0.00038128	0.00101692	0.00020431	-0.00029156	-0.00013393	-0.00046959	0.00044490	-0.00030160	0.00000352	0.00022485	0.00013827	0.00029068	0.00017797	0.00103337	0.00073150	0.00020137	0.00047848	-0.00014043	-0.00005154	0.00145108	-0.00008836	-0.00076950	0.00052283	-0.00028785	-0.00036182	0.00002888	0.00018437	-0.00111489	-0.00010975	0.00039692	0.00099150	0.00067958	0.00004323	0.00039976	0.00027170	0.00025685	0.00082235	0.00033059	0.00035654	0.00056332	-0.00020877	0.00046168	-0.00012316	-0.00063550	0.00042919	0.00090656	-0.00010996	0.00077926	0.00046926	-0.00006813	0.00021772	-0.00003333	0.00059242	-0.00073310	-0.00027522	-0.00040114	0.00041148	0.00017929	0.00039389	0.00069499	0.00125194	0.00023464	-0.00197428	-0.00000825	0.00003601	0.00063059	-0.00033134	0.00003557	0.00028185	-0.00049743	-0.00015396	0.00034898	0.00135001	0.00012190	-0.00133865	-0.00029969	0.00023683	0.00058553	0.00015759	0.00006281	0.00168446	0.00037335	0.00047721	0.00044470	0.00238324	0.00002145	0.00016675	0.00054606	0.00072581	-0.00083363	-0.00057064	-0.00067560	0.00054130	-0.00142654	-0.00244311	0.00141806	0.00169236	0.00125280	-0.00132888	-0.00113165	-0.00167928	0.00232104	0.00165516	-0.00156886	0.00100128	0.00161447	0.00066100	-0.00167875	-0.00194964	0.00005441	0.00206415	0.00049406	0.00212636	-0.00011777	-0.00170721	0.00247893	-0.00209611	-0.00140975	0.00131460	0.00043067	0.00141871	0.00161271	-0.00021774	-0.00149654	0.00218739	0.00008185	-0.00213260	-0.00011531	0.00029927	0.00001659	0.00204688	-0.00170217	-0.00175956	-0.00067256	0.00031083	-0.00177861	-0.00060745	-0.00104014	-0.00201114	0.00202288	0.00007297	0.00220929	-0.00290932	0.00171860	-0.00268498	0.00153640	0.00182849	-0.00334472	-0.00091814	0.00123996	0.00035110	-0.00009780	0.00002745	0.00017545	-0.00022915	0.00114333	-0.00134647	-0.00259088	0.00173174	0.00092831	0.00096314	-0.00176443	-0.00147636	-0.00077538	-0.00025113	-0.00116126	-0.00218679	-0.00033002	-0.00358224	-0.00095478	-0.00023221	0.00065001	0.00030931	-0.00217687	-0.00084894	-0.00064228	-0.00020787	-0.00128252	-0.00215953	-0.00171178	-0.00210449	-0.00112800	-0.00038607	-0.00214138	0.00198279	-0.00072311	-0.00088651	0.00091547	-0.00080102	-0.00114832	-0.00004569	-0.00063439	-0.00063845	0.00054541	0.00023006	0.00041917	0.00007144	0.00034104	-0.00069038	-0.00135661	-0.00043930	-0.00200096	0.00050249	-0.00027443	0.00058475	0.00011453	0.00072115	0.00114058	0.00054475	-0.00136504	-0.00125812	-0.00186188	0.00059439	-0.00066317	0.00055655	-0.00276557	-0.00052006	-0.00076761	-0.00038821	-0.00163915	0.00028700	-0.00027662	0.00114205	-0.00078563	0.00050859	-0.00015961	0.00043875	0.00105815	0.00001593	0.00098360	-0.00050468	-0.00003199	-0.00009767	0.00005283	-0.00040985	0.00004672	0.00039296	-0.00016258	0.00025118	0.00029947	0.00040347	0.00017219	0.00004751	0.00069636	-0.00023229	0.00018086	-0.00023717	-0.00034814	0.00029364	-0.00008285	0.00017497	0.00009782	0.00004540	-0.00015667	-0.00036219	-0.00035863	-0.00006399	-0.00023163	-0.00004374	-0.00037524	0.00000244	-0.00020290	-0.00048473	0.00021938	0.00035403	0.00002894	0.00025895	0.00036944	-0.00014026	0.00007106	0.00026905	-0.00056249	0.00041962	-0.00001171	-0.00007551	-21.47483647
-1.8001	-21.47483647	-21.47483647	-21.47483647	-21.47483647	-21.47483647	-21.47483647	-21.47483647	-21.47483647	-21.47483647	-21.47483647	-21.47483647	-21.47483647	-21.47483647	-21.47483647	-21.47483647	-21.47483647	-21.47483647	-21.47483647	-21.47483647	-21.47483647	-21.47483647	0.32168797	-21.47483647	-21.47483647	-21.47483647	-21.47483647	-21.47483647	-21.47483647	-21.47483647	-21.47483647	-21.47483647	-1.09062481	0.37445894	0.14062169	-0.07114458	0.14388242	0.12904707	-0.20843332	0.01699684	-0.02203702	-0.00512076	-0.05176012	0.01923122	0.02772716	0.04310975	0.02669891	0.01463473	0.01726224	-0.00694954	0.02665614	0.02847854	0.02043172	0.02739568	0.02458415	0.03046569	0.02390338	0.02954154	0.02906655	0.02923175	0.02455310	0.02723106	0.01947708	0.02352355	0.02523965	0.02267684	0.02100340	0.02231952	0.02074404	0.01802406	0.01694859	0.01926119	0.01376329	0.02056936	0.01811442	0.01856296	0.01718686	0.01535084	0.02225217	0.02872381	0.01527572	0.02808838	0.01847790	0.02056105	0.01760819	0.01944588	0.00649162	-0.00147490	-0.00115096	0.00177670	0.00580764	0.00040509	0.00099156	-0.00363527	-0.00692591	-0.00415362	-0.00098374	-0.00376547	-0.00544887	-0.00318440	-0.00090092	0.00056730	0.00322773	0.00007618	0.00186664	-0.00151316	0.00238204	0.00293758	0.00362012	-0.00461874	0.00227771	0.00119413	0.00253677	0.00633747	0.01094529	0.00804052	0.00502585	0.00037218	0.00390299	0.00574745	0.00796225	0.00606540	0.00210204	0.00214100	0.00904273	0.00789854	0.00976981	0.01123161	0.00775334	0.00406710	0.00034467	0.00280706	-0.00123435	0.00071711	-0.00216354	-0.00105648	0.00136954	-0.00090027	0.00036908	0.00072136	0.00215645	0.00039622	-0.00185792	0.00073805	-0.00103304	0.00115691	-0.00011128	0.00094981	0.00040291	0.00218630	-0.00099524	-0.00019750	0.00035910	-0.00082449	-0.00038586	0.00031512	-0.00020972	-0.00029125	-0.00003803	-0.00034710	-0.00054845	-0.00173102	-0.00011844	0.00007925	0.00097178	-0.00022279	0.00018844	-0.00098449	0.00097308	-0.00032737	0.00059069	-0.00005085	0.00087926	-0.00014684	0.00091594	0.00050660	0.00244320	0.00071991	-0.00003844	0.00111941	-0.00127921	0.00063699	-0.00096217	-0.00029140	0.00069533	-0.00072923	-0.00036752	0.00008372	0.00057103	0.00104425	0.00045787	0.00074804	0.00027782	0.00000555	0.00056658	-0.00039324	-0.00035969	0.00078238	0.00100465	0.00046875	-0.00082491	-0.00081331	-0.00067819	0.00077610	0.00044864	0.00050142	0.00098330	-0.00016881	0.00010311	0.00023658	0.00092603	-0.00055711	-0.00088369	-0.00027153	-0.00062873	0.00048781	0.00007820	-0.00011086	0.00084300	-0.00110589	-0.00019388	0.00066747	0.00001643	0.00015311	0.00069690	-0.00025388	-0.00016178	0.00144012	0.00059056	-0.00027046	0.00075364	-0.00022125	-0.00094740	0.00074207	0.00089302	0.00034242	0.00035023	-0.00033169	0.00070459	0.00057109	0.00021736	-0.00030994	0.00090574	0.00093127	0.00070414	0.00087525	0.00085947	0.00043154	0.00021587	0.00040168	0.00068460	0.00118201	0.00035530	0.00017795	-0.00049825	-0.00017182	0.00064060	0.00087461	-0.00047267	-0.00002944	0.00082106	-0.00035947	-0.00060935	0.00034068	-0.00066545	-0.00084647	-0.00021336	-0.00028712	0.00150423	0.00076020	0.00021348	0.00077329	0.00023246	0.00031162	0.00063812	0.00095854	0.00051153	-0.00030781	-0.00021682	0.00051613	-0.00094442	0.00072008	0.00062901	0.00017141	0.00098880	-0.00034461	-0.00030034	-0.00049506	-0.00029358	0.00040721	-0.00017594	0.00090447	0.00024511	0.00135330	0.00041840	-0.00030405	0.00053128	0.00104128	0.00030088	0.00002857	0.00085982	0.00025581	0.00086396	-0.00057581	0.00080258	-0.00051395	-0.00123639	-0.00102084	-0.00054430	0.00008005	0.00045810	0.00061168	0.00202080	0.00102216	0.00022159	0.00079046	-0.00000264	0.00148506	-0.00039395	-0.00004146	0.00019439	-0.00066986	0.00204991	0.00147503	0.00212719	0.00208678	0.00182202	-0.00168614	0.00262975	0.00157508	0.00102003	-0.00206670	0.00069866	0.00028645	0.00151373	0.00071824	0.00113911	0.00166804	0.00307818	0.00119900	0.00101221	0.00408633	0.00388271	0.00266463	0.00071917	0.00157917	-0.00043966	0.00105376	0.00289970	0.00407289	0.00077123	0.00093005	0.00128903	0.00212607	0.00210921	0.00004414	-0.00196597	-0.00078334	0.00037334	0.00335097	0.00144994	0.00325322	0.00278860	-0.00044864	0.00338812	0.00212991	0.00154761	0.00303352	0.00161998	0.00112621	0.00011437	0.00174588	-0.00040593	0.00022416	0.00113814	0.00182794	-0.00062104	0.00100436	0.00222007	0.00039281	0.00100268	-0.00350114	0.00066186	0.00181896	0.00044379	-0.00066987	0.00235923	0.00063426	0.00149940	0.00198916	0.00129916	0.00129952	0.00046369	-0.00066736	0.00067396	0.00101570	0.00083273	-0.00163424	-0.00135312	0.00075937	0.00099070	0.00035486	0.00070449	-0.00314423	0.00173088	0.00008439	-0.00077160	0.00150119	0.00077523	0.00064828	-0.00300000	-0.00066986	-0.00022535	0.00078694	0.00225070	0.00027226	-0.00098284	-0.00116475	-0.00010819	-0.00033751	-0.00031892	0.00228034	-0.00183463	0.00090128	0.00079130	-0.00194330	-0.00097072	0.00007837	-0.00044846	0.00016419	-0.00012727	0.00081959	0.00136788	0.00000204	0.00054972	-0.00042999	0.00018559	0.00021461	0.00027852	0.00208361	0.00018670	0.00082101	-0.00005682	0.00020092	0.00135610	0.00167295	0.00003386	-0.00040692	0.00024042	-0.00069597	0.00230188	0.00016080	-0.00028743	0.00061032	0.00175418	0.00171299	0.00006879	0.00030605	0.00083135	0.00140145	0.00175934	0.00244463	0.00176671	0.00214744	0.00200704	0.00087583	0.00077797	0.00074417	0.00058130	-0.00036860	0.00116267	-0.00012491	0.00103616	0.00041188	0.00033365	0.00025530	-0.00085857	0.00038172	0.00008968	0.00007457	0.00020750	-0.00027696	0.00002127	0.00025873	-0.00025290	0.00007839	0.00025773	0.00052088	0.00046514	-0.00006409	0.00022424	0.00002310	0.00026612	0.00042730	0.00033294	0.00077758	0.00089100	0.00024109	-0.00010417	-0.00037805	0.00004662	-0.00027238	-0.00024450	0.00038217	0.00021256	-0.00051264	0.00018721	0.00037275	0.00021541	0.00008004	0.00008834	-0.00012540	-21.47483647
-1.7001	-21.47483647	-21.47483647	-21.47483647	-21.47483647	-21.47483647	-21.47483647	-21.47483647	-21.47483647	-21.47483647	-21.47483647	-21.47483647	-21.47483647	-21.47483647	-21.47483647	-21.47483647	-21.47483647	-21.47483647	-21.47483647	-21.47483647	-21.47483647	-21.47483647	-21.47483647	-21.47483647	-21.47483647	-21.47483647	-21.47483647	-21.47483647	-21.47483647	-21.47483647	-21.47483647	-21.47483647	-21.47483647	-0.28402227	-0.27378729	0.10135429	-0.04606493	0.02707266	-0.28515881	-0.01741557	-0.03454902	0.01307884	0.06075506	0.03049763	0.06119754	0.07369332	0.02001543	0.02461781	0.02511393	0.01179876	0.02515628	0.02371615	0.02775863	0.01657585	0.02428900	0.02436459	0.02585466	0.02930408	0.03091757	0.03083517	0.02550216	0.02682965	0.02334269	0.02902463	0.02347859	0.02490242	0.02177372	0.02130910	0.02125024	0.02325709	0.02324049	0.02215056	0.02132143	0.02477459	0.01903918	0.02092920	0.01634518	0.01588590	0.01146863	0.02099264	0.00806009	0.02162049	0.00106549	0.02971526	0.02434322	0.02223015	0.03019726	0.02482157	0.01908151	0.02021070	0.02026723	0.00763923	0.00348877	-0.00224753	-0.00648079	-0.00107854	-0.00131213	-0.00367720	-0.00274753	-0.00443511	-0.00371877	-0.00413941	-0.00219993	0.00089998	0.00118926	-0.00477553	0.00011415	-0.00011782	0.00280875	-0.00805657	-0.00181898	0.00352748	0.00237691	0.00591219	0.00714494	0.01081134	0.00219045	0.00297401	0.00689296	0.00722664	0.00952937	0.00552060	0.00366989	0.00227322	0.00981948	0.01228558	0.01485599	0.01409078	0.00889352	0.00681645	0.00142766	0.00463981	0.00116262	0.00113114	-0.00160179	0.00047862	0.00030089	0.00072565	-0.00066363	-0.00158507	0.00230275	-0.00025896	-0.00228570	0.00123453	0.00039965	-0.00012588	-0.00088509	0.00138069	0.00127303	0.00054631	-0.00155857	-0.00057387	0.00139762	-0.00068205	-0.00016248	-0.00101567	0.00029686	-0.00154070	-0.00077035	0.00097355	-0.00066478	-0.00026170	-0.00008747	0.00034842	0.00071759	0.00075025	-0.00020693	-0.00158931	0.00081440	-0.00114298	-0.00031880	0.00065391	0.00084988	0.00093446	0.00142161	0.00037456	0.00061220	-0.00139054	-0.00076470	0.00028905	0.00036472	0.00069569	-0.00049824	-0.00070125	0.00044908	0.00005981	0.00000169	-0.00149595	-0.00033708	0.00094806	0.00006552	0.00016713	-0.00048352	0.00073942	-0.00017853	-0.00002890	-0.00035631	0.00109518	0.00139472	0.00002333	-0.00094087	0.00008115	0.00025273	0.00126540	0.00088291	0.00106198	0.00055164	-0.00054371	0.00015036	-0.00039034	0.00112350	-0.00043158	-0.00030507	0.00043476	-0.00044046	0.00082324	0.00054724	-0.00050653	-0.00116032	-0.00124592	0.00114144	0.00044861	0.00017439	0.00072241	0.00043828	0.00019038	0.00087360	0.00033685	0.00028096	-0.00011332	0.00032790	-0.00049682	0.00028744	0.00117533	0.00015341	-0.00000521	-0.00025381	-0.00063174	0.00088828	0.00005566	-0.00052383	0.00002891	0.00006676	0.00139008	0.00000296	0.00082472	0.00109325	0.00049084	0.00027690	-0.00025248	0.00134491	0.00079874	0.00000292	0.00003792	-0.00033224	0.00051190	0.00066580	0.00057123	-0.00033697	0.00064927	0.00007440	0.00033688	-0.00028321	0.00061978	0.00001597	-0.00050457	0.00032149	0.00040064	0.00079051	0.00056507	0.00000755	0.00076880	0.00068603	0.00112238	0.00063066	0.00032837	-0.00032191	-0.00056228	0.00024908	0.00025585	-0.00059696	0.00020669	-0.00016952	-0.00050833	0.00026786	-0.00042139	-0.00018940	-0.00023356	-0.00000626	0.00012372	-0.00037928	0.00018104	-0.00005722	0.00112918	0.00098217	0.00061135	0.00090187	0.00119295	0.00104313	0.00009254	0.00124650	0.00036130	0.00015560	0.00055505	0.00137785	0.00096398	-0.00051209	-0.00085177	-0.00116854	0.00174800	0.00176967	0.00035413	0.00242143	0.00050030	0.00105814	0.00057735	0.00072576	0.00119023	0.00074379	0.00080550	0.00130976	0.00106956	-0.00004157	-0.00027222	0.00090136	0.00291605	0.00054428	0.00054805	0.00247433	0.00212069	-0.00055588	-0.00137386	0.00250877	-0.00008171	0.00222294	-0.00219079	0.00050871	0.00165219	0.00230431	0.00344344	0.00130969	0.00226515	0.00159220	0.00157852	0.00021746	0.00130744	0.00179358	0.00219915	0.00137122	0.00310892	0.00269110	0.00001108	0.00404991	-0.00105608	0.00407370	0.00062652	-0.00017025	0.00010116	0.00195330	0.00229498	-0.00121791	0.00183064	0.00221179	0.00100862	0.00012229	0.00152347	0.00232253	0.00257609	0.00019007	0.00333559	0.00177463	0.00183846	-0.00085597	-0.00025609	0.00014884	-0.00078565	-0.00201188	0.00117006	0.00159710	0.00045328	0.00252837	0.00040903	0.00154800	0.00172427	-0.00004348	0.00021070	0.00108584	0.00071040	-0.00071139	0.00165002	0.00158683	0.00099915	0.00224202	-0.00140068	-0.00257122	0.00112413	-0.00048984	-0.00156167	-0.00368845	-0.00096949	-0.00012133	-0.00074468	-0.00206228	-0.00254348	-0.00213535	-0.00089586	-0.00098792	0.00207894	0.00045527	-0.00062797	-0.00112459	-0.00031734	-0.00111399	-0.00011843	0.00088626	0.00137829	0.00079987	-0.00149576	0.00015791	0.00192085	0.00015437	0.00211096	-0.00023580	0.00244131	0.00099130	-0.00041870	0.00000481	-0.00093493	-0.00009723	0.00107502	0.00123266	0.00078430	-0.00005960	0.00135177	0.00091048	-0.00001840	-0.00079211	-0.00151341	0.00109088	0.00109735	0.00059124	0.00052429	0.00116954	0.00026767	0.00115277	-0.00026651	-0.00102396	-0.00088753	-0.00117457	0.00132591	0.00083441	0.00086611	-0.00228279	0.00033191	0.00031303	0.00026086	-0.00127174	0.00205753	0.00069724	0.00053426	0.00141208	0.00049248	0.00086185	-0.00049223	0.00192049	0.00042936	0.00088614	0.00054953	0.00080082	-0.00021403	0.00024239	-0.00007998	-0.00034099	0.00066876	0.00042782	0.00072704	-0.00051421	0.00105340	-0.00032774	-0.00015162	-0.00008069	-0.00006979	-0.00017391	0.00018256	0.00008922	0.00042985	0.00014023	0.00051275	-0.00002601	0.00032980	-0.00030612	0.00001469	0.00033493	0.00079874	0.00011968	0.00054963	0.00043555	0.00025588	0.00037460	0.00005445	0.00075181	-0.00016203	0.00002812	0.00055088	0.00035639	-0.00024865	0.00005011	0.00045716	-0.00005146	0.00029815	0.00022522	0.00038957	-21.47483647
-1.6001	-21.47483647	-21.47483647	-21.47483647	-21.47483647	-21.47483647	-21.47483647	-21.47483647	-21.47483647	-21.47483647	-21.47483647	-21.47483647	-21.47483647	-21.47483647	-21.47483647	-21.47483647	-21.47483647	-21.47483647	-21.47483647	-21.47483647	-21.47483647	-21.47483647	-21.47483647	-21.47483647	-21.47483647	-21.47483647	-21.47483647	-21.47483647	-21.47483647	-21.47483647	-21.47483647	-21.47483647	-21.47483647	-0.28326809	-0.03724604	-0.21568306	0.04797612	0.00536444	-0.07553208	0.08423030	0.03497899	0.02061452	0.03764515	0.00188748	0.04456759	0.02651173	0.02848655	0.03003823	0.02527110	0.00756573	0.02200577	0.03324561	0.03021116	0.02593964	0.02559080	0.02526139	0.02781990	0.02812655	0.02500846	0.03076334	0.02484877	0.02734055	0.02092481	0.02665070	0.02565700	0.02745782	0.02092294	0.02281566	0.02203809	0.02035392	0.02094484	0.02189832	0.01877924	0.02317231	0.01940129	0.02474842	0.02387891	0.02088857	0.01286293	0.02473501	0.00804638	0.01008758	0.00630863	0.01375674	0.01875688	0.02022886	0.03755108	0.01396088	0.02301089	0.03404861	0.03775963	0.02538889	0.02171433	0.02730925	0.01556616	0.02109068	0.01440281	0.00866306	0.00082324	0.00178400	0.00367286	-0.00310353	-0.00576164	-0.00286914	0.00012230	-0.00601020	0.00223600	0.00071308	-0.00286104	-0.00372205	-0.00044752	-0.00092308	0.00182587	0.00836007	0.00660105	0.01148227	0.00516416	0.00066359	0.00394001	0.00880492	0.00958448	0.00941433	0.00039442	0.00438507	0.00637876	0.00601184	0.01169880	0.00936014	0.00806478	0.00309570	0.00067762	0.00075583	-0.00082840	0.00090980	-0.00280114	-0.00002533	0.00154119	-0.00157783	-0.00040309	-0.00116789	0.00050363	-0.00039527	-0.00090677	0.00115886	0.00066432	-0.00015585	-0.00112053	0.00135883	0.00093451	0.00168744	-0.00159672	0.00015676	0.00097665	-0.00124293	0.00079867	0.00045488	0.00053970	-0.00178171	-0.00110464	-0.00023735	-0.00007661	-0.00209092	-0.00000301	0.00065809	-0.00052079	0.00092563	0.00028456	-0.00058795	0.00214241	-0.00093511	-0.00137613	0.00103492	-0.00018179	0.00045901	0.00071979	0.00220424	0.00055482	-0.00067566	0.00034324	0.00004149	-0.00038618	0.00013636	-0.00069870	-0.00092375	-0.00035709	-0.00002074	0.00113978	-0.00208187	0.00028838	0.00098706	-0.00057624	0.00000965	-0.00024967	0.00155236	-0.00034257	-0.00074450	0.00008136	0.00162687	0.00063826	0.00094758	-0.00217328	0.00044682	-0.00036475	0.00052271	0.00037134	-0.00117729	-0.00018184	-0.00034293	0.00112951	0.00029676	0.00104083	-0.00128989	-0.00057245	0.00038049	-0.00033056	0.00035770	-0.00007241	-0.00038602	-0.00072537	-0.00137496	0.00024806	-0.00053145	0.00010515	0.00132799	-0.00076565	0.00078422	0.00034745	0.00048339	0.00071775	0.00036764	0.00047959	0.00039958	0.00009951	0.00107556	0.00114869	0.00106351	-0.00096060	-0.00036819	0.00072729	0.00009531	-0.00010263	0.00029745	-0.00001273	0.00074004	0.00012428	0.00020823	0.00049709	0.00095426	0.00063963	0.00088566	0.00008534	0.00090841	0.00058637	0.00076140	-0.00029157	-0.00036460	0.00141033	0.00041813	-0.00022215	0.00016331	0.00060056	0.00033748	-0.00059987	0.00058426	0.00014047	-0.00070774	-0.00018936	0.00034737	0.00035133	0.00102221	0.00011502	-0.00003160	0.00095034	0.00071547	-0.00019113	0.00049211	0.00000873	-0.00036514	0.00053415	-0.00024691	-0.00082227	0.00068408	-0.00015160	-0.00014228	0.00087020	0.00030811	0.00026449	0.00009255	0.00003856	0.00032984	-0.00007215	0.00082924	0.00001034	0.00074562	0.00053750	0.00016441	0.00059725	0.00147344	0.00066348	-0.00031432	0.00143640	0.00006123	0.00126016	-0.00029328	-0.00015508	0.00037281	-0.00022170	0.00089586	-0.00110466	0.00190335	0.00038428	-0.00065009	-0.00012985	0.00053996	0.00066119	0.00146929	0.00050178	0.00081056	-0.00028699	0.00189478	0.00060420	-0.00056379	0.00096896	0.00041550	0.00192845	-0.00008946	0.00207941	-0.00038366	0.00193403	0.00063054	-0.00110758	-0.00254529	0.00176513	0.00123484	0.00139304	-0.00003930	-0.00111307	-0.00034125	0.00126104	0.00060303	0.00203518	0.00135041	0.00198648	0.00269562	-0.00110840	-0.00029252	-0.00127529	0.00082388	0.00213721	0.00275515	0.00176773	-0.00090625	0.00117829	-0.00029104	-0.00105230	0.00211565	-0.00092523	0.00224960	0.00064805	0.00399041	0.00254692	0.00294216	-0.00110814	0.00157758	0.00189604	0.00194074	0.00270529	-0.00119588	0.00128610	0.00264925	0.00049973	0.00119397	0.00065453	0.00182879	0.00156208	0.00183481	0.00103824	0.00221998	0.00267065	-0.00169485	0.00131388	-0.00185881	0.00040829	0.00392913	0.00166786	0.00150848	-0.00025367	0.00286384	-0.00088126	0.00045342	0.00051394	-0.00271134	0.00247269	-0.00196614	-0.00113552	-0.00138533	0.00093317	0.00034967	-0.00382458	-0.00070015	-0.00022891	0.00092282	-0.00141854	-0.00368669	0.00034521	-0.00053672	0.00041995	0.00150754	0.00166401	0.00102173	-0.00087453	-0.00080150	-0.00012215	0.00031815	0.00011134	0.00055045	0.00129998	-0.00107031	0.00002558	0.00077421	-0.00015080	0.00202285	0.00034519	0.00053718	0.00074665	-0.00010061	0.00082282	0.00083097	-0.00010903	0.00116575	0.00182006	0.00060554	0.00010412	0.00187257	-0.00058080	-0.00050721	-0.00039239	0.00154779	0.00140408	0.00097124	0.00076013	0.00104226	0.00096465	0.00140478	0.00197482	0.00151053	-0.00033027	-0.00058019	0.00014189	0.00217756	-0.00023973	-0.00115444	-0.00044199	0.00046441	0.00122901	0.00043027	-0.00024518	0.00115820	0.00172110	0.00079133	0.00051959	0.00235692	0.00042832	0.00044101	0.00246175	-0.00005252	0.00245830	-0.00007379	0.00106986	-0.00008110	0.00023444	-0.00033188	-0.00026216	0.00062233	0.00071348	0.00023496	0.00048329	0.00099041	0.00074307	-0.00031775	-0.00021032	-0.00031987	-0.00024131	-0.00000559	-0.00022819	0.00010817	0.00008851	0.00028098	0.00048912	-0.00002652	-0.00008936	0.00058916	-0.00019451	0.00068963	-0.00007331	0.00055347	0.00063931	0.00044812	0.00002024	0.00004036	0.00012562	0.00019923	0.00034589	0.00071221	0.00041014	-0.00012258	0.00064669	0.00055208	0.00001271	0.00014355	0.00057520	0.00002153	-21.47483647
-1.5001	-21.47483647	-21.47483647	-21.47483647	-21.47483647	-21.47483647	-21.47483647	-21.47483647	-21.47483647	-21.47483647	-21.47483647	-21.47483647	-21.47483647	-21.47483647	-21.47483647	-21.47483647	-21.47483647	-21.47483647	-21.47483647	-21.47483647	-21.47483647	-21.47483647	-21.47483647	-21.47483647	-21.47483647	-21.47483647	-21.47483647	-21.47483647	-21.47483647	-21.47483647	-21.47483647	-21.47483647	-21.47483647	1.02389361	-21.47483647	0.03193871	0.18294973	0.01011105	-0.22734950	-0.02208829	0.04583767	0.01389706	-0.00430910	-0.01879485	0.02408576	0.05763539	0.05260474	0.01964941	0.01078950	0.00044343	0.03423156	0.03760621	0.03221806	0.02360557	0.03150745	0.03363241	0.02866836	0.02490854	0.02978159	0.03111060	0.02679837	0.03053922	0.02390539	0.02512467	0.02385331	0.03160319	0.02466118	0.02121358	0.02438338	0.02377898	0.02424531	0.02393044	0.02268236	0.02468641	0.02245739	0.02222907	0.02450610	0.02520929	0.02200002	0.02825953	0.01572035	0.01905368	0.01208743	0.00560986	0.02680599	0.01724939	0.02062224	0.00906940	0.01411638	0.02429070	0.02518941	0.01990169	0.02161459	0.02902447	0.02849700	0.03659903	0.03289727	0.03541375	0.03508376	0.02601562	0.02638107	0.01480637	0.00583888	0.00660140	0.00200371	-0.00026461	0.00138735	-0.00066040	-0.00496289	-0.01212479	-0.00515458	-0.00254584	-0.00417664	0.00122869	0.00425340	0.00577018	-0.00161805	-0.00836526	-0.01150814	-0.00189747	-0.00452653	-0.00582547	-0.01012279	-0.01106514	-0.00400896	-0.00033816	0.00475790	0.00281195	-0.00302548	-0.00849162	-0.00585347	-0.00025235	-0.00102549	0.00097555	-0.00202353	-0.00255067	-0.00083894	0.00162502	0.00048136	-0.00013073	0.00082531	-0.00023151	-0.00123622	0.00207118	-0.00033796	-0.00075013	-0.00111436	0.00019355	0.00119269	0.00027980	-0.00230633	0.00045245	-0.00082596	-0.00311599	-0.00021472	-0.00181160	-0.00039053	-0.00196365	-0.00099028	-0.00128666	0.00087603	-0.00184591	0.00054879	-0.00023646	0.00055284	0.00121073	-0.00012638	-0.00068043	0.00066661	0.00146624	-0.00042559	0.00126679	-0.00027976	0.00029654	0.00085031	-0.00017434	-0.00000639	-0.00068255	0.00050368	-0.00088414	-0.00064911	0.00040328	-0.00114646	-0.00057253	0.00015312	0.00107160	-0.00036565	-0.00085241	0.00001774	0.00069388	-0.00048118	-0.00000509	-0.00175046	-0.00082516	-0.00116673	-0.00069725	0.00069675	0.00091396	-0.00067509	0.00106546	-0.00050408	0.00044845	0.00046204	-0.00010632	-0.00059158	0.00066366	-0.00024341	-0.00106343	0.00000861	-0.00050015	0.00060681	-0.00103977	-0.00065490	0.00019589	-0.00040176	0.00001197	-0.00057561	-0.00063899	-0.00020832	-0.00144998	-0.00037241	0.00024263	-0.00041595	0.00124035	-0.00015439	-0.00003563	0.00037196	-0.00043747	0.00097118	-0.00113351	0.00066005	-0.00031128	-0.00025671	-0.00009003	0.00017414	0.00016344	-0.00044200	0.00016952	-0.00040390	-0.00079080	0.00043858	0.00008950	0.00025975	0.00121386	0.00060463	0.00049638	0.00032734	0.00091082	0.00081749	-0.00003357	0.00036446	0.00098582	0.00046620	0.00039746	-0.00042708	0.00030649	0.00061972	0.00023095	-0.00018280	0.00030209	0.00085442	-0.00044552	-0.00056686	-0.00054777	0.00023032	-0.00048343	-0.00071951	-0.00067581	0.00073914	0.00022243	0.00019535	0.00051785	0.00035345	0.00012611	-0.00003418	-0.00015239	0.00032456	-0.00032338	-0.00015277	0.00057528	0.00014793	0.00045348	-0.00112221	-0.00038521	0.00066855	-0.00057730	0.00004229	0.00091254	0.00045166	0.00015836	-0.00029861	0.00069825	-0.00029212	0.00010473	-0.00102399	0.00009675	0.00088430	0.00013886	-0.00006261	-0.00116311	0.00081812	-0.00154617	0.00004072	-0.00135083	0.00034291	0.00091926	-0.00053114	-0.00051479	-0.00084066	0.00030326	0.00104798	-0.00134690	0.00010113	-0.00004631	-0.00068050	0.00046361	0.00166206	0.00042618	-0.00074609	0.00150864	0.00040250	0.00094301	0.00049056	0.00039783	0.00104256	-0.00012988	0.00095230	-0.00026268	0.00120069	0.00250971	-0.00160982	-0.00216174	-0.00009167	0.00087573	0.00063723	0.00050159	-0.00135625	0.00152870	0.00285509	0.00021276	0.00095784	0.00199962	0.00037794	0.00053572	-0.00153238	0.00003230	-0.00015450	0.00015965	0.00240989	0.00184045	-0.00115722	-0.00119568	0.00130948	-0.00009672	0.00077628	0.00013612	-0.00138477	0.00148485	-0.00036121	-0.00030133	0.00034466	0.00333001	-0.00075290	-0.00016010	-0.00062834	0.00095178	0.00136042	-0.00177118	-0.00003675	0.00129241	0.00056111	0.00131809	-0.00082491	0.00154741	-0.00064292	0.00113466	-0.00160716	-0.00126449	-0.00041748	-0.00263758	0.00022212	-0.00140180	0.00042924	0.00125096	-0.00033581	0.00011299	-0.00072026	-0.00031541	-0.00133035	0.00047599	0.00030780	-0.00024180	0.00184916	-0.00231703	-0.00020158	0.00042628	-0.00015115	-0.00082446	-0.00250749	-0.00187696	-0.00363380	0.00084613	0.00027300	-0.00208089	-0.00151241	-0.00350185	-0.00124700	0.00049701	0.00136823	-0.00282412	-0.00139071	-0.00021167	-0.00014589	0.00067355	-0.00007537	-0.00021649	0.00085428	-0.00079518	-0.00013150	-0.00036116	-0.00211931	0.00182200	-0.00222740	0.00123912	0.00055699	-0.00219243	-0.00029602	0.00092306	-0.00040005	0.00148818	0.00136318	0.00012963	0.00049999	0.00034380	0.00067675	-0.00072775	-0.00091291	-0.00024332	-0.00045747	-0.00024212	-0.00077170	0.00069863	0.00021018	0.00191189	-0.00108710	-0.00004717	-0.00140549	-0.00036169	-0.00143826	0.00155402	-0.00020743	-0.00066541	-0.00125082	0.00082915	-0.00098477	-0.00028218	-0.00189949	0.00059573	0.00011135	-0.00017445	0.00052935	0.00059121	-0.00106448	-0.00057161	0.00011958	0.00010105	-0.00048634	0.00004878	0.00060402	-0.00004334	-0.00002693	-0.00064013	-0.00009327	0.00029569	0.00089674	0.00002424	0.00003097	0.00014508	-0.00033561	0.00002773	0.00024813	-0.00015681	-0.00001608	-0.00010098	-0.00035273	-0.00062576	-0.00034964	0.00005578	-0.00014972	0.00016741	-0.00004728	-0.00006992	-0.00020277	0.00019440	-0.00051632	0.00009242	0.00031609	0.00006886	0.00015757	0.00005833	0.00024780	-0.00000241	0.00014736	0.00012069	0.00040665	-0.00014682	0.00040039	0.00024615	-0.00011288	0.00005503	-0.00014109	-0.00009189	-21.47483647
-1.4001	-21.47483647	-21.47483647	-21.47483647	-21.47483647	-21.47483647	-21.47483647	-21.47483647	-21.47483647	-21.47483647	-21.47483647	-21.47483647	-21.47483647	-21.47483647	-21.47483647	-21.47483647	-21.47483647	-21.47483647	-21.47483647	-21.47483647	-21.47483647	-21.47483647	-21.47483647	-21.47483647	-21.47483647	-21.47483647	-21.47483647	-21.47483647	-21.47483647	-21.47483647	-21.47483647	-21.47483647	-21.47483647	0.35881531	-0.88474935	0.05795794	0.35659900	0.02650720	-0.15180646	0.02783291	-0.00510454	-0.00501184	0.02384457	-0.02885457	0.02962519	0.05840416	0.00603451	0.02932518	0.02412672	-0.01800033	0.02888414	0.03235527	0.03545950	0.02269709	0.02544356	0.02532412	0.02686151	0.02948362	0.03041154	0.03018228	0.02767459	0.03155954	0.02520716	0.02862771	0.02436874	0.02842558	0.02258379	0.02027711	0.02145617	0.02384448	0.02150071	0.02136193	0.02129761	0.02735912	0.02502885	0.02433733	0.02465219	0.02267142	0.01801553	0.03611672	0.01752920	0.01393920	0.01422462	0.01214174	0.03296898	0.02090632	0.03523112	0.01185645	0.02643000	0.02665982	0.03038618	0.01851762	0.01965779	0.02246456	0.01759206	0.02155519	0.02757979	0.02983975	0.02801160	0.03051682	0.03661156	0.03485150	0.03460574	0.04062840	0.03276303	0.02645589	0.02310766	0.01794479	0.01525315	0.00371396	0.00252140	0.00519818	0.00132024	0.00157345	-0.00050680	-0.00247178	-0.00427874	-0.01033939	-0.00890631	-0.00273921	-0.00580790	-0.00899763	-0.01147580	-0.00473943	-0.00135393	-0.00142231	-0.00100148	0.00105638	0.00003000	-0.00007436	0.00020690	0.00388008	0.00117279	-0.00014193	-0.00033138	-0.00076716	0.00131734	0.00027830	-0.00050877	0.00021637	0.00304843	0.00010470	-0.00224713	0.00247064	0.00059640	0.00069727	-0.00085353	0.00000758	0.00042709	0.00071772	-0.00108932	0.00006943	0.00055620	-0.00135876	-0.00025553	-0.00151768	-0.00017899	-0.00106397	0.00001633	0.00116386	0.00018187	-0.00065178	0.00029113	0.00165158	0.00148897	0.00141635	0.00026133	0.00051458	0.00011285	-0.00044812	0.00117605	0.00068365	-0.00163838	0.00103869	0.00153886	-0.00083884	0.00153703	-0.00037206	-0.00082704	0.00015141	0.00020822	0.00033232	0.00010675	-0.00248235	-0.00025117	-0.00064194	-0.00058879	-0.00035069	0.00081331	0.00042231	0.00100946	-0.00087855	-0.00116673	-0.00010699	0.00000920	-0.00131990	0.00019672	0.00081577	0.00032875	0.00006152	-0.00053393	-0.00064888	0.00050408	-0.00033922	0.00048570	-0.00101562	0.00065929	-0.00023253	0.00144473	0.00090513	0.00107199	-0.00225599	0.00006595	-0.00011611	-0.00062998	-0.00006474	-0.00032910	-0.00067339	-0.00080560	-0.00141221	0.00040072	-0.00124931	0.00092206	-0.00000864	0.00104770	0.00134695	-0.00027750	-0.00078124	0.00081817	0.00028716	0.00050896	-0.00095109	-0.00032965	0.00131459	0.00013638	-0.00004728	0.00032978	-0.00029470	0.00094176	0.00049227	-0.00093508	0.00115838	-0.00193877	0.00137325	0.00022609	0.00035121	0.00065274	-0.00016641	0.00061061	-0.00030935	0.00069297	0.00048961	0.00087669	0.00056833	-0.00042590	0.00053344	-0.00000904	0.00084167	-0.00051034	0.00070054	0.00060259	0.00057870	-0.00045183	-0.00016741	0.00064933	-0.00019575	-0.00124112	-0.00033458	0.00001504	0.00132884	-0.00007887	0.00032425	0.00018216	0.00114276	0.00060782	-0.00002029	0.00056453	0.00024505	0.00036144	0.00011137	-0.00009328	0.00090203	-0.00130390	-0.00041011	0.00106304	-0.00034802	-0.00015320	-0.00084806	0.00001637	0.00027487	-0.00044941	-0.00073350	-0.00012889	0.00155124	0.00152313	0.00006681	0.00044309	0.00108316	0.00120277	-0.00028550	0.00066164	0.00142795	0.00151704	0.00001431	0.00075143	0.00228991	0.00087205	-0.00113488	0.00057944	0.00048605	0.00033612	-0.00011550	0.00001371	-0.00013425	-0.00046397	0.00057909	0.00144289	0.00060687	0.00008866	0.00023723	0.00160798	0.00074106	0.00121253	0.00160188	-0.00045436	0.00100984	0.00046431	-0.00029462	-0.00022048	0.00329559	0.00019121	-0.00243337	0.00036751	0.00205904	0.00090145	-0.00044959	0.00078251	-0.00087417	0.00256720	0.00120027	0.00020947	0.00142054	0.00176080	0.00208615	0.00115217	0.00074457	0.00034705	0.00030101	-0.00000422	0.00168861	0.00344675	0.00031374	0.00296267	0.00069882	0.00041456	0.00045405	0.00169659	0.00142282	0.00068725	0.00222992	0.00368333	0.00212101	0.00042812	0.00110608	0.00158909	0.00270999	0.00148419	0.00113570	0.00186145	0.00143839	0.00179509	-0.00217128	-0.00137612	0.00204468	-0.00292994	-0.00033301	0.00058856	0.00003548	0.00225964	-0.00101689	0.00310558	-0.00115883	0.00073472	0.00021744	0.00062647	-0.00062807	0.00270039	-0.00223851	0.00112579	0.00178482	0.00277765	-0.00011771	0.00278033	-0.00095084	-0.00133141	0.00030991	-0.00071330	0.00245190	0.00041289	0.00009517	-0.00103692	0.00190223	-0.00035187	-0.00142681	0.00076784	0.00135452	-0.00035120	-0.00062043	0.00040702	-0.00045149	0.00092602	0.00243249	0.00171220	0.00281486	0.00089631	0.00109033	0.00115223	-0.00179690	0.00179740	0.00168866	-0.00044098	0.00380699	0.00105059	0.00226435	0.00229420	0.00020022	0.00124045	0.00074316	-0.00000589	0.00066932	0.00201843	-0.00027650	0.00039901	0.00209715	0.00213397	-0.00013379	-0.00084477	0.00251729	0.00104012	0.00180359	-0.00041487	0.00096483	-0.00011451	0.00176430	0.00135961	0.00124905	0.00075405	-0.00038774	0.00025721	0.00144939	0.00038362	-0.00163356	-0.00099885	0.00099587	-0.00115096	0.00292803	-0.00192059	0.00162236	-0.00029296	0.00160209	-0.00016598	0.00214700	-0.00012358	0.00026819	0.00084793	0.00005891	-0.00043744	-0.00015369	0.00027628	0.00042287	-0.00003643	-0.00008242	-0.00009139	-0.00000185	0.00052582	-0.00019418	-0.00023313	0.00078463	0.00069537	0.00019208	0.00042053	-0.00043985	-0.00032258	0.00010604	-0.00052730	0.00012838	0.00060771	0.00002358	0.00039054	-0.00005899	-0.00011761	0.00008939	0.00002354	0.00027797	0.00020470	0.00007754	0.00006425	0.00045935	0.00027298	-0.00001824	0.00033717	0.00019906	0.00029368	0.00059874	0.00021345	-0.00001074	0.00027921	0.00043374	0.00004957	0.00045767	0.00052438	0.00006158	-21.47483647
-1.3001	-21.47483647	-21.47483647	-21.47483647	-21.47483647	-21.47483647	-21.47483647	-21.47483647	-21.47483647	-21.47483647	-21.47483647	-21.47483647	-21.47483647	-21.47483647	-21.47483647	-21.47483647	-21.47483647	-21.47483647	-21.47483647	-21.47483647	-21.47483647	-21.47483647	-21.47483647	-21.47483647	-21.47483647	-21.47483647	-21.47483647	-21.47483647	-21.47483647	-21.47483647	-21.47483647	-21.47483647	-21.47483647	-0.20440283	-0.52290344	0.04351643	-0.18641269	0.00205188	0.08325780	0.00896399	-0.01032758	0.01024925	0.02200153	0.05467690	0.03292177	0.03292849	0.02826308	0.02272808	0.02515514	-0.00066286	0.02966737	0.03442984	0.03216950	0.02289249	0.02761562	0.02478233	0.02448977	0.03243331	0.03044483	0.03236437	0.02428799	0.02672812	0.02064019	0.02736990	0.02889136	0.02481916	0.02318327	0.02328751	0.02429433	0.02600662	0.02575704	0.02362039	0.02112411	0.02187813	0.02018513	0.02013657	0.02147715	0.01839914	0.02105520	0.02176091	0.00681920	0.02439607	0.01606404	0.01492349	0.02532114	0.01180945	0.02844650	0.01682606	0.02175847	0.02925959	0.02502066	0.02919942	0.01761078	0.02408124	0.02184503	0.02485555	0.02237389	0.03213905	0.01848846	0.02037811	0.02162000	0.01686168	0.02317726	0.03001799	0.03032546	0.03111738	0.04378450	0.04254306	0.05001244	0.03937097	0.03765051	0.03947216	0.03067414	0.03172349	0.02859875	0.02272628	0.01314386	0.01014916	0.00179784	0.00476488	0.00631844	0.00388383	-0.00234136	0.00126807	0.00692393	0.00685683	0.01179935	0.00949237	0.00711143	0.00534993	0.00138868	0.00398488	0.00056198	0.00091410	-0.00107741	-0.00201346	0.00204250	0.00221942	0.00036598	0.00025781	0.00217176	0.00286035	-0.00076991	0.00111808	0.00021083	0.00013257	-0.00043266	0.00080768	0.00184836	0.00155981	-0.00253853	0.00003778	0.00046497	-0.00107460	0.00007187	0.00089888	0.00084511	-0.00134969	-0.00055669	-0.00018273	-0.00052733	0.00016673	0.00183453	0.00109106	0.00079208	0.00017988	-0.00123296	-0.00166123	0.00020364	0.00018652	-0.00003652	0.00062922	0.00032269	0.00128739	0.00075058	0.00032338	0.00042428	-0.00014368	0.00097508	-0.00035921	-0.00032086	0.00158558	-0.00132313	-0.00153796	-0.00108645	0.00006305	0.00045292	-0.00196260	0.00046268	0.00112404	-0.00022984	0.00058178	-0.00022731	-0.00021818	-0.00031388	-0.00099151	-0.00071310	0.00116479	0.00115994	0.00202083	0.00004961	0.00055649	-0.00021887	0.00032538	0.00011237	-0.00106562	0.00142740	0.00001845	0.00141973	0.00025364	0.00123537	-0.00082708	-0.00113140	-0.00006974	0.00113876	0.00120976	0.00012020	0.00002961	-0.00134202	-0.00048469	0.00061609	0.00094290	0.00071013	0.00058103	0.00027004	0.00080702	0.00055072	0.00041535	0.00072355	0.00091064	0.00081789	0.00041026	0.00028857	0.00128944	-0.00020702	0.00028890	-0.00025730	-0.00029477	0.00092366	-0.00010727	0.00010300	0.00057413	-0.00004842	0.00145198	0.00077359	0.00020293	0.00054567	0.00014608	-0.00041418	0.00090032	0.00095696	0.00057114	0.00099321	0.00036366	0.00051204	0.00093978	0.00135019	0.00083223	-0.00038637	0.00052661	0.00006852	-0.00021374	-0.00099178	0.00118981	0.00003509	-0.00012406	-0.00056537	0.00056691	0.00182094	0.00071181	0.00086794	0.00067343	0.00061714	0.00050673	-0.00010153	0.00011141	0.00112667	0.00007810	0.00064257	0.00049595	-0.00068810	0.00042675	-0.00007620	0.00015690	0.00092352	-0.00011229	0.00044823	0.00043888	0.00111462	0.00068270	0.00063314	0.00072249	-0.00003517	0.00121060	0.00071748	0.00126276	0.00056866	0.00137948	0.00140516	-0.00059714	0.00014415	0.00083593	0.00019228	0.00030860	0.00091466	0.00012779	-0.00020871	0.00032566	-0.00096718	-0.00015989	0.00088937	-0.00063279	0.00034490	0.00032467	-0.00025234	0.00232666	0.00092650	0.00052317	0.00073313	-0.00004257	-0.00019369	0.00084554	0.00150025	-0.00024632	0.00141381	0.00218205	0.00066029	0.00063604	0.00153232	0.00248882	-0.00061846	-0.00112158	0.00094633	-0.00000109	0.00430238	0.00028211	0.00045196	0.00002383	0.00169054	-0.00025718	-0.00183962	0.00311462	0.00001114	0.00209605	0.00252531	0.00056162	-0.00112178	-0.00125599	-0.00016550	0.00018613	0.00189010	-0.00016920	0.00176218	0.00208081	0.00032305	0.00063624	0.00081590	-0.00013837	0.00121376	0.00074030	-0.00002090	0.00372532	0.00226522	-0.00004535	-0.00094570	0.00132211	0.00001830	0.00143438	0.00134322	0.00313218	0.00244334	0.00459141	0.00060900	0.00378893	0.00016750	0.00108736	0.00101317	0.00106300	0.00125440	-0.00146083	0.00113330	-0.00011337	0.00055567	0.00075383	-0.00275917	-0.00083988	0.00079387	0.00104439	-0.00121501	0.00203994	0.00156737	-0.00002269	0.00321213	-0.00207584	-0.00228176	-0.00060250	0.00143778	-0.00250842	-0.00272996	0.00060718	-0.00291171	-0.00080361	0.00008090	-0.00060366	-0.00008762	-0.00160306	0.00118354	0.00170521	0.00171408	0.00107351	-0.00020941	0.00024696	-0.00128080	0.00188152	0.00041973	0.00155017	0.00023281	-0.00158748	0.00116221	0.00164882	-0.00116027	0.00254992	0.00068931	0.00044929	0.00106838	0.00033550	-0.00022263	-0.00026976	-0.00093967	0.00097900	0.00115525	0.00061265	0.00152923	-0.00046991	-0.00005763	0.00090816	-0.00074244	-0.00042723	-0.00112853	0.00082366	0.00121746	0.00007976	0.00026053	0.00067713	0.00164840	-0.00076993	0.00025923	-0.00060915	-0.00105292	-0.00026951	0.00201556	-0.00136337	-0.00219973	0.00000421	0.00098516	0.00048917	-0.00086188	0.00037098	-0.00056104	0.00065357	0.00064707	-0.00049567	-0.00091443	-0.00061090	0.00131529	-0.00028684	0.00033183	-0.00006632	0.00095924	-0.00012986	0.00043344	-0.00021241	0.00043889	0.00103638	0.00007868	0.00049894	-0.00010519	0.00125416	0.00033655	-0.00020605	0.00084259	0.00003092	-0.00015717	-0.00014854	-0.00029555	-0.00008238	0.00023421	0.00023280	0.00023957	-0.00001887	-0.00033454	0.00004010	-0.00031516	0.00005327	-0.00013893	0.00020308	-0.00027322	0.00009541	-0.00034298	-0.00019362	-0.00029626	0.00008089	-0.00000083	0.00017677	0.00029029	-0.00012035	0.00012727	0.00004798	0.00011812	0.00029736	-0.00001446	-0.00008578	-21.47483647
-1.2001	-21.47483647	-21.47483647	-21.47483647	-21.47483647	-21.47483647	-21.47483647	-21.47483647	-21.47483647	-21.47483647	-21.47483647	-21.47483647	-21.47483647	-21.47483647	-21.47483647	-21.47483647	-21.47483647	-21.47483647	-21.47483647	-21.47483647	-21.47483647	-21.47483647	-21.47483647	-21.47483647	-21.47483647	-21.47483647	-21.47483647	-21.47483647	-21.47483647	-21.47483647	-21.47483647	-21.47483647	-21.47483647	0.14609045	0.28394660	-0.09748823	-0.11045547	0.08588841	-0.08536591	-0.02581193	-0.01158142	-0.07653152	0.06421440	0.02505328	0.01599951	0.02607053	0.00676025	0.03275628	0.03796603	-0.00503030	0.02212429	0.03056441	0.03160302	0.01948568	0.03185046	0.03326417	0.02290261	0.02773363	0.02799844	0.03049060	0.02919245	0.02771682	0.02353845	0.02659448	0.02647744	0.03204607	0.02267038	0.02269206	0.02480489	0.02511050	0.02253500	0.02533601	0.02459981	0.02811393	0.01796877	0.02164440	0.02669922	0.01734101	0.01465150	0.02778187	0.01343376	0.02874268	0.00417321	0.02895980	0.02595331	0.01162924	0.03383068	0.01793833	0.02265912	0.03384938	0.03211515	0.02570245	0.02613537	0.02380489	0.01851297	0.02452454	0.02333619	0.02750648	0.02654826	0.02646845	0.02518993	0.02110577	0.01774337	0.02003026	0.01985294	0.00829434	0.01652445	0.01400285	0.01405847	0.00613680	0.00923632	0.01842104	0.02026038	0.02250270	0.02431045	0.02437659	0.01809412	0.01140762	0.00833619	0.00628956	0.00566989	-0.00313196	-0.01148872	-0.00833889	-0.00425836	-0.00686482	-0.00101794	-0.00296423	-0.00514426	-0.00645631	-0.00357839	-0.00210664	-0.00414079	-0.00420823	-0.00356018	-0.00040492	0.00005388	-0.00032966	0.00101685	-0.00100327	0.00434427	-0.00125936	0.00000211	0.00021118	-0.00094117	0.00019232	-0.00087931	-0.00062159	0.00083185	0.00069824	-0.00006207	0.00082675	0.00017379	-0.00076222	0.00044365	0.00039259	0.00057786	-0.00081957	0.00018546	-0.00027531	0.00102625	-0.00120956	-0.00091553	0.00102573	0.00300450	0.00124763	-0.00044984	-0.00047130	0.00204499	-0.00110668	-0.00031726	0.00009766	0.00004152	0.00032009	0.00076342	0.00072294	0.00198079	-0.00064537	-0.00014676	0.00036763	-0.00096883	0.00050133	-0.00002151	0.00045226	0.00034411	0.00015551	0.00041458	-0.00079707	0.00010458	0.00073054	0.00123005	0.00026353	0.00073258	0.00032824	-0.00008858	-0.00023060	0.00084942	0.00160937	-0.00016683	0.00135793	-0.00119515	0.00028323	0.00104887	0.00045410	0.00107381	0.00046227	-0.00016948	-0.00031100	0.00043444	-0.00022598	0.00086028	-0.00066437	-0.00025977	0.00132332	-0.00034690	0.00084184	0.00049519	-0.00010876	-0.00022921	-0.00089563	0.00002952	0.00125977	0.00018272	0.00100619	-0.00002663	0.00063367	0.00021851	0.00045905	0.00019690	0.00058939	0.00122511	-0.00032976	0.00031076	0.00165469	-0.00012110	0.00000918	-0.00027391	0.00008428	0.00009628	-0.00035086	0.00010822	-0.00063961	0.00049876	0.00135423	0.00175979	0.00058758	0.00111642	0.00088402	0.00016333	0.00035240	0.00029443	0.00115824	-0.00029274	-0.00001237	-0.00053587	0.00032869	0.00093299	0.00074485	-0.00010681	0.00064913	0.00076571	-0.00020089	-0.00013701	0.00022774	0.00026542	0.00055503	-0.00005639	0.00038744	0.00092058	0.00030441	0.00015035	0.00035240	0.00086988	0.00090508	-0.00010749	-0.00000583	0.00140842	-0.00005990	0.00070243	0.00025135	-0.00007940	0.00091435	0.00042426	0.00023327	0.00095801	0.00058103	-0.00044503	-0.00009583	0.00103726	0.00032087	-0.00000342	0.00070603	-0.00014384	0.00111062	0.00040159	0.00025472	0.00017928	0.00142726	0.00149293	-0.00017528	0.00106482	0.00026385	0.00070581	-0.00038112	0.00031171	0.00075971	-0.00110573	-0.00076065	-0.00156479	-0.00001921	0.00005745	-0.00153876	0.00136978	-0.00089487	-0.00083494	0.00184764	0.00025888	0.00134815	0.00068299	0.00191900	-0.00003516	0.00203108	0.00095383	0.00036782	0.00134897	0.00186076	0.00158111	0.00154937	0.00061190	0.00138852	0.00083846	-0.00118199	0.00074174	0.00109051	0.00111541	-0.00025639	-0.00092671	0.00016573	0.00522077	0.00032031	-0.00054424	0.00332839	0.00322520	0.00082208	0.00111400	0.00264640	0.00057021	-0.00241071	0.00565253	0.00271536	0.00344416	-0.00093074	0.00075205	0.00200000	0.00224753	0.00034308	0.00220075	-0.00134691	0.00394148	0.00035383	-0.00057200	-0.00002794	0.00096128	0.00084696	0.00286036	0.00124339	0.00406296	0.00313929	-0.00018562	0.00486627	0.00197284	0.00347954	-0.00077276	0.00186390	0.00013409	0.00069090	-0.00027874	0.00076050	0.00061821	0.00095740	0.00144728	-0.00088944	0.00212296	0.00654797	0.00043250	0.00186606	0.00080518	0.00200511	0.00000548	0.00069517	0.00245286	-0.00146301	0.00264213	0.00148774	0.00280351	0.00225058	0.00325321	0.00205858	-0.00031476	-0.00117017	-0.00141586	0.00099457	0.00057660	-0.00256881	0.00078555	0.00138511	0.00083634	0.00118038	0.00389593	-0.00013172	-0.00144915	0.00166400	0.00153651	0.00227119	0.00198667	0.00107822	0.00151746	0.00017488	0.00163591	0.00152230	-0.00124806	0.00366914	0.00236366	0.00332114	0.00372016	0.00036202	0.00059613	0.00233051	-0.00019971	0.00201906	0.00116989	0.00036152	0.00148862	0.00094538	0.00143344	0.00171287	0.00003846	-0.00009536	0.00087501	0.00074525	-0.00057894	0.00088205	0.00157947	0.00020131	0.00185294	-0.00035552	-0.00055918	0.00061937	-0.00012063	0.00119146	0.00222801	0.00079448	0.00013306	0.00003295	0.00037840	0.00094715	-0.00184561	0.00132802	0.00053861	0.00033505	0.00135185	0.00259678	0.00213446	-0.00048601	0.00109408	0.00192098	0.00152176	0.00022468	0.00032993	-0.00002953	0.00088688	-0.00030070	0.00004030	0.00018448	0.00038047	0.00100462	0.00035636	0.00093054	0.00079706	0.00034101	0.00032104	-0.00023932	0.00015760	0.00039983	-0.00031015	0.00009434	0.00046316	0.00053355	0.00012330	0.00059046	-0.00007351	-0.00008386	0.00025003	0.00014248	0.00040538	0.00039511	0.00022313	-0.00002315	0.00022158	0.00015878	0.00031483	0.00014771	0.00027100	0.00072264	0.00024736	0.00003473	0.00027708	0.00041394	0.00010496	0.00047315	0.00051124	-0.00034868	-21.47483647
-1.1001	-21.47483647	-21.47483647	-21.47483647	-21.47483647	-21.47483647	-21.47483647	-21.47483647	-21.47483647	-21.47483647	-21.47483647	-21.47483647	-21.47483647	-21.47483647	-21.47483647	-21.47483647	-21.47483647	-21.47483647	-21.47483647	-21.47483647	-21.47483647	-21.47483647	-21.47483647	-21.47483647	-21.47483647	-21.47483647	-21.47483647	-21.47483647	-21.47483647	-21.47483647	-21.47483647	-21.47483647	-21.47483647	0.23745242	-0.47865875	0.17915564	-0.13168989	0.01313356	-0.09690113	0.11558606	0.06008819	-0.02004691	0.04486761	0.05316604	0.02368705	0.04728487	0.02239261	0.02235831	0.02743784	0.00237505	0.03853376	0.03836499	0.03453859	0.02233523	0.02479895	0.03216038	0.02405167	0.02937450	0.02791429	0.03272184	0.03251188	0.03358232	0.02626200	0.02926640	0.02728326	0.02911243	0.02318758	0.02480871	0.02433457	0.02379727	0.02382609	0.02353642	0.02080838	0.02884577	0.02000697	0.02879475	0.02122419	0.02205707	0.01321498	0.03551346	0.01040721	0.02123846	0.02064018	0.02870845	0.02010675	0.00431165	0.03894212	0.02077573	0.02269887	0.03768606	0.03411152	0.02122479	0.02515195	0.02453627	0.02315120	0.02764335	0.02502242	0.02824584	0.02187298	0.02431622	0.02305778	0.01931869	0.02210641	0.02319193	0.02059520	0.01628944	0.02191960	0.01649270	0.01457363	0.00288443	0.00380332	0.00323060	-0.00273859	0.00148134	0.00220335	-0.00136861	-0.00478255	-0.00746583	-0.00227350	0.00421001	0.00819206	0.00906769	0.00566548	0.00458003	0.00747560	0.00520920	0.00291905	0.00309435	-0.00205312	-0.00659524	-0.00653139	-0.00876008	-0.01216501	-0.01385287	-0.01368626	-0.01180086	-0.00638693	-0.00699443	-0.00401516	-0.00233900	0.00034185	-0.00229922	-0.00082040	0.00091242	-0.00064521	-0.00014794	-0.00004893	0.00063540	-0.00149933	0.00112519	-0.00180255	-0.00025824	-0.00069733	-0.00090866	0.00118888	0.00049606	0.00076742	0.00000678	-0.00183095	-0.00072967	-0.00046999	-0.00186243	0.00065384	0.00068205	0.00150324	0.00082190	-0.00074715	-0.00087058	0.00221036	0.00082643	0.00068849	0.00069919	0.00051056	0.00124000	0.00115121	0.00074793	0.00063175	-0.00068692	-0.00013658	-0.00032092	-0.00151690	0.00109154	-0.00048514	-0.00084401	-0.00078878	0.00067769	0.00012322	-0.00065556	-0.00038049	0.00059703	-0.00066506	0.00026646	-0.00029130	0.00030980	-0.00109417	-0.00094315	-0.00010019	0.00078056	0.00002387	0.00159419	-0.00094703	-0.00031997	0.00000198	0.00013346	-0.00143469	-0.00022986	0.00078286	-0.00068640	-0.00021648	0.00049442	0.00022679	-0.00116009	-0.00046949	0.00002134	-0.00059741	0.00080442	0.00073169	0.00046655	-0.00152155	-0.00119582	0.00061192	0.00077354	0.00020813	0.00088192	-0.00034872	0.00045887	-0.00021390	0.00054901	0.00088003	0.00014917	0.00063817	-0.00102013	0.00032103	0.00025342	0.00025969	0.00069075	-0.00103685	-0.00008392	0.00068669	-0.00028626	-0.00052177	-0.00051816	-0.00035293	0.00098656	-0.00007840	0.00063178	0.00038190	0.00025981	0.00017791	0.00020134	0.00023240	0.00103090	0.00016638	-0.00017262	-0.00066314	0.00003851	0.00142317	0.00040081	0.00015687	0.00044684	-0.00029726	-0.00024645	-0.00009221	0.00042298	-0.00009281	-0.00077002	-0.00059508	0.00058677	0.00092301	0.00030257	0.00120223	0.00015343	0.00056212	0.00068022	0.00012067	0.00063480	0.00015486	-0.00000776	0.00003751	0.00016188	-0.00044782	0.00068050	-0.00013321	-0.00012245	0.00030549	-0.00043803	0.00008517	0.00006195	0.00017097	-0.00007732	-0.00043431	0.00023095	0.00062715	0.00115011	0.00013811	-0.00004494	0.00036204	0.00037569	0.00017204	-0.00107799	0.00088751	0.00022989	0.00024020	-0.00037727	0.00103385	0.00098779	-0.00054399	-0.00030547	-0.00060098	-0.00004926	0.00128050	0.00065867	0.00054319	0.00020650	0.00039517	0.00145644	0.00025615	0.00035296	-0.00016898	-0.00011733	-0.00084674	0.00029827	0.00032188	0.00195909	0.00106319	0.00286091	0.00007141	-0.00135856	0.00076947	0.00155966	0.00018203	-0.00166470	0.00039389	0.00089908	0.00099677	0.00070180	-0.00055127	0.00043270	0.00244363	-0.00058222	0.00155939	0.00135545	0.00092418	0.00074687	0.00093651	0.00100946	-0.00033901	0.00104498	0.00177552	0.00224944	0.00134613	-0.00223707	0.00122589	0.00012222	-0.00040281	0.00164845	0.00026700	0.00038212	0.00053362	0.00118393	0.00375264	0.00294594	0.00184667	-0.00040569	0.00133191	0.00194320	0.00069279	0.00105199	0.00104409	0.00280920	-0.00055897	0.00080515	0.00012785	0.00420164	-0.00034384	0.00037956	-0.00062977	0.00115214	0.00174064	-0.00083133	0.00318166	0.00013498	0.00200639	0.00137160	0.00039569	-0.00016480	0.00079315	0.00076269	0.00233791	0.00042029	-0.00068647	0.00111460	0.00296205	0.00258447	0.00105921	-0.00066393	0.00204926	0.00141210	-0.00161429	0.00018885	-0.00125001	-0.00115248	-0.00050227	-0.00167273	-0.00070484	-0.00049502	0.00056429	0.00064843	0.00144945	0.00087847	0.00127498	0.00004767	0.00156757	0.00242392	0.00133455	-0.00128375	-0.00016203	-0.00073157	-0.00021796	0.00155306	-0.00051418	0.00239443	0.00073855	0.00185406	0.00021520	0.00041439	0.00010691	0.00127858	-0.00069177	0.00100834	0.00054064	0.00050175	-0.00107929	0.00133989	0.00093022	-0.00088437	-0.00045481	0.00003178	0.00060549	0.00141343	0.00126042	-0.00060402	0.00137837	0.00147103	0.00057488	-0.00023174	0.00003782	-0.00015112	0.00061395	0.00123739	0.00136635	-0.00016772	-0.00118132	0.00095845	0.00079073	0.00009948	-0.00076055	0.00073627	-0.00003728	0.00067889	0.00024777	0.00167720	0.00016688	0.00030039	0.00065712	-0.00025348	0.00119475	-0.00032582	0.00039559	0.00018001	0.00039137	-0.00109929	0.00071851	0.00031500	0.00042953	0.00121178	0.00022223	0.00072755	0.00020479	-0.00000510	0.00031840	-0.00036590	-0.00005811	0.00022596	0.00030530	0.00051614	0.00000484	0.00014799	0.00044507	0.00060077	0.00025053	-0.00024496	0.00033891	0.00038495	0.00013332	0.00049904	0.00033199	0.00029271	0.00016002	0.00004043	0.00026200	0.00018177	0.00029791	0.00044047	0.00050860	-0.00006860	0.00045656	0.00057259	0.00042005	0.00023621	0.00061341	-0.00017736	-21.47483647
-1.0001	-21.47483647	-21.47483647	-21.47483647	-21.47483647	-21.47483647	-21.47483647	-21.47483647	-21.47483647	-21.47483647	-21.47483647	-21.47483647	-21.47483647	-21.47483647	-21.47483647	-21.47483647	-21.47483647	-21.47483647	-21.47483647	-21.47483647	-21.47483647	-21.47483647	-21.47483647	-21.47483647	-21.47483647	-21.47483647	-21.47483647	-21.47483647	-21.47483647	-21.47483647	-21.47483647	-21.47483647	-21.47483647	1.94770801	-21.47483647	-0.03915129	0.01729576	-0.02497286	-0.16216327	0.04840181	0.03310981	0.01990992	0.07619237	0.00106750	0.02825457	0.02419977	0.02944767	0.04235892	0.03460572	0.00553992	0.02675797	0.04240283	0.03663058	0.01957535	0.02800740	0.03499644	0.03148480	0.02754542	0.02924622	0.03050475	0.03060008	0.02873847	0.02141418	0.02921197	0.02578945	0.02426074	0.02224816	0.02527757	0.02639839	0.02347912	0.02347717	0.02696266	0.02183879	0.02900616	0.02353733	0.02052736	0.02708127	0.02090155	0.01763586	0.03243250	0.01743764	0.02966444	0.00870418	0.02379886	0.02162436	0.00778697	0.03550375	0.02358736	0.02580282	0.03514362	0.02973239	0.02678704	0.02142812	0.02477881	0.02509557	0.02681255	0.02663356	0.02660921	0.03089467	0.02536425	0.02648762	0.01998916	0.01930523	0.02257376	0.02301275	0.01508282	0.01949222	0.01157500	0.01123556	0.00534794	0.00849821	0.00794821	0.00973115	0.00538424	0.01475799	0.01150862	0.00567360	-0.00822354	-0.00778583	-0.00865319	-0.00927152	-0.00810841	-0.01769082	-0.01479649	-0.00339338	0.00057688	0.00738004	0.01353184	0.01180930	0.00815952	0.00786655	0.01069906	0.00397277	0.00331453	-0.00289414	-0.00366993	-0.00626561	-0.01071828	-0.01246543	-0.01502756	-0.01102431	-0.01123608	-0.01140449	-0.00927353	-0.00759126	-0.00557944	-0.00527607	-0.00308682	-0.00089273	0.00075350	-0.00208596	-0.00050616	0.00016708	-0.00098960	-0.00057079	0.00026472	0.00168169	-0.00021933	-0.00025427	-0.00067204	-0.00095971	0.00021153	-0.00004677	-0.00040138	0.00024538	0.00197628	0.00057610	-0.00144814	0.00151136	-0.00074346	0.00061235	0.00185156	0.00130904	0.00073844	0.00139190	0.00045302	0.00079422	-0.00057857	0.00036659	0.00073554	-0.00028279	0.00113479	0.00051006	0.00031498	0.00009301	-0.00151362	0.00098934	0.00050013	0.00033792	0.00067817	0.00044422	0.00079699	0.00032095	0.00128813	-0.00015974	0.00123820	0.00024973	0.00137375	0.00041106	0.00050870	-0.00048695	0.00148056	0.00047991	-0.00014676	0.00139501	0.00005331	0.00100723	-0.00050137	0.00060265	0.00076548	0.00033337	-0.00098694	-0.00130019	-0.00008400	-0.00047796	0.00062457	0.00072043	-0.00040374	-0.00102314	-0.00027756	0.00060530	0.00061565	0.00016087	0.00002953	0.00000754	0.00163097	0.00046728	0.00110824	0.00084432	0.00023092	0.00122478	-0.00092475	-0.00000342	0.00152206	0.00046067	0.00057003	0.00011727	0.00023995	0.00084001	0.00031841	-0.00060866	-0.00029696	0.00076531	0.00062477	0.00059458	0.00086491	0.00056951	0.00020879	0.00132509	0.00131021	0.00054656	0.00031347	0.00027565	0.00036005	-0.00011022	0.00081369	0.00126613	0.00126645	0.00039174	0.00168782	-0.00034756	0.00052306	0.00004260	0.00089854	-0.00004617	-0.00006923	-0.00015825	0.00063530	0.00090858	0.00058776	0.00002675	0.00077950	0.00180348	0.00036934	0.00129979	0.00083074	0.00085758	0.00011081	0.00010679	0.00013148	-0.00043983	0.00079221	0.00121330	-0.00043633	0.00044834	0.00096024	-0.00004563	-0.00095589	0.00050531	0.00062402	0.00085665	0.00141937	0.00018762	0.00161800	0.00107462	0.00067808	0.00044625	0.00151010	0.00118736	0.00046867	0.00044299	0.00094371	-0.00018803	-0.00021091	0.00089665	0.00107727	0.00010885	-0.00011793	-0.00050405	0.00061619	0.00169723	-0.00020867	0.00141219	0.00056677	-0.00046655	-0.00002667	0.00005210	0.00077935	0.00076920	0.00158163	0.00176878	0.00169508	0.00097257	0.00118032	0.00283658	0.00220162	-0.00022176	0.00127370	0.00264533	0.00159325	-0.00181403	-0.00067704	0.00240173	0.00156436	0.00138480	-0.00090122	-0.00034139	-0.00020433	0.00392031	0.00038620	-0.00005343	0.00071872	0.00317560	0.00268582	0.00214748	0.00085746	0.00079155	0.00129255	0.00123735	0.00219753	0.00377453	0.00107501	0.00217124	0.00086178	0.00278739	0.00178653	0.00136880	0.00266514	0.00356043	0.00280421	0.00049758	0.00233622	-0.00170419	-0.00016465	0.00003096	0.00184146	0.00303456	0.00148522	0.00036706	0.00184988	0.00116448	0.00225690	0.00027434	0.00397267	0.00264253	-0.00172371	0.00050779	0.00312646	0.00183561	-0.00167883	0.00365041	-0.00411508	0.00107275	0.00177137	0.00176689	-0.00080376	0.00264663	0.00273974	0.00093082	0.00193256	0.00373737	0.00138417	0.00221462	-0.00056028	-0.00255315	-0.00074088	0.00001363	0.00116275	-0.00065623	-0.00030448	-0.00122153	0.00124668	-0.00105655	-0.00159341	-0.00040181	-0.00042042	0.00047497	0.00016316	0.00045764	-0.00084492	-0.00026303	0.00070306	-0.00099217	0.00042411	0.00027231	0.00204306	-0.00162316	-0.00015488	-0.00028908	0.00009248	0.00012818	-0.00099160	-0.00026104	0.00139211	0.00187952	-0.00131128	-0.00013883	0.00027287	-0.00078936	0.00072683	0.00049299	0.00014904	0.00082524	-0.00064168	0.00125129	-0.00113316	-0.00142193	0.00019830	0.00083148	0.00172006	-0.00062498	-0.00057446	-0.00035558	0.00103012	0.00115604	0.00030930	-0.00126512	0.00041643	-0.00061826	0.00061463	-0.00063675	0.00082997	-0.00022164	0.00102362	-0.00050240	0.00167135	-0.00099832	0.00083409	0.00122498	0.00206878	-0.00029020	0.00144594	0.00139055	0.00139747	0.00236622	0.00035306	0.00294387	0.00012081	0.00061693	0.00014796	0.00035275	0.00010750	0.00036359	0.00034522	0.00052667	0.00033687	0.00003296	0.00043033	0.00058314	-0.00026629	0.00011101	0.00036111	0.00012215	-0.00002759	-0.00014728	0.00052688	0.00067440	0.00012812	0.00053546	0.00023226	-0.00008615	0.00014313	-0.00055875	0.00038927	0.00025595	0.00004396	0.00042057	0.00000681	0.00039674	0.00020706	0.00011568	0.00021196	0.00058189	0.00051817	0.00045058	-0.00013753	0.00013529	0.00029782	0.00001926	0.00008332	0.00059828	-0.00029978	-21.47483647
-0.9501	-21.47483647	-21.47483647	-21.47483647	-21.47483647	-21.47483647	-21.47483647	-21.47483647	-21.47483647	-21.47483647	-21.47483647	-21.47483647	-21.47483647	-21.47483647	-21.47483647	-21.47483647	-21.47483647	-21.47483647	-21.47483647	-21.47483647	-21.47483647	-21.47483647	-21.47483647	-21.47483647	-21.47483647	-21.47483647	-21.47483647	-21.47483647	-21.47483647	-21.47483647	-21.47483647	-21.47483647	-21.47483647	0.21755430	-0.60843796	0.16766217	-0.01626503	0.06786406	-0.26752319	0.04906224	0.05627261	0.03661651	-0.01060597	0.03438101	0.05208785	0.03118547	0.03000075	0.01958076	0.02925190	0.00806547	0.04794231	0.04010926	0.03286324	0.03211443	0.02241419	0.03153650	0.02628402	0.02941348	0.02712002	0.02725028	0.02806775	0.02532285	0.02578135	0.03074622	0.02584132	0.02782012	0.02067488	0.02576938	0.02319053	0.02288416	0.02239516	0.02184776	0.01802795	0.02928562	0.02413404	0.01911348	0.02374125	0.02254430	0.01607270	0.03534739	0.00688860	0.02795484	0.01223414	0.03472166	0.03145717	0.01010407	0.03563722	0.01448920	0.02195817	0.03126462	0.03474072	0.02043260	0.02003112	0.02368034	0.02027952	0.02072783	0.02663204	0.02873942	0.02780662	0.02165339	0.02430844	0.01738684	0.02094488	0.02061933	0.01636302	0.01521187	0.01519265	0.00784727	0.00620447	-0.00824249	-0.00352344	-0.00737389	-0.00661386	-0.00958066	-0.00672946	-0.00840998	-0.01214627	-0.02347140	-0.02743168	-0.02248456	-0.02368836	-0.02983375	-0.04097191	-0.03676135	-0.03101026	-0.03330526	-0.02603493	-0.02321105	-0.01948208	-0.01617161	-0.01166608	-0.00372156	-0.00050644	0.00296757	0.00008539	0.00318776	0.00539047	0.00098901	-0.00111173	-0.00544395	-0.00829078	-0.01029492	-0.01457325	-0.01327362	-0.01486737	-0.01120210	-0.01222029	-0.00871968	-0.00717000	-0.00410831	-0.00600427	-0.00249494	-0.00164800	-0.00139310	0.00132266	-0.00106364	-0.00080074	-0.00100403	-0.00089999	0.00127334	-0.00049610	-0.00049395	0.00015471	-0.00115470	0.00040599	0.00116031	-0.00025885	-0.00050262	0.00083417	-0.00058212	-0.00045519	0.00093945	-0.00020947	0.00097684	-0.00014738	0.00026408	0.00172682	-0.00058072	0.00005841	-0.00025490	-0.00144788	-0.00006411	-0.00076973	-0.00075819	-0.00014165	-0.00066345	0.00005233	-0.00115182	-0.00018626	0.00187105	-0.00018261	-0.00013786	-0.00057701	0.00036732	0.00014941	-0.00020165	0.00019624	0.00070376	0.00122524	0.00040157	-0.00086557	-0.00174506	0.00006203	0.00176370	0.00004732	0.00055148	0.00012432	-0.00127029	0.00125395	-0.00050330	0.00117608	-0.00120684	0.00003071	-0.00157219	-0.00015986	0.00052719	0.00096643	0.00003223	-0.00151753	-0.00083004	0.00169923	-0.00007751	0.00033256	0.00097548	0.00055358	0.00059295	-0.00036403	-0.00010392	0.00142271	-0.00126552	0.00154028	-0.00013842	0.00034522	0.00024144	0.00096533	0.00023930	-0.00016272	0.00003426	0.00116633	0.00021080	-0.00132934	0.00019525	0.00035381	0.00128435	0.00137469	-0.00005079	0.00022775	0.00028049	0.00028307	0.00032065	0.00076454	0.00026078	0.00060169	0.00026051	0.00006999	-0.00058194	0.00128640	0.00098835	-0.00012320	0.00022283	0.00139259	0.00056208	0.00035878	-0.00035900	0.00042238	-0.00041282	0.00032691	0.00052728	0.00167514	0.00095266	0.00044334	0.00109040	0.00046809	0.00072113	0.00038472	0.00064321	0.00079439	-0.00017484	-0.00006590	0.00021940	-0.00123387	0.00122753	0.00038129	-0.00004457	0.00075645	-0.00014946	0.00051967	0.00014118	0.00057300	0.00065867	0.00049637	0.00046130	-0.00067750	0.00046756	0.00038844	0.00032441	0.00081538	0.00120154	0.00114352	-0.00141929	0.00097057	0.00012812	0.00048199	0.00086049	0.00060663	0.00162329	-0.00094584	-0.00084074	-0.00046708	-0.00000978	0.00035657	0.00103356	0.00090437	0.00074007	0.00053316	0.00111010	0.00011425	0.00097461	-0.00116235	0.00140243	0.00031152	0.00151743	0.00153782	0.00259197	0.00132922	0.00062354	0.00041914	0.00107421	0.00166322	0.00073905	0.00099200	-0.00232308	0.00030793	-0.00011542	0.00247808	-0.00127096	-0.00032388	0.00011990	0.00373436	0.00161665	0.00084924	0.00232141	0.00264260	0.00189651	0.00019507	0.00230690	-0.00282949	0.00131415	0.00138065	0.00062882	0.00159844	-0.00072433	0.00181598	0.00121026	0.00292412	0.00027875	0.00216187	0.00128507	0.00051955	0.00261484	0.00377241	0.00076032	-0.00003232	0.00105069	0.00090849	-0.00052467	0.00299421	0.00034406	0.00054846	0.00399091	-0.00016074	0.00199613	-0.00243767	0.00033914	0.00003861	0.00104753	-0.00148463	-0.00071576	0.00274106	-0.00071679	0.00219133	-0.00163000	0.00254540	0.00075146	-0.00037839	0.00140539	0.00173669	0.00025992	-0.00073687	0.00281253	0.00165551	-0.00153249	0.00238036	-0.00001928	-0.00058217	0.00156653	0.00187115	0.00129627	-0.00120320	-0.00077877	-0.00172738	-0.00036486	-0.00244421	-0.00194976	-0.00205221	-0.00033366	0.00273578	0.00085223	-0.00028687	-0.00169644	-0.00051235	0.00000145	-0.00098460	0.00172469	0.00010408	-0.00069120	-0.00006867	-0.00163348	-0.00048516	0.00052646	-0.00105682	0.00185326	0.00051564	0.00002600	0.00069592	-0.00013015	-0.00110681	0.00069810	-0.00221100	0.00092626	0.00106466	0.00068925	0.00092193	0.00034010	0.00099670	-0.00129928	0.00028400	0.00032947	-0.00193998	0.00129571	0.00164357	0.00019763	-0.00001639	0.00026577	0.00170142	0.00013499	-0.00130202	-0.00018333	-0.00006267	0.00038373	0.00031363	0.00011608	-0.00284875	-0.00074157	-0.00095401	-0.00053847	-0.00029828	0.00278588	0.00012167	0.00012119	0.00108135	0.00018633	0.00067014	0.00005278	0.00183150	0.00084641	0.00103209	0.00138258	0.00024253	0.00000042	-0.00043118	-0.00049508	0.00098573	-0.00023038	-0.00012971	-0.00018964	-0.00001054	0.00075203	0.00077700	-0.00033847	0.00006150	0.00013717	-0.00014030	0.00015132	0.00000095	0.00003557	0.00034050	-0.00008478	0.00026529	0.00023811	0.00010627	0.00019847	-0.00049142	0.00032427	0.00016098	0.00020537	0.00032348	0.00041301	-0.00014568	0.00000520	0.00013103	-0.00006133	0.00052347	-0.00017800	0.00037485	0.00016289	0.00023324	0.00029848	0.00030856	0.00030100	0.00018914	-0.00036465	-21.47483647
-0.9001	-21.47483647	-21.47483647	-21.47483647	-21.47483647	-21.47483647	-21.47483647	-21.47483647	-21.47483647	-21.47483647	-21.47483647	-21.47483647	-21.47483647	-21.47483647	-21.47483647	-21.47483647	-21.47483647	-21.47483647	-21.47483647	-21.47483647	-21.47483647	-21.47483647	-21.47483647	-21.47483647	-21.47483647	-21.47483647	-21.47483647	-21.47483647	-21.47483647	-21.47483647	-21.47483647	-21.47483647	-21.47483647	0.12217519	0.05532543	0.04599134	0.12598246	-0.03501721	-0.05234465	-0.07616405	-0.00359099	0.01063139	0.01361823	0.03410920	0.03770606	0.03086523	0.03672976	0.02431800	0.01154635	-0.00279553	0.03797506	0.03500142	0.03546447	0.02805063	0.02637622	0.03157760	0.02747709	0.02459010	0.02844977	0.03345612	0.02891647	0.02886776	0.02513599	0.03031711	0.02471254	0.02843432	0.02286396	0.02388727	0.02245236	0.02591108	0.02637018	0.02598153	0.02127970	0.02783383	0.02599730	0.01834952	0.02260156	0.02425194	0.02082265	0.01975835	0.01221873	0.02876503	0.01087829	0.01708239	0.03481023	0.01644436	0.02617419	0.00643029	0.01443989	0.03555548	0.03099863	0.01941236	0.01918369	0.02622100	0.02314852	0.02689390	0.02367451	0.02261800	0.02235987	0.02200925	0.03108961	0.02153411	0.02298528	0.02444513	0.02186912	0.01405923	0.02097968	0.01369138	0.01463700	0.00336020	0.01462740	0.00753435	0.01052808	0.00698487	0.00710788	0.00729877	0.00229714	-0.00359412	-0.00582052	-0.00181541	-0.00119280	-0.00453140	-0.01348141	-0.01013961	-0.01173000	-0.01602554	-0.01567040	-0.01796203	-0.01904967	-0.02690862	-0.02805567	-0.02424297	-0.02319212	-0.01563666	-0.01322419	-0.00954312	-0.00341026	0.00198804	0.00192074	0.00244011	0.00355228	0.00146206	-0.00479007	-0.00564332	-0.01096417	-0.01214789	-0.01559691	-0.01261938	-0.01266857	-0.01102642	-0.01162815	-0.00930682	-0.00680486	-0.00553183	-0.00357221	-0.00189848	-0.00251558	-0.00147760	-0.00014932	-0.00012512	-0.00038686	-0.00173092	-0.00001062	0.00005379	0.00242147	0.00017289	-0.00059380	-0.00270271	0.00112965	-0.00010977	-0.00014551	-0.00053796	0.00075140	0.00037738	0.00076231	0.00140575	0.00189445	-0.00014050	0.00015143	-0.00066935	-0.00098918	0.00059471	-0.00169664	-0.00093081	-0.00003091	-0.00112357	0.00103781	-0.00055640	-0.00004248	0.00070735	0.00027495	0.00058129	-0.00073312	0.00056560	-0.00126864	-0.00078503	-0.00185070	0.00104046	-0.00076610	0.00152600	-0.00089658	-0.00048736	0.00040808	0.00036651	-0.00070975	0.00110207	0.00120411	-0.00085043	0.00098572	-0.00043625	0.00099057	0.00018345	0.00013212	-0.00005396	-0.00016337	0.00002095	0.00088082	-0.00056199	-0.00013591	-0.00077034	0.00064110	-0.00022534	-0.00011027	0.00057968	0.00077144	-0.00047048	0.00071683	-0.00077507	-0.00045739	0.00022209	0.00013792	-0.00054449	-0.00050964	-0.00003856	0.00084360	0.00069168	-0.00075946	-0.00041894	0.00000006	0.00018208	-0.00071512	-0.00082601	-0.00045958	0.00014418	0.00100510	0.00010787	-0.00002493	-0.00064073	-0.00006616	-0.00020922	-0.00016228	0.00078336	-0.00000984	0.00001566	0.00023240	-0.00034690	0.00033899	0.00048482	-0.00039280	-0.00003392	-0.00050819	-0.00047360	-0.00060488	-0.00039844	0.00003996	-0.00085719	-0.00042817	0.00051780	0.00046693	-0.00009080	0.00060597	0.00138756	0.00013076	0.00000850	-0.00002573	-0.00011205	-0.00002472	-0.00044001	0.00022083	0.00030827	-0.00071610	0.00093187	-0.00013697	-0.00078981	0.00066837	-0.00094886	-0.00041404	-0.00042822	0.00030576	0.00021072	0.00047854	0.00014783	0.00004458	-0.00004103	0.00054318	0.00026278	0.00025374	0.00046657	0.00022141	-0.00123051	0.00130394	-0.00066229	0.00136276	-0.00000286	0.00091115	0.00019928	-0.00184519	-0.00130108	-0.00027461	0.00011284	0.00089547	-0.00029275	0.00161320	0.00100139	-0.00116375	0.00020589	0.00028371	0.00177971	-0.00018426	0.00048032	0.00129419	-0.00054994	-0.00006358	-0.00007968	0.00009093	0.00038210	-0.00013845	0.00025672	0.00250700	0.00069405	-0.00044322	-0.00217171	-0.00058933	-0.00055193	0.00171621	-0.00104554	-0.00001439	0.00103977	0.00398808	0.00062855	0.00069815	0.00035971	0.00292461	0.00112435	0.00140102	0.00103311	-0.00018103	-0.00002832	0.00348350	0.00206361	0.00021676	-0.00233448	0.00403343	0.00038021	0.00047682	-0.00028582	0.00040072	-0.00005418	0.00146706	0.00294302	0.00236002	0.00247600	-0.00042652	0.00120884	0.00258088	0.00043858	0.00359521	0.00237767	0.00072648	0.00076993	0.00056870	0.00048333	0.00054755	0.00061096	-0.00048259	0.00072858	0.00072200	0.00123852	0.00125241	-0.00209269	0.00376416	-0.00089249	0.00103932	-0.00042953	-0.00053220	-0.00005532	-0.00045359	0.00131479	0.00033124	0.00048346	0.00110570	-0.00050467	0.00326400	-0.00055263	-0.00080827	0.00255273	0.00097657	0.00024975	-0.00128968	-0.00049863	-0.00323469	-0.00146320	0.00113754	-0.00360057	0.00006892	0.00054875	-0.00016321	0.00085986	0.00228412	-0.00176273	-0.00122319	0.00163600	-0.00065816	-0.00010869	0.00014849	-0.00064597	-0.00042198	-0.00277233	-0.00052618	-0.00046769	-0.00056357	0.00232665	-0.00036362	0.00133958	0.00102046	-0.00106308	0.00022436	0.00043082	-0.00207748	0.00085665	0.00047015	-0.00045793	-0.00036897	0.00047396	0.00008119	0.00055515	-0.00037038	0.00049050	-0.00110125	-0.00004162	-0.00007301	-0.00042441	0.00085228	0.00059701	0.00232035	0.00014170	-0.00082087	-0.00042484	-0.00070735	-0.00003604	0.00115779	0.00046997	-0.00217681	0.00059916	-0.00052800	0.00202940	-0.00040617	0.00247847	0.00078499	0.00130023	0.00109757	0.00002453	-0.00064911	0.00103054	0.00119083	0.00062761	0.00146100	-0.00024740	0.00102112	-0.00040885	0.00023585	0.00006341	0.00012288	0.00066387	0.00078713	0.00056067	0.00007001	0.00056113	0.00017705	0.00040406	-0.00004078	-0.00042671	-0.00001501	0.00015321	-0.00039852	-0.00007594	-0.00011746	-0.00003208	0.00021266	0.00004909	-0.00028269	0.00002077	0.00013665	0.00024802	-0.00011936	0.00015930	0.00029725	0.00021911	0.00018024	-0.00030617	0.00041801	-0.00019749	0.00016043	0.00012660	0.00015889	-0.00024130	0.00016264	0.00006203	0.00015939	0.00005347	0.00055852	-0.00005063	-21.47483647
-0.8501	-21.47483647	-21.47483647	-21.47483647	-21.47483647	-21.47483647	2.42918062	-0.89825767	-0.16120295	-21.47483647	-21.47483647	-21.47483647	-21.47483647	-21.47483647	-21.47483647	1.76303697	-21.47483647	-21.47483647	0.24512854	-21.47483647	-21.47483647	-21.47483647	-21.47483647	-21.47483647	-21.47483647	-21.47483647	-21.47483647	-21.47483647	-21.47483647	-21.47483647	-21.47483647	-21.47483647	-21.47483647	0.28402251	-0.46860740	0.32269509	-0.11728331	-0.07099301	-0.07516653	0.05905164	-0.00571022	-0.02639567	0.04229915	0.01705653	0.05322752	0.04075110	0.05500578	0.01013379	0.02845529	-0.00084975	0.03563101	0.03178336	0.03117242	0.03009056	0.03461204	0.02897921	0.02705765	0.02718878	0.02995128	0.03154608	0.03031361	0.03110263	0.02479833	0.03109863	0.02444947	0.02598777	0.02350745	0.02377170	0.02621714	0.02717109	0.02356899	0.02534990	0.02373823	0.02582904	0.02450820	0.02355252	0.02567736	0.01922399	0.02385661	0.03107460	0.01427952	0.02223385	0.00429446	0.01767961	0.00732385	0.00983450	0.03815916	0.01242426	0.01229085	0.03446617	0.02697011	0.01684212	0.02400910	0.02442764	0.02307608	0.02529235	0.02686124	0.02617055	0.03093522	0.02048689	0.02291302	0.01967571	0.01967017	0.02118254	0.01937365	0.01611673	0.01600438	0.01496435	0.01619189	0.00393889	0.01080804	0.01146508	0.01152521	0.01320970	0.01299928	0.01275706	0.00436154	-0.00283185	0.00487780	0.00615082	0.00346255	-0.00046832	-0.00677755	-0.00533749	-0.00333104	-0.00772741	-0.00437285	-0.00831507	-0.01518726	-0.02474368	-0.02969210	-0.03545169	-0.03967898	-0.04016299	-0.04191553	-0.03715069	-0.03189771	-0.02709430	-0.01983531	-0.01298564	-0.00720894	-0.00115118	-0.00013043	0.00261567	0.00282602	0.00057257	-0.00266020	-0.00619818	-0.00642514	-0.01068451	-0.01153205	-0.01244440	-0.01314641	-0.01373221	-0.01288232	-0.01076425	-0.00711779	-0.00736309	-0.00578678	-0.00341997	-0.00416284	-0.00369802	-0.00149135	0.00016868	0.00050098	0.00044335	-0.00010084	-0.00074806	0.00028647	0.00059626	-0.00068670	0.00008752	0.00155511	0.00047618	0.00045877	-0.00041930	0.00150048	-0.00013136	-0.00041793	0.00057908	-0.00020032	0.00181247	0.00021031	-0.00014184	-0.00006784	0.00032943	0.00047202	-0.00180278	0.00069376	0.00142155	-0.00070927	0.00001478	0.00010004	-0.00012935	-0.00149133	0.00082895	0.00110328	0.00131262	0.00086860	0.00082488	-0.00205971	0.00015529	-0.00085123	0.00019586	-0.00027777	-0.00064492	0.00089284	-0.00042154	0.00140966	-0.00103924	0.00014644	-0.00025342	-0.00025970	0.00010308	-0.00024801	-0.00035425	0.00152843	-0.00141892	-0.00080004	-0.00095856	0.00058691	0.00090237	0.00055538	-0.00020645	-0.00017894	0.00064511	-0.00036212	0.00015630	0.00105994	-0.00020498	0.00095784	0.00017642	0.00054809	0.00032906	0.00065177	0.00100795	0.00016728	-0.00023619	-0.00005695	-0.00041853	0.00048435	-0.00006926	-0.00027695	0.00091006	0.00040998	0.00022721	0.00031028	0.00075773	-0.00029952	-0.00020983	0.00013218	0.00080356	0.00096372	0.00067117	0.00005414	-0.00009614	0.00095037	0.00076742	0.00044186	0.00027596	0.00063165	0.00077793	-0.00121431	-0.00010375	-0.00002244	0.00012871	-0.00026783	0.00018916	0.00080891	0.00067850	-0.00007276	0.00110353	0.00085065	0.00120874	0.00103738	-0.00012743	0.00011782	-0.00072034	0.00071634	-0.00025209	-0.00079319	0.00079636	0.00037530	0.00008361	-0.00032758	0.00026888	0.00001104	-0.00035247	0.00118201	-0.00009644	0.00012460	0.00050786	0.00060047	0.00209881	-0.00023235	-0.00008049	0.00005412	0.00087782	0.00019904	-0.00019465	0.00053097	0.00085653	0.00035014	-0.00024242	0.00060197	0.00156737	0.00090999	-0.00106265	-0.00096472	0.00018922	0.00220612	-0.00049858	0.00211712	0.00044417	0.00025787	-0.00077621	0.00080021	0.00063769	0.00102784	0.00020920	0.00137306	0.00177809	-0.00025085	0.00030554	0.00009770	0.00082143	-0.00034376	0.00040235	0.00146879	0.00137595	0.00014310	-0.00115921	-0.00074112	0.00026792	-0.00005678	0.00007690	-0.00017547	0.00020346	0.00140374	-0.00025049	-0.00066246	-0.00003625	0.00037018	0.00330048	-0.00032125	-0.00031579	0.00130172	0.00068717	0.00237694	0.00461025	0.00251518	-0.00039196	0.00184378	0.00085359	0.00043697	0.00245468	0.00063013	0.00098454	-0.00118205	0.00378632	0.00205509	0.00285672	0.00145651	-0.00148320	0.00244796	-0.00081123	0.00241317	-0.00105990	-0.00059034	0.00254303	0.00117758	0.00070414	0.00055936	-0.00075908	-0.00041120	-0.00028093	-0.00074422	0.00051081	0.00228170	-0.00121581	0.00157885	-0.00014156	0.00252600	0.00227696	-0.00040084	0.00019556	0.00245442	0.00138066	0.00002283	0.00095796	0.00165039	0.00035048	0.00305253	0.00119338	-0.00167253	0.00068587	0.00031360	-0.00132218	-0.00046271	0.00006248	-0.00035440	0.00319456	0.00062428	-0.00322783	-0.00036624	-0.00139136	-0.00116106	0.00047521	0.00251409	0.00062506	-0.00102360	0.00126538	0.00120827	0.00313669	-0.00145872	0.00061543	0.00003684	-0.00160870	0.00048713	-0.00019330	-0.00016282	0.00206642	0.00064781	0.00237213	0.00276386	-0.00010491	0.00010267	0.00051723	0.00072869	0.00110003	0.00155715	-0.00039064	0.00104576	0.00006862	0.00092329	0.00041616	0.00054686	0.00126487	0.00122297	0.00173448	0.00095010	0.00078203	0.00142804	0.00121935	0.00170683	0.00062937	-0.00070017	-0.00194778	-0.00089025	-0.00123841	0.00035183	0.00050904	0.00016861	-0.00014476	0.00024400	0.00052370	-0.00143523	0.00206512	0.00009718	0.00062561	0.00024671	0.00162798	0.00032655	0.00094795	0.00089462	0.00051930	0.00091013	0.00078947	0.00100625	0.00111266	0.00054512	-0.00025106	0.00063943	0.00099470	0.00035891	0.00057331	-0.00027822	0.00059071	0.00083331	-0.00048198	-0.00012256	0.00014887	0.00010578	-0.00031489	0.00009938	-0.00013220	0.00002059	0.00063493	-0.00008241	0.00006301	-0.00044669	0.00031645	0.00037823	0.00052691	-0.00017228	0.00019429	0.00014436	0.00023806	0.00003605	0.00013394	0.00050889	0.00001256	0.00047508	0.00010136	0.00020244	-0.00002924	0.00042599	0.00019730	0.00024576	0.00027376	0.00012722	0.00022382	-21.47483647
-0.8001	-21.47483647	-21.47483647	-21.47483647	-21.47483647	-21.47483647	-21.47483647	-21.47483647	-21.47483647	-21.47483647	-21.47483647	-21.47483647	-21.47483647	-21.47483647	-21.47483647	-21.47483647	-21.47483647	-21.47483647	-21.47483647	-21.47483647	-21.47483647	-21.47483647	-21.47483647	-21.47483647	-21.47483647	-21.47483647	-21.47483647	-21.47483647	-21.47483647	-21.47483647	-21.47483647	-21.47483647	-21.47483647	0.68315214	-0.66491627	-0.18173808	0.05956343	-0.00932361	-0.23530705	0.04424893	0.06519796	0.05557602	0.05458703	0.00312629	0.06534027	0.04700653	0.01143973	0.03687148	0.03746197	-0.00900475	0.02977539	0.04085163	0.03339097	0.02555473	0.03746921	0.02699832	0.02382852	0.03336189	0.02875399	0.03182178	0.02997370	0.03151656	0.02188056	0.02789673	0.02505430	0.02769412	0.02386103	0.02364471	0.02420594	0.02534315	0.02555600	0.02460646	0.02066366	0.02915700	0.02349613	0.02351185	0.02935224	0.02414126	0.01274604	0.03355299	0.01475635	0.03048434	0.00036833	0.02538670	0.01670702	0.01498219	0.02442859	0.02109813	0.02408033	0.02499990	0.03351484	0.02087059	0.02057599	0.02617460	0.02388269	0.02870720	0.02495068	0.02601532	0.02841375	0.02699561	0.02845925	0.02390813	0.02291707	0.02297124	0.02201458	0.01140906	0.02030844	0.01627294	0.01807342	0.00562427	0.00666842	0.01078053	0.00966414	0.00677845	0.01154564	0.01126610	0.00816921	-0.00288481	-0.00139611	0.00435262	0.00244297	-0.00410435	-0.00737580	-0.00833162	-0.00500416	-0.00888251	-0.00576331	-0.00977608	-0.01297603	-0.01929504	-0.02389003	-0.02783871	-0.03056629	-0.03620990	-0.04514449	-0.04358646	-0.04318121	-0.04433308	-0.04209684	-0.04126250	-0.03424399	-0.03066950	-0.02298913	-0.01447208	-0.00705750	-0.00248017	0.00320785	0.00610110	0.00662723	0.00637779	0.00039921	-0.00120515	-0.00321416	-0.00933994	-0.01076255	-0.01287775	-0.01291489	-0.01244667	-0.01319178	-0.01057174	-0.01021100	-0.00909908	-0.00520300	-0.00423272	-0.00078833	-0.00125086	-0.00196357	-0.00172168	0.00072804	-0.00147274	0.00023337	0.00057094	0.00077565	-0.00047798	0.00057452	0.00050301	0.00079212	-0.00045546	-0.00068113	0.00070790	0.00041238	0.00075084	-0.00087530	-0.00027684	-0.00072623	-0.00015217	0.00022732	-0.00072889	0.00141772	0.00235750	0.00016983	-0.00008684	-0.00034982	0.00031586	-0.00000146	-0.00045944	0.00017152	0.00080479	0.00135317	0.00143924	-0.00102682	0.00094067	0.00083667	0.00106411	0.00011253	0.00014214	0.00002012	-0.00201779	0.00065742	0.00073071	0.00024976	-0.00062116	-0.00029410	0.00064359	-0.00054654	-0.00020870	0.00086498	0.00071271	-0.00079923	-0.00032156	0.00072857	0.00148042	0.00056831	0.00072408	0.00079491	0.00009602	0.00007977	-0.00010771	0.00084413	-0.00037373	0.00134910	-0.00123046	0.00068887	0.00072287	0.00041849	0.00116433	0.00045897	0.00045211	0.00084967	-0.00006932	0.00049429	-0.00083737	0.00000746	0.00129968	0.00083415	0.00040813	0.00081212	-0.00001489	0.00065684	0.00021632	-0.00058006	0.00051554	0.00055994	0.00062576	-0.00009132	0.00012063	0.00066617	0.00032251	-0.00051959	0.00044825	0.00063509	0.00045661	-0.00002095	0.00096461	-0.00003286	-0.00021171	-0.00146559	0.00055161	0.00124022	-0.00013267	0.00008541	0.00074907	0.00100854	0.00091110	0.00108661	0.00092600	0.00053098	-0.00016123	0.00095206	0.00078042	0.00009446	0.00113038	0.00134837	0.00024710	0.00051566	0.00041831	0.00000641	0.00048668	0.00049389	0.00068864	-0.00003892	0.00088851	-0.00014737	0.00091929	0.00061514	0.00055226	0.00044043	0.00168668	0.00019701	-0.00093667	0.00132362	0.00075708	0.00086680	-0.00010003	0.00167466	0.00132556	-0.00139626	-0.00052442	0.00020325	-0.00005856	0.00179539	0.00005697	0.00130842	0.00031881	0.00033471	0.00195636	0.00153484	0.00262236	0.00071529	0.00164191	-0.00048695	0.00034328	-0.00031914	0.00081149	0.00338650	0.00202858	0.00056584	0.00045065	0.00162767	0.00321626	0.00194180	-0.00090805	0.00205354	0.00195204	0.00033926	0.00059821	0.00132392	0.00222817	0.00255179	0.00117800	0.00227917	0.00274197	0.00443833	0.00144918	0.00037378	-0.00023449	0.00059408	0.00171457	0.00421766	0.00429293	0.00224178	-0.00112709	0.00414901	0.00254928	0.00268053	-0.00021133	0.00434077	0.00208323	-0.00062758	0.00127024	0.00255026	0.00403594	0.00053624	-0.00057154	0.00190364	0.00077362	0.00176144	0.00174722	-0.00030498	0.00360794	0.00103166	0.00017914	0.00108820	0.00217584	0.00000241	-0.00059781	0.00083243	0.00276692	0.00269182	-0.00110388	0.00168569	-0.00071846	0.00421894	0.00375907	-0.00006777	0.00315890	0.00187200	0.00203809	0.00132772	0.00056167	0.00334950	-0.00087450	0.00145729	-0.00077976	0.00084444	0.00128686	0.00050631	0.00176592	-0.00225254	-0.00320330	-0.00165019	0.00209746	0.00029181	-0.00248279	0.00083505	0.00183296	0.00045144	-0.00077325	0.00131445	0.00008002	-0.00207961	-0.00185935	-0.00050320	0.00244612	0.00098284	-0.00018421	-0.00011207	-0.00061980	0.00161414	0.00101246	0.00002924	0.00253137	0.00136020	0.00053827	0.00365309	-0.00225128	-0.00007860	0.00103254	-0.00007852	0.00119452	0.00287433	0.00064150	0.00083442	-0.00042703	0.00123138	-0.00006273	-0.00008411	0.00060036	0.00168156	0.00086767	0.00119384	0.00050661	0.00034221	0.00073013	0.00223419	0.00166202	0.00072233	0.00057023	-0.00082853	0.00137406	0.00166272	-0.00078157	-0.00172306	0.00025148	0.00121533	-0.00031972	-0.00030150	0.00154967	0.00251808	0.00093002	0.00129124	0.00164100	0.00025742	0.00088506	0.00077914	0.00108223	0.00150201	0.00027556	0.00168367	0.00026000	0.00019659	0.00118024	0.00164822	0.00137660	0.00034364	0.00066065	0.00009370	0.00098158	0.00018936	-0.00008325	0.00035216	0.00040851	0.00005909	0.00028836	0.00064493	0.00031609	0.00039311	0.00091372	0.00006692	0.00047743	-0.00023724	-0.00002414	0.00021170	0.00060830	0.00043668	-0.00000565	0.00002745	0.00038708	0.00010050	0.00002448	0.00061438	0.00018548	0.00035604	0.00006384	0.00049258	0.00003217	0.00038142	0.00057923	0.00045773	0.00029943	0.00055924	-0.00020715	-21.47483647
-0.7501	-21.47483647	-21.47483647	-21.47483647	-21.47483647	-21.47483647	-21.47483647	-21.47483647	-21.47483647	-21.47483647	-21.47483647	-21.47483647	-21.47483647	-21.47483647	-21.47483647	-21.47483647	-21.47483647	-21.47483647	-21.47483647	-21.47483647	-21.47483647	-21.47483647	-21.47483647	-21.47483647	-21.47483647	-21.47483647	-21.47483647	-21.47483647	-21.47483647	-21.47483647	-21.47483647	-21.47483647	-21.47483647	-0.51232839	0.20247919	0.38428274	0.15461634	0.21831610	-0.03887181	-0.01452071	0.03772254	0.03163524	0.00901389	0.00920700	0.02012967	0.02384719	0.04804836	0.02846581	0.02189429	-0.00911633	0.02602600	0.03202367	0.03262551	0.01818637	0.03055987	0.03185722	0.02799521	0.02617779	0.02542269	0.03452063	0.02647980	0.02982179	0.02423195	0.02969077	0.02831601	0.03162503	0.02359422	0.02562617	0.02503367	0.02546263	0.02562514	0.02093120	0.02038299	0.02876024	0.02107403	0.02083959	0.02609714	0.01706087	0.01598270	0.02626113	0.01877971	0.02120395	0.02154340	0.01772551	0.02656546	0.01883785	0.02972769	0.01037563	0.03010602	0.03237309	0.02723444	0.02380205	0.02156412	0.02478726	0.02293032	0.02395887	0.02293823	0.02526684	0.02412677	0.01942194	0.02642490	0.02043761	0.01884109	0.02231592	0.01997081	0.01420198	0.01853185	0.01629327	0.01350476	0.00669398	0.00789103	0.00841263	0.00878243	0.01039802	0.00987446	0.01088843	0.00285271	-0.00331680	-0.00129918	-0.00105594	-0.00149884	-0.00695485	-0.01294628	-0.00933665	-0.00878524	-0.01024633	-0.00908654	-0.01231481	-0.01431486	-0.02030547	-0.02511916	-0.02827595	-0.02843047	-0.03170004	-0.03824659	-0.03820654	-0.03850433	-0.04089167	-0.04198361	-0.04585364	-0.04486600	-0.04781006	-0.04735716	-0.04250709	-0.03818092	-0.03183417	-0.02650222	-0.01524332	-0.00857110	-0.00370123	-0.00269193	0.00299296	0.00454206	0.00084373	0.00065833	-0.00253967	-0.00548154	-0.00880823	-0.00984196	-0.01264895	-0.01343148	-0.01444191	-0.01187006	-0.01287781	-0.00885088	-0.00760670	-0.00717084	-0.00693089	-0.00268311	-0.00283706	-0.00054456	-0.00074301	-0.00004588	0.00052471	0.00064885	0.00042489	-0.00041430	-0.00059257	-0.00081887	0.00116704	-0.00089285	0.00104113	-0.00060177	-0.00000506	0.00055327	-0.00041092	-0.00070198	-0.00191390	-0.00045020	0.00070328	0.00052991	-0.00032419	-0.00068572	0.00135424	-0.00137590	0.00069513	0.00021856	0.00126281	0.00023830	0.00012715	-0.00193194	-0.00081606	-0.00085189	0.00030473	0.00012974	-0.00048189	0.00137838	-0.00154884	0.00113283	-0.00000133	-0.00005002	-0.00078518	-0.00052360	0.00015536	0.00007123	0.00081499	0.00036522	-0.00023903	-0.00137960	-0.00165868	0.00088544	-0.00000463	-0.00023581	-0.00003316	0.00031080	0.00149719	0.00074900	-0.00066725	0.00041821	-0.00009398	0.00041235	-0.00059133	-0.00050380	-0.00009154	0.00060719	-0.00006500	-0.00016178	-0.00065637	0.00075483	-0.00093304	-0.00014150	-0.00027494	0.00001549	0.00150233	0.00015581	0.00024154	0.00084188	0.00028490	0.00008327	-0.00004597	0.00011673	0.00077841	-0.00016587	-0.00052136	0.00031553	0.00028042	0.00089737	0.00069197	-0.00055526	0.00037865	-0.00035737	-0.00028948	0.00020042	0.00018212	-0.00033409	-0.00049355	-0.00046415	0.00031561	0.00058499	0.00039356	-0.00019097	0.00076822	0.00017155	0.00044061	0.00062229	0.00058276	0.00082964	-0.00054602	0.00072214	0.00028586	-0.00097793	0.00036236	0.00066740	-0.00002182	0.00066434	-0.00003587	0.00051754	-0.00012891	0.00007884	0.00032271	-0.00057144	0.00083761	-0.00054972	0.00152258	0.00021057	-0.00025643	-0.00040542	0.00064444	0.00114921	-0.00032282	-0.00034705	-0.00005757	-0.00001350	-0.00040256	-0.00083187	0.00032235	-0.00085658	0.00133482	-0.00194069	0.00065779	0.00169510	-0.00051047	0.00034730	-0.00069821	-0.00140852	0.00079648	0.00076572	0.00055951	-0.00062167	-0.00063094	0.00159365	-0.00075765	-0.00087290	0.00021855	0.00019911	-0.00082887	-0.00146620	0.00040966	0.00036659	0.00128729	-0.00113381	-0.00198963	0.00006875	0.00157076	0.00055218	-0.00176714	0.00035060	0.00099279	0.00243479	-0.00108117	-0.00165771	0.00304752	-0.00074268	0.00191253	-0.00005558	0.00148204	-0.00281572	0.00105307	0.00278743	0.00000182	-0.00085846	-0.00111600	0.00397662	-0.00001817	0.00083375	0.00155853	0.00067514	0.00127444	0.00142882	0.00067298	0.00170986	0.00074196	-0.00222442	0.00001769	0.00088714	0.00132123	0.00038826	0.00125979	-0.00013921	0.00231418	-0.00074703	0.00202822	0.00153666	-0.00032296	-0.00049598	-0.00161747	-0.00021297	0.00062387	0.00157179	-0.00239482	0.00363118	-0.00180870	0.00080287	0.00011150	-0.00087632	-0.00366338	0.00147048	0.00091805	-0.00041511	0.00033441	0.00269061	-0.00048953	0.00184776	-0.00045558	-0.00092833	0.00045209	0.00132811	0.00086892	-0.00137791	-0.00347750	-0.00052810	0.00093351	-0.00076433	-0.00317416	0.00061922	-0.00295237	-0.00196930	0.00158947	0.00093796	-0.00061815	-0.00111235	-0.00078469	-0.00000836	0.00137804	0.00021141	0.00013433	-0.00109025	-0.00034553	-0.00094205	0.00135479	-0.00193498	0.00344559	-0.00027351	0.00169301	0.00165030	-0.00049168	0.00079816	0.00087094	-0.00085535	0.00047296	0.00117182	-0.00008439	0.00147763	0.00066538	0.00057878	-0.00158327	-0.00183297	-0.00124556	0.00055427	0.00044006	0.00030423	-0.00014394	0.00023642	0.00212451	0.00201334	-0.00059986	-0.00140069	-0.00111066	-0.00130594	0.00043492	0.00166168	-0.00022267	-0.00209603	-0.00020049	0.00005420	-0.00074205	-0.00084571	0.00091870	-0.00055195	-0.00001124	-0.00027023	-0.00050551	-0.00096235	-0.00039922	0.00060025	-0.00034383	0.00029883	-0.00011289	0.00020525	-0.00033153	-0.00069434	-0.00107487	0.00032174	0.00094796	0.00035466	0.00014371	-0.00005487	0.00041235	0.00037730	0.00007405	0.00045980	-0.00005468	-0.00004009	-0.00002641	-0.00041202	0.00004252	0.00011424	-0.00013158	-0.00001870	0.00009937	0.00007431	-0.00037592	0.00000686	0.00030916	-0.00018726	0.00033597	0.00004876	0.00005213	0.00016873	-0.00048763	0.00047609	-0.00000379	0.00002538	0.00036880	0.00009739	-0.00013547	0.00022227	0.00040739	0.00007393	0.00036602	-0.00006235	-0.00005238	-21.47483647
-0.7001	-21.47483647	-21.47483647	-21.47483647	-21.47483647	-21.47483647	-21.47483647	-21.47483647	-21.47483647	-21.47483647	-21.47483647	-21.47483647	-21.47483647	-21.47483647	-21.47483647	-21.47483647	-21.47483647	-21.47483647	-21.47483647	-21.47483647	-21.47483647	-21.47483647	-21.47483647	-21.47483647	-21.47483647	-21.47483647	-21.47483647	-21.47483647	-21.47483647	-21.47483647	-21.47483647	-21.47483647	-21.47483647	-1.24973094	0.40118024	-0.10558694	-0.01456857	0.14389646	0.02427089	0.02662161	0.03764345	0.04309309	0.06142019	0.01701355	0.01342521	0.05208401	0.03146281	0.03283743	0.03063628	-0.01565652	0.03719600	0.03604766	0.03137200	0.02388921	0.02970882	0.02678050	0.02481569	0.03186962	0.02905144	0.03625514	0.02615731	0.02908624	0.02577576	0.02579501	0.02537539	0.02678103	0.02236809	0.02577346	0.02308554	0.02703310	0.02515215	0.02328531	0.02302773	0.02575333	0.02102145	0.02902350	0.02463050	0.02487083	0.01855482	0.02762168	0.00401298	0.01625887	0.01317471	0.02520938	0.02491538	0.01641256	0.03112227	0.01561949	0.02793659	0.03176270	0.02578828	0.01574726	0.02410360	0.02178770	0.02624364	0.02450010	0.02387017	0.02907383	0.02637870	0.02334102	0.02523728	0.02002074	0.02250874	0.02132971	0.01733032	0.01418806	0.02037647	0.01552689	0.01152094	0.00606604	0.00546505	0.00853627	0.00784697	0.00833336	0.01040200	0.01185668	0.00138183	-0.00460156	-0.00325751	-0.00279237	-0.00266482	-0.00631294	-0.01312360	-0.01090856	-0.00804400	-0.01026664	-0.01065975	-0.01312828	-0.01503773	-0.01977094	-0.02000881	-0.02728774	-0.03093553	-0.03307990	-0.03714417	-0.03578248	-0.03545650	-0.03762966	-0.04071760	-0.04091975	-0.03931885	-0.04542986	-0.05073799	-0.04691099	-0.05178818	-0.04856888	-0.04721302	-0.04596760	-0.04074023	-0.03591199	-0.03314406	-0.02657747	-0.01914454	-0.01557927	-0.01009491	-0.00624062	-0.00495869	-0.00342266	-0.00362633	-0.00377081	-0.00405205	-0.00740548	-0.00702672	-0.00908154	-0.01020860	-0.01275825	-0.01448033	-0.01238670	-0.00962018	-0.01025854	-0.00719504	-0.00670745	-0.00668482	-0.00393536	-0.00283679	-0.00139374	0.00022863	-0.00141875	-0.00136816	-0.00106451	-0.00085986	0.00126787	-0.00060114	0.00075213	0.00140873	0.00008888	0.00152777	-0.00145595	0.00073138	0.00123613	0.00060798	-0.00005226	-0.00062322	0.00022412	-0.00045084	-0.00088560	0.00110769	0.00207556	0.00028937	0.00180514	-0.00134970	-0.00003660	0.00005503	0.00009887	0.00029759	-0.00002106	0.00047822	-0.00066277	0.00069451	-0.00061823	0.00005730	-0.00047526	-0.00020929	0.00044900	0.00080168	0.00058893	0.00075731	0.00022395	-0.00079767	-0.00057432	0.00042098	0.00061882	0.00038219	0.00039266	-0.00035696	0.00078162	0.00103605	0.00119108	0.00115497	0.00005715	0.00059149	-0.00008903	-0.00042537	0.00096474	-0.00016839	-0.00024554	-0.00035981	0.00005637	0.00064607	-0.00057612	0.00011757	0.00033246	-0.00029451	0.00113226	0.00049783	0.00110647	0.00081259	0.00024575	0.00070761	0.00090355	0.00000435	0.00094226	0.00015203	0.00059433	-0.00007264	-0.00005909	0.00141840	0.00040912	-0.00044030	0.00052751	0.00004431	-0.00013710	-0.00079460	0.00058642	-0.00033307	-0.00017491	-0.00033426	0.00015011	0.00098358	0.00043225	0.00035352	0.00076246	0.00124142	0.00039958	0.00082288	0.00014401	0.00031908	0.00031303	0.00084655	-0.00006126	0.00025160	0.00043507	0.00017218	-0.00046719	0.00142707	0.00008332	-0.00066854	-0.00032204	0.00041800	0.00052243	0.00013983	0.00121834	0.00037460	0.00174692	0.00036032	0.00038617	0.00015438	0.00122773	0.00110533	-0.00096331	0.00117411	0.00000292	0.00092713	0.00017026	-0.00010399	0.00074855	-0.00057309	-0.00067180	-0.00058739	-0.00043204	0.00082296	0.00042496	0.00079719	0.00064235	0.00039873	0.00075688	0.00006737	0.00116154	0.00039572	0.00102236	-0.00119957	-0.00006865	0.00192518	0.00225877	0.00055993	0.00395749	0.00096998	0.00075285	0.00084153	0.00048935	0.00166740	0.00050376	0.00338999	0.00169365	0.00044586	-0.00079188	0.00034616	0.00034405	0.00365818	0.00122189	0.00166672	0.00200763	0.00159979	0.00240114	0.00083664	0.00103454	-0.00083790	0.00296212	0.00402868	0.00107311	0.00232952	0.00013250	0.00432729	0.00144902	0.00051566	0.00161032	0.00118815	0.00330971	0.00002824	-0.00005472	0.00250320	0.00315868	-0.00040902	0.00067146	0.00332764	0.00341172	0.00283063	0.00325538	0.00386906	0.00291607	0.00182343	0.00059513	0.00022729	0.00180837	0.00016414	0.00148047	-0.00059228	0.00210050	0.00289929	0.00043698	0.00306334	0.00063023	0.00425935	0.00228514	-0.00012961	0.00113158	0.00093491	0.00369715	0.00068971	0.00189946	0.00013249	0.00069728	0.00248645	0.00159871	0.00008150	0.00234479	0.00194589	0.00312540	0.00034193	-0.00064001	0.00235324	0.00133805	0.00144438	-0.00005966	0.00233302	-0.00144069	0.00046868	0.00069144	0.00166733	0.00164556	0.00021278	0.00084106	-0.00086523	0.00198007	0.00098582	0.00256886	-0.00086504	-0.00045178	0.00009838	0.00239644	-0.00019054	0.00332243	0.00057199	0.00169518	0.00222607	0.00027304	0.00197633	0.00022380	0.00182912	-0.00018520	0.00134494	0.00154076	0.00061649	0.00026511	0.00194902	0.00036636	0.00059228	0.00048802	-0.00019729	0.00067128	-0.00007764	0.00062776	-0.00080609	0.00074324	0.00240122	0.00100066	0.00009842	-0.00082590	-0.00029502	0.00302786	0.00007383	-0.00031915	-0.00063558	0.00033899	0.00025813	-0.00030355	-0.00177789	0.00095295	0.00020226	0.00080624	-0.00002409	0.00180350	0.00021937	-0.00049463	0.00106067	0.00102381	0.00116870	0.00065481	0.00033677	0.00000398	-0.00021991	-0.00034307	-0.00020707	0.00051530	0.00089988	0.00052625	0.00002311	0.00032067	0.00049331	-0.00018751	0.00072972	0.00029197	0.00005320	-0.00009052	0.00008190	-0.00010698	0.00046642	0.00017638	0.00096346	0.00005645	0.00045631	0.00007454	0.00047142	0.00031729	0.00016204	0.00045886	0.00024548	0.00048024	0.00037213	0.00005955	0.00034350	0.00052486	0.00044032	0.00079969	0.00037146	-0.00011236	0.00023575	0.00032256	0.00023211	0.00055587	0.00028887	0.00036420	-21.47483647
-0.6501	-21.47483647	-21.47483647	-21.47483647	-21.47483647	-21.47483647	-21.47483647	-21.47483647	-21.47483647	-21.47483647	-21.47483647	-21.47483647	-21.47483647	-21.47483647	-21.47483647	-21.47483647	-21.47483647	-21.47483647	-21.47483647	-21.47483647	-21.47483647	-21.47483647	-21.47483647	-21.47483647	-21.47483647	-21.47483647	-21.47483647	-21.47483647	-21.47483647	-21.47483647	-21.47483647	-21.47483647	-21.47483647	0.53163628	0.69095137	-0.18263717	0.03776709	0.03361471	-0.08593962	0.03110935	0.07124022	-0.06265328	0.02118341	0.03450301	0.03516288	0.06100005	0.01498865	0.03642272	0.03622551	-0.00185165	0.02593370	0.03393283	0.03236673	0.02615934	0.02737806	0.02755662	0.02233968	0.02332680	0.03691881	0.03157628	0.03091798	0.02945883	0.02527591	0.03165695	0.02552389	0.02867254	0.02445771	0.02372169	0.02669968	0.02914032	0.02489856	0.02712115	0.02504961	0.02706225	0.02460844	0.02452310	0.02934102	0.02455065	0.01612450	0.02260370	0.01325748	0.02235836	0.01259491	0.03297830	0.03308644	0.00508357	0.03690487	0.01659839	0.03303496	0.03346738	0.03649152	0.02010905	0.02038945	0.02709860	0.02386714	0.02848079	0.02682110	0.02921915	0.02721421	0.02824303	0.02222456	0.02162222	0.01690083	0.02271735	0.01396715	0.00184020	-0.00652395	-0.02692432	-0.02500057	-0.03934888	-0.04172430	-0.04183921	-0.04220764	-0.04748778	-0.04565449	-0.04419706	-0.05015938	-0.05517564	-0.05795898	-0.05057306	-0.05690341	-0.05774496	-0.06181782	-0.05444136	-0.04578667	-0.04338011	-0.03911574	-0.03241506	-0.02599173	-0.02581044	-0.02550497	-0.02747806	-0.03048302	-0.03224033	-0.03899215	-0.03908400	-0.03804940	-0.03755062	-0.04004751	-0.04219558	-0.03900692	-0.04284998	-0.04568777	-0.04261175	-0.04829894	-0.04698692	-0.04880094	-0.05207244	-0.05231344	-0.05559914	-0.05721344	-0.05523596	-0.05146310	-0.04845412	-0.04268378	-0.03531291	-0.02746582	-0.02017055	-0.01356446	-0.00741014	-0.00166539	0.00018009	0.00356442	0.00309896	0.00280942	-0.00114134	-0.00615699	-0.00906140	-0.01090946	-0.01264136	-0.01125748	-0.01157327	-0.01185588	-0.01037342	-0.00892547	-0.00917000	-0.00621190	-0.00638845	-0.00539584	-0.00340960	-0.00293702	-0.00026464	-0.00111739	-0.00193316	-0.00074339	-0.00031495	0.00031747	-0.00009185	0.00075292	0.00101901	0.00006733	-0.00038003	-0.00016060	0.00061963	0.00081956	-0.00015137	0.00264297	0.00072319	0.00082488	0.00142714	-0.00029773	-0.00026784	-0.00053179	0.00153735	0.00102052	0.00087572	0.00099911	-0.00068585	0.00136135	-0.00022895	0.00070219	-0.00038136	0.00054017	0.00004941	0.00050255	0.00206612	0.00071919	0.00066638	0.00006393	-0.00038324	0.00093663	0.00185184	0.00060629	0.00054364	0.00020072	0.00091166	0.00004802	0.00029808	0.00040535	-0.00004892	0.00049823	-0.00001679	0.00070115	0.00069871	0.00077049	0.00025594	-0.00021162	0.00010249	0.00132928	-0.00020999	-0.00001533	0.00046080	-0.00000076	0.00052452	0.00048468	0.00053254	0.00122268	-0.00014879	0.00096645	0.00055163	-0.00032422	0.00086869	0.00074818	0.00008065	0.00015371	0.00104233	0.00103642	0.00005356	-0.00021055	0.00035379	0.00034807	0.00064864	-0.00066436	0.00045174	-0.00039364	0.00090004	0.00002259	0.00030878	0.00072239	0.00057012	-0.00038279	0.00026718	0.00034275	0.00021325	0.00008386	0.00041440	0.00104683	0.00042107	0.00067678	0.00114127	-0.00047126	0.00097097	0.00083463	-0.00013587	0.00048831	-0.00038802	0.00041511	0.00048166	0.00050870	0.00051789	0.00001734	0.00082370	0.00035123	0.00133158	0.00029217	0.00028318	0.00044910	0.00171386	0.00092703	-0.00066975	0.00098198	-0.00016943	0.00122191	-0.00009133	0.00075906	0.00053034	-0.00064885	0.00023597	-0.00051208	-0.00050312	0.00027784	0.00071881	0.00098857	-0.00004938	-0.00100639	0.00118312	0.00070447	-0.00003236	-0.00001604	0.00189911	0.00152807	0.00092451	0.00123627	0.00054667	0.00141033	0.00231613	0.00087784	-0.00028529	0.00138346	0.00165233	0.00011094	0.00025696	0.00162941	-0.00157043	0.00102789	-0.00234599	-0.00079621	0.00186546	0.00219319	0.00023366	0.00084269	0.00265489	0.00201501	0.00362007	0.00146374	-0.00008639	0.00060997	0.00189432	0.00259184	0.00137188	0.00063801	-0.00035507	0.00104237	0.00285007	0.00212733	-0.00080140	0.00189680	0.00096786	0.00123064	0.00316356	0.00219352	0.00218501	-0.00034083	0.00045748	0.00187213	0.00225653	0.00205816	0.00124318	-0.00035889	0.00171048	-0.00051666	0.00127545	-0.00038148	0.00179707	0.00111005	0.00050782	-0.00080378	0.00093541	0.00239970	0.00149108	0.00232037	-0.00146425	0.00255347	0.00313298	-0.00113210	-0.00032532	0.00100036	0.00086544	0.00065323	-0.00073955	0.00159446	-0.00210645	-0.00060137	-0.00260393	0.00146585	0.00048502	0.00089015	0.00116548	0.00012763	0.00087116	-0.00176283	-0.00057410	-0.00101647	-0.00130600	0.00311269	-0.00033150	0.00119110	0.00078565	0.00371995	-0.00091845	0.00086697	0.00139925	0.00026798	0.00206764	0.00055572	-0.00098566	-0.00013794	-0.00253861	0.00063807	0.00032102	-0.00070180	0.00254992	0.00088333	0.00158029	0.00264651	-0.00201511	0.00068756	-0.00068241	-0.00001982	0.00095265	0.00074094	-0.00017512	-0.00024146	0.00024929	0.00060325	-0.00043510	-0.00161902	0.00111203	-0.00007240	0.00074462	0.00103083	-0.00071811	0.00054219	0.00084984	0.00113851	-0.00003935	-0.00135130	0.00027960	-0.00051409	0.00083245	0.00100855	0.00033242	0.00056071	0.00149502	-0.00141638	0.00060198	-0.00221317	0.00175848	0.00125870	0.00209008	0.00055040	0.00087314	0.00059619	0.00009566	0.00009740	0.00056283	0.00059137	-0.00076246	0.00037941	0.00084857	0.00007001	0.00008319	-0.00032849	0.00052688	0.00115598	0.00060418	0.00012792	0.00049762	0.00012025	-0.00010101	0.00018044	0.00035976	0.00005980	0.00082091	0.00025792	0.00063537	0.00003326	0.00033300	0.00032129	0.00046887	0.00040604	-0.00008871	0.00035711	0.00072528	0.00030360	0.00016329	0.00029718	0.00079444	0.00043770	0.00017956	0.00024160	0.00035142	0.00048021	0.00077747	0.00041969	0.00007128	0.00026716	0.00018792	0.00043473	0.00036461	0.00030785	0.00004967	-21.47483647
-0.6001	-21.47483647	-21.47483647	-21.47483647	-21.47483647	-21.47483647	-21.47483647	-21.47483647	-21.47483647	-21.47483647	-21.47483647	-21.47483647	-21.47483647	-21.47483647	-21.47483647	-21.47483647	-21.47483647	-21.47483647	-21.47483647	-21.47483647	-21.47483647	-21.47483647	-21.47483647	-21.47483647	-21.47483647	-21.47483647	-21.47483647	-21.47483647	-21.47483647	-21.47483647	-21.47483647	-21.47483647	-21.47483647	-21.47483647	0.39572567	0.01629351	0.11207180	0.02303759	0.08337016	0.04937305	-0.00618192	0.03217386	0.05028058	0.01703159	0.05298121	0.04215131	0.01689192	0.01188777	0.03867656	-0.00720603	0.02355462	0.03725821	0.03703437	0.02517293	0.03395265	0.02648754	0.02960307	0.02852901	0.03131076	0.03371881	0.03184831	0.02846007	0.02520793	0.02962491	0.02887036	0.03108843	0.02541760	0.02663675	0.02532786	0.02693240	0.02303194	0.02756122	0.02143217	0.02731081	0.02464402	0.02624059	0.02405440	0.02705654	0.01578855	0.03504363	0.01624927	0.02929868	0.01007858	0.02716127	0.02676996	0.01459976	0.03692410	0.01310660	0.02900834	0.03216849	0.03276099	0.02738839	0.01649072	0.02702987	0.02722381	0.02432570	0.02481539	0.02774579	0.02169221	0.02596845	0.02509271	0.02197320	0.01924150	0.02391518	0.02265649	0.01405162	0.01986940	0.01658268	0.01657266	0.00428336	0.01292684	0.00937721	0.01067240	0.00652853	0.01228073	0.00833192	0.00374464	-0.00177982	-0.00062573	-0.00114863	-0.00227273	-0.00594842	-0.01557807	-0.00941089	-0.00852424	-0.01558658	-0.01201664	-0.01675703	-0.01880265	-0.02261507	-0.02492892	-0.02977814	-0.03274060	-0.03575549	-0.03997439	-0.04039152	-0.03926796	-0.04003860	-0.03830236	-0.04543841	-0.03853520	-0.04560425	-0.04639731	-0.04472540	-0.04685028	-0.04339241	-0.04602486	-0.04722578	-0.04731696	-0.04854005	-0.05419947	-0.05243225	-0.05399702	-0.05522954	-0.05445656	-0.05210910	-0.04813699	-0.04493355	-0.03977997	-0.03386477	-0.02678797	-0.02092536	-0.01372202	-0.00792587	-0.00392577	-0.00474358	-0.00717092	-0.01114557	-0.01263887	-0.01288202	-0.01379428	-0.01489876	-0.01132267	-0.01252947	-0.01318740	-0.01212024	-0.01242076	-0.01181496	-0.01131382	-0.00999630	-0.00775886	-0.00612407	-0.00723462	-0.00642371	-0.00441688	-0.00351452	-0.00261068	-0.00213368	-0.00133248	0.00104012	-0.00041829	-0.00039113	-0.00002530	-0.00000684	0.00065748	0.00013154	0.00075127	0.00180596	0.00172846	0.00097070	-0.00110411	0.00005231	0.00052138	-0.00042461	0.00041197	-0.00032701	0.00029390	-0.00108586	0.00006500	0.00006978	-0.00005100	-0.00050392	-0.00015024	-0.00016637	-0.00046551	0.00027275	0.00041297	0.00033615	-0.00111887	-0.00123909	0.00076779	0.00021660	-0.00025042	-0.00029172	-0.00028666	0.00005999	-0.00055525	0.00072622	0.00071504	0.00045208	-0.00043943	0.00029665	0.00006498	0.00166886	0.00060325	0.00025719	0.00029523	-0.00043140	0.00017964	0.00048713	0.00037309	-0.00010920	0.00028992	0.00103432	0.00073630	0.00095648	0.00097493	0.00059397	0.00068784	0.00021763	0.00013085	0.00167517	0.00147414	0.00067400	0.00068161	0.00081141	0.00073423	0.00062889	-0.00026295	0.00033284	0.00049318	0.00048438	-0.00066605	0.00028294	0.00034380	-0.00014210	-0.00019665	0.00054993	0.00134559	0.00054683	0.00051310	0.00097085	0.00030640	0.00100100	0.00024267	0.00079476	0.00079172	-0.00007496	-0.00007803	-0.00022171	-0.00059542	0.00102497	0.00051877	0.00077400	0.00065304	0.00042382	0.00011395	0.00041441	0.00046003	0.00038544	0.00075831	-0.00009221	-0.00032674	0.00207931	0.00031253	0.00074338	0.00137928	0.00149739	0.00119186	-0.00062615	0.00123701	0.00020733	0.00021618	0.00005095	0.00128491	0.00027552	-0.00026405	-0.00054865	-0.00039622	0.00142268	0.00116165	0.00034914	0.00167032	0.00183395	-0.00068853	0.00148833	0.00131143	0.00187236	0.00034055	0.00269455	0.00161727	0.00184896	0.00034657	0.00294779	0.00236034	0.00312301	-0.00027860	0.00103391	0.00221862	0.00065853	-0.00090765	-0.00003729	0.00264265	0.00142910	0.00091862	-0.00085083	0.00184886	0.00157656	0.00327149	0.00197812	0.00202993	0.00102722	0.00186136	0.00014213	0.00137960	0.00169664	0.00155036	0.00039606	0.00316522	0.00140744	0.00122519	0.00047044	0.00090778	0.00039031	0.00249479	0.00268361	0.00051912	0.00328321	0.00069393	0.00181716	-0.00029896	0.00211893	-0.00030766	0.00102458	0.00219499	0.00184475	0.00479972	0.00423868	0.00065814	0.00293452	0.00450008	0.00117771	0.00120590	0.00332227	0.00151600	0.00230432	0.00192093	0.00185330	0.00464459	-0.00120372	0.00552365	-0.00065200	0.00320317	0.00203413	0.00103301	-0.00024339	0.00024535	0.00451609	0.00114380	0.00417435	0.00195298	0.00088023	0.00367425	-0.00132518	0.00069361	0.00277328	0.00425943	0.00172573	-0.00016599	0.00065825	-0.00018073	0.00360439	0.00028300	-0.00130065	0.00080860	-0.00040770	0.00099309	-0.00010198	0.00240949	0.00009223	0.00058125	0.00199202	0.00132677	0.00201700	0.00094106	0.00100554	0.00140122	-0.00124482	0.00086035	0.00132993	-0.00093476	0.00295762	0.00052809	0.00341790	0.00311209	0.00037040	0.00122517	0.00162123	0.00011806	0.00148825	0.00180577	0.00126440	0.00085421	0.00144305	0.00091762	-0.00031746	-0.00015761	0.00047322	0.00045787	0.00185487	0.00145837	0.00179026	0.00065698	0.00154738	0.00266391	0.00213559	0.00028050	-0.00010040	-0.00028277	0.00109356	0.00112417	0.00077286	0.00071745	0.00199408	0.00131741	0.00109394	-0.00023499	0.00193781	0.00220030	0.00164042	0.00055311	0.00052905	0.00109301	0.00134866	0.00140872	0.00024542	0.00099886	0.00003040	0.00116262	-0.00058647	0.00039635	-0.00014427	0.00039706	0.00053792	0.00079272	0.00082702	-0.00035555	0.00040457	0.00045924	-0.00015205	0.00059024	0.00074267	0.00018515	0.00085328	-0.00019659	0.00051314	-0.00001011	0.00075397	0.00070913	0.00025533	0.00034082	0.00049990	0.00019071	0.00021516	0.00006224	0.00011098	0.00077151	0.00065516	0.00026293	0.00030356	0.00062040	0.00023248	-0.00009682	0.00064853	0.00060606	0.00025136	0.00047032	0.00058851	0.00041199	0.00076403	0.00098593	0.00002368	-21.47483647
-0.5501	-21.47483647	-21.47483647	-21.47483647	-21.47483647	-21.47483647	-21.47483647	-21.47483647	-21.47483647	-21.47483647	-21.47483647	-21.47483647	-21.47483647	-21.47483647	-21.47483647	-21.47483647	-21.47483647	-21.47483647	-21.47483647	-21.47483647	-21.47483647	-21.47483647	-21.47483647	-21.47483647	-21.47483647	-21.47483647	-21.47483647	-21.47483647	-21.47483647	-21.47483647	-21.47483647	-21.47483647	-21.47483647	-0.18378664	0.71372846	0.03731025	0.17235009	-0.07751537	-0.14245490	0.01774926	0.01526822	-0.05330585	0.02101827	0.01278833	0.10895017	0.02294465	0.01007007	0.04245885	0.03548999	-0.01339217	0.03298966	0.03141058	0.03235322	0.03318959	0.02569052	0.03121369	0.02458852	0.02886613	0.02844522	0.03096267	0.02974309	0.02988107	0.02418050	0.03164795	0.02702411	0.03257352	0.02514238	0.02609670	0.02506219	0.02368824	0.02432302	0.02409076	0.02409152	0.02706408	0.02332626	0.02244174	0.02543593	0.02694508	0.01865813	0.02604126	0.01429101	0.03089497	0.02206606	0.01215555	0.02308382	0.01280793	0.03071127	0.00750471	0.03259751	0.03416767	0.03496027	0.01868784	0.02041729	0.02543576	0.02177758	0.02431878	0.02367378	0.02544066	0.02201049	0.02223755	0.02761889	0.02304966	0.01950980	0.01995391	0.01946323	0.01292013	0.02213890	0.01703817	0.01681361	0.00507809	0.00622576	0.00889354	0.00771929	0.00860512	0.00872399	0.01168445	0.00071516	-0.00432814	-0.00717702	-0.00065950	-0.00248027	-0.00972612	-0.01516230	-0.01089227	-0.01216152	-0.01806905	-0.01563972	-0.01901827	-0.01944441	-0.02341101	-0.02723033	-0.02944266	-0.03218943	-0.03423147	-0.04277886	-0.04018671	-0.04093558	-0.04019864	-0.03803807	-0.04291291	-0.04144050	-0.04645116	-0.04891860	-0.04584361	-0.04726074	-0.04547566	-0.04673642	-0.04786801	-0.04630235	-0.04809646	-0.05244771	-0.04962125	-0.04984563	-0.05139021	-0.05192967	-0.05212316	-0.05238825	-0.05459323	-0.05357096	-0.05103911	-0.05131231	-0.05162825	-0.04753102	-0.04392133	-0.04324588	-0.04048333	-0.04250827	-0.04147105	-0.03769980	-0.03247879	-0.02764599	-0.02605278	-0.02078180	-0.01730089	-0.01382893	-0.00932463	-0.00711552	-0.00761209	-0.00653500	-0.00776154	-0.00878688	-0.00892493	-0.00956924	-0.00844693	-0.00928661	-0.00987362	-0.00796234	-0.00816899	-0.00527759	-0.00378063	-0.00314211	-0.00291431	-0.00259610	-0.00115750	-0.00133246	-0.00086911	-0.00095099	0.00116120	0.00084768	0.00156698	-0.00070947	-0.00009706	0.00058295	0.00120371	0.00075980	-0.00015611	0.00089313	-0.00084012	0.00085474	-0.00081794	0.00131026	0.00000162	-0.00091796	0.00060797	-0.00063954	0.00113158	0.00086319	-0.00054703	-0.00144353	-0.00096134	0.00061662	0.00058777	0.00082685	0.00044578	0.00048849	0.00048470	0.00064102	0.00055499	0.00144387	-0.00034598	0.00054739	-0.00086829	-0.00020574	0.00084453	0.00019549	-0.00029844	-0.00046252	-0.00044548	0.00086341	-0.00035549	-0.00066637	-0.00034228	-0.00014131	0.00066168	0.00043292	0.00044275	0.00095857	-0.00041703	0.00074068	0.00041752	0.00039358	0.00056839	0.00072107	0.00008995	-0.00013315	0.00007989	0.00048993	0.00039372	-0.00014621	0.00035521	-0.00018104	0.00019002	-0.00004699	-0.00000598	-0.00027436	-0.00028920	-0.00048483	-0.00000259	0.00153854	0.00013733	0.00007636	0.00058664	0.00035188	0.00060143	0.00059468	0.00031660	0.00059045	-0.00040463	0.00010956	0.00030261	-0.00002119	-0.00000661	0.00111067	0.00029976	0.00020206	-0.00004160	-0.00014803	0.00026389	0.00065994	0.00048794	0.00006616	0.00050321	0.00029148	0.00095049	-0.00035472	0.00015052	0.00077990	0.00114233	0.00119874	-0.00111549	0.00113048	0.00039526	-0.00063199	-0.00104589	-0.00034152	0.00077532	-0.00091223	-0.00099059	-0.00102987	-0.00010978	0.00142250	0.00041732	0.00054934	-0.00028596	-0.00078696	0.00018411	-0.00111150	-0.00024027	-0.00046972	-0.00042906	-0.00045283	0.00081832	0.00133223	0.00038259	0.00055487	0.00103492	0.00022524	-0.00058311	0.00052888	0.00007843	-0.00027351	-0.00200023	0.00109807	-0.00071657	0.00256808	-0.00286040	0.00138469	-0.00069243	0.00340779	0.00228185	-0.00063194	-0.00024220	0.00106522	-0.00222507	-0.00079007	-0.00009951	-0.00046628	-0.00113797	0.00279677	0.00133226	0.00116262	0.00042640	0.00289621	0.00159445	0.00213211	0.00159821	-0.00126432	0.00117949	0.00247776	0.00074326	0.00092936	0.00228987	-0.00056287	0.00028173	0.00264212	0.00311226	0.00197954	-0.00021449	0.00001367	0.00082304	0.00060539	0.00106920	0.00038668	0.00173795	0.00098487	0.00005227	0.00197875	0.00089390	0.00403236	0.00076998	0.00209338	0.00105430	0.00002887	0.00312604	-0.00013351	-0.00146656	0.00121986	0.00032691	0.00010074	-0.00013289	0.00177696	0.00018760	0.00270334	-0.00059206	0.00033831	-0.00057401	0.00152176	-0.00016692	-0.00039599	0.00068432	-0.00142061	0.00015243	0.00006684	-0.00131821	0.00188989	-0.00023186	-0.00054928	-0.00067330	0.00274446	-0.00016664	-0.00069418	-0.00082098	-0.00027214	0.00037100	0.00236046	0.00014268	-0.00118345	-0.00182815	-0.00102965	0.00018455	0.00002537	0.00098194	0.00097750	0.00011209	0.00200774	-0.00064264	0.00098215	-0.00009010	-0.00086372	0.00119591	0.00111007	-0.00051429	-0.00135000	0.00065531	0.00139519	-0.00046129	0.00049925	0.00000845	0.00110432	0.00125056	0.00050824	0.00017194	-0.00116629	0.00135765	0.00173775	0.00014935	-0.00030455	0.00034813	-0.00045740	0.00112879	-0.00023960	0.00013089	-0.00204423	-0.00048013	-0.00095056	0.00164273	-0.00050324	0.00171456	-0.00003651	0.00272618	-0.00042778	0.00007039	0.00000343	-0.00000317	0.00042176	-0.00064345	0.00142920	-0.00120245	0.00013913	-0.00029696	0.00033296	-0.00023958	-0.00031412	0.00062893	-0.00021954	-0.00029417	-0.00003038	0.00072004	-0.00027134	-0.00072906	0.00008904	-0.00001538	-0.00022588	-0.00060194	-0.00030218	-0.00060017	-0.00034696	-0.00002485	0.00027864	0.00025155	-0.00018306	-0.00026424	-0.00061734	-0.00020741	-0.00024467	0.00004106	-0.00024945	0.00006653	0.00005847	-0.00037757	-0.00007882	0.00013502	0.00009398	0.00046433	0.00013022	-0.00002060	-0.00004592	0.00005465	0.00002170	0.00000643	0.00013118	-0.00037192	-21.47483647
-0.5001	-21.47483647	-21.47483647	-21.47483647	-21.47483647	-21.47483647	-21.47483647	-21.47483647	-21.47483647	-21.47483647	-21.47483647	-21.47483647	-21.47483647	-21.47483647	-21.47483647	-21.47483647	-21.47483647	-21.47483647	-21.47483647	-21.47483647	-21.47483647	-21.47483647	-21.47483647	-21.47483647	-21.47483647	-21.47483647	-21.47483647	-21.47483647	-21.47483647	-21.47483647	-21.47483647	-21.47483647	-21.47483647	-2.64168286	0.26155772	-0.10029808	-0.12510532	-0.01516748	0.04504633	0.13864844	-0.00613230	0.02358374	0.03158392	0.00383741	0.00736110	0.06755042	0.01934056	0.01772767	0.02260462	-0.01268172	0.03185165	0.03470520	0.02871851	0.02679084	0.02432824	0.02663581	0.03441046	0.02845960	0.03238122	0.03300789	0.02968983	0.03349670	0.02403439	0.02926781	0.02723728	0.03150642	0.02812478	0.02468459	0.02486291	0.02728145	0.02350104	0.02565263	0.02384046	0.02676641	0.02589953	0.02654124	0.02276140	0.02258113	0.01837380	0.02757919	0.01009456	0.01261127	0.00661827	0.02918106	0.00553369	0.01314612	0.03773797	0.01181925	0.02429364	0.03398190	0.03819462	0.02302080	0.02333317	0.02831588	0.02510995	0.02410840	0.02527755	0.02750873	0.02533536	0.02490754	0.02512653	0.02252980	0.02108809	0.01803435	0.01767336	0.01299096	0.01902875	0.01550057	0.01348329	0.00579381	0.00506670	0.00678576	0.00577746	0.00936643	0.00521781	0.00527610	0.00194943	-0.00687587	-0.00623684	-0.00571790	-0.00593696	-0.00921602	-0.01742645	-0.00940099	-0.01292867	-0.02127092	-0.01994407	-0.02019780	-0.02176195	-0.02323204	-0.02631850	-0.02797548	-0.03331187	-0.03563895	-0.04339752	-0.03924645	-0.03872228	-0.03978841	-0.03992039	-0.04224680	-0.04242663	-0.04601211	-0.05034313	-0.04511368	-0.04872143	-0.04516776	-0.04606152	-0.04752974	-0.04706369	-0.04989955	-0.05294755	-0.05103388	-0.05011637	-0.05228284	-0.05055873	-0.05239279	-0.04837087	-0.05363253	-0.05260014	-0.05264362	-0.05699235	-0.05797584	-0.05999027	-0.06149024	-0.06233137	-0.06343419	-0.06672004	-0.06581498	-0.05890679	-0.05519782	-0.04876058	-0.04641236	-0.03559522	-0.02977741	-0.02240955	-0.01359714	-0.00750621	-0.00248900	-0.00006821	0.00331963	0.00362687	0.00399304	0.00120246	0.00001903	-0.00168599	-0.00516734	-0.00890477	-0.00930651	-0.00958238	-0.00817140	-0.00806027	-0.00744013	-0.00752129	-0.00622004	-0.00670746	-0.00492015	-0.00457727	-0.00232931	-0.00292136	-0.00162241	-0.00163767	-0.00088768	-0.00077150	0.00037337	0.00015104	0.00011900	0.00071526	-0.00142057	0.00064926	-0.00031453	0.00024599	-0.00080057	-0.00032385	-0.00066033	-0.00025276	0.00091277	0.00029753	-0.00052453	-0.00101076	-0.00115276	-0.00025047	0.00002118	-0.00037870	0.00005215	0.00009407	0.00143702	-0.00001853	-0.00010703	0.00039563	-0.00084627	0.00079026	-0.00071182	-0.00010777	0.00058981	-0.00077446	0.00071650	-0.00073830	-0.00093127	0.00081665	-0.00046189	0.00019440	-0.00072852	-0.00017314	0.00011807	0.00003968	0.00070409	0.00049806	-0.00008742	-0.00048850	0.00060776	-0.00016595	0.00011832	0.00022707	0.00039467	-0.00019924	0.00020491	0.00111949	0.00074117	0.00024069	0.00035272	0.00008910	0.00052407	-0.00125956	-0.00065316	-0.00043526	-0.00107414	-0.00062423	0.00061287	-0.00014040	0.00049321	0.00034402	0.00086233	0.00011444	0.00056323	0.00035828	0.00085049	0.00020710	0.00021540	-0.00008914	-0.00038339	-0.00059224	0.00044183	0.00037072	-0.00027242	0.00002199	-0.00001375	-0.00072127	-0.00018909	0.00054508	0.00014686	-0.00071056	0.00108374	-0.00021611	0.00160920	0.00058055	0.00009654	-0.00004168	0.00105978	0.00084278	-0.00070200	-0.00013631	-0.00051795	-0.00007106	0.00039026	0.00045343	0.00167342	-0.00069835	-0.00033234	-0.00141329	-0.00020910	0.00048607	-0.00066045	0.00041204	-0.00090111	-0.00024792	0.00135123	0.00063761	0.00057390	-0.00001679	0.00156223	-0.00100709	0.00048808	-0.00066663	0.00109192	0.00126562	0.00030770	0.00022454	0.00132220	0.00029519	0.00134097	0.00001856	-0.00090356	0.00029001	-0.00052358	0.00084496	-0.00175834	-0.00152696	0.00156392	0.00247354	0.00107828	0.00054728	0.00156423	0.00046429	0.00006441	0.00044000	0.00019186	-0.00203156	0.00032842	0.00158238	0.00111260	0.00019772	-0.00004003	0.00199583	-0.00172243	-0.00056950	0.00029383	0.00139329	0.00053356	0.00156412	0.00128969	0.00052393	0.00311449	0.00005542	-0.00026832	0.00130183	0.00196894	0.00162109	0.00236228	-0.00147322	0.00202404	0.00066288	0.00190054	0.00052863	0.00228432	-0.00063652	0.00158115	0.00005392	0.00181399	0.00415189	-0.00074656	0.00249956	-0.00250254	0.00194036	0.00325726	0.00057602	-0.00116742	0.00121487	0.00188674	0.00004344	0.00327794	0.00194642	0.00072294	0.00083791	0.00041981	-0.00274507	0.00017864	0.00063798	0.00153493	-0.00176876	0.00163054	-0.00258351	0.00128630	-0.00056332	-0.00334422	-0.00040805	-0.00203293	-0.00147315	0.00045727	0.00278398	-0.00017082	-0.00129558	0.00157319	-0.00188802	-0.00120279	-0.00136069	-0.00041213	-0.00199852	-0.00272805	-0.00090186	-0.00042828	-0.00024480	0.00181058	0.00007521	-0.00030378	0.00091301	-0.00012617	0.00075106	-0.00077954	-0.00010651	0.00131238	0.00175088	0.00128778	0.00055116	0.00156472	0.00231761	-0.00006901	-0.00171828	0.00012415	-0.00006328	0.00193820	0.00062301	0.00098827	0.00044636	0.00115130	0.00153623	0.00117339	-0.00117179	-0.00064521	-0.00045718	0.00122599	-0.00038430	0.00095941	-0.00043339	0.00057789	0.00023947	0.00149198	0.00033301	0.00094024	-0.00017725	0.00040419	0.00024348	0.00208491	0.00156523	0.00037073	0.00156266	0.00026857	0.00137471	0.00116100	0.00008511	-0.00042728	0.00000933	-0.00056055	0.00027586	0.00022927	0.00041414	0.00054034	-0.00065837	0.00051320	-0.00052456	-0.00007220	0.00043640	0.00004316	-0.00023723	0.00026759	-0.00012264	0.00048748	0.00021252	0.00051809	0.00031909	0.00037222	-0.00005360	-0.00020736	0.00031956	0.00052159	-0.00002349	0.00068876	0.00023933	-0.00005488	0.00014341	-0.00001779	0.00008422	0.00004594	-0.00026050	0.00084924	0.00012680	0.00015261	0.00015649	0.00018274	-0.00002255	0.00038853	0.00017531	0.00025280	-21.47483647
-0.4501	-21.47483647	-21.47483647	-21.47483647	-21.47483647	-21.47483647	-21.47483647	-21.47483647	-21.47483647	-21.47483647	-21.47483647	-21.47483647	-21.47483647	-21.47483647	-21.47483647	-21.47483647	-21.47483647	-21.47483647	-21.47483647	-21.47483647	-21.47483647	-21.47483647	-21.47483647	-21.47483647	-21.47483647	-21.47483647	-21.47483647	-21.47483647	-21.47483647	-21.47483647	-21.47483647	-21.47483647	-21.47483647	0.07347569	-0.29198433	-0.24993212	0.01599712	0.01525449	0.11667557	-0.01800977	0.04138044	0.00302889	-0.01091454	0.10129186	0.02170698	0.05244755	0.04715306	0.02647970	0.02357522	0.00226900	0.04440831	0.02950052	0.03760780	0.02793674	0.03135711	0.02752685	0.02344587	0.02741772	0.03005821	0.03148714	0.03260039	0.02800035	0.02847359	0.02990791	0.02735836	0.02924842	0.02639910	0.02506736	0.02517040	0.02931933	0.02609581	0.02680081	0.02426080	0.02738381	0.02548107	0.02172718	0.02398201	0.01687952	0.01530139	0.03859466	0.02433229	0.01882507	0.01894160	0.02496343	0.02985816	0.02798565	0.03539224	0.01773355	0.02008907	0.03660476	0.02895462	0.02005021	0.02648195	0.02371960	0.02380176	0.02659739	0.02859541	0.02908514	0.02652155	0.02483192	0.02403415	0.01896624	0.01966014	0.02075604	0.02037706	0.01444486	0.02329482	0.01360298	0.01667440	0.00453591	0.00879803	0.00807695	0.01033161	0.00918654	0.01173800	0.01236966	0.00150756	-0.00371640	-0.00012859	0.00053717	0.00115367	-0.00225218	-0.00873110	-0.00868980	-0.00549011	-0.01010834	-0.00955819	-0.01132257	-0.01538035	-0.02177930	-0.02421588	-0.02812271	-0.03192099	-0.03445494	-0.04100986	-0.03918365	-0.04116789	-0.03997754	-0.03900481	-0.04349988	-0.04181874	-0.04553009	-0.04759353	-0.04520970	-0.04862003	-0.04757022	-0.04709190	-0.04859958	-0.04817377	-0.04977352	-0.05370972	-0.05147820	-0.05120560	-0.05276140	-0.04978475	-0.05079436	-0.04904138	-0.05302517	-0.04997453	-0.04959082	-0.05343529	-0.05281236	-0.05313506	-0.05289407	-0.05144770	-0.04959645	-0.05243584	-0.05246325	-0.04882074	-0.04859838	-0.04620228	-0.04649992	-0.04100922	-0.03930123	-0.03591176	-0.02898051	-0.02354116	-0.01755508	-0.01246366	-0.00724002	-0.00240206	0.00272835	0.00341475	0.00582651	0.00859550	0.00856036	0.00766636	0.00384977	0.00385696	0.00283363	0.00013036	-0.00277039	-0.00383783	-0.00628950	-0.00901831	-0.00816936	-0.00801438	-0.00620959	-0.00692031	-0.00653706	-0.00690308	-0.00451255	-0.00485397	-0.00401393	-0.00205347	-0.00185611	-0.00067121	-0.00170517	0.00045481	0.00043561	0.00105673	-0.00190507	0.00008991	0.00063007	0.00072332	0.00059651	0.00084201	0.00012496	-0.00070363	-0.00086829	0.00100353	0.00076502	0.00049493	0.00088115	0.00074211	0.00032871	0.00004706	0.00024195	0.00061728	0.00027768	0.00025837	-0.00000703	0.00135246	0.00110428	0.00028545	0.00036670	-0.00033011	-0.00078430	0.00047964	0.00008804	0.00003916	-0.00017847	0.00009137	0.00172541	0.00056780	0.00067094	0.00114575	0.00051836	0.00101113	0.00077203	0.00048835	0.00032060	0.00080493	-0.00030175	0.00028942	0.00061178	0.00083660	0.00160861	0.00003943	0.00052194	0.00063248	0.00003041	-0.00033238	0.00061507	0.00013106	-0.00040903	-0.00052587	0.00016432	0.00121850	0.00106426	0.00014746	0.00041164	0.00125564	0.00032766	0.00040409	0.00033310	0.00127564	0.00002580	0.00016188	0.00017174	0.00011108	0.00111300	-0.00033428	0.00049565	0.00024076	0.00004980	-0.00046169	0.00077745	0.00107881	0.00081062	0.00005039	0.00087523	-0.00014337	0.00141384	0.00026147	0.00046033	0.00063745	0.00165059	0.00006199	-0.00153134	0.00140379	0.00107221	0.00161024	0.00105482	0.00060838	0.00148921	-0.00017936	-0.00094160	-0.00000249	0.00086807	0.00090441	0.00101098	0.00195443	0.00019473	0.00172933	0.00188321	0.00216843	0.00129391	0.00075164	0.00211943	0.00095329	0.00157263	0.00134322	0.00131648	0.00163000	0.00310966	0.00110164	0.00012183	0.00282983	0.00280297	0.00086115	0.00036611	0.00140384	0.00208307	0.00174284	0.00132951	0.00142844	0.00091214	0.00224101	0.00028443	0.00007294	0.00298376	0.00266643	0.00199614	0.00051374	0.00201785	0.00196190	0.00288704	0.00177014	0.00387413	0.00345795	-0.00041187	0.00428851	0.00433487	0.00250778	0.00153177	0.00315923	0.00470699	0.00199686	0.00207753	0.00143894	0.00295918	0.00151584	0.00158354	0.00474310	0.00299623	0.00705897	0.00321499	0.00236286	0.00267420	0.00215270	0.00234713	0.00116673	0.00339669	0.00448712	0.00036310	0.00024239	0.00004176	0.00507752	0.00142369	0.00125301	0.00180846	0.00295435	0.00248571	0.00103299	0.00198863	0.00403575	0.00225748	0.00217378	0.00289566	0.00143645	-0.00022132	0.00401638	-0.00019593	0.00058895	0.00100842	0.00464691	0.00196502	-0.00230863	-0.00056593	-0.00176348	0.00282441	0.00161243	-0.00117678	0.00112059	-0.00102552	0.00385114	0.00071954	0.00452121	0.00025939	0.00208379	0.00025642	0.00191713	0.00143682	0.00091871	-0.00047607	-0.00008087	-0.00175392	0.00215587	0.00122417	0.00002000	0.00275920	0.00091224	0.00190324	0.00209113	0.00011713	0.00186318	0.00237028	0.00027002	0.00130007	0.00064808	0.00011440	0.00060970	0.00234453	0.00000340	0.00055368	-0.00032218	0.00099943	0.00140606	0.00082875	0.00175871	0.00066053	0.00089218	0.00117871	0.00156123	0.00089972	0.00048151	-0.00021291	0.00122463	0.00020451	0.00004602	0.00155973	0.00105162	0.00154621	0.00166460	0.00117649	0.00055601	0.00112026	0.00168028	0.00165274	0.00175049	0.00208424	0.00153814	0.00092723	0.00223546	0.00144327	0.00214942	0.00047703	0.00167992	0.00044408	0.00013393	-0.00006453	0.00074550	0.00106399	0.00049868	0.00074657	0.00014255	0.00153408	0.00105981	0.00020167	0.00072746	0.00074641	0.00053475	0.00054237	0.00004229	0.00092446	0.00063366	0.00068730	0.00076296	0.00029323	0.00023171	0.00090724	0.00072514	0.00032722	0.00007050	0.00014206	0.00037678	0.00052490	0.00045380	-0.00012683	0.00051560	0.00043045	0.00047125	0.00080154	0.00086117	0.00019820	0.00059512	0.00070456	0.00047432	0.00039667	0.00085049	-0.00036578	-21.47483647
-0.4001	-21.47483647	-21.47483647	-21.47483647	-21.47483647	-21.47483647	-21.47483647	-21.47483647	-21.47483647	-21.47483647	-21.47483647	-21.47483647	-21.47483647	-21.47483647	-21.47483647	-21.47483647	-21.47483647	-21.47483647	-21.47483647	-21.47483647	-21.47483647	-21.47483647	-21.47483647	-21.47483647	-21.47483647	-21.47483647	-21.47483647	-21.47483647	-21.47483647	-21.47483647	-21.47483647	-21.47483647	-21.47483647	-21.47483647	0.49074915	-0.44348995	0.05009782	0.01728892	-0.30941905	0.14950493	-0.00740935	-0.04614536	0.11644934	0.01487063	0.07291007	0.03875732	0.03199706	0.03614418	-0.00537286	-0.00151139	0.03600671	0.03691447	0.03066678	0.02390937	0.02881205	0.03413621	0.02128238	0.03001394	0.02935229	0.03224450	0.03213354	0.02963962	0.02692239	0.02878888	0.02461099	0.02524523	0.02215046	0.02390594	0.02448695	0.02549578	0.02839717	0.02624691	0.02402556	0.02680475	0.02854643	0.02896685	0.02455088	0.01970405	0.01738906	0.03708465	0.02046904	0.02451774	0.00528648	0.01749689	0.02964490	0.00558362	0.03028822	0.01965351	0.02398362	0.03305739	0.03430970	0.01734203	0.02262982	0.02707865	0.02261047	0.02796785	0.02351758	0.02633254	0.02344415	0.02159389	0.02406437	0.02131651	0.01783922	0.02175020	0.01838081	0.01138724	0.02020911	0.01361662	0.01638034	0.00433704	0.00538895	0.00574539	0.00475454	0.00897625	0.00870482	0.00848224	0.00201339	-0.00427734	-0.00544698	-0.00283869	-0.00528256	-0.00671157	-0.01723990	-0.01485593	-0.01266351	-0.01648734	-0.01186123	-0.01678779	-0.01711362	-0.02272129	-0.02585765	-0.02763580	-0.03218569	-0.03701078	-0.04309112	-0.03937922	-0.03969941	-0.03989766	-0.04194062	-0.04281394	-0.04330716	-0.04625164	-0.04792424	-0.04669312	-0.04982681	-0.04597121	-0.04727212	-0.04972096	-0.04751872	-0.04968217	-0.05170997	-0.05011967	-0.05107542	-0.05256384	-0.05041130	-0.05027007	-0.05056789	-0.05296794	-0.05093842	-0.05046844	-0.05185830	-0.05207861	-0.05058232	-0.04999151	-0.04955364	-0.04740118	-0.04994916	-0.04920475	-0.04595195	-0.04659692	-0.04397160	-0.04458369	-0.04391123	-0.04186499	-0.04341634	-0.03974258	-0.03747598	-0.03599376	-0.03068597	-0.02919609	-0.02500204	-0.01988382	-0.01667863	-0.01247652	-0.00709598	-0.00360352	0.00201694	0.00155003	0.00663724	0.00847728	0.00846049	0.00745098	0.00706159	0.00692316	0.00489352	0.00310204	0.00007694	0.00060796	-0.00271724	-0.00467198	-0.00770051	-0.00714154	-0.00889510	-0.00771107	-0.00849719	-0.00708548	-0.00617251	-0.00782050	-0.00552768	-0.00416037	-0.00350695	-0.00454949	-0.00231526	-0.00215173	-0.00125096	0.00014555	0.00003373	-0.00136427	-0.00068886	-0.00131679	-0.00003123	0.00045980	0.00002019	0.00033007	0.00038589	-0.00035738	-0.00012043	0.00033225	-0.00047416	0.00031667	0.00026190	-0.00052334	-0.00002921	0.00071637	0.00010549	0.00037298	0.00015462	-0.00068993	0.00043831	0.00018844	-0.00037416	-0.00054569	-0.00006070	0.00138211	0.00059884	0.00000792	0.00120874	0.00072840	0.00029942	-0.00086564	-0.00007473	-0.00021743	0.00002205	0.00079767	-0.00006641	0.00017138	0.00093178	-0.00002920	-0.00009114	0.00037328	-0.00050896	0.00036653	-0.00148225	0.00005821	-0.00095550	-0.00001038	-0.00074378	0.00014921	0.00034281	0.00107280	0.00022233	0.00000255	0.00036097	0.00061848	-0.00008531	0.00001981	0.00055598	-0.00068443	0.00055829	0.00018970	-0.00050124	0.00051053	-0.00003612	-0.00046929	0.00026641	0.00011377	0.00004331	0.00013108	0.00103015	-0.00029433	0.00037558	0.00045945	-0.00042403	0.00137909	0.00018594	0.00013316	-0.00069182	0.00018200	0.00064716	-0.00068168	0.00102593	-0.00010002	-0.00018913	-0.00089542	0.00031854	0.00060324	-0.00104206	-0.00047898	-0.00111145	-0.00046350	0.00081470	-0.00004258	0.00102009	0.00138554	0.00121400	-0.00000985	0.00076099	0.00095452	-0.00084003	0.00198204	0.00120541	0.00023934	0.00011729	0.00002917	0.00015578	0.00097546	0.00029687	0.00060217	0.00116378	0.00122982	-0.00038538	-0.00248891	-0.00093880	-0.00054686	0.00195551	-0.00103352	-0.00026958	0.00056607	0.00206911	0.00010462	-0.00067580	0.00203183	0.00138603	-0.00004743	-0.00108940	0.00111523	-0.00040018	-0.00049835	0.00012023	0.00294653	-0.00181874	-0.00241300	0.00101796	0.00224345	0.00028860	0.00117103	0.00040361	0.00125227	0.00074391	0.00049388	0.00092736	0.00351431	-0.00073854	-0.00125680	0.00152274	0.00060284	0.00132415	0.00028402	0.00028761	0.00295209	-0.00053537	0.00042780	-0.00156443	0.00098025	-0.00080748	-0.00126262	-0.00210650	0.00172806	0.00094704	-0.00423054	0.00150080	-0.00240260	0.00113692	-0.00153284	-0.00005154	-0.00004612	0.00013550	-0.00007773	-0.00044612	-0.00041865	0.00132493	0.00019901	0.00096626	0.00190792	-0.00130736	-0.00000552	-0.00213585	0.00099272	-0.00162180	-0.00351973	-0.00267409	-0.00076492	-0.00095094	-0.00268110	-0.00013171	-0.00104143	0.00027917	-0.00036604	0.00301373	0.00068116	0.00004770	-0.00121433	0.00061562	0.00087613	-0.00096915	-0.00076869	-0.00087413	-0.00306577	0.00010485	-0.00023564	0.00018527	-0.00051439	-0.00127414	0.00080172	0.00039392	-0.00210618	-0.00132323	0.00031567	-0.00194406	-0.00095894	-0.00057144	-0.00070835	-0.00145738	0.00102489	-0.00100214	-0.00034152	-0.00087365	0.00006388	0.00004111	0.00091490	0.00034459	-0.00091449	-0.00134469	0.00061887	-0.00066272	-0.00100243	-0.00153270	-0.00183089	0.00025361	0.00003043	-0.00056648	-0.00058343	-0.00125211	0.00002421	0.00008821	0.00029523	-0.00107980	0.00157900	-0.00032596	-0.00001929	0.00063453	0.00151709	0.00051292	0.00050121	0.00145931	-0.00034724	0.00100368	-0.00063694	0.00076897	-0.00018212	-0.00016138	-0.00049080	-0.00027589	0.00041953	0.00027481	-0.00071571	-0.00015505	-0.00008482	-0.00012993	-0.00052299	-0.00007625	-0.00015971	-0.00007512	0.00032953	-0.00030503	0.00014850	-0.00027295	0.00055079	0.00050380	0.00004324	0.00042696	-0.00000738	-0.00040395	0.00022702	0.00010479	0.00008896	0.00058286	-0.00008464	0.00036631	-0.00034397	0.00023031	0.00024070	-0.00005196	0.00005609	-0.00004384	-0.00003287	-0.00013394	-0.00007834	-0.00033147	-0.00006232	-0.00000199	-0.00024388	-21.47483647
-0.3501	-21.47483647	-21.47483647	-21.47483647	-21.47483647	-21.47483647	-21.47483647	-21.47483647	-21.47483647	-21.47483647	-21.47483647	-21.47483647	-21.47483647	-21.47483647	-21.47483647	-21.47483647	-21.47483647	-21.47483647	-21.47483647	-21.47483647	-21.47483647	-21.47483647	-21.47483647	-21.47483647	-21.47483647	-21.47483647	-21.47483647	-21.47483647	-21.47483647	-21.47483647	-21.47483647	-21.47483647	-21.47483647	-21.47483647	-0.25762570	-0.41059603	0.03937321	0.09140158	-0.21425911	-0.01155025	0.01310272	-0.00538762	0.07001820	0.04584586	0.02978888	0.08079900	0.02385361	0.01273734	0.03577191	0.00741714	0.04424275	0.04222702	0.02813992	0.02778632	0.02432848	0.03404232	0.02916205	0.03513909	0.03011255	0.03267603	0.03273488	0.03374016	0.02447020	0.02918063	0.02289976	0.03017342	0.02626266	0.02835842	0.02565724	0.02680749	0.02448868	0.02463148	0.01707856	0.02817857	0.02266615	0.02577280	0.02140191	0.02238743	0.01301689	0.03008551	0.00755625	0.03036323	0.01644821	0.02642874	0.01329559	0.00399666	0.03606794	0.01303830	0.02710243	0.02483197	0.03075469	0.01960053	0.02086340	0.02456493	0.02248836	0.02247762	0.02185295	0.02264755	0.02638366	0.02054270	0.02480361	0.01788225	0.01611189	0.02188232	0.02202586	0.01185599	0.01861768	0.01887149	0.01591244	0.00304150	0.00663944	0.00653575	0.00966736	0.00953092	0.01115771	0.00952923	0.00129262	-0.00187257	-0.00802957	-0.00194830	-0.00360759	-0.00965920	-0.01667773	-0.01096425	-0.01018161	-0.01341889	-0.01084777	-0.01584928	-0.01635934	-0.02301362	-0.02698180	-0.02856000	-0.03309192	-0.03528300	-0.04235437	-0.03880035	-0.03796439	-0.03996083	-0.03931092	-0.04299403	-0.04049388	-0.04625889	-0.04876119	-0.04604843	-0.04809960	-0.04673943	-0.04655892	-0.04803266	-0.04707667	-0.05130451	-0.05286513	-0.05134769	-0.05034267	-0.05251758	-0.04999306	-0.05094738	-0.05018308	-0.05261355	-0.05013345	-0.05046393	-0.05196465	-0.05291994	-0.05208889	-0.05066445	-0.04947431	-0.04740953	-0.04748353	-0.04951453	-0.04495356	-0.04657122	-0.04685716	-0.04476678	-0.04402352	-0.04448170	-0.04342178	-0.04101311	-0.04090788	-0.04210679	-0.04003484	-0.03564352	-0.03743127	-0.03461249	-0.03341136	-0.02945119	-0.02866327	-0.02483131	-0.02109888	-0.01871444	-0.01406144	-0.00891337	-0.00675765	-0.00235510	-0.00015590	0.00469661	0.00544854	0.00900558	0.00999097	0.01079897	0.00937720	0.00907747	0.00445820	0.00425472	0.00220032	0.00073318	-0.00212969	-0.00349026	-0.00482543	-0.00634434	-0.00723558	-0.00746300	-0.00759362	-0.00884388	-0.00737688	-0.00649700	-0.00686373	-0.00502509	-0.00519983	-0.00455664	-0.00400198	-0.00352962	-0.00134196	-0.00188682	-0.00140724	-0.00026467	-0.00044686	0.00064914	-0.00090138	0.00010078	0.00083452	0.00057391	0.00087071	-0.00091475	0.00056817	0.00072282	-0.00077886	0.00028216	0.00026968	-0.00036691	0.00071819	-0.00053944	0.00039931	-0.00048190	-0.00056081	0.00075787	0.00027126	0.00046051	0.00020567	0.00023835	0.00057544	0.00050841	0.00001508	0.00024266	0.00049615	-0.00002531	-0.00055249	-0.00048305	0.00130923	0.00022768	0.00008170	0.00064090	0.00053055	0.00021757	-0.00040429	-0.00027920	-0.00040822	0.00035661	-0.00005439	0.00012510	0.00075386	0.00107655	-0.00028970	0.00033996	0.00088471	-0.00009004	-0.00059379	-0.00018066	0.00053504	-0.00018106	0.00021901	0.00035666	-0.00020058	0.00071168	0.00054296	-0.00044044	0.00000564	-0.00047326	-0.00019903	-0.00059334	0.00012254	0.00046095	0.00015548	0.00069072	0.00014175	0.00121368	0.00005532	-0.00006953	0.00049877	0.00065404	0.00093098	-0.00113912	-0.00007705	0.00022569	-0.00061845	-0.00006414	-0.00049792	0.00070864	-0.00054105	0.00046106	-0.00109155	0.00000581	0.00105740	0.00078820	0.00074625	-0.00058468	-0.00117277	0.00161754	0.00048635	0.00124329	-0.00048356	0.00276053	0.00047066	0.00088736	0.00032285	0.00088882	0.00024729	0.00130896	-0.00055344	-0.00043720	0.00117415	0.00118252	-0.00128364	-0.00254554	0.00199115	0.00228957	0.00143873	-0.00019997	0.00018496	0.00078625	0.00372462	0.00205455	0.00251809	0.00137373	-0.00021439	0.00232720	0.00224070	0.00013689	-0.00160406	0.00097489	0.00353694	0.00304854	0.00353723	0.00032487	0.00262175	0.00044763	0.00197005	0.00082475	-0.00110252	0.00149232	0.00162315	0.00281536	0.00156529	0.00371172	-0.00296511	0.00180876	0.00038490	0.00187184	0.00255123	0.00189386	0.00219585	0.00205637	0.00139699	0.00194232	0.00077716	0.00417698	0.00120232	0.00131482	0.00111006	0.00146794	0.00136600	-0.00027782	0.00387657	-0.00152474	0.00064553	0.00167512	-0.00104258	0.00172096	0.00280444	0.00220781	0.00205573	0.00053477	0.00054248	-0.00140417	0.00149570	-0.00007884	-0.00054066	0.00223350	0.00298077	0.00108494	-0.00109288	-0.00095026	-0.00017648	0.00204701	0.00059868	-0.00309088	0.00116463	-0.00267695	-0.00029985	-0.00017066	0.00189165	0.00102897	-0.00215334	0.00015720	0.00161858	0.00222424	0.00058594	-0.00040427	0.00051019	-0.00173067	0.00113427	0.00043954	0.00031356	0.00225207	0.00086082	0.00026544	0.00173839	-0.00072353	0.00085254	0.00176425	-0.00027770	0.00177912	0.00056731	-0.00055087	0.00097598	0.00207617	0.00041068	-0.00014849	-0.00033400	0.00114497	0.00039110	0.00072380	0.00152712	-0.00073123	0.00032116	0.00207650	0.00220337	0.00094732	0.00048649	0.00008059	0.00074533	0.00086722	0.00051669	0.00087476	-0.00180998	-0.00010484	-0.00003871	0.00151694	-0.00075193	0.00165402	0.00172830	0.00197646	0.00042726	0.00148394	-0.00031580	0.00033686	0.00144172	0.00129529	0.00171525	0.00074293	0.00100911	0.00035830	-0.00049422	-0.00006809	-0.00024652	0.00073149	0.00022596	0.00062046	-0.00018099	0.00062177	0.00037479	-0.00009707	0.00051712	-0.00011584	0.00097153	0.00021355	0.00009056	0.00079046	0.00053173	0.00039401	0.00100283	0.00021864	-0.00037649	0.00048707	0.00031156	0.00027518	0.00033511	-0.00001902	0.00028706	0.00039844	0.00025237	0.00023125	0.00053106	0.00036742	0.00002249	0.00051050	0.00056975	-0.00008339	0.00052328	0.00061524	0.00053910	0.00058881	0.00058299	-0.00023702	-21.47483647
-0.3001	-21.47483647	-21.47483647	-21.47483647	-21.47483647	-21.47483647	-21.47483647	-21.47483647	-21.47483647	-21.47483647	-21.47483647	-21.47483647	-21.47483647	-21.47483647	-21.47483647	-21.47483647	-21.47483647	-21.47483647	-21.47483647	-21.47483647	-21.47483647	-21.47483647	-21.47483647	-21.47483647	-21.47483647	-21.47483647	-21.47483647	-21.47483647	-21.47483647	-21.47483647	-21.47483647	-21.47483647	-21.47483647	-1.06614131	-1.63426936	0.14247625	-0.13000201	0.10534894	-0.13950234	0.01887591	0.04843507	-0.00850572	0.07694021	0.02000137	0.02770290	0.02718393	0.03005463	0.04389134	0.00759560	0.00101880	0.04896892	0.04137162	0.03241698	0.02102207	0.03610934	0.03338729	0.02647958	0.02876786	0.03087347	0.03276608	0.02914017	0.03343352	0.02489343	0.02915366	0.02753269	0.03238441	0.02425279	0.02633450	0.02602057	0.02441830	0.02465796	0.02815210	0.02535946	0.02772117	0.02546793	0.02437650	0.02846118	0.02241888	0.01824300	0.03242712	0.01956960	0.03237236	0.00787533	0.03275063	0.02907129	0.01394597	0.02953455	0.01658068	0.02684193	0.03405045	0.03083950	0.02031797	0.02341007	0.02634686	0.02155362	0.02838540	0.02615117	0.02488690	0.02433206	0.02024232	0.02669025	0.01766139	0.01787554	0.02022516	0.02144068	0.01326314	0.01864903	0.01412923	0.01535293	0.00532248	0.00807017	0.00872335	0.00149802	0.00427254	0.00466193	0.00328919	-0.00525702	-0.01061367	-0.01198324	-0.00817561	-0.01253766	-0.01638042	-0.02225737	-0.01780584	-0.01913422	-0.02620741	-0.02466569	-0.02486232	-0.02640441	-0.02765064	-0.02959208	-0.03094912	-0.03375183	-0.03572474	-0.04148316	-0.04020729	-0.04004912	-0.04114783	-0.04072578	-0.04343663	-0.04029432	-0.04582021	-0.04997977	-0.04642940	-0.04828086	-0.04689870	-0.05053054	-0.04948675	-0.04844087	-0.04984283	-0.05233711	-0.05155432	-0.05086769	-0.05222777	-0.05105032	-0.05196628	-0.05085603	-0.05151008	-0.04888741	-0.05060995	-0.05052285	-0.05274198	-0.05006543	-0.04964062	-0.04928982	-0.04853911	-0.05098335	-0.04960828	-0.04689616	-0.04572499	-0.04574566	-0.04548907	-0.04262836	-0.04472014	-0.04414675	-0.04306209	-0.04294051	-0.04233316	-0.04207238	-0.03849826	-0.04092150	-0.03790773	-0.03780930	-0.03485720	-0.03615365	-0.03402281	-0.03163614	-0.03103919	-0.02743857	-0.02287885	-0.02295318	-0.02097704	-0.01637131	-0.01361731	-0.01104133	-0.00797874	-0.00261882	-0.00037896	0.00298722	0.00640753	0.00591942	0.00941222	0.00935238	0.01172080	0.01008153	0.00886771	0.00815709	0.00563389	0.00522671	0.00264907	0.00128176	-0.00205434	-0.00357074	-0.00465537	-0.00497541	-0.00627093	-0.00603782	-0.00752873	-0.00867272	-0.00878729	-0.00644360	-0.00548291	-0.00564664	-0.00459785	-0.00376512	-0.00323398	-0.00255506	-0.00237832	-0.00072953	-0.00120661	-0.00089678	-0.00118931	0.00044506	0.00022967	-0.00019816	0.00069414	-0.00078418	-0.00034299	0.00042952	-0.00043000	0.00052860	0.00025864	-0.00021365	0.00121275	0.00078136	-0.00014419	0.00181617	0.00102308	0.00055833	0.00016169	0.00062962	-0.00001383	0.00025277	-0.00042492	0.00008249	-0.00010983	0.00128158	0.00083747	0.00001590	0.00020317	0.00063718	-0.00033110	-0.00096509	0.00024973	0.00021719	0.00042129	-0.00108212	0.00056968	0.00091118	0.00088371	-0.00013328	0.00043806	0.00127501	0.00091408	0.00065305	-0.00005563	0.00055529	-0.00013323	0.00002981	-0.00008302	0.00034350	0.00057573	0.00047916	0.00070569	0.00049417	0.00072425	-0.00057510	-0.00027596	0.00044454	-0.00010248	0.00038908	0.00087111	0.00001924	0.00134724	0.00039059	-0.00049940	0.00069489	0.00137935	0.00117467	-0.00028800	0.00054870	-0.00033557	0.00175717	0.00091547	-0.00000756	-0.00012044	-0.00062351	-0.00035051	0.00035631	-0.00072587	0.00137345	-0.00071641	0.00172845	-0.00010872	-0.00012043	0.00191253	0.00135467	0.00157110	0.00012926	0.00227062	0.00124415	0.00205914	0.00075335	0.00224383	0.00187557	0.00161669	0.00117972	0.00006414	0.00224879	0.00205494	-0.00114204	0.00017290	0.00100425	0.00100280	0.00023609	0.00247781	0.00211458	-0.00091308	0.00263055	-0.00005564	0.00153698	0.00081382	0.00129202	-0.00035820	0.00087133	0.00204726	-0.00121929	0.00082822	0.00285805	0.00364762	0.00235462	-0.00283687	0.00186564	0.00361046	-0.00091333	0.00213101	0.00132878	0.00445647	0.00296297	0.00161669	0.00234473	0.00365742	-0.00269076	0.00173171	0.00142941	0.00188662	0.00295043	0.00238824	0.00015082	0.00439330	0.00261335	0.00003115	0.00024105	0.00134996	0.00115518	0.00003014	0.00142071	0.00194983	0.00328497	-0.00140178	0.00441429	-0.00454932	0.00272047	0.00281058	-0.00099888	-0.00055739	0.00071661	0.00077603	0.00083142	0.00178936	0.00193754	-0.00059991	0.00037465	-0.00018477	-0.00054967	0.00251700	0.00335770	0.00122073	0.00099662	-0.00017243	-0.00040098	-0.00145832	-0.00048511	0.00013621	-0.00025478	-0.00014626	0.00115215	0.00092485	0.00047006	0.00006552	-0.00110859	0.00172661	-0.00074348	0.00161928	0.00185141	0.00054167	0.00002689	-0.00234345	0.00143610	0.00076140	-0.00060152	0.00221813	0.00144736	0.00138524	0.00274946	-0.00227085	-0.00061589	0.00031766	-0.00194525	0.00278310	0.00108071	0.00095954	0.00170976	0.00032402	0.00095680	-0.00074813	-0.00168866	0.00120642	0.00067709	0.00169218	0.00061999	0.00074705	0.00049200	0.00144925	0.00205170	0.00198636	-0.00031869	0.00141195	0.00092689	0.00133037	0.00148535	0.00004694	-0.00018563	0.00153167	0.00093775	0.00099981	0.00075788	0.00206927	0.00087682	0.00224134	0.00126277	0.00076143	0.00005689	0.00031252	0.00138655	0.00054534	0.00080846	0.00010657	0.00030219	-0.00011567	0.00016753	-0.00020620	0.00111441	0.00094449	0.00090745	0.00103860	0.00013085	0.00031793	0.00043267	0.00033829	-0.00008659	0.00021551	0.00007019	-0.00023665	0.00015002	0.00046349	0.00049653	0.00046167	0.00022499	0.00073831	0.00029226	0.00026392	0.00017182	0.00076500	0.00017675	0.00051712	0.00040939	0.00058869	0.00000693	0.00050852	0.00038687	0.00004508	0.00060730	0.00041425	0.00034258	0.00027687	0.00030322	0.00036868	-0.00005525	0.00003624	0.00039734	0.00009896	-21.47483647
-0.2501	-21.47483647	-21.47483647	-21.47483647	-21.47483647	-21.47483647	-21.47483647	-21.47483647	-21.47483647	-21.47483647	-21.47483647	-21.47483647	-21.47483647	-21.47483647	-21.47483647	-21.47483647	-21.47483647	-21.47483647	-21.47483647	-21.47483647	-21.47483647	-21.47483647	-21.47483647	-21.47483647	-21.47483647	-21.47483647	-21.47483647	-21.47483647	-21.47483647	-21.47483647	-21.47483647	-21.47483647	-21.47483647	0.50716370	-0.44093889	-0.08568398	0.10562296	0.12075149	-0.16071417	0.01060465	-0.03593817	0.03479283	0.09955045	0.00626073	0.01361761	0.04218440	0.02811378	0.03041265	0.03314923	0.00758351	0.03881984	0.02502441	0.03049726	0.02706338	0.02278941	0.02638006	0.02706767	0.02966425	0.02712473	0.03281608	0.02958041	0.03549630	0.02830526	0.02940790	0.02551685	0.02965413	0.02693983	0.02728697	0.02330714	0.02505975	0.02454374	0.02791337	0.02576560	0.02895883	0.02445055	0.02230945	0.02891713	0.02583809	0.02025591	0.03098842	0.01824599	0.02483643	0.02752849	0.02530248	0.02679062	0.01434182	0.03005330	0.01466105	0.02209673	0.02789776	0.02920583	0.02122800	0.02465831	0.02304336	0.02240829	0.02207169	0.02082635	0.02678508	0.02287405	0.02309256	0.02325150	0.01757278	0.01739434	0.01835532	0.02094496	0.01226578	0.01964535	0.01271060	0.01668147	0.00257662	0.01082123	0.00479350	0.00558352	0.00583669	0.00521669	0.00422570	-0.00108099	-0.00786089	-0.01084898	-0.00575954	-0.00669974	-0.01336738	-0.01839783	-0.01405912	-0.01329860	-0.01980159	-0.02068625	-0.02289268	-0.02231011	-0.02781980	-0.02756714	-0.02712990	-0.03214206	-0.03557210	-0.04267215	-0.03855216	-0.03906102	-0.03970286	-0.04189323	-0.04241449	-0.04147374	-0.04569842	-0.04811545	-0.04558487	-0.04918236	-0.04657821	-0.04703025	-0.04813895	-0.04615013	-0.04989188	-0.05421269	-0.05067274	-0.05104059	-0.05392795	-0.05246174	-0.05244154	-0.05102081	-0.05241015	-0.05140261	-0.05065932	-0.05246406	-0.05429147	-0.05140526	-0.05134498	-0.05066961	-0.04842354	-0.05077184	-0.05046275	-0.04667581	-0.04776311	-0.04484944	-0.04576447	-0.04438635	-0.04450318	-0.04460091	-0.04379314	-0.04321837	-0.04141642	-0.04057331	-0.04041665	-0.04065537	-0.04003229	-0.04179545	-0.03683968	-0.03742131	-0.03542567	-0.03466114	-0.03360906	-0.03116351	-0.02821655	-0.02791333	-0.02605981	-0.02618351	-0.02468330	-0.02590787	-0.02141094	-0.02039842	-0.01723538	-0.01492441	-0.01268323	-0.01084830	-0.00660563	-0.00442057	0.00049806	0.00354914	0.00432703	0.00718671	0.00806137	0.00964694	0.01158777	0.01219720	0.00965468	0.01030008	0.01009997	0.00713282	0.00625829	0.00425433	0.00200546	0.00068015	-0.00321761	-0.00329952	-0.00313583	-0.00512985	-0.00526678	-0.00596259	-0.00543189	-0.00704327	-0.00601145	-0.00489106	-0.00693867	-0.00486563	-0.00529975	-0.00522222	-0.00326445	-0.00359942	-0.00245464	-0.00207555	-0.00237057	-0.00094761	-0.00165308	-0.00083215	-0.00011923	-0.00002083	0.00064831	0.00164662	0.00080134	0.00027209	0.00022024	0.00082640	0.00037453	0.00027677	0.00037473	0.00049161	0.00053573	-0.00025326	0.00011518	0.00104003	0.00132372	-0.00102628	0.00017780	0.00009243	0.00061845	-0.00055648	0.00045720	-0.00001458	-0.00089834	0.00038245	0.00094490	0.00113883	0.00021446	-0.00011711	0.00036897	0.00088443	0.00100114	0.00034472	0.00070950	0.00033826	-0.00015853	0.00035724	-0.00012946	-0.00007499	0.00075803	-0.00005030	-0.00052364	0.00021150	0.00077327	0.00037515	0.00060188	0.00028903	0.00118251	0.00013295	0.00055319	-0.00022317	0.00119932	0.00005348	0.00059335	0.00085341	0.00106536	0.00001498	-0.00119637	0.00215709	0.00043285	-0.00077279	0.00036806	0.00070404	0.00095169	0.00088864	-0.00039446	0.00015485	0.00104894	0.00181495	-0.00004861	0.00180799	0.00013067	-0.00008848	0.00079792	0.00112875	0.00062201	0.00011248	0.00109470	0.00129439	0.00109655	0.00044921	0.00126649	0.00109724	0.00291918	0.00123745	-0.00001672	0.00153259	0.00191407	0.00017472	-0.00069418	0.00076062	0.00062288	0.00152561	0.00037887	-0.00094644	-0.00073172	0.00303482	0.00102110	-0.00125653	0.00198186	0.00069066	-0.00049772	0.00216748	-0.00029269	0.00120275	0.00238662	0.00014536	0.00186080	0.00348882	-0.00070968	0.00099180	0.00022615	0.00397846	-0.00087123	0.00064835	0.00205747	0.00233804	0.00502986	0.00264479	0.00362549	0.00059707	0.00017769	0.00213908	0.00168804	0.00295425	0.00128344	0.00076115	0.00186939	0.00051225	0.00180577	0.00036766	0.00343691	0.00128887	0.00154076	0.00019400	0.00235008	0.00210480	-0.00153276	0.00058108	-0.00013004	0.00274513	0.00208167	0.00022667	0.00111564	0.00148415	0.00147516	0.00210039	0.00116052	0.00272693	-0.00020315	0.00045131	-0.00020860	0.00162623	-0.00007758	0.00052158	0.00089682	0.00072855	0.00132912	-0.00001189	0.00247143	-0.00111857	-0.00255748	0.00009035	0.00169113	0.00001725	0.00063611	0.00244947	0.00163645	-0.00120179	0.00145351	-0.00060615	0.00138976	0.00036202	0.00003232	0.00059213	0.00007777	0.00045210	0.00175921	-0.00041164	0.00359303	-0.00012689	0.00056516	0.00246926	-0.00041316	0.00104326	0.00043537	0.00005685	0.00287669	0.00179272	0.00154990	0.00102548	0.00047430	0.00238051	-0.00065088	-0.00074241	0.00071797	0.00137895	0.00139283	0.00020748	0.00000020	0.00134416	0.00232451	0.00216612	0.00011292	0.00086549	-0.00166185	0.00008967	0.00113166	0.00273019	-0.00051479	-0.00049435	0.00076753	0.00085757	0.00223195	-0.00082546	0.00036237	0.00098141	0.00027991	0.00053079	0.00229024	0.00163153	0.00044269	0.00181625	0.00145099	0.00177586	-0.00029045	0.00084659	0.00016209	0.00077971	-0.00021629	0.00111552	0.00159145	0.00062192	0.00088745	0.00057649	0.00111155	-0.00015345	-0.00008250	0.00071173	0.00035674	0.00038681	0.00040604	0.00040191	0.00079550	0.00024600	0.00095020	0.00078960	0.00046060	0.00020935	0.00009997	0.00012220	0.00009826	0.00018173	0.00057253	0.00066024	0.00028083	0.00044155	-0.00042369	0.00041271	-0.00007349	0.00053208	0.00014388	0.00056597	-0.00006596	0.00025413	0.00048852	-0.00007508	0.00038113	0.00036500	0.00034040	-21.47483647
-0.2001	-21.47483647	-21.47483647	-21.47483647	-21.47483647	-21.47483647	-21.47483647	-21.47483647	-21.47483647	-21.47483647	-21.47483647	-21.47483647	-21.47483647	-21.47483647	-21.47483647	-21.47483647	-21.47483647	-21.47483647	-21.47483647	-21.47483647	-21.47483647	-21.47483647	-21.47483647	-21.47483647	-21.47483647	-21.47483647	-21.47483647	-21.47483647	-21.47483647	-21.47483647	-21.47483647	-21.47483647	-21.47483647	-21.47483647	0.43102149	-0.07826990	0.06073374	0.07308758	-0.21814170	0.00989787	0.03297762	0.01373733	0.04860779	0.02622929	0.06591710	0.06111126	0.03022899	0.02593024	0.02626064	0.00916348	0.03283619	0.03904633	0.03653239	0.01994327	0.02331204	0.02936589	0.02566883	0.02995316	0.03099628	0.03123801	0.02995601	0.02638686	0.02640021	0.03125550	0.02583194	0.02755441	0.02667714	0.02577139	0.02480892	0.02447974	0.02474180	0.02500697	0.02559625	0.02431631	0.02161618	0.02461930	0.02306287	0.02623207	0.01378342	0.02206474	0.00465823	0.02436849	-0.00088563	0.02489246	0.02849115	0.01465353	0.04177304	0.01838836	0.01820273	0.03391811	0.02959553	0.01889384	0.02470706	0.02483587	0.02387145	0.02336298	0.02044101	0.02677674	0.01979911	0.02358561	0.02690331	0.01885321	0.01771507	0.01781174	0.01822483	0.01254783	0.01695089	0.01395192	0.01589400	0.00493904	0.00755807	0.00900665	0.00771269	0.00561794	0.00714002	0.00642862	-0.00049042	-0.00605733	-0.00517912	-0.00427924	-0.00575430	-0.01084340	-0.01725751	-0.01418765	-0.01515725	-0.01887198	-0.02064326	-0.01993039	-0.02281366	-0.02802265	-0.02670208	-0.02886378	-0.03109478	-0.03597629	-0.04325817	-0.04037409	-0.03966467	-0.04026478	-0.04054652	-0.04395430	-0.04195012	-0.04687827	-0.04879808	-0.04617822	-0.04809452	-0.04609023	-0.04952010	-0.04971153	-0.04800483	-0.04942964	-0.05371586	-0.05215587	-0.05095648	-0.05432333	-0.05187897	-0.05174081	-0.05033598	-0.05318436	-0.05088522	-0.05138631	-0.05218350	-0.05446170	-0.05246426	-0.05140121	-0.05099383	-0.04942476	-0.05065376	-0.05097161	-0.04674083	-0.04841170	-0.04578586	-0.04633410	-0.04492678	-0.04575035	-0.04561678	-0.04513605	-0.04311819	-0.04288591	-0.04011724	-0.04035108	-0.04106676	-0.04010628	-0.04092730	-0.03707058	-0.03879448	-0.03669337	-0.03591054	-0.03604376	-0.03501817	-0.03155887	-0.03097910	-0.02865872	-0.02760966	-0.02768075	-0.02952194	-0.02578226	-0.02520345	-0.02119687	-0.02049991	-0.01868455	-0.02060848	-0.01926718	-0.01860674	-0.01419522	-0.01357645	-0.01070545	-0.00857883	-0.00728119	-0.00339019	-0.00119766	0.00237210	0.00291993	0.00685268	0.00755067	0.00781320	0.01036626	0.01167234	0.01218728	0.00956254	0.00942844	0.00985049	0.00864869	0.00688425	0.00457350	0.00384121	0.00158418	0.00024136	-0.00089298	-0.00200559	-0.00329682	-0.00541053	-0.00614308	-0.00696960	-0.00576479	-0.00687220	-0.00729330	-0.00740123	-0.00639108	-0.00567537	-0.00540312	-0.00623309	-0.00546605	-0.00513017	-0.00300893	-0.00241060	-0.00188631	-0.00129243	-0.00179623	-0.00005606	-0.00101705	0.00028527	0.00038730	-0.00028029	0.00032141	0.00079149	0.00032287	0.00083514	0.00104759	-0.00109488	0.00061175	0.00064496	-0.00012409	-0.00038069	-0.00003466	0.00028396	-0.00047527	-0.00023987	0.00028310	-0.00004859	-0.00029097	0.00017133	0.00056338	0.00028448	0.00089235	0.00007902	-0.00007851	0.00071809	-0.00035820	0.00059995	0.00012667	-0.00078236	0.00033112	0.00013890	-0.00092072	0.00090202	-0.00050631	0.00017590	0.00029144	0.00018503	0.00021249	-0.00007092	0.00079177	-0.00018143	0.00134246	-0.00043135	0.00017713	0.00094243	0.00132559	0.00038223	-0.00085205	0.00004561	0.00001163	0.00003129	0.00038056	-0.00024897	0.00104814	-0.00058247	-0.00013988	-0.00080779	0.00024458	0.00098967	-0.00121270	0.00154944	0.00075802	0.00155523	0.00060718	-0.00026620	0.00067485	0.00122776	0.00055162	-0.00068156	-0.00018626	0.00049086	-0.00081178	0.00070687	0.00061000	0.00084228	0.00162668	0.00030027	0.00251516	-0.00134539	-0.00128639	-0.00022884	-0.00079057	0.00012311	-0.00094476	-0.00006992	-0.00062423	0.00452613	-0.00167404	-0.00053566	0.00075661	0.00153059	0.00021438	0.00145235	-0.00076887	-0.00173733	-0.00160056	0.00178688	0.00236460	0.00187557	-0.00097608	0.00015858	-0.00046342	0.00276649	-0.00036471	0.00033232	0.00221370	0.00255417	0.00175951	0.00201733	0.00297074	0.00156928	0.00203081	0.00281814	0.00085864	0.00047586	0.00100628	0.00233339	0.00187204	0.00047400	0.00120818	0.00129343	0.00233073	-0.00152783	-0.00083186	0.00074005	0.00124130	0.00066577	0.00020307	0.00098078	-0.00193168	-0.00112805	0.00073363	-0.00120403	-0.00022706	0.00054127	0.00074937	0.00167522	0.00056137	0.00184837	-0.00085508	0.00038569	0.00202830	-0.00017090	0.00124597	0.00177577	0.00128624	-0.00011890	-0.00142370	-0.00195792	0.00023031	-0.00048639	-0.00245139	-0.00057133	-0.00146840	-0.00046962	0.00104203	0.00181186	-0.00124205	-0.00251277	-0.00128881	-0.00156763	0.00040765	0.00105975	-0.00054552	-0.00109718	-0.00124141	0.00020985	-0.00001486	-0.00012007	0.00352585	-0.00047472	0.00224017	0.00150646	-0.00003284	0.00027316	0.00058937	0.00043621	0.00224745	0.00191530	0.00026408	0.00088373	0.00203278	0.00026381	-0.00063519	-0.00137754	0.00024050	0.00011250	0.00105472	0.00072443	0.00097279	0.00085809	-0.00016166	0.00095882	0.00081239	-0.00056779	-0.00016103	-0.00008968	0.00255452	0.00175620	0.00088336	0.00023900	0.00080718	-0.00078006	0.00125503	-0.00213093	0.00058663	-0.00032525	-0.00020345	0.00036537	0.00072414	0.00040161	-0.00128290	0.00120971	0.00033949	0.00013724	0.00065901	0.00043649	0.00001638	0.00000356	-0.00021478	-0.00005057	0.00124540	0.00036908	0.00010837	0.00025912	0.00090362	0.00010437	0.00002518	0.00061671	-0.00018851	0.00010953	-0.00030240	0.00015340	0.00012400	0.00002959	0.00064476	0.00016035	0.00007527	-0.00056252	-0.00009616	0.00007450	0.00005647	0.00028387	-0.00008001	0.00005345	0.00023187	0.00008916	-0.00057110	0.00010531	0.00009606	-0.00015832	0.00024893	0.00035050	-0.00031012	0.00009500	0.00049094	0.00036917	0.00008383	0.00012014	-0.00054979	-21.47483647
-0.1501	-21.47483647	-21.47483647	-21.47483647	-21.47483647	-21.47483647	-21.47483647	-21.47483647	-21.47483647	-21.47483647	-21.47483647	-21.47483647	-21.47483647	-21.47483647	-21.47483647	-21.47483647	-21.47483647	-21.47483647	-21.47483647	-21.47483647	-21.47483647	-21.47483647	-21.47483647	-21.47483647	-21.47483647	-21.47483647	-21.47483647	-21.47483647	-21.47483647	-21.47483647	-21.47483647	-21.47483647	-21.47483647	0.16546843	0.42768417	0.24040851	0.03526941	0.17037119	-0.21409940	0.04044465	0.06536656	-0.04124218	0.00411025	0.04306276	0.06107109	0.03429635	0.02265547	0.03541057	0.01740133	0.00047739	0.02856646	0.03673048	0.03122353	0.01773021	0.02677549	0.02823307	0.02862998	0.02784903	0.02825928	0.02977537	0.02605377	0.03167724	0.02839025	0.03194561	0.02497277	0.02736408	0.02626300	0.02414050	0.02471221	0.02560207	0.02593289	0.02273279	0.02228789	0.02604299	0.02131762	0.02572477	0.02282187	0.01834695	0.02058154	0.02652805	0.01007267	0.01117800	0.00787430	0.03027350	0.02048451	0.01798574	0.03689705	0.01534254	0.02934385	0.03246160	0.02910615	0.02275275	0.02481784	0.02498819	0.02594340	0.02432577	0.02245667	0.02243407	0.02565875	0.02172135	0.02033305	0.02063105	0.01959940	0.01968530	0.01899079	0.01425792	0.02202231	0.01786867	0.01587406	0.00035354	0.00965070	0.00768690	0.00694185	0.00914311	0.01121447	0.00736505	0.00032364	-0.00382833	-0.00453027	-0.00311793	-0.00604831	-0.00967113	-0.01714092	-0.01260718	-0.01122950	-0.01571359	-0.01739825	-0.01913373	-0.01906768	-0.02431142	-0.02690528	-0.02897140	-0.03139763	-0.03470112	-0.04164251	-0.04026696	-0.04103566	-0.03936619	-0.04127405	-0.04245645	-0.04145235	-0.04633219	-0.04986773	-0.04481245	-0.04697661	-0.04715328	-0.04745907	-0.04803971	-0.04927660	-0.05105863	-0.05314376	-0.05211670	-0.04992926	-0.05292816	-0.05182491	-0.05148397	-0.05182448	-0.05269689	-0.05178229	-0.05203113	-0.05314436	-0.05456367	-0.05176090	-0.05168934	-0.05129775	-0.04916651	-0.05199399	-0.05168480	-0.04735462	-0.04816039	-0.04761894	-0.04759269	-0.04613433	-0.04621169	-0.04721691	-0.04561521	-0.04484544	-0.04360795	-0.04312877	-0.04209605	-0.04094223	-0.04087195	-0.04046388	-0.03871980	-0.03903918	-0.03763848	-0.03459390	-0.03665269	-0.03436397	-0.03167787	-0.03276493	-0.03147796	-0.03198025	-0.03026440	-0.03139280	-0.02908203	-0.02677288	-0.02411781	-0.02368013	-0.02208112	-0.02246178	-0.02168993	-0.01972741	-0.01646387	-0.01650328	-0.01552578	-0.01312988	-0.01389545	-0.01122667	-0.01226135	-0.00988564	-0.00945022	-0.00724274	-0.00460977	-0.00173961	-0.00021732	0.00297486	0.00400783	0.00331263	0.00590990	0.00822397	0.01058434	0.01002212	0.01012080	0.01081680	0.01088961	0.01016550	0.00900486	0.00884239	0.00687272	0.00550593	0.00437126	0.00268045	0.00254857	0.00046230	-0.00060868	-0.00301997	-0.00376160	-0.00437450	-0.00527041	-0.00539482	-0.00660095	-0.00654759	-0.00527187	-0.00558077	-0.00577586	-0.00478817	-0.00470887	-0.00554302	-0.00424503	-0.00334129	-0.00294842	-0.00277418	-0.00264409	-0.00273473	-0.00198312	-0.00061519	-0.00109652	-0.00154565	-0.00053103	-0.00082225	-0.00093088	-0.00110728	0.00042095	-0.00059893	-0.00044477	-0.00103281	0.00037803	-0.00022048	-0.00020034	-0.00055062	0.00014249	0.00041893	-0.00015376	0.00024589	-0.00012464	0.00025481	-0.00033388	-0.00033465	0.00060002	-0.00007752	0.00009474	0.00040462	0.00017031	0.00039544	-0.00047696	-0.00076494	-0.00061372	-0.00005643	0.00005900	-0.00008075	0.00037382	0.00033260	0.00163807	0.00001855	0.00008392	-0.00013550	0.00105376	0.00066675	0.00053029	0.00039505	0.00038245	0.00093299	-0.00011250	0.00024458	0.00046205	0.00028685	-0.00034779	-0.00021179	0.00086208	0.00081698	-0.00043834	0.00092107	-0.00061095	-0.00016953	-0.00007037	0.00113102	0.00203296	-0.00059579	0.00116830	-0.00073036	0.00087681	0.00098089	0.00212062	0.00143740	0.00039506	0.00115199	-0.00006311	0.00133845	0.00069315	-0.00022614	-0.00140743	0.00116687	0.00076874	0.00271587	-0.00232599	0.00120600	-0.00127565	0.00229472	-0.00151805	-0.00084548	0.00153046	0.00169308	0.00137830	0.00157009	0.00110362	0.00126736	-0.00018549	0.00263583	0.00368997	0.00150963	-0.00179955	0.00127409	-0.00042517	0.00147448	0.00160709	0.00096034	0.00288320	-0.00126231	0.00188449	-0.00124386	0.00313023	0.00201092	-0.00231578	0.00054203	0.00114838	0.00072853	0.00144750	0.00285486	0.00509946	-0.00071085	-0.00145666	-0.00069514	0.00134048	0.00126783	-0.00051407	-0.00155054	0.00041556	0.00026629	-0.00080482	0.00179456	-0.00160270	0.00093827	0.00111990	0.00080307	0.00019686	0.00052956	0.00168428	0.00093136	0.00198703	0.00061055	-0.00151420	0.00188108	0.00098221	-0.00055874	0.00013499	-0.00138010	0.00182253	0.00000193	-0.00007605	-0.00397525	-0.00085275	0.00006002	-0.00245550	0.00001084	0.00040706	0.00025049	-0.00085335	0.00134094	-0.00024760	-0.00255291	0.00000920	-0.00120124	0.00114201	0.00139004	-0.00063519	-0.00141480	-0.00297229	-0.00052274	0.00118973	-0.00039633	0.00106201	0.00077067	0.00059507	0.00108346	0.00029376	0.00056667	0.00136699	0.00004436	0.00158680	0.00099293	-0.00006574	0.00066637	-0.00002874	0.00095155	-0.00202944	-0.00148415	-0.00083324	-0.00014736	0.00027988	-0.00067459	0.00005229	0.00007590	0.00068922	0.00010536	-0.00009591	-0.00081668	0.00015663	-0.00038662	0.00178190	0.00050183	-0.00014700	-0.00151908	0.00140168	-0.00012329	-0.00047958	-0.00033501	0.00078695	0.00181996	0.00006027	-0.00056188	0.00132837	-0.00023107	0.00146888	0.00123160	0.00010294	0.00043093	0.00064299	0.00061292	-0.00061611	-0.00012322	-0.00033208	0.00036456	0.00068238	0.00067979	0.00064575	0.00018784	0.00091955	0.00000341	-0.00012378	0.00063755	0.00004770	-0.00010973	0.00018500	0.00005759	0.00006604	0.00045959	0.00063203	0.00093126	-0.00007478	-0.00010774	0.00008462	0.00011126	0.00025053	0.00018542	0.00023964	0.00018406	0.00047584	-0.00011276	-0.00047254	0.00020491	0.00019401	0.00022340	0.00041417	0.00012805	-0.00008132	0.00014832	0.00026637	0.00026852	0.00025454	0.00033073	0.00001280	-21.47483647
-0.1001	-21.47483647	-21.47483647	-21.47483647	-21.47483647	-21.47483647	-21.47483647	-21.47483647	-21.47483647	-21.47483647	-21.47483647	-21.47483647	-21.47483647	-21.47483647	-21.47483647	-21.47483647	-21.47483647	-21.47483647	-21.47483647	-21.47483647	-21.47483647	-21.47483647	-21.47483647	-21.47483647	-21.47483647	-21.47483647	-21.47483647	-21.47483647	-21.47483647	-21.47483647	-21.47483647	-21.47483647	-21.47483647	-0.76165593	-0.41449445	0.01292106	-0.10961971	-0.05024659	-0.00078862	-0.02532056	0.06094653	-0.02405449	0.09875137	0.01434083	0.00858885	0.05289576	0.03223911	0.02497520	0.03270127	0.00271784	0.04390377	0.03647338	0.02990820	0.02568384	0.02852814	0.02446938	0.03086130	0.02734332	0.02792465	0.03372227	0.02662717	0.02762701	0.02475160	0.02958575	0.02746017	0.02974383	0.02453556	0.02724215	0.02634272	0.02537064	0.02641420	0.02700358	0.02284678	0.02790222	0.02380664	0.02631640	0.02578219	0.02235165	0.01473303	0.02656559	0.01291610	0.02380227	0.02161340	0.02021020	0.01996871	0.01086936	0.02461447	0.01312974	0.02565835	0.03327930	0.02730606	0.02084680	0.02074749	0.02315622	0.02179706	0.02450022	0.01918152	0.02414380	0.02075845	0.02289304	0.02333313	0.01729679	0.01698263	0.02066000	0.01996560	0.01675642	0.01987009	0.01744187	0.01597572	0.00293273	0.00930476	0.00931832	0.00622446	0.00820220	0.00590410	0.00651880	-0.00331539	-0.00870116	-0.00806367	-0.00560298	-0.00924206	-0.01537039	-0.02038607	-0.01772280	-0.02000638	-0.02051446	-0.02044551	-0.02393372	-0.02400335	-0.02835529	-0.02776947	-0.02922390	-0.03271351	-0.03355832	-0.04279467	-0.03884208	-0.04091167	-0.03999339	-0.03952458	-0.04367481	-0.04229413	-0.04722152	-0.04957482	-0.04563126	-0.04805842	-0.04698538	-0.04790138	-0.05023777	-0.04704209	-0.05049794	-0.05301877	-0.05199739	-0.05112762	-0.05346830	-0.05272386	-0.05284647	-0.05214351	-0.05222150	-0.05136780	-0.05191276	-0.05313561	-0.05465564	-0.05331198	-0.05073161	-0.04978349	-0.04997484	-0.05207715	-0.05129642	-0.04890958	-0.04821937	-0.04597660	-0.04754854	-0.04522059	-0.04833702	-0.04726330	-0.04593529	-0.04422452	-0.04487394	-0.04309445	-0.04220013	-0.04246273	-0.04143641	-0.04168307	-0.03947827	-0.03977939	-0.03857979	-0.03637549	-0.03711624	-0.03495998	-0.03096043	-0.03232001	-0.03101013	-0.03084382	-0.02964086	-0.03217212	-0.02878819	-0.02966330	-0.02561337	-0.02433611	-0.02502719	-0.02464361	-0.02354851	-0.02364137	-0.01815700	-0.01805516	-0.01639660	-0.01358643	-0.01570161	-0.01083735	-0.01272922	-0.01147358	-0.01221164	-0.01016297	-0.00805997	-0.00724419	-0.00649375	-0.00484390	-0.00375905	-0.00410034	-0.00309108	-0.00032708	0.00140371	0.00254782	0.00397090	0.00395180	0.00646960	0.00834725	0.00789026	0.01039764	0.00802940	0.00944478	0.00987249	0.00892224	0.01056976	0.00962973	0.00923981	0.00751334	0.00603228	0.00660144	0.00441047	0.00392772	0.00220067	0.00100040	0.00048086	-0.00084853	-0.00280771	-0.00298311	-0.00355990	-0.00410598	-0.00409701	-0.00399471	-0.00430456	-0.00581285	-0.00520498	-0.00549300	-0.00521533	-0.00340885	-0.00415342	-0.00428620	-0.00354235	-0.00359912	-0.00290909	-0.00353403	-0.00155417	-0.00272017	-0.00170735	-0.00185221	-0.00060353	0.00027213	-0.00015062	-0.00023191	-0.00042513	0.00018078	-0.00004304	0.00074688	0.00035710	0.00077196	-0.00022029	0.00047919	0.00032500	-0.00063129	0.00125136	-0.00007589	-0.00034468	0.00094884	0.00038146	-0.00037448	0.00023116	0.00115000	0.00092261	-0.00016253	0.00032523	0.00005187	0.00135691	0.00005664	0.00020879	0.00083183	0.00104309	0.00071053	-0.00079154	0.00126131	0.00014736	0.00046414	-0.00045707	-0.00033541	0.00053737	0.00045377	0.00023463	-0.00060923	0.00006809	0.00122223	0.00052168	0.00023039	-0.00024629	-0.00057934	0.00108984	0.00141234	0.00165471	0.00034240	0.00051548	0.00081063	0.00155193	0.00004541	0.00051854	0.00056355	0.00276802	0.00012720	-0.00094418	0.00085264	0.00078260	0.00114710	-0.00222684	0.00274445	0.00106712	0.00162873	0.00003866	-0.00030464	-0.00042726	0.00418464	-0.00083817	0.00031491	0.00090757	0.00275560	0.00125345	0.00048472	0.00260481	0.00136512	0.00141089	0.00288005	0.00185379	0.00204405	-0.00062180	0.00132217	-0.00052351	0.00095156	0.00116873	0.00167317	0.00340694	0.00272737	0.00246057	0.00250173	0.00485160	-0.00003063	0.00118264	0.00339216	-0.00001456	0.00098928	0.00191755	0.00131068	0.00113550	0.00064617	0.00149893	0.00093745	0.00302656	-0.00202631	-0.00183503	-0.00202824	0.00334449	0.00400756	0.00007042	0.00305803	0.00072745	0.00131890	0.00202878	0.00123693	-0.00036656	0.00075405	0.00114433	0.00167936	0.00171521	0.00154816	0.00094954	0.00096309	0.00185238	-0.00003833	0.00167129	0.00147952	0.00141396	-0.00040006	0.00073315	-0.00229768	0.00180071	-0.00036606	-0.00206244	0.00036577	-0.00000891	0.00111358	0.00148180	0.00036553	0.00052395	-0.00103804	-0.00019306	0.00042141	0.00214191	-0.00065429	0.00058938	0.00026100	-0.00053421	-0.00072372	-0.00103524	0.00050140	0.00261697	-0.00102626	0.00230453	0.00176938	-0.00082099	0.00092240	0.00073966	0.00084894	0.00039505	0.00130270	0.00048424	-0.00060170	0.00121261	0.00181075	0.00035796	-0.00082850	0.00138565	0.00066249	0.00060275	0.00025943	-0.00007102	-0.00011309	0.00152025	0.00088625	0.00062762	-0.00067431	-0.00086898	-0.00071345	0.00055903	0.00010319	0.00078481	0.00030051	0.00043533	0.00121609	-0.00040749	0.00234802	0.00188974	0.00191938	0.00040341	0.00092998	0.00047693	0.00099832	-0.00006098	0.00100734	0.00048139	0.00105613	0.00048774	0.00031251	-0.00019503	-0.00046501	0.00055280	0.00005609	0.00085745	0.00047484	0.00053268	-0.00028064	0.00096029	0.00060463	0.00066510	0.00048974	-0.00014633	0.00021892	0.00017179	0.00008452	0.00054037	0.00021621	0.00018130	0.00065910	0.00031430	-0.00010502	0.00024081	0.00040920	0.00025138	-0.00005323	0.00071842	0.00028032	0.00027716	-0.00000017	-0.00007621	0.00045450	0.00015957	0.00008966	0.00021216	0.00020793	-0.00000664	0.00022296	0.00053022	0.00033984	0.00003782	0.00069732	0.00002984	-21.47483647
-0.0501	-21.47483647	-21.47483647	-21.47483647	-21.47483647	-21.47483647	-21.47483647	-21.47483647	-21.47483647	-21.47483647	-21.47483647	-21.47483647	-21.47483647	-21.47483647	-21.47483647	-21.47483647	-21.47483647	-21.47483647	-21.47483647	-21.47483647	-21.47483647	-21.47483647	-21.47483647	-21.47483647	-21.47483647	-21.47483647	-21.47483647	-21.47483647	-21.47483647	-21.47483647	-21.47483647	-21.47483647	-21.47483647	0.10256102	-0.38493639	0.10221123	-0.06206601	0.09553976	-0.12969978	0.03256767	0.05525418	-0.00550361	0.05391105	0.01053770	0.01572759	0.04652964	0.02784273	0.02037263	0.03295189	-0.00630276	0.02950016	0.03016095	0.03862140	0.02697331	0.02978281	0.03260581	0.02975754	0.02814670	0.03254731	0.03300034	0.03312164	0.03010671	0.02429704	0.02756835	0.02774811	0.02770352	0.02521475	0.02793598	0.02663723	0.02508488	0.02462433	0.02577460	0.02611741	0.02552109	0.02636341	0.02567158	0.02064268	0.02132570	0.01192081	0.02719447	0.01325629	0.02229771	0.00759996	0.02103786	0.01880527	0.01829809	0.03395717	0.01418968	0.01887168	0.02501026	0.02834028	0.01585157	0.02011003	0.02719612	0.02831652	0.02546672	0.03354190	0.02725512	0.02385063	0.02037052	0.02129204	0.02000379	0.01793905	0.02143146	0.01766739	0.01625748	0.02128505	0.01611309	0.01723179	0.00853865	0.00912736	0.00872281	0.00898321	0.00575666	0.00763780	0.00561798	-0.00048350	-0.00683345	-0.00866299	-0.00459529	-0.00843497	-0.01208501	-0.01811483	-0.01434212	-0.01803920	-0.02125079	-0.02030467	-0.02426495	-0.02559509	-0.02579841	-0.03035178	-0.02896359	-0.03350078	-0.03639289	-0.04058910	-0.03965678	-0.04061018	-0.03853098	-0.04155175	-0.04323727	-0.04171052	-0.04600975	-0.04901156	-0.04425432	-0.04748160	-0.04738895	-0.04903733	-0.04936965	-0.04574342	-0.04999020	-0.05278704	-0.05144497	-0.05083681	-0.05308583	-0.05146373	-0.05101855	-0.05006241	-0.05257341	-0.05080735	-0.05174156	-0.05207733	-0.05387522	-0.05171523	-0.05123649	-0.05011618	-0.04898972	-0.05225308	-0.05226619	-0.04875490	-0.04880000	-0.04658374	-0.04783876	-0.04582465	-0.04671591	-0.04521923	-0.04524872	-0.04494599	-0.04557415	-0.04368606	-0.04221879	-0.04211077	-0.04020475	-0.04141278	-0.03882482	-0.04059687	-0.03875387	-0.03707191	-0.03646673	-0.03499681	-0.03221087	-0.03279915	-0.03057428	-0.03071055	-0.02969283	-0.03002063	-0.02815372	-0.02799562	-0.02594056	-0.02441822	-0.02518182	-0.02403994	-0.02446309	-0.02317576	-0.01995961	-0.02166289	-0.01908567	-0.01815536	-0.01721594	-0.01374802	-0.01424095	-0.01152775	-0.01197037	-0.00993322	-0.00901114	-0.00731029	-0.00630706	-0.00538999	-0.00559741	-0.00555172	-0.00637085	-0.00318942	-0.00334378	-0.00196623	-0.00228007	-0.00170323	-0.00053025	0.00047867	0.00027736	0.00258510	0.00203079	0.00386722	0.00448930	0.00516307	0.00651914	0.00543316	0.00726444	0.00744513	0.00822725	0.00934055	0.00864097	0.00884393	0.00897055	0.00775847	0.00846806	0.00825636	0.00798403	0.00687388	0.00625156	0.00616277	0.00459140	0.00295171	0.00346608	0.00102158	0.00117508	-0.00013865	-0.00141452	-0.00223209	-0.00232906	-0.00361962	-0.00295041	-0.00433102	-0.00439212	-0.00564703	-0.00416015	-0.00595505	-0.00497788	-0.00508894	-0.00426949	-0.00289519	-0.00317578	-0.00391714	-0.00320106	-0.00216013	-0.00189741	-0.00192670	-0.00200379	-0.00177398	-0.00183647	-0.00093400	-0.00061051	-0.00160729	-0.00003824	-0.00020149	-0.00108371	0.00093479	0.00036818	0.00010437	-0.00007429	0.00083410	0.00025068	-0.00000676	0.00036059	0.00035916	0.00125945	0.00049595	-0.00021436	0.00003568	0.00118397	0.00034800	-0.00091446	0.00102523	-0.00038750	0.00160733	0.00049373	0.00068057	0.00064537	-0.00111509	-0.00016421	-0.00015697	0.00035291	-0.00011590	0.00062117	0.00132457	0.00001627	-0.00054674	0.00067704	-0.00027872	0.00026358	0.00205397	0.00020215	-0.00003732	0.00077924	0.00115420	0.00022205	0.00116281	0.00166118	0.00013061	0.00025065	0.00012301	0.00297179	-0.00073486	-0.00054816	0.00065213	-0.00028488	0.00186055	-0.00182650	0.00109246	0.00028519	0.00329756	0.00003800	0.00079604	0.00258221	0.00198343	0.00057384	0.00114275	-0.00002421	0.00275642	-0.00044279	0.00264883	0.00213834	0.00130154	0.00282435	0.00149396	0.00219446	0.00408214	-0.00007181	-0.00022290	0.00191352	0.00294280	0.00191327	0.00133394	0.00247100	-0.00049543	0.00174096	-0.00125169	0.00166057	0.00220630	0.00317935	0.00097279	0.00210476	-0.00197624	-0.00012724	0.00039816	0.00227624	-0.00058401	-0.00109898	0.00109806	0.00188333	0.00154071	-0.00135325	0.00289511	0.00150654	0.00131960	0.00391751	-0.00016809	0.00103350	0.00185871	0.00199838	-0.00199516	-0.00074676	-0.00040960	-0.00124445	0.00066227	-0.00096829	-0.00059071	-0.00124318	0.00072647	-0.00067848	-0.00081104	0.00101334	-0.00237836	0.00036864	0.00027179	-0.00275424	-0.00015573	-0.00115171	0.00058221	0.00070230	0.00014256	-0.00042412	-0.00068502	-0.00010950	-0.00086824	0.00148070	-0.00032675	-0.00094124	0.00037028	-0.00192971	0.00128361	-0.00026578	-0.00072227	0.00150089	0.00071253	0.00082288	0.00107128	-0.00081781	-0.00021379	0.00147416	-0.00113889	0.00187881	0.00122087	0.00030835	0.00001085	0.00122709	0.00108629	0.00122047	-0.00065720	0.00040586	0.00015040	0.00076736	-0.00054398	0.00157526	-0.00056822	-0.00020130	0.00128321	-0.00053074	-0.00024216	-0.00148127	0.00022861	0.00019744	0.00158856	-0.00082227	-0.00159297	0.00019186	0.00115470	0.00050479	0.00046799	0.00229969	0.00200861	0.00162463	-0.00002491	0.00129899	0.00000648	0.00089898	0.00037894	0.00043665	0.00049760	0.00045142	0.00075455	0.00012566	0.00016096	-0.00020109	0.00023057	0.00054080	-0.00047983	0.00022288	-0.00008901	0.00055711	0.00072576	0.00013330	0.00044396	0.00060900	0.00013701	-0.00026894	0.00010783	0.00007863	0.00061279	0.00060856	0.00080451	0.00060926	0.00063781	0.00075072	0.00010539	0.00018621	-0.00021368	0.00031237	0.00012558	0.00022843	0.00022572	0.00012744	0.00012218	0.00037361	0.00023126	0.00043579	0.00033462	-0.00019607	0.00030708	0.00037886	-0.00020626	0.00014914	0.00004584	-0.00014560	-21.47483647
-0.0001	-21.47483647	-21.47483647	-21.47483647	-21.47483647	-21.47483647	-21.47483647	-21.47483647	-21.47483647	-21.47483647	-21.47483647	-21.47483647	-21.47483647	-21.47483647	-21.47483647	-21.47483647	-21.47483647	-21.47483647	-21.47483647	-21.47483647	-21.47483647	-21.47483647	-21.47483647	-21.47483647	-21.47483647	-21.47483647	-21.47483647	-21.47483647	-21.47483647	-21.47483647	-21.47483647	-21.47483647	-21.47483647	-21.47483647	0.60468321	-0.12667024	0.07188602	0.11014153	-0.15571031	-0.00720909	-0.03375785	0.03029298	0.02860605	0.04573641	0.03812242	0.04370630	0.02132378	0.01907927	0.01450020	0.00331201	0.04371947	0.04093211	0.02861821	0.02728152	0.03533948	0.03490749	0.03080970	0.03595541	0.02752700	0.03255862	0.03161209	0.03157051	0.02932814	0.02929780	0.02846479	0.02852439	0.02424721	0.02304324	0.02063375	0.02762598	0.02541465	0.02568044	0.02265255	0.03166312	0.02611713	0.02534795	0.02473726	0.02641678	0.01824376	0.02779311	0.01277323	0.02541939	0.02036353	0.02892656	0.00889767	0.01029124	0.02967909	0.01286927	0.02357823	0.03177256	0.02899536	0.02052511	0.01560326	0.02242195	0.02044309	0.02194590	0.02677797	0.03036626	0.02801816	0.02413972	0.02430215	0.02144261	0.02098606	0.02506487	0.02105815	0.01256086	0.02189095	0.01789237	0.01545771	0.00671629	0.01054492	0.00811446	0.00329203	0.00737594	0.00557682	0.00684160	-0.00118576	-0.00560583	-0.00912772	-0.00372832	-0.00724337	-0.01269172	-0.01872153	-0.01519715	-0.01492602	-0.01976949	-0.02143969	-0.02306876	-0.02391744	-0.02531496	-0.02693151	-0.02875731	-0.03410304	-0.03491998	-0.04165260	-0.03960230	-0.03798365	-0.03913094	-0.03884351	-0.04393882	-0.04208083	-0.04526440	-0.04755378	-0.04661953	-0.04620157	-0.04675975	-0.04547240	-0.04955359	-0.04829517	-0.04829338	-0.05382510	-0.05187892	-0.05053367	-0.05169314	-0.04880011	-0.04983098	-0.05089064	-0.05341479	-0.05324825	-0.05206235	-0.05427957	-0.05369141	-0.05208044	-0.05214718	-0.04944042	-0.04941119	-0.04966470	-0.05066765	-0.04685550	-0.05055255	-0.04987882	-0.04714701	-0.04863669	-0.04818639	-0.04531688	-0.04620655	-0.04580447	-0.04639532	-0.04448243	-0.04167819	-0.04286659	-0.04148968	-0.04175112	-0.04020508	-0.03942950	-0.03737142	-0.03689255	-0.03678827	-0.03491780	-0.03300675	-0.03551902	-0.03387423	-0.03320974	-0.03081005	-0.03028020	-0.02948952	-0.02707053	-0.02763807	-0.02804301	-0.02532488	-0.02764617	-0.02293398	-0.02048806	-0.02064839	-0.01907397	-0.01976901	-0.02064051	-0.01902557	-0.01760099	-0.01489617	-0.01322069	-0.01514080	-0.01277005	-0.01082125	-0.01130179	-0.00901394	-0.00735972	-0.00660903	-0.00782925	-0.00594201	-0.00347528	-0.00319998	-0.00243934	-0.00132918	-0.00189278	-0.00101986	-0.00062609	0.00022834	0.00061644	0.00004860	0.00052919	0.00033928	-0.00009709	0.00143277	0.00204438	0.00162601	0.00254180	0.00298849	0.00560736	0.00367727	0.00393031	0.00424966	0.00591044	0.00660739	0.00653079	0.00797958	0.00829094	0.00793995	0.00814090	0.00787591	0.00800833	0.00857034	0.00857314	0.00773781	0.00669027	0.00685156	0.00705340	0.00637366	0.00515956	0.00500965	0.00363722	0.00277341	0.00203690	0.00163062	0.00002473	-0.00028006	-0.00154206	-0.00241823	-0.00169006	-0.00368703	-0.00451655	-0.00418817	-0.00388895	-0.00399850	-0.00379208	-0.00390747	-0.00381695	-0.00481676	-0.00443754	-0.00388458	-0.00470354	-0.00218555	-0.00369937	-0.00359874	-0.00221647	-0.00234401	-0.00297225	-0.00217928	-0.00188218	-0.00153876	-0.00136823	-0.00035252	-0.00122878	0.00093778	-0.00029240	0.00037876	0.00052589	0.00058942	0.00063811	-0.00076881	0.00097227	0.00130821	0.00081976	-0.00026655	0.00049030	0.00154997	0.00086420	-0.00023987	-0.00042507	0.00030896	0.00031577	-0.00045154	-0.00036339	0.00035811	-0.00010379	0.00176779	-0.00014152	0.00089563	0.00070974	0.00047897	0.00197685	0.00105130	0.00019438	0.00157927	0.00051312	0.00077663	-0.00123914	-0.00020622	0.00181588	0.00312885	-0.00023949	-0.00157451	0.00021419	0.00125766	0.00010457	-0.00027369	0.00064532	-0.00003164	0.00248240	0.00079215	0.00186808	0.00111237	-0.00045804	0.00046466	-0.00171961	0.00184595	0.00012975	0.00065640	0.00215176	0.00213335	0.00109608	-0.00074595	0.00122790	0.00001153	0.00079898	0.00015212	0.00227393	0.00282275	-0.00004235	0.00291108	-0.00227171	0.00117009	0.00118525	0.00231859	0.00164632	0.00062758	0.00223830	0.00155614	0.00009684	0.00242557	0.00026708	0.00031243	0.00080049	0.00111308	-0.00037723	0.00142716	0.00027236	0.00117498	0.00161832	-0.00128988	0.00187959	-0.00055182	-0.00035319	0.00489653	-0.00084516	-0.00308445	-0.00029869	-0.00084277	0.00017605	0.00176420	0.00056535	-0.00058615	0.00238406	-0.00093832	0.00031923	0.00037072	0.00049713	-0.00063446	-0.00042485	0.00022545	-0.00002657	0.00006266	-0.00101095	-0.00250948	0.00127477	-0.00010146	0.00141021	-0.00016999	0.00257747	-0.00172209	-0.00122524	-0.00078617	-0.00118899	0.00024783	-0.00208113	-0.00057992	-0.00002316	-0.00027934	0.00127598	0.00088370	0.00092974	0.00173787	-0.00113219	0.00012705	-0.00007870	-0.00014028	-0.00065919	0.00119489	0.00035898	0.00142730	0.00232147	0.00171996	0.00076973	0.00117346	-0.00011502	-0.00117724	0.00038767	-0.00263909	0.00060680	0.00056812	0.00060620	-0.00009141	-0.00024299	0.00131038	0.00237358	0.00027539	0.00014211	-0.00134913	0.00043076	-0.00048633	0.00097367	0.00011164	-0.00174958	0.00068695	-0.00004999	0.00060452	-0.00068881	0.00137431	0.00046297	0.00076635	0.00110130	0.00156491	0.00090847	0.00147854	0.00123947	-0.00033740	0.00070876	0.00046289	0.00097421	-0.00002068	-0.00062539	-0.00026563	0.00035491	0.00069504	0.00010006	-0.00034911	-0.00096722	0.00061336	0.00056487	-0.00037097	0.00090928	0.00006625	0.00007540	-0.00014074	-0.00024220	-0.00009087	0.00012465	0.00032426	0.00028210	0.00090373	0.00034025	0.00013902	0.00010098	0.00033391	0.00000150	-0.00016416	-0.00010035	-0.00011329	0.00034041	0.00000027	0.00038933	0.00004018	0.00002940	0.00013721	0.00054659	-0.00017423	0.00008461	0.00000529	0.00071347	-0.00000861	0.00011501	-0.00014590	-21.47483647
0.0499	-21.47483647	-21.47483647	-21.47483647	-21.47483647	-21.47483647	-21.47483647	-21.47483647	-21.47483647	-21.47483647	-21.47483647	-21.47483647	-21.47483647	-21.47483647	-21.47483647	-21.47483647	-21.47483647	-21.47483647	-21.47483647	-21.47483647	-21.47483647	-21.47483647	-21.47483647	-21.47483647	-21.47483647	-21.47483647	-21.47483647	-21.47483647	-21.47483647	-21.47483647	-21.47483647	-21.47483647	-21.47483647	-21.47483647	-1.03852341	-0.19578291	-0.02375526	0.05141261	-0.01894430	0.01730615	-0.02640254	-0.08304826	0.05182981	0.06789571	0.02029413	0.03381354	0.02081636	0.00373977	0.02784082	0.01038336	0.03046834	0.03005000	0.02783689	0.01205657	0.02568360	0.03426411	0.02514920	0.03049861	0.02918293	0.03363699	0.02866612	0.03123498	0.02354783	0.03068663	0.02703140	0.02986553	0.02677451	0.02412199	0.02597519	0.02653338	0.02632668	0.02614357	0.01980291	0.02612179	0.02444824	0.02295347	0.02620654	0.02662846	0.01520219	0.02239016	0.01400041	0.02806039	0.01156541	0.01578062	0.01635491	0.00951715	0.03355261	0.01045509	0.02425059	0.02870291	0.02915414	0.01924068	0.01454552	0.02561407	0.02114633	0.02030387	0.02534182	0.02544255	0.02245613	0.02271154	0.02480437	0.01716698	0.01638888	0.01689529	0.01624335	0.00964993	0.01928498	0.01298062	0.01448956	0.00272003	0.00586436	0.00399707	0.00306007	0.00345711	0.00171174	-0.00156457	-0.00690639	-0.01356968	-0.01952190	-0.01088577	-0.01982783	-0.02129241	-0.02998633	-0.02465827	-0.02853334	-0.03013737	-0.03115930	-0.03114212	-0.03095537	-0.03114882	-0.02931855	-0.03063195	-0.03300126	-0.03672588	-0.04333332	-0.04019185	-0.03758264	-0.03832158	-0.03952878	-0.04150633	-0.04163465	-0.04711595	-0.04795983	-0.04561057	-0.04659181	-0.04610379	-0.04716302	-0.04789063	-0.04861214	-0.05179851	-0.05255218	-0.05126982	-0.05078125	-0.05153510	-0.05002558	-0.05166652	-0.05105089	-0.05390372	-0.05152439	-0.05128189	-0.05311656	-0.05283475	-0.05273290	-0.05001215	-0.04990727	-0.04809098	-0.05058718	-0.05107926	-0.04759905	-0.04934999	-0.04807894	-0.04774458	-0.04767734	-0.04689791	-0.04704235	-0.04590895	-0.04477487	-0.04517219	-0.04457549	-0.04240446	-0.04220084	-0.04008901	-0.04106089	-0.03913476	-0.04008627	-0.03825083	-0.03715934	-0.03608711	-0.03627610	-0.03281835	-0.03383301	-0.03396291	-0.03329150	-0.03007652	-0.03038184	-0.02811149	-0.02880211	-0.02670411	-0.02731207	-0.02569122	-0.02675763	-0.02368363	-0.02310094	-0.02132835	-0.01919436	-0.02081472	-0.01824100	-0.01878834	-0.01652396	-0.01574451	-0.01416049	-0.01477076	-0.01450062	-0.01191612	-0.01114754	-0.01037473	-0.00801967	-0.00918845	-0.00953041	-0.00918071	-0.00626293	-0.00418530	-0.00413175	-0.00245505	-0.00137852	-0.00043545	-0.00038850	0.00058628	0.00180340	0.00036959	0.00168198	0.00161488	0.00108395	0.00265200	0.00179691	0.00207404	0.00180680	0.00147799	0.00290920	0.00209631	0.00291602	0.00305537	0.00233045	0.00413297	0.00433528	0.00456879	0.00452158	0.00448210	0.00445892	0.00520801	0.00551661	0.00523612	0.00601513	0.00576789	0.00528445	0.00604433	0.00678357	0.00721888	0.00655514	0.00668069	0.00668750	0.00725671	0.00596713	0.00683404	0.00598356	0.00578154	0.00488311	0.00521614	0.00611560	0.00537776	0.00446241	0.00376177	0.00348081	0.00221064	0.00108893	-0.00029071	-0.00015762	-0.00185288	-0.00192022	-0.00228005	-0.00344680	-0.00285296	-0.00357501	-0.00424457	-0.00395760	-0.00407383	-0.00505517	-0.00404209	-0.00365527	-0.00374151	-0.00394586	-0.00343889	-0.00417694	-0.00186962	-0.00328507	-0.00327875	-0.00305551	-0.00119009	-0.00104188	-0.00263362	-0.00129508	-0.00115526	-0.00138307	-0.00104067	-0.00135651	-0.00051798	-0.00075120	-0.00082988	-0.00057246	-0.00013329	0.00063578	0.00073207	0.00002437	0.00070652	-0.00123383	0.00072498	-0.00100711	0.00146418	-0.00063647	0.00190607	0.00075981	0.00104272	0.00086389	0.00018348	0.00170490	0.00277033	0.00029245	-0.00061954	0.00045935	0.00203465	-0.00109872	-0.00135669	0.00283120	0.00125190	0.00112632	-0.00139690	0.00011025	0.00106027	0.00498610	-0.00029074	0.00129706	0.00066707	0.00141027	0.00120666	0.00016048	0.00162764	-0.00169339	0.00071170	0.00308434	0.00236056	0.00130138	-0.00040963	-0.00107304	-0.00091205	0.00294787	-0.00045209	-0.00170338	0.00189679	0.00056520	0.00356862	0.00339257	0.00447300	-0.00184335	0.00173790	0.00072663	0.00167545	0.00154894	0.00254753	0.00194176	0.00204121	0.00065089	0.00160628	0.00017620	0.00079374	0.00342796	-0.00196882	-0.00129266	0.00138175	0.00110959	0.00024420	0.00169086	-0.00001625	0.00075200	0.00276073	-0.00085065	0.00022081	0.00312960	0.00133592	-0.00038451	0.00048827	-0.00111990	-0.00040572	0.00207249	-0.00057216	-0.00028229	0.00235473	-0.00090501	0.00052921	-0.00090253	-0.00068335	-0.00103156	0.00058558	0.00031214	-0.00302215	-0.00001073	-0.00034005	0.00086297	0.00031179	0.00066836	0.00234746	-0.00174166	0.00101225	-0.00085075	0.00064957	0.00026216	-0.00078169	0.00007021	-0.00276772	0.00033093	-0.00044882	-0.00090087	0.00054169	-0.00036195	-0.00041840	0.00020372	-0.00122515	0.00073490	0.00047889	0.00003463	0.00140485	0.00130271	0.00111359	0.00186288	0.00165508	0.00167036	-0.00120934	-0.00217218	0.00117969	0.00051708	0.00054291	0.00010427	0.00032829	0.00035382	0.00120524	0.00029824	-0.00041318	-0.00076099	0.00048254	-0.00072017	0.00033665	0.00037236	0.00051015	-0.00045625	0.00055309	0.00127468	0.00187231	0.00090624	0.00117172	0.00119547	-0.00000982	0.00103081	0.00073745	0.00001491	0.00009276	0.00076297	0.00144337	-0.00007823	0.00040428	0.00111206	0.00034004	0.00056485	-0.00019705	0.00000377	0.00017307	0.00112518	0.00028294	-0.00043351	0.00078380	0.00036845	-0.00036150	0.00057509	0.00008138	0.00028543	0.00007274	0.00013914	0.00058404	0.00000643	-0.00013718	0.00024229	-0.00030121	0.00023730	0.00033418	0.00028200	0.00034246	0.00024318	0.00056595	0.00035426	0.00036001	0.00020583	0.00002232	-0.00031003	0.00011720	0.00010436	0.00061578	0.00026804	0.00003048	0.00005002	0.00008094	0.00024600	0.00021095	0.00024922	-0.00017376	-21.47483647
0.0999	-21.47483647	-21.47483647	-21.47483647	-21.47483647	-21.47483647	-21.47483647	-21.47483647	-21.47483647	-21.47483647	-21.47483647	-21.47483647	-21.47483647	-21.47483647	-21.47483647	-21.47483647	-21.47483647	-21.47483647	-21.47483647	-21.47483647	-21.47483647	-21.47483647	-21.47483647	-21.47483647	-21.47483647	-21.47483647	-21.47483647	-21.47483647	-21.47483647	-21.47483647	-21.47483647	-21.47483647	-21.47483647	2.49787521	-0.50328511	0.02566318	0.01741476	0.06572871	-0.12081119	-0.04819746	0.04755494	-0.07606054	0.02902976	0.04535993	0.02741935	0.06727379	0.02830194	0.04177478	0.03071920	0.00026091	0.04402185	0.03303302	0.03867174	0.02553003	0.02614531	0.02674446	0.02370960	0.02592982	0.03072552	0.02940358	0.02879215	0.03258636	0.02552724	0.03183898	0.02509041	0.03097281	0.02571886	0.02279057	0.02382770	0.02518783	0.02598563	0.02259789	0.02293181	0.02750971	0.02386676	0.02390755	0.02258172	0.02261284	0.01489692	0.02970369	0.02056637	0.01262171	0.01506105	0.02161212	0.02195278	0.02692113	0.03792887	0.01429772	0.02588497	0.02740020	0.03004234	0.02228207	0.02350046	0.02683637	0.02668875	0.02134634	0.02467419	0.02211535	0.02351063	0.02223813	0.02644608	0.01580873	0.01997999	0.01772754	0.01766100	0.01855637	0.01773154	0.01327414	0.01107174	0.00232190	0.01078034	0.00768324	0.00598243	0.00680260	0.00365290	0.00512349	-0.00346851	-0.00818858	-0.01266683	-0.00701687	-0.00909308	-0.01239439	-0.02075011	-0.01603338	-0.01942426	-0.02042054	-0.02331286	-0.02482064	-0.02648204	-0.02496245	-0.02719157	-0.03002552	-0.03346544	-0.03547327	-0.04245895	-0.03789797	-0.03649059	-0.03820163	-0.04054058	-0.04243797	-0.04206355	-0.04429624	-0.04798278	-0.04547808	-0.04663322	-0.04575167	-0.04529669	-0.04654905	-0.04738965	-0.04823703	-0.05263761	-0.04926968	-0.04967732	-0.05096321	-0.05048188	-0.04955500	-0.05049469	-0.05281723	-0.05278763	-0.05146854	-0.05322915	-0.05296388	-0.05157450	-0.05161802	-0.04983707	-0.04728181	-0.04869696	-0.05020155	-0.04673030	-0.04903350	-0.04901115	-0.04761540	-0.04804116	-0.04643198	-0.04729094	-0.04542518	-0.04569590	-0.04485785	-0.04438512	-0.04197163	-0.04448827	-0.04175641	-0.04073325	-0.04038351	-0.04046853	-0.03785852	-0.03602990	-0.03726219	-0.03401231	-0.03368043	-0.03493757	-0.03271065	-0.03292236	-0.03141796	-0.03082754	-0.02892313	-0.02913869	-0.02747030	-0.02741470	-0.02574562	-0.02712436	-0.02270830	-0.02221137	-0.02165614	-0.02032967	-0.02036820	-0.02042856	-0.01930713	-0.01681959	-0.01505584	-0.01383688	-0.01369747	-0.01305785	-0.01284463	-0.01168933	-0.01026332	-0.00860064	-0.00824379	-0.00989336	-0.00977180	-0.00646831	-0.00488794	-0.00565282	-0.00509013	-0.00464034	-0.00321843	-0.00328502	-0.00209569	0.00045375	0.00007831	0.00139739	0.00100238	0.00199862	0.00321477	0.00339091	0.00352790	0.00369032	0.00400580	0.00475973	0.00405720	0.00390164	0.00331249	0.00412178	0.00481229	0.00319321	0.00442983	0.00397751	0.00381615	0.00422337	0.00385821	0.00434004	0.00450816	0.00529680	0.00348282	0.00397446	0.00480930	0.00516027	0.00505080	0.00493522	0.00605314	0.00455028	0.00577640	0.00504038	0.00498112	0.00506364	0.00410230	0.00485066	0.00617360	0.00631886	0.00591624	0.00610262	0.00654161	0.00686916	0.00674179	0.00579271	0.00530632	0.00634011	0.00475137	0.00465514	0.00465339	0.00347367	0.00357270	0.00323594	0.00219757	0.00204490	0.00122782	0.00040110	-0.00045184	0.00014190	-0.00144581	-0.00269794	-0.00171985	-0.00224591	-0.00228243	-0.00262094	-0.00292203	-0.00405565	-0.00288631	-0.00309430	-0.00559148	-0.00334141	-0.00349760	-0.00279027	-0.00298434	-0.00321464	-0.00230754	-0.00383316	-0.00341255	-0.00299367	-0.00293031	-0.00267334	-0.00300771	-0.00095712	-0.00239444	-0.00112129	-0.00116244	0.00010398	0.00037997	-0.00071253	-0.00107579	-0.00003158	0.00141493	-0.00035945	0.00016787	0.00052969	0.00184686	-0.00043835	0.00068504	0.00363243	0.00285414	-0.00016024	-0.00068556	0.00185451	-0.00125601	0.00248094	-0.00103406	-0.00026123	-0.00017042	0.00368683	0.00171670	-0.00081042	0.00086346	0.00310649	0.00163424	0.00153314	0.00103870	-0.00061882	0.00212943	0.00187541	0.00133718	-0.00031312	-0.00061353	0.00387775	0.00254452	0.00174209	0.00208693	0.00277054	0.00104879	0.00043759	0.00074576	0.00146105	0.00198720	0.00144792	-0.00041725	0.00161544	0.00067076	0.00210854	0.00038883	0.00085829	0.00186782	0.00205490	0.00078936	0.00105571	0.00457077	-0.00017024	-0.00043016	0.00028296	0.00268937	0.00361728	-0.00068036	0.00467515	-0.00139499	0.00224782	0.00151494	0.00155316	0.00043443	-0.00343214	0.00281937	0.00064652	0.00091026	0.00168188	0.00137620	0.00294579	0.00071347	0.00065179	0.00265686	0.00272184	-0.00034212	0.00084866	-0.00046279	0.00052197	-0.00015981	-0.00115588	-0.00043458	0.00026216	0.00082114	0.00187978	0.00077981	0.00066812	0.00008324	-0.00155799	0.00071684	-0.00081629	-0.00017465	-0.00031640	-0.00023032	0.00175758	-0.00223743	0.00035128	0.00049681	-0.00064671	0.00052386	0.00073053	0.00133700	0.00121716	-0.00222595	-0.00028645	0.00161122	0.00007896	0.00149544	0.00147504	0.00073212	0.00048984	0.00110888	0.00090476	0.00067052	-0.00086977	0.00108151	0.00008669	0.00081647	0.00081498	0.00080186	0.00018518	0.00063748	0.00057795	0.00017032	-0.00174032	0.00032417	-0.00092223	0.00233588	0.00123550	-0.00015999	-0.00007449	-0.00019051	0.00013301	0.00013330	-0.00020291	0.00210747	0.00395993	0.00110355	0.00141920	0.00243586	0.00073777	0.00016684	0.00179634	0.00047631	0.00195548	0.00099264	0.00137226	-0.00029323	0.00116408	0.00018209	0.00089499	0.00040367	-0.00010846	0.00033420	0.00004524	0.00089701	0.00032288	0.00010425	0.00041419	0.00029103	0.00054670	0.00034949	0.00005884	0.00013204	0.00045581	0.00050425	0.00061521	0.00023827	0.00017011	0.00037394	0.00002999	0.00016165	0.00002985	0.00002662	0.00002678	0.00032775	0.00016317	0.00037435	0.00004029	0.00001263	0.00020824	0.00042279	0.00057114	-0.00003058	0.00069126	0.00031342	0.00007966	0.00013850	0.00024111	-0.00003968	-21.47483647
0.1499	-21.47483647	-21.47483647	-21.47483647	-21.47483647	-21.47483647	-21.47483647	-21.47483647	-21.47483647	-21.47483647	-21.47483647	-21.47483647	-21.47483647	-21.47483647	-21.47483647	-21.47483647	-21.47483647	-21.47483647	-21.47483647	-21.47483647	-21.47483647	-21.47483647	-21.47483647	-21.47483647	-21.47483647	-21.47483647	-21.47483647	-21.47483647	-21.47483647	-21.47483647	-21.47483647	-21.47483647	-21.47483647	0.85512525	-0.30350641	0.18032834	-0.01293393	0.20153938	-0.18209839	-0.09174618	-0.05933126	-0.02218672	0.05561360	0.03116111	0.03201613	0.01408536	0.02413745	0.01948819	0.04129060	0.00557182	0.02351705	0.02721837	0.04127939	0.02624093	0.03330413	0.03100656	0.03179354	0.03192171	0.02904747	0.03463205	0.02734051	0.03219431	0.02226982	0.03023073	0.02928043	0.03094715	0.02521883	0.02716582	0.02523278	0.02526931	0.02318000	0.02461397	0.02352590	0.02687179	0.02406326	0.02419223	0.02613848	0.02684085	0.01243714	0.02783800	0.02409833	0.02735154	0.01064701	0.02145334	0.01755568	0.01520294	0.02842074	0.01718421	0.02758874	0.02737297	0.02708201	0.02038094	0.01547598	0.02442273	0.02604812	0.02562465	0.02362096	0.02762275	0.02016483	0.01893926	0.02513305	0.01817308	0.01932078	0.02058880	0.01893153	0.01398149	0.02146411	0.01325280	0.01797540	0.00551886	0.00890441	0.00616029	0.00385443	0.00832695	0.00980530	0.00590988	-0.00156691	-0.00863894	-0.00896922	-0.00452968	-0.00958924	-0.01312239	-0.02308594	-0.01655917	-0.01889760	-0.01981883	-0.01990468	-0.02106882	-0.02378534	-0.02559002	-0.02884785	-0.02895816	-0.03263084	-0.03651939	-0.04156431	-0.04094040	-0.03896029	-0.04062657	-0.03921825	-0.04322227	-0.04186368	-0.04528973	-0.04982508	-0.04682238	-0.04775212	-0.04664099	-0.04795734	-0.04818183	-0.04895842	-0.05043427	-0.05323242	-0.05136196	-0.05117410	-0.05317691	-0.05165331	-0.05215135	-0.05203667	-0.05258944	-0.05236832	-0.05234961	-0.05292063	-0.05308939	-0.05211308	-0.05167246	-0.05119082	-0.04964272	-0.05048780	-0.05233427	-0.04813802	-0.04884873	-0.04901329	-0.04862786	-0.04760076	-0.04797116	-0.04769559	-0.04731626	-0.04673133	-0.04645512	-0.04429121	-0.04297622	-0.04357081	-0.04272486	-0.04299936	-0.04046259	-0.04130553	-0.03938206	-0.03782917	-0.03753559	-0.03629560	-0.03335012	-0.03469591	-0.03373134	-0.03384607	-0.03181243	-0.03177464	-0.03139724	-0.02914065	-0.02808472	-0.02704972	-0.02583645	-0.02663953	-0.02476020	-0.02386650	-0.02186381	-0.02115523	-0.01986768	-0.01945353	-0.02021596	-0.01839072	-0.01673583	-0.01516130	-0.01601167	-0.01327604	-0.01135544	-0.01065101	-0.00974488	-0.01082609	-0.00972742	-0.00923977	-0.00833810	-0.00756793	-0.00524157	-0.00549489	-0.00402228	-0.00432854	-0.00295431	-0.00265043	-0.00305403	-0.00245263	-0.00206345	-0.00085159	-0.00209248	-0.00053036	0.00073214	0.00155382	0.00204135	0.00241725	0.00176290	0.00508176	0.00422431	0.00497703	0.00525008	0.00599056	0.00645725	0.00654055	0.00600348	0.00717682	0.00696047	0.00545721	0.00560641	0.00601301	0.00663920	0.00534825	0.00488303	0.00560047	0.00552335	0.00541745	0.00518467	0.00428030	0.00534081	0.00487849	0.00500497	0.00470805	0.00532636	0.00496166	0.00440460	0.00373252	0.00561687	0.00617167	0.00569209	0.00571419	0.00542789	0.00499796	0.00494666	0.00495363	0.00543352	0.00509977	0.00455770	0.00488754	0.00494171	0.00472707	0.00510555	0.00558467	0.00445574	0.00493067	0.00483582	0.00387977	0.00437892	0.00476499	0.00437049	0.00334975	0.00432461	0.00328390	0.00375639	0.00268846	0.00215971	0.00113854	0.00151849	0.00087369	-0.00127042	-0.00071533	-0.00095536	-0.00074360	-0.00251949	-0.00237182	-0.00179018	-0.00304648	-0.00321718	-0.00464573	-0.00436294	-0.00214969	-0.00479979	-0.00316185	-0.00390163	-0.00339524	-0.00339696	-0.00414050	-0.00265069	-0.00184306	-0.00162172	-0.00258273	-0.00111486	-0.00112214	-0.00194569	-0.00251388	0.00083821	-0.00125075	-0.00009500	-0.00022463	-0.00173800	-0.00132709	-0.00285385	0.00145144	0.00080296	0.00226611	-0.00187723	-0.00039167	0.00093859	0.00503856	0.00142026	-0.00005140	-0.00075332	0.00106553	0.00170181	0.00012816	0.00128459	0.00105615	0.00243282	-0.00017989	0.00233477	0.00039849	0.00031260	0.00128066	0.00120111	0.00256263	0.00002897	0.00093607	0.00155651	-0.00215727	0.00090478	0.00158095	0.00089854	0.00289124	0.00166007	0.00223687	0.00028705	0.00236997	0.00133463	0.00107428	0.00338980	0.00135256	-0.00019308	0.00008044	0.00238913	0.00080608	0.00217040	-0.00017877	0.00323572	0.00328420	-0.00078104	0.00095769	0.00080315	0.00243824	0.00341781	0.00034589	0.00148084	0.00027258	0.00072502	0.00099024	0.00056816	0.00211410	0.00074389	0.00202635	0.00149607	0.00045688	0.00025497	0.00142601	0.00081830	-0.00198188	0.00172266	0.00022397	0.00110641	0.00048735	-0.00132159	0.00180552	0.00176966	-0.00011623	0.00007233	0.00011886	-0.00003249	-0.00019499	0.00126685	0.00179636	0.00166559	0.00071440	0.00134220	-0.00128732	-0.00139628	0.00193483	0.00151734	0.00027210	0.00184079	0.00212144	0.00262084	0.00210340	0.00123987	0.00014738	0.00050888	0.00022418	0.00346959	0.00173855	0.00029477	0.00147204	0.00115802	0.00143104	-0.00035049	0.00020794	0.00067531	0.00000019	0.00127770	0.00077155	0.00107334	0.00031804	0.00150040	0.00193249	0.00145106	-0.00036016	-0.00026368	0.00163627	0.00293616	0.00009581	0.00143751	-0.00192420	0.00152003	-0.00003928	0.00112876	0.00032207	0.00190744	0.00152911	0.00070178	0.00098790	0.00064787	-0.00105501	0.00025279	0.00047514	-0.00000541	0.00148445	-0.00076095	0.00042382	-0.00028363	-0.00029392	-0.00039503	0.00033327	0.00038016	0.00050336	0.00033854	-0.00058473	0.00087734	0.00043739	-0.00001231	-0.00006818	-0.00006403	-0.00013931	0.00020875	0.00003251	0.00023609	0.00045280	0.00037094	0.00003360	-0.00026563	0.00028079	-0.00016913	-0.00013673	-0.00022106	0.00010139	-0.00000796	0.00041259	0.00016993	0.00006457	-0.00013521	-0.00005140	0.00029577	-0.00002707	0.00037678	0.00010379	-0.00017044	0.00013100	0.00007415	0.00048066	0.00057370	0.00040391	-0.00005967	-21.47483647
0.1999	-21.47483647	-21.47483647	-21.47483647	-21.47483647	-21.47483647	-21.47483647	-21.47483647	-21.47483647	-21.47483647	-21.47483647	-21.47483647	-21.47483647	-21.47483647	-21.47483647	-21.47483647	-21.47483647	-21.47483647	-21.47483647	-21.47483647	-21.47483647	-21.47483647	-21.47483647	-21.47483647	-21.47483647	-21.47483647	-21.47483647	-21.47483647	-21.47483647	-21.47483647	-21.47483647	-21.47483647	-21.47483647	0.44117326	0.01226138	0.23841568	0.07442463	0.10839801	-0.03025701	0.07873244	-0.01867071	-0.05581360	0.00125493	0.04971671	0.03360480	0.00510870	0.01578209	0.03186388	0.04149648	-0.00760703	0.02825594	0.03327694	0.03577028	0.03376993	0.02913663	0.03595683	0.02866559	0.02787154	0.02188523	0.03321511	0.03169862	0.03436002	0.02466778	0.03075008	0.02412554	0.02910882	0.02532056	0.02526357	0.02612404	0.02644078	0.02733644	0.02889546	0.02161674	0.03015851	0.02842108	0.02574422	0.02279378	0.02167329	0.01373934	0.02307533	0.02311915	0.01880206	0.01103765	0.01857213	0.03437724	0.01179012	0.04584675	0.01397613	0.02912242	0.03926807	0.02994748	0.02093245	0.02464801	0.02527387	0.01768920	0.02585497	0.02815668	0.02382175	0.02398875	0.02032221	0.02299433	0.01766752	0.01496146	0.02157567	0.02006149	0.01334256	0.01942296	0.01646308	0.01055752	0.00439079	0.01227376	0.00877690	0.00741788	0.00626263	0.00647244	0.00868355	0.00243325	-0.00578324	-0.00723303	-0.00260083	-0.00795952	-0.01266994	-0.02045248	-0.01734396	-0.01476917	-0.02038844	-0.02092282	-0.02318798	-0.02331864	-0.02768743	-0.03000989	-0.03139813	-0.03277363	-0.03623954	-0.04135466	-0.04280528	-0.04024147	-0.04084949	-0.04029694	-0.04542213	-0.04080827	-0.04705888	-0.04967938	-0.04579832	-0.04804417	-0.04708720	-0.04839553	-0.04969619	-0.04894005	-0.04987136	-0.05452874	-0.05262018	-0.05218963	-0.05429188	-0.05133441	-0.05272434	-0.05385606	-0.05461412	-0.05420782	-0.05393937	-0.05490964	-0.05553027	-0.05387395	-0.05245039	-0.05189374	-0.05177582	-0.05184972	-0.05331294	-0.05031353	-0.05029928	-0.05098944	-0.05034240	-0.05015619	-0.04878833	-0.04910591	-0.04794376	-0.04766140	-0.04713092	-0.04593697	-0.04356858	-0.04606710	-0.04260356	-0.04445158	-0.04123348	-0.04237565	-0.03957280	-0.03934511	-0.03810600	-0.03675400	-0.03479225	-0.03627640	-0.03328932	-0.03357984	-0.03258818	-0.03389764	-0.03068766	-0.03072332	-0.02863015	-0.02878801	-0.02674442	-0.02821070	-0.02543494	-0.02378276	-0.02236878	-0.02222274	-0.02110582	-0.02030342	-0.02044723	-0.01704238	-0.01725121	-0.01599788	-0.01644835	-0.01408044	-0.01361142	-0.01279463	-0.01169007	-0.01089882	-0.00976517	-0.01020294	-0.00876534	-0.00733621	-0.00566069	-0.00591111	-0.00420321	-0.00499405	-0.00325883	-0.00231775	-0.00273720	-0.00173845	-0.00216910	-0.00026093	-0.00155978	-0.00104986	-0.00024922	0.00026304	0.00062913	0.00129080	0.00083425	0.00182594	0.00215592	0.00191224	0.00307816	0.00354716	0.00564969	0.00530348	0.00571132	0.00641026	0.00715004	0.00685169	0.00695665	0.00724758	0.00790126	0.00815838	0.00789965	0.00840229	0.00759409	0.00748221	0.00762618	0.00598253	0.00649691	0.00748870	0.00624889	0.00521730	0.00636464	0.00488337	0.00594321	0.00587082	0.00575801	0.00708487	0.00575814	0.00606646	0.00652390	0.00506263	0.00632930	0.00462989	0.00577774	0.00544011	0.00493188	0.00533176	0.00500595	0.00403300	0.00468700	0.00433364	0.00379980	0.00389223	0.00417975	0.00349629	0.00407679	0.00445434	0.00416878	0.00396638	0.00422437	0.00375867	0.00511596	0.00435582	0.00399924	0.00404972	0.00511549	0.00491359	0.00295724	0.00518144	0.00407192	0.00294256	0.00263740	0.00228157	0.00346528	0.00213411	0.00122225	-0.00010448	0.00068529	0.00164817	0.00075170	0.00134505	0.00004064	-0.00065668	-0.00168428	-0.00008080	-0.00218009	-0.00118737	-0.00140865	-0.00303373	-0.00220277	-0.00278613	-0.00207560	-0.00209561	-0.00306209	-0.00366254	-0.00287508	-0.00078983	-0.00174850	-0.00336076	-0.00529343	-0.00488750	-0.00282220	-0.00360165	-0.00420037	-0.00172520	-0.00171470	0.00082040	-0.00165174	-0.00224919	-0.00041095	-0.00146626	-0.00232957	0.00026312	0.00063234	-0.00073085	-0.00019363	0.00156877	0.00210634	-0.00209285	-0.00230270	0.00011895	-0.00152363	-0.00096797	0.00161876	0.00093984	0.00219591	0.00219334	-0.00119910	0.00239844	0.00237468	0.00081726	0.00261844	0.00239603	-0.00023311	0.00073348	-0.00013560	-0.00040993	0.00158536	-0.00146691	0.00170911	0.00147064	0.00081469	-0.00095540	0.00082935	0.00118548	0.00043235	0.00111345	-0.00027686	0.00190683	-0.00082827	0.00215928	0.00266808	-0.00114344	0.00098822	-0.00045360	-0.00142292	0.00201311	0.00299753	-0.00084039	0.00020206	0.00462654	-0.00246146	0.00014928	0.00079780	0.00018751	0.00128376	-0.00034035	0.00072019	-0.00438689	-0.00059346	-0.00140794	-0.00256971	-0.00002203	0.00128302	-0.00022182	-0.00064137	0.00135335	0.00068868	-0.00111579	0.00060159	0.00179392	0.00117793	-0.00020091	0.00040526	-0.00007877	-0.00260217	0.00037825	0.00018729	0.00076123	0.00226668	0.00090627	0.00130797	0.00168837	0.00035033	0.00136163	0.00034426	-0.00016685	0.00103544	0.00023748	0.00135813	0.00102885	0.00120770	0.00085121	0.00074297	-0.00071405	0.00009849	-0.00015065	0.00110317	-0.00137047	-0.00050521	0.00023736	0.00144745	0.00224737	0.00133807	-0.00057749	-0.00066933	0.00001801	0.00178303	0.00026335	-0.00015426	-0.00133631	-0.00016864	-0.00008654	-0.00023007	-0.00175986	0.00179600	0.00043753	-0.00010335	-0.00062121	0.00154004	-0.00139854	0.00031379	0.00015533	0.00004006	0.00060093	0.00034789	-0.00018366	-0.00006739	0.00036900	-0.00047394	0.00016169	0.00059452	0.00061571	0.00052639	0.00012443	0.00052181	0.00010968	0.00010036	0.00084047	0.00033477	-0.00017543	0.00017383	-0.00028571	0.00034698	0.00029352	0.00060154	0.00021010	-0.00010499	-0.00029889	0.00003044	-0.00026170	0.00037757	-0.00019204	-0.00010869	0.00019282	0.00042644	0.00017823	0.00011543	0.00017826	0.00006251	0.00006263	0.00020172	0.00025403	-0.00004951	0.00051683	0.00032142	0.00037783	0.00025579	0.00020297	0.00002810	-21.47483647
0.2499	-21.47483647	-21.47483647	-21.47483647	-21.47483647	-21.47483647	-21.47483647	-21.47483647	-21.47483647	-21.47483647	-21.47483647	-21.47483647	-21.47483647	-21.47483647	-21.47483647	-21.47483647	-21.47483647	-21.47483647	-21.47483647	-21.47483647	-21.47483647	-21.47483647	-21.47483647	-21.47483647	-21.47483647	-21.47483647	-21.47483647	-21.47483647	-21.47483647	-21.47483647	-21.47483647	-21.47483647	-21.47483647	-21.47483647	-0.28819712	-0.09641812	-0.01542817	0.07042185	-0.05154274	0.09230017	0.00046187	-0.00973715	0.03687850	0.01839087	0.03241571	0.04445776	0.02043491	0.01020958	0.02109183	0.00411477	0.03295964	0.04694456	0.03831686	0.02873700	0.02695991	0.02711723	0.02621183	0.03334703	0.03093731	0.03344683	0.03189227	0.03159223	0.02561339	0.03222537	0.02866697	0.03015644	0.02322744	0.02644221	0.02444514	0.02658224	0.02779664	0.02439168	0.02428531	0.02826496	0.02562923	0.02357769	0.02272360	0.01805411	0.01571801	0.02278154	0.01361079	0.02068676	0.00476552	0.01715930	0.02506528	0.01603098	0.03546356	0.01195527	0.02672428	0.03150886	0.03277629	0.01624458	0.02607115	0.02155047	0.02207639	0.02672563	0.02239302	0.02359058	0.02332630	0.01950558	0.02253647	0.02009702	0.01598681	0.02409885	0.02150194	0.01108244	0.02097159	0.01543354	0.01146378	0.00614517	0.00915167	0.00598526	0.00514114	0.00797022	0.00824622	0.00488622	0.00091288	-0.00449348	-0.00518418	-0.00179429	-0.00257465	-0.01024173	-0.01830997	-0.01210288	-0.01544080	-0.01970889	-0.01744567	-0.02016345	-0.02065646	-0.02574372	-0.03075241	-0.03026171	-0.03386329	-0.03633995	-0.04219534	-0.03950512	-0.04228731	-0.03856979	-0.04081963	-0.04305729	-0.04290892	-0.04598294	-0.04844001	-0.04698959	-0.04794048	-0.04675556	-0.04606917	-0.04896692	-0.04809034	-0.05154434	-0.05384639	-0.05262057	-0.05097069	-0.05322773	-0.05163063	-0.05224445	-0.05157267	-0.05472754	-0.05387331	-0.05230643	-0.05477335	-0.05464588	-0.05283930	-0.05334998	-0.05160373	-0.05022682	-0.05165555	-0.05253761	-0.04909397	-0.05128010	-0.05204107	-0.04901666	-0.04927174	-0.04790576	-0.04853830	-0.04788083	-0.04661655	-0.04720704	-0.04538625	-0.04564137	-0.04700293	-0.04331321	-0.04340040	-0.04127966	-0.04331256	-0.04007191	-0.03835214	-0.03813274	-0.03640898	-0.03411367	-0.03695566	-0.03365106	-0.03454141	-0.03202465	-0.03229974	-0.03227758	-0.02955378	-0.02857701	-0.02827985	-0.02545159	-0.02949811	-0.02536605	-0.02437686	-0.02292587	-0.02082065	-0.02240620	-0.02015033	-0.01987589	-0.01894004	-0.01585974	-0.01624709	-0.01584122	-0.01307585	-0.01341031	-0.01309355	-0.01124206	-0.00968691	-0.00891689	-0.00975113	-0.00901644	-0.00775675	-0.00651512	-0.00627645	-0.00427127	-0.00499070	-0.00266740	-0.00329471	-0.00252041	-0.00215360	-0.00182736	0.00015474	-0.00134986	-0.00073647	0.00005340	0.00052951	0.00094407	0.00078698	0.00058851	0.00157672	0.00062407	0.00224332	0.00232302	0.00322505	0.00407761	0.00266076	0.00391710	0.00455668	0.00462861	0.00553350	0.00484340	0.00428154	0.00672883	0.00748390	0.00670312	0.00761197	0.00850844	0.00800694	0.00957559	0.00899428	0.00951873	0.00941831	0.00991602	0.00798293	0.00855126	0.00906359	0.00845118	0.00852977	0.00868627	0.00918157	0.00746724	0.00654223	0.00778113	0.00614046	0.00771764	0.00743055	0.00653399	0.00702555	0.00592106	0.00499921	0.00595157	0.00481199	0.00620132	0.00502460	0.00515071	0.00547306	0.00490561	0.00528146	0.00552563	0.00509603	0.00508227	0.00465991	0.00447350	0.00384425	0.00469639	0.00431923	0.00298628	0.00328512	0.00427453	0.00367962	0.00247249	0.00397834	0.00198552	0.00390486	0.00182460	0.00280886	0.00376054	0.00274117	0.00288483	0.00240877	0.00299879	0.00412668	0.00350875	0.00406844	0.00316540	0.00363216	0.00427449	0.00318372	0.00369999	0.00316445	0.00403882	0.00261579	0.00272927	0.00054432	0.00266366	0.00208437	0.00152487	-0.00060245	-0.00177926	-0.00140653	-0.00025110	-0.00032218	-0.00342388	-0.00135246	-0.00100335	-0.00174818	-0.00230298	-0.00117150	-0.00135504	0.00166603	-0.00300020	-0.00065244	-0.00051355	-0.00368506	-0.00202432	-0.00206028	-0.00267838	-0.00049211	-0.00117867	-0.00178684	0.00091185	-0.00029960	-0.00405029	0.00094798	-0.00172419	-0.00013523	-0.00149192	-0.00108629	0.00008180	0.00211562	0.00049220	0.00016246	0.00141481	-0.00055418	0.00051658	0.00148619	-0.00057494	-0.00247583	0.00034755	-0.00296671	0.00024753	0.00061668	0.00062737	0.00017808	-0.00037930	0.00240835	-0.00076487	0.00202498	0.00167140	0.00310666	-0.00030643	0.00147957	-0.00147721	0.00115170	0.00109982	0.00009988	-0.00018784	0.00173186	0.00312263	0.00085779	0.00181455	0.00135992	-0.00046557	0.00172534	-0.00141356	-0.00051054	0.00100529	0.00116595	0.00080203	-0.00149113	0.00011370	-0.00205345	0.00036741	0.00172701	-0.00351141	0.00078307	-0.00026727	0.00082015	0.00009565	0.00251977	0.00082666	0.00020072	0.00054669	-0.00148759	0.00178905	-0.00162243	-0.00008496	-0.00056432	-0.00110998	0.00060536	0.00006056	-0.00165692	0.00288738	-0.00051404	0.00200940	0.00103507	0.00006677	0.00069311	0.00051178	0.00003830	0.00227787	0.00009027	0.00081775	-0.00029456	0.00061438	0.00099557	-0.00006936	-0.00125984	-0.00090266	0.00037982	0.00038438	0.00070151	0.00007620	0.00002727	0.00008982	0.00092786	0.00018607	-0.00014523	-0.00184740	0.00004616	0.00124060	0.00087568	0.00012181	-0.00004540	-0.00027765	-0.00029468	-0.00023505	-0.00216233	0.00156284	-0.00027866	0.00207702	-0.00058715	0.00053955	0.00032777	-0.00128333	0.00103075	-0.00063754	0.00068269	0.00033136	0.00030532	-0.00087180	-0.00010070	-0.00060241	-0.00090775	0.00087233	-0.00003128	0.00005685	-0.00013368	0.00058268	0.00060842	-0.00034948	0.00026878	-0.00000964	0.00012795	-0.00021101	0.00006564	-0.00002030	0.00009182	-0.00011959	0.00043565	-0.00034707	-0.00015518	-0.00010023	0.00016974	0.00008451	0.00010678	0.00041653	0.00025814	-0.00017011	0.00030074	-0.00024001	-0.00012300	0.00034007	0.00030167	0.00000909	0.00037869	-0.00012365	0.00066996	0.00040996	0.00005081	0.00015225	-0.00013036	0.00005272	-21.47483647
0.2999	-21.47483647	-21.47483647	-21.47483647	-21.47483647	-21.47483647	-21.47483647	-21.47483647	-21.47483647	-21.47483647	-21.47483647	-21.47483647	-21.47483647	-21.47483647	-21.47483647	-21.47483647	-21.47483647	-21.47483647	-21.47483647	-21.47483647	-21.47483647	-21.47483647	-21.47483647	-21.47483647	-21.47483647	-21.47483647	-21.47483647	-21.47483647	-21.47483647	-21.47483647	-21.47483647	-21.47483647	-21.47483647	0.83065367	0.85246485	0.15100877	0.05018806	-0.06913293	-0.16105149	0.05006082	0.02425413	0.00497354	0.00455106	0.00760993	0.05793408	0.04946832	0.03970553	0.03022709	0.01947967	-0.00973694	0.02597283	0.03214665	0.03929051	0.02791693	0.03201455	0.02987362	0.03209173	0.02995238	0.03083588	0.03632042	0.03175109	0.03604324	0.02632750	0.03056056	0.02729747	0.02955597	0.02698462	0.02819621	0.02654093	0.02506030	0.02688322	0.02490683	0.02276339	0.02725265	0.02393353	0.02423391	0.02744957	0.01705595	0.01888179	0.02117026	0.01681991	0.02589316	0.00529533	0.02600738	0.02232523	0.01005884	0.03508904	0.02062391	0.03089874	0.02901494	0.02883078	0.02240951	0.02647390	0.02281076	0.02049293	0.02734110	0.02089141	0.02754780	0.02250643	0.02273720	0.02359051	0.02004408	0.01524295	0.01774350	0.01798722	0.01308732	0.01642912	0.01258445	0.01131324	0.00312432	0.00578964	0.00765952	0.00601301	0.00454828	0.00715008	0.00601211	-0.00076657	-0.00626162	-0.00696098	-0.00321892	-0.00634369	-0.01361360	-0.01907277	-0.01207121	-0.01562936	-0.01619880	-0.01848830	-0.02104456	-0.02236971	-0.02463412	-0.02745386	-0.02924638	-0.03304838	-0.03397497	-0.04310080	-0.03968310	-0.04032315	-0.04009750	-0.04106603	-0.04355238	-0.04071976	-0.04629278	-0.05040302	-0.04623017	-0.04883829	-0.04655558	-0.04856089	-0.04927124	-0.04845757	-0.05118584	-0.05423370	-0.05332896	-0.05180820	-0.05411735	-0.05242847	-0.05250900	-0.05079845	-0.05556585	-0.05367624	-0.05115872	-0.05465900	-0.05498160	-0.05406930	-0.05304276	-0.05195481	-0.05087407	-0.05254493	-0.05272083	-0.04853293	-0.05090196	-0.05033853	-0.04936485	-0.04888459	-0.04973504	-0.05022681	-0.04757280	-0.04707680	-0.04675408	-0.04566631	-0.04416460	-0.04615597	-0.04339639	-0.04465860	-0.04275472	-0.04399250	-0.04104353	-0.03900231	-0.03831622	-0.03706248	-0.03533612	-0.03564568	-0.03406188	-0.03365095	-0.03322168	-0.03348933	-0.03129543	-0.03094144	-0.02841504	-0.02694652	-0.02613307	-0.02794549	-0.02576370	-0.02465878	-0.02377111	-0.02290868	-0.02126731	-0.01947621	-0.02076430	-0.01827975	-0.01752376	-0.01575679	-0.01515913	-0.01465033	-0.01375942	-0.01373539	-0.01103661	-0.00967454	-0.00946631	-0.00912451	-0.00869459	-0.00652129	-0.00681512	-0.00529571	-0.00511691	-0.00442314	-0.00323759	-0.00257356	-0.00266213	-0.00090077	-0.00223116	-0.00020909	-0.00115258	-0.00026957	0.00172950	0.00001706	0.00147424	0.00098634	0.00092886	0.00240645	0.00273027	0.00344234	0.00332767	0.00344026	0.00480465	0.00380086	0.00368898	0.00453105	0.00465192	0.00465170	0.00418558	0.00430962	0.00512080	0.00476196	0.00588972	0.00546457	0.00646941	0.00638978	0.00723423	0.00704319	0.00834127	0.00846467	0.00866082	0.00771546	0.01004477	0.00914050	0.00954601	0.01016108	0.00943762	0.01133236	0.01015873	0.01019797	0.01049755	0.00991546	0.00962139	0.00814296	0.00913055	0.00922677	0.00765407	0.00802949	0.00810584	0.00724424	0.00769810	0.00726909	0.00650472	0.00735159	0.00632364	0.00704863	0.00623344	0.00678342	0.00737476	0.00551722	0.00697008	0.00571397	0.00616347	0.00615605	0.00529924	0.00495022	0.00586846	0.00537193	0.00344329	0.00516313	0.00382328	0.00422992	0.00263440	0.00429818	0.00410853	0.00341185	0.00259958	0.00070495	0.00302503	0.00408781	0.00263833	0.00322735	0.00290940	0.00277855	0.00229349	0.00174654	0.00354502	0.00257575	0.00363966	0.00319960	0.00351172	0.00359893	0.00258979	0.00547972	0.00490545	0.00380991	0.00321364	0.00491506	0.00368327	0.00389951	0.00240114	0.00324322	0.00214025	0.00277306	-0.00001229	0.00193880	0.00095624	0.00402434	0.00207233	0.00139695	0.00331630	0.00312806	0.00183352	0.00007450	0.00189012	-0.00014750	0.00040050	0.00346489	0.00323474	-0.00311675	-0.00168182	0.00314328	-0.00145992	-0.00022397	-0.00077011	-0.00115929	0.00050872	-0.00006290	-0.00063688	-0.00128423	-0.00057354	-0.00011893	-0.00150645	-0.00064624	0.00068595	0.00248919	-0.00161231	-0.00268338	-0.00069483	0.00113173	0.00008486	-0.00173298	-0.00048218	-0.00138472	-0.00093499	-0.00173898	0.00305563	0.00085299	-0.00155926	0.00076351	-0.00077981	0.00134499	0.00047689	0.00077806	-0.00360821	0.00089819	-0.00155492	0.00108871	0.00118890	0.00252076	-0.00038376	0.00195694	0.00215235	-0.00059731	-0.00053123	0.00203585	0.00138022	-0.00178185	0.00005676	-0.00072718	0.00271767	0.00047593	-0.00218946	0.00120044	0.00175240	0.00257631	-0.00014389	0.00252414	0.00152593	-0.00123635	0.00082733	-0.00146596	0.00147607	-0.00019881	0.00040734	0.00141937	-0.00103015	0.00119530	0.00193833	0.00182676	0.00188059	-0.00090905	0.00106937	0.00179350	0.00006593	0.00105838	0.00159635	0.00013308	0.00137162	0.00205743	0.00051647	0.00109250	0.00098507	0.00125829	-0.00068269	-0.00107150	-0.00115375	-0.00065650	0.00189225	0.00072635	0.00040724	-0.00022333	0.00116538	0.00093198	0.00132900	0.00001162	-0.00038370	-0.00115402	0.00036669	0.00080666	-0.00008817	-0.00234273	-0.00018799	-0.00104422	0.00060243	-0.00112239	0.00062784	0.00029180	0.00040695	0.00124258	0.00003187	-0.00103963	-0.00030854	0.00102385	-0.00006901	0.00135380	0.00050858	0.00030906	-0.00010551	-0.00003536	-0.00035312	0.00120693	0.00086958	0.00050390	0.00073313	-0.00017863	0.00087371	0.00068511	-0.00056568	0.00105861	0.00041663	0.00017252	0.00071541	0.00029737	0.00038115	0.00051710	-0.00011010	0.00081943	0.00025929	-0.00005540	-0.00001574	0.00024795	0.00037206	-0.00014716	0.00073962	-0.00025193	0.00003772	0.00037365	-0.00003742	-0.00008069	0.00020465	0.00013457	0.00038939	0.00032010	0.00011307	0.00065494	0.00038542	0.00017090	0.00020038	0.00023376	0.00001534	-21.47483647
0.3499	-21.47483647	-21.47483647	-21.47483647	-21.47483647	-21.47483647	-21.47483647	-21.47483647	-21.47483647	-21.47483647	-21.47483647	-21.47483647	-21.47483647	-21.47483647	-21.47483647	-21.47483647	-21.47483647	-21.47483647	-21.47483647	-21.47483647	-21.47483647	-21.47483647	-21.47483647	-21.47483647	-21.47483647	-21.47483647	-21.47483647	-21.47483647	-21.47483647	-21.47483647	-21.47483647	-21.47483647	-21.47483647	-21.47483647	-1.09910947	0.25824316	0.13896167	0.07498001	-0.06842056	-0.02840764	0.02972428	-0.03858417	-0.01154833	-0.02667963	0.00939470	0.04856244	0.02861495	0.03653068	0.02335367	0.00125302	0.03327647	0.03086445	0.03198775	0.02197011	0.03343694	0.03078150	0.03090665	0.02962283	0.02779257	0.03831364	0.02761047	0.03105228	0.02614783	0.02970152	0.02956425	0.02813527	0.02634819	0.02469623	0.02693110	0.02464786	0.02660238	0.02760976	0.02675341	0.02953736	0.02378508	0.02566666	0.02871600	0.01954473	0.02064545	0.02868311	0.01661269	0.01986037	0.01750628	0.02048958	0.01942403	0.02369628	0.03351506	0.01855095	0.02417303	0.03378042	0.03005999	0.02454638	0.02067558	0.02204229	0.01604785	0.02287284	0.02201782	0.02181647	0.02434876	0.01729013	0.02258827	0.01918352	0.01929299	0.02074662	0.01996931	0.01327356	0.02015723	0.01363850	0.01108391	0.00405729	0.00663419	0.00549114	0.00193724	0.00496923	0.00696510	0.00782399	0.00039377	-0.00417982	-0.00883453	-0.00518974	-0.00804314	-0.01290930	-0.02100758	-0.01757769	-0.01637836	-0.01803975	-0.01639290	-0.01926039	-0.02152225	-0.02718856	-0.02928401	-0.03182294	-0.03220393	-0.03509468	-0.04029841	-0.04105628	-0.04127348	-0.03996140	-0.04065100	-0.04423594	-0.04328682	-0.04565510	-0.04928907	-0.04710721	-0.04756786	-0.04697005	-0.04832236	-0.05047718	-0.04778524	-0.05229688	-0.05487095	-0.05196913	-0.05231801	-0.05471489	-0.05354305	-0.05271158	-0.05406328	-0.05379247	-0.05328505	-0.05333902	-0.05412017	-0.05605085	-0.05418432	-0.05363390	-0.05374560	-0.05121059	-0.05227487	-0.05413577	-0.05031210	-0.05103369	-0.05075779	-0.05048488	-0.04978559	-0.04868665	-0.04975837	-0.04912290	-0.04598108	-0.04696983	-0.04683668	-0.04644813	-0.04640785	-0.04303743	-0.04547304	-0.04159919	-0.04381296	-0.04158144	-0.03978800	-0.04002237	-0.03868016	-0.03541228	-0.03638698	-0.03441763	-0.03490119	-0.03280496	-0.03404026	-0.03158926	-0.03016163	-0.02872131	-0.02852527	-0.02764241	-0.02905120	-0.02615330	-0.02527865	-0.02279758	-0.02248761	-0.02080122	-0.02109203	-0.02080096	-0.01858140	-0.01902251	-0.01551982	-0.01643790	-0.01400137	-0.01373291	-0.01288162	-0.01076257	-0.00973437	-0.01105952	-0.00908812	-0.00814078	-0.00691567	-0.00688303	-0.00553219	-0.00455345	-0.00477801	-0.00305381	-0.00393846	-0.00242736	-0.00112793	-0.00184740	-0.00068375	-0.00111015	-0.00083573	0.00108723	0.00074962	0.00138280	0.00136998	0.00133722	0.00196011	0.00231513	0.00236270	0.00301147	0.00371950	0.00487410	0.00450119	0.00531107	0.00504698	0.00529182	0.00465606	0.00479419	0.00433090	0.00564879	0.00549540	0.00612010	0.00514433	0.00564610	0.00635021	0.00643086	0.00583009	0.00621978	0.00657701	0.00686271	0.00602989	0.00728961	0.00780860	0.00730749	0.00761485	0.00867118	0.00948926	0.00970648	0.00952329	0.01047264	0.01088715	0.01089539	0.01080228	0.01107957	0.01119646	0.00964974	0.01079588	0.01042976	0.01000296	0.01077336	0.01006055	0.00994070	0.00959352	0.00921945	0.00811228	0.00891689	0.00884082	0.00902740	0.00797863	0.00852318	0.00795923	0.00905489	0.00738295	0.00746284	0.00754664	0.00809687	0.00705304	0.00581285	0.00729912	0.00599077	0.00643947	0.00533823	0.00609066	0.00617945	0.00506405	0.00496882	0.00391753	0.00540141	0.00527554	0.00409140	0.00592440	0.00562164	0.00399894	0.00577997	0.00433030	0.00345702	0.00278221	0.00351785	0.00401198	0.00444186	0.00361026	0.00414511	0.00222145	0.00255759	0.00006908	0.00349128	0.00241257	0.00389409	0.00050180	-0.00122698	0.00340084	0.00257164	0.00240300	0.00362388	0.00388837	0.00285409	0.00655608	0.00335580	0.00316754	0.00302268	0.00264637	0.00544878	0.00212721	0.00350748	0.00258430	0.00399585	0.00669037	0.00451758	0.00543712	0.00053958	0.00482874	0.00413152	0.00379132	0.00246119	0.00149911	0.00299876	0.00281514	0.00288516	0.00047994	0.00306414	0.00044789	0.00090428	0.00103498	-0.00226375	0.00230471	0.00239540	0.00158623	0.00160007	-0.00249941	0.00073040	-0.00260719	-0.00133124	-0.00305418	-0.00140982	-0.00186896	-0.00196597	-0.00075253	-0.00157910	-0.00024720	-0.00191095	0.00035339	0.00321749	-0.00135688	-0.00010873	-0.00165104	-0.00031293	-0.00265180	-0.00063300	0.00246362	-0.00214735	-0.00132703	-0.00422576	-0.00150712	-0.00112251	-0.00090209	-0.00186037	-0.00253698	-0.00300272	-0.00128111	0.00029192	-0.00058714	-0.00361622	-0.00173278	-0.00151346	0.00072153	-0.00009717	0.00179931	-0.00072838	-0.00213627	-0.00003995	-0.00013717	0.00056105	0.00015327	0.00136695	-0.00245640	-0.00146793	0.00026483	0.00215125	-0.00063675	0.00107494	0.00058893	0.00206408	0.00169112	-0.00033027	-0.00100240	0.00244037	-0.00043803	0.00152678	0.00146982	0.00040289	-0.00005856	0.00102309	0.00196637	-0.00012419	-0.00047006	-0.00030330	0.00067251	0.00055070	0.00074822	-0.00015411	0.00071998	0.00153138	0.00076780	-0.00026504	-0.00121331	-0.00040287	-0.00091740	0.00038386	0.00078281	-0.00006755	-0.00040213	0.00156448	-0.00105392	0.00149713	-0.00167996	0.00269822	-0.00070491	-0.00008196	-0.00003870	-0.00018799	-0.00001452	-0.00001064	0.00048238	-0.00007797	0.00131669	-0.00064248	-0.00011747	-0.00003809	0.00061594	0.00025619	-0.00010857	0.00101540	-0.00001185	0.00050526	0.00046944	0.00077886	0.00043907	0.00043941	0.00066893	0.00007772	0.00010425	0.00046922	0.00031918	0.00075524	0.00066326	0.00079989	0.00059786	0.00009768	0.00012176	0.00007647	0.00000868	0.00076840	-0.00007952	-0.00022424	0.00039609	0.00025769	0.00008774	0.00001885	0.00025376	0.00022495	0.00023586	0.00005770	0.00034033	0.00014903	0.00061114	0.00070966	0.00028832	0.00062642	0.00048939	0.00015065	-21.47483647
0.3999	-21.47483647	-21.47483647	-21.47483647	-21.47483647	-21.47483647	-21.47483647	-21.47483647	-21.47483647	-21.47483647	-21.47483647	-21.47483647	-21.47483647	-21.47483647	-21.47483647	-21.47483647	-21.47483647	-21.47483647	-21.47483647	-21.47483647	-21.47483647	-21.47483647	-21.47483647	-21.47483647	-21.47483647	-21.47483647	-21.47483647	-21.47483647	-21.47483647	-21.47483647	-21.47483647	-21.47483647	-21.47483647	-0.10189505	-0.16303257	-0.04141456	-0.09860056	0.06791704	-0.13021648	-0.02139659	-0.05096937	0.00666556	0.03468048	0.05890427	0.04794322	0.04751059	0.02993390	0.03521216	0.02518678	-0.00409983	0.03706286	0.03405978	0.03566917	0.02541114	0.02855818	0.03053582	0.02546746	0.02828035	0.02795571	0.03432491	0.03070208	0.03144670	0.02516427	0.03175944	0.02493202	0.02852359	0.02494639	0.02914320	0.02553596	0.02636919	0.02310163	0.02560285	0.02816152	0.02511223	0.02678137	0.02581609	0.02302499	0.02596913	0.02206699	0.02499730	0.01195290	0.02510037	0.02630430	0.02594531	0.01701386	0.01820068	0.03865397	0.02297935	0.01623627	0.02689418	0.03397959	0.01865218	0.02018517	0.02446907	0.02351398	0.02218520	0.02113918	0.02285524	0.02141038	0.01999343	0.02421064	0.01876326	0.01797152	0.01943423	0.01735823	0.01603104	0.02158961	0.01344139	0.01290945	0.00461003	0.00929407	0.00659525	0.00681164	0.00716745	0.00788464	0.00712064	0.00056838	-0.00784008	-0.00690629	-0.00318302	-0.00504287	-0.01116905	-0.01436635	-0.01375067	-0.01302802	-0.01764454	-0.01508350	-0.01611852	-0.02068154	-0.02485979	-0.02680830	-0.03156798	-0.03115883	-0.03302814	-0.04336635	-0.03973462	-0.03880735	-0.03992759	-0.04186189	-0.04304812	-0.04180775	-0.04508212	-0.04843422	-0.04536861	-0.04957565	-0.04764721	-0.04755773	-0.05032815	-0.04726894	-0.05073217	-0.05341153	-0.05353060	-0.05135407	-0.05467580	-0.05135264	-0.05297894	-0.05216137	-0.05500742	-0.05382825	-0.05336933	-0.05407342	-0.05591174	-0.05212492	-0.05402145	-0.05192550	-0.04975168	-0.05374882	-0.05315725	-0.05017282	-0.05134900	-0.04909606	-0.05108793	-0.04849297	-0.04874241	-0.04954958	-0.04690824	-0.04719896	-0.04732615	-0.04638624	-0.04420643	-0.04653991	-0.04476914	-0.04495956	-0.04317911	-0.04346263	-0.04076786	-0.03898348	-0.03907710	-0.03744551	-0.03535801	-0.03678261	-0.03425400	-0.03574301	-0.03243887	-0.03439387	-0.03210065	-0.03051950	-0.02841507	-0.02804447	-0.02591456	-0.02813819	-0.02589659	-0.02699697	-0.02384799	-0.02226307	-0.02258058	-0.01935200	-0.02082621	-0.01830567	-0.01816808	-0.01683397	-0.01577414	-0.01494809	-0.01470579	-0.01445354	-0.01063344	-0.01043257	-0.01038222	-0.00965444	-0.00937876	-0.00701156	-0.00627308	-0.00567180	-0.00560368	-0.00471954	-0.00393375	-0.00307305	-0.00325389	-0.00196342	-0.00259644	-0.00131858	-0.00166417	-0.00154716	0.00106502	0.00036170	0.00178783	0.00052267	0.00138703	0.00157164	0.00246447	0.00187100	0.00350781	0.00252203	0.00502247	0.00422006	0.00368964	0.00512697	0.00466315	0.00491055	0.00503340	0.00557575	0.00595972	0.00606009	0.00548913	0.00509167	0.00598461	0.00645713	0.00694717	0.00663098	0.00726208	0.00678880	0.00576340	0.00519654	0.00659575	0.00607487	0.00638020	0.00736973	0.00737182	0.00802088	0.00649613	0.00766953	0.00770159	0.00863626	0.00834218	0.00754906	0.00833942	0.00961341	0.00934515	0.00962746	0.00983700	0.00888102	0.01031772	0.01068981	0.00930782	0.01078685	0.01032750	0.01071165	0.01032409	0.01089519	0.01130708	0.01026521	0.01048140	0.01019662	0.01138596	0.00985926	0.00932017	0.00927307	0.00970654	0.00917535	0.00770269	0.00828880	0.00786849	0.00803136	0.00703875	0.00737729	0.00800535	0.00508962	0.00630511	0.00589074	0.00672710	0.00806229	0.00568510	0.00703286	0.00672802	0.00733314	0.00642694	0.00530066	0.00542128	0.00552904	0.00658947	0.00529866	0.00715324	0.00520423	0.00499760	0.00614876	0.00641971	0.00489182	0.00417597	0.00477634	0.00511262	0.00344113	0.00131603	0.00367239	0.00262851	0.00298217	0.00146445	0.00312380	0.00412847	0.00502210	0.00375284	0.00330620	0.00676736	0.00339369	0.00226548	0.00105565	0.00262182	0.00172548	0.00356521	0.00578322	0.00267417	0.00370796	0.00114450	0.00475118	0.00370013	0.00386015	0.00316182	0.00112466	0.00484069	0.00176725	0.00413097	0.00259427	0.00626855	0.01021189	0.00335474	0.00381561	0.00148260	0.00546275	0.00647150	0.00149077	0.00305328	0.00252281	0.00215487	0.00281627	0.00270541	0.00396377	0.00105548	0.00337030	0.00226568	0.00356986	0.00119905	0.00443444	0.00109571	0.00236772	0.00291880	0.00050373	-0.00029593	0.00144831	0.00217083	-0.00262748	0.00178657	-0.00252501	0.00130299	0.00057080	-0.00277472	-0.00163772	-0.00043397	-0.00273798	0.00075705	-0.00169692	-0.00221282	-0.00459162	-0.00034936	-0.00086431	-0.00298010	0.00014430	-0.00059111	-0.00010391	-0.00019379	0.00174941	-0.00155815	-0.00168723	-0.00050457	-0.00170175	-0.00120478	-0.00184298	-0.00179142	-0.00203232	-0.00213122	-0.00066458	-0.00118004	-0.00159355	0.00043278	-0.00209339	-0.00059145	0.00054275	-0.00150165	-0.00178100	0.00032022	-0.00170909	-0.00110637	0.00122518	-0.00005417	-0.00064613	0.00003222	0.00049343	0.00019404	-0.00097142	0.00037411	-0.00010861	0.00086531	-0.00058245	0.00036163	-0.00042198	0.00054257	0.00245320	0.00250927	-0.00046097	-0.00010259	-0.00070423	0.00058426	0.00098138	-0.00094917	-0.00314262	0.00034953	0.00010666	0.00049776	-0.00149127	0.00196657	0.00027922	0.00255645	0.00123518	0.00216035	-0.00085831	0.00116252	0.00157474	-0.00037479	0.00022974	0.00128325	-0.00015329	0.00038460	0.00007012	-0.00033006	0.00050365	0.00066015	0.00067311	0.00036699	0.00054990	0.00098949	0.00088097	0.00027743	0.00008028	-0.00012983	-0.00011242	-0.00013000	-0.00024046	0.00017892	0.00050467	0.00066381	0.00011300	0.00016324	-0.00001637	0.00059831	0.00028228	0.00048389	0.00007895	0.00041479	0.00044905	0.00019645	0.00028166	-0.00027337	-0.00016151	-0.00018682	0.00034512	0.00061575	0.00008462	0.00050343	0.00055407	0.00085725	0.00013121	0.00022062	0.00041467	-0.00012947	-21.47483647
0.4499	-21.47483647	-21.47483647	-21.47483647	-21.47483647	-21.47483647	-21.47483647	-21.47483647	-21.47483647	-21.47483647	-21.47483647	-21.47483647	-21.47483647	-21.47483647	-21.47483647	-21.47483647	-21.47483647	-21.47483647	-21.47483647	-21.47483647	-21.47483647	-21.47483647	-21.47483647	-21.47483647	-21.47483647	-21.47483647	-21.47483647	-21.47483647	-21.47483647	-21.47483647	-21.47483647	-21.47483647	-21.47483647	-1.06668133	-0.33554516	-0.16733891	0.19434770	-0.01327431	-0.10819381	0.06364750	0.03413057	-0.00291014	0.05211036	0.00796230	0.00553789	0.03775190	0.03391422	0.01958804	0.01397384	-0.01687141	0.03470855	0.04326065	0.03400577	0.02839389	0.02247982	0.03099880	0.02938827	0.02902439	0.03128200	0.03092574	0.03132451	0.03171907	0.02786436	0.02953054	0.02426851	0.03075741	0.02608037	0.02608945	0.02739282	0.02524146	0.02482791	0.02806050	0.02351928	0.02568094	0.02392012	0.02425678	0.02792901	0.01776171	0.01911641	0.03609285	0.01548390	0.03078286	0.00537833	0.01885503	0.02415076	0.00760052	0.02464336	0.01031555	0.02614933	0.02921314	0.03304097	0.02166425	0.02210220	0.02261757	0.02244602	0.02451362	0.02377001	0.02685502	0.02046412	0.01979034	0.02194716	0.02151578	0.01636779	0.01959929	0.01924548	0.01192706	0.02082081	0.01801032	0.01252438	0.00751464	0.00830525	0.00791012	0.00765235	0.00580943	0.00455085	0.00655287	-0.00122432	-0.00735476	-0.00654873	-0.00471238	-0.00836308	-0.01214038	-0.01977285	-0.01473307	-0.01329642	-0.01925188	-0.02028154	-0.02380737	-0.02297459	-0.02754940	-0.02667826	-0.02998402	-0.03374826	-0.03504154	-0.04083137	-0.03995623	-0.04242341	-0.04169741	-0.04172034	-0.04511231	-0.03978349	-0.04569938	-0.04723156	-0.04548985	-0.04839993	-0.04737499	-0.04837173	-0.04922130	-0.04754241	-0.04791658	-0.05123646	-0.05063717	-0.05136421	-0.05446084	-0.05406326	-0.05370327	-0.05247533	-0.05456972	-0.05124140	-0.05308020	-0.05276203	-0.05524643	-0.05145621	-0.05185628	-0.05094531	-0.05175242	-0.05217787	-0.05173736	-0.05072519	-0.04969035	-0.04747960	-0.04957906	-0.04771647	-0.04864825	-0.04865073	-0.04689455	-0.04592060	-0.04705075	-0.04565679	-0.04304694	-0.04512483	-0.04380180	-0.04346233	-0.04288847	-0.04245119	-0.04138883	-0.03922252	-0.03955867	-0.03905226	-0.03551434	-0.03527777	-0.03563228	-0.03431205	-0.03278105	-0.03357883	-0.03103390	-0.03129789	-0.02778281	-0.02829811	-0.02564475	-0.02718111	-0.02532246	-0.02568714	-0.02271163	-0.02331153	-0.01997260	-0.01892723	-0.02054623	-0.01684735	-0.01827261	-0.01689612	-0.01654878	-0.01551839	-0.01367718	-0.01211876	-0.01103062	-0.01087782	-0.01063755	-0.00915921	-0.00915304	-0.00684053	-0.00588947	-0.00575130	-0.00477885	-0.00519605	-0.00398502	-0.00400252	-0.00315802	-0.00242833	-0.00196030	-0.00112957	-0.00139247	-0.00038490	0.00095577	0.00109766	0.00127250	0.00150482	0.00075813	0.00134232	0.00231704	0.00250257	0.00325864	0.00331176	0.00441861	0.00477966	0.00406488	0.00506424	0.00479134	0.00507432	0.00547259	0.00597400	0.00588131	0.00566647	0.00588321	0.00609229	0.00603536	0.00732722	0.00655449	0.00622107	0.00735149	0.00691848	0.00704278	0.00738940	0.00734231	0.00680049	0.00647816	0.00669201	0.00733535	0.00763387	0.00805418	0.00871386	0.00749478	0.00891443	0.00776652	0.00754265	0.00861643	0.00764428	0.00756053	0.00848541	0.00790851	0.00728259	0.00940826	0.00874759	0.00871896	0.00903521	0.00934400	0.00909444	0.00969818	0.01045500	0.01062720	0.00991299	0.01088566	0.01042485	0.01155147	0.00951548	0.01008303	0.01020797	0.01138404	0.00993118	0.00917982	0.01046684	0.00920518	0.00973779	0.00966262	0.00886004	0.00900763	0.00927602	0.00898280	0.00733759	0.00818422	0.00996806	0.00833920	0.00790230	0.00794982	0.00838808	0.00754901	0.00652349	0.00713581	0.00662920	0.00693104	0.00490781	0.00709180	0.00498004	0.00822952	0.00898717	0.00735544	0.00471401	0.00662154	0.00582991	0.00706993	0.00743310	0.00354512	0.00642307	0.00567008	0.00466276	0.00650363	0.00392085	0.00544351	0.00846888	0.00414885	0.00345445	0.00649925	0.00430517	0.00388822	0.00344039	0.00179855	0.00183100	0.00381211	0.00488226	0.00584915	0.00173122	-0.00123490	0.00443041	0.00288899	0.00319482	0.00187071	0.00144317	0.00263361	0.00330206	0.00529903	0.00311614	0.00420460	0.00201289	0.00258112	0.00340177	0.00205294	0.00387988	0.00346395	0.00249824	0.00452168	0.00183120	0.00279152	0.00202275	0.00345934	0.00202762	0.00131735	0.00214660	0.00363323	0.00526985	-0.00017828	0.00602303	0.00308130	0.00366789	0.00392084	0.00188081	0.00177512	0.00434807	0.00264013	0.00207248	0.00356645	0.00366170	0.00184588	0.00644510	0.00273549	0.00144019	0.00199924	0.00427278	0.00134191	0.00007348	-0.00046342	0.00081053	0.00236564	0.00126981	-0.00093460	0.00174053	-0.00014966	0.00144479	0.00051988	0.00151026	0.00032751	-0.00194916	0.00033334	0.00212552	-0.00047572	-0.00020733	-0.00119708	-0.00117965	-0.00389022	0.00010570	-0.00097677	-0.00215871	0.00039946	-0.00109649	-0.00009964	-0.00017774	-0.00069935	-0.00018841	0.00064205	-0.00222145	0.00044205	-0.00102884	-0.00082413	-0.00031225	0.00019408	-0.00260350	-0.00205565	-0.00220124	-0.00135725	-0.00073495	-0.00104847	-0.00134787	-0.00111622	-0.00093982	-0.00148901	-0.00071565	-0.00197811	-0.00274919	-0.00194973	-0.00063409	0.00165450	-0.00005251	-0.00144088	-0.00262913	-0.00103264	-0.00196240	0.00090104	-0.00077568	0.00222780	-0.00040923	0.00098314	0.00030732	0.00080272	-0.00041733	0.00093352	0.00082438	-0.00002390	0.00072964	-0.00017657	-0.00033255	-0.00090673	0.00009713	-0.00013051	-0.00022049	0.00078805	0.00020919	0.00011976	-0.00011064	-0.00033176	0.00016059	0.00033061	0.00024349	0.00078229	0.00025001	0.00070530	-0.00032610	0.00037997	0.00037528	0.00037208	0.00063650	0.00030059	-0.00006229	0.00028853	-0.00000102	0.00025584	-0.00010098	0.00011854	0.00028776	0.00032223	-0.00009069	-0.00025601	0.00017984	-0.00005697	0.00019906	0.00069179	0.00068010	0.00041055	0.00067511	0.00038444	0.00001103	0.00008157	0.00062042	-0.00022374	-21.47483647
0.4999	-21.47483647	-21.47483647	-21.47483647	-21.47483647	-21.47483647	-21.47483647	-21.47483647	-21.47483647	-21.47483647	-21.47483647	-21.47483647	-21.47483647	-21.47483647	-21.47483647	-21.47483647	-21.47483647	-21.47483647	-21.47483647	-21.47483647	-21.47483647	-21.47483647	-21.47483647	-21.47483647	-21.47483647	-21.47483647	-21.47483647	-21.47483647	-21.47483647	-21.47483647	-21.47483647	-21.47483647	-21.47483647	0.76781548	0.38642643	-0.19746431	0.07313346	-0.01445538	-0.02976129	0.05798322	0.04560586	-0.00014923	0.00322029	0.06123178	0.03330572	0.05753390	0.02561188	0.03231336	0.03117332	-0.01619593	0.03316226	0.03728049	0.03314750	0.01972971	0.02081829	0.03603474	0.03263672	0.03172225	0.03113294	0.03127816	0.03318658	0.03124399	0.02800686	0.03222533	0.02546345	0.03197432	0.02268302	0.02893997	0.02561338	0.02836134	0.02684081	0.02609422	0.02518157	0.02532693	0.02521695	0.02470683	0.02925290	0.02749481	0.01798793	0.02986290	0.02342210	0.01829285	0.01882774	0.02465275	0.02812270	0.02303437	0.03274455	0.00432783	0.02385719	0.02814282	0.03031588	0.01913469	0.02353258	0.02043593	0.01825148	0.02331871	0.02370604	0.02198949	0.02391676	0.02004069	0.02221806	0.01816745	0.01608010	0.02114961	0.02126783	0.01229051	0.02221057	0.01196314	0.01349547	0.00053038	0.00926707	0.00621098	0.00195689	0.00453892	0.00718252	0.00534959	-0.00222541	-0.00795162	-0.01026471	-0.00418604	-0.00972101	-0.01280247	-0.02023779	-0.01644318	-0.01305006	-0.01948540	-0.01974018	-0.02105637	-0.02369921	-0.02669818	-0.02734507	-0.03139250	-0.03049037	-0.03497246	-0.03995837	-0.04033244	-0.03992378	-0.04010093	-0.04068275	-0.04281010	-0.03985478	-0.04670774	-0.05026903	-0.04594656	-0.05024801	-0.04714488	-0.04737264	-0.04865497	-0.04685215	-0.05026321	-0.05438457	-0.05164062	-0.05151130	-0.05338035	-0.05264013	-0.05155053	-0.05191105	-0.05461935	-0.05225695	-0.05154848	-0.05456411	-0.05587634	-0.05450470	-0.05243720	-0.05231521	-0.05250255	-0.05434852	-0.05317690	-0.05044173	-0.04738826	-0.04747035	-0.04951872	-0.04883518	-0.04866589	-0.04979488	-0.04747306	-0.04653450	-0.04665488	-0.04466625	-0.04548419	-0.04538663	-0.04412929	-0.04420119	-0.04205217	-0.04307817	-0.04103472	-0.03956869	-0.04080344	-0.03853373	-0.03466405	-0.03355013	-0.03388165	-0.03343109	-0.03252110	-0.03500816	-0.03217195	-0.03099632	-0.02648214	-0.02589959	-0.02502632	-0.02754771	-0.02708033	-0.02761344	-0.02295696	-0.02328954	-0.02025550	-0.01880922	-0.01981604	-0.01749790	-0.01836123	-0.01734334	-0.01570647	-0.01459917	-0.01341861	-0.01206052	-0.01069192	-0.01236449	-0.01077368	-0.00888489	-0.01036005	-0.00796490	-0.00625667	-0.00576265	-0.00433186	-0.00419295	-0.00443915	-0.00422397	-0.00361092	-0.00231959	-0.00172591	-0.00120389	-0.00198686	-0.00005863	0.00138578	0.00074690	0.00134055	0.00172200	0.00160483	0.00144872	0.00130385	0.00176606	0.00377880	0.00318683	0.00566104	0.00472681	0.00460046	0.00447926	0.00454138	0.00514805	0.00441703	0.00508417	0.00584222	0.00499270	0.00614140	0.00781786	0.00709223	0.00763975	0.00763960	0.00570440	0.00740950	0.00756216	0.00746237	0.00714465	0.00776107	0.00707184	0.00799144	0.00747692	0.00772566	0.00867461	0.00841626	0.00951726	0.00904790	0.00957894	0.00905033	0.00775543	0.00869860	0.00909798	0.00788071	0.00930075	0.00829601	0.00795336	0.00862351	0.00887573	0.00801225	0.00901425	0.00875128	0.00880158	0.00926458	0.00889951	0.00968441	0.00822863	0.00988737	0.00993993	0.01146403	0.00977880	0.00908715	0.00993782	0.01078234	0.01170538	0.00913506	0.01022594	0.00928923	0.01196273	0.00972102	0.00938521	0.01064199	0.01177837	0.01045432	0.00745283	0.00933263	0.01157466	0.00814175	0.00940989	0.00931068	0.01056522	0.01093363	0.01002547	0.01014856	0.00924636	0.00946045	0.00803573	0.00941064	0.00795294	0.00745168	0.01115416	0.01078938	0.00750798	0.00742544	0.00776187	0.00746176	0.00671703	0.00544624	0.00981652	0.00926335	0.00533171	0.00448880	0.00555683	0.00575700	0.00954017	0.00633953	0.00594108	0.00826496	0.00715859	0.00588268	0.00515482	0.00494702	0.00419362	0.00537384	0.00886911	0.00604505	0.00497366	0.00371312	0.00638237	0.00443933	0.00580605	0.00386565	0.00322841	0.00384966	0.00852342	0.00539329	0.00487447	0.00419590	0.00273737	0.00055536	0.00497865	0.00493679	0.00446411	0.00264389	0.00267053	0.00445006	0.00047456	0.00257626	-0.00014635	0.00390948	0.00280121	0.00001137	-0.00013613	0.00208190	0.00306202	-0.00042394	0.00264658	-0.00089564	0.00057741	0.00337960	0.00239366	0.00073256	0.00158702	0.00116055	0.00231485	0.00167251	0.00341984	0.00258583	0.00587558	0.00019240	0.00107712	0.00301799	0.00539542	0.00269924	0.00022373	0.00098805	0.00153506	0.00176040	0.00137926	-0.00008144	0.00221747	0.00293088	0.00374230	0.00270028	0.00344149	0.00275007	0.00238124	0.00290406	0.00087573	0.00337363	0.00261123	0.00483336	0.00360045	-0.00054093	0.00131890	0.00255730	0.00231808	0.00429739	0.00283906	0.00172183	0.00402720	-0.00228017	0.00157992	0.00176418	0.00139273	0.00184788	0.00377626	0.00045245	0.00092398	0.00103988	0.00196652	-0.00078434	-0.00059828	0.00068294	-0.00034871	0.00114886	-0.00050115	-0.00030961	-0.00040302	0.00068989	0.00020055	0.00005406	-0.00157586	-0.00188451	-0.00112921	-0.00104061	0.00002972	-0.00202360	-0.00260962	-0.00112771	-0.00086429	-0.00056360	-0.00197414	0.00093283	-0.00135674	-0.00041458	-0.00040174	0.00022809	-0.00048062	-0.00009796	0.00212146	0.00007700	0.00099767	-0.00039545	0.00065167	-0.00010278	0.00046530	0.00035573	-0.00015989	0.00120497	0.00065901	-0.00031511	-0.00025667	0.00092087	0.00016803	-0.00002869	0.00022533	-0.00054592	-0.00100083	0.00012064	-0.00021438	-0.00020918	0.00016247	-0.00017830	-0.00009764	0.00015165	-0.00060067	-0.00025378	-0.00034510	0.00002394	0.00016598	0.00059450	0.00032897	0.00022668	0.00056190	0.00023508	0.00040401	0.00058868	0.00006517	0.00071347	0.00121379	0.00028807	0.00045826	0.00023789	0.00038766	0.00030813	0.00038061	-0.00058735	-21.47483647
0.5499	-21.47483647	-21.47483647	-21.47483647	-21.47483647	-21.47483647	-21.47483647	-21.47483647	-21.47483647	-21.47483647	-21.47483647	-21.47483647	-21.47483647	-21.47483647	-21.47483647	-21.47483647	-21.47483647	-21.47483647	-21.47483647	-21.47483647	-21.47483647	-21.47483647	-21.47483647	-21.47483647	-21.47483647	-21.47483647	-21.47483647	-21.47483647	-21.47483647	-21.47483647	-21.47483647	-21.47483647	-21.47483647	-21.47483647	-0.09105270	-0.11947696	0.09499833	0.01341664	0.07858315	-0.03344899	0.00770817	-0.03125193	0.08212853	0.00444143	0.03476358	0.03666347	0.04848813	0.03165004	0.02690331	-0.00523581	0.03507583	0.03641160	0.03191490	0.02583947	0.02931591	0.03190595	0.03298911	0.03108674	0.02731238	0.03778766	0.02926226	0.03083103	0.02560913	0.03058120	0.02570143	0.03080837	0.02496953	0.02599967	0.02698561	0.02841220	0.02786477	0.02494824	0.02481428	0.02828287	0.02436419	0.02298859	0.02608646	0.02302816	0.01925308	0.02542921	0.01769404	0.02115495	0.00947501	0.02230019	0.02825552	0.01395498	0.03435507	0.01651557	0.01831088	0.02846727	0.02550858	0.01369482	0.02055630	0.02395552	0.02469160	0.02365057	0.01835570	0.02232676	0.02352780	0.01939983	0.02279525	0.02137818	0.01767435	0.01858525	0.02137036	0.00754226	0.02129464	0.01350395	0.01606183	0.00438549	0.01308024	0.00776135	0.00778911	0.00961840	0.01036439	0.00797740	0.00339111	-0.00236963	-0.00328414	-0.00039331	0.00079692	-0.00431540	-0.01007110	-0.00919119	-0.00900093	-0.01372044	-0.01139350	-0.01416596	-0.01673173	-0.02242595	-0.02533844	-0.02864348	-0.03328383	-0.03645132	-0.04107312	-0.03790169	-0.03911964	-0.03858862	-0.03981082	-0.04319325	-0.04023257	-0.04552461	-0.05005664	-0.04495849	-0.04695373	-0.04531115	-0.04615422	-0.04753868	-0.04693027	-0.04897515	-0.05353429	-0.05063076	-0.05032101	-0.05065873	-0.05020158	-0.05147948	-0.04863519	-0.05318041	-0.05340998	-0.05149710	-0.05295845	-0.05319398	-0.05198937	-0.05290681	-0.05089009	-0.04953055	-0.05078610	-0.05245899	-0.04801348	-0.04949733	-0.04945768	-0.04944503	-0.04803706	-0.04828601	-0.04823007	-0.04757409	-0.04607886	-0.04660161	-0.04384426	-0.04338493	-0.04528576	-0.04348797	-0.04361881	-0.04072390	-0.04195187	-0.03824492	-0.03744602	-0.03882174	-0.03693177	-0.03410073	-0.03575352	-0.03266694	-0.03370272	-0.03314986	-0.03440900	-0.03191670	-0.03061032	-0.02741520	-0.02840120	-0.02664688	-0.02944705	-0.02527826	-0.02525065	-0.02421795	-0.02140114	-0.02206683	-0.01935217	-0.01997529	-0.01915017	-0.01711637	-0.01549025	-0.01634249	-0.01349059	-0.01385124	-0.01404256	-0.01049608	-0.01027271	-0.00875204	-0.01081691	-0.00931079	-0.00771154	-0.00586969	-0.00579466	-0.00504843	-0.00527678	-0.00426231	-0.00345436	-0.00282872	-0.00236949	-0.00202100	-0.00201486	-0.00165575	-0.00053434	0.00026028	0.00088703	0.00074938	0.00060633	0.00035931	0.00200807	0.00188216	0.00268132	0.00209055	0.00421523	0.00411746	0.00365671	0.00475142	0.00498135	0.00485287	0.00490120	0.00497810	0.00400032	0.00542703	0.00683263	0.00607401	0.00642607	0.00603435	0.00647501	0.00740559	0.00748459	0.00778186	0.00713393	0.00699398	0.00610446	0.00730144	0.00741064	0.00758572	0.00812470	0.00821472	0.00902116	0.00794358	0.00808316	0.00924580	0.00873590	0.00948481	0.00934338	0.00887446	0.00962719	0.00816761	0.00860518	0.00826645	0.00833866	0.00937032	0.00828327	0.00849284	0.00920718	0.00796449	0.00939652	0.00873854	0.00944013	0.00919073	0.00902575	0.00955690	0.00767731	0.00933166	0.00942628	0.00833447	0.00880038	0.00899903	0.00977407	0.00845674	0.00841796	0.00841097	0.00930895	0.00954268	0.00946187	0.00945596	0.00883487	0.01083937	0.00620893	0.00852639	0.01204138	0.00900292	0.00935207	0.00807127	0.00986028	0.01209607	0.01025407	0.01075638	0.00851930	0.01031168	0.01166085	0.01110475	0.00758057	0.01026273	0.00981006	0.01219728	0.01068958	0.00862876	0.00847142	0.00702447	0.00974508	0.00623526	0.01057839	0.01082214	0.00807322	0.00693236	0.00609617	0.00732816	0.01282310	0.00745879	0.00593311	0.01082036	0.00831725	0.00913146	0.00630066	0.00497068	0.00580548	0.00754220	0.01126997	0.00946911	0.00873554	0.00282058	0.00730990	0.00599718	0.00386761	0.00651317	0.00420711	0.00621136	0.00582931	0.00734518	0.00750249	0.00633629	0.00612045	0.00674619	0.00811516	0.00335025	0.00498155	0.00610763	0.00538456	0.00662433	0.00487574	0.00306967	0.00425841	0.00633350	0.00556451	0.00366784	0.00345356	0.00494660	0.00598009	0.00336535	0.00342924	0.00292803	0.00276426	0.00470512	0.00140137	0.00378969	0.00448238	0.00367627	0.00299221	0.00248016	0.00168508	0.00102039	0.00559251	0.00211531	0.00360039	0.00407457	0.00345003	0.00326693	0.00031397	0.00033684	0.00000708	0.00251674	-0.00179298	0.00149040	0.00138004	-0.00013751	0.00340211	0.00230687	0.00236058	0.00312603	0.00010524	0.00314337	0.00222906	0.00117210	0.00165366	0.00096291	0.00202360	-0.00002215	0.00137298	0.00141489	0.00201883	0.00495330	0.00276834	0.00330928	0.00276558	-0.00067446	0.00106587	0.00319995	0.00151555	0.00241433	0.00202590	0.00249656	0.00352806	0.00384478	0.00566529	0.00304965	0.00382063	0.00324991	0.00234680	0.00482066	0.00474610	0.00281391	0.00270631	0.00254674	0.00388270	0.00286081	-0.00014145	0.00018922	0.00023658	0.00148780	0.00050888	-0.00049044	-0.00183299	0.00053765	-0.00226896	-0.00074354	-0.00112679	0.00042212	0.00075845	0.00260010	0.00269467	0.00159488	0.00112008	0.00269185	0.00219147	0.00237855	0.00352222	0.00194742	0.00237255	0.00250642	0.00201747	0.00115442	0.00232128	0.00233800	0.00102502	0.00101226	0.00125075	0.00150759	0.00049608	0.00058188	0.00052754	-0.00039281	0.00008678	-0.00069652	-0.00053266	-0.00035945	-0.00058495	-0.00044118	-0.00041514	-0.00039508	-0.00051980	-0.00081147	-0.00008883	-0.00008134	-0.00019567	-0.00016531	0.00031146	-0.00014971	-0.00004406	-0.00027990	-0.00013595	0.00003591	0.00011401	0.00003864	-0.00030734	-0.00052629	-0.00095585	-0.00103264	-0.00119978	-0.00094942	-0.00117965	-0.00160208	-21.47483647
0.5999	-21.47483647	-21.47483647	-21.47483647	-21.47483647	-21.47483647	-21.47483647	-21.47483647	-21.47483647	-21.47483647	-21.47483647	-21.47483647	-21.47483647	-21.47483647	-21.47483647	-21.47483647	-21.47483647	-21.47483647	-21.47483647	-21.47483647	-21.47483647	-21.47483647	-21.47483647	-21.47483647	-21.47483647	-21.47483647	-21.47483647	-21.47483647	-21.47483647	-21.47483647	-21.47483647	-21.47483647	-21.47483647	-0.14787602	0.14860948	-0.11438712	-0.16311846	0.10720853	-0.21303564	0.07514235	-0.02233324	-0.02836134	0.02842466	-0.00473657	0.00801028	0.03721487	0.02348764	0.02805126	0.02599206	-0.00062900	0.03803187	0.03827254	0.02918548	0.02563881	0.02401116	0.02904711	0.02925380	0.02663406	0.02911288	0.03993668	0.03050494	0.03013170	0.02460003	0.03119407	0.02517465	0.02662952	0.02482553	0.02785330	0.01957273	0.02723987	0.02961195	0.02659397	0.02390574	0.02904545	0.02293664	0.02078390	0.02444378	0.02079045	0.02229753	0.02965778	0.01130220	0.01293287	0.01247926	0.01925331	0.03284685	0.01719766	0.02963028	0.01342472	0.02550649	0.02840280	0.03070718	0.02095887	0.02048209	0.02441453	0.01957489	0.02331102	0.01796933	0.02348157	0.02043908	0.01957171	0.02505942	0.01737874	0.01752743	0.01590211	0.01488081	0.01350025	0.01996000	0.01431773	0.01260425	0.00450143	0.00811642	0.00773515	0.00585634	0.01000771	0.00957666	0.01277408	0.00208886	-0.00277860	-0.00319131	-0.00235736	-0.00382683	-0.00561232	-0.01121137	-0.00987693	-0.00819197	-0.01054155	-0.00932634	-0.01158742	-0.01621357	-0.02035387	-0.02423471	-0.02834878	-0.02994061	-0.03317512	-0.04301429	-0.03949036	-0.03897212	-0.03865791	-0.03821696	-0.04164849	-0.04104455	-0.04532863	-0.04775826	-0.04393569	-0.04585830	-0.04506847	-0.04576656	-0.04702186	-0.04672340	-0.04891421	-0.05209011	-0.05097034	-0.04944864	-0.05151837	-0.04860869	-0.05034346	-0.04994657	-0.05322612	-0.05222971	-0.05119598	-0.05287765	-0.05317319	-0.05016437	-0.05118223	-0.04890557	-0.04787427	-0.05038603	-0.05142717	-0.04673109	-0.04966637	-0.04899472	-0.04832795	-0.04741001	-0.04627332	-0.04691309	-0.04768424	-0.04512731	-0.04637901	-0.04491228	-0.04362481	-0.04585406	-0.04218796	-0.04303687	-0.04116000	-0.04094240	-0.03852499	-0.03706132	-0.03749970	-0.03544530	-0.03457572	-0.03632547	-0.03300743	-0.03445082	-0.03239331	-0.03204266	-0.03137896	-0.02976285	-0.02887087	-0.02818370	-0.02723164	-0.02840151	-0.02481787	-0.02455505	-0.02230220	-0.02106481	-0.02164386	-0.02095541	-0.01880213	-0.01831266	-0.01636251	-0.01526553	-0.01545984	-0.01378010	-0.01369391	-0.01391531	-0.01116073	-0.01054599	-0.00979816	-0.00957616	-0.00942884	-0.00743675	-0.00643679	-0.00504174	-0.00519326	-0.00520979	-0.00360276	-0.00312333	-0.00308035	-0.00240848	-0.00184827	-0.00029681	-0.00110081	-0.00130735	0.00089702	0.00062390	0.00098016	0.00052891	0.00064595	0.00268844	0.00117215	0.00222514	0.00274071	0.00197661	0.00466883	0.00278342	0.00406671	0.00512656	0.00495325	0.00494832	0.00475016	0.00469051	0.00468289	0.00611653	0.00625910	0.00583442	0.00621597	0.00650142	0.00723164	0.00609224	0.00724153	0.00738190	0.00757077	0.00608431	0.00713479	0.00740187	0.00724548	0.00772751	0.00791461	0.00882078	0.00822189	0.00784012	0.00898984	0.00886293	0.00958746	0.00843940	0.00857635	0.00834433	0.00803508	0.00786620	0.00824486	0.00806460	0.00914017	0.00899040	0.00925845	0.00910409	0.00898164	0.00900991	0.00917605	0.00940206	0.01003988	0.01013033	0.01032657	0.00922810	0.01054481	0.00969667	0.00865343	0.00996941	0.01024871	0.00982348	0.00855326	0.01010523	0.00932374	0.00898036	0.00820492	0.00890397	0.00976918	0.00693475	0.00819869	0.00836209	0.00858487	0.00957458	0.00856048	0.00791941	0.00863176	0.00856792	0.00895763	0.00942895	0.01100046	0.00630872	0.00945436	0.01251274	0.01133073	0.00827010	0.00895502	0.01006958	0.01087639	0.01083623	0.00837006	0.00849998	0.00890383	0.00833766	0.00781802	0.00888486	0.01045301	0.01211656	0.00842539	0.00880421	0.00941429	0.01298317	0.00824782	0.00961429	0.01353526	0.00830941	0.00817458	0.00646145	0.00794263	0.00723425	0.01109542	0.01222285	0.00961205	0.01521555	0.00829559	0.00849363	0.00729342	0.00871389	0.00763746	0.00538533	0.00703867	0.00778662	0.00803431	0.00989699	0.00750476	0.01159699	0.00829176	0.00895600	0.00590829	0.00437112	0.00601469	0.00412954	0.00574747	0.00427261	0.00497215	0.00476823	0.00697743	0.00522107	0.00513330	0.00468636	0.00560595	0.00336550	0.00208669	0.00615190	0.00205013	0.00538578	0.00351557	0.00152819	0.00359173	0.00449179	0.00712714	0.00358117	0.00578304	0.00531161	0.00221945	0.00413217	0.00167622	0.00115605	0.00410658	0.00401467	0.00408023	0.00279398	0.00213276	0.00280923	0.00123695	0.00265346	0.00144908	0.00154394	0.00125986	0.00228869	0.00197258	0.00360944	0.00160547	0.00088312	0.00323313	0.00165268	0.00171557	0.00252149	0.00175330	-0.00095743	-0.00051423	0.00184615	0.00088419	0.00048988	0.00280867	0.00270801	0.00277578	0.00142861	0.00030840	0.00109870	0.00169309	0.00093831	0.00216225	0.00229957	0.00096628	0.00115676	0.00279395	0.00142844	0.00066701	0.00079995	0.00235869	0.00254549	0.00433857	0.00363093	0.00418232	0.00295937	0.00420912	0.00320005	0.00368138	0.00170710	0.00113564	0.00142851	0.00201429	0.00235830	0.00129048	0.00148166	0.00204805	-0.00032372	0.00167814	0.00047002	0.00407711	0.00167846	0.00293170	0.00181753	0.00235582	0.00339999	0.00363688	0.00652222	0.00447458	0.00609104	0.00556161	0.00544412	0.00499185	0.00536741	0.00436245	0.00441669	0.00527175	0.00372338	0.00376797	0.00269890	0.00413000	0.00278049	0.00270980	0.00273715	0.00212764	0.00210621	0.00161353	0.00132175	0.00188100	0.00097119	0.00135815	0.00142097	0.00159302	0.00093094	0.00095117	0.00142741	0.00167689	0.00109837	0.00189043	0.00162016	0.00160456	0.00154790	0.00058142	0.00109791	0.00068050	0.00005472	0.00027127	-0.00014960	-0.00081370	-0.00183193	-0.00177589	-0.00213442	-0.00197322	-0.00204005	-0.00247861	-21.47483647
0.6499	-21.47483647	-21.47483647	-21.47483647	-21.47483647	-21.47483647	-21.47483647	-21.47483647	-21.47483647	-21.47483647	-21.47483647	-21.47483647	-21.47483647	-21.47483647	-21.47483647	-21.47483647	-21.47483647	-21.47483647	-21.47483647	-21.47483647	-21.47483647	-21.47483647	-21.47483647	-21.47483647	-21.47483647	-21.47483647	-21.47483647	-21.47483647	-21.47483647	-21.47483647	-21.47483647	-21.47483647	-21.47483647	-0.78214509	1.08559155	0.15283167	-0.02304835	0.19230466	-0.01921249	-0.08840947	-0.03382543	0.00529095	0.01652048	-0.00385265	0.00536245	0.07037180	0.05530775	0.02993386	0.02257935	0.00634369	0.03644033	0.03378786	0.03735521	0.03274527	0.03000876	0.02982901	0.02528595	0.03085770	0.02830050	0.03536107	0.02397846	0.03067024	0.02164778	0.02616111	0.02581014	0.03052326	0.02611216	0.02603955	0.02563340	0.02757662	0.02889050	0.02702396	0.01902299	0.02712827	0.02555696	0.02891163	0.02329701	0.02006195	0.01540777	0.03188009	0.01254202	0.01858945	0.01439346	0.03172357	0.01187740	0.00537492	0.03204180	0.01661756	0.02596568	0.02705119	0.03152260	0.02017596	0.01840752	0.02093390	0.02119519	0.01746783	0.01879223	0.02546694	0.02195979	0.02133879	0.02349352	0.01480014	0.01763111	0.02139587	0.01864087	0.00983680	0.01735390	0.01330722	0.01222743	0.00399040	0.00542200	0.00855041	0.00811235	0.00756938	0.00655283	0.00903516	0.00106863	-0.00533494	-0.00612081	-0.00301589	-0.00466633	-0.00963323	-0.01780521	-0.01226603	-0.01427015	-0.01579245	-0.01444606	-0.01558697	-0.02045244	-0.02394436	-0.02586065	-0.02884750	-0.03158939	-0.03366132	-0.04353416	-0.03847175	-0.03798162	-0.03916328	-0.03946650	-0.04073315	-0.04134670	-0.04532006	-0.04728126	-0.04438999	-0.04596234	-0.04602014	-0.04556557	-0.04529471	-0.04637204	-0.04910655	-0.05182216	-0.04883465	-0.04965118	-0.05070181	-0.05010173	-0.05050500	-0.04930988	-0.05342531	-0.05067843	-0.05042684	-0.05155210	-0.05276977	-0.05113015	-0.05198443	-0.05041958	-0.04901280	-0.04901250	-0.05040620	-0.04598490	-0.04992891	-0.04975814	-0.04805738	-0.04775968	-0.04675599	-0.04585574	-0.04572027	-0.04554163	-0.04506011	-0.04410380	-0.04303407	-0.04435721	-0.04167594	-0.04345542	-0.04130742	-0.04067763	-0.03886945	-0.03871637	-0.03849847	-0.03608986	-0.03530062	-0.03599410	-0.03407985	-0.03398070	-0.02964558	-0.03213029	-0.03052121	-0.02994408	-0.02878709	-0.02673030	-0.02690508	-0.02743211	-0.02404822	-0.02259000	-0.02313850	-0.02155376	-0.02155050	-0.02069794	-0.01961751	-0.01800573	-0.01689118	-0.01470758	-0.01494667	-0.01369278	-0.01283727	-0.01241684	-0.01157100	-0.01029903	-0.00927850	-0.01006749	-0.00965929	-0.00749500	-0.00669540	-0.00631890	-0.00549058	-0.00484184	-0.00334855	-0.00309025	-0.00206218	-0.00212149	-0.00281139	-0.00055938	-0.00220085	-0.00163660	0.00040660	-0.00022810	0.00016116	0.00049481	0.00112799	0.00169315	0.00161286	0.00188445	0.00268241	0.00283409	0.00380869	0.00316026	0.00487836	0.00441428	0.00452679	0.00423604	0.00468611	0.00513818	0.00575555	0.00644403	0.00544602	0.00540311	0.00614877	0.00665379	0.00710166	0.00645486	0.00684698	0.00714241	0.00769539	0.00673160	0.00645269	0.00742368	0.00708220	0.00685009	0.00779170	0.00876021	0.00869642	0.00831362	0.00951106	0.00861008	0.00870398	0.00850991	0.00807186	0.00845160	0.00841058	0.00849901	0.00877499	0.00795565	0.00985810	0.00930154	0.00922527	0.00953466	0.00944605	0.00878686	0.00928871	0.00849617	0.00931322	0.00988873	0.00997232	0.00834008	0.01024350	0.00987114	0.01004699	0.00934561	0.01108439	0.00924312	0.00895081	0.01060502	0.00960023	0.00880055	0.00893614	0.01013895	0.01000130	0.00790854	0.00829001	0.00854961	0.00884116	0.00885148	0.00867965	0.00895236	0.00909643	0.00728828	0.00876597	0.00927692	0.00914280	0.00662889	0.00960535	0.01013215	0.00948185	0.00631914	0.00810661	0.00891209	0.01009683	0.00984183	0.00757665	0.00822973	0.00758458	0.00851696	0.00762167	0.01041839	0.01008220	0.00827082	0.00802667	0.00671829	0.00910952	0.01421970	0.00799401	0.00902241	0.01251157	0.00839098	0.00828722	0.00535784	0.00759892	0.00648030	0.01062642	0.01526298	0.01001699	0.01318604	0.00715354	0.00689265	0.00825218	0.00781714	0.00885811	0.00456885	0.00646555	0.00909863	0.00746900	0.01106057	0.00923934	0.01042713	0.00825745	0.01253490	0.00732024	0.00706156	0.00841111	0.00623386	0.00914176	0.00491976	0.00644036	0.00553068	0.00752231	0.00588470	0.00797177	0.00494940	0.00729962	0.00608878	0.00522267	0.00451394	0.00363903	0.00681617	0.00913754	0.00492640	0.00451404	0.00356106	0.00751697	0.00504596	0.00643949	0.00716487	0.00491134	0.00716758	0.00579895	0.00529012	0.00484068	0.00661189	0.00514287	0.00576459	0.00264380	0.00400246	0.00421116	0.00498426	0.00101808	0.00190548	0.00243072	0.00382387	0.00441123	0.00547051	0.00350331	0.00377101	0.00381267	0.00307320	0.00461649	0.00384554	0.00288055	0.00239249	0.00276145	0.00364357	0.00382545	0.00116055	0.00562234	0.00346510	0.00239949	0.00359642	0.00107268	0.00155498	0.00389650	0.00150458	0.00269449	0.00189220	0.00025196	0.00106396	0.00280113	0.00230637	0.00146158	0.00181355	0.00127273	0.00153168	0.00255215	0.00241643	0.00212955	0.00115066	0.00261091	0.00261385	0.00208795	0.00115029	0.00107227	0.00114551	0.00171951	0.00165598	-0.00031288	0.00077507	0.00289441	0.00202916	0.00119625	-0.00089506	0.00343957	0.00095755	0.00240312	0.00376158	0.00179312	0.00225385	0.00297565	0.00445799	0.00296585	0.00373862	0.00297939	0.00517207	0.00367204	0.00345045	0.00284986	0.00433487	0.00403845	0.00375002	0.00343876	0.00259233	0.00364946	0.00303311	0.00212448	0.00338920	0.00315824	0.00186717	0.00238787	0.00208429	0.00244089	0.00237884	0.00246574	0.00189017	0.00251414	0.00240872	0.00241384	0.00284231	0.00291136	0.00235005	0.00329442	0.00315120	0.00305210	0.00367576	0.00263439	0.00354325	0.00306592	0.00255343	0.00246537	0.00218744	0.00076223	0.00027350	-0.00007266	0.00006472	0.00000444	0.00003883	-0.00071513	-21.47483647
[truncated: 746,182 more chars]
