# Supplementary material for: KiMoPack: A python Package for Kinetic Modeling of the Chemical Mechanism
Source: J Phys Chem A. 2022 Jun 14;126(25):4087–99. doi: 10.1021/acs.jpca.2c00907 (PMC9251768; doi:10.1021/acs.jpca.2c00907)
Supplement: Supplementary file 2 — jp2c00907_si_002.zip [file jp2c00907_si_002.zip › Data/Scans/ACN_008.SIA]

0.000	275.00	276.00	277.00	278.00	279.00	280.00	281.00	282.00	283.00	284.00	285.00	286.00	287.00	288.00	289.00	290.00	291.00	292.00	293.00	294.00	295.00	296.00	297.00	298.00	299.00	300.00	301.00	302.00	303.00	304.00	305.00	306.00	307.00	308.00	309.00	310.00	311.00	312.00	313.00	314.00	315.00	316.00	317.00	318.00	319.00	320.00	321.00	322.00	323.00	324.00	325.00	326.00	327.00	328.00	329.00	330.00	331.00	332.00	333.00	334.00	335.00	336.00	337.00	338.00	339.00	340.00	341.00	342.00	343.00	344.00	345.00	346.00	347.00	348.00	349.00	350.00	351.00	352.00	353.00	354.00	355.00	356.00	357.00	358.00	359.00	360.00	361.00	362.00	363.00	364.00	365.00	366.00	367.00	368.00	369.00	370.00	371.00	372.00	373.00	374.00	375.00	376.00	377.00	378.00	379.00	380.00	381.00	382.00	383.00	384.00	385.00	386.00	387.00	388.00	389.00	390.00	391.00	392.00	393.00	394.00	395.00	396.00	397.00	398.00	399.00	400.00	401.00	402.00	403.00	404.00	405.00	406.00	407.00	408.00	409.00	410.00	411.00	412.00	413.00	414.00	415.00	416.00	417.00	418.00	419.00	420.00	421.00	422.00	423.00	424.00	425.00	426.00	427.00	428.00	429.00	430.00	431.00	432.00	433.00	434.00	435.00	436.00	437.00	438.00	439.00	440.00	441.00	442.00	443.00	444.00	445.00	446.00	447.00	448.00	449.00	450.00	451.00	452.00	453.00	454.00	455.00	456.00	457.00	458.00	459.00	460.00	461.00	462.00	463.00	464.00	465.00	466.00	467.00	468.00	469.00	470.00	471.00	472.00	473.00	474.00	475.00	476.00	477.00	478.00	479.00	480.00	481.00	482.00	483.00	484.00	485.00	486.00	487.00	488.00	489.00	490.00	491.00	492.00	493.00	494.00	495.00	496.00	497.00	498.00	499.00	500.00	501.00	502.00	503.00	504.00	505.00	506.00	507.00	508.00	509.00	510.00	511.00	512.00	513.00	514.00	515.00	516.00	517.00	518.00	519.00	520.00	521.00	522.00	523.00	524.00	525.00	526.00	527.00	528.00	529.00	530.00	531.00	532.00	533.00	534.00	535.00	536.00	537.00	538.00	539.00	540.00	541.00	542.00	543.00	544.00	545.00	546.00	547.00	548.00	549.00	550.00	551.00	552.00	553.00	554.00	555.00	556.00	557.00	558.00	559.00	560.00	561.00	562.00	563.00	564.00	565.00	566.00	567.00	568.00	569.00	570.00	571.00	572.00	573.00	574.00	575.00	576.00	577.00	578.00	579.00	580.00	581.00	582.00	583.00	584.00	585.00	586.00	587.00	588.00	589.00	590.00	591.00	592.00	593.00	594.00	595.00	596.00	597.00	598.00	599.00	600.00	601.00	602.00	603.00	604.00	605.00	606.00	607.00	608.00	609.00	610.00	611.00	612.00	613.00	614.00	615.00	616.00	617.00	618.00	619.00	620.00	621.00	622.00	623.00	624.00	625.00	626.00	627.00	628.00	629.00	630.00	631.00	632.00	633.00	634.00	635.00	636.00	637.00	638.00	639.00	640.00	641.00	642.00	643.00	644.00	645.00	646.00	647.00	648.00	649.00	650.00	651.00	652.00	653.00	654.00	655.00	656.00	657.00	658.00	659.00	660.00	661.00	662.00	663.00	664.00	665.00	666.00	667.00	668.00	669.00	670.00	671.00	672.00	673.00	674.00	675.00	676.00	677.00	678.00	679.00	680.00	681.00	682.00	683.00	684.00	685.00	686.00	687.00	688.00	689.00	690.00	691.00	692.00	693.00	694.00	695.00	696.00	697.00	698.00	699.00	700.00	701.00	702.00	703.00	704.00	705.00	706.00	707.00	708.00	709.00	710.00	711.00	712.00	713.00	714.00	715.00	716.00	717.00	718.00	719.00	720.00	721.00	722.00	723.00	724.00	725.00	726.00	727.00	728.00	729.00	730.00	731.00	732.00	733.00	734.00	735.00	736.00	737.00	738.00	739.00	740.00	741.00	742.00	743.00	744.00	745.00	746.00	747.00	748.00	749.00	750.00	751.00	752.00	753.00	754.00	755.00	756.00	757.00	758.00	759.00	760.00	761.00	762.00	763.00	764.00	765.00	766.00	767.00	768.00	769.00	770.00	771.00	772.00	773.00	774.00	775.00	776.00	777.00	778.00	779.00	780.00	781.00	782.00	783.00	784.00	785.00	786.00
-40.0001	-21.47483647	-21.47483647	-21.47483647	-21.47483647	-21.47483647	-21.47483647	-21.47483647	-21.47483647	-21.47483647	-21.47483647	-21.47483647	-21.47483647	-21.47483647	-21.47483647	-21.47483647	-21.47483647	-21.47483647	-21.47483647	-21.47483647	-21.47483647	-21.47483647	-21.47483647	-21.47483647	-21.47483647	-21.47483647	-21.47483647	-21.47483647	-21.47483647	-21.47483647	-21.47483647	-21.47483647	-21.47483647	-0.64410031	-0.22946918	0.08664168	-0.08078588	-0.01883038	0.01280510	0.09615929	-0.00160840	-0.01527924	-0.01018679	-0.03004137	0.02516634	-0.02623901	-0.00419406	0.01406776	-0.00120465	0.00207691	0.00766504	-0.01385554	0.00729186	-0.00859928	0.00362006	-0.00999414	-0.00104721	-0.00213245	-0.00328691	-0.00235889	0.00174467	-0.00184667	-0.00625260	-0.00320226	0.00516250	-0.00121391	0.00022927	0.00189244	-0.00018179	-0.00023127	-0.00418223	-0.00117862	-0.00087664	-0.00221923	0.00160578	0.01073621	0.00008308	0.01068635	-0.00389858	0.01863296	-0.00723612	0.01644339	-0.01556404	0.03298356	-0.00009098	0.00603731	-0.00018629	0.01434759	-0.01178543	-0.00140126	-0.00774165	0.00222863	-0.00395911	-0.00674463	-0.00734148	0.00002820	-0.00407306	-0.00050550	0.00151307	-0.00091636	0.00060553	-0.00188863	0.00164456	0.00425035	0.00406996	-0.00310388	0.00118740	0.00274809	0.00772964	0.00854225	0.02306304	0.01435259	0.01755393	0.01145182	0.00736354	0.01359719	0.01809530	0.01512458	0.02176236	0.01678779	0.02191923	0.01317740	0.01826025	0.01929380	0.01873272	0.01345582	0.00953199	0.01131116	0.01454162	0.00531944	0.00278914	0.00736266	0.00512219	-0.00211661	0.00010040	0.00288361	0.00223370	0.00041489	0.00172981	0.00362755	0.00077133	-0.00205598	-0.00062714	0.00283645	0.00149575	0.00262175	-0.00005057	0.00195561	0.00126952	0.00033689	-0.00061611	0.00086961	0.00192392	0.00093939	0.00030270	0.00320203	0.00196704	0.00049056	0.00109733	-0.00084444	0.00154239	0.00218359	0.00150771	0.00267937	-0.00014812	-0.00129436	-0.00046315	0.00314910	0.00328930	-0.00104506	-0.00053833	0.00214649	0.00242472	0.00135987	0.00057180	0.00466536	0.00147180	-0.00003588	0.00018442	0.00284159	0.00085518	0.00206969	0.00254500	0.00291335	0.00309157	0.00307412	0.00321929	0.00319820	0.00163849	0.00217549	0.00002592	0.00158029	0.00217919	0.00177430	0.00267491	0.00290181	0.00172228	0.00228224	0.00078294	0.00144470	0.00174180	0.00258494	0.00094882	0.00149784	0.00379777	0.00275032	0.00156130	0.00216045	0.00269355	0.00244072	0.00065851	0.00115669	0.00142774	0.00134607	0.00222342	0.00256649	0.00147979	0.00158601	0.00125428	0.00151071	0.00190358	0.00308053	0.00134712	0.00196926	0.00162151	0.00131612	0.00145013	0.00093261	0.00393981	0.00200626	-0.00050538	0.00223024	0.00108040	0.00205234	0.00193444	0.00315592	0.00111902	0.00217776	0.00009431	0.00197993	0.00232136	0.00238678	0.00198459	0.00060492	0.00247121	0.00249305	0.00071306	0.00250838	0.00106630	0.00300462	0.00168940	0.00193319	0.00168620	0.00163946	0.00097114	0.00296472	0.00328248	0.00254940	-0.00013572	0.00161139	0.00223662	0.00099298	0.00102116	0.00206961	0.00233409	0.00162877	0.00178293	0.00169009	0.00210547	0.00217794	0.00125093	0.00180721	0.00245699	0.00227937	0.00178589	0.00239521	0.00187701	0.00201644	0.00084765	0.00214651	0.00265153	0.00136628	0.00126845	0.00133257	0.00236680	0.00237735	-0.00029912	0.00131828	0.00245174	0.00210823	0.00221425	0.00209562	0.00259040	0.00239627	0.00169598	0.00141167	0.00213926	0.00248522	0.00185683	0.00220823	0.00388605	0.00319663	0.00113237	0.00233257	0.00381918	0.00340220	0.00272588	0.00217741	0.00573353	0.00260740	0.00287797	0.00415449	0.00477536	0.00213347	0.00234667	0.00335189	0.00342219	0.00410448	0.00360185	0.00249540	0.00506008	0.00131319	0.00362055	0.00345780	0.00316507	0.00436103	0.00612176	0.00567798	0.00602878	0.00500493	0.00340436	0.00318062	0.00538940	0.00630618	0.00672445	0.00707461	0.00691229	0.00571222	0.00447201	0.00393926	0.00738208	0.00767481	0.00750716	0.00412478	0.00941808	0.00760815	0.00539606	0.00421828	0.00561868	0.00583434	0.00743036	0.00521949	0.00854082	0.00573324	0.00568763	0.00666105	0.00992971	0.00794672	0.00460613	0.00509009	0.01071770	0.00649024	0.00550162	0.00536218	0.00647110	0.00402000	0.00543858	0.00803154	0.00494520	0.00638838	0.00636029	0.00834157	0.00869306	0.00811649	0.00934579	0.00586306	0.00896206	0.00750067	0.00724903	0.00747028	0.00879876	0.00899823	0.00435927	0.00841679	0.00758047	0.01190641	0.00750333	0.00675751	0.00876733	0.00775597	0.00454717	0.00519037	0.01187188	0.00703360	0.00831236	0.00516148	0.00845362	0.00676547	0.00662927	0.00524429	0.00766939	0.00579622	0.00641112	0.00509009	0.00867765	0.00699389	0.00876670	0.00543147	0.00523982	0.00761223	0.00600151	0.00681736	0.00945504	0.00535415	0.00685380	0.00393487	0.00474090	0.00695380	0.00486938	0.00335514	0.00514011	0.00340829	0.00441981	0.00557022	0.00461014	0.00590286	0.00532887	0.00416505	0.00687869	0.00448627	0.00451152	0.00339214	0.00685009	0.00636163	0.00199810	0.00358308	0.00618094	0.00546583	0.00472226	0.00159558	0.00521459	0.00472747	0.00548560	0.00597618	0.00475773	0.00512682	0.00374998	0.00548472	0.00678309	0.00548278	0.00651504	0.00544628	0.00708811	0.00557482	0.00577127	0.00509365	0.00547410	0.00634846	0.00623641	0.00327850	0.00592012	0.00490888	0.00436787	0.00446868	0.00494236	0.00479697	0.00424870	0.00386115	0.00424986	0.00383826	0.00474721	0.00197598	0.00305772	0.00267904	0.00266135	0.00229176	0.00257784	0.00235645	0.00256260	0.00078132	0.00329647	0.00165381	0.00188736	0.00176638	0.00254789	0.00182914	0.00177869	0.00167237	0.00285585	0.00209312	0.00228553	0.00146149	0.00259102	0.00157931	0.00168501	0.00108152	0.00239684	0.00194087	0.00227419	0.00081128	0.00189224	0.00082178	0.00165459	0.00128828	0.00207359	0.00144910	0.00235657	0.00115677	0.00186377	0.00156172	0.00248679	0.00127872	-21.47483647
-35.0001	-21.47483647	-21.47483647	-21.47483647	-21.47483647	-21.47483647	-21.47483647	-21.47483647	-21.47483647	-21.47483647	-21.47483647	-21.47483647	-21.47483647	-21.47483647	-21.47483647	-21.47483647	-21.47483647	-21.47483647	-21.47483647	-21.47483647	-21.47483647	-21.47483647	-21.47483647	-21.47483647	-21.47483647	-21.47483647	-21.47483647	-21.47483647	-21.47483647	-21.47483647	-21.47483647	-21.47483647	-21.47483647	-0.54266557	-1.00937706	-0.35473936	-0.20655743	0.12750344	0.02185394	0.04312860	-0.04175818	0.08621496	-0.04796327	0.02955063	-0.00370130	0.02072303	-0.02207741	0.01570963	-0.01642514	0.01533097	0.01501954	-0.00409003	0.00167331	0.00640488	-0.00084153	-0.00883230	-0.00818617	0.00402486	-0.00595770	-0.00319663	-0.00767516	0.00431272	-0.00244589	-0.00626510	-0.00523879	0.00504849	-0.00035739	0.00322595	-0.00641871	0.00006474	-0.00146618	-0.00408252	-0.00379045	-0.00618503	0.00083663	0.00529419	0.00013426	-0.00451710	0.00991295	0.00559471	0.00671364	-0.00518503	0.00097879	0.00060746	-0.00672229	-0.01450985	0.02230328	-0.00375914	-0.02336413	-0.01211443	-0.00172515	-0.00778632	-0.00411904	-0.00495633	-0.00885304	-0.00371707	-0.00993272	0.00092201	0.00030450	-0.00272402	-0.00460859	0.00007307	-0.00319303	-0.00198567	0.00312953	0.00075299	0.00109028	0.00285690	0.00095577	0.01329587	0.01554549	0.00830180	0.00602837	0.01485672	0.00277168	0.00685613	0.00626635	0.01699971	0.01185860	0.00928919	0.00821615	0.01297282	0.00783565	0.01126768	0.00567067	0.00978924	0.00423818	0.00249846	0.00260098	0.00091416	-0.00209514	-0.00203702	0.00007908	0.00048669	-0.00301682	-0.00096508	-0.00391444	0.00163611	0.00010774	0.00018472	-0.00330229	-0.00118057	-0.00306838	-0.00024772	-0.00215602	0.00095903	-0.00225378	-0.00140770	-0.00344672	0.00100993	-0.00225218	-0.00115461	-0.00156031	-0.00118664	-0.00163153	0.00028503	-0.00333540	-0.00084160	-0.00020035	-0.00178362	-0.00255910	0.00058381	-0.00183651	-0.00123540	-0.00159096	-0.00299409	-0.00176528	-0.00130671	-0.00335541	-0.00176055	-0.00081074	-0.00184815	-0.00216197	-0.00139225	-0.00246978	-0.00104169	-0.00258923	-0.00025326	-0.00156824	-0.00110020	-0.00274079	-0.00013636	-0.00046086	0.00033642	-0.00147279	-0.00014511	-0.00013618	-0.00035022	-0.00226025	-0.00167882	-0.00265540	-0.00071251	-0.00164563	-0.00110549	0.00091256	-0.00109163	-0.00238282	0.00020524	-0.00249852	-0.00277026	-0.00103937	-0.00166915	-0.00165798	-0.00200229	-0.00316168	-0.00027876	-0.00158911	-0.00117490	-0.00345128	-0.00034432	-0.00054660	-0.00156118	-0.00319349	-0.00259916	-0.00145476	-0.00076659	-0.00275332	-0.00166772	0.00032815	-0.00238269	-0.00143737	-0.00156811	-0.00206589	-0.00057594	-0.00170337	-0.00164745	-0.00216081	-0.00064690	-0.00046226	-0.00151623	-0.00257833	-0.00054754	-0.00137901	-0.00160792	-0.00132585	0.00041766	-0.00270774	0.00015575	-0.00134697	-0.00135393	-0.00179434	-0.00187390	-0.00145418	-0.00034451	-0.00257332	-0.00175955	0.00012482	-0.00005728	-0.00177184	-0.00073318	-0.00070806	-0.00105610	-0.00327698	-0.00147184	-0.00132076	-0.00034673	-0.00161286	-0.00026239	-0.00142771	-0.00045414	-0.00162253	-0.00040408	-0.00000443	-0.00045534	-0.00083268	-0.00132247	-0.00109316	-0.00092881	-0.00123389	-0.00030714	-0.00256221	0.00024821	-0.00154763	-0.00099392	-0.00208629	-0.00003714	-0.00136824	-0.00155814	-0.00134887	-0.00063077	-0.00107310	-0.00157879	-0.00039948	-0.00046532	-0.00111448	-0.00181981	-0.00193167	-0.00114717	-0.00158296	-0.00039290	-0.00055323	-0.00014344	-0.00151559	-0.00076072	0.00071164	-0.00048154	-0.00274338	-0.00165716	-0.00084363	-0.00089212	-0.00203211	-0.00178665	-0.00222445	-0.00108073	-0.00143843	-0.00044218	-0.00127212	-0.00196947	-0.00091629	-0.00333258	-0.00152610	-0.00119618	-0.00104237	-0.00296163	-0.00250171	-0.00407986	-0.00133830	-0.00127245	-0.00234830	-0.00260579	-0.00263803	-0.00292904	-0.00237970	-0.00068372	-0.00336627	-0.00251982	-0.00289717	-0.00074459	-0.00264806	-0.00425369	-0.00344908	-0.00028140	-0.00461501	-0.00325183	-0.00177270	-0.00066194	-0.00340985	-0.00186204	-0.00380167	-0.00209183	-0.00388279	-0.00143335	-0.00415272	-0.00440314	-0.00417313	-0.00258377	-0.00420538	-0.00530254	-0.00349064	-0.00384709	-0.00513015	0.00027272	-0.00803144	-0.00530614	-0.00568886	-0.00161205	-0.00414064	-0.00285517	-0.00796522	-0.00625797	-0.00683963	-0.00558769	-0.00635301	-0.00518468	-0.00668264	-0.00601383	-0.00705429	-0.00258496	-0.00718762	-0.00509573	-0.00404792	-0.00010419	-0.00028805	-0.00282166	-0.00110773	-0.00129755	-0.00420519	-0.00444801	-0.00329452	-0.00302847	-0.00501967	-0.00475228	-0.00665621	-0.00111238	-0.00602086	0.00023859	-0.00650131	-0.00325731	-0.00530709	-0.00378338	-0.00356230	-0.00416508	-0.00242428	-0.00135510	-0.00324027	-0.00309553	-0.00407386	-0.00281692	-0.00397538	-0.00187627	-0.00580352	-0.00580469	-0.00372518	-0.00133479	-0.00556528	-0.00200383	-0.00355764	-0.00027393	-0.00354039	-0.00195452	-0.00620713	-0.00128628	-0.00180095	-0.00440529	-0.00266999	-0.00291232	-0.00481414	-0.00043652	-0.00315463	-0.00196679	-0.00468774	-0.00288917	-0.00540661	-0.00155925	-0.00366608	-0.00342350	-0.00428554	-0.00095382	-0.00397907	-0.00139450	-0.00338241	-0.00111730	-0.00402689	-0.00231037	-0.00423676	-0.00359504	-0.00212697	-0.00157100	-0.00297552	-0.00245326	-0.00229080	-0.00081980	-0.00263315	-0.00060076	-0.00314107	-0.00071151	-0.00368898	-0.00148033	-0.00455118	-0.00199979	-0.00333377	0.00049220	-0.00175431	-0.00129280	-0.00237847	0.00048722	-0.00369365	-0.00216018	-0.00378598	-0.00174991	-0.00214878	-0.00131350	-0.00358502	-0.00090951	-0.00099862	-0.00051439	-0.00271903	-0.00042680	-0.00143512	-0.00039379	-0.00106291	-0.00032832	-0.00131316	-0.00084525	-0.00101620	0.00018368	-0.00132533	-0.00013731	-0.00145175	-0.00039426	-0.00072479	-0.00142111	-0.00060697	-0.00080878	-0.00088659	-0.00010322	-0.00164595	0.00003656	-0.00011218	-0.00039110	-0.00068812	-0.00016118	-0.00032549	0.00024726	-0.00113632	-0.00042138	-0.00038727	-0.00027225	-0.00026351	-0.00067844	-0.00017173	-0.00024487	-0.00076972	0.00001808	-0.00048785	-0.00022071	-0.00002517	-0.00013794	-0.00026172	-0.00048475	-0.00094179	-0.00015466	-21.47483647
-30.0001	-21.47483647	-21.47483647	-21.47483647	-21.47483647	-21.47483647	-21.47483647	-21.47483647	-21.47483647	-21.47483647	-21.47483647	-21.47483647	-21.47483647	-21.47483647	-21.47483647	-21.47483647	-21.47483647	-21.47483647	-21.47483647	-21.47483647	-21.47483647	-21.47483647	-21.47483647	-21.47483647	-21.47483647	-21.47483647	-21.47483647	-21.47483647	-21.47483647	-21.47483647	-21.47483647	-21.47483647	-21.47483647	0.33146918	-0.05884585	-0.16504213	-0.02537888	-0.13993794	0.02782852	0.04377851	-0.02985829	-0.02186841	0.04228111	-0.02987757	0.00653059	-0.05953693	0.03414761	0.03292196	-0.01416212	-0.04395940	0.02233233	-0.00151787	0.00203256	-0.01408171	0.00520269	-0.00256030	0.00666767	-0.01274869	0.00540453	-0.00259750	0.00078401	-0.00212497	0.00432820	-0.00878279	0.00361620	0.00369447	-0.00113290	-0.00142043	0.00408815	0.00030370	-0.00013850	-0.00295509	0.00568241	-0.00260313	-0.00212146	-0.00054095	0.00836165	0.00445270	0.00134315	0.00222584	0.01479146	0.00491329	0.00390844	0.00214544	0.00348255	0.02017328	0.01685722	-0.00591706	0.00489710	-0.00217175	-0.00329930	0.00073182	0.00698650	-0.00582576	0.00497690	-0.00445964	0.00370590	-0.00629530	0.00503307	-0.00046057	0.00385702	-0.00275521	0.00719556	0.00055958	0.00515877	-0.00360786	0.00870417	0.00066460	0.00843766	0.00948054	0.02263493	0.01395073	0.01531101	0.01209746	0.01115604	0.01175330	0.01648279	0.01223824	0.01899248	0.01377310	0.02156632	0.01092746	0.01761108	0.01499194	0.01788465	0.01280759	0.01725039	0.01042094	0.01507030	0.00096438	0.00277312	0.00288000	0.00592126	-0.00207426	-0.00007012	0.00193604	0.00440155	-0.00049983	0.00375877	0.00187163	0.00207667	-0.00212912	0.00220174	0.00200568	0.00277690	0.00140004	0.00251050	0.00270065	0.00216378	0.00102739	0.00183426	0.00060349	0.00138401	0.00100017	0.00382235	0.00043768	0.00275584	-0.00126438	0.00429129	0.00065219	0.00107534	0.00158464	0.00311474	-0.00022254	0.00224559	-0.00167184	0.00129926	0.00161399	0.00053369	0.00013388	0.00150552	0.00006951	0.00078195	0.00087054	0.00215803	0.00174215	0.00321848	0.00043177	0.00172267	0.00002884	0.00277178	0.00094076	0.00232524	0.00206422	0.00322234	0.00055991	0.00200920	0.00006532	0.00069707	0.00054311	0.00267547	-0.00045972	0.00150620	0.00133660	0.00327995	-0.00020299	0.00016395	0.00084010	0.00092027	-0.00070246	0.00201233	0.00114893	0.00275757	-0.00037762	0.00147109	0.00229998	0.00179029	-0.00054355	0.00204700	0.00148653	0.00176706	-0.00086433	0.00234279	0.00078576	0.00145505	-0.00010186	0.00113922	0.00082465	0.00150999	-0.00158229	0.00201841	0.00069072	0.00185211	0.00024852	0.00075886	0.00015693	0.00181841	0.00072214	0.00279652	-0.00102671	0.00084387	-0.00068368	0.00147557	-0.00069337	0.00202634	0.00123923	0.00073433	0.00040201	0.00130451	0.00045529	0.00094239	0.00066625	0.00210984	0.00087555	0.00090316	-0.00009784	0.00144574	-0.00028643	0.00038121	0.00048979	0.00246602	0.00036449	0.00068784	-0.00043033	0.00140047	0.00038901	0.00126184	0.00046812	0.00025015	-0.00073681	0.00114325	-0.00019742	0.00124039	-0.00005026	0.00062620	0.00009833	0.00132933	0.00034518	0.00172268	0.00053040	0.00047871	0.00056287	0.00144118	-0.00056511	0.00128711	-0.00019374	0.00070494	-0.00022071	0.00061413	0.00023131	0.00084814	-0.00040028	0.00122592	0.00006675	0.00026632	-0.00084686	0.00061005	-0.00051513	0.00000901	-0.00005514	0.00196454	0.00005342	-0.00017833	0.00052347	0.00138461	-0.00087839	-0.00032405	0.00011703	0.00075517	-0.00104819	0.00015027	-0.00092973	0.00125695	-0.00076999	0.00109871	-0.00072355	0.00195044	-0.00096329	0.00095746	-0.00136370	0.00142714	-0.00075241	0.00154466	-0.00138307	0.00175735	-0.00061798	0.00069490	-0.00150362	0.00096699	-0.00071877	0.00091094	-0.00277173	0.00318124	-0.00149013	0.00043132	-0.00117382	0.00256381	0.00000635	0.00189633	-0.00215276	0.00269014	-0.00175986	-0.00045221	-0.00195966	0.00196233	0.00044074	-0.00021385	-0.00101650	0.00096385	-0.00127784	-0.00205488	0.00035374	0.00158441	-0.00262806	-0.00112079	-0.00037438	0.00231390	-0.00319978	-0.00143220	-0.00270651	0.00335106	0.00052327	-0.00161096	-0.00282558	0.00273907	-0.00272394	0.00068749	-0.00274501	0.00004870	-0.00517145	-0.00168560	-0.00445668	0.00187000	-0.00414100	-0.00061304	-0.00384577	0.00199390	0.00027666	-0.00154969	-0.00313336	0.00107416	0.00184761	-0.00144395	-0.00213108	0.00031388	-0.00043799	0.00041575	-0.00495478	0.00309278	0.00073238	0.00161025	-0.00455408	0.00013293	-0.00184775	-0.00129145	-0.00240133	0.00301997	-0.00294639	-0.00254889	-0.00248622	0.00080949	-0.00454436	0.00161184	-0.00217124	0.00382413	-0.00287990	-0.00373791	-0.00212656	0.00165034	-0.00284085	-0.00324746	-0.00437433	0.00037202	-0.00165329	-0.00187789	-0.00268139	-0.00022326	0.00030466	-0.00303894	-0.00059463	-0.00141326	-0.00072165	0.00042244	-0.00302334	0.00037094	-0.00366351	-0.00024441	-0.00361414	0.00116239	-0.00064155	-0.00378240	-0.00244228	-0.00124964	-0.00306037	-0.00356454	-0.00374646	-0.00032421	-0.00224728	-0.00064495	-0.00428537	-0.00063345	0.00001982	-0.00270117	-0.00269892	-0.00075315	-0.00324814	-0.00140135	-0.00346972	-0.00036657	-0.00281755	-0.00157177	-0.00174433	0.00066130	-0.00008062	-0.00145008	-0.00183006	-0.00106443	-0.00132098	-0.00160924	-0.00416236	-0.00145392	-0.00167499	-0.00197744	-0.00489772	0.00004112	-0.00232505	-0.00208584	-0.00344013	-0.00010941	-0.00152321	-0.00213578	-0.00306865	-0.00039139	0.00038737	-0.00308649	-0.00176242	-0.00150821	-0.00002198	-0.00207745	-0.00113530	-0.00037721	-0.00066343	-0.00212952	-0.00183817	-0.00087610	-0.00014880	-0.00218002	-0.00071121	0.00050343	-0.00128996	-0.00164530	-0.00091879	-0.00085420	0.00007357	-0.00153266	-0.00085869	-0.00025322	-0.00015098	-0.00047211	-0.00026507	-0.00031013	-0.00021628	-0.00088600	-0.00023481	-0.00071063	-0.00051757	-0.00040381	-0.00073207	-0.00002522	-0.00094569	-0.00087924	-0.00097081	-0.00056856	-0.00022191	-0.00054589	-0.00087534	-0.00011120	-0.00017410	-0.00167183	-0.00103611	-0.00115206	-0.00069344	-21.47483647
-25.0001	-21.47483647	-21.47483647	-21.47483647	-21.47483647	0.27165040	-21.47483647	-21.47483647	-21.47483647	-1.34163833	-21.47483647	-21.47483647	-21.47483647	-21.47483647	-21.47483647	-21.47483647	-21.47483647	-21.47483647	-21.47483647	-21.47483647	-21.47483647	-21.47483647	-21.47483647	-21.47483647	-21.47483647	-21.47483647	-21.47483647	-21.47483647	-21.47483647	-21.47483647	-21.47483647	-21.47483647	-21.47483647	-1.72947758	-0.34571117	0.16701648	0.05169203	0.11169470	0.20429684	-0.01568467	0.13461067	-0.05275335	-0.00967206	0.03369850	0.01312160	-0.09224160	0.04396407	0.03454653	0.02386059	-0.03932222	0.01887536	0.00866732	0.00782651	-0.01457169	0.00770022	0.00058902	0.00701123	-0.01472143	0.00760920	-0.00515967	-0.00061284	-0.00322440	0.00245358	-0.00496086	0.00713061	-0.00173545	0.00283683	0.00066087	0.00657521	-0.00113760	0.00295023	0.00015905	0.00591079	-0.00272136	-0.00165570	0.00326756	0.00696428	0.01602143	-0.00963412	0.00873475	0.01393463	0.02346897	-0.00713999	0.01256070	0.01872485	0.02494781	0.00387057	0.00418568	0.00546344	0.00573047	-0.00256638	0.00785687	0.00714424	-0.01192141	-0.00041102	0.00735957	0.00615790	-0.00814365	0.00599085	0.00706436	0.00365845	-0.00464356	0.00641031	0.00524984	0.00962098	-0.00573238	0.00626642	0.00507784	0.01110794	0.00777035	0.02221249	0.00923565	0.01692224	0.01244217	0.01126070	0.01193528	0.01691068	0.01078192	0.01782815	0.01025908	0.02144177	0.01034525	0.01511121	0.01488033	0.01877565	0.01196286	0.01387650	0.01100899	0.01470064	0.00209427	0.00405325	0.00322770	0.00872593	-0.00207888	0.00079296	0.00518243	0.00455895	-0.00257536	0.00409526	0.00423237	0.00540605	-0.00160460	0.00424519	0.00263378	0.00551482	0.00131188	0.00171524	0.00254309	0.00403495	-0.00177430	0.00211835	0.00246225	0.00377890	0.00235447	0.00338275	0.00281840	0.00297048	0.00011386	0.00234552	0.00156358	0.00305148	0.00365945	0.00300228	0.00310321	0.00350130	-0.00047511	0.00224479	0.00290639	0.00558497	0.00218445	0.00260401	0.00292952	0.00512103	0.00080165	0.00163029	0.00279438	0.00528761	0.00002923	0.00337187	0.00140108	0.00549682	0.00131935	0.00198837	0.00385753	0.00510042	0.00187828	0.00099252	0.00205451	0.00319226	0.00144545	0.00222232	0.00139431	0.00377115	0.00130017	0.00485516	0.00241186	0.00253322	0.00229902	0.00132539	0.00095107	0.00498091	0.00258921	0.00175137	0.00106167	0.00372685	0.00313761	0.00146823	0.00032973	0.00331491	0.00398307	0.00257932	0.00085751	0.00443279	0.00135991	0.00133856	0.00191063	0.00428760	0.00155249	0.00203156	0.00071383	0.00442671	0.00212503	0.00155479	0.00211261	0.00365811	0.00185297	0.00146661	0.00260100	0.00514544	0.00195475	0.00176927	0.00179228	0.00264613	0.00290598	0.00234257	0.00308890	0.00322648	0.00207139	0.00199641	0.00092806	0.00349453	0.00198728	0.00239683	0.00124991	0.00318485	0.00213467	0.00200985	0.00094298	0.00198321	0.00313786	0.00219296	0.00143356	0.00255167	0.00191853	0.00156621	0.00187259	0.00262032	0.00268438	0.00138517	0.00137409	0.00390095	0.00187133	0.00196303	0.00160179	0.00316817	0.00246817	0.00196991	0.00149413	0.00341916	0.00302513	0.00095434	0.00104502	0.00300055	0.00201781	0.00244102	0.00150810	0.00266191	0.00218077	0.00234160	0.00255794	0.00274931	0.00134152	0.00263982	0.00204283	0.00247078	0.00168123	0.00125763	0.00148878	0.00348439	0.00209735	0.00355484	0.00104368	0.00222314	0.00250063	0.00263152	0.00188027	0.00228477	0.00315556	0.00268976	0.00275752	0.00320017	0.00223032	0.00263095	0.00175506	0.00406173	0.00321917	0.00342255	0.00196710	0.00506086	0.00236216	0.00342765	0.00310441	0.00600478	0.00098434	0.00381805	0.00326736	0.00812667	0.00397798	0.00301607	0.00398339	0.00700032	0.00452076	0.00489951	0.00608899	0.00501506	0.00500138	0.00613293	0.00636307	0.00544510	0.00462725	0.00691463	0.00565793	0.00781676	0.00371580	0.00824577	0.00442498	0.00391610	0.00547308	0.00711298	0.00158499	0.00499788	0.00837284	0.00943282	0.00150465	0.00714810	0.00327332	0.00787361	0.00397992	0.00666779	0.00689064	0.00795670	0.00484939	0.00659902	0.00455445	0.00857512	0.00575559	0.00859737	0.00633949	0.00595318	0.00244723	0.00994835	0.00645388	0.00689247	0.00291812	0.00874270	0.00368720	0.00525089	0.00605372	0.00677240	0.00318111	0.00742163	0.00632615	0.01054725	0.00473230	0.00759608	0.00735069	0.00853062	0.00403662	0.00796011	0.00563555	0.00828026	0.00303926	0.00870361	0.00671343	0.00697156	0.00997264	0.00810625	0.00521742	0.00664481	0.00550939	0.00791897	0.00291669	0.00863930	0.00570079	0.00923664	0.00301209	0.00509900	0.00683361	0.00590914	0.00293074	0.00371778	0.00274017	0.00610528	0.00258215	0.00924759	0.00671696	0.00747900	0.00352493	0.00749897	0.00516968	0.00326630	0.00442266	0.00734999	0.00199441	0.00651117	0.00494005	0.00432166	0.00486740	0.00414858	0.00293076	0.00558599	0.00192651	0.00551216	0.00294748	0.00513972	0.00133682	0.00485439	0.00380912	0.00428133	0.00199639	0.00345275	0.00252203	0.00157238	0.00429276	0.00339191	0.00143666	0.00385200	0.00173440	0.00407198	0.00140795	0.00361625	0.00280292	0.00577782	0.00200047	0.00270575	0.00180932	0.00310373	0.00074678	0.00409779	0.00239129	0.00338419	0.00252372	0.00394818	0.00068607	0.00368668	0.00116560	0.00313457	0.00041122	0.00340959	0.00058605	0.00300194	-0.00031792	0.00208420	0.00258982	0.00234390	0.00096594	0.00182463	0.00226549	0.00085691	0.00038541	0.00240340	0.00149488	0.00112615	0.00068381	0.00203848	0.00116137	0.00123599	0.00083468	0.00195398	0.00030364	0.00122391	0.00062712	0.00174901	0.00086470	0.00094940	-0.00015295	0.00173962	0.00067748	0.00146177	0.00022521	0.00119468	-0.00000141	0.00065613	0.00036950	0.00044369	0.00007513	0.00060806	0.00035949	0.00137543	0.00032748	0.00107949	0.00021669	0.00083406	0.00064172	0.00065255	-0.00028549	0.00142514	0.00010139	0.00016045	0.00019970	0.00026279	0.00084042	-21.47483647
-20.0001	-21.47483647	-21.47483647	-21.47483647	-21.47483647	1.82018566	-21.47483647	-21.47483647	0.87889773	-21.47483647	-21.47483647	-21.47483647	-21.47483647	-21.47483647	-21.47483647	-21.47483647	-21.47483647	-21.47483647	-21.47483647	-21.47483647	-21.47483647	-21.47483647	-21.47483647	-21.47483647	-21.47483647	-21.47483647	-21.47483647	-21.47483647	-21.47483647	-0.03390479	-21.47483647	-21.47483647	-21.47483647	0.28151074	-21.47483647	-0.07547017	-0.07507753	-0.09041616	-0.05597632	0.00907520	0.01897858	-0.07859753	-0.06149200	0.00223407	0.05520424	-0.02112021	0.00954096	0.00394059	-0.00556330	-0.00895299	0.01795461	0.00105436	0.01090753	-0.00713055	0.00675962	-0.00476319	0.00771649	-0.00807790	0.00265287	-0.00036626	0.00205807	-0.00292340	-0.00417079	-0.00648544	0.00280523	0.00214153	-0.00455000	0.00114910	0.00337537	-0.00283294	-0.00054034	0.00233683	0.00444332	-0.00188510	-0.00058041	0.00464799	0.00344757	0.00846378	-0.00419965	0.01536359	0.00339876	0.00740269	-0.00599116	0.03604284	0.01119523	0.01232196	-0.00697920	0.01637010	-0.01104398	0.00013381	0.00313399	0.00695781	-0.00235015	-0.01073126	-0.00293634	0.00761857	-0.00015459	-0.00338479	0.00299239	0.00228869	0.00174709	-0.00502946	0.00430381	0.00492624	0.00909481	-0.00569972	0.00210212	0.00470079	0.01243668	0.00900678	0.02078700	0.01221249	0.01290747	0.01008478	0.00314368	0.01091888	0.01532145	0.01438573	0.01618934	0.01649510	0.02320325	0.01067215	0.01628706	0.01636211	0.01488319	0.00938198	0.00713109	0.00756986	0.00969997	-0.00006621	0.00048740	0.00251807	0.00558386	-0.00117812	0.00140232	0.00312126	0.00279617	-0.00268674	0.00452629	0.00366504	0.00399309	-0.00210896	-0.00079947	0.00355463	0.00329460	0.00020310	-0.00017578	0.00181339	0.00100340	0.00032613	0.00053712	0.00140926	0.00333488	-0.00021356	0.00167349	0.00342864	0.00294427	-0.00084394	0.00171825	0.00057302	0.00359655	0.00225170	0.00104304	0.00155767	0.00306794	0.00079555	0.00152554	0.00361064	0.00372505	0.00220663	0.00143152	0.00297688	0.00410175	0.00131029	0.00123162	0.00351260	0.00357158	0.00077929	0.00229687	0.00210598	0.00209243	0.00198575	-0.00005914	0.00293531	0.00447665	0.00200278	0.00315489	0.00242701	0.00210075	0.00181020	0.00047286	0.00293015	0.00170751	0.00307295	0.00249384	0.00101326	0.00261445	0.00359010	-0.00079414	0.00044421	0.00259823	0.00205036	0.00055683	0.00149946	0.00249208	0.00375020	0.00199613	0.00276098	0.00398584	0.00420384	0.00167643	0.00151289	0.00261038	0.00233234	0.00059635	0.00165504	0.00356275	0.00182489	0.00198775	0.00207795	0.00401379	0.00229453	0.00152206	0.00209005	0.00299385	0.00168878	0.00115923	0.00195279	0.00224527	0.00133129	0.00063362	0.00198837	0.00140491	0.00202563	0.00173049	0.00288753	0.00211889	0.00243456	0.00110466	0.00125254	0.00345007	0.00200819	0.00162208	0.00166208	0.00264655	0.00230795	0.00127503	0.00202776	0.00229292	0.00335956	0.00183023	0.00175573	0.00237334	0.00193515	0.00079704	0.00144713	0.00379943	0.00212799	0.00061862	0.00157014	0.00296294	0.00228273	0.00172564	0.00245873	0.00262872	0.00211299	0.00148901	0.00173011	0.00321323	0.00203151	0.00018358	0.00178814	0.00358057	0.00264654	0.00190832	0.00184266	0.00231409	0.00205746	0.00197184	0.00246860	0.00327207	0.00238559	0.00176360	0.00235322	0.00275556	0.00164980	0.00202800	0.00240627	0.00280205	0.00249010	0.00272759	0.00163154	0.00304114	0.00365657	0.00204630	0.00305557	0.00283663	0.00335665	0.00231706	0.00311061	0.00402437	0.00324764	0.00189318	0.00270781	0.00439691	0.00284585	0.00332291	0.00226383	0.00602071	0.00309913	0.00337526	0.00298652	0.00592979	0.00316132	0.00411428	0.00347263	0.00561849	0.00383883	0.00510530	0.00322608	0.00427208	0.00297032	0.00478651	0.00444145	0.00568141	0.00564712	0.00518700	0.00802859	0.00733928	0.00467877	0.00534605	0.00251019	0.00740981	0.00478110	0.00703037	0.00604705	0.00748589	0.00647286	0.00687712	0.00360700	0.00761510	0.00775766	0.00590174	0.00520437	0.01007572	0.00673489	0.00721625	0.00520921	0.00926664	0.00815498	0.01002274	0.00691342	0.01065878	0.00486147	0.00758624	0.00643453	0.01091269	0.00866876	0.00667595	0.00581906	0.00940691	0.01068456	0.00814584	0.00671916	0.00856808	0.00592114	0.00747948	0.00807767	0.00913323	0.00783875	0.00897445	0.00991444	0.00984419	0.00770092	0.00955301	0.00649378	0.01042526	0.00700602	0.00678639	0.00587725	0.00958177	0.00935865	0.00794064	0.00634893	0.00908771	0.01210945	0.00765975	0.00605336	0.01099469	0.00897738	0.00628940	0.00688851	0.01032253	0.00750096	0.00708957	0.00338997	0.00868151	0.00742321	0.00831717	0.00626516	0.00846404	0.00601221	0.00729345	0.00608841	0.00907457	0.00964871	0.00857084	0.00721665	0.00876278	0.00781062	0.00795156	0.00631235	0.00911280	0.00567206	0.00771281	0.00743483	0.00756667	0.00622564	0.00440873	0.00455060	0.00752604	0.00534167	0.00523943	0.00484955	0.00708281	0.00336059	0.00617883	0.00378980	0.00706518	0.00389741	0.00505961	0.00458940	0.00829675	0.00575050	0.00538138	0.00385743	0.00731576	0.00527031	0.00562789	0.00367734	0.00702893	0.00495764	0.00460935	0.00417930	0.00764806	0.00599048	0.00582165	0.00515770	0.00693944	0.00690902	0.00458192	0.00537458	0.00792115	0.00519388	0.00577880	0.00650872	0.00696042	0.00532959	0.00694624	0.00434568	0.00697801	0.00462736	0.00591870	0.00503537	0.00626008	0.00468662	0.00463516	0.00416466	0.00484495	0.00328661	0.00437933	0.00287887	0.00359822	0.00298357	0.00348275	0.00216207	0.00266513	0.00311134	0.00313955	0.00140760	0.00264006	0.00141358	0.00258620	0.00156531	0.00229205	0.00170964	0.00165544	0.00134619	0.00325751	0.00229789	0.00190980	0.00190826	0.00200225	0.00163228	0.00211822	0.00108643	0.00235059	0.00170292	0.00220814	0.00155964	0.00237777	0.00129256	0.00198003	0.00136867	0.00230786	0.00129820	0.00271638	0.00173750	0.00234678	0.00219151	0.00289177	0.00151587	0.06529424
-15.0001	-21.47483647	-21.47483647	-21.47483647	-21.47483647	-21.47483647	-21.47483647	-21.47483647	-21.47483647	-21.47483647	-21.47483647	-21.47483647	-21.47483647	-21.47483647	-21.47483647	-21.47483647	-21.47483647	-21.47483647	-21.47483647	-21.47483647	-21.47483647	-21.47483647	-21.47483647	-21.47483647	-21.47483647	-21.47483647	-21.47483647	-21.47483647	-21.47483647	-21.47483647	-21.47483647	-21.47483647	-21.47483647	-21.47483647	-0.72840194	0.18875775	-0.26978518	0.05050889	0.07786567	0.06599780	-0.00819428	0.02356787	-0.00434052	0.04746790	-0.00306617	0.02807874	-0.02660310	-0.00203200	-0.02349048	0.01134431	-0.01033642	0.00438852	-0.00185062	0.00121421	-0.00417193	-0.00064313	-0.00419759	0.00523490	-0.00781032	-0.00155616	-0.00303296	0.00280314	-0.00776966	-0.00220750	-0.00195480	0.00389615	-0.00256519	-0.00021209	-0.00638819	-0.00097373	-0.00052100	0.00149223	-0.00414780	0.00269283	-0.00063490	0.00793242	-0.00573233	-0.00075393	0.00133048	0.01529768	-0.00491028	0.00481489	0.00528538	0.03094960	-0.01692799	-0.00300193	0.00691179	0.00603127	-0.01195250	-0.00491105	-0.01015172	0.00111022	-0.00752655	0.00004054	-0.00926888	0.00298896	-0.00672777	0.00424923	-0.00505000	-0.00060339	-0.00260118	-0.00164400	-0.00321352	0.00290264	0.00175206	-0.00480703	-0.00734594	0.00255841	0.00366222	0.00773390	0.01204801	0.01049294	0.00726595	0.00566016	-0.00289032	0.00723331	0.00405535	0.00917198	0.00745973	0.00429965	0.00435791	0.00433475	0.00297333	0.00631964	0.00150478	0.00052117	-0.00557057	-0.00155860	-0.00030380	0.00159325	-0.00108215	-0.00241791	0.00138657	0.00141270	-0.00405913	0.00132269	-0.00068407	0.00040616	-0.00073134	0.00106563	-0.00271206	-0.00032584	-0.00270946	0.00138227	0.00063419	0.00054544	-0.00296277	0.00160615	0.00091689	0.00054283	-0.00271311	0.00177892	0.00133638	-0.00015472	-0.00064381	0.00271100	0.00050595	-0.00125967	-0.00037911	0.00073423	0.00014760	0.00070638	-0.00097860	0.00267444	-0.00168739	-0.00060978	-0.00089681	0.00075113	0.00068465	-0.00028025	-0.00172423	0.00311873	0.00043561	-0.00014993	-0.00049583	0.00227344	0.00052205	0.00056391	-0.00025294	0.00113205	0.00015003	0.00097850	-0.00136372	0.00228941	0.00082534	0.00173020	-0.00101589	0.00192695	-0.00019085	0.00138698	-0.00314132	0.00114478	0.00033815	0.00020220	0.00078728	0.00195641	0.00037664	0.00152044	-0.00288507	0.00195923	0.00226198	0.00029533	-0.00030128	0.00196553	0.00008962	0.00206399	-0.00081636	0.00162933	0.00079387	0.00181125	-0.00065848	0.00134382	0.00094142	0.00012095	0.00068526	0.00219346	0.00122072	0.00085000	0.00089585	0.00070832	0.00087294	0.00165929	0.00088204	0.00265645	0.00059880	0.00106606	-0.00015911	0.00147335	0.00242643	0.00083590	-0.00031264	0.00131833	0.00045316	0.00176742	-0.00020677	0.00258978	0.00131133	0.00192611	-0.00038822	0.00066735	0.00159046	0.00118733	-0.00006419	0.00186862	0.00103359	0.00161059	0.00053226	0.00216164	0.00051152	0.00220174	0.00084748	0.00127411	0.00072148	0.00037990	0.00057558	0.00199118	0.00040523	0.00172005	-0.00088244	0.00217162	0.00114564	0.00115562	0.00088350	0.00175995	0.00081781	0.00143734	0.00076406	0.00186238	0.00192258	0.00185383	-0.00060126	0.00231938	0.00148194	0.00105388	0.00054280	0.00147600	0.00053202	0.00109485	0.00045559	0.00191254	0.00155605	0.00116143	0.00031251	0.00244822	0.00122951	0.00142141	-0.00049636	0.00170831	0.00146138	0.00134488	0.00125755	0.00258705	0.00157124	0.00190597	0.00055515	0.00302801	0.00104665	0.00214151	0.00026099	0.00229803	0.00213895	0.00135129	0.00003924	0.00281993	0.00184440	0.00312461	0.00219597	0.00217674	0.00190208	0.00205146	0.00062217	0.00283301	0.00226863	0.00333085	-0.00004362	0.00159041	0.00128595	0.00312309	0.00160845	0.00300265	0.00275838	0.00221889	0.00146920	0.00300302	0.00408628	0.00440798	0.00380286	0.00471678	0.00299636	0.00346032	0.00188177	0.00346173	0.00494769	0.00384512	0.00232999	0.00349756	0.00444588	0.00269178	0.00252708	0.00412987	0.00539748	0.00466216	0.00078692	0.00328262	0.00641874	0.00573973	0.00361587	0.00339841	0.00418505	0.00421963	0.00555339	0.00538706	0.00607878	0.00192740	-0.00007188	0.00430012	0.00681315	0.00750621	-0.00061769	0.00274813	0.00477638	0.00645204	0.00244751	0.00313004	0.00544409	0.00465925	0.00322813	0.00697174	0.00566670	0.00567227	0.00220185	0.00729879	0.00675249	0.00583620	0.00276372	0.00553308	0.00705527	0.00591175	0.00343829	0.00745889	0.00520201	0.00682122	0.00000117	0.00490793	0.00585835	0.00784791	0.00131358	0.00224300	0.00506541	0.00678177	0.00194079	0.00376315	0.00969557	0.00529909	0.00419490	0.00466991	0.00620858	0.00459644	0.00338225	0.00330974	0.00299250	0.00420200	0.00387754	0.00233968	0.00701131	0.00525800	0.00454239	0.00615377	0.00605689	0.00685485	0.00346027	0.00469285	0.00644259	0.00267161	0.00448671	0.00345296	0.00539937	0.00674531	0.00332975	0.00543770	0.00596779	0.00390410	0.00327073	0.00262584	0.00368936	0.00548929	0.00288266	0.00253850	0.00549501	0.00418779	0.00078312	0.00351712	0.00515670	0.00486437	0.00074420	0.00155892	0.00402490	0.00324665	0.00310674	0.00260986	0.00565087	0.00592667	0.00294956	0.00640839	0.00470967	0.00432522	0.00306177	0.00452430	0.00594261	0.00615195	0.00236396	0.00469752	0.00407823	0.00520083	0.00536418	0.00496656	0.00648630	0.00551457	0.00403910	0.00380151	0.00544621	0.00491969	0.00341149	0.00322143	0.00426351	0.00525198	0.00403555	0.00324076	0.00378427	0.00325569	0.00217906	0.00221459	0.00301819	0.00231651	0.00224523	0.00262248	0.00246246	0.00288953	0.00185911	0.00149572	0.00263990	0.00167284	0.00190222	0.00223987	0.00228292	0.00185794	0.00140642	0.00171346	0.00283679	0.00195262	0.00119822	0.00138311	0.00213747	0.00143579	0.00113613	0.00113223	0.00175957	0.00136420	0.00184477	0.00100563	0.00180785	0.00173614	0.00137197	0.00141825	0.00202034	0.00146380	0.00244753	0.00143997	0.00259981	0.00224868	0.00256344	0.00179758	-21.47483647
-10.0001	-21.47483647	-21.47483647	-21.47483647	-21.47483647	-21.47483647	-21.47483647	-21.47483647	-21.47483647	-21.47483647	-21.47483647	-21.47483647	-21.47483647	-21.47483647	-21.47483647	-21.47483647	-21.47483647	-21.47483647	-21.47483647	-21.47483647	-21.47483647	-21.47483647	-21.47483647	-21.47483647	-21.47483647	-21.47483647	-21.47483647	-21.47483647	-21.47483647	-21.47483647	-21.47483647	-0.52090532	-21.47483647	0.13475934	0.34191397	-0.00368958	-0.09007561	-0.01329919	0.11700726	0.00401640	-0.04929837	0.01402973	0.02530145	0.00581982	-0.00848253	0.01023255	-0.01225618	-0.00495467	-0.02187355	0.03585338	-0.00056182	-0.01098090	-0.01233850	0.01070251	-0.01111014	-0.00904648	-0.00875811	0.00059199	-0.00956240	-0.00851512	-0.00610522	0.00481542	-0.00692509	-0.00182352	-0.00306045	0.00368560	-0.00433665	0.00040309	-0.00433499	-0.00117071	-0.00357723	0.00224353	-0.00609177	-0.00529221	-0.00209822	0.00555154	-0.00881244	-0.01223380	0.01485898	0.00862488	-0.00431010	-0.01676816	0.01094804	0.01376872	-0.00540717	-0.01951412	0.01202612	-0.00766844	-0.02376305	-0.00655813	-0.00584058	-0.00712856	-0.01350758	-0.00201110	-0.00969322	-0.00567736	-0.01020952	0.00212865	-0.00709843	-0.00351132	-0.00465522	0.00190579	-0.00593713	-0.00120957	-0.00145117	0.00019142	-0.00739161	0.00009611	-0.00284289	0.01332896	0.01197912	0.00783196	0.00491325	0.00989426	-0.00471669	0.00633914	0.00135317	0.00594278	0.00415206	0.00494754	-0.00276196	0.00060708	0.00224398	0.00181627	-0.00678654	-0.00273661	-0.00759460	-0.00578809	-0.00365452	-0.00175117	-0.00366700	-0.00268136	-0.00138167	-0.00035779	-0.00359504	0.00096912	-0.00187690	0.00005126	-0.00151262	-0.00019543	-0.00446636	0.00010944	-0.00140017	-0.00129440	-0.00176121	-0.00049170	-0.00182074	-0.00047465	-0.00240226	0.00173381	-0.00261978	-0.00164958	-0.00173891	0.00033708	-0.00076721	0.00089805	-0.00138269	-0.00098180	-0.00122600	-0.00078484	-0.00249391	-0.00128265	-0.00151243	-0.00039836	-0.00348362	-0.00179289	-0.00189419	0.00170548	-0.00198690	-0.00137124	-0.00196694	-0.00044737	-0.00294812	-0.00128033	-0.00109154	0.00091646	-0.00094170	0.00001696	-0.00076548	-0.00214048	-0.00131927	-0.00054137	-0.00142665	0.00012692	-0.00168378	-0.00028073	-0.00120674	-0.00051953	-0.00345289	0.00031174	-0.00159725	-0.00188655	-0.00171048	-0.00096142	0.00028011	-0.00040727	-0.00242276	0.00046425	-0.00381921	-0.00171373	-0.00097585	-0.00116866	-0.00109059	-0.00162041	-0.00205745	-0.00135907	-0.00171159	-0.00015356	-0.00226246	-0.00000778	-0.00193638	-0.00040832	-0.00153438	-0.00241420	-0.00129850	0.00047222	-0.00304105	-0.00067012	-0.00167707	-0.00073789	-0.00161787	-0.00075890	-0.00063338	-0.00064326	-0.00183437	-0.00125460	-0.00029595	0.00031650	-0.00105687	-0.00114453	-0.00158335	-0.00008386	-0.00249305	-0.00114143	-0.00016606	0.00064561	-0.00196570	-0.00053370	-0.00166943	-0.00136344	-0.00195508	-0.00116927	-0.00142518	-0.00103528	-0.00166310	-0.00082370	-0.00219016	-0.00000155	-0.00179977	-0.00011061	-0.00110925	-0.00026152	-0.00183419	-0.00120824	-0.00143366	0.00035223	-0.00124626	-0.00116917	-0.00246134	-0.00022489	-0.00173474	-0.00123675	-0.00115490	-0.00087592	-0.00148179	-0.00029543	-0.00081077	0.00006408	-0.00116371	-0.00073543	-0.00239324	0.00001145	-0.00159288	-0.00107844	-0.00108613	0.00039186	-0.00120534	-0.00063894	-0.00143809	-0.00000264	-0.00123197	-0.00070204	-0.00091744	0.00018942	-0.00115420	-0.00112835	-0.00200570	-0.00011006	-0.00117909	-0.00044500	-0.00131853	-0.00028975	-0.00115252	-0.00085976	-0.00054072	-0.00009157	-0.00179493	-0.00071604	-0.00208746	-0.00050132	-0.00065770	-0.00185063	-0.00259525	-0.00159609	-0.00118372	-0.00155984	-0.00153985	-0.00120225	-0.00027181	-0.00156480	-0.00146947	-0.00017418	-0.00197728	-0.00174902	-0.00371560	-0.00129127	-0.00262579	-0.00227410	-0.00288673	-0.00084985	-0.00283480	-0.00294820	-0.00298083	-0.00150121	-0.00198804	-0.00063826	-0.00325259	0.00066679	-0.00270745	-0.00199853	-0.00320380	-0.00213471	-0.00191808	-0.00165586	-0.00216780	-0.00226496	-0.00069239	-0.00244333	-0.00408306	-0.00223458	-0.00437993	-0.00059091	-0.00428286	-0.00080165	-0.00179950	0.00058738	-0.00177564	-0.00008021	-0.00241357	0.00057783	-0.00568842	0.00149510	-0.00256805	-0.00460396	-0.00360773	-0.00167844	0.00078107	-0.00197916	-0.00464705	-0.00246004	-0.00221378	-0.00024827	-0.00385567	-0.00090108	-0.00299905	-0.00291605	-0.00397380	0.00006044	-0.00170216	-0.00060414	-0.00596569	0.00303113	0.00027543	0.00175850	-0.00277367	-0.00117285	-0.00200952	-0.00119269	-0.00426270	0.00014762	-0.00139986	0.00035111	-0.00398124	0.00150521	-0.00359464	0.00264763	-0.00302425	-0.00113781	-0.00260758	-0.00042709	-0.00441795	-0.00172668	0.00208489	0.00128085	-0.00057877	0.00031520	-0.00215411	-0.00115310	-0.00243501	-0.00038063	-0.00105514	-0.00121206	-0.00275075	0.00023298	0.00037998	0.00090018	0.00168585	0.00090255	-0.00305046	0.00121463	-0.00091434	0.00103314	-0.00008574	-0.00076299	-0.00058297	-0.00061357	-0.00176020	0.00173537	-0.00197863	0.00023162	-0.00121324	0.00059557	-0.00043441	0.00061542	-0.00126673	-0.00003805	-0.00049943	0.00108329	0.00043152	-0.00037956	-0.00319360	0.00097211	0.00059821	0.00160650	-0.00125497	0.00011497	0.00046556	-0.00095186	-0.00192978	0.00019170	0.00037803	0.00196238	-0.00204303	0.00135664	0.00002906	0.00054453	-0.00077673	0.00010361	-0.00181373	0.00005177	-0.00254918	0.00054188	-0.00183809	0.00064704	-0.00032326	0.00206796	-0.00050021	0.00171937	-0.00010037	0.00052403	0.00018405	0.00155201	-0.00038635	0.00001089	0.00153651	0.00028961	-0.00125983	0.00101063	0.00133952	0.00146127	-0.00092991	0.00054707	0.00039296	0.00141210	-0.00016440	0.00048967	0.00027278	0.00133329	-0.00032913	0.00039133	0.00028693	0.00046189	0.00038090	0.00091120	0.00042560	0.00092966	-0.00067590	0.00070872	0.00080902	0.00045637	0.00034870	0.00039315	0.00001934	0.00066017	-0.00101736	0.00002878	0.00036550	0.00054638	0.00052320	0.00052888	-0.00003383	0.00037892	0.00063852	0.00054769	0.00021583	0.00067258	0.00090597	0.00042013	0.00124551	0.00104184	0.00103662	0.00052917	-21.47483647
-9.0001	-21.47483647	-21.47483647	-21.47483647	-21.47483647	-21.47483647	-21.47483647	-21.47483647	-21.47483647	-21.47483647	-21.47483647	-21.47483647	-21.47483647	-21.47483647	-21.47483647	-21.47483647	-21.47483647	-21.47483647	-21.47483647	-21.47483647	-21.47483647	-21.47483647	-21.47483647	-21.47483647	-21.47483647	-21.47483647	-21.47483647	-21.47483647	-21.47483647	-21.47483647	-21.47483647	-21.47483647	-21.47483647	-21.47483647	-0.30068352	0.16960096	0.06931211	-0.09630611	0.07367901	-0.05278354	-0.06948361	0.05969022	0.05466434	-0.01705666	-0.02923939	0.06227276	-0.01097985	0.03796013	-0.02888608	0.01219912	-0.00285331	0.00201388	-0.00961319	0.00110536	-0.00732085	-0.00935187	-0.00488992	0.00604438	-0.00827357	-0.00152354	-0.00349587	0.00690301	-0.00728698	-0.00654724	-0.00320496	0.00566466	-0.00060837	0.00085171	-0.00362916	0.00121906	-0.00410607	-0.00260206	-0.00399588	-0.00121141	0.00063915	0.00142471	-0.00055557	0.00106150	0.00993842	0.00996447	-0.01271114	-0.01231447	0.00512967	0.00417043	-0.01567262	-0.02173739	0.00863398	-0.00454640	-0.02057803	-0.01201787	-0.00589218	-0.00543002	-0.00974604	-0.00258177	-0.00775706	-0.00315423	-0.00796760	0.00326709	0.00057703	-0.00482875	-0.00516413	0.00377121	-0.00102316	-0.00159728	-0.00421155	-0.00086204	-0.00968007	0.00129026	-0.00354342	0.01429720	0.01544940	0.00854340	0.00557635	0.01895650	0.00250124	0.00932418	0.00507492	0.01262832	0.01321486	0.00983584	0.00544056	0.01132449	0.00835192	0.00837142	0.00460579	0.01062757	0.00511099	0.00551039	0.00356638	0.00585026	-0.00137081	-0.00508722	0.00114359	0.00078193	-0.00171496	-0.00004285	-0.00344035	0.00119250	-0.00307338	-0.00046738	-0.00393245	-0.00100118	-0.00250450	0.00009594	-0.00194777	0.00086869	-0.00233781	0.00042636	-0.00385854	-0.00020503	-0.00202474	0.00058846	-0.00182362	-0.00020530	-0.00033356	0.00083144	-0.00277850	-0.00095003	-0.00209408	-0.00140868	-0.00219247	-0.00070435	-0.00077045	-0.00167794	-0.00227950	-0.00239911	-0.00085149	0.00091602	-0.00381554	-0.00153409	-0.00101543	-0.00038828	-0.00355900	-0.00038102	-0.00161380	0.00025201	-0.00355042	-0.00210568	-0.00199442	-0.00166027	-0.00371887	-0.00006586	-0.00325504	0.00051095	-0.00332691	-0.00143934	0.00091652	-0.00027714	-0.00540951	-0.00178078	-0.00191750	-0.00012163	-0.00290779	-0.00168916	0.00016652	-0.00075408	-0.00347652	-0.00051485	-0.00267185	-0.00139079	-0.00174413	-0.00088373	-0.00153463	-0.00183762	-0.00221153	0.00010263	-0.00184685	-0.00098825	-0.00332151	-0.00057052	-0.00231111	-0.00206337	-0.00231379	-0.00208434	-0.00161983	-0.00106198	-0.00282604	-0.00135120	-0.00248404	-0.00117832	-0.00251348	-0.00036754	-0.00083002	-0.00057055	-0.00188553	-0.00138941	-0.00068502	-0.00051972	-0.00068063	-0.00198028	-0.00131765	-0.00142208	-0.00217336	-0.00182208	-0.00080461	0.00003563	-0.00211535	-0.00064477	-0.00161080	-0.00098285	-0.00213342	-0.00170323	-0.00193049	-0.00063122	-0.00115767	-0.00078183	-0.00182352	-0.00101410	-0.00252013	-0.00125214	-0.00064392	-0.00043583	-0.00199601	-0.00159262	-0.00187339	0.00027193	-0.00288772	-0.00007390	-0.00175889	-0.00066875	-0.00184409	-0.00092289	-0.00053479	-0.00036482	-0.00175942	-0.00150793	-0.00090291	-0.00097771	-0.00143653	-0.00085288	-0.00245675	0.00015310	-0.00123192	-0.00061963	-0.00121512	-0.00070223	-0.00125203	-0.00117776	-0.00194266	0.00010369	-0.00143018	-0.00086510	-0.00172798	0.00039095	-0.00082391	-0.00188969	-0.00205080	-0.00036783	-0.00162838	-0.00194593	-0.00026533	-0.00070920	-0.00167139	-0.00072307	-0.00057832	-0.00125515	-0.00172763	-0.00163743	-0.00127412	-0.00187925	-0.00138511	-0.00244643	-0.00244710	-0.00170644	-0.00077476	-0.00135865	-0.00176301	-0.00112525	-0.00206629	-0.00189885	-0.00267014	-0.00033053	-0.00219910	-0.00235630	-0.00312176	-0.00192735	-0.00382226	-0.00294446	-0.00106196	-0.00167299	-0.00257771	-0.00230390	-0.00179313	-0.00105032	-0.00334671	-0.00132957	-0.00368458	0.00024653	-0.00162601	-0.00323182	-0.00199095	-0.00117068	-0.00448912	-0.00301289	-0.00163596	-0.00201252	-0.00252043	-0.00265147	-0.00550989	0.00012997	-0.00446358	-0.00154367	-0.00266837	-0.00311149	-0.00432465	-0.00231815	-0.00394280	-0.00112146	-0.00525444	-0.00314751	-0.00340360	-0.00090652	-0.00564120	-0.00366244	-0.00514224	-0.00192866	-0.00305389	-0.00296050	-0.00907756	-0.00367438	-0.00290786	-0.00500485	-0.00606236	-0.00412823	-0.00767816	-0.00418834	-0.00592384	-0.00095211	-0.00652909	-0.00399513	-0.00787369	0.00197570	-0.00213721	-0.00090457	-0.00526132	-0.00131699	-0.00449258	-0.00346980	-0.00547129	0.00012187	-0.00248075	-0.00514563	-0.00737602	-0.00081460	-0.00257185	-0.00041050	-0.00380182	-0.00314120	-0.00546644	-0.00315372	-0.00349501	-0.00380485	-0.00221929	-0.00241421	-0.00204857	-0.00164371	-0.00491224	-0.00011477	-0.00663305	-0.00092664	-0.00544811	-0.00206338	-0.00422960	-0.00157652	-0.00402395	0.00110328	-0.00442090	-0.00090863	-0.00304591	-0.00076424	-0.00415304	0.00117850	-0.00192894	-0.00185086	-0.00378936	-0.00239904	-0.00242844	-0.00037145	-0.00336476	0.00010308	-0.00239175	-0.00182787	-0.00454360	-0.00242533	-0.00272166	-0.00247330	-0.00310570	-0.00031411	0.00074145	-0.00036213	-0.00442651	-0.00033528	-0.00351674	-0.00005777	-0.00341232	-0.00121558	-0.00173499	-0.00094662	-0.00257846	-0.00160033	-0.00228509	0.00011715	-0.00144257	0.00099548	-0.00191391	-0.00020971	-0.00182984	-0.00022955	-0.00172270	0.00090651	-0.00534564	-0.00074576	-0.00219175	0.00015858	-0.00357101	0.00132352	-0.00253915	-0.00057339	-0.00377999	-0.00178429	-0.00242589	-0.00016233	-0.00405400	0.00006710	-0.00108422	-0.00011373	-0.00062207	0.00041251	-0.00040126	0.00021544	-0.00116346	-0.00003447	-0.00089284	-0.00042381	-0.00091696	0.00049113	-0.00135086	0.00127396	-0.00106067	-0.00003545	-0.00084685	0.00006740	-0.00059020	0.00020488	-0.00071881	-0.00069627	-0.00112490	-0.00010527	0.00013494	0.00006588	-0.00033933	0.00011912	0.00013517	0.00049740	-0.00122788	-0.00004031	-0.00025444	0.00053762	-0.00030851	-0.00008684	-0.00021140	0.00014858	-0.00043664	0.00048412	0.00008339	0.00019355	0.00042750	-0.00002745	0.00020873	0.00018399	0.00023568	0.00064626	-21.47483647
-8.0001	-21.47483647	-21.47483647	-21.47483647	-21.47483647	-21.47483647	-21.47483647	-21.47483647	-21.47483647	-21.47483647	-21.47483647	-21.47483647	-21.47483647	-21.47483647	-21.47483647	-21.47483647	-21.47483647	-21.47483647	-21.47483647	-21.47483647	-21.47483647	-21.47483647	-21.47483647	-21.47483647	-21.47483647	-21.47483647	-21.47483647	-21.47483647	-21.47483647	-21.47483647	-21.47483647	-21.47483647	-21.47483647	-0.46455890	-0.38601103	0.22231174	0.02906609	0.04928329	-0.02079019	0.09949450	-0.01360878	0.03525612	-0.07721676	0.00144668	0.02352876	0.03361660	-0.01921205	0.04762331	-0.01530963	0.00094724	-0.00112321	-0.00057753	-0.01158632	0.00799138	-0.00354623	-0.00519944	-0.00874437	0.00324036	-0.00363588	-0.00703135	-0.00689240	0.00842241	-0.00733141	-0.00308047	-0.00477528	0.00735879	0.00078051	0.00162253	-0.00026251	0.00457062	-0.00253501	-0.00218722	-0.00197895	0.00074276	0.00482935	0.00581046	-0.00639169	0.00881707	0.00173052	0.01219781	-0.00182033	-0.00595508	-0.00330607	0.02425519	-0.01294465	-0.00635524	0.00040879	0.00038667	-0.02817636	-0.00805577	-0.00628972	0.00444571	-0.00518676	0.00063771	-0.00595549	0.00554610	-0.01107454	0.00395643	-0.00188625	0.00451225	-0.00304883	0.00192936	0.00091545	0.00020452	0.00009080	-0.00290487	-0.00003926	0.00261850	0.00148924	0.01601928	0.01533390	0.00950376	0.01025634	0.01484445	0.00362192	0.01023698	0.00806380	0.01353709	0.00352999	0.00397631	0.00452573	0.00436232	0.00555663	0.00588167	0.00265427	0.00609081	-0.00016966	0.00094876	0.00152510	0.00164887	-0.00359210	0.00077435	0.00061303	-0.00056379	-0.00399233	0.00216098	0.00103881	0.00005419	-0.00037480	0.00304751	-0.00151494	-0.00115013	-0.00344976	0.00014050	-0.00134586	0.00052190	-0.00076979	0.00072789	-0.00218070	0.00120069	-0.00167282	0.00068564	-0.00243655	-0.00027149	0.00029655	0.00126043	-0.00131851	-0.00006854	0.00015915	-0.00042868	-0.00216103	0.00105938	-0.00064744	0.00067829	-0.00148942	0.00029940	-0.00182688	0.00124568	-0.00093955	-0.00241283	-0.00163897	0.00074790	-0.00153311	0.00030134	-0.00072303	0.00144497	0.00037627	-0.00020775	-0.00244964	0.00138113	-0.00010304	-0.00047879	-0.00249800	0.00206141	-0.00022637	0.00065863	-0.00082827	0.00121067	-0.00210775	-0.00063366	-0.00144301	-0.00049763	-0.00145181	0.00010829	0.00124250	0.00147124	-0.00037057	0.00023153	-0.00294531	0.00023068	0.00032943	-0.00015553	-0.00053093	0.00020824	-0.00175276	0.00212971	-0.00076490	0.00049269	-0.00125620	0.00092860	-0.00107760	0.00058143	-0.00105877	-0.00054144	-0.00111572	0.00015462	-0.00171959	0.00021688	-0.00155528	-0.00108777	-0.00009022	-0.00071194	-0.00196447	0.00094903	-0.00172164	-0.00019261	-0.00127467	0.00178846	0.00024486	-0.00066528	-0.00159153	0.00084862	-0.00114147	0.00051352	-0.00098948	0.00148781	-0.00021576	0.00086536	-0.00102217	0.00104146	-0.00016391	0.00012549	0.00003167	0.00070946	-0.00010836	0.00021024	-0.00138757	0.00066769	-0.00109531	0.00076260	-0.00013979	0.00027987	-0.00070209	0.00022100	-0.00073334	0.00142824	0.00009805	0.00083955	-0.00107105	0.00051013	0.00023562	0.00045614	-0.00083526	0.00042287	0.00033948	0.00150903	-0.00124339	0.00007832	-0.00003398	0.00067929	-0.00148552	0.00100451	0.00042626	0.00064583	-0.00063859	0.00163128	-0.00010206	0.00059871	-0.00081857	0.00183308	0.00042861	0.00029199	-0.00025478	0.00181937	0.00083221	0.00049745	-0.00113849	0.00131121	-0.00011970	0.00126388	-0.00054216	0.00096409	0.00003768	0.00168434	0.00063832	0.00157641	0.00067464	0.00085048	-0.00051467	0.00048290	-0.00009344	-0.00124803	-0.00118433	0.00139247	-0.00001402	0.00155361	0.00010975	0.00161996	0.00071718	0.00012522	-0.00176421	0.00252217	0.00043812	0.00094012	-0.00091941	0.00058054	0.00084079	0.00031779	-0.00097398	0.00315578	0.00185905	0.00085549	-0.00069156	0.00204315	-0.00084233	0.00344275	-0.00013801	0.00339153	0.00186340	0.00100628	-0.00123749	0.00151910	0.00112392	0.00250538	0.00086122	0.00564786	0.00091796	0.00081326	-0.00057537	0.00117962	0.00237101	0.00254365	0.00087553	0.00458040	0.00181011	0.00365031	0.00146222	0.00156347	0.00010083	0.00318919	0.00204110	0.00319119	0.00443705	0.00260380	0.00106380	0.00408928	0.00458377	0.00368331	-0.00103578	0.00064507	0.00497179	0.00367603	-0.00038085	0.00282077	0.00359914	0.00559303	-0.00007162	0.00720294	0.00086273	0.00372557	-0.00128713	0.00772493	0.00503991	0.00343604	-0.00139322	0.00721101	0.00267153	0.00453965	-0.00068364	0.00606020	0.00206641	0.00391771	-0.00091811	0.00516807	0.00133193	0.00682968	0.00017989	0.00243932	0.00166421	0.00370049	0.00034897	0.00467743	0.00480838	0.00313296	0.00030053	0.00291642	0.00309004	0.00450522	0.00026155	0.00320938	0.00372036	0.00332950	0.00105433	0.00168496	0.00500415	0.00652373	0.00132860	0.00389422	0.00264775	0.00499888	0.00114901	0.00124155	0.00611113	0.00240857	0.00254485	0.00199270	0.00230410	0.00390468	0.00231814	0.00220035	0.00189747	0.00181889	0.00008787	0.00266824	0.00533214	0.00333106	0.00186090	0.00413638	0.00257910	0.00266140	0.00015711	0.00240145	0.00347945	0.00521416	0.00040297	0.00173076	0.00366910	0.00175466	0.00025502	0.00217905	0.00345547	0.00384739	0.00184330	0.00384862	0.00233835	0.00531174	0.00266194	0.00341487	0.00358544	0.00687437	0.00165615	0.00290407	0.00579808	0.00609922	0.00237637	0.00570108	0.00524049	0.00442966	0.00189022	0.00156390	0.00351093	0.00233053	0.00284971	0.00225672	0.00377287	0.00388173	0.00102230	0.00264464	0.00245932	0.00336754	0.00098377	0.00191821	0.00262587	0.00311973	0.00074959	0.00159845	0.00112143	0.00195161	0.00076921	0.00104716	0.00125360	0.00131850	0.00075597	0.00145937	0.00162975	0.00150194	0.00011097	0.00117433	0.00158517	0.00131215	0.00085046	0.00067106	0.00153380	0.00134089	0.00025868	0.00093685	0.00087293	0.00130041	0.00101394	0.00073455	0.00134708	0.00129735	0.00048148	0.00097962	0.00130591	0.00123822	0.00171586	0.00079934	0.00212125	0.00184492	0.00221310	0.00215550	-21.47483647
-7.0001	-21.47483647	-21.47483647	-21.47483647	-21.47483647	-21.47483647	-21.47483647	-21.47483647	-21.47483647	-21.47483647	-21.47483647	-21.47483647	-21.47483647	-21.47483647	-21.47483647	-21.47483647	-21.47483647	-21.47483647	-21.47483647	-21.47483647	-21.47483647	-21.47483647	-21.47483647	-21.47483647	-21.47483647	-21.47483647	-21.47483647	-21.47483647	-21.47483647	-21.47483647	-21.47483647	-21.47483647	-21.47483647	-21.47483647	-0.11594944	-0.25561508	0.04606302	0.00128483	0.13833258	-0.00237536	0.02221985	-0.00331882	0.05234753	-0.03353583	0.04150569	0.04514357	-0.04695046	0.02586765	-0.03495350	0.02504996	0.00020365	-0.00829651	0.00335134	0.01004551	-0.00751802	-0.00324762	-0.00468936	0.00264505	-0.00559016	-0.00212378	-0.00409021	0.00291987	-0.00960586	-0.00229007	-0.00276811	0.00121525	-0.00050262	0.00356089	-0.00314242	0.00128580	-0.00123560	0.00028561	-0.00329358	-0.00250445	0.00134215	0.00564702	-0.00377260	0.00597371	0.00289457	0.01153269	0.00068090	0.00044462	0.00760891	0.02456924	-0.00979461	0.00114396	0.00930775	0.00328794	-0.02759884	0.00012858	-0.00267173	0.00036650	-0.00700710	-0.00156616	-0.00755433	0.00291015	-0.00748720	0.00297521	-0.00455282	0.00253421	-0.00694984	0.00382555	-0.00063596	0.00206641	0.00221988	0.00007553	-0.00504173	0.00322242	-0.00095272	0.01386101	0.01720486	0.00920531	0.01176394	0.01555113	0.01045012	0.02017010	0.01243393	0.02164333	0.01430671	0.01714038	0.01617834	0.01639817	0.01335376	0.01837844	0.01355268	0.01899725	0.01645212	0.01554483	0.01395678	0.00803606	0.00248542	0.00150548	-0.00016635	0.00286554	-0.00450413	0.00162250	0.00051861	0.00129069	-0.00002571	0.00194226	-0.00046507	-0.00032497	-0.00229008	0.00135774	0.00109679	0.00049274	-0.00331318	0.00272947	-0.00041442	0.00017681	-0.00181532	0.00070802	0.00103453	-0.00046493	-0.00161259	0.00243159	-0.00126960	-0.00222574	-0.00145243	-0.00110301	-0.00169506	0.00045013	-0.00211497	0.00143797	-0.00200367	-0.00019429	-0.00148205	0.00210562	-0.00225283	-0.00124649	-0.00107296	0.00284799	-0.00197706	-0.00109135	-0.00054275	0.00149031	0.00000657	-0.00089014	-0.00113394	0.00029663	-0.00114179	0.00081396	0.00094118	0.00188147	0.00046429	0.00165565	-0.00083308	0.00101805	-0.00036201	-0.00080246	-0.00198505	0.00146216	-0.00054355	0.00014194	0.00135592	0.00013901	-0.00122150	0.00122787	-0.00213703	0.00051158	-0.00037183	-0.00066182	-0.00048647	0.00129609	-0.00039899	0.00038007	0.00121831	0.00132198	0.00015422	0.00097711	-0.00130251	0.00026933	-0.00057387	-0.00079079	-0.00043472	0.00022883	-0.00012651	0.00028243	-0.00216730	-0.00017602	-0.00057378	0.00017847	-0.00159683	0.00039542	0.00032952	0.00046616	-0.00103055	0.00068194	0.00039423	0.00004686	-0.00048106	0.00142074	-0.00095500	0.00027051	-0.00116482	0.00200002	0.00079521	0.00095591	-0.00122430	0.00006020	0.00030119	0.00095967	-0.00100248	0.00170037	0.00117314	0.00068816	-0.00093418	0.00103517	-0.00063506	0.00108151	-0.00027428	0.00049627	0.00031007	0.00089847	-0.00086457	0.00208894	-0.00035558	0.00067130	-0.00169247	0.00091465	0.00042171	0.00023035	-0.00044559	-0.00002070	0.00090813	0.00129934	0.00014403	0.00072554	0.00100565	0.00154748	-0.00011081	0.00041446	0.00021463	0.00051102	-0.00052324	0.00087407	0.00054157	0.00048445	-0.00117535	0.00150708	0.00076868	0.00128909	-0.00005274	0.00098441	0.00093127	0.00167921	-0.00016147	0.00103842	0.00017710	0.00156133	-0.00072794	0.00132134	0.00009281	0.00157591	-0.00115621	0.00247927	-0.00069072	0.00098584	-0.00010830	0.00065958	0.00082940	0.00208783	0.00014449	0.00162375	0.00076221	0.00122991	-0.00080232	0.00318228	0.00136757	0.00049285	-0.00028512	0.00300702	0.00203196	0.00169760	-0.00149867	0.00096068	0.00083212	0.00054276	-0.00014736	0.00226749	0.00359931	0.00105016	0.00030483	0.00497330	0.00080509	0.00250570	0.00018449	0.00443620	0.00499380	0.00300569	0.00164605	0.00286568	0.00211883	0.00229033	0.00025848	0.00480890	0.00208919	0.00161370	0.00169464	0.00464994	0.00043639	0.00482019	0.00173896	0.00275829	0.00574829	0.00291704	0.00510296	0.00145925	0.00491853	0.00406916	0.00033908	0.00503866	0.00116353	0.00326154	0.00247083	0.00430685	0.00598693	0.00680397	-0.00093056	0.00370938	0.00401716	0.00476219	0.00149913	0.00464152	0.00062723	0.00256124	0.00170513	0.00519155	0.00190241	0.00242604	0.00093917	0.00851649	0.00486670	0.00463027	0.00358564	0.00478031	0.00477339	0.00299344	0.00298178	0.00496901	0.00372580	0.00091114	-0.00015629	0.00527908	0.00222846	0.00794429	0.00078490	0.00632698	0.00275026	0.00542168	0.00200404	0.00504097	0.00592062	0.00303639	0.00380244	0.00296505	0.00412635	0.00495271	0.00293913	0.00331140	0.00344295	0.00287725	0.00277504	0.00311239	0.00559135	0.00554172	0.00242687	0.00524066	0.00352670	0.00398819	0.00181958	0.00624943	0.00595639	0.00156928	0.00152148	0.00204560	0.00179292	0.00372881	0.00220126	0.00167954	0.00360128	0.00421729	0.00200514	0.00244969	0.00200617	0.00416161	0.00130642	0.00287613	0.00380793	0.00366622	0.00149610	0.00271660	0.00279982	0.00395722	-0.00003794	0.00196448	0.00447125	0.00359825	0.00078628	0.00276652	0.00359011	0.00414433	0.00192706	0.00260735	0.00336205	0.00494361	0.00100776	0.00301787	0.00371810	0.00612613	0.00345689	0.00327194	0.00393995	0.00571649	0.00385335	0.00734111	0.00402241	0.00391822	0.00236743	0.00287854	0.00533801	0.00472671	0.00316679	0.00342250	0.00458772	0.00420016	0.00208051	0.00267093	0.00313422	0.00327434	0.00211721	0.00247689	0.00252458	0.00254302	0.00129058	0.00200321	0.00114697	0.00254960	0.00106994	0.00198254	0.00202179	0.00221992	0.00144037	0.00154264	0.00186534	0.00147047	0.00070840	0.00123131	0.00256448	0.00183619	0.00127133	0.00117335	0.00195170	0.00172041	0.00059381	0.00087594	0.00141990	0.00161355	0.00106838	0.00094944	0.00124703	0.00133967	0.00098303	0.00107473	0.00164164	0.00132194	0.00175716	0.00104375	0.00217133	0.00200108	0.00211977	0.00184543	-21.47483647
-6.0001	-21.47483647	-21.47483647	-21.47483647	-21.47483647	-21.47483647	-21.47483647	-21.47483647	-21.47483647	-21.47483647	-21.47483647	-21.47483647	-21.47483647	-21.47483647	-21.47483647	-21.47483647	-21.47483647	-21.47483647	-21.47483647	-21.47483647	-21.47483647	-21.47483647	-21.47483647	-21.47483647	-21.47483647	-21.47483647	-21.47483647	-21.47483647	-21.47483647	-21.47483647	-21.47483647	-21.47483647	-21.47483647	-21.47483647	-0.13198801	0.05382284	-0.18694878	0.17408800	-0.01782099	0.08018889	0.02069544	0.04642866	0.03270942	-0.03858401	-0.02624211	0.04125430	-0.00953621	0.02833016	-0.00480160	0.03040221	-0.00022387	-0.00520735	-0.00697217	0.00944461	-0.00644350	-0.01007369	-0.00508805	0.00342423	-0.00067527	-0.00309385	-0.00526302	0.00649353	-0.00341445	-0.00339111	-0.00470713	0.00359214	-0.00095088	0.00181655	-0.00532740	0.00205540	-0.00276275	-0.00180199	-0.00505929	0.00170462	0.00012082	0.00544118	-0.00621798	0.00217484	0.01085251	0.01248161	-0.01056781	0.00793013	0.00443553	0.01396637	-0.00430415	0.00628098	0.00086434	-0.00197456	-0.01209272	-0.00742766	-0.00647564	-0.00029691	-0.00613864	-0.00281994	-0.01260601	0.00182518	-0.00447281	0.00589442	-0.00157970	0.00427187	-0.00495658	0.00212211	-0.00274247	0.00597823	0.00259624	-0.00066242	0.00077472	0.00399077	-0.00038675	0.00785397	0.01586144	0.00992426	0.01097102	0.01866667	0.00848331	0.01629075	0.01009103	0.02204840	0.01534163	0.01168008	0.01213296	0.01501406	0.01055947	0.01310491	0.01008295	0.01399560	0.01340509	0.01035421	0.00950627	0.00794145	0.00190260	0.00141970	0.00267974	0.00376166	-0.00397342	0.00109033	-0.00263283	0.00364336	-0.00010766	0.00149851	-0.00299416	-0.00047895	-0.00076942	0.00146613	-0.00023043	0.00205785	-0.00170127	0.00060467	-0.00111789	-0.00052834	-0.00187874	0.00201351	-0.00128093	-0.00218493	-0.00090598	0.00160671	-0.00144331	-0.00159545	-0.00050764	0.00009026	-0.00192811	0.00082578	0.00032118	0.00154387	-0.00193030	-0.00097100	-0.00068610	0.00221851	-0.00143978	0.00026259	0.00031009	0.00192468	-0.00097221	0.00050943	-0.00017801	0.00166841	-0.00204290	0.00006272	-0.00210547	0.00020693	-0.00117455	-0.00029172	-0.00008609	0.00110744	-0.00018227	-0.00042293	-0.00143927	-0.00064915	-0.00186000	-0.00127190	-0.00185401	-0.00017752	-0.00306134	-0.00022805	-0.00058640	0.00040462	-0.00026351	0.00016721	-0.00181021	-0.00017626	-0.00062068	-0.00037034	-0.00144799	-0.00079454	-0.00110475	0.00075364	-0.00097751	0.00035462	-0.00155720	0.00013851	-0.00038134	0.00042985	-0.00257897	-0.00061268	-0.00002380	0.00135775	-0.00269995	-0.00055524	-0.00075453	-0.00048660	-0.00170686	-0.00108450	-0.00109706	-0.00001885	-0.00061455	-0.00056417	-0.00204145	0.00045275	0.00058829	0.00005537	-0.00232689	0.00015078	-0.00127936	-0.00063453	-0.00127361	0.00050340	-0.00101847	0.00053390	-0.00123268	-0.00018307	-0.00085438	-0.00019244	-0.00086460	0.00073600	-0.00057927	-0.00040141	-0.00086443	0.00122774	-0.00176968	0.00063899	-0.00159258	0.00102603	-0.00124401	-0.00024945	-0.00127485	0.00054673	-0.00022791	0.00037039	-0.00202092	-0.00004360	-0.00102583	0.00030695	-0.00012082	-0.00015314	-0.00065755	0.00119059	-0.00048340	0.00041790	-0.00016332	0.00060016	-0.00161639	-0.00002186	0.00054266	-0.00040035	-0.00096437	0.00049648	-0.00106700	0.00062429	-0.00006112	0.00068012	0.00084016	0.00095407	-0.00038958	0.00103145	-0.00041246	-0.00029434	-0.00114019	0.00104127	0.00007374	0.00065905	-0.00033781	0.00086879	-0.00031760	0.00030369	-0.00030127	0.00089242	-0.00021488	-0.00010557	-0.00107877	0.00031152	0.00055171	-0.00064684	-0.00243385	0.00048991	-0.00019374	0.00031276	-0.00150145	0.00044078	-0.00002625	0.00010642	-0.00029219	0.00087312	-0.00208116	-0.00030165	-0.00292913	0.00076726	-0.00162987	0.00217063	-0.00081707	0.00194235	-0.00015859	0.00049130	-0.00210255	0.00217802	-0.00038467	0.00307102	-0.00139238	0.00416723	0.00117480	0.00107851	-0.00008107	0.00122414	0.00039032	0.00169471	-0.00030138	0.00030740	0.00037651	0.00142431	-0.00078519	0.00148436	-0.00010172	0.00224627	-0.00029124	-0.00089504	0.00065245	-0.00091531	0.00123850	0.00066399	-0.00234903	0.00206530	-0.00128699	0.00331295	-0.00132324	0.00092626	-0.00017656	0.00412253	0.00384655	0.00400768	-0.00159215	0.00074425	0.00101590	0.00182531	-0.00021017	0.00026217	-0.00108418	0.00145352	-0.00131304	0.00279254	-0.00035272	0.00251366	-0.00070610	0.00690010	0.00466479	0.00426564	0.00059486	0.00507608	0.00262219	0.00278471	-0.00027027	0.00591587	0.00336074	0.00297651	-0.00206763	0.00565522	0.00177880	0.00470976	-0.00123038	0.00342433	0.00177403	0.00105518	0.00017304	0.00252645	0.00186731	0.00258457	0.00050700	0.00389389	0.00111577	0.00100516	0.00021716	0.00107789	0.00083083	0.00230979	0.00148726	0.00041358	0.00304840	0.00220021	0.00111021	0.00195757	0.00019941	0.00464229	-0.00137290	0.00587445	0.00355847	0.00219993	0.00141624	0.00257279	0.00250862	0.00262152	-0.00064844	0.00307483	0.00309381	0.00103929	-0.00125357	0.00166853	0.00150667	0.00155985	0.00224243	0.00200866	0.00312025	0.00150593	-0.00019148	0.00307892	0.00317117	0.00324588	0.00061323	0.00238226	0.00222386	0.00314321	0.00052794	0.00149402	0.00305696	0.00165091	0.00146744	0.00350893	0.00298676	0.00453290	0.00125033	0.00393674	0.00196097	0.00387052	0.00163546	0.00317416	0.00204272	0.00532929	0.00284192	0.00370057	0.00114669	0.00397703	-0.00018111	0.00346338	0.00430617	0.00439021	0.00130946	0.00232182	0.00319447	0.00291688	0.00011181	0.00236448	0.00258938	0.00254089	0.00011146	0.00158523	0.00151972	0.00222218	0.00052978	-0.00003605	0.00101796	0.00224630	0.00013214	0.00069943	0.00146339	0.00113362	0.00105145	0.00126788	0.00170001	0.00150304	0.00022443	0.00135224	0.00205618	0.00158131	0.00051048	0.00132222	0.00131813	0.00159179	0.00029484	0.00069550	0.00111745	0.00149178	0.00057435	0.00061030	0.00126980	0.00125914	0.00091505	0.00113921	0.00133180	0.00112111	0.00154833	0.00089544	0.00186425	0.00208099	0.00168126	0.00186817	-21.47483647
-5.0001	-21.47483647	-21.47483647	-21.47483647	-21.47483647	-21.47483647	-21.47483647	-21.47483647	-21.47483647	-21.47483647	-21.47483647	-21.47483647	-21.47483647	0.07969286	-21.47483647	-21.47483647	-21.47483647	-21.47483647	-21.47483647	-21.47483647	-21.47483647	-21.47483647	-21.47483647	-21.47483647	-21.47483647	-21.47483647	-21.47483647	-21.47483647	-21.47483647	-21.47483647	-21.47483647	-21.47483647	-21.47483647	0.34182009	0.73063707	0.16988502	0.18864169	-0.09537807	0.00566724	-0.05871646	-0.05754737	-0.01025524	-0.05638563	0.03547929	0.00005864	0.00840519	-0.01523203	0.01508179	-0.00411178	0.01768233	0.00274733	-0.00493824	0.00960021	0.00304635	-0.01225560	-0.00813437	-0.00257416	-0.00151737	-0.00521405	-0.00390187	-0.00320438	0.00071663	-0.00554606	-0.00112779	0.00434232	0.00128102	-0.00313397	0.00309027	0.00061072	-0.00237420	0.00007496	0.00472869	-0.00457728	-0.00199771	-0.00016572	0.00696048	-0.00227913	0.00172725	0.00146632	0.01388278	-0.00657768	0.00155317	0.00798057	0.02473315	-0.02052356	-0.00046228	0.00109194	0.00731143	-0.01580775	0.00627821	-0.00918598	-0.00343134	-0.00266903	-0.00291542	-0.00764355	0.00313363	-0.00345698	0.00462070	0.00094288	0.00465872	0.00085253	-0.00131051	0.00007219	0.00396310	0.00496555	-0.00318233	-0.00518921	0.00387164	0.00519317	0.01263087	0.01825805	0.01489146	0.01884527	0.01172868	0.00796885	0.01703686	0.01510971	0.01501271	0.01624052	0.01851980	0.02321937	0.01334599	0.01446872	0.01948075	0.01573176	0.01677605	0.01159250	0.01435372	0.01444770	0.00540606	0.00431845	0.00256556	0.00394520	0.00351132	0.00098497	0.00319874	0.00044109	0.00181640	0.00175832	0.00362978	0.00129782	-0.00116166	-0.00073601	0.00198030	0.00354272	0.00053243	-0.00220770	0.00274073	0.00002180	0.00078434	-0.00285151	0.00234050	0.00361996	-0.00023586	0.00156839	0.00442995	0.00351221	-0.00061075	0.00215645	0.00160963	0.00153990	0.00032087	-0.00131275	0.00440469	0.00235642	-0.00049209	0.00097824	0.00429480	0.00030761	0.00086434	0.00152696	0.00282824	0.00184827	0.00149527	0.00149004	0.00231037	0.00164492	0.00168294	0.00049750	0.00232061	0.00137026	0.00131512	0.00000470	0.00235915	0.00239755	0.00217799	0.00087724	0.00246373	0.00042790	0.00217180	-0.00075847	0.00193900	0.00241060	0.00266560	0.00195145	0.00384769	0.00205276	0.00204231	-0.00014903	0.00234546	0.00254444	0.00064376	0.00066605	0.00231981	0.00240453	0.00289847	0.00147262	0.00323624	0.00191301	0.00268713	0.00095047	0.00286224	0.00229235	0.00029708	0.00189746	0.00391613	0.00073789	0.00240460	0.00195978	0.00222779	0.00106366	0.00154060	0.00072562	0.00254955	0.00083287	0.00246152	0.00017356	0.00181044	0.00235234	0.00194711	0.00048508	0.00228840	0.00111081	0.00225639	0.00070369	0.00317300	0.00209572	0.00344563	0.00051535	0.00163690	0.00242708	0.00249512	0.00094515	0.00271811	0.00161512	0.00185301	0.00149230	0.00266263	0.00060260	0.00292573	0.00024262	0.00271170	0.00141761	0.00164831	0.00150362	0.00232109	0.00260697	0.00236939	0.00039760	0.00197122	0.00151255	0.00108026	0.00277375	0.00170410	0.00166848	0.00257877	0.00085464	0.00189794	0.00241698	0.00348225	0.00143510	0.00238305	0.00233719	0.00294213	0.00111448	0.00174006	0.00126776	0.00170299	0.00181562	0.00310447	0.00284160	0.00244270	0.00075959	0.00221473	0.00338701	0.00195157	0.00022596	0.00219707	0.00207796	0.00226142	0.00128499	0.00191198	0.00220625	0.00361198	0.00221186	0.00202748	0.00364858	0.00208525	0.00129214	0.00228343	0.00288121	0.00262501	0.00167620	0.00295491	0.00481733	0.00260534	0.00169965	0.00195166	0.00328726	0.00205529	0.00215811	0.00286840	0.00366069	0.00342301	0.00155024	0.00353958	0.00220762	0.00482765	0.00147450	0.00450917	0.00370801	0.00287216	0.00228067	0.00489055	0.00351178	0.00776890	0.00489666	0.00462964	0.00974929	0.00503046	0.00219404	0.00345903	0.00656269	0.00475754	0.00362937	0.00360258	0.00344979	0.00415140	0.00321485	0.00280758	0.00764243	0.00820973	0.00309654	0.00245040	0.00846877	0.00800964	0.00458985	0.00562097	0.00548675	0.00722833	0.00492088	0.00740461	0.00597505	0.00397543	0.00646176	0.00607933	0.00923807	0.00855990	0.00358305	0.00237601	0.00724756	0.00810800	0.00520605	0.00446362	0.00675513	0.00758214	0.00323221	0.00578919	0.00630998	0.00792717	0.00528624	0.00661796	0.01155017	0.00817604	0.00672514	0.00875902	0.00741562	0.00864825	0.00533447	0.00964124	0.01106603	0.00553795	0.00305065	0.00723702	0.01003728	0.01080058	0.00476531	0.00614968	0.00864098	0.00799722	0.00255695	0.00460905	0.01257651	0.00864001	0.00832423	0.00680116	0.00827245	0.00683327	0.00748708	0.00698429	0.00808132	0.00581775	0.00625437	0.00540920	0.00854482	0.00608697	0.00844893	0.00596511	0.00401067	0.00920110	0.00553286	0.00669307	0.00855275	0.00668093	0.00569558	0.00445425	0.00498420	0.00634335	0.00586522	0.00317903	0.00609491	0.00609070	0.00488658	0.00465193	0.00671696	0.00425637	0.00361505	0.00389245	0.00624472	0.00359360	0.00374647	0.00503506	0.00739721	0.00552280	0.00416965	0.00317651	0.00703654	0.00363032	0.00206498	0.00324851	0.00760545	0.00705790	0.00549818	0.00478533	0.00575291	0.00558738	0.00498271	0.00558231	0.00830690	0.00899630	0.00661402	0.00822137	0.00725706	0.00590747	0.00736722	0.00608123	0.00668394	0.00810978	0.00631649	0.00496752	0.00779360	0.00689286	0.00627858	0.00386484	0.00654387	0.00597001	0.00455836	0.00395877	0.00537027	0.00351679	0.00330619	0.00287769	0.00438873	0.00351594	0.00268353	0.00288265	0.00383930	0.00320101	0.00297916	0.00264937	0.00324419	0.00312985	0.00217138	0.00278451	0.00308043	0.00231486	0.00178980	0.00213551	0.00320213	0.00195366	0.00223080	0.00197355	0.00250850	0.00243707	0.00130426	0.00178784	0.00231533	0.00145277	0.00259951	0.00126567	0.00226063	0.00173988	0.00171674	0.00175969	0.00227444	0.00159134	0.00275156	0.00160562	0.00272467	0.00258104	0.00344374	0.00197209	-0.12680760
-4.0001	-21.47483647	-21.47483647	-21.47483647	-21.47483647	-21.47483647	-0.17775083	-21.47483647	-21.47483647	-21.47483647	-21.47483647	-21.47483647	-21.47483647	-21.47483647	-21.47483647	-21.47483647	-21.47483647	-21.47483647	-21.47483647	-21.47483647	-21.47483647	-21.47483647	-21.47483647	-21.47483647	-21.47483647	-21.47483647	-21.47483647	-21.47483647	-21.47483647	-21.47483647	-21.47483647	-21.47483647	-21.47483647	0.84820738	0.45698472	-0.48478188	-0.09287763	0.12733192	-0.05555488	-0.07215077	0.03831252	0.00629774	0.04636415	0.03379066	0.03453599	-0.02892185	0.00664427	0.01318773	0.01750042	-0.01215318	0.00664103	0.00679557	0.01849726	-0.00974705	-0.00113275	-0.00452676	0.01120213	-0.00418197	0.00163979	0.00354993	0.00474627	-0.00449720	-0.00147647	-0.00134247	0.00600589	-0.00045763	0.00063099	0.00646659	0.00186519	-0.00357650	0.00300069	0.00842952	0.00214177	-0.00385569	0.00226367	0.01252907	0.00435140	0.00890535	0.00234340	0.01905328	-0.00240809	0.02034656	-0.00179548	0.03540615	-0.00113572	0.01427981	0.00664249	0.00888418	0.00305812	0.00646360	-0.00240887	0.00404106	0.00278478	-0.00546741	-0.00026075	0.00287104	-0.00129592	0.00156976	0.00258574	0.00148911	0.00964827	-0.00362257	0.00635414	0.00270502	0.01533067	-0.00613789	0.00325614	0.00619402	0.00932957	0.00614746	0.01900913	0.01678096	0.01681057	0.00797351	0.00778885	0.01685384	0.01320340	0.00865616	0.01734248	0.01606604	0.01428680	0.00481112	0.01802232	0.01352994	0.00978588	0.00300760	0.00978259	0.00149659	0.00667395	-0.00034095	0.00450086	0.00079275	0.00675630	-0.00118212	0.00302384	0.00343602	0.00056949	-0.00059985	0.00409113	0.00218514	0.00277720	-0.00009422	0.00035032	0.00227889	0.00349730	0.00062065	-0.00150565	0.00343072	0.00109867	-0.00000866	0.00067646	0.00236829	0.00529340	-0.00024445	0.00059896	0.00533166	0.00307908	-0.00038269	0.00199095	0.00287540	0.00100270	0.00037055	0.00153675	0.00377519	0.00134701	-0.00030933	0.00148609	0.00319644	0.00127416	-0.00008233	0.00120483	0.00310809	0.00098074	0.00207950	0.00170034	0.00368338	0.00168745	0.00301167	0.00035495	0.00129061	0.00253291	0.00356342	0.00002391	0.00248073	0.00454412	0.00298878	0.00061283	0.00177583	0.00189092	0.00336009	0.00178851	0.00185176	0.00350488	0.00104778	0.00055579	0.00240138	0.00256738	0.00235404	-0.00018910	0.00122374	0.00386115	0.00202075	-0.00030019	0.00085371	0.00411348	0.00401793	0.00095263	0.00297538	0.00289813	0.00328895	0.00155712	0.00301500	0.00265633	0.00199795	0.00223683	0.00284718	0.00128885	0.00266323	0.00168697	0.00094188	0.00214809	0.00351784	0.00089618	0.00123385	0.00144276	0.00243970	0.00126517	0.00094002	0.00304402	0.00311671	0.00033829	0.00087520	0.00131811	0.00356662	0.00035004	0.00219008	0.00195819	0.00335244	0.00099712	0.00109242	0.00388443	0.00220232	0.00072820	0.00198879	0.00426183	0.00282383	0.00025764	0.00332878	0.00157704	0.00287509	0.00132812	0.00178954	0.00355651	0.00208492	0.00098273	0.00167977	0.00240523	0.00312476	0.00226814	0.00110125	0.00203225	0.00210290	0.00117493	0.00168635	0.00287676	0.00207491	0.00300833	0.00019172	0.00353940	0.00375231	0.00192073	0.00131920	0.00319351	0.00313345	0.00247032	0.00131107	0.00218633	0.00242966	0.00189645	0.00163811	0.00322279	0.00239047	0.00167260	0.00250343	0.00311847	0.00248123	0.00036019	0.00182016	0.00439199	0.00277376	0.00182682	0.00147748	0.00456860	0.00334748	0.00263734	0.00265776	0.00446558	0.00224915	0.00286012	0.00261547	0.00502488	0.00129883	0.00192803	0.00189922	0.00488856	0.00341124	0.00390485	0.00461178	0.00475699	0.00328227	0.00331725	0.00205160	0.00510103	0.00374724	0.00394270	0.00426290	0.00473035	0.00649506	0.00453228	0.00247420	0.00536567	0.00400578	0.00348603	0.00429527	0.00623615	0.00687302	0.00720883	0.00697651	0.01009505	0.00603824	0.00394809	0.00390909	0.00944496	0.00760944	0.00706819	0.00561160	0.01005051	0.00678696	0.00640745	0.00459947	0.00841713	0.01034644	0.00495531	0.00441566	0.01010939	0.00680021	0.00646774	0.00635467	0.00946229	0.00729108	0.00685558	0.00869870	0.01023876	0.00583501	0.00939600	0.00904984	0.01355515	0.00959062	0.01019190	0.00474531	0.00986664	0.00612234	0.00841092	0.00506883	0.00977525	0.00770373	0.00574117	0.00600127	0.00761161	0.00817891	0.00671863	0.00951900	0.01364817	0.00993503	0.01054585	0.00816429	0.01127605	0.00963117	0.00949375	0.00658706	0.01229997	0.00894955	0.00648981	0.00799218	0.01073318	0.01233480	0.00769994	0.00809542	0.01071472	0.00765582	0.00867992	0.00465575	0.01168718	0.00771083	0.00996312	0.00699994	0.00803179	0.00682246	0.00830173	0.00651701	0.00940367	0.00598522	0.00940343	0.00699782	0.00910699	0.00953876	0.01223616	0.00683233	0.00908772	0.01081803	0.00748106	0.00606280	0.01081673	0.00665953	0.00931023	0.00519706	0.00586006	0.00874552	0.00600910	0.00601604	0.00700044	0.00487728	0.00606727	0.00377184	0.00681719	0.00531879	0.00576613	0.00651300	0.00622802	0.00614860	0.00327273	0.00566638	0.00793891	0.00806252	0.00459717	0.00398631	0.00802751	0.00552935	0.00477953	0.00437132	0.00719825	0.00599536	0.00765136	0.00658930	0.00509145	0.00607991	0.00522564	0.00815428	0.00787949	0.00664757	0.00748573	0.00766821	0.00898330	0.00757290	0.00796482	0.00604505	0.00761887	0.00659114	0.00721526	0.00526440	0.00658779	0.00637009	0.00658321	0.00396578	0.00649412	0.00542094	0.00499678	0.00330505	0.00426600	0.00444822	0.00281548	0.00218427	0.00476549	0.00354039	0.00289206	0.00285824	0.00315807	0.00346960	0.00233596	0.00224729	0.00320598	0.00213314	0.00219415	0.00189394	0.00297987	0.00149299	0.00229025	0.00237247	0.00305804	0.00240082	0.00216850	0.00162310	0.00204574	0.00213360	0.00173858	0.00158479	0.00171184	0.00126200	0.00218630	0.00102201	0.00236084	0.00148736	0.00159598	0.00174594	0.00203223	0.00168873	0.00301827	0.00145017	0.00160029	0.00220533	0.00283088	0.00160457	-21.47483647
-3.0001	-21.47483647	-21.47483647	-21.47483647	-21.47483647	-21.47483647	-21.47483647	-21.47483647	-21.47483647	-21.47483647	-21.47483647	-21.47483647	-21.47483647	-21.47483647	-21.47483647	-21.47483647	-21.47483647	-21.47483647	-21.47483647	-21.47483647	-21.47483647	-21.47483647	-21.47483647	-21.47483647	-21.47483647	-21.47483647	-21.47483647	-21.47483647	-21.47483647	-21.47483647	-21.47483647	-21.47483647	-21.47483647	0.62100920	0.46181487	-0.08790603	0.01440014	-0.10801223	0.06055850	0.09173832	0.02999848	-0.07141876	-0.01268360	0.03278564	0.06214650	-0.08722656	0.01884656	0.01255084	0.01471711	-0.01792196	0.01333824	0.00367143	0.00926210	-0.02048261	0.00375087	-0.00192089	0.00249500	-0.00938366	0.00529555	-0.00386458	0.00366871	-0.00642639	-0.00062057	-0.00134170	0.00207705	0.00141871	-0.00045443	0.00066672	0.00068409	-0.00269569	0.00002906	0.00192892	-0.00124710	-0.00058146	-0.00297488	0.00918649	0.00621141	0.00770857	-0.00614284	0.01536577	0.00157460	0.01174401	-0.01674039	0.01665390	0.00857447	0.01800378	0.00525080	0.01115203	-0.00508420	0.00850770	-0.00510328	0.00348557	0.00698746	-0.00987774	-0.00389138	0.00043817	0.00061629	-0.00278065	0.00058655	0.00336220	0.00447927	-0.00559910	0.00372916	-0.00013218	0.00571807	-0.00891260	0.00074118	0.00531033	0.01014679	0.00576384	0.01979492	0.01011631	0.01244159	0.00874250	0.00624896	0.00958264	0.00915403	0.00921761	0.01486800	0.01016769	0.01578259	0.00162180	0.01382974	0.01078812	0.01047176	0.00642648	0.00349161	0.00289883	0.01089596	0.00107962	0.00265299	0.00123249	0.00751221	-0.00234607	-0.00068271	0.00207047	0.00407338	0.00099796	0.00222615	0.00293785	0.00344803	-0.00227817	-0.00053785	0.00259604	0.00442139	0.00030078	0.00197790	0.00296726	0.00307786	-0.00014153	0.00156178	0.00185619	0.00333633	-0.00025382	0.00223857	0.00205021	0.00365564	0.00018026	0.00193745	0.00104693	0.00312777	0.00223254	0.00280004	0.00235568	0.00493909	0.00152863	0.00099428	0.00225452	0.00430151	0.00124358	0.00344468	0.00225540	0.00344185	0.00203904	0.00276139	0.00276126	0.00329494	0.00159785	0.00220573	0.00302995	0.00435003	0.00180237	0.00116415	0.00268249	0.00577010	0.00196424	0.00244664	0.00188661	0.00396878	0.00171477	0.00266231	0.00163879	0.00442912	0.00255049	0.00399849	0.00187768	0.00299056	0.00288011	0.00029580	0.00116893	0.00529989	0.00266663	0.00149284	0.00131667	0.00449050	0.00433307	0.00369407	0.00243982	0.00306820	0.00429580	0.00158882	0.00141922	0.00418506	0.00136012	0.00151552	0.00234457	0.00327061	0.00222196	0.00294306	0.00079945	0.00436148	0.00220514	0.00134297	0.00185781	0.00360498	0.00213940	0.00291468	0.00187944	0.00440135	0.00124434	0.00159720	0.00229974	0.00284537	0.00226555	0.00257032	0.00284500	0.00310366	0.00267815	0.00149947	0.00135373	0.00310218	0.00092617	0.00228306	0.00208653	0.00408505	0.00217381	0.00118489	0.00088586	0.00315864	0.00236613	0.00252805	0.00184754	0.00283477	0.00165911	0.00248937	0.00205349	0.00337898	0.00185565	0.00227379	0.00158058	0.00367649	0.00206039	0.00223379	0.00198200	0.00354016	0.00188975	0.00166397	0.00219190	0.00404385	0.00197366	0.00212206	0.00188360	0.00359551	0.00158992	0.00250026	0.00174487	0.00339128	0.00235276	0.00202976	0.00189638	0.00326323	0.00192812	0.00239411	0.00250211	0.00377984	0.00229731	0.00127672	0.00189947	0.00349720	0.00256721	0.00345594	0.00168931	0.00285075	0.00266186	0.00302474	0.00247983	0.00269453	0.00293783	0.00269889	0.00214536	0.00423653	0.00279660	0.00070481	0.00193379	0.00544516	0.00306907	0.00506436	0.00374807	0.00451654	0.00298276	0.00326232	0.00184322	0.00636650	0.00465663	0.00411091	0.00178017	0.00573559	0.00462998	0.00531913	0.00306118	0.00691659	0.00340668	0.00655763	0.00341638	0.00572098	0.00421415	0.00682164	0.00580939	0.00859438	0.00382918	0.00618168	0.00411139	0.00900657	0.00462641	0.00801980	0.00659976	0.00566844	0.00559563	0.00792809	0.00692202	0.00927256	0.00920340	0.00855534	0.00412490	0.01266096	0.00764474	0.00931687	0.00616952	0.00826694	0.00686964	0.00793741	0.00916380	0.00811911	0.00560114	0.00790868	0.00611879	0.01104440	0.00867864	0.00865533	0.00441688	0.01115603	0.00921174	0.00704937	0.00494421	0.01053684	0.00871845	0.00729862	0.00742825	0.00853107	0.00823581	0.00786258	0.00977503	0.01183971	0.01024070	0.01027524	0.00682999	0.01092218	0.00855401	0.00802283	0.00436392	0.01288158	0.00722644	0.00850168	0.00821972	0.01157230	0.01142829	0.01034556	0.00759533	0.01070064	0.00810804	0.00992790	0.00442737	0.01301809	0.00891171	0.01041256	0.00662847	0.00908639	0.00907027	0.00750168	0.00691045	0.00748587	0.00746628	0.00861403	0.00471468	0.00957165	0.00799221	0.01100536	0.00861384	0.00898007	0.00803389	0.00516365	0.00438412	0.01037118	0.00350926	0.01006176	0.00641478	0.00684535	0.00544110	0.00570717	0.00557829	0.00509482	0.00431988	0.00607944	0.00395940	0.00679674	0.00385436	0.00692172	0.00494586	0.00641443	0.00503900	0.00568271	0.00472540	0.00617278	0.00537049	0.00576419	0.00182920	0.00695142	0.00413593	0.00571141	0.00316504	0.00595918	0.00455399	0.00585532	0.00416955	0.00499197	0.00501039	0.00630795	0.00342380	0.00635664	0.00422249	0.00727488	0.00408134	0.00550598	0.00554445	0.00723928	0.00538017	0.00784380	0.00392421	0.00598590	0.00212912	0.00496016	0.00344123	0.00461546	0.00362389	0.00448515	0.00261904	0.00467090	0.00358731	0.00338758	0.00250416	0.00298225	0.00200655	0.00176408	0.00180498	0.00304788	0.00146208	0.00163189	0.00172609	0.00254018	0.00174457	0.00214084	0.00042138	0.00213208	0.00148757	0.00172057	0.00124862	0.00167704	0.00096710	0.00207766	0.00113842	0.00178707	0.00096861	0.00159795	0.00090776	0.00134320	0.00044260	0.00167305	0.00077576	0.00176116	0.00067805	0.00173917	0.00078327	0.00156450	0.00108418	0.00190818	0.00093826	0.00275434	0.00087070	0.00124823	0.00125930	0.00183398	0.00083826	-21.47483647
-2.9001	-21.47483647	-21.47483647	-21.47483647	-21.47483647	-21.47483647	-21.47483647	-21.47483647	-21.47483647	-21.47483647	-21.47483647	-21.47483647	-21.47483647	-21.47483647	-21.47483647	-21.47483647	-21.47483647	-21.47483647	-21.47483647	-21.47483647	-21.47483647	-21.47483647	-21.47483647	-21.47483647	-21.47483647	-21.47483647	-21.47483647	-21.47483647	-21.47483647	-21.47483647	-21.47483647	-21.47483647	-21.47483647	-21.47483647	-0.50995637	0.28454944	0.07103606	-0.02664910	-0.00266474	-0.03143722	0.05341811	-0.07197686	-0.00803453	-0.02028191	0.06388999	-0.07857507	0.02434878	0.02422801	-0.00355774	-0.03260198	0.01870711	-0.00585862	0.01059073	-0.01889111	0.00767487	-0.00133854	0.00559412	-0.01217733	-0.00003949	0.00038361	0.00618646	-0.00428486	0.00216985	0.00044129	0.00549045	0.00499945	0.00320502	0.00038362	0.00190070	-0.00127955	0.00056676	0.00191853	0.00713656	-0.00026320	-0.00149502	-0.00010681	0.00552297	0.00817137	-0.01025040	0.00792238	0.00916460	0.02472146	-0.00841332	0.01227806	0.03096537	0.01721731	0.00339913	0.00478332	0.01077314	0.00172609	-0.00407284	0.00520249	0.01203805	-0.00771941	0.00409646	0.00804701	0.00522647	-0.00085918	0.00592506	0.00643551	0.00426758	-0.00602324	0.00792225	0.00392016	0.01193109	-0.00754876	0.00721513	0.00583637	0.00989184	0.01099666	0.02621831	0.01522894	0.02003436	0.01369087	0.01427339	0.01664963	0.01659624	0.01505446	0.02352203	0.01801373	0.02646357	0.01348536	0.01868858	0.01771957	0.02038947	0.00986805	0.01515873	0.01186985	0.01697651	0.00382074	0.00480036	0.00359955	0.00546671	-0.00130455	0.00027118	0.00458281	0.00524427	-0.00082748	0.00432972	0.00275776	0.00489684	-0.00134425	0.00158715	0.00382983	0.00401412	0.00015296	0.00286358	0.00187427	0.00280743	-0.00047949	0.00254914	0.00212137	0.00439803	-0.00159017	0.00260156	0.00464506	0.00248435	0.00112183	0.00356068	0.00100101	0.00349362	0.00133258	0.00265456	0.00158717	0.00392138	0.00125121	0.00423639	0.00292408	0.00493515	0.00099637	0.00373009	0.00121929	0.00543560	0.00083784	0.00317923	0.00292597	0.00446820	0.00354549	0.00201381	0.00311225	0.00555045	0.00192858	0.00109189	0.00315753	0.00519729	0.00162505	0.00247453	0.00370252	0.00347355	0.00129436	0.00084395	0.00137816	0.00404008	0.00207465	0.00497623	0.00269312	0.00399883	0.00245736	0.00115061	0.00115538	0.00476385	0.00262875	0.00249035	0.00150971	0.00391640	0.00259055	0.00381120	0.00107304	0.00286796	0.00400087	0.00142534	0.00029665	0.00433079	0.00241983	0.00182364	0.00135338	0.00372011	0.00275023	0.00271316	0.00065478	0.00364641	0.00333576	0.00254054	0.00152295	0.00393412	0.00263249	0.00230479	0.00210586	0.00496101	0.00214200	0.00109581	0.00124089	0.00281604	0.00110261	0.00235195	0.00233885	0.00311414	0.00177366	0.00205190	0.00120878	0.00447739	0.00156260	0.00221631	0.00247285	0.00295765	0.00212301	0.00249807	0.00133882	0.00297175	0.00319713	0.00270813	0.00227253	0.00291201	0.00174592	0.00164458	0.00206386	0.00330741	0.00166188	0.00108855	0.00143843	0.00301035	0.00188050	0.00223370	0.00150888	0.00349954	0.00285688	0.00234129	0.00103876	0.00369356	0.00285625	0.00162075	0.00132779	0.00361703	0.00204768	0.00267067	0.00146903	0.00236378	0.00223236	0.00189072	0.00223677	0.00326093	0.00168160	0.00179649	0.00252712	0.00291147	0.00155327	0.00229237	0.00229252	0.00286729	0.00127525	0.00298695	0.00296685	0.00258237	0.00228784	0.00319856	0.00163352	0.00298895	0.00278436	0.00305864	0.00218808	0.00343546	0.00208509	0.00190412	0.00189244	0.00430010	0.00406380	0.00465583	0.00357731	0.00511645	0.00347203	0.00417211	0.00230695	0.00628895	0.00375881	0.00375236	0.00160048	0.00400631	0.00436526	0.00441225	0.00269143	0.00577731	0.00274392	0.00411748	0.00277941	0.00542934	0.00286237	0.00606621	0.00682694	0.00748600	0.00336354	0.00409110	0.00412840	0.00823216	0.00496766	0.00906929	0.00549053	0.00681474	0.00336583	0.00663713	0.00247966	0.00585140	0.00512327	0.00776985	0.00211242	0.00751373	0.00399388	0.00783408	0.00536768	0.00651672	0.00895963	0.00845706	0.00605101	0.00709553	0.00653016	0.00776114	0.00593627	0.00964273	0.00777309	0.00503069	0.00213615	0.00725387	0.00546212	0.01119454	0.00343166	0.00696943	0.00353066	0.00708440	0.00635921	0.00592112	0.00456417	0.00725940	0.00807136	0.01015439	0.00338745	0.00812180	0.00632124	0.00665308	0.00306651	0.00814583	0.00866426	0.00779917	0.00285098	0.00487788	0.00733462	0.00554684	0.00488625	0.00946596	0.00380519	0.00609170	0.00409526	0.00723840	0.00315968	0.01010974	0.00355777	0.00914489	0.00182119	0.00597241	0.00366587	0.00758954	0.00190656	0.00527225	0.00384208	0.00704501	0.00287586	0.00669377	0.00365428	0.00813964	0.00455322	0.00636518	0.00360124	0.00479832	0.00373281	0.00644854	0.00302367	0.00610498	0.00360982	0.00491319	0.00374517	0.00540961	0.00401369	0.00521169	0.00157258	0.00276904	0.00265848	0.00263302	0.00154178	0.00514604	0.00206232	0.00395240	0.00278656	0.00361973	0.00319777	0.00425837	0.00283133	0.00261288	0.00093330	0.00489726	0.00214175	0.00305557	0.00079346	0.00174114	0.00332870	0.00397970	0.00222244	0.00273691	0.00217106	0.00323892	0.00013424	0.00330062	0.00302546	0.00525779	0.00157764	0.00410728	0.00090730	0.00424781	0.00040563	0.00246197	0.00154874	0.00282927	-0.00017500	0.00278497	0.00057968	0.00328586	0.00177525	0.00129377	0.00069350	0.00304358	0.00057762	0.00229471	0.00183163	0.00191961	0.00098526	0.00129642	0.00034575	0.00195635	0.00050389	0.00082981	0.00056419	0.00126058	0.00025002	0.00104232	-0.00045462	0.00165179	0.00073989	0.00090030	0.00002564	0.00119995	0.00032487	0.00147294	0.00014098	0.00105244	0.00054229	0.00080338	0.00004403	0.00063926	0.00001784	0.00059388	0.00006871	0.00142603	-0.00032573	0.00107443	0.00004126	0.00060101	0.00064430	0.00078406	0.00022343	0.00125345	0.00017399	-0.00010565	0.00037095	0.00032250	0.00057126	-21.47483647
-2.8001	-21.47483647	-21.47483647	-0.01522951	-21.47483647	-21.47483647	-21.47483647	-21.47483647	-21.47483647	-21.47483647	-21.47483647	-21.47483647	-21.47483647	-21.47483647	-21.47483647	-21.47483647	-21.47483647	-21.47483647	-21.47483647	-21.47483647	-21.47483647	-21.47483647	-21.47483647	-21.47483647	-21.47483647	-21.47483647	-21.47483647	-21.47483647	-21.47483647	-21.47483647	-21.47483647	-21.47483647	-21.47483647	-21.47483647	-0.97478044	0.08589133	0.05839604	0.13718847	-0.01692799	0.01217008	0.00988340	-0.05631132	0.02400577	0.01026777	0.03629036	-0.02999389	0.01211044	0.00901692	0.00042792	-0.01288502	0.01103154	-0.00423993	0.00827580	-0.00493182	-0.00023373	0.00046013	0.00070859	-0.01107691	0.00752369	-0.00380944	-0.00183341	-0.00239214	-0.00103229	-0.00334133	0.00344965	-0.00259425	-0.00113120	-0.00064488	0.00381216	-0.00674132	0.00423129	-0.00276447	-0.00089510	-0.00430879	0.00249660	0.00019317	0.00716274	0.00587692	0.00338723	0.00126792	0.01285903	0.00551902	0.00985003	0.00996096	0.01208803	0.00185410	0.02113473	-0.01020824	0.00005445	-0.00581978	0.00415364	-0.00235855	0.00227751	-0.00507011	-0.00397000	-0.00268502	0.00066864	-0.00434730	0.00488757	-0.00208650	-0.00003200	-0.00521095	0.00206125	-0.00119482	0.00433693	-0.00604788	0.00022892	0.00412077	0.00543546	0.00812087	0.02009988	0.01041018	0.01327180	0.01286465	0.00804103	0.01202825	0.00700291	0.01291004	0.01682772	0.00770141	0.01084988	0.00848830	0.01435894	0.00983470	0.00826001	0.00676662	0.00702387	0.00190075	0.00530673	0.00591083	0.00306890	-0.00049280	0.00176036	-0.00087290	-0.00047422	-0.00123822	-0.00169426	0.00095388	0.00142282	0.00022230	-0.00160374	-0.00154073	0.00072425	0.00037992	0.00104174	-0.00104077	0.00068988	0.00019092	-0.00099983	-0.00148520	-0.00104731	-0.00153590	0.00118984	-0.00080966	0.00170046	0.00168510	0.00160172	-0.00239363	-0.00022943	-0.00105814	0.00015523	0.00049488	0.00153037	0.00017396	-0.00146859	-0.00100240	0.00023096	0.00007153	-0.00251005	-0.00011487	-0.00054333	-0.00119275	-0.00088550	-0.00025685	0.00091163	-0.00089903	0.00055855	0.00094973	0.00129776	-0.00220790	-0.00049498	0.00063964	0.00027196	-0.00072371	0.00072028	-0.00031460	0.00046022	-0.00164428	-0.00052362	-0.00208467	-0.00073023	-0.00204129	-0.00080556	-0.00109762	0.00283501	-0.00077705	0.00048035	-0.00054117	-0.00155398	-0.00214627	0.00110239	-0.00094227	0.00019889	-0.00095427	-0.00047538	0.00081915	0.00000924	-0.00117674	-0.00014005	-0.00015688	0.00013142	-0.00101336	-0.00081444	-0.00122958	0.00124927	-0.00080673	-0.00010052	-0.00009383	0.00063269	-0.00272549	0.00001637	-0.00026096	-0.00010212	-0.00017590	-0.00139274	-0.00060442	0.00033963	-0.00136881	0.00117536	-0.00120270	-0.00013581	-0.00279168	-0.00098860	-0.00032010	-0.00020942	-0.00030399	0.00039099	-0.00053707	-0.00060236	-0.00119780	-0.00018269	-0.00096213	0.00038587	-0.00134522	0.00028060	-0.00146417	-0.00042371	-0.00144465	-0.00113833	-0.00101022	0.00172128	-0.00031463	-0.00046436	-0.00087307	-0.00020459	-0.00009042	-0.00083616	0.00022349	-0.00025270	-0.00078850	-0.00030876	-0.00083072	0.00012503	-0.00170351	-0.00058312	0.00029032	-0.00008098	-0.00144334	0.00009775	-0.00040538	-0.00011935	-0.00130995	-0.00014369	0.00031168	0.00040192	-0.00102921	-0.00111986	-0.00150720	-0.00111485	-0.00047801	-0.00033260	-0.00170376	-0.00030526	-0.00120192	-0.00075101	-0.00179724	-0.00043846	-0.00142754	-0.00073936	-0.00106518	0.00040120	-0.00067548	-0.00130549	-0.00127213	-0.00037547	-0.00099026	-0.00176683	-0.00213002	0.00026711	-0.00197602	-0.00056722	-0.00224834	-0.00078217	-0.00137467	-0.00091049	-0.00224633	-0.00018761	-0.00186738	-0.00156497	-0.00397301	0.00026430	-0.00141492	-0.00192431	-0.00263340	-0.00060694	-0.00272629	-0.00306220	-0.00297472	0.00058084	-0.00339690	-0.00076068	-0.00390587	0.00014665	-0.00225977	-0.00308177	-0.00150558	0.00078924	-0.00173141	-0.00099183	-0.00359721	-0.00329831	-0.00177896	-0.00270310	-0.00332687	-0.00117480	-0.00026864	-0.00454782	-0.00254133	-0.00222886	-0.00402605	-0.00442623	-0.00292089	-0.00000564	-0.00263257	-0.00531631	-0.00537080	0.00013572	-0.00459734	-0.00661053	-0.00631891	-0.00244510	-0.00219017	-0.00545071	-0.00521336	0.00094594	-0.00394261	-0.00240840	-0.00643577	-0.00458088	-0.00742339	-0.00866749	-0.00658738	-0.00435613	-0.00581164	-0.00856022	-0.00839090	-0.00531981	-0.00322164	-0.00770472	-0.00277795	-0.00004670	-0.00279568	-0.00316645	-0.00429102	-0.00128225	-0.00250525	-0.00770534	-0.00669734	-0.00371031	-0.00487617	-0.00420340	-0.00855277	-0.00294096	-0.00398639	-0.00706145	-0.00377837	-0.00272873	-0.00474784	-0.00585257	-0.00642195	-0.00374088	-0.00343608	-0.00243741	-0.00528728	-0.00207586	-0.00194128	-0.00806669	-0.00528091	-0.00303749	-0.00466661	-0.00874888	-0.00517339	-0.00194731	-0.00292372	-0.00504452	-0.00356863	-0.00245348	-0.00290270	-0.00623967	-0.00552699	-0.00447154	-0.00376713	-0.00411210	-0.00412746	-0.00264292	-0.00523792	-0.00460827	-0.00315242	-0.00210163	-0.00191325	-0.00366072	-0.00302346	-0.00215713	-0.00242851	-0.00449250	-0.00514949	-0.00287626	-0.00258095	-0.00383010	-0.00428413	-0.00618118	-0.00155197	-0.00391981	-0.00217634	-0.00416249	-0.00227857	-0.00224870	-0.00288828	-0.00396102	-0.00313937	-0.00439127	-0.00218282	-0.00277551	-0.00247926	-0.00502429	-0.00194421	-0.00291722	-0.00325069	-0.00561075	-0.00440381	-0.00308423	-0.00390850	-0.00454547	-0.00486216	-0.00296291	-0.00355926	-0.00672791	-0.00462426	-0.00338987	-0.00475662	-0.00583076	-0.00484439	-0.00420783	-0.00283817	-0.00383691	-0.00292709	-0.00267355	-0.00135079	-0.00294459	-0.00181227	-0.00161310	-0.00175397	-0.00221302	-0.00067785	-0.00174324	-0.00095885	-0.00184578	-0.00123172	-0.00143636	-0.00081043	-0.00143752	-0.00180400	-0.00168485	-0.00072697	-0.00177839	-0.00113583	-0.00166032	-0.00093536	-0.00120632	-0.00164913	-0.00100600	-0.00039530	-0.00115346	-0.00110921	-0.00125288	-0.00090240	-0.00099025	-0.00054472	-0.00046234	-0.00078500	-0.00078430	-0.00074491	-0.00063568	-0.00077763	-0.00113452	-0.00054325	-0.00023575	-0.00051958	-0.00171109	-0.00072269	-0.00202660	-0.00108207	-21.47483647
-2.7001	-21.47483647	-21.47483647	-21.47483647	-21.47483647	-21.47483647	-21.47483647	-21.47483647	-21.47483647	-21.47483647	-21.47483647	-21.47483647	-21.47483647	-21.47483647	-21.47483647	-21.47483647	-21.47483647	-21.47483647	-21.47483647	-21.47483647	-21.47483647	-21.47483647	-21.47483647	-21.47483647	-21.47483647	-21.47483647	-21.47483647	-21.47483647	-21.47483647	-21.47483647	-21.47483647	-21.47483647	-21.47483647	0.68348324	0.28374860	-0.13997073	-0.05476194	0.14800378	-0.07057818	-0.05025734	0.05159150	0.01488035	-0.04568898	0.03956793	-0.01357228	0.03005751	-0.00792063	0.02837662	-0.02103982	0.00055755	-0.00412861	0.00470582	-0.00836106	-0.00532301	-0.00061978	-0.00900606	-0.00557465	-0.00493534	0.00249980	-0.00780741	-0.01147900	0.00460492	-0.00029749	-0.00598954	-0.00460239	0.00900796	0.00154721	-0.00334428	-0.00492162	0.00134352	-0.00023519	-0.00644912	-0.00358363	-0.00000943	0.00101893	-0.00682573	-0.00311919	0.00200194	0.00967288	-0.01181378	0.00324398	-0.00573139	-0.00828898	-0.00733082	0.00272414	-0.01929213	0.00701206	-0.00825829	-0.00598731	-0.01431640	-0.01231722	-0.00341450	0.00031159	-0.00630054	-0.00901701	-0.00135715	-0.00808387	-0.00110611	-0.00048447	0.00103355	-0.00560998	-0.00077957	-0.00345359	-0.00228109	-0.00555334	-0.00176688	0.00064787	-0.00152202	-0.00086503	0.01397180	0.02070683	0.01019356	0.00767637	0.01694880	0.00724308	0.00822815	0.00639230	0.02274437	0.01549356	0.00975580	0.01194390	0.01636531	0.00661030	0.00831978	0.01026404	0.01445021	0.00469329	0.00426506	0.00643505	0.00685004	-0.00333431	-0.00127427	0.00153388	-0.00022162	-0.00295761	0.00063885	-0.00168437	-0.00087878	0.00048801	0.00125442	-0.00246765	-0.00080257	-0.00095946	0.00055884	-0.00178145	-0.00046522	-0.00103335	0.00142595	-0.00315909	-0.00076967	-0.00059679	-0.00165768	-0.00297381	-0.00069110	0.00031385	-0.00038601	-0.00430247	-0.00240072	0.00120048	-0.00218505	-0.00374076	0.00021525	0.00108012	-0.00167727	-0.00484183	-0.00085324	-0.00119693	-0.00249284	-0.00233935	-0.00171969	-0.00042838	-0.00138435	-0.00148343	-0.00185082	-0.00069584	-0.00168462	-0.00043921	-0.00161117	-0.00180253	-0.00217728	-0.00137668	-0.00177386	-0.00073955	0.00015640	-0.00129092	-0.00056059	-0.00246214	-0.00031457	-0.00335796	-0.00310665	-0.00184399	0.00022753	-0.00319753	-0.00234591	0.00130618	-0.00056476	-0.00443596	-0.00337506	-0.00007138	-0.00279961	-0.00257673	-0.00141534	-0.00102129	-0.00266860	-0.00384793	-0.00080049	0.00058956	-0.00140013	-0.00178611	0.00040629	-0.00011954	-0.00292354	-0.00327458	-0.00230839	-0.00042618	-0.00315665	-0.00259833	-0.00099825	-0.00027593	-0.00261629	-0.00321769	-0.00127295	-0.00237764	-0.00097348	-0.00231534	-0.00250632	-0.00181607	-0.00049122	0.00009097	-0.00222961	-0.00172678	-0.00088111	-0.00200354	-0.00160612	-0.00175050	0.00010773	-0.00209249	-0.00195612	-0.00054176	-0.00122774	-0.00248801	-0.00332563	-0.00053583	-0.00072271	-0.00228206	-0.00195113	-0.00076119	-0.00018559	-0.00302064	-0.00105265	-0.00056825	-0.00164206	-0.00215662	-0.00053909	-0.00088337	-0.00054834	-0.00241232	-0.00081598	-0.00165867	-0.00183071	-0.00203428	-0.00088054	-0.00114564	-0.00262391	-0.00193174	-0.00164879	-0.00112920	-0.00165175	-0.00184252	-0.00152571	-0.00225187	-0.00157426	-0.00184263	-0.00091991	-0.00116598	-0.00107713	-0.00187744	-0.00197099	-0.00105999	-0.00093410	-0.00177290	-0.00189970	-0.00072955	-0.00076897	-0.00272960	-0.00254534	-0.00241618	-0.00041736	-0.00255780	-0.00210579	0.00041479	-0.00142782	-0.00261282	-0.00239079	-0.00102995	-0.00037324	-0.00363288	-0.00180452	-0.00123166	-0.00161111	-0.00248825	-0.00159881	-0.00225917	-0.00252138	-0.00466347	-0.00242501	-0.00097138	-0.00148928	-0.00216144	-0.00204160	-0.00247142	-0.00192591	-0.00194413	-0.00090900	-0.00409239	-0.00288866	-0.00412948	-0.00283810	-0.00326215	-0.00265231	-0.00329503	-0.00499145	-0.00434460	-0.00203318	-0.00582594	-0.00273172	-0.00380723	-0.00097406	-0.00442578	-0.00606280	-0.00268917	-0.00355735	-0.00589686	-0.00500484	-0.00435011	-0.00206572	-0.00793904	-0.00544744	-0.00502221	-0.00247640	-0.00782513	-0.00342910	-0.00146204	-0.00418186	-0.00599855	-0.00160866	-0.00304671	-0.00545128	-0.00747498	-0.00305848	-0.00751559	-0.00496091	-0.00852542	-0.00452788	-0.00661511	-0.00397674	-0.00325955	-0.00202278	-0.00916643	-0.00681943	-0.00796298	-0.00632190	-0.00538750	-0.00557700	-0.00788092	-0.00780400	-0.00460931	-0.00447561	-0.00847648	-0.00708707	-0.00670127	-0.00082982	-0.00271157	-0.00649550	-0.00682757	-0.00170629	-0.00390069	-0.00684099	-0.00512952	-0.00167056	-0.00746864	-0.00866179	-0.00688810	-0.00136314	-0.00650697	-0.00548812	-0.00670818	-0.00451712	-0.01067545	-0.00624437	-0.00536087	-0.00391520	-0.00606202	-0.00297207	-0.00164994	-0.00382294	-0.00723696	-0.00443576	-0.00513715	-0.00443166	-0.00730043	-0.00639896	-0.00603932	-0.00620911	-0.00561372	-0.00637815	-0.00495936	-0.00353573	-0.00559240	-0.00231874	-0.00436843	-0.00283020	-0.00235610	-0.00570091	-0.00554113	-0.00391316	-0.00574053	-0.00359467	-0.00399242	-0.00243945	-0.00469276	-0.00447919	-0.00384233	-0.00097334	-0.00454344	-0.00480904	-0.00596000	-0.00036590	-0.00359559	-0.00493020	-0.00635038	-0.00243925	-0.00570726	-0.00242767	-0.00346257	-0.00286432	-0.00566262	-0.00314894	-0.00353136	-0.00419261	-0.00415347	-0.00151930	-0.00305107	-0.00160089	-0.00381857	-0.00189684	-0.00528628	-0.00344519	-0.00504044	-0.00286886	-0.00525458	-0.00381250	-0.00504225	-0.00284824	-0.00495930	-0.00658923	-0.00575430	-0.00548495	-0.00762427	-0.00558907	-0.00527948	-0.00514278	-0.00523799	-0.00222456	-0.00259924	-0.00257636	-0.00333719	-0.00036391	-0.00185027	-0.00244151	-0.00166545	-0.00123355	-0.00263362	-0.00143080	-0.00162574	-0.00053324	-0.00271613	-0.00150537	-0.00132563	-0.00083577	-0.00261495	-0.00182318	-0.00074976	-0.00078176	-0.00173752	-0.00108448	-0.00146022	-0.00090679	-0.00138350	-0.00111301	-0.00204232	-0.00093477	-0.00151644	-0.00028211	-0.00154711	-0.00103572	-0.00116018	-0.00065975	-0.00072253	-0.00047665	-0.00087388	-0.00026085	-0.00126662	-0.00011890	-0.00067728	-0.00052578	-0.00066108	-0.00081194	-0.00095380	-0.00083852	-0.00174479	-0.00023765	-21.47483647
-2.6001	-21.47483647	-21.47483647	-21.47483647	-21.47483647	-21.47483647	-21.47483647	-21.47483647	-21.47483647	-21.47483647	-21.47483647	-21.47483647	-21.47483647	-21.47483647	-21.47483647	-21.47483647	-21.47483647	-21.47483647	-21.47483647	-21.47483647	-21.47483647	-21.47483647	-21.47483647	-21.47483647	-21.47483647	-21.47483647	-21.47483647	-21.47483647	-21.47483647	-21.47483647	-21.47483647	-21.47483647	-21.47483647	0.38570886	-0.66957495	0.11590268	0.20161658	-0.00439052	0.08615886	0.01990378	-0.03379107	-0.01199532	-0.02773922	0.05565096	0.02189734	0.05880342	-0.02229684	0.01580642	-0.01118233	0.01633453	0.00423050	-0.00122063	-0.01092882	-0.00054544	-0.00388810	-0.00099125	-0.01300344	-0.00008890	-0.00089992	-0.00407862	-0.01128124	0.00080056	-0.00294281	-0.00833019	-0.00653912	0.00748535	-0.00080721	-0.00294027	-0.00460366	0.00068864	-0.00163394	-0.00364128	-0.00256263	0.00055740	-0.00340693	-0.00370305	0.00151439	0.00225947	0.01085161	0.01228019	0.00124466	-0.01040899	0.00161511	0.00471247	-0.00912910	-0.01508603	0.00937401	-0.00570412	-0.01261880	-0.01538707	-0.00636694	-0.00468305	-0.00777168	-0.01270157	-0.00879873	-0.00077890	-0.00750076	0.00102430	0.00150097	0.00183480	-0.01120741	-0.00557586	-0.00259734	-0.00055001	-0.00691833	-0.00653340	-0.00190040	0.00116144	-0.00568470	0.01199806	0.01808626	0.00828828	0.00726200	0.01866428	0.00866497	0.01093619	0.00641308	0.02009109	0.01686614	0.01478038	0.01439814	0.01686807	0.01210869	0.01380892	0.00887181	0.01889564	0.01085168	0.01028273	0.00984805	0.00933323	-0.00005463	0.00046802	-0.00047103	0.00173063	-0.00350403	-0.00050452	-0.00334547	0.00018045	-0.00130845	-0.00020217	-0.00587938	-0.00165918	-0.00361417	0.00031798	-0.00348680	-0.00102184	-0.00182687	0.00153912	-0.00305759	-0.00033340	-0.00139735	-0.00043910	-0.00282910	-0.00133730	-0.00157035	0.00009421	-0.00385894	-0.00076050	0.00013024	-0.00174298	-0.00476551	0.00235630	-0.00171369	-0.00051005	-0.00319067	-0.00197199	-0.00165142	-0.00098957	-0.00292447	-0.00002685	-0.00182693	-0.00014852	-0.00207175	-0.00150715	-0.00161093	0.00036286	-0.00170982	-0.00111272	-0.00229960	-0.00060912	-0.00332574	-0.00184996	-0.00192058	-0.00018195	-0.00217166	-0.00183445	-0.00204325	-0.00033986	-0.00312389	-0.00289772	-0.00181918	-0.00067522	-0.00288191	-0.00176265	0.00050474	-0.00143159	-0.00422462	-0.00130899	-0.00174030	-0.00295421	-0.00346785	-0.00106028	-0.00156443	-0.00176582	-0.00400043	0.00043472	0.00003307	-0.00044582	-0.00358427	0.00081321	-0.00023228	-0.00314432	-0.00199184	-0.00136325	-0.00181380	-0.00177096	-0.00255872	0.00026571	-0.00157288	-0.00251355	-0.00140991	-0.00061893	-0.00193616	-0.00214880	-0.00270208	-0.00202301	-0.00245328	-0.00036808	-0.00063681	-0.00250246	-0.00189745	-0.00008780	-0.00253996	-0.00271511	-0.00111246	0.00082258	-0.00134067	-0.00058736	-0.00112315	-0.00085493	-0.00223749	-0.00236685	-0.00212349	-0.00081629	-0.00226998	-0.00288759	-0.00053832	-0.00061038	-0.00299242	-0.00049841	-0.00026642	-0.00127039	-0.00264360	-0.00164722	-0.00127708	-0.00062475	-0.00190071	-0.00050167	-0.00129927	-0.00127292	-0.00163604	-0.00139456	-0.00097437	-0.00130457	-0.00071565	-0.00064834	-0.00099812	-0.00152683	-0.00093502	-0.00091731	-0.00199794	0.00012775	-0.00106160	-0.00128022	-0.00147884	-0.00091970	-0.00165890	-0.00187417	-0.00138367	0.00047011	-0.00184653	-0.00195369	-0.00076653	-0.00084888	-0.00291011	-0.00162657	-0.00136875	-0.00088050	-0.00219455	-0.00206860	-0.00079883	-0.00042661	-0.00247184	-0.00161673	-0.00087010	-0.00058610	-0.00351074	-0.00161028	-0.00213784	-0.00281776	-0.00196218	-0.00184553	-0.00237047	-0.00212779	-0.00240780	-0.00215560	-0.00091865	-0.00255397	-0.00235436	-0.00060184	-0.00255371	-0.00124357	-0.00208865	-0.00243470	-0.00339275	-0.00203107	-0.00259670	-0.00300956	-0.00387530	-0.00263607	-0.00435242	-0.00407285	-0.00408550	-0.00131814	-0.00257407	-0.00354055	-0.00399418	-0.00026588	-0.00190340	-0.00335781	-0.00311301	-0.00096012	-0.00493425	-0.00113891	-0.00448585	-0.00250382	-0.00531927	-0.00342889	-0.00435910	-0.00065210	-0.00530960	-0.00252454	-0.00397904	-0.00377603	-0.00463542	-0.00483792	-0.00252497	-0.00281666	-0.00522235	-0.00256079	-0.00455156	-0.00171677	-0.00423511	-0.00285874	-0.00447232	-0.00148221	-0.00094907	-0.00446334	-0.00617492	-0.00424819	-0.00448792	-0.00739342	-0.00781205	-0.00404738	-0.00651326	-0.00818112	-0.00653765	-0.00179239	-0.00568332	-0.00558051	-0.00549697	0.00181402	-0.00337711	-0.00492540	-0.00606321	0.00060396	-0.00514573	-0.00442264	-0.00704807	-0.00100333	-0.00318828	-0.00708866	-0.00523573	-0.00278612	-0.00439032	-0.00012225	-0.00499274	-0.00382372	-0.00656769	-0.00312576	-0.00377521	-0.00428423	-0.00513821	-0.00483920	-0.00379525	-0.00368936	-0.00506412	-0.00266166	-0.00327984	-0.00466573	-0.00476700	-0.00392730	-0.00574560	-0.00388753	-0.00530931	-0.00195256	-0.00540132	-0.00070855	-0.00286683	-0.00205405	-0.00555878	-0.00142426	-0.00142715	-0.00305498	-0.00405773	-0.00260342	-0.00480672	-0.00056014	-0.00277829	-0.00070305	-0.00232577	-0.00363532	-0.00381977	-0.00135837	-0.00256219	-0.00268783	-0.00351272	-0.00057031	-0.00091443	-0.00192139	-0.00382310	-0.00008764	-0.00310951	-0.00200840	-0.00356488	-0.00162601	-0.00293770	-0.00334774	-0.00265442	-0.00270858	-0.00225975	-0.00034250	-0.00222001	-0.00160963	-0.00124665	0.00016704	-0.00398247	-0.00175801	-0.00171350	-0.00066381	-0.00467021	-0.00103342	-0.00119639	0.00023562	-0.00381398	-0.00134281	-0.00358136	-0.00172769	-0.00476909	-0.00252714	-0.00259264	-0.00152420	-0.00175747	0.00061511	-0.00215580	-0.00080898	-0.00335819	-0.00024695	-0.00150584	-0.00016721	-0.00060597	-0.00036456	-0.00078809	-0.00023120	-0.00156500	0.00019066	-0.00189288	-0.00023425	-0.00105601	-0.00009467	-0.00061466	-0.00061694	-0.00050625	0.00018663	-0.00108834	0.00068248	-0.00115116	-0.00002687	0.00026910	0.00024694	-0.00075031	-0.00029186	-0.00013872	0.00057357	-0.00038535	-0.00097460	-0.00026335	0.00063867	-0.00033172	-0.00000025	-0.00023862	0.00040462	0.00006907	0.00038890	0.00022063	0.00018036	0.00013217	0.00004156	0.00076223	0.00006752	0.00007862	0.00057830	-21.47483647
-2.5001	-21.47483647	-21.47483647	-21.47483647	-21.47483647	-21.47483647	-21.47483647	-21.47483647	-21.47483647	-21.47483647	-21.47483647	-21.47483647	-21.47483647	-21.47483647	-21.47483647	-21.47483647	-21.47483647	-21.47483647	-21.47483647	-1.18692338	-21.47483647	-21.47483647	-21.47483647	-21.47483647	-21.47483647	-21.47483647	-21.47483647	-21.47483647	-21.47483647	-21.47483647	-21.47483647	-21.47483647	-21.47483647	-21.47483647	-0.23674897	0.25282490	-0.02664609	0.00047120	-0.04979418	0.01682574	-0.02732115	0.05639708	-0.02570805	-0.02608657	0.00142967	0.04740934	0.01257746	0.03746143	0.00136684	0.01773793	0.01385614	0.01070736	0.00668861	0.01004150	-0.00592086	-0.00134069	-0.00314178	0.00839300	-0.00208674	-0.00261146	-0.00266975	0.00701496	-0.00708246	-0.00438112	-0.00099260	0.00174357	-0.00085485	-0.00463643	-0.00648633	-0.00002717	-0.00044094	-0.00345360	-0.00798020	-0.00407235	-0.00110474	-0.00280791	-0.00139225	-0.00473998	0.01369622	-0.00197024	-0.00885714	-0.01580591	0.01044155	0.00262399	0.00203686	-0.01277835	0.00981852	-0.02135549	-0.01289117	-0.00115513	0.00007742	-0.00462034	-0.00718452	-0.00166072	-0.01028905	-0.00595201	-0.00594990	0.00042532	-0.00389798	0.00004248	-0.00477436	-0.00375214	-0.00375487	-0.00254064	-0.00352948	-0.00452489	-0.00301401	0.00026354	-0.00057836	0.01108607	0.02082895	0.01040813	0.00735087	0.01821485	0.01308176	0.01577453	0.00844970	0.02187690	0.01917566	0.01610669	0.01779054	0.02155559	0.01612847	0.01577593	0.01044945	0.01934049	0.01437854	0.01278465	0.00908794	0.00976101	0.00140874	-0.00188908	0.00130558	0.00262774	-0.00387095	-0.00198145	-0.00362602	0.00279092	-0.00228592	-0.00013548	-0.00433768	-0.00120395	-0.00314354	0.00042579	-0.00136943	-0.00057472	-0.00293729	0.00059107	-0.00257342	0.00084573	-0.00234960	0.00007613	-0.00236618	-0.00066338	-0.00147054	0.00122841	-0.00183506	-0.00181256	-0.00155135	-0.00068610	-0.00382863	-0.00075322	0.00035009	-0.00106714	-0.00359714	-0.00232493	-0.00009122	-0.00032695	-0.00357151	-0.00219615	-0.00135264	-0.00135083	-0.00206412	-0.00085990	-0.00045961	-0.00086478	-0.00315126	-0.00065474	-0.00096532	-0.00112587	-0.00274614	-0.00191227	-0.00047359	-0.00130649	-0.00188636	-0.00085360	-0.00284084	-0.00065170	-0.00285555	-0.00219495	-0.00294409	-0.00229733	-0.00309390	-0.00222897	0.00030562	-0.00107698	-0.00305049	-0.00018828	-0.00234717	-0.00214007	-0.00255500	-0.00194430	-0.00194417	-0.00181604	-0.00398165	-0.00206688	-0.00090527	-0.00065220	-0.00359829	-0.00097770	-0.00207318	-0.00160526	-0.00284343	-0.00213266	-0.00026725	-0.00039379	-0.00284680	-0.00065726	-0.00097816	-0.00213871	-0.00292348	-0.00123719	-0.00250283	-0.00089440	-0.00420408	-0.00070795	-0.00180884	-0.00201986	-0.00098168	-0.00102875	-0.00203224	-0.00167432	-0.00275988	-0.00089173	-0.00187539	0.00019077	-0.00187669	-0.00099592	-0.00200001	-0.00102142	-0.00259477	-0.00109087	-0.00182425	-0.00108824	-0.00107433	-0.00160185	-0.00167419	-0.00157131	-0.00228006	-0.00089291	-0.00101730	-0.00137358	-0.00294226	-0.00185696	-0.00116742	-0.00045795	-0.00258150	-0.00057142	-0.00246978	-0.00109394	-0.00214489	-0.00113682	-0.00032044	-0.00167081	-0.00170813	-0.00058916	-0.00096364	-0.00172539	-0.00177882	-0.00100482	-0.00209699	-0.00120290	-0.00135672	-0.00056507	-0.00126535	-0.00042949	-0.00129880	-0.00124390	-0.00164851	-0.00030215	-0.00154986	-0.00204004	-0.00197232	-0.00024478	-0.00153112	-0.00187707	-0.00239803	-0.00063327	-0.00212865	-0.00160936	-0.00080382	-0.00022046	-0.00208523	-0.00176425	-0.00154488	-0.00079513	-0.00348030	-0.00141228	-0.00231438	-0.00088223	-0.00239729	-0.00234662	-0.00160254	-0.00161551	-0.00127399	-0.00159326	-0.00224443	-0.00211607	-0.00140866	-0.00333020	-0.00184734	-0.00213983	-0.00359935	-0.00273344	-0.00403540	-0.00425757	-0.00216921	-0.00199914	-0.00346808	-0.00249303	-0.00455569	-0.00333080	-0.00365525	-0.00258997	-0.00302593	-0.00181845	-0.00461261	-0.00311222	-0.00344242	-0.00437434	-0.00605742	-0.00289637	-0.00194030	-0.00383891	-0.00220969	-0.00026413	-0.00544225	-0.00451628	-0.00274079	-0.00228606	-0.00484255	-0.00414195	-0.00311066	-0.00270993	-0.00498937	-0.00519092	-0.00238469	-0.00255619	-0.00627657	-0.00437473	-0.00392903	-0.00115159	-0.00744685	-0.00801453	-0.00502281	-0.00086139	-0.00314057	-0.00179742	-0.00795149	-0.00349835	-0.00542727	-0.00425484	-0.00545676	-0.00555110	-0.00691224	-0.00544136	-0.00674141	-0.00474729	-0.00465250	-0.00497870	-0.00532717	-0.00097715	-0.00439344	-0.00442412	-0.00510759	-0.00177727	-0.00584807	-0.00462369	-0.00502930	-0.00023552	-0.00432525	-0.00584150	-0.00632782	-0.00097010	-0.00528975	-0.00205791	-0.00511954	-0.00386993	-0.00682201	-0.00577226	-0.00674389	-0.00347106	-0.00317752	-0.00581341	-0.00357054	-0.00238757	-0.00707993	-0.00423250	-0.00408974	-0.00324982	-0.00389189	-0.00447307	-0.00686382	-0.00514980	-0.00441599	-0.00272413	-0.00171854	-0.00326508	-0.00536327	-0.00356181	-0.00655726	-0.00062810	-0.00434333	-0.00437847	-0.00494103	-0.00347552	-0.00273156	-0.00240328	-0.00635694	-0.00238443	-0.00357227	-0.00274731	-0.00473249	-0.00371291	-0.00394481	-0.00269050	-0.00424501	-0.00000372	-0.00306898	-0.00376281	-0.00674519	-0.00152090	-0.00387441	-0.00245116	-0.00489659	-0.00182476	-0.00210477	-0.00261183	-0.00336517	-0.00398548	-0.00224678	-0.00061479	-0.00255916	-0.00054557	-0.00504185	-0.00157554	-0.00363454	-0.00315482	-0.00308144	-0.00061841	-0.00680543	-0.00225421	-0.00525600	0.00055401	-0.00368445	-0.00128505	-0.00542783	-0.00199844	-0.00501457	-0.00255841	-0.00242986	-0.00089573	-0.00291002	-0.00028738	-0.00111598	-0.00082818	-0.00287299	-0.00047843	-0.00120455	-0.00032795	-0.00220692	-0.00057198	-0.00017474	-0.00068842	-0.00161327	0.00081738	-0.00126850	-0.00039108	-0.00241022	-0.00061344	-0.00132985	-0.00166410	-0.00136174	0.00028352	-0.00137434	-0.00012914	-0.00116489	0.00017921	-0.00003935	-0.00024882	-0.00126523	-0.00020506	-0.00036922	0.00011592	-0.00062405	-0.00035563	-0.00091963	0.00049492	0.00013184	-0.00050914	-0.00016313	0.00034426	-0.00047549	0.00015885	-0.00011617	-0.00041259	-0.00004419	-0.00027812	-0.00021903	-0.00028074	-0.00104321	0.00015781	-21.47483647
-2.4001	-21.47483647	-21.47483647	-21.47483647	-21.47483647	-21.47483647	-21.47483647	-21.47483647	-21.47483647	-21.47483647	-21.47483647	-21.47483647	-21.47483647	-21.47483647	-21.47483647	-21.47483647	-21.47483647	-21.47483647	-21.47483647	-21.47483647	-21.47483647	-21.47483647	-21.47483647	-21.47483647	-21.47483647	-21.47483647	-21.47483647	-21.47483647	-21.47483647	-21.47483647	-21.47483647	-21.47483647	-21.47483647	1.85505208	0.08672620	0.00273836	-0.12339955	0.05396471	0.03792199	-0.01449737	0.01936343	-0.00809977	0.00736142	-0.03769505	0.00034303	0.09403709	-0.01419793	0.02155309	0.01527600	0.06723651	0.00285675	0.01808295	0.01355858	0.02301856	0.00422193	0.00638812	0.00872782	0.01191873	0.00214855	0.00194243	0.00359657	0.00541414	0.00166811	-0.00053716	-0.00201203	0.00023629	0.00029904	0.00116581	-0.00546426	-0.00252969	0.00201821	0.00008747	-0.00698790	-0.00501561	0.00390454	0.00516056	-0.00146865	-0.00354764	0.01068023	0.00571478	-0.00615356	-0.01555132	0.01196077	0.00560460	-0.00121410	-0.01328654	0.01144096	-0.00398953	-0.01827313	-0.00568101	-0.00119704	-0.00914627	-0.00164612	0.00045753	-0.00900084	-0.00629024	-0.00397907	0.00095375	-0.00221653	0.00065797	0.00014199	-0.00285643	-0.00812859	-0.00107028	0.00344769	-0.00595814	-0.00342371	0.00526884	0.00222605	0.01170182	0.01524234	0.01482893	0.01183364	0.01830203	0.00986827	0.01936184	0.00668546	0.02300881	0.02074898	0.02158779	0.01356713	0.01861196	0.02015718	0.01667683	0.00936445	0.01931516	0.01834949	0.00947725	0.00582468	0.01074140	0.00201425	-0.00324789	-0.00344255	0.00339357	-0.00458853	-0.00118850	-0.00368419	0.00162289	0.00055845	-0.00202793	-0.00311243	0.00042101	-0.00273974	-0.00192916	-0.00175181	0.00201173	-0.00258886	0.00020946	-0.00358349	-0.00063148	-0.00511902	0.00095361	-0.00221752	-0.00281961	-0.00245280	0.00173952	-0.00276830	-0.00325986	-0.00035384	0.00007417	-0.00290644	-0.00331359	-0.00024588	0.00028065	-0.00274283	-0.00165183	0.00002639	0.00023659	-0.00384017	-0.00151146	-0.00056989	-0.00021828	-0.00406518	0.00047636	0.00055163	-0.00130301	-0.00327657	-0.00027187	-0.00184739	-0.00133720	-0.00388253	-0.00050565	-0.00177153	-0.00093123	-0.00278855	0.00016587	-0.00215205	-0.00195031	-0.00243733	-0.00061462	-0.00263631	-0.00267319	-0.00307636	-0.00110105	-0.00062354	-0.00003751	-0.00284421	-0.00220297	-0.00420773	-0.00103786	-0.00243663	-0.00216499	-0.00263763	-0.00095471	-0.00299833	-0.00141391	-0.00114769	-0.00112874	-0.00390694	-0.00077909	-0.00200968	-0.00170397	-0.00354325	-0.00151415	-0.00021535	-0.00081171	-0.00346375	-0.00084704	-0.00071108	-0.00238680	-0.00287543	-0.00109693	-0.00024879	-0.00198125	-0.00405626	-0.00098645	-0.00086364	-0.00132295	-0.00142195	-0.00057124	-0.00215434	-0.00250030	-0.00273581	-0.00127384	-0.00147570	-0.00099557	-0.00128970	-0.00035792	-0.00237764	-0.00182256	-0.00194593	-0.00178535	-0.00232214	-0.00019773	-0.00176946	-0.00171233	-0.00208774	-0.00046692	-0.00279310	-0.00100329	-0.00119480	0.00033666	-0.00204029	-0.00171264	-0.00160430	0.00030959	-0.00286160	-0.00156343	-0.00151691	-0.00081238	-0.00267143	-0.00148746	-0.00038529	-0.00157649	-0.00268330	-0.00048093	-0.00020382	-0.00127144	-0.00154358	-0.00065763	-0.00109189	-0.00100537	-0.00175930	-0.00110295	-0.00125923	-0.00137881	-0.00214247	-0.00062988	-0.00203771	-0.00058375	-0.00032700	-0.00070298	-0.00138935	-0.00113943	-0.00134148	-0.00192124	-0.00267679	-0.00100151	-0.00124480	-0.00172208	-0.00164269	-0.00082546	-0.00174866	-0.00176896	-0.00088657	-0.00097531	-0.00193963	-0.00245854	-0.00229647	0.00019512	-0.00261200	-0.00280957	-0.00261300	-0.00133871	-0.00270518	-0.00088686	-0.00191044	-0.00099900	-0.00261069	-0.00203533	-0.00292777	-0.00162422	-0.00425455	-0.00205479	-0.00345499	-0.00281244	-0.00508641	-0.00178466	-0.00247747	-0.00305711	-0.00393104	-0.00406662	-0.00325331	-0.00303449	-0.00467988	-0.00090885	-0.00379111	-0.00211518	-0.00277135	-0.00280627	-0.00414007	-0.00099602	-0.00404824	-0.00153244	-0.00360546	-0.00234392	-0.00647304	-0.00482580	-0.00699358	-0.00233605	-0.00448324	-0.00255126	-0.00460583	-0.00202232	-0.00256760	-0.00475893	-0.00431632	-0.00044992	-0.00640783	-0.00462139	-0.00582856	-0.00286113	-0.00583394	-0.00564132	-0.00338671	-0.00251363	-0.00305193	-0.00503359	-0.00568888	-0.00767913	-0.00659789	-0.00208593	-0.00589506	-0.00623296	-0.00731937	-0.00414052	-0.00536869	-0.00226735	-0.00900609	-0.00295943	-0.00702215	0.00023572	-0.00489471	-0.00248170	-0.00414511	-0.00270121	-0.00679110	-0.00412384	-0.00518685	-0.00253368	-0.00296557	-0.00394711	-0.00605753	-0.00212078	-0.00372436	-0.00082648	-0.00453845	-0.00143140	-0.00600738	-0.00507182	-0.00566313	-0.00334983	-0.00588090	-0.00364807	-0.00355153	-0.00118175	-0.00753769	-0.00321520	-0.00470198	-0.00056210	-0.00612434	-0.00393793	-0.00136296	-0.00224946	-0.00242893	-0.00176230	-0.00286032	-0.00159355	-0.00625897	-0.00141265	-0.00513909	-0.00264165	-0.00222140	-0.00460733	-0.00458175	-0.00471072	-0.00482270	-0.00130824	-0.00584305	-0.00293609	-0.00340254	-0.00072960	-0.00357821	-0.00297185	-0.00309916	-0.00378739	-0.00408068	-0.00065772	-0.00206513	-0.00280302	-0.00451145	-0.00128020	-0.00379063	-0.00150961	-0.00515359	-0.00082948	-0.00291203	-0.00159877	-0.00288798	-0.00241571	-0.00258813	-0.00254906	-0.00252389	0.00015024	-0.00269466	-0.00092586	-0.00382478	-0.00161016	-0.00472666	-0.00148397	-0.00407823	-0.00207924	-0.00351032	0.00063654	-0.00263463	-0.00119014	-0.00548573	-0.00078506	-0.00243320	-0.00273440	-0.00212978	-0.00073670	-0.00398490	-0.00113267	-0.00176584	0.00027910	-0.00246857	-0.00040488	-0.00049506	0.00044198	-0.00202592	-0.00048142	-0.00047621	0.00019810	-0.00247610	-0.00012038	-0.00065296	0.00004370	-0.00162276	0.00019460	-0.00024915	-0.00103944	-0.00041255	-0.00022462	-0.00124673	-0.00093733	-0.00122059	-0.00032421	-0.00016664	-0.00071406	-0.00100045	-0.00013108	-0.00074098	-0.00030830	-0.00085069	-0.00028773	-0.00031080	0.00002484	-0.00008294	-0.00043622	-0.00039008	0.00030763	-0.00046189	-0.00020581	-0.00088721	-0.00022031	-0.00005806	-0.00010946	-0.00025378	-0.00001519	-0.00034378	-0.00029799	-21.47483647
-2.3001	-21.47483647	-21.47483647	-21.47483647	-21.47483647	-21.47483647	-21.47483647	-21.47483647	-21.47483647	-21.47483647	-21.47483647	-21.47483647	-21.47483647	-21.47483647	-21.47483647	-21.47483647	-21.47483647	-21.47483647	-21.47483647	-21.47483647	-21.47483647	-21.47483647	-21.47483647	-21.47483647	-21.47483647	-21.47483647	-21.47483647	-21.47483647	-21.47483647	-21.47483647	-21.47483647	-21.47483647	-21.47483647	0.01789176	0.62083297	-0.29664009	0.16349716	0.01246503	-0.06149705	0.04838668	0.01144182	0.03893462	-0.00148874	0.02596024	0.01057785	0.02931509	0.00856972	0.02168349	-0.01164628	0.04489500	0.02958553	0.01740790	0.02043904	0.03027479	0.00936268	0.01819533	0.01218133	0.02153024	0.01292060	0.00784816	0.00237306	0.02007242	0.00118040	0.00231163	0.00130044	0.00974873	0.00273131	-0.00132680	-0.00259102	0.00059671	0.00033576	-0.00471211	-0.00242049	-0.00159294	0.00515702	-0.00116617	-0.00186011	-0.00346305	0.01126653	0.00242177	-0.00581257	-0.00728149	-0.00058560	0.00382610	-0.00443374	-0.01843828	0.01178721	-0.01236153	-0.01500212	-0.01120415	-0.00350826	-0.00425313	-0.00322482	-0.00588634	-0.00185617	0.00076741	-0.00986497	0.00267094	-0.00639769	-0.00015306	-0.00678140	-0.00217513	0.00204075	0.00071379	-0.00249344	-0.00522102	-0.00200908	-0.00184880	-0.00333551	0.00972991	0.01581442	0.00671132	0.00717793	0.02421679	0.01523566	0.01599527	0.01159213	0.02050714	0.01422136	0.01630233	0.01689927	0.02234616	0.01516168	0.01642115	0.01610401	0.02648739	0.02039226	0.01651061	0.01542184	0.01214837	-0.00108176	-0.00304759	-0.00181933	0.00059762	-0.00263024	0.00111567	-0.00366905	0.00165698	-0.00161730	0.00138634	-0.00423783	-0.00357482	-0.00295234	-0.00110107	-0.00411420	-0.00022803	-0.00094168	0.00041294	-0.00445054	-0.00105789	-0.00343642	-0.00013646	-0.00314566	-0.00062076	-0.00084943	0.00069813	-0.00279922	-0.00214960	-0.00151077	-0.00144451	-0.00452374	0.00066010	-0.00174802	-0.00148268	-0.00494316	-0.00143441	-0.00151198	-0.00155257	-0.00191700	-0.00200825	-0.00441330	-0.00217839	-0.00487639	-0.00156469	-0.00374359	-0.00073705	-0.00291290	0.00084601	-0.00268232	-0.00144793	-0.00224830	-0.00091767	-0.00279353	0.00009514	-0.00349313	-0.00104236	-0.00292717	-0.00096573	-0.00359892	-0.00166157	-0.00436369	-0.00103340	-0.00317842	-0.00112891	-0.00041442	-0.00055935	-0.00463962	-0.00070931	-0.00274856	-0.00219072	-0.00370073	-0.00122121	-0.00211310	-0.00190058	-0.00405936	-0.00078936	-0.00077697	-0.00201235	-0.00301056	-0.00012943	-0.00145001	-0.00323954	-0.00306038	-0.00178100	-0.00199234	-0.00097453	-0.00369035	-0.00226620	-0.00180665	-0.00239184	-0.00229071	-0.00083010	-0.00299895	-0.00132077	-0.00265110	-0.00232448	-0.00212433	-0.00111721	-0.00115075	-0.00241668	-0.00295236	-0.00098250	-0.00255716	-0.00243188	-0.00124476	0.00034274	-0.00268142	-0.00169501	-0.00155064	-0.00142987	-0.00212459	-0.00157390	-0.00162702	-0.00112017	-0.00227332	-0.00281752	-0.00180267	-0.00164398	-0.00422998	-0.00052721	-0.00139543	-0.00109016	-0.00253391	-0.00071201	-0.00081168	-0.00069724	-0.00252094	-0.00092527	-0.00240524	-0.00161522	-0.00222323	-0.00096837	-0.00187104	-0.00110100	-0.00230116	-0.00047715	-0.00145627	-0.00202426	-0.00115028	-0.00123167	-0.00249002	-0.00136051	-0.00179840	-0.00135904	-0.00176692	-0.00119028	-0.00237348	-0.00216058	-0.00291288	-0.00052893	-0.00129438	-0.00126419	-0.00124740	-0.00019022	-0.00184254	-0.00182362	-0.00169931	-0.00055197	-0.00255359	-0.00199149	-0.00064872	0.00013747	-0.00354853	-0.00172495	-0.00125168	-0.00015305	-0.00391211	-0.00263808	-0.00156286	-0.00085481	-0.00230391	-0.00141379	-0.00297753	-0.00165520	-0.00266961	-0.00244558	-0.00251513	-0.00194986	-0.00248155	-0.00309551	-0.00370627	-0.00159065	-0.00304500	-0.00279655	-0.00329930	-0.00145445	-0.00259946	-0.00256834	-0.00379054	-0.00269743	-0.00391182	-0.00418171	-0.00331070	-0.00077542	-0.00509788	-0.00230551	-0.00413652	0.00061734	-0.00540607	-0.00411593	-0.00438646	-0.00363672	-0.00387151	-0.00484780	-0.00442626	-0.00146962	-0.00650839	-0.00769420	-0.00596459	-0.00393146	-0.00391269	-0.00553142	-0.00163918	-0.00448453	-0.00696506	-0.00352931	-0.00353820	-0.00342478	-0.00599848	-0.00340886	-0.00773304	-0.00367207	-0.00604883	-0.00461603	-0.00555692	-0.00243906	-0.00352119	-0.00386122	-0.01034707	-0.00728981	-0.00586476	-0.00292124	-0.00764190	-0.00458065	-0.00680369	-0.00551003	-0.00819462	-0.00183814	-0.00395911	-0.00709439	-0.00877643	-0.00008196	-0.00517288	-0.00339548	-0.00596308	-0.00240596	-0.00656596	-0.00702664	-0.00595363	-0.00181626	-0.00424364	-0.00596510	-0.00877010	-0.00348097	-0.00795574	-0.00398442	-0.00357866	-0.00332808	-0.00827522	-0.00483042	-0.00587400	-0.00516483	-0.00450102	-0.00421905	-0.00550624	-0.00645555	-0.00652148	-0.00387754	-0.00412112	-0.00323426	-0.00805936	-0.00664097	-0.00434177	-0.00599004	-0.00219249	-0.00483374	-0.00590274	-0.00287231	-0.00666224	-0.00471379	-0.00701171	-0.00388610	-0.00362243	-0.00370231	-0.00499958	-0.00394480	-0.00606635	-0.00262783	-0.00481025	-0.00250852	-0.00394173	-0.00379818	-0.00583679	-0.00221846	-0.00468968	-0.00463427	-0.00369779	-0.00212342	-0.00350641	-0.00448022	-0.00620232	-0.00211279	-0.00466540	-0.00316284	-0.00599386	-0.00206260	-0.00243027	-0.00326494	-0.00596520	-0.00404977	-0.00312855	-0.00239267	-0.00354761	-0.00115095	-0.00138238	-0.00354253	-0.00268498	-0.00244501	-0.00370271	-0.00193644	-0.00598455	-0.00229454	-0.00407549	-0.00274527	-0.00439349	-0.00138480	-0.00502834	-0.00151854	-0.00212212	-0.00226269	-0.00056286	-0.00190897	-0.00438735	-0.00126762	-0.00221503	-0.00088365	-0.00292981	0.00070452	-0.00032787	-0.00091598	-0.00177191	-0.00140419	-0.00197596	-0.00049429	-0.00231117	-0.00020294	-0.00169608	-0.00056229	-0.00199967	-0.00069452	-0.00124124	-0.00131940	-0.00112054	0.00031609	-0.00154674	-0.00076875	-0.00128034	-0.00058090	-0.00122470	-0.00054902	-0.00078173	-0.00010178	-0.00078015	-0.00006806	-0.00179139	-0.00080578	-0.00108216	-0.00046373	-0.00063202	-0.00060139	-0.00073778	-0.00063656	-0.00107108	-0.00006813	-0.00079043	-0.00074527	-0.00049100	-0.00081872	-0.00059035	-0.00081649	-0.00107704	-0.00003561	-21.47483647
-2.2001	-21.47483647	-21.47483647	-21.47483647	-21.47483647	-21.47483647	-21.47483647	-21.47483647	-21.47483647	-21.47483647	-21.47483647	-21.47483647	-0.48950285	-21.47483647	-21.47483647	-21.47483647	-21.47483647	-21.47483647	-21.47483647	-21.47483647	-21.47483647	-21.47483647	-21.47483647	-21.47483647	-21.47483647	-21.47483647	-21.47483647	-21.47483647	0.94251728	-21.47483647	-21.47483647	-21.47483647	-21.47483647	-0.17779361	-0.47662142	-0.09374489	0.14512470	-0.02870624	0.16780366	0.01216365	0.03460502	-0.06584332	-0.00171910	0.02991040	0.00453861	0.04135160	0.00071161	0.04258429	-0.00990355	0.03297421	0.00805884	-0.00178013	0.01496705	0.02554885	0.00402503	0.01200891	0.01035815	0.02555344	0.01061725	0.01899561	0.00918150	0.01911071	0.00720329	0.01028251	0.00610953	0.01346940	0.00571952	0.00585165	0.00247176	0.00370424	0.00153045	-0.00279820	-0.00738151	-0.00723073	-0.00408506	0.00080744	-0.00956609	-0.00864486	-0.00104129	0.01220869	-0.01240654	-0.01616417	-0.00461262	0.00930797	-0.02752423	-0.02465680	0.00543708	-0.00917666	-0.03173929	-0.00377309	-0.01444871	-0.00695768	-0.01230475	-0.00345626	-0.00877374	-0.00511381	-0.01269170	-0.00137387	-0.00528086	-0.00543155	-0.00926225	-0.00031123	-0.00758200	0.00179575	-0.00243184	-0.00625009	-0.01081132	-0.00078590	-0.00689513	0.01211623	0.01624806	0.01206422	0.01103976	0.02395778	0.01309561	0.01897243	0.01484302	0.02472310	0.01519445	0.02233786	0.01815332	0.02454717	0.01877528	0.01829064	0.01378217	0.02355336	0.02133676	0.01837692	0.01483168	0.01305439	0.00144860	0.00054154	-0.00130175	0.00060636	-0.00487744	-0.00184653	-0.00644767	0.00112852	-0.00149745	0.00050455	-0.00483141	0.00018329	-0.00412631	-0.00089689	-0.00250906	-0.00086269	-0.00352158	0.00085533	-0.00471483	-0.00013565	-0.00373019	-0.00131292	-0.00324794	-0.00044310	-0.00236986	0.00070479	-0.00306051	-0.00148472	-0.00046032	-0.00078777	-0.00387550	0.00010376	-0.00163658	-0.00067971	-0.00457629	-0.00334310	-0.00210921	0.00047793	-0.00359571	-0.00088648	-0.00127768	-0.00112530	-0.00377827	0.00026538	-0.00192841	-0.00005520	-0.00261488	-0.00103789	-0.00091847	-0.00079305	-0.00227102	-0.00055398	-0.00196668	0.00017616	-0.00177116	-0.00040637	-0.00156870	-0.00089930	-0.00255282	-0.00099224	-0.00449360	-0.00201378	-0.00308590	0.00060770	-0.00092379	-0.00130230	-0.00282707	-0.00081043	-0.00316017	-0.00146090	-0.00246007	-0.00126351	-0.00123508	-0.00106678	-0.00232508	-0.00045202	-0.00120479	-0.00095740	-0.00304830	-0.00078841	-0.00159400	-0.00151981	-0.00319814	-0.00225610	-0.00103909	-0.00117289	-0.00287260	-0.00192946	-0.00112061	-0.00136980	-0.00301475	-0.00076081	-0.00181359	-0.00036832	-0.00250153	-0.00086562	-0.00128191	-0.00060489	-0.00208292	-0.00181306	-0.00255021	-0.00138710	-0.00179143	-0.00129245	-0.00124108	0.00006660	-0.00151944	-0.00050897	-0.00186485	-0.00153535	-0.00223675	-0.00174979	-0.00115360	-0.00056034	-0.00227151	-0.00121869	-0.00157718	0.00006472	-0.00286237	-0.00018942	-0.00165136	-0.00019664	-0.00165990	-0.00163390	-0.00150233	0.00083112	-0.00212805	-0.00163220	-0.00206088	-0.00093376	-0.00177698	-0.00181987	-0.00125553	-0.00062158	-0.00195087	-0.00118530	-0.00106104	-0.00124584	-0.00144502	-0.00197602	-0.00314977	-0.00029308	-0.00129843	-0.00111997	-0.00160624	-0.00075206	-0.00294311	-0.00206809	-0.00165653	-0.00067073	-0.00178444	-0.00185063	-0.00143222	0.00011250	-0.00189717	-0.00130495	-0.00290888	-0.00060601	-0.00181656	-0.00268585	-0.00105608	-0.00036715	-0.00163745	-0.00202609	-0.00179590	-0.00046111	-0.00252884	-0.00143209	-0.00257257	-0.00020900	-0.00162130	-0.00125529	-0.00140152	0.00055935	-0.00131603	-0.00208799	-0.00208072	0.00017726	-0.00231132	-0.00218738	-0.00229243	-0.00204136	-0.00161488	-0.00233388	-0.00263246	-0.00265231	-0.00224910	-0.00209077	-0.00343523	-0.00142439	-0.00293262	-0.00373803	-0.00441199	-0.00239800	-0.00371808	-0.00226581	-0.00271181	-0.00078253	-0.00194670	-0.00035868	-0.00383540	-0.00196377	-0.00266150	-0.00304471	-0.00363534	-0.00077765	-0.00479550	-0.00256859	-0.00269475	-0.00245973	-0.00267769	-0.00070943	-0.00426066	-0.00316785	-0.00568598	-0.00340315	-0.00418757	-0.00109552	-0.00525049	-0.00086458	-0.00613774	0.00165834	-0.00391154	-0.00123051	-0.00509434	-0.00114003	-0.00199591	-0.00154966	-0.00652125	-0.00393561	-0.00406087	-0.00231632	-0.00629562	-0.00195421	-0.00437702	-0.00404992	-0.00638712	0.00024195	-0.00629702	-0.00308742	-0.00631437	0.00428728	-0.00156551	-0.00049687	-0.00517278	0.00080346	-0.00105181	-0.00199620	-0.00591098	0.00157539	-0.00264035	-0.00275846	-0.00858010	-0.00235387	-0.00354311	0.00124785	-0.00595729	-0.00137018	-0.00564618	0.00083302	-0.00387721	-0.00198174	-0.00198224	0.00034937	-0.00026369	-0.00055126	-0.00299865	-0.00145499	-0.00199741	-0.00093004	-0.00213348	-0.00303484	-0.00171796	-0.00047921	-0.00153739	-0.00217981	-0.00201037	-0.00088603	-0.00279105	0.00137501	-0.00319446	0.00095360	0.00126757	-0.00036696	-0.00263191	-0.00132651	-0.00444236	0.00123393	-0.00172271	-0.00123988	-0.00261452	-0.00110153	-0.00364099	-0.00199571	-0.00174433	-0.00066030	-0.00337210	0.00011363	0.00016385	-0.00184787	-0.00396365	0.00166543	-0.00101305	0.00159118	-0.00419765	-0.00101600	-0.00018135	-0.00019733	-0.00419214	-0.00103511	-0.00149835	0.00049632	-0.00194476	0.00052617	-0.00112130	0.00039708	-0.00173334	0.00116778	-0.00016765	0.00102217	-0.00371012	0.00192647	-0.00161777	0.00103819	-0.00331838	0.00206019	-0.00151417	0.00089033	-0.00214276	-0.00014385	0.00007832	0.00040905	-0.00099703	0.00028832	-0.00074301	0.00065981	0.00003419	0.00096035	0.00139013	0.00068863	-0.00025236	0.00065831	-0.00007881	0.00051080	0.00044278	0.00038644	-0.00087232	0.00069862	-0.00011648	0.00052833	-0.00016149	0.00058105	-0.00016357	0.00039835	-0.00042132	0.00049538	-0.00087317	0.00060019	0.00083596	-0.00007253	-0.00082038	0.00088226	0.00000574	0.00023146	-0.00035299	0.00017935	0.00020859	0.00034190	0.00057748	0.00031258	-0.00002577	0.00087394	0.00019809	0.00032729	0.00003950	0.00014821	0.00047198	0.00032915	0.00084594	0.00096052	0.00077502	0.00013799	-21.47483647
-2.1001	-21.47483647	-21.47483647	-21.47483647	-21.47483647	-21.47483647	-21.47483647	-21.47483647	-21.47483647	-21.47483647	-21.47483647	-21.47483647	-21.47483647	-21.47483647	-21.47483647	-21.47483647	-21.47483647	-21.47483647	-21.47483647	-21.47483647	-21.47483647	-21.47483647	-21.47483647	-21.47483647	-21.47483647	-21.47483647	-21.47483647	-21.47483647	-21.47483647	-21.47483647	-21.47483647	-21.47483647	-21.47483647	-0.61185180	-0.20036409	-0.12363807	-0.05823875	-0.01309947	0.01351200	0.01447427	0.02353233	0.02188878	0.01573764	-0.02399935	-0.00338675	0.05235299	-0.03405199	0.06009185	0.00284816	0.05226837	0.02033321	0.01765357	0.01119181	0.02661125	0.01709014	0.00913411	0.00986967	0.01596488	0.00922470	0.01089512	0.01109243	0.02547388	0.01930666	0.01518401	0.01847712	0.03096659	0.02815055	0.02148885	0.01846577	0.02145837	0.01682147	0.01523432	0.00820458	0.00732896	0.01107079	0.00727642	0.00110862	0.00192170	0.00925199	0.00255490	-0.00638713	-0.01007389	0.00247704	0.00043383	-0.01748861	-0.02307662	0.00900895	-0.01335644	-0.02251483	-0.01506936	-0.00257943	-0.00281361	-0.00955538	-0.00716085	-0.00868995	-0.00270215	-0.01428852	-0.00052068	-0.00007864	-0.00210051	-0.00526646	-0.00329529	-0.00272811	-0.00195746	-0.00272358	-0.00809723	-0.00729384	-0.00064169	-0.01036401	0.00627420	0.01316900	0.00545538	0.00253189	0.01396008	0.00518096	0.00969553	0.00410724	0.01566607	0.00933718	0.00889200	0.00662266	0.01436607	0.00568202	0.01052624	0.00629774	0.01393910	0.01386813	0.00737772	0.00861582	0.00664478	-0.00116654	-0.00179145	-0.00193694	0.00049862	-0.00432802	0.00021836	-0.00306611	0.00120890	-0.00226122	0.00004678	-0.00479384	-0.00067450	-0.00505300	0.00186184	-0.00195456	-0.00004528	-0.00261370	0.00087931	-0.00386545	-0.00201230	-0.00243021	-0.00016796	-0.00287176	-0.00227270	-0.00073800	-0.00095534	-0.00386053	-0.00189244	-0.00093676	-0.00208890	-0.00474049	-0.00011971	-0.00197046	-0.00063076	-0.00432872	-0.00118689	-0.00102609	-0.00195926	-0.00387179	-0.00102842	-0.00134942	-0.00174209	-0.00308531	-0.00045178	-0.00222109	-0.00123330	-0.00160670	-0.00081266	-0.00251350	-0.00229048	-0.00224707	-0.00069427	-0.00248604	-0.00000468	-0.00137607	-0.00107772	-0.00125382	-0.00195336	-0.00299033	-0.00201704	-0.00168332	-0.00132664	-0.00261444	-0.00151507	-0.00025704	-0.00079419	-0.00352779	-0.00189020	-0.00299992	-0.00130937	-0.00216405	-0.00195285	-0.00088648	-0.00249604	-0.00417457	0.00001844	-0.00051149	-0.00154744	-0.00383978	0.00026899	-0.00155191	-0.00167052	-0.00416542	-0.00201602	-0.00092348	-0.00197019	-0.00352345	-0.00156883	0.00015528	-0.00221116	-0.00242046	-0.00136385	-0.00186709	-0.00070818	-0.00307265	-0.00152808	-0.00242971	-0.00096564	-0.00129436	-0.00193994	-0.00118756	-0.00142699	-0.00291468	-0.00197624	0.00015726	-0.00035345	-0.00244462	-0.00089219	-0.00247114	-0.00043732	-0.00252488	-0.00223086	-0.00138985	-0.00011398	-0.00210211	-0.00158717	-0.00101596	-0.00085131	-0.00366583	-0.00091251	-0.00087855	-0.00042626	-0.00232301	-0.00101009	-0.00097671	-0.00102862	-0.00242023	-0.00013173	-0.00199699	-0.00111357	-0.00179811	-0.00047540	-0.00131387	-0.00194120	-0.00160421	-0.00039132	-0.00130109	-0.00079756	-0.00115620	-0.00081804	-0.00156867	-0.00016826	-0.00129766	-0.00166713	-0.00160401	-0.00095493	-0.00094268	-0.00208276	-0.00209925	0.00075222	-0.00110709	-0.00202243	-0.00090497	-0.00016780	-0.00114674	-0.00226256	-0.00255369	-0.00086519	-0.00192912	-0.00187860	-0.00034915	-0.00010142	-0.00189694	-0.00071488	0.00012334	-0.00057226	-0.00375635	-0.00173781	-0.00253489	-0.00238534	-0.00262848	-0.00254210	-0.00269655	-0.00187167	-0.00255547	-0.00052046	-0.00129569	-0.00272948	-0.00341131	-0.00141313	-0.00211501	-0.00150495	-0.00341997	-0.00237075	-0.00344426	-0.00385333	-0.00358042	-0.00173773	-0.00434022	-0.00274718	-0.00256668	-0.00306066	-0.00308060	-0.00206347	-0.00517778	-0.00267570	-0.00356212	-0.00074235	-0.00467507	-0.00312939	-0.00328493	-0.00192867	-0.00469890	-0.00447999	-0.00372751	0.00037804	-0.00666474	-0.00534045	-0.00492193	-0.00203808	-0.00594200	-0.00394631	-0.00249747	-0.00412127	-0.00607667	-0.00280788	-0.00302729	-0.00264335	-0.00663736	-0.00203310	-0.00567954	-0.00182276	-0.00506575	-0.00440791	-0.00337565	-0.00420391	-0.00173183	-0.00314662	-0.00562607	-0.00604839	-0.00621017	-0.00483913	-0.00800091	-0.00487431	-0.00652862	-0.00519363	-0.00644702	-0.00100999	-0.00551974	-0.00095128	-0.00540796	0.00374842	-0.00359722	-0.00351201	-0.00704826	0.00116054	-0.00514926	-0.00428229	-0.00335437	-0.00061906	-0.00295232	-0.00560030	-0.00624229	-0.00127688	-0.00387450	-0.00229372	-0.00210086	-0.00233018	-0.00722726	-0.00651938	-0.00245749	-0.00397397	-0.00246028	-0.00220675	-0.00108426	-0.00393041	-0.00584795	-0.00270862	-0.00375378	-0.00208917	-0.00732735	-0.00229389	-0.00405804	-0.00108426	-0.00275677	-0.00246867	-0.00170766	-0.00239562	-0.00406524	0.00102092	-0.00596294	-0.00051236	-0.00151715	-0.00365353	-0.00454873	-0.00081109	-0.00387844	-0.00091755	-0.00472612	-0.00121724	-0.00233745	-0.00234243	-0.00304519	-0.00084042	-0.00252340	-0.00546332	-0.00393287	0.00009642	-0.00083758	-0.00164216	-0.00578445	-0.00019757	-0.00245154	-0.00148665	-0.00471853	-0.00065020	-0.00147369	-0.00115158	-0.00318996	-0.00201265	-0.00319153	-0.00114782	-0.00236569	-0.00018752	-0.00126403	-0.00005740	-0.00358032	-0.00128888	-0.00201483	-0.00039883	-0.00337168	-0.00041688	-0.00199163	-0.00005693	-0.00088782	-0.00068379	-0.00256737	-0.00061051	-0.00346407	-0.00088270	-0.00135578	-0.00076548	-0.00254379	0.00010449	-0.00010782	0.00032583	-0.00217523	0.00036028	0.00031988	0.00043806	-0.00084890	0.00038507	-0.00093246	-0.00004461	-0.00115073	0.00047728	-0.00164924	0.00007993	-0.00078732	-0.00013903	-0.00088487	-0.00005669	0.00005481	0.00024481	-0.00006611	0.00000926	-0.00099024	-0.00018031	-0.00001276	-0.00020762	-0.00075474	-0.00039688	-0.00024694	0.00042996	-0.00104667	-0.00012211	-0.00062470	0.00038336	-0.00019313	-0.00022467	0.00007352	0.00020385	-0.00046754	0.00013896	0.00013183	0.00056759	0.00032631	0.00015771	0.00053515	0.00035047	0.00001362	0.00036562	-21.47483647
-2.0001	-21.47483647	-21.47483647	-21.47483647	-21.47483647	-21.47483647	-21.47483647	-21.47483647	-21.47483647	-21.47483647	-21.47483647	-21.47483647	-21.47483647	-21.47483647	-21.47483647	-21.47483647	-21.47483647	-21.47483647	-21.47483647	-21.47483647	-21.47483647	-21.47483647	-21.47483647	-21.47483647	-21.47483647	-21.47483647	-21.47483647	-21.47483647	-21.47483647	-21.47483647	-21.47483647	-21.47483647	-21.47483647	0.10548345	-0.91394690	0.27646181	-0.17389618	0.00409685	0.10293354	0.00373586	-0.03746700	0.03335524	0.04237864	0.01186469	-0.04188844	0.07832061	0.03970720	0.02777077	-0.00025016	0.07432183	0.02257233	0.02008133	0.01979359	0.02936934	0.01365864	0.00994653	0.01885932	0.02390789	0.01148804	0.00756111	0.01631716	0.02337844	0.01265331	0.01443833	0.02415251	0.03041691	0.03489150	0.03191113	0.03490597	0.03292564	0.03247486	0.03125821	0.03368252	0.02351480	0.03033023	0.02488681	0.01730247	0.00895729	0.02133985	0.00921663	0.00005736	-0.01355645	0.01123601	0.00372379	-0.01375378	-0.01836579	0.00739026	-0.01892632	-0.02069680	-0.00675237	0.00041625	-0.00978700	-0.00847159	-0.00123249	-0.00286534	-0.00638846	-0.00746829	0.00366445	-0.00727631	-0.00866197	-0.00589870	0.00262475	-0.00623917	-0.00856467	-0.00575224	-0.00729854	-0.02605101	-0.04259847	-0.05075089	-0.04823026	-0.04861933	-0.05569736	-0.05133320	-0.04401723	-0.06013220	-0.04926174	-0.05536533	-0.05295922	-0.05479553	-0.05003927	-0.05413237	-0.04508676	-0.04056299	-0.03416083	-0.03227302	-0.01952491	-0.01100415	-0.00693210	0.00297725	0.00556114	0.00151860	-0.00175784	-0.00263604	0.00169307	-0.00158125	-0.00081917	-0.00339048	0.00282093	0.00106756	-0.00298779	-0.00346521	0.00040935	-0.00132499	-0.00194272	-0.00295542	0.00255908	-0.00192047	-0.00029776	-0.00213303	-0.00055091	-0.00326486	-0.00332950	-0.00148962	-0.00062171	-0.00256590	0.00162652	-0.00068251	-0.00144960	-0.00105532	-0.00155977	-0.00207603	-0.00066696	-0.00173689	-0.00045352	-0.00147030	-0.00317942	-0.00106452	-0.00054638	-0.00259003	-0.00301635	-0.00236031	-0.00077378	-0.00339517	-0.00190634	-0.00114283	0.00010278	-0.00333033	-0.00237643	-0.00098953	-0.00113467	-0.00318408	-0.00012852	-0.00061736	-0.00163056	-0.00449308	-0.00126889	0.00024786	-0.00187420	-0.00351363	-0.00040711	-0.00153595	-0.00366173	-0.00166266	-0.00018966	-0.00119262	-0.00217239	-0.00201316	-0.00081056	-0.00246227	-0.00212871	-0.00169456	-0.00131358	-0.00163194	-0.00201636	-0.00249393	-0.00213778	-0.00141179	-0.00220460	-0.00210784	-0.00013398	-0.00200727	-0.00078974	-0.00208372	-0.00399373	0.00026394	-0.00049585	-0.00189893	-0.00282561	-0.00086116	-0.00180059	-0.00324270	-0.00175844	0.00024025	-0.00161801	-0.00217388	-0.00140473	-0.00195026	-0.00124153	-0.00169407	-0.00281780	0.00011637	-0.00229138	-0.00335096	-0.00163389	-0.00135775	-0.00026001	-0.00318342	-0.00079227	-0.00160189	-0.00136231	-0.00133480	-0.00146057	-0.00047731	-0.00102939	-0.00184163	-0.00103930	-0.00131626	-0.00133343	-0.00194130	-0.00144522	0.00023050	-0.00155496	-0.00144318	-0.00203040	-0.00232599	-0.00071915	-0.00144597	-0.00107200	-0.00172736	-0.00084803	-0.00140265	-0.00236631	-0.00130288	-0.00032160	-0.00133678	-0.00195435	-0.00176075	-0.00112743	-0.00169146	-0.00187811	-0.00162948	-0.00029186	-0.00249021	-0.00139719	-0.00081273	-0.00047433	-0.00209585	-0.00090627	-0.00078434	-0.00111532	-0.00171785	-0.00170539	-0.00131550	-0.00143105	-0.00179687	-0.00174412	-0.00182798	-0.00101253	-0.00218216	-0.00149369	-0.00105589	-0.00161701	-0.00210584	-0.00044533	-0.00060331	-0.00102412	-0.00247306	-0.00240876	-0.00191918	-0.00142866	-0.00285768	-0.00282502	-0.00199848	-0.00171695	-0.00345857	-0.00242378	-0.00136877	-0.00210505	-0.00325741	-0.00341529	-0.00341676	-0.00154326	-0.00295717	-0.00275166	-0.00385223	-0.00191574	-0.00485435	-0.00323298	-0.00261120	-0.00407444	-0.00466311	-0.00632078	-0.00495200	-0.00247663	-0.00640930	-0.00232923	-0.00329371	-0.00281608	-0.00475480	-0.00384046	-0.00482908	-0.00448364	-0.00527730	-0.00217582	-0.00388437	-0.00425513	-0.00683308	-0.00366486	-0.00500946	-0.00540098	-0.00393221	-0.00204994	-0.00493900	-0.00442127	-0.00464756	-0.00481506	-0.00534877	-0.00435741	-0.00666873	-0.00425578	-0.01075012	-0.00261386	-0.00768851	-0.00852424	-0.00802127	-0.00222912	-0.00703843	-0.00399450	-0.00805407	-0.00761263	-0.00992081	-0.00626431	-0.00527400	-0.00741472	-0.01130527	-0.00790650	-0.00607137	-0.00384815	-0.00821284	-0.00686410	-0.00540741	-0.00187635	-0.00845319	-0.00652556	-0.00532474	-0.00305890	-0.00790782	-0.00434106	-0.00665081	-0.00641509	-0.00621331	-0.00519830	-0.00715451	-0.00345695	-0.00544755	0.00014009	-0.00681940	-0.00724536	-0.00779690	-0.00578571	-0.00752834	-0.00553221	-0.00424150	-0.00758211	-0.00525521	-0.00491951	-0.00734638	-0.00569835	-0.00587924	-0.00316279	-0.00791066	-0.00706722	-0.00573490	-0.00433414	-0.00868037	-0.00452705	-0.00441055	-0.00153051	-0.00895373	-0.00354993	-0.00637757	-0.00348221	-0.00399647	-0.00511452	-0.00479445	-0.00442730	-0.00704233	-0.00391303	-0.00355337	-0.00509453	-0.00554487	-0.00422837	-0.00254268	-0.00345360	-0.00520524	-0.00439250	-0.00256487	-0.00414958	-0.00404600	-0.00345196	-0.00573767	-0.00411576	-0.00422444	-0.00140745	-0.00626733	-0.00205235	-0.00083006	-0.00466636	-0.00497863	-0.00486414	-0.00383981	-0.00343729	-0.00572459	-0.00044115	-0.00503164	-0.00314691	-0.00443722	-0.00207498	-0.00431227	-0.00333521	-0.00566053	-0.00244557	-0.00518796	-0.00270774	-0.00517997	-0.00431050	-0.00731789	-0.00469213	-0.00535195	-0.00370627	-0.00631301	-0.00363253	-0.00635867	-0.00214508	-0.00316277	-0.00231224	-0.00363116	-0.00103658	-0.00317231	-0.00058528	-0.00236538	-0.00174481	-0.00185003	-0.00080934	-0.00213191	-0.00007242	-0.00192742	-0.00093624	-0.00201594	-0.00185501	-0.00165134	-0.00140876	-0.00153168	-0.00034910	-0.00136610	-0.00141917	-0.00202179	-0.00102484	-0.00108417	-0.00156264	-0.00172072	-0.00110772	-0.00127576	-0.00111525	-0.00165600	-0.00090841	-0.00101480	-0.00114355	-0.00052709	-0.00075035	-0.00055604	-0.00050065	-0.00072750	-0.00045243	-0.00099502	-0.00111046	-0.00087437	-0.00131863	-0.00131863	-0.00119834	-0.00149972	-0.00113905	-21.47483647
-1.9001	-21.47483647	-21.47483647	-21.47483647	-21.47483647	-21.47483647	-21.47483647	-21.47483647	-21.47483647	-21.47483647	-21.47483647	-21.47483647	-21.47483647	-21.47483647	-21.47483647	-21.47483647	-21.47483647	-21.47483647	-21.47483647	-21.47483647	-21.47483647	-21.47483647	-21.47483647	-21.47483647	-21.47483647	-21.47483647	-21.47483647	-21.47483647	-21.47483647	-21.47483647	-21.47483647	-21.47483647	-21.47483647	-1.01202142	0.30724347	-0.13568441	0.13131642	0.04510354	-0.02820975	-0.01459232	0.01453265	-0.06587250	-0.00536192	-0.00813201	0.09800971	-0.01768962	0.00475242	0.02492692	0.04640575	-0.00674310	0.01809479	0.02242180	0.04311631	0.00728621	0.02323566	0.02693698	0.03082077	0.01706628	0.02711299	0.02362007	0.02517288	0.01574191	0.02449320	0.01659231	0.02014332	0.01786511	0.02192153	0.01776357	0.02182827	0.01273713	0.02191846	0.01905374	0.02558500	0.01602040	0.02874646	0.02049099	0.02731330	0.03109137	0.03084521	0.00997111	0.02152137	0.01605885	0.01447840	0.01243605	0.02491919	0.01580089	-0.00010721	0.00149372	-0.00203472	-0.00528607	-0.00114730	-0.00564320	0.00666010	-0.00665381	-0.00109548	-0.00556887	0.00572554	-0.00602182	-0.00269390	0.00462190	0.00696066	-0.00888716	0.00106314	0.00322506	0.00834069	-0.00748655	0.00006843	0.00794532	0.00291109	0.00788821	0.02435211	0.01254500	0.01161886	0.01126874	0.01076987	0.01433964	0.01513573	0.01107880	0.01919277	0.01130768	0.01315744	0.01168394	0.01739901	0.01216610	0.01081874	0.01203530	0.01449698	0.00569389	0.01354042	0.01024067	0.00535831	-0.00169735	0.00606208	0.00053351	-0.00096993	0.00151653	0.00409667	-0.00011009	0.00168899	0.00088405	0.00236430	-0.00134335	-0.00110131	0.00128845	0.00433585	-0.00034697	-0.00115911	0.00290031	0.00158243	-0.00182859	-0.00067358	0.00276284	0.00115668	-0.00042130	0.00117367	0.00178964	0.00104152	-0.00200159	0.00185894	0.00011590	0.00132736	-0.00053556	0.00367963	-0.00048291	0.00080798	-0.00051838	0.00283974	0.00035538	0.00174442	-0.00056583	0.00253700	0.00040022	0.00144919	0.00212317	0.00236589	-0.00036957	0.00277587	0.00200467	0.00088261	-0.00047595	0.00208676	0.00230181	0.00091430	0.00071457	0.00303312	0.00130905	0.00137198	0.00043722	0.00293053	0.00126483	-0.00012285	-0.00001147	0.00208867	0.00098352	0.00272168	0.00112829	0.00202260	0.00060838	-0.00013911	-0.00064774	0.00195837	-0.00014422	0.00030358	-0.00125642	0.00139982	0.00136033	0.00259332	0.00144729	0.00079928	0.00133562	0.00192178	-0.00070631	0.00013145	-0.00015857	0.00257386	-0.00090437	-0.00071058	0.00085878	0.00301376	-0.00137462	0.00078923	0.00154979	0.00158210	-0.00060024	0.00081318	0.00101932	0.00140593	-0.00088262	0.00207981	0.00053197	-0.00003816	-0.00109638	0.00114563	0.00038047	0.00070220	0.00096905	0.00229493	0.00002997	0.00054214	-0.00008852	0.00124412	-0.00080003	0.00044276	0.00086152	0.00097968	-0.00014924	0.00110848	0.00115812	0.00042635	0.00040549	0.00138610	0.00064980	0.00097742	-0.00050385	0.00130101	0.00143873	-0.00002410	-0.00003908	0.00057210	-0.00059201	0.00100262	0.00035809	0.00242396	-0.00011149	0.00090667	0.00097736	0.00119135	-0.00127587	0.00038493	0.00055951	0.00036367	-0.00123500	0.00182208	0.00074864	0.00116624	-0.00112135	0.00030360	0.00044114	0.00001478	0.00000209	0.00167556	0.00112182	0.00036779	0.00033988	0.00110505	-0.00127301	-0.00093355	-0.00026447	0.00127937	-0.00091021	0.00036535	0.00026652	0.00089320	-0.00122481	0.00108414	-0.00048675	-0.00007268	-0.00095845	0.00118302	-0.00020392	0.00023664	-0.00055064	0.00116497	0.00013477	0.00076891	0.00021256	0.00249741	-0.00144771	0.00131835	-0.00034550	0.00118002	-0.00091164	0.00119767	-0.00058903	0.00140085	-0.00040575	0.00040775	-0.00008776	0.00141639	-0.00129486	0.00168346	-0.00104930	0.00190759	-0.00027293	0.00114578	0.00184870	0.00256629	0.00006655	0.00322413	-0.00091068	0.00126772	-0.00204728	0.00242875	-0.00138393	0.00365725	0.00008846	0.00069942	-0.00386068	0.00242452	-0.00105360	0.00177519	-0.00012727	0.00440093	-0.00129557	0.00161960	-0.00202554	0.00409401	-0.00186708	-0.00255541	-0.00213729	0.00480809	-0.00071697	-0.00278224	-0.00384100	0.00421957	-0.00369748	0.00008920	-0.00018649	0.00146502	-0.00487119	-0.00080545	-0.00445383	0.00239145	-0.00503463	-0.00177729	-0.00227976	-0.00004607	0.00152098	-0.00210657	0.00023499	0.00010373	-0.00203515	0.00142960	-0.00397288	0.00118626	0.00002485	-0.00111246	-0.00178401	0.00106269	0.00106710	-0.00040752	-0.00513535	-0.00056126	-0.00225316	-0.00114980	-0.00292349	0.00081836	0.00002218	-0.00384563	-0.00331950	-0.00022381	-0.00321351	-0.00003554	-0.00358095	0.00198787	-0.00252737	-0.00466628	-0.00330408	0.00030119	-0.00225198	-0.00175287	-0.00477662	-0.00110004	-0.00310199	-0.00459820	-0.00164244	0.00455626	-0.00310599	-0.00340969	0.00048282	-0.00050643	-0.00185036	0.00046097	-0.00325430	-0.00127700	-0.00354319	-0.00088206	-0.00194755	-0.00269680	-0.00255295	-0.00212731	-0.00231460	-0.00211545	-0.00175095	-0.00134610	-0.00458058	-0.00010812	-0.00107715	-0.00038856	-0.00510127	-0.00116457	-0.00027456	-0.00386888	-0.00071316	-0.00136099	-0.00010880	-0.00069066	-0.00375840	-0.00191845	-0.00190938	-0.00255016	-0.00307880	0.00096601	-0.00001659	-0.00238677	-0.00280405	-0.00015506	-0.00267999	-0.00565756	-0.00220908	-0.00103119	-0.00311996	-0.00417267	-0.00409216	0.00090358	-0.00277016	-0.00469812	-0.00248485	-0.00253634	-0.00406271	-0.00229375	-0.00219135	-0.00167395	-0.00227627	-0.00270710	-0.00165113	-0.00125500	-0.00047789	-0.00197429	-0.00128773	-0.00133953	-0.00053111	-0.00163346	-0.00126470	-0.00096265	-0.00027657	-0.00177701	-0.00178378	-0.00113196	-0.00065189	-0.00142629	-0.00198772	0.00001576	-0.00122547	-0.00138385	-0.00153732	-0.00126170	-0.00092054	-0.00112825	-0.00146605	-0.00035353	-0.00067815	-0.00146247	-0.00105437	-0.00117800	-0.00108567	-0.00123371	-0.00104707	-0.00010360	-0.00052824	-0.00067761	-0.00080149	-0.00035292	-0.00038111	-0.00082679	-0.00067201	0.00015072	-0.00070461	-0.00156706	-0.00068154	-0.00179020	-0.00062285	-21.47483647
-1.8001	-21.47483647	-21.47483647	-21.47483647	-21.47483647	-21.47483647	-21.47483647	-21.47483647	-21.47483647	-21.47483647	-21.47483647	-21.47483647	-21.47483647	-21.47483647	-21.47483647	-21.47483647	-21.47483647	-21.47483647	-21.47483647	-21.47483647	-21.47483647	-21.47483647	-21.47483647	-21.47483647	-21.47483647	-21.47483647	-21.47483647	-21.47483647	-21.47483647	-21.47483647	-21.47483647	-21.47483647	-21.47483647	-1.13652003	0.11823456	-0.11524031	0.21548472	0.02162094	0.08815117	0.06806784	0.08806947	-0.17746327	0.02756167	0.03580461	0.08343528	-0.07073394	0.02928951	0.06323742	0.03953394	-0.00138965	0.05172801	0.02380541	0.04038035	0.00829800	0.02941832	0.01684741	0.03432941	0.01263981	0.02564110	0.02656177	0.02629698	0.01837143	0.02679965	0.02130179	0.02870250	0.02540186	0.02816722	0.02034065	0.02786725	0.01536624	0.01868297	0.02075043	0.02226160	0.01806072	0.02195174	0.01961821	0.03220641	0.04949401	0.03062303	0.03061800	0.03349555	0.04815755	0.01134891	0.03590768	0.04403368	0.03056220	0.02301969	0.01311994	0.01739878	0.00559179	-0.00208559	-0.00409690	0.00424355	-0.00554230	-0.00160060	0.00196624	0.00461215	-0.00673076	0.00325851	-0.00461975	0.00111551	-0.00711991	0.00498062	0.00082957	0.01180385	-0.00688186	0.00604079	0.00370446	0.00970163	0.00800409	0.02727331	0.01564676	0.01663663	0.01237893	0.01431924	0.01645065	0.01809285	0.01367471	0.01937011	0.01553473	0.02173998	0.01111873	0.01867448	0.01472980	0.01690262	0.01049526	0.01705545	0.01021517	0.01608213	0.00297882	0.00535574	0.00068620	0.00574910	-0.00108517	0.00140094	0.00272504	0.00436098	-0.00041538	0.00315219	0.00189477	0.00242197	-0.00360364	0.00092733	0.00173407	0.00395235	-0.00016438	0.00340883	0.00296132	0.00230499	-0.00053071	0.00150146	0.00222411	0.00376191	-0.00109684	0.00303332	0.00230869	0.00406508	-0.00054869	0.00378454	0.00070462	0.00177694	0.00209885	0.00092367	0.00334702	0.00279226	-0.00068897	0.00234863	0.00143065	0.00467863	0.00301156	0.00268819	0.00286651	0.00429660	0.00200788	0.00166428	0.00177736	0.00547208	0.00090646	0.00106064	0.00144513	0.00391640	0.00174075	0.00218336	0.00222937	0.00575174	0.00169360	0.00195330	0.00015535	0.00352261	0.00054370	0.00088242	0.00159128	0.00423627	0.00059948	0.00303339	0.00144081	0.00306383	0.00261071	-0.00063541	0.00131962	0.00471853	0.00274557	0.00116786	0.00079907	0.00297535	0.00291424	0.00284672	0.00171245	0.00410007	0.00275479	0.00214395	0.00170482	0.00343359	0.00122574	0.00163545	0.00166272	0.00297468	0.00097435	0.00215670	0.00115353	0.00398603	0.00204553	0.00270774	0.00164045	0.00207013	0.00214115	0.00228588	0.00167516	0.00457148	0.00198189	0.00164629	0.00141878	0.00208017	0.00186164	0.00237374	0.00224296	0.00312101	0.00208535	0.00126655	0.00103778	0.00365221	0.00115649	0.00226466	0.00254450	0.00205494	0.00213793	0.00219391	0.00159806	0.00204001	0.00286926	0.00258406	0.00171034	0.00296963	0.00157294	0.00212042	0.00301527	0.00243108	0.00244946	0.00163184	0.00091962	0.00246575	0.00221042	0.00236530	0.00073808	0.00195903	0.00217652	0.00172541	0.00064109	0.00342053	0.00267717	0.00148930	0.00162648	0.00360221	0.00218841	0.00274040	0.00146721	0.00235321	0.00114217	0.00206586	0.00164149	0.00323852	0.00204601	0.00189292	0.00201595	0.00246091	0.00175395	0.00141731	0.00186395	0.00301977	0.00204056	0.00327321	0.00259476	0.00194841	0.00233071	0.00259172	0.00197618	0.00348146	0.00184257	0.00249490	0.00199883	0.00416321	0.00299709	0.00172898	0.00229658	0.00387659	0.00318069	0.00478039	0.00271814	0.00582319	0.00335727	0.00502320	0.00227848	0.00468619	0.00181970	0.00417076	0.00294148	0.00506776	0.00264671	0.00553529	0.00258794	0.00646071	0.00352933	0.00505504	0.00270046	0.00494867	0.00400701	0.00662053	0.00381908	0.00876108	0.00235135	0.00516030	0.00481732	0.00730324	0.00564832	0.00687349	0.00453388	0.00753468	0.00595975	0.00724735	0.00336195	0.00536636	0.00739511	0.00924378	0.00184357	0.00794654	0.00366082	0.00975598	0.00208266	0.00795488	0.00793738	0.00709420	0.00561537	0.00806622	0.00242970	0.01085843	0.00469768	0.01030050	0.00542529	0.00626430	0.00344416	0.00885396	0.00394801	0.00857164	0.00412187	0.00838154	0.00313291	0.00791559	0.00614034	0.00493370	0.00259459	0.00793490	0.00693530	0.00948974	0.00388911	0.00896885	0.00677105	0.00612342	0.00462482	0.01066290	0.00413304	0.00904712	0.00252893	0.00586663	0.00431967	0.00532362	0.00553813	0.00733980	0.00406439	0.00587614	0.00530090	0.00609529	0.00254439	0.00637769	0.00385539	0.00814772	0.00249364	0.00607416	0.00254959	0.00654232	0.00100826	0.00437092	0.00371729	0.00859796	0.00061957	0.00566316	0.00301131	0.00826297	0.00291618	0.00399673	0.00235996	0.00391442	0.00337532	0.00503480	0.00203017	0.00571455	0.00121006	0.00238907	0.00235314	0.00562011	0.00316659	0.00329461	0.00213973	0.00466143	0.00083413	0.00402006	-0.00068986	0.00321476	0.00171597	0.00363890	0.00065489	0.00305587	0.00209419	0.00393961	0.00158788	0.00232826	0.00131756	0.00509280	0.00174696	0.00259385	-0.00018989	0.00186580	0.00143402	0.00314935	0.00129313	0.00356773	0.00304211	0.00321749	0.00100717	0.00360539	0.00338368	0.00134410	-0.00027990	0.00286052	0.00007450	0.00310615	-0.00040895	0.00261367	0.00059390	0.00359569	0.00025094	0.00182653	0.00041674	0.00168835	0.00202716	0.00127675	0.00065502	0.00180497	0.00116294	0.00107961	0.00059903	0.00253992	0.00080422	0.00067603	0.00011471	0.00148598	0.00041441	0.00067488	-0.00011199	0.00162750	-0.00005249	0.00082093	-0.00054493	0.00222444	-0.00031379	0.00080539	-0.00009872	0.00069895	0.00007049	0.00077142	-0.00032834	0.00073894	-0.00002013	0.00010898	0.00001602	0.00029834	-0.00068101	0.00073389	-0.00013568	0.00124042	0.00006348	0.00085643	0.00004067	0.00076814	0.00013104	0.00048601	-0.00024708	0.00123850	0.00036760	-0.00038491	0.00009462	0.00017344	0.00017443	-21.47483647
-1.7001	-21.47483647	-21.47483647	-21.47483647	-21.47483647	-21.47483647	-21.47483647	-21.47483647	-21.47483647	-21.47483647	-21.47483647	-21.47483647	-21.47483647	-21.47483647	-21.47483647	-21.47483647	-21.47483647	-21.47483647	-21.47483647	-21.47483647	-21.47483647	-21.47483647	-21.47483647	-21.47483647	-21.47483647	-21.47483647	-21.47483647	-21.47483647	-21.47483647	-21.47483647	-21.47483647	-21.47483647	-21.47483647	-21.47483647	-0.45480871	0.08776079	0.20524499	0.16130469	0.04467041	-0.09187049	0.08310417	-0.04898718	-0.00084416	0.02011913	0.04206729	-0.06899520	0.03077739	0.05376733	0.04852689	-0.00941770	0.04615474	0.02290913	0.03854850	0.00646266	0.02303242	0.02681480	0.02947930	0.00937248	0.03025677	0.03165039	0.03364393	0.01922412	0.02317988	0.02186370	0.02871616	0.02168008	0.03031519	0.02483858	0.02782617	0.01846081	0.02933320	0.02772834	0.02616917	0.01871728	0.02512103	0.02057064	0.03309558	0.03281375	0.01974104	0.02112075	0.02609119	0.02595134	0.00460174	0.03294432	0.03367657	0.05842036	0.01893150	0.02487118	0.02956964	0.02603853	0.00110455	0.00531170	0.01930801	-0.00048300	-0.00425088	-0.00284140	0.00550755	-0.00635621	-0.00406700	-0.00009044	0.00532968	-0.01466193	-0.00281334	0.00195813	0.00300567	-0.01199637	-0.00308778	0.00727831	0.00927518	0.00331929	0.02592530	0.01752646	0.01778694	0.01255494	0.01362246	0.01698131	0.01815437	0.01548632	0.02248927	0.01965150	0.02195018	0.01352761	0.02078082	0.01725143	0.02035489	0.01657776	0.01855521	0.01144207	0.01446266	0.00688311	0.00489256	-0.00239633	0.00769991	-0.00052045	-0.00012982	0.00126947	0.00231182	-0.00038703	0.00226485	0.00091290	0.00360948	-0.00215034	0.00023117	0.00226266	0.00410182	-0.00017592	0.00044402	0.00146836	0.00234018	-0.00137056	-0.00025455	0.00019559	0.00246775	-0.00100930	0.00135750	0.00216946	0.00141319	-0.00269612	0.00236242	-0.00000155	0.00188368	0.00017635	0.00355710	0.00146323	0.00238126	0.00023347	0.00125763	0.00228299	0.00130976	0.00122249	0.00382991	0.00077380	0.00285468	0.00267374	0.00175636	0.00144067	0.00345278	0.00151808	0.00252630	0.00048151	0.00403497	0.00190533	0.00101989	0.00330803	0.00551747	0.00217481	0.00116876	0.00127939	0.00354715	0.00143828	-0.00021587	0.00198035	0.00481000	0.00022259	0.00245096	0.00228636	0.00384888	0.00126528	0.00008559	0.00067526	0.00446696	0.00076842	0.00068871	0.00146526	0.00347793	0.00334317	0.00249119	0.00099532	0.00318265	0.00352921	0.00327587	0.00127959	0.00117510	0.00096638	0.00187749	0.00112970	0.00197211	0.00203582	0.00241085	-0.00058638	0.00221666	0.00296348	0.00151221	0.00165195	0.00277597	0.00177514	0.00134102	0.00092946	0.00501749	0.00184808	0.00109672	0.00064566	0.00252360	0.00225979	0.00232249	0.00161253	0.00258427	0.00287316	0.00179999	0.00083346	0.00335196	0.00066294	0.00205764	0.00191524	0.00283864	0.00154951	0.00148461	0.00116537	0.00180997	0.00228273	0.00245472	0.00182195	0.00188174	0.00098125	0.00195746	0.00153562	0.00200923	0.00192295	0.00135772	0.00097416	0.00224339	0.00206160	0.00273260	0.00150506	0.00216491	0.00232887	0.00251719	0.00043922	0.00215973	0.00177092	0.00202052	0.00005027	0.00307057	0.00228152	0.00274865	0.00094834	0.00151068	0.00089369	0.00094235	0.00175032	0.00266056	0.00142344	0.00182876	0.00191741	0.00238840	0.00080248	-0.00003637	0.00194491	0.00281004	0.00117936	0.00283872	0.00095608	0.00187822	0.00085867	0.00322009	0.00116634	0.00225643	0.00073433	0.00240450	0.00121528	0.00300145	0.00108149	0.00259229	0.00149821	0.00210059	0.00265961	0.00542301	0.00206005	0.00325855	0.00194845	0.00570407	0.00085153	0.00404309	0.00258492	0.00449680	0.00113581	0.00371832	0.00410152	0.00381805	0.00124059	0.00648193	0.00207253	0.00488404	0.00365305	0.00477654	0.00444743	0.00713831	0.00439335	0.00750192	0.00059241	0.00292574	0.00174652	0.00673639	0.00098568	0.00446971	0.00216655	0.00611258	0.00216459	0.00565129	0.00396705	0.00337573	0.00298936	0.00686491	0.00237225	0.00486064	0.00239444	0.00669085	0.00332826	0.00463384	0.00357933	0.00821878	0.00529175	0.00415465	0.00019440	0.00435012	0.00355051	0.00664380	0.00586669	0.00488828	-0.00051861	0.00446461	0.00314687	0.00809879	0.00068481	0.00429938	0.00324814	0.00373089	0.00239110	0.00166306	0.00131095	0.00285398	0.00439507	0.00550600	-0.00208326	0.00571720	0.00667732	0.00530749	0.00127696	0.00597010	0.00208836	0.00663822	-0.00179303	0.00257696	0.00328133	0.00378130	0.00206135	0.00263104	0.00206336	0.00423454	0.00033423	0.00441502	0.00207123	0.00565260	0.00057093	0.00601521	0.00205187	0.00135688	0.00083688	0.00376126	-0.00108072	0.00205383	-0.00042244	0.00535844	-0.00087868	0.00284993	0.00299845	0.00572047	0.00168621	0.00366303	0.00252163	0.00161783	-0.00128672	0.00465363	0.00023839	0.00281101	-0.00353879	0.00165776	0.00079768	0.00190123	0.00101996	0.00274132	0.00000799	0.00212623	-0.00013209	0.00294264	-0.00102707	0.00386055	0.00070663	0.00179880	0.00015066	0.00134708	0.00034271	0.00119410	0.00077643	0.00190880	0.00043799	0.00271474	-0.00148821	0.00197689	-0.00151811	0.00006903	0.00095812	0.00321018	0.00149561	0.00106481	0.00126007	0.00312579	0.00064248	0.00234343	-0.00167921	0.00119134	0.00066726	0.00090795	-0.00020912	0.00318640	-0.00024622	0.00002825	0.00025255	0.00295079	-0.00082469	0.00097686	-0.00003705	0.00173897	0.00119096	0.00091993	0.00071670	0.00105796	0.00069241	0.00019660	-0.00029059	0.00091587	-0.00007331	0.00028325	-0.00023504	0.00062411	0.00094269	0.00016778	-0.00031523	0.00059969	0.00086015	0.00030797	-0.00062942	0.00121393	0.00051589	-0.00029344	-0.00012152	0.00095687	0.00056794	0.00078178	-0.00023635	0.00062334	0.00021699	-0.00008686	-0.00001815	0.00043657	-0.00027634	0.00036259	-0.00003260	0.00114574	-0.00005739	0.00013714	-0.00056147	0.00059008	0.00017781	0.00017105	-0.00037067	0.00106259	0.00011508	-0.00084552	-0.00015613	-0.00078705	-0.00009684	-21.47483647
-1.6001	-21.47483647	-21.47483647	-21.47483647	-21.47483647	-21.47483647	-21.47483647	-21.47483647	-21.47483647	-21.47483647	-21.47483647	-21.47483647	-21.47483647	-21.47483647	-21.47483647	-21.47483647	-21.47483647	0.21607570	-21.47483647	-21.47483647	-21.47483647	-21.47483647	-21.47483647	-21.47483647	-21.47483647	-21.47483647	-21.47483647	-21.47483647	-21.47483647	-21.47483647	-21.47483647	-21.47483647	-21.47483647	-21.47483647	0.02690456	-0.01984175	-0.04553780	0.01742236	0.02498031	0.08854030	0.03604521	-0.18571116	0.08059782	0.06130196	0.05024237	-0.03516480	0.05025291	0.05188449	0.02976391	-0.00341546	0.05036993	0.02429795	0.03878309	0.00971097	0.02671331	0.01976137	0.03386347	0.01576475	0.02837533	0.02463183	0.02902286	0.01919910	0.02411738	0.02370669	0.03307077	0.02572365	0.02879673	0.02510214	0.03111233	0.02262769	0.02183423	0.02633098	0.03170389	0.02112022	0.02465565	0.03063350	0.03216671	0.03860491	0.01826778	0.02621656	0.02105707	0.02427782	0.01063704	0.03598668	0.02378502	0.03534630	0.01742653	0.03049097	0.02434183	0.03036938	0.02663296	0.03039585	0.04115682	0.02418869	0.02477320	0.02005949	0.02299644	0.00312629	0.00970950	0.00061708	0.00749157	-0.00335690	0.00257167	-0.00018232	0.00954050	-0.01297769	-0.00212625	0.00186922	0.00872979	0.00686518	0.02175422	0.01084929	0.02043385	0.01077285	0.01082583	0.01608678	0.01967900	0.00883259	0.01447829	0.01679464	0.01664270	0.00731756	0.01877249	0.01321222	0.01303102	0.00648350	0.01240879	0.00441651	0.01125444	0.00285921	0.00646637	0.00103627	0.00485009	-0.00161954	0.00121228	0.00037373	0.00504393	-0.00021506	0.00342375	0.00177791	0.00312584	-0.00186243	0.00032596	0.00142336	0.00234675	0.00101394	0.00104653	0.00232262	0.00170191	-0.00024317	-0.00036799	0.00252487	0.00533784	-0.00177287	0.00071819	0.00396246	0.00388061	-0.00179399	0.00205273	0.00095903	0.00255945	0.00030098	0.00273304	0.00301892	0.00206351	-0.00079694	0.00162084	0.00199778	0.00235819	0.00062276	0.00286192	0.00193664	0.00230662	0.00059404	0.00433780	0.00342271	0.00374620	0.00075261	0.00307136	0.00137982	0.00308765	0.00181754	0.00262430	0.00229113	0.00508685	0.00266811	0.00143784	0.00116801	0.00352824	0.00200110	0.00188034	0.00077776	0.00514714	0.00224354	0.00431791	0.00088127	0.00529330	0.00204237	0.00145700	0.00126491	0.00499272	0.00298014	0.00185635	0.00134991	0.00404745	0.00378776	0.00227333	0.00270751	0.00351639	0.00330597	0.00212494	0.00178419	0.00326628	0.00125683	0.00323067	0.00272792	0.00220972	0.00109832	0.00264427	0.00053151	0.00330032	0.00175599	0.00205376	0.00152213	0.00274427	0.00285650	0.00285741	0.00182852	0.00478340	0.00200294	0.00173792	0.00098201	0.00277299	0.00227357	0.00181915	0.00240142	0.00429144	0.00292973	0.00218009	0.00157934	0.00310874	0.00233374	0.00199492	0.00161658	0.00378184	0.00290769	0.00138099	0.00188360	0.00310638	0.00302562	0.00251346	0.00194732	0.00308346	0.00219487	0.00318502	0.00241260	0.00260365	0.00227921	0.00210427	0.00214175	0.00335636	0.00201775	0.00250321	0.00177437	0.00257675	0.00281904	0.00255177	0.00154747	0.00309948	0.00286564	0.00244407	0.00169266	0.00275303	0.00229991	0.00290497	0.00176152	0.00206602	0.00235973	0.00171276	0.00193845	0.00335024	0.00161325	0.00215540	0.00181210	0.00322188	0.00182253	0.00181956	0.00138968	0.00340991	0.00254721	0.00247944	0.00163242	0.00321341	0.00249608	0.00303256	0.00269310	0.00402036	0.00251464	0.00226184	0.00168212	0.00367330	0.00245671	0.00205657	0.00324556	0.00485761	0.00380370	0.00509505	0.00372758	0.00612216	0.00205501	0.00341751	0.00267668	0.00517398	0.00223365	0.00502856	0.00245489	0.00436132	0.00404974	0.00563321	0.00374921	0.00512521	0.00412695	0.00538879	0.00456810	0.00299597	0.00610089	0.00825437	0.00548395	0.00647678	0.00461471	0.00562474	0.00247370	0.00858124	0.00605887	0.00644755	0.00370727	0.00546301	0.00566064	0.00536393	0.00284415	0.00517961	0.00462742	0.00616114	0.00514551	0.00854835	0.00519753	0.00721051	0.00351732	0.00591908	0.00535292	0.00779596	0.00529323	0.00473072	0.00416106	0.00903637	0.00576696	0.01203490	0.00522892	0.00711786	0.00133677	0.00906371	0.00374228	0.00964417	0.00444261	0.00285963	0.00399925	0.00604464	0.00923519	0.00686802	0.00458252	0.00559556	0.00812996	0.00769326	0.00621385	0.00768669	0.00703331	0.00798556	0.00366726	0.00938520	0.00369855	0.00864506	0.00542298	0.00731278	0.00711077	0.00778170	0.00612574	0.00775938	0.00272027	0.00703139	0.00029257	0.00693416	0.00364478	0.00718064	0.00454092	0.00779041	0.00325336	0.00424965	0.00343000	0.00653152	0.00421650	0.00552330	0.00300083	0.00632448	0.00270530	0.00359463	0.00599032	0.00834646	0.00423831	0.00451452	0.00413993	0.00635317	0.00456911	0.00626529	0.00389804	0.00519983	0.00132854	0.00418903	0.00324698	0.00488053	0.00106162	0.00452947	0.00107170	0.00350586	0.00136598	0.00510525	0.00253053	0.00483893	0.00093078	0.00567086	0.00129283	0.00200149	0.00220557	0.00308534	0.00179309	0.00329939	0.00115127	0.00385138	0.00017048	0.00328004	0.00163017	0.00364093	0.00308674	0.00362890	0.00290244	0.00271023	0.00145491	0.00281345	0.00194901	0.00296475	0.00204279	0.00395535	-0.00027844	0.00228064	0.00138250	0.00507320	0.00299733	0.00159977	0.00076320	0.00369599	-0.00000643	0.00315895	0.00143426	0.00382939	0.00073008	0.00215189	0.00150059	0.00117913	0.00122859	0.00198472	0.00133822	0.00190325	0.00107747	0.00111775	0.00155870	0.00144341	0.00133897	0.00137819	0.00138092	0.00170208	0.00059886	0.00100660	-0.00006375	0.00148408	0.00060181	0.00123168	-0.00004906	0.00131181	0.00051428	0.00129184	-0.00024071	0.00111406	0.00071153	0.00095842	0.00006361	0.00114744	0.00024186	0.00030480	0.00035995	0.00125595	0.00014546	0.00109106	0.00040852	0.00123083	0.00061116	0.00111212	0.00025074	0.00151182	0.00059558	-0.00031035	0.00060807	0.00050411	0.00025555	-1.16952491
-1.5001	-21.47483647	-21.47483647	-21.47483647	-21.47483647	-21.47483647	-21.47483647	-21.47483647	-21.47483647	-21.47483647	-21.47483647	-21.47483647	-21.47483647	-21.47483647	-21.47483647	-21.47483647	-21.47483647	-21.47483647	-21.47483647	-21.47483647	-21.47483647	-21.47483647	-21.47483647	-21.47483647	-21.47483647	-21.47483647	-21.47483647	-21.47483647	-21.47483647	-21.47483647	-21.47483647	-21.47483647	-21.47483647	0.86703837	0.59330650	-0.12904833	-0.14600400	0.00515869	0.11703260	0.02412008	0.02917318	-0.05710745	0.04392922	0.05142973	0.08588751	-0.05576996	0.03079558	0.07130618	0.04127470	-0.00442044	0.04231971	0.03528786	0.04407167	0.00889295	0.02934114	0.02456850	0.03405687	0.01455980	0.02556790	0.02773439	0.02266181	0.01953053	0.02495407	0.01926623	0.03018857	0.02426164	0.03280775	0.02917214	0.02916263	0.02058793	0.02238661	0.02856578	0.02807056	0.01999504	0.02693665	0.02811692	0.02644140	0.03110039	0.02197481	0.03969662	0.01823511	0.03435072	-0.00234627	0.04473310	0.02370364	0.02300614	0.00297270	0.02920339	0.01263746	0.01551773	-0.00031030	0.02916872	0.02747892	0.02021396	0.02559972	0.03862422	0.03135956	0.02398474	0.03586620	0.03340358	0.01883131	0.00218734	0.01587631	0.00518568	0.00225501	-0.01174308	0.00383116	0.00245432	0.00398421	0.00334366	0.01801541	0.00580393	0.01609366	0.00712233	0.01081607	0.01918846	0.01651379	0.01573374	0.02197104	0.01860081	0.02413855	0.01799994	0.01854665	0.01772962	0.02177716	0.01560636	0.01748314	0.01497027	0.01703864	0.00613560	0.00221189	0.00283075	0.00614411	-0.00249596	-0.00170256	0.00167096	0.00287669	-0.00462204	0.00245286	0.00342706	0.00315324	-0.00167279	-0.00109665	0.00219534	0.00205086	-0.00015726	-0.00011570	0.00218615	0.00089251	-0.00020823	-0.00040135	0.00294611	0.00199613	-0.00073212	0.00104409	0.00224695	0.00116431	-0.00096427	0.00199250	-0.00020517	0.00114109	0.00241724	0.00044032	0.00109208	0.00084210	0.00113847	-0.00111957	0.00068194	0.00244276	0.00140597	0.00017235	0.00230215	0.00190777	0.00223512	0.00058437	0.00322515	0.00343244	0.00123504	0.00031611	0.00131175	0.00253763	0.00070086	0.00066741	0.00332438	0.00365975	0.00077525	0.00048793	0.00136709	0.00243555	0.00001680	-0.00047968	0.00122154	0.00202154	0.00207600	0.00294493	0.00218207	0.00115548	0.00322353	0.00028905	0.00060819	0.00315197	0.00168413	-0.00001282	0.00001724	0.00287728	0.00382835	0.00148930	0.00084424	0.00337358	0.00347435	0.00144785	0.00118050	0.00261904	0.00195345	0.00129080	0.00117078	0.00257404	0.00220827	0.00165458	-0.00028287	0.00329593	0.00247140	0.00033327	0.00121239	0.00389011	0.00153292	0.00090000	0.00135594	0.00409131	0.00183574	-0.00031985	0.00147937	0.00333539	0.00131613	0.00212845	0.00370047	0.00239897	0.00258984	0.00138523	0.00073987	0.00314910	0.00139876	0.00143219	0.00193167	0.00397056	0.00196272	0.00257119	0.00169020	0.00251058	0.00417913	0.00184386	0.00179386	0.00317321	0.00187347	0.00231260	0.00173531	0.00242544	0.00258969	0.00004109	0.00090822	0.00372743	0.00202914	0.00219228	0.00190493	0.00339312	0.00222171	0.00119735	0.00114914	0.00388299	0.00341095	0.00156591	0.00147516	0.00345949	0.00171986	0.00288652	0.00201818	0.00233715	0.00032017	0.00108935	0.00241548	0.00405782	0.00169869	0.00106501	0.00237789	0.00313784	0.00192808	0.00151445	0.00154525	0.00232542	0.00145699	0.00321295	0.00177771	0.00222716	0.00285172	0.00380493	0.00221143	0.00378893	0.00259485	0.00327139	0.00178219	0.00442752	0.00392399	0.00268195	0.00229035	0.00593367	0.00459812	0.00453464	0.00227765	0.00457861	0.00300596	0.00230171	0.00287488	0.00576152	0.00261459	0.00228311	0.00239221	0.00646852	0.00455678	0.00364776	0.00368020	0.00530024	0.00362519	0.00343574	0.00537142	0.00642815	0.00486127	0.00610657	0.00706095	0.00774968	0.00334570	0.00324536	0.00422837	0.00753680	0.00617217	0.00422040	0.00407372	0.00772320	0.00562567	0.00736160	0.00432846	0.00654929	0.00754236	0.00857671	0.00213027	0.01123008	0.00801769	0.00800997	0.00556583	0.00894525	0.00831916	0.00997167	0.00826964	0.00762044	0.00701833	0.00897369	0.00750866	0.01210152	0.01238755	0.00551424	0.00207299	0.00979458	0.00940250	0.00672507	0.00533472	0.00844029	0.00543289	0.00532258	0.00900091	0.00857157	0.00651797	0.00644939	0.01205443	0.00985622	0.00820084	0.00894689	0.00654867	0.00914521	0.00606157	0.00912359	0.00770771	0.00900186	0.00803145	0.01034631	0.00689376	0.01039940	0.01016888	0.00886301	0.00575743	0.00813486	0.00806572	0.00765085	0.00480213	0.00831135	0.00728118	0.01118946	0.00538947	0.00723919	0.00919396	0.00676394	0.00558296	0.00693733	0.00716975	0.00770833	0.00600181	0.00919009	0.00771652	0.00925908	0.00369473	0.00766390	0.00754207	0.00475560	0.00539960	0.01152404	0.00377761	0.00629482	0.00506794	0.00703758	0.00633277	0.00688309	0.00605763	0.00502505	0.00430891	0.00591625	0.00320345	0.00619427	0.00565253	0.00680891	0.00415085	0.00542199	0.00359877	0.00362189	0.00556450	0.00513517	0.00597617	0.00481672	0.00329550	0.00591994	0.00415517	0.00499098	0.00335859	0.00504890	0.00651423	0.00650202	0.00478207	0.00423401	0.00531559	0.00501800	0.00524908	0.00980230	0.00644107	0.00742786	0.00502664	0.00722728	0.00750783	0.00674766	0.00698407	0.00643514	0.00426389	0.00590154	0.00226095	0.00729106	0.00536477	0.00355165	0.00516559	0.00566077	0.00488250	0.00413405	0.00408997	0.00524623	0.00361959	0.00302816	0.00296626	0.00312816	0.00308325	0.00328387	0.00248468	0.00296387	0.00187925	0.00259587	0.00200363	0.00244377	0.00156226	0.00271049	0.00110257	0.00230342	0.00154578	0.00191715	0.00211073	0.00250338	0.00155415	0.00214943	0.00124421	0.00139641	0.00218515	0.00135218	0.00129843	0.00210490	0.00163290	0.00197555	0.00113022	0.00199074	0.00097354	0.00174620	0.00149420	0.00242944	0.00135198	0.00270695	0.00160489	0.00215131	0.00181235	0.00230078	0.00156739	-21.47483647
-1.4001	-21.47483647	-21.47483647	-21.47483647	-21.47483647	-21.47483647	-21.47483647	-21.47483647	-21.47483647	-21.47483647	-21.47483647	-21.47483647	-21.47483647	-21.47483647	-21.47483647	-21.47483647	-21.47483647	-21.47483647	-21.47483647	-21.47483647	-21.47483647	-21.47483647	-21.47483647	-21.47483647	-21.47483647	-21.47483647	-21.47483647	-21.47483647	-21.47483647	-21.47483647	-21.47483647	-21.47483647	-21.47483647	1.09221244	-0.87903193	0.22109683	0.20244397	-0.09798114	-0.13312517	0.09809635	0.07567670	-0.11475754	0.00040408	0.01567363	0.09002708	-0.06079493	0.03979484	0.04867580	0.03477271	-0.02656849	0.04595923	0.02669948	0.03285215	-0.00053714	0.02997956	0.02101563	0.02828341	0.01260773	0.02807942	0.02258616	0.02526477	0.02094856	0.02350246	0.02223218	0.02927431	0.02459203	0.02849873	0.02486387	0.02945322	0.02075233	0.02173450	0.02681443	0.03362687	0.01992124	0.02866397	0.02995337	0.03381471	0.04509015	0.02564968	0.03332654	0.02133373	0.03690509	0.00461606	0.03221154	0.02831018	0.03101643	0.01289293	0.01899258	0.01326542	0.02241954	0.01222523	0.02521383	0.02770921	0.01162624	0.01498828	0.02657899	0.02163796	0.01617504	0.02480206	0.03589622	0.03408718	0.02520535	0.03594401	0.03531521	0.03991299	0.01920236	0.02432998	0.01831218	0.02240214	0.01220117	0.02709056	0.01773645	0.01677155	0.01034068	0.00965460	0.01179552	0.01139043	0.01081625	0.01573299	0.01656186	0.02412258	0.01681644	0.02099969	0.01725361	0.02088770	0.01783000	0.01775292	0.01042563	0.01776979	0.00572972	0.00352506	0.00179699	0.00729202	-0.00098696	0.00274155	0.00270622	0.00280688	-0.00227072	0.00328081	0.00247450	0.00271175	-0.00278202	0.00064529	0.00061282	0.00346725	0.00063460	-0.00035591	0.00131055	0.00241616	-0.00065763	0.00076981	0.00012849	0.00367447	-0.00001667	0.00442792	0.00336725	0.00322545	-0.00021652	0.00182192	0.00004558	0.00356715	0.00204425	0.00109317	0.00057286	0.00249839	0.00125702	0.00141083	0.00175328	0.00267464	0.00114494	0.00002013	0.00226803	0.00353409	0.00182405	0.00024590	0.00316057	0.00482540	0.00190742	0.00103507	0.00093660	0.00513380	0.00191767	0.00065538	0.00301178	0.00738966	0.00257909	0.00124927	0.00242868	0.00349229	0.00270045	0.00148216	0.00253503	0.00562195	0.00153200	0.00375404	0.00223105	0.00382668	0.00268006	0.00130126	0.00102840	0.00436672	0.00218890	0.00122478	0.00076513	0.00359904	0.00339140	0.00132566	0.00159494	0.00331907	0.00263515	0.00138526	0.00111466	0.00427749	0.00210024	0.00258872	0.00217570	0.00327585	0.00255981	0.00156899	0.00071555	0.00320168	0.00235825	0.00197445	0.00244948	0.00342693	0.00151668	0.00084643	0.00234669	0.00461613	0.00215759	0.00119314	0.00209391	0.00373868	0.00201039	0.00211593	0.00271826	0.00463822	0.00205001	0.00175053	0.00127343	0.00205050	0.00137074	0.00213611	0.00233680	0.00320636	0.00122734	0.00249952	0.00221258	0.00220207	0.00266165	0.00365064	0.00169178	0.00170802	0.00230588	0.00269750	0.00180056	0.00333337	0.00266081	0.00222111	0.00116360	0.00341837	0.00208794	0.00212252	0.00144262	0.00300281	0.00178803	0.00305237	0.00208491	0.00300341	0.00232731	0.00160841	0.00154592	0.00354236	0.00093469	0.00235917	0.00161628	0.00355903	0.00188682	0.00148445	0.00243118	0.00325740	0.00112516	0.00254791	0.00255837	0.00350959	0.00129459	0.00097576	0.00179057	0.00336370	0.00119489	0.00311082	0.00225379	0.00226457	0.00281782	0.00295622	0.00236537	0.00355510	0.00341716	0.00390610	0.00177175	0.00404689	0.00299785	0.00267788	0.00280860	0.00486559	0.00264379	0.00535031	0.00241157	0.00473492	0.00307034	0.00466747	0.00294646	0.00571214	0.00441406	0.00512378	0.00199187	0.00484515	0.00379658	0.00420526	0.00353751	0.00668196	0.00322466	0.00640438	0.00312077	0.00715218	0.00606367	0.00439648	0.00652834	0.00805799	0.00566991	0.00527644	0.00429159	0.00829925	0.00296262	0.00749557	0.00664757	0.00586191	0.00652125	0.00586706	0.00620140	0.00787392	0.00707576	0.00594799	0.00281602	0.00943941	0.00763548	0.00726335	0.00414561	0.00702594	0.00688901	0.00921557	0.00713362	0.00909669	0.00569723	0.00790045	0.00602587	0.00978271	0.00906172	0.00557368	0.00471928	0.01059057	0.00740791	0.00834238	0.00555114	0.00801343	0.00748802	0.00902832	0.00680361	0.00594370	0.00945341	0.00727062	0.00876249	0.01033334	0.00777373	0.00744740	0.00709094	0.01013998	0.00598969	0.00741411	0.00649697	0.00848105	0.00654603	0.00803243	0.00798881	0.00899651	0.00942628	0.00981457	0.00564265	0.00749884	0.00602467	0.00575409	0.00506969	0.01151201	0.00793367	0.00980831	0.00637195	0.01076948	0.00812338	0.00905593	0.00597326	0.00722961	0.00475577	0.00511665	0.00387332	0.00901662	0.00883079	0.00917134	0.00785715	0.00794110	0.00613633	0.00603123	0.00649704	0.00946595	0.00564752	0.00844753	0.00367194	0.00506037	0.00647977	0.00672489	0.00396041	0.00574863	0.00324047	0.00562217	0.00481917	0.00701833	0.00574974	0.00684954	0.00478723	0.00566022	0.00295446	0.00384640	0.00441044	0.00575064	0.00355080	0.00461852	0.00363154	0.00624666	0.00338541	0.00531146	0.00297165	0.00507289	0.00362686	0.00586246	0.00296455	0.00447723	0.00355205	0.00516025	0.00348572	0.00627890	0.00553015	0.00488948	0.00546354	0.00697713	0.00409220	0.00640692	0.00474473	0.00585489	0.00420508	0.00422641	0.00345597	0.00663334	0.00328303	0.00548545	0.00421896	0.00611767	0.00324016	0.00473824	0.00330691	0.00384987	0.00302206	0.00323290	0.00248269	0.00307037	0.00177723	0.00219733	0.00272341	0.00252526	0.00161040	0.00255318	0.00129934	0.00258589	0.00094519	0.00234588	0.00178579	0.00223569	0.00142588	0.00225254	0.00102189	0.00203029	0.00105381	0.00181343	0.00073889	0.00099125	0.00108792	0.00084601	0.00085538	0.00147131	0.00117272	0.00198181	0.00098351	0.00226144	0.00103989	0.00132377	0.00063207	0.00187520	0.00086313	0.00235769	0.00097372	0.00183851	0.00139846	0.00190759	0.00112652	-21.47483647
-1.3001	-21.47483647	-21.47483647	-21.47483647	-21.47483647	-21.47483647	-21.47483647	-21.47483647	-21.47483647	-21.47483647	-21.47483647	-21.47483647	-21.47483647	-21.47483647	-21.47483647	-21.47483647	-21.47483647	-21.47483647	-21.47483647	-21.47483647	-21.47483647	-21.47483647	-21.47483647	-21.47483647	-21.47483647	-21.47483647	-21.47483647	-21.47483647	-21.47483647	-21.47483647	-21.47483647	-21.47483647	-21.47483647	-21.47483647	0.13323257	0.17475175	0.00675112	0.10373195	0.13863019	0.01683688	0.06806774	-0.07345615	0.02176958	0.04230910	0.08297088	-0.04503253	0.03304817	0.03104122	0.03022391	0.00387909	0.02675273	0.02283233	0.04805661	0.00634681	0.02795877	0.02179380	0.03554232	0.01317071	0.03023478	0.02738130	0.02899991	0.02025083	0.02418555	0.02243272	0.03037545	0.02271552	0.03343251	0.02833132	0.03295184	0.01893333	0.02711076	0.02442842	0.02956954	0.02222271	0.02988962	0.02686112	0.02880804	0.04187981	0.03821220	0.02298615	0.03286248	0.02922822	0.01223609	0.02325768	0.02964790	0.03985227	0.02549433	0.01691447	0.02683762	0.02086416	0.01245804	0.02512926	0.03396094	0.02253482	0.02511501	0.02240065	0.02850527	0.01656878	0.01548235	0.01768867	0.02352702	0.01025410	0.01961907	0.02485563	0.03282411	0.02465902	0.03395644	0.04785512	0.05571244	0.04345372	0.06142209	0.04591172	0.04611306	0.03541557	0.03281944	0.02923944	0.02749336	0.01758245	0.01910385	0.01359996	0.01258846	0.00816526	0.01379939	0.01184612	0.01115091	0.00639064	0.01261774	0.00804253	0.01146444	0.00464488	0.00532539	-0.00057648	0.00497605	-0.00029189	0.00113955	0.00199299	0.00278173	-0.00071399	0.00317063	0.00017808	0.00204233	-0.00200308	0.00047756	0.00035543	0.00488918	0.00112844	-0.00030294	0.00019585	0.00271875	-0.00001619	-0.00026315	0.00082169	0.00286227	-0.00147512	0.00074738	0.00281656	0.00288460	-0.00076257	0.00143654	-0.00007877	0.00188280	-0.00001202	0.00248224	0.00165210	0.00109557	-0.00000938	0.00202246	0.00118949	0.00307590	0.00116192	0.00256316	0.00116709	0.00407686	0.00112837	0.00265757	0.00314869	0.00233058	0.00211204	0.00236366	-0.00025537	0.00315542	0.00197183	0.00319275	0.00088631	0.00280931	0.00290134	0.00243637	0.00059950	0.00255334	0.00122887	0.00093937	0.00129219	0.00410545	0.00089934	0.00242456	0.00139010	0.00252141	0.00249592	0.00080731	0.00106669	0.00415134	0.00129332	0.00093695	-0.00036388	0.00378991	0.00121011	0.00278444	0.00203880	0.00298118	0.00176827	0.00209477	0.00069566	0.00245819	0.00053917	0.00262171	0.00121376	0.00193485	0.00041618	0.00279941	0.00048505	0.00211844	0.00139621	0.00229181	0.00056235	0.00194583	0.00142519	0.00230434	0.00130786	0.00283263	0.00139225	0.00175547	0.00077445	0.00242287	0.00179970	0.00192688	0.00167035	0.00220968	0.00246897	0.00119864	-0.00010423	0.00275115	0.00011318	0.00090444	0.00072665	0.00297867	0.00122865	0.00152173	0.00059335	0.00189002	0.00144154	0.00174656	0.00153632	0.00120777	0.00057117	0.00267216	0.00131080	0.00206474	0.00056228	0.00191282	0.00080132	0.00157384	0.00108583	0.00249269	0.00030434	0.00209887	0.00150850	0.00137368	0.00051489	0.00229260	0.00162742	0.00094167	0.00038494	0.00233177	0.00105891	0.00171925	0.00016444	0.00124391	0.00062885	0.00229077	0.00115537	0.00222021	0.00087045	0.00116522	0.00147811	0.00182598	0.00037509	0.00118649	0.00099666	0.00144434	0.00097660	0.00243490	0.00051431	0.00164342	0.00068171	0.00137896	0.00056479	0.00136152	-0.00005938	0.00219279	0.00018364	0.00231331	0.00042443	0.00168605	0.00055194	0.00220596	0.00171047	0.00458519	0.00199963	0.00383455	0.00128668	0.00329004	0.00108770	0.00316558	0.00014902	0.00219457	0.00097234	0.00222166	0.00136735	0.00426687	0.00161715	0.00316980	0.00075175	0.00564017	-0.00033338	0.00189679	0.00202333	0.00355900	0.00223915	0.00497874	0.00186459	0.00241359	0.00170408	0.00405111	0.00112802	0.00391238	0.00199777	0.00512580	0.00039956	0.00205783	0.00100336	0.00337244	-0.00036184	0.00365940	-0.00040051	0.00576561	0.00106284	0.00490781	0.00255636	0.00279819	0.00129138	0.00418326	0.00248777	0.00021750	-0.00147954	0.00699293	0.00087628	0.00326749	0.00329898	0.00333880	-0.00204718	0.00243545	-0.00038826	0.00333487	-0.00211646	0.00353024	0.00107319	0.00268271	-0.00059441	0.00183357	0.00167000	0.00487621	0.00415086	0.00640119	0.00033741	0.00470152	0.00288185	0.00335790	0.00076957	0.00501190	0.00019515	0.00135566	-0.00136974	0.00272948	-0.00045804	0.00110559	0.00242546	0.00362260	-0.00053235	0.00144290	0.00118380	0.00087599	-0.00270722	0.00278921	0.00044667	0.00496318	-0.00089324	0.00252829	-0.00068947	0.00491690	-0.00186690	0.00241544	-0.00300676	0.00025776	-0.00052478	0.00021334	0.00246013	0.00409863	0.00157704	-0.00095037	-0.00017920	0.00456225	-0.00068713	0.00157634	0.00029538	0.00335080	-0.00150994	0.00006694	-0.00028904	0.00147278	-0.00162326	-0.00153804	-0.00117740	0.00131422	-0.00125775	0.00074813	-0.00170853	0.00098191	-0.00061530	0.00012514	-0.00212721	-0.00108202	-0.00057564	0.00020842	-0.00173239	0.00103399	-0.00233231	0.00181224	-0.00153183	0.00213090	-0.00128459	-0.00081169	-0.00122494	0.00195684	-0.00019491	-0.00133290	-0.00111908	0.00132518	0.00035236	-0.00203992	0.00034828	0.00168459	-0.00014004	-0.00083367	0.00083946	0.00305498	-0.00172755	-0.00232615	-0.00065806	-0.00020241	-0.00158861	-0.00002973	-0.00102748	0.00140813	0.00029677	-0.00042022	-0.00048077	-0.00033777	0.00063780	-0.00011562	0.00032157	0.00101494	-0.00076991	0.00004534	-0.00113389	0.00057104	-0.00003440	0.00048440	-0.00090088	0.00058470	-0.00056638	-0.00011555	-0.00112173	0.00033332	0.00049158	0.00003929	-0.00096126	0.00003517	-0.00029146	-0.00057269	-0.00028327	0.00022780	-0.00014852	-0.00028391	-0.00048313	-0.00005640	0.00016235	-0.00028568	-0.00086957	0.00089069	-0.00015581	0.00007266	-0.00054485	0.00047700	-0.00034610	-0.00024605	-0.00060070	0.00079377	-0.00019336	-0.00093242	-0.00058475	-0.00100345	-0.00042024	-21.47483647
-1.2001	-21.47483647	-21.47483647	-21.47483647	-21.47483647	-21.47483647	-21.47483647	-21.47483647	-21.47483647	-21.47483647	-21.47483647	-21.47483647	-21.47483647	-21.47483647	-21.47483647	-21.47483647	-21.47483647	-21.47483647	-21.47483647	-21.47483647	-21.47483647	-21.47483647	-21.47483647	-21.47483647	-21.47483647	-21.47483647	-21.47483647	-21.47483647	-21.47483647	-21.47483647	-21.47483647	-21.47483647	-21.47483647	-0.22301620	1.42446406	0.29396937	0.08708490	0.00337775	-0.00863918	0.00082340	0.06193474	-0.01261769	0.05130297	0.04129408	0.07878328	-0.01760912	0.07210711	0.04495432	0.04776989	0.01657365	0.05081042	0.01146862	0.04079245	0.02029546	0.03792338	0.02407170	0.03262585	0.02216213	0.02477143	0.02518393	0.03175559	0.02278229	0.02922338	0.01988797	0.03090022	0.02863103	0.03219079	0.02821484	0.03173299	0.02314650	0.02927813	0.02340590	0.03150554	0.01802693	0.02597815	0.03120474	0.03080759	0.02895452	0.04756602	0.01353206	0.01908754	0.01994121	0.02089447	0.02483551	0.01649085	0.01310530	0.03199083	0.02143657	0.01579454	0.01531573	0.01950659	0.02055747	0.03416719	0.01929834	0.02722202	0.02247679	0.02707333	0.02224314	0.02492762	0.02113664	0.02202108	0.02010014	0.01981287	0.01353535	0.01799761	0.00993561	0.01167496	0.01616259	0.01977426	0.02421305	0.03332846	0.03106554	0.02892738	0.03499927	0.02741836	0.02707034	0.02397507	0.02332704	0.02313098	0.01778589	0.01262711	0.00730851	0.00717406	0.00164573	-0.00299946	-0.00530853	-0.00472649	-0.00769852	-0.00368437	-0.00761614	-0.00482332	-0.00750993	-0.00117735	-0.00357980	-0.00022772	-0.00159803	-0.00077944	0.00090595	-0.00019831	-0.00099986	-0.00115504	-0.00177890	0.00104151	-0.00025302	0.00033062	0.00100594	0.00017359	0.00027098	-0.00119456	0.00061966	0.00013650	0.00107389	0.00135960	0.00051946	0.00064963	0.00130820	-0.00070796	-0.00146227	0.00060603	-0.00132756	0.00050396	0.00077768	0.00179519	-0.00078894	0.00020433	-0.00165526	0.00036986	0.00086633	-0.00045983	-0.00186521	0.00095107	0.00018343	-0.00074013	-0.00078463	0.00131697	-0.00049002	0.00116134	0.00060015	0.00030829	-0.00225554	-0.00025074	0.00035774	0.00100633	-0.00041256	-0.00001629	-0.00008934	0.00106975	-0.00138468	-0.00090024	-0.00042147	-0.00011841	-0.00281296	-0.00064353	0.00007258	0.00249881	-0.00187950	-0.00027536	-0.00018524	-0.00092021	-0.00219400	0.00069649	-0.00026642	0.00022890	-0.00322659	-0.00070988	-0.00074956	0.00082064	-0.00188839	-0.00133843	0.00036816	0.00016883	-0.00011353	-0.00071118	-0.00184573	0.00103517	-0.00118501	-0.00130893	-0.00183790	0.00062517	-0.00160360	-0.00062971	-0.00057379	0.00020409	-0.00033317	-0.00056281	-0.00203929	-0.00078132	-0.00088161	0.00026280	-0.00222185	-0.00012997	-0.00187303	-0.00111529	-0.00171192	0.00107735	-0.00054022	-0.00058707	-0.00133538	-0.00024215	-0.00107338	-0.00030134	-0.00215769	0.00047440	-0.00106565	0.00024161	-0.00157832	0.00001689	-0.00087779	-0.00096650	-0.00039061	0.00035059	-0.00156105	-0.00050119	-0.00128215	-0.00036017	-0.00070366	-0.00119849	-0.00120018	-0.00110081	-0.00115407	-0.00046804	-0.00118025	0.00005070	-0.00091884	0.00031003	-0.00112545	-0.00045709	-0.00077242	-0.00058934	-0.00116158	-0.00052537	-0.00058922	-0.00058823	-0.00080237	0.00011902	-0.00138821	-0.00031614	-0.00118786	0.00066454	-0.00052486	-0.00094466	-0.00140127	-0.00013349	-0.00125452	-0.00055490	-0.00175098	-0.00068418	-0.00103067	-0.00046660	-0.00141685	0.00049992	-0.00083015	-0.00088011	-0.00121104	0.00022645	-0.00095605	-0.00150471	-0.00244464	-0.00142405	-0.00198292	-0.00147657	-0.00313770	-0.00206932	-0.00116581	-0.00073175	-0.00267772	-0.00019875	-0.00078183	-0.00153176	-0.00272196	-0.00135103	-0.00068318	-0.00156616	-0.00348280	-0.00137368	-0.00249379	-0.00349396	-0.00298189	0.00015758	-0.00193092	-0.00283458	-0.00460991	-0.00111514	-0.00213334	-0.00253906	-0.00218123	0.00045452	-0.00054695	-0.00248647	-0.00471361	0.00011060	-0.00375921	-0.00330461	-0.00351113	0.00036846	-0.00107407	-0.00308398	-0.00478731	-0.00031700	-0.00318711	-0.00413303	-0.00540136	-0.00075985	-0.00412391	-0.00433605	-0.00585495	-0.00012153	-0.00204774	-0.00495939	-0.00581767	-0.00464279	-0.00061543	-0.00499242	-0.00629174	0.00005244	-0.00373471	-0.00354581	-0.00608917	-0.00551685	-0.00488100	-0.00582004	-0.00618263	-0.00316267	-0.00682883	-0.00776911	-0.00544492	-0.00402381	-0.00152960	-0.00748197	-0.00574920	-0.00096170	-0.00405089	-0.00386643	-0.00422332	-0.00381194	-0.00246798	-0.00569025	-0.00367084	-0.00286378	-0.00124295	-0.00523922	-0.00898177	-0.00405286	-0.00374910	-0.00955555	-0.00442996	-0.00353111	-0.00451663	-0.00711515	-0.00517681	-0.00320432	-0.00576355	-0.00459771	-0.00417806	-0.00045040	-0.00423068	-0.00597649	-0.00449129	-0.00418840	-0.00580565	-0.00565513	-0.00733163	-0.00441268	-0.00315085	-0.00499434	-0.00472058	-0.00326816	-0.00288482	-0.00726892	-0.00477238	-0.00495408	-0.00511595	-0.00268856	-0.00434747	-0.00436621	-0.00390632	-0.00461167	-0.00352612	-0.00262524	-0.00314621	-0.00466849	-0.00506861	-0.00450071	-0.00526726	-0.00680849	-0.00476478	-0.00180645	-0.00181676	-0.00421518	-0.00402454	-0.00347043	-0.00269640	-0.00442392	-0.00273936	-0.00518682	-0.00343391	-0.00335604	-0.00345300	-0.00375423	-0.00423315	-0.00459914	-0.00248896	-0.00248488	-0.00261420	-0.00321748	-0.00234815	-0.00337096	-0.00201808	-0.00606746	-0.00655053	-0.00518803	-0.00276575	-0.00751802	-0.00367190	-0.00353452	-0.00150440	-0.00712945	-0.00433452	-0.00198815	-0.00348082	-0.00475191	-0.00393815	-0.00309543	-0.00290829	-0.00337119	-0.00227933	-0.00214334	-0.00096269	-0.00223154	-0.00173670	-0.00228220	-0.00225986	-0.00349578	-0.00188344	-0.00169514	-0.00086191	-0.00243319	-0.00128942	-0.00162305	-0.00134634	-0.00214821	-0.00155708	-0.00124348	-0.00132472	-0.00208854	-0.00182856	-0.00204482	-0.00079882	-0.00109144	-0.00121356	-0.00113711	-0.00068369	-0.00133929	-0.00069608	-0.00156548	-0.00082887	-0.00113762	-0.00123646	-0.00113230	-0.00112163	-0.00132803	-0.00152073	-0.00098561	-0.00081688	-0.00153196	-0.00123118	-0.00069754	-0.00087619	-0.00251361	-0.00099943	-0.00182525	-0.00128823	-21.47483647
-1.1001	-21.47483647	-21.47483647	-21.47483647	-21.47483647	-21.47483647	-21.47483647	-21.47483647	-21.47483647	-21.47483647	-21.47483647	-21.47483647	-21.47483647	-21.47483647	-21.47483647	-21.47483647	-21.47483647	-21.47483647	-21.47483647	-21.47483647	-21.47483647	-21.47483647	-21.47483647	-21.47483647	-21.47483647	-21.47483647	-21.47483647	-21.47483647	-21.47483647	-21.47483647	-21.47483647	-21.47483647	-21.47483647	0.42775761	-1.15389867	-0.02344615	-0.03453150	0.09114668	0.08626673	-0.01044305	0.07309298	0.10647892	0.01784322	-0.01831033	-0.01717096	0.05976488	0.01430559	0.03873248	0.02773892	0.05074573	0.01791579	0.02622236	0.03642142	0.03630326	0.02018598	0.02864420	0.02080691	0.03045981	0.02888869	0.02652261	0.01676079	0.03317906	0.02781297	0.02563362	0.02352843	0.03536203	0.03213557	0.02686010	0.02473290	0.02907382	0.02920274	0.02192303	0.02130483	0.02079804	0.03464741	0.01749223	0.02530279	0.03350855	0.03685646	0.02018957	0.01597770	0.00965892	0.02854679	0.01995558	0.00775468	0.00146162	0.01344647	0.01559497	0.00958822	0.01204921	0.01643526	0.02262685	0.02097897	0.02102517	0.00892078	0.02487489	0.01838896	0.02787527	0.01440644	0.02545021	0.01551233	0.01751291	0.01603824	0.01715431	0.01914328	0.01422875	0.01469208	0.01678284	0.01192291	0.01902914	0.02383916	0.01454625	0.00822581	0.01065832	0.00566591	0.00327392	0.00065298	0.01278269	0.00950929	0.01304998	0.01250236	0.02427243	0.02229616	0.01926998	0.01382487	0.01885986	0.00773752	0.00149816	0.00134232	0.00081433	-0.01317668	-0.01570618	-0.01280735	-0.01174564	-0.01609538	-0.01414298	-0.01060499	-0.00419407	-0.00787956	-0.00463251	-0.00484310	-0.00125914	-0.00374252	-0.00085324	-0.00007203	-0.00089438	-0.00301426	0.00045526	-0.00256778	-0.00065619	-0.00134491	-0.00001400	-0.00221276	-0.00316654	-0.00089901	0.00062257	-0.00245605	-0.00222393	-0.00148978	-0.00065001	-0.00504464	-0.00010194	-0.00071556	-0.00062193	-0.00402887	-0.00248740	-0.00099388	-0.00047250	-0.00464939	-0.00179613	-0.00040393	-0.00141697	-0.00417074	0.00002498	-0.00062215	-0.00155390	-0.00176809	-0.00208217	-0.00168454	-0.00194090	-0.00349125	-0.00093245	-0.00190271	0.00022956	-0.00125694	-0.00041999	-0.00181627	-0.00180210	-0.00294510	-0.00208266	-0.00225028	-0.00130284	-0.00241776	-0.00245073	-0.00045412	-0.00036713	-0.00237759	-0.00233157	-0.00227723	-0.00209962	-0.00252661	-0.00146390	-0.00155635	-0.00119325	-0.00323706	-0.00120266	-0.00087111	-0.00141290	-0.00379085	-0.00105019	0.00011263	-0.00326438	-0.00315903	-0.00213020	-0.00116884	-0.00216142	-0.00367720	-0.00045533	-0.00038088	-0.00213825	-0.00351298	-0.00049806	-0.00216667	-0.00139294	-0.00198247	-0.00068255	-0.00221285	-0.00099696	-0.00073417	-0.00241119	-0.00240541	-0.00173234	-0.00349605	-0.00145911	-0.00204584	0.00042731	-0.00130437	-0.00208027	-0.00142805	-0.00125638	-0.00229839	-0.00236598	-0.00185007	-0.00218703	-0.00226632	-0.00230980	-0.00171556	-0.00137823	-0.00282785	-0.00170993	-0.00098937	-0.00044127	-0.00288352	-0.00188063	-0.00123788	-0.00021282	-0.00301929	-0.00112266	-0.00207886	-0.00098913	-0.00210317	-0.00100289	-0.00010308	-0.00215716	-0.00230331	-0.00056754	-0.00138850	-0.00170243	-0.00275983	-0.00032328	-0.00213175	-0.00191412	-0.00253511	-0.00047867	-0.00208669	-0.00150851	-0.00200590	-0.00122707	-0.00216294	-0.00150050	-0.00082947	-0.00145829	-0.00199218	-0.00097266	-0.00222706	-0.00183991	-0.00240712	-0.00108539	-0.00208762	-0.00232953	-0.00146596	-0.00107345	-0.00278971	-0.00118524	-0.00126656	-0.00080412	-0.00367837	-0.00211986	-0.00178450	-0.00128087	-0.00328454	-0.00253436	-0.00286646	-0.00159278	-0.00317117	-0.00146553	-0.00163170	-0.00127589	-0.00238010	-0.00242490	-0.00141176	-0.00179133	-0.00261937	-0.00232767	-0.00409407	-0.00463566	-0.00398818	-0.00204057	-0.00317665	-0.00315757	-0.00343042	-0.00374551	-0.00421794	-0.00233931	-0.00484702	-0.00252419	-0.00298718	-0.00098016	-0.00298363	-0.00328885	-0.00548255	-0.00299827	-0.00369753	-0.00335177	-0.00368157	-0.00314478	-0.00608795	-0.00649122	-0.00519111	-0.00291663	-0.00671005	-0.00133865	-0.00260382	-0.00423318	-0.00621877	-0.00434630	-0.00394397	-0.00551247	-0.00719847	-0.00447245	-0.00751378	-0.00289716	-0.00738511	-0.00708251	-0.00523502	-0.00362928	-0.00380801	-0.00475700	-0.00984557	-0.00840217	-0.00685961	-0.00431343	-0.00631518	-0.00725221	-0.00840745	-0.00689869	-0.01159590	-0.00531022	-0.00599825	-0.00487234	-0.00494355	-0.00231456	-0.00345195	-0.00279380	-0.00598347	-0.00216336	-0.00438563	-0.00621598	-0.00809217	-0.00213761	-0.00627109	-0.00770831	-0.00797086	0.00005837	-0.00665564	-0.00469508	-0.00776168	-0.00189574	-0.00897439	-0.00570798	-0.00722695	-0.00247142	-0.00457764	-0.00419014	-0.00456290	-0.00336307	-0.00598917	-0.00507405	-0.00448107	-0.00273365	-0.00702236	-0.00490230	-0.00480288	-0.00363299	-0.00454852	-0.00422002	-0.00267829	-0.00175419	-0.00695439	-0.00068515	-0.00466825	-0.00170696	-0.00199483	-0.00345021	-0.00496532	-0.00464489	-0.00332383	-0.00059377	-0.00506790	-0.00271797	-0.00410573	-0.00501568	-0.00576045	-0.00345426	-0.00499080	-0.00474486	-0.00435828	-0.00106505	-0.00152113	-0.00336262	-0.00506753	0.00022534	-0.00496802	-0.00261792	-0.00467762	-0.00178105	-0.00563240	-0.00513581	-0.00410392	-0.00263286	-0.00342703	-0.00206189	-0.00221633	-0.00078244	-0.00353024	-0.00173605	-0.00435060	-0.00181837	-0.00497861	-0.00124555	-0.00431780	-0.00340527	-0.00446091	-0.00180548	-0.00432092	-0.00180152	-0.00392731	-0.00057948	-0.00460634	-0.00367191	-0.00263242	-0.00086510	-0.00415851	-0.00080421	-0.00269907	-0.00037830	-0.00286397	-0.00080175	-0.00147946	-0.00175524	-0.00240405	-0.00143363	-0.00151021	-0.00116803	-0.00143088	0.00030964	-0.00183832	-0.00074391	-0.00180075	-0.00037314	-0.00106773	-0.00184453	-0.00126882	0.00033209	-0.00119148	-0.00080273	-0.00174444	-0.00065772	-0.00033589	-0.00036939	-0.00120862	-0.00024287	-0.00122558	-0.00022000	-0.00102719	-0.00048765	-0.00093570	-0.00014200	-0.00085750	-0.00037290	-0.00070673	0.00015818	-0.00104698	-0.00077388	-0.00089525	-0.00026100	-0.00046165	-0.00059143	-0.00073110	-0.00066767	-0.00080331	-0.00040311	-21.47483647
-1.0001	-21.47483647	-21.47483647	-21.47483647	-0.26124749	1.42760539	-21.47483647	-21.47483647	-21.47483647	-21.47483647	-21.47483647	-21.47483647	-21.47483647	-21.47483647	-0.33161080	-21.47483647	-21.47483647	-21.47483647	-21.47483647	-21.47483647	-21.47483647	-21.47483647	-21.47483647	-21.47483647	-21.47483647	-21.47483647	-21.47483647	-21.47483647	-21.47483647	-21.47483647	-21.47483647	-21.47483647	-21.47483647	-21.47483647	-0.22180618	0.17743839	-0.06134484	0.01442906	-0.05558580	0.02035032	0.04336472	0.02210807	-0.02412127	0.04303749	-0.01307458	0.06949320	0.00837549	0.05005391	0.01238170	0.05026639	0.02083467	0.02522766	0.01567899	0.03384731	0.02152184	0.02020035	0.02033672	0.03692300	0.02412148	0.02456301	0.02004124	0.03421547	0.02233556	0.02432302	0.02203230	0.03677940	0.02969378	0.02449890	0.02317612	0.02736761	0.02583249	0.02392919	0.02315934	0.02454550	0.03015303	0.02704040	0.01612074	0.02958255	0.03712573	0.02683121	-0.00172902	0.01797944	0.02372581	0.02916090	-0.01733804	-0.00094771	0.01550607	0.02313678	-0.01318733	0.00933345	0.00913708	0.02466059	0.01413009	0.01755451	0.01500021	0.02228433	0.01813780	0.02811106	0.01306606	0.02082841	0.01590724	0.02226893	0.01310689	0.01916926	0.01930630	0.01625285	0.00940592	0.01691037	0.00692951	0.02265923	0.02608153	0.02224916	0.01071200	0.02006782	0.00499691	0.00844926	-0.00005150	0.00932305	0.00005700	-0.00522086	-0.00864701	-0.00767448	-0.00844619	-0.00595505	-0.01032208	-0.00059147	-0.00110324	0.00238630	0.00557891	0.00940543	0.00356736	0.00437134	0.00719814	0.00606555	-0.00435755	-0.00177138	-0.00729164	-0.00730214	-0.01287594	-0.01057604	-0.01758970	-0.01341048	-0.01354102	-0.01040457	-0.01043906	-0.00468349	-0.00597184	-0.00285932	-0.00363187	-0.00167604	-0.00231621	-0.00009532	-0.00145364	0.00081716	-0.00098661	0.00145279	-0.00290021	-0.00106858	-0.00005408	-0.00047537	-0.00250845	-0.00029083	-0.00000808	0.00008718	-0.00232012	-0.00109114	-0.00096556	-0.00007316	-0.00218071	-0.00181255	-0.00029937	-0.00072859	-0.00212881	0.00089408	-0.00047899	-0.00005327	-0.00127323	-0.00014766	-0.00321145	0.00060859	-0.00298131	-0.00035875	-0.00141390	0.00102564	-0.00196322	-0.00019454	-0.00176387	0.00000343	-0.00194560	-0.00055274	-0.00338890	-0.00084301	-0.00169528	-0.00059849	0.00045594	-0.00179195	-0.00309060	-0.00119431	-0.00167688	-0.00123440	-0.00227335	-0.00209517	-0.00217471	-0.00183436	-0.00148477	0.00005879	-0.00057592	0.00017792	-0.00103995	0.00102580	-0.00146243	0.00004605	-0.00243297	-0.00180682	-0.00168296	0.00003187	-0.00280593	-0.00130631	-0.00082830	-0.00139462	-0.00119702	-0.00074851	-0.00103977	-0.00072457	-0.00162486	-0.00120424	-0.00159603	0.00027370	-0.00003326	-0.00112565	-0.00163946	-0.00062783	-0.00160863	-0.00058778	-0.00070105	0.00118186	-0.00174508	-0.00034751	-0.00178290	-0.00094896	-0.00188072	-0.00087870	-0.00242588	-0.00008037	-0.00087824	-0.00016571	-0.00089140	-0.00007706	-0.00174638	-0.00029308	-0.00100686	-0.00015663	-0.00139687	-0.00085106	-0.00089729	-0.00053766	-0.00187951	-0.00033183	-0.00042421	-0.00101597	-0.00149539	0.00010020	-0.00125895	-0.00120915	-0.00087863	-0.00042404	-0.00079642	-0.00057122	-0.00099938	-0.00014865	-0.00231290	-0.00029777	-0.00031740	-0.00108009	-0.00096663	-0.00022768	-0.00141592	0.00001207	-0.00148319	0.00112480	-0.00074815	-0.00111748	-0.00175644	0.00038448	-0.00086761	-0.00082715	-0.00209431	0.00039958	-0.00058719	-0.00148749	-0.00028020	0.00015326	-0.00086018	-0.00009647	-0.00102181	0.00023531	-0.00213313	-0.00019146	-0.00077568	0.00047614	-0.00153921	-0.00141856	-0.00188357	-0.00074828	-0.00113099	-0.00056581	-0.00151232	-0.00117627	-0.00185701	-0.00177809	-0.00296389	-0.00074305	-0.00041427	-0.00073968	-0.00235436	-0.00149915	-0.00176952	0.00002768	-0.00198119	-0.00088122	0.00050118	-0.00131681	-0.00128223	0.00007886	-0.00172143	-0.00060710	-0.00244679	0.00129741	0.00079721	-0.00181979	-0.00309005	-0.00092056	-0.00103306	-0.00209011	-0.00131908	0.00171026	-0.00218065	-0.00213180	-0.00517372	0.00003165	-0.00180658	-0.00093852	-0.00272633	0.00096772	-0.00084474	0.00128821	-0.00156912	-0.00052578	-0.00086953	0.00317335	-0.00256432	0.00172423	-0.00478414	-0.00082030	-0.00261635	-0.00035744	0.00031972	-0.00006434	-0.00437932	-0.00207596	-0.00441713	0.00001120	-0.00279451	0.00122982	-0.00360855	-0.00222817	-0.00297383	0.00211920	-0.00260860	0.00063173	-0.00171696	0.00455789	0.00065501	0.00300992	0.00152674	0.00255781	-0.00135449	0.00178011	-0.00235861	0.00282226	0.00085126	-0.00101748	-0.00433192	0.00324734	-0.00033419	0.00223751	-0.00330275	0.00026794	-0.00354975	0.00068673	-0.00176060	0.00024553	0.00136439	-0.00131498	-0.00173416	0.00168872	-0.00249204	0.00209922	0.00073477	0.00115609	-0.00330309	-0.00016058	-0.00024395	0.00087436	0.00139185	0.00269902	-0.00000816	0.00171420	-0.00025056	0.00280436	-0.00047647	0.00057830	0.00323796	0.00007918	-0.00136783	0.00055119	-0.00092000	0.00101281	-0.00204744	0.00036400	-0.00130018	0.00064873	0.00013955	0.00123784	0.00087907	0.00046374	-0.00037124	0.00128532	0.00121000	0.00079357	-0.00206385	0.00221176	-0.00031234	0.00189809	-0.00213334	0.00089805	0.00062787	0.00084729	-0.00195136	0.00006144	0.00201419	0.00205905	0.00074765	0.00186712	0.00066237	0.00122749	-0.00041740	0.00154267	-0.00046402	0.00290092	-0.00045194	0.00352398	0.00153056	0.00256151	-0.00074488	0.00219416	0.00073754	0.00253637	0.00156982	0.00230453	0.00251614	0.00185694	-0.00031468	0.00188452	0.00244974	0.00235051	-0.00009105	0.00136837	0.00122988	0.00163786	0.00045466	0.00153481	0.00041769	0.00213724	-0.00042311	0.00143376	0.00069984	0.00178093	0.00058606	0.00085603	0.00041605	0.00033249	0.00074808	0.00097493	0.00041240	0.00068495	0.00048739	0.00107079	0.00162799	0.00071750	0.00054225	0.00051136	0.00074681	0.00133842	-0.00046200	0.00024544	0.00063833	0.00091426	0.00027610	0.00034564	0.00046203	0.00081661	-0.00038631	0.00071666	0.00041413	0.00080507	0.00031916	0.00054927	0.00139788	0.00108593	0.00125745	0.00110163	-21.47483647
-0.9501	-21.47483647	-21.47483647	-21.47483647	-21.47483647	-21.47483647	-21.47483647	-21.47483647	-21.47483647	-21.47483647	-21.47483647	-21.47483647	-21.47483647	-21.47483647	-21.47483647	-21.47483647	-21.47483647	-21.47483647	-21.47483647	-21.47483647	-21.47483647	-21.47483647	-21.47483647	-21.47483647	-21.47483647	-21.47483647	-21.47483647	-21.47483647	-21.47483647	-21.47483647	-21.47483647	-21.47483647	-21.47483647	-2.31300426	-0.44237939	-0.25227899	-0.04569271	0.07009105	0.02262028	0.05776114	0.04450999	0.03100410	-0.01698037	0.01990387	0.03531273	0.01294098	0.01325185	0.04431990	0.00351709	0.02724283	0.03405319	0.02118116	0.02553492	0.02304348	0.01749143	0.01406747	0.02075009	0.02861550	0.02163468	0.02282448	0.02363150	0.03025933	0.01819731	0.02269826	0.02785392	0.03347808	0.02766836	0.02934775	0.02869501	0.02377708	0.02136345	0.02737276	0.02691834	0.02019687	0.02255929	0.02819090	0.02626511	0.03908048	0.03291078	0.03975342	0.00663958	0.01624174	0.01416750	0.04445787	0.00570193	-0.00079762	0.01299435	0.02857057	0.00114696	0.02191089	0.01887535	0.03091072	0.02006330	0.01914437	0.01378109	0.03014344	0.01541548	0.02416198	0.02361603	0.02591035	0.01806300	0.01851930	0.01956280	0.01719681	0.02315970	0.01399356	0.00700983	0.00759445	0.00670201	0.00806737	0.00411904	0.00028769	-0.00147371	-0.00212776	-0.01533930	-0.01029793	-0.00863570	-0.00690742	-0.01438274	-0.01438239	-0.01575508	-0.01656174	-0.01972070	-0.01803787	-0.02441653	-0.02418907	-0.03049051	-0.02313215	-0.02097141	-0.01910594	-0.01699521	-0.00487829	0.00190100	0.00332462	0.00387114	0.00955869	0.00410680	0.00179979	0.00091242	-0.00134740	-0.00963179	-0.01215662	-0.01481106	-0.01270787	-0.01335349	-0.01322056	-0.01075170	-0.00864524	-0.00795010	-0.00610158	-0.00575541	-0.00127657	-0.00058276	-0.00072235	-0.00137906	0.00042420	0.00021731	0.00014607	-0.00074256	0.00104766	0.00127817	0.00146949	0.00038814	0.00204996	0.00065815	-0.00060851	-0.00258134	0.00290574	0.00155197	0.00014050	-0.00057641	0.00293094	0.00099572	0.00069550	0.00020281	0.00363734	0.00113190	0.00046793	0.00076264	0.00338654	0.00140360	0.00065352	-0.00046880	0.00330114	0.00166535	0.00053159	-0.00060649	0.00309228	0.00046377	0.00159334	0.00059740	0.00182199	0.00098471	0.00175369	0.00165048	0.00240311	0.00141508	0.00285430	-0.00064218	0.00100419	0.00178133	0.00165461	0.00100050	0.00082211	0.00134996	0.00399406	-0.00023243	0.00268140	0.00218075	0.00309541	-0.00071555	0.00123468	0.00107659	0.00105322	0.00087132	0.00206170	0.00064665	0.00115439	0.00090105	0.00115537	0.00188393	0.00139239	0.00001070	0.00306673	0.00172247	0.00121644	0.00043092	0.00368804	0.00230293	0.00051851	-0.00009280	0.00224691	0.00005237	0.00240971	0.00172979	0.00337209	0.00123430	0.00300507	0.00060540	0.00174264	0.00167718	0.00101639	0.00104366	0.00199145	0.00218517	0.00239957	0.00090699	0.00207173	0.00105175	0.00299035	0.00167600	0.00136441	0.00152893	0.00094816	-0.00096890	0.00288384	0.00188585	0.00225318	-0.00039747	0.00237354	0.00190250	0.00181629	0.00076130	0.00145569	0.00172661	0.00204988	-0.00029834	0.00136231	0.00306660	0.00158586	0.00019879	0.00219037	0.00191942	0.00136020	0.00092306	0.00276163	0.00129133	0.00143268	0.00060354	0.00317051	0.00234242	0.00174511	0.00147526	0.00262790	0.00174487	0.00172880	0.00043685	0.00226380	0.00175830	0.00112515	0.00163305	0.00250364	0.00103888	0.00242883	0.00126826	0.00152378	0.00200559	0.00324518	0.00050374	0.00234896	0.00236511	0.00197990	0.00051915	0.00165103	0.00365103	0.00237267	0.00123739	0.00166928	0.00373227	0.00338385	0.00145074	0.00368266	0.00446823	0.00336503	0.00108909	0.00191260	0.00388987	0.00363709	0.00111868	0.00217060	0.00336355	0.00262817	0.00195616	0.00378944	0.00318989	0.00315420	0.00352484	0.00423791	0.00601802	0.00530651	0.00398635	0.00277670	0.00512885	0.00534669	0.00414231	0.00355435	0.00643274	0.00535792	0.00311503	0.00502043	0.00614975	0.00706174	0.00444162	0.00045213	0.00698649	0.00682841	0.00530363	0.00520438	0.00609223	0.00832024	0.00552622	0.00601559	0.00852523	0.00650673	0.00386117	0.00621704	0.01069708	0.00833115	0.00236439	0.00312143	0.00712641	0.00780996	0.00453408	0.00334886	0.00659936	0.00423767	0.00392877	0.00650387	0.00564616	0.00686248	0.00161601	0.00801085	0.00863026	0.00807653	0.00339978	0.00728280	0.00764451	0.00625883	0.00575208	0.00724143	0.00883033	0.00708115	0.00478715	0.00715941	0.00804746	0.01034331	0.00618846	0.00584544	0.00665626	0.00833255	0.00675835	0.00328574	0.01108448	0.00853157	0.00710206	0.00563248	0.00895980	0.00616598	0.00701266	0.00505833	0.00793894	0.00535844	0.00575531	0.00581866	0.00846445	0.00684561	0.00656792	0.00420439	0.00777086	0.00645534	0.00570645	0.00544746	0.01053208	0.00533505	0.00655515	0.00520959	0.00633822	0.00645243	0.00562361	0.00586084	0.00285529	0.00609356	0.00535641	0.00513239	0.00570177	0.00453553	0.00515653	0.00553338	0.00609758	0.00433054	0.00213900	0.00451747	0.00507701	0.00654034	0.00389458	0.00371426	0.00677717	0.00454175	0.00337618	0.00303305	0.00651718	0.00611722	0.00387969	0.00337883	0.00605763	0.00549066	0.00380286	0.00453863	0.00840451	0.00766110	0.00238953	0.00430060	0.00713755	0.00633610	0.00523449	0.00539231	0.00593075	0.00582037	0.00408505	0.00416934	0.00505163	0.00525652	0.00430934	0.00465353	0.00564197	0.00433025	0.00492928	0.00419309	0.00457048	0.00454748	0.00333744	0.00300933	0.00364379	0.00297540	0.00307046	0.00268087	0.00284520	0.00355653	0.00268792	0.00185677	0.00235857	0.00250661	0.00244057	0.00190091	0.00264551	0.00236753	0.00143777	0.00184686	0.00312796	0.00219779	0.00235179	0.00214338	0.00209867	0.00208485	0.00111951	0.00171917	0.00267466	0.00188036	0.00225053	0.00120398	0.00235634	0.00205872	0.00179485	0.00202307	0.00203730	0.00230163	0.00274544	0.00223229	0.00246452	0.00244901	0.00340666	0.00177325	-21.47483647
-0.9001	-21.47483647	-21.47483647	-21.47483647	-21.47483647	-21.47483647	-21.47483647	-21.47483647	-21.47483647	-21.47483647	-21.47483647	-21.47483647	-21.47483647	-21.47483647	-21.47483647	-21.47483647	-21.47483647	-21.47483647	-21.47483647	-21.47483647	-21.47483647	-21.47483647	-21.47483647	-21.47483647	-21.47483647	-21.47483647	-21.47483647	-21.47483647	-21.47483647	-21.47483647	-21.47483647	-21.47483647	-21.47483647	-0.35679927	-0.90828535	0.14447377	-0.12971425	-0.00932089	-0.01784872	0.03795944	0.00391197	-0.06043051	-0.00246666	0.00080669	0.08556588	-0.06149198	0.04796147	0.04880108	0.05385904	0.00282089	0.03667788	0.03174053	0.03520520	0.01204405	0.02229390	0.02734697	0.03714430	0.01066416	0.02908716	0.02705946	0.02678395	0.02062614	0.02338330	0.02605233	0.03002507	0.02729286	0.03202537	0.02982110	0.03260311	0.02229740	0.02746507	0.02933536	0.03244101	0.02204680	0.03114274	0.02735186	0.03372633	0.04268708	0.02368181	0.03146119	0.01885100	0.03225960	-0.00724514	0.04010704	0.01197424	0.03944241	0.00736037	0.02629744	0.01813782	0.02278659	0.01089111	0.02865819	0.03236700	0.01646618	0.01837827	0.02769489	0.02939838	0.02025039	0.02320238	0.02649580	0.03080069	0.01224585	0.02084026	0.02478185	0.02840564	0.00898706	0.01761675	0.02035942	0.01695116	0.01434225	0.03282280	0.02197902	0.03137277	0.01848483	0.02030560	0.01919205	0.01967381	0.01469579	0.01847627	0.00935854	0.01539558	0.00474153	0.00706301	0.00026066	0.00311835	-0.00510236	-0.00861749	-0.01262716	-0.01285055	-0.02804629	-0.02672807	-0.02760520	-0.01936915	-0.02272563	-0.01804214	-0.01030265	-0.00024629	-0.00145595	0.00344920	0.00425250	0.00502237	-0.00190034	-0.00226125	-0.00487692	-0.00543534	-0.01084632	-0.01252251	-0.01061635	-0.01077948	-0.01557583	-0.01210638	-0.00822537	-0.00384786	-0.00724782	-0.00378396	0.00094512	0.00131179	-0.00265980	0.00087334	0.00127887	0.00217175	0.00141499	0.00228989	0.00128913	0.00306503	0.00006656	0.00126191	0.00122493	0.00295961	0.00168632	0.00269162	0.00175544	0.00373551	0.00068643	0.00201412	0.00165524	0.00408875	0.00162998	0.00333074	0.00152817	0.00417521	0.00258097	0.00191592	0.00247052	0.00506006	0.00306050	0.00299634	0.00196673	0.00313511	0.00106158	0.00015224	0.00184962	0.00471641	0.00206075	0.00398808	0.00279249	0.00316641	0.00296967	0.00154445	0.00177032	0.00557563	0.00198970	0.00134895	0.00197247	0.00317557	0.00200504	0.00313978	0.00112177	0.00273727	0.00295591	0.00185644	0.00127535	0.00346850	0.00130811	0.00367679	0.00247264	0.00323177	0.00277760	0.00227353	0.00088512	0.00408385	0.00296392	0.00088881	0.00184419	0.00334059	0.00202301	0.00162399	0.00150618	0.00440153	0.00228007	0.00176751	0.00170222	0.00234746	0.00149867	0.00272301	0.00269609	0.00366783	0.00279977	0.00145520	0.00134162	0.00353840	0.00147924	0.00201002	0.00155075	0.00328345	0.00137633	0.00120535	0.00207992	0.00190100	0.00261039	0.00286802	0.00153416	0.00221604	0.00135602	0.00168972	0.00263507	0.00235830	0.00134012	0.00057972	0.00119794	0.00299445	0.00218582	0.00286932	0.00199568	0.00291008	0.00239078	0.00220653	0.00085888	0.00237491	0.00263790	0.00150344	0.00172469	0.00329510	0.00274826	0.00220337	0.00177454	0.00328961	0.00180862	0.00193749	0.00239571	0.00282220	0.00208649	0.00187906	0.00198650	0.00361697	0.00197870	0.00164396	0.00221880	0.00358173	0.00196962	0.00322323	0.00214233	0.00253202	0.00307648	0.00266913	0.00178940	0.00334358	0.00229670	0.00310086	0.00187623	0.00527297	0.00256475	0.00257485	0.00228095	0.00290902	0.00287989	0.00485947	0.00264945	0.00498662	0.00281674	0.00395403	0.00310958	0.00386066	0.00430688	0.00305310	0.00145944	0.00512738	0.00476047	0.00383275	0.00209167	0.00518125	0.00511167	0.00453969	0.00253417	0.00635988	0.00525212	0.00612177	0.00701114	0.00874646	0.00536954	0.00586361	0.00383820	0.00796504	0.00703270	0.00291834	0.00669687	0.00727218	0.00653614	0.00632922	0.00557405	0.00733309	0.00812933	0.00824664	0.00351003	0.00720940	0.00671722	0.00642967	0.00379024	0.00713188	0.00711758	0.01020359	0.00554172	0.00713522	0.00480851	0.00740749	0.00614825	0.00762469	0.00825967	0.00696043	0.00260281	0.01040074	0.00796316	0.00740298	0.00288777	0.00721092	0.00443506	0.00625742	0.00622097	0.00792227	0.00721950	0.00826740	0.00675269	0.01173269	0.00615303	0.00750881	0.00582428	0.00902296	0.00503718	0.00626079	0.00647683	0.01068832	0.00536739	0.00629978	0.00842088	0.00837678	0.00909475	0.00887603	0.00659346	0.00654009	0.00506866	0.00678499	0.00409498	0.01039827	0.00580879	0.01037393	0.00434798	0.00680646	0.00498178	0.00750086	0.00441345	0.00452832	0.00551364	0.00845079	0.00407227	0.00740579	0.00677312	0.00916166	0.00284667	0.00581864	0.00769755	0.00535927	0.00548460	0.00757010	0.00293317	0.00677756	0.00375804	0.00464379	0.00460654	0.00559679	0.00439658	0.00399877	0.00264378	0.00290839	0.00394695	0.00505197	0.00361422	0.00469237	0.00343175	0.00484388	0.00359761	0.00338358	0.00397106	0.00399526	0.00298659	0.00468177	0.00351414	0.00582581	0.00119602	0.00277069	0.00212576	0.00431208	0.00353125	0.00540258	0.00384621	0.00412960	0.00205657	0.00465771	0.00414439	0.00445437	0.00285018	0.00550606	0.00258719	0.00478285	0.00280130	0.00561309	0.00290621	0.00337010	0.00272172	0.00285465	0.00204149	0.00333448	0.00333772	0.00406877	0.00199733	0.00351443	0.00232073	0.00246350	0.00240221	0.00294524	0.00161941	0.00203355	0.00013307	0.00199468	0.00071834	0.00193583	0.00157851	0.00146813	0.00149231	0.00160620	0.00130246	0.00107191	0.00049637	0.00199103	0.00123304	0.00140484	0.00099000	0.00148504	0.00101695	0.00135359	0.00055058	0.00180265	0.00101790	0.00133155	0.00053686	0.00162351	0.00028493	0.00113899	0.00059556	0.00158773	0.00022235	0.00121066	0.00057613	0.00119363	0.00071495	0.00150358	0.00040908	0.00187101	0.00053484	0.00111954	0.00100630	0.00107547	0.00066672	-21.47483647
-0.8501	-21.47483647	-21.47483647	-21.47483647	-21.47483647	-21.47483647	-21.47483647	-21.47483647	-21.47483647	-21.47483647	-21.47483647	-21.47483647	-21.47483647	-21.47483647	-21.47483647	-21.47483647	-21.47483647	-21.47483647	-21.47483647	-21.47483647	-21.47483647	-21.47483647	-21.47483647	-21.47483647	-21.47483647	-21.47483647	-21.47483647	-21.47483647	-21.47483647	-21.47483647	-21.47483647	-21.47483647	-21.47483647	0.27758822	0.31119908	-0.07327741	0.01649038	-0.03413825	0.10701437	-0.01872986	0.00443740	-0.05439635	0.09220912	0.04612053	0.07502268	-0.06765023	0.03385641	0.04050090	0.03825555	0.00006045	0.03702993	0.03205006	0.03629016	0.00984140	0.02906705	0.01829405	0.03063252	0.02653094	0.02991514	0.02274035	0.02773989	0.02281610	0.02525099	0.01987886	0.03093352	0.02695127	0.03199652	0.02530644	0.03321321	0.02021189	0.03000284	0.02334811	0.03368998	0.02040632	0.02515418	0.02819791	0.04096302	0.03114780	0.02746289	0.02232876	0.02667722	0.03168149	0.01359114	0.03972743	0.03130675	0.02034628	0.01749212	0.02072168	0.02035418	0.01796591	0.01508013	0.02748188	0.03613014	0.01885167	0.02616314	0.02304393	0.02774801	0.02001487	0.02352520	0.02833700	0.03072461	0.01459982	0.02519173	0.01410402	0.02780448	0.00784461	0.01588422	0.01644333	0.01779051	0.01682631	0.02968734	0.01983221	0.02546313	0.02004747	0.01576762	0.01451240	0.01814839	0.01352971	0.01393891	0.00877236	0.01130539	0.00352756	0.00850408	-0.00086133	-0.00000657	-0.00578282	-0.00554198	-0.01197562	-0.01226435	-0.02489729	-0.03030541	-0.03445826	-0.03502984	-0.04165119	-0.04239465	-0.03872527	-0.03153144	-0.02982746	-0.02043640	-0.01465284	-0.00597915	-0.00549235	0.00366170	0.00308853	0.00401427	0.00391436	0.00014599	-0.00366396	-0.00346262	-0.01011772	-0.01123621	-0.01264812	-0.01108515	-0.01269621	-0.01071613	-0.01037556	-0.00738346	-0.00759250	-0.00420425	-0.00520818	0.00014965	-0.00067559	0.00103395	-0.00152414	0.00138216	0.00009968	0.00117080	0.00240357	0.00286802	-0.00059758	0.00189787	0.00022869	0.00198024	0.00194063	0.00167134	0.00131635	0.00301953	0.00090696	0.00263944	0.00043513	0.00390161	0.00099924	0.00259030	0.00206203	0.00270892	0.00163661	0.00212640	0.00074110	0.00166550	0.00127874	0.00230400	-0.00014863	0.00254066	0.00177163	0.00475595	-0.00048833	0.00124193	0.00258846	-0.00072237	0.00002349	0.00265918	0.00224903	0.00276644	-0.00004560	0.00300457	0.00261345	0.00193959	0.00062612	0.00273951	0.00135571	0.00310314	0.00044554	0.00126606	0.00053963	0.00191490	0.00076224	0.00202253	0.00051367	0.00275650	0.00018321	0.00332154	0.00047972	0.00157140	0.00085909	0.00145818	0.00039448	0.00151247	0.00019835	0.00182674	-0.00063225	0.00122312	0.00014126	0.00117560	0.00076492	0.00132847	0.00180503	0.00191667	0.00193669	0.00170050	-0.00049741	0.00202277	0.00013288	0.00136252	0.00053522	0.00126067	0.00101382	0.00220229	-0.00061435	0.00073901	0.00182888	0.00229812	0.00104386	0.00111760	-0.00007127	0.00145443	0.00135332	0.00186918	0.00091514	0.00019784	0.00019506	0.00239806	0.00133583	0.00219619	0.00099721	0.00160432	0.00080730	0.00151925	0.00072619	0.00109319	0.00099412	0.00039617	0.00028799	0.00127495	-0.00043351	0.00104613	0.00080388	0.00103147	0.00055971	0.00143355	-0.00017643	0.00057409	0.00054860	0.00113173	0.00038035	0.00085507	-0.00052025	0.00084870	0.00063047	0.00114081	-0.00020185	0.00227022	0.00056245	0.00036701	0.00017239	0.00111378	-0.00019362	0.00031001	-0.00015242	0.00187459	0.00055143	0.00218182	-0.00035174	0.00135838	-0.00062972	0.00184331	0.00020792	0.00190124	-0.00032491	0.00104329	-0.00163364	0.00039793	-0.00015679	0.00155072	-0.00040084	0.00241848	0.00022216	0.00177247	-0.00029555	0.00109916	0.00032490	0.00037447	-0.00110469	0.00334320	-0.00033754	0.00246486	0.00037777	0.00583215	0.00228074	0.00217523	-0.00149896	0.00199531	-0.00185654	0.00116559	-0.00013921	0.00395095	0.00021194	-0.00016695	-0.00044420	0.00231696	-0.00220418	-0.00020810	0.00107203	0.00324938	-0.00146279	0.00196572	-0.00128025	0.00196046	-0.00255201	-0.00072568	-0.00127136	0.00127068	0.00159930	-0.00023158	-0.00070296	0.00602882	-0.00146430	0.00227221	-0.00237014	0.00007078	-0.00556169	-0.00107484	-0.00353835	0.00214941	-0.00354565	-0.00150000	-0.00316178	0.00153899	-0.00291229	-0.00303310	-0.00277468	0.00204203	0.00157902	0.00125293	-0.00068002	0.00448090	0.00118670	-0.00110061	-0.00415953	0.00338928	-0.00095053	0.00024435	-0.00505098	-0.00122442	-0.00342451	-0.00176252	-0.00048672	0.00075865	-0.00052252	-0.00085926	0.00023698	0.00089664	-0.00332956	0.00146291	-0.00262483	0.00117867	-0.00263873	-0.00344785	-0.00124213	-0.00034342	-0.00241245	-0.00066245	-0.00545028	0.00060640	-0.00154764	-0.00184546	-0.00411183	0.00228901	-0.00156365	-0.00246235	-0.00216011	0.00004573	-0.00307106	0.00024739	-0.00180105	0.00151451	-0.00244780	-0.00230545	-0.00123661	0.00108692	-0.00178095	-0.00295926	-0.00336779	0.00083576	0.00026655	-0.00277677	-0.00334414	0.00251401	-0.00035524	-0.00115095	-0.00372338	-0.00047050	-0.00106706	0.00040896	-0.00286654	-0.00074959	-0.00109944	0.00010039	-0.00335134	-0.00038975	-0.00228885	-0.00340336	-0.00346437	0.00048444	0.00046240	-0.00186628	-0.00162904	0.00025114	-0.00059371	-0.00321086	-0.00500883	-0.00102071	0.00041682	-0.00324782	-0.00441897	-0.00102896	-0.00077124	-0.00382165	-0.00269805	0.00047288	-0.00193342	-0.00202540	-0.00179873	0.00014215	-0.00144726	-0.00158104	-0.00116293	0.00093611	-0.00032300	-0.00129424	-0.00033518	-0.00073811	-0.00046216	-0.00103157	-0.00074456	0.00027215	-0.00081345	-0.00143864	-0.00104318	-0.00011438	-0.00052015	-0.00118062	-0.00126820	0.00043845	0.00020518	-0.00070585	-0.00159220	-0.00071880	-0.00030391	-0.00028028	-0.00123424	-0.00055706	-0.00017496	-0.00086312	-0.00101573	-0.00056616	-0.00068322	-0.00024579	-0.00059729	0.00042656	-0.00006122	-0.00035248	-0.00039359	-0.00049911	-0.00019458	-0.00061463	-0.00080050	-0.00012996	-0.00049408	-0.00188852	-0.00070412	-0.00136596	-0.00026902	-21.47483647
-0.8001	-21.47483647	-21.47483647	-21.47483647	-21.47483647	-21.47483647	-21.47483647	-21.47483647	-21.47483647	-21.47483647	-21.47483647	-21.47483647	-21.47483647	-21.47483647	-21.47483647	-21.47483647	-21.47483647	-21.47483647	-21.47483647	-21.47483647	-21.47483647	-21.47483647	-21.47483647	-21.47483647	-21.47483647	-21.47483647	-21.47483647	-21.47483647	-21.47483647	-21.47483647	-21.47483647	-21.47483647	-21.47483647	-21.47483647	0.18352602	-0.03395459	0.01156060	-0.03800436	0.02192116	-0.02257531	0.10036570	0.01793612	0.06790361	0.00224151	0.00666601	0.03101940	0.03859559	0.05535019	0.01262507	0.02902630	0.04627419	0.02547282	0.02353207	0.02201150	0.02944961	0.01471747	0.03079077	0.03360780	0.03357336	0.02541896	0.02741407	0.02983193	0.02729159	0.01978801	0.02718939	0.03238973	0.03321875	0.02539812	0.02493430	0.02584241	0.02575820	0.02352970	0.02824842	0.01923804	0.02715993	0.02617511	0.03497015	0.03440517	0.03759502	0.01781314	0.02537264	0.01599284	0.02097454	0.01956049	0.02281496	0.01321067	0.02003168	0.01814781	0.00101315	0.00929999	0.01439242	0.02104627	0.02136596	0.01095701	0.01716045	0.02215652	0.01495365	0.02154487	0.02341761	0.02390488	0.01901272	0.01877073	0.01986128	0.01451438	0.01463929	0.01766706	0.01450290	0.01054930	0.01312537	0.02118522	0.02450490	0.01402466	0.01803156	0.02354921	0.01482199	0.01575649	0.01246179	0.01539869	0.01386005	0.00942829	0.01026335	0.00876279	0.00135330	-0.00195585	-0.00023945	0.00438117	-0.00411773	-0.00445692	-0.00292508	-0.01597209	-0.02634751	-0.03013347	-0.03346212	-0.03729988	-0.04247348	-0.04748888	-0.04745717	-0.04553490	-0.04322666	-0.04099583	-0.03908116	-0.03252575	-0.02394043	-0.01513197	-0.01053845	-0.00269475	0.00016236	0.00329080	0.00289607	0.00236801	0.00035237	-0.00316688	-0.00683030	-0.00685586	-0.00920364	-0.01310428	-0.01325001	-0.01325799	-0.01055936	-0.01354696	-0.01095772	-0.00821854	-0.00681896	-0.00813827	-0.00492128	-0.00404589	-0.00209117	-0.00251443	-0.00218647	-0.00168432	-0.00039642	-0.00101449	-0.00004428	-0.00090375	0.00028321	-0.00082198	-0.00015465	-0.00059062	-0.00141463	-0.00299066	-0.00068387	-0.00144603	-0.00054999	-0.00020189	-0.00059711	-0.00205415	0.00067783	-0.00244219	-0.00196520	-0.00268919	-0.00097536	-0.00175124	-0.00200663	-0.00132325	0.00200385	-0.00126915	-0.00175196	0.00005214	0.00067981	-0.00214934	-0.00027127	-0.00203733	0.00037980	-0.00343325	-0.00188175	0.00046379	-0.00097909	-0.00176132	-0.00177462	0.00002622	-0.00084227	-0.00266567	-0.00146992	-0.00193812	-0.00105131	-0.00091188	-0.00193962	-0.00113378	-0.00083708	-0.00235416	-0.00128789	-0.00082263	0.00002489	-0.00124845	-0.00229858	-0.00128953	0.00014088	-0.00100935	-0.00110531	-0.00239342	-0.00068993	-0.00190279	-0.00110293	-0.00160649	0.00083645	-0.00062192	-0.00142548	-0.00084584	-0.00032946	-0.00255543	-0.00132252	-0.00225981	-0.00095635	-0.00111443	-0.00181199	-0.00162609	-0.00035821	-0.00138524	-0.00162058	-0.00013796	-0.00008922	-0.00106275	-0.00153454	-0.00056938	-0.00072415	-0.00097227	-0.00161528	-0.00155481	-0.00057216	-0.00124912	-0.00061314	-0.00235127	-0.00062972	-0.00150978	-0.00089362	-0.00111688	-0.00062364	-0.00130280	-0.00120490	-0.00183779	-0.00061324	-0.00091537	-0.00071542	-0.00153240	-0.00058848	-0.00065284	-0.00120136	-0.00204601	-0.00025077	-0.00074240	-0.00123043	-0.00152680	-0.00048004	-0.00050719	-0.00142512	-0.00180720	-0.00073831	-0.00110486	-0.00179488	-0.00165936	0.00008797	-0.00138156	-0.00242357	-0.00142016	-0.00036017	-0.00079670	-0.00290674	-0.00151313	-0.00074937	-0.00262078	-0.00273815	-0.00215064	-0.00144144	-0.00261516	-0.00179210	-0.00165382	-0.00090507	-0.00204050	-0.00173483	-0.00257675	-0.00134683	-0.00122704	-0.00281225	-0.00283752	-0.00312407	-0.00255151	-0.00286081	-0.00332603	-0.00297399	-0.00258957	-0.00347199	-0.00389116	-0.00394270	-0.00243370	-0.00471727	-0.00214696	-0.00138791	-0.00210440	-0.00296342	-0.00401617	-0.00255182	-0.00443776	-0.00631343	-0.00413704	-0.00145763	-0.00201542	-0.00759634	-0.00501771	-0.00350087	-0.00515285	-0.00832574	-0.00276836	-0.00266384	-0.00484193	-0.00633096	-0.00413973	-0.00363525	-0.00365507	-0.00632890	-0.00469048	-0.00502082	-0.00280055	-0.00584188	-0.00588192	-0.00437283	-0.00394710	-0.00519532	-0.00413536	-0.00866063	-0.00452893	-0.00626141	-0.00737622	-0.00571563	-0.00304539	-0.00747934	-0.00786704	-0.00719745	-0.00120459	-0.00891143	-0.00493441	-0.00368958	-0.00159484	-0.00393730	-0.00297769	-0.00352783	-0.00072297	-0.00728680	-0.00685834	-0.00344431	-0.00206372	-0.00623572	-0.00803878	-0.00689304	-0.00290532	-0.00979265	-0.00367923	-0.00374638	-0.00506965	-0.00923326	-0.00492827	-0.00438047	-0.00564044	-0.00550191	-0.00393368	-0.00221489	-0.00517823	-0.00723812	-0.00508650	-0.00284074	-0.00455027	-0.00939374	-0.00665209	-0.00408699	-0.00584824	-0.00695038	-0.00456378	-0.00362554	-0.00466512	-0.00697603	-0.00154078	-0.00550887	-0.00265804	-0.00321720	-0.00615382	-0.00617422	-0.00338230	-0.00791088	-0.00421834	-0.00294334	-0.00251995	-0.00575594	-0.00456215	-0.00553350	-0.00270268	-0.00559091	-0.00508316	-0.00230082	-0.00181258	-0.00398732	-0.00363550	-0.00524143	-0.00219487	-0.00450888	-0.00403292	-0.00415567	-0.00305126	-0.00375514	-0.00366697	-0.00341928	-0.00480368	-0.00404354	-0.00278975	-0.00292187	-0.00199925	-0.00422824	-0.00338451	-0.00370571	-0.00442743	-0.00496659	-0.00437030	-0.00705333	-0.00372500	-0.00555058	-0.00550127	-0.00294125	-0.00549767	-0.00635336	-0.00482328	-0.00376063	-0.00484441	-0.00447575	-0.00350356	-0.00417338	-0.00252196	-0.00379630	-0.00255960	-0.00306487	-0.00138727	-0.00318980	-0.00156960	-0.00223410	-0.00194417	-0.00370144	-0.00133573	-0.00110297	-0.00113647	-0.00274332	-0.00054710	-0.00145980	-0.00152961	-0.00185925	-0.00231080	-0.00166130	-0.00124123	-0.00170416	-0.00107870	-0.00159430	-0.00093130	-0.00115061	-0.00176586	-0.00163338	-0.00075277	-0.00132458	-0.00085834	-0.00151744	-0.00095207	-0.00133278	-0.00079153	-0.00083323	-0.00097053	-0.00087849	-0.00107492	-0.00117931	-0.00032069	-0.00110041	-0.00107564	-0.00055519	-0.00092356	-0.00180888	-0.00125199	-0.00182778	-0.00085576	-21.47483647
-0.7501	-21.47483647	-21.47483647	-21.47483647	-21.47483647	-21.47483647	-21.47483647	-21.47483647	-21.47483647	-21.47483647	-21.47483647	-21.47483647	-21.47483647	-21.47483647	-21.47483647	-21.47483647	-21.47483647	-21.47483647	-21.47483647	-21.47483647	-21.47483647	-21.47483647	-21.47483647	-21.47483647	-21.47483647	-21.47483647	-21.47483647	-21.47483647	-21.47483647	-21.47483647	-21.47483647	-21.47483647	-21.47483647	0.37922242	-0.02765942	-0.20413569	0.23409013	-0.07586941	0.00193994	0.00588737	0.04691050	0.05268799	0.06692542	-0.02053047	0.04068937	0.02839084	0.00445578	0.02928272	0.02198317	0.05763502	0.01363187	0.02714769	0.03639045	0.03371466	0.02268608	0.01880454	0.02417810	0.03149181	0.01977324	0.02818395	0.02235420	0.02882458	0.01790879	0.02248857	0.02710781	0.03267937	0.02650257	0.02864269	0.02926525	0.02564182	0.02744568	0.03123970	0.02686979	0.01903236	0.02843086	0.02761734	0.02376618	0.03515440	0.03459403	0.03479188	0.00976168	0.02620108	0.02040708	0.04158823	0.00459783	0.01478874	0.01713781	0.03067251	-0.00457556	0.01997698	0.00764333	0.01940372	0.01926697	0.01982422	0.01014008	0.02236752	0.01773412	0.02199318	0.01921400	0.02234604	0.01828538	0.01786698	0.01644757	0.02086508	0.02553399	0.00824075	0.00913380	0.01384118	0.01042435	0.01114189	0.01970168	0.01556204	0.01864385	0.01464466	0.00702508	0.01797715	0.01102671	0.00786449	0.00493997	0.00451515	0.00145675	-0.00187575	-0.00049750	-0.00368583	-0.00598157	-0.00488440	-0.00695566	-0.00736007	-0.01152881	-0.01898007	-0.02524906	-0.02684553	-0.03179614	-0.03216098	-0.03753732	-0.03816081	-0.04189936	-0.04142882	-0.04545266	-0.04489243	-0.04862090	-0.04836195	-0.05096099	-0.04295880	-0.03796547	-0.03232981	-0.02624957	-0.01640475	-0.01185298	-0.00445187	-0.00470499	0.00198785	0.00297207	0.00010406	0.00048216	-0.00028067	-0.00476364	-0.00922616	-0.01132631	-0.01035621	-0.01257474	-0.01369267	-0.01548040	-0.01021585	-0.01193780	-0.01105104	-0.00751705	-0.00369071	-0.00484267	-0.00418473	-0.00273544	-0.00050141	-0.00236684	-0.00139416	0.00046262	0.00205204	-0.00080851	0.00051398	-0.00051703	0.00067598	-0.00037908	0.00114915	-0.00036608	0.00171823	0.00048890	0.00098234	-0.00008678	-0.00002440	-0.00054831	0.00293426	-0.00205973	0.00095994	0.00187578	0.00091788	0.00132267	0.00070306	0.00028259	0.00094190	-0.00144991	0.00161435	0.00049491	0.00082078	-0.00160067	0.00177872	0.00101395	0.00101758	-0.00035089	0.00181087	0.00136073	0.00146076	0.00004193	0.00046500	0.00003750	-0.00055229	-0.00077774	0.00067546	-0.00003390	0.00049584	0.00126353	-0.00019756	-0.00046655	0.00042356	-0.00086893	0.00088658	0.00039075	0.00075483	0.00000571	0.00050105	0.00105353	0.00104921	-0.00071479	0.00112821	0.00029756	0.00088187	0.00014292	0.00119830	0.00132268	0.00169803	-0.00032241	-0.00026678	0.00109742	0.00083221	-0.00026692	0.00089438	0.00145151	0.00093752	-0.00059799	0.00174006	0.00029004	0.00180245	0.00007194	0.00152969	0.00066320	0.00061926	-0.00010598	0.00240708	0.00157618	0.00091685	-0.00042811	0.00089623	0.00011557	0.00084855	0.00026179	0.00108582	0.00124511	0.00121510	0.00003841	0.00017518	0.00108364	0.00114610	-0.00078888	0.00093122	0.00087288	0.00171848	0.00009239	0.00065355	0.00027317	0.00061495	0.00014826	0.00107300	0.00127017	0.00177549	0.00005282	0.00152779	0.00115023	0.00087667	-0.00067205	0.00099326	0.00173548	0.00129786	-0.00004732	0.00131724	0.00154623	0.00233761	0.00063572	0.00143885	0.00103293	0.00102707	0.00007738	0.00091738	0.00119839	0.00093503	0.00085291	0.00157542	0.00159900	0.00126679	0.00159966	0.00179556	0.00172476	0.00115289	0.00127306	0.00229075	0.00188010	0.00066438	0.00067296	0.00127267	0.00171119	0.00368074	0.00190317	0.00252633	0.00253244	0.00192382	0.00082663	0.00051485	0.00097337	0.00392896	0.00141917	0.00355110	0.00279799	0.00336001	0.00189071	0.00211106	0.00416605	0.00318486	0.00186605	0.00440243	0.00483174	0.00248298	0.00165118	0.00411718	0.00552785	0.00524706	-0.00113267	0.00210188	0.00451866	0.00396999	0.00350432	0.00502710	0.00091582	0.00534592	0.00031496	0.00747086	0.00436468	0.00353413	0.00132674	0.00466050	0.00677241	0.00315163	0.00434406	0.00189948	0.00305613	0.00695235	0.00391899	0.00266917	0.00463790	0.00507567	0.00072325	0.00413104	0.00547768	0.00448942	0.00162781	0.00717327	0.00643528	0.00773945	0.00139810	0.00532810	0.00698286	0.00613852	0.00206734	0.00404595	0.00838052	0.00530144	0.00188905	0.00520361	0.00800535	0.00927446	0.00280104	0.00492804	0.00468402	0.00480204	0.00293815	0.00274932	0.00609336	0.00558574	0.00451868	0.00545363	0.00437786	0.00477629	0.00452714	0.00586238	0.00583249	0.00371814	0.00543349	0.00595194	0.00430640	0.00374169	0.00605182	0.00447081	0.00478691	0.00452222	0.00275388	0.00397526	0.00617677	0.00523737	0.00502977	0.00334291	0.00354189	0.00586641	0.00384239	0.00278775	0.00253381	0.00477246	0.00121495	0.00101631	0.00373443	0.00431253	0.00448198	0.00354155	0.00643632	0.00576154	0.00241070	0.00485510	0.00204901	0.00503499	0.00233860	0.00350584	0.00679838	0.00281946	0.00112216	0.00433359	0.00532063	0.00565121	0.00372728	0.00385839	0.00258761	0.00376994	0.00417414	0.00365598	0.00585332	0.00646543	0.00392651	0.00420460	0.00403796	0.00561617	0.00499264	0.00360787	0.00399910	0.00501819	0.00263633	0.00180143	0.00323762	0.00523837	0.00410053	0.00461651	0.00368612	0.00442526	0.00278947	0.00394541	0.00337499	0.00337799	0.00245070	0.00191987	0.00316903	0.00373612	0.00148208	0.00163405	0.00269325	0.00232468	0.00150176	0.00109822	0.00177746	0.00110462	0.00149301	0.00154047	0.00246532	0.00167141	0.00060920	0.00136994	0.00233728	0.00068351	0.00174067	0.00149328	0.00146242	0.00202441	0.00081796	0.00106066	0.00122013	0.00139894	0.00171412	0.00106299	0.00170630	0.00131219	0.00151020	0.00115894	0.00142216	0.00151260	0.00217283	0.00116045	0.00208843	0.00210356	0.00298975	0.00146037	-21.47483647
-0.7001	-21.47483647	-21.47483647	-21.47483647	-21.47483647	-21.47483647	-21.47483647	-21.47483647	-21.47483647	-21.47483647	-21.47483647	-21.47483647	-21.47483647	-21.47483647	-21.47483647	-21.47483647	-21.47483647	-0.68758124	-21.47483647	-21.47483647	-21.47483647	-21.47483647	-21.47483647	-21.47483647	-21.47483647	-0.86982352	-21.47483647	-21.47483647	-21.47483647	-21.47483647	-2.15321827	-21.47483647	-21.47483647	-0.06503449	-0.11906417	0.16473005	0.03771534	-0.05320753	0.07725462	0.05083518	0.02914062	-0.07798365	0.03083237	0.06139118	0.07545705	-0.06881137	0.05209224	0.05293962	0.04170479	-0.00003440	0.05010581	0.02754252	0.03021733	0.00756028	0.03297721	0.02306606	0.03266175	0.01733695	0.02817019	0.02686473	0.03222900	0.02434358	0.02933167	0.02311164	0.03026737	0.02616613	0.03091479	0.02418624	0.03250483	0.02073072	0.02702002	0.02661952	0.03201773	0.02263244	0.03008095	0.02884464	0.03113749	0.03915257	0.02631702	0.02440173	0.02687158	0.04030313	0.01449340	0.03356748	0.03138614	0.02628111	0.01848116	0.03048229	0.02611777	0.02470551	0.01754360	0.02700998	0.02735326	0.01910584	0.02105577	0.02638728	0.02460135	0.01868667	0.02797133	0.02984606	0.02767279	0.01179951	0.02040494	0.02183213	0.02894660	0.00971600	0.01545920	0.01613320	0.01984383	0.00884533	0.02354862	0.01362699	0.01715081	0.01274012	0.00843211	0.00884396	0.00809624	0.00105113	0.00422213	-0.00183644	0.00170285	-0.00804948	-0.00627025	-0.01080549	-0.00653320	-0.01170027	-0.00730417	-0.01246219	-0.01119056	-0.02194861	-0.02693704	-0.02782908	-0.02984360	-0.03644326	-0.03598233	-0.03803343	-0.03245887	-0.03896489	-0.03725196	-0.03796926	-0.04293245	-0.04703690	-0.04669886	-0.04929696	-0.04587995	-0.04836524	-0.04561048	-0.04487158	-0.03903507	-0.03965865	-0.03219495	-0.02672685	-0.01896820	-0.01804027	-0.00997783	-0.00503178	-0.00054753	-0.00358650	0.00019837	-0.00303992	-0.00014643	-0.00567670	-0.00612234	-0.00733480	-0.00828622	-0.01293132	-0.01045171	-0.00964196	-0.00806422	-0.00779144	-0.00498489	-0.00645694	-0.00213325	-0.00405762	-0.00083012	0.00004383	0.00268845	-0.00075642	0.00157972	0.00053808	0.00210159	0.00248284	0.00255903	0.00228775	0.00382799	0.00168253	0.00208096	0.00259021	0.00220581	0.00122484	0.00090078	0.00238135	0.00365593	0.00248384	0.00319295	0.00158848	0.00275358	0.00346604	0.00056907	-0.00077628	0.00332346	0.00172667	0.00091017	0.00091945	0.00326622	0.00266872	0.00257910	0.00168814	0.00324084	0.00413036	0.00182196	0.00134560	0.00450942	0.00108408	0.00265135	0.00177365	0.00231297	0.00163595	0.00315259	0.00050548	0.00314141	0.00198515	0.00195886	0.00182022	0.00219749	0.00102748	0.00175404	0.00132843	0.00398610	0.00184589	0.00187529	0.00071679	0.00236412	0.00203099	0.00164263	0.00162178	0.00290029	0.00328087	0.00153585	0.00080596	0.00257356	0.00160930	0.00211108	0.00094737	0.00348684	0.00184966	0.00172065	0.00126257	0.00220984	0.00285361	0.00175158	0.00130476	0.00241086	0.00145221	0.00178626	0.00164575	0.00232292	0.00198975	0.00075532	0.00115249	0.00287034	0.00140549	0.00194009	0.00133407	0.00285265	0.00198593	0.00193212	0.00155614	0.00271822	0.00178176	0.00152917	0.00144271	0.00304125	0.00090854	0.00249653	0.00050856	0.00123052	0.00116808	0.00229430	0.00182114	0.00261478	0.00149368	0.00235515	0.00203903	0.00253506	0.00135880	0.00201997	0.00150333	0.00194143	0.00208231	0.00275556	0.00125172	0.00209412	0.00132735	0.00179061	0.00142822	0.00223075	0.00172604	0.00312346	0.00092765	0.00402248	0.00097188	0.00217312	0.00226599	0.00326605	0.00185098	0.00374923	0.00131675	0.00470970	0.00080980	0.00317136	0.00191522	0.00357513	0.00127471	0.00376434	0.00112323	0.00348472	0.00229364	0.00395624	0.00339763	0.00464673	0.00193186	0.00282490	0.00135179	0.00351936	0.00466123	0.00496753	0.00517397	0.00605061	0.00341506	0.00490825	0.00261523	0.00565301	0.00232906	0.00577867	0.00422177	0.00408781	0.00253776	0.00503442	0.00127373	0.00501653	0.00081702	0.00743479	0.00302155	0.00846796	0.00330784	0.00610643	0.00369341	0.00479441	0.00523135	0.00414414	0.00378703	0.00396769	0.00318801	0.00827789	0.00483311	0.00740618	0.00465940	0.00524985	-0.00166841	0.00698984	0.00423359	0.00710456	0.00244761	0.00394518	0.00088677	0.00549727	0.00377971	0.00385402	0.00417762	0.00799900	0.00423169	0.00699850	0.00175643	0.00589673	0.00465386	0.00765507	0.00463712	0.00718949	0.00486864	0.00660145	0.00468503	0.00679882	0.00454388	0.00724183	0.00505558	0.00439324	0.00322743	0.00345207	0.00415684	0.00631248	0.00231841	0.00754533	0.00276367	0.00647762	0.00266884	0.00310189	0.00385705	0.00770560	0.00215229	0.00467198	0.00030798	0.00557175	0.00269486	0.00568066	0.00253852	0.00855338	0.00323899	0.00472235	0.00449874	0.00254278	0.00145870	0.00386724	-0.00015501	0.00497045	0.00145639	0.00267902	0.00122992	0.00269146	0.00100423	0.00182184	-0.00013164	0.00458815	0.00043502	0.00116450	0.00170598	0.00332879	0.00148793	0.00077568	0.00134686	0.00205492	0.00094584	0.00210524	0.00151494	0.00245325	-0.00086793	0.00385980	0.00026701	0.00193268	0.00117396	0.00181821	0.00143415	0.00439249	0.00269828	0.00198021	0.00206645	0.00293156	0.00152554	0.00365508	-0.00005597	0.00275879	0.00002540	0.00224863	-0.00014617	0.00554647	-0.00115170	0.00334822	0.00156434	0.00377869	0.00062917	0.00129106	0.00119014	0.00306973	0.00212681	0.00190712	0.00216333	0.00329228	0.00141965	0.00221684	0.00064804	0.00226180	0.00052133	0.00095431	0.00002287	0.00151267	0.00077539	0.00011144	0.00038109	0.00084019	0.00026384	0.00110797	0.00022512	0.00146824	0.00064870	0.00102664	0.00022228	0.00094449	0.00010239	0.00106244	0.00011532	0.00034573	0.00034058	0.00052557	0.00043493	0.00060163	0.00028906	0.00066594	0.00009622	0.00069899	0.00064071	0.00075930	-0.00029337	0.00096917	0.00020818	0.00062261	-0.00032319	0.00166141	0.00020322	-0.00031847	0.00026424	0.00017859	0.00017660	-21.47483647
-0.6501	-21.47483647	-21.47483647	-21.47483647	-21.47483647	-21.47483647	-21.47483647	-21.47483647	-21.47483647	-21.47483647	-21.47483647	-21.47483647	-21.47483647	-21.47483647	-21.47483647	-21.47483647	-21.47483647	-21.47483647	-21.47483647	-21.47483647	-21.47483647	-21.47483647	-21.47483647	-21.47483647	-21.47483647	-21.47483647	-21.47483647	-21.47483647	-21.47483647	-21.47483647	-21.47483647	-21.47483647	-21.47483647	1.03942037	-0.01488532	0.17813457	-0.00721487	-0.04122566	-0.01218383	0.07918607	0.01967934	0.02496746	0.04867440	-0.00829637	-0.01012867	0.05050261	0.03140038	0.02967515	0.00255491	0.07213237	0.01609840	0.01683720	0.02829885	0.04310081	0.01787945	0.01745224	0.02158868	0.03191112	0.01939031	0.02256071	0.02423649	0.03572098	0.02432477	0.02499421	0.02489950	0.03359698	0.02686616	0.02733287	0.02593012	0.02715068	0.02648708	0.02504493	0.02759274	0.01797444	0.02758249	0.02752484	0.02520583	0.02808792	0.03225975	0.02536000	0.00637584	0.01537154	0.01828185	0.01864802	-0.01695549	-0.00026995	0.01873982	0.01446723	-0.00527698	0.00886259	0.01771528	0.01773424	0.01587208	0.01348259	0.01838256	0.01891050	0.01234144	0.02477453	0.01702193	0.02024194	0.01826745	0.01985665	0.01502694	0.01394565	0.01840128	0.01262960	0.00717980	0.01417414	0.01452676	0.02528912	0.02478009	0.01864865	0.01675453	0.01853765	0.00768277	0.01328479	0.00913070	0.01614287	0.01013003	0.01048436	0.00318790	0.00637737	0.00202945	-0.00008525	-0.00857427	-0.00697751	-0.01700609	-0.01733672	-0.02026481	-0.02336961	-0.02875318	-0.02971283	-0.03524658	-0.03440018	-0.03946077	-0.03832402	-0.04096047	-0.03608618	-0.03818064	-0.03953729	-0.04583153	-0.04366854	-0.04595989	-0.04543825	-0.04603636	-0.04384453	-0.05027217	-0.05205453	-0.05503055	-0.05610518	-0.05887378	-0.05626734	-0.05463403	-0.04841106	-0.04439864	-0.03512031	-0.02958814	-0.02232297	-0.01709588	-0.00996294	-0.00469704	0.00091191	-0.00010566	0.00391705	-0.00165101	-0.00251636	-0.00530668	-0.00747824	-0.01462038	-0.01385234	-0.00992893	-0.01026726	-0.01297830	-0.01285644	-0.01248254	-0.00783305	-0.00984627	-0.00831873	-0.00509362	-0.00577038	-0.00584915	-0.00304167	-0.00179107	-0.00119410	-0.00108722	-0.00068884	-0.00058740	-0.00152238	-0.00255326	-0.00025392	-0.00372306	-0.00155413	-0.00195575	-0.00149814	-0.00207931	0.00003720	-0.00045710	-0.00067287	-0.00320841	-0.00213551	-0.00098213	-0.00076912	-0.00111522	-0.00230016	-0.00336705	0.00039552	-0.00129142	-0.00096838	-0.00246460	-0.00029852	-0.00186435	-0.00028342	-0.00144968	-0.00188229	-0.00141372	0.00068473	-0.00289455	-0.00263238	-0.00070646	-0.00180190	-0.00228590	-0.00006054	-0.00169288	-0.00209357	-0.00312322	-0.00141494	-0.00199761	0.00037557	-0.00106759	-0.00104923	-0.00082472	-0.00073688	-0.00277227	-0.00129484	-0.00062045	0.00068145	-0.00100408	-0.00024389	-0.00155240	-0.00113227	-0.00169117	-0.00156337	-0.00118518	-0.00119172	-0.00146503	-0.00090884	-0.00073230	-0.00113077	-0.00211163	-0.00051800	-0.00171638	0.00122005	-0.00166648	-0.00145184	-0.00125388	0.00119915	-0.00220061	-0.00084734	-0.00160605	-0.00041018	-0.00189846	-0.00162518	-0.00163131	-0.00086979	-0.00298662	-0.00141922	-0.00055565	-0.00116635	-0.00088424	-0.00064976	-0.00128870	-0.00132393	-0.00144315	-0.00107085	-0.00063528	0.00018336	-0.00155213	-0.00087511	-0.00201595	-0.00001269	-0.00057932	-0.00052854	-0.00150086	-0.00086279	-0.00123182	-0.00104172	-0.00205303	-0.00046145	-0.00210200	-0.00053957	-0.00105136	-0.00088399	-0.00102855	-0.00093036	-0.00057836	0.00071490	-0.00138929	-0.00089462	-0.00094951	-0.00024619	-0.00156067	-0.00137981	-0.00214794	-0.00047551	-0.00193939	-0.00070366	-0.00183257	-0.00041407	-0.00045242	-0.00247175	-0.00283222	0.00002122	-0.00294946	-0.00116897	-0.00307628	-0.00145423	-0.00080463	-0.00208120	-0.00193851	-0.00192776	-0.00464560	-0.00208134	-0.00266340	-0.00071985	-0.00355785	0.00083684	-0.00234647	-0.00153113	-0.00024402	-0.00141117	-0.00246485	-0.00188410	-0.00073498	0.00029323	-0.00291571	0.00067772	-0.00477628	-0.00130110	-0.00308273	-0.00138214	-0.00284898	-0.00008447	-0.00417612	-0.00208513	-0.00176081	-0.00223772	-0.00246751	-0.00157116	-0.00152732	-0.00159330	-0.00443205	0.00006248	-0.00513110	-0.00498461	-0.00270033	0.00047466	-0.00378054	-0.00115519	-0.00646585	-0.00380529	-0.00531303	-0.00285503	-0.00339903	-0.00065389	-0.00520474	-0.00144740	-0.00384898	0.00095100	-0.00570494	-0.00018916	-0.00191980	0.00436757	0.00010752	-0.00046484	-0.00016326	-0.00165514	-0.00292087	-0.00251843	-0.00409030	-0.00109866	-0.00038766	-0.00131041	-0.00751578	0.00173537	-0.00199502	0.00197266	-0.00208946	-0.00156622	-0.00152752	-0.00242483	-0.00524282	-0.00072597	-0.00118051	-0.00136483	0.00008220	-0.00187686	-0.00165359	-0.00205119	-0.00493190	-0.00113951	-0.00281317	-0.00432360	-0.00455056	-0.00066009	-0.00079334	-0.00035326	-0.00065271	-0.00112895	-0.00388570	0.00027497	-0.00459702	0.00033326	-0.00043734	0.00044601	-0.00182618	-0.00041009	-0.00378102	-0.00098290	-0.00193672	0.00014968	-0.00297185	-0.00023556	-0.00351185	0.00022871	-0.00095714	-0.00033139	-0.00346632	-0.00178544	-0.00073179	-0.00039923	-0.00371616	-0.00037985	-0.00134031	-0.00089864	-0.00491783	-0.00074725	0.00138750	-0.00027881	-0.00228475	0.00009425	0.00031469	0.00022428	-0.00285852	0.00039207	-0.00016843	-0.00059703	-0.00283746	-0.00003599	-0.00067170	-0.00031723	-0.00328920	-0.00049315	-0.00171150	0.00128453	-0.00168043	-0.00231345	-0.00172836	0.00021184	-0.00227839	0.00167450	-0.00072713	0.00089466	-0.00197199	0.00059165	0.00025195	0.00113986	-0.00077753	-0.00008629	0.00020881	0.00090804	-0.00162398	-0.00148827	0.00001930	0.00141205	-0.00023366	0.00088832	-0.00124873	0.00061358	-0.00102104	-0.00003233	-0.00000284	-0.00029386	-0.00001175	0.00025671	-0.00035882	0.00025199	-0.00105058	0.00072476	0.00073657	0.00040466	-0.00046110	-0.00020012	-0.00001175	0.00024166	-0.00108236	-0.00022521	0.00001856	0.00030245	0.00006605	-0.00013300	-0.00026076	-0.00001292	-0.00036994	0.00015544	-0.00045679	-0.00009368	0.00016814	-0.00030033	0.00015020	0.00012727	0.00001675	0.00024028	-21.47483647
-0.6001	-21.47483647	-21.47483647	-21.47483647	-21.47483647	-21.47483647	-21.47483647	-21.47483647	-21.47483647	-21.47483647	-21.47483647	-21.47483647	-21.47483647	-21.47483647	-21.47483647	-21.47483647	-21.47483647	-21.47483647	-21.47483647	-21.47483647	-21.47483647	-21.47483647	-21.47483647	-21.47483647	-21.47483647	-21.47483647	-21.47483647	-21.47483647	-21.47483647	-21.47483647	-21.47483647	-21.47483647	-21.47483647	0.70960322	0.79027843	0.12636146	-0.13452965	0.06048729	-0.02757833	-0.01681515	0.01707907	0.02715614	0.02561168	0.00352209	0.05123271	0.03465651	0.00379999	0.02577240	0.03104410	0.03600466	0.02817178	0.03207991	0.03745376	0.03093885	0.01713435	0.02079189	0.03061429	0.02034378	0.01753818	0.03104265	0.02906297	0.02518650	0.01982439	0.02666327	0.02998257	0.03276561	0.03167188	0.03355920	0.03391993	0.02534896	0.02574344	0.03178969	0.02697189	0.02627298	0.03095955	0.03839013	0.02343254	0.03357144	0.03573317	0.03284031	0.00524057	0.03319370	0.01494711	0.04851336	0.01211969	0.02072753	0.01489007	0.04177145	0.00107862	0.02481298	0.00599278	0.02696126	0.02540630	0.02285993	0.01689786	0.02737348	0.02818733	0.01911717	0.01806173	0.02971370	0.02677308	0.01536148	0.01460703	0.02340962	0.02534308	0.00650952	0.01319553	0.02165946	0.02201152	0.02063479	0.03101564	0.02497888	0.02378176	0.01561617	0.01214929	0.01810887	0.01130150	0.01200555	0.01235318	0.01326644	0.01003138	0.00362321	0.00835140	0.00420792	-0.00351915	-0.00429171	-0.00872392	-0.01526210	-0.01424754	-0.02142032	-0.02635990	-0.03051441	-0.02950335	-0.03500371	-0.03807830	-0.03866772	-0.03588823	-0.03937557	-0.04049384	-0.03886474	-0.04215764	-0.04746188	-0.04663375	-0.04294979	-0.03956020	-0.04641959	-0.04639999	-0.04495750	-0.04544162	-0.05136345	-0.05246577	-0.05003232	-0.04960116	-0.05435246	-0.05033388	-0.04635005	-0.04467563	-0.04812612	-0.03811463	-0.03117783	-0.02541579	-0.02196060	-0.01492862	-0.00728481	-0.00790843	-0.00685471	-0.00618291	-0.00697023	-0.01387324	-0.01353704	-0.01216677	-0.00934217	-0.01065474	-0.01056139	-0.01277021	-0.00980654	-0.01083497	-0.00922682	-0.00972279	-0.00813876	-0.00710532	-0.00646744	-0.00550145	-0.00237363	-0.00184476	-0.00126430	-0.00132844	0.00160539	0.00063761	0.00116589	-0.00021008	0.00239617	0.00338574	0.00344677	0.00041342	0.00258327	0.00305548	0.00160059	-0.00042078	0.00242816	0.00314426	0.00078249	-0.00097213	0.00289309	0.00257521	0.00152206	0.00081416	0.00197121	0.00198505	0.00180004	0.00158835	0.00241200	0.00142657	0.00171931	0.00148559	0.00300917	0.00001981	0.00267943	0.00114847	0.00123030	0.00237055	0.00218396	0.00063579	0.00280816	0.00094157	0.00193892	0.00056640	0.00199269	0.00292935	0.00136690	0.00113066	0.00208051	0.00102364	0.00192014	0.00105840	0.00263474	0.00261814	0.00349410	0.00053168	0.00205329	0.00205293	0.00129123	0.00047650	0.00247880	0.00308630	0.00186818	-0.00012267	0.00211146	0.00083644	0.00257887	0.00082146	0.00263874	0.00189561	0.00068810	0.00073833	0.00327735	0.00190849	0.00176641	0.00036078	0.00173179	0.00081595	0.00169907	0.00122155	0.00202992	0.00206625	0.00259681	0.00099683	0.00090315	0.00254836	0.00214248	0.00054725	0.00220307	0.00271699	0.00296535	0.00250434	0.00176788	0.00192607	0.00201854	0.00082113	0.00254103	0.00314498	0.00273348	0.00166445	0.00276033	0.00341531	0.00152184	-0.00016828	0.00264603	0.00213883	0.00196048	0.00116230	0.00128472	0.00256716	0.00173908	0.00182669	0.00227251	0.00290109	0.00236463	0.00113828	0.00276179	0.00463080	0.00260367	0.00153831	0.00222193	0.00427144	0.00370267	0.00345998	0.00366800	0.00343382	0.00220760	0.00239965	0.00317582	0.00424271	0.00305607	0.00269750	0.00289470	0.00392835	0.00335544	0.00330521	0.00220513	0.00396734	0.00277624	0.00380137	0.00346457	0.00460245	0.00541617	0.00551538	0.00515037	0.00854437	0.00613365	0.00246539	0.00268070	0.00695570	0.00567510	0.00423452	0.00406088	0.00787766	0.00631047	0.00391583	0.00517585	0.00634033	0.00680800	0.00459565	0.00387372	0.00725104	0.00640392	0.00641395	0.00577000	0.00665156	0.00703316	0.00895475	0.00912870	0.00705920	0.00510018	0.00786155	0.00464852	0.01209792	0.00583000	0.00554692	0.00300330	0.00958943	0.00829043	0.00744391	0.00688034	0.00770482	0.00604026	0.00695845	0.00668387	0.00590572	0.00768794	0.00512844	0.00897663	0.01040865	0.00984801	0.00954281	0.00756377	0.01148393	0.00956645	0.00872912	0.00713779	0.00847646	0.00706996	0.00564440	0.00817236	0.01120462	0.01012699	0.00432394	0.00636531	0.01095632	0.00687722	0.00721268	0.00679455	0.01147040	0.00597019	0.00877500	0.00560285	0.00812850	0.00812321	0.00794779	0.00729241	0.00786785	0.00440584	0.00811398	0.00643024	0.00829262	0.00766404	0.00976952	0.00606160	0.00621993	0.00911046	0.00728307	0.00502873	0.00788771	0.00485727	0.00701442	0.00420455	0.00743479	0.00670509	0.00308853	0.00490268	0.00848354	0.00666605	0.00317312	0.00297319	0.00654344	0.00408343	0.00451784	0.00474006	0.00816064	0.00357601	0.00289352	0.00529132	0.00856845	0.00591779	0.00328867	0.00444171	0.00737493	0.00489879	0.00469900	0.00459044	0.00719098	0.00496322	0.00499853	0.00610784	0.00612759	0.00572234	0.00602243	0.00631568	0.00776668	0.00775950	0.00561533	0.00700081	0.00544344	0.00610106	0.00487644	0.00796182	0.00651351	0.00765170	0.00581466	0.00350620	0.00714780	0.00695143	0.00454692	0.00458177	0.00580264	0.00491573	0.00534430	0.00308463	0.00459677	0.00423810	0.00243151	0.00282147	0.00405462	0.00366771	0.00283813	0.00271656	0.00289004	0.00276790	0.00172973	0.00186155	0.00292424	0.00166618	0.00213204	0.00213758	0.00274653	0.00216947	0.00183987	0.00240509	0.00284532	0.00162130	0.00252241	0.00214003	0.00201401	0.00203089	0.00167265	0.00115559	0.00225978	0.00182900	0.00172651	0.00146265	0.00192984	0.00178826	0.00184844	0.00153591	0.00162122	0.00207657	0.00276618	0.00128823	0.00220950	0.00261767	0.00329230	0.00162536	-21.47483647
-0.5501	-21.47483647	-21.47483647	-21.47483647	-21.47483647	-21.47483647	-21.47483647	-21.47483647	-21.47483647	-21.47483647	-21.47483647	-21.47483647	-21.47483647	-21.47483647	-21.47483647	-21.47483647	-21.47483647	-21.47483647	-21.47483647	-21.47483647	-21.47483647	-21.47483647	-21.47483647	-21.47483647	-21.47483647	-21.47483647	-21.47483647	-21.47483647	-21.47483647	-21.47483647	-21.47483647	-21.47483647	-21.47483647	-0.22017347	-0.25511187	-0.17492968	-0.17045630	0.16955575	0.11613713	-0.04224982	0.04163692	-0.06704335	-0.02016246	-0.00264079	0.13086772	-0.01246613	0.02629448	0.04111862	0.05684165	-0.00483696	0.03104105	0.03123139	0.04790487	0.01009479	0.03461683	0.02420765	0.03301175	0.01101119	0.02465730	0.03206563	0.02771073	0.02469792	0.02759193	0.02697329	0.03370044	0.02380854	0.03119813	0.03312157	0.03294542	0.01851991	0.02708917	0.02962613	0.03365818	0.02172525	0.02909610	0.03237298	0.02512346	0.03848442	0.01921288	0.03302271	0.02596770	0.03487622	0.00739534	0.02981922	0.02306483	0.02815880	0.01092066	0.02398700	0.01314368	0.02270691	0.01273244	0.02685331	0.03307544	0.01806764	0.02201797	0.03070159	0.02930505	0.01491552	0.01809888	0.02694744	0.02906104	0.01268195	0.02145471	0.02322606	0.02775922	0.00472508	0.01613245	0.01924124	0.02161606	0.01697155	0.03245985	0.02410890	0.02039249	0.01714798	0.01747471	0.01589140	0.01268467	0.00837824	0.01747053	0.00886096	0.01051693	-0.00203368	0.00488729	-0.00058649	-0.00136865	-0.00911039	-0.00803676	-0.01338690	-0.01189413	-0.02340034	-0.02702475	-0.03036647	-0.02709571	-0.03431429	-0.03827262	-0.03822837	-0.03455739	-0.03911823	-0.03699044	-0.03865736	-0.04073303	-0.04531688	-0.04527174	-0.04535293	-0.03947831	-0.04513925	-0.04471046	-0.04407455	-0.04354676	-0.05010682	-0.05040045	-0.04821006	-0.04538746	-0.04938105	-0.04556173	-0.04652988	-0.04868180	-0.05533207	-0.05184002	-0.04955958	-0.05047467	-0.04823181	-0.04689293	-0.04557619	-0.04357841	-0.04256182	-0.03889834	-0.03998896	-0.03519789	-0.03395862	-0.02859579	-0.02480364	-0.01808633	-0.01513251	-0.01218672	-0.00644466	-0.00246547	-0.00448428	-0.00279729	-0.00422127	-0.00327503	-0.00519915	-0.00795362	-0.00710666	-0.00493870	-0.00621126	-0.00736540	-0.00562318	-0.00338155	-0.00435380	-0.00396583	-0.00228520	0.00203132	-0.00122977	0.00209188	0.00156552	0.00320551	0.00120545	0.00049989	0.00140269	0.00460948	0.00159860	0.00126068	0.00203823	0.00435097	0.00089903	0.00285306	0.00173201	0.00210884	0.00316424	0.00251476	0.00137745	0.00335723	0.00141690	0.00311210	0.00293109	0.00300131	0.00181467	0.00269316	0.00044185	0.00428243	0.00185556	0.00203222	0.00153421	0.00255941	0.00170178	0.00158588	0.00208689	0.00503540	0.00236806	0.00092387	0.00120464	0.00341729	0.00245464	0.00114330	0.00217587	0.00390744	0.00185088	0.00124884	0.00166783	0.00383631	0.00215496	0.00151052	0.00205822	0.00277285	0.00194848	0.00180344	0.00177820	0.00140930	0.00367831	0.00216640	0.00200842	0.00205326	0.00234493	0.00231642	0.00216254	0.00287484	0.00161272	0.00158930	0.00124770	0.00316697	0.00159680	0.00156697	0.00127375	0.00296206	0.00250241	0.00215559	0.00096091	0.00370524	0.00242347	0.00135146	0.00102416	0.00368866	0.00284718	0.00162435	0.00166528	0.00272730	0.00159622	0.00205128	0.00225597	0.00352554	0.00166809	0.00197079	0.00218355	0.00330300	0.00257888	0.00157814	0.00165366	0.00331435	0.00117166	0.00270138	0.00277279	0.00331529	0.00255847	0.00276155	0.00237737	0.00267364	0.00231121	0.00327949	0.00231142	0.00358234	0.00261203	0.00211555	0.00325581	0.00435954	0.00346935	0.00455063	0.00348437	0.00528568	0.00223022	0.00330229	0.00212895	0.00487613	0.00383689	0.00425689	0.00265458	0.00463309	0.00545021	0.00443278	0.00224487	0.00592820	0.00489538	0.00524024	0.00424883	0.00619335	0.00578532	0.00782645	0.00564005	0.00892363	0.00416042	0.00380917	0.00406344	0.00978049	0.00677749	0.00825753	0.00675498	0.00576364	0.00458861	0.00677433	0.00618138	0.00765489	0.00768528	0.00829462	0.00418801	0.01145151	0.00471412	0.00903427	0.00405853	0.00556075	0.00705142	0.01103934	0.00874111	0.00778475	0.00826728	0.00870190	0.00792727	0.01133478	0.00992812	0.00682899	0.00300653	0.01041734	0.01085916	0.00830749	0.00465775	0.00831564	0.00678278	0.00553981	0.01012504	0.00771278	0.00791555	0.00521291	0.00902352	0.01072697	0.00514174	0.00562075	0.00676285	0.00935737	0.00629047	0.00755935	0.00662808	0.00874432	0.00584059	0.00651781	0.00592228	0.00957099	0.00746607	0.00851209	0.00426086	0.00557033	0.00693201	0.00560181	0.00575232	0.01065414	0.00680502	0.00762313	0.00462466	0.00786798	0.00732575	0.00745221	0.00318977	0.00656673	0.00698259	0.00839245	0.00412389	0.00992707	0.00771285	0.01035842	0.00489413	0.00677180	0.00917590	0.00708449	0.00377205	0.00808195	0.00590908	0.00677240	0.00456292	0.00400058	0.00469037	0.00405457	0.00440941	0.00496834	0.00502306	0.00496012	0.00421054	0.00553090	0.00414989	0.00516640	0.00359633	0.00438925	0.00328837	0.00402624	0.00523167	0.00637334	0.00458282	0.00466237	0.00261068	0.00559872	0.00214011	0.00585896	0.00238460	0.00634523	0.00313458	0.00594771	0.00531413	0.00344056	0.00348966	0.00462581	0.00409044	0.00384004	0.00360274	0.00474450	0.00379317	0.00396173	0.00479863	0.00710430	0.00452075	0.00670697	0.00559602	0.00761400	0.00263335	0.00529775	0.00366836	0.00544560	0.00430145	0.00436522	0.00299252	0.00487619	0.00353709	0.00395168	0.00280760	0.00406903	0.00229538	0.00225308	0.00120105	0.00203103	0.00169379	0.00208845	0.00140516	0.00118510	0.00128791	0.00140344	0.00128765	0.00196578	0.00126929	0.00221769	0.00135391	0.00184582	0.00154638	0.00223959	0.00091870	0.00150606	0.00055509	0.00143603	0.00055142	0.00152845	0.00009158	0.00108579	0.00085481	0.00170835	0.00035363	0.00092279	0.00048178	0.00133564	0.00049141	0.00127857	0.00049804	0.00159997	0.00021439	0.00052877	0.00113065	0.00147050	0.00036011	-21.47483647
-0.5001	-21.47483647	-21.47483647	-21.47483647	-21.47483647	-21.47483647	-21.47483647	-0.70556182	-21.47483647	-21.47483647	-21.47483647	-21.47483647	-21.47483647	-21.47483647	-21.47483647	-21.47483647	-21.47483647	-21.47483647	-21.47483647	-21.47483647	-21.47483647	0.95555890	-21.47483647	-21.47483647	-21.47483647	-21.47483647	-21.47483647	-21.47483647	-21.47483647	-21.47483647	-21.47483647	-21.47483647	-21.47483647	0.43538648	0.22783279	0.30840509	0.16762377	0.01456744	0.02171343	0.02432809	0.11057973	-0.04943523	0.05632104	0.02277004	0.05381070	-0.04131099	0.04047240	0.07715284	0.04303124	0.02142297	0.03584555	0.03133753	0.02746081	0.02522639	0.03033427	0.01851239	0.03053773	0.02277782	0.02866556	0.02611490	0.02574077	0.02506724	0.03048084	0.02486322	0.02715054	0.03240162	0.03212957	0.02473832	0.03170567	0.02364956	0.03012953	0.02624620	0.03444840	0.02342683	0.02851385	0.02726242	0.02904416	0.03491100	0.03557175	0.02714104	0.02467463	0.01963707	0.02245832	0.01748215	0.02146967	0.01129444	0.02237301	0.00850039	0.02155454	0.00202896	0.01256150	0.02271318	0.02866865	0.01769156	0.02172298	0.02024216	0.02047132	0.02092138	0.02482923	0.02102935	0.02060043	0.01539305	0.02097805	0.01721874	0.01770034	0.01477238	0.01667198	0.01670889	0.01385944	0.01567607	0.02996495	0.02151006	0.01644321	0.02056206	0.01212194	0.01278297	0.01198677	0.01123776	0.01430658	0.00747635	0.00519458	0.00460289	0.00378875	0.00078354	-0.00425979	-0.00232587	-0.01169578	-0.01200421	-0.01421296	-0.02113886	-0.02805059	-0.02798535	-0.03233587	-0.03608678	-0.03808733	-0.03951588	-0.03703014	-0.04150244	-0.03877948	-0.04076588	-0.04666387	-0.04537348	-0.04540543	-0.04686874	-0.04545985	-0.04677880	-0.04956365	-0.04824400	-0.04909774	-0.05009375	-0.04984442	-0.04967894	-0.04882618	-0.05032365	-0.04695770	-0.04946257	-0.05064250	-0.05289617	-0.05154080	-0.05472891	-0.05551432	-0.05678555	-0.05709191	-0.06177011	-0.06136770	-0.06413248	-0.06341762	-0.06374865	-0.05891703	-0.05980852	-0.05506878	-0.04622420	-0.03960274	-0.03138538	-0.02277388	-0.01552444	-0.00890808	-0.00383230	0.00081278	0.00175336	0.00543454	0.00271319	0.00297041	0.00059436	-0.00065257	-0.00317139	-0.00367801	-0.00593011	-0.00697050	-0.00816922	-0.00890275	-0.00985932	-0.00882798	-0.00759225	-0.00569586	-0.00611132	-0.00556303	-0.00331912	-0.00368917	-0.00366342	-0.00138169	-0.00184788	0.00031546	-0.00209714	0.00008252	0.00067332	0.00132541	-0.00020059	0.00000272	0.00118345	0.00008222	-0.00123682	-0.00025995	-0.00157637	-0.00064518	-0.00035082	-0.00106106	-0.00141390	0.00156740	-0.00139125	-0.00026371	-0.00050386	0.00035836	-0.00135231	-0.00099695	-0.00079645	-0.00026774	-0.00083517	0.00022879	-0.00119855	-0.00015941	-0.00081509	-0.00083761	-0.00135858	0.00129291	-0.00039762	-0.00025762	-0.00090073	0.00032355	-0.00118688	-0.00079912	-0.00221993	-0.00000607	-0.00039781	0.00012506	-0.00080379	0.00050904	-0.00116935	-0.00105260	-0.00047751	0.00066501	-0.00060769	-0.00140168	-0.00081133	-0.00032340	-0.00072431	-0.00006961	-0.00068584	-0.00059324	-0.00137335	-0.00076066	-0.00136577	0.00104999	-0.00052886	-0.00005939	-0.00079803	-0.00005561	-0.00065706	-0.00066609	-0.00021500	-0.00093623	-0.00099454	-0.00015317	-0.00077000	-0.00025329	-0.00129857	-0.00082888	-0.00115199	0.00001569	-0.00011731	-0.00052880	-0.00094454	-0.00009598	-0.00077401	0.00003535	-0.00201164	-0.00065075	-0.00104268	-0.00144945	-0.00092806	0.00063845	0.00031292	-0.00062218	-0.00094411	0.00009804	-0.00172630	-0.00070379	-0.00131265	0.00022372	-0.00037376	0.00095607	-0.00175521	-0.00104954	-0.00027045	0.00053492	-0.00239204	0.00087102	-0.00099128	-0.00095385	-0.00273136	-0.00063244	-0.00027675	-0.00044189	-0.00232914	-0.00302139	-0.00142637	-0.00148083	-0.00153183	-0.00074222	-0.00242575	-0.00023776	-0.00381569	-0.00073432	-0.00162322	-0.00380534	-0.00180559	-0.00033638	-0.00279023	-0.00214661	-0.00312118	-0.00181795	-0.00303632	-0.00356555	-0.00314187	-0.00008628	0.00095277	-0.00482088	-0.00634994	-0.00301985	-0.00316319	-0.00462889	-0.00170635	-0.00004711	-0.00465072	-0.00148352	-0.00564057	-0.00253475	-0.00574420	-0.00498837	-0.00358906	-0.00203255	-0.00528245	-0.00441794	-0.00720691	-0.00134860	-0.00366825	-0.00353629	-0.00695970	-0.00321215	-0.00721776	-0.00548195	-0.00415101	-0.00264519	-0.00443874	-0.00543378	-0.00697344	-0.00520517	-0.00198883	-0.00410345	-0.00548115	-0.00446986	-0.00000761	-0.00315271	-0.00563945	-0.00353565	-0.00131023	-0.00314030	-0.00468126	-0.00210349	-0.00306196	-0.00409687	-0.00960435	-0.00174584	-0.00277771	-0.00428804	-0.00397659	-0.00276289	-0.00347995	-0.00565664	-0.00502636	-0.00315785	-0.00390961	-0.00163020	-0.00544471	-0.00210263	-0.00193631	-0.00639729	-0.00328434	-0.00236482	-0.00614533	-0.00402327	-0.00613834	-0.00238451	-0.00649787	-0.00351314	-0.00433364	-0.00210877	-0.00246683	-0.00533321	-0.00369831	-0.00378759	-0.00314060	-0.00288251	-0.00348974	-0.00478115	-0.00516620	-0.00411130	-0.00424496	-0.00245804	-0.00097220	-0.00423626	-0.00529898	-0.00185643	-0.00392569	-0.00497853	-0.00449767	-0.00131345	-0.00104405	-0.00299230	-0.00339903	-0.00386565	-0.00184577	-0.00472318	-0.00319932	-0.00322383	-0.00253113	-0.00104589	-0.00413807	-0.00029261	-0.00287370	-0.00425971	-0.00448551	-0.00160746	-0.00055123	-0.00272119	-0.00289413	-0.00280944	-0.00204973	-0.00360107	-0.00453419	-0.00299929	-0.00294425	-0.00548036	-0.00290938	-0.00076860	-0.00264406	-0.00505126	-0.00405769	-0.00180376	-0.00331306	-0.00328004	-0.00199771	-0.00311860	-0.00146851	-0.00319707	-0.00177634	-0.00224702	-0.00101549	-0.00225644	-0.00088568	-0.00124967	-0.00144569	-0.00155152	-0.00198021	-0.00163232	-0.00092472	-0.00211988	-0.00109682	-0.00082595	-0.00111753	-0.00158955	-0.00146354	-0.00058197	-0.00083616	-0.00112770	-0.00125567	-0.00118496	-0.00041061	-0.00071785	-0.00113596	-0.00088531	-0.00021065	-0.00100563	-0.00105172	-0.00111191	-0.00061145	-0.00102701	-0.00101207	-0.00086404	-0.00042928	-0.00084459	-0.00085230	-0.00084653	-0.00043080	-0.00059821	-0.00101629	-0.00038620	-0.00067782	-0.00194088	-0.00108366	-0.00160589	-0.00058578	0.58613199
-0.4501	-21.47483647	-21.47483647	-21.47483647	-21.47483647	-21.47483647	-21.47483647	-21.47483647	-21.47483647	-21.47483647	-21.47483647	-21.47483647	-21.47483647	-21.47483647	-21.47483647	-21.47483647	-21.47483647	-21.47483647	-21.47483647	-21.47483647	-21.47483647	-21.47483647	-21.47483647	-21.47483647	-21.47483647	-21.47483647	-21.47483647	-21.47483647	-21.47483647	-21.47483647	-21.47483647	-21.47483647	-21.47483647	-21.47483647	-0.34887954	0.09775290	0.07790750	-0.06220798	0.08136803	0.08194430	0.10202971	0.01046814	0.02937844	-0.00764838	-0.01103605	0.03058189	0.02443125	0.02638242	0.02249393	0.05868149	0.02676799	0.01742775	0.02805298	0.02849948	0.01448770	0.01728666	0.02511031	0.03297644	0.02363702	0.02738201	0.02682612	0.03001312	0.02147707	0.02137035	0.02670840	0.03085340	0.02585360	0.03048111	0.03257536	0.02497398	0.02469401	0.03008880	0.02621742	0.02035874	0.02974557	0.03080677	0.02683611	0.02922656	0.02657923	0.03609204	0.01206871	0.01464948	0.01307992	0.04552775	0.00246557	0.01823823	0.01944978	0.03194157	-0.00148676	0.01587035	0.01028080	0.02155958	0.02465417	0.02216249	0.01420766	0.01656792	0.01468513	0.02541811	0.01884521	0.02281964	0.02081359	0.02183919	0.01542213	0.02086258	0.02149787	0.01252380	0.00832163	0.01133735	0.01646323	0.01613907	0.02397893	0.01712032	0.01631462	0.01241721	-0.00093770	0.01471327	0.00687482	0.00734327	0.00432502	0.00178741	-0.00022281	-0.00170758	-0.00348946	-0.00332136	-0.01064638	-0.01503011	-0.01864063	-0.01887102	-0.02318946	-0.02868329	-0.03066525	-0.03098160	-0.03395531	-0.03505391	-0.03899689	-0.03899754	-0.03982300	-0.04059733	-0.04073493	-0.04305633	-0.04633759	-0.04389952	-0.04458889	-0.04727507	-0.04625863	-0.04727234	-0.05160169	-0.04793242	-0.05107114	-0.04858241	-0.05193033	-0.04993196	-0.04831313	-0.05257138	-0.05153573	-0.04731201	-0.05136011	-0.05208806	-0.05123189	-0.04975240	-0.05210694	-0.05002371	-0.05078635	-0.04944171	-0.05020887	-0.05218440	-0.05084158	-0.04816441	-0.04934388	-0.04934365	-0.04987632	-0.04440388	-0.04573716	-0.03880268	-0.03455267	-0.02811349	-0.02596079	-0.02072274	-0.01444193	-0.00828299	-0.00434337	0.00123363	0.00445628	0.00674623	0.00792306	0.00949711	0.00754267	0.00740609	0.00394731	0.00255990	-0.00230554	-0.00225220	-0.00349406	-0.00422884	-0.00448396	-0.00640457	-0.00781744	-0.00834982	-0.01079429	-0.00746462	-0.00678762	-0.00504407	-0.00706149	-0.00367205	-0.00350693	-0.00164454	-0.00356159	-0.00079410	-0.00036288	0.00074801	-0.00166625	0.00120756	-0.00015005	-0.00008888	0.00023900	0.00176877	-0.00022421	-0.00046705	0.00039320	0.00007117	0.00034062	0.00027830	-0.00049387	0.00086301	-0.00077596	0.00020196	-0.00092698	0.00178856	0.00181081	0.00038344	-0.00090039	0.00079523	-0.00067146	0.00117283	0.00121611	0.00096424	0.00030957	0.00188409	-0.00085872	0.00032489	0.00071594	0.00091248	-0.00000248	0.00071125	0.00142723	0.00131240	-0.00002874	0.00078201	0.00050018	0.00163247	-0.00043597	0.00130865	0.00061791	0.00069488	-0.00102968	0.00263088	0.00066641	0.00189286	-0.00047082	0.00155037	0.00078305	0.00009239	-0.00015026	0.00136759	0.00015264	0.00032016	-0.00024338	0.00083975	0.00169716	0.00110482	0.00016079	0.00114542	0.00032365	0.00075880	0.00089736	0.00084143	0.00048378	0.00077168	-0.00013756	0.00100443	0.00094736	0.00105420	0.00046774	0.00108755	0.00049011	0.00128414	-0.00086484	0.00083566	0.00101571	0.00144649	0.00137849	0.00122116	0.00073978	0.00102395	0.00081564	0.00197480	0.00082931	0.00158683	-0.00011938	0.00143133	0.00215181	0.00088568	0.00014003	0.00137648	0.00131776	0.00167018	0.00037878	0.00210972	0.00182105	0.00038306	-0.00046019	0.00246248	0.00119673	0.00056103	-0.00070242	0.00138504	0.00103220	0.00298436	0.00120240	0.00149937	0.00197150	0.00112789	0.00128856	0.00177850	0.00226129	0.00259714	0.00354708	0.00348986	0.00406683	0.00423017	-0.00009636	0.00163813	0.00508597	0.00412499	0.00240529	0.00344865	0.00179584	0.00575537	0.00172514	0.00290038	0.00437872	0.00405579	0.00172984	-0.00000020	0.00628082	0.00290955	0.00312655	0.00472895	0.00394977	0.00317123	-0.00012949	0.00350696	0.00363660	0.00155211	-0.00040396	0.00441430	0.00417775	0.00397869	-0.00039385	0.00220244	0.00462847	0.00494278	0.00361427	0.00245070	0.00260253	0.00322638	0.00412893	0.00771508	0.00441869	0.00611677	0.00216527	0.00632651	0.00460569	0.00746650	0.00308338	0.00426459	0.00309754	0.00377983	0.00194416	0.00456348	0.00487655	0.00494710	0.00194783	0.00506418	0.00370395	0.00829047	0.00209766	0.00424992	0.00520985	0.00643247	0.00251204	0.00249394	0.00800105	0.00457447	0.00380890	0.00295720	0.00667980	0.00407293	0.00209603	0.00345174	0.00632217	0.00173195	0.00371374	0.00426374	0.00552548	0.00456674	0.00711114	0.00473835	0.00419038	0.00704173	0.00197596	0.00486294	0.00325597	0.00260385	0.00487211	0.00291164	0.00243914	0.00562098	0.00123137	0.00385137	0.00242455	0.00489450	0.00287242	0.00379646	0.00409237	0.00428899	0.00334273	0.00442662	0.00495864	0.00284991	0.00058284	0.00301441	0.00349010	0.00535611	0.00103288	0.00218109	0.00471609	0.00269780	0.00059278	0.00263531	0.00472629	0.00390746	0.00186208	0.00540171	0.00397277	0.00435646	0.00290707	0.00400446	0.00432694	0.00468109	0.00046257	0.00567575	0.00258287	0.00459246	0.00527644	0.00536708	0.00221588	0.00452914	0.00330025	0.00242631	0.00252707	0.00330438	0.00321548	0.00261609	0.00280528	0.00330972	0.00397804	0.00265516	0.00328097	0.00240823	0.00145569	0.00141555	0.00253710	0.00294942	0.00188197	0.00153636	0.00161381	0.00261927	0.00136944	0.00134241	0.00174018	0.00178703	0.00131551	0.00121872	0.00216728	0.00177271	0.00079657	0.00100522	0.00191146	0.00141580	0.00128140	0.00159346	0.00189417	0.00104380	0.00100927	0.00115121	0.00163694	0.00119884	0.00114571	0.00107348	0.00132120	0.00100152	0.00099745	0.00128842	0.00147245	0.00124627	0.00164683	0.00152080	0.00201965	0.00197726	0.00263854	0.00131888	-21.47483647
-0.4001	-21.47483647	-21.47483647	-21.47483647	-21.47483647	-21.47483647	-21.47483647	-21.47483647	-21.47483647	-21.47483647	-21.47483647	-21.47483647	-21.47483647	-21.47483647	-21.47483647	-21.47483647	-21.47483647	-21.47483647	-21.47483647	-21.47483647	-21.47483647	-21.47483647	-21.47483647	-21.47483647	-21.47483647	-21.47483647	-21.47483647	-21.47483647	-21.47483647	-21.47483647	-21.47483647	-21.47483647	-21.47483647	-21.47483647	1.06331726	0.32970844	-0.09911724	-0.00710699	0.14364195	-0.00560801	0.04536042	-0.04991143	0.07811498	-0.00867288	0.06670191	-0.02266825	0.04536141	0.04403205	0.03826782	-0.00050718	0.04821419	0.02559883	0.03778610	0.01371210	0.03661307	0.02231712	0.03239364	0.01736512	0.03215731	0.02580344	0.03091135	0.02194880	0.02976446	0.02208412	0.03067680	0.02500019	0.03406138	0.02646250	0.03148255	0.02151376	0.03182273	0.02531745	0.03202492	0.02337272	0.02904935	0.02713681	0.03801592	0.03717226	0.03965192	0.02393624	0.03673374	0.01850514	0.00860443	0.03445338	0.04256207	0.01416706	0.02359114	0.01397796	0.02628133	0.02008183	0.01741044	0.02396699	0.03360260	0.01313636	0.01779621	0.02578618	0.01967265	0.01807056	0.02400550	0.02427479	0.02660632	0.01169586	0.01817268	0.01807944	0.02285836	0.00556869	0.01664133	0.01464195	0.01593935	0.01552907	0.02802684	0.02256971	0.01626688	0.01286476	0.01147275	0.01306000	0.01234699	0.00864250	0.01193614	0.00488022	0.00775671	-0.00119254	0.00206797	-0.00358005	-0.00433480	-0.01031053	-0.01025766	-0.01777587	-0.01341730	-0.02302174	-0.02708798	-0.02976085	-0.03036525	-0.03555146	-0.03638301	-0.03843922	-0.03720811	-0.03943645	-0.03762308	-0.03916847	-0.04284889	-0.04641238	-0.04553813	-0.04659399	-0.04257789	-0.04453301	-0.04677904	-0.04641406	-0.04802062	-0.05070178	-0.05084832	-0.05158967	-0.04858335	-0.05116273	-0.04603814	-0.04689577	-0.04799368	-0.05275995	-0.05012592	-0.04926665	-0.05267556	-0.04868341	-0.04851213	-0.05082224	-0.04930685	-0.04555023	-0.04275937	-0.04630107	-0.04108513	-0.04585030	-0.04612045	-0.04330198	-0.04239569	-0.04168027	-0.03906928	-0.03875511	-0.03663422	-0.03467507	-0.03125553	-0.03012356	-0.02429859	-0.02272719	-0.01811521	-0.01488825	-0.00780357	-0.00405963	0.00083175	0.00172088	0.00773612	0.00726474	0.00871327	0.00833859	0.00955139	0.00782468	0.00827190	0.00436885	0.00328198	0.00122572	-0.00003377	-0.00449779	-0.00443208	-0.00877267	-0.00735483	-0.00888733	-0.00749241	-0.00639429	-0.00558710	-0.00604970	-0.00483566	-0.00412427	-0.00213663	-0.00476784	-0.00190484	-0.00316137	0.00007783	-0.00131622	-0.00017413	-0.00062007	0.00167800	-0.00180811	0.00115395	0.00035126	0.00137158	-0.00024355	0.00152728	0.00024590	0.00029460	-0.00089036	0.00181615	-0.00081553	0.00112650	-0.00005946	-0.00069735	0.00020486	0.00161675	0.00034135	0.00159572	0.00145870	0.00118832	-0.00105778	0.00155034	-0.00087034	0.00109395	0.00032639	0.00150658	0.00015362	0.00191460	0.00018257	-0.00017964	0.00076363	0.00122224	-0.00053284	-0.00032501	-0.00121068	0.00056229	0.00085647	0.00028267	0.00002789	0.00043703	-0.00051336	-0.00001133	0.00004003	0.00077861	-0.00070222	0.00062101	0.00007703	0.00152996	-0.00104918	0.00101980	0.00057040	-0.00045202	-0.00058500	0.00077740	-0.00010893	0.00171029	0.00014025	0.00033807	-0.00045380	0.00016982	-0.00008307	0.00134211	-0.00011141	0.00104928	-0.00001037	0.00078340	-0.00034971	0.00006942	-0.00085019	0.00083459	-0.00077171	0.00134357	-0.00034232	0.00056914	0.00029721	0.00115084	0.00024444	0.00013656	-0.00092826	0.00080596	-0.00114564	0.00085343	-0.00075589	0.00192743	0.00051250	0.00115034	-0.00085976	0.00065303	-0.00004709	0.00064512	-0.00110952	0.00131977	-0.00138088	0.00030661	-0.00001947	-0.00109211	-0.00223858	0.00001684	-0.00038232	0.00047301	0.00001568	-0.00051268	-0.00221064	0.00158946	-0.00172378	-0.00152037	-0.00080009	0.00191901	0.00020086	0.00232762	-0.00263159	-0.00021343	-0.00080470	-0.00014383	-0.00320095	0.00094111	-0.00123289	-0.00092049	-0.00407847	0.00075294	-0.00224776	-0.00120994	-0.00139296	0.00253563	-0.00165691	-0.00083000	-0.00321315	0.00091429	-0.00143401	-0.00326104	-0.00004034	0.00257018	-0.00019562	-0.00405720	-0.00384882	0.00283499	0.00015089	0.00056800	-0.00059733	-0.00105829	-0.00544430	-0.00106735	-0.00411281	0.00203708	-0.00335280	-0.00364690	-0.00280444	0.00048812	-0.00157269	-0.00164436	-0.00425512	0.00165447	0.00140861	0.00133263	-0.00351651	0.00544028	-0.00072141	-0.00305002	-0.00494878	0.00064276	0.00051002	-0.00110467	-0.00382319	0.00014328	-0.00137867	-0.00192375	-0.00070401	-0.00074833	-0.00211870	-0.00176750	-0.00586916	-0.00105876	-0.00259182	-0.00147191	-0.00325745	-0.00045698	-0.00218423	-0.00531503	-0.00317265	-0.00031874	-0.00286184	-0.00283039	-0.00539407	-0.00174580	-0.00218032	-0.00381007	-0.00308200	0.00342922	-0.00360245	-0.00285379	-0.00280655	-0.00344453	-0.00060758	-0.00197095	-0.00394568	-0.00025798	-0.00389162	-0.00425104	-0.00181342	-0.00057665	-0.00211216	-0.00311688	-0.00386234	-0.00002123	-0.00308727	-0.00372543	-0.00394649	0.00049455	-0.00135745	-0.00150851	-0.00386556	-0.00230633	-0.00047054	-0.00302209	-0.00273264	-0.00165196	-0.00263772	-0.00182236	-0.00450418	-0.00201523	-0.00201905	-0.00171876	-0.00176375	-0.00108121	0.00022089	-0.00266028	-0.00202192	-0.00072065	-0.00232611	-0.00428926	-0.00227605	-0.00304319	-0.00309478	-0.00390475	-0.00471518	-0.00186112	-0.00240629	-0.00375006	-0.00311948	-0.00138727	-0.00337402	-0.00343729	-0.00310075	-0.00123078	-0.00134879	-0.00298643	-0.00279274	-0.00074045	-0.00095550	-0.00131882	-0.00189905	-0.00055428	-0.00150093	-0.00162587	-0.00175986	-0.00051551	-0.00106947	-0.00154116	-0.00094003	0.00004132	-0.00072011	-0.00123727	-0.00156991	-0.00086926	-0.00065460	-0.00179364	-0.00141861	-0.00135619	-0.00070185	-0.00080055	-0.00074760	-0.00044519	-0.00105132	-0.00060966	-0.00086248	-0.00067221	-0.00096853	-0.00110216	-0.00068600	-0.00013837	-0.00065256	-0.00058579	-0.00107633	-0.00063023	-0.00047084	-0.00061072	-0.00110888	-0.00018620	-0.00066859	-0.00120740	-0.00062592	-0.00167011	-0.00040635	-21.47483647
-0.3501	-21.47483647	-21.47483647	-21.47483647	-21.47483647	-21.47483647	-21.47483647	-21.47483647	-21.47483647	-21.47483647	-21.47483647	-21.47483647	-21.47483647	-21.47483647	-21.47483647	-21.47483647	-21.47483647	-21.47483647	-21.47483647	-21.47483647	-21.47483647	-21.47483647	-21.47483647	-21.47483647	-21.47483647	-21.47483647	-21.47483647	-21.47483647	-21.47483647	-21.47483647	-21.47483647	-21.47483647	-21.47483647	-21.47483647	0.27583769	-0.48206968	-0.01531111	0.05629613	0.00016150	-0.00777441	0.03043559	0.13193284	-0.07502255	-0.05935491	0.01380687	0.10277489	0.00227263	0.03755041	0.03242232	0.04774132	0.01358828	0.03136850	0.03265407	0.03437296	0.01575024	0.02402600	0.02525621	0.02971601	0.02434292	0.02947622	0.02086600	0.03251939	0.02154835	0.02480485	0.02710136	0.03713957	0.02872547	0.02944582	0.02424190	0.02749843	0.02973669	0.02919416	0.01833819	0.02055446	0.03281294	0.03123628	0.01835341	0.03218501	0.03836231	0.02065273	-0.00280420	0.00981648	0.01638753	0.03258990	-0.00081706	0.00514752	0.01664070	0.00793728	-0.01208048	0.01408237	0.00316503	0.01709399	0.01911551	0.02313189	0.01047567	0.02374316	0.01508472	0.02749547	0.01212004	0.02412679	0.01464111	0.01929224	0.01437226	0.01639430	0.01954893	0.00774501	0.00731254	0.01837041	0.01156061	0.02019073	0.02631938	0.02485653	0.01839817	0.01501158	0.00622567	0.01275038	0.00790435	0.00947605	0.01103339	0.00524225	0.00068822	0.00255946	0.00236075	-0.00399166	-0.01212584	-0.00854058	-0.01667732	-0.01941999	-0.02069194	-0.02367792	-0.03070074	-0.03310837	-0.03627566	-0.03304472	-0.03928094	-0.04029919	-0.04066483	-0.03822320	-0.04381393	-0.04118704	-0.04742205	-0.04395670	-0.04826117	-0.04670764	-0.04578321	-0.04668688	-0.05336246	-0.04801110	-0.04966026	-0.05356800	-0.05345174	-0.04962168	-0.04968781	-0.05326432	-0.05145093	-0.04746985	-0.05291337	-0.05387609	-0.05155948	-0.05179005	-0.05503926	-0.05121907	-0.05037199	-0.04998281	-0.05053297	-0.04839165	-0.04592145	-0.04538459	-0.04822912	-0.04863314	-0.04867215	-0.04460646	-0.04855509	-0.04262470	-0.04298850	-0.04194170	-0.04304003	-0.04128925	-0.04166733	-0.03796718	-0.03949570	-0.03323489	-0.03385059	-0.02958533	-0.02906765	-0.02514478	-0.02190524	-0.01779474	-0.01800587	-0.01088814	-0.01097500	-0.00418991	-0.00075219	0.00401348	0.00773183	0.00888037	0.00856121	0.00958765	0.00648400	0.00843668	0.00664486	0.00440908	0.00292363	0.00100360	-0.00144587	-0.00399384	-0.00566440	-0.00528741	-0.00978419	-0.00643842	-0.00692009	-0.00733462	-0.00968652	-0.00908437	-0.00750222	-0.00570464	-0.00716334	-0.00401655	-0.00388962	-0.00407912	-0.00373469	-0.00134639	-0.00162862	-0.00127488	-0.00233320	0.00021035	-0.00102098	0.00096143	-0.00073992	-0.00043966	-0.00157593	-0.00060688	-0.00002493	0.00071274	-0.00168150	0.00011800	-0.00064286	0.00016641	-0.00086384	0.00031152	0.00004836	0.00065844	-0.00115751	0.00037597	-0.00078892	-0.00086693	-0.00119195	0.00053164	-0.00122736	-0.00009375	0.00029649	0.00129481	-0.00119347	-0.00052633	-0.00055585	0.00110045	-0.00104296	0.00010465	-0.00083024	0.00034392	-0.00088782	-0.00073164	-0.00019481	0.00029261	-0.00059142	0.00019590	-0.00020324	0.00004033	-0.00074213	0.00056849	-0.00106986	-0.00033348	-0.00030774	0.00020179	-0.00020538	-0.00014694	-0.00037418	-0.00072572	-0.00035908	0.00057111	0.00016686	0.00020760	-0.00084858	0.00091844	0.00040094	-0.00041716	-0.00234212	0.00059512	0.00044652	-0.00049889	-0.00090958	0.00090305	0.00028801	0.00040948	-0.00078106	0.00038305	-0.00139007	-0.00090976	-0.00164271	0.00108388	-0.00204926	-0.00206750	-0.00096675	0.00193352	-0.00049948	0.00082694	-0.00097414	0.00042039	-0.00016129	-0.00073595	-0.00124781	0.00065215	-0.00127402	-0.00067098	-0.00135476	-0.00057496	-0.00033986	0.00109546	-0.00136065	0.00053122	-0.00021442	-0.00061936	-0.00231870	-0.00023768	-0.00134242	0.00036459	-0.00267742	0.00082229	0.00101231	0.00122926	-0.00140288	0.00067459	0.00080967	0.00029201	-0.00326232	0.00101131	0.00052127	-0.00038387	-0.00385335	0.00201103	-0.00024494	0.00070277	-0.00053491	0.00089528	-0.00255996	-0.00257347	0.00129934	-0.00032781	-0.00156237	0.00045314	0.00215378	0.00509235	-0.00098496	-0.00005521	-0.00078810	0.00158059	-0.00068863	0.00170111	-0.00118384	-0.00134914	-0.00171956	0.00103492	-0.00372887	-0.00210322	-0.00130682	0.00180008	-0.00227551	0.00086338	-0.00185950	0.00463753	-0.00431318	0.00113372	0.00281018	0.00219646	-0.00367683	0.00200961	0.00222116	0.00163223	-0.00339110	0.00353596	0.00192428	-0.00036089	-0.00186462	0.00282914	-0.00016638	0.00018817	-0.00173440	0.00228197	-0.00062059	0.00098324	-0.00044212	0.00109929	0.00298178	0.00195529	0.00018422	0.00327240	-0.00102462	0.00152351	0.00168127	0.00028894	-0.00211718	0.00077827	0.00178275	0.00305522	0.00177489	0.00215007	0.00178049	0.00246621	-0.00178993	0.00258413	0.00025739	0.00002335	0.00178055	0.00243771	-0.00042883	0.00085902	0.00117504	0.00263649	-0.00061506	0.00188608	0.00205375	0.00238038	-0.00015299	0.00043364	-0.00010993	0.00148031	-0.00083878	0.00176021	0.00335608	0.00030894	-0.00336029	0.00242926	0.00238363	0.00219358	-0.00095225	0.00098032	0.00211596	0.00054943	0.00042855	0.00063027	0.00063042	0.00173010	0.00139918	0.00199195	0.00059365	0.00229071	0.00062057	0.00251682	0.00267748	0.00313114	-0.00071361	0.00279928	0.00082992	0.00196039	0.00029772	0.00125457	-0.00008307	0.00201131	-0.00196370	-0.00033163	0.00235983	0.00152549	0.00060545	0.00146422	-0.00019402	0.00265554	0.00092761	0.00110231	0.00225512	0.00224869	0.00053518	0.00171547	0.00181269	0.00196217	0.00052463	0.00128182	0.00124068	0.00106656	0.00042615	0.00091788	0.00180171	-0.00002313	0.00028185	0.00111119	0.00105677	0.00048570	0.00003751	0.00058422	0.00078795	0.00067782	0.00005138	0.00077324	0.00044082	0.00084575	-0.00006153	0.00028884	0.00060861	0.00100158	0.00096007	0.00037599	0.00070980	0.00113305	0.00055864	0.00053222	0.00084489	0.00109490	0.00131529	0.00049334	0.00156380	0.00140967	0.00132833	0.00096310	-21.47483647
-0.3001	-21.47483647	-21.47483647	-21.47483647	-21.47483647	-21.47483647	-21.47483647	-21.47483647	-21.47483647	-21.47483647	-21.47483647	-21.47483647	-21.47483647	-21.47483647	-21.47483647	-21.47483647	-21.47483647	-21.47483647	-21.47483647	-21.47483647	-21.47483647	-21.47483647	-21.47483647	-21.47483647	-21.47483647	-21.47483647	-21.47483647	-21.47483647	-21.47483647	-21.47483647	-21.47483647	-21.47483647	-21.47483647	-0.33729799	-0.20998343	0.28211376	0.32740064	-0.01899950	-0.03133063	0.06447280	0.05731981	-0.01768042	0.00953442	0.00782164	0.07185763	-0.07016422	0.04370505	0.03146503	0.02733383	0.02480685	0.04938032	0.02839565	0.03881706	0.01900762	0.02597249	0.01920522	0.04551188	0.01957397	0.02885045	0.02545800	0.03204254	0.02843310	0.02678965	0.02824656	0.03300799	0.02762488	0.03217177	0.02839190	0.03258675	0.02372835	0.02794297	0.03066745	0.03239717	0.02248624	0.02491786	0.03064132	0.03634329	0.03537529	0.02231434	0.03445862	0.01841681	0.01681569	0.00195425	0.04327884	0.02671505	0.04342321	0.00909254	0.02799432	0.02239664	0.02521761	0.01072603	0.02787343	0.02456651	0.01510118	0.02136161	0.02725012	0.02757137	0.01975491	0.02499547	0.02658141	0.02661420	0.01522148	0.01832134	0.02188899	0.02401473	0.00751534	0.01482619	0.01630553	0.02156129	0.01734915	0.03164992	0.02322844	0.02662087	0.01730223	0.00999049	0.01395140	0.01443126	0.00681239	0.01159855	0.00895358	0.00951977	0.00051236	0.00403240	0.00021612	-0.00122908	-0.01125435	-0.01168980	-0.01179342	-0.01114663	-0.02624172	-0.02803667	-0.02979176	-0.02901995	-0.03693427	-0.03657698	-0.03824569	-0.03744476	-0.04149235	-0.03864361	-0.04031768	-0.04434176	-0.04852652	-0.04672983	-0.04853488	-0.04345826	-0.04705887	-0.04788439	-0.04720151	-0.04866239	-0.05215545	-0.05358262	-0.05117443	-0.04829893	-0.05240587	-0.04937936	-0.04931821	-0.04762903	-0.05359299	-0.05220263	-0.05062848	-0.05132930	-0.05101778	-0.05112345	-0.05191659	-0.04973288	-0.04761383	-0.04679718	-0.04714308	-0.04401149	-0.04889310	-0.04780539	-0.04397727	-0.04329021	-0.04440238	-0.04383980	-0.04182798	-0.04168712	-0.04223227	-0.03946400	-0.03750098	-0.03746527	-0.03794318	-0.03715044	-0.03242688	-0.03353887	-0.03103139	-0.02798892	-0.02632280	-0.02470940	-0.02353987	-0.02116879	-0.02034505	-0.01418534	-0.01269358	-0.00962834	-0.00845332	-0.00131582	-0.00065137	0.00054353	0.00509931	0.01043666	0.01061502	0.01083162	0.01170059	0.01419975	0.01091218	0.01063122	0.00914408	0.00855641	0.00634340	0.00186745	0.00059314	0.00065387	-0.00295640	-0.00555742	-0.00447331	-0.00434009	-0.00455100	-0.00498489	-0.00645859	-0.00481494	-0.00450725	-0.00449648	-0.00359711	-0.00287987	-0.00148506	-0.00211512	-0.00153968	0.00137947	-0.00018015	-0.00055726	0.00063598	0.00218320	0.00159455	0.00084851	0.00198371	0.00385144	0.00361512	0.00159502	0.00111025	0.00343669	0.00128339	0.00091244	0.00193958	0.00402425	0.00184448	0.00177736	0.00136928	0.00267891	0.00255005	0.00270753	0.00198339	0.00265985	0.00193405	0.00186780	0.00206508	0.00305259	0.00152565	0.00161690	0.00123034	0.00305019	0.00193310	0.00232552	0.00153632	0.00351599	0.00234935	0.00213391	0.00167829	0.00300397	0.00186679	0.00093141	0.00196932	0.00293688	0.00191795	0.00230353	0.00216242	0.00232403	0.00177269	0.00212799	0.00209729	0.00322532	0.00261664	0.00187695	0.00198023	0.00299883	0.00157837	0.00128174	0.00140071	0.00253484	0.00264451	0.00319531	0.00154725	0.00315883	0.00265639	0.00232551	0.00244544	0.00316903	0.00187963	0.00254223	0.00201290	0.00457271	0.00217755	0.00277976	0.00226522	0.00468610	0.00290814	0.00326805	0.00289090	0.00485004	0.00285145	0.00449592	0.00260315	0.00532951	0.00245627	0.00288811	0.00298806	0.00564691	0.00332161	0.00480924	0.00380238	0.00564882	0.00242620	0.00575912	0.00315610	0.00441988	0.00417407	0.00702837	0.00405992	0.01016266	0.00537611	0.00598100	0.00354309	0.00622862	0.00524476	0.00615118	0.00363421	0.00908990	0.00628367	0.00514011	0.00326713	0.00557828	0.00727449	0.00622986	0.00391346	0.00884025	0.00557125	0.00529339	0.00376468	0.00704987	0.00532423	0.00739856	0.00575536	0.00741332	0.00334354	0.00614629	0.00552980	0.00793069	0.00653653	0.00469205	0.00298930	0.01049832	0.00537340	0.01054886	0.00505545	0.00732284	0.00646700	0.00627337	0.00690929	0.00523305	0.00611181	0.00825356	0.00845297	0.00774347	0.00822834	0.00874324	0.00634721	0.00606721	0.00561010	0.00884506	0.00599215	0.00959154	0.00681278	0.00663979	0.00375987	0.00795642	0.00909113	0.00641568	0.00547846	0.00795346	0.00719771	0.00703893	0.00365731	0.01028958	0.00911373	0.00678796	0.00364070	0.00787481	0.00609726	0.00477080	0.00532316	0.00755772	0.00180824	0.00465602	0.00465111	0.00839147	0.00502906	0.00705726	0.00542086	0.00533395	0.00667260	0.00590154	0.00546593	0.00673933	0.00427904	0.00695926	0.00419197	0.00497240	0.00425757	0.00610076	0.00353319	0.00528144	0.00405607	0.00531311	0.00340258	0.00506150	0.00343338	0.00686495	0.00223487	0.00530411	0.00218377	0.00395383	0.00390370	0.00566988	0.00398525	0.00392270	0.00186844	0.00545573	0.00244953	0.00410343	0.00248099	0.00339476	0.00387695	0.00376129	0.00357610	0.00384166	0.00254283	0.00609053	0.00177505	0.00544324	0.00390104	0.00463621	0.00401566	0.00656069	0.00349286	0.00736975	0.00259041	0.00407012	0.00295174	0.00353268	0.00189728	0.00317693	0.00440608	0.00386873	0.00247633	0.00282742	0.00284468	0.00330552	0.00230075	0.00295465	0.00179822	0.00235319	0.00176355	0.00192519	0.00224157	0.00260178	0.00152954	0.00157053	0.00213782	0.00192543	0.00081734	0.00222725	0.00070166	0.00256018	0.00110560	0.00112487	0.00107774	0.00137706	0.00082780	0.00180697	0.00070992	0.00159540	0.00072433	0.00136899	0.00048287	0.00112881	0.00060522	0.00133332	0.00069825	0.00200645	0.00105076	0.00113279	0.00053515	0.00174791	0.00081361	0.00134031	0.00045151	0.00192616	0.00076237	0.00076261	0.00119119	0.00169332	0.00088963	-21.47483647
-0.2501	-21.47483647	-21.47483647	-21.47483647	-21.47483647	-21.47483647	-21.47483647	-21.47483647	-21.47483647	-21.47483647	-21.47483647	-21.47483647	-21.47483647	-21.47483647	-21.47483647	-21.47483647	-21.47483647	-21.47483647	-21.47483647	-21.47483647	-21.47483647	-21.47483647	-21.47483647	-21.47483647	-21.47483647	-21.47483647	-21.47483647	-21.47483647	-21.47483647	-21.47483647	-21.47483647	-21.47483647	-21.47483647	0.81004434	0.23185223	0.11286984	0.08246131	-0.00333324	0.10137382	-0.04401557	-0.01049991	0.03064981	0.00625765	0.03622138	-0.00525410	0.03596245	0.01513692	0.05267377	0.00063676	0.04898562	0.02826421	0.03216032	0.02972570	0.03976373	0.03248972	0.01923637	0.02271289	0.03491771	0.02902037	0.02074393	0.02336944	0.03545997	0.02216035	0.02332442	0.02937365	0.03578554	0.02840946	0.02829616	0.03000585	0.02668089	0.02819195	0.02753443	0.02579855	0.02298817	0.02845901	0.02861170	0.02744872	0.02448619	0.03763470	0.02846478	0.01532894	0.00333078	0.02735050	0.03229108	0.00188052	-0.00228150	0.01649505	0.01998207	-0.00122114	0.00924153	0.02290997	0.02227243	0.01606425	0.01399910	0.02139757	0.02446851	0.01207707	0.02727841	0.02082809	0.02122738	0.01563181	0.02564274	0.01712967	0.01910071	0.02070639	0.01291350	0.01061805	0.00826202	0.01355179	0.02072554	0.02152605	0.01514849	0.01447952	0.01863289	0.00409967	0.00461752	0.00766850	0.01015204	0.00284620	0.00144359	-0.00263999	0.00051806	-0.00736605	-0.00689057	-0.01151435	-0.01146526	-0.02207293	-0.01706002	-0.02215725	-0.02663081	-0.03195612	-0.03195212	-0.03553042	-0.03856578	-0.04047261	-0.03935927	-0.04239461	-0.04053245	-0.04326250	-0.04219629	-0.05067158	-0.04527945	-0.04785745	-0.04752951	-0.04753950	-0.04826818	-0.05301215	-0.05136339	-0.05277203	-0.05069676	-0.05359075	-0.05262385	-0.05081541	-0.05257839	-0.05334776	-0.05100230	-0.05585603	-0.05443182	-0.05467649	-0.05437177	-0.05515698	-0.05123319	-0.05314235	-0.05260813	-0.05171279	-0.05021061	-0.04888444	-0.04955847	-0.04951338	-0.04948287	-0.05138417	-0.04716415	-0.04860514	-0.04626337	-0.04590309	-0.04289216	-0.04556718	-0.04505637	-0.04399359	-0.04174337	-0.04498005	-0.04030482	-0.03935816	-0.03697084	-0.03882870	-0.03664265	-0.03446057	-0.03274303	-0.03367059	-0.03239285	-0.03369749	-0.02922617	-0.03073037	-0.02571177	-0.02112944	-0.02264137	-0.02255154	-0.01934402	-0.01936281	-0.01629064	-0.01250947	-0.00948714	-0.00812555	-0.00384576	-0.00052285	0.00321040	0.00328143	0.00734761	0.00786749	0.01077465	0.00944846	0.01055980	0.00834864	0.00794706	0.00680064	0.00657894	0.00310746	0.00212552	-0.00064504	-0.00240158	-0.00287238	-0.00596808	-0.00722266	-0.00601047	-0.00892084	-0.00818281	-0.00761845	-0.00633378	-0.00715529	-0.00812385	-0.00700571	-0.00607145	-0.00630083	-0.00429125	-0.00385645	-0.00234277	-0.00387787	-0.00243435	-0.00285698	-0.00237655	-0.00265588	-0.00187617	-0.00073031	-0.00101227	-0.00143650	-0.00085306	-0.00067308	-0.00018419	-0.00141370	0.00096799	0.00024904	-0.00009155	-0.00120328	-0.00082533	-0.00153769	0.00136524	-0.00154844	-0.00025803	-0.00204756	-0.00038123	-0.00013617	-0.00017387	-0.00085439	0.00018277	-0.00079875	-0.00048625	-0.00122267	-0.00006535	-0.00066957	0.00010673	-0.00112888	0.00015047	-0.00042376	-0.00013704	-0.00028386	-0.00033770	-0.00103306	-0.00076472	-0.00079721	0.00022133	-0.00063882	-0.00045713	-0.00094672	-0.00057511	-0.00140997	-0.00134298	-0.00141083	-0.00002388	-0.00119766	-0.00045763	-0.00043287	-0.00012507	-0.00057045	0.00016373	-0.00130172	-0.00063187	-0.00164347	-0.00106583	-0.00151581	-0.00094554	-0.00083875	-0.00144346	-0.00224924	-0.00066018	-0.00059163	-0.00100539	-0.00025732	-0.00129175	-0.00001913	-0.00139965	-0.00164576	-0.00061002	-0.00063151	0.00009132	-0.00290204	-0.00079060	-0.00115469	-0.00166824	-0.00162680	-0.00071067	-0.00144628	-0.00102021	-0.00286450	0.00006726	-0.00255188	0.00020681	-0.00036434	-0.00014549	-0.00052289	-0.00017938	-0.00183253	-0.00059914	-0.00172577	-0.00004686	-0.00110041	0.00030289	-0.00296160	-0.00009306	-0.00189289	-0.00023218	-0.00247465	0.00034056	-0.00202773	-0.00070259	-0.00146471	-0.00113099	-0.00005671	-0.00226948	-0.00165244	-0.00133882	-0.00234526	-0.00014806	-0.00355169	-0.00129794	-0.00409217	-0.00170558	0.00184186	-0.00040516	-0.00650871	-0.00397500	-0.00037182	0.00066394	-0.00414265	0.00012755	-0.00125303	-0.00256174	-0.00090398	0.00089278	-0.00515162	-0.00284095	-0.00543079	0.00197180	-0.00138378	-0.00341642	-0.00354550	0.00028358	-0.00230189	-0.00164492	-0.00236441	0.00142094	-0.00024340	-0.00126759	-0.00304474	-0.00104540	-0.00121112	0.00342651	-0.00220191	-0.00130812	-0.00209359	-0.00169149	-0.00154004	-0.00298544	0.00119112	0.00031106	-0.00145761	-0.00049188	-0.00175039	-0.00045329	-0.00183077	0.00025737	-0.00126460	-0.00224408	-0.00094833	-0.00101838	-0.00025134	0.00169010	0.00021695	0.00056740	-0.00218052	-0.00029433	-0.00174208	0.00253747	0.00129936	-0.00049724	-0.00075095	0.00079790	-0.00262023	0.00127321	-0.00239306	0.00038340	-0.00110446	-0.00058040	-0.00131797	-0.00032272	-0.00084998	0.00059593	-0.00090564	-0.00060301	-0.00155818	-0.00029405	-0.00327135	0.00049890	-0.00074637	0.00034160	-0.00200462	-0.00112524	0.00103153	0.00029375	-0.00078003	-0.00068697	-0.00129013	0.00151682	-0.00029160	0.00130795	-0.00056529	0.00017044	-0.00097575	0.00023463	-0.00034975	-0.00069002	-0.00139103	0.00038012	0.00078901	0.00166222	-0.00152517	0.00144558	-0.00143805	-0.00004830	-0.00019795	-0.00192198	-0.00068958	0.00149080	-0.00205830	0.00042148	0.00062241	0.00100922	-0.00012966	0.00116652	0.00050951	0.00095955	0.00013877	-0.00018654	-0.00014403	0.00083788	-0.00092393	0.00025693	-0.00067994	0.00061520	-0.00045472	0.00009304	-0.00020433	0.00010079	-0.00033430	-0.00038888	0.00009106	0.00071520	-0.00075431	0.00016435	0.00034040	-0.00016155	-0.00021950	0.00003239	0.00022536	0.00050491	-0.00072437	0.00022327	0.00009013	0.00004733	0.00012647	-0.00015473	-0.00003162	0.00024343	-0.00041846	0.00017789	0.00001262	-0.00026108	0.00036799	-0.00018176	0.00016144	0.00014361	0.00034411	0.00049581	-21.47483647
-0.2001	-21.47483647	-21.47483647	-21.47483647	-21.47483647	-21.47483647	-21.47483647	-21.47483647	-21.47483647	-21.47483647	-21.47483647	-21.47483647	-21.47483647	-21.47483647	-21.47483647	-21.47483647	-21.47483647	-21.47483647	-21.47483647	-21.47483647	-21.47483647	-21.47483647	-21.47483647	-21.47483647	-21.47483647	-21.47483647	-21.47483647	-21.47483647	-21.47483647	-21.47483647	-21.47483647	-21.47483647	-21.47483647	-1.11569941	0.43415470	-0.04480016	0.06752830	-0.04961717	0.04696572	-0.02192318	-0.01367856	-0.05335565	0.00090326	0.00261164	0.03513798	-0.01931151	0.05422894	0.04254067	0.04070905	0.02577930	0.04976955	0.03458726	0.02907070	0.02567771	0.03308929	0.01998708	0.02617055	0.02268911	0.03512320	0.02447928	0.02737790	0.02947176	0.03266404	0.02449376	0.03215128	0.02992063	0.03157882	0.02662139	0.03458145	0.02546025	0.02820060	0.02546746	0.03379840	0.02493017	0.03077567	0.02118231	0.03450260	0.03097239	0.02731825	0.02370935	0.02740996	0.02235154	0.01929159	0.02532259	0.02364138	0.01408281	0.01124708	0.01797818	0.00849382	0.00578028	0.02040584	0.02084861	0.02402920	0.01766399	0.01898640	0.02023921	0.01870091	0.02006717	0.02283650	0.01630118	0.02033577	0.01409976	0.01868642	0.01821607	0.02249358	0.01223985	0.01278819	0.01436398	0.01620997	0.01729188	0.03072534	0.01689699	0.01562748	0.01392351	0.00575820	0.00790865	0.00781618	0.00873373	0.00420192	0.00057314	-0.00021381	-0.00369470	-0.00356172	-0.00707816	-0.00921905	-0.01526248	-0.01859349	-0.02065759	-0.01977660	-0.02868401	-0.03162529	-0.03193031	-0.03179555	-0.03606281	-0.03725398	-0.03949948	-0.03967687	-0.04062553	-0.03980127	-0.04243157	-0.04653942	-0.04709463	-0.04548482	-0.04743762	-0.04581325	-0.04776144	-0.04862332	-0.04946179	-0.05180949	-0.05219434	-0.05224673	-0.05317183	-0.04914957	-0.05199444	-0.04907902	-0.05148816	-0.05200755	-0.05396473	-0.05285168	-0.05323661	-0.05210865	-0.05009994	-0.05035577	-0.05461569	-0.05164714	-0.04979568	-0.04730865	-0.04976223	-0.04549329	-0.04995852	-0.05101903	-0.04625822	-0.04839911	-0.04710244	-0.04385695	-0.04469319	-0.04199798	-0.04450740	-0.04219306	-0.04081067	-0.04178198	-0.04025533	-0.03807046	-0.03687460	-0.03685401	-0.03567343	-0.03259602	-0.03363674	-0.03373442	-0.03322861	-0.03437823	-0.03073897	-0.03084020	-0.02753068	-0.02425982	-0.02546163	-0.02302011	-0.02384952	-0.02318915	-0.02151007	-0.01962131	-0.01826833	-0.01580415	-0.01649440	-0.01215305	-0.01015377	-0.00747766	-0.00715714	-0.00302702	-0.00190602	0.00307028	0.00343090	0.00513809	0.00614355	0.00914525	0.00889126	0.01213280	0.01033749	0.01165502	0.00929397	0.01062192	0.00830691	0.00808868	0.00507489	0.00446694	0.00208241	0.00168123	-0.00081184	-0.00060992	-0.00542189	-0.00479446	-0.00608491	-0.00648104	-0.00640473	-0.00521052	-0.00608866	-0.00603760	-0.00686958	-0.00601302	-0.00715684	-0.00524270	-0.00495471	-0.00354102	-0.00396499	-0.00129287	-0.00300258	-0.00169483	-0.00252807	-0.00110472	-0.00034495	0.00020918	-0.00091625	0.00049502	-0.00073904	-0.00049057	0.00011318	-0.00014674	-0.00013966	0.00008558	-0.00051309	0.00055139	0.00017304	-0.00013690	0.00034163	0.00007579	-0.00026536	0.00069272	0.00060595	0.00092351	-0.00068724	-0.00001001	-0.00026956	-0.00014415	-0.00027266	0.00063509	0.00019067	0.00028320	-0.00060603	0.00051576	-0.00004027	0.00007848	-0.00105440	0.00065184	0.00049451	-0.00054304	-0.00060937	-0.00015484	-0.00038492	-0.00012647	-0.00031398	0.00134400	-0.00044564	0.00036654	-0.00027007	0.00031677	-0.00151684	-0.00106149	-0.00115237	-0.00120351	0.00016360	0.00169935	-0.00085198	-0.00197725	0.00012149	0.00019865	-0.00120859	0.00120151	0.00095400	0.00060409	-0.00137786	0.00101207	0.00064550	-0.00133379	-0.00078186	0.00001215	-0.00095585	-0.00137327	-0.00073769	0.00032556	-0.00055504	0.00041049	-0.00139332	0.00099174	-0.00119433	-0.00155071	-0.00132274	0.00092622	0.00041474	-0.00212469	-0.00156339	0.00083163	-0.00161311	-0.00002920	-0.00066608	0.00128050	-0.00031073	-0.00072029	-0.00246138	0.00027910	-0.00025226	-0.00119864	-0.00029021	0.00157137	-0.00421107	-0.00172233	-0.00259957	-0.00053025	-0.00119847	-0.00208077	-0.00096977	-0.00019597	0.00206567	-0.00288771	-0.00518737	0.00076917	-0.00251386	0.00146641	-0.00261088	-0.00355477	-0.00199870	-0.00220489	-0.00352122	-0.00165884	-0.00240417	-0.00340124	-0.00685592	-0.00205848	-0.00001966	-0.00378815	-0.00535177	0.00028158	0.00095017	-0.00128567	-0.00532294	-0.00050327	-0.00166916	-0.00381631	-0.00502483	0.00047801	0.00016456	-0.00025827	-0.00403652	-0.00085366	-0.00338067	-0.00301496	0.00065616	0.00084930	-0.00366451	-0.00298068	-0.00379316	-0.00311752	-0.00270108	0.00042324	-0.00187615	0.00244057	-0.00232827	-0.00266570	-0.00311296	-0.00140989	-0.00412202	-0.00262957	-0.00521901	-0.00022629	-0.00306552	-0.00125168	-0.00291334	0.00022743	-0.00123321	-0.00325494	-0.00244883	-0.00168961	-0.00244532	-0.00057333	-0.00291531	-0.00185894	-0.00296053	-0.00326957	-0.00172702	-0.00122757	-0.00220446	-0.00324626	-0.00202227	-0.00148206	-0.00055064	-0.00259516	-0.00359503	-0.00086845	-0.00131945	-0.00257107	-0.00396457	-0.00217471	-0.00071194	-0.00171341	-0.00299887	-0.00157548	-0.00187045	-0.00093973	-0.00324144	-0.00245526	-0.00261364	-0.00134332	-0.00058012	0.00084659	-0.00177028	-0.00202508	-0.00372750	-0.00096693	-0.00117794	-0.00518694	-0.00355419	-0.00476261	-0.00186608	-0.00480470	-0.00283230	-0.00130439	-0.00364170	-0.00351128	-0.00264946	-0.00291925	-0.00279497	-0.00273975	-0.00240629	-0.00170901	-0.00081438	-0.00205002	-0.00181063	-0.00138814	-0.00007399	-0.00109615	-0.00067031	-0.00060434	-0.00158095	-0.00191854	-0.00036526	-0.00095678	-0.00108383	-0.00118149	-0.00064272	-0.00008506	-0.00071172	-0.00100432	-0.00118828	-0.00048346	-0.00083874	-0.00078698	-0.00084186	-0.00123741	-0.00060917	-0.00050778	-0.00094538	-0.00090340	-0.00045239	-0.00031392	-0.00052176	-0.00087774	-0.00101392	-0.00060062	-0.00121738	-0.00034335	-0.00098561	-0.00041993	-0.00055679	-0.00021814	-0.00042754	-0.00073398	-0.00100782	-0.00014337	-0.00049084	-0.00122578	-0.00096508	-0.00138546	-0.00038825	-21.47483647
-0.1501	-21.47483647	-21.47483647	-21.47483647	-21.47483647	-21.47483647	-21.47483647	-21.47483647	-21.47483647	-21.47483647	-21.47483647	-21.47483647	-21.47483647	-21.47483647	-21.47483647	-21.47483647	-21.47483647	-21.47483647	-21.47483647	-21.47483647	-21.47483647	-21.47483647	-21.47483647	-21.47483647	-21.47483647	-21.47483647	-21.47483647	-21.47483647	-21.47483647	-21.47483647	-21.47483647	-21.47483647	-21.47483647	-21.47483647	-21.47483647	-0.21064787	-0.10288866	0.02937663	0.06425429	0.11977003	0.06769579	0.02409825	-0.05791003	0.01331398	0.06532072	-0.02169754	-0.02777698	0.07216007	0.03714077	0.01223667	0.02093685	0.02862395	0.03520575	0.02107445	0.01802899	0.02781778	0.02879366	0.02247062	0.02711215	0.03116582	0.02602100	0.02752443	0.02676735	0.02569839	0.02591899	0.03191037	0.03417923	0.02990012	0.02997318	0.02600655	0.03271885	0.02899373	0.02394679	0.02548148	0.03207307	0.03344795	0.02050304	0.03469797	0.02835303	0.02760310	0.00921684	0.02595476	0.00610937	0.03836103	0.01727918	0.03576180	0.00937836	0.02744958	0.01034381	0.01876439	0.00790673	0.02358304	0.02183163	0.01506892	0.01255454	0.02707265	0.02415813	0.02089059	0.01658454	0.02981313	0.02071468	0.01605268	0.01552302	0.02356203	0.01817269	0.00796934	0.01208860	0.01782212	0.01425508	0.01697354	0.03107299	0.02046004	0.01745188	0.01423804	0.00976852	0.01181065	0.00789034	0.00930740	0.00891736	0.00415242	0.00486276	0.00147989	0.00208675	-0.00325630	-0.00590519	-0.00803173	-0.01505028	-0.01485353	-0.01463530	-0.02320867	-0.03166108	-0.03159900	-0.02772965	-0.03516622	-0.03928014	-0.03674453	-0.03595084	-0.04160362	-0.04470226	-0.04143338	-0.04403190	-0.04640505	-0.04640136	-0.04588989	-0.04261920	-0.05032352	-0.05091238	-0.04608798	-0.05105080	-0.05081690	-0.05196297	-0.04830529	-0.05129320	-0.05349746	-0.05061732	-0.04831753	-0.05351141	-0.05356892	-0.05189230	-0.05122270	-0.05314042	-0.04973524	-0.04938378	-0.05054804	-0.05087855	-0.04866988	-0.04808602	-0.04778754	-0.04711125	-0.04781895	-0.04976203	-0.04751094	-0.04717289	-0.04362896	-0.04466292	-0.04173232	-0.04430391	-0.04303351	-0.04271975	-0.03975830	-0.04180922	-0.03722391	-0.03842844	-0.03518352	-0.03463358	-0.03521504	-0.03545580	-0.03100638	-0.03163939	-0.03259141	-0.03468760	-0.03128817	-0.03017513	-0.03023600	-0.02692135	-0.02470168	-0.02577991	-0.02512292	-0.02600015	-0.02108548	-0.02019401	-0.01930484	-0.01742279	-0.01572591	-0.01419443	-0.01403318	-0.01398406	-0.01171606	-0.01283537	-0.00870698	-0.00786919	-0.00619612	-0.00540966	-0.00346694	-0.00211258	0.00073286	0.00168433	0.00397849	0.00636201	0.00699430	0.00889906	0.01073823	0.01083164	0.01220279	0.01246268	0.01236240	0.00987461	0.01079178	0.01108416	0.00924624	0.00579896	0.00633868	0.00441710	0.00318116	0.00095837	0.00097025	-0.00035078	-0.00148204	-0.00394443	-0.00345742	-0.00264128	-0.00553595	-0.00540962	-0.00362829	-0.00407769	-0.00503732	-0.00533189	-0.00302173	-0.00389267	-0.00306385	-0.00244250	-0.00204616	-0.00201657	-0.00148819	-0.00139938	0.00004716	-0.00026528	0.00071055	-0.00018327	0.00054786	0.00130446	0.00108000	0.00082431	0.00111869	0.00219128	0.00223557	0.00062125	0.00068526	0.00266086	0.00277143	-0.00022990	0.00134450	0.00189644	0.00185634	0.00046746	0.00067539	0.00142796	0.00168260	-0.00000912	0.00219167	0.00236962	0.00115346	0.00067993	0.00295826	0.00230080	0.00087342	0.00037257	0.00151198	0.00194944	0.00124121	0.00294393	0.00212305	0.00243357	0.00228143	0.00156715	0.00224039	0.00136779	0.00150807	0.00090189	0.00182494	0.00234102	0.00107570	0.00010539	0.00176653	0.00253057	0.00338109	0.00285820	0.00170285	0.00299423	0.00218492	0.00150317	0.00213530	0.00251425	0.00342383	0.00081190	0.00191002	0.00305859	0.00271054	0.00081352	0.00264142	0.00350209	0.00446403	0.00164910	0.00445666	0.00434490	0.00267948	0.00284711	0.00433431	0.00559977	0.00375158	0.00157327	0.00359692	0.00587144	0.00318449	0.00382772	0.00578320	0.00501200	0.00329335	0.00231970	0.00489617	0.00293442	0.00560692	0.00356201	0.00434890	0.00598191	0.00710695	0.00698622	0.00491830	0.00502079	0.00602112	0.00766080	0.00746133	0.00496147	0.00410468	0.00066503	0.00658175	0.00753155	0.00935399	0.00265763	0.00243409	0.00944471	0.00829608	0.00436596	0.00377953	0.00562135	0.00769229	0.00460169	0.00691527	0.00732344	0.00792567	0.00015472	0.00799912	0.01158594	0.00610518	0.00297243	0.00829926	0.00745188	0.00591182	0.00464044	0.00747566	0.00639281	0.00664991	0.00218639	0.00764145	0.00475995	0.00802944	0.00401932	0.00518838	0.00645775	0.00523992	0.00511464	0.00384243	0.00749216	0.00667854	0.00984738	0.00307838	0.00624674	0.00442336	0.00537073	0.00616362	0.00432613	0.00541788	0.00543543	0.00329194	0.00671020	0.00543525	0.00813999	0.00432423	0.00580786	0.00889823	0.00595131	0.00534037	0.00567821	0.00586642	0.00631785	0.00392256	0.00476579	0.00629207	0.00320163	0.00381831	0.00546022	0.00389254	0.00364025	0.00348358	0.00637415	0.00256652	0.00321347	0.00488684	0.00760105	0.00445934	0.00162274	0.00479957	0.00583882	0.00475076	0.00422870	0.00391644	0.00608125	0.00388967	0.00357063	0.00316382	0.00464268	0.00450701	0.00433239	0.00469102	0.00494734	0.00573457	0.00446583	0.00449897	0.00688047	0.00696171	0.00282062	0.00512669	0.00402549	0.00549753	0.00531076	0.00529731	0.00710482	0.00590618	0.00447316	0.00358193	0.00667034	0.00447970	0.00481140	0.00428741	0.00714891	0.00426472	0.00334662	0.00388544	0.00546401	0.00422855	0.00256284	0.00290186	0.00399578	0.00280904	0.00232182	0.00256951	0.00283754	0.00295587	0.00146694	0.00190919	0.00284507	0.00163103	0.00195978	0.00264628	0.00230057	0.00185541	0.00216756	0.00183570	0.00232840	0.00198810	0.00227337	0.00106266	0.00209337	0.00234268	0.00136037	0.00124342	0.00176541	0.00197092	0.00224927	0.00102398	0.00218552	0.00153766	0.00130830	0.00116979	0.00183117	0.00225492	0.00230135	0.00157133	0.00242682	0.00257631	0.00244805	0.00165148	-21.47483647
-0.1001	-21.47483647	-21.47483647	-21.47483647	-21.47483647	-21.47483647	-21.47483647	-21.47483647	-21.47483647	-21.47483647	-21.47483647	-21.47483647	-21.47483647	-21.47483647	-21.47483647	-21.47483647	-21.47483647	-21.47483647	-21.47483647	-21.47483647	-21.47483647	-21.47483647	-21.47483647	-21.47483647	-21.47483647	-21.47483647	-21.47483647	-21.47483647	-21.47483647	-21.47483647	-21.47483647	-21.47483647	-21.47483647	1.00300598	-21.47483647	-0.39219868	0.12403300	0.08528443	0.00363782	0.09748406	0.00479243	0.02610714	0.04443428	0.01966671	0.03508301	-0.03198752	0.03856946	0.04781268	0.02934209	0.02203674	0.03169378	0.02646793	0.03526259	0.02323196	0.02498625	0.02670165	0.03309655	0.02534633	0.02632007	0.02547547	0.02576876	0.02764677	0.02830217	0.02743699	0.03122620	0.02967581	0.02873515	0.02583367	0.03136358	0.02152018	0.03084211	0.02325037	0.03196198	0.01985545	0.03430533	0.02565083	0.02953007	0.03304441	0.04449455	0.01934310	0.02743366	0.01173087	0.02119370	0.01583140	0.02996305	0.01503180	0.03075814	0.00704201	0.00204628	0.01437598	0.01675800	0.01674558	0.02403823	0.01887883	0.02012219	0.01374123	0.02057686	0.02358610	0.01526894	0.01812209	0.02046693	0.01946698	0.01546201	0.01646455	0.01838846	0.01129060	0.01062557	0.01371985	0.01268229	0.01421539	0.02606016	0.01502527	0.01396723	0.01268681	0.00561659	0.00720440	0.00288672	0.00638370	0.00846425	-0.00113698	-0.00142773	-0.00162697	0.00152963	-0.00954800	-0.01078171	-0.01268202	-0.02012630	-0.02196970	-0.02153031	-0.02411886	-0.02901260	-0.03154173	-0.03390586	-0.03518235	-0.03745690	-0.04181225	-0.03760282	-0.04037149	-0.04010834	-0.04276757	-0.04642100	-0.04304820	-0.04776380	-0.04903014	-0.04362630	-0.04524971	-0.05004233	-0.04773633	-0.05075992	-0.05116994	-0.05127215	-0.05170751	-0.05076470	-0.05211192	-0.05039500	-0.04937198	-0.05220789	-0.05413793	-0.05243885	-0.05458173	-0.05376792	-0.05127288	-0.04872133	-0.05184776	-0.05279782	-0.05039006	-0.04748408	-0.04972706	-0.04784248	-0.04987407	-0.04895355	-0.04807717	-0.04763622	-0.04822661	-0.04489398	-0.04488515	-0.04515354	-0.04507483	-0.04294525	-0.04365037	-0.04238206	-0.03960024	-0.03736133	-0.03777226	-0.03808514	-0.03539368	-0.03421218	-0.03584853	-0.03420122	-0.03416380	-0.03529297	-0.03389190	-0.03278521	-0.03044878	-0.02673338	-0.02920711	-0.02807215	-0.02793644	-0.02816427	-0.02651277	-0.02456880	-0.02262661	-0.02110001	-0.02209992	-0.01932927	-0.01706236	-0.01534680	-0.01533815	-0.01519199	-0.01255379	-0.00967761	-0.01165652	-0.01087268	-0.01069786	-0.00775984	-0.00775717	-0.00733064	-0.00608947	-0.00349170	-0.00501139	-0.00204342	-0.00066531	0.00101825	0.00220248	0.00255294	0.00390473	0.00509976	0.00590504	0.00796110	0.00785156	0.00923702	0.00799872	0.00843938	0.00810898	0.00962971	0.00829593	0.00793222	0.00650685	0.00605560	0.00430849	0.00479202	0.00190442	0.00136034	0.00003260	-0.00069340	-0.00196781	-0.00280839	-0.00314048	-0.00486578	-0.00467170	-0.00458276	-0.00560033	-0.00651485	-0.00633542	-0.00605551	-0.00492018	-0.00543004	-0.00453762	-0.00475565	-0.00448981	-0.00464911	-0.00506858	-0.00178543	-0.00315547	-0.00292062	-0.00222052	-0.00115025	-0.00185379	-0.00164846	-0.00087959	-0.00134417	-0.00075367	-0.00096462	-0.00106949	-0.00012702	-0.00111706	-0.00076965	-0.00103600	-0.00064795	-0.00080512	-0.00065488	-0.00110712	-0.00029182	-0.00029825	-0.00007686	-0.00126885	-0.00132468	-0.00092093	-0.00034514	-0.00166271	0.00071402	-0.00118357	-0.00112857	-0.00158126	0.00041343	-0.00065580	-0.00074064	-0.00145332	-0.00121450	-0.00053649	-0.00180846	-0.00250620	-0.00058928	-0.00168900	-0.00090788	-0.00090151	0.00040093	-0.00115880	-0.00161322	-0.00325328	-0.00144836	-0.00194112	-0.00075965	-0.00284097	-0.00242084	-0.00271771	-0.00356124	-0.00192937	-0.00144609	-0.00250507	-0.00257790	-0.00426037	-0.00048302	-0.00233051	-0.00394008	-0.00231434	-0.00159246	-0.00308867	-0.00091113	-0.00364695	-0.00282267	-0.00335190	-0.00268814	-0.00364488	-0.00188988	-0.00187353	-0.00483326	-0.00278742	-0.00070889	-0.00215677	-0.00335637	-0.00243011	-0.00273532	-0.00562850	-0.00416585	-0.00455750	-0.00036675	-0.00091152	-0.00561779	-0.00391800	-0.00306234	-0.00253509	-0.00661381	-0.00708706	0.00036363	-0.00281752	-0.00429592	-0.00534183	-0.00522519	-0.00640450	-0.00648151	-0.00461597	-0.00437028	-0.00757274	-0.00919216	-0.00754651	-0.00635921	-0.00169234	-0.00725302	-0.00442131	-0.00394386	-0.00047281	-0.00450809	-0.00504359	-0.00249996	-0.00303247	-0.00420465	-0.00526049	-0.00466682	-0.00340134	-0.00471287	-0.00548844	-0.00255489	-0.00448519	-0.00454083	-0.00507071	-0.00323126	-0.00251848	-0.00459196	-0.00566104	-0.00438817	-0.00453340	-0.00174514	-0.00526377	-0.00321823	-0.00446250	-0.00594507	-0.00608820	-0.00403651	-0.00351632	-0.00941951	-0.00512461	-0.00331196	-0.00282635	-0.00502509	-0.00441186	-0.00305445	-0.00375606	-0.00516351	-0.00318923	-0.00234114	-0.00353431	-0.00400284	-0.00532439	-0.00301868	-0.00582104	-0.00477108	-0.00371535	-0.00317247	-0.00200016	-0.00490757	-0.00382951	-0.00221567	-0.00369090	-0.00467527	-0.00364789	-0.00244037	-0.00177855	-0.00426699	-0.00421226	-0.00302123	-0.00142061	-0.00442944	-0.00257831	-0.00345048	-0.00436450	-0.00304402	-0.00309511	-0.00371252	-0.00364233	-0.00237443	-0.00374221	-0.00251573	-0.00110859	-0.00355033	-0.00306698	-0.00374514	-0.00306129	-0.00533076	-0.00402892	-0.00317706	-0.00241253	-0.00549662	-0.00292028	-0.00285224	-0.00151138	-0.00521868	-0.00316910	-0.00407960	-0.00480372	-0.00444532	-0.00173789	-0.00257365	-0.00165364	-0.00300199	-0.00103738	-0.00300929	-0.00131037	-0.00116579	-0.00194155	-0.00214857	-0.00163552	-0.00130470	-0.00154472	-0.00192330	-0.00067577	-0.00251653	-0.00156855	-0.00234928	-0.00094673	-0.00156034	-0.00184965	-0.00087162	-0.00077774	-0.00126201	-0.00082457	-0.00124276	-0.00033910	-0.00124870	-0.00093787	-0.00087986	-0.00078106	-0.00078834	-0.00058213	-0.00081400	-0.00061770	-0.00102341	-0.00069641	0.00010940	-0.00060991	-0.00080054	-0.00046736	-0.00026881	-0.00070257	-0.00108057	-0.00095259	-0.00001469	-0.00075908	-0.00146475	-0.00098878	-0.00165337	-0.00063333	-21.47483647
-0.0501	-21.47483647	-21.47483647	-1.35501063	-0.14542744	-21.47483647	-21.47483647	0.72998869	-21.47483647	-21.47483647	-21.47483647	-21.47483647	-21.47483647	-21.47483647	-21.47483647	1.74281573	-21.47483647	-21.47483647	-21.47483647	-1.21821058	-21.47483647	-21.47483647	-21.47483647	-21.47483647	-21.47483647	-21.47483647	-21.47483647	-21.47483647	-21.47483647	-21.47483647	-21.47483647	-21.47483647	-0.72625995	0.16189545	-0.07799684	0.13051251	-0.01543820	-0.04208086	0.08406749	0.03521540	0.01260568	0.06615479	0.02298846	0.04531043	0.00902147	0.04158580	0.03466620	0.06450075	0.01538584	0.06263817	0.03384194	0.02924466	0.02410924	0.04130774	0.02638074	0.02097589	0.01974539	0.03688742	0.01777996	0.02507346	0.01864398	0.03476650	0.01864224	0.02585889	0.02772429	0.03465454	0.02861121	0.02845465	0.02894033	0.02616596	0.02554670	0.02708698	0.02478815	0.02129458	0.02906557	0.02990532	0.02252248	0.03271618	0.02947031	0.03147367	0.00286773	0.02037322	0.02631208	0.03559544	-0.00349895	0.00596017	0.01933212	0.02468412	-0.00447114	0.02020803	0.00469098	0.02352682	0.02039708	0.01518268	0.01200996	0.02245715	0.01124237	0.02319635	0.01585343	0.02170393	0.01339590	0.01951806	0.01358926	0.01738703	0.02173537	0.01224355	0.00516027	0.01361708	0.00978436	0.01975640	0.02347364	0.01871015	0.01500222	0.01985279	0.00262784	0.01382830	0.00553332	0.01262504	0.00497490	0.00368828	0.00353225	0.00344696	-0.00329060	-0.00280781	-0.00913680	-0.00586248	-0.01417234	-0.01436388	-0.01781552	-0.02035691	-0.03096390	-0.02898329	-0.03328981	-0.03580201	-0.04125381	-0.04125389	-0.04029153	-0.03793293	-0.03980531	-0.03911504	-0.04760689	-0.04476095	-0.04710441	-0.04670645	-0.04587990	-0.04539904	-0.04858514	-0.04655827	-0.05072403	-0.04862141	-0.05312110	-0.05070004	-0.04939472	-0.04981457	-0.05035908	-0.04893162	-0.05277061	-0.05387128	-0.05272016	-0.05093969	-0.05455596	-0.05060050	-0.05268079	-0.05028623	-0.05336316	-0.04954536	-0.04813314	-0.04714900	-0.04646169	-0.04844851	-0.05052977	-0.04612421	-0.04872723	-0.04621635	-0.04554303	-0.04392924	-0.04572230	-0.04494419	-0.04513868	-0.04072781	-0.04446139	-0.03991066	-0.04078555	-0.03696415	-0.04016429	-0.03539605	-0.03550705	-0.03346844	-0.03458721	-0.03304341	-0.03727479	-0.03236221	-0.03403560	-0.02951064	-0.02695518	-0.02802287	-0.02751083	-0.02749513	-0.02797989	-0.02645925	-0.02520413	-0.02225603	-0.02174733	-0.02321053	-0.01915837	-0.02082462	-0.02069165	-0.01557763	-0.01786186	-0.01268938	-0.01354198	-0.01243499	-0.00960414	-0.01019027	-0.01022751	-0.00601949	-0.00827076	-0.00558782	-0.00715455	-0.00399312	-0.00473064	-0.00416130	-0.00408424	-0.00237615	-0.00241898	-0.00143642	-0.00160278	0.00080889	-0.00017896	0.00117417	0.00158026	0.00374687	0.00298931	0.00440143	0.00486923	0.00719478	0.00567847	0.00713369	0.00666848	0.00833650	0.00740734	0.00842423	0.00796044	0.00902074	0.00600271	0.00779221	0.00599807	0.00721081	0.00466086	0.00539744	0.00337791	0.00310393	0.00173016	0.00088674	-0.00108014	0.00011276	-0.00141221	-0.00156555	-0.00408430	-0.00355692	-0.00378226	-0.00422681	-0.00606278	-0.00515369	-0.00573849	-0.00506298	-0.00496691	-0.00404981	-0.00422612	-0.00428617	-0.00458029	-0.00307829	-0.00400787	-0.00290616	-0.00349204	-0.00157468	-0.00300401	-0.00260134	-0.00194728	-0.00047952	-0.00077352	-0.00066051	-0.00160262	0.00022456	-0.00078695	-0.00034395	-0.00192622	0.00106351	-0.00009754	0.00131939	0.00081412	0.00080054	-0.00008799	0.00089596	-0.00093789	0.00032091	0.00095259	0.00018888	-0.00060440	-0.00013336	0.00010843	-0.00042481	-0.00160459	-0.00020037	0.00064023	0.00037994	-0.00116300	0.00130305	-0.00012848	0.00007927	-0.00096010	0.00082994	0.00083750	0.00095049	-0.00167722	0.00191188	-0.00094957	0.00042013	-0.00093157	-0.00095623	-0.00157339	0.00097142	-0.00242111	-0.00012137	-0.00098303	0.00178880	-0.00046812	0.00159323	0.00115409	0.00082077	0.00070901	0.00131043	0.00038089	0.00155459	-0.00180569	0.00109316	0.00070555	0.00038630	0.00018534	0.00231973	0.00100591	0.00178216	-0.00215260	0.00044262	0.00097215	-0.00050320	-0.00230210	0.00189779	-0.00163338	0.00206928	-0.00149187	0.00425280	-0.00126944	0.00092155	-0.00272997	0.00133660	0.00294928	0.00357306	-0.00466099	-0.00150844	-0.00049670	0.00093426	-0.00233349	0.00142553	-0.00049876	0.00057228	-0.00266824	0.00272702	-0.00219990	0.00051435	-0.00087818	0.00415449	0.00277630	0.00191974	-0.00299469	0.00476004	0.00250596	0.00439259	-0.00226796	0.00557432	0.00078768	0.00029995	-0.00296390	0.00357004	0.00226806	0.00341598	-0.00497667	0.00237978	-0.00010366	0.00145984	-0.00116486	0.00090569	0.00460920	0.00305487	0.00179209	0.00225372	0.00007456	0.00046431	-0.00030979	0.00086170	-0.00086824	0.00169839	-0.00059746	0.00256129	0.00233069	0.00249598	0.00306328	0.00210449	0.00225266	0.00332557	-0.00047079	0.00180666	0.00402931	0.00094986	0.00191697	0.00208865	-0.00008746	0.00315685	0.00050041	0.00136900	0.00150911	0.00054230	-0.00040000	0.00281093	0.00273582	0.00119569	0.00120926	0.00169172	0.00196816	0.00191674	-0.00160440	0.00283769	0.00134387	0.00258119	0.00005712	0.00104260	0.00291446	0.00165480	0.00096538	0.00324407	0.00151438	0.00310271	0.00071610	0.00417301	0.00183747	0.00290823	0.00019697	0.00145487	0.00299773	0.00197388	0.00064426	0.00242471	0.00277167	0.00321004	-0.00030753	0.00184974	0.00038546	0.00182749	0.00065913	0.00010413	0.00248088	0.00296833	0.00212771	0.00343367	0.00221360	0.00246389	0.00134213	0.00224806	0.00326731	0.00208275	0.00099974	0.00092617	0.00131791	0.00240690	0.00113701	0.00221922	0.00146105	0.00245890	0.00070776	0.00085051	0.00120833	0.00141113	0.00027127	0.00144903	0.00069089	0.00114599	0.00014759	0.00097514	0.00131496	0.00039410	0.00037654	0.00069873	0.00078753	0.00127263	0.00031203	0.00099049	0.00034299	0.00122742	0.00075815	0.00060932	0.00104334	0.00117920	0.00055512	0.00077598	0.00089941	0.00087372	0.00097879	0.00095048	0.00202790	0.00157643	0.00211022	0.00133382	-21.47483647
-0.0001	-21.47483647	-21.47483647	-21.47483647	-21.47483647	-21.47483647	-21.47483647	-21.47483647	-21.47483647	-21.47483647	-21.47483647	-21.47483647	-21.47483647	-21.47483647	-21.47483647	-21.47483647	-21.47483647	-21.47483647	-21.47483647	-21.47483647	-21.47483647	-21.47483647	-21.47483647	-21.47483647	-21.47483647	-21.47483647	-21.47483647	-21.47483647	-21.47483647	-21.47483647	-21.47483647	-21.47483647	-21.47483647	0.08955810	-21.47483647	0.03224524	0.15984796	-0.03990814	0.06474523	0.07239247	0.11367968	-0.01892852	0.00828096	-0.01077833	0.11237200	-0.03379456	0.02799750	0.07580349	0.05879130	-0.01978556	0.04413606	0.03784687	0.04312191	0.01137947	0.03619889	0.02658253	0.02647582	0.01933692	0.02934543	0.03148601	0.03208479	0.02424779	0.02978084	0.02412735	0.02845064	0.02894471	0.03372192	0.03003026	0.03480989	0.02807111	0.02701973	0.02862391	0.03246412	0.02681209	0.02619266	0.03139547	0.03254402	0.04431721	0.01778547	0.02832317	0.02168110	0.04299947	0.00042907	0.04810805	0.02136109	0.02747107	0.00711347	0.03173322	0.01807887	0.01730237	0.01038800	0.03075359	0.02672499	0.01526197	0.01197822	0.03478063	0.02589155	0.01723898	0.02140002	0.02558968	0.02402826	0.00984930	0.02580763	0.02330026	0.02407040	0.00656702	0.01593011	0.01636958	0.01676234	0.01243213	0.03144578	0.02080521	0.02393049	0.01894933	0.01341937	0.01548745	0.01286493	0.01296709	0.01322195	0.00497939	0.01102328	0.00188685	0.00381590	-0.00256822	-0.00086627	-0.00724983	-0.00806157	-0.01097555	-0.00902150	-0.02525963	-0.02950310	-0.02732308	-0.02801467	-0.03806512	-0.03642036	-0.03720631	-0.03521968	-0.04232364	-0.03982428	-0.03638502	-0.04328855	-0.04890988	-0.04625248	-0.04472826	-0.04282047	-0.04782048	-0.04791954	-0.04602171	-0.04992249	-0.05113596	-0.04976745	-0.04850332	-0.04922610	-0.05307339	-0.04959172	-0.04725996	-0.05091313	-0.05385831	-0.05223732	-0.05308728	-0.05285943	-0.04821529	-0.04998432	-0.05225272	-0.04949937	-0.04929894	-0.04857985	-0.04662392	-0.04642627	-0.04847214	-0.05026655	-0.04610273	-0.04640815	-0.04442503	-0.04565292	-0.04288898	-0.04229366	-0.04402290	-0.04428774	-0.04125130	-0.03848067	-0.03921629	-0.04004532	-0.03637092	-0.03411409	-0.03575651	-0.03583452	-0.03331800	-0.03252160	-0.03412244	-0.03372156	-0.02968908	-0.02949165	-0.02932119	-0.02709339	-0.02652580	-0.02681381	-0.02654560	-0.02727580	-0.02526271	-0.02258611	-0.02079334	-0.02015118	-0.02117407	-0.01825400	-0.01731951	-0.01850088	-0.01619869	-0.01533400	-0.01245266	-0.01255262	-0.01344902	-0.01053491	-0.01008398	-0.00908053	-0.00826422	-0.00584972	-0.00464733	-0.00543195	-0.00529769	-0.00015567	-0.00090711	-0.00130746	-0.00064852	0.00180437	0.00024807	0.00016948	0.00112026	0.00344514	0.00186399	-0.00025140	0.00316108	0.00315498	0.00254970	0.00335647	0.00524464	0.00497421	0.00577276	0.00495569	0.00648909	0.00792075	0.00680263	0.00679528	0.00867924	0.00787895	0.00926982	0.00977473	0.00978205	0.00921170	0.01005358	0.00978518	0.00964385	0.01041342	0.00888620	0.00873988	0.00874575	0.00905067	0.00842744	0.00682808	0.00578387	0.00625156	0.00515398	0.00436924	0.00311257	0.00384109	0.00250664	0.00051244	-0.00072230	0.00084427	0.00002366	-0.00320036	-0.00189026	-0.00056890	-0.00233322	-0.00279414	-0.00250493	-0.00092316	-0.00267961	-0.00334547	-0.00256361	-0.00092285	-0.00137168	-0.00236639	-0.00091629	0.00030125	-0.00218577	-0.00070344	0.00077507	0.00138298	0.00000289	0.00105074	0.00076795	0.00189123	0.00165747	0.00241778	0.00191266	0.00275683	0.00332696	0.00296708	0.00008464	0.00391786	0.00312908	0.00216126	0.00308363	0.00343192	0.00397215	0.00580462	0.00236931	0.00483742	0.00294186	0.00345093	0.00213579	0.00451399	0.00466543	0.00312673	0.00206540	0.00379866	0.00542819	0.00355788	0.00513218	0.00417643	0.00540788	0.00348243	0.00450716	0.00568250	0.00521783	0.00487427	0.00642803	0.00888947	0.00392874	0.00408964	0.00529907	0.00884835	0.00599155	0.00724086	0.00557542	0.00665383	0.00464615	0.00655107	0.00564615	0.00587533	0.00897763	0.00720115	0.00569059	0.01183531	0.00951984	0.00930954	0.00420514	0.00752588	0.01099226	0.00945876	0.00926434	0.00951437	0.00845164	0.00823496	0.00468845	0.01309839	0.00913636	0.00662955	0.00209284	0.01181021	0.01103625	0.00620543	0.00532192	0.01083378	0.00774160	0.00451340	0.00844406	0.00853968	0.00617310	0.00792776	0.00937166	0.01466113	0.00732472	0.00726587	0.00596513	0.00848124	0.00618259	0.00961190	0.00758173	0.01094130	0.00697991	0.00925513	0.00758470	0.01133203	0.00621069	0.01023573	0.00627588	0.00700325	0.00734301	0.00923798	0.00460899	0.00821995	0.00697129	0.01071121	0.00389676	0.00936008	0.00759078	0.00776878	0.00769637	0.00801186	0.00741157	0.00504381	0.00379800	0.00832510	0.00838766	0.00705689	0.00631173	0.00779119	0.00872697	0.00603676	0.00564552	0.00910076	0.00550242	0.00635871	0.00468307	0.00598443	0.00542164	0.00622875	0.00604220	0.00612174	0.00420011	0.00576038	0.00591136	0.00696699	0.00380752	0.00514531	0.00525537	0.00618445	0.00427101	0.00550056	0.00445015	0.00434649	0.00525134	0.00586195	0.00268546	0.00704758	0.00465312	0.00552608	0.00352306	0.00329151	0.00472598	0.00649705	0.00529800	0.00554888	0.00524120	0.00647551	0.00475879	0.00722460	0.00525411	0.00644316	0.00430468	0.00696999	0.00522144	0.00536433	0.00510822	0.00527676	0.00613822	0.00645256	0.00386261	0.00530251	0.00474047	0.00396155	0.00346950	0.00601965	0.00302199	0.00401660	0.00428118	0.00452562	0.00277593	0.00294832	0.00260765	0.00378551	0.00203553	0.00359918	0.00220233	0.00188850	0.00202834	0.00189873	0.00180896	0.00183671	0.00131705	0.00284225	0.00098841	0.00224885	0.00144284	0.00198635	0.00166377	0.00252686	0.00185839	0.00158481	0.00095195	0.00178879	0.00181342	0.00115754	0.00059467	0.00184691	0.00136090	0.00154724	0.00079723	0.00172437	0.00159840	0.00128112	0.00126108	0.00197193	0.00103073	0.00201286	0.00116631	0.00146643	0.00158709	0.00166696	0.00146999	-21.47483647
0.0499	-21.47483647	-21.47483647	-21.47483647	-21.47483647	-21.47483647	-21.47483647	-21.47483647	-21.47483647	-21.47483647	-21.47483647	-21.47483647	-21.47483647	-21.47483647	-21.47483647	-21.47483647	-21.47483647	-21.47483647	-21.47483647	-21.47483647	-21.47483647	-21.47483647	-21.47483647	-21.47483647	-21.47483647	-21.47483647	-21.47483647	-21.47483647	-21.47483647	-21.47483647	-21.47483647	-21.47483647	-21.47483647	-21.47483647	-0.22891784	0.14931922	0.30518021	-0.09189083	0.08876464	-0.00583602	-0.00658853	-0.06739777	0.07891216	-0.00325356	0.07576399	-0.04656777	0.06012228	0.05303737	0.05384353	0.02031993	0.04502205	0.02323437	0.03868055	0.01858652	0.03117509	0.02521268	0.03924643	0.02286224	0.03115822	0.02795371	0.02997153	0.02339350	0.02955412	0.02164050	0.02878607	0.02869149	0.03151556	0.02984101	0.03397882	0.02439743	0.03434938	0.02504514	0.03401514	0.02016456	0.02783897	0.02781953	0.03953795	0.03395774	0.03314551	0.01657230	0.02192448	0.01183857	0.00191287	0.02887898	0.02771680	0.02354774	0.01740317	0.01407851	0.01828173	0.01637392	0.01913043	0.02127672	0.03459086	0.01585294	0.02455070	0.02256401	0.02017600	0.02211515	0.02335519	0.02124203	0.02598957	0.01095654	0.01706899	0.01135048	0.02605475	0.00732271	0.01370013	0.01494832	0.02088156	0.01774190	0.03107221	0.01920186	0.02387927	0.01415056	0.01235384	0.01232704	0.01149470	0.01109677	0.01278281	0.00779923	0.00778020	0.00416625	0.00816910	-0.00113265	-0.00258702	-0.00748817	-0.00730606	-0.01299201	-0.01094818	-0.02011766	-0.02556197	-0.02866545	-0.02841604	-0.03513559	-0.03735315	-0.03798528	-0.03690640	-0.03995112	-0.03736289	-0.03914602	-0.04345578	-0.04583098	-0.04411641	-0.04832306	-0.04308368	-0.04600183	-0.04712987	-0.04753204	-0.04713484	-0.05054035	-0.05148197	-0.05053155	-0.04918982	-0.05151987	-0.04829443	-0.04892289	-0.05034310	-0.05390083	-0.05000605	-0.05272604	-0.05266728	-0.05012729	-0.04888923	-0.05168342	-0.05021547	-0.05080279	-0.04769292	-0.04980057	-0.04629531	-0.04998996	-0.04964339	-0.04928136	-0.04710210	-0.04724239	-0.04293358	-0.04504981	-0.04325515	-0.04582713	-0.04314728	-0.04221586	-0.04234147	-0.03988717	-0.03761236	-0.03892758	-0.03672555	-0.03683848	-0.03407613	-0.03566226	-0.03323479	-0.03474861	-0.03518504	-0.03415096	-0.03188278	-0.03090168	-0.02617192	-0.02908355	-0.02675712	-0.02829584	-0.02810400	-0.02753466	-0.02533048	-0.02336259	-0.02083799	-0.02382820	-0.01824599	-0.02087015	-0.01852024	-0.01819088	-0.01665911	-0.01629341	-0.01279072	-0.01518830	-0.01382584	-0.01427309	-0.00993033	-0.01207018	-0.00958640	-0.00928118	-0.00719651	-0.00927468	-0.00591653	-0.00534998	-0.00302815	-0.00408797	-0.00128810	-0.00176029	0.00123336	-0.00019241	0.00217891	0.00130184	0.00118683	0.00108181	0.00121084	0.00130474	0.00290003	0.00196382	0.00144180	0.00275321	0.00327382	0.00036649	0.00317826	0.00119614	0.00346173	0.00252257	0.00352628	0.00295013	0.00506977	0.00316365	0.00486251	0.00367366	0.00629741	0.00433816	0.00600001	0.00517143	0.00569322	0.00591855	0.00556111	0.00692954	0.00697438	0.00597732	0.00676349	0.00648793	0.00691270	0.00570682	0.00663452	0.00543861	0.00613958	0.00497138	0.00549126	0.00477738	0.00390060	0.00198038	0.00295378	0.00116116	0.00132981	-0.00057856	-0.00059477	-0.00151394	-0.00139637	-0.00310944	-0.00229705	-0.00415424	-0.00348454	-0.00494963	-0.00483911	-0.00554764	-0.00475597	-0.00489854	-0.00400024	-0.00487665	-0.00226063	-0.00505457	-0.00430664	-0.00454329	-0.00233691	-0.00351340	-0.00310574	-0.00346167	-0.00197982	-0.00296513	-0.00233528	-0.00225409	-0.00126619	-0.00265775	-0.00067899	-0.00361385	-0.00054861	-0.00167859	-0.00073296	-0.00378375	-0.00072288	-0.00213896	-0.00036595	-0.00245246	0.00089122	-0.00246555	-0.00128702	-0.00307932	-0.00030042	-0.00056447	-0.00069853	-0.00177357	0.00073714	-0.00179360	-0.00200102	-0.00215066	0.00011985	-0.00128554	0.00101137	-0.00240810	0.00021844	-0.00305906	-0.00066338	-0.00363418	0.00020815	-0.00015454	-0.00019798	-0.00505379	0.00046918	-0.00323916	-0.00354655	-0.00335894	0.00130838	-0.00598642	0.00025792	-0.00509013	0.00026521	-0.00389993	-0.00228681	-0.00311135	0.00008343	-0.00179740	-0.00506245	-0.00649019	0.00100639	-0.00346716	-0.00045634	-0.00378976	-0.00111535	-0.00737428	-0.00101335	-0.00548617	-0.00160466	-0.00323538	-0.00673541	-0.00553276	0.00045885	-0.00258643	-0.00438322	-0.00311520	-0.00010930	-0.00122158	-0.00020108	-0.00515423	0.00015805	-0.00181341	-0.00461985	-0.00598334	0.00009102	-0.00045327	-0.00169367	-0.00722379	-0.00191876	-0.00258456	-0.00406507	-0.00279199	-0.00027044	-0.00224656	-0.00187447	-0.00607286	-0.00210834	-0.00212158	0.00031268	-0.00208698	-0.00154110	-0.00230647	-0.00369024	-0.00500014	-0.00077857	-0.00191693	-0.00541795	-0.00531329	-0.00076366	-0.00494669	-0.00470945	-0.00433381	-0.00052714	-0.00208083	-0.00424672	0.00000497	-0.00282542	-0.00472568	-0.00405609	-0.00458277	-0.00104648	-0.00374591	-0.00482559	-0.00192883	-0.00241752	-0.00224011	-0.00280608	-0.00361253	-0.00041854	-0.00129114	-0.00329819	-0.00245973	-0.00149056	-0.00249364	-0.00450138	-0.00381703	-0.00363462	-0.00337831	-0.00224229	-0.00218746	-0.00416890	-0.00275635	-0.00160207	-0.00385528	-0.00277729	-0.00294265	-0.00390806	-0.00283981	-0.00133863	-0.00151891	-0.00407387	-0.00395296	-0.00178771	-0.00261314	-0.00417270	-0.00357286	-0.00368007	-0.00329344	-0.00662904	-0.00334502	-0.00223526	-0.00174622	-0.00679068	-0.00454981	-0.00259018	-0.00336415	-0.00518185	-0.00300241	-0.00216639	-0.00293754	-0.00397714	-0.00230397	-0.00139551	-0.00094577	-0.00249018	-0.00135270	-0.00121648	-0.00179177	-0.00245401	-0.00114354	-0.00185069	-0.00096953	-0.00173213	-0.00150609	-0.00097875	-0.00108196	-0.00158264	-0.00171551	-0.00156512	-0.00059877	-0.00167650	-0.00151296	-0.00163438	-0.00085979	-0.00092858	-0.00148761	-0.00099012	-0.00101254	-0.00083883	-0.00104062	-0.00083126	-0.00127710	-0.00141618	-0.00074145	-0.00021406	-0.00122417	-0.00105249	-0.00026813	-0.00068571	-0.00009728	-0.00099466	-0.00130645	-0.00088283	-0.00053904	-0.00179978	-0.00098303	-0.00187014	-0.00090394	-21.47483647
0.0999	-21.47483647	-21.47483647	-21.47483647	-21.47483647	-21.47483647	-21.47483647	-21.47483647	-21.47483647	-21.47483647	-21.47483647	-21.47483647	-21.47483647	-21.47483647	-21.47483647	-21.47483647	-21.47483647	-21.47483647	-21.47483647	-21.47483647	-21.47483647	-21.47483647	-21.47483647	-21.47483647	-21.47483647	-21.47483647	-21.47483647	-21.47483647	-21.47483647	-21.47483647	-21.47483647	-21.47483647	-21.47483647	-0.68435385	-2.73648405	0.00561244	0.17204332	-0.03722579	0.10160329	-0.01386742	0.00214231	-0.00745164	0.03556601	0.02713559	0.00846778	0.01570196	0.03841657	0.02476164	0.01188736	0.03021658	0.04986301	0.02151476	0.03109665	0.02808329	0.02988525	0.02169945	0.02428876	0.03193089	0.02568821	0.02063738	0.02319728	0.03002116	0.02686381	0.02150388	0.03032930	0.03421980	0.03065476	0.02007144	0.03137329	0.02548675	0.02899857	0.02385378	0.02471649	0.02130933	0.03237399	0.02305680	0.02868565	0.03167031	0.03926493	0.02372194	0.01488714	0.00772626	0.02165360	0.01626226	0.00857525	0.00293873	0.01749992	0.01348468	0.00491491	0.00888731	0.01454327	0.01093032	0.01706927	0.01447176	0.01723633	0.01229566	0.01148756	0.02274035	0.01829601	0.01855352	0.01415244	0.01601731	0.01583647	0.00991872	0.01222499	0.01169304	0.00953639	0.00798239	0.00887985	0.01654900	0.02580655	0.01263294	0.01167885	0.01984402	0.00616103	0.00743956	0.00665973	0.01053391	0.00900535	0.00221106	0.00166063	0.00234923	-0.00212983	-0.00614341	-0.00863263	-0.00656004	-0.01426082	-0.01706733	-0.01845643	-0.02142302	-0.03213798	-0.03171775	-0.03602720	-0.03460360	-0.03555349	-0.04059362	-0.04272844	-0.04170571	-0.04107811	-0.04341665	-0.04816509	-0.04334900	-0.04552687	-0.04632041	-0.04647388	-0.04838750	-0.05069897	-0.04936731	-0.05230634	-0.04987321	-0.04980308	-0.05105231	-0.05060887	-0.05284531	-0.05410586	-0.05198217	-0.05410713	-0.05368943	-0.05221851	-0.05525794	-0.05408432	-0.05031979	-0.04953068	-0.05386254	-0.05021388	-0.05327957	-0.05199491	-0.05173994	-0.05018614	-0.05210376	-0.04985912	-0.05075764	-0.05069905	-0.04859841	-0.04747966	-0.04595198	-0.04783558	-0.04697161	-0.04501480	-0.04567588	-0.04520165	-0.04150515	-0.04004605	-0.03980430	-0.04043608	-0.03856238	-0.03886450	-0.03796253	-0.03910885	-0.03731762	-0.03495888	-0.03460827	-0.03412091	-0.03323806	-0.02999606	-0.03156833	-0.03261074	-0.02982537	-0.02917870	-0.02894799	-0.02487313	-0.02539460	-0.02456009	-0.02462789	-0.02372706	-0.02071668	-0.02014461	-0.02052719	-0.01853068	-0.01814794	-0.01643307	-0.01666305	-0.01706285	-0.01480137	-0.01137475	-0.01211357	-0.01166311	-0.01231557	-0.00897204	-0.01004635	-0.00815902	-0.00888837	-0.00603748	-0.00613587	-0.00639005	-0.00621223	-0.00458661	-0.00300464	-0.00189458	-0.00310108	-0.00046065	0.00010269	-0.00029693	0.00060361	0.00298773	0.00275875	0.00371985	0.00296430	0.00361233	0.00244875	0.00174124	0.00220622	0.00239207	0.00305556	0.00233888	0.00260740	0.00274050	0.00162903	0.00097782	0.00241800	0.00331712	0.00249723	0.00225277	0.00381121	0.00299835	0.00348655	0.00318514	0.00274600	0.00329811	0.00317726	0.00327282	0.00318628	0.00461261	0.00423471	0.00337823	0.00402340	0.00430878	0.00462399	0.00423903	0.00360221	0.00416014	0.00526428	0.00488467	0.00354751	0.00436362	0.00432815	0.00307734	0.00287413	0.00319491	0.00468930	0.00259060	0.00094439	0.00184380	0.00054273	-0.00029280	-0.00104615	-0.00164497	-0.00117170	-0.00319675	-0.00339610	-0.00132282	-0.00373766	-0.00432081	-0.00443627	-0.00416736	-0.00534940	-0.00572698	-0.00518522	-0.00699257	-0.00548092	-0.00588269	-0.00726993	-0.00757822	-0.00573860	-0.00463599	-0.00574126	-0.00462485	-0.00451173	-0.00594895	-0.00589449	-0.00599757	-0.00558069	-0.00512795	-0.00543311	-0.00437045	-0.00328287	-0.00543615	-0.00535752	-0.00353334	-0.00353441	-0.00488632	-0.00387051	-0.00347439	-0.00345535	-0.00532908	-0.00431899	-0.00252034	-0.00213046	-0.00308707	-0.00371850	-0.00425577	-0.00313025	-0.00478246	-0.00541686	-0.00071693	-0.00319900	-0.00515956	-0.00471614	-0.00450733	-0.00493959	-0.00701261	-0.00443364	-0.00196808	-0.00493701	-0.00637941	-0.00511078	-0.00374504	-0.00550486	-0.00788780	-0.00417975	-0.00968251	-0.00201331	-0.00772161	-0.00679958	-0.00523793	-0.00175450	-0.00577640	-0.00956576	-0.00813469	-0.00982030	-0.00832694	-0.00627937	-0.00725988	-0.00766962	-0.00751325	-0.00826895	-0.00822566	-0.00410063	-0.00943040	-0.00777548	-0.00786145	-0.00105291	-0.00682757	-0.00637838	-0.00438601	-0.00358576	-0.00944736	-0.00602635	-0.00281358	-0.00168141	-0.00542171	-0.00824715	-0.00627203	-0.00364431	-0.00693878	-0.00391315	-0.00789343	-0.00534540	-0.00923837	-0.00715532	-0.00722630	-0.00629155	-0.00618944	-0.00712188	-0.00364531	-0.00660981	-0.00939732	-0.00510945	-0.00512926	-0.00534572	-0.00819460	-0.00731144	-0.00466709	-0.00357044	-0.00802897	-0.00608539	-0.00407163	-0.00430173	-0.00740694	-0.00507219	-0.00799032	-0.00397713	-0.00661794	-0.00436574	-0.00610858	-0.00461786	-0.00597374	-0.00336573	-0.00513481	-0.00219969	-0.00676803	-0.00336292	-0.00488681	-0.00300053	-0.00491464	-0.00431695	-0.00215919	-0.00214532	-0.00418760	-0.00360751	-0.00492099	-0.00286796	-0.00523647	-0.00399981	-0.00528054	-0.00354721	-0.00541072	-0.00440260	-0.00514978	-0.00387371	-0.00493317	-0.00339526	-0.00392369	-0.00216146	-0.00470562	-0.00285177	-0.00385180	-0.00354530	-0.00686718	-0.00443403	-0.00635449	-0.00438451	-0.00500760	-0.00375554	-0.00420545	-0.00422791	-0.00611719	-0.00485017	-0.00546314	-0.00473336	-0.00537846	-0.00397841	-0.00544351	-0.00327309	-0.00416469	-0.00298361	-0.00379976	-0.00162699	-0.00294557	-0.00109747	-0.00212807	-0.00172316	-0.00214864	-0.00168871	-0.00163708	-0.00140268	-0.00278925	-0.00161050	-0.00175604	-0.00108340	-0.00176922	-0.00181044	-0.00133730	-0.00077460	-0.00172431	-0.00127078	-0.00132158	-0.00085842	-0.00139502	-0.00056141	-0.00170620	-0.00112402	-0.00127257	-0.00137228	-0.00143153	-0.00101289	-0.00081017	-0.00071795	-0.00110053	-0.00094644	-0.00143142	-0.00076414	-0.00077037	-0.00057361	-0.00137057	-0.00128485	-0.00079352	-0.00076080	-0.00178359	-0.00138213	-0.00160830	-0.00089655	-21.47483647
0.1499	-21.47483647	-21.47483647	-21.47483647	-21.47483647	-21.47483647	-21.47483647	-21.47483647	-21.47483647	-21.47483647	-21.47483647	-21.47483647	-21.47483647	-21.47483647	-21.47483647	-21.47483647	-21.47483647	-21.47483647	-21.47483647	-21.47483647	-21.47483647	-21.47483647	-21.47483647	-21.47483647	-21.47483647	-21.47483647	-21.47483647	-21.47483647	-21.47483647	-21.47483647	-21.47483647	-21.47483647	-21.47483647	0.27094233	-0.09218343	-0.10682916	0.09940670	-0.03301986	-0.03750618	0.01208724	0.07896082	0.05009630	-0.02270984	0.03534323	-0.02858121	0.06428433	0.01998376	0.04341818	0.02067255	0.06343198	0.02558126	0.02175487	0.02874544	0.04032647	0.02534256	0.02150481	0.02435136	0.02922064	0.03128651	0.02794695	0.02033786	0.03139709	0.02266498	0.02398139	0.02434312	0.03388466	0.02648218	0.03111374	0.03040170	0.02779249	0.02334441	0.02774142	0.03167689	0.02187995	0.03019791	0.03135876	0.02247925	0.03081506	0.03605880	0.03469882	0.00443210	0.02045995	0.01381829	0.03927787	0.00783916	0.01338191	0.03160156	0.02792181	-0.01301029	0.01888570	0.00876318	0.02318785	0.01643372	0.01742726	0.01177175	0.02518051	0.01598460	0.02166312	0.01078478	0.02440805	0.01297708	0.01568134	0.01709862	0.02105244	0.02098421	0.00987761	0.00871245	0.00990423	0.00865848	0.01901224	0.02246692	0.01529648	0.01792412	0.01707060	0.00808912	0.01336307	0.01118429	0.01114878	0.00775999	0.00487918	0.00531608	0.00475163	-0.00036478	-0.00288804	-0.00788818	-0.00615505	-0.01279608	-0.01148948	-0.01602727	-0.02076504	-0.03153971	-0.03165349	-0.03422658	-0.03620295	-0.04003976	-0.03783930	-0.03998112	-0.04142917	-0.04177378	-0.04083270	-0.04841667	-0.04373809	-0.04774716	-0.04477712	-0.04619831	-0.04716603	-0.05287682	-0.04796193	-0.05129922	-0.04974002	-0.05133691	-0.05000566	-0.04951724	-0.05269758	-0.05354968	-0.05029502	-0.05359903	-0.05343129	-0.05395201	-0.05318009	-0.05434092	-0.05114546	-0.05176343	-0.05059962	-0.05113506	-0.05385826	-0.05363786	-0.04987037	-0.05202238	-0.04996963	-0.05166642	-0.04808971	-0.04832099	-0.04889814	-0.04888527	-0.04465033	-0.04708735	-0.04704127	-0.04560261	-0.04239270	-0.04540989	-0.04094663	-0.04088803	-0.03727997	-0.03799885	-0.03749740	-0.03951409	-0.03650185	-0.03792797	-0.03522858	-0.03671128	-0.03433290	-0.03364695	-0.03152651	-0.03087486	-0.02944190	-0.03124204	-0.02646542	-0.03018827	-0.02717951	-0.02525405	-0.02409968	-0.02416362	-0.02137340	-0.02176742	-0.01932129	-0.01957706	-0.01770961	-0.01732629	-0.01568122	-0.01683045	-0.01390548	-0.01621918	-0.01330691	-0.01112091	-0.01064241	-0.01043705	-0.00909988	-0.00801859	-0.00691210	-0.00619644	-0.00644821	-0.00635800	-0.00364658	-0.00492953	-0.00399591	-0.00424109	-0.00183266	-0.00178567	-0.00196460	-0.00266694	-0.00049960	-0.00114731	0.00041314	0.00030750	0.00314930	0.00232069	0.00445094	0.00300636	0.00579430	0.00452778	0.00627189	0.00483459	0.00752892	0.00782644	0.00682922	0.00486815	0.00618140	0.00600531	0.00767356	0.00677650	0.00724436	0.00498660	0.00676995	0.00540650	0.00641598	0.00634700	0.00608593	0.00426819	0.00519529	0.00598670	0.00488075	0.00503282	0.00593233	0.00507610	0.00615958	0.00525534	0.00647985	0.00562847	0.00587944	0.00429703	0.00605732	0.00525460	0.00528167	0.00384716	0.00487248	0.00436440	0.00550664	0.00579240	0.00619354	0.00549393	0.00468808	0.00527050	0.00624315	0.00558744	0.00548230	0.00450096	0.00569396	0.00439487	0.00461751	0.00413623	0.00441308	0.00405070	0.00452531	0.00319108	0.00328516	0.00233204	0.00218405	0.00097484	0.00222857	0.00170579	0.00010427	-0.00170178	-0.00038772	-0.00041695	-0.00134752	-0.00253532	-0.00212225	-0.00139240	-0.00276724	-0.00339899	-0.00299506	-0.00327781	-0.00210554	-0.00529189	-0.00291097	-0.00186825	-0.00136296	-0.00396408	-0.00083480	-0.00244910	-0.00073877	-0.00113650	-0.00009281	-0.00171983	0.00099400	-0.00150562	0.00190078	0.00227047	0.00061106	-0.00008891	0.00197990	0.00058509	0.00177457	-0.00096396	0.00212625	0.00012800	0.00020728	0.00210841	0.00159311	0.00014516	0.00395678	-0.00090719	0.00114381	0.00504894	0.00314569	0.00259313	0.00179404	0.00009995	0.00404248	0.00158280	0.00648753	0.00301255	0.00340873	0.00121521	0.00445191	0.00606433	0.00539193	-0.00087467	0.00042048	0.00335368	0.00406781	0.00083146	0.00393952	0.00295691	0.00151424	0.00207968	0.00429862	0.00219683	0.00398369	0.00243240	0.00712714	0.00477716	0.00592533	0.00021663	0.00522742	0.00321732	0.00471323	0.00185320	0.00382003	0.00517237	0.00359929	0.00036185	0.00383333	0.00474951	0.00860727	0.00056562	0.00426418	0.00401588	0.00499987	-0.00005504	0.00400939	0.00561879	0.00705304	0.00504394	0.00309494	0.00401524	0.00545230	0.00121008	0.00498911	0.00374355	0.00378705	0.00246094	0.00382154	0.00588816	0.00593486	0.00613845	0.00382770	0.00403072	0.00572889	0.00293182	0.00513680	0.00660335	0.00344653	0.00413133	0.00257534	0.00432190	0.00463542	0.00285441	0.00408395	0.00404082	0.00354153	0.00131260	0.00317610	0.00512670	0.00323087	0.00291814	0.00369375	0.00506956	0.00341324	0.00064473	0.00370748	0.00318699	0.00464187	0.00133376	0.00188908	0.00416965	0.00386794	0.00176029	0.00198039	0.00482137	0.00547014	0.00265767	0.00405706	0.00413089	0.00520507	0.00170366	0.00327419	0.00510121	0.00574905	0.00228008	0.00367876	0.00539782	0.00517277	0.00267649	0.00429792	0.00318177	0.00422152	0.00301541	0.00259011	0.00375690	0.00415785	0.00173634	0.00272559	0.00357396	0.00414730	0.00345105	0.00336161	0.00533614	0.00262529	0.00219333	0.00170543	0.00309500	0.00218356	0.00208513	0.00247357	0.00198243	0.00223605	0.00147718	0.00150398	0.00174859	0.00141120	0.00131569	0.00146610	0.00177989	0.00165577	0.00102945	0.00162761	0.00198796	0.00173522	0.00123940	0.00108301	0.00146943	0.00173162	0.00100283	0.00152142	0.00139236	0.00117450	0.00154208	0.00109811	0.00182746	0.00166187	0.00152992	0.00157163	0.00146447	0.00158232	0.00187063	0.00120046	0.00198223	0.00225350	0.00225018	0.00171631	-21.47483647
0.1999	-21.47483647	-21.47483647	-21.47483647	-21.47483647	-21.47483647	-21.47483647	-21.47483647	-21.47483647	-21.47483647	-21.47483647	-21.47483647	-21.47483647	-21.47483647	-21.47483647	-21.47483647	-21.47483647	-21.47483647	-21.47483647	-21.47483647	-21.47483647	-21.47483647	-21.47483647	-21.47483647	-21.47483647	-21.47483647	-21.47483647	-21.47483647	-21.47483647	-21.47483647	-21.47483647	-21.47483647	-21.47483647	-0.54669374	0.74503111	0.08900562	0.00784116	-0.10353914	0.03367488	0.07705728	0.02194023	-0.02354882	0.02758583	0.05012923	0.09933021	-0.04408495	0.04775497	0.02488722	0.04244138	0.00567001	0.04289771	0.02332675	0.04156607	0.01485826	0.02484275	0.02240642	0.03488286	0.01776183	0.02561714	0.02851420	0.03166939	0.02681736	0.02787035	0.02899887	0.03394722	0.02450194	0.03175817	0.02954869	0.03550508	0.02150523	0.02911340	0.02926843	0.03220313	0.02412326	0.02602046	0.03511232	0.03285790	0.04165244	0.02156245	0.03101944	0.01559507	0.04292074	0.00515387	0.03485814	0.01006996	0.03990400	0.01700469	0.03389695	0.00437336	0.02785647	0.00245927	0.02780870	0.02729590	0.01857138	0.01382270	0.02302772	0.02717786	0.01802365	0.02035811	0.02671889	0.02821701	0.01132836	0.01951553	0.01885717	0.02806338	0.00512971	0.01754017	0.01711676	0.01833620	0.01220147	0.03049720	0.01786042	0.02181499	0.01139956	0.00995901	0.01289118	0.01155352	0.00723142	0.01028842	0.00553670	0.01027315	-0.00615180	0.00222226	-0.00580876	-0.00523683	-0.01167664	-0.01234855	-0.01492304	-0.01493401	-0.02818290	-0.02636298	-0.03015961	-0.02831245	-0.03736784	-0.03590330	-0.03915162	-0.03514094	-0.04110927	-0.03811209	-0.04144265	-0.04113250	-0.04639679	-0.04340021	-0.04653176	-0.04052218	-0.04771961	-0.04815137	-0.04606031	-0.04630422	-0.05138909	-0.05077487	-0.04930623	-0.04793482	-0.05308345	-0.05032071	-0.04838608	-0.05040357	-0.05354826	-0.05061068	-0.05167232	-0.05125305	-0.05112056	-0.05027510	-0.05197228	-0.04813134	-0.05024678	-0.04750950	-0.04814682	-0.04521407	-0.04978785	-0.04917926	-0.04748813	-0.04621848	-0.04776270	-0.04652128	-0.04484135	-0.04412733	-0.04504652	-0.04269784	-0.04174467	-0.04224321	-0.03887050	-0.03913855	-0.03750678	-0.03668094	-0.03539200	-0.03693844	-0.03504744	-0.03443811	-0.03485145	-0.03524836	-0.03352545	-0.02972885	-0.02971260	-0.02818008	-0.02916195	-0.02739934	-0.02864692	-0.02879117	-0.02635039	-0.02126868	-0.02317564	-0.02213494	-0.02090184	-0.01681012	-0.01949424	-0.01783534	-0.01579579	-0.01466690	-0.01461277	-0.01421739	-0.01349366	-0.01221524	-0.01158303	-0.00865606	-0.00943509	-0.00648333	-0.00669802	-0.00629607	-0.00740368	-0.00312052	-0.00454065	-0.00376506	-0.00380915	-0.00197005	-0.00165982	-0.00129711	-0.00134680	0.00259274	-0.00088014	0.00039940	0.00033418	0.00156079	0.00204644	0.00248910	0.00252077	0.00336108	0.00389382	0.00304578	0.00296530	0.00668345	0.00474841	0.00567580	0.00635563	0.00836225	0.00643943	0.00640025	0.00805923	0.00958959	0.00955994	0.00961536	0.00964849	0.00919384	0.00923202	0.01010887	0.01085864	0.01081884	0.00995433	0.00787752	0.00793133	0.00989069	0.00777506	0.00829376	0.00818497	0.00893943	0.00834691	0.00724416	0.00666062	0.00897428	0.00741063	0.00725773	0.00747932	0.00834367	0.00782529	0.00808136	0.00628553	0.00727991	0.00618465	0.00612607	0.00699332	0.00760810	0.00607503	0.00593152	0.00593369	0.00727152	0.00599863	0.00454471	0.00544901	0.00748876	0.00545883	0.00614389	0.00537570	0.00663367	0.00619974	0.00635363	0.00605568	0.00699055	0.00709801	0.00641799	0.00607041	0.00687797	0.00633813	0.00424377	0.00574095	0.00886441	0.00727293	0.00669961	0.00490026	0.00548047	0.00558070	0.00484274	0.00413024	0.00701765	0.00531482	0.00549245	0.00240398	0.00395595	0.00430747	0.00414049	0.00121408	0.00394818	0.00287020	0.00279320	0.00029390	0.00367129	0.00184432	0.00315568	0.00239939	0.00523721	0.00108292	0.00242166	0.00035101	0.00582526	0.00265374	0.00205737	0.00358854	0.00498343	0.00152952	0.00176957	0.00319602	0.00557258	0.00423561	0.00442875	0.00211106	0.00816582	0.00645976	0.00670684	0.00460360	0.00751553	0.00631695	0.00666187	0.00702751	0.00792686	0.00488424	0.00804781	0.00567581	0.01033634	0.00822147	0.00682508	0.00297731	0.00934987	0.00842471	0.00998514	0.00591499	0.00611475	0.00557916	0.00771248	0.00722563	0.00891537	0.00662813	0.00720869	0.00906276	0.01088250	0.00891854	0.00804285	0.00737185	0.01050684	0.00744948	0.00716965	0.00765736	0.00920733	0.01156415	0.00856708	0.00662827	0.00916891	0.01133967	0.00764580	0.00452262	0.01014895	0.00615625	0.00847061	0.00423401	0.00997510	0.00740989	0.00940857	0.00585548	0.00853977	0.00595536	0.00833082	0.00462082	0.00634614	0.00328667	0.00830332	0.00521058	0.00680800	0.00616928	0.01070365	0.00465535	0.00753664	0.00697124	0.00630976	0.00411622	0.00864684	0.00320702	0.00786980	0.00324794	0.00484329	0.00466402	0.00649583	0.00402122	0.00493510	0.00412724	0.00601345	0.00324379	0.00453492	0.00296918	0.00537209	0.00465496	0.00646714	0.00319388	0.00398343	0.00462369	0.00626488	0.00384374	0.00445083	0.00317573	0.00540174	0.00281228	0.00408636	0.00149434	0.00544484	0.00388775	0.00527070	0.00498448	0.00378861	0.00305368	0.00594630	0.00287443	0.00641977	0.00346036	0.00574235	0.00328843	0.00379854	0.00352964	0.00617650	0.00395310	0.00361629	0.00432026	0.00593688	0.00171941	0.00439072	0.00342543	0.00447139	0.00241316	0.00370572	0.00305856	0.00485048	0.00238419	0.00369069	0.00204967	0.00294054	0.00171384	0.00298593	0.00211443	0.00255266	0.00122414	0.00116504	0.00146387	0.00174629	0.00078086	0.00153469	0.00091212	0.00183909	0.00111740	0.00237220	0.00112853	0.00180824	0.00131651	0.00239573	0.00079886	0.00164929	0.00111679	0.00170898	0.00070935	0.00130853	0.00062551	0.00146576	0.00043865	0.00203281	0.00082812	0.00147275	0.00048936	0.00146593	0.00088614	0.00124223	0.00046009	0.00209394	0.00040981	0.00137536	0.00106727	0.00137438	0.00054846	-21.47483647
0.2499	-21.47483647	-21.47483647	-21.47483647	-21.47483647	-21.47483647	-21.47483647	-21.47483647	-21.47483647	-21.47483647	-21.47483647	-21.47483647	-21.47483647	-21.47483647	-21.47483647	-21.47483647	-21.47483647	-21.47483647	-21.47483647	-21.47483647	-21.47483647	-21.47483647	-21.47483647	-21.47483647	-21.47483647	-21.47483647	-21.47483647	-21.47483647	-21.47483647	-21.47483647	-21.47483647	-21.47483647	-21.47483647	-0.21626240	-0.14322424	0.12330562	0.10441355	-0.10082832	0.08472703	0.01258492	0.08119240	-0.05305789	0.06272099	0.09806583	0.06017075	-0.05797729	0.05546574	0.05141429	0.02293803	0.01166400	0.04298074	0.02658927	0.03310582	0.02276660	0.02885893	0.02698729	0.03614291	0.01149629	0.03028939	0.02838713	0.03591479	0.02416742	0.02946304	0.02358179	0.03376421	0.02856389	0.03123253	0.02694835	0.03613329	0.02134180	0.02949678	0.03010160	0.03228940	0.02176900	0.02808482	0.02859052	0.03958816	0.03693129	0.02505171	0.02604786	0.02901184	0.02098491	0.02058968	0.03211673	0.04082310	0.02226613	0.01846705	0.02438221	0.02105001	0.01582058	0.02185667	0.02794569	0.03035166	0.01366373	0.02045414	0.02354878	0.02823228	0.01815362	0.02393616	0.01997224	0.02019736	0.01283773	0.01887792	0.01876037	0.02419419	0.00490634	0.01496561	0.01882471	0.01562907	0.01323067	0.03156204	0.01918604	0.02127570	0.01042843	0.00758590	0.00928917	0.01296014	0.00752032	0.01178838	0.00431990	0.00335929	-0.00518321	-0.00000569	-0.00484488	-0.00338850	-0.01308435	-0.01446096	-0.01857697	-0.01656940	-0.02782201	-0.02732022	-0.03055294	-0.03094063	-0.03334830	-0.03392930	-0.03682388	-0.03642763	-0.04153149	-0.04109876	-0.04183280	-0.04309316	-0.04509298	-0.04257852	-0.04586332	-0.04093077	-0.04770340	-0.04830166	-0.04834042	-0.04897444	-0.05013968	-0.04699432	-0.04951078	-0.04823742	-0.05296388	-0.05169218	-0.05092774	-0.05101612	-0.05222439	-0.04895654	-0.05214310	-0.04990797	-0.05021651	-0.04928331	-0.05114148	-0.04749591	-0.05220495	-0.05123990	-0.04905402	-0.04813056	-0.04976044	-0.04905544	-0.04893375	-0.04626742	-0.04725048	-0.04611159	-0.04437621	-0.04435622	-0.04422111	-0.04322414	-0.04394760	-0.04156506	-0.03890658	-0.03908860	-0.03735490	-0.03585847	-0.03730481	-0.03820090	-0.03723380	-0.03556913	-0.03527489	-0.03309775	-0.03476178	-0.03001825	-0.03199416	-0.03044761	-0.02991978	-0.02789556	-0.02605337	-0.02532727	-0.02827831	-0.02141393	-0.02374096	-0.02428242	-0.02358216	-0.01949157	-0.01905262	-0.01715642	-0.01802309	-0.01487598	-0.01501635	-0.01522825	-0.01480334	-0.01238718	-0.01136694	-0.00947433	-0.01050953	-0.00861079	-0.00908067	-0.00631885	-0.00710660	-0.00493111	-0.00530695	-0.00393347	-0.00501725	-0.00256337	-0.00276281	-0.00228159	-0.00187037	0.00120073	-0.00114596	0.00018116	-0.00064676	0.00077401	0.00028031	0.00335647	0.00154582	0.00305485	0.00275565	0.00336739	0.00244773	0.00415864	0.00370314	0.00453306	0.00346220	0.00539659	0.00451778	0.00465608	0.00429347	0.00594807	0.00658563	0.00643125	0.00664170	0.00803839	0.00840172	0.00970941	0.00892804	0.01052041	0.00956950	0.00900531	0.00852539	0.01135137	0.00914856	0.00991262	0.00985383	0.01018905	0.00927944	0.01010620	0.00825050	0.00975346	0.00796287	0.00855758	0.00717000	0.00769666	0.00677443	0.00803210	0.00664879	0.00721079	0.00666318	0.00774648	0.00642200	0.00762496	0.00503858	0.00726282	0.00629493	0.00705256	0.00527649	0.00733346	0.00491508	0.00519108	0.00462632	0.00642678	0.00436452	0.00535494	0.00437989	0.00643524	0.00379918	0.00371281	0.00325491	0.00620699	0.00317142	0.00419588	0.00332547	0.00506413	0.00279556	0.00453239	0.00287803	0.00627905	0.00278728	0.00552864	0.00365931	0.00759200	0.00384585	0.00571239	0.00388484	0.00647723	0.00291756	0.00417555	0.00416372	0.00601766	0.00333321	0.00461994	0.00236967	0.00636286	0.00256583	0.00380206	0.00224889	0.00455457	0.00180703	0.00298736	-0.00055694	0.00226918	-0.00135702	-0.00045045	-0.00221894	0.00179866	-0.00114779	-0.00023281	-0.00445433	0.00266730	-0.00290793	-0.00023667	-0.00166768	0.00066457	-0.00400703	-0.00031962	-0.00446729	0.00013669	-0.00157279	-0.00080632	-0.00256697	0.00047345	-0.00205665	-0.00181857	-0.00468949	0.00197038	-0.00302797	0.00368400	-0.00524165	-0.00259693	-0.00475933	0.00133568	-0.00082517	0.00178248	-0.00517747	0.00210991	-0.00185575	0.00294261	0.00059467	-0.00052357	-0.00139066	0.00269812	0.00012063	0.00372067	-0.00054320	0.00375443	0.00178570	-0.00060016	-0.00242553	0.00539263	0.00215036	0.00352052	-0.00123816	0.00443300	0.00022740	0.00089749	0.00033770	0.00297972	0.00111317	-0.00070572	0.00096651	0.00261894	0.00069543	0.00452183	-0.00301317	0.00442995	-0.00237105	-0.00014510	-0.00146291	-0.00017176	-0.00155889	0.00017735	-0.00393843	0.00207999	0.00032591	-0.00154153	-0.00200615	0.00317554	-0.00084026	-0.00070133	-0.00079670	0.00124916	-0.00171638	0.00226674	-0.00200731	0.00204993	-0.00099999	0.00007531	-0.00004289	0.00062750	-0.00092753	-0.00022387	-0.00056460	-0.00068325	-0.00157598	-0.00073652	-0.00200117	0.00081502	-0.00165700	-0.00138335	-0.00224266	-0.00025071	0.00007761	-0.00151061	-0.00024599	-0.00095753	-0.00109106	-0.00070774	-0.00132384	-0.00030247	-0.00289122	-0.00066606	-0.00179946	0.00155414	0.00034092	-0.00047482	-0.00176515	-0.00016591	-0.00067762	-0.00129306	0.00021573	0.00015487	-0.00158398	-0.00032604	-0.00224739	0.00059299	-0.00068848	-0.00001605	-0.00024557	0.00091368	-0.00205776	-0.00194830	-0.00074330	0.00143930	0.00001269	-0.00021821	-0.00142954	0.00074086	-0.00039398	-0.00115135	-0.00021298	0.00061337	-0.00066148	-0.00100340	-0.00056805	-0.00020845	-0.00090266	-0.00085088	-0.00091262	0.00014652	-0.00095936	-0.00056049	-0.00136607	0.00054317	0.00021759	-0.00070930	-0.00115019	-0.00009188	-0.00003076	-0.00014446	-0.00119832	-0.00010653	-0.00047952	0.00001852	-0.00078997	-0.00015943	-0.00049567	-0.00043387	-0.00054115	0.00022172	-0.00083887	0.00014164	-0.00052792	0.00006600	-0.00027518	-0.00064336	-0.00098621	0.00025916	-0.00052467	-0.00144509	-0.00045638	-0.00107941	-0.00066310	-21.47483647
0.2999	-21.47483647	-21.47483647	-21.47483647	-21.47483647	-21.47483647	-21.47483647	-21.47483647	-21.47483647	-21.47483647	-21.47483647	-21.47483647	-21.47483647	-21.47483647	-21.47483647	-21.47483647	-21.47483647	-21.47483647	-21.47483647	-21.47483647	-21.47483647	-21.47483647	-21.47483647	-21.47483647	-21.47483647	-21.47483647	-21.47483647	-21.47483647	-21.47483647	-21.47483647	-21.47483647	-21.47483647	-21.47483647	0.61828876	0.90446365	0.06519701	0.06787088	-0.02466923	0.02344187	-0.10642619	0.04159997	-0.02907254	0.05817625	0.02484573	0.00452263	0.02497790	0.05778014	0.04278940	0.01743209	0.02929703	0.03685983	0.02397501	0.03139246	0.03151271	0.02711254	0.02217270	0.03234986	0.03125502	0.02796912	0.02502797	0.02735446	0.03135025	0.02668318	0.01892652	0.02732369	0.03314524	0.03437758	0.02879533	0.03034418	0.02733069	0.02592604	0.02199032	0.03044464	0.01853767	0.02839050	0.02329396	0.02938148	0.02696561	0.04174626	0.01812034	0.01949218	0.01108440	0.01678951	0.01211891	0.02483383	0.00696670	0.02603370	0.01197810	0.00379098	0.01408361	0.01585161	0.01711680	0.02238907	0.01809106	0.01622234	0.01273919	0.01623039	0.02214127	0.01817034	0.01321116	0.01579345	0.01557079	0.01497538	0.01262891	0.01706506	0.00875904	0.01091096	0.01187068	0.00951616	0.01765199	0.02128340	0.01480477	0.01292628	0.01725458	0.00850397	0.01070913	0.00508202	0.01449230	0.01093018	0.00268910	0.00563076	0.00547737	0.00142719	-0.00548966	-0.00751814	-0.00413450	-0.01149382	-0.01416499	-0.01658021	-0.02191149	-0.03050171	-0.03474514	-0.03640474	-0.03177040	-0.03830562	-0.03984022	-0.04269997	-0.04170232	-0.04248087	-0.04379993	-0.04907177	-0.04504757	-0.04579713	-0.04968909	-0.04709637	-0.04867344	-0.05175560	-0.05220028	-0.05205539	-0.05219974	-0.05144057	-0.05276902	-0.05313289	-0.05388635	-0.05468889	-0.05402756	-0.05603875	-0.05505860	-0.05486621	-0.05696972	-0.05492803	-0.05222737	-0.05153480	-0.05431731	-0.05344915	-0.05336430	-0.05511666	-0.05346417	-0.05395651	-0.05348321	-0.05238048	-0.05216836	-0.05168818	-0.05023397	-0.05054520	-0.04858541	-0.04947580	-0.04853440	-0.04558682	-0.04590903	-0.04715100	-0.04238044	-0.04120688	-0.04333768	-0.04226474	-0.04155279	-0.04134620	-0.04152751	-0.04101377	-0.03865136	-0.03654959	-0.03769361	-0.03537337	-0.03498619	-0.03236823	-0.03328900	-0.03555154	-0.03141355	-0.03074788	-0.03140972	-0.02714608	-0.02713891	-0.02619563	-0.02564036	-0.02422566	-0.02304071	-0.02019561	-0.02167670	-0.01844817	-0.02027544	-0.01812197	-0.01814780	-0.01735241	-0.01576070	-0.01133954	-0.01329331	-0.01323348	-0.01359842	-0.00869446	-0.01254199	-0.00834626	-0.00936731	-0.00712996	-0.00657319	-0.00700799	-0.00625871	-0.00399785	-0.00485898	-0.00291280	-0.00401479	-0.00289948	-0.00287887	-0.00239496	-0.00167944	-0.00002660	0.00055563	-0.00086663	0.00031775	0.00241225	-0.00068264	0.00163115	0.00071419	0.00200616	0.00187565	0.00288316	0.00173255	0.00230544	0.00235902	0.00086737	0.00337602	0.00473005	0.00320758	0.00249217	0.00295191	0.00423457	0.00527271	0.00643266	0.00496881	0.00451775	0.00552322	0.00625122	0.00640326	0.01017675	0.00785267	0.00787250	0.00766315	0.00761287	0.00912905	0.00762188	0.00964508	0.00921680	0.00891038	0.00844737	0.00680671	0.00776143	0.00694549	0.00612971	0.00623183	0.00802016	0.00651443	0.00623420	0.00534642	0.00647052	0.00631260	0.00536117	0.00391395	0.00488205	0.00479947	0.00326773	0.00433803	0.00464781	0.00419942	0.00237083	0.00359211	0.00412030	0.00378653	0.00221836	0.00269713	0.00368764	0.00229841	0.00316137	0.00120190	0.00210541	0.00196965	0.00083485	-0.00017226	0.00067279	0.00025839	0.00071411	-0.00088360	0.00044820	0.00015162	-0.00100648	-0.00117620	-0.00005341	0.00020717	-0.00271432	-0.00177474	0.00007090	-0.00248538	-0.00149356	-0.00205597	0.00043768	-0.00107883	-0.00172621	-0.00016123	-0.00062967	0.00157032	-0.00045410	-0.00315483	-0.00130070	-0.00257599	-0.00207876	-0.00213959	-0.00163342	-0.00033657	-0.00541699	-0.00321389	-0.00449144	-0.00404492	-0.00461162	-0.00365122	-0.00429263	-0.00473855	-0.00600496	-0.00657662	-0.00375817	-0.00517844	-0.00756302	-0.00693323	-0.00673305	-0.00516283	-0.01036472	-0.01225445	-0.00718199	-0.00568834	-0.00855839	-0.01010973	-0.01126866	-0.01026876	-0.01207510	-0.00816025	-0.00802484	-0.00661072	-0.01305879	-0.00874265	-0.01236376	-0.00621998	-0.01302847	-0.00968078	-0.00951148	-0.00417425	-0.00834796	-0.00621960	-0.00790350	-0.00702316	-0.00987531	-0.00898010	-0.00668257	-0.00636421	-0.00805642	-0.00967593	-0.00864724	-0.00576666	-0.00920820	-0.00531575	-0.01233101	-0.00676678	-0.00962063	-0.00708905	-0.00788575	-0.00633588	-0.00799861	-0.00610072	-0.00532361	-0.00423802	-0.00987560	-0.00528288	-0.00530715	-0.00602373	-0.00844726	-0.00745581	-0.00666635	-0.00625159	-0.00650806	-0.00493368	-0.00450517	-0.00398920	-0.00833359	-0.00498355	-0.00696670	-0.00366235	-0.00500752	-0.00796843	-0.00574331	-0.00578848	-0.00707226	-0.00414970	-0.00477087	-0.00445540	-0.00487050	-0.00348581	-0.00456752	-0.00361597	-0.00551359	-0.00467770	-0.00499542	-0.00308900	-0.00481999	-0.00443033	-0.00564835	-0.00225866	-0.00572842	-0.00280411	-0.00482449	-0.00520704	-0.00434927	-0.00462878	-0.00391879	-0.00389598	-0.00301734	-0.00244516	-0.00424112	-0.00203402	-0.00365301	-0.00295100	-0.00405194	-0.00451677	-0.00588977	-0.00652816	-0.00661387	-0.00272141	-0.00561963	-0.00342423	-0.00357259	-0.00419089	-0.00567888	-0.00460535	-0.00555721	-0.00532180	-0.00616325	-0.00378086	-0.00424174	-0.00147944	-0.00616010	-0.00278480	-0.00289175	-0.00091778	-0.00268896	-0.00242022	-0.00274573	-0.00183887	-0.00222069	-0.00103164	-0.00260733	-0.00148325	-0.00244763	-0.00172736	-0.00134459	-0.00168642	-0.00153391	-0.00259721	-0.00156376	-0.00088923	-0.00182171	-0.00158937	-0.00186840	-0.00080955	-0.00160390	-0.00138295	-0.00167454	-0.00072399	-0.00160829	-0.00155328	-0.00173002	-0.00093401	-0.00111328	-0.00105189	-0.00088148	-0.00086017	-0.00163684	-0.00096416	-0.00129778	-0.00098706	-0.00150744	-0.00137171	-0.00098220	-0.00113882	-0.00196305	-0.00126723	-0.00209020	-0.00144311	-21.47483647
0.3499	-21.47483647	-21.47483647	-21.47483647	-21.47483647	-21.47483647	-21.47483647	-21.47483647	-21.47483647	-21.47483647	-21.47483647	-21.47483647	-21.47483647	-21.47483647	-21.47483647	-21.47483647	-21.47483647	-21.47483647	-21.47483647	-21.47483647	-21.47483647	-21.47483647	-21.47483647	-21.47483647	-21.47483647	-21.47483647	-21.47483647	-21.47483647	-21.47483647	-21.47483647	-21.47483647	-21.47483647	-21.47483647	0.08037630	-21.47483647	-0.34107833	-0.00224043	-0.04093540	0.12071549	-0.00697783	0.00423967	0.00911226	0.04042939	0.03032153	-0.00433870	0.07321415	0.04470561	0.03778669	-0.00791981	0.04671816	0.02607735	0.01363211	0.01376812	0.03191650	0.02466991	0.02300344	0.01993419	0.03102590	0.02483154	0.02624108	0.02265848	0.03233744	0.02699107	0.02096999	0.02875999	0.03453495	0.03286844	0.02506285	0.03086456	0.02652217	0.02412641	0.02507203	0.02688816	0.01876213	0.02814757	0.02373634	0.03475098	0.02621004	0.04472966	0.01595099	0.01121496	0.00091313	0.01714519	0.00227224	0.00416700	0.00055422	0.02180823	0.00608931	-0.01074283	0.00455390	0.01337651	0.01503011	0.01709279	0.01896793	0.01835990	0.01779842	0.01303555	0.02329487	0.02033182	0.01524394	0.01544002	0.01840564	0.01848084	0.01004689	0.01497125	0.01433310	0.00923307	0.00662833	0.00780837	0.01633140	0.02396808	0.01668056	0.01812137	0.02431940	0.01081831	0.01392369	0.01043370	0.01695673	0.01304715	0.01003105	0.00805806	0.01038636	0.00125838	-0.00036434	-0.00226895	0.00393903	-0.00428864	-0.00694762	-0.00959783	-0.01345689	-0.03002774	-0.03285742	-0.03458508	-0.03267231	-0.04015795	-0.04074786	-0.04133330	-0.04146038	-0.04048826	-0.04290584	-0.04851715	-0.04546575	-0.04819999	-0.04817611	-0.04705218	-0.04685263	-0.05112061	-0.04980406	-0.05174824	-0.05137111	-0.05127167	-0.05169782	-0.05149858	-0.05319066	-0.05179580	-0.05122898	-0.05434042	-0.05600326	-0.05477961	-0.05572661	-0.05581005	-0.05222420	-0.05035903	-0.05440183	-0.05345386	-0.05372869	-0.05331038	-0.05062763	-0.05227449	-0.05270996	-0.05447082	-0.05222186	-0.05191338	-0.05091877	-0.04835127	-0.04829225	-0.04972504	-0.04836280	-0.04753666	-0.04651795	-0.04706948	-0.04393243	-0.04067920	-0.04203707	-0.04110143	-0.04157121	-0.04018979	-0.03997215	-0.04139987	-0.03814091	-0.03830416	-0.03809560	-0.03584029	-0.03545773	-0.03167992	-0.03278427	-0.03323797	-0.03147398	-0.03071265	-0.03153251	-0.02751073	-0.02741374	-0.02484755	-0.02630911	-0.02473733	-0.02520680	-0.02106523	-0.02104378	-0.02049375	-0.01924029	-0.01725113	-0.01754802	-0.01840019	-0.01591471	-0.01272759	-0.01358743	-0.01258572	-0.01260811	-0.00916495	-0.01081336	-0.00932532	-0.00858880	-0.00712027	-0.00669588	-0.00645342	-0.00575805	-0.00430612	-0.00392357	-0.00406904	-0.00477976	-0.00317584	-0.00227343	-0.00336357	-0.00233481	-0.00130091	0.00013391	-0.00044699	0.00015910	0.00140482	0.00105677	0.00121393	-0.00009085	0.00085768	0.00257117	0.00236362	0.00222603	0.00253167	0.00176101	0.00102684	0.00366812	0.00426788	0.00406817	0.00266917	0.00382882	0.00341508	0.00469478	0.00305428	0.00376870	0.00358537	0.00284649	0.00372815	0.00320704	0.00561392	0.00517997	0.00481715	0.00506702	0.00671716	0.00697215	0.00547747	0.00713453	0.00730769	0.00780077	0.00762517	0.00761608	0.00872999	0.00825142	0.00705474	0.00824254	0.00889124	0.00910365	0.00855754	0.00784953	0.00911061	0.00880244	0.00642318	0.00760488	0.00571203	0.00659141	0.00461912	0.00530136	0.00642988	0.00695463	0.00555595	0.00636262	0.00482831	0.00471759	0.00352481	0.00407279	0.00557643	0.00412563	0.00246960	0.00289800	0.00301434	0.00319731	0.00303227	0.00258821	0.00240551	0.00206448	0.00258601	0.00161841	0.00289667	0.00269227	0.00062017	-0.00050871	-0.00072980	0.00044424	-0.00112648	0.00034156	-0.00044621	0.00057437	-0.00164268	-0.00357153	-0.00053805	-0.00257241	-0.00303895	-0.00132718	-0.00164003	-0.00055519	-0.00342237	-0.00368871	-0.00211913	-0.00240481	-0.00621019	-0.00364281	-0.00125412	-0.00230687	-0.00544783	-0.00413233	-0.00546568	-0.00242590	-0.00637612	-0.00327601	-0.00176889	-0.00323428	-0.00430634	-0.00220943	-0.00450186	-0.00086556	-0.00581227	-0.00289135	-0.00488947	-0.00140250	-0.00432748	-0.00513000	-0.00157801	-0.00391776	-0.00294784	-0.00487820	-0.00967844	-0.00712731	-0.00746808	-0.00759077	-0.00815215	-0.00537687	-0.01059153	-0.00810870	-0.00818789	-0.00485426	-0.00874153	-0.00866542	-0.00932131	-0.00103877	-0.00915563	-0.00553278	-0.00892026	-0.00594869	-0.00841996	-0.00857253	-0.00590088	-0.00621497	-0.00983901	-0.01240580	-0.01088933	-0.00640395	-0.01148603	-0.00782581	-0.01101047	-0.00500504	-0.01095473	-0.00969831	-0.01133900	-0.00843747	-0.00794445	-0.00622486	-0.00499349	-0.00651143	-0.01113727	-0.00805178	-0.00568956	-0.00783358	-0.00876544	-0.00853430	-0.00705717	-0.00493939	-0.00934097	-0.00664844	-0.00603869	-0.00396024	-0.01094736	-0.00642594	-0.00680855	-0.00550827	-0.00406572	-0.00645938	-0.00693169	-0.00559874	-0.00721307	-0.00336809	-0.00624710	-0.00346265	-0.00692941	-0.00419991	-0.00379959	-0.00313890	-0.00534959	-0.00420929	-0.00416178	-0.00414175	-0.00583759	-0.00385540	-0.00615407	-0.00221751	-0.00629267	-0.00333256	-0.00502111	-0.00431268	-0.00312193	-0.00583499	-0.00509425	-0.00508523	-0.00474239	-0.00254815	-0.00387951	-0.00262118	-0.00486863	-0.00350324	-0.00528491	-0.00324704	-0.00617020	-0.00423032	-0.00645768	-0.00481797	-0.00559823	-0.00354851	-0.00461664	-0.00364341	-0.00705613	-0.00579698	-0.00570126	-0.00605974	-0.00494488	-0.00487476	-0.00390574	-0.00356118	-0.00439657	-0.00362609	-0.00332139	-0.00169045	-0.00281563	-0.00240297	-0.00269423	-0.00098889	-0.00315660	-0.00153833	-0.00139508	-0.00116120	-0.00298410	-0.00116691	-0.00216585	-0.00149655	-0.00203484	-0.00214098	-0.00173867	-0.00103194	-0.00225050	-0.00175943	-0.00232371	-0.00121318	-0.00136018	-0.00128231	-0.00177874	-0.00130235	-0.00157589	-0.00114816	-0.00097907	-0.00135836	-0.00149263	-0.00124481	-0.00087020	-0.00117311	-0.00141883	-0.00104338	-0.00114847	-0.00084183	-0.00161423	-0.00122916	-0.00097760	-0.00106582	-0.00158130	-0.00122469	-0.00194630	-0.00108547	-21.47483647
0.3999	-21.47483647	-21.47483647	-21.47483647	-21.47483647	-21.47483647	-21.47483647	-21.47483647	-21.47483647	-21.47483647	-21.47483647	-21.47483647	-21.47483647	-21.47483647	-21.47483647	-21.47483647	-21.47483647	-21.47483647	-21.47483647	-21.47483647	-21.47483647	-21.47483647	-21.47483647	-21.47483647	-21.47483647	-21.47483647	-21.47483647	-21.47483647	-21.47483647	-21.47483647	-21.47483647	-21.47483647	-21.47483647	-0.48291857	-0.63337535	0.41582494	0.02139911	0.14434698	-0.03732374	0.00348861	-0.01979592	-0.01061325	-0.00478078	0.01830582	0.01658813	0.05335421	0.00457092	0.05772192	0.01724331	0.05256911	0.02254234	0.02205763	0.01828804	0.03821650	0.01865835	0.01710342	0.02296265	0.02853731	0.02396237	0.02981855	0.02259451	0.02953551	0.02038463	0.02236167	0.03080088	0.03401665	0.02797572	0.02660738	0.02647211	0.02700402	0.02948598	0.02813332	0.02272384	0.02434432	0.03045280	0.02912500	0.02271210	0.03253400	0.03100049	0.02511852	0.01086926	0.02122344	0.02143052	0.01498436	-0.00168635	-0.01130015	0.02372609	0.02253543	-0.00740651	0.00735519	0.00916799	0.01912440	0.01062659	0.01330976	0.01140110	0.02132630	0.00968101	0.01986588	0.01498839	0.02061524	0.01137967	0.01820804	0.01292385	0.01343895	0.01456102	0.01301577	0.00557104	0.01509176	0.00329899	0.02009138	0.02048575	0.01589867	0.01227570	0.01734401	0.00204421	0.00707793	-0.00105801	0.00779605	0.00278354	-0.00007797	-0.00616060	0.00045056	-0.00670014	-0.00777391	-0.01708226	-0.01007050	-0.02021712	-0.01958216	-0.02243602	-0.02542861	-0.03185535	-0.03255244	-0.03438048	-0.03241307	-0.04113028	-0.03992550	-0.04361600	-0.03953783	-0.04218493	-0.04129103	-0.04913996	-0.04389167	-0.04633855	-0.04748887	-0.04621073	-0.04757304	-0.05160750	-0.04805562	-0.05318084	-0.05167983	-0.05411596	-0.05238048	-0.05257455	-0.05252059	-0.05190462	-0.05062160	-0.05535730	-0.05429751	-0.05435574	-0.05442359	-0.05677094	-0.05088902	-0.05303042	-0.05341081	-0.05409761	-0.05056975	-0.05007282	-0.05037175	-0.05118649	-0.05156052	-0.05418977	-0.04989319	-0.05252961	-0.04833833	-0.04838590	-0.04700025	-0.04988165	-0.04816432	-0.04832734	-0.04487959	-0.04730744	-0.04411510	-0.04269480	-0.04036814	-0.04257956	-0.03989132	-0.03956297	-0.03760144	-0.04046829	-0.03752977	-0.03907143	-0.03672875	-0.03631238	-0.03335540	-0.02990327	-0.03060158	-0.03126228	-0.03247585	-0.03353700	-0.02978128	-0.03076629	-0.02437252	-0.02364665	-0.02484150	-0.02344538	-0.02350442	-0.02441271	-0.02121251	-0.02210644	-0.01714502	-0.01677732	-0.01505052	-0.01694455	-0.01476446	-0.01338864	-0.01345547	-0.01194091	-0.01009704	-0.01152838	-0.01017340	-0.00963578	-0.00757200	-0.00832950	-0.00654705	-0.00730171	-0.00573673	-0.00515969	-0.00318870	-0.00270277	-0.00294528	-0.00199655	-0.00183420	-0.00268951	-0.00169431	-0.00129361	0.00080195	-0.00101427	0.00098488	0.00131265	0.00166172	0.00084389	0.00140158	0.00250239	0.00296770	0.00100933	0.00360693	0.00358884	0.00437649	0.00218215	0.00384599	0.00390523	0.00430127	0.00505886	0.00359579	0.00356252	0.00528867	0.00470308	0.00554049	0.00394324	0.00587139	0.00459884	0.00606888	0.00608357	0.00585684	0.00674759	0.00538318	0.00482098	0.00652783	0.00570954	0.00666876	0.00480429	0.00711431	0.00572482	0.00695940	0.00838354	0.00762519	0.00737474	0.00740190	0.00644270	0.00840170	0.00760424	0.00884827	0.00780818	0.00886270	0.00835748	0.00857445	0.00728890	0.00947686	0.00856700	0.00906521	0.00980816	0.00992467	0.00756708	0.00901050	0.00763770	0.00972860	0.00754922	0.00767327	0.00628522	0.00764009	0.00707188	0.00695012	0.00490394	0.00708937	0.00745707	0.00571890	0.00506100	0.00594168	0.00523000	0.00434508	0.00389704	0.00565336	0.00694391	0.00549699	0.00249162	0.00305477	0.00388699	0.00525756	0.00338094	0.00439491	0.00181219	0.00115301	0.00214703	0.00323894	0.00104371	0.00470539	0.00201655	0.00412216	0.00257591	0.00231560	-0.00219133	0.00232561	0.00026353	0.00114310	0.00105512	0.00307030	0.00013126	0.00037736	-0.00284807	0.00203677	-0.00149673	0.00242597	-0.00190127	-0.00076993	-0.00010848	0.00045837	-0.00333975	-0.00084620	-0.00271500	0.00014452	-0.00321118	0.00203344	-0.00258100	-0.00300137	-0.00227853	-0.00176834	0.00202214	-0.00229969	-0.00582252	-0.00095908	-0.00206025	-0.00112917	-0.00270419	0.00027592	-0.00171163	-0.00167950	-0.00306761	0.00350560	-0.00112587	0.00202521	-0.00092168	0.00428782	0.00129788	0.00255480	-0.00025029	0.00583840	0.00035234	-0.00007564	-0.00131869	0.00398643	-0.00032476	0.00042871	-0.00444276	0.00200925	-0.00356016	0.00196425	-0.00472800	-0.00278088	-0.00435358	-0.00057094	-0.00626309	-0.00174816	-0.00074749	0.00083886	-0.00122772	-0.00192034	-0.00526887	-0.00206303	-0.00320277	-0.00131876	-0.00507436	-0.00220911	-0.00482917	-0.00081140	-0.00164267	-0.00360174	-0.00353263	-0.00034941	-0.00571802	-0.00007507	-0.00356003	-0.00073453	-0.00131062	-0.00189190	-0.00251793	-0.00177620	-0.00193737	-0.00096482	-0.00188400	0.00040321	-0.00488738	-0.00022123	-0.00309509	-0.00156806	-0.00215196	-0.00060506	-0.00252346	-0.00022458	-0.00039385	-0.00114549	-0.00385508	-0.00005262	-0.00180954	-0.00035119	-0.00275768	-0.00080270	0.00082442	-0.00097456	-0.00282119	-0.00012817	-0.00132340	0.00132470	-0.00136445	0.00168926	-0.00030092	0.00018269	-0.00168198	0.00168763	-0.00041208	-0.00014695	-0.00407684	0.00122903	-0.00171356	-0.00103521	-0.00174319	0.00110421	-0.00185412	0.00074769	-0.00161104	0.00057783	-0.00115584	0.00151105	-0.00118345	0.00055525	-0.00016930	0.00114157	-0.00054540	0.00050348	0.00023768	0.00061444	-0.00088881	0.00101176	0.00013298	0.00116633	-0.00082203	0.00097424	-0.00057694	0.00074226	-0.00053790	-0.00008635	0.00018308	-0.00056844	0.00008507	0.00029537	-0.00021995	0.00038283	-0.00056783	0.00025578	-0.00006211	0.00036430	-0.00026914	0.00043038	0.00012342	0.00069603	-0.00060848	-0.00020788	0.00042581	0.00034231	-0.00001720	-0.00023049	0.00043193	0.00040834	-0.00010953	0.00034910	-0.00003825	0.00071281	0.00077903	0.00027974	0.00078475	0.00119550	0.00054743	0.00027009	-21.47483647
0.4499	-21.47483647	-21.47483647	-21.47483647	-21.47483647	-21.47483647	-21.47483647	-21.47483647	-21.47483647	-21.47483647	-21.47483647	-21.47483647	-21.47483647	-21.47483647	-21.47483647	-21.47483647	-21.47483647	-21.47483647	-21.47483647	-21.47483647	-21.47483647	-21.47483647	-21.47483647	-21.47483647	-21.47483647	-21.47483647	-21.47483647	-21.47483647	-21.47483647	-21.47483647	-21.47483647	-21.47483647	-21.47483647	-0.69458038	0.60327777	0.27488629	0.06466659	0.08664429	-0.09869560	-0.00696769	-0.05813698	0.02210879	0.00261880	0.02397621	0.05647658	0.00342855	0.01128903	0.04069024	0.02592877	0.03852646	0.02063981	0.02783302	0.03026100	0.02502741	0.01952220	0.02233442	0.02556200	0.03485784	0.02524074	0.02875952	0.02433833	0.03499887	0.02219584	0.02858672	0.02812072	0.03131436	0.02800515	0.03203977	0.02725479	0.02874664	0.02743872	0.02888367	0.02693067	0.02514824	0.02759247	0.03325809	0.02468638	0.03314494	0.03238776	0.03748209	0.00989362	0.01888568	0.01376915	0.04446581	0.01307519	0.02169701	0.00895888	0.03056276	-0.00503283	0.01724625	0.00936141	0.02399952	0.02401427	0.02197565	0.01304278	0.02597035	0.01411063	0.02603389	0.01727267	0.02439337	0.01526600	0.01266137	0.01152180	0.02027909	0.02230454	0.00540908	0.00915423	0.01287076	0.01173011	0.01425846	0.02055054	0.01778687	0.02042246	0.01532676	0.00759766	0.01260787	0.00788283	0.00929409	0.00465199	0.00438501	0.00472422	-0.00057106	-0.00231390	-0.00490301	-0.00605351	-0.01136463	-0.01140014	-0.01438131	-0.01095389	-0.02340233	-0.02857539	-0.02856571	-0.02974614	-0.03385958	-0.03936109	-0.03746961	-0.03615632	-0.04044852	-0.03995782	-0.03994919	-0.04471789	-0.04606909	-0.04772927	-0.04547953	-0.04565694	-0.04653063	-0.04855515	-0.04734060	-0.05002740	-0.05297941	-0.05241315	-0.04953657	-0.05046015	-0.05201527	-0.05078076	-0.04857397	-0.05106871	-0.05632104	-0.05237629	-0.05221668	-0.05434427	-0.05369045	-0.05297781	-0.05109313	-0.05296103	-0.05125887	-0.04999480	-0.04945398	-0.04967770	-0.05004031	-0.05151330	-0.04658874	-0.04862570	-0.04761963	-0.04864236	-0.04439100	-0.04523894	-0.04769443	-0.04787270	-0.04199169	-0.04385684	-0.04173324	-0.04154552	-0.03734938	-0.04078245	-0.03888998	-0.03761147	-0.03539973	-0.03616087	-0.03541954	-0.03782793	-0.03287324	-0.03362201	-0.03053110	-0.03138376	-0.02872298	-0.02918311	-0.02881972	-0.03134372	-0.02627974	-0.02679689	-0.02341537	-0.02513704	-0.02306793	-0.02003498	-0.01926171	-0.02179998	-0.01787584	-0.01845979	-0.01431792	-0.01502029	-0.01433165	-0.01254173	-0.01286752	-0.01235860	-0.00883375	-0.00928264	-0.00788921	-0.00912619	-0.00674257	-0.00661984	-0.00410590	-0.00445388	-0.00203738	-0.00496739	-0.00152286	-0.00343935	-0.00042818	-0.00020084	-0.00097159	-0.00151792	0.00148432	0.00062276	0.00215221	0.00185053	0.00375168	0.00310138	0.00341886	0.00166285	0.00362686	0.00519642	0.00463899	0.00469652	0.00559750	0.00528342	0.00580897	0.00513506	0.00674898	0.00721708	0.00706426	0.00564881	0.00787120	0.00806076	0.00751076	0.00650027	0.00938595	0.00751462	0.00954534	0.00692126	0.00894697	0.01002256	0.00922699	0.00808342	0.00934557	0.00963890	0.00950755	0.00938070	0.00925748	0.00994534	0.00994967	0.00774128	0.01049136	0.00969041	0.01003724	0.00940132	0.00956491	0.01015656	0.00936993	0.00855675	0.01093079	0.01135939	0.01005522	0.00960159	0.01089495	0.01218701	0.01123484	0.01066031	0.01237936	0.01199297	0.01396015	0.01148350	0.01336913	0.01288077	0.01307189	0.01241542	0.01255493	0.01133645	0.01274364	0.01162072	0.01245207	0.01239135	0.01284083	0.01202852	0.01233871	0.01195760	0.01293089	0.01274541	0.01235398	0.01223065	0.01050380	0.01021948	0.01074428	0.01205182	0.01093539	0.01091806	0.00929705	0.01133609	0.01356389	0.00761090	0.01071901	0.01311936	0.01083921	0.00870022	0.00908855	0.01032681	0.01155871	0.01101564	0.01146711	0.01212557	0.01087512	0.00796998	0.00704256	0.01203926	0.01020908	0.01097082	0.00885653	0.01011475	0.00917289	0.00736847	0.00863896	0.01029143	0.01148544	0.00821144	0.00616099	0.01144027	0.00717373	0.00831847	0.00532081	0.00833233	0.01054342	0.00749757	0.00968173	0.00987283	0.00938151	0.00833265	0.00775797	0.01072987	0.00877267	0.00520946	0.00339180	0.00863918	0.00859677	0.00506003	0.00444159	0.00969313	0.00640164	0.00655401	0.00816171	0.00795937	0.01015935	0.00741046	0.01015664	0.01334194	0.00830727	0.00913006	0.01014056	0.01172283	0.00912798	0.01073136	0.01036941	0.01179094	0.01239395	0.00630939	0.01155041	0.00946752	0.01488685	0.01019399	0.01008976	0.00938428	0.01177945	0.00693244	0.00761992	0.01349192	0.00942204	0.00904545	0.00723663	0.01001337	0.00993863	0.00675442	0.00698507	0.00857691	0.00659791	0.00772116	0.00445254	0.01222130	0.00991140	0.00829636	0.00842759	0.00877621	0.00862712	0.00627999	0.00608203	0.00805401	0.00696896	0.00791988	0.00501937	0.00615638	0.00597548	0.00613612	0.00454915	0.00602282	0.00556313	0.00365938	0.00391784	0.00549940	0.00459999	0.00461297	0.00362621	0.00525427	0.00337748	0.00116906	0.00501747	0.00365021	0.00443686	0.00265994	0.00304813	0.00505707	0.00276238	0.00475488	0.00280654	0.00570618	0.00414406	0.00457274	0.00373153	0.00420274	0.00487860	0.00423615	0.00292424	0.00592803	0.00767460	0.00477016	0.00579146	0.00758119	0.00505849	0.00609866	0.00526915	0.00521233	0.00677855	0.00422505	0.00195590	0.00629706	0.00560427	0.00442581	0.00470264	0.00403545	0.00463301	0.00453677	0.00284480	0.00410227	0.00362229	0.00384193	0.00268311	0.00392083	0.00243593	0.00244001	0.00259186	0.00283873	0.00334021	0.00265100	0.00231914	0.00275010	0.00222305	0.00295073	0.00208279	0.00259887	0.00269693	0.00162249	0.00221675	0.00280014	0.00200250	0.00199049	0.00134970	0.00248514	0.00198306	0.00173250	0.00163983	0.00192859	0.00202093	0.00180300	0.00121162	0.00230913	0.00219364	0.00203722	0.00154075	0.00240188	0.00265460	0.00322880	0.00225454	0.00268761	0.00283271	0.00350934	0.00223826	-21.47483647
0.4999	-21.47483647	-21.47483647	-21.47483647	-21.47483647	-21.47483647	-21.47483647	-21.47483647	-21.47483647	-21.47483647	-21.47483647	-21.47483647	-21.47483647	-21.47483647	-21.47483647	-21.47483647	-21.47483647	-21.47483647	-21.47483647	-21.47483647	-21.47483647	-21.47483647	-21.47483647	-21.47483647	-21.47483647	-21.47483647	-21.47483647	-21.47483647	-21.47483647	-21.47483647	-21.47483647	-21.47483647	-21.47483647	0.40673447	0.03731330	0.33020688	0.09188243	-0.00770428	0.06374289	0.03989250	0.08051423	-0.03513231	0.04005360	0.01634518	0.08563853	0.02469323	-0.00093657	0.04387630	0.02423968	0.04272721	0.02136707	0.02160255	0.03651815	0.03126180	0.01919550	0.02076171	0.03101257	0.03044554	0.03260311	0.02845396	0.02388138	0.02646059	0.02056054	0.02328574	0.03219372	0.02932222	0.02773495	0.03131923	0.03159611	0.03097542	0.02622267	0.02730963	0.02942961	0.02274452	0.02571994	0.03457545	0.02822592	0.03398116	0.03281979	0.04143882	0.00903249	0.02126971	0.01785225	0.04095618	0.00919562	0.02710392	0.00883518	0.02781889	0.00723786	0.02126521	0.00816165	0.02331679	0.01864216	0.01629288	0.01542895	0.03011667	0.02118832	0.02270483	0.01789522	0.02774081	0.01929792	0.01849258	0.01723571	0.02026498	0.02238188	0.00848889	0.01368541	0.02000379	0.01905954	0.01606566	0.02505346	0.02115729	0.02057708	0.01446866	0.00388178	0.01248997	0.01177262	0.00823002	0.00496106	0.00702074	0.00930699	-0.00136935	-0.00015948	-0.00335823	-0.00488392	-0.00740038	-0.01262949	-0.01265686	-0.01369576	-0.02528021	-0.02993685	-0.02894357	-0.03060159	-0.03508330	-0.03404078	-0.03615880	-0.03491929	-0.04191647	-0.04040363	-0.04008140	-0.04450936	-0.04324880	-0.04307234	-0.04536777	-0.04325052	-0.04658919	-0.04949620	-0.04699351	-0.04731134	-0.05215453	-0.05081952	-0.04824526	-0.04771415	-0.05423159	-0.05264747	-0.04879665	-0.05278157	-0.05463766	-0.05287093	-0.05159559	-0.05148596	-0.05058212	-0.04988663	-0.05074612	-0.04957236	-0.05253383	-0.05160432	-0.04749852	-0.05008937	-0.05210324	-0.05093022	-0.04858790	-0.04949005	-0.04871709	-0.04714629	-0.04489521	-0.04601059	-0.04583701	-0.04457109	-0.04233845	-0.04415135	-0.04068362	-0.04056223	-0.03827335	-0.03878811	-0.03825192	-0.03982090	-0.03666295	-0.03691120	-0.03576495	-0.03840030	-0.03224780	-0.03228710	-0.03204901	-0.03201163	-0.02847310	-0.02986572	-0.02815330	-0.03104881	-0.02783967	-0.02344897	-0.02385688	-0.02525921	-0.02084909	-0.02229730	-0.02029969	-0.02003505	-0.01709673	-0.01561501	-0.01542437	-0.01647876	-0.01336343	-0.01427408	-0.01175035	-0.01050974	-0.00895583	-0.00960330	-0.00908551	-0.00708490	-0.00738227	-0.00516284	-0.00524001	-0.00542642	-0.00428534	-0.00347053	-0.00318913	-0.00363545	-0.00061695	-0.00070469	-0.00033274	-0.00141518	0.00042486	0.00106801	0.00184999	0.00143829	0.00305987	0.00389502	0.00390633	0.00272080	0.00371101	0.00466376	0.00426553	0.00391335	0.00593723	0.00577588	0.00604682	0.00486871	0.00728661	0.00686868	0.00759814	0.00747622	0.00820616	0.00750236	0.00785182	0.00588273	0.00930628	0.00891807	0.00852005	0.00645599	0.00875086	0.00932588	0.00903844	0.00975180	0.00935541	0.01018361	0.01037261	0.00848302	0.01004287	0.00959076	0.01216289	0.00989672	0.01050353	0.01087713	0.00949684	0.00824997	0.01007999	0.00902883	0.01135653	0.01043602	0.01044805	0.01126149	0.00998208	0.01079970	0.01007780	0.01033375	0.01131672	0.00729357	0.00963581	0.01113179	0.01093791	0.01022925	0.01145501	0.01268069	0.01292964	0.00970622	0.01167591	0.01333581	0.01273499	0.01173817	0.01313780	0.01479271	0.01427842	0.01165011	0.01401837	0.01491627	0.01410634	0.01251370	0.01299414	0.01577237	0.01439098	0.01184926	0.01272538	0.01490365	0.01497956	0.01049017	0.01057850	0.01530430	0.01596824	0.01245879	0.01206973	0.01405698	0.01402770	0.01373541	0.01186688	0.01325985	0.01345529	0.01206983	0.01310320	0.01452628	0.01179562	0.01083970	0.01253813	0.01498905	0.01265131	0.01402399	0.01267063	0.01359417	0.00928353	0.00969157	0.01128843	0.01512865	0.01171614	0.01057383	0.00783133	0.01419947	0.01381100	0.01205414	0.01050320	0.01129280	0.01221195	0.00978814	0.01224457	0.01420438	0.00991479	0.01285392	0.01234440	0.01439999	0.01179374	0.00981556	0.00536970	0.01229817	0.01196172	0.00962389	0.00929166	0.01152472	0.01071188	0.00980755	0.00957160	0.01351569	0.01066067	0.00786960	0.00982868	0.01357721	0.01219010	0.01030051	0.01240662	0.01283534	0.01064841	0.00993000	0.01116415	0.01280522	0.00771892	0.00826476	0.00967997	0.01113292	0.01140554	0.00933024	0.00541031	0.00994201	0.00978133	0.00948737	0.00855249	0.01208360	0.00993570	0.01090993	0.00925922	0.01114224	0.00884691	0.01225143	0.00884888	0.01136464	0.00595954	0.00930135	0.00719949	0.01244275	0.01240394	0.01016434	0.00954640	0.01079502	0.01189505	0.00851066	0.00825742	0.01332398	0.01048755	0.00996845	0.00703463	0.01013382	0.01196408	0.00921737	0.00712323	0.00963134	0.00774400	0.00776499	0.00727361	0.00797993	0.00580402	0.00659132	0.00724048	0.00871668	0.00625023	0.00496507	0.00502828	0.00651473	0.00609871	0.00584674	0.00379891	0.00777114	0.00417104	0.00361860	0.00414603	0.00832092	0.00515979	0.00402108	0.00581573	0.00577090	0.00466434	0.00322282	0.00373230	0.00535170	0.00585965	0.00484650	0.00491274	0.00341372	0.00292801	0.00489526	0.00433565	0.00459695	0.00455834	0.00259944	0.00150435	0.00298825	0.00340252	0.00389765	0.00420594	0.00567699	0.00450187	0.00483511	0.00358945	0.00602952	0.00459439	0.00348632	0.00320481	0.00351757	0.00314887	0.00221574	0.00286934	0.00274732	0.00228710	0.00254137	0.00138504	0.00230388	0.00147803	0.00213309	0.00167459	0.00199831	0.00184376	0.00162840	0.00169817	0.00185089	0.00164122	0.00129593	0.00161534	0.00241830	0.00210433	0.00153228	0.00168080	0.00203487	0.00162288	0.00248324	0.00113688	0.00177694	0.00191010	0.00234602	0.00185355	0.00234097	0.00227230	0.00257504	0.00136892	0.00219462	0.00240290	0.00300121	0.00152294	-21.47483647
0.5499	-21.47483647	-21.47483647	-21.47483647	-21.47483647	-21.47483647	-21.47483647	-21.47483647	-21.47483647	-21.47483647	-21.47483647	-21.47483647	-21.47483647	-21.47483647	-21.47483647	-21.47483647	-21.47483647	-21.47483647	-21.47483647	-21.47483647	-21.47483647	-21.47483647	-21.47483647	-21.47483647	-21.47483647	-21.47483647	-21.47483647	-21.47483647	-21.47483647	-21.47483647	-21.47483647	-21.47483647	-21.47483647	-21.47483647	0.43488485	0.28445941	0.21792924	0.09466737	0.04836609	0.03548607	0.03152208	0.03627365	-0.06564258	0.03861483	0.03603982	0.04194282	-0.00173520	0.04410453	0.02594056	0.04077632	0.02917259	0.02845356	0.02987943	0.04412405	0.01774059	0.02213157	0.02496759	0.03431746	0.02160080	0.02985744	0.02510840	0.03712162	0.02542361	0.02288207	0.02965309	0.03611711	0.02660066	0.03025675	0.02700157	0.03127240	0.02933949	0.02769332	0.02545620	0.02479033	0.03541831	0.03343765	0.02396962	0.03487832	0.02528529	0.03813201	0.01197239	0.01847832	0.03264227	0.03939244	0.00888305	0.01706838	0.01378097	0.02701923	-0.01071399	0.01239598	0.00801338	0.02504472	0.01511808	0.01334283	0.01146217	0.02553628	0.01104604	0.02154579	0.01725928	0.01576806	0.01317019	0.01742091	0.01348376	0.01211982	0.01461484	0.01000381	0.00898301	0.01566934	0.01019995	0.02027003	0.02340087	0.01823802	0.01491703	0.01596600	0.00104303	0.00330990	-0.00082231	0.00981133	-0.00098211	-0.00024280	-0.00377226	-0.00251494	-0.00721160	-0.01015519	-0.01613216	-0.01520060	-0.02442707	-0.02448742	-0.02188474	-0.02543090	-0.03214534	-0.03048345	-0.03407686	-0.03600828	-0.04166395	-0.03892958	-0.04120090	-0.04200635	-0.03993119	-0.04207987	-0.04766132	-0.04463675	-0.04871574	-0.04680794	-0.04687850	-0.04492979	-0.04865279	-0.04664520	-0.05294009	-0.05202051	-0.05504453	-0.05190274	-0.05141909	-0.05217835	-0.05275392	-0.05179341	-0.05301836	-0.05500071	-0.05539483	-0.05305792	-0.05647176	-0.05239514	-0.05385763	-0.05303367	-0.05566524	-0.05167234	-0.05064470	-0.04895361	-0.05026804	-0.05093822	-0.05222330	-0.04873239	-0.04976824	-0.04879260	-0.05246228	-0.04847443	-0.04708714	-0.04800603	-0.04679291	-0.04482251	-0.04549842	-0.04302826	-0.04589655	-0.04047690	-0.04229936	-0.03882226	-0.03922076	-0.03690659	-0.03943079	-0.03550865	-0.03918947	-0.03369202	-0.03565775	-0.03162472	-0.03312267	-0.03137547	-0.03177328	-0.02928298	-0.03115151	-0.02873768	-0.02778390	-0.02588862	-0.02583613	-0.02533183	-0.02298755	-0.02063489	-0.02093217	-0.01998289	-0.02053434	-0.01647596	-0.01796581	-0.01644904	-0.01511112	-0.01492109	-0.01353964	-0.01033248	-0.01170298	-0.01101050	-0.00997389	-0.00852939	-0.00843260	-0.00698999	-0.00732725	-0.00441023	-0.00625993	-0.00384834	-0.00412758	-0.00193419	-0.00244635	-0.00335963	-0.00298784	-0.00030802	-0.00193868	-0.00001247	-0.00028538	0.00369927	0.00104072	0.00146168	0.00076228	0.00203117	0.00239087	0.00273116	0.00354660	0.00431314	0.00249452	0.00493383	0.00379305	0.00579571	0.00388933	0.00591804	0.00508046	0.00588892	0.00519491	0.00604104	0.00585301	0.00832352	0.00634524	0.00792512	0.00504443	0.00742227	0.00663305	0.00779527	0.00672102	0.00921466	0.00729980	0.00884179	0.00817858	0.00799194	0.00865984	0.00861244	0.00669048	0.00979896	0.00819808	0.00960663	0.00833187	0.00929684	0.00808453	0.00855443	0.00772649	0.00885882	0.00893724	0.00898538	0.00910075	0.00952774	0.00904251	0.00897433	0.00778656	0.00985460	0.00781094	0.00932917	0.00974133	0.01050480	0.00922977	0.00905842	0.00840395	0.01015603	0.00920752	0.00919764	0.00863127	0.00981850	0.00872608	0.00920471	0.00810676	0.00994053	0.00982760	0.01055420	0.01039795	0.01036795	0.00998347	0.01001807	0.00923638	0.01041153	0.00927862	0.01101729	0.00689014	0.01033309	0.01103094	0.01189455	0.00727701	0.01098864	0.01277258	0.01066705	0.00825851	0.00934024	0.00789109	0.00984516	0.01057616	0.01128583	0.01128434	0.00897318	0.00543260	0.01160705	0.01176220	0.01161034	0.01053411	0.01286496	0.00965796	0.01101360	0.00588291	0.00984331	0.01098587	0.01160316	0.00796327	0.00756410	0.01003499	0.00806144	0.00804080	0.00837312	0.00779261	0.00675708	0.00433854	0.01212256	0.00964169	0.01028804	0.00916416	0.00823452	0.00899980	0.00825253	0.00484521	0.00587300	0.00532135	0.01089373	0.00598309	0.00742692	0.00558087	0.00537625	0.00178274	0.00869626	0.00536258	0.01041957	0.00390636	0.00823400	0.01030059	0.00889873	0.00492320	0.00800484	0.00568031	0.00937093	0.00493968	0.00786267	0.00505804	0.00662969	0.00333572	0.00744688	0.00538599	0.00829637	0.00480833	0.00622590	0.00356955	0.00581562	0.00452238	0.00360117	0.00643857	0.00520352	0.00310078	0.00532183	0.00359396	0.00335332	0.00141021	0.00406313	0.00291524	0.00302013	0.00084271	0.00371807	0.00275277	0.00541165	0.00368592	0.00487777	0.00661548	0.00604558	0.00068789	0.00505994	0.00727328	0.00352325	0.00292927	0.00597192	0.00409546	0.00473616	0.00340420	0.00587458	0.00326895	0.00497881	0.00299932	0.00521857	0.00438990	0.00589454	0.00398987	0.00578833	0.00612642	0.00521837	0.00113309	0.00512296	0.00570764	0.00781708	0.00376692	0.00533076	0.00724808	0.00567028	0.00431457	0.00406426	0.00692898	0.00593334	0.00489906	0.00657032	0.00485391	0.00475788	0.00340940	0.00380165	0.00498366	0.00578660	0.00240476	0.00385442	0.00257570	0.00391256	0.00154255	0.00228920	0.00372122	0.00523165	0.00254374	0.00211863	0.00492412	0.00465851	0.00474941	0.00575696	0.00512136	0.00546557	0.00318303	0.00568076	0.00573384	0.00509469	0.00391361	0.00437829	0.00353909	0.00418490	0.00276453	0.00259791	0.00311151	0.00352520	0.00229596	0.00153669	0.00246071	0.00120720	0.00103099	0.00106728	0.00177000	0.00172292	0.00050302	0.00084295	0.00176875	0.00092125	0.00004364	0.00075560	0.00095069	0.00137396	0.00067629	0.00027920	0.00134729	0.00098415	0.00109607	0.00104392	0.00134147	0.00117800	0.00106185	0.00054372	0.00091583	0.00059950	0.00073695	-0.00027952	0.00062343	0.00031273	0.00088552	0.00003512	-21.47483647
0.5999	-21.47483647	-21.47483647	-21.47483647	-21.47483647	-21.47483647	-21.47483647	-21.47483647	-21.47483647	-21.47483647	-21.47483647	-21.47483647	-21.47483647	-21.47483647	-21.47483647	-21.47483647	-21.47483647	-21.47483647	-21.47483647	-21.47483647	-21.47483647	-21.47483647	-21.47483647	-21.47483647	-21.47483647	-21.47483647	-21.47483647	-21.47483647	-21.47483647	-21.47483647	-21.47483647	-21.47483647	-21.47483647	0.25627260	-0.24189694	0.11822431	-0.03648234	-0.05102939	0.05030122	-0.01008621	-0.04346422	0.07662341	-0.05256998	-0.01595130	0.00059928	0.05456144	0.00160871	0.01655842	0.03802686	0.05999005	0.01960198	0.01908519	0.02962737	0.04205645	0.01954377	0.02024071	0.02594417	0.03993995	0.02484778	0.02862726	0.02198980	0.03300021	0.02423494	0.02432709	0.02958253	0.03402287	0.02776160	0.02693115	0.02777085	0.02707283	0.03063800	0.02570409	0.02707909	0.02485466	0.03286257	0.02360669	0.02753603	0.02779597	0.04360376	0.02148828	0.01597532	0.00221040	0.02592318	0.02039107	0.00758285	0.01130237	0.02396356	0.00775699	0.00339146	0.00711571	0.01573735	0.01601167	0.02040198	0.01899076	0.01773921	0.01978430	0.01303308	0.02400328	0.01670374	0.01712266	0.01533625	0.02071679	0.01844550	0.01503358	0.01464215	0.01280531	0.00743767	0.01196011	0.00875285	0.02084871	0.02524623	0.01751618	0.01509944	0.01796802	0.00756124	0.01187256	0.00785353	0.01071363	0.00824981	0.00781004	0.00504043	0.00518551	0.00092802	-0.00547379	-0.00583353	-0.00271466	-0.01312841	-0.01784214	-0.01628675	-0.02143075	-0.02924466	-0.03224809	-0.03413892	-0.03382490	-0.03984873	-0.04200111	-0.04239692	-0.03698626	-0.04277461	-0.04142208	-0.04853889	-0.04559456	-0.04887685	-0.04827603	-0.04662651	-0.04716952	-0.04963873	-0.04991688	-0.05293278	-0.05223969	-0.05434052	-0.05223478	-0.05117683	-0.05332082	-0.04961639	-0.05200917	-0.05439785	-0.05551164	-0.05471343	-0.05420306	-0.05741343	-0.05365951	-0.05264693	-0.05363684	-0.05577826	-0.05200509	-0.05103904	-0.05125624	-0.05046041	-0.05399568	-0.05324058	-0.04927440	-0.05088338	-0.05090422	-0.04946274	-0.04846419	-0.04878362	-0.04875743	-0.04686020	-0.04499172	-0.04753964	-0.04570101	-0.04370174	-0.04104607	-0.04347553	-0.04208955	-0.03916938	-0.03927817	-0.04061434	-0.03850212	-0.04031943	-0.03753876	-0.03753172	-0.03550913	-0.03138503	-0.03149297	-0.03229838	-0.03179327	-0.03179660	-0.02990335	-0.02897863	-0.02709777	-0.02606704	-0.02521377	-0.02383675	-0.02391339	-0.02291130	-0.02017617	-0.02253316	-0.01834769	-0.01685091	-0.01736761	-0.01706147	-0.01687818	-0.01468913	-0.01321911	-0.01507524	-0.01238176	-0.01055280	-0.01040587	-0.01093004	-0.00907398	-0.00804918	-0.00719936	-0.00812242	-0.00712855	-0.00521267	-0.00446078	-0.00400849	-0.00484551	-0.00326683	-0.00296380	-0.00304120	-0.00185079	-0.00030399	0.00039006	-0.00148228	-0.00073519	-0.00092654	-0.00048193	-0.00028139	0.00097093	0.00161368	0.00206633	0.00172800	0.00307706	0.00260349	0.00418515	0.00158830	0.00360238	0.00379008	0.00291251	0.00376569	0.00380520	0.00422055	0.00583923	0.00244263	0.00541561	0.00560337	0.00685447	0.00506731	0.00517272	0.00519829	0.00509752	0.00535220	0.00707984	0.00710096	0.00657874	0.00626770	0.00697052	0.00551493	0.00731396	0.00638508	0.00724400	0.00726462	0.00781865	0.00661432	0.00610220	0.00659071	0.00841139	0.00690359	0.00693232	0.00783528	0.00787303	0.00637818	0.00761599	0.00680184	0.00803702	0.00654387	0.00786018	0.00909815	0.00839258	0.00757226	0.00739786	0.00905187	0.00828762	0.00614240	0.00661384	0.00639629	0.00777668	0.00580828	0.00676902	0.00684182	0.00609986	0.00612753	0.00682618	0.00585871	0.00726472	0.00641490	0.00554557	0.00465550	0.00695683	0.00480716	0.00767709	0.00376737	0.00720712	0.00432512	0.00639179	0.00449391	0.00660713	0.00676469	0.00459360	0.00587424	0.00443511	0.00498901	0.00455176	0.00559665	0.00608129	0.00436836	0.00482037	0.00322822	0.00688577	0.00538007	0.00650883	0.00743364	0.00519138	0.00305141	0.00221923	0.00026642	0.00498211	0.00426416	0.00582794	0.00846785	0.00237343	0.00280887	0.00328121	0.00218920	0.00487200	-0.00163818	0.00247444	-0.00077615	0.00562605	0.00191834	0.00234245	0.00814074	0.00181237	0.00172974	0.00186472	-0.00140395	-0.00036151	-0.00219841	0.00094444	-0.00023535	0.00175872	-0.00299065	-0.00196481	-0.00151022	0.00410276	-0.00061091	0.00226022	0.00134821	0.00704599	0.00307202	0.00311223	0.00308539	0.00336285	-0.00192348	0.00130360	-0.00098753	0.00349555	-0.00215300	0.00040787	-0.00089487	0.00042652	-0.00357702	0.00118593	0.00056547	0.00031518	-0.00250673	-0.00009232	-0.00089209	-0.00014002	0.00231520	-0.00094378	-0.00124656	-0.00063838	-0.00365786	-0.00083993	-0.00373611	-0.00057244	-0.00469055	-0.00286674	-0.00223232	-0.00173586	-0.00346544	-0.00151689	-0.00248749	-0.00132321	-0.00365111	-0.00145660	-0.00610227	-0.00145363	-0.00379822	-0.00421714	-0.00498823	-0.00259949	-0.00552424	-0.00268063	-0.00425410	-0.00102490	-0.00371496	-0.00224831	-0.00457591	-0.00244538	-0.00545104	-0.00372941	-0.00273185	-0.00111893	-0.00345516	-0.00289747	-0.00515942	-0.00039772	-0.00151284	-0.00155282	-0.00325358	-0.00172287	-0.00050409	-0.00219781	-0.00302751	0.00035388	0.00007665	0.00008210	-0.00023839	0.00112784	-0.00109733	-0.00032518	-0.00066349	0.00073854	-0.00234733	-0.00192566	-0.00178445	-0.00172276	-0.00599109	-0.00355067	-0.00220289	-0.00058480	-0.00361991	-0.00157491	-0.00358743	-0.00248719	-0.00202896	0.00071304	-0.00215162	0.00177816	0.00163753	0.00369331	0.00171418	0.00434086	0.00247280	0.00443145	0.00300537	0.00526453	0.00296545	0.00412678	0.00233061	0.00380518	0.00204912	0.00224537	0.00077994	0.00230023	0.00060766	0.00126632	0.00058343	0.00093937	-0.00002443	0.00057311	-0.00008281	0.00036381	0.00027161	-0.00018321	0.00011119	0.00080992	0.00050449	0.00143908	-0.00044812	0.00048852	0.00094755	0.00134963	0.00058875	0.00074936	0.00053114	0.00084300	-0.00038299	-0.00034277	-0.00161124	-0.00150103	-0.00178997	-0.00283531	-0.00324923	-0.00293441	-0.00331218	-0.00248736	-21.47483647
0.6499	-21.47483647	-21.47483647	-21.47483647	-21.47483647	-21.47483647	-21.47483647	-21.47483647	-21.47483647	-21.47483647	-21.47483647	-21.47483647	-21.47483647	-21.47483647	-21.47483647	-21.47483647	-21.47483647	-21.47483647	-21.47483647	-21.47483647	-21.47483647	-21.47483647	-21.47483647	-21.47483647	-21.47483647	-21.47483647	-21.47483647	-21.47483647	-21.47483647	-21.47483647	-21.47483647	-21.47483647	-21.47483647	-0.09530507	0.45586866	0.10210913	-0.19895558	0.07376852	-0.01093112	0.00080900	0.07335788	0.03332016	-0.03287466	0.01433854	-0.01227486	0.08981000	-0.00180541	0.03502613	0.00900110	0.04747838	0.01695082	0.02134085	0.01133990	0.04006301	0.01425371	0.02211380	0.01768898	0.03590138	0.02026597	0.02755802	0.02080194	0.03717697	0.02356303	0.02706162	0.02539268	0.03129169	0.02958749	0.02784082	0.02496831	0.02707278	0.03157658	0.02343445	0.02886462	0.02139933	0.03213589	0.02259584	0.02578999	0.02512785	0.03912678	0.01695241	0.01682561	0.00464421	0.03103889	0.00382986	0.01138581	0.00300525	0.01721080	0.00748723	0.00080857	0.01475219	0.01301274	0.02060404	0.01767479	0.01549542	0.01603783	0.02035663	0.01341099	0.02090115	0.01412230	0.01866263	0.01804153	0.01465740	0.01096164	0.01448411	0.01209771	0.00792770	0.00958053	0.01026125	0.01282080	0.02043929	0.02460579	0.01421535	0.01743312	0.02127477	0.00886252	0.01331117	0.00602254	0.01570509	0.00864705	0.01125027	0.00409669	0.00725789	0.00108633	-0.00174619	-0.00844556	-0.00156033	-0.00925420	-0.01246841	-0.01910144	-0.02043687	-0.03036082	-0.03031620	-0.03578293	-0.03520563	-0.04249804	-0.04241879	-0.04370549	-0.04183821	-0.04152191	-0.04266005	-0.05078639	-0.04719629	-0.04932379	-0.04726673	-0.04689675	-0.04697114	-0.04831103	-0.04966144	-0.05458600	-0.05168832	-0.05473322	-0.05179668	-0.05303457	-0.05188636	-0.05041609	-0.05166583	-0.05489669	-0.05673513	-0.05480776	-0.05497909	-0.05832939	-0.05398517	-0.05322453	-0.05573867	-0.05776085	-0.05290651	-0.05199471	-0.05068986	-0.05214162	-0.05416217	-0.05435354	-0.05168952	-0.05245253	-0.05011659	-0.05095459	-0.04939728	-0.05060686	-0.04995199	-0.04659949	-0.04649958	-0.04843034	-0.04567609	-0.04474479	-0.04279478	-0.04407038	-0.04126242	-0.03991020	-0.03788298	-0.03912457	-0.03810768	-0.04111041	-0.03679468	-0.03906402	-0.03522644	-0.03422936	-0.03320478	-0.03339559	-0.03203158	-0.03201349	-0.02956707	-0.03128637	-0.02798385	-0.02745413	-0.02695957	-0.02416804	-0.02218399	-0.02166837	-0.02123835	-0.02278268	-0.01863622	-0.01832797	-0.01936917	-0.01720503	-0.01664073	-0.01524846	-0.01375965	-0.01654243	-0.01092481	-0.01018381	-0.01097716	-0.01167298	-0.00877079	-0.00793505	-0.00630131	-0.00862038	-0.00560983	-0.00538792	-0.00493158	-0.00550030	-0.00466866	-0.00419370	-0.00187104	-0.00254707	-0.00292450	-0.00191171	-0.00093505	-0.00142164	-0.00008012	-0.00079662	0.00030180	-0.00027777	0.00160195	0.00184303	0.00194057	0.00015965	0.00090795	0.00212458	0.00348513	0.00164615	0.00394709	0.00293494	0.00393256	0.00252836	0.00487674	0.00413106	0.00520768	0.00269720	0.00567266	0.00513058	0.00600517	0.00514264	0.00610136	0.00498853	0.00551714	0.00487150	0.00774057	0.00821631	0.00623451	0.00704711	0.00594726	0.00518190	0.00761514	0.00640262	0.00691902	0.00641287	0.00770456	0.00690640	0.00664407	0.00667980	0.00822000	0.00765939	0.00692168	0.00780895	0.00817979	0.00814470	0.00697447	0.00743584	0.00922755	0.00715688	0.00835191	0.00827172	0.00883894	0.00707077	0.00727793	0.01004194	0.00800406	0.00585312	0.00764409	0.00864491	0.00804462	0.00547173	0.00541485	0.00696059	0.00726932	0.00555720	0.00758871	0.00773063	0.00714990	0.00564235	0.00462394	0.00524625	0.00661840	0.00526938	0.00603459	0.00397513	0.00620609	0.00597953	0.00672426	0.00381507	0.00885064	0.00554098	0.00421614	0.00264985	0.00448320	0.00123796	0.00588171	0.00629081	0.00914729	0.00334144	0.00350236	0.00152252	0.00496597	0.00811886	0.00628792	0.00804080	0.00626792	0.00255407	0.00312567	0.00259435	0.00650491	0.00619022	0.00917856	0.00857805	0.00396542	0.00363866	0.00421222	0.00248507	0.00361439	0.00014106	0.00505805	0.00198485	0.00742991	0.00162680	0.00504898	0.00712614	0.00396185	0.00206801	0.00182105	-0.00336004	0.00347535	-0.00139785	0.00107995	-0.00497600	0.00157999	-0.00269927	0.00187888	-0.00207517	0.00195748	-0.00256457	0.00436339	0.00342873	0.00580502	0.00545829	0.00468644	0.00574892	0.00372901	-0.00071676	0.00169202	0.00118846	0.00201327	0.00076312	0.00077296	-0.00317084	0.00114762	-0.00162907	0.00285667	-0.00091167	0.00150405	-0.00110157	0.00031604	0.00251700	0.00146501	0.00289588	-0.00214540	-0.00079188	0.00217258	-0.00444123	-0.00151938	-0.00387577	-0.00023296	-0.00491810	-0.00491550	-0.00188916	-0.00072587	-0.00385303	-0.00229790	-0.00212673	0.00076956	0.00043497	0.00004405	-0.00240424	-0.00073939	0.00072644	-0.00303992	-0.00411537	-0.00185194	-0.00269296	-0.00141794	-0.00344444	-0.00096804	-0.00242203	-0.00139605	-0.00526598	-0.00312041	-0.00215555	-0.00201113	-0.00201158	-0.00086973	-0.00078199	-0.00269344	-0.00332545	0.00001391	-0.00348341	-0.00020997	-0.00324491	-0.00173955	-0.00089479	0.00010031	-0.00293428	-0.00249378	-0.00272686	-0.00122830	-0.00231633	-0.00044166	-0.00237114	-0.00054298	-0.00294521	-0.00056809	-0.00357068	-0.00038876	-0.00451528	-0.00074150	-0.00290731	-0.00123829	-0.00262499	-0.00185933	-0.00437960	-0.00045730	-0.00297291	-0.00196518	-0.00126714	0.00000933	-0.00255372	0.00099938	0.00046422	0.00253163	0.00074361	0.00255173	0.00186953	0.00251379	0.00231777	0.00217949	0.00113245	0.00221854	0.00114429	0.00176951	0.00078312	0.00248870	0.00021990	0.00147815	0.00110537	0.00067984	0.00112441	0.00154726	0.00100995	0.00209815	0.00050478	0.00149673	0.00155253	0.00205177	0.00137735	0.00249686	0.00192032	0.00307074	0.00213411	0.00304442	0.00262140	0.00261116	0.00213740	0.00313958	0.00196219	0.00247404	0.00163791	0.00163906	0.00088001	0.00041258	-0.00027565	-0.00081340	-0.00096017	-0.00116710	-0.00178872	-0.00125336	-21.47483647
[truncated: 745,950 more chars]
