# Supplementary material for: KiMoPack: A python Package for Kinetic Modeling of the Chemical Mechanism
Source: J Phys Chem A. 2022 Jun 14;126(25):4087–99. doi: 10.1021/acs.jpca.2c00907 (PMC9251768; doi:10.1021/acs.jpca.2c00907)
Supplement: Supplementary file 2 — jp2c00907_si_002.zip [file jp2c00907_si_002.zip › Data/Scans/ACN_009.SIA]

0.000	275.00	276.00	277.00	278.00	279.00	280.00	281.00	282.00	283.00	284.00	285.00	286.00	287.00	288.00	289.00	290.00	291.00	292.00	293.00	294.00	295.00	296.00	297.00	298.00	299.00	300.00	301.00	302.00	303.00	304.00	305.00	306.00	307.00	308.00	309.00	310.00	311.00	312.00	313.00	314.00	315.00	316.00	317.00	318.00	319.00	320.00	321.00	322.00	323.00	324.00	325.00	326.00	327.00	328.00	329.00	330.00	331.00	332.00	333.00	334.00	335.00	336.00	337.00	338.00	339.00	340.00	341.00	342.00	343.00	344.00	345.00	346.00	347.00	348.00	349.00	350.00	351.00	352.00	353.00	354.00	355.00	356.00	357.00	358.00	359.00	360.00	361.00	362.00	363.00	364.00	365.00	366.00	367.00	368.00	369.00	370.00	371.00	372.00	373.00	374.00	375.00	376.00	377.00	378.00	379.00	380.00	381.00	382.00	383.00	384.00	385.00	386.00	387.00	388.00	389.00	390.00	391.00	392.00	393.00	394.00	395.00	396.00	397.00	398.00	399.00	400.00	401.00	402.00	403.00	404.00	405.00	406.00	407.00	408.00	409.00	410.00	411.00	412.00	413.00	414.00	415.00	416.00	417.00	418.00	419.00	420.00	421.00	422.00	423.00	424.00	425.00	426.00	427.00	428.00	429.00	430.00	431.00	432.00	433.00	434.00	435.00	436.00	437.00	438.00	439.00	440.00	441.00	442.00	443.00	444.00	445.00	446.00	447.00	448.00	449.00	450.00	451.00	452.00	453.00	454.00	455.00	456.00	457.00	458.00	459.00	460.00	461.00	462.00	463.00	464.00	465.00	466.00	467.00	468.00	469.00	470.00	471.00	472.00	473.00	474.00	475.00	476.00	477.00	478.00	479.00	480.00	481.00	482.00	483.00	484.00	485.00	486.00	487.00	488.00	489.00	490.00	491.00	492.00	493.00	494.00	495.00	496.00	497.00	498.00	499.00	500.00	501.00	502.00	503.00	504.00	505.00	506.00	507.00	508.00	509.00	510.00	511.00	512.00	513.00	514.00	515.00	516.00	517.00	518.00	519.00	520.00	521.00	522.00	523.00	524.00	525.00	526.00	527.00	528.00	529.00	530.00	531.00	532.00	533.00	534.00	535.00	536.00	537.00	538.00	539.00	540.00	541.00	542.00	543.00	544.00	545.00	546.00	547.00	548.00	549.00	550.00	551.00	552.00	553.00	554.00	555.00	556.00	557.00	558.00	559.00	560.00	561.00	562.00	563.00	564.00	565.00	566.00	567.00	568.00	569.00	570.00	571.00	572.00	573.00	574.00	575.00	576.00	577.00	578.00	579.00	580.00	581.00	582.00	583.00	584.00	585.00	586.00	587.00	588.00	589.00	590.00	591.00	592.00	593.00	594.00	595.00	596.00	597.00	598.00	599.00	600.00	601.00	602.00	603.00	604.00	605.00	606.00	607.00	608.00	609.00	610.00	611.00	612.00	613.00	614.00	615.00	616.00	617.00	618.00	619.00	620.00	621.00	622.00	623.00	624.00	625.00	626.00	627.00	628.00	629.00	630.00	631.00	632.00	633.00	634.00	635.00	636.00	637.00	638.00	639.00	640.00	641.00	642.00	643.00	644.00	645.00	646.00	647.00	648.00	649.00	650.00	651.00	652.00	653.00	654.00	655.00	656.00	657.00	658.00	659.00	660.00	661.00	662.00	663.00	664.00	665.00	666.00	667.00	668.00	669.00	670.00	671.00	672.00	673.00	674.00	675.00	676.00	677.00	678.00	679.00	680.00	681.00	682.00	683.00	684.00	685.00	686.00	687.00	688.00	689.00	690.00	691.00	692.00	693.00	694.00	695.00	696.00	697.00	698.00	699.00	700.00	701.00	702.00	703.00	704.00	705.00	706.00	707.00	708.00	709.00	710.00	711.00	712.00	713.00	714.00	715.00	716.00	717.00	718.00	719.00	720.00	721.00	722.00	723.00	724.00	725.00	726.00	727.00	728.00	729.00	730.00	731.00	732.00	733.00	734.00	735.00	736.00	737.00	738.00	739.00	740.00	741.00	742.00	743.00	744.00	745.00	746.00	747.00	748.00	749.00	750.00	751.00	752.00	753.00	754.00	755.00	756.00	757.00	758.00	759.00	760.00	761.00	762.00	763.00	764.00	765.00	766.00	767.00	768.00	769.00	770.00	771.00	772.00	773.00	774.00	775.00	776.00	777.00	778.00	779.00	780.00	781.00	782.00	783.00	784.00	785.00	786.00
-40.0001	-21.47483647	-21.47483647	-21.47483647	-21.47483647	-21.47483647	-21.47483647	-21.47483647	-21.47483647	-21.47483647	-21.47483647	-21.47483647	-21.47483647	-21.47483647	-21.47483647	-21.47483647	-21.47483647	-21.47483647	-21.47483647	-21.47483647	-21.47483647	-21.47483647	-21.47483647	-21.47483647	-21.47483647	-21.47483647	-21.47483647	-21.47483647	-21.47483647	-21.47483647	-21.47483647	-21.47483647	-21.47483647	0.00703868	-1.64760470	-0.18177637	-0.11467939	0.03070393	0.21155280	0.07904946	-0.00102682	0.03002130	0.01248078	-0.04211663	0.05064946	0.00191721	-0.00491861	-0.01652367	-0.01047324	0.00822456	-0.00543090	-0.00700376	0.00650824	0.01275231	0.00175893	0.00059841	0.00287254	-0.00539073	0.00357109	0.00076614	0.00041425	0.00311221	-0.00214506	-0.00195253	-0.00110297	0.00152885	-0.00013346	-0.00293021	-0.00193720	0.00367212	0.00207817	-0.00301239	-0.00263324	0.00424745	0.00474479	0.00253456	0.00560701	-0.00232968	0.00535084	0.00839509	-0.00020435	0.01374071	0.00769779	0.00146129	0.00750034	0.00183872	0.01072445	0.00213744	0.00990909	0.00951396	0.00382449	0.00136063	0.00459437	-0.00206482	0.00827321	-0.00275786	0.00007451	-0.00030477	0.00531739	-0.00258441	-0.00183356	0.00291841	-0.00074258	0.00407847	0.00297893	-0.00218426	0.00778459	0.00449227	0.00391157	-0.00439853	0.00461306	0.00194501	0.00712173	-0.00061667	0.01143210	0.00584655	0.00491190	0.00544251	0.00753582	0.00712273	0.00353726	0.00416561	0.00535118	0.00288868	0.00759298	0.00901804	0.00191850	0.00936972	0.00147120	0.00285397	0.00287013	-0.00199325	0.00199473	0.00136099	0.00191086	-0.00048412	-0.00034367	0.00035206	0.00204101	0.00212123	-0.00085869	0.00010499	0.00038657	-0.00036234	-0.00129304	0.00020094	-0.00183738	-0.00038682	-0.00114562	-0.00043905	-0.00016450	0.00128859	0.00031104	0.00148372	0.00146325	-0.00272574	-0.00015274	0.00086114	-0.00010275	-0.00096285	0.00046271	-0.00070456	0.00136768	-0.00061296	-0.00081884	0.00006870	-0.00001909	-0.00112309	0.00168663	-0.00015825	0.00030388	0.00143978	-0.00036700	-0.00071348	0.00047834	-0.00085000	-0.00008193	0.00007040	-0.00049403	0.00085431	-0.00025746	-0.00091892	0.00147148	0.00107230	-0.00083102	0.00041632	0.00068247	0.00013885	0.00084070	-0.00042906	0.00187645	0.00046624	-0.00072711	-0.00063844	0.00204475	-0.00026532	0.00094385	0.00144219	0.00107071	0.00015665	-0.00080593	0.00031148	0.00155922	0.00076716	0.00043815	0.00152643	0.00056262	0.00099467	-0.00034894	0.00174211	0.00181246	0.00093195	0.00048462	0.00022091	0.00107171	0.00113906	0.00145909	0.00053801	-0.00052177	0.00035288	-0.00011664	0.00090737	0.00082003	0.00046305	0.00056520	0.00044228	-0.00018066	0.00016276	0.00051449	-0.00123918	0.00027635	0.00038802	0.00027622	0.00029517	0.00189747	-0.00023670	0.00084999	0.00075797	0.00053302	-0.00059293	-0.00085104	-0.00006043	0.00162614	0.00125590	0.00123832	0.00004465	0.00041243	0.00095691	0.00002746	0.00084461	-0.00042278	0.00054306	-0.00032467	0.00062097	0.00092432	0.00034022	0.00047049	-0.00032678	0.00037183	0.00051133	0.00036331	0.00050533	0.00007450	0.00048043	0.00040968	0.00026643	0.00083020	0.00035729	-0.00009290	-0.00025719	0.00013066	-0.00021751	-0.00070876	0.00081169	-0.00007884	0.00052120	0.00008572	0.00132042	0.00113662	0.00063053	-0.00060763	-0.00005117	0.00040492	0.00079699	0.00072422	0.00078139	0.00004253	-0.00047713	0.00077925	-0.00000949	-0.00044270	0.00033150	0.00024865	0.00015464	0.00046918	-0.00038673	0.00013906	0.00016264	-0.00061417	0.00067645	-0.00048794	0.00006831	-0.00020500	-0.00149007	-0.00037812	0.00009301	-0.00029879	-0.00156895	0.00110525	0.00083836	0.00102922	-0.00059905	0.00074801	-0.00192047	-0.00127756	-0.00124482	0.00138007	0.00078017	-0.00021962	-0.00000898	0.00034933	0.00049040	0.00171646	0.00039716	0.00044616	0.00015158	-0.00056363	0.00146964	0.00190983	0.00161031	-0.00158998	0.00168947	-0.00020298	0.00063284	-0.00071492	-0.00014125	0.00169633	0.00043574	0.00236570	0.00008122	0.00039165	0.00173138	0.00226653	-0.00091794	0.00007315	0.00246582	0.00317761	-0.00091335	0.00179613	-0.00369322	0.00066390	0.00226497	0.00175509	-0.00124882	0.00105843	0.00168241	-0.00015631	-0.00061047	0.00047804	-0.00023875	-0.00239447	0.00011690	-0.00009407	0.00186284	0.00206149	0.00091251	-0.00004435	0.00208848	0.00148413	-0.00153087	0.00128434	0.00055068	0.00122135	0.00182325	-0.00124111	0.00060136	0.00029787	0.00206325	-0.00050325	-0.00156501	-0.00018284	-0.00111941	-0.00128959	0.00220304	0.00020532	-0.00089914	-0.00049255	0.00185894	-0.00071043	-0.00133941	-0.00109838	-0.00007623	0.00262726	-0.00107826	-0.00275511	0.00044957	-0.00174753	-0.00022020	0.00099248	-0.00009050	-0.00280603	0.00025858	0.00052227	0.00174889	-0.00100831	0.00257421	-0.00111921	0.00093199	-0.00080883	-0.00038099	0.00011976	-0.00089243	0.00087495	-0.00190132	0.00194433	0.00100041	0.00101370	-0.00017778	-0.00082691	-0.00137827	-0.00106979	0.00126351	-0.00131360	0.00016970	-0.00050031	-0.00144644	0.00083807	-0.00022811	-0.00126588	-0.00045022	-0.00091904	0.00039367	-0.00080660	-0.00131369	-0.00115728	0.00061633	0.00143087	-0.00191017	-0.00022391	0.00015799	0.00148502	-0.00001897	-0.00151519	-0.00216977	0.00005761	-0.00031398	0.00056550	-0.00068948	0.00072168	0.00124382	-0.00064598	0.00066727	-0.00026632	0.00039595	0.00032971	0.00112943	0.00128922	0.00038506	-0.00135097	0.00190484	0.00066719	0.00057654	-0.00113517	0.00188182	0.00208093	0.00180933	0.00144455	0.00053367	0.00053254	0.00021057	0.00059294	0.00060899	0.00109350	-0.00007831	0.00056967	-0.00009583	0.00100539	-0.00101232	0.00009094	0.00017493	0.00006167	-0.00000873	-0.00075535	0.00042013	0.00083705	0.00054509	-0.00004860	-0.00026697	0.00126752	0.00104174	0.00057198	0.00006836	0.00061614	0.00038043	0.00038666	0.00049299	0.00008197	-0.00006711	0.00051153	-0.00000706	0.00047996	0.00054843	0.00006944	-0.00009856	0.00016881	-0.00005207	0.00041125	0.00048658	0.00025985	0.00014281	-0.00035982	-0.00032295	-21.47483647
-35.0001	-21.47483647	-21.47483647	-21.47483647	-21.47483647	-21.47483647	-21.47483647	-21.47483647	-21.47483647	-21.47483647	-21.47483647	-21.47483647	-21.47483647	-21.47483647	-21.47483647	-21.47483647	-21.47483647	-21.47483647	-21.47483647	-21.47483647	-21.47483647	-21.47483647	-21.47483647	-21.47483647	-21.47483647	-21.47483647	-21.47483647	-21.47483647	-21.47483647	-21.47483647	-21.47483647	-21.47483647	-21.47483647	-0.03495181	-0.57715685	-0.24150982	-0.07607697	0.05766576	0.15507044	-0.01086069	-0.07869867	-0.02579222	-0.00066721	-0.07098500	-0.05210292	-0.03987960	0.01494840	0.00207026	-0.01030011	-0.01209522	-0.00182299	-0.01047267	-0.00981968	0.01777073	-0.00183973	-0.00038636	-0.00020011	0.00036882	0.00108773	-0.00215963	-0.00453801	0.00321438	-0.00199758	-0.00309263	-0.00295788	-0.00249871	0.00078120	-0.00162005	-0.00267536	0.00075313	0.00373502	-0.00069910	-0.00254952	-0.00362222	0.00475636	0.00567977	-0.00250245	-0.00774559	-0.00061083	-0.00666331	-0.00556979	0.00541271	0.00980407	-0.01045468	-0.00792367	-0.00093946	0.01462736	0.00128269	-0.00681014	0.00008618	0.00063153	-0.00057569	0.00418827	-0.00055961	0.00115158	0.00171628	-0.00216529	0.00373522	-0.00286307	-0.00055549	0.00612286	0.00082982	-0.00485843	0.00517738	-0.00013478	-0.00236179	0.00374204	0.00309805	0.00278780	-0.00408340	0.00543456	0.00047778	0.00632928	0.00056425	0.01437652	0.00916172	0.00648289	0.00499955	0.00353623	0.00337021	0.00432597	0.00262000	0.00416660	0.00015838	0.00158665	0.00583148	0.00166308	0.01144205	0.00210530	0.00282948	0.00227507	0.00095061	0.00300125	0.00112123	0.00036178	-0.00046092	-0.00273025	-0.00002058	0.00080552	0.00318711	-0.00157220	0.00114269	0.00040088	-0.00036607	-0.00170499	-0.00031807	-0.00020706	-0.00072130	-0.00072787	-0.00017811	0.00035528	-0.00048778	-0.00095515	-0.00100071	0.00006496	-0.00135974	-0.00121380	-0.00061623	-0.00038843	-0.00139835	-0.00068523	-0.00123891	0.00083977	-0.00098922	-0.00153551	-0.00037360	0.00083031	-0.00025282	0.00059811	0.00095115	-0.00039192	0.00059847	-0.00067719	-0.00042393	0.00144062	-0.00003947	0.00064516	0.00122194	0.00009663	-0.00080912	0.00007658	0.00151471	-0.00031520	-0.00008930	0.00040736	-0.00049323	-0.00048064	-0.00185246	0.00001100	0.00005764	0.00119526	0.00158529	-0.00095821	0.00035919	0.00134286	0.00061317	0.00056179	0.00034841	0.00097658	-0.00049977	-0.00138195	0.00078046	-0.00010882	0.00035508	-0.00095515	0.00059372	0.00051635	0.00023999	-0.00069453	0.00076052	0.00123389	-0.00050917	-0.00150422	-0.00170256	0.00077875	0.00011489	0.00047062	0.00132396	0.00064347	0.00090381	-0.00122497	0.00016172	0.00057969	-0.00019273	0.00019509	-0.00012687	0.00097134	-0.00067111	0.00086997	-0.00161869	0.00003643	-0.00003716	0.00054995	-0.00065652	0.00011937	-0.00024725	0.00023848	0.00029415	-0.00099550	-0.00012264	-0.00012636	0.00011718	0.00110001	0.00058533	-0.00024299	-0.00056495	0.00045711	0.00049864	0.00043390	0.00111805	-0.00033872	0.00085852	0.00018584	0.00033722	0.00060587	-0.00030939	0.00010668	-0.00186748	-0.00054143	0.00081414	0.00018122	0.00004790	-0.00003831	0.00069957	0.00066956	0.00040301	0.00064080	0.00041113	-0.00045571	-0.00025555	0.00000365	0.00042413	-0.00031261	0.00110915	-0.00151276	0.00001771	-0.00104423	0.00052377	0.00049756	-0.00030858	-0.00059525	-0.00053581	0.00029968	0.00058593	0.00002941	-0.00022737	0.00022376	-0.00087036	0.00031546	-0.00075965	-0.00076754	-0.00003045	0.00050049	-0.00083281	0.00046239	-0.00061555	-0.00033904	-0.00062276	-0.00139913	0.00030657	-0.00210945	0.00155176	0.00033928	-0.00063799	-0.00147099	0.00017288	-0.00060164	-0.00143642	0.00023985	0.00062717	-0.00092289	-0.00008144	-0.00164352	-0.00043853	-0.00275307	-0.00099215	-0.00044231	0.00080825	-0.00097152	0.00092485	-0.00309204	0.00105084	0.00071730	0.00105385	0.00122629	-0.00037129	-0.00267279	-0.00102239	-0.00020878	-0.00116921	0.00015528	0.00256940	-0.00175165	0.00029517	-0.00104346	-0.00066260	-0.00233825	-0.00058523	-0.00219883	0.00086182	0.00049747	-0.00021770	0.00037630	-0.00149334	-0.00241323	-0.00048364	0.00267069	-0.00052253	-0.00129327	-0.00073425	-0.00063079	-0.00126917	-0.00093089	-0.00172376	0.00140119	0.00146669	-0.00280934	-0.00111811	0.00001351	0.00025724	-0.00384420	-0.00197353	0.00127413	0.00351865	0.00066447	0.00236086	-0.00023975	0.00140064	-0.00330437	-0.00153571	-0.00118827	-0.00129825	0.00072579	0.00130095	-0.00163653	0.00026009	0.00014561	0.00201163	-0.00053505	-0.00228864	-0.00184178	-0.00492377	-0.00352453	-0.00016854	-0.00039473	0.00011958	0.00153031	0.00184772	-0.00081573	-0.00009186	-0.00219798	-0.00072142	0.00012094	-0.00137072	-0.00237012	0.00103875	-0.00002003	0.00074597	-0.00216474	-0.00059605	-0.00183157	0.00077828	-0.00083715	0.00001322	-0.00138187	0.00045749	-0.00067623	0.00127874	-0.00005421	0.00038110	0.00038990	-0.00029176	0.00044375	-0.00018505	0.00239730	-0.00054095	0.00092812	-0.00038264	-0.00022600	0.00099502	-0.00111314	0.00102606	-0.00099784	0.00053488	0.00044526	-0.00228106	0.00096117	0.00023924	-0.00106446	-0.00078431	-0.00338545	-0.00051442	-0.00070010	-0.00231060	-0.00036589	0.00030526	0.00057855	0.00130535	-0.00251286	0.00093233	0.00046618	0.00053130	-0.00113770	-0.00080077	-0.00050165	-0.00085223	-0.00077991	0.00039346	0.00277002	-0.00022877	-0.00116382	0.00011669	0.00052679	0.00159648	0.00035960	0.00040090	-0.00058037	-0.00005351	0.00075426	0.00237846	-0.00068748	-0.00103933	-0.00124334	-0.00008614	0.00036964	-0.00042515	-0.00028985	-0.00090854	0.00018999	0.00020714	0.00055367	0.00090054	0.00107743	0.00001596	0.00059338	0.00035795	0.00042977	-0.00047041	-0.00017830	0.00008068	-0.00024502	-0.00037806	0.00007693	-0.00045949	0.00077632	0.00012271	0.00032617	-0.00044221	0.00042620	0.00053667	0.00044618	0.00036317	-0.00007311	-0.00017396	-0.00020106	0.00026312	-0.00035131	0.00010287	0.00047894	0.00011878	0.00020682	0.00046098	0.00000979	-0.00036477	0.00026175	-0.00046213	0.00005634	0.00014148	-0.00026802	0.00006512	-0.00001513	-0.00027669	-21.47483647
-30.0001	-21.47483647	0.38478008	-21.47483647	-21.47483647	-21.47483647	-21.47483647	-21.47483647	-21.47483647	-21.47483647	-21.47483647	-21.47483647	-21.47483647	-21.47483647	-1.13579333	-21.47483647	-0.04950097	-21.47483647	-21.47483647	-21.47483647	-21.47483647	0.30837572	-21.47483647	-21.47483647	-21.47483647	-0.32572362	-21.47483647	-21.47483647	-21.47483647	-21.47483647	-21.47483647	-21.47483647	-21.47483647	1.27867234	0.02787368	0.60487475	-0.13941965	0.12364658	0.24493551	0.12359080	0.05231480	0.03472682	-0.05268282	-0.04042108	-0.02787708	-0.01504842	0.02037439	-0.00960975	0.00951577	-0.00824137	0.00027864	-0.01734417	0.00449357	0.01119716	-0.00386342	-0.00107423	0.00064607	-0.00026833	0.00313947	-0.00273953	-0.00057356	0.01063936	-0.00067293	-0.00207535	-0.00256544	0.00051226	-0.00174154	-0.00307827	-0.00350383	-0.00097389	0.00108626	-0.00212777	0.00065768	-0.00084889	-0.00018397	-0.00013983	0.00175561	-0.00186569	-0.00023319	0.00891565	0.00766554	0.00184619	0.00483730	-0.01057137	-0.00476815	-0.00907526	-0.00681873	-0.00474259	-0.00380191	-0.00331801	0.00101709	-0.00105948	-0.00706293	-0.00153465	0.00694882	-0.00201599	-0.00322773	0.00111191	0.00291572	-0.00048680	0.00137299	0.00042499	-0.00040499	0.00230743	0.00051927	-0.00114237	0.00890996	0.00194690	0.00386041	-0.00330284	0.00447828	0.00354432	0.00901061	0.00296528	0.01942899	0.01426594	0.00815282	0.00313924	0.00594214	0.00484010	0.01062751	0.00900895	0.00859616	0.00330961	0.00973821	0.01573749	0.01336143	0.01869250	0.00823803	0.00790157	0.00446190	0.00177337	0.00260762	0.00236594	-0.00143669	-0.00077201	0.00014360	0.00064743	0.00179668	0.00392888	-0.00136591	0.00227622	0.00024476	0.00013075	-0.00166393	0.00181273	-0.00237348	-0.00112537	-0.00010771	0.00073391	0.00193531	0.00103777	0.00092526	-0.00101187	-0.00000663	0.00097851	-0.00099424	-0.00132729	-0.00071753	-0.00153197	0.00054627	-0.00165548	0.00196530	-0.00022669	-0.00142044	-0.00123803	0.00060392	-0.00103120	0.00156480	0.00130551	-0.00075987	0.00062550	-0.00044833	0.00027949	0.00054339	-0.00028003	-0.00134259	-0.00057049	0.00007675	0.00070932	0.00087377	0.00029246	0.00084966	-0.00067223	-0.00021325	-0.00045016	-0.00086218	-0.00098712	0.00057328	-0.00073352	0.00060236	-0.00068353	-0.00177668	-0.00037318	0.00238069	0.00084182	0.00018869	0.00005424	0.00105178	-0.00150131	-0.00222236	0.00052923	0.00158334	-0.00096383	-0.00095682	-0.00020658	0.00071214	0.00003108	-0.00070950	0.00040147	0.00068581	0.00039241	0.00028320	-0.00131360	-0.00071101	-0.00004238	0.00098451	0.00034575	0.00124751	0.00066076	-0.00109867	0.00088174	0.00007705	-0.00004367	0.00009792	0.00040943	-0.00010227	-0.00127669	0.00033556	-0.00208718	0.00034269	-0.00033897	0.00093603	0.00003634	-0.00062322	-0.00032360	0.00035930	-0.00076086	0.00147752	-0.00129322	-0.00019817	0.00001875	0.00091094	-0.00051933	0.00037466	-0.00069143	0.00035563	0.00010428	0.00042292	0.00005022	-0.00019571	0.00040439	-0.00114978	-0.00058453	-0.00003860	-0.00003991	-0.00024789	-0.00099761	-0.00032549	-0.00006643	0.00111846	0.00048441	-0.00124947	0.00067294	0.00062360	0.00015820	0.00007628	0.00096471	-0.00005107	-0.00053578	-0.00027892	-0.00000976	-0.00106173	-0.00082130	-0.00064185	-0.00080348	-0.00132088	-0.00010880	0.00015644	0.00005979	-0.00087703	-0.00098062	-0.00050888	0.00001560	0.00001731	-0.00032883	0.00114839	-0.00071926	-0.00042619	-0.00074474	-0.00019150	-0.00059328	-0.00031721	-0.00036887	0.00057411	-0.00046333	0.00024537	-0.00082377	-0.00112440	0.00023557	-0.00069168	-0.00022006	0.00000642	-0.00097984	-0.00066137	-0.00108898	-0.00016955	0.00018751	0.00071902	0.00030843	-0.00122682	0.00000396	-0.00140405	-0.00000144	-0.00202800	-0.00071062	0.00323463	0.00095634	-0.00070063	-0.00009737	-0.00138102	0.00253877	0.00090001	0.00152052	0.00247663	-0.00009235	-0.00207844	-0.00208391	-0.00131550	-0.00215899	0.00082976	0.00098991	0.00076561	-0.00038466	-0.00046037	-0.00114201	-0.00025349	0.00093077	-0.00135172	0.00076121	-0.00153148	0.00106706	-0.00163845	-0.00132165	-0.00235571	0.00028308	0.00141811	0.00108896	-0.00204587	-0.00140210	-0.00083031	0.00031860	-0.00158951	-0.00287363	0.00007842	-0.00086649	0.00125359	0.00093126	-0.00234777	-0.00005500	-0.00305055	-0.00145519	0.00263832	-0.00081383	0.00194473	-0.00015163	-0.00157968	0.00023841	-0.00363355	-0.00337127	-0.00148835	-0.00075743	-0.00241335	-0.00152534	-0.00237602	0.00051976	-0.00183274	0.00045205	-0.00086032	-0.00388553	-0.00237621	-0.00146922	-0.00199520	-0.00096633	0.00144656	0.00155772	0.00127780	-0.00041351	-0.00024754	-0.00204991	-0.00296217	-0.00346385	-0.00015770	-0.00122746	-0.00191476	0.00073204	-0.00081140	0.00005483	-0.00017911	-0.00250749	-0.00040193	0.00013509	-0.00066814	-0.00231649	-0.00169812	-0.00043801	-0.00281140	-0.00103534	-0.00245187	0.00084695	-0.00178350	0.00013204	0.00049130	-0.00133569	-0.00158878	-0.00172799	0.00061646	0.00058076	0.00050640	0.00099822	-0.00134282	0.00030509	-0.00141552	0.00159101	0.00170950	-0.00115504	0.00022250	0.00121350	0.00017414	0.00062683	-0.00158300	0.00001599	-0.00181025	-0.00176354	-0.00144097	-0.00053849	-0.00166192	-0.00238617	-0.00198246	-0.00015166	-0.00048332	0.00036733	-0.00140575	-0.00073821	0.00015440	-0.00046364	-0.00198215	-0.00020069	-0.00165282	-0.00015555	-0.00096535	-0.00008216	-0.00139885	0.00065180	-0.00051764	0.00106434	-0.00100159	0.00029374	-0.00098366	0.00034969	-0.00139459	-0.00151371	-0.00015617	-0.00015003	0.00004255	-0.00035684	0.00038337	-0.00047188	-0.00109621	0.00047351	-0.00009948	-0.00004379	0.00037231	-0.00122263	0.00019939	-0.00007912	-0.00024094	-0.00111889	-0.00066651	-0.00040059	0.00022286	-0.00077476	-0.00063871	0.00046547	0.00031018	-0.00044748	-0.00001123	0.00011678	-0.00007425	-0.00025015	-0.00049865	-0.00032954	-0.00054812	0.00010899	-0.00039856	-0.00054515	-0.00052309	-0.00037061	-0.00042302	-0.00048020	0.00004767	-0.00010469	0.00002209	-0.00013734	-0.00010658	-0.00022549	0.00012680	-0.00016100	-0.00040551	-0.00037781	-0.00098033	-0.00017650	-21.47483647
-25.0001	-21.47483647	-21.47483647	-21.47483647	-21.47483647	-21.47483647	-21.47483647	-21.47483647	-21.47483647	-21.47483647	-21.47483647	-21.47483647	-21.47483647	-21.47483647	-21.47483647	-21.47483647	-21.47483647	-21.47483647	-21.47483647	-21.47483647	-21.47483647	-21.47483647	-21.47483647	-21.47483647	-21.47483647	-21.47483647	-21.47483647	-0.71451730	-21.47483647	-21.47483647	-21.47483647	-21.47483647	0.11307734	-0.37145177	0.08988643	-0.06051735	-0.27660532	0.09310116	0.35199661	0.05184838	0.00045700	0.03684375	0.03765403	-0.00599813	-0.00701069	0.01620568	0.00168350	0.01059861	-0.00037463	-0.00746470	-0.00206835	-0.00880549	-0.00169202	0.00587714	-0.00076388	0.00004582	-0.00326377	-0.00252437	0.00129783	0.00068823	-0.00666938	-0.00134250	-0.00131153	-0.00253776	-0.00129949	0.00209610	-0.00228891	-0.00546072	-0.00245142	0.00344229	0.00147242	-0.00453172	-0.00409993	-0.00149831	0.00341449	0.00469380	0.00289362	0.00145470	-0.00284159	0.00091361	0.00762802	0.00229297	-0.00037038	-0.01794792	0.00618632	0.00050122	0.00121862	-0.00034374	-0.00091593	-0.00192177	-0.00648642	-0.00571858	-0.00134819	0.00151608	-0.00037761	-0.00063498	-0.00496075	0.00108057	0.00217396	-0.00140238	0.00057126	0.00079320	-0.00326485	0.00400795	0.00152252	-0.00341640	0.00513981	0.00483602	0.00558070	-0.00562578	0.00613917	0.00296951	0.00791971	0.00519471	0.01511479	0.01412457	0.01108930	0.01183882	0.00949688	0.00650047	0.00937392	0.00966125	0.00924133	0.00480499	0.00953206	0.01570470	0.01054728	0.01394741	0.00820028	0.00467397	0.00382300	0.00077809	0.00330319	0.00013622	0.00313833	-0.00069793	-0.00201611	0.00134847	0.00136270	0.00254497	-0.00090606	0.00015867	0.00095016	-0.00044541	-0.00116553	0.00030310	-0.00282892	-0.00139642	-0.00077692	0.00013354	0.00033094	-0.00061096	-0.00042020	-0.00188541	0.00152975	-0.00207227	0.00065241	0.00005636	0.00110210	-0.00074494	0.00106196	-0.00041069	0.00091760	-0.00009340	0.00066241	0.00018482	0.00009740	0.00070208	0.00069639	0.00106390	-0.00023242	0.00044525	0.00095273	-0.00096608	0.00097592	0.00023573	0.00077192	0.00095026	-0.00005553	0.00092679	-0.00003821	0.00119899	0.00202735	-0.00041735	-0.00042185	-0.00070445	0.00035938	-0.00081493	0.00129610	0.00035855	0.00050950	0.00081391	-0.00132697	0.00061601	0.00160485	0.00044137	-0.00041027	-0.00093567	0.00128865	-0.00050252	-0.00150638	0.00092177	0.00188502	0.00000160	0.00137986	0.00151009	0.00013208	-0.00065401	0.00002334	0.00036052	0.00127981	-0.00026167	0.00092656	-0.00038019	0.00002157	-0.00019236	0.00054642	0.00134443	0.00195534	0.00039569	0.00000624	0.00143695	0.00207204	0.00024569	0.00050480	0.00052638	0.00000726	0.00063232	0.00130235	-0.00059607	0.00068007	-0.00008462	0.00004508	0.00053849	0.00035406	-0.00001764	0.00017302	-0.00026728	0.00042868	-0.00153974	0.00003259	0.00016711	0.00115717	0.00060008	-0.00006372	-0.00018917	0.00010718	0.00072354	0.00082052	-0.00006432	0.00020202	0.00082333	-0.00016360	0.00017737	0.00064467	0.00031686	0.00052301	-0.00049168	0.00053097	-0.00085184	0.00123142	-0.00086511	0.00048477	0.00086742	0.00046858	0.00025112	0.00002080	0.00058597	0.00030568	-0.00025450	0.00057414	-0.00008975	0.00000748	-0.00002816	-0.00000779	-0.00078238	0.00001013	0.00073123	-0.00000254	-0.00064536	-0.00026403	0.00014438	-0.00021436	0.00031126	0.00062071	0.00009337	0.00008803	-0.00019240	0.00042645	-0.00092257	0.00026106	-0.00021431	0.00151716	0.00021052	0.00047609	-0.00009013	0.00042160	0.00015556	-0.00010966	-0.00032745	-0.00090474	0.00038790	-0.00007334	-0.00093271	-0.00120474	0.00043802	-0.00121730	-0.00072398	0.00080951	0.00054246	0.00040065	0.00005272	0.00035227	-0.00067859	-0.00110704	-0.00138955	0.00058368	-0.00034185	-0.00009875	0.00017815	-0.00048294	0.00058450	0.00145796	0.00156986	0.00356282	0.00053847	0.00009786	-0.00016499	-0.00002218	0.00170813	-0.00121579	0.00432120	-0.00056794	-0.00029504	0.00020810	0.00054125	-0.00005371	0.00010860	0.00162014	0.00257206	0.00179679	-0.00050819	0.00107960	-0.00143968	-0.00079226	-0.00103902	0.00225864	-0.00089290	0.00043839	-0.00102360	-0.00124928	0.00157216	0.00064870	-0.00235388	0.00003813	0.00147217	-0.00103383	0.00062131	-0.00236328	0.00014593	0.00005349	0.00107173	0.00177708	0.00245111	0.00252411	0.00136835	0.00059741	0.00216322	-0.00037268	-0.00216744	-0.00089305	-0.00454454	0.00074063	-0.00088135	-0.00153518	0.00137231	-0.00179569	0.00113395	0.00161651	-0.00405937	-0.00085661	-0.00235502	-0.00163818	0.00054908	-0.00079683	-0.00178625	0.00264150	0.00053459	0.00014114	-0.00045974	-0.00112671	-0.00162568	0.00021539	0.00006161	-0.00278102	0.00056152	-0.00415513	-0.00074708	-0.00048465	-0.00042979	0.00004250	-0.00082386	0.00041279	-0.00113974	0.00016250	0.00028884	-0.00011600	-0.00160704	-0.00254067	-0.00114774	-0.00115431	-0.00006230	0.00081244	-0.00092149	0.00097144	-0.00037020	0.00233133	-0.00057020	0.00045735	0.00124116	-0.00083141	0.00054281	-0.00042893	-0.00044384	-0.00023137	-0.00210070	0.00046191	0.00032978	-0.00000469	0.00065786	-0.00212362	-0.00112856	-0.00160191	-0.00165635	-0.00113772	0.00109848	-0.00038143	0.00011468	0.00034237	-0.00107949	0.00054419	0.00056634	0.00032793	-0.00063240	0.00075275	0.00002373	-0.00010790	0.00035633	-0.00123359	0.00007884	-0.00182006	0.00018848	0.00037382	0.00130795	0.00179870	0.00096245	0.00010625	-0.00039405	-0.00042553	0.00123802	-0.00276099	0.00012560	-0.00068189	0.00036617	0.00061352	0.00006606	0.00037936	0.00005653	0.00050569	-0.00018462	-0.00009668	0.00032304	0.00055505	-0.00052913	-0.00008816	0.00027693	0.00032429	-0.00022553	0.00015101	0.00010679	-0.00036824	0.00018450	0.00050738	0.00037052	0.00054485	-0.00031393	0.00052961	0.00013921	0.00005090	-0.00016948	-0.00031225	-0.00024339	-0.00018948	-0.00017603	-0.00054712	0.00020029	-0.00033086	-0.00015919	0.00042058	-0.00027340	-0.00006870	-0.00000406	0.00039089	-0.00028937	0.00003489	-0.00064375	0.00013749	0.00002848	-0.00049814	-0.00015241	-0.00082716	-0.00061549	-21.47483647
-20.0001	-21.47483647	-21.47483647	-21.47483647	-21.47483647	-21.47483647	-21.47483647	-21.47483647	-21.47483647	-21.47483647	-21.47483647	-21.47483647	-21.47483647	-21.47483647	-21.47483647	-21.47483647	-21.47483647	-21.47483647	-21.47483647	-21.47483647	-21.47483647	-21.47483647	-21.47483647	-21.47483647	-21.47483647	-21.47483647	-21.47483647	-21.47483647	-21.47483647	-21.47483647	-21.47483647	-21.47483647	-21.47483647	0.72017082	-0.77407074	0.24780305	0.14122656	0.14844112	-0.13390750	0.14048626	0.04053157	0.04151773	0.04114791	-0.02143047	-0.06821378	0.01423359	0.02677997	-0.00206532	-0.01353190	-0.00334562	0.00597129	-0.01201227	-0.00325153	0.01440837	-0.00101335	0.00541919	-0.00609485	-0.00396305	0.00212564	0.00195038	-0.00012727	0.00588236	-0.00023573	-0.00280296	-0.00130528	0.00159854	0.00061334	-0.00397169	-0.00056208	-0.00088138	0.00204211	-0.00250140	-0.00120242	0.00123909	0.00006103	0.00025479	0.00048605	-0.00276129	0.00160020	0.00375161	0.00574260	0.01002214	0.00632671	-0.00816407	-0.00065776	0.00431467	0.00317104	0.00028953	-0.00536225	0.00600553	0.00160330	-0.00242721	0.00138476	-0.00014147	0.00266677	-0.00478862	-0.00095426	0.00409194	-0.00002430	0.00027880	-0.00277089	-0.00174794	-0.00279145	0.00186358	0.00200191	-0.00540508	0.00326251	0.00397069	0.00052970	-0.00627335	0.00512735	0.00364843	0.00828709	-0.00115032	0.01279278	0.01093962	0.00491255	0.00192035	0.00309040	0.00350751	0.00768469	0.00330223	0.00411077	0.00299501	0.00839697	0.01186718	0.00516329	0.00986862	0.00283839	0.00178508	0.00473593	0.00144567	0.00353211	0.00074414	-0.00042081	-0.00080028	-0.00359714	0.00114863	0.00377766	0.00178363	0.00065163	0.00034944	-0.00089248	-0.00122836	-0.00156698	-0.00092850	-0.00213344	0.00048331	-0.00045003	0.00018668	0.00095226	-0.00070881	-0.00047277	0.00060014	-0.00029695	-0.00048733	-0.00086224	0.00018452	-0.00106741	0.00076424	0.00078569	0.00105102	0.00001174	0.00045630	-0.00130670	-0.00060173	-0.00096396	-0.00039050	0.00090006	-0.00123762	-0.00017218	0.00011824	-0.00087314	0.00027993	0.00110621	-0.00069847	0.00031241	0.00110937	0.00021586	0.00083862	0.00047530	0.00053953	0.00152796	0.00074149	-0.00045439	-0.00060525	-0.00110076	0.00026856	0.00047902	0.00052344	0.00118794	0.00139356	-0.00084224	-0.00027965	0.00222583	0.00059960	0.00042869	-0.00010641	0.00006871	-0.00067097	-0.00152299	0.00050471	0.00052026	-0.00140611	0.00046667	-0.00083089	0.00096611	0.00179622	0.00019697	0.00037514	0.00024462	-0.00034631	0.00021783	0.00003635	-0.00020299	0.00131655	0.00077934	0.00133892	0.00137405	0.00033221	-0.00056103	0.00160059	0.00099397	0.00134518	0.00105571	0.00135333	0.00034168	-0.00049855	0.00024059	-0.00027961	0.00045375	0.00073960	-0.00025028	0.00160019	0.00092013	-0.00003168	0.00078418	0.00075919	0.00049247	-0.00004404	-0.00065450	0.00072717	0.00127439	-0.00055698	0.00015962	-0.00111069	0.00017632	0.00108091	0.00164648	0.00059323	0.00069338	0.00056219	-0.00027330	-0.00102627	0.00068564	-0.00034602	0.00042643	-0.00023137	-0.00071705	0.00106569	0.00037288	0.00073435	-0.00002946	0.00038670	0.00048391	0.00034602	0.00061428	0.00017912	0.00127992	-0.00021248	-0.00032346	0.00034224	-0.00122426	0.00035603	0.00019993	0.00072484	0.00012296	0.00022089	0.00010932	0.00041773	0.00010844	-0.00073987	0.00024328	0.00064654	-0.00000554	-0.00001953	-0.00037799	-0.00103776	0.00070684	-0.00082534	0.00021616	0.00017993	0.00011747	0.00009437	0.00019764	-0.00075506	0.00074561	-0.00043920	-0.00034003	0.00028593	-0.00085090	0.00139888	-0.00010231	-0.00154986	-0.00083327	-0.00042825	-0.00082066	-0.00072618	0.00103130	0.00113224	-0.00078081	-0.00064901	-0.00109499	-0.00061680	-0.00192924	-0.00136522	0.00108457	0.00099593	-0.00063040	-0.00061370	-0.00046220	0.00025622	0.00010877	0.00175034	0.00173124	0.00068163	-0.00103611	-0.00119270	0.00124362	0.00260951	-0.00021902	0.00055692	-0.00130643	-0.00093453	0.00219654	-0.00092684	0.00139219	0.00249438	0.00091497	0.00161409	0.00163871	-0.00066596	-0.00000462	-0.00192155	0.00012533	-0.00165993	0.00052583	0.00007193	-0.00118136	-0.00054061	0.00225558	0.00149988	-0.00067800	-0.00235265	-0.00203984	0.00109713	-0.00362594	0.00024865	-0.00159845	-0.00002455	0.00078435	0.00034002	-0.00238339	0.00125971	0.00445278	0.00116365	-0.00064953	0.00121149	-0.00292628	0.00045706	-0.00192360	-0.00195672	0.00148381	0.00033234	-0.00104675	0.00160261	0.00076441	0.00475538	0.00152366	-0.00134367	-0.00023583	-0.00023566	-0.00156185	0.00137532	0.00177384	-0.00154328	-0.00204772	0.00009137	0.00089685	-0.00113150	-0.00238389	0.00162220	0.00321426	-0.00009105	-0.00059781	-0.00004796	-0.00050465	-0.00028422	0.00302264	-0.00276524	-0.00393934	0.00231438	-0.00023562	0.00096599	-0.00288531	0.00264048	-0.00073964	0.00237898	-0.00058466	-0.00048808	-0.00072608	-0.00005073	0.00109644	0.00063247	0.00116081	0.00053546	0.00161997	0.00264301	-0.00097367	0.00140338	0.00114730	0.00249305	-0.00057688	0.00168092	0.00148773	-0.00177310	0.00085982	-0.00084342	0.00069380	0.00128150	0.00108414	0.00142936	-0.00072341	-0.00149438	-0.00080513	0.00051599	0.00022659	-0.00005715	0.00070250	0.00045823	0.00086639	0.00022064	-0.00051380	0.00016215	-0.00011693	0.00049700	-0.00095652	0.00089082	-0.00024911	0.00036834	0.00072424	0.00091104	0.00030810	0.00040809	0.00010295	0.00062262	0.00030281	0.00060547	-0.00051902	0.00075218	0.00033915	-0.00037508	-0.00062022	0.00008601	0.00015316	0.00034961	-0.00017259	-0.00058170	-0.00072108	0.00048499	0.00043046	0.00005460	0.00061239	-0.00070015	0.00053273	0.00026318	-0.00000584	-0.00016690	-0.00038868	-0.00022693	-0.00016607	0.00018698	0.00020079	0.00049646	0.00013299	-0.00005155	-0.00005139	-0.00025966	0.00033838	0.00061604	0.00008752	-0.00034105	-0.00024558	0.00042907	-0.00012394	-0.00005219	-0.00026134	0.00009236	0.00032344	-0.00003061	0.00021542	0.00044101	0.00030968	-0.00045124	-0.00028570	-0.00046391	-0.00009781	0.00032482	-0.00031854	0.00014968	-0.00030750	0.00014950	-21.47483647
-15.0001	-21.47483647	-21.47483647	-21.47483647	-21.47483647	-21.47483647	-21.47483647	-21.47483647	-21.47483647	-21.47483647	-21.47483647	-21.47483647	-21.47483647	-21.47483647	-21.47483647	-21.47483647	-21.47483647	-21.47483647	-21.47483647	-21.47483647	-21.47483647	-21.47483647	0.73565727	-21.47483647	-21.47483647	-21.47483647	-21.47483647	-0.25192878	-21.47483647	-21.47483647	-21.47483647	-21.47483647	-21.47483647	0.41096100	0.60143471	-0.16969173	-0.07022782	0.01940668	0.02093405	0.09330225	-0.04028822	0.02853570	-0.02054879	-0.02741945	-0.02791969	-0.00154613	0.02786993	-0.00059319	0.00465823	-0.00531240	0.00134886	-0.01753665	-0.00055400	0.01228107	-0.00516330	-0.00581283	0.00160698	0.00302122	0.00418459	-0.00337960	0.00014659	0.00230348	-0.00149792	-0.00151019	0.00223421	0.00250725	0.00009498	-0.00210113	0.00268958	0.00262900	0.00430548	0.00069824	0.00231244	0.00151913	0.00167382	0.00253330	0.00294767	-0.00467329	0.00316763	0.00417752	0.01056072	0.00482568	0.00567748	-0.00835785	-0.00469111	-0.01345558	0.00220625	-0.00045456	0.00312538	0.00274518	0.00377195	0.00159255	0.00062265	-0.00536866	0.00339707	0.00370245	-0.00804571	0.00296829	0.00365688	-0.00278249	-0.00115914	0.00820626	-0.00317529	0.00469242	0.00272944	-0.00063512	0.00342401	0.00264443	-0.00076504	-0.00591649	0.00275842	-0.00328333	0.00078012	-0.00434261	0.00956718	0.00367799	0.00162270	-0.00269282	-0.00075709	-0.00359167	-0.00143026	-0.00393607	-0.00289316	-0.00643563	-0.00091851	0.00084308	-0.00068591	0.00537939	-0.00151693	0.00184059	0.00272603	-0.00189786	0.00124980	-0.00082561	0.00084689	0.00118244	-0.00177920	-0.00071935	0.00030318	0.00213788	-0.00068096	0.00084103	-0.00071115	-0.00053089	-0.00163175	0.00144177	-0.00029073	-0.00095108	0.00024980	-0.00142911	0.00111788	0.00095231	-0.00042317	0.00008038	0.00000950	-0.00082632	0.00022202	0.00129193	-0.00103990	-0.00002905	0.00051811	-0.00084425	0.00234445	-0.00078055	-0.00144051	0.00104393	-0.00004381	0.00021420	0.00010368	0.00102289	0.00026247	0.00112282	-0.00029920	-0.00050322	-0.00015954	-0.00010158	0.00003087	0.00045622	-0.00083750	-0.00097684	0.00057387	0.00207564	0.00003607	-0.00041912	0.00011303	-0.00004533	0.00023587	-0.00085605	-0.00073997	0.00030708	0.00000471	0.00091337	-0.00121327	0.00104060	0.00255151	-0.00058633	-0.00010406	-0.00005371	0.00097124	-0.00059996	-0.00110840	-0.00027919	0.00177898	0.00047110	0.00090620	-0.00055508	0.00056163	0.00070988	-0.00067333	0.00070186	-0.00038121	-0.00033890	-0.00132789	-0.00027671	0.00061694	0.00021644	0.00048363	0.00053430	0.00139981	0.00022959	-0.00125343	0.00033203	0.00088416	-0.00005407	-0.00060439	-0.00028334	0.00026377	-0.00067876	0.00046524	-0.00111520	-0.00019351	-0.00064127	0.00002416	0.00067107	-0.00020289	-0.00090468	0.00057611	0.00020017	0.00054064	0.00062269	-0.00034381	0.00031579	0.00067523	0.00030184	0.00093095	-0.00062942	0.00016726	0.00058277	0.00128163	0.00078040	-0.00051218	-0.00019681	-0.00016775	0.00024136	-0.00030550	-0.00067521	0.00000397	-0.00075868	-0.00002350	0.00013655	0.00041479	-0.00014510	0.00028667	0.00059006	0.00062208	0.00021395	0.00060670	0.00001078	-0.00061205	-0.00015058	0.00015086	0.00004244	-0.00083467	-0.00014692	-0.00027752	0.00012285	-0.00042729	0.00052087	-0.00001862	-0.00104013	-0.00096011	0.00038215	-0.00015737	0.00026802	-0.00015166	0.00019755	0.00031281	-0.00084626	-0.00007516	-0.00033045	-0.00027625	-0.00031924	0.00057801	0.00001848	0.00013699	-0.00088406	-0.00034019	-0.00050048	-0.00067443	0.00005791	-0.00178287	0.00146483	0.00084366	-0.00168226	-0.00049083	-0.00028481	-0.00094642	-0.00049075	0.00176550	0.00130365	-0.00098259	-0.00103637	0.00024972	-0.00024022	-0.00091252	-0.00063232	0.00005676	0.00072227	0.00002983	-0.00007979	-0.00013306	0.00114377	0.00133424	-0.00032741	-0.00011189	-0.00014242	-0.00082478	-0.00027480	0.00137795	0.00000351	-0.00068353	0.00093924	0.00130427	0.00047212	0.00164388	0.00040186	0.00091607	0.00189302	-0.00005263	0.00016751	-0.00160592	-0.00040187	0.00312659	-0.00008866	0.00108153	0.00189060	0.00163180	-0.00142491	-0.00128796	-0.00085341	0.00091450	0.00229237	0.00099224	-0.00147294	-0.00178095	-0.00005536	0.00048029	0.00033944	-0.00272580	0.00116225	0.00030545	0.00065169	0.00198884	0.00322787	0.00306198	0.00078125	0.00052653	0.00283364	-0.00143482	-0.00161852	-0.00049778	0.00013676	0.00109182	-0.00153215	-0.00234523	-0.00014153	0.00050863	0.00426257	-0.00111436	-0.00142718	-0.00029540	-0.00199379	-0.00055737	0.00036400	0.00265237	-0.00144830	0.00228889	-0.00036111	0.00095657	-0.00153600	-0.00067217	-0.00062251	0.00247771	-0.00352889	-0.00192189	0.00015655	-0.00130474	0.00152915	-0.00169378	-0.00242110	-0.00409255	0.00253765	0.00247061	-0.00087827	-0.00087871	0.00044814	0.00101368	0.00112040	-0.00269517	0.00160985	0.00009543	-0.00134522	-0.00044151	-0.00087695	-0.00012528	-0.00125374	0.00081963	-0.00022056	-0.00037234	0.00022407	-0.00151293	0.00135357	-0.00103529	-0.00010984	-0.00110552	-0.00112080	0.00053789	0.00134573	-0.00221638	0.00042293	-0.00235362	0.00045016	0.00031396	0.00022857	-0.00029603	0.00062020	-0.00017938	0.00075801	-0.00104671	0.00030180	0.00079445	-0.00050317	-0.00041947	-0.00116564	0.00009265	0.00038354	-0.00008729	0.00051771	0.00004562	0.00020674	0.00083931	-0.00099041	-0.00075498	0.00062413	0.00178632	-0.00054269	0.00070031	-0.00049515	-0.00106786	0.00288591	-0.00063185	-0.00036346	-0.00103828	0.00026296	0.00032562	0.00043798	-0.00023741	-0.00017875	-0.00009305	0.00011248	0.00022846	0.00048332	0.00105186	-0.00032658	0.00009515	0.00030602	0.00067512	-0.00094216	-0.00076543	0.00046268	0.00017536	-0.00016435	-0.00027292	0.00062022	0.00079251	0.00018234	0.00066387	-0.00030289	0.00024896	0.00041356	0.00043176	0.00007894	0.00021553	0.00045414	0.00006853	0.00028312	-0.00061365	-0.00011586	0.00025166	0.00034627	0.00023744	0.00013499	-0.00019134	-0.00031206	-0.00022458	-0.00043487	-0.00006959	0.00002598	-0.00005353	-0.00000304	-0.00035121	-0.00025757	-21.47483647
-10.0001	-21.47483647	-21.47483647	-21.47483647	-21.47483647	-21.47483647	-21.47483647	-21.47483647	-21.47483647	-21.47483647	-21.47483647	-21.47483647	-21.47483647	-21.47483647	-21.47483647	-21.47483647	-21.47483647	-21.47483647	-21.47483647	-21.47483647	-21.47483647	-21.47483647	-21.47483647	-21.47483647	-21.47483647	-21.47483647	-21.47483647	-21.47483647	-21.47483647	-21.47483647	-21.47483647	-21.47483647	-21.47483647	-0.81280321	-1.15332127	-0.42337198	0.03567572	-0.03557751	-0.04365907	0.04246782	-0.03610002	0.06137928	0.00403467	-0.02644237	-0.05099943	-0.00833348	0.00235137	0.00316863	-0.01117150	-0.00042958	-0.00005711	-0.00922709	0.00105034	0.00745511	0.00692415	0.00071376	-0.00395512	0.00030871	0.00189406	0.00241969	-0.00354492	0.00816546	-0.00242435	-0.00410206	-0.00071704	-0.00140808	0.00363015	-0.00138569	0.00139833	0.00179292	0.00051650	-0.00365820	-0.00141111	-0.00037446	0.00267195	0.00521675	0.00155357	-0.00012074	0.00601651	-0.00110568	0.00104724	0.01776908	-0.00275541	-0.00059315	-0.01261900	-0.00233888	0.01131321	-0.00558115	0.00025759	0.00443547	-0.00558888	-0.00327063	-0.00036392	0.00104897	0.00072180	-0.00414517	-0.00140557	0.00247813	0.00339650	0.00005439	0.00428830	0.00121513	-0.00356037	0.00352163	0.00235408	-0.00521967	0.00291305	0.00404585	0.00359626	-0.00517483	0.00251157	-0.00056670	0.00738709	0.00277540	0.01218111	0.00956554	0.00730500	0.00261704	0.00721821	0.00465920	0.00614422	0.00417332	0.00658687	-0.00077135	0.00603038	0.00792955	0.00579786	0.01100577	0.00252241	0.00430868	0.00377565	0.00103822	0.00351750	-0.00054328	0.00139556	-0.00207735	-0.00233098	0.00058087	0.00047671	0.00223820	-0.00033763	0.00104728	0.00049509	-0.00166916	-0.00252580	-0.00004361	0.00087196	0.00025612	-0.00219115	-0.00169614	-0.00127915	-0.00064297	-0.00117682	-0.00115583	-0.00028472	-0.00101084	0.00056030	-0.00058276	-0.00078728	0.00041969	0.00143729	-0.00051123	0.00179356	-0.00099568	0.00010209	-0.00048854	-0.00065396	-0.00089722	0.00248514	0.00063860	-0.00004415	-0.00006728	0.00088356	-0.00137760	0.00095770	-0.00092785	0.00057886	0.00015313	-0.00078957	-0.00086767	0.00130971	-0.00023221	0.00027414	-0.00039957	-0.00092201	-0.00058589	-0.00146083	-0.00030898	-0.00076321	0.00117975	0.00105428	0.00103138	-0.00086845	0.00118532	0.00276689	-0.00076304	0.00076755	-0.00029390	0.00124884	-0.00001285	-0.00140680	0.00089481	0.00053260	-0.00025972	0.00042943	0.00074720	0.00005009	0.00055577	-0.00054751	0.00088683	0.00024647	-0.00003086	-0.00046258	-0.00106353	-0.00022171	0.00114747	-0.00014598	-0.00013611	0.00023287	-0.00036188	-0.00196614	-0.00031033	0.00089492	0.00022377	0.00026757	0.00065519	0.00040789	0.00017015	0.00101665	-0.00157298	-0.00019495	-0.00042894	-0.00049189	-0.00048414	0.00074287	-0.00031042	0.00125088	0.00000924	0.00022740	-0.00026927	0.00053265	0.00058262	0.00016794	-0.00036295	-0.00019205	-0.00066579	-0.00053774	0.00100235	0.00059398	-0.00023110	0.00060553	0.00008922	-0.00054317	-0.00029157	0.00011296	-0.00020941	-0.00012162	-0.00072502	-0.00033610	-0.00012097	0.00115184	-0.00076816	0.00013507	0.00065896	0.00031871	0.00086234	0.00109724	-0.00011091	0.00005830	0.00010745	0.00098333	-0.00008056	-0.00106012	-0.00018293	-0.00071199	0.00020336	-0.00021862	0.00094953	0.00017868	-0.00001772	-0.00077166	0.00025406	0.00038478	-0.00015148	-0.00002055	0.00008434	-0.00006608	-0.00069910	-0.00054351	-0.00162423	-0.00054530	-0.00066697	0.00022099	0.00016773	0.00007371	-0.00133114	-0.00032039	0.00054849	-0.00010788	0.00002865	-0.00100626	0.00014024	0.00039811	-0.00151070	0.00020031	-0.00036305	-0.00142145	-0.00170239	0.00049685	0.00048928	0.00017505	-0.00024351	-0.00016092	-0.00169190	-0.00115560	-0.00254386	0.00168201	0.00090262	0.00085075	0.00063586	-0.00068951	0.00182916	-0.00082140	0.00094082	0.00178568	0.00149091	-0.00088145	-0.00030235	0.00041212	0.00051429	-0.00365197	0.00178882	-0.00009626	-0.00151248	0.00137611	-0.00099069	-0.00043752	0.00040929	0.00092054	-0.00013347	0.00008998	-0.00017781	0.00081833	-0.00088611	-0.00051578	-0.00058521	0.00132067	-0.00086821	-0.00044133	-0.00229992	0.00026092	0.00224144	0.00035507	-0.00306954	-0.00369080	0.00192835	-0.00053585	-0.00089134	-0.00154790	-0.00052563	0.00021996	-0.00207400	-0.00260917	0.00212823	0.00033856	0.00251164	-0.00002146	0.00089712	-0.00020359	-0.00289960	0.00009135	-0.00112790	-0.00058311	-0.00091445	-0.00119109	0.00015026	-0.00084806	-0.00056847	0.00083188	-0.00348672	-0.00053221	-0.00193516	-0.00161149	-0.00125059	0.00068882	-0.00165331	-0.00166519	0.00002604	0.00197407	-0.00308096	-0.00084584	-0.00210422	-0.00016268	0.00055288	-0.00414002	0.00073426	-0.00139469	-0.00102743	-0.00069761	-0.00147124	-0.00166612	-0.00056884	0.00177241	-0.00036064	-0.00187023	0.00191905	-0.00077823	-0.00085669	-0.00430231	-0.00015847	-0.00107790	0.00012299	-0.00122118	-0.00193959	0.00007677	-0.00225181	-0.00090863	-0.00058870	-0.00144841	-0.00061311	-0.00209302	0.00091395	-0.00202182	-0.00056868	-0.00125168	0.00017766	0.00087981	0.00257425	-0.00075528	-0.00100738	-0.00211139	-0.00034703	-0.00162995	-0.00031858	-0.00153532	0.00104261	-0.00040735	-0.00198516	-0.00219304	-0.00021574	0.00064664	0.00041810	-0.00091182	0.00186166	-0.00073953	0.00035469	-0.00112924	-0.00013874	0.00133283	0.00014356	-0.00024702	-0.00028352	-0.00033319	0.00035285	-0.00042447	0.00056224	0.00208584	-0.00138537	0.00075818	0.00035387	-0.00139808	-0.00030831	-0.00016891	0.00028442	-0.00028284	0.00064371	0.00089201	0.00045351	0.00067892	-0.00060819	-0.00091111	0.00048973	0.00020993	-0.00037025	0.00024214	-0.00016377	-0.00023668	-0.00110473	-0.00024970	0.00002237	0.00007396	0.00003641	-0.00000830	0.00022268	0.00014811	0.00001133	-0.00029599	-0.00034122	0.00062313	0.00009255	0.00036546	0.00043062	-0.00001807	0.00026159	0.00008066	0.00040872	-0.00004013	-0.00027458	0.00037706	0.00009714	0.00067491	0.00009301	0.00038151	0.00020567	0.00047333	-0.00024312	0.00052090	0.00071145	0.00003312	0.00040310	0.00000679	0.00024023	-21.47483647
-9.0001	-21.47483647	-21.47483647	-21.47483647	-21.47483647	-21.47483647	-21.47483647	-21.47483647	-21.47483647	-21.47483647	-21.47483647	-21.47483647	-21.47483647	-21.47483647	-21.47483647	-21.47483647	-21.47483647	-21.47483647	-21.47483647	-21.47483647	-21.47483647	-21.47483647	-21.47483647	-21.47483647	-21.47483647	-21.47483647	-21.47483647	-21.47483647	-21.47483647	-21.47483647	-21.47483647	-21.47483647	-21.47483647	-0.13826621	-0.17569578	-0.12529549	-0.11782447	0.17147078	0.19328085	0.22375612	0.05380854	-0.02330919	0.00207314	-0.05688384	0.01850003	-0.03167213	0.02135511	0.00453266	-0.00208398	-0.00700597	-0.00209806	-0.01486509	0.00116552	0.00107810	-0.00903920	-0.00252735	-0.00466149	-0.00338281	0.00082326	-0.00432673	-0.00414828	0.00382095	0.00160984	-0.00508965	-0.00194262	-0.00062269	0.00201486	-0.00205060	-0.00113028	0.00196136	0.00084908	-0.00334495	-0.00226260	0.00208986	0.00160710	0.00173480	-0.00115703	0.00067199	0.00261192	0.00326723	0.00392725	0.00780816	0.00666866	-0.00326986	0.00148807	-0.00305830	0.00291763	0.00221779	-0.00301226	0.00996322	0.00282755	-0.00285034	-0.00449347	-0.00499266	-0.00180302	-0.00010353	-0.00502007	-0.00312602	-0.00003646	-0.00581516	-0.00181622	-0.00017425	-0.00287894	0.00200510	0.00388626	-0.00390840	0.00612048	0.00562147	0.00516152	-0.00266059	0.00415219	0.00202368	0.00407841	-0.00112169	0.01125102	0.00609305	0.00556583	0.00204732	0.00487117	0.00453059	0.00418616	0.00424383	0.00200905	0.00087185	0.00650414	0.00610436	-0.00019379	0.00604894	-0.00149254	0.00134373	0.00443723	-0.00226390	0.00552959	-0.00012903	0.00262430	-0.00043877	-0.00336454	-0.00002108	0.00073412	0.00317243	-0.00055160	0.00127341	-0.00140727	-0.00056844	-0.00139106	0.00076521	-0.00049608	-0.00136128	-0.00022526	-0.00084463	0.00365575	-0.00069786	-0.00069672	-0.00123460	-0.00052186	-0.00135424	0.00051957	-0.00095426	-0.00000541	-0.00185930	0.00032669	-0.00096575	0.00176339	0.00019474	-0.00014769	0.00056440	0.00016613	-0.00091573	0.00032232	0.00043816	-0.00113367	0.00093344	0.00146731	-0.00101880	0.00014295	-0.00102009	-0.00040068	-0.00059838	-0.00092924	-0.00046451	0.00006362	0.00043300	0.00159182	0.00062053	0.00011232	-0.00006040	0.00059415	0.00053286	0.00132620	-0.00105358	0.00094909	0.00174507	-0.00070439	-0.00090418	0.00276899	-0.00061632	0.00089593	-0.00077961	0.00150222	-0.00136017	-0.00080681	0.00003457	0.00139173	-0.00094042	-0.00022498	0.00090528	0.00055330	-0.00028898	-0.00058222	0.00024723	0.00038893	-0.00027695	-0.00090029	-0.00041551	0.00040273	-0.00044207	0.00001195	0.00031169	0.00063377	0.00135948	-0.00120552	0.00132689	0.00076319	0.00058787	0.00018543	0.00079038	0.00043017	-0.00022108	0.00041826	-0.00112688	0.00005347	-0.00020718	0.00042464	0.00009549	0.00075676	-0.00055192	0.00038538	-0.00033526	0.00054794	-0.00049141	-0.00049839	0.00101187	0.00100557	-0.00057049	0.00138969	-0.00035658	0.00079982	0.00067288	0.00084456	-0.00022192	-0.00013408	0.00106124	-0.00058121	0.00004211	0.00035633	-0.00044545	0.00101553	-0.00120288	-0.00018259	-0.00032850	0.00029998	-0.00027578	-0.00013568	-0.00030216	-0.00034139	-0.00010722	0.00005949	-0.00008377	-0.00001032	-0.00022738	-0.00051611	0.00030070	-0.00079862	0.00033933	0.00007827	-0.00058546	-0.00097699	-0.00028802	0.00023375	-0.00096257	-0.00079333	0.00001405	-0.00040384	0.00010875	0.00030889	0.00022117	-0.00002004	-0.00097080	0.00021967	-0.00034931	0.00042996	0.00047897	0.00039178	-0.00098554	-0.00057238	-0.00052733	-0.00118599	-0.00066352	-0.00086074	-0.00065482	-0.00164362	-0.00081902	0.00030627	-0.00136807	0.00028544	0.00079318	-0.00197792	-0.00167248	0.00139942	0.00022969	0.00086598	-0.00074210	0.00037693	0.00016442	-0.00012858	-0.00079073	0.00231727	0.00059848	-0.00013974	0.00032438	-0.00026827	0.00202210	-0.00020510	0.00173086	0.00182018	0.00097776	0.00058773	-0.00014107	0.00109432	-0.00009431	-0.00033035	0.00202773	0.00009825	0.00063799	0.00222371	-0.00200804	0.00210563	0.00223393	0.00127670	0.00157580	-0.00015915	0.00252119	0.00110315	-0.00043059	0.00028023	0.00015821	0.00212376	-0.00242916	-0.00210277	-0.00174331	0.00022619	0.00124759	0.00083823	-0.00204803	-0.00040342	-0.00016062	0.00230577	-0.00102855	-0.00216416	-0.00065695	0.00003823	-0.00081886	0.00077231	0.00176214	0.00270901	0.00220720	0.00007987	0.00165378	-0.00188285	-0.00190391	-0.00100882	-0.00285713	0.00181051	0.00140099	-0.00430677	0.00120692	-0.00026856	0.00124777	-0.00250582	0.00090262	0.00150819	-0.00180526	-0.00040254	0.00075990	-0.00061209	-0.00111317	0.00009982	0.00038219	-0.00166882	-0.00172713	-0.00147213	-0.00316955	0.00029047	-0.00068784	0.00061825	-0.00002292	0.00141442	-0.00094086	-0.00064041	-0.00349020	-0.00098138	-0.00018470	-0.00135642	0.00119167	-0.00171709	-0.00037277	-0.00080936	-0.00063019	-0.00088155	0.00101132	-0.00178631	-0.00042253	-0.00069840	-0.00145736	-0.00238687	-0.00006361	-0.00011580	-0.00070953	0.00063693	-0.00072675	-0.00004898	-0.00002868	-0.00083172	-0.00050030	-0.00128563	-0.00153103	-0.00033891	-0.00050376	-0.00196044	0.00003658	-0.00221963	-0.00022463	0.00050470	-0.00303532	-0.00080572	0.00112099	0.00025662	-0.00166679	-0.00129087	-0.00132704	-0.00089249	-0.00095633	-0.00119413	-0.00047556	-0.00042832	-0.00065038	-0.00070976	0.00105901	-0.00125163	-0.00093124	-0.00069576	-0.00086158	-0.00074134	-0.00116485	-0.00015671	0.00189790	-0.00093383	-0.00242125	-0.00013242	-0.00016363	0.00023642	-0.00085116	-0.00171053	0.00060026	0.00023277	0.00084754	0.00014830	-0.00020799	-0.00012054	0.00001547	-0.00058492	0.00063155	0.00055970	-0.00100003	0.00023885	0.00052049	0.00034782	-0.00141854	-0.00049101	-0.00058380	-0.00033765	-0.00002138	-0.00010303	0.00016504	0.00080845	-0.00039344	0.00016082	0.00007281	-0.00028259	0.00048386	0.00023724	0.00018160	-0.00011868	0.00015523	-0.00013480	-0.00015822	-0.00018838	-0.00045374	-0.00011273	0.00002135	-0.00032535	0.00027577	0.00000879	-0.00030404	0.00003039	-0.00027828	0.00017555	0.00005338	0.00007911	-0.00050499	-0.00033959	-0.00018704	-21.47483647
-8.0001	-21.47483647	-21.47483647	-21.47483647	-21.47483647	-21.47483647	-21.47483647	-21.47483647	-21.47483647	-21.47483647	-21.47483647	-21.47483647	-21.47483647	-21.47483647	-21.47483647	-21.47483647	-21.47483647	-21.47483647	-21.47483647	-21.47483647	-21.47483647	-21.47483647	-21.47483647	-21.47483647	-21.47483647	-21.47483647	-21.47483647	-21.47483647	-21.47483647	-21.47483647	-21.47483647	-21.47483647	-21.47483647	1.07685828	-21.47483647	0.14428817	-0.13597510	0.03612297	0.22794395	0.08014183	0.06357117	0.05992916	0.04045335	-0.01274540	-0.04954252	0.00475518	0.01339285	0.00463999	-0.01076189	0.01919542	-0.00856930	-0.01351113	0.00007624	0.01299588	-0.00182177	0.00209070	-0.00285859	0.00455351	-0.00378466	0.00012881	-0.00861427	0.00418399	0.00057758	0.00148840	0.00061982	0.00345407	0.00078683	-0.00492620	0.00220680	-0.00040288	0.00007500	-0.00209616	-0.00132937	-0.00078788	0.00136814	0.00436078	0.00167980	-0.00538552	-0.00255806	0.00483973	0.00070459	0.01008096	-0.00209685	-0.00056907	-0.00075137	0.00525298	-0.00130082	0.00312184	-0.00142424	-0.00194154	0.00209160	-0.00708001	0.00145803	-0.00345919	-0.00299886	0.00041962	0.00146540	0.00062569	0.00163806	-0.00443286	0.00147345	0.00508741	-0.00253864	0.00434288	0.00128238	-0.00261708	0.00434356	0.00551024	0.00676844	-0.00524416	0.00501919	-0.00061174	0.00046948	-0.00288459	0.00914929	0.00575634	0.00405240	0.00219859	-0.00244894	-0.00065924	-0.00229434	-0.00188559	-0.00078494	-0.00505170	0.00178448	0.00047382	-0.00371655	0.00324088	-0.00263071	0.00105188	0.00376898	-0.00095080	0.00370384	0.00135050	0.00188749	-0.00052993	-0.00272960	0.00043664	0.00099616	0.00164157	-0.00084050	-0.00001854	0.00040193	-0.00119555	-0.00005534	0.00075380	-0.00171915	-0.00102541	0.00060212	-0.00049713	0.00075649	-0.00147457	-0.00030961	0.00010285	-0.00052731	-0.00108164	0.00075447	0.00042748	-0.00002223	-0.00134661	0.00089809	-0.00076587	-0.00012640	0.00045032	-0.00093177	0.00118960	-0.00079394	-0.00054900	0.00164784	0.00005635	-0.00023252	-0.00039945	0.00069483	-0.00141507	-0.00048395	-0.00096892	-0.00003085	0.00002594	-0.00020746	-0.00146760	-0.00062926	0.00052553	0.00016039	0.00000529	-0.00033733	-0.00017525	-0.00100656	-0.00095906	-0.00008918	-0.00077402	0.00164740	0.00020047	-0.00155445	-0.00019023	0.00055467	-0.00120256	0.00032735	0.00009019	0.00115432	-0.00036247	-0.00076790	-0.00020682	0.00056070	-0.00107934	-0.00048351	0.00023017	-0.00019174	-0.00052266	-0.00083724	0.00074791	-0.00087431	-0.00036865	-0.00059495	-0.00089096	0.00026467	-0.00074349	0.00092128	0.00145460	0.00015238	0.00057486	-0.00129916	0.00025356	0.00122377	-0.00029751	-0.00041659	-0.00025298	0.00085746	0.00051353	0.00031796	-0.00056838	0.00036496	0.00012709	-0.00008054	-0.00016716	0.00079196	-0.00083568	0.00059474	-0.00040267	0.00041749	-0.00026274	0.00004177	-0.00010828	0.00138848	0.00018981	0.00039892	-0.00019962	0.00079964	-0.00011684	0.00114393	0.00058728	-0.00021397	0.00029522	0.00018082	-0.00019261	0.00045707	-0.00022401	0.00016175	-0.00107743	-0.00008587	0.00046720	0.00103221	-0.00019829	-0.00016978	0.00036509	0.00009204	0.00002377	0.00068760	0.00012289	-0.00060981	-0.00009489	0.00007047	-0.00030999	-0.00079403	-0.00018954	-0.00061311	0.00008023	-0.00068496	0.00015887	0.00074033	0.00008376	-0.00087171	-0.00052381	0.00088506	-0.00053765	0.00017424	-0.00021859	0.00025286	-0.00119680	0.00016938	-0.00127430	-0.00068234	-0.00000941	0.00084656	-0.00041182	-0.00054467	0.00000934	-0.00030641	0.00023940	0.00000568	0.00014409	-0.00110675	0.00005511	-0.00135827	-0.00050955	0.00009814	-0.00019635	-0.00034258	-0.00019163	0.00025516	0.00081365	-0.00194149	0.00017944	-0.00050446	-0.00015760	-0.00154914	-0.00134379	0.00087374	-0.00138578	-0.00116672	-0.00068204	-0.00184198	-0.00067170	-0.00102967	-0.00006991	0.00093479	0.00039949	-0.00083824	0.00007846	0.00067490	0.00001348	-0.00062945	0.00143826	-0.00162979	-0.00119170	-0.00022684	-0.00217740	0.00246260	-0.00127386	-0.00239078	-0.00001001	-0.00103745	0.00089166	-0.00099137	0.00192131	0.00179762	0.00072892	0.00043414	-0.00055420	-0.00032326	-0.00380405	0.00089266	0.00059230	0.00161150	-0.00006121	-0.00086594	0.00083676	-0.00201844	-0.00275837	-0.00331064	0.00177203	-0.00046104	-0.00126827	0.00016675	0.00154472	0.00291814	0.00021057	-0.00154169	0.00045096	-0.00253923	-0.00168245	-0.00296716	0.00067707	-0.00100351	-0.00120309	-0.00071779	0.00025705	0.00172295	0.00136477	-0.00044195	-0.00082637	-0.00010233	-0.00126954	-0.00335118	-0.00064388	0.00186742	0.00097375	0.00164369	-0.00086857	0.00106274	-0.00360314	-0.00089488	-0.00097952	0.00046266	-0.00031921	-0.00489089	-0.00048701	0.00147855	-0.00052851	0.00032508	0.00013545	-0.00235864	-0.00182346	-0.00014026	0.00194404	-0.00273815	-0.00019410	0.00054585	0.00002177	-0.00163978	-0.00106051	-0.00058760	0.00161565	-0.00013509	0.00034731	-0.00055128	0.00039087	0.00077928	-0.00021868	-0.00155455	0.00066175	-0.00276087	-0.00033194	-0.00211300	0.00117718	0.00045164	-0.00075368	0.00013161	0.00012920	-0.00138677	0.00088306	-0.00198342	-0.00167102	-0.00043910	-0.00275298	0.00030882	-0.00068174	0.00071000	0.00053273	-0.00211123	-0.00101155	0.00065283	-0.00097105	-0.00097393	-0.00091188	0.00025600	-0.00019530	-0.00068798	0.00061078	-0.00013320	0.00075759	-0.00125720	0.00055503	-0.00158278	-0.00009657	-0.00146258	0.00148043	-0.00006711	-0.00049621	-0.00012132	0.00217625	-0.00138036	-0.00007381	-0.00062258	-0.00020891	-0.00139137	0.00044658	-0.00112436	-0.00033399	-0.00000503	0.00015443	-0.00052188	0.00052529	0.00112844	-0.00025930	0.00008965	0.00029767	0.00046019	-0.00097177	-0.00092075	-0.00019990	-0.00008031	-0.00033317	0.00013153	-0.00040920	0.00070704	-0.00012067	-0.00006669	-0.00031134	-0.00004717	0.00080792	0.00016803	-0.00018710	-0.00004039	0.00003891	-0.00005941	-0.00001803	-0.00014846	-0.00040250	-0.00003992	0.00003835	0.00001079	0.00013559	0.00007709	-0.00011144	-0.00011220	-0.00004972	0.00014361	-0.00013599	0.00033972	-0.00031726	0.00030670	-0.00020084	-21.47483647
-7.0001	-21.47483647	-21.47483647	-21.47483647	-21.47483647	-21.47483647	-21.47483647	-21.47483647	-21.47483647	-21.47483647	-21.47483647	-21.47483647	-21.47483647	-21.47483647	-21.47483647	-21.47483647	-21.47483647	-21.47483647	-21.47483647	-21.47483647	-21.47483647	-21.47483647	-21.47483647	-21.47483647	-21.47483647	-21.47483647	-21.47483647	-21.47483647	-21.47483647	-21.47483647	-21.47483647	-21.47483647	-21.47483647	-0.09875132	-0.03612117	-0.33750903	-0.02994541	0.07558405	-0.06070473	-0.02719219	-0.01511607	0.00534413	0.00935804	-0.03128345	0.01233821	-0.00987734	0.02166716	-0.01074779	-0.00515564	-0.01515875	0.00746633	-0.01492689	-0.00761562	0.01103192	-0.00213957	0.00345252	-0.00172728	-0.00011472	0.00068986	-0.00221951	-0.00308102	0.00450771	0.00063816	-0.00087255	0.00238555	-0.00015772	0.00117210	-0.00215339	-0.00271604	0.00104568	-0.00282359	-0.00222765	-0.00223373	0.00021364	0.00383608	0.00500695	0.00039883	-0.00171717	0.00172481	0.00107882	-0.00583934	-0.00117325	0.00932957	-0.00676338	-0.00237577	-0.00151909	0.00942276	-0.00030452	-0.00347827	-0.00014923	-0.00183050	-0.00462999	-0.00304844	0.00559356	0.00246102	-0.00327108	-0.00240712	-0.00026171	0.00452457	-0.00119552	0.00374480	0.00360515	-0.00515380	0.00222073	0.00144298	0.00244683	0.00607903	0.00303572	0.00261310	-0.00559623	0.00452713	0.00343309	0.00459102	-0.00240819	0.00941097	0.00515530	0.00517069	0.00171877	0.00302709	0.00143181	0.00297419	0.00317265	0.00474842	-0.00061567	0.00403712	0.00500343	0.00122028	0.00649641	-0.00028516	0.00402192	0.00332061	-0.00029848	0.00209190	0.00045881	0.00403090	-0.00133727	-0.00142618	-0.00038948	0.00315969	0.00144859	-0.00087254	0.00138441	0.00007413	0.00043700	-0.00151953	0.00022921	-0.00033450	0.00009447	-0.00120197	-0.00135293	0.00161735	0.00008848	-0.00040378	-0.00109087	-0.00083923	-0.00209341	0.00029579	-0.00066830	-0.00087865	-0.00221517	0.00029690	-0.00046227	-0.00044532	-0.00070350	-0.00086196	-0.00062509	-0.00068422	-0.00006510	0.00213348	-0.00015798	-0.00045721	0.00105022	0.00045881	-0.00134033	0.00089663	-0.00104557	0.00075712	0.00127799	-0.00062874	0.00060278	0.00059934	0.00108266	0.00124661	-0.00038550	-0.00090016	-0.00060390	0.00041226	-0.00118121	0.00013758	-0.00012003	0.00120490	0.00133935	0.00003661	0.00041379	0.00231993	-0.00012508	0.00005253	-0.00086535	0.00119736	-0.00042185	-0.00217359	0.00079431	0.00116431	-0.00015627	0.00045425	0.00126754	0.00140764	0.00029881	0.00023053	0.00071119	0.00074668	-0.00030631	0.00004630	-0.00048649	-0.00042434	0.00009454	0.00056545	0.00020851	0.00020194	-0.00018334	-0.00154442	0.00017834	0.00106233	0.00040984	-0.00032418	-0.00055408	-0.00030134	-0.00009090	-0.00009231	-0.00023587	-0.00029125	-0.00176546	-0.00124501	-0.00043974	0.00067472	-0.00019618	-0.00010720	-0.00099013	0.00047484	-0.00098495	-0.00040882	0.00015253	0.00148985	-0.00061338	0.00050699	-0.00078653	-0.00002844	0.00027608	0.00089975	0.00002924	-0.00076131	0.00070795	-0.00097901	-0.00007193	0.00087477	0.00028599	-0.00064703	-0.00097367	0.00019420	0.00017753	0.00016085	-0.00073785	0.00010745	0.00057213	-0.00002184	-0.00022523	0.00042151	0.00067112	0.00097368	0.00007148	-0.00088485	-0.00048913	-0.00098980	0.00059219	-0.00042262	-0.00020669	-0.00127119	0.00024542	0.00043129	-0.00064849	-0.00113891	-0.00045097	-0.00044552	0.00048640	-0.00027090	0.00055751	-0.00007876	-0.00051422	-0.00069758	-0.00069809	-0.00039637	0.00005868	0.00011809	-0.00086444	0.00008416	-0.00052717	0.00088619	0.00023563	-0.00028324	-0.00106557	-0.00164667	0.00063892	-0.00034588	-0.00041150	-0.00130346	-0.00026947	-0.00103332	-0.00199229	0.00054078	-0.00083804	0.00009031	-0.00008306	-0.00202247	-0.00154076	-0.00152966	-0.00128961	0.00283178	-0.00008749	0.00029534	0.00182002	-0.00058398	0.00012730	-0.00070327	-0.00028035	0.00087067	-0.00090404	0.00038574	-0.00117796	-0.00061468	0.00056842	-0.00033022	-0.00031417	-0.00298415	-0.00106546	-0.00018614	-0.00023283	0.00008356	-0.00049175	0.00060523	0.00052254	-0.00200771	0.00042553	-0.00064233	-0.00199120	-0.00183915	0.00067981	0.00159945	-0.00159546	-0.00208190	-0.00249114	-0.00119426	0.00183695	-0.00014422	-0.00225436	-0.00249508	-0.00036026	-0.00132569	-0.00217342	-0.00010944	0.00077689	-0.00159055	-0.00293569	-0.00095747	0.00175055	0.00343705	0.00281737	-0.00323426	0.00031285	0.00020019	-0.00017938	-0.00280119	-0.00283227	0.00041229	0.00158521	-0.00009966	0.00040828	-0.00076583	0.00216369	-0.00093848	0.00014674	-0.00176918	-0.00153783	-0.00387741	0.00124244	-0.00136235	-0.00121121	-0.00082161	-0.00029261	-0.00103794	-0.00353295	-0.00111482	-0.00298824	0.00007689	-0.00065686	-0.00229307	-0.00241931	-0.00052709	-0.00108291	0.00045139	-0.00244389	-0.00399499	-0.00188508	-0.00033197	0.00145878	-0.00072947	-0.00013971	-0.00167421	-0.00012568	-0.00084695	0.00009637	-0.00223489	0.00103113	-0.00178453	-0.00074728	0.00005711	-0.00167578	-0.00010440	-0.00146227	-0.00013489	-0.00038690	-0.00231278	0.00118358	-0.00229643	0.00054562	-0.00134073	-0.00166973	0.00105393	-0.00078867	-0.00202138	0.00019279	-0.00265225	0.00016815	-0.00112179	-0.00171916	-0.00071714	0.00014800	0.00062932	-0.00140594	-0.00338575	-0.00073392	-0.00037778	-0.00111798	-0.00213974	-0.00166800	-0.00108752	-0.00024013	-0.00133184	-0.00001906	-0.00012712	-0.00062521	-0.00188620	0.00058206	0.00030913	0.00006628	-0.00015883	0.00000404	0.00088415	0.00005208	-0.00110049	0.00210352	-0.00012292	0.00126524	0.00042642	0.00123490	0.00055393	0.00028125	-0.00110542	-0.00007868	-0.00034422	-0.00079444	0.00007485	0.00004349	-0.00008932	-0.00137311	0.00057924	-0.00005307	-0.00019231	-0.00126235	-0.00065025	-0.00035570	-0.00049185	-0.00051744	0.00010657	0.00045756	0.00041583	0.00000120	-0.00017105	0.00019894	0.00007813	0.00026457	0.00012618	-0.00001176	-0.00011521	0.00017426	-0.00036689	0.00010663	-0.00015937	-0.00041259	0.00044073	0.00016910	-0.00031108	-0.00034329	0.00004018	-0.00001389	0.00004826	-0.00035287	-0.00026322	0.00022598	-0.00010585	-0.00040657	-0.00074529	-0.00031687	-21.47483647
-6.0001	-21.47483647	-21.47483647	-21.47483647	-21.47483647	-21.47483647	-21.47483647	-21.47483647	-21.47483647	-21.47483647	-21.47483647	-21.47483647	-21.47483647	-21.47483647	-21.47483647	-21.47483647	-21.47483647	-21.47483647	-21.47483647	-21.47483647	-21.47483647	-21.47483647	-21.47483647	-21.47483647	-21.47483647	-21.47483647	-21.47483647	-21.47483647	-21.47483647	-21.47483647	-21.47483647	-21.47483647	-21.47483647	-1.63243169	-0.17500352	0.03341237	0.03748380	0.03992480	0.11692080	0.14887248	0.02184093	-0.00919722	0.03372040	-0.03178027	-0.00946800	0.01258906	0.01215119	0.01684084	0.00417761	-0.00003101	-0.00431804	0.00026779	-0.00489347	0.00270142	-0.00460299	0.00134577	-0.00159392	0.00073334	0.00426980	-0.00172949	-0.00228780	0.00500411	-0.00067644	-0.00108598	-0.00167706	0.00010102	0.00121929	-0.00230450	-0.00143757	0.00150247	0.00095069	-0.00293043	-0.00480520	0.00332863	0.00225094	0.00010219	-0.00313238	0.00109513	-0.00069149	0.00322219	0.00324638	0.00685498	0.00963398	-0.00325199	-0.00379786	0.00037936	0.01456042	-0.00222641	0.00475394	-0.00123341	-0.00177056	0.00438714	-0.00293862	-0.00332382	0.00235577	0.00201100	-0.00288871	0.00239818	0.00184420	-0.00083140	0.00700176	0.00284372	-0.00244188	0.00372427	-0.00322375	0.00148852	0.00486376	0.00363172	0.00464577	-0.00259639	0.00447143	0.00163067	0.00233885	0.00143265	0.01228228	0.00932663	0.00633581	0.00450416	0.00279826	0.00029076	-0.00016940	0.00319895	0.00333698	-0.00282786	0.00553276	0.00730944	-0.00050354	0.00691533	0.00068542	0.00246385	0.00318647	-0.00204353	0.00429196	0.00152119	0.00108348	-0.00146699	-0.00128032	0.00130433	0.00352669	0.00353201	0.00086065	0.00101211	-0.00066617	-0.00093519	0.00045416	0.00221865	-0.00090199	-0.00043626	-0.00183857	0.00010680	0.00035729	0.00017656	-0.00021071	-0.00028253	0.00194288	-0.00075370	-0.00028630	-0.00024565	-0.00007640	0.00033938	0.00022150	-0.00082204	0.00126303	-0.00025206	-0.00028283	0.00014928	-0.00035687	-0.00072125	-0.00002716	0.00092459	0.00107256	-0.00057544	-0.00004507	-0.00064749	0.00097571	0.00017224	-0.00000088	-0.00034578	-0.00146955	-0.00033513	-0.00040218	0.00019041	-0.00021781	0.00096375	0.00114623	-0.00019124	-0.00059365	-0.00038305	0.00075316	-0.00065643	0.00086919	0.00067015	0.00001989	0.00131741	0.00172809	-0.00082547	0.00069296	0.00151951	0.00123368	-0.00081627	-0.00197422	0.00139647	0.00064868	-0.00062766	0.00039602	-0.00009427	0.00076772	-0.00053644	-0.00025891	0.00075303	0.00057945	-0.00083405	-0.00003348	-0.00149193	0.00094373	0.00115435	0.00036512	0.00050203	0.00094346	0.00035477	-0.00083563	0.00094707	0.00006646	0.00013592	-0.00020967	0.00067097	0.00052980	-0.00050402	0.00066996	-0.00150278	0.00074387	-0.00018881	-0.00000901	0.00134819	0.00058876	-0.00108062	0.00057533	-0.00053226	0.00076879	-0.00010854	-0.00026149	0.00001261	0.00079835	-0.00092238	0.00121300	0.00011464	0.00068254	0.00087668	0.00130691	0.00089731	-0.00041271	0.00124980	-0.00044712	-0.00000533	0.00029694	-0.00020909	-0.00070861	-0.00147756	-0.00166964	0.00000651	0.00073750	-0.00099311	0.00085490	0.00053214	-0.00054169	0.00088866	-0.00034675	0.00115482	-0.00059268	-0.00070071	0.00023845	-0.00055554	-0.00097892	-0.00050030	-0.00045152	-0.00102858	-0.00061492	-0.00006301	0.00013184	-0.00018147	-0.00179425	-0.00061690	0.00002172	-0.00038272	0.00064161	-0.00094491	0.00054947	-0.00008102	0.00055295	-0.00049168	-0.00030241	-0.00063111	0.00044765	-0.00021905	0.00032249	-0.00074529	0.00003789	0.00023410	-0.00044887	0.00011627	-0.00141049	0.00054382	-0.00030490	-0.00120503	0.00008481	0.00078257	-0.00077285	-0.00088943	0.00240154	0.00002365	-0.00061593	-0.00036220	0.00051224	-0.00035107	-0.00141513	-0.00178460	0.00090253	0.00050143	-0.00112881	0.00027258	-0.00081215	0.00080774	-0.00097619	0.00214364	-0.00013595	0.00127709	-0.00066815	-0.00114792	-0.00012136	0.00054836	-0.00053040	0.00184856	-0.00029215	-0.00171750	-0.00068575	-0.00013760	0.00042287	0.00075803	0.00248409	0.00065576	0.00098413	0.00380331	0.00001542	0.00031272	-0.00266986	-0.00190299	-0.00050080	-0.00324518	-0.00077378	-0.00159078	0.00156213	0.00142312	0.00255505	-0.00272971	0.00035754	-0.00235955	-0.00094189	-0.00115012	-0.00130470	-0.00211416	-0.00139604	0.00006241	-0.00114466	0.00141201	0.00360270	0.00166261	0.00081075	0.00221040	-0.00127726	-0.00184816	-0.00199655	-0.00055931	0.00135076	0.00084959	-0.00079554	0.00184567	-0.00074528	0.00270411	-0.00187323	-0.00329073	-0.00218389	-0.00268739	-0.00077723	0.00228700	-0.00118822	-0.00153168	0.00031522	0.00092842	-0.00035419	-0.00175454	-0.00181430	-0.00208328	0.00091948	-0.00044656	-0.00261980	-0.00075913	-0.00031232	0.00119128	0.00008930	0.00028516	-0.00221811	0.00127160	-0.00021433	0.00270302	-0.00071167	-0.00040554	0.00033363	-0.00152165	-0.00109502	0.00045255	0.00128678	-0.00027508	0.00171313	0.00024810	0.00171822	0.00036256	0.00181601	0.00033737	-0.00052557	-0.00029140	0.00001162	0.00003851	-0.00191119	0.00007788	-0.00090504	-0.00169388	0.00159458	0.00215596	-0.00088825	0.00057072	-0.00142413	-0.00026249	-0.00052305	-0.00179361	0.00066119	0.00074950	-0.00109800	-0.00101090	-0.00041204	0.00092691	0.00099901	0.00170918	0.00058828	0.00157524	-0.00069497	0.00130507	-0.00091918	0.00078575	0.00225124	0.00229185	-0.00051803	0.00021579	0.00089190	-0.00023320	-0.00020326	0.00279806	0.00095970	-0.00094797	0.00043958	0.00209733	-0.00071977	0.00123945	-0.00086313	0.00085896	-0.00032512	0.00089628	-0.00018038	0.00029690	-0.00073200	-0.00013746	0.00014615	0.00112181	0.00021195	-0.00041178	-0.00026163	0.00008284	0.00029232	0.00029908	-0.00067240	0.00024848	0.00044279	0.00041853	0.00043046	0.00096621	0.00024350	-0.00047717	0.00028905	0.00008038	0.00028219	0.00028586	0.00004519	0.00044826	-0.00004461	0.00029540	-0.00053766	-0.00009749	0.00018902	-0.00026572	-0.00000538	-0.00006869	0.00043724	0.00039531	0.00019746	-0.00040325	0.00009647	-0.00018345	0.00015876	0.00002365	0.00007673	0.00022557	-0.00026721	-0.00018095	-21.47483647
-5.0001	0.61507612	-21.47483647	-21.47483647	-21.47483647	-21.47483647	-21.47483647	-21.47483647	-21.47483647	-0.46096224	-21.47483647	-21.47483647	-21.47483647	0.92357641	-21.47483647	-21.47483647	-21.47483647	-21.47483647	-0.66712296	-21.47483647	-21.47483647	-21.47483647	-21.47483647	-21.47483647	-21.47483647	-21.47483647	-21.47483647	-21.47483647	-21.47483647	-21.47483647	-21.47483647	-21.47483647	-21.47483647	-0.12146377	0.06799680	0.12666049	0.00583714	0.16134262	-0.01207597	0.21139605	-0.04732330	-0.01098470	0.02027196	-0.03288665	0.04171018	-0.00787769	0.01095921	0.00633996	0.00500796	0.00608943	-0.00272810	-0.00894976	0.00173935	0.00160348	-0.00353151	-0.00340632	-0.00765094	0.00154274	0.00098097	-0.00532180	-0.00180849	-0.00014162	0.00008877	-0.00358320	0.00126167	0.00128416	-0.00028631	-0.00456397	-0.00332442	-0.00153348	0.00342200	-0.00029807	-0.00042006	0.00218122	0.00258406	0.00010007	0.00287710	0.00078079	0.00465856	0.00275378	0.01423375	0.00061757	0.00477772	-0.01000086	-0.00173370	-0.00182969	0.00806639	0.00104897	-0.00164900	0.00587007	0.00532078	0.00193025	-0.00434535	-0.00090180	0.00069173	-0.00299120	-0.00080157	0.00224337	0.00299189	-0.00119216	0.00244966	0.00263230	-0.00927551	0.00152612	-0.00109270	0.00095692	0.00318032	0.00579490	0.00342849	-0.00528686	0.00289052	0.00206101	0.00504793	-0.00136100	0.00829115	0.00900734	0.00608246	0.00312424	0.00433492	0.00002442	0.00540163	-0.00051831	0.00266174	-0.00206845	0.00537467	0.00520999	-0.00104966	0.00773146	0.00030713	-0.00104996	0.00352961	-0.00063881	0.00374509	0.00050212	-0.00005401	-0.00091520	-0.00078347	0.00132938	0.00041207	0.00268297	0.00041186	0.00038055	-0.00018819	0.00070114	0.00045073	0.00167484	-0.00133954	-0.00022202	0.00036428	-0.00103245	0.00165224	0.00150476	-0.00032213	-0.00083715	0.00117035	-0.00212143	-0.00066806	-0.00080579	0.00047210	0.00052842	0.00038908	0.00019461	0.00038430	0.00011353	0.00035505	0.00009309	0.00004833	0.00057070	0.00228464	-0.00022530	0.00006054	-0.00000626	0.00062280	0.00047367	0.00207909	-0.00027545	0.00036356	-0.00052717	-0.00161275	-0.00026192	-0.00043130	0.00206487	0.00143647	0.00054864	-0.00033634	-0.00049838	-0.00108891	-0.00114951	-0.00016404	0.00008727	0.00096630	0.00000579	-0.00050187	0.00088834	0.00090647	0.00018583	0.00031864	-0.00076153	0.00021059	-0.00092752	-0.00132717	0.00120123	0.00217438	-0.00068867	0.00008894	0.00024651	0.00019613	0.00011018	-0.00103813	0.00060064	0.00056447	0.00004815	-0.00054465	-0.00061174	-0.00016500	-0.00037399	0.00024734	0.00063560	0.00120926	0.00032534	-0.00040672	0.00115043	0.00077051	0.00021077	-0.00059112	0.00054418	0.00056681	0.00036467	0.00175787	-0.00042693	-0.00015533	-0.00058118	-0.00020211	0.00047709	0.00073287	-0.00069231	0.00071552	0.00018284	0.00004468	0.00022226	-0.00078927	-0.00010230	0.00161942	-0.00019791	0.00109928	-0.00012523	0.00007606	0.00055122	0.00014442	0.00040143	0.00042866	-0.00003690	-0.00039007	0.00014246	0.00061217	0.00035714	0.00035304	-0.00179846	-0.00006203	-0.00007602	0.00048055	-0.00111391	-0.00025070	0.00078180	0.00039339	0.00007697	0.00006812	0.00049038	0.00052489	0.00088937	0.00105392	-0.00032301	-0.00070477	0.00035224	-0.00064800	0.00035196	-0.00027614	0.00060333	0.00002726	-0.00015638	-0.00088499	0.00011488	0.00000456	0.00034561	0.00023871	0.00002555	0.00034774	-0.00015372	0.00055766	-0.00062215	-0.00043844	-0.00038947	0.00033545	-0.00024659	-0.00004234	-0.00014112	-0.00059553	0.00045969	-0.00019607	-0.00027744	-0.00061141	0.00086951	-0.00020367	-0.00090500	0.00011384	-0.00016223	-0.00078009	0.00011044	0.00194016	0.00149487	-0.00047468	-0.00037432	0.00078552	-0.00056703	-0.00024147	-0.00022750	0.00229127	0.00124887	0.00012444	-0.00056805	-0.00148544	-0.00015430	-0.00028916	0.00284340	0.00178352	0.00195671	-0.00220023	0.00115597	0.00014174	-0.00025411	0.00106501	0.00093100	-0.00009693	-0.00001906	0.00164949	-0.00500118	-0.00004483	-0.00016412	-0.00068744	-0.00057068	-0.00012728	0.00141348	-0.00074520	0.00055663	-0.00256878	-0.00057528	0.00095107	-0.00077316	0.00094943	-0.00279380	-0.00082950	0.00072296	0.00035947	-0.00200950	-0.00116236	0.00177007	0.00054249	0.00035941	-0.00100516	0.00009087	-0.00200287	-0.00329916	-0.00184025	0.00281067	0.00422967	0.00039440	-0.00099711	0.00171433	0.00018088	-0.00032211	-0.00132037	-0.00008008	0.00247038	0.00137041	0.00100688	0.00024981	0.00207807	0.00168569	0.00133423	0.00177251	-0.00042682	-0.00178155	-0.00190219	0.00152580	0.00170672	-0.00145112	-0.00138771	0.00080002	-0.00036543	-0.00256931	-0.00084850	-0.00136972	0.00161076	-0.00173616	-0.00326619	-0.00004809	-0.00028820	-0.00203386	0.00029383	0.00210053	-0.00154826	-0.00114402	-0.00032300	0.00110775	-0.00070935	0.00141691	-0.00028613	-0.00043869	-0.00363793	0.00110943	-0.00152804	0.00155176	0.00042661	-0.00108063	0.00062738	0.00026736	0.00217400	0.00190295	0.00037352	0.00013942	-0.00120274	0.00067728	-0.00069483	0.00045266	-0.00176981	-0.00182335	0.00031294	0.00211067	-0.00193531	0.00009128	-0.00011670	-0.00038936	-0.00160956	-0.00392997	-0.00114822	0.00088324	0.00112977	-0.00069053	-0.00130791	0.00139007	0.00052955	0.00062729	0.00039599	-0.00091246	0.00047654	-0.00065372	-0.00008181	0.00058729	0.00221168	0.00089356	0.00020813	0.00007898	-0.00051485	0.00066786	-0.00091884	0.00209734	0.00052943	0.00019284	-0.00216712	0.00038750	-0.00037244	0.00007883	-0.00035221	0.00169973	0.00048130	0.00095089	0.00065665	-0.00030514	0.00022593	0.00041578	0.00067475	0.00031483	0.00160130	0.00015459	-0.00020569	0.00030420	0.00031814	-0.00035786	-0.00063935	0.00018838	0.00001279	-0.00034772	-0.00019949	0.00071190	0.00090262	0.00049766	0.00028912	0.00019929	0.00084566	0.00033312	0.00039729	-0.00010214	0.00017518	0.00038859	-0.00001136	0.00036805	0.00014840	0.00016533	0.00025963	0.00031478	0.00006991	0.00059531	0.00008117	-0.00019767	0.00044590	-0.00020741	0.00061197	0.00029277	0.00042571	0.00038101	0.00029852	0.00006651	-21.47483647
-4.0001	-21.47483647	-21.47483647	-21.47483647	-21.47483647	-21.47483647	-21.47483647	-21.47483647	-21.47483647	-21.47483647	-21.47483647	-21.47483647	-21.47483647	-21.47483647	-21.47483647	-21.47483647	-21.47483647	-21.47483647	-21.47483647	-21.47483647	-21.47483647	-21.47483647	-21.47483647	-21.47483647	-21.47483647	-21.47483647	-21.47483647	-21.47483647	-21.47483647	-21.47483647	-21.47483647	-21.47483647	-21.47483647	-0.61928427	-0.01173313	0.14809499	-0.01706726	-0.19251086	0.17591753	0.09082904	0.02226246	-0.00817146	0.03827837	0.00306632	-0.02358476	-0.00262788	0.02183814	0.00700541	0.01329373	0.00193429	0.00676904	-0.01439862	0.00024731	0.01382110	-0.00547978	0.00334578	-0.00540849	0.00020787	0.00250697	0.00156929	0.00139724	0.00553390	0.00060276	-0.00435465	-0.00376921	0.00124964	0.00043772	-0.00413930	-0.00133547	0.00225913	0.00187499	-0.00250264	-0.00139807	-0.00238043	0.00327186	0.00044540	-0.00325315	-0.00125634	0.00425863	-0.00016907	-0.00014109	-0.00205764	-0.00238390	0.00710461	-0.00858159	0.00639360	0.00730410	0.00349580	0.00313135	0.00298095	-0.00071960	-0.00201407	0.00405671	-0.00136174	0.00106740	-0.00006415	-0.00412810	0.00362568	0.00323233	-0.00158359	-0.00164713	0.00277753	-0.00150361	-0.00328417	0.00027473	-0.00159956	0.00535984	0.00717100	0.00095377	-0.00339824	0.00461300	0.00220888	0.00158995	-0.00057012	0.01309126	0.00593567	0.00439370	-0.00175089	0.00277863	0.00055017	-0.00020227	-0.00235039	0.00116943	-0.00327053	0.00105200	0.00191598	-0.00628327	0.00189628	-0.00686040	-0.00022312	0.00079500	-0.00118386	0.00293005	0.00034467	-0.00063462	-0.00042504	-0.00269412	-0.00001240	0.00087148	0.00317903	0.00136892	-0.00101633	-0.00144180	-0.00208061	-0.00173805	-0.00005246	-0.00064457	-0.00000953	-0.00002603	-0.00108062	-0.00014134	-0.00046126	-0.00179498	-0.00105731	0.00099846	-0.00105427	-0.00090431	-0.00099331	-0.00021213	-0.00127479	-0.00134252	-0.00122310	0.00028884	-0.00090829	-0.00198637	-0.00005444	0.00039555	-0.00059400	0.00149927	-0.00078663	-0.00055092	-0.00003286	-0.00062484	-0.00091845	0.00083971	-0.00158272	0.00030515	-0.00049860	0.00052302	-0.00246916	-0.00098959	0.00020305	0.00104093	-0.00114168	0.00051664	-0.00024363	0.00000631	0.00007478	0.00058318	-0.00047366	0.00040167	0.00057690	-0.00084144	0.00085913	0.00173706	-0.00077784	0.00008357	-0.00020198	0.00094304	0.00027288	-0.00160488	0.00171249	0.00004491	-0.00124176	-0.00050313	0.00083421	0.00020385	-0.00014808	-0.00033242	0.00073804	0.00052967	0.00011353	-0.00050474	-0.00095953	0.00064918	0.00041341	0.00064954	0.00088910	0.00060312	0.00024631	-0.00063873	0.00063107	0.00072109	0.00088863	-0.00076015	0.00059121	0.00026402	-0.00069107	0.00127250	-0.00072944	0.00008001	0.00012030	-0.00070769	0.00007096	0.00012194	0.00020036	0.00061420	0.00046158	0.00023980	-0.00018333	-0.00120284	-0.00091550	0.00066898	-0.00048683	0.00075814	-0.00054243	0.00051513	0.00057450	0.00056206	0.00094221	-0.00029471	-0.00048788	-0.00040131	-0.00041112	0.00085780	-0.00024419	0.00029163	-0.00096937	-0.00057095	-0.00020689	0.00095868	0.00018187	0.00028891	0.00054729	0.00048748	-0.00054507	0.00014020	0.00042692	-0.00022382	-0.00033716	-0.00006344	-0.00042962	-0.00113372	-0.00000916	-0.00054735	-0.00021936	-0.00045494	0.00046726	-0.00011182	-0.00045431	-0.00047836	-0.00001396	-0.00038033	0.00076703	-0.00028469	-0.00029481	-0.00039233	-0.00029892	-0.00045676	-0.00031621	-0.00008177	-0.00062036	-0.00037084	-0.00005817	-0.00062280	-0.00026950	0.00043728	0.00035818	-0.00038881	0.00084926	-0.00176761	-0.00039085	-0.00109943	-0.00104045	-0.00010193	0.00013045	-0.00100125	-0.00093561	0.00036253	0.00070986	-0.00105817	-0.00099188	0.00031465	-0.00183728	-0.00147911	-0.00123684	0.00191145	-0.00070483	0.00057699	0.00001574	-0.00141382	-0.00002285	-0.00142616	0.00164349	-0.00058456	0.00174945	-0.00220245	0.00041581	0.00074080	0.00077911	-0.00089692	0.00195142	-0.00232379	-0.00026114	0.00055866	-0.00078826	0.00039334	0.00027747	-0.00041260	0.00123432	-0.00105078	0.00027186	0.00044168	0.00030919	-0.00212688	0.00029271	0.00266257	-0.00094841	-0.00100098	-0.00290379	0.00199660	0.00234891	-0.00019610	-0.00108637	-0.00037609	-0.00070055	-0.00081854	-0.00166114	0.00105895	-0.00114832	-0.00351384	-0.00023130	0.00309381	0.00047822	0.00257085	0.00199472	-0.00117346	0.00185549	-0.00073665	-0.00203616	-0.00032868	-0.00104472	0.00106077	-0.00153919	-0.00107459	0.00118116	-0.00024198	0.00354845	0.00101824	-0.00069726	-0.00161905	-0.00069730	-0.00057772	-0.00032030	-0.00043404	0.00124015	0.00009910	-0.00043793	0.00125653	0.00052507	-0.00090307	-0.00241654	0.00183667	-0.00084936	-0.00281375	0.00144727	0.00256492	-0.00128940	-0.00019457	-0.00065480	-0.00106585	-0.00193124	-0.00166817	-0.00004905	-0.00123788	0.00075074	-0.00043116	-0.00135832	0.00081330	-0.00110862	0.00051848	-0.00027554	0.00117277	-0.00061749	0.00075121	-0.00175889	0.00197401	-0.00115478	0.00076834	0.00129346	-0.00097950	-0.00078664	-0.00074352	-0.00096470	-0.00064779	-0.00116195	-0.00073699	-0.00083786	0.00015927	0.00032479	-0.00168444	-0.00084847	0.00132882	-0.00221184	-0.00059722	0.00080273	0.00075708	0.00002574	-0.00110491	0.00029077	0.00025807	-0.00117762	-0.00246493	0.00141102	0.00025164	-0.00137120	-0.00196016	-0.00005100	0.00017230	0.00007905	-0.00232619	-0.00093658	-0.00129137	0.00150410	-0.00132043	0.00086195	0.00015947	0.00049194	-0.00078279	0.00020672	-0.00084737	-0.00020614	-0.00118593	-0.00067653	0.00063421	0.00019244	0.00041932	-0.00026866	-0.00075374	0.00009227	0.00020223	0.00044848	0.00022370	-0.00071321	-0.00017286	-0.00034979	0.00079109	-0.00075348	-0.00097181	-0.00035849	-0.00037637	-0.00050552	-0.00020820	0.00048820	0.00014083	-0.00000477	-0.00073564	0.00003058	-0.00012697	0.00008311	0.00010559	-0.00012288	-0.00031727	0.00003534	-0.00037329	0.00003408	-0.00023630	-0.00054719	-0.00002544	-0.00054254	-0.00016267	-0.00018196	0.00008720	-0.00023529	-0.00017215	-0.00059369	-0.00008444	0.00051715	-0.00004735	0.00018241	-0.00067684	0.00011255	-21.47483647
-3.0001	-21.47483647	-21.47483647	-21.47483647	-21.47483647	-21.47483647	-21.47483647	-21.47483647	1.90651083	-21.47483647	-21.47483647	-21.47483647	-21.47483647	-21.47483647	-21.47483647	-21.47483647	-21.47483647	-21.47483647	-21.47483647	-21.47483647	0.43998644	-21.47483647	-21.47483647	-21.47483647	-21.47483647	-21.47483647	-21.47483647	-21.47483647	0.68614382	-21.47483647	-21.47483647	-21.47483647	-1.08945262	0.12987773	0.07041644	0.03523855	-0.14963138	0.05902889	-0.04419656	0.17496255	0.08638003	-0.05399978	0.01853852	-0.08385008	-0.04683093	-0.01023468	0.00770445	-0.00318094	0.01111045	-0.01642654	0.01615474	-0.01686398	0.00776067	0.00465334	0.00049024	0.00320787	-0.00230236	0.00061312	0.00423937	0.00111688	-0.00292404	0.00158201	-0.00041126	-0.00539927	0.00096402	-0.00081680	0.00201905	-0.00252843	-0.00354660	0.00387264	-0.00061973	-0.00203126	-0.00046896	0.00324136	0.00361663	0.00252552	0.00061282	0.00013419	0.00514645	0.00043254	0.00487032	0.00159790	0.00365847	0.00395552	0.00078804	0.00363645	0.00267291	-0.00175181	0.00157941	0.00072523	0.00061061	-0.00154512	-0.00152096	0.00235808	0.00131393	0.00518149	-0.00257423	0.00204291	0.00358328	-0.00212423	0.00157997	0.00174062	-0.00135494	0.00170755	0.00287807	-0.00132380	0.00668422	0.00518535	0.00362379	-0.00551294	0.00375584	0.00189932	0.00595147	-0.00354942	0.01028383	0.00704879	0.00293868	0.00131881	0.00373080	-0.00006253	0.00220833	-0.00292829	-0.00031078	-0.00260526	0.00179931	0.00073204	0.00061662	0.00372199	-0.00335652	0.00062254	0.00085275	0.00046437	0.00180368	0.00088157	0.00260063	0.00171362	-0.00318669	0.00125061	0.00241439	0.00270927	0.00081665	0.00021073	-0.00010187	-0.00030409	-0.00122753	0.00010310	-0.00276347	-0.00224811	-0.00056799	-0.00141474	0.00108201	-0.00067331	0.00065561	-0.00176351	0.00064354	-0.00046881	-0.00082811	-0.00004568	-0.00075540	-0.00138118	0.00052856	-0.00009817	0.00055802	0.00035926	-0.00023803	-0.00031612	0.00016475	-0.00025140	0.00051889	0.00060461	-0.00043935	0.00030263	-0.00031822	-0.00033313	-0.00057743	0.00021297	0.00099700	0.00011079	-0.00012646	-0.00071212	0.00043689	0.00145925	0.00126934	-0.00011984	-0.00039313	-0.00050000	0.00017168	0.00098103	-0.00007398	0.00056678	0.00092839	0.00110483	-0.00187447	-0.00090615	0.00154559	0.00004852	0.00116287	0.00057287	0.00089627	-0.00008543	-0.00125557	0.00046992	0.00072808	-0.00025995	0.00034037	0.00051496	0.00104513	0.00029392	-0.00036306	0.00087033	0.00169596	0.00064996	0.00030995	-0.00089270	0.00052543	0.00065382	0.00111311	0.00126507	0.00124524	0.00069564	-0.00096838	-0.00005489	0.00091728	0.00108669	0.00086753	0.00108674	0.00040393	0.00032612	0.00038595	-0.00095563	0.00101383	-0.00023455	0.00042832	0.00049035	0.00085654	-0.00060418	0.00018567	-0.00036946	-0.00025257	-0.00052653	0.00004964	-0.00018168	0.00047327	0.00014969	0.00111995	-0.00088615	0.00136649	0.00009268	0.00052813	0.00116010	-0.00005544	0.00059341	0.00007231	0.00025290	0.00100653	-0.00034265	0.00039354	-0.00091859	-0.00049802	-0.00042909	0.00069159	0.00058373	0.00035553	0.00020644	0.00025158	0.00021193	0.00116566	0.00021845	-0.00026225	-0.00124352	0.00011764	0.00020747	-0.00086084	0.00052718	-0.00050196	0.00015173	-0.00025213	0.00035721	0.00064901	-0.00035561	-0.00084473	-0.00022403	-0.00000363	0.00090515	0.00001928	0.00019490	0.00056564	-0.00175183	0.00064662	-0.00030994	-0.00028936	-0.00001768	0.00049055	-0.00038773	0.00082965	0.00003583	0.00010578	-0.00014142	-0.00002444	-0.00012846	-0.00097361	0.00105692	-0.00016663	-0.00122355	-0.00032039	-0.00031087	-0.00021221	-0.00104169	0.00150566	0.00096074	-0.00056549	-0.00023233	-0.00047186	-0.00024158	0.00020386	0.00003055	0.00236308	0.00106144	-0.00018316	-0.00089627	-0.00002663	-0.00002091	0.00141050	0.00077498	0.00112368	0.00071303	-0.00115984	-0.00057072	0.00229609	-0.00026302	0.00122939	0.00338930	-0.00071055	-0.00092547	0.00149745	-0.00053041	0.00098357	0.00215447	0.00091378	0.00194092	-0.00024369	0.00145228	0.00096205	0.00149993	-0.00128592	0.00259522	0.00256734	-0.00021415	0.00060909	-0.00194373	0.00010033	0.00096255	0.00130993	-0.00177857	0.00012083	0.00084880	-0.00146268	-0.00026803	-0.00019882	-0.00109652	0.00107062	-0.00238052	-0.00170418	0.00273911	0.00339748	0.00178345	0.00255284	0.00118634	0.00001076	-0.00260219	-0.00198340	-0.00032954	0.00020448	0.00080421	0.00158329	0.00017653	0.00010167	0.00364050	0.00169705	-0.00105221	-0.00169450	-0.00174279	-0.00222971	0.00233037	0.00364637	-0.00023491	0.00001329	-0.00079604	0.00128522	-0.00324630	-0.00120659	-0.00159922	0.00208035	0.00035284	-0.00161368	-0.00021945	0.00149316	-0.00146549	0.00129078	-0.00255189	-0.00002058	-0.00034503	-0.00023795	0.00169804	-0.00098269	0.00148279	-0.00303610	-0.00061207	-0.00033455	0.00042700	0.00004358	0.00257317	0.00265466	0.00020751	0.00116316	-0.00196628	0.00148964	0.00037618	-0.00008157	-0.00012032	-0.00053893	0.00147393	-0.00046585	0.00122068	-0.00065650	0.00161852	0.00014676	0.00138759	-0.00074802	0.00058333	-0.00175327	-0.00049043	-0.00335275	-0.00083599	-0.00118712	0.00132167	0.00023834	0.00022122	0.00027224	0.00068579	0.00105202	0.00031005	-0.00095952	0.00105265	0.00012412	0.00000971	0.00014987	0.00073092	-0.00080466	0.00085014	-0.00088248	-0.00095066	-0.00077881	-0.00000225	-0.00051641	0.00038863	0.00062066	0.00050221	-0.00129214	0.00053614	-0.00089320	-0.00061887	-0.00155330	-0.00018172	0.00032678	0.00064398	0.00021090	-0.00017998	0.00000769	-0.00080045	0.00054557	0.00008404	0.00034764	-0.00059416	0.00073108	-0.00003305	0.00017158	-0.00068254	0.00029585	0.00053575	0.00013580	-0.00053208	0.00037881	0.00024945	0.00027348	-0.00007505	-0.00031757	-0.00067728	0.00024324	-0.00004592	-0.00001235	0.00004066	-0.00022223	0.00003400	-0.00051518	-0.00022284	-0.00030036	0.00023813	-0.00021952	-0.00042529	0.00007384	0.00011395	0.00034347	0.00023619	0.00037126	-0.00022507	0.00053618	0.00047523	0.00005936	0.00019329	0.00002860	0.00019928	-21.47483647
-2.9001	-21.47483647	-21.47483647	-21.47483647	-21.47483647	-21.47483647	-21.47483647	-21.47483647	-21.47483647	-21.47483647	-21.47483647	-21.47483647	-21.47483647	-21.47483647	-21.47483647	-21.47483647	-21.47483647	-21.47483647	-21.47483647	-21.47483647	-21.47483647	-21.47483647	-21.47483647	-21.47483647	-21.47483647	-21.47483647	-21.47483647	-21.47483647	-21.47483647	-21.47483647	-21.47483647	-21.47483647	-21.47483647	0.48193663	-0.08008426	0.07978694	-0.06820221	0.13616846	-0.00046328	0.19417191	0.03983577	-0.12892457	0.01800761	-0.02061072	-0.03000479	0.00134499	0.00516604	0.01361426	-0.00501175	-0.01781297	-0.00705946	-0.01579609	-0.00108462	0.00709581	-0.00793796	-0.00222905	-0.00133668	0.00215257	-0.00250972	-0.00205570	-0.00034698	0.00736730	-0.00007048	-0.00215586	0.00006397	0.00118144	0.00277685	-0.00019141	-0.00103943	0.00477300	0.00495211	-0.00280087	-0.00229834	0.00186694	0.00317311	0.00208026	0.00264209	0.00131673	-0.00440872	0.00386379	0.00551703	0.01318641	0.00705824	0.00769373	0.00203962	0.00900113	0.00338402	0.00841996	-0.00150384	0.00183493	-0.00245829	0.00125987	0.00194696	0.00155110	0.00443138	-0.00491920	-0.00253117	0.00425201	0.00321289	-0.00199678	0.00116358	-0.00078172	-0.00158376	0.00073296	-0.00157441	-0.00151721	0.00493221	0.00365828	0.00519020	0.00000897	0.00359906	0.00329631	0.00448371	-0.00231288	0.00963310	0.00569773	0.00417682	0.00205001	0.00261671	0.00341688	0.00324643	-0.00213129	-0.00102600	-0.00169955	-0.00081386	0.00343002	-0.00188361	0.00240326	-0.00253946	-0.00177920	0.00109563	-0.00213904	0.00256903	0.00057925	0.00014049	-0.00077216	-0.00206726	-0.00001429	0.00109463	0.00217975	-0.00034446	-0.00001543	0.00153908	-0.00013680	-0.00177432	0.00099901	-0.00090628	-0.00027418	-0.00151533	-0.00086296	0.00097497	-0.00072253	-0.00057023	-0.00153163	-0.00086817	0.00142974	-0.00123480	0.00004095	0.00004776	-0.00106174	-0.00074347	0.00132779	0.00204168	-0.00100259	-0.00211249	-0.00000213	0.00058410	0.00013621	-0.00030758	-0.00074331	-0.00003078	0.00012775	-0.00002668	0.00033629	0.00057887	-0.00058878	0.00039342	-0.00002169	-0.00112051	-0.00014462	-0.00087644	0.00247129	0.00128987	-0.00036436	0.00110672	-0.00006863	0.00020537	0.00037937	0.00039035	0.00021527	-0.00004993	0.00095836	-0.00007666	0.00015068	0.00115979	0.00064076	0.00107242	-0.00040763	0.00067449	0.00122081	-0.00145134	-0.00007993	0.00063268	0.00040488	0.00061272	0.00088319	0.00030053	0.00039196	0.00035640	0.00009340	-0.00058999	0.00025449	-0.00048134	-0.00044068	0.00089522	0.00078922	0.00051682	0.00075172	0.00104884	0.00022404	-0.00030671	0.00071807	0.00107672	-0.00044324	-0.00020115	0.00051015	-0.00051903	0.00092520	-0.00002812	-0.00124962	0.00030419	0.00025838	-0.00032020	0.00099567	0.00018949	-0.00061508	0.00037396	0.00017224	0.00071195	-0.00009079	-0.00066275	0.00016323	0.00051756	0.00041760	0.00072010	-0.00012691	0.00050340	0.00082296	0.00074522	-0.00031286	0.00007471	-0.00021796	0.00025463	-0.00015999	0.00116323	-0.00069827	-0.00006558	-0.00166894	-0.00042200	0.00066348	0.00087846	0.00039107	0.00047727	0.00000634	0.00027591	0.00006791	0.00061190	0.00068223	-0.00019439	-0.00013999	0.00078378	-0.00000198	-0.00102581	0.00086976	0.00008667	-0.00048271	-0.00035950	0.00131956	0.00024565	-0.00009892	-0.00074419	-0.00042172	-0.00014690	-0.00008914	0.00033304	-0.00036287	0.00073389	0.00035925	0.00026501	-0.00050845	-0.00005367	0.00036128	-0.00028483	0.00000033	-0.00112195	0.00033967	0.00021845	0.00001461	-0.00035730	-0.00069321	-0.00077842	0.00015422	0.00033651	-0.00124965	-0.00016167	0.00005689	-0.00049828	-0.00094204	0.00047904	0.00028602	-0.00035810	-0.00058782	-0.00017173	-0.00197990	-0.00025649	-0.00176428	0.00149613	-0.00011688	0.00008932	0.00008886	-0.00056503	0.00075634	-0.00016315	0.00104996	0.00251650	0.00020143	-0.00106022	0.00056161	-0.00051924	0.00009538	-0.00089150	0.00156032	-0.00081763	0.00010416	-0.00092179	-0.00132089	-0.00000451	0.00141214	-0.00035818	-0.00042280	0.00035081	0.00147606	0.00047189	0.00022311	-0.00096117	0.00072968	0.00091631	-0.00067376	-0.00172914	-0.00147220	0.00032149	0.00054877	0.00057648	-0.00274959	0.00128071	0.00106366	0.00110313	-0.00131502	-0.00172415	0.00061002	-0.00366825	-0.00192888	0.00037926	0.00258155	0.00318856	0.00011201	-0.00170479	0.00115245	0.00255598	-0.00049239	-0.00014790	-0.00002653	-0.00012488	0.00051056	-0.00003012	-0.00002593	-0.00170577	0.00302269	0.00151014	-0.00275253	-0.00130816	-0.00122109	-0.00186703	0.00124252	-0.00276164	-0.00084897	0.00288174	0.00139450	-0.00076433	-0.00221050	-0.00100124	-0.00077275	0.00209948	0.00096622	-0.00230235	-0.00049294	-0.00189079	0.00044556	-0.00043899	0.00040792	-0.00077984	0.00015772	0.00167410	0.00305492	0.00067087	0.00050687	-0.00012486	-0.00113777	-0.00022318	-0.00078369	0.00092093	-0.00020593	0.00122965	-0.00012236	0.00047185	-0.00052382	0.00243375	0.00053427	-0.00018231	0.00098512	-0.00042133	0.00105229	-0.00043029	0.00015879	0.00013605	-0.00058589	0.00188470	0.00095740	-0.00165299	0.00219559	-0.00167196	-0.00047105	-0.00124277	-0.00330068	-0.00030359	0.00119679	-0.00026527	0.00052020	0.00008588	0.00026051	-0.00052611	0.00055734	-0.00012317	0.00015658	0.00053654	0.00010560	-0.00005778	0.00080160	0.00091214	0.00166577	0.00008291	0.00090925	0.00217073	0.00128609	0.00016903	0.00135995	0.00098053	-0.00000147	-0.00098056	0.00140829	-0.00006753	-0.00043786	0.00060677	0.00102087	0.00082644	0.00051290	-0.00045206	-0.00018313	0.00034633	0.00051165	-0.00019743	0.00091084	-0.00013633	-0.00041751	0.00025159	0.00070106	0.00022985	-0.00046291	-0.00038753	0.00013674	0.00011618	0.00028751	-0.00016450	0.00042200	0.00080731	0.00006069	-0.00011530	0.00023139	-0.00025853	-0.00015656	-0.00006517	0.00029921	0.00023840	0.00009234	-0.00061339	0.00027235	-0.00034390	-0.00002354	-0.00036703	0.00031464	0.00023926	0.00036997	0.00055029	-0.00054534	0.00033562	-0.00008220	0.00040231	-0.00004881	0.00026219	0.00028414	-0.00010722	-0.00039219	-21.47483647
-2.8001	-21.47483647	-21.47483647	-21.47483647	-21.47483647	-21.47483647	-21.47483647	-21.47483647	-21.47483647	-21.47483647	-21.47483647	-21.47483647	-21.47483647	-21.47483647	-21.47483647	-21.47483647	-21.47483647	-21.47483647	-21.47483647	-21.47483647	-21.47483647	-21.47483647	-21.47483647	-21.47483647	-21.47483647	-21.47483647	-21.47483647	-21.47483647	-21.47483647	-21.47483647	-21.47483647	-21.47483647	-21.47483647	-0.03277361	0.37331802	0.15208575	0.03313491	0.03754650	0.15584575	0.06991779	-0.09716684	-0.01543079	0.02321522	-0.04707640	-0.03589719	-0.03903187	0.01502546	0.00829927	-0.00123393	-0.01248518	0.00038995	-0.01034154	0.00292254	0.00507070	-0.00646983	0.00824304	0.00110813	-0.00303242	0.00336962	-0.00176807	-0.00152559	0.00150918	-0.00240327	0.00099837	0.00068629	0.00121666	0.00538233	-0.00343891	0.00148171	0.00463646	0.00360999	-0.00293760	-0.00419498	-0.00061374	0.00009815	-0.00128718	0.00216449	-0.00181167	-0.00128415	-0.00092093	0.00317254	0.00541294	-0.00022002	-0.00623873	-0.00363128	-0.00222112	0.00220775	0.00302352	0.00326321	-0.00332632	0.00335082	-0.00559916	0.00100685	0.00477207	0.00369763	-0.00307961	-0.00222727	-0.00207865	0.00301900	-0.00109441	-0.00064915	0.00446601	-0.00165995	0.00340924	0.00082357	-0.00329892	0.00601532	0.00502643	0.00691196	-0.00332988	0.00282914	-0.00028974	0.00579834	-0.00124291	0.00569280	0.00756324	0.00759520	0.00378208	0.00424639	0.00213162	0.00177862	0.00246929	0.00448645	0.00153311	0.00491492	0.00576715	-0.00122735	0.00600483	0.00058496	0.00272919	0.00496168	0.00009725	0.00527572	0.00166829	0.00084609	-0.00160991	-0.00111787	-0.00117562	0.00000499	0.00175852	-0.00024988	0.00029338	0.00136986	-0.00004659	-0.00097407	0.00041122	-0.00238179	-0.00054315	-0.00029611	-0.00020315	0.00062472	-0.00048519	-0.00007802	0.00010061	0.00080157	-0.00068375	-0.00112385	-0.00003607	0.00053623	-0.00213058	0.00148622	0.00015922	0.00039129	-0.00069673	0.00001030	0.00098302	0.00062155	-0.00018483	-0.00084548	-0.00085852	0.00009126	0.00071738	-0.00003332	-0.00093025	0.00076802	-0.00070897	0.00041806	-0.00048899	-0.00017581	-0.00040623	0.00002294	0.00094900	0.00034393	0.00026837	-0.00111279	-0.00080516	-0.00111805	0.00009495	-0.00039779	0.00034331	0.00153080	0.00066823	-0.00087400	-0.00016170	0.00146787	0.00055407	0.00038904	-0.00026304	0.00029939	0.00011275	0.00016460	-0.00030261	0.00099683	-0.00125161	0.00072643	-0.00016984	0.00188103	0.00095215	-0.00157383	0.00115736	0.00073830	-0.00013020	-0.00166016	-0.00062714	-0.00072788	-0.00018212	0.00015022	0.00133826	0.00064588	-0.00057737	-0.00093879	0.00120282	0.00053652	0.00046183	-0.00050229	0.00086123	0.00103103	0.00022982	0.00111802	-0.00109775	-0.00028778	-0.00014152	0.00075486	0.00068223	0.00117019	0.00023203	0.00022661	-0.00043084	0.00032830	-0.00091483	-0.00060072	0.00059465	0.00084146	0.00019890	0.00109791	-0.00051820	0.00009622	0.00057097	0.00092762	0.00077758	0.00010392	0.00079238	-0.00039321	-0.00075217	0.00087644	-0.00024613	0.00032136	-0.00071425	-0.00063186	0.00035814	0.00102815	-0.00014552	0.00072806	-0.00010807	0.00058902	0.00048441	0.00076978	0.00080709	-0.00009635	0.00018445	-0.00027213	0.00003981	-0.00034404	0.00005768	-0.00013768	0.00003373	-0.00018691	0.00033892	0.00032124	-0.00028783	-0.00009804	-0.00062744	0.00014186	0.00029040	0.00050146	-0.00043234	-0.00052574	-0.00036482	0.00117560	-0.00062102	0.00001494	-0.00068739	-0.00039947	0.00032207	0.00046961	-0.00000483	0.00074098	0.00097471	-0.00116588	-0.00014257	-0.00139338	0.00077514	0.00054877	-0.00076155	0.00045679	-0.00032717	-0.00015008	-0.00070959	0.00046685	0.00005331	-0.00081298	-0.00065253	-0.00008742	-0.00115499	-0.00139713	-0.00056351	0.00248549	-0.00055654	-0.00006059	-0.00117590	-0.00041468	0.00123760	-0.00099566	0.00175073	0.00203871	0.00223605	-0.00111200	-0.00014205	0.00044814	0.00068809	0.00017631	0.00128323	-0.00082878	-0.00009197	-0.00062459	-0.00121901	-0.00049221	-0.00080466	0.00166872	0.00118315	0.00041245	0.00097382	0.00007854	0.00094046	-0.00247977	0.00003770	0.00125797	-0.00025720	-0.00100445	-0.00197004	0.00066913	0.00155680	-0.00013381	-0.00023695	-0.00076980	-0.00226816	0.00059825	0.00062315	0.00024543	-0.00170321	-0.00022786	-0.00091730	0.00058492	0.00272891	0.00247691	0.00235751	-0.00093210	-0.00057936	-0.00088689	-0.00092292	-0.00459912	-0.00125285	0.00144366	0.00023641	0.00141218	0.00162123	-0.00057659	0.00139833	-0.00172771	0.00003402	0.00076986	-0.00294706	-0.00111510	-0.00259349	0.00013278	-0.00139425	-0.00129998	-0.00162579	-0.00066057	-0.00071505	0.00009189	-0.00077630	0.00095851	0.00105285	-0.00037613	-0.00050358	-0.00126845	-0.00020038	0.00221738	-0.00100452	-0.00121697	-0.00012991	-0.00051942	0.00089682	-0.00166717	0.00094605	0.00045981	0.00072114	-0.00002145	-0.00166640	-0.00109223	0.00057839	-0.00042619	-0.00029933	-0.00068577	-0.00047195	0.00151862	-0.00105976	-0.00149071	0.00021566	-0.00022387	0.00122807	-0.00058339	0.00112954	0.00107916	-0.00040639	-0.00016667	0.00045072	-0.00100900	0.00155106	-0.00185808	0.00000513	-0.00032978	-0.00173983	-0.00087840	0.00067269	-0.00113318	-0.00013470	-0.00042902	0.00104369	0.00066477	-0.00002925	-0.00171707	-0.00101202	-0.00041564	0.00053268	-0.00037810	0.00101447	-0.00012857	0.00094501	-0.00117100	-0.00049180	-0.00077445	0.00105564	0.00041583	0.00132010	0.00244674	0.00059354	-0.00066946	-0.00012940	-0.00225643	-0.00008393	-0.00114571	0.00080048	0.00094207	0.00114404	-0.00083949	-0.00059925	-0.00031216	-0.00045313	-0.00021717	0.00015185	-0.00047869	-0.00046440	0.00095270	0.00009422	-0.00007414	-0.00040948	-0.00002906	0.00016912	-0.00056589	-0.00037703	0.00030292	0.00030231	0.00065029	-0.00024956	0.00000801	-0.00008491	0.00047521	-0.00004380	0.00036269	-0.00003980	-0.00001890	-0.00016146	-0.00043138	-0.00024487	-0.00019287	-0.00002261	-0.00033981	-0.00008139	0.00001852	0.00102838	0.00032883	-0.00021921	0.00036679	-0.00065162	0.00024104	0.00008012	0.00008474	-0.00008520	-0.00013117	-0.00037718	-21.47483647
-2.7001	-21.47483647	-21.47483647	-21.47483647	-21.47483647	-21.47483647	-21.47483647	-21.47483647	-21.47483647	-21.47483647	-21.47483647	-21.47483647	-21.47483647	-21.47483647	-21.47483647	-21.47483647	-21.47483647	-21.47483647	-21.47483647	-21.47483647	-21.47483647	-21.47483647	-21.47483647	-21.47483647	-21.47483647	-21.47483647	-21.47483647	-21.47483647	-21.47483647	-21.47483647	-21.47483647	-21.47483647	-21.47483647	0.47379794	2.11171079	-0.21116716	-0.05915061	0.08170623	0.13295350	0.18401812	0.01764124	-0.02604967	0.06022391	-0.01460001	-0.04704262	-0.05215631	0.01490856	-0.00294292	-0.01265163	-0.01316736	0.00838332	-0.02444710	-0.00521343	0.00384956	0.00225777	0.00060117	-0.00007398	0.00070640	-0.00633379	-0.00359333	-0.00669974	0.00180427	-0.00140358	-0.00012982	-0.00090225	-0.00059746	0.00190240	-0.00511900	0.00082496	0.00229621	-0.00181148	-0.00307207	-0.00127478	-0.00242534	-0.00007417	0.00371078	0.00245514	-0.00186923	0.00110569	-0.00156907	-0.00489827	-0.00602580	0.01466926	-0.00789195	-0.00199016	0.00157373	-0.00043481	-0.00027322	-0.00228176	0.00267991	-0.00587659	-0.00473425	0.00466140	-0.00165472	0.00358607	-0.00539709	-0.00291089	0.00013646	0.00161634	-0.00367971	0.00445537	-0.00002946	-0.00113373	0.00791580	-0.00026757	-0.00066593	0.00287866	0.00165643	0.00572924	-0.00472103	0.00282881	0.00153053	0.00505868	-0.00184541	0.00825099	0.00904660	0.00356248	-0.00116868	-0.00219146	-0.00024380	-0.00110772	-0.00038471	0.00106207	-0.00630443	0.00133081	0.00042037	-0.00532437	0.00059408	-0.00433241	-0.00052752	-0.00185709	-0.00188627	0.00194676	-0.00008843	0.00042114	-0.00059853	-0.00241326	-0.00111065	0.00140707	0.00390555	-0.00051422	0.00102326	-0.00000161	-0.00227248	-0.00079850	-0.00107042	-0.00165302	-0.00078305	-0.00098399	-0.00116836	0.00130463	-0.00195722	0.00055961	-0.00098103	-0.00058512	-0.00209847	0.00107660	-0.00061214	-0.00029471	-0.00157271	-0.00100461	-0.00160844	0.00087476	-0.00246775	-0.00096213	0.00025391	0.00043544	-0.00118670	0.00124736	0.00169787	-0.00097955	-0.00039700	-0.00095689	-0.00154265	-0.00057451	-0.00120450	0.00007672	0.00045134	-0.00123282	0.00025813	-0.00007160	0.00014185	0.00129171	-0.00025589	-0.00050780	-0.00073625	-0.00185357	-0.00035879	0.00006018	0.00016177	0.00138446	0.00062793	-0.00041847	0.00035500	0.00191194	0.00017003	0.00114011	0.00035273	0.00082576	0.00025771	-0.00169008	-0.00041104	0.00058802	-0.00051301	-0.00097360	-0.00049973	-0.00030379	0.00045497	-0.00060675	0.00034783	-0.00038488	0.00029251	-0.00119396	-0.00033987	0.00091605	0.00005302	0.00118440	0.00127614	-0.00029540	-0.00088717	-0.00121889	-0.00021745	0.00079344	-0.00093498	-0.00002895	-0.00040143	0.00040787	0.00025593	0.00062403	-0.00089816	0.00046226	-0.00066164	-0.00105103	-0.00013744	0.00064672	-0.00077997	0.00038529	0.00005134	0.00023695	-0.00026333	-0.00089073	0.00029786	0.00114323	0.00033347	-0.00020569	-0.00108095	0.00011957	0.00023694	0.00092461	0.00035563	-0.00028541	0.00052032	-0.00046056	0.00050084	0.00065509	-0.00049278	0.00044035	-0.00157260	0.00005187	-0.00038465	0.00061346	-0.00084220	0.00016238	0.00062559	0.00071666	-0.00046933	0.00105957	-0.00042999	-0.00011667	-0.00000488	0.00019162	-0.00045301	-0.00061364	-0.00000466	-0.00082997	-0.00067728	-0.00036684	0.00058013	0.00015148	-0.00075521	-0.00090853	-0.00114848	0.00012336	0.00054159	0.00009740	-0.00046509	0.00075864	-0.00073492	0.00035084	-0.00088935	0.00013474	-0.00004991	-0.00026816	-0.00109545	-0.00095768	0.00004890	-0.00055756	0.00020317	-0.00085412	-0.00097973	-0.00116473	-0.00031772	0.00019379	-0.00112636	-0.00067493	-0.00135624	-0.00220993	-0.00108030	0.00018897	-0.00026112	-0.00032544	0.00004616	0.00016124	-0.00149699	-0.00071157	-0.00146262	0.00069822	0.00041304	0.00059024	-0.00000547	-0.00119144	0.00021946	0.00006201	0.00105937	0.00083368	0.00112551	-0.00089554	0.00042759	-0.00079097	-0.00057208	-0.00025908	0.00160879	-0.00094261	-0.00170532	-0.00082939	0.00144209	0.00155498	-0.00072000	-0.00004079	0.00100165	-0.00166028	0.00099815	-0.00004643	-0.00069248	-0.00105693	-0.00018062	0.00009470	-0.00097415	0.00174249	-0.00169166	-0.00128634	0.00001582	-0.00183218	-0.00304295	-0.00054067	0.00043310	-0.00212973	-0.00107544	-0.00086642	0.00003919	-0.00108373	-0.00168132	-0.00098081	0.00036438	0.00182565	0.00061963	0.00056428	-0.00127509	-0.00149948	-0.00082859	0.00017256	-0.00232381	0.00211931	-0.00114470	-0.00132543	0.00250052	-0.00116395	0.00189668	0.00039385	-0.00199761	-0.00125080	-0.00294855	-0.00435908	-0.00066479	0.00069773	-0.00028837	-0.00102382	0.00032004	-0.00029113	-0.00136833	-0.00339285	-0.00157724	0.00147625	-0.00262374	-0.00080409	-0.00042188	-0.00104411	-0.00118656	-0.00170848	0.00012521	-0.00325274	-0.00020308	-0.00088902	-0.00064684	-0.00353402	-0.00057710	0.00001440	-0.00147314	-0.00363215	0.00035899	0.00010017	-0.00128290	-0.00134893	-0.00128232	-0.00021737	-0.00182080	0.00125558	-0.00013240	-0.00025283	0.00067929	-0.00060857	-0.00026193	-0.00279693	-0.00044239	-0.00128111	-0.00061220	-0.00046360	0.00049745	-0.00254421	0.00051531	-0.00216469	-0.00025405	-0.00170552	0.00051695	-0.00100757	0.00134685	-0.00037024	0.00121221	-0.00128858	-0.00193372	0.00074087	0.00060145	-0.00057393	-0.00129711	0.00087503	-0.00107863	-0.00125108	0.00030843	0.00135837	-0.00208162	-0.00013230	-0.00010997	-0.00078039	-0.00059382	-0.00135187	-0.00147657	0.00056006	-0.00006331	-0.00052465	0.00077289	-0.00123845	-0.00094258	-0.00238156	0.00056098	-0.00066800	-0.00046677	-0.00105264	-0.00044289	-0.00152623	-0.00032668	-0.00048205	0.00001114	0.00104713	-0.00118435	0.00016597	-0.00074641	-0.00036288	-0.00103178	-0.00088524	-0.00000195	-0.00091402	-0.00012381	-0.00024405	0.00034196	0.00004899	-0.00003623	-0.00039759	0.00016392	-0.00031374	-0.00052274	-0.00053715	-0.00059401	-0.00071709	-0.00045283	-0.00083768	-0.00016531	-0.00030553	0.00001100	-0.00050395	-0.00018586	-0.00051821	0.00008446	-0.00062156	-0.00046629	-0.00048267	-0.00014241	-0.00034917	0.00019065	0.00016408	-0.00036905	-0.00021603	-0.00054288	1.37550950
-2.6001	-21.47483647	-21.47483647	-21.47483647	-21.47483647	-21.47483647	-21.47483647	-21.47483647	-21.47483647	-21.47483647	-21.47483647	-21.47483647	-21.47483647	-21.47483647	-21.47483647	-21.47483647	-21.47483647	-21.47483647	-21.47483647	-21.47483647	-21.47483647	-21.47483647	-21.47483647	-21.47483647	-21.47483647	-21.47483647	-21.47483647	-21.47483647	-21.47483647	-21.47483647	-21.47483647	-21.47483647	-21.47483647	-21.47483647	-0.86003476	0.15020185	-0.14741448	0.07664031	0.02038450	0.08211560	0.03819013	-0.07672493	-0.03148547	0.00032017	-0.02336535	0.01959241	0.01089903	0.00268384	0.00755037	0.00908411	0.00670321	-0.01206599	-0.00298106	0.01154786	0.00173285	0.00289321	-0.00396248	-0.00214266	0.00670978	-0.00290090	-0.00299032	0.00528211	-0.00207328	-0.00365874	0.00081833	0.00008297	0.00100693	-0.00368484	-0.00332175	0.00271372	-0.00364389	-0.00098699	-0.00015789	0.00058988	0.00002022	0.00436316	-0.00044233	0.00091875	0.00111638	-0.00182089	-0.00876054	0.01931496	0.00780443	-0.01050731	-0.00664285	-0.00332091	0.02032156	-0.00615850	-0.00347412	0.00329646	-0.00130342	-0.00239382	-0.00034197	-0.00384911	-0.00032411	0.00118588	0.00030592	0.00112857	0.00069005	-0.00442133	-0.00136143	-0.00039146	-0.00615368	0.00294158	-0.00227740	-0.00349584	0.00153541	0.00701039	0.00186598	-0.00449638	0.00261073	0.00208649	0.00402032	-0.00261347	0.00864752	0.00630526	0.00363493	0.00219045	0.00203824	0.00128939	0.00385893	0.00286059	0.00318610	-0.00099396	0.00525350	0.00562196	0.00228711	0.00977639	0.00009403	0.00285594	0.00180241	-0.00237247	0.00406974	0.00100893	0.00200434	-0.00235618	-0.00288577	-0.00010047	0.00195695	0.00339468	-0.00053361	0.00080151	-0.00073187	0.00010082	0.00050272	-0.00048103	0.00010848	-0.00109272	-0.00103078	-0.00248424	0.00067281	-0.00068945	-0.00012839	-0.00032324	0.00032078	-0.00126264	-0.00195377	-0.00087431	0.00044080	-0.00006714	0.00052499	-0.00060062	0.00010467	-0.00040645	0.00018311	0.00107836	0.00025171	0.00020146	0.00117097	-0.00121101	0.00001845	-0.00087655	-0.00050992	-0.00122063	0.00111891	-0.00051995	-0.00053435	-0.00054063	-0.00074339	-0.00064430	-0.00048322	0.00147874	0.00142243	-0.00044806	0.00065370	-0.00029723	-0.00055352	-0.00094578	0.00021743	0.00015324	0.00116142	0.00143750	-0.00134209	0.00040081	0.00014486	0.00091192	-0.00004127	-0.00078881	0.00154656	0.00012271	-0.00117814	0.00063866	0.00095333	-0.00131341	-0.00035856	0.00019777	0.00099562	0.00051368	-0.00035189	0.00032639	0.00050730	-0.00154938	-0.00004916	-0.00036721	-0.00006397	0.00042689	0.00013225	0.00053388	0.00103035	0.00003049	-0.00222439	0.00078586	0.00016069	0.00022427	-0.00046277	0.00111254	0.00166575	-0.00073581	0.00053351	-0.00103272	-0.00061463	-0.00007409	-0.00029578	0.00016164	0.00027239	-0.00009571	-0.00044895	-0.00003367	0.00017128	-0.00090858	-0.00065516	0.00000897	0.00068200	-0.00019287	0.00151747	-0.00050634	-0.00006566	0.00036661	0.00184017	0.00066391	0.00044191	-0.00045579	-0.00045334	0.00036012	0.00082281	-0.00036779	0.00022539	-0.00014829	-0.00019008	0.00035010	0.00064978	-0.00044702	0.00062967	0.00109692	0.00125978	0.00041325	-0.00004886	0.00003465	-0.00014524	0.00028516	0.00018161	-0.00021707	-0.00236522	-0.00034916	-0.00082738	-0.00042890	-0.00070487	0.00025260	0.00061485	0.00011008	-0.00035803	-0.00067004	0.00032316	-0.00009523	0.00056694	-0.00015721	0.00074948	-0.00070525	-0.00017504	-0.00129508	0.00013883	-0.00051159	0.00078699	-0.00104808	0.00008367	0.00034161	-0.00035496	-0.00005064	-0.00003855	0.00005750	-0.00238523	-0.00074618	-0.00059216	-0.00128847	-0.00052721	0.00002133	-0.00051736	-0.00147346	0.00148038	0.00063901	0.00030907	-0.00084283	-0.00010922	-0.00171367	-0.00060430	-0.00137299	0.00182646	0.00021456	-0.00013127	-0.00097107	-0.00216356	0.00031236	0.00093423	0.00241913	0.00093146	0.00154732	-0.00131096	0.00096565	0.00102784	-0.00023791	0.00090172	0.00119326	0.00076570	-0.00074039	-0.00035789	-0.00078393	0.00073062	0.00073511	0.00111536	-0.00160744	-0.00031182	-0.00029278	-0.00159506	-0.00203214	0.00183382	0.00007769	0.00158424	0.00034848	-0.00324789	-0.00122226	0.00101188	0.00102068	0.00097159	-0.00230372	-0.00197565	-0.00093686	-0.00232991	-0.00045224	-0.00027737	-0.00140696	-0.00178288	-0.00236570	0.00083915	0.00325390	-0.00170507	0.00205636	-0.00371762	0.00072360	-0.00329533	0.00094602	-0.00119479	-0.00137644	0.00002756	0.00186229	-0.00083488	0.00120249	-0.00275067	0.00164858	0.00001144	-0.00317920	-0.00064107	-0.00238331	-0.00290078	-0.00045936	-0.00073459	-0.00103250	0.00098401	-0.00023996	0.00039331	-0.00219148	-0.00218194	-0.00077622	-0.00130131	-0.00222921	-0.00534535	-0.00147692	-0.00149082	0.00089197	-0.00155706	-0.00105541	-0.00451517	-0.00117002	-0.00144404	-0.00081781	-0.00203279	-0.00037370	-0.00105858	-0.00132557	-0.00175816	0.00079690	-0.00245297	-0.00019105	0.00043143	-0.00275766	0.00022263	0.00060518	-0.00067114	-0.00001284	-0.00110687	-0.00115939	-0.00089606	0.00066959	-0.00008080	-0.00006492	-0.00045482	-0.00204684	-0.00173794	-0.00079408	-0.00240525	0.00025436	-0.00198789	0.00037914	0.00024316	-0.00075517	-0.00160205	0.00088411	-0.00121093	0.00000537	-0.00155790	-0.00083506	-0.00056459	-0.00069060	-0.00093602	-0.00133678	0.00050789	0.00014872	-0.00253841	0.00058372	-0.00085167	-0.00124724	-0.00122487	-0.00220235	-0.00048614	-0.00008875	-0.00066367	0.00058610	-0.00027695	0.00060649	0.00057456	0.00212583	0.00014218	0.00042943	-0.00152010	0.00135044	-0.00024279	-0.00087386	0.00033995	-0.00076937	0.00067235	0.00038160	0.00064057	0.00084358	0.00048002	-0.00080005	-0.00041876	-0.00055501	-0.00023408	-0.00052372	-0.00044133	-0.00034589	-0.00029357	-0.00066033	-0.00002620	0.00003659	-0.00020165	-0.00042184	0.00034233	-0.00027539	-0.00004565	0.00007023	0.00022259	-0.00040589	-0.00033627	-0.00040385	-0.00026117	-0.00007449	-0.00034333	-0.00030560	-0.00017790	-0.00040300	-0.00022870	0.00047939	-0.00003060	-0.00025540	-0.00023721	-0.00056491	-0.00011673	-0.00023104	-0.00050659	-0.00058768	-0.00043387	-0.00069653	-21.47483647
-2.5001	-21.47483647	-21.47483647	-21.47483647	-21.47483647	-21.47483647	-21.47483647	-21.47483647	-21.47483647	-21.47483647	-21.47483647	-21.47483647	-21.47483647	-21.47483647	-21.47483647	-0.15006690	-21.47483647	-21.47483647	-21.47483647	-21.47483647	-21.47483647	-21.47483647	-21.47483647	-21.47483647	-21.47483647	-21.47483647	-21.47483647	-21.47483647	-21.47483647	-21.47483647	-21.47483647	-21.47483647	-21.47483647	-0.02870589	1.02232349	-0.01753291	-0.00144797	-0.01169773	0.00520679	0.03825002	-0.05394729	0.10784851	0.03417593	0.02089648	-0.02700842	0.03955582	0.01853612	0.03431377	-0.00021497	0.01070615	0.02318076	-0.00644053	0.00457084	0.01130335	0.00017705	0.00697903	0.00058235	0.00083048	0.00022981	0.00038111	-0.00161550	0.00284123	-0.00133912	-0.00216121	-0.00230877	-0.00075377	0.00142082	-0.00523940	-0.00253665	0.00169122	0.00189363	-0.00434896	-0.00108573	0.00212971	0.00394920	0.00208727	0.00432309	-0.00010896	0.00586675	0.00111726	0.00957800	0.00368173	-0.00272219	-0.00732694	0.00889300	-0.00768634	0.00667831	0.00023835	0.00137486	0.00666326	-0.00067101	0.00116375	0.00018213	-0.00174211	0.00559233	-0.00420278	-0.00402337	0.00007007	0.00161811	-0.00315080	0.00141015	0.00153936	-0.00335534	0.00351916	-0.00155022	-0.00381698	0.00675165	0.00413676	0.00403733	-0.00399708	-0.00055197	0.00139279	0.00461647	-0.00274852	0.00602331	0.00656064	0.00238001	0.00086440	0.00620134	0.00256541	0.00206573	0.00008805	0.00550007	-0.00052610	0.00514080	0.00375001	-0.00323371	0.00436312	-0.00136001	0.00266352	-0.00051802	-0.00089926	0.00367801	-0.00187531	0.00095724	0.00208030	-0.00215330	0.00015150	0.00139282	0.00235625	-0.00056214	0.00136432	0.00002622	-0.00134933	-0.00174269	-0.00045839	-0.00164716	-0.00087061	-0.00206198	-0.00013273	0.00089787	0.00039162	-0.00076404	-0.00022735	-0.00016524	-0.00125702	-0.00103010	-0.00058397	-0.00106838	-0.00163392	-0.00027866	-0.00105126	0.00046671	-0.00158758	0.00018202	0.00003677	-0.00037248	-0.00004466	0.00091693	-0.00039318	-0.00012678	0.00025516	-0.00040513	-0.00007906	0.00127527	-0.00111154	0.00023718	-0.00057955	-0.00193335	-0.00148557	0.00096741	0.00064897	0.00262629	-0.00005047	-0.00037510	-0.00017494	-0.00142776	-0.00153174	0.00133598	-0.00071519	0.00020461	0.00055380	-0.00062086	0.00078654	0.00085612	0.00103526	0.00007731	0.00047625	-0.00007103	-0.00035548	-0.00019055	0.00011765	0.00055437	-0.00099022	-0.00015942	-0.00047319	0.00098320	-0.00042156	-0.00022342	0.00040717	0.00075393	0.00047866	-0.00021635	-0.00029173	0.00132982	-0.00003332	0.00175433	0.00117711	0.00070460	0.00037407	-0.00091535	0.00031834	0.00030375	-0.00008684	-0.00035540	0.00062334	0.00097673	0.00002603	0.00021632	-0.00138947	-0.00160623	-0.00032194	-0.00043371	0.00032991	0.00000089	-0.00066718	0.00057316	-0.00026166	0.00019672	-0.00056957	-0.00056021	0.00069200	0.00060966	-0.00046698	0.00055838	-0.00107515	0.00077868	0.00067659	0.00125472	0.00059926	-0.00017810	0.00049449	-0.00025140	0.00024832	0.00058584	-0.00045856	0.00017911	-0.00106741	-0.00107186	0.00018799	-0.00017770	-0.00036005	0.00023746	0.00054248	-0.00035480	0.00035022	-0.00030160	-0.00041129	0.00044842	0.00010146	0.00059052	-0.00048078	-0.00069816	-0.00012895	-0.00007265	-0.00034513	-0.00070683	-0.00002522	0.00126103	-0.00016353	-0.00103778	-0.00048629	-0.00036275	0.00028920	0.00109369	-0.00016680	-0.00009729	-0.00102958	-0.00012724	-0.00066241	-0.00034530	0.00005088	-0.00052833	-0.00080761	-0.00034966	0.00048879	0.00010392	-0.00002198	-0.00058585	-0.00032167	-0.00086429	0.00044323	-0.00045524	-0.00114378	-0.00047054	-0.00103266	-0.00082313	-0.00111422	0.00211750	0.00029977	-0.00143851	0.00005542	-0.00099474	0.00030008	-0.00249903	-0.00048401	0.00052164	0.00067876	0.00082737	0.00042670	-0.00124760	-0.00010680	-0.00146383	0.00063535	0.00189792	-0.00004528	-0.00215096	-0.00024383	0.00036035	-0.00028674	-0.00172172	0.00010509	0.00161382	-0.00142285	0.00193280	-0.00243669	0.00221827	0.00097262	-0.00075070	0.00272224	-0.00278300	-0.00069235	0.00179778	-0.00117025	0.00043358	-0.00166452	0.00222476	-0.00441112	-0.00148111	-0.00103527	-0.00039926	-0.00094498	-0.00058440	-0.00336243	0.00040973	-0.00114808	-0.00122957	-0.00069422	-0.00270784	-0.00237915	-0.00144794	-0.00130228	-0.00183899	0.00282418	0.00091421	0.00134829	0.00040372	-0.00146413	-0.00297869	-0.00252949	-0.00243321	-0.00101500	0.00107045	0.00134967	-0.00033888	0.00168104	0.00076834	0.00206891	-0.00051731	-0.00184824	-0.00359533	-0.00327903	-0.00080969	0.00108599	-0.00268841	0.00108977	0.00176984	-0.00257995	-0.00113805	-0.00338095	-0.00320978	-0.00141479	0.00031192	-0.00293025	-0.00270016	0.00002635	0.00127874	0.00008672	0.00014429	-0.00126076	-0.00240293	-0.00102002	-0.00025935	0.00057552	0.00021025	0.00082766	-0.00054683	-0.00077665	-0.00354100	-0.00066037	-0.00086464	0.00194597	0.00059897	0.00070385	0.00067491	-0.00186034	0.00040992	-0.00128693	-0.00066445	-0.00037014	-0.00127668	-0.00030132	-0.00021550	-0.00059843	-0.00012561	-0.00212610	0.00071222	-0.00176987	-0.00336177	0.00093463	-0.00299239	0.00056212	-0.00029989	-0.00170194	-0.00053431	0.00119652	-0.00145671	-0.00065498	-0.00146525	-0.00023248	0.00006378	0.00051138	-0.00231884	-0.00193242	-0.00220734	-0.00004881	-0.00028711	-0.00040622	-0.00198312	0.00090261	-0.00131290	-0.00015409	-0.00090088	-0.00088870	-0.00043037	-0.00068546	0.00067881	-0.00037741	-0.00009926	0.00037779	-0.00119674	-0.00029836	-0.00152115	-0.00017340	-0.00107698	0.00158661	0.00024352	-0.00047386	-0.00013444	-0.00045577	0.00048127	0.00074669	0.00055619	-0.00067902	-0.00057967	-0.00061794	0.00009985	-0.00123978	-0.00068488	0.00012198	0.00051039	0.00019386	0.00008887	0.00051217	0.00032008	0.00006870	-0.00017825	0.00026783	0.00018271	0.00014099	0.00032078	-0.00005931	-0.00020498	-0.00014783	-0.00039621	0.00005450	0.00008327	0.00026025	0.00000260	0.00003176	-0.00007576	0.00042886	0.00000655	0.00010866	0.00019374	-0.00024765	0.00049866	0.00033255	0.00032385	0.00007727	-0.00016058	-0.00012428	-21.47483647
-2.4001	-21.47483647	-21.47483647	-21.47483647	-21.47483647	-21.47483647	-21.47483647	-21.47483647	-21.47483647	-21.47483647	-21.47483647	-21.47483647	-21.47483647	-21.47483647	-21.47483647	-21.47483647	-21.47483647	-21.47483647	-21.47483647	-21.47483647	-21.47483647	-21.47483647	-21.47483647	-21.47483647	-21.47483647	-21.47483647	-21.47483647	-21.47483647	-21.47483647	-21.47483647	-21.47483647	-21.47483647	-21.47483647	-1.76354027	0.18424319	0.23587509	-0.03659448	0.04317371	-0.01207354	0.13132100	-0.00470141	-0.04496137	0.02766283	-0.05234539	0.00014964	0.00437614	0.00018124	0.03743969	0.00975253	0.01283641	0.02692087	0.00436469	0.01784095	0.01965495	0.01097004	0.01066685	0.00602665	0.00774369	0.00828765	0.00405699	0.00161330	0.00513865	0.00286100	-0.00316537	-0.00398166	-0.00214500	-0.00098594	-0.00151173	-0.00485773	0.00157238	0.00184169	-0.00033975	-0.00047584	-0.00331416	0.00555719	0.00319911	0.00067239	-0.00261413	-0.00085220	0.00186955	0.00481369	0.00578013	-0.00741312	0.00703438	0.00148446	-0.00405926	0.01259951	-0.00365000	0.00266973	0.00329793	-0.00468828	-0.00196659	0.00151598	0.00327191	0.00360305	-0.00423195	-0.00153203	0.00440510	-0.00009695	-0.00033801	0.00060232	0.00317953	-0.00524578	-0.00296912	-0.00011725	-0.00296457	0.00801787	0.00558061	0.00452212	-0.00104272	-0.00098275	0.00561698	0.00342339	-0.00275825	0.01140576	0.00490662	0.00333387	0.00272849	0.00472381	0.00368635	0.00390633	0.00379732	0.00700298	0.00075229	0.00563543	0.00807210	0.00045346	0.00734134	-0.00094930	0.00315849	0.00406194	0.00178954	0.00009051	0.00140352	0.00119561	0.00038930	-0.00216227	-0.00108635	0.00204261	0.00207283	0.00033642	0.00054475	-0.00106242	-0.00117888	-0.00124314	0.00192086	-0.00172137	-0.00084846	-0.00044598	0.00049840	0.00038462	-0.00080063	-0.00044620	-0.00090580	-0.00073527	-0.00118165	-0.00062487	-0.00091326	-0.00070146	-0.00095666	0.00061767	0.00053003	0.00124923	0.00004415	-0.00092733	-0.00057414	0.00031041	-0.00160833	-0.00002138	0.00024119	-0.00111826	-0.00026872	-0.00033191	-0.00021513	0.00028210	-0.00162509	-0.00039361	0.00015539	-0.00097958	0.00039774	-0.00113898	-0.00037307	0.00012605	-0.00119054	-0.00007169	-0.00058620	0.00042554	-0.00046934	-0.00149610	-0.00003586	0.00283118	0.00114018	0.00092881	-0.00065049	0.00181580	-0.00123636	0.00065670	-0.00018590	0.00155107	-0.00004074	-0.00021804	0.00096395	0.00022631	0.00004847	-0.00031804	0.00079577	-0.00031232	0.00068363	-0.00139716	0.00174013	0.00058861	-0.00030357	-0.00103226	-0.00031965	-0.00039748	-0.00059746	0.00077068	0.00076319	0.00048300	0.00035396	-0.00013028	-0.00016869	0.00024008	0.00025788	-0.00060045	0.00075188	0.00109837	-0.00094445	0.00086129	-0.00094088	0.00077526	0.00027169	0.00092792	0.00004324	0.00085121	-0.00081108	0.00089024	-0.00011112	0.00106745	0.00040687	-0.00010494	-0.00048521	0.00059214	0.00055868	0.00063827	-0.00111678	-0.00062085	0.00051823	0.00143196	0.00028131	-0.00008319	0.00054895	0.00061365	0.00021350	0.00035158	0.00011306	-0.00053554	-0.00164112	0.00002476	-0.00031498	0.00032770	-0.00062168	-0.00014006	0.00037167	0.00010107	0.00078304	0.00020626	0.00018996	0.00060707	-0.00004580	0.00027676	-0.00111529	-0.00072404	-0.00006578	-0.00065583	-0.00078530	-0.00055206	0.00038318	0.00001805	-0.00095729	0.00032192	-0.00080315	0.00037609	0.00013364	-0.00038475	-0.00071215	0.00077604	-0.00032042	-0.00028622	-0.00077372	-0.00024818	-0.00004106	-0.00047161	-0.00089546	-0.00030224	-0.00022329	-0.00049463	0.00011821	0.00021755	0.00164785	-0.00127629	0.00026716	0.00050331	0.00005453	-0.00092378	-0.00074823	-0.00141510	-0.00029861	0.00126375	0.00146335	-0.00010677	-0.00118927	-0.00268667	-0.00038081	-0.00140191	-0.00121156	0.00198773	0.00115097	0.00002789	-0.00117691	-0.00096158	0.00181331	-0.00010980	0.00047678	0.00180604	0.00088745	-0.00058373	0.00010236	-0.00135457	0.00146275	-0.00200188	0.00033522	-0.00289801	-0.00011267	-0.00011487	-0.00155148	0.00170566	0.00148154	0.00052306	0.00049599	0.00079632	0.00134537	-0.00220401	-0.00124144	-0.00117415	0.00146498	0.00368612	0.00099995	-0.00001695	-0.00408153	0.00028238	-0.00104801	0.00038973	-0.00158003	-0.00192409	-0.00042632	-0.00249885	-0.00258634	-0.00251806	-0.00021043	0.00215168	-0.00284490	0.00005321	-0.00000390	0.00420054	0.00106857	-0.00078310	-0.00068461	-0.00203311	-0.00260547	-0.00041914	-0.00143148	-0.00050704	0.00095700	-0.00062600	0.00104232	-0.00284553	0.00202028	0.00001617	0.00014501	-0.00257739	-0.00260998	-0.00190087	0.00084721	0.00122247	-0.00035008	-0.00301089	0.00312871	0.00081726	-0.00336581	0.00030150	0.00208812	0.00087545	0.00033165	-0.00164113	0.00128832	-0.00258660	-0.00146085	-0.00065457	-0.00168605	-0.00208961	-0.00125425	0.00140031	0.00288963	0.00049984	0.00101243	-0.00249822	-0.00094196	-0.00343097	0.00042469	-0.00119340	0.00057060	-0.00064850	-0.00238155	0.00037813	-0.00023564	-0.00018011	-0.00085513	-0.00055499	-0.00078141	-0.00099847	0.00017981	-0.00204679	-0.00077663	-0.00147462	-0.00045849	-0.00082062	0.00164261	-0.00044063	0.00063768	-0.00156554	0.00009047	-0.00121213	-0.00053142	-0.00135727	-0.00003352	0.00027536	0.00031255	-0.00150278	-0.00064479	-0.00017500	-0.00220687	-0.00025967	-0.00145219	-0.00073741	-0.00093841	-0.00211960	-0.00040719	0.00039748	0.00008166	-0.00164991	0.00075650	0.00177226	-0.00057319	-0.00096730	0.00119990	-0.00112251	-0.00182216	-0.00116381	0.00101333	-0.00180661	-0.00103249	-0.00142833	0.00003235	0.00043221	0.00077923	-0.00007399	0.00029881	0.00031578	-0.00017320	0.00056160	-0.00026893	0.00009941	-0.00003626	-0.00057423	-0.00001544	0.00011192	-0.00081903	-0.00100989	0.00031275	-0.00004476	-0.00012805	0.00028385	0.00033107	0.00090307	0.00007357	0.00047434	-0.00002554	0.00016410	0.00040489	0.00028104	0.00046328	-0.00001622	0.00034428	-0.00020080	0.00048838	-0.00012130	-0.00002704	0.00003562	0.00010884	0.00022943	0.00045803	0.00032806	0.00025745	0.00021830	-0.00052147	0.00022411	0.00014369	0.00020586	-0.00020254	-0.00032601	-0.00007578	-21.47483647
-2.3001	-21.47483647	-21.47483647	-21.47483647	-21.47483647	-21.47483647	-21.47483647	-21.47483647	-21.47483647	-21.47483647	-21.47483647	-21.47483647	-21.47483647	-21.47483647	-21.47483647	-21.47483647	-21.47483647	-21.47483647	-21.47483647	-21.47483647	-21.47483647	-21.47483647	-21.47483647	-21.47483647	-21.47483647	-21.47483647	-21.47483647	-21.47483647	-21.47483647	-21.47483647	-21.47483647	-21.47483647	-21.47483647	1.36531634	0.05178243	-0.14966459	-0.01722565	0.11105331	-0.00273195	0.15700041	-0.06813282	0.00583924	-0.02411591	-0.02845652	0.01561969	0.04321745	0.00733524	0.02530287	0.01107180	0.01590133	0.03519442	-0.00251832	0.01995530	0.02022052	0.01527604	0.01653205	0.01142162	0.01408934	0.01451697	0.01366242	0.00670869	0.01130073	0.00774350	0.00614608	0.00197806	0.00421599	0.00336637	-0.00141154	-0.00267985	0.00240751	0.00106929	-0.00422274	-0.00180866	-0.00230893	-0.00076312	-0.00423242	0.00245972	0.00302855	-0.00235491	0.00349530	0.00858719	0.00035870	0.00699948	-0.00916131	-0.00289750	-0.01089709	0.00449429	-0.00005591	-0.00285816	-0.00286052	-0.00574785	0.00105959	0.00362528	0.00206310	0.00201811	-0.00594428	-0.00143862	0.00239797	0.00024130	-0.00469489	0.00210425	0.00437296	-0.00583891	0.00691632	0.00225931	-0.00168917	0.00533524	0.00485565	0.00244697	-0.00738412	0.00201898	-0.00142085	0.00433034	0.00049235	0.01328523	0.00986427	0.00818113	0.00007305	0.00449633	0.00160701	0.00583084	0.00091811	0.00093098	-0.00367574	0.00359563	0.00898542	0.00694566	0.01379643	0.00496681	0.00357615	0.00538850	0.00117513	0.00299969	-0.00000811	-0.00049082	0.00099147	-0.00162003	-0.00150476	0.00081727	0.00216515	-0.00022073	0.00165768	-0.00117247	-0.00141551	-0.00240280	-0.00024697	-0.00061485	-0.00028386	0.00041699	-0.00081073	0.00116073	-0.00086938	-0.00002458	-0.00067311	-0.00023481	-0.00084748	-0.00086776	0.00040176	-0.00025565	-0.00127020	0.00010189	-0.00016019	0.00125535	-0.00110874	-0.00167690	-0.00067121	0.00040480	0.00048715	0.00011760	0.00057108	0.00047533	0.00001620	0.00016319	-0.00091020	-0.00010250	0.00008760	0.00087735	0.00048041	-0.00020601	0.00082690	0.00086929	0.00064466	0.00123273	-0.00007062	-0.00047380	-0.00038340	-0.00014290	0.00159883	0.00071206	0.00130908	0.00040540	0.00130622	-0.00075657	0.00099481	0.00167995	0.00088176	0.00009928	0.00015063	-0.00002543	0.00034835	-0.00042282	0.00059907	0.00241835	-0.00049418	-0.00018184	0.00089097	0.00043430	0.00058573	-0.00058872	0.00125903	0.00144115	0.00024612	-0.00031400	-0.00039759	0.00127814	0.00062581	0.00155464	0.00098079	0.00133999	0.00095637	-0.00065276	0.00110617	0.00181570	-0.00038312	-0.00027480	0.00038510	0.00163939	0.00055930	0.00016695	-0.00023959	0.00011993	-0.00026959	0.00078638	0.00069648	-0.00042274	-0.00018935	0.00062266	0.00010651	-0.00036306	-0.00099778	0.00044137	0.00067578	0.00147922	0.00054979	0.00032747	-0.00077836	0.00030242	0.00121138	0.00092313	0.00010796	-0.00048786	-0.00023952	-0.00077591	-0.00031335	0.00060750	0.00005509	0.00026784	-0.00155941	-0.00027767	0.00046254	0.00013835	-0.00002871	-0.00004911	0.00062689	0.00071050	0.00087406	0.00039590	0.00045903	-0.00027771	0.00016526	0.00020291	0.00014728	-0.00051918	0.00001220	-0.00039864	-0.00040141	-0.00013402	0.00063754	-0.00012535	0.00018425	-0.00005173	-0.00003052	-0.00062540	0.00040370	0.00005595	0.00008721	0.00047543	-0.00065222	-0.00009325	0.00004212	0.00012176	-0.00010829	0.00097701	-0.00025712	0.00032316	-0.00042267	-0.00052605	0.00166211	-0.00024245	0.00138458	-0.00151137	0.00121075	-0.00072179	0.00036448	-0.00088995	0.00093064	-0.00065046	-0.00139206	0.00079323	0.00201191	-0.00049163	0.00022575	0.00077959	-0.00013162	-0.00074438	-0.00042442	0.00292075	0.00109065	0.00029134	0.00005964	0.00024691	0.00282773	-0.00136264	0.00232038	0.00154555	0.00164444	-0.00129665	0.00023324	-0.00000265	0.00044819	-0.00075284	0.00122419	-0.00113372	0.00050988	0.00165515	-0.00194234	0.00227172	0.00075517	0.00030141	0.00158349	0.00123578	0.00295506	-0.00097399	-0.00064277	-0.00096002	-0.00005204	0.00246356	-0.00000360	-0.00033755	-0.00146638	-0.00010424	0.00318839	0.00096862	0.00000715	0.00233396	0.00136884	-0.00178258	0.00230942	-0.00086453	-0.00098753	-0.00084283	-0.00067920	-0.00015448	0.00191041	0.00477067	0.00241021	0.00134256	0.00185121	0.00131306	-0.00190052	-0.00038614	-0.00036603	-0.00040425	0.00042232	-0.00241093	0.00279728	-0.00016003	0.00167450	0.00130917	-0.00206511	-0.00013344	-0.00214855	-0.00150092	0.00098367	-0.00085146	0.00005274	-0.00156460	-0.00074635	-0.00010658	-0.00213892	-0.00089826	-0.00090019	0.00018323	-0.00088133	-0.00302633	0.00131074	0.00110589	0.00047921	-0.00061518	-0.00150465	-0.00212909	-0.00152448	-0.00114172	0.00342576	0.00127874	-0.00039227	0.00011558	-0.00060796	-0.00167761	0.00010259	0.00012509	0.00045882	-0.00005232	-0.00063964	0.00001055	-0.00059486	0.00177958	0.00026721	0.00068317	-0.00012916	-0.00073019	-0.00041094	-0.00140743	-0.00057396	0.00033737	-0.00162805	0.00052384	0.00036341	0.00000398	0.00061961	-0.00027624	0.00176253	-0.00104204	-0.00216529	-0.00051953	0.00098169	0.00013866	-0.00144963	-0.00069073	0.00115965	-0.00054808	0.00005874	-0.00032215	-0.00051766	-0.00142835	-0.00068889	0.00088363	0.00165200	0.00091087	0.00115328	-0.00171168	0.00030503	-0.00009144	0.00079366	0.00070659	0.00142770	0.00336948	-0.00061839	0.00108744	0.00125842	0.00077824	0.00057990	-0.00067481	0.00095932	0.00135947	0.00064501	-0.00042092	-0.00044184	-0.00024965	0.00137372	0.00041643	0.00068039	0.00048102	-0.00004333	0.00051595	0.00011518	0.00047717	-0.00056422	-0.00032269	-0.00035375	-0.00002167	-0.00010311	0.00067950	0.00068797	0.00083586	0.00071406	0.00033756	0.00040037	0.00040263	0.00030464	0.00021492	0.00033218	0.00000890	-0.00001035	0.00020762	0.00049428	0.00038857	-0.00033215	0.00055153	0.00026044	0.00030371	0.00075019	0.00007522	-0.00005207	0.00022551	0.00018256	0.00064226	0.00021919	-0.00009839	0.00031033	0.00002365	-0.00008334	-21.47483647
-2.2001	-21.47483647	-21.47483647	-21.47483647	-21.47483647	-21.47483647	-21.47483647	-21.47483647	-21.47483647	-21.47483647	-21.47483647	-21.47483647	-21.47483647	-21.47483647	-21.47483647	-21.47483647	-21.47483647	-21.47483647	-21.47483647	-21.47483647	-21.47483647	-21.47483647	-21.47483647	-21.47483647	-21.47483647	-21.47483647	-21.47483647	-21.47483647	-21.47483647	-21.47483647	-21.47483647	-21.47483647	-21.47483647	0.08190864	0.60100135	0.03691735	0.08429542	0.04496297	-0.04880382	0.05115866	0.02540769	-0.03169183	0.01355481	-0.02193724	0.02918465	-0.00605913	0.06348920	0.03459415	0.02306411	0.01617370	0.01767953	0.00572108	0.01505066	0.02041885	0.01398139	0.01921707	0.01912177	0.02444939	0.02307393	0.02220505	0.01709929	0.02411096	0.01728116	0.01234648	0.01101285	0.00863188	0.00827621	0.00088595	0.00299308	0.00193291	0.00318163	-0.00205638	-0.00127762	0.00026210	-0.00024400	-0.00037081	0.00133699	0.00009550	-0.00014512	0.00021346	-0.00463080	0.00920311	0.01450316	-0.00207356	0.00285520	-0.00301979	0.00331068	0.00081747	0.00174207	0.00216647	-0.00587134	-0.00111381	-0.00041727	-0.00191217	0.00170110	-0.00113340	-0.00772827	0.00131377	-0.00053101	-0.00329034	0.00039988	0.00057122	-0.00590273	0.00068195	0.00049629	-0.00086177	0.00458275	0.00260113	-0.00025497	-0.00664647	-0.00140866	-0.00119661	0.00327046	-0.00020588	0.01223484	0.00884506	0.00638432	0.00550453	0.00434452	0.00639320	0.00950840	0.00517773	0.00663121	0.00157180	0.00744423	0.01131512	0.00839905	0.01396651	0.00597704	0.00728143	0.00251675	0.00256164	0.00092829	-0.00126526	0.00081038	-0.00299557	-0.00223703	0.00153296	0.00288738	0.00129707	-0.00161847	0.00011505	0.00074556	-0.00217312	0.00009012	0.00119682	0.00061747	-0.00089602	-0.00134663	0.00014084	0.00082369	-0.00001593	-0.00052418	-0.00002377	-0.00019749	-0.00247999	-0.00034172	-0.00154395	-0.00115447	-0.00162965	0.00075597	-0.00139152	0.00135549	-0.00020465	-0.00057561	-0.00028478	0.00157551	-0.00149604	0.00080737	-0.00087613	-0.00075331	0.00062631	-0.00049345	-0.00067006	-0.00036701	-0.00137074	0.00117117	-0.00084344	-0.00125309	-0.00002422	-0.00012016	0.00008301	0.00040521	0.00002287	0.00072510	-0.00027549	0.00013373	-0.00030637	0.00098715	0.00035414	-0.00043550	-0.00016583	-0.00088933	0.00034483	0.00219107	0.00032563	0.00080944	-0.00118900	0.00080440	-0.00041323	-0.00149879	-0.00091790	0.00089538	-0.00080356	-0.00044318	0.00044723	0.00029535	-0.00015855	-0.00068519	-0.00016875	0.00018991	-0.00111293	-0.00016964	-0.00002654	0.00075039	0.00033335	0.00042463	0.00018068	0.00079590	-0.00023021	-0.00110545	0.00148805	0.00071870	-0.00010532	-0.00077910	0.00104725	0.00105063	-0.00073591	0.00125138	-0.00176358	-0.00004119	-0.00066061	-0.00012304	-0.00017783	-0.00023426	-0.00085307	0.00080500	-0.00049508	0.00085633	-0.00000732	0.00048546	0.00040913	0.00098756	-0.00048653	0.00078620	-0.00063097	-0.00021689	-0.00007236	0.00061813	0.00049272	0.00014810	0.00088653	-0.00034296	0.00069936	-0.00013252	-0.00096239	0.00067941	-0.00062922	-0.00022075	-0.00002461	0.00000709	-0.00001226	0.00006291	0.00000564	0.00020180	0.00007298	-0.00004490	-0.00057679	-0.00025645	0.00024845	0.00035126	-0.00028584	-0.00077780	-0.00024669	-0.00106522	-0.00045068	-0.00056466	-0.00012533	0.00018208	-0.00045296	-0.00036825	-0.00040929	-0.00063532	-0.00036165	-0.00009509	-0.00011173	-0.00019123	-0.00008635	-0.00005751	-0.00103863	0.00019596	-0.00039359	-0.00002091	-0.00025534	-0.00026922	-0.00008775	-0.00014769	0.00013410	0.00001316	0.00086622	-0.00089944	-0.00036462	-0.00030346	-0.00102874	-0.00050364	0.00033278	-0.00066018	-0.00118194	0.00078523	0.00102071	-0.00094418	-0.00075040	0.00127527	-0.00082444	-0.00153139	-0.00033766	0.00091893	-0.00032890	0.00031949	-0.00006599	-0.00129347	0.00028394	-0.00070347	0.00030397	0.00063099	0.00127770	-0.00118793	0.00079365	-0.00004962	0.00099349	-0.00047695	0.00270900	-0.00132281	-0.00055654	0.00012734	-0.00086870	0.00022962	0.00103343	-0.00070411	0.00054514	0.00049577	0.00036865	-0.00155200	-0.00090868	-0.00264417	-0.00071199	0.00222499	-0.00211387	0.00064956	-0.00073166	0.00000246	-0.00039142	0.00019539	-0.00304824	-0.00182625	0.00086610	-0.00221134	-0.00177692	-0.00173178	-0.00089921	-0.00205148	-0.00161348	-0.00068781	0.00103852	0.00065267	0.00164071	-0.00255090	0.00007560	0.00006671	-0.00283173	-0.00066436	-0.00431763	-0.00044973	0.00012322	-0.00082248	-0.00176659	0.00126608	0.00122717	0.00078047	-0.00134886	-0.00332857	-0.00426976	-0.00279125	0.00129486	-0.00255472	-0.00067900	-0.00125832	0.00119756	0.00173980	-0.00147978	-0.00183547	-0.00032757	0.00006323	0.00123555	-0.00159670	-0.00023876	0.00123549	0.00051890	-0.00031625	-0.00188792	-0.00027366	-0.00182669	-0.00106207	-0.00016811	-0.00190323	0.00090891	0.00195680	-0.00076971	-0.00047980	-0.00138347	-0.00055440	-0.00156975	-0.00060094	-0.00160786	0.00170881	-0.00052674	-0.00165382	0.00063723	-0.00052424	-0.00058990	0.00003364	0.00133913	-0.00234868	0.00018040	-0.00193269	-0.00142875	-0.00000716	0.00048620	-0.00075645	-0.00055310	-0.00101133	-0.00040898	-0.00000446	-0.00224239	-0.00165560	0.00111909	-0.00068086	-0.00042348	-0.00045746	0.00021172	-0.00112263	-0.00057534	-0.00030604	0.00035645	-0.00188995	-0.00033973	0.00037920	-0.00036282	0.00076878	-0.00066147	-0.00055074	-0.00132407	-0.00031563	-0.00066293	-0.00158004	0.00093929	-0.00012135	-0.00216765	-0.00064400	-0.00060194	-0.00220240	-0.00032926	-0.00209963	0.00007577	0.00061527	-0.00069993	-0.00008070	-0.00116643	-0.00055003	-0.00080345	0.00032653	-0.00000526	0.00116277	-0.00064378	0.00044308	-0.00031565	-0.00020974	-0.00074946	-0.00047189	0.00013020	-0.00052536	-0.00077747	-0.00030153	0.00003940	0.00038172	-0.00034120	-0.00043959	-0.00036104	-0.00023292	-0.00005889	-0.00005262	-0.00037480	-0.00035291	0.00004231	-0.00028046	0.00050811	-0.00031614	-0.00053994	-0.00015672	0.00004553	0.00003794	0.00023649	-0.00005970	-0.00064882	0.00018557	-0.00011235	-0.00007762	0.00004030	-0.00034423	0.00006758	-0.00025055	-0.00036220	-21.47483647
-2.1001	-21.47483647	-21.47483647	-21.47483647	-21.47483647	-21.47483647	-21.47483647	-21.47483647	-21.47483647	-21.47483647	-21.47483647	-21.47483647	-21.47483647	-21.47483647	-21.47483647	-21.47483647	-21.47483647	-21.47483647	-21.47483647	-21.47483647	-21.47483647	-21.47483647	-21.47483647	-21.47483647	-21.47483647	-21.47483647	-21.47483647	-21.47483647	-21.47483647	-21.47483647	-21.47483647	-21.47483647	-21.47483647	0.51093949	0.20995103	0.14371298	0.03723972	0.02993949	0.06193686	0.19571505	-0.01453094	-0.03098503	0.00022273	0.03432815	-0.02999891	-0.00301071	0.02470923	0.01424038	0.03802162	0.03140253	0.02203910	0.01165719	0.02366968	0.02523118	0.01116731	0.01310607	0.01164037	0.01968462	0.01768011	0.01654465	0.01720414	0.02680893	0.02474958	0.02690413	0.02670662	0.02363859	0.02593875	0.02106975	0.02485612	0.02447699	0.01661354	0.01469209	0.01596044	0.01051381	0.01210525	0.00840726	0.00697813	0.00297855	0.00733230	-0.00346689	-0.00960927	0.00178590	0.01434433	-0.00232266	0.00022416	0.00066862	-0.00152122	0.00080393	-0.00439831	0.00010041	-0.01126993	-0.00195154	-0.00206959	0.00072223	0.00594511	-0.00210977	-0.00208029	0.00103926	-0.00137633	0.00081704	-0.00202061	-0.00226309	-0.00490375	0.00533518	-0.00068448	-0.00268576	0.00172476	0.00194959	0.00298544	-0.00402652	0.00470186	0.00071564	0.00653410	-0.00103084	0.01543417	0.00976823	0.00716994	0.00514100	0.00339404	0.00661847	0.00688223	0.00532365	0.01198272	0.00373524	0.01019738	0.01092992	0.00802199	0.01279287	0.00318987	0.00481180	0.00488489	-0.00008840	0.00108261	-0.00029944	-0.00029391	0.00005552	-0.00092674	-0.00053030	0.00207746	0.00378821	-0.00130827	0.00036513	0.00046457	-0.00068434	-0.00213618	0.00132036	-0.00070698	-0.00127269	-0.00093306	-0.00136368	0.00196893	-0.00030285	0.00014782	-0.00041324	-0.00026356	-0.00187411	-0.00117059	-0.00092991	-0.00026407	-0.00045376	0.00012576	-0.00026059	0.00078541	-0.00087187	-0.00200396	0.00019158	-0.00140055	-0.00025220	0.00137417	-0.00067289	-0.00117064	-0.00044360	-0.00074618	-0.00031078	0.00193892	-0.00091932	-0.00014046	-0.00019269	-0.00106466	-0.00085859	-0.00022775	0.00115412	-0.00023187	0.00087702	-0.00057385	0.00014177	0.00026166	0.00009694	0.00047954	0.00025595	0.00068811	0.00186322	-0.00187548	0.00170063	0.00155342	-0.00034033	0.00176642	-0.00057265	0.00030695	-0.00075638	-0.00149301	-0.00007140	0.00032747	-0.00010658	-0.00006230	0.00069049	0.00000198	0.00116519	-0.00064502	0.00079484	-0.00071752	-0.00013779	-0.00064576	-0.00022813	-0.00008033	0.00055320	0.00117718	-0.00039274	0.00110078	0.00094474	-0.00110643	0.00061635	0.00091131	0.00046054	-0.00005984	0.00087200	-0.00033900	0.00017646	0.00070656	-0.00167256	-0.00004720	-0.00070407	-0.00062513	0.00110034	0.00010846	-0.00007586	0.00033457	-0.00131948	-0.00028955	-0.00042590	-0.00121757	-0.00016609	0.00055728	0.00094557	0.00090104	-0.00077362	0.00047941	-0.00019145	0.00080657	0.00027116	-0.00032059	-0.00025044	-0.00065809	0.00024614	0.00002399	-0.00029926	-0.00040093	-0.00133140	-0.00040937	0.00030292	-0.00019083	0.00015157	0.00036067	0.00147910	0.00045530	0.00002216	0.00034513	-0.00029573	-0.00034987	-0.00052917	-0.00049539	-0.00000771	-0.00081906	0.00020143	-0.00139638	-0.00036569	-0.00047516	0.00080981	-0.00043971	-0.00046277	-0.00074685	-0.00074988	0.00010371	0.00034240	0.00049290	-0.00024021	0.00028111	-0.00067780	-0.00031866	-0.00012870	0.00037094	0.00048468	0.00032343	-0.00063755	-0.00037230	-0.00028347	-0.00055503	0.00013620	-0.00104688	-0.00010708	-0.00103505	-0.00030150	-0.00085241	-0.00023400	-0.00135245	-0.00072754	-0.00153340	-0.00141632	0.00089629	0.00059835	-0.00152984	-0.00055276	-0.00005217	-0.00070052	-0.00014157	-0.00095270	-0.00002160	-0.00194704	-0.00145246	-0.00103232	-0.00130313	-0.00054094	-0.00012759	0.00091588	0.00089319	0.00080470	-0.00076250	-0.00047082	-0.00155277	-0.00009956	-0.00206697	0.00070845	-0.00142400	0.00000067	0.00007927	-0.00253573	0.00129698	0.00115514	-0.00106118	0.00167991	-0.00205015	0.00060514	0.00166809	-0.00212436	-0.00144260	-0.00146376	0.00371018	-0.00135085	-0.00116056	-0.00213296	-0.00152574	0.00032659	-0.00074769	-0.00289074	-0.00157867	-0.00169831	-0.00132371	-0.00263169	-0.00054049	0.00052406	-0.00141715	0.00055506	-0.00002606	0.00091126	0.00379066	0.00205369	-0.00245882	0.00199896	0.00059933	-0.00291587	-0.00124718	-0.00095397	0.00037471	-0.00083699	-0.00101401	0.00227215	-0.00019685	-0.00014603	-0.00141126	-0.00238704	-0.00345129	-0.00310279	-0.00336498	0.00003066	0.00167424	0.00094643	0.00073953	0.00249488	0.00077579	-0.00252853	-0.00262991	-0.00015117	-0.00120717	-0.00018862	-0.00148529	-0.00120359	-0.00211313	0.00060718	0.00062710	-0.00295953	-0.00428348	0.00110749	-0.00029427	0.00218192	-0.00105372	-0.00208197	0.00023123	-0.00060347	-0.00067700	0.00196323	-0.00081759	0.00068797	-0.00091517	-0.00290817	0.00007488	0.00059393	0.00065914	0.00082321	-0.00121998	0.00048605	-0.00241703	0.00100700	-0.00190649	-0.00096124	-0.00026972	-0.00067444	0.00066158	0.00038661	-0.00105921	0.00024017	-0.00239616	0.00038335	-0.00099021	-0.00283595	-0.00063216	-0.00026886	0.00001484	-0.00019844	-0.00055386	0.00020417	0.00002621	0.00068549	-0.00097486	-0.00007479	-0.00044139	0.00001303	-0.00215663	0.00142154	-0.00173286	-0.00096827	-0.00118253	-0.00009147	-0.00148542	-0.00116368	0.00051755	-0.00049826	-0.00034543	-0.00015834	-0.00016836	-0.00007471	-0.00151403	-0.00084111	-0.00080439	-0.00149172	0.00026228	0.00019784	0.00064428	-0.00059205	0.00027498	-0.00035265	0.00012840	-0.00026727	0.00051615	-0.00138150	-0.00033624	-0.00004697	0.00015460	-0.00083371	-0.00074659	0.00039013	-0.00067971	-0.00006845	-0.00033023	0.00031118	0.00013103	-0.00005129	-0.00002520	-0.00032666	0.00014597	0.00005604	0.00044762	-0.00023879	-0.00064175	0.00004732	-0.00045778	0.00003743	-0.00026185	-0.00003615	0.00026318	-0.00005884	-0.00004290	0.00025315	0.00063029	0.00023011	0.00018693	-0.00051539	0.00004842	0.00010248	-0.00010014	-0.00000634	-0.00015494	-0.00017101	-21.47483647
-2.0001	-21.47483647	-21.47483647	-21.47483647	-21.47483647	-21.47483647	-21.47483647	-21.47483647	-21.47483647	-21.47483647	-21.47483647	-21.47483647	-21.47483647	-21.47483647	-21.47483647	-21.47483647	-21.47483647	-21.47483647	-21.47483647	-21.47483647	-21.47483647	-21.47483647	-21.47483647	-21.47483647	-21.47483647	-21.47483647	-21.47483647	-21.47483647	-21.47483647	-21.47483647	-21.47483647	-21.47483647	-21.47483647	-0.20635835	-0.21578423	-0.20789755	0.05834419	-0.03337260	0.13296863	0.08103737	-0.01060656	0.02864391	0.05884956	-0.00867354	0.01050403	0.01003565	0.03278180	0.02917416	0.03540749	0.03005068	0.02800701	0.01189417	0.02531357	0.04428848	0.02156593	0.02511421	0.02135269	0.03031666	0.02394168	0.02248574	0.01775856	0.02244936	0.02027042	0.01737769	0.02252418	0.03051734	0.03009839	0.03029058	0.03128065	0.03957474	0.03340242	0.03032913	0.02989312	0.02690650	0.02748540	0.02507065	0.02102269	0.00965192	0.01290781	0.00980353	0.01307649	0.00477906	0.02027904	-0.00589418	-0.01550947	0.00406657	0.00022623	0.00004463	-0.01150691	0.00002423	-0.00346983	-0.01066428	-0.00098351	0.00092227	0.00276694	-0.00538771	-0.00412031	0.00286576	-0.00008192	-0.00066200	-0.00274707	0.00358210	-0.00626214	0.00208738	-0.00072234	-0.00341363	0.00553363	0.00497653	0.00063738	-0.00226298	0.00522373	0.00404949	0.00948255	0.00139346	0.01326469	0.00785661	0.00554989	0.00061431	0.00792305	0.00836375	0.00790896	0.00854139	0.01059794	0.00453348	0.01406327	0.01183411	0.00731614	0.01329404	0.00491484	0.00444307	0.00572287	-0.00077682	0.00407124	0.00055837	0.00078639	0.00048514	-0.00384316	0.00051464	0.00182599	0.00432818	-0.00098444	0.00018440	-0.00097392	-0.00016821	-0.00002150	0.00101075	-0.00041305	-0.00020663	-0.00067026	-0.00057744	0.00195205	-0.00067999	-0.00110887	-0.00198585	0.00013975	-0.00011834	-0.00114326	-0.00052447	-0.00106765	-0.00205389	-0.00082340	-0.00220490	0.00197794	-0.00001752	-0.00129412	-0.00054285	-0.00162974	0.00102900	0.00054651	0.00082621	0.00005056	0.00130522	-0.00078939	-0.00090516	-0.00013728	-0.00035128	0.00029017	0.00074191	-0.00149670	0.00028068	-0.00035386	0.00016541	0.00055777	0.00070563	-0.00099376	0.00052421	-0.00031361	0.00078856	0.00075206	-0.00002818	0.00118889	0.00026349	0.00000549	0.00003604	0.00141595	-0.00045427	0.00102895	-0.00069437	0.00079923	-0.00067213	-0.00143492	-0.00003236	0.00000535	-0.00001235	0.00054176	-0.00112594	0.00113182	-0.00110073	-0.00143617	0.00012864	0.00109992	-0.00014923	-0.00049437	-0.00139710	0.00001206	-0.00057259	0.00133756	0.00070235	0.00037528	0.00037504	-0.00131781	-0.00022657	0.00039829	0.00028187	-0.00027840	0.00006245	0.00072726	-0.00094017	0.00045342	-0.00110555	0.00022195	0.00027059	0.00010357	0.00045968	0.00026057	-0.00155192	0.00015805	0.00057022	-0.00104519	0.00002390	-0.00104775	-0.00079415	0.00027520	-0.00093380	-0.00019522	-0.00110294	-0.00024869	-0.00065154	0.00109900	-0.00104640	-0.00019346	0.00001163	-0.00068681	-0.00044706	0.00044465	-0.00085185	-0.00039101	-0.00160622	-0.00013502	-0.00070432	0.00036548	-0.00049641	-0.00009524	0.00006119	0.00009934	0.00003733	0.00020335	0.00064267	0.00083658	0.00012324	-0.00065750	-0.00035917	-0.00056545	-0.00010616	-0.00054286	-0.00021437	-0.00085925	0.00057166	-0.00010766	-0.00024040	-0.00094951	-0.00096922	-0.00018908	-0.00001152	0.00032306	-0.00029661	-0.00012172	-0.00219148	0.00086842	-0.00078688	-0.00022424	0.00031344	0.00017597	-0.00040730	-0.00104944	-0.00053697	0.00047368	0.00028511	-0.00060561	-0.00004821	-0.00089482	-0.00016825	-0.00104698	-0.00160205	-0.00076779	0.00052060	-0.00138723	-0.00088591	0.00034700	-0.00036348	-0.00045071	-0.00060320	0.00006985	-0.00047018	-0.00163037	-0.00215326	0.00116686	0.00002585	-0.00044539	0.00115797	0.00053255	-0.00150306	0.00047066	0.00206022	-0.00018047	0.00114082	-0.00047447	0.00083662	-0.00306632	-0.00157941	-0.00162344	0.00150007	-0.00428163	-0.00123723	-0.00013491	0.00005830	0.00018727	0.00023095	-0.00085819	0.00115717	-0.00105639	0.00077420	-0.00001819	0.00034431	-0.00289074	-0.00140509	0.00045063	-0.00031255	-0.00047697	-0.00482600	0.00125227	0.00008074	0.00013291	-0.00251563	-0.00231872	-0.00142879	-0.00128188	-0.00090592	-0.00154421	-0.00261832	-0.00278016	-0.00203364	0.00020885	0.00264292	0.00331641	0.00294095	0.00020658	-0.00012449	0.00243208	-0.00170683	-0.00012009	-0.00040213	0.00043419	-0.00230096	-0.00055617	-0.00146481	-0.00086746	0.00011870	-0.00036761	-0.00111869	-0.00019392	-0.00197369	-0.00342772	0.00023064	0.00163281	0.00037132	-0.00153370	-0.00216485	-0.00111113	-0.00330540	-0.00196216	-0.00217416	0.00261834	-0.00042928	-0.00164892	-0.00079851	-0.00062943	0.00050481	0.00047038	-0.00151941	-0.00204275	-0.00247242	0.00165198	0.00075291	-0.00157753	0.00059338	-0.00220840	0.00123973	0.00002990	0.00260250	-0.00085963	-0.00003947	0.00273257	-0.00125605	0.00125193	-0.00034797	0.00178771	0.00233429	-0.00060236	0.00040907	0.00053226	0.00245181	-0.00008002	0.00164088	-0.00045746	-0.00093471	-0.00122207	0.00065789	-0.00103032	0.00071774	-0.00078670	0.00041711	-0.00079373	-0.00136344	-0.00039759	0.00258811	0.00015041	-0.00009137	0.00013486	0.00001022	0.00053419	0.00078838	-0.00038871	0.00138775	-0.00060990	-0.00006810	-0.00157965	0.00114094	-0.00004832	0.00088818	-0.00103526	-0.00059091	0.00045076	0.00027025	-0.00113111	0.00123591	0.00142545	-0.00070295	-0.00079356	-0.00002550	-0.00014039	0.00001115	-0.00164209	0.00013668	-0.00041067	0.00094786	-0.00038228	-0.00023693	0.00163914	0.00055344	0.00027409	0.00083848	0.00103463	-0.00030401	-0.00026504	-0.00061324	0.00004966	-0.00008316	-0.00037947	0.00028544	0.00027836	-0.00022444	-0.00083281	0.00043943	0.00025216	0.00021140	0.00057035	0.00004008	0.00034388	0.00010984	-0.00007974	-0.00077224	-0.00060830	-0.00018262	0.00013411	-0.00000255	-0.00034389	-0.00010853	-0.00021502	0.00006718	0.00015409	0.00025823	-0.00004849	-0.00017648	0.00043153	-0.00026175	0.00032251	0.00028597	0.00027416	0.00042382	-0.00002725	0.00022922	-21.47483647
-1.9001	-21.47483647	-21.47483647	-21.47483647	-21.47483647	-21.47483647	-21.47483647	-21.47483647	-21.47483647	-21.47483647	-21.47483647	-21.47483647	-21.47483647	-21.47483647	-21.47483647	-21.47483647	-21.47483647	-21.47483647	-21.47483647	-21.47483647	-21.47483647	-21.47483647	-21.47483647	-21.47483647	-21.47483647	-21.47483647	-21.47483647	-21.47483647	-21.47483647	-21.47483647	-21.47483647	-21.47483647	-21.47483647	-0.01324673	0.16616620	0.39480311	-0.13392872	0.05230220	0.14753609	0.04548439	0.02671284	-0.02882954	0.08521909	-0.02639258	-0.03761117	0.02739542	0.01804236	0.00057989	0.04181232	0.02936860	0.03496385	0.01225050	0.02787865	0.04588024	0.01999936	0.02778340	0.02333191	0.02451280	0.02365098	0.02204010	0.02010609	0.02817322	0.02015157	0.01771450	0.01508282	0.02012645	0.01937969	0.01427948	0.01398837	0.01837953	0.01436632	0.01482606	0.01873916	0.01985533	0.02084826	0.02131234	0.01825925	0.02126947	0.01869879	0.01413665	0.00570419	0.01107136	0.01975883	0.00253013	-0.00749193	-0.01138937	0.00397868	-0.00027805	-0.00725300	0.00515573	-0.00547271	-0.00501094	-0.00437566	-0.00435244	-0.00133250	-0.00142233	-0.00342992	-0.00038630	0.00599042	-0.00292000	-0.00371291	-0.00076679	-0.00567669	-0.00004174	-0.00350030	-0.00353335	0.00177918	-0.00234350	-0.00218580	-0.00649091	-0.00183459	-0.00514957	-0.00200965	-0.00294093	0.00516680	0.00039313	-0.00089149	-0.00458176	-0.00682997	-0.00708391	-0.00440472	-0.00956264	-0.00460749	-0.00888700	-0.00549182	0.00059421	-0.00564685	0.00442532	-0.00297687	0.00099074	0.00062857	0.00144597	0.00011503	-0.00017820	0.00271954	0.00011220	-0.00258776	-0.00008857	0.00064599	0.00294019	-0.00044500	0.00010477	-0.00055010	-0.00120851	-0.00237805	0.00145005	-0.00116553	-0.00373390	-0.00142115	-0.00095810	0.00018812	0.00056719	-0.00149712	-0.00260509	-0.00057447	-0.00151880	-0.00118921	-0.00156763	-0.00005020	-0.00233055	-0.00047335	-0.00114046	-0.00064902	0.00004207	-0.00020749	0.00031984	0.00023628	-0.00091448	-0.00133760	0.00020449	-0.00074352	0.00086418	-0.00031294	-0.00045537	0.00057674	-0.00144754	-0.00072843	0.00008416	-0.00114395	-0.00025759	-0.00056370	-0.00035330	0.00092599	-0.00033472	-0.00084759	-0.00003062	-0.00001995	-0.00049246	-0.00068871	0.00030175	0.00165929	0.00108445	-0.00048573	0.00065267	0.00141830	-0.00115810	-0.00075106	-0.00162906	-0.00051284	-0.00113968	-0.00067785	-0.00039141	0.00054660	0.00011905	0.00020733	-0.00064343	0.00028018	0.00080038	-0.00156358	-0.00020628	-0.00063525	0.00041391	-0.00131200	0.00012892	0.00150541	0.00024350	0.00055344	0.00133079	0.00035487	0.00114231	-0.00135964	0.00059399	-0.00014381	-0.00154888	-0.00003097	0.00044895	-0.00050490	0.00099384	-0.00011629	-0.00169612	0.00018516	-0.00042403	0.00019557	-0.00010841	0.00016477	0.00043810	0.00142456	0.00030492	0.00094418	-0.00027952	0.00041447	0.00036352	0.00071036	-0.00042031	0.00047985	-0.00059464	0.00026504	0.00004482	0.00055934	0.00048832	0.00008881	0.00081866	-0.00017987	0.00013181	0.00005001	0.00090747	0.00002704	-0.00085158	0.00006029	0.00057986	0.00057767	-0.00024101	0.00011511	0.00135109	0.00057504	0.00077895	0.00047054	0.00092393	-0.00027078	0.00015281	0.00030019	0.00005801	-0.00106414	0.00049414	-0.00029748	-0.00050467	-0.00030042	-0.00004101	0.00072842	-0.00018553	-0.00072493	0.00044408	-0.00025453	-0.00016607	-0.00021377	-0.00136895	0.00062545	-0.00083906	-0.00041637	-0.00030726	-0.00006988	-0.00031345	0.00008852	-0.00040458	-0.00031781	-0.00029473	0.00020484	0.00048335	0.00000507	0.00064138	-0.00122725	0.00192082	-0.00089144	-0.00085047	-0.00016718	0.00104791	-0.00096677	-0.00173462	0.00153054	0.00051554	0.00008779	-0.00116596	-0.00091251	-0.00042926	-0.00050511	-0.00056862	0.00152117	0.00179096	-0.00067036	0.00053249	-0.00047197	0.00042125	-0.00109474	0.00067007	0.00219204	0.00074152	0.00077875	0.00346634	0.00206075	0.00087110	-0.00235358	0.00294857	0.00003526	-0.00145823	0.00133945	0.00079328	0.00218724	0.00226907	0.00045957	0.00082829	0.00102805	0.00107904	-0.00055610	-0.00037628	-0.00012230	-0.00061533	0.00257779	-0.00028704	-0.00001574	-0.00102096	0.00294952	0.00091500	0.00155488	-0.00188357	0.00073098	-0.00008673	-0.00046431	-0.00219713	-0.00163170	0.00041259	0.00021457	0.00191366	-0.00174584	0.00275424	0.00282861	0.00271977	-0.00103157	0.00295942	-0.00067750	-0.00207453	-0.00171013	-0.00065023	0.00127216	0.00132526	-0.00100916	0.00070282	0.00033934	0.00277758	-0.00023698	-0.00388117	0.00003072	-0.00223774	-0.00168036	0.00091068	0.00083200	-0.00146608	-0.00209701	0.00207501	0.00167013	-0.00020107	-0.00093689	-0.00148500	0.00251069	0.00056032	-0.00107407	0.00107560	0.00192154	0.00084903	-0.00012290	-0.00162096	-0.00277851	-0.00120359	0.00051664	0.00107549	0.00150338	-0.00017433	0.00133302	-0.00094455	-0.00144459	0.00043883	-0.00031266	-0.00040344	0.00134278	-0.00023704	-0.00110519	-0.00137715	0.00272197	-0.00044861	0.00067474	-0.00258902	-0.00216100	0.00013193	-0.00096903	0.00041262	0.00022483	-0.00145684	-0.00010472	0.00133773	-0.00102555	0.00133180	-0.00291239	-0.00034935	-0.00112096	-0.00061834	-0.00056341	0.00127459	0.00018903	0.00059553	-0.00042241	0.00040993	-0.00092130	-0.00003258	0.00011714	-0.00048078	0.00044308	-0.00043567	-0.00003397	-0.00019354	0.00151600	0.00242567	-0.00087240	0.00043504	-0.00097202	0.00101164	0.00031247	-0.00037000	0.00036802	-0.00111808	-0.00148585	0.00237360	0.00022282	0.00074261	0.00032571	0.00020048	-0.00015104	0.00138013	0.00022612	-0.00029154	0.00012468	-0.00014889	-0.00000678	0.00087069	0.00034838	-0.00079214	0.00061214	0.00000064	-0.00008594	-0.00069333	-0.00008373	-0.00027929	-0.00027241	-0.00084957	-0.00031540	-0.00050011	0.00078339	-0.00019309	0.00034417	0.00007591	0.00036588	-0.00007096	-0.00009450	0.00035864	-0.00045249	-0.00023353	0.00015296	0.00041490	-0.00055327	-0.00044972	0.00005814	0.00005532	0.00011900	0.00050984	0.00013105	-0.00017379	0.00010915	-0.00023506	0.00023116	-0.00016682	0.00020465	-0.00000643	-0.00027233	-0.00024990	-21.47483647
-1.8001	-21.47483647	-21.47483647	-21.47483647	-21.47483647	-21.47483647	-21.47483647	-21.47483647	-21.47483647	-21.47483647	-21.47483647	-21.47483647	0.47183403	-21.47483647	-21.47483647	-21.47483647	-21.47483647	-21.47483647	-21.47483647	-21.47483647	-21.47483647	-21.47483647	-21.47483647	-21.47483647	-21.47483647	-21.47483647	-21.47483647	-21.47483647	-21.47483647	-21.47483647	-21.47483647	-21.47483647	-21.47483647	0.52747098	-0.44446394	-0.04263345	0.04131558	0.16693436	0.05759332	0.16681664	-0.02903164	0.02270052	-0.02663747	-0.04023286	0.01745906	0.00337213	0.05948188	0.04576054	0.03434354	0.01843153	0.02271037	0.01273219	0.02398293	0.03206442	0.02428442	0.02660006	0.02307127	0.02983229	0.02756558	0.02034607	0.02085086	0.03078961	0.02212147	0.02579146	0.02097846	0.02317583	0.02189190	0.01814385	0.01757316	0.01961860	0.01548447	0.01409920	0.01488023	0.01352975	0.01572115	0.02033639	0.01750143	0.01848895	0.02146292	0.03002873	0.02681337	0.02013902	0.03534384	0.02703111	0.01519714	0.00936285	0.00897589	0.01357269	0.00093935	-0.00139644	-0.00432713	0.00331955	-0.00249821	-0.00120246	-0.00407907	-0.00532100	-0.00721927	0.00288219	-0.00013811	-0.00560245	0.00178637	0.00088449	-0.00466129	0.00425066	0.00178885	-0.00437248	0.00745723	0.00321595	-0.00071837	-0.00663580	0.00219210	0.00381581	0.00450681	0.00141138	0.01076515	0.00830759	0.00443372	0.00233261	0.00391920	0.00357044	0.00583153	0.00303611	0.00946064	0.00169623	0.00652610	0.00865719	0.00341406	0.00848801	0.00034346	0.00296420	0.00278134	-0.00131098	0.00060661	0.00062673	0.00114661	-0.00171167	-0.00120480	-0.00171473	0.00024345	0.00223008	-0.00057892	0.00097346	-0.00035687	-0.00139612	0.00091133	0.00077170	-0.00187450	-0.00017830	-0.00112439	-0.00076010	0.00039193	-0.00010042	-0.00006045	-0.00062601	0.00023914	-0.00101213	-0.00076977	-0.00183532	-0.00060768	0.00003285	-0.00095528	0.00022104	0.00010586	0.00137946	-0.00138084	0.00012799	-0.00011681	-0.00013852	0.00061649	-0.00150779	-0.00020144	0.00067325	-0.00007435	-0.00023546	-0.00078107	-0.00058304	0.00114483	-0.00066730	0.00001557	-0.00028537	0.00035463	0.00137267	0.00045298	-0.00011577	0.00037665	0.00034654	-0.00138557	-0.00123713	0.00043731	0.00107517	0.00054375	0.00065167	-0.00213182	0.00059799	0.00132320	0.00112631	0.00147287	0.00102429	0.00019743	-0.00039593	-0.00067745	0.00062619	0.00076803	0.00020033	-0.00009322	0.00069479	0.00120845	0.00017039	0.00036705	0.00015837	-0.00011451	-0.00087836	-0.00120605	-0.00078620	0.00195443	0.00067559	0.00134027	0.00037478	-0.00025683	-0.00036587	-0.00061011	0.00111471	0.00003509	-0.00018636	0.00026005	0.00094712	0.00127433	-0.00039201	0.00067178	-0.00074495	-0.00053697	-0.00140720	0.00007204	0.00033323	0.00027898	-0.00020561	0.00042012	0.00035887	0.00020835	-0.00018628	-0.00022335	-0.00071457	0.00064598	0.00082158	0.00093626	0.00026323	0.00034241	0.00066181	0.00078277	0.00031088	-0.00018850	0.00154601	-0.00034012	0.00038266	0.00043093	-0.00029039	-0.00023223	-0.00134280	-0.00031738	0.00008922	0.00056601	0.00002622	0.00070708	0.00077182	-0.00021772	0.00034269	0.00000030	0.00065859	-0.00044977	0.00060054	0.00010215	0.00011543	-0.00171286	0.00029761	-0.00036633	0.00034184	-0.00096184	0.00034476	0.00034798	0.00048780	-0.00124766	0.00029000	0.00003462	0.00073188	0.00019699	0.00070206	0.00053315	-0.00069683	0.00046717	-0.00010436	0.00031789	-0.00017868	0.00045557	-0.00052906	-0.00000447	-0.00007850	0.00045951	0.00058262	-0.00004504	-0.00021194	-0.00059964	-0.00013470	-0.00011444	-0.00082660	0.00084014	-0.00060831	-0.00021004	-0.00120689	0.00209375	0.00082762	0.00047628	0.00043918	-0.00087684	-0.00059461	-0.00148936	-0.00155481	0.00138204	0.00135628	0.00161141	0.00058838	-0.00021662	0.00089847	-0.00104577	0.00047044	0.00215246	0.00042812	-0.00090704	-0.00049982	0.00107562	0.00210136	0.00087678	0.00214677	0.00014824	-0.00004654	-0.00019682	-0.00099222	0.00019774	0.00095452	0.00111298	0.00163896	0.00300817	0.00175537	-0.00034283	-0.00062456	0.00026853	-0.00190519	0.00084576	-0.00106703	0.00014536	0.00047334	0.00196813	0.00232047	0.00178228	-0.00116094	-0.00174574	0.00219860	-0.00134332	0.00033057	0.00045042	-0.00093044	0.00043681	0.00196218	-0.00194387	0.00089682	0.00443279	0.00181558	-0.00405962	0.00079250	0.00050060	0.00077061	0.00002825	-0.00210848	0.00525767	-0.00024432	-0.00082660	-0.00074111	0.00015763	0.00312870	0.00309602	-0.00155198	-0.00274537	0.00005211	0.00054377	0.00056079	-0.00056099	-0.00040526	0.00003363	0.00089713	0.00088076	-0.00148103	-0.00206866	-0.00099340	-0.00053819	-0.00143667	-0.00176269	0.00056479	0.00005957	0.00285618	0.00148360	-0.00055836	-0.00141770	0.00252759	0.00097986	0.00431997	0.00180908	0.00131163	0.00031527	0.00089063	0.00085643	0.00238849	-0.00079648	0.00022812	0.00186394	0.00041452	0.00044946	-0.00022695	0.00228539	0.00099293	-0.00064171	0.00127829	0.00128608	0.00387935	0.00124311	0.00139901	0.00062434	0.00021381	0.00091686	-0.00053928	0.00011374	0.00042991	-0.00022258	0.00093293	-0.00057704	-0.00089289	0.00049114	0.00195882	0.00036061	-0.00083721	0.00010511	0.00161513	0.00092522	0.00029407	-0.00046313	0.00055919	0.00160061	0.00041202	0.00076617	0.00102311	0.00177612	-0.00059457	-0.00002311	0.00088578	0.00036780	0.00080522	0.00024426	0.00119380	0.00129639	0.00175407	-0.00043853	0.00225008	-0.00105153	-0.00093168	-0.00055834	0.00139468	0.00052689	0.00008237	0.00129799	-0.00020959	0.00099002	0.00044630	0.00114857	0.00072520	0.00150330	-0.00006578	-0.00069722	0.00009991	0.00047169	-0.00106082	0.00050398	0.00061576	0.00075863	-0.00025014	0.00004516	0.00047490	0.00099056	-0.00050145	0.00033209	-0.00030644	0.00038020	0.00076093	0.00086225	0.00046658	0.00036604	0.00025825	-0.00043714	0.00010310	-0.00001037	0.00002992	0.00020788	-0.00012822	0.00012777	0.00000734	0.00032173	-0.00026829	0.00030075	-0.00007265	0.00035235	0.00025312	0.00049912	0.00026529	-0.00017136	-0.00014826	-21.47483647
-1.7001	-21.47483647	-21.47483647	-21.47483647	-21.47483647	-21.47483647	-21.47483647	-21.47483647	-21.47483647	-21.47483647	-21.47483647	-21.47483647	-21.47483647	-21.47483647	-21.47483647	-21.47483647	-21.47483647	-21.47483647	-21.47483647	-21.47483647	-21.47483647	-21.47483647	-21.47483647	-21.47483647	-21.47483647	-21.47483647	-21.47483647	-21.47483647	-21.47483647	-21.47483647	-21.47483647	-21.47483647	-21.47483647	-0.18237036	-21.47483647	-0.20112178	-0.11206045	-0.03773125	0.05099107	0.13146615	-0.03401085	-0.04123628	-0.00017497	-0.01865152	-0.04651372	0.02204135	0.00409424	0.02922226	0.04162095	0.00628814	0.01740025	0.01225279	0.01975032	0.03195636	0.02218451	0.03122766	0.02221497	0.02457353	0.02872244	0.01681685	0.02623855	0.02637214	0.02366048	0.02180211	0.01754932	0.02528874	0.02468973	0.01632652	0.02345743	0.02496212	0.02199695	0.02178756	0.02102894	0.01949019	0.02317354	0.01496260	0.01826031	0.01427797	0.00615055	0.01212236	0.01289769	0.01778464	0.01999113	0.01257949	0.02527379	0.02957280	0.02787362	0.01837883	0.02302330	0.02603395	0.01287388	0.00805512	-0.00156021	-0.00059089	-0.00109659	-0.00491450	-0.00789015	-0.00192898	-0.00529145	-0.00417458	-0.00175279	-0.00546505	-0.00628399	0.00162416	0.00131993	-0.00330955	0.00054962	-0.00050136	-0.00690776	-0.01305096	-0.00575439	-0.00968617	-0.00881013	-0.01406925	-0.00179522	-0.00949849	-0.00885880	-0.01201716	-0.01477268	-0.01432510	-0.01101800	-0.01327902	-0.01237620	-0.01620680	-0.01044822	-0.00380211	-0.00618326	0.00218174	-0.00573194	-0.00119417	0.00054316	-0.00254991	0.00253950	-0.00014653	0.00115365	-0.00286618	-0.00325533	-0.00112943	0.00136826	0.00160843	-0.00044880	0.00062813	-0.00102602	-0.00166814	-0.00158606	-0.00117720	-0.00079235	-0.00085882	0.00004357	-0.00047043	0.00044910	-0.00040823	0.00038531	-0.00032165	0.00064591	-0.00089767	-0.00109320	-0.00028699	0.00088132	0.00040422	0.00177279	-0.00122748	0.00118226	-0.00041845	-0.00056094	-0.00018824	0.00013461	-0.00016329	0.00106329	0.00086019	0.00143183	0.00058997	0.00065708	0.00047322	0.00022847	-0.00110002	0.00074467	-0.00051103	0.00006256	0.00039259	0.00058495	0.00027834	0.00056220	-0.00063797	-0.00069556	-0.00050215	-0.00071660	0.00060152	-0.00084279	-0.00022084	-0.00038071	0.00083295	-0.00051537	0.00006467	0.00176147	0.00040168	0.00087860	-0.00035481	0.00031077	-0.00069397	-0.00106591	0.00074613	0.00208331	0.00039437	-0.00086884	0.00067728	0.00087447	0.00018676	-0.00087108	-0.00005297	-0.00067751	0.00074010	0.00023330	-0.00100069	-0.00032489	-0.00015682	0.00088726	0.00060754	0.00015932	0.00022104	0.00007060	0.00016737	0.00052297	0.00038083	0.00030229	0.00094318	-0.00002568	-0.00021295	0.00042215	-0.00091247	-0.00005356	0.00003001	-0.00011691	0.00054969	0.00060003	-0.00009852	-0.00026127	-0.00023652	0.00076788	-0.00055300	-0.00014570	-0.00041094	0.00156828	0.00087834	0.00054371	-0.00079246	0.00037502	0.00047324	0.00089792	0.00053431	-0.00002731	-0.00007248	0.00078698	0.00045703	0.00136160	-0.00020174	-0.00025026	-0.00087386	-0.00006044	0.00004430	0.00076102	-0.00025731	0.00003219	0.00024444	0.00014877	-0.00004882	-0.00017143	0.00025953	-0.00073677	-0.00064330	0.00033414	0.00031169	-0.00000346	0.00032068	0.00029002	-0.00023044	-0.00042410	-0.00030641	-0.00031589	0.00007884	-0.00111615	-0.00022985	0.00012382	0.00062051	0.00048096	-0.00032521	0.00047402	-0.00005951	0.00034178	-0.00072086	-0.00059821	0.00042578	-0.00052422	-0.00010183	0.00013935	0.00032540	0.00050098	0.00064183	0.00022805	0.00090370	-0.00029614	0.00104599	-0.00065502	-0.00028820	0.00005488	-0.00013351	-0.00149667	-0.00024140	0.00187952	0.00096020	-0.00007798	-0.00096440	0.00143835	0.00021359	-0.00023547	0.00035125	0.00099423	0.00139796	0.00131692	-0.00018362	-0.00044362	0.00037402	0.00055796	-0.00156650	0.00131422	0.00192560	-0.00106376	0.00069397	0.00162165	0.00065632	0.00094807	0.00316554	-0.00092926	0.00165133	0.00011254	-0.00048810	0.00081958	0.00208778	0.00043376	0.00065860	0.00146458	0.00212567	-0.00002086	0.00078725	-0.00028492	-0.00092241	0.00217707	-0.00007043	-0.00049229	0.00012225	0.00240336	0.00117336	-0.00118117	0.00056955	-0.00077070	0.00168002	0.00035354	-0.00176310	0.00166837	0.00203260	0.00010740	-0.00153215	0.00141396	0.00291533	0.00171485	0.00510917	0.00041906	0.00257540	-0.00013252	-0.00428664	-0.00001181	-0.00047554	0.00152205	0.00014154	-0.00019649	-0.00049977	0.00063281	0.00218661	0.00127024	-0.00167570	0.00051795	0.00049786	-0.00079214	0.00190827	0.00181959	0.00080271	0.00191213	0.00241811	0.00221420	0.00122656	-0.00052775	0.00054216	0.00317892	-0.00141747	-0.00261368	-0.00004770	0.00004464	0.00307666	-0.00048692	-0.00244135	-0.00046040	-0.00068691	-0.00028229	0.00163919	-0.00068368	0.00020428	-0.00007523	0.00274949	-0.00168967	0.00274320	-0.00002179	0.00197603	0.00004981	-0.00067600	0.00054709	-0.00120119	0.00153633	0.00033810	-0.00014980	-0.00022111	-0.00093504	0.00058085	0.00022932	-0.00023399	0.00018041	-0.00140610	0.00190726	-0.00028405	0.00070099	0.00152730	-0.00132921	0.00077955	-0.00042207	0.00002819	-0.00038235	0.00176332	0.00058493	0.00250318	0.00002100	0.00108620	0.00029762	-0.00075043	-0.00158820	-0.00001096	0.00015415	0.00052984	0.00045212	0.00180344	0.00191258	0.00243239	0.00044572	0.00021429	0.00147836	0.00107332	0.00041251	-0.00031768	0.00144864	-0.00141398	-0.00023889	0.00073880	-0.00006660	0.00221301	0.00009195	0.00107949	0.00135257	0.00091218	0.00052847	0.00065207	-0.00013854	0.00052645	0.00093670	0.00112690	0.00140003	0.00036315	0.00075545	-0.00019067	0.00099973	-0.00037161	0.00045086	0.00034305	0.00044524	0.00022859	0.00023143	0.00038647	0.00049647	-0.00001605	0.00061454	0.00010106	0.00093539	0.00098101	0.00065718	-0.00000194	-0.00005130	0.00036159	-0.00000220	0.00009827	0.00016563	0.00016549	0.00008454	-0.00003270	0.00030504	0.00037947	-0.00002857	0.00020790	0.00006315	0.00002456	0.00039266	0.00024537	0.00051269	0.00043032	0.00048792	0.00019730	-21.47483647
-1.6001	-21.47483647	-21.47483647	-21.47483647	-21.47483647	-21.47483647	-21.47483647	-21.47483647	-21.47483647	-21.47483647	-21.47483647	-21.47483647	-21.47483647	-21.47483647	-21.47483647	-21.47483647	-21.47483647	-21.47483647	-21.47483647	-21.47483647	-21.47483647	-21.47483647	-21.47483647	-21.47483647	-21.47483647	-21.47483647	-21.47483647	-21.47483647	-21.47483647	-21.47483647	-21.47483647	-21.47483647	-21.47483647	-21.47483647	-21.47483647	0.13964977	-0.30565696	0.19742846	0.14780626	0.09653596	-0.03677171	0.08129673	-0.00680516	-0.00245280	-0.00537366	0.04336199	0.03870436	0.02194329	0.02067362	0.02982284	0.01979887	0.01688785	0.03291901	0.03820092	0.02402169	0.02927362	0.02598808	0.02254396	0.02655815	0.02791521	0.02456920	0.03092974	0.02393940	0.02686008	0.02527175	0.02366644	0.02441010	0.01988710	0.02306521	0.02531098	0.02358804	0.02129297	0.02221480	0.02026080	0.02033545	0.02080187	0.02375306	0.02209616	0.01424536	0.01960362	0.02319651	0.02194108	0.02231120	0.02817169	0.02329355	0.03079151	0.04171732	0.02454287	0.02413540	0.03355042	0.02412847	0.02561658	0.03185153	0.03079292	0.02032125	0.01250533	0.01207856	0.00900246	0.00493223	-0.00192403	-0.00029891	-0.00037750	-0.00850740	0.00094239	-0.00176631	-0.00523878	-0.00151952	-0.00313292	-0.00722038	-0.00980667	-0.00066779	-0.00477448	0.00471089	-0.00412625	0.01203951	0.00572777	0.00369135	-0.00075910	0.00363878	0.00282126	0.00164439	0.00229688	0.00673444	-0.00189848	0.00484451	0.00786760	0.00318875	0.01092839	0.00368120	0.00261576	0.00357211	-0.00086825	0.00236064	-0.00039888	-0.00050949	0.00017232	-0.00021201	-0.00085407	0.00233551	0.00082907	-0.00070272	-0.00067500	-0.00031797	0.00029391	-0.00116764	-0.00028349	-0.00168368	-0.00119453	-0.00018406	-0.00209701	-0.00016470	0.00000300	0.00047619	-0.00145244	0.00063817	-0.00063944	-0.00048000	-0.00224468	-0.00037069	-0.00153616	-0.00061984	-0.00057763	0.00125792	-0.00010154	-0.00005157	-0.00014062	-0.00061757	0.00045834	0.00011916	-0.00018184	-0.00055466	0.00096229	-0.00030445	-0.00104181	-0.00064689	-0.00122316	-0.00105126	-0.00011541	-0.00050056	0.00027575	0.00051910	0.00136493	-0.00014893	-0.00067108	0.00088005	-0.00026136	-0.00034111	-0.00008485	0.00075388	0.00015676	0.00065573	0.00049423	0.00018040	0.00048686	0.00115096	0.00064507	0.00138919	-0.00063845	-0.00043500	0.00044902	-0.00163600	0.00080716	0.00139431	-0.00041637	0.00070387	0.00078519	0.00131211	0.00105790	0.00008813	0.00068143	0.00010172	0.00070176	-0.00073059	-0.00017751	0.00003883	0.00004325	0.00128284	0.00066456	0.00036081	0.00116686	-0.00031440	0.00041946	0.00058272	0.00034238	0.00042307	0.00103660	0.00049772	-0.00023469	0.00069848	-0.00212390	0.00011205	0.00022876	0.00057108	0.00089483	0.00093085	0.00035268	0.00093589	0.00039031	0.00029152	0.00031108	0.00081770	0.00025931	0.00078525	0.00091572	0.00069895	-0.00030959	0.00086261	0.00151876	0.00105893	0.00043124	0.00027864	0.00102780	0.00006627	0.00089185	0.00066099	-0.00032067	0.00028411	-0.00111558	0.00013591	0.00017888	0.00112867	-0.00026791	0.00029604	0.00103601	0.00090225	0.00055003	0.00035999	0.00007252	0.00016203	0.00052572	0.00047414	-0.00004010	-0.00064478	0.00096695	-0.00063770	-0.00020617	-0.00033720	0.00035667	0.00035204	-0.00002844	-0.00039966	-0.00002541	-0.00003844	0.00101066	0.00067223	-0.00020873	0.00048738	-0.00023004	0.00010330	-0.00018113	0.00039693	-0.00016097	0.00082191	0.00005893	0.00114336	0.00064202	0.00018881	-0.00053410	-0.00004954	0.00072953	-0.00091105	0.00054272	-0.00010285	-0.00026811	-0.00090204	0.00073074	0.00040841	-0.00085806	0.00148746	0.00032140	-0.00043834	0.00048798	0.00178147	-0.00075927	-0.00071988	-0.00046857	0.00129049	0.00038112	0.00027743	-0.00125540	-0.00109920	-0.00085158	0.00040485	0.00247327	0.00311604	0.00200692	0.00010532	0.00052817	0.00267066	0.00216874	-0.00076319	0.00234926	0.00129127	0.00077416	0.00068783	-0.00057437	0.00275403	0.00193467	-0.00055149	0.00266922	0.00243026	0.00167173	0.00033695	0.00065070	-0.00067593	0.00128095	0.00100692	-0.00192629	0.00265752	-0.00028613	0.00046364	0.00292776	0.00164189	-0.00170102	0.00209285	0.00035421	0.00007692	-0.00180908	0.00101143	0.00141883	0.00136258	-0.00056804	0.00249175	0.00206177	0.00479929	0.00186738	0.00022604	0.00313945	0.00154837	0.00084577	0.00060227	0.00025970	0.00143934	0.00269628	0.00076299	0.00126532	0.00164247	0.00239129	0.00112652	-0.00122666	0.00064395	-0.00083276	-0.00128946	0.00164997	0.00375066	0.00172790	0.00057619	-0.00035580	0.00154167	-0.00041491	-0.00064103	-0.00097196	0.00158490	-0.00050925	-0.00235231	0.00089506	-0.00103707	0.00188953	0.00214819	-0.00010054	0.00000718	0.00195317	0.00094541	0.00154179	-0.00213349	0.00249301	0.00149411	0.00147416	0.00159300	0.00310756	0.00110731	0.00042742	0.00054841	0.00001081	0.00110961	0.00120870	0.00057197	0.00087544	0.00054585	0.00069661	0.00063201	0.00242276	-0.00054481	-0.00000341	0.00193640	-0.00166700	0.00177349	0.00042914	0.00012094	0.00024527	-0.00181338	0.00032053	-0.00091393	-0.00017378	0.00029276	0.00061452	0.00021632	0.00153698	-0.00067345	0.00012629	0.00244355	0.00039148	-0.00171126	0.00132761	-0.00072968	0.00183556	-0.00094247	0.00163550	0.00227226	0.00228432	-0.00120670	0.00036081	0.00253766	0.00064508	0.00035360	0.00179300	0.00277025	0.00115031	0.00218637	0.00087043	0.00055410	0.00242465	-0.00091354	0.00150573	0.00086873	0.00178907	0.00077940	-0.00010408	0.00056879	0.00056802	0.00090090	0.00116206	0.00106522	0.00007708	0.00084473	-0.00007402	0.00094543	0.00027080	-0.00008966	0.00015765	0.00004829	0.00040465	0.00034342	0.00038667	0.00069843	0.00023808	0.00038624	0.00034682	0.00042038	0.00063192	0.00082375	0.00049412	0.00017165	0.00025521	0.00016547	0.00098325	0.00001126	0.00014041	0.00010502	-0.00006051	0.00009116	0.00036398	0.00030279	0.00002255	0.00049603	0.00033404	0.00030276	0.00044664	0.00005965	0.00034130	0.00063623	-0.00022822	-21.47483647
-1.5001	-21.47483647	-21.47483647	-21.47483647	-21.47483647	-21.47483647	-21.47483647	-21.47483647	-21.47483647	-21.47483647	-21.47483647	-21.47483647	-21.47483647	-21.47483647	-21.47483647	-21.47483647	-21.47483647	-21.47483647	-21.47483647	-21.47483647	-21.47483647	-21.47483647	-21.47483647	-21.47483647	-21.47483647	-21.47483647	-21.47483647	-21.47483647	-21.47483647	-21.47483647	-21.47483647	-21.47483647	-21.47483647	-21.47483647	-1.07731716	0.03929579	-0.07308399	0.17985022	0.09741629	0.19014354	0.07773026	-0.02899319	0.03658770	-0.00419363	0.03082539	0.02951604	0.04276292	0.01815217	0.02866963	0.01403868	0.02028898	0.00950353	0.01949837	0.02964181	0.03121297	0.02840658	0.02413838	0.03149382	0.03071030	0.02616617	0.02267944	0.03136794	0.02404435	0.02376874	0.02315984	0.02647115	0.02538773	0.02090628	0.01990013	0.02498581	0.02085866	0.01881253	0.02255265	0.02265715	0.02413983	0.02443734	0.02186592	0.01939156	0.02291310	0.03076618	0.01992469	0.02610801	0.02513676	0.02476955	0.03410339	0.02894548	0.04209172	0.01968770	0.00998592	0.02536413	0.01770135	0.02135296	0.02098531	0.02989145	0.02685963	0.03114062	0.03786645	0.03443117	0.03135688	0.02406982	0.02413928	0.01426112	0.01017857	0.00508057	0.00245252	-0.00160959	0.00374581	-0.00053347	-0.00298304	-0.01011641	0.00047070	-0.00234759	0.00288544	-0.00587133	0.01315162	0.00502802	0.00553005	0.00476460	0.00340439	0.00581349	0.00848685	0.00572004	0.00877569	0.00339527	0.00745445	0.01015973	0.00581760	0.01209622	0.00673142	0.00499567	0.00493335	0.00111107	0.00454317	0.00033523	0.00323396	-0.00004764	-0.00148343	0.00035404	0.00163365	0.00254634	-0.00081654	0.00041224	0.00121732	-0.00095793	0.00005209	0.00065130	-0.00048183	-0.00037939	0.00032953	-0.00212048	0.00007411	-0.00101615	0.00016465	-0.00081721	-0.00123749	-0.00039128	-0.00024612	-0.00006754	-0.00084766	-0.00218024	0.00090188	0.00022909	0.00113612	-0.00109414	-0.00132682	0.00059550	0.00181915	-0.00036009	0.00051260	0.00203132	-0.00129129	0.00077254	0.00051735	-0.00113098	-0.00087139	-0.00003292	0.00060051	0.00052069	-0.00039062	0.00003168	0.00036624	0.00145312	0.00010289	-0.00031732	-0.00095416	0.00059261	-0.00043542	0.00003405	0.00166173	-0.00032559	0.00082065	0.00100960	-0.00042997	0.00060789	0.00151406	-0.00009763	0.00123000	0.00061128	0.00044563	-0.00007787	-0.00221343	0.00138553	0.00007201	0.00061809	0.00016740	0.00071598	0.00083189	0.00016600	-0.00008201	0.00139662	-0.00039044	0.00052573	0.00051595	-0.00162025	0.00137731	0.00140940	0.00156933	0.00050466	0.00253212	0.00033599	-0.00108469	0.00012025	0.00082453	0.00041494	0.00015278	0.00113733	0.00039617	0.00000035	0.00035657	0.00011295	0.00004758	-0.00057393	-0.00080957	0.00106978	-0.00104902	-0.00075220	0.00008944	0.00054940	-0.00009847	0.00004481	-0.00010296	0.00100962	0.00138249	0.00032703	0.00039860	-0.00045591	0.00108027	0.00049354	0.00082025	0.00138672	0.00050584	0.00058761	-0.00016765	0.00021051	0.00043560	0.00007717	-0.00031905	-0.00101512	0.00009693	-0.00015829	0.00166766	0.00013907	0.00054968	-0.00002416	0.00057040	0.00069868	-0.00014233	0.00033957	0.00024013	0.00081853	0.00057595	-0.00066427	-0.00100996	0.00042065	-0.00161228	-0.00032785	-0.00047697	0.00116244	0.00028664	0.00003322	-0.00086377	0.00022794	0.00025867	0.00148286	-0.00020036	0.00009008	0.00011221	0.00015362	0.00102724	-0.00019282	-0.00043933	0.00011913	0.00029168	-0.00010190	0.00067031	-0.00021619	-0.00040887	0.00106707	-0.00078310	0.00081191	-0.00135014	0.00079278	0.00025738	-0.00136829	-0.00108464	-0.00033435	-0.00067496	-0.00113146	0.00161854	0.00176971	0.00033682	-0.00019588	0.00035029	0.00132913	-0.00040975	-0.00024647	0.00211916	0.00167840	0.00026702	0.00070887	-0.00065079	0.00059363	0.00190453	0.00007908	0.00037304	0.00050509	-0.00049750	0.00074736	0.00071064	0.00211528	-0.00062569	0.00304597	0.00080773	0.00053726	0.00287714	0.00122625	0.00277035	0.00142482	0.00030307	0.00268830	0.00053774	0.00260946	0.00133558	-0.00008354	0.00163693	0.00205268	0.00418292	-0.00105334	0.00119011	-0.00034805	0.00111573	0.00278587	-0.00240327	-0.00014235	-0.00028030	0.00049577	0.00151497	-0.00132997	-0.00055221	0.00111285	-0.00093496	-0.00117534	-0.00189238	0.00450088	0.00721408	0.00348413	0.00086095	0.00405510	0.00256404	0.00053604	0.00357250	-0.00198930	0.00238007	0.00071068	0.00190234	0.00266147	0.00163409	0.00380534	0.00082775	-0.00234226	-0.00160737	-0.00145347	-0.00204633	0.00130196	0.00127593	0.00231867	0.00099453	0.00026577	0.00099534	-0.00016553	0.00123893	-0.00197670	0.00156814	0.00057221	-0.00224195	0.00278525	0.00012220	0.00206889	0.00191076	0.00027738	0.00021171	0.00296554	0.00179019	0.00219542	-0.00020370	0.00223478	0.00085753	0.00049119	0.00013618	0.00110638	0.00061580	0.00168915	-0.00076608	0.00115813	0.00194865	0.00025442	0.00286113	0.00074864	0.00071307	0.00093691	-0.00061943	0.00261927	-0.00127087	0.00054348	0.00041014	-0.00066598	0.00157245	0.00054874	-0.00054522	0.00196637	-0.00125515	0.00097631	-0.00014783	-0.00063159	-0.00020334	0.00171401	0.00171660	0.00231333	0.00030314	0.00154041	0.00161075	0.00044045	0.00078058	-0.00057939	-0.00055927	0.00049967	0.00027888	0.00267606	0.00058169	0.00100956	0.00060102	0.00293853	0.00010058	0.00110305	0.00119288	0.00191588	0.00315984	0.00128563	0.00223297	0.00276337	0.00143881	0.00115749	0.00025845	0.00173546	0.00131791	0.00122575	0.00020269	0.00045264	0.00030115	0.00058184	0.00067229	0.00143353	0.00092236	-0.00011727	0.00084102	-0.00007194	0.00066025	-0.00051498	0.00039804	0.00042004	0.00046701	0.00027937	-0.00017103	0.00033862	0.00109775	0.00032792	0.00062276	0.00056938	0.00105210	0.00086507	0.00014527	0.00014336	0.00031432	-0.00000963	0.00005120	0.00051588	0.00026625	-0.00012664	0.00008780	0.00008910	0.00025859	0.00000378	-0.00004699	0.00021326	0.00012896	0.00023560	0.00063392	0.00008313	0.00037525	0.00047898	0.00001463	0.00008043	-21.47483647
-1.4001	-21.47483647	-21.47483647	-21.47483647	-21.47483647	-21.47483647	-21.47483647	-21.47483647	-21.47483647	-21.47483647	-21.47483647	-21.47483647	-21.47483647	-21.47483647	-21.47483647	-21.47483647	-21.47483647	-21.47483647	-21.47483647	-21.47483647	-21.47483647	-21.47483647	-21.47483647	-21.47483647	-21.47483647	-21.47483647	-21.47483647	-21.47483647	-21.47483647	-21.47483647	-21.47483647	-21.47483647	-21.47483647	-21.47483647	0.12647995	0.23343999	0.11611009	0.09627553	0.15820869	0.22991656	0.00506935	0.04249594	-0.00774914	-0.00923229	0.01206761	0.01610744	0.01966075	0.04627416	0.02890839	0.03560846	0.03993661	0.00274281	0.02536014	0.03948764	0.02194432	0.02586898	0.02602993	0.02747849	0.02491940	0.02829700	0.02287918	0.02700928	0.02591434	0.02292414	0.02329909	0.02301447	0.02396934	0.01931945	0.02736712	0.02924472	0.02348886	0.02185471	0.02332449	0.02571894	0.02346071	0.02648336	0.02384981	0.01722252	0.01565237	0.02585698	0.01995737	0.02606159	0.03489888	0.02491358	0.02401608	0.02646380	0.03143625	0.02371234	0.01862317	0.03153636	0.02320801	0.02019651	0.01962284	0.02260394	0.01733768	0.02098485	0.02038172	0.02424946	0.03085895	0.02880089	0.03294815	0.03713067	0.03536011	0.03663563	0.03177706	0.02235642	0.02538892	0.01594176	0.01595754	0.00395344	0.00070265	0.00027253	0.00095830	-0.00633227	0.00544793	0.00136783	0.00005159	-0.00183675	-0.00084602	-0.00064098	0.00329425	0.00171825	0.00448118	-0.00037795	0.00427719	0.00541259	0.00410373	0.00818986	0.00247109	0.00536945	-0.00008139	-0.00009301	0.00076684	-0.00052598	0.00039989	0.00108307	-0.00278600	0.00021389	0.00006596	0.00373433	0.00011915	0.00171948	0.00076543	-0.00007589	-0.00133734	0.00085822	-0.00031221	-0.00043924	-0.00037986	-0.00176661	0.00000233	0.00001129	0.00041049	0.00041692	0.00012584	0.00003508	0.00007927	0.00000249	-0.00059012	-0.00052162	-0.00095118	-0.00082514	0.00147148	0.00092025	-0.00017879	0.00085015	-0.00044061	0.00119460	0.00093653	-0.00037863	-0.00009374	0.00112190	0.00039752	0.00054540	0.00025495	-0.00092096	0.00141718	0.00041462	-0.00211092	-0.00048637	-0.00019350	0.00136782	0.00119784	0.00082497	-0.00046822	-0.00082668	0.00097642	-0.00025502	0.00002923	0.00020887	0.00134553	0.00118220	-0.00035698	0.00077860	0.00165606	-0.00044565	0.00156210	0.00129457	0.00145964	0.00067988	-0.00128160	0.00177209	0.00199764	0.00043774	-0.00219335	0.00025520	-0.00045256	0.00137285	0.00164178	0.00050041	-0.00047943	-0.00005635	-0.00041896	-0.00070487	0.00089817	0.00024954	0.00121320	0.00108918	0.00003601	-0.00033060	0.00006918	0.00170948	0.00099618	0.00064421	0.00040647	0.00073543	-0.00005033	-0.00026628	0.00071056	-0.00115309	-0.00042219	0.00072632	-0.00005136	0.00100665	0.00018146	0.00061110	0.00081922	0.00003657	-0.00060614	-0.00012756	-0.00033562	0.00034608	0.00141700	0.00043074	0.00138147	-0.00002064	0.00085085	0.00074527	0.00053730	0.00012033	0.00043984	0.00016455	-0.00067981	0.00049650	0.00075619	0.00007084	0.00021219	-0.00136160	-0.00017825	0.00021463	0.00106306	-0.00063936	0.00022225	0.00026402	0.00002789	-0.00004793	-0.00012156	-0.00000414	0.00044486	-0.00063739	0.00059063	-0.00041504	-0.00013666	0.00026324	-0.00089688	-0.00010987	0.00016758	0.00082293	0.00077316	0.00009514	-0.00031216	-0.00002994	-0.00007688	0.00000462	-0.00035938	-0.00066994	0.00030394	-0.00046443	0.00064961	-0.00034635	-0.00038642	0.00041988	0.00111803	-0.00013729	0.00049233	-0.00009511	0.00087974	0.00105656	-0.00019334	-0.00009240	-0.00004559	0.00005237	-0.00022256	-0.00085314	0.00072017	0.00063833	-0.00047097	-0.00015990	0.00157942	0.00119767	0.00016129	-0.00018120	0.00006897	-0.00051080	0.00017410	-0.00057897	0.00312220	0.00154254	0.00056418	0.00161240	-0.00026119	0.00110899	0.00010728	0.00255552	0.00036302	0.00059257	-0.00081864	0.00276584	0.00193550	0.00258881	-0.00227718	0.00166038	0.00042032	0.00014369	0.00115512	0.00051986	0.00105098	0.00206483	-0.00024713	0.00324945	0.00088885	0.00231180	0.00290019	0.00213295	0.00006350	0.00188816	0.00086851	0.00112054	0.00262208	0.00125436	0.00130693	0.00093716	-0.00120258	-0.00036966	0.00025467	0.00306260	0.00028464	-0.00003850	0.00086467	0.00167993	-0.00025955	-0.00061805	-0.00268641	0.00347262	0.00414419	0.00165237	0.00125986	0.00285979	-0.00062136	-0.00064803	0.00266896	0.00031485	0.00370261	0.00125358	-0.00080160	0.00007881	0.00372680	0.00350440	0.00055813	-0.00048757	-0.00021000	-0.00103554	-0.00104477	0.00270230	0.00008777	0.00005170	0.00072135	0.00389933	0.00059064	0.00091521	-0.00112375	-0.00024326	0.00190621	0.00021218	-0.00147804	0.00295095	0.00301184	0.00250554	-0.00062355	0.00027925	-0.00099317	0.00077186	-0.00066108	0.00165957	-0.00177809	0.00020270	0.00016132	-0.00122211	-0.00086495	0.00093430	-0.00017930	0.00148409	0.00122134	-0.00118502	-0.00077297	-0.00093125	0.00183185	0.00160083	0.00031867	0.00130717	0.00062455	0.00181590	-0.00172071	0.00053685	-0.00073221	-0.00034001	0.00128734	0.00003571	-0.00150815	0.00229636	-0.00085268	0.00087961	-0.00091411	-0.00042421	-0.00043859	0.00273501	0.00138252	0.00111391	0.00118272	0.00042976	0.00201897	0.00055321	-0.00088699	0.00046961	0.00109166	-0.00089951	-0.00060977	0.00051748	0.00105968	0.00155597	0.00020718	0.00252340	0.00271767	0.00207248	0.00105511	0.00438739	0.00330398	0.00193277	0.00069247	0.00223929	0.00151492	0.00177128	0.00003385	0.00152225	0.00090809	0.00108800	0.00020541	0.00039710	0.00035023	0.00034298	0.00076703	0.00031289	0.00128686	0.00013364	0.00066225	0.00009998	0.00132199	-0.00022479	0.00031158	0.00042656	0.00057844	0.00025454	0.00068622	0.00030467	0.00069720	0.00021975	0.00049074	-0.00001174	0.00076350	0.00031867	0.00087597	0.00108663	-0.00004131	0.00046846	0.00001579	0.00013601	-0.00009931	0.00003286	0.00036978	0.00016458	0.00042979	0.00026223	0.00033046	0.00009273	0.00080615	-0.00012471	0.00064617	-0.00003446	0.00064145	-0.00006158	0.00016318	-0.00024433	-21.47483647
-1.3001	-21.47483647	-21.47483647	-21.47483647	-21.47483647	-21.47483647	-21.47483647	-21.47483647	-21.47483647	-21.47483647	-21.47483647	-21.47483647	-21.47483647	-21.47483647	-21.47483647	-21.47483647	-21.47483647	-21.47483647	-21.47483647	-21.47483647	-21.47483647	-21.47483647	-21.47483647	-21.47483647	-21.47483647	-21.47483647	-21.47483647	-21.47483647	-21.47483647	-21.47483647	-21.47483647	-21.47483647	-21.47483647	-0.96469107	-1.05588806	0.00408268	-0.07565258	0.06386658	0.10879741	0.01530091	-0.06405509	0.01496965	-0.00831418	0.01442389	-0.03103897	0.05527123	0.03004933	0.02942124	0.02491467	0.01482439	0.01842925	0.01647866	0.03224348	0.04225120	0.02396066	0.02707217	0.02652863	0.03281719	0.02993358	0.02403026	0.02049284	0.03439397	0.02288563	0.02697868	0.02372359	0.02826229	0.02700915	0.02152642	0.02535717	0.03029350	0.02222432	0.01851515	0.01981330	0.02424121	0.02687891	0.02184810	0.02052167	0.02159189	0.02053699	0.02586016	0.01707920	0.01167207	0.03113404	0.01513884	0.02377582	0.02683731	0.03986652	0.02084003	0.01556096	0.03468264	0.02351421	0.02090962	0.02692872	0.02571673	0.02487375	0.01988679	0.01369786	0.02231380	0.02406009	0.01754222	0.01898388	0.02125262	0.02427799	0.03245066	0.02613742	0.03376670	0.04181025	0.04586826	0.04386204	0.03214098	0.03400308	0.03600736	0.03100122	0.02531749	0.02978769	0.02011189	0.01101428	0.00451245	0.00233873	0.00267558	0.00101382	-0.00248246	-0.00034547	-0.00401738	0.00237934	0.00881000	0.00327370	0.00965882	0.00358802	0.00566480	0.00132657	0.00102113	0.00254583	-0.00020560	0.00138836	-0.00073923	-0.00361217	0.00038284	0.00285180	0.00143020	-0.00071644	0.00196824	-0.00204044	-0.00030298	-0.00189666	0.00006296	-0.00269632	-0.00138032	-0.00153665	-0.00058896	0.00013816	-0.00147545	-0.00046810	0.00051447	0.00022846	-0.00035082	-0.00115971	-0.00134793	0.00042938	-0.00116845	-0.00113709	-0.00067166	0.00113149	-0.00067719	-0.00149762	-0.00069203	0.00001772	0.00031640	0.00083404	0.00017431	-0.00092322	0.00057487	-0.00033967	-0.00082796	0.00049958	-0.00005470	-0.00022257	0.00114911	-0.00048559	-0.00131432	0.00054006	0.00094601	-0.00001000	0.00033653	-0.00070535	0.00012632	0.00034725	-0.00015790	-0.00011782	-0.00044471	0.00000523	0.00134089	-0.00135116	0.00031733	0.00161136	-0.00080690	0.00036959	0.00003566	0.00051466	0.00033883	-0.00165443	-0.00029999	0.00055497	0.00104193	-0.00058314	0.00126153	0.00090328	0.00059038	-0.00067070	0.00034020	0.00136360	-0.00003245	-0.00098724	0.00059576	0.00074479	0.00078509	-0.00046731	-0.00027793	0.00091290	0.00102525	-0.00183517	0.00102941	-0.00033462	0.00084710	0.00025691	0.00105112	0.00124264	-0.00022697	0.00044181	-0.00104793	-0.00069266	-0.00020335	0.00006395	0.00100939	0.00004091	-0.00032409	0.00055335	-0.00031977	0.00049547	0.00033393	-0.00092916	0.00041804	0.00071328	0.00016289	0.00037318	0.00015197	0.00043694	0.00080183	0.00069268	0.00062949	-0.00013622	0.00030287	-0.00005965	0.00014468	0.00028041	0.00047323	0.00003669	-0.00255502	-0.00034299	0.00046369	-0.00009404	-0.00107428	0.00077381	0.00020772	-0.00064755	0.00017283	-0.00026728	0.00025358	-0.00025972	-0.00007302	0.00028915	-0.00041767	-0.00182755	0.00056971	-0.00021318	0.00012385	-0.00047514	0.00028018	0.00018444	-0.00057864	-0.00031703	-0.00031410	-0.00007820	0.00034635	-0.00028896	0.00037797	0.00034563	-0.00057618	0.00056331	0.00009027	0.00009986	0.00040308	0.00025399	-0.00012435	-0.00031547	-0.00024413	0.00000526	0.00027772	-0.00098253	-0.00055477	-0.00089590	0.00125082	-0.00035927	-0.00117041	-0.00007385	-0.00036652	-0.00133822	-0.00185655	0.00043501	0.00036764	-0.00010366	-0.00041549	-0.00018784	-0.00073295	-0.00127353	-0.00115957	0.00125193	0.00046297	-0.00211209	0.00053024	-0.00004038	-0.00088562	-0.00011613	0.00145525	0.00131511	0.00100615	-0.00081820	-0.00041756	0.00037736	0.00241288	-0.00153412	0.00018831	-0.00053625	0.00089227	-0.00036102	-0.00248474	0.00105095	0.00103663	-0.00097517	0.00148157	-0.00020169	0.00116505	0.00104023	0.00191190	0.00071145	-0.00025413	0.00117284	0.00106777	-0.00102645	-0.00091603	-0.00109464	0.00104312	-0.00112556	-0.00068508	0.00039812	0.00002782	-0.00246129	-0.00097147	-0.00203563	0.00078253	-0.00049675	-0.00091464	-0.00025087	0.00414245	0.00438693	0.00314277	-0.00092680	0.00193156	0.00010762	-0.00064821	-0.00246942	-0.00016164	-0.00082846	0.00054467	-0.00204664	0.00262756	0.00125471	0.00262078	-0.00038216	-0.00161503	0.00127196	-0.00389528	-0.00106552	0.00291676	0.00284452	-0.00076873	-0.00038314	0.00076024	0.00265088	-0.00158223	-0.00193999	-0.00150076	-0.00099111	-0.00029941	-0.00322022	0.00122596	-0.00029099	0.00128155	-0.00022545	-0.00150676	-0.00238282	-0.00178476	-0.00103248	0.00210961	0.00064570	0.00043465	-0.00064028	-0.00048878	-0.00042405	0.00034724	0.00122400	0.00186808	0.00072248	0.00104320	0.00133306	-0.00068089	0.00025422	-0.00046110	-0.00011013	-0.00079190	-0.00087911	-0.00001833	-0.00093581	0.00087151	0.00100865	0.00012753	0.00053013	0.00029196	-0.00107209	0.00103361	-0.00124622	0.00123632	-0.00199878	-0.00030888	-0.00069080	-0.00046659	-0.00023088	-0.00093967	-0.00081037	0.00206053	0.00009531	0.00110479	-0.00106190	-0.00131249	-0.00013710	-0.00023163	-0.00216695	-0.00038567	-0.00014479	0.00144408	0.00016232	0.00057226	-0.00025606	0.00167710	0.00027053	0.00063744	0.00128342	0.00060147	-0.00056067	0.00144779	-0.00030976	0.00046192	-0.00196564	0.00173992	0.00043552	0.00193344	0.00029584	0.00031173	-0.00001651	0.00044084	-0.00019084	0.00080645	0.00080350	0.00008029	-0.00000336	0.00068632	0.00047038	-0.00030768	-0.00013260	0.00031680	-0.00002508	-0.00024344	0.00034896	0.00064466	0.00047470	0.00054015	0.00059979	0.00023801	0.00034833	0.00096276	0.00014821	0.00045968	0.00012932	0.00023240	-0.00030545	0.00020822	-0.00024623	0.00004901	-0.00008679	-0.00006127	0.00009016	0.00056942	0.00018103	-0.00006396	0.00038590	0.00020159	0.00052080	0.00024040	0.00053633	0.00041833	0.00004861	0.00005673	-21.47483647
-1.2001	-21.47483647	-21.47483647	-21.47483647	-21.47483647	-21.47483647	-21.47483647	-21.47483647	-21.47483647	-21.47483647	-21.47483647	-21.47483647	-21.47483647	-21.47483647	-21.47483647	-21.47483647	-21.47483647	-21.47483647	-21.47483647	-21.47483647	-21.47483647	-21.47483647	-21.47483647	-21.47483647	-21.47483647	-21.47483647	-21.47483647	-21.47483647	-21.47483647	-21.47483647	-21.47483647	-21.47483647	-21.47483647	0.23558404	-0.55603074	0.05319769	-0.16381814	-0.01074112	0.15328877	0.06021739	0.01743411	0.07578154	0.02475137	-0.02010366	-0.02943784	-0.00427635	0.03504284	0.01794722	0.03087324	0.03075324	0.02834581	0.01121875	0.02762247	0.02839504	0.02020662	0.02757304	0.02478894	0.02844136	0.03106767	0.02509012	0.02442981	0.03346040	0.02257922	0.02380372	0.02533795	0.02731765	0.02538570	0.02092367	0.02338281	0.02518673	0.02180298	0.02160251	0.01965847	0.02262962	0.02531803	0.02112059	0.01998844	0.01601670	0.02543477	0.02918451	0.02159135	0.01015493	0.02106706	0.01741046	0.02548594	0.02209684	0.03761592	0.02122332	0.02316424	0.02795035	0.02973860	0.02271804	0.02170475	0.02341840	0.02584632	0.02065116	0.02283373	0.02372330	0.02947781	0.02138116	0.02223254	0.01602268	0.01669671	0.02290314	0.01756882	0.00743333	0.01611121	0.01640187	0.01191475	0.00348257	0.01450892	0.01578941	0.01708843	0.01312237	0.02091413	0.01664015	0.01495489	0.01126066	0.00237350	0.00077598	-0.00286393	-0.00675046	-0.00869605	-0.01238027	-0.01215263	-0.01118903	-0.01750745	-0.01382234	-0.01352215	-0.01117582	-0.00649126	-0.00872533	-0.00292652	-0.00123797	-0.00217529	-0.00174078	-0.00249762	-0.00030536	-0.00137755	0.00127431	-0.00135401	-0.00109009	-0.00179442	-0.00163950	-0.00163710	-0.00066513	-0.00113633	-0.00220514	-0.00132382	-0.00179214	-0.00011954	-0.00027723	-0.00037224	0.00011752	0.00110103	-0.00102733	-0.00053296	0.00020204	-0.00042798	-0.00138916	-0.00037639	-0.00099927	0.00181202	-0.00137936	-0.00128666	-0.00086014	-0.00109940	-0.00055460	0.00093337	0.00057236	-0.00087479	0.00003775	-0.00106031	-0.00130411	0.00035706	-0.00104313	0.00007446	-0.00091750	-0.00174613	-0.00088432	0.00024167	0.00066530	-0.00039765	-0.00029266	-0.00117457	-0.00033834	0.00047121	-0.00020565	-0.00088650	0.00002403	0.00091507	0.00019741	-0.00129607	-0.00025313	0.00078815	-0.00085527	-0.00113041	-0.00098245	-0.00019417	-0.00118487	-0.00144124	0.00064536	0.00175618	-0.00013472	-0.00015055	-0.00015493	0.00020976	0.00050906	-0.00097461	0.00042840	0.00047678	-0.00059834	-0.00156909	-0.00078195	0.00063322	-0.00023316	-0.00067990	-0.00007937	-0.00007876	-0.00043472	-0.00099656	0.00048314	0.00033479	-0.00138984	0.00003246	-0.00026558	-0.00104327	-0.00009491	-0.00072431	-0.00186026	-0.00007613	-0.00028094	-0.00030677	-0.00024755	-0.00007402	-0.00064326	0.00018119	-0.00075042	0.00082397	-0.00071901	-0.00092227	-0.00058968	0.00066620	-0.00077734	0.00017768	-0.00095768	-0.00003455	0.00055927	0.00104512	0.00079834	-0.00076132	-0.00065075	-0.00053847	0.00017421	-0.00002018	-0.00086275	-0.00051238	-0.00184095	-0.00059575	-0.00068176	0.00106149	-0.00097506	0.00009670	-0.00006413	-0.00029778	-0.00079467	0.00046007	-0.00045373	-0.00066397	-0.00019963	-0.00011490	-0.00106360	-0.00124281	-0.00032398	-0.00118121	-0.00072502	-0.00093652	0.00031329	0.00019722	-0.00003931	-0.00112500	-0.00116632	-0.00021866	0.00022816	-0.00082597	-0.00053277	-0.00067784	-0.00114044	-0.00052475	-0.00090311	-0.00090235	0.00003833	-0.00086144	-0.00188529	-0.00039820	-0.00029338	-0.00024349	-0.00051955	-0.00212466	-0.00110181	-0.00216000	-0.00061417	-0.00133577	-0.00145272	-0.00058302	-0.00122046	-0.00265155	-0.00169083	-0.00039083	-0.00021598	-0.00231636	-0.00096242	-0.00124993	-0.00166383	-0.00210056	-0.00205484	-0.00064430	-0.00074413	-0.00245691	-0.00069445	-0.00206009	-0.00015906	0.00038406	-0.00111254	0.00032313	0.00031217	-0.00073254	-0.00211589	0.00004307	-0.00022582	-0.00219166	0.00159471	-0.00250170	-0.00105371	-0.00190741	-0.00356616	-0.00179749	-0.00012768	-0.00285425	-0.00170001	-0.00207136	-0.00104932	-0.00257653	-0.00033848	-0.00339485	-0.00070109	0.00076743	-0.00141943	-0.00392819	-0.00200688	-0.00163902	0.00134817	-0.00270618	-0.00557852	-0.00122123	0.00014078	-0.00147129	-0.00124307	-0.00261578	-0.00066875	-0.00381393	-0.00364793	-0.00223089	-0.00007695	0.00005421	-0.00014194	-0.00150156	-0.00114987	-0.00287858	-0.00351311	-0.00443471	-0.00221119	-0.00191026	-0.00169898	-0.00210830	-0.00077264	-0.00297882	0.00127404	-0.00463303	-0.00338842	-0.00125402	-0.00540465	-0.00243213	-0.00030983	-0.00334436	-0.00041532	-0.00291651	-0.00195540	-0.00164116	-0.00363378	-0.00383068	-0.00154835	-0.00269462	-0.00351682	-0.00461398	-0.00238945	-0.00127695	-0.00117731	-0.00304321	-0.00270182	-0.00276403	-0.00259221	-0.00005997	0.00128112	-0.00282934	0.00093718	-0.00370189	-0.00006274	-0.00222529	-0.00057888	-0.00288735	-0.00147194	-0.00060174	-0.00260211	0.00122871	-0.00159749	-0.00239935	-0.00141369	-0.00094842	-0.00141122	-0.00110283	0.00103175	-0.00165668	-0.00072795	-0.00080758	-0.00237981	0.00023580	0.00145516	-0.00129669	-0.00013412	-0.00231605	-0.00007576	-0.00257668	-0.00134074	-0.00084170	0.00039245	-0.00210020	0.00044597	-0.00007229	-0.00141418	-0.00004493	-0.00009651	-0.00076344	0.00011256	-0.00125026	-0.00068538	-0.00366115	-0.00044633	-0.00022087	-0.00089443	-0.00109160	-0.00130359	-0.00174236	-0.00048215	-0.00135681	-0.00068202	-0.00026149	-0.00108118	-0.00173988	0.00073259	-0.00207864	-0.00025458	-0.00198904	-0.00075050	-0.00075187	0.00017174	-0.00125736	-0.00043278	-0.00119337	-0.00045187	0.00004703	-0.00001746	-0.00028370	-0.00057615	-0.00030685	-0.00054985	0.00056116	-0.00043464	-0.00074314	0.00036109	-0.00028935	-0.00030504	-0.00057590	-0.00013489	0.00040534	-0.00023120	0.00014537	-0.00037152	-0.00024539	0.00022358	0.00005506	-0.00043669	-0.00032989	-0.00041793	-0.00037769	-0.00002351	-0.00019416	-0.00028474	-0.00044310	0.00003755	-0.00009713	-0.00027768	0.00005120	-0.00014498	-0.00009501	-0.00033159	0.00020843	-0.00000192	-0.00060406	-0.00022463	-0.00068562	-0.00002240	-21.47483647
-1.1001	-21.47483647	-21.47483647	-21.47483647	-21.47483647	-21.47483647	-21.47483647	-21.47483647	-21.47483647	-21.47483647	-21.47483647	-21.47483647	-21.47483647	-21.47483647	-21.47483647	-21.47483647	-21.47483647	-21.47483647	-21.47483647	-21.47483647	-21.47483647	-21.47483647	-21.47483647	-21.47483647	-21.47483647	-21.47483647	-21.47483647	-21.47483647	-21.47483647	-21.47483647	-21.47483647	-21.47483647	-21.47483647	0.30195257	-0.60939814	0.17106434	0.02051239	0.06920871	0.09760506	0.10605185	0.01556835	-0.03524380	-0.02666662	-0.00928458	-0.02827427	-0.00544561	0.04497309	0.01331918	0.03239671	0.01259481	0.02737899	0.00431737	0.03172065	0.03707762	0.02299363	0.03266636	0.02447549	0.02857376	0.02732765	0.02171067	0.02725077	0.03154164	0.02802290	0.02805397	0.02602887	0.02455295	0.02696295	0.02179965	0.02469103	0.02828233	0.02501320	0.01990649	0.02216583	0.02533667	0.02429178	0.02031497	0.02352256	0.02001202	0.02428380	0.02462427	0.01653307	0.01216609	0.02217581	0.00751238	0.03726246	0.01969347	0.03455601	0.01917964	0.02195098	0.02709092	0.02706414	0.01955358	0.02472585	0.02557473	0.02731530	0.02547769	0.02498989	0.02095640	0.02801552	0.02329656	0.02611000	0.02610392	0.01855443	0.02070257	0.01599212	0.01405903	0.02158718	0.02185143	0.01716807	0.00030252	0.01084424	0.00586448	0.00022958	-0.00979916	0.00145055	-0.00340057	-0.00280685	-0.00033281	0.00111696	0.00135224	0.00581486	0.00374772	0.00827751	0.00263083	0.00907880	0.00700908	-0.00039368	0.00005571	-0.00472104	-0.00880040	-0.00861345	-0.01330850	-0.01100026	-0.01254591	-0.01099185	-0.00912644	-0.00917408	-0.00765343	-0.00581426	-0.00235336	-0.00298755	0.00015010	-0.00082570	-0.00039309	-0.00329258	0.00077103	-0.00004905	-0.00108678	-0.00014393	-0.00019427	0.00121652	-0.00073637	-0.00196249	-0.00043527	-0.00019370	-0.00181505	-0.00010848	-0.00091757	-0.00042830	-0.00094504	-0.00084733	-0.00024422	0.00062826	-0.00151006	-0.00155608	0.00024821	0.00136825	-0.00062649	0.00144884	-0.00035822	-0.00065944	0.00130227	0.00097957	-0.00042698	0.00000734	-0.00125327	0.00025764	0.00016220	-0.00095236	-0.00119666	0.00181781	0.00043170	0.00108193	-0.00094454	0.00037988	-0.00088179	-0.00023554	-0.00000515	-0.00012023	0.00002815	0.00021683	0.00074361	-0.00088120	0.00033513	0.00163522	-0.00091129	0.00069850	-0.00056897	0.00069109	-0.00001143	-0.00079914	0.00098757	0.00176580	-0.00008652	0.00146558	0.00137872	0.00091637	-0.00019443	0.00038430	-0.00009862	0.00035149	0.00038018	-0.00100794	-0.00124828	0.00106689	0.00079422	0.00136471	0.00063200	0.00027692	0.00002102	-0.00114111	0.00025855	0.00145048	-0.00036780	-0.00008041	0.00016494	0.00158020	0.00067006	-0.00026639	-0.00130743	0.00052630	-0.00014642	-0.00001823	-0.00051441	0.00041031	-0.00014285	0.00002270	-0.00061346	0.00017999	-0.00037199	-0.00070465	0.00027510	0.00090001	-0.00049259	0.00062474	-0.00015011	0.00026024	0.00025907	0.00059189	0.00084570	0.00003908	-0.00072849	0.00050126	0.00008779	0.00064878	-0.00057946	-0.00002780	-0.00121929	0.00058562	0.00042643	0.00043208	-0.00076218	0.00016024	0.00001643	0.00006284	0.00082508	0.00023409	0.00003793	-0.00051556	0.00043474	-0.00021492	-0.00041986	-0.00069732	0.00021666	-0.00081190	-0.00024275	-0.00018404	0.00052483	0.00048886	-0.00062733	-0.00127098	-0.00062163	0.00005493	0.00044584	-0.00013365	0.00013567	0.00045404	-0.00113785	-0.00032642	-0.00098591	-0.00023566	-0.00030528	0.00043195	-0.00049561	0.00016855	-0.00035839	-0.00015526	-0.00062552	-0.00092917	-0.00045686	-0.00215028	0.00028822	-0.00082485	-0.00077217	-0.00069485	0.00076071	-0.00159746	-0.00175823	0.00056773	0.00078822	-0.00007764	-0.00091156	-0.00055916	-0.00113002	-0.00010022	-0.00290880	0.00084942	-0.00096355	-0.00104130	-0.00056572	-0.00136412	0.00126496	0.00063788	0.00045725	-0.00006829	-0.00033883	-0.00113026	0.00012510	0.00080609	0.00019593	-0.00123913	0.00233776	-0.00132286	-0.00281907	-0.00057159	-0.00146516	0.00028279	-0.00131394	-0.00232604	0.00015070	-0.00028702	-0.00023746	0.00112745	-0.00085399	-0.00222904	-0.00192176	0.00199743	-0.00331739	-0.00143924	-0.00112022	-0.00007879	-0.00017153	-0.00221602	-0.00342540	0.00006124	-0.00174156	-0.00060878	-0.00238924	-0.00176831	-0.00019312	-0.00153342	-0.00258702	-0.00073849	-0.00072645	0.00162317	0.00093058	-0.00171276	0.00155642	-0.00552302	-0.00090499	-0.00048152	-0.00139753	-0.00156616	-0.00126285	-0.00201025	0.00214416	0.00101619	0.00162897	-0.00104734	-0.00343591	-0.00100692	-0.00390694	-0.00384722	-0.00079673	-0.00156852	-0.00242116	-0.00145863	-0.00012887	-0.00232394	-0.00258415	-0.00197046	-0.00349857	0.00099081	-0.00165002	-0.00455409	0.00023339	-0.00172537	-0.00009180	0.00108114	-0.00256357	-0.00255120	-0.00226560	-0.00110306	0.00049939	-0.00132770	-0.00174373	-0.00019281	-0.00068338	-0.00249585	0.00011484	0.00114333	-0.00067446	-0.00099594	-0.00110023	-0.00108431	-0.00195729	-0.00017297	-0.00048672	-0.00039359	-0.00090268	-0.00153906	0.00110702	-0.00123622	-0.00108174	-0.00206161	-0.00274078	-0.00042663	-0.00019355	-0.00202119	-0.00036054	-0.00226501	-0.00025246	-0.00099843	-0.00205818	0.00030002	0.00151213	0.00115191	-0.00034256	-0.00096768	-0.00046595	-0.00005321	-0.00020035	-0.00238829	-0.00093225	-0.00156214	-0.00030864	-0.00032450	-0.00034583	-0.00029960	0.00052788	-0.00107493	-0.00190667	-0.00086572	-0.00174480	-0.00214984	-0.00092588	0.00007218	-0.00060897	-0.00231212	0.00032731	-0.00142464	-0.00117964	-0.00213532	-0.00022435	-0.00054365	-0.00052153	-0.00043263	-0.00047407	-0.00038899	-0.00078065	0.00062041	0.00054072	-0.00038730	-0.00104061	0.00027352	-0.00024687	-0.00069748	-0.00085628	-0.00014286	-0.00014214	-0.00056554	-0.00072257	0.00030324	-0.00012350	0.00004821	-0.00058270	-0.00042872	-0.00035471	-0.00013077	0.00007435	-0.00004855	-0.00025061	-0.00044074	-0.00020770	-0.00006017	-0.00022347	-0.00049790	-0.00055142	-0.00048751	-0.00049533	-0.00008099	-0.00017899	0.00032692	-0.00018575	-0.00018343	-0.00047235	-0.00005881	-0.00003476	-0.00061911	-0.00036653	-0.00086445	-0.00076344	-21.47483647
-1.0001	-21.47483647	-21.47483647	-21.47483647	-21.47483647	-21.47483647	-21.47483647	-21.47483647	-21.47483647	-21.47483647	-21.47483647	-21.47483647	-21.47483647	-21.47483647	-21.47483647	-21.47483647	-21.47483647	-21.47483647	-21.47483647	-21.47483647	-21.47483647	-21.47483647	-21.47483647	-21.47483647	-21.47483647	-21.47483647	-21.47483647	-21.47483647	-21.47483647	-21.47483647	-21.47483647	-21.47483647	-21.47483647	-0.15339358	0.32345304	0.19823818	0.02744776	0.12766395	0.11158119	0.13137003	-0.05319721	0.02963843	0.00708816	-0.02339452	-0.07206725	0.03133988	0.03839073	0.03163711	0.02901430	0.02023001	0.02041436	0.01615896	0.03226800	0.03362838	0.02511383	0.02577988	0.02689593	0.02994061	0.02988915	0.02321734	0.02487802	0.03051945	0.02591037	0.02841379	0.02469189	0.02634729	0.02682995	0.02487981	0.02365985	0.02781372	0.02293600	0.01881585	0.02264692	0.02362575	0.02228022	0.02567507	0.02306149	0.01600019	0.01957967	0.02106567	0.00926651	0.01129001	0.03130283	0.02214421	0.02570194	0.02029657	0.04790083	0.02212577	0.01550604	0.02911394	0.02398074	0.01861364	0.02071941	0.02574938	0.02936287	0.02095397	0.02539663	0.02748866	0.02817872	0.01788711	0.02403902	0.02694444	0.01872502	0.02269540	0.01700527	0.01306140	0.02072561	0.01667921	0.01291120	0.00599023	0.01199727	0.00956309	0.00838313	0.00109153	0.00993035	0.00673266	0.00202288	-0.00576940	-0.01065035	-0.01725927	-0.01518108	-0.01633823	-0.01714703	-0.01950306	-0.00997875	-0.00709764	-0.00640213	0.00223494	0.00002138	0.00374230	0.00467222	0.00483685	0.00529583	0.00200668	0.00132974	-0.00655078	-0.01040105	-0.00912878	-0.01415915	-0.01225777	-0.01360755	-0.01200649	-0.01232003	-0.01036671	-0.00933750	-0.00604277	-0.00472441	-0.00366052	-0.00360448	-0.00217330	-0.00072115	-0.00075863	-0.00078188	0.00029204	-0.00038205	-0.00269414	-0.00203837	-0.00097224	0.00023648	-0.00183385	-0.00079129	-0.00102408	0.00073572	-0.00149761	-0.00216592	0.00065641	0.00007088	-0.00064056	-0.00078854	-0.00122671	-0.00058952	0.00082129	-0.00236717	-0.00119227	-0.00121951	-0.00201833	0.00072881	-0.00066791	-0.00101314	-0.00051933	-0.00057336	0.00098984	0.00162347	-0.00077110	-0.00051707	-0.00202793	-0.00073849	-0.00058425	-0.00067450	-0.00060120	-0.00006436	-0.00064774	-0.00154266	-0.00008274	0.00143398	-0.00077656	0.00070006	0.00006882	-0.00023136	-0.00078968	-0.00221209	0.00014055	0.00067974	-0.00037749	-0.00069625	-0.00024369	-0.00025128	-0.00009857	-0.00102038	-0.00028204	-0.00063070	-0.00011262	-0.00193634	-0.00124214	-0.00012869	-0.00137988	0.00057986	0.00021664	0.00086476	0.00017741	-0.00205969	0.00045323	-0.00033984	-0.00096116	-0.00142523	0.00014670	0.00037058	-0.00039930	-0.00073129	-0.00158533	-0.00048210	-0.00174599	-0.00068897	-0.00019425	-0.00006858	0.00005296	0.00002795	-0.00110656	-0.00034747	-0.00056244	-0.00119924	0.00051760	0.00016170	-0.00007145	0.00013621	-0.00163409	0.00038604	-0.00051103	0.00071068	-0.00053093	-0.00027570	-0.00052503	-0.00151366	0.00038847	0.00031507	-0.00053384	-0.00001191	-0.00106423	-0.00047988	-0.00006400	-0.00085716	-0.00011426	-0.00072456	-0.00035969	-0.00040134	-0.00076931	-0.00070007	-0.00002500	-0.00075586	-0.00094484	-0.00066637	-0.00027631	-0.00102746	-0.00006286	-0.00098908	-0.00084610	-0.00136807	0.00030979	-0.00029272	-0.00022803	-0.00104116	-0.00049060	-0.00012452	-0.00036939	-0.00051295	-0.00101289	-0.00020906	-0.00134856	-0.00011408	-0.00072888	-0.00134636	-0.00050341	0.00016546	-0.00097838	-0.00059042	-0.00105631	-0.00021407	-0.00059583	-0.00147905	0.00024118	-0.00094121	0.00016705	-0.00132537	-0.00150268	-0.00169005	-0.00125915	-0.00179245	-0.00162121	-0.00117396	-0.00006127	-0.00025983	-0.00122755	-0.00235905	-0.00226284	-0.00222799	-0.00197190	-0.00010342	-0.00288497	-0.00076681	-0.00133618	-0.00285834	0.00016832	-0.00070085	0.00153523	-0.00021595	-0.00006808	-0.00233077	-0.00113123	-0.00086903	-0.00190388	-0.00275068	0.00118989	-0.00252057	-0.00242846	-0.00239997	-0.00182659	-0.00249678	-0.00105573	-0.00231539	0.00008945	-0.00115524	-0.00089694	-0.00258027	-0.00338256	-0.00089504	-0.00240849	0.00047729	-0.00181490	-0.00415818	-0.00442474	-0.00366703	-0.00082420	-0.00125204	-0.00417133	-0.00197710	-0.00450155	-0.00234409	-0.00242819	-0.00140505	-0.00284701	-0.00280348	-0.00386646	-0.00129632	0.00021917	0.00287813	0.00162334	-0.00470707	-0.00039768	-0.00366858	-0.00456397	-0.00216704	-0.00223245	-0.00015992	-0.00250538	-0.00456523	-0.00050362	-0.00394794	-0.00092750	-0.00072405	-0.00232202	-0.00347487	-0.00214738	-0.00264485	-0.00105376	-0.00136436	-0.00291738	-0.00340634	-0.00202036	-0.00203601	-0.00461394	-0.00104321	-0.00102490	-0.00333609	-0.00412520	-0.00680932	-0.00067340	-0.00267753	-0.00282761	-0.00388502	-0.00333781	-0.00456528	-0.00129042	-0.00347067	-0.00097675	-0.00332939	0.00034629	-0.00348635	-0.00107783	-0.00314393	-0.00121785	-0.00124322	-0.00135581	-0.00127738	-0.00377230	-0.00091239	-0.00105440	-0.00087904	-0.00208621	-0.00216302	-0.00119214	-0.00150466	-0.00172704	-0.00297939	-0.00135620	-0.00189368	-0.00112889	-0.00276055	-0.00080005	-0.00277862	-0.00017520	-0.00368118	-0.00111350	-0.00383072	-0.00222358	-0.00070659	-0.00024837	-0.00098180	-0.00062337	-0.00182329	-0.00116679	-0.00073617	-0.00025182	-0.00212826	-0.00203034	-0.00025515	-0.00097830	-0.00171963	-0.00047467	-0.00057130	-0.00160844	-0.00221726	-0.00211381	-0.00193353	-0.00176484	-0.00075556	0.00030738	-0.00165437	-0.00005139	-0.00178160	0.00110026	-0.00228633	-0.00016818	-0.00197063	-0.00128093	-0.00051148	0.00073863	-0.00195822	-0.00113510	-0.00194530	-0.00096200	-0.00055688	0.00012823	-0.00038474	-0.00091560	-0.00087779	-0.00066008	-0.00085883	-0.00117053	-0.00035378	-0.00031456	-0.00074102	-0.00045800	-0.00001541	-0.00043832	-0.00033271	-0.00082266	-0.00014503	-0.00068509	-0.00035067	-0.00036256	-0.00038065	0.00006655	-0.00082514	-0.00027291	-0.00070012	-0.00031947	-0.00099321	-0.00084285	-0.00021418	0.00001738	-0.00074363	0.00017858	-0.00016215	-0.00022896	-0.00006724	-0.00083697	-0.00031100	-0.00023615	-0.00025301	-0.00035514	-0.00081276	-0.00012266	-21.47483647
-0.9501	-21.47483647	-21.47483647	-21.47483647	-21.47483647	-21.47483647	-21.47483647	-21.47483647	-21.47483647	-21.47483647	-21.47483647	-21.47483647	-21.47483647	-21.47483647	-21.47483647	-21.47483647	-21.47483647	-21.47483647	-21.47483647	-21.47483647	-21.47483647	-21.47483647	-21.47483647	-21.47483647	-21.47483647	-21.47483647	-21.47483647	-21.47483647	-21.47483647	-21.47483647	-21.47483647	-21.47483647	-21.47483647	-21.47483647	1.19054604	-0.11257984	-0.07263888	0.13136605	0.06709839	0.07163192	-0.00000176	-0.00189359	-0.00823542	-0.03184032	-0.03928305	0.02484894	0.04045471	0.01288878	0.03325697	0.02833414	0.02980690	0.01812133	0.03158308	0.03059490	0.01899421	0.03025466	0.02373736	0.02663262	0.03395490	0.02461564	0.02433545	0.03338332	0.02808628	0.02477215	0.02565522	0.02668341	0.02410867	0.02131194	0.02450189	0.02781402	0.02273175	0.01852096	0.02448575	0.02434641	0.02409157	0.02200037	0.02393208	0.02172450	0.01745302	0.03009995	0.01569384	0.02760412	0.02823142	0.01804199	0.01706444	0.03669284	0.03416405	0.01374479	0.03044079	0.03592246	0.01818635	0.02331382	0.02005029	0.02673588	0.02724052	0.02102591	0.02280567	0.02744065	0.02572702	0.02430878	0.02446771	0.02398213	0.01787722	0.02292407	0.01947162	0.01574705	0.02180157	0.01766014	0.01658340	0.00009489	0.01137292	0.00810436	0.01377994	0.00183174	0.01585258	0.00779659	0.00348540	-0.00183618	-0.00442349	-0.00595735	-0.00809643	-0.01457698	-0.01524494	-0.02269855	-0.01881434	-0.01789486	-0.02230989	-0.01286599	-0.01654356	-0.01081157	-0.00429496	-0.00343780	0.00145805	0.00253098	0.00720312	0.00476201	0.00309018	0.00144346	-0.00146848	-0.00452832	-0.00952705	-0.01163570	-0.01174369	-0.01411906	-0.01475060	-0.01430825	-0.01237221	-0.00932498	-0.00800568	-0.00642692	-0.00276847	-0.00219874	-0.00168532	-0.00164519	-0.00062372	-0.00001118	-0.00025273	-0.00178318	-0.00120453	-0.00030324	0.00046147	0.00029009	0.00222784	-0.00021721	-0.00096020	0.00025074	0.00152845	0.00016694	0.00107280	-0.00050133	0.00034207	0.00098415	0.00021479	-0.00081227	-0.00007188	-0.00112380	0.00119907	0.00030701	-0.00049464	0.00024055	0.00133277	0.00150142	0.00088123	-0.00026442	0.00088089	-0.00079046	0.00007136	0.00028067	0.00196048	0.00083710	0.00196769	0.00182510	-0.00112098	0.00038654	0.00200345	0.00129263	0.00189050	-0.00041797	0.00075255	-0.00089141	-0.00129204	0.00105400	0.00087439	-0.00001463	-0.00006471	-0.00028661	0.00057957	0.00105667	-0.00002363	0.00088078	-0.00022259	0.00032727	-0.00016732	-0.00089861	-0.00082837	0.00053848	0.00179551	0.00120122	0.00083001	0.00078448	-0.00050532	0.00083943	0.00191667	0.00039235	0.00050833	0.00131321	0.00097265	0.00052273	0.00037163	-0.00027714	-0.00007449	-0.00021939	0.00003393	0.00064037	0.00014106	0.00031764	0.00092086	0.00061498	0.00027274	0.00025006	0.00099551	0.00074894	0.00094978	0.00091057	0.00104441	-0.00045577	0.00099907	0.00091093	0.00042784	0.00004564	0.00029288	0.00087883	0.00043819	0.00071476	0.00041000	0.00027148	0.00069651	-0.00019444	0.00051443	0.00011645	0.00077780	0.00051243	0.00077654	-0.00051838	0.00171808	0.00084695	0.00062283	0.00019817	0.00047210	0.00047329	-0.00043240	0.00013478	0.00054090	0.00121885	-0.00054590	-0.00016565	0.00028521	0.00097923	0.00044974	-0.00048028	-0.00024716	0.00031322	-0.00002035	0.00003272	0.00038944	-0.00017579	0.00078358	-0.00043684	0.00016069	0.00018894	-0.00013588	0.00042525	-0.00009083	0.00037903	0.00028606	0.00018741	0.00025803	0.00148696	0.00028510	-0.00007144	0.00040217	0.00085978	0.00025601	-0.00099645	0.00028204	0.00063407	0.00001622	-0.00007555	0.00158137	0.00179719	0.00160116	0.00030515	0.00130356	-0.00080367	-0.00087223	-0.00088686	0.00186785	0.00165635	0.00118575	-0.00010766	-0.00053429	0.00161671	-0.00001923	-0.00021693	0.00204592	0.00068162	-0.00040629	0.00072669	0.00248909	0.00133780	-0.00061532	0.00162900	0.00229542	0.00051555	0.00049109	0.00006686	0.00460702	0.00103366	0.00182652	0.00142810	0.00380204	0.00198721	0.00270506	-0.00017912	0.00229285	0.00014424	0.00424126	0.00022226	0.00013372	0.00227717	-0.00149055	0.00230179	0.00234856	0.00055996	0.00145978	0.00258299	0.00037672	-0.00128472	0.00285899	0.00189221	-0.00062208	0.00116297	0.00054535	0.00355789	0.00357726	0.00303908	-0.00056899	0.00311755	0.00244818	0.00080545	0.00170547	0.00129051	0.00252187	0.00193602	-0.00038403	0.00178433	-0.00109922	0.00462246	0.00141024	-0.00073836	-0.00145022	0.00040030	0.00078861	0.00347928	0.00191157	0.00205796	0.00153183	0.00116816	0.00144467	-0.00051571	-0.00094748	-0.00096840	0.00088967	0.00173446	-0.00032677	0.00308909	0.00116684	0.00031449	0.00246084	-0.00083101	0.00125527	0.00050623	0.00174542	0.00172324	0.00330387	0.00052272	0.00042171	0.00112837	0.00067684	0.00298763	-0.00095943	0.00166150	0.00266929	-0.00029401	0.00105018	0.00064575	0.00225869	0.00225614	0.00164329	0.00062345	0.00049897	0.00206344	0.00058274	0.00004474	0.00227104	0.00085798	0.00205821	0.00117282	-0.00030113	0.00142466	-0.00167542	0.00097931	0.00064997	-0.00054710	0.00073434	0.00127502	0.00142735	0.00068381	0.00024737	0.00171440	0.00217268	0.00003503	0.00039554	0.00027645	0.00076132	-0.00128410	0.00161750	0.00157946	0.00098242	0.00085797	0.00025468	0.00308830	-0.00066036	0.00051963	0.00050016	0.00152669	0.00180938	0.00069002	0.00161547	0.00276228	0.00021508	0.00092715	-0.00018524	-0.00007189	0.00026618	0.00106309	0.00003358	-0.00040520	0.00025591	0.00021427	-0.00038922	0.00081426	0.00169336	0.00021924	0.00147504	0.00049825	0.00142296	-0.00065633	-0.00061152	0.00027531	0.00009304	-0.00019619	0.00000457	0.00140116	0.00117289	0.00058249	0.00012686	0.00009256	0.00027985	0.00022183	0.00025879	0.00020660	0.00038666	0.00041561	0.00025833	-0.00007263	-0.00014686	-0.00018713	0.00052166	-0.00013194	-0.00032824	0.00045398	0.00025290	-0.00050900	0.00009513	0.00017803	0.00057376	0.00014500	0.00056041	0.00037101	0.00007004	-0.00019758	-21.47483647
-0.9001	-21.47483647	-21.47483647	-21.47483647	-21.47483647	-21.47483647	-21.47483647	-21.47483647	-21.47483647	-21.47483647	-21.47483647	-21.47483647	-21.47483647	-21.47483647	-21.47483647	-21.47483647	-21.47483647	-21.47483647	-21.47483647	-21.47483647	-21.47483647	-21.47483647	-21.47483647	-21.47483647	-21.47483647	-21.47483647	-21.47483647	-21.47483647	-21.47483647	-21.47483647	-21.47483647	-21.47483647	-21.47483647	0.16453305	0.36932556	0.15176650	0.00112044	0.01930896	-0.15377599	-0.00162093	0.00323578	-0.01219349	-0.01398675	0.00190214	-0.01685838	0.04265527	0.03210669	0.02425910	0.02387029	0.02355854	0.03198113	0.00706846	0.01893702	0.02824050	0.03178618	0.02544028	0.02322451	0.03506869	0.02915696	0.02487616	0.02465905	0.03656537	0.02484034	0.02706825	0.02613930	0.02962199	0.02626295	0.02034754	0.03000863	0.02945887	0.02521732	0.02391067	0.02173783	0.02461101	0.02210119	0.02375024	0.02288047	0.01406683	0.02058006	0.02013660	0.01219016	0.01648763	0.02945925	0.01315023	0.03017026	0.02733723	0.04393058	0.01686161	0.02106188	0.03461732	0.02318310	0.01677299	0.02374847	0.02428606	0.02726619	0.01909731	0.02137391	0.02347686	0.02742558	0.02126974	0.02434622	0.02343889	0.01963161	0.02008596	0.01803813	0.01390850	0.02230923	0.02009793	0.01469939	0.00698848	0.01135199	0.00784309	0.00722465	-0.00041554	0.01104265	0.00649520	0.00318638	-0.00086102	-0.00272208	-0.00746866	-0.00611287	-0.01024969	-0.01242783	-0.01605039	-0.01637373	-0.01616268	-0.02545338	-0.02305933	-0.02968495	-0.03045016	-0.02686526	-0.02868461	-0.02317640	-0.01872809	-0.01362191	-0.00769257	-0.00356468	0.00234683	0.00501807	0.00295746	0.00044440	0.00108774	-0.00201624	-0.00783100	-0.01219529	-0.01249664	-0.01440965	-0.01692203	-0.01426368	-0.01242753	-0.00941776	-0.00986908	-0.00849488	-0.00578821	-0.00362003	-0.00376720	-0.00369981	-0.00196283	-0.00076211	-0.00108140	-0.00134882	-0.00227105	0.00017293	0.00087291	-0.00125927	-0.00044774	0.00021378	-0.00046654	0.00004768	-0.00008712	-0.00204096	-0.00021550	-0.00125712	-0.00233809	0.00023282	-0.00127629	-0.00110125	0.00003481	-0.00170067	-0.00056874	-0.00170892	0.00077980	0.00035131	-0.00156191	-0.00147446	-0.00154795	-0.00058077	-0.00146102	-0.00046760	-0.00103073	0.00088986	0.00007247	-0.00153694	-0.00063683	0.00080397	-0.00159501	-0.00044080	-0.00073741	0.00070327	-0.00040774	-0.00360970	-0.00024586	-0.00034236	-0.00152294	-0.00080118	-0.00061854	-0.00031143	-0.00034444	-0.00146577	-0.00004442	0.00161212	-0.00141526	-0.00113347	-0.00117082	0.00015590	-0.00001854	0.00024728	0.00109423	0.00009025	-0.00095093	-0.00107281	-0.00095762	0.00085100	-0.00024721	-0.00054068	-0.00058709	-0.00091004	-0.00079642	-0.00020737	-0.00248546	-0.00104262	-0.00129160	-0.00064614	-0.00128124	-0.00093090	-0.00100043	-0.00008705	-0.00047712	0.00002492	-0.00082971	-0.00141846	-0.00154780	0.00068666	-0.00095159	0.00041131	-0.00136364	0.00050826	-0.00063812	0.00045069	-0.00089600	-0.00104774	-0.00043069	-0.00087575	-0.00074047	0.00018422	-0.00117623	-0.00045148	-0.00122422	-0.00029242	-0.00066069	0.00019270	-0.00035723	-0.00028169	-0.00001456	-0.00010231	-0.00056380	-0.00069107	-0.00047671	-0.00116405	-0.00053785	0.00018117	-0.00096402	-0.00128177	-0.00014049	-0.00076323	-0.00070657	-0.00128317	-0.00016418	0.00017764	-0.00075695	-0.00149806	-0.00039691	-0.00025612	0.00000230	-0.00009846	-0.00054403	-0.00024793	-0.00063124	-0.00035254	-0.00113270	-0.00057366	-0.00027761	-0.00080624	-0.00126362	-0.00059432	-0.00042770	-0.00056628	-0.00086147	-0.00037516	-0.00025046	-0.00222995	-0.00052015	0.00102286	-0.00276227	-0.00139876	-0.00132939	-0.00193240	-0.00173545	-0.00030205	-0.00126001	-0.00054902	-0.00186246	-0.00041705	-0.00283430	-0.00202965	-0.00261504	-0.00008040	0.00080424	-0.00075718	-0.00109892	-0.00162927	0.00029949	-0.00075498	-0.00072685	-0.00055938	-0.00090784	-0.00254213	-0.00078253	-0.00163060	-0.00070570	-0.00131618	0.00106895	-0.00190224	-0.00188482	0.00020573	-0.00294193	0.00035170	-0.00260386	-0.00134901	-0.00040239	-0.00315483	-0.00052562	-0.00040430	-0.00202632	-0.00167220	-0.00225223	0.00331276	-0.00217736	-0.00442689	-0.00266087	-0.00325364	-0.00188650	-0.00307117	-0.00522548	-0.00437301	-0.00170736	-0.00583619	-0.00468989	-0.00147406	-0.00218634	-0.00604391	-0.00484975	-0.00122030	-0.00085397	0.00089175	-0.00231373	-0.00401684	-0.00121331	-0.00376324	-0.00493716	-0.00173860	-0.00288303	-0.00265830	0.00124378	-0.00473760	-0.00104827	-0.00237014	-0.00022034	-0.00167409	-0.00412062	-0.00201831	-0.00474670	-0.00301992	-0.00225456	-0.00102002	-0.00492568	-0.00211690	-0.00296541	-0.00121737	-0.00459597	-0.00300789	-0.00390251	-0.00144010	-0.00180496	-0.00360347	-0.00044345	-0.00419157	-0.00330678	-0.00210243	-0.00263878	-0.00723576	-0.00335560	-0.00223143	-0.00151314	-0.00425247	-0.00229894	-0.00336348	-0.00201517	-0.00333668	-0.00125661	-0.00352466	-0.00042980	-0.00178421	-0.00293187	-0.00197682	-0.00324511	-0.00050451	-0.00206280	-0.00358636	-0.00103528	-0.00343793	-0.00052836	-0.00370571	-0.00014598	-0.00190558	-0.00349705	-0.00102172	0.00022736	-0.00172058	-0.00064411	-0.00262719	-0.00129317	-0.00200103	-0.00291349	-0.00201643	-0.00039714	-0.00127821	-0.00229808	-0.00171764	-0.00154699	-0.00295750	-0.00067413	-0.00126471	-0.00156902	-0.00188589	-0.00110293	-0.00289260	-0.00109934	-0.00222805	-0.00192847	-0.00268209	-0.00225067	-0.00239449	-0.00193081	-0.00126699	-0.00296218	-0.00177472	-0.00210102	-0.00231416	-0.00247360	-0.00305253	-0.00204153	-0.00316228	-0.00151299	-0.00136228	-0.00069788	-0.00201740	-0.00074991	-0.00079254	-0.00103274	-0.00007886	-0.00037563	0.00001188	-0.00059348	-0.00108391	-0.00059672	-0.00026697	-0.00146513	-0.00137254	-0.00047686	-0.00079326	-0.00077850	-0.00014396	-0.00031244	-0.00030861	-0.00111650	-0.00084542	-0.00072300	-0.00050992	-0.00027097	-0.00043655	-0.00084456	-0.00050987	-0.00030368	-0.00092305	-0.00028235	-0.00043383	-0.00012931	-0.00061666	-0.00045314	-0.00030543	-0.00012946	-0.00013255	-0.00041969	-0.00037587	-0.00078616	-0.00009397	-0.00025486	-0.00057807	-0.00000142	-0.00049467	-0.00013147	-21.47483647
-0.8501	-21.47483647	-21.47483647	-21.47483647	-21.47483647	-21.47483647	-21.47483647	-21.47483647	-21.47483647	-21.47483647	-21.47483647	-21.47483647	-21.47483647	-21.47483647	-21.47483647	-21.47483647	-21.47483647	-21.47483647	-21.47483647	-21.47483647	-21.47483647	-21.47483647	-21.47483647	-21.47483647	-21.47483647	-21.47483647	-21.47483647	-21.47483647	-21.47483647	-21.47483647	-21.47483647	-21.47483647	-21.47483647	-21.47483647	-0.23602509	-0.04442005	0.04789552	0.06231709	0.05030498	0.14609243	-0.02475980	-0.03052297	-0.00801118	-0.01485138	0.03183717	0.03389013	0.05539656	0.02296075	0.03754103	0.03252533	0.01936078	0.01494686	0.02483122	0.03149058	0.02757702	0.02356591	0.02425438	0.02880996	0.02625329	0.02338700	0.02584995	0.03124048	0.02444301	0.02727381	0.02388146	0.02851850	0.02633976	0.02297354	0.02352446	0.02557994	0.02581325	0.02089780	0.01909146	0.02435162	0.02434861	0.02144582	0.02971054	0.02390982	0.02149976	0.02352183	0.02077719	0.02352594	0.03859315	0.02494220	0.03061651	0.02635583	0.03460972	0.01653293	0.02017012	0.03654626	0.02628627	0.02021353	0.01739880	0.02639789	0.02542565	0.02237527	0.02286790	0.02417587	0.02504476	0.01851819	0.02506368	0.02424224	0.01792834	0.02039714	0.01386360	0.01416166	0.02183169	0.01602099	0.01782442	0.00398429	0.01281261	0.00782619	0.00606376	-0.00252224	0.00723414	0.00264944	0.00175505	-0.00680014	-0.00932333	-0.01276801	-0.01067011	-0.01444100	-0.01635171	-0.01655484	-0.02044194	-0.02250719	-0.02771959	-0.02340688	-0.03213953	-0.03286747	-0.02824632	-0.03919147	-0.03530750	-0.03818626	-0.03705618	-0.03768454	-0.03466710	-0.02518061	-0.02073833	-0.01102894	-0.00961348	-0.00215278	0.00260863	0.00225650	0.00184239	0.00233652	-0.00296791	-0.00443463	-0.00839688	-0.00998996	-0.01166405	-0.01290233	-0.01371849	-0.01289659	-0.01263550	-0.01050299	-0.01000657	-0.00705112	-0.00575251	-0.00480552	-0.00442546	-0.00233404	-0.00127918	-0.00116548	-0.00100797	-0.00090395	0.00049067	-0.00057300	0.00012970	0.00060681	-0.00104959	0.00015614	-0.00122418	-0.00063529	0.00063754	-0.00016122	-0.00043197	-0.00167043	-0.00047640	-0.00115706	-0.00020784	-0.00038977	0.00121134	-0.00148076	-0.00114852	-0.00161117	-0.00069362	-0.00064879	-0.00010668	0.00051034	0.00172239	-0.00045951	-0.00132223	-0.00075726	0.00187472	0.00006904	-0.00006691	-0.00078544	0.00004409	-0.00155554	-0.00129721	-0.00066107	0.00143804	-0.00073506	-0.00035910	0.00014085	0.00106193	-0.00007247	-0.00030369	-0.00087501	-0.00020587	-0.00138221	-0.00069958	-0.00056214	0.00067545	0.00002446	0.00020935	0.00046013	0.00071333	-0.00025687	-0.00063391	0.00034469	0.00003605	0.00004547	-0.00013194	-0.00044279	-0.00077808	-0.00067876	0.00001890	-0.00063544	0.00082752	-0.00078114	-0.00067639	0.00032865	0.00005737	-0.00125488	-0.00009703	0.00004490	0.00091352	-0.00047615	-0.00060223	-0.00093705	0.00063992	0.00050742	-0.00040325	-0.00050627	0.00060410	0.00017634	-0.00058113	-0.00023302	0.00016181	0.00019687	-0.00060600	0.00021763	0.00121258	-0.00044613	-0.00082134	-0.00141285	-0.00098235	-0.00071995	0.00093901	0.00002365	0.00065146	0.00060326	-0.00014252	-0.00016477	0.00032692	-0.00046752	-0.00057879	-0.00035141	-0.00033740	-0.00084307	-0.00139911	-0.00037701	-0.00061540	-0.00027611	-0.00061452	0.00008877	0.00082011	-0.00090997	-0.00092725	-0.00078864	-0.00009752	0.00004327	-0.00028714	-0.00044178	-0.00111305	-0.00139911	-0.00061690	-0.00061841	0.00044394	0.00016672	-0.00041101	-0.00025138	-0.00037114	-0.00071170	-0.00001189	-0.00064861	-0.00081621	-0.00149675	-0.00127218	-0.00133473	-0.00035574	-0.00220368	-0.00014044	-0.00023829	-0.00175339	-0.00185599	-0.00006169	0.00038760	-0.00049671	-0.00140032	-0.00016879	-0.00178445	-0.00271459	-0.00222128	0.00070381	0.00106428	-0.00092265	0.00007280	-0.00067077	-0.00038881	-0.00099826	0.00016587	-0.00048472	0.00179682	-0.00062863	-0.00157775	-0.00061175	0.00041735	-0.00076193	0.00058146	-0.00245794	-0.00053807	-0.00090433	-0.00240091	-0.00022796	-0.00071887	-0.00062397	-0.00043852	-0.00264097	-0.00158264	-0.00119400	-0.00246633	-0.00388892	-0.00102671	-0.00018584	-0.00209485	-0.00359607	-0.00283590	-0.00076791	-0.00244796	-0.00576391	-0.00456071	-0.00255035	-0.00114040	-0.00515308	-0.00327077	-0.00199744	-0.00290815	0.00053318	-0.00321715	0.00049539	-0.00164041	0.00406468	0.00155940	-0.00252968	0.00204118	-0.00070296	-0.00353175	-0.00229812	-0.00241721	0.00017183	-0.00036978	-0.00215218	0.00081785	-0.00138082	0.00106027	-0.00189165	-0.00289693	-0.00218108	-0.00465082	-0.00215832	-0.00007054	-0.00113629	-0.00262592	-0.00228480	-0.00254283	-0.00005535	-0.00445746	-0.00257844	-0.00213649	-0.00309444	-0.00307033	-0.00379193	-0.00226992	-0.00094726	-0.00106395	-0.00138131	-0.00143180	-0.00411000	-0.00409911	0.00001732	-0.00129664	-0.00149542	-0.00022422	-0.00090066	-0.00352869	-0.00346770	-0.00127130	-0.00242676	-0.00119625	-0.00042580	-0.00066553	-0.00201473	-0.00220033	-0.00012737	-0.00050002	-0.00124600	-0.00042572	-0.00323925	-0.00025784	-0.00236122	-0.00116780	-0.00186381	-0.00279530	-0.00160915	-0.00154241	-0.00102288	-0.00145919	-0.00191351	-0.00056491	-0.00243775	-0.00239978	-0.00133545	-0.00050005	-0.00100301	-0.00103519	-0.00084797	-0.00040532	-0.00121990	0.00076979	-0.00278988	-0.00211810	-0.00128240	-0.00151940	-0.00091484	-0.00092494	-0.00074977	0.00053813	-0.00104795	-0.00105791	-0.00042489	-0.00041444	-0.00215505	-0.00179665	-0.00034058	-0.00215034	-0.00137055	-0.00007406	-0.00186214	0.00016517	-0.00061019	0.00071032	-0.00132910	0.00030454	-0.00084896	-0.00051194	-0.00130211	-0.00106303	-0.00086519	0.00022241	-0.00098921	-0.00056560	-0.00085211	-0.00049318	-0.00052702	-0.00101833	-0.00084390	-0.00070930	-0.00002301	-0.00113305	-0.00021324	-0.00060876	-0.00039084	-0.00053666	-0.00010883	-0.00012690	-0.00029085	-0.00042750	-0.00048155	-0.00052492	-0.00088152	-0.00038191	-0.00086618	-0.00010969	-0.00024512	-0.00056877	-0.00017322	-0.00042499	-0.00048569	-0.00032424	-0.00000369	-0.00046201	-0.00011681	-0.00099482	0.00008884	-0.00023881	-0.00068315	-0.00022397	-0.00115883	-0.00055602	-21.47483647
-0.8001	-21.47483647	-21.47483647	-21.47483647	-21.47483647	-21.47483647	-21.47483647	-21.47483647	-21.47483647	-21.47483647	-21.47483647	-21.47483647	-21.47483647	-21.47483647	-21.47483647	-21.47483647	-21.47483647	-21.47483647	-21.47483647	-21.47483647	-21.47483647	-21.47483647	-21.47483647	-21.47483647	-21.47483647	-21.47483647	-21.47483647	-21.47483647	-21.47483647	-21.47483647	-21.47483647	-21.47483647	-21.47483647	-0.10250494	-0.89620683	-0.15494543	0.05079637	0.05381994	0.13813908	0.13000524	-0.01225521	-0.05357985	0.00403000	-0.00939596	-0.02558600	0.00628655	0.03437879	0.03951028	0.04168871	0.01600450	0.02508322	0.01743205	0.02734371	0.03322758	0.02793522	0.03356204	0.03031030	0.02851561	0.02978766	0.02731837	0.02625644	0.02888470	0.02341826	0.02464415	0.02485191	0.02220716	0.02607261	0.02314696	0.02606845	0.02433415	0.02372459	0.01993296	0.02140966	0.02242579	0.02414725	0.02289835	0.02153283	0.01901585	0.02155569	0.01865903	0.02479252	0.02551762	0.02634395	0.02219442	0.02536682	0.02584827	0.03431090	0.02435203	0.01923943	0.03037817	0.02349160	0.02199161	0.02344276	0.01900865	0.02535742	0.02444978	0.02387071	0.02528685	0.02601917	0.01910990	0.02204943	0.02211248	0.02279924	0.01888035	0.01447374	0.01291770	0.02446825	0.01746682	0.01587771	0.00570752	0.01525337	0.00728987	0.00581245	-0.00625777	0.00662189	0.00172942	-0.00023833	-0.00898326	-0.00970350	-0.01062512	-0.01386918	-0.01782948	-0.01840029	-0.02061189	-0.01877922	-0.02413476	-0.03016687	-0.03027626	-0.03263722	-0.02852168	-0.02414637	-0.02876948	-0.02545734	-0.03387605	-0.03776093	-0.03846634	-0.04132400	-0.04033949	-0.03852847	-0.03653307	-0.03195060	-0.02682127	-0.02255688	-0.01478118	-0.00974568	-0.00232645	0.00270729	0.00414505	0.00597670	0.00477265	0.00369223	0.00019297	-0.00354855	-0.00740943	-0.00962823	-0.01315236	-0.01151168	-0.01421181	-0.01108265	-0.01376596	-0.00926518	-0.00902249	-0.00498763	-0.00556304	-0.00262688	-0.00224610	-0.00196665	-0.00102102	0.00076264	0.00107705	-0.00030126	-0.00035257	0.00071414	-0.00044212	0.00202382	-0.00147391	0.00100325	0.00105190	0.00066709	-0.00063870	0.00225384	0.00257002	0.00171881	-0.00031594	-0.00089108	0.00070830	0.00057998	-0.00075647	0.00168880	0.00087944	0.00014665	0.00024887	0.00015130	-0.00002132	0.00273053	0.00037805	0.00115707	-0.00033396	-0.00055280	-0.00053896	0.00089682	0.00007400	0.00055102	-0.00022145	0.00014508	0.00032342	0.00073207	0.00145739	-0.00033814	0.00146587	0.00078906	-0.00059080	0.00022468	-0.00035162	0.00149627	0.00021098	0.00128561	0.00071684	0.00076075	0.00108872	-0.00010468	0.00094223	0.00087203	0.00089733	-0.00022664	-0.00025058	0.00024026	0.00029530	0.00089252	-0.00067877	0.00096610	0.00011540	0.00085078	0.00157732	0.00137244	0.00025433	0.00086833	0.00055190	0.00039918	0.00055285	0.00030306	0.00042632	0.00089970	-0.00006805	0.00107274	0.00002651	0.00133357	0.00016528	0.00168097	0.00099644	0.00051981	0.00071025	0.00033790	0.00095488	0.00107629	0.00004041	0.00104144	-0.00048401	0.00068294	-0.00013336	0.00124958	0.00002719	0.00167278	0.00086124	0.00051904	0.00047479	0.00089468	0.00035312	0.00064365	0.00042666	-0.00073838	-0.00026996	-0.00073261	0.00073355	-0.00017348	0.00014773	0.00021855	0.00081830	0.00075048	0.00003411	-0.00056684	-0.00085174	-0.00058225	0.00048253	0.00030548	0.00033092	0.00033669	-0.00045353	0.00048242	-0.00005955	0.00010969	-0.00038159	0.00134054	-0.00015170	0.00083237	0.00022756	-0.00034603	0.00026064	-0.00033073	-0.00002401	0.00023970	0.00139733	0.00076902	0.00051081	0.00110334	-0.00012633	-0.00000402	-0.00124764	0.00098894	0.00068050	0.00016011	0.00043035	0.00032735	0.00024540	-0.00140372	-0.00128469	0.00168065	0.00102745	0.00063377	0.00003037	0.00150177	0.00228569	-0.00023294	0.00237248	0.00150691	0.00156690	0.00050296	0.00041905	0.00314538	0.00154561	0.00064001	0.00281403	0.00228650	0.00051535	0.00023673	-0.00118739	0.00133532	0.00088500	0.00148411	0.00164324	0.00036931	0.00223018	0.00117427	-0.00038018	0.00068708	0.00018404	0.00273423	-0.00023504	0.00070342	0.00013595	0.00092621	0.00183383	0.00098035	-0.00175846	0.00142819	0.00036826	0.00002083	0.00105938	-0.00028413	0.00045949	0.00003060	-0.00297693	0.00120913	0.00078016	0.00401451	0.00540483	-0.00086632	0.00141498	-0.00117769	-0.00101025	0.00089378	-0.00112837	0.00086410	0.00020786	0.00231633	-0.00040919	-0.00014003	0.00206823	-0.00077390	-0.00080462	-0.00053173	-0.00314507	-0.00000020	0.00133877	0.00237023	-0.00093977	0.00058039	-0.00071213	-0.00018496	-0.00092226	-0.00133973	-0.00326942	0.00114136	0.00174070	-0.00110866	0.00160269	0.00132162	0.00137481	0.00021122	-0.00186877	-0.00149217	-0.00031066	0.00000417	0.00140750	0.00015509	0.00164490	0.00054402	0.00069146	-0.00078757	0.00081652	0.00000560	0.00141940	-0.00049595	-0.00154205	0.00153160	-0.00097683	0.00219585	0.00017127	-0.00096487	-0.00063539	-0.00099879	0.00100064	-0.00035254	0.00122090	0.00080098	-0.00048486	0.00094876	0.00111451	-0.00108024	0.00073699	-0.00204288	0.00089680	-0.00022724	-0.00257809	-0.00034070	0.00094538	0.00014468	0.00134470	-0.00104133	0.00037463	0.00017990	-0.00002469	-0.00003629	-0.00155226	0.00101341	-0.00057140	-0.00038797	-0.00072437	0.00168777	-0.00027797	-0.00069554	0.00055692	-0.00000889	0.00083375	0.00030666	0.00068024	0.00161562	0.00154955	0.00001413	0.00157064	0.00047397	0.00122569	-0.00058657	0.00008588	0.00199858	0.00110504	0.00127594	-0.00010274	0.00081878	0.00029617	0.00076672	0.00094657	0.00041223	-0.00056214	0.00016377	-0.00007021	0.00069838	-0.00100505	-0.00048080	0.00003047	0.00000052	0.00025374	0.00013933	0.00029998	0.00064423	-0.00006770	-0.00013034	-0.00003190	0.00066951	0.00057389	0.00032040	-0.00003532	0.00010831	0.00053087	0.00006812	0.00058275	-0.00016669	-0.00046434	0.00021332	-0.00031240	0.00019729	0.00026453	0.00015441	-0.00015770	0.00046911	-0.00042340	0.00008855	0.00011410	0.00036678	0.00000863	-0.00002296	0.00002946	-21.47483647
-0.7501	-21.47483647	-21.47483647	-21.47483647	-21.47483647	-21.47483647	-21.47483647	-21.47483647	-21.47483647	-21.47483647	-21.47483647	-21.47483647	-21.47483647	-21.47483647	-21.47483647	-21.47483647	-21.47483647	-21.47483647	-21.47483647	-21.47483647	-21.47483647	-21.47483647	-21.47483647	-21.47483647	-21.47483647	-21.47483647	-21.47483647	-21.47483647	-21.47483647	-21.47483647	-21.47483647	-21.47483647	-21.47483647	0.41284063	0.31097649	0.28471924	-0.07285493	0.09430303	0.02196141	0.07078841	0.02133665	0.04102836	0.00000263	-0.04644930	-0.02387174	0.05292578	0.02998161	0.01978763	0.01443168	0.03196804	0.03762490	0.01009446	0.02098292	0.04558437	0.02563883	0.02557764	0.02710884	0.03262253	0.03120453	0.02129090	0.02139610	0.03307603	0.02739508	0.02811322	0.02620344	0.02735881	0.02442955	0.02476508	0.02164182	0.02600691	0.02566868	0.02102512	0.02341374	0.01986544	0.02395070	0.02076074	0.02739075	0.01502643	0.01702006	0.02254964	0.01753112	0.02386977	0.02394160	0.02643307	0.01956965	0.01159451	0.04142560	0.01875122	0.01363788	0.02252279	0.02071060	0.01833182	0.02107413	0.02572031	0.02674227	0.02327040	0.01869709	0.02825015	0.02677126	0.01890633	0.02114754	0.02418398	0.01909692	0.01957718	0.01745039	0.01310615	0.01808016	0.01208041	0.01420714	0.00336571	0.00673436	0.00591271	0.00543801	0.00184205	0.00839316	0.00137409	-0.00321204	-0.00375724	-0.00832563	-0.00966470	-0.00971393	-0.01660474	-0.01797754	-0.01762733	-0.01548456	-0.01924543	-0.02491238	-0.02322907	-0.02798381	-0.02437256	-0.02351291	-0.03162791	-0.02830088	-0.02856748	-0.03560656	-0.03701778	-0.04287399	-0.03988831	-0.04171997	-0.04137428	-0.04562458	-0.04743448	-0.04651247	-0.04323656	-0.04162449	-0.03262424	-0.02725679	-0.01903025	-0.01258647	-0.00618746	-0.00068543	0.00180175	0.00204088	0.00244968	-0.00102912	-0.00233337	-0.00572914	-0.00901853	-0.00894357	-0.01355387	-0.01399249	-0.01498762	-0.01296919	-0.01372806	-0.01128801	-0.00984026	-0.00856733	-0.00636361	-0.00449646	-0.00268007	-0.00323010	-0.00186736	-0.00184729	-0.00186026	0.00103684	-0.00142083	0.00022491	-0.00018237	-0.00189487	-0.00112779	-0.00113774	0.00048273	0.00008221	-0.00076005	-0.00022715	0.00028600	-0.00051590	-0.00039455	-0.00073568	-0.00071737	0.00120582	0.00085799	-0.00179440	0.00062923	0.00065273	-0.00085318	-0.00148216	-0.00066002	-0.00021900	-0.00044953	-0.00169465	0.00023859	0.00102416	-0.00044155	-0.00114299	-0.00051232	0.00105249	0.00051884	-0.00093747	-0.00009856	-0.00031735	0.00004770	-0.00145891	-0.00170085	-0.00054128	-0.00020647	-0.00033423	0.00017021	0.00049771	-0.00111891	-0.00077908	-0.00009178	0.00089009	-0.00015463	0.00014123	-0.00032550	-0.00058906	-0.00008686	0.00026773	-0.00163386	-0.00059482	-0.00012265	-0.00074837	-0.00022805	-0.00047659	-0.00104552	0.00033889	-0.00039062	0.00038634	-0.00075796	-0.00094290	-0.00053042	0.00024758	0.00032212	0.00026075	-0.00175205	0.00014426	0.00044368	0.00028029	0.00058117	0.00013642	0.00002205	-0.00049217	-0.00020930	-0.00026182	-0.00019699	-0.00058454	-0.00198441	-0.00005412	-0.00009658	-0.00031561	-0.00094961	-0.00017154	0.00040898	-0.00031366	0.00041298	0.00035211	0.00005564	-0.00035062	-0.00097914	-0.00071851	0.00025062	-0.00106729	0.00024388	-0.00135681	-0.00059311	-0.00120097	0.00028428	0.00033016	-0.00046105	-0.00155323	-0.00058921	-0.00058385	-0.00004085	-0.00037089	-0.00035104	-0.00006623	-0.00111861	-0.00069725	-0.00091610	-0.00080429	-0.00050081	-0.00000943	-0.00071300	-0.00033688	-0.00053895	-0.00113087	-0.00057057	-0.00171436	-0.00062796	-0.00164923	-0.00078268	-0.00114053	-0.00133574	-0.00075824	0.00015044	-0.00282069	-0.00078350	-0.00050135	-0.00081863	-0.00183476	-0.00079090	-0.00123941	-0.00211465	-0.00049834	-0.00138578	0.00093899	-0.00084861	-0.00107865	-0.00144866	-0.00202331	-0.00175003	-0.00063911	-0.00021173	-0.00052870	0.00064472	-0.00269565	-0.00034645	-0.00062908	-0.00113807	-0.00201545	0.00013645	-0.00249282	-0.00026258	-0.00071529	-0.00210923	0.00073091	-0.00058150	-0.00246439	-0.00041641	-0.00174770	-0.00050452	0.00063402	0.00061901	-0.00269813	-0.00134968	-0.00123864	-0.00197014	-0.00105812	-0.00206092	-0.00030035	0.00125337	-0.00073006	-0.00336995	-0.00150495	0.00030739	-0.00211646	-0.00164917	-0.00387452	-0.00027611	-0.00563199	-0.00320945	-0.00503229	0.00018161	0.00257017	0.00242955	-0.00118986	0.00178077	-0.00233202	-0.00149846	-0.00165901	-0.00167965	-0.00277196	-0.00284982	-0.00321620	0.00057469	-0.00390645	-0.00005517	-0.00375828	-0.00390177	-0.00388810	-0.00279657	-0.00155907	-0.00010562	-0.00088614	-0.00349951	-0.00119232	-0.00073896	-0.00352255	-0.00202616	-0.00310632	-0.00109725	-0.00122729	-0.00524284	-0.00351434	0.00044440	-0.00132692	-0.00104712	-0.00183175	-0.00156297	-0.00220217	-0.00174474	0.00072513	0.00070462	-0.00299856	-0.00032958	-0.00171255	-0.00138879	-0.00111164	-0.00020222	-0.00209118	0.00091984	-0.00142486	-0.00246923	0.00145025	-0.00004519	-0.00055933	0.00031895	-0.00246785	-0.00032952	-0.00083496	-0.00005863	-0.00257717	-0.00110751	-0.00078223	-0.00154919	-0.00024838	0.00006510	-0.00112951	0.00001511	-0.00280571	0.00090747	-0.00352245	-0.00109153	-0.00266411	-0.00118263	-0.00237766	-0.00067793	-0.00175089	-0.00007153	-0.00095272	0.00074813	-0.00193309	-0.00099994	-0.00137117	-0.00068863	-0.00188260	-0.00033996	-0.00160712	-0.00181937	-0.00221430	-0.00178070	-0.00075628	-0.00050984	-0.00221242	0.00137982	0.00055034	-0.00038276	-0.00153081	0.00129605	-0.00085780	0.00092009	-0.00045129	-0.00026720	0.00025373	0.00068846	-0.00133144	-0.00187565	-0.00024929	-0.00019683	-0.00080226	0.00033090	0.00043933	-0.00114808	-0.00001340	0.00019403	-0.00042484	-0.00055335	-0.00070772	0.00035486	-0.00015560	-0.00066696	-0.00038273	-0.00034955	-0.00068065	0.00018097	-0.00027046	0.00009124	-0.00043945	0.00061868	-0.00037289	-0.00006621	-0.00020071	0.00000903	-0.00076291	-0.00009477	-0.00004334	0.00001552	-0.00026485	-0.00018146	-0.00039403	-0.00007583	-0.00007647	-0.00012298	-0.00025498	-0.00004417	-0.00027200	-0.00013718	-0.00060527	-0.00026688	-0.00064154	-0.00067701	-21.47483647
-0.7001	-21.47483647	-21.47483647	-21.47483647	-21.47483647	-21.47483647	-21.47483647	-21.47483647	-21.47483647	-21.47483647	-21.47483647	-21.47483647	-21.47483647	-21.47483647	-21.47483647	-21.47483647	-21.47483647	-21.47483647	-21.47483647	-21.47483647	-21.47483647	-21.47483647	-21.47483647	-21.47483647	-21.47483647	-21.47483647	-21.47483647	-21.47483647	-21.47483647	-21.47483647	-21.47483647	-21.47483647	-21.47483647	-0.41306315	-0.35757559	-0.18110417	-0.00427262	0.11317388	0.16154826	0.09516438	-0.01100723	-0.04489040	0.04011813	-0.00953178	0.01212759	0.01992561	0.04799750	0.02796552	0.03260525	0.01821226	0.03196221	0.02005000	0.03354311	0.03340811	0.02936698	0.02974637	0.02609402	0.02666828	0.02763735	0.02468410	0.02887349	0.03010001	0.02557889	0.02754786	0.02811989	0.02759103	0.02557390	0.02215666	0.02564983	0.02731966	0.02360626	0.02041520	0.02330857	0.02392343	0.02378583	0.02467855	0.02247526	0.02378086	0.01641828	0.02623101	0.01127491	0.03176643	0.03050881	0.03154350	0.03300766	0.03364372	0.02642774	0.02370700	0.02175521	0.02605290	0.01878103	0.02506700	0.02850191	0.01906858	0.02313586	0.02179017	0.02492556	0.02357662	0.02509677	0.01773334	0.02518247	0.02311540	0.01678809	0.02237625	0.01624650	0.01536609	0.02455799	0.01756066	0.01973453	0.00860109	0.01590827	0.00862554	0.00875147	-0.00064829	0.00707092	0.00427438	-0.00164492	-0.00463610	-0.00529685	-0.00682720	-0.00929825	-0.01404400	-0.01463886	-0.01434135	-0.01305621	-0.02066398	-0.02617700	-0.02276850	-0.02630003	-0.02974366	-0.02442831	-0.03110717	-0.02653819	-0.02988884	-0.03302249	-0.03600557	-0.03894172	-0.03518155	-0.03675543	-0.03936746	-0.03981832	-0.04487192	-0.04730929	-0.04620464	-0.05088446	-0.04645263	-0.04570420	-0.04720361	-0.04217495	-0.03867699	-0.03118771	-0.02841491	-0.02076727	-0.01745165	-0.01033268	-0.00713398	-0.00402490	-0.00261897	-0.00161742	-0.00301316	-0.00212151	-0.00414408	-0.00586845	-0.01000949	-0.01132971	-0.01339964	-0.01360176	-0.01247551	-0.01042185	-0.00926449	-0.00799244	-0.00582447	-0.00572272	-0.00492812	-0.00246951	-0.00264192	-0.00076777	-0.00075084	-0.00250370	-0.00108406	0.00030847	0.00164561	0.00013311	-0.00005312	0.00050702	0.00005199	0.00034134	-0.00068861	0.00147965	0.00001926	0.00087270	0.00107398	0.00010284	0.00043743	0.00081966	-0.00018521	0.00157472	0.00054396	0.00071535	0.00010321	-0.00164489	0.00062484	0.00167117	0.00060332	-0.00002127	0.00120858	0.00065266	0.00110267	0.00001714	0.00109104	0.00099758	-0.00056269	0.00003602	-0.00097082	0.00052129	0.00091358	0.00160219	0.00084793	0.00042625	0.00095363	0.00013642	0.00130023	0.00043146	-0.00000475	0.00053741	0.00108217	0.00029164	0.00027385	0.00112992	-0.00026816	0.00067898	0.00092530	0.00000463	0.00048166	0.00144009	-0.00050873	0.00150223	0.00084701	0.00013764	0.00045331	-0.00031658	0.00066338	0.00159556	-0.00021512	0.00195134	-0.00037232	-0.00020268	0.00062587	0.00175538	0.00103645	0.00038812	0.00045400	0.00007464	0.00035873	0.00096933	0.00053943	0.00048869	-0.00135042	0.00065706	0.00007205	0.00116179	0.00070821	0.00021548	0.00007087	0.00101082	0.00098841	-0.00004201	0.00045780	0.00037227	-0.00021854	0.00049087	-0.00002840	0.00025165	0.00002779	0.00055978	-0.00036191	0.00024838	0.00056544	0.00073255	0.00081214	-0.00019668	-0.00001063	0.00042770	0.00024474	0.00070920	-0.00023686	0.00136259	-0.00057695	0.00026453	-0.00049029	0.00040473	0.00049640	0.00027382	-0.00014585	0.00062849	0.00042363	0.00012421	0.00011713	-0.00073709	0.00026498	-0.00097334	0.00065176	0.00059923	-0.00112218	0.00058415	0.00072558	-0.00055204	-0.00148879	0.00126422	0.00128095	0.00038554	0.00008589	-0.00070959	-0.00047770	-0.00057260	0.00027041	0.00231188	-0.00006964	0.00015802	0.00024536	-0.00031293	0.00112549	0.00123573	0.00148503	0.00245874	0.00124765	0.00007530	0.00045273	0.00098553	0.00053779	0.00015055	0.00128350	0.00123776	-0.00001697	-0.00085489	0.00071892	0.00280152	0.00184405	0.00041545	0.00190793	0.00199189	0.00073171	0.00043249	0.00011671	0.00030285	-0.00001178	0.00256068	-0.00047215	0.00007749	0.00070436	0.00165521	0.00070516	0.00138027	0.00063064	0.00003718	-0.00076556	-0.00049249	-0.00171343	-0.00002609	0.00040849	0.00170000	0.00112673	0.00298089	0.00312071	0.00597581	0.00278605	0.00307169	0.00182156	0.00195761	-0.00133491	0.00299180	-0.00022223	0.00190437	-0.00034544	0.00213333	0.00271110	0.00156567	0.00291789	0.00124040	-0.00058958	-0.00188413	-0.00294598	0.00076923	0.00259340	0.00071498	0.00070730	0.00178421	0.00078523	0.00203818	0.00153181	-0.00043963	0.00078147	0.00126000	-0.00155761	-0.00245583	0.00292775	0.00011919	-0.00031110	0.00093019	-0.00233037	-0.00226885	0.00101837	0.00088469	0.00331647	-0.00089792	0.00256228	0.00169423	0.00050082	0.00044426	0.00060901	0.00077945	0.00082282	0.00131328	-0.00060976	0.00175936	0.00050651	0.00098575	-0.00028624	0.00163968	0.00081463	0.00050166	0.00092350	-0.00059791	0.00020516	-0.00015718	-0.00017757	0.00112001	0.00085495	0.00014791	0.00037985	-0.00077007	0.00047660	0.00160438	0.00162799	0.00146568	0.00186007	0.00147035	-0.00014579	0.00003414	0.00029909	0.00082635	0.00096630	-0.00068282	0.00080330	-0.00010171	0.00122260	-0.00037489	0.00110004	0.00092233	0.00105559	0.00036722	0.00060027	0.00153648	0.00108520	0.00178225	0.00214279	0.00189317	0.00063982	0.00121731	0.00232856	0.00240952	0.00158412	-0.00010737	0.00135397	0.00146833	0.00159094	0.00060866	-0.00049338	0.00040651	0.00061720	0.00033585	0.00089822	0.00074336	0.00013286	0.00067165	-0.00032951	0.00061090	-0.00060632	-0.00053564	0.00023981	0.00029875	-0.00004192	0.00024512	0.00034771	0.00059088	-0.00034566	0.00018856	0.00029396	0.00079874	0.00084308	0.00068009	0.00065290	0.00027747	-0.00014868	0.00003792	0.00016320	0.00011090	-0.00011888	-0.00004265	-0.00020590	-0.00007210	0.00034736	0.00025182	0.00022211	0.00036909	-0.00025414	0.00009085	-0.00008172	0.00008391	0.00011854	-0.00047856	-0.00040192	-21.47483647
-0.6501	-21.47483647	-21.47483647	-21.47483647	-21.47483647	-21.47483647	-21.47483647	-21.47483647	-21.47483647	-21.47483647	-21.47483647	-21.47483647	-21.47483647	-21.47483647	-21.47483647	-21.47483647	-21.47483647	-21.47483647	-21.47483647	-21.47483647	-21.47483647	-21.47483647	-21.47483647	-21.47483647	-21.47483647	-21.47483647	-21.47483647	-21.47483647	-21.47483647	-21.47483647	-21.47483647	-21.47483647	-21.47483647	-1.21326694	-21.47483647	0.09255668	0.04917993	-0.08108302	-0.08572984	0.19912617	0.00447916	-0.03597560	-0.01507940	0.00127319	0.00605054	0.00095489	0.03398455	0.02590048	0.04475775	0.02670053	0.03891109	-0.00084149	0.03264689	0.03146737	0.02640473	0.03329467	0.02702066	0.02897064	0.02884502	0.02386522	0.02768605	0.03164619	0.02669930	0.02741297	0.02647400	0.02935551	0.02563928	0.02181150	0.02647684	0.02804618	0.02103900	0.02084102	0.02199406	0.02433311	0.02672878	0.02043033	0.02956831	0.01844492	0.02256112	0.01898331	0.02211733	0.02271204	0.02746488	0.02173288	0.02917464	0.03115654	0.03742190	0.02279358	0.02253295	0.03025477	0.02209500	0.02157932	0.02057818	0.02282678	0.02853423	0.02156731	0.01796686	0.02233340	0.02303035	0.01918470	0.02463091	0.02065471	0.01821986	0.02234629	0.02210677	0.01340457	0.02032798	0.01461833	0.01364807	0.00694232	0.00928325	0.00717125	0.00885087	-0.00430884	0.01324705	0.00419463	0.00138234	-0.00572500	-0.01077847	-0.00552447	-0.00715631	-0.01247745	-0.01051485	-0.01707417	-0.01005713	-0.01637518	-0.02087734	-0.02052903	-0.02376789	-0.02651585	-0.02314190	-0.03103695	-0.02821828	-0.03013598	-0.03243360	-0.03717193	-0.04095896	-0.03791895	-0.03770302	-0.03770841	-0.04115340	-0.04373596	-0.04267231	-0.04666970	-0.04859864	-0.04624300	-0.05049627	-0.05270713	-0.05192204	-0.05604171	-0.05522366	-0.05354532	-0.05196296	-0.04871457	-0.04394288	-0.03782550	-0.02880466	-0.02202799	-0.01503997	-0.00904537	-0.00241196	0.00081542	0.00389110	0.00356294	0.00056720	-0.00184265	-0.00608239	-0.00772041	-0.01191271	-0.01231168	-0.01192988	-0.01124789	-0.01083204	-0.01206249	-0.00966459	-0.01107995	-0.00597236	-0.00640550	-0.00549598	-0.00390912	-0.00189745	-0.00051938	-0.00069279	-0.00147698	-0.00065694	-0.00183677	0.00005393	-0.00080257	0.00020826	0.00002408	0.00088644	-0.00034125	0.00045825	0.00062754	0.00191676	-0.00071481	0.00121250	0.00031699	0.00079385	-0.00058168	-0.00154990	0.00024027	0.00169298	-0.00043318	0.00001753	0.00049048	0.00061862	0.00070168	0.00114274	0.00013339	0.00005499	-0.00042110	0.00035767	0.00047201	0.00151853	-0.00060561	0.00161507	0.00052296	0.00023785	0.00107042	-0.00025332	0.00128557	0.00053864	-0.00057169	0.00072455	0.00177022	-0.00047065	-0.00030653	0.00050162	0.00016869	0.00074711	0.00057149	0.00022629	-0.00008077	0.00078743	-0.00074334	0.00068812	0.00043936	0.00047621	-0.00040178	0.00031674	0.00033569	0.00096534	-0.00011058	0.00101593	-0.00004348	0.00067438	0.00059630	0.00155992	0.00113052	0.00035518	0.00085055	0.00065591	0.00032881	0.00050178	0.00034908	0.00104579	-0.00077129	0.00014605	0.00010306	0.00147766	0.00026855	0.00007496	-0.00014637	0.00048840	0.00046992	0.00080040	-0.00002186	0.00049709	-0.00022658	-0.00001535	-0.00029193	-0.00060715	0.00051516	0.00025310	0.00030578	0.00063530	0.00120235	0.00034873	0.00025110	-0.00034858	0.00012198	-0.00003432	0.00069666	0.00082001	0.00040774	0.00093136	-0.00007098	0.00075734	-0.00025803	0.00081368	0.00054586	0.00010009	0.00025976	0.00056167	0.00045289	-0.00009839	0.00033838	0.00042881	0.00040492	-0.00019336	0.00096081	0.00016608	-0.00025141	0.00017341	0.00061285	0.00002620	-0.00067002	0.00171980	0.00076839	-0.00018241	0.00006067	0.00096759	-0.00015687	-0.00028813	-0.00076044	0.00220100	0.00131820	0.00048534	0.00021711	-0.00076760	0.00043309	0.00069689	0.00100517	0.00273854	0.00133807	-0.00132839	-0.00015720	0.00096022	0.00140943	0.00104691	0.00134029	0.00028841	-0.00099908	0.00074088	-0.00194734	0.00282499	0.00119489	-0.00038363	0.00080044	0.00010573	0.00064280	0.00149031	-0.00155240	0.00151971	0.00193534	0.00411186	-0.00151828	0.00028145	0.00015385	0.00279951	0.00037102	0.00150666	-0.00110651	0.00098280	-0.00032444	0.00031929	0.00058136	0.00043362	-0.00006062	-0.00044712	0.00109621	0.00271673	0.00177182	0.00517369	0.00287273	0.00027534	0.00225268	0.00173172	-0.00157030	0.00131015	-0.00088914	0.00187156	0.00248550	-0.00227348	0.00178187	-0.00015017	0.00007912	-0.00090941	0.00050367	-0.00083549	-0.00115848	0.00016245	0.00274002	0.00353072	-0.00202725	0.00039286	0.00190376	0.00198160	-0.00155870	-0.00103517	-0.00005613	0.00055645	-0.00178444	-0.00162561	0.00132774	0.00012078	0.00125805	0.00050022	-0.00091023	-0.00172255	-0.00248705	0.00189674	0.00112308	0.00113489	0.00152500	0.00211478	-0.00075446	0.00005995	0.00139307	0.00164474	0.00006822	0.00239823	-0.00090610	0.00117017	-0.00017619	0.00273064	0.00008841	0.00107503	0.00065704	0.00105480	0.00092910	0.00063427	0.00106509	0.00000711	-0.00126557	0.00159372	0.00091616	-0.00021936	0.00139971	-0.00020441	0.00130283	-0.00123216	-0.00144084	0.00029989	0.00182840	0.00073340	0.00072224	0.00070525	0.00075201	0.00050879	0.00102534	-0.00000770	0.00075617	0.00024648	0.00044490	0.00039829	0.00159489	0.00289796	-0.00004301	0.00099823	0.00016503	0.00149138	0.00129507	0.00150781	0.00096113	0.00285347	-0.00016616	0.00193168	0.00236726	0.00170644	0.00183000	0.00021100	0.00125532	0.00144745	0.00123855	0.00097250	0.00062566	0.00102020	0.00079030	0.00186454	0.00111113	0.00087216	-0.00001829	0.00059439	0.00002651	0.00091816	0.00003356	0.00050197	0.00054577	0.00016207	0.00006349	0.00017891	0.00098723	0.00110021	0.00055925	0.00053325	0.00039570	0.00032078	0.00073673	0.00078569	0.00038420	0.00032984	0.00037966	0.00016236	0.00060721	0.00012348	0.00020522	0.00012188	0.00032834	0.00067710	0.00057757	0.00027914	0.00028845	0.00043795	0.00008769	0.00039479	0.00002460	0.00024922	0.00009531	0.00001475	-0.00004090	-21.47483647
-0.6001	-21.47483647	-21.47483647	-21.47483647	-21.47483647	-21.47483647	-21.47483647	-21.47483647	-21.47483647	-21.47483647	-21.47483647	-21.47483647	-21.47483647	-21.47483647	-21.47483647	-21.47483647	-21.47483647	-21.47483647	-21.47483647	-21.47483647	-21.47483647	-21.47483647	-21.47483647	-21.47483647	-21.47483647	-21.47483647	-21.47483647	-21.47483647	-21.47483647	-21.47483647	-21.47483647	-21.47483647	-21.47483647	-0.38423340	-0.03479332	-0.39708255	-0.06890175	-0.00480378	0.17514670	0.11044654	-0.04831181	0.06610741	0.01897288	-0.01370990	0.03192832	0.04052313	0.04202606	0.02857135	0.02075721	0.02846153	0.02915253	0.00158516	0.02739578	0.04085505	0.02321441	0.03295895	0.02593626	0.03465452	0.02927233	0.02370124	0.02481566	0.03607912	0.02534817	0.02729359	0.02522601	0.02804443	0.02815939	0.02294795	0.02632729	0.02831209	0.02174644	0.01947113	0.02482431	0.02477209	0.02202770	0.02268018	0.02168834	0.01749894	0.02202303	0.01990080	0.01539972	0.01690951	0.03297213	0.01620374	0.03063622	0.02067054	0.04211877	0.01583382	0.01974835	0.02975510	0.02292230	0.01651864	0.02507415	0.02239848	0.02331050	0.02414411	0.02078129	0.02656096	0.02428976	0.01797315	0.02127520	0.01844708	0.01767347	0.02073556	0.01466499	0.01485148	0.02216134	0.01713381	0.01755888	0.00472417	0.01234030	0.00476704	0.00267952	-0.00380222	0.00354617	0.00031179	-0.00318874	-0.00263046	-0.01173064	-0.01164537	-0.01713270	-0.01599493	-0.01853623	-0.01546908	-0.02113663	-0.02376048	-0.03152323	-0.02870065	-0.03237241	-0.03129221	-0.02257831	-0.03169991	-0.03054897	-0.03198696	-0.03420513	-0.03513744	-0.03884973	-0.03845477	-0.03963073	-0.04010043	-0.03994041	-0.03993074	-0.04138641	-0.04238404	-0.04590011	-0.04320978	-0.04592016	-0.04557786	-0.04549632	-0.04642347	-0.04708160	-0.04819409	-0.04946642	-0.05161325	-0.05271046	-0.05026659	-0.04814565	-0.04367746	-0.04132080	-0.03537745	-0.02846160	-0.02208774	-0.01508511	-0.01087387	-0.00762633	-0.00568489	-0.00595000	-0.00867211	-0.01068924	-0.01398718	-0.01417969	-0.01183196	-0.01254619	-0.01231646	-0.01069998	-0.01319039	-0.01223529	-0.01072629	-0.01281193	-0.00969881	-0.00915063	-0.00771261	-0.00640572	-0.00640692	-0.00514392	-0.00384438	-0.00275563	-0.00243207	-0.00153416	-0.00200752	-0.00003915	-0.00027211	-0.00212584	0.00004495	0.00207955	0.00031107	0.00048415	-0.00202971	0.00087701	-0.00090211	-0.00151838	-0.00015127	0.00132845	-0.00069153	-0.00061736	-0.00058088	-0.00055053	-0.00027062	-0.00218291	-0.00040382	-0.00008611	-0.00049138	-0.00139192	-0.00135076	-0.00005292	0.00064474	-0.00075873	0.00001030	0.00021223	0.00010647	-0.00176269	0.00000615	0.00096220	0.00034847	-0.00054828	0.00083346	-0.00005936	-0.00031319	0.00019355	-0.00137765	-0.00104394	-0.00002478	-0.00057553	0.00010187	-0.00023657	-0.00126700	-0.00025289	-0.00026514	-0.00037487	-0.00056908	-0.00118646	0.00050443	0.00090888	-0.00047500	0.00087278	-0.00100536	0.00012967	0.00061456	0.00078750	0.00012847	0.00041855	-0.00043222	-0.00093070	-0.00024143	0.00033258	-0.00007844	-0.00016769	-0.00178762	-0.00081262	-0.00092676	0.00023469	-0.00033797	-0.00028431	-0.00057235	0.00031651	-0.00037064	-0.00047494	0.00016606	-0.00028301	-0.00081174	0.00006333	-0.00052253	-0.00093274	-0.00004703	-0.00046534	-0.00101302	-0.00113741	-0.00007249	-0.00009689	-0.00104083	-0.00144838	-0.00086825	-0.00027147	0.00027827	0.00036179	-0.00020674	0.00092622	-0.00072101	-0.00060403	-0.00057542	-0.00126988	-0.00080459	-0.00028712	-0.00046728	-0.00037942	-0.00046798	-0.00069556	-0.00085686	-0.00075611	-0.00079039	-0.00309540	0.00013487	-0.00029162	-0.00151557	-0.00094650	-0.00057913	-0.00194744	-0.00214807	-0.00030289	-0.00032758	-0.00095882	0.00034778	-0.00137262	-0.00252900	-0.00263370	-0.00161729	0.00026962	0.00109556	-0.00070793	-0.00191713	-0.00270934	0.00083876	-0.00273221	0.00041187	0.00073628	-0.00039525	-0.00057689	-0.00152566	-0.00089793	-0.00226361	-0.00221996	-0.00002270	-0.00258892	-0.00038439	0.00036060	-0.00221375	0.00080387	-0.00119083	-0.00242854	-0.00004916	-0.00122862	0.00221811	-0.00107019	-0.00120438	-0.00326217	-0.00186761	0.00234887	-0.00372116	-0.00414273	-0.00364834	-0.00095331	-0.00210982	-0.00285182	-0.00248980	0.00006583	-0.00193177	-0.00125424	-0.00183883	-0.00388840	-0.00092116	-0.00348082	-0.00294384	-0.00025282	-0.00024212	0.00312526	0.00127215	-0.00033201	0.00085583	-0.00254975	-0.00224657	-0.00169039	-0.00243364	0.00036504	0.00001242	-0.00199872	-0.00263791	-0.00053949	-0.00008448	0.00002757	-0.00161727	-0.00400808	-0.00204451	-0.00220412	0.00138482	-0.00381144	-0.00120443	-0.00203979	-0.00185084	-0.00148233	-0.00436621	-0.00355145	-0.00103561	-0.00051311	-0.00144140	-0.00262075	-0.00085692	-0.00153039	0.00138920	-0.00011311	-0.00362722	-0.00317995	-0.00111157	-0.00218060	0.00013553	-0.00113089	-0.00063922	0.00029563	-0.00008746	-0.00269651	-0.00198541	-0.00271571	0.00018542	-0.00200173	-0.00161529	-0.00040078	-0.00145458	0.00103709	-0.00148836	-0.00136313	-0.00045677	-0.00070710	-0.00119830	-0.00186970	-0.00033859	-0.00225525	-0.00289182	-0.00006801	-0.00061786	-0.00248713	-0.00060744	-0.00187250	-0.00061024	-0.00271076	-0.00175424	-0.00176870	-0.00017034	-0.00093254	-0.00012735	-0.00269967	0.00037623	-0.00024341	-0.00064787	-0.00036219	-0.00121576	-0.00117785	-0.00121877	-0.00029977	-0.00010658	0.00019476	0.00143564	-0.00147727	-0.00078378	-0.00187728	-0.00085973	-0.00239737	-0.00021143	0.00071475	-0.00117541	-0.00253788	0.00040526	-0.00206038	-0.00133257	-0.00073498	-0.00131987	-0.00125928	-0.00059512	0.00068621	-0.00135242	-0.00048125	-0.00062267	-0.00137516	0.00049986	0.00007812	-0.00024015	-0.00046317	-0.00062963	-0.00022466	-0.00111227	-0.00121239	-0.00015241	-0.00046312	-0.00105312	-0.00068922	0.00021826	-0.00069667	-0.00009562	-0.00001050	-0.00055014	-0.00005246	-0.00002690	0.00002270	-0.00044355	-0.00039020	-0.00029830	-0.00032874	-0.00061305	-0.00066293	0.00033636	-0.00015832	-0.00023998	-0.00026598	0.00044966	-0.00006872	-0.00003335	-0.00041979	-0.00052211	-0.00039290	-0.00013308	0.00003796	0.00000141	-0.00060053	-0.00043074	-21.47483647
-0.5501	-21.47483647	-21.47483647	-21.47483647	-21.47483647	-21.47483647	-21.47483647	-21.47483647	-21.47483647	-21.47483647	-21.47483647	-21.47483647	-21.47483647	-21.47483647	-21.47483647	-21.47483647	-21.47483647	-21.47483647	-21.47483647	-21.47483647	-21.47483647	-21.47483647	-21.47483647	-21.47483647	-21.47483647	-21.47483647	-21.47483647	-21.47483647	-21.47483647	-21.47483647	-21.47483647	-21.47483647	-21.47483647	-0.94400066	-0.31170064	-0.13950146	-0.14848331	0.00196852	-0.12331342	0.14607039	-0.03762767	-0.00728388	0.01275714	-0.02028711	0.04002880	-0.00390198	0.03554524	0.04387823	0.03892518	0.01153455	0.02565926	0.00209934	0.02716487	0.03450334	0.03107861	0.02704708	0.02850102	0.02851625	0.03241477	0.02487411	0.02910548	0.03291772	0.02658329	0.02675931	0.02826121	0.02488328	0.02853088	0.02122993	0.02445807	0.02569767	0.02566530	0.02023438	0.02373217	0.02364641	0.02618913	0.02478564	0.02256217	0.02581758	0.02379152	0.01458881	0.00866842	0.03029953	0.03582486	0.01460770	0.03759511	0.02289207	0.02938032	0.02321513	0.01068155	0.03154551	0.02743990	0.01686144	0.02366453	0.02426404	0.02528668	0.02317497	0.01966681	0.02681807	0.02779430	0.01851524	0.02379368	0.02127558	0.01915307	0.01826560	0.01694309	0.01442668	0.01923733	0.01288496	0.01416270	0.00582152	0.01104038	0.00516063	0.00720928	-0.00327771	0.01271211	0.00592524	0.00390832	-0.00160328	-0.00522687	-0.00576796	-0.00893454	-0.01135958	-0.01363639	-0.01839548	-0.01139618	-0.01651244	-0.01868358	-0.01671642	-0.02425549	-0.02479818	-0.02433699	-0.03350775	-0.02657313	-0.03103211	-0.03644264	-0.03677247	-0.04294533	-0.04023539	-0.03898401	-0.04084314	-0.04212875	-0.04363175	-0.04586371	-0.04352773	-0.04832036	-0.04466175	-0.04692457	-0.04963385	-0.04573324	-0.04839739	-0.04706220	-0.04791689	-0.05083232	-0.05110018	-0.05003055	-0.05393828	-0.05238912	-0.05235436	-0.05034721	-0.05236846	-0.04883343	-0.04901578	-0.04407991	-0.04365771	-0.04424101	-0.04214742	-0.04269115	-0.03970909	-0.03855771	-0.03475738	-0.02693482	-0.02588115	-0.02081340	-0.01788269	-0.01254352	-0.00972260	-0.00688593	-0.00543047	-0.00708456	-0.00709790	-0.00769751	-0.00667131	-0.00706474	-0.00926221	-0.00822225	-0.00967336	-0.00989310	-0.00784054	-0.00563585	-0.00500610	-0.00334028	-0.00250860	-0.00367518	-0.00138960	0.00149445	-0.00138699	0.00003266	-0.00162032	0.00009510	-0.00005514	-0.00075858	0.00037854	0.00208767	-0.00090957	-0.00108231	0.00090178	0.00078010	0.00011002	-0.00111282	0.00062871	0.00035950	-0.00065047	-0.00087609	-0.00108784	0.00011668	0.00027403	0.00097850	0.00007163	0.00059877	-0.00004498	-0.00001388	0.00145143	0.00080636	0.00019267	-0.00042135	-0.00005729	-0.00009082	-0.00051106	0.00056867	-0.00171749	0.00052886	-0.00111451	-0.00055307	0.00039874	-0.00027537	-0.00098444	0.00032936	0.00021013	0.00096868	-0.00072028	-0.00068192	-0.00033849	0.00104836	-0.00049311	0.00012052	-0.00066949	0.00016486	-0.00011512	0.00100366	-0.00027978	-0.00035067	-0.00014925	-0.00088216	0.00078880	0.00051222	-0.00054152	-0.00067963	-0.00182115	-0.00037562	-0.00023205	0.00015163	-0.00087470	-0.00018434	-0.00022195	0.00015380	0.00017863	-0.00017378	-0.00022633	-0.00109527	-0.00054493	-0.00004717	-0.00057579	-0.00090926	-0.00077280	-0.00097998	-0.00015129	-0.00035066	0.00104320	0.00055479	-0.00057488	-0.00068165	-0.00068141	0.00036548	0.00002804	0.00004575	-0.00087529	0.00039820	-0.00017390	-0.00038180	-0.00112412	-0.00019028	0.00005957	0.00000626	-0.00120928	-0.00027202	-0.00040165	-0.00048499	-0.00048343	-0.00057309	0.00041069	-0.00115315	-0.00002662	-0.00067919	-0.00135949	-0.00079738	-0.00048895	-0.00046307	-0.00049892	0.00051296	-0.00047314	-0.00073342	-0.00012713	0.00046340	-0.00010452	0.00009595	-0.00080300	0.00166373	0.00139523	-0.00092132	-0.00184090	-0.00183662	0.00003621	-0.00066939	-0.00118107	0.00089132	0.00070210	-0.00171220	0.00101237	-0.00069003	0.00102192	-0.00100376	0.00141880	0.00043710	-0.00187974	-0.00062629	-0.00080734	-0.00161460	0.00282086	-0.00118996	0.00000724	-0.00143076	0.00070452	-0.00046600	0.00049210	-0.00269814	0.00053604	0.00037205	-0.00060993	-0.00027884	-0.00373887	-0.00004063	0.00052455	-0.00279004	-0.00377129	-0.00077691	-0.00047802	0.00025057	-0.00259624	-0.00138781	-0.00192778	-0.00160729	0.00003997	-0.00026563	-0.00107592	0.00300970	-0.00197843	-0.00224866	-0.00197691	-0.00260526	-0.00215605	-0.00338352	-0.00122440	-0.00028175	-0.00144295	-0.00232875	0.00047073	-0.00143062	0.00193255	-0.00010896	-0.00240115	-0.00240271	-0.00145349	-0.00209716	0.00068762	-0.00195939	-0.00301646	-0.00250042	-0.00105954	0.00067478	-0.00073618	-0.00402881	-0.00294334	-0.00257854	-0.00222827	-0.00159169	0.00087512	-0.00230048	-0.00047838	0.00262581	-0.00269447	-0.00351339	-0.00139247	-0.00018973	0.00015342	-0.00258943	0.00045583	-0.00081282	-0.00048769	-0.00112635	0.00105180	-0.00116530	0.00145538	0.00003268	-0.00107582	0.00143149	-0.00246309	-0.00177111	-0.00302403	-0.00021094	-0.00073364	-0.00175285	0.00086243	-0.00156876	0.00024581	-0.00060582	-0.00110351	-0.00061357	-0.00112507	-0.00200567	-0.00116043	-0.00152359	-0.00120221	-0.00218074	-0.00231584	-0.00165729	-0.00082525	-0.00163670	-0.00034302	-0.00164772	-0.00085322	-0.00178943	-0.00078231	-0.00047829	-0.00090576	-0.00212678	-0.00142121	-0.00099268	0.00046328	0.00062891	-0.00235948	-0.00185403	-0.00085141	-0.00183872	-0.00134510	-0.00032879	-0.00091475	0.00078023	-0.00166438	-0.00118326	-0.00217363	-0.00283520	-0.00236285	-0.00258243	-0.00088773	-0.00176198	-0.00077288	0.00002933	-0.00189032	-0.00043581	-0.00072358	-0.00074694	0.00032760	-0.00020787	0.00019643	-0.00017269	-0.00008362	-0.00033786	-0.00130702	-0.00063577	-0.00040576	-0.00043584	-0.00058790	-0.00022016	0.00045528	0.00018501	-0.00034132	-0.00005561	0.00003023	-0.00025015	0.00021248	-0.00025283	-0.00035966	-0.00092794	-0.00078781	-0.00020811	-0.00006788	-0.00056011	0.00000889	0.00012377	-0.00054467	-0.00037466	-0.00034651	-0.00039930	-0.00018205	-0.00016532	-0.00047400	-0.00014561	-0.00017280	-0.00045550	-0.00027465	-0.00047335	-0.00058290	-21.47483647
-0.5001	-21.47483647	-21.47483647	-21.47483647	-21.47483647	-21.47483647	-21.47483647	-21.47483647	-21.47483647	-21.47483647	-21.47483647	-21.47483647	-21.47483647	-21.47483647	-21.47483647	-21.47483647	-21.47483647	-21.47483647	-21.47483647	-21.47483647	-21.47483647	-21.47483647	-21.47483647	-21.47483647	-21.47483647	-21.47483647	-21.47483647	-21.47483647	-21.47483647	-21.47483647	-21.47483647	-21.47483647	-21.47483647	-0.47088705	0.35873534	0.17450694	-0.05605513	0.01922116	-0.08566466	0.03451999	-0.04750014	-0.00252874	-0.05361435	-0.01175897	-0.03001908	0.03814558	0.03626502	0.01789315	0.01936234	0.02315003	0.03375553	0.00351134	0.03060600	0.03245613	0.01616940	0.02440014	0.02382401	0.03339060	0.03091737	0.02424343	0.02450255	0.02834670	0.02495534	0.02607758	0.02287971	0.02916226	0.02503974	0.02253148	0.02443496	0.02779159	0.02368540	0.02235093	0.02280857	0.02421917	0.02651515	0.02766171	0.01741742	0.01910407	0.01768909	0.02337537	0.02794520	0.01955895	0.03481611	0.01911842	0.01090926	0.01681617	0.02833595	0.02404956	0.01628181	0.02474535	0.02390611	0.01968250	0.02340343	0.02398994	0.02462161	0.02227387	0.01982523	0.02484906	0.02366877	0.02023913	0.02559430	0.01931407	0.01861642	0.02141581	0.01789047	0.01548109	0.01877494	0.01489342	0.01143238	0.00441216	0.00730269	0.00571245	0.00785648	-0.00229663	0.01309660	0.00522646	0.00105936	-0.00591596	-0.00471885	-0.00845302	-0.00887712	-0.01297788	-0.01309847	-0.01656950	-0.01331372	-0.01660845	-0.02187618	-0.02036977	-0.02281344	-0.02438154	-0.02490807	-0.03288232	-0.02821097	-0.03298544	-0.03485676	-0.03489837	-0.03902549	-0.03773230	-0.03933837	-0.03964773	-0.03905054	-0.04195620	-0.04354730	-0.04375221	-0.04627193	-0.04373674	-0.04615212	-0.04770703	-0.04549437	-0.04763421	-0.04783649	-0.04646380	-0.04671028	-0.04855488	-0.04791676	-0.04768533	-0.04835476	-0.04783016	-0.04694324	-0.04896871	-0.05235782	-0.05580827	-0.05407137	-0.05674195	-0.06020599	-0.06051855	-0.06260283	-0.05965198	-0.05751256	-0.05263187	-0.04647999	-0.04383791	-0.03563925	-0.03015357	-0.02111605	-0.01354839	-0.00713957	-0.00244046	0.00024748	0.00396240	0.00539903	0.00545389	0.00232721	0.00127540	0.00018192	-0.00603587	-0.00452631	-0.00637037	-0.00783541	-0.00889158	-0.00931622	-0.00841113	-0.00910756	-0.00747309	-0.00619750	-0.00518302	-0.00284516	-0.00382466	-0.00217860	-0.00305385	-0.00308324	-0.00061283	0.00066529	0.00066116	0.00038040	-0.00022886	-0.00002004	0.00073565	0.00021556	0.00156072	0.00115441	-0.00026103	-0.00075385	-0.00048297	0.00052856	0.00052180	0.00190982	0.00088253	0.00002507	0.00128529	-0.00066037	0.00084447	0.00058554	0.00059237	0.00035068	0.00057742	-0.00041180	-0.00052343	0.00111056	-0.00129083	0.00000338	-0.00025371	0.00029273	0.00127522	0.00000679	-0.00001100	-0.00039196	0.00037276	0.00062696	0.00043799	-0.00016910	0.00022386	0.00030368	0.00135785	0.00096142	-0.00009483	0.00082995	0.00010725	0.00145075	0.00071236	-0.00014263	0.00005748	0.00033090	0.00026339	-0.00026478	0.00005236	0.00094654	-0.00106991	-0.00035345	0.00027706	0.00065126	0.00022649	0.00067306	0.00018051	0.00108014	-0.00009168	0.00056569	0.00038609	-0.00041848	-0.00032813	0.00045083	-0.00021275	-0.00049244	-0.00022223	-0.00024435	0.00044636	-0.00027896	0.00134764	0.00109078	0.00040739	-0.00063439	-0.00021901	-0.00053019	0.00066012	0.00105411	0.00039761	-0.00002362	-0.00086980	0.00113418	-0.00014454	0.00026579	0.00013553	0.00082277	0.00032253	0.00011933	0.00004427	0.00125388	0.00122969	-0.00060633	0.00001636	-0.00115929	0.00051582	0.00024672	0.00002560	0.00042737	0.00022605	-0.00090424	-0.00074895	0.00146036	-0.00025643	-0.00014757	-0.00007203	0.00098720	0.00003477	-0.00130157	-0.00041883	0.00319760	0.00148237	0.00175171	0.00044711	0.00117210	0.00062972	0.00170502	0.00225898	0.00209915	0.00312107	0.00027422	0.00156733	0.00013407	0.00089916	-0.00087250	0.00328180	-0.00097318	-0.00008535	0.00173653	-0.00121979	0.00262381	0.00311886	-0.00117812	0.00147409	0.00196592	0.00291966	0.00073827	0.00059353	0.00192702	0.00063659	0.00374020	0.00032766	0.00102893	-0.00276985	0.00166969	0.00252392	0.00205425	-0.00174938	0.00021037	0.00256997	0.00101017	-0.00084839	-0.00126750	0.00126551	0.00192577	0.00055992	0.00119771	0.00139437	0.00364921	0.00455749	0.00095604	0.00287673	0.00103245	0.00038443	-0.00171431	0.00079823	0.00072252	0.00097944	0.00152046	0.00367678	0.00023846	0.00329476	0.00150894	-0.00192919	0.00087255	-0.00055936	-0.00211769	-0.00005560	0.00239072	0.00173262	0.00287008	0.00109917	0.00150191	-0.00115329	0.00192326	-0.00144929	0.00218737	-0.00131444	-0.00279319	0.00306222	0.00139721	0.00174663	0.00018117	-0.00190005	-0.00015894	0.00056065	0.00039084	0.00438619	0.00109009	0.00047484	0.00114344	0.00042266	0.00001157	0.00206264	-0.00003553	0.00261210	0.00183402	0.00021247	0.00107473	-0.00041368	0.00399520	0.00087696	0.00081878	0.00139466	-0.00049931	0.00022208	-0.00090255	-0.00033050	0.00120476	-0.00028201	0.00140362	-0.00001227	0.00006254	0.00059033	-0.00127324	0.00206750	0.00123368	-0.00011460	-0.00078859	0.00097086	0.00147863	0.00170102	0.00053037	-0.00003926	-0.00024631	0.00033616	-0.00117916	0.00010251	0.00227188	0.00025356	0.00072111	0.00013800	0.00050886	0.00126792	0.00127498	0.00167518	0.00261057	0.00311200	-0.00036253	0.00056910	0.00258807	0.00268106	-0.00125860	0.00089600	-0.00045215	0.00102855	0.00075139	0.00254273	0.00159039	0.00155184	0.00172815	-0.00025282	0.00076904	0.00089156	0.00068701	0.00083519	0.00156471	0.00092211	0.00072251	0.00049223	0.00056624	-0.00024266	0.00057758	0.00020674	0.00132595	0.00023557	-0.00006400	0.00039405	0.00104425	0.00055824	0.00061109	0.00035315	0.00090981	0.00047373	0.00070754	0.00066092	0.00049018	0.00054194	0.00025364	0.00076876	0.00042397	0.00050238	0.00041377	0.00025829	0.00063480	0.00044839	0.00005726	0.00034977	0.00049416	-0.00003438	0.00054618	0.00074019	0.00028382	0.00051351	0.00035824	0.00022486	-21.47483647
-0.4501	-21.47483647	-21.47483647	-21.47483647	-21.47483647	-21.47483647	-21.47483647	-21.47483647	-21.47483647	-21.47483647	-21.47483647	-21.47483647	-21.47483647	-21.47483647	-21.47483647	-21.47483647	-21.47483647	-21.47483647	-21.47483647	-21.47483647	-21.47483647	-21.47483647	-21.47483647	-21.47483647	-21.47483647	-21.47483647	-21.47483647	-21.47483647	-21.47483647	-21.47483647	-21.47483647	-21.47483647	-21.47483647	-0.00750624	-0.41654181	-0.22542420	-0.06722788	0.03544755	-0.14460950	0.20534112	-0.03870501	0.09951385	0.01450532	-0.01416322	-0.00598693	0.07614447	0.03429986	0.01910157	0.03448917	0.02193284	0.03207404	0.01700726	0.03465676	0.03282626	0.02679342	0.03297706	0.02308263	0.03100455	0.03165376	0.02482358	0.02774453	0.03009652	0.02337935	0.02766542	0.02191169	0.02855191	0.02318316	0.02229866	0.02490035	0.02697005	0.02137960	0.02054801	0.02361833	0.02583415	0.01987659	0.02459528	0.02185832	0.02025347	0.01450656	0.02713289	0.00928661	0.02380639	0.03387381	0.01376890	0.03469891	0.02891468	0.03365808	0.02014106	0.02226319	0.03376161	0.02086190	0.01710150	0.01997873	0.02479504	0.02435452	0.02034133	0.02457629	0.02505868	0.02390889	0.01466402	0.02059118	0.02356401	0.01723822	0.02353535	0.01870685	0.01350628	0.01990859	0.01592743	0.01719987	0.00723738	0.01269649	0.01187969	0.00889221	-0.00021364	0.01285909	0.00705695	0.00563049	-0.00422707	-0.00384825	-0.00760642	-0.00622342	-0.01154047	-0.01045657	-0.01424604	-0.01224399	-0.01574360	-0.02294304	-0.01970002	-0.02411928	-0.02686500	-0.02296877	-0.03255279	-0.02750808	-0.03249115	-0.03457679	-0.03532139	-0.04126244	-0.03849609	-0.03876573	-0.03745025	-0.03931430	-0.04297964	-0.04645265	-0.04403492	-0.04641688	-0.04300739	-0.04625795	-0.04620262	-0.04414144	-0.04795772	-0.04668946	-0.04749470	-0.04877634	-0.04963193	-0.04877826	-0.04852836	-0.04735922	-0.04891036	-0.04492396	-0.04768734	-0.04744062	-0.04936937	-0.04696955	-0.04844955	-0.04923131	-0.04886762	-0.04769560	-0.04807918	-0.04668113	-0.04275351	-0.04376931	-0.04275686	-0.03820355	-0.03768274	-0.03518441	-0.02829465	-0.02471952	-0.01970341	-0.01589528	-0.00849192	-0.00291798	0.00158205	0.00395760	0.00552299	0.00839314	0.00789844	0.00724915	0.00666732	0.00587450	0.00280426	0.00138281	-0.00011908	-0.00368776	-0.00482776	-0.00640050	-0.00777811	-0.00738937	-0.00773236	-0.00758265	-0.00655089	-0.00778164	-0.00576096	-0.00515691	-0.00420187	-0.00305077	-0.00290528	-0.00102149	-0.00172795	-0.00193791	0.00029457	0.00027972	-0.00085854	0.00026914	-0.00079924	0.00028639	0.00077364	0.00145637	0.00092811	0.00152202	-0.00073251	0.00039646	0.00053458	0.00103170	0.00066093	0.00025963	0.00102451	0.00063774	0.00027654	0.00060025	-0.00097896	-0.00022027	0.00036963	-0.00032187	0.00059372	0.00070977	-0.00016289	0.00214047	0.00012738	0.00107134	-0.00015380	-0.00028499	0.00111589	0.00158704	0.00104130	0.00075971	0.00041519	0.00025433	0.00090251	0.00158526	0.00051369	-0.00002806	0.00031091	-0.00026674	-0.00009823	0.00116631	0.00035764	0.00013308	-0.00041902	0.00070911	0.00078424	0.00074773	0.00007590	-0.00013527	0.00092952	0.00069175	0.00052939	0.00012222	-0.00007545	0.00001562	0.00041373	-0.00002852	-0.00042940	-0.00003299	0.00069990	-0.00017989	0.00015116	-0.00052278	0.00108676	0.00081508	0.00019637	-0.00036926	0.00018921	0.00048737	0.00047102	0.00089108	0.00062882	0.00025102	0.00043788	0.00116515	-0.00072267	0.00043311	0.00023841	0.00035459	0.00049046	0.00058533	0.00070195	0.00051506	0.00072074	-0.00122538	-0.00031637	-0.00028763	0.00137974	0.00035151	0.00024490	-0.00022653	-0.00077190	-0.00070773	-0.00098150	0.00099354	0.00185094	0.00023032	0.00075947	0.00153128	0.00008805	-0.00076406	0.00025442	0.00288710	0.00181512	0.00085432	-0.00039652	-0.00013186	0.00076571	0.00215938	0.00151063	0.00439956	0.00281400	0.00101369	0.00202933	0.00118099	0.00156930	0.00025354	0.00274887	0.00142275	-0.00023364	0.00278967	0.00063568	0.00215965	0.00178572	0.00036023	0.00065856	0.00216881	0.00203254	0.00013978	0.00061809	0.00217563	0.00164274	0.00281540	0.00059378	0.00074007	0.00082017	0.00254325	0.00171077	0.00209237	-0.00114062	0.00149109	0.00251342	0.00203591	0.00291306	0.00022185	0.00037688	-0.00261322	0.00339909	-0.00197447	0.00287275	0.00429136	0.00359229	0.00116274	0.00235978	0.00236814	0.00055927	0.00157531	0.00188935	0.00147752	0.00006097	0.00080521	0.00249511	-0.00099664	0.00259228	0.00118017	-0.00071979	0.00088281	-0.00062879	0.00095511	0.00162081	0.00258748	0.00007206	0.00151524	0.00136408	0.00436941	0.00303308	-0.00024633	0.00031492	0.00172111	0.00095574	-0.00060132	0.00272155	0.00033876	0.00137863	0.00065700	-0.00000940	0.00042347	0.00086637	0.00067952	0.00169239	0.00014726	0.00399795	0.00042772	0.00046944	0.00065030	0.00271942	0.00018446	0.00032512	0.00145288	0.00124817	0.00348256	-0.00037929	0.00316246	0.00021101	0.00387536	0.00175814	0.00072542	0.00236621	0.00055668	0.00026633	0.00152485	0.00016791	0.00166053	0.00068475	0.00172456	0.00240205	-0.00025432	0.00059252	0.00145083	0.00082869	0.00007978	0.00183857	0.00128901	0.00046526	-0.00038987	0.00022087	0.00113375	0.00219732	0.00012387	0.00032484	0.00058931	0.00137458	0.00076199	0.00115112	0.00106332	0.00133300	0.00164182	0.00340085	0.00135427	0.00170498	0.00135880	0.00143484	0.00190491	0.00068953	0.00094057	0.00245970	0.00072845	0.00065620	-0.00064840	0.00019691	0.00122849	0.00026114	0.00081243	-0.00026507	0.00009026	0.00071717	0.00009919	0.00075981	0.00125613	0.00133959	0.00114281	0.00074348	0.00100764	-0.00035412	0.00051631	0.00052272	0.00032825	0.00016291	0.00045515	0.00092530	0.00083565	0.00089982	0.00087755	-0.00002543	0.00060155	0.00054500	0.00061785	0.00044214	0.00036995	0.00049697	-0.00020010	0.00027930	-0.00002899	0.00035959	0.00019393	0.00053117	0.00009423	0.00051088	0.00036718	0.00059496	0.00030307	-0.00010941	0.00059419	0.00014168	0.00064140	0.00054299	0.00022196	0.00017231	-21.47483647
-0.4001	-21.47483647	-21.47483647	-21.47483647	-21.47483647	-21.47483647	-21.47483647	-21.47483647	-21.47483647	-21.47483647	-21.47483647	-21.47483647	-21.47483647	-21.47483647	-21.47483647	-21.47483647	-21.47483647	-21.47483647	-21.47483647	-21.47483647	-21.47483647	-21.47483647	-21.47483647	-21.47483647	-21.47483647	-21.47483647	-21.47483647	-21.47483647	-21.47483647	-21.47483647	-21.47483647	-21.47483647	-21.47483647	-1.70770213	0.61274891	0.43726539	-0.04420252	-0.08670888	0.12219010	0.00134794	0.05662151	-0.02274146	0.01292442	-0.03647728	-0.00773725	-0.02886154	0.01995898	0.01974185	0.04613774	0.02588474	0.03477268	0.02027594	0.03078267	0.03279143	0.02647226	0.03192579	0.02464666	0.02280612	0.03181669	0.02624370	0.02645424	0.03075869	0.02637063	0.02687847	0.02208129	0.02437867	0.02950225	0.02107900	0.02566777	0.02836101	0.02154506	0.02459645	0.02341146	0.02619868	0.02522373	0.02428242	0.02352876	0.02633265	0.02234289	0.01984071	0.01319520	0.02764141	0.02444775	0.01993574	0.02190682	0.02869994	0.02870646	0.02189528	0.02314404	0.02877394	0.02238357	0.02025764	0.02286892	0.02559720	0.02417102	0.02356911	0.02014970	0.02504387	0.02453203	0.01797400	0.01793167	0.01951638	0.01388068	0.02271877	0.01662713	0.01326067	0.02155877	0.01741064	0.01372299	0.00519134	0.00776248	0.01090581	0.01324538	0.00019938	0.01600204	0.00968451	0.00517277	-0.00158928	-0.00452565	-0.00596933	-0.00315829	-0.00885993	-0.00500548	-0.01583164	-0.01160609	-0.01183600	-0.01502367	-0.01490200	-0.01889292	-0.02489377	-0.02136993	-0.03329775	-0.02951473	-0.03145046	-0.03568809	-0.03575545	-0.03993314	-0.03925302	-0.03936652	-0.04198023	-0.03949658	-0.04331839	-0.04337173	-0.04364285	-0.04805192	-0.04637621	-0.04494206	-0.04900103	-0.04693944	-0.04768121	-0.04872808	-0.04952055	-0.05100908	-0.05151379	-0.05185288	-0.05114595	-0.04862290	-0.04976182	-0.04687664	-0.04973558	-0.04844551	-0.05113554	-0.04866060	-0.04736521	-0.04947948	-0.04741027	-0.04914499	-0.04771562	-0.04443200	-0.04270895	-0.04073078	-0.04366692	-0.03960054	-0.04362129	-0.04170325	-0.03876572	-0.03856830	-0.03456261	-0.03283485	-0.02775529	-0.02485896	-0.01998233	-0.01555893	-0.01258279	-0.00728478	-0.00412703	-0.00011671	0.00298837	0.00598919	0.00876346	0.01034496	0.01045474	0.00795001	0.00778428	0.00778396	0.00446913	0.00167599	-0.00026649	-0.00185476	-0.00449401	-0.00747181	-0.00640335	-0.00509757	-0.00713964	-0.00777445	-0.00687781	-0.00519697	-0.00610591	-0.00534981	-0.00408625	-0.00346093	-0.00330306	-0.00280964	-0.00222370	-0.00187803	0.00000803	0.00009839	0.00065097	0.00105159	0.00110741	-0.00012266	0.00103694	0.00149481	-0.00028584	0.00015031	0.00125328	0.00068095	-0.00013690	0.00157937	-0.00088845	0.00015077	-0.00038790	0.00120440	0.00037959	0.00061606	-0.00079362	0.00063268	-0.00041402	0.00061433	-0.00008591	0.00018319	0.00114800	0.00100885	0.00032882	0.00121913	0.00032370	0.00047205	0.00064656	0.00084782	0.00037475	0.00054119	0.00119123	0.00030669	0.00006090	0.00095786	0.00017673	0.00056151	-0.00038805	-0.00034978	0.00048093	0.00111293	-0.00024669	-0.00035721	0.00026745	-0.00026699	0.00054564	0.00062353	0.00062549	0.00097642	0.00056629	0.00032008	-0.00013216	-0.00065972	0.00068845	-0.00044689	0.00001532	-0.00012253	0.00140112	0.00000591	-0.00044797	-0.00036672	0.00019203	0.00029630	0.00035216	0.00060039	0.00050188	-0.00012576	0.00017485	0.00064464	-0.00001061	0.00012267	0.00063084	0.00087824	0.00038172	-0.00001990	-0.00013063	0.00007724	0.00011077	-0.00015106	0.00035291	-0.00173889	0.00066439	-0.00026230	-0.00017095	-0.00022123	0.00019462	-0.00027601	-0.00062548	0.00202694	0.00099284	-0.00173558	0.00005330	-0.00026558	0.00048788	-0.00107519	-0.00075889	0.00218256	0.00055430	0.00040587	0.00036030	0.00028653	-0.00025486	-0.00003916	0.00262921	0.00376007	0.00239294	0.00003244	0.00067513	0.00260461	0.00190571	0.00011861	0.00117327	0.00103178	0.00074022	0.00156833	0.00125020	0.00141856	-0.00026395	0.00071334	-0.00000175	0.00229284	0.00420890	0.00017278	0.00170998	-0.00115441	0.00068372	0.00266959	-0.00170259	0.00292864	-0.00056272	0.00239600	0.00020430	0.00120726	-0.00144083	0.00080603	0.00145463	-0.00047694	-0.00094830	-0.00015967	0.00170775	0.00010623	-0.00191783	0.00029900	0.00293724	0.00530556	0.00366892	-0.00018159	0.00340253	0.00108722	0.00106753	0.00248104	0.00133454	0.00395264	0.00270610	0.00224406	0.00043492	0.00236622	0.00403619	0.00404227	-0.00186396	0.00117459	0.00099140	-0.00052835	0.00408018	0.00220394	-0.00077815	0.00195191	0.00062097	0.00191973	-0.00063457	0.00004930	-0.00038375	0.00237737	-0.00098440	-0.00023102	-0.00080690	0.00187478	0.00299693	0.00093626	0.00170932	-0.00165297	0.00189555	0.00052548	0.00166498	-0.00255949	0.00053471	-0.00051354	0.00075189	0.00179348	0.00214279	-0.00106114	0.00139209	0.00073281	0.00027273	0.00120473	-0.00074485	0.00154649	0.00176844	0.00144244	0.00215652	0.00103094	0.00214597	0.00039870	0.00013782	0.00164452	-0.00043702	0.00134351	0.00066844	-0.00128166	-0.00049888	-0.00018012	0.00032267	-0.00069520	-0.00023967	-0.00037226	0.00103321	-0.00020783	0.00023882	0.00040789	-0.00050740	0.00037008	-0.00034815	-0.00080508	-0.00059194	0.00096523	0.00036435	0.00105730	0.00118534	0.00141147	0.00030754	0.00008055	0.00128516	0.00196361	0.00067726	0.00132064	0.00218652	0.00428529	0.00059418	0.00159682	0.00116109	0.00021185	0.00071307	-0.00097538	0.00178113	0.00098630	0.00065325	0.00087080	0.00022244	-0.00120540	-0.00019998	0.00038645	0.00053149	0.00112237	-0.00032834	0.00066455	0.00030720	0.00019545	-0.00068951	0.00020974	0.00053446	0.00017804	-0.00055246	0.00051499	0.00060284	0.00095636	0.00016417	0.00035048	0.00015396	0.00112714	0.00038929	0.00061144	-0.00003916	0.00037732	0.00012939	0.00017639	0.00034221	-0.00038520	-0.00012059	0.00014876	-0.00006961	0.00029043	0.00015104	0.00027087	-0.00023591	0.00082343	-0.00024292	0.00065067	0.00027194	0.00045549	0.00026078	0.00012939	0.00007499	-21.47483647
-0.3501	-21.47483647	-21.47483647	-21.47483647	-21.47483647	-21.47483647	-21.47483647	-21.47483647	-21.47483647	-21.47483647	-21.47483647	-21.47483647	-21.47483647	-21.47483647	-21.47483647	-21.47483647	-21.47483647	-21.47483647	-21.47483647	-21.47483647	-21.47483647	-21.47483647	-21.47483647	-21.47483647	-21.47483647	-21.47483647	-21.47483647	-21.47483647	-21.47483647	-21.47483647	-21.47483647	-21.47483647	-21.47483647	-21.47483647	-0.93718451	0.56511802	-0.07259675	-0.01882674	-0.04160738	0.16196786	-0.02419781	-0.00122814	0.01303436	0.00280778	0.01619365	0.01657914	0.01681416	0.02043526	0.04123709	0.01755573	0.02851729	0.01670869	0.04008751	0.02489073	0.02362674	0.03147453	0.02524861	0.03211820	0.03194898	0.02777804	0.02730144	0.03181226	0.02847118	0.02986336	0.02661985	0.02482391	0.02710421	0.02255353	0.02579891	0.02965875	0.02479434	0.02280861	0.02192008	0.02240249	0.02324673	0.02559314	0.02861210	0.02236942	0.02818073	0.02134855	0.02049395	0.02286754	0.01926177	0.01759312	0.04629567	0.02435877	0.02977416	0.01813916	0.01303822	0.03514480	0.02336608	0.02235828	0.02137702	0.02425808	0.02490301	0.02176864	0.02132959	0.02587208	0.02690978	0.02120782	0.02567165	0.01860158	0.01711698	0.02126618	0.01889024	0.01131756	0.02266311	0.01243115	0.01371062	0.00475725	0.01063303	0.00725973	0.00858075	0.00111380	0.01435003	0.00328274	-0.00018506	-0.00651255	-0.00789584	-0.01133998	-0.00588010	-0.01200558	-0.01309472	-0.01764173	-0.01593341	-0.01673224	-0.01969172	-0.02076081	-0.02262617	-0.02730750	-0.02391206	-0.03302641	-0.02981317	-0.03467264	-0.03808091	-0.03764554	-0.04215719	-0.03956701	-0.04113947	-0.04053962	-0.04205056	-0.04517264	-0.04586258	-0.04544390	-0.04742043	-0.04377599	-0.04714384	-0.04909673	-0.04750812	-0.05029413	-0.04896018	-0.04945196	-0.05057920	-0.05109533	-0.04977911	-0.05070188	-0.04938438	-0.05138585	-0.04919766	-0.05085140	-0.04986863	-0.05072823	-0.04952394	-0.04961913	-0.04947032	-0.04706657	-0.04807855	-0.04642612	-0.04555732	-0.04428739	-0.04412576	-0.04434196	-0.04171819	-0.04429344	-0.04373415	-0.04267822	-0.04065903	-0.03923161	-0.03780677	-0.03598688	-0.03608323	-0.03346084	-0.03259525	-0.02921018	-0.02899040	-0.02595774	-0.02268722	-0.01982632	-0.01375424	-0.01037842	-0.00599979	-0.00200229	0.00030443	0.00418827	0.00778416	0.00648515	0.01019548	0.00953552	0.01028992	0.00740610	0.00606862	0.00514890	0.00438156	-0.00000864	-0.00107073	-0.00235709	-0.00264660	-0.00580681	-0.00700782	-0.00762674	-0.00753913	-0.00903102	-0.00775376	-0.00840334	-0.00627557	-0.00602775	-0.00341221	-0.00389216	-0.00257229	-0.00297321	-0.00311795	-0.00037160	-0.00041221	-0.00116773	-0.00034869	0.00038786	0.00005429	-0.00080018	0.00113830	-0.00044626	0.00053192	-0.00078987	0.00078182	0.00007480	0.00108931	0.00019146	0.00083979	0.00007890	0.00067122	-0.00051956	0.00025283	0.00053304	0.00082453	0.00029900	0.00073008	-0.00043267	0.00088128	0.00129402	0.00101461	0.00093454	0.00113950	0.00016972	0.00052171	0.00022100	0.00101340	-0.00047698	0.00069634	-0.00112195	0.00020665	-0.00005148	0.00138727	-0.00030562	0.00047756	0.00042853	0.00110240	-0.00034792	0.00089853	0.00010454	0.00002411	0.00076597	-0.00024527	-0.00057299	0.00013474	0.00031657	-0.00007922	-0.00021522	0.00000703	0.00010828	0.00104613	-0.00060200	-0.00095424	-0.00034159	0.00075541	0.00043892	0.00041096	-0.00036657	-0.00025573	-0.00038960	0.00029747	-0.00008053	0.00007801	-0.00088931	-0.00007499	-0.00045419	-0.00005351	0.00039938	0.00040779	-0.00008745	0.00011235	0.00103107	-0.00103210	0.00102920	0.00082355	-0.00080635	-0.00127571	0.00014751	-0.00039683	-0.00129937	0.00093243	-0.00030855	0.00033115	-0.00111054	-0.00059271	-0.00118766	-0.00094384	-0.00097794	0.00102578	0.00075208	-0.00012144	-0.00051856	-0.00190516	0.00016901	0.00089865	-0.00078564	0.00103607	-0.00090405	-0.00053935	-0.00093612	0.00044103	0.00068472	0.00138165	0.00133271	0.00080676	-0.00047036	0.00062333	-0.00071226	0.00089242	0.00045327	0.00056396	0.00254473	0.00170983	0.00205055	0.00092532	-0.00182938	0.00046994	-0.00134822	0.00241960	-0.00098401	-0.00116138	-0.00104891	0.00086275	-0.00027626	-0.00005307	-0.00347777	0.00185434	0.00052074	-0.00113700	-0.00158147	-0.00140491	0.00218144	-0.00315490	-0.00217102	-0.00030752	0.00297692	0.00333575	0.00025357	0.00178712	-0.00042213	-0.00088019	-0.00248634	0.00178086	-0.00075812	0.00016988	-0.00115187	-0.00138974	0.00065746	0.00027533	0.00123099	0.00112338	-0.00280421	-0.00059443	-0.00379052	-0.00227676	0.00102613	0.00003003	-0.00339977	-0.00130831	-0.00162898	-0.00243055	-0.00147812	-0.00101207	-0.00048389	-0.00014629	-0.00216685	-0.00342809	0.00157372	0.00041119	-0.00111743	0.00155209	0.00045583	-0.00283122	-0.00139641	0.00121469	0.00055811	-0.00196548	-0.00062487	0.00012777	0.00166329	-0.00150749	0.00100323	-0.00187144	0.00008265	-0.00077977	0.00053886	0.00079705	-0.00085328	-0.00100746	-0.00178665	0.00063916	-0.00023870	-0.00130550	-0.00105518	-0.00133008	-0.00011755	0.00097036	-0.00341435	0.00048372	0.00002010	-0.00138181	0.00015545	-0.00218887	-0.00027554	-0.00142402	-0.00066364	-0.00025470	-0.00034285	-0.00292100	0.00118165	-0.00148072	0.00001017	-0.00046534	-0.00089616	0.00003975	-0.00175107	-0.00058311	-0.00064785	-0.00144818	0.00083561	-0.00017422	-0.00033201	0.00012777	0.00162903	0.00000384	-0.00003118	-0.00068354	-0.00049133	-0.00005719	-0.00171352	-0.00045164	0.00052694	-0.00107587	0.00033134	-0.00122771	0.00066241	0.00026970	-0.00005868	0.00176580	0.00019119	-0.00083741	-0.00091388	-0.00035889	0.00046316	0.00007521	-0.00061558	0.00047181	-0.00051087	-0.00001173	-0.00050069	-0.00007678	-0.00004908	-0.00048351	-0.00061398	0.00022523	-0.00015641	0.00034288	-0.00018124	-0.00018488	-0.00013556	0.00004323	-0.00011885	-0.00024836	-0.00016989	-0.00026295	-0.00005505	-0.00018608	0.00007741	-0.00082661	-0.00071294	0.00009590	-0.00013585	0.00009287	0.00035693	0.00033198	-0.00015297	-0.00009178	-0.00039514	-0.00004445	-0.00000414	-0.00012635	-0.00009212	-0.00035980	-0.00006022	-21.47483647
-0.3001	-21.47483647	-21.47483647	-21.47483647	-21.47483647	-21.47483647	-21.47483647	-21.47483647	-21.47483647	-21.47483647	-21.47483647	-21.47483647	-21.47483647	-21.47483647	-21.47483647	-21.47483647	-21.47483647	-21.47483647	-21.47483647	-21.47483647	-21.47483647	-21.47483647	-21.47483647	-21.47483647	-21.47483647	-21.47483647	-21.47483647	-21.47483647	-21.47483647	-21.47483647	-21.47483647	-21.47483647	-21.47483647	0.65182786	-0.25842479	-0.10760339	-0.12412667	-0.02647734	0.06869522	0.11339090	-0.04769127	-0.00213646	-0.03400302	-0.01028481	-0.00732741	0.01295068	0.04035285	0.03158677	0.01154238	0.02651608	0.03359007	0.02079404	0.02712533	0.02854914	0.01862166	0.02201593	0.02760255	0.03224395	0.03703246	0.02204448	0.02459251	0.03623843	0.02722457	0.02773510	0.02630783	0.02770146	0.03199845	0.02505652	0.02851488	0.02985237	0.02737658	0.01989099	0.02528584	0.02549335	0.02523790	0.02355855	0.02803830	0.01630151	0.02705402	0.02030004	0.01712032	0.00858994	0.02978303	0.00864847	0.03965790	0.02227739	0.04140835	0.01715479	0.02747147	0.02985182	0.02102204	0.02315285	0.02542463	0.02711440	0.02229805	0.02027691	0.02097427	0.02134998	0.02432180	0.01965316	0.02370219	0.02443299	0.02053859	0.01848131	0.01656673	0.01177944	0.01860330	0.02066074	0.01250581	0.00330844	0.01334754	0.00803953	0.01011977	0.00351867	0.01434302	0.00818807	0.00354617	0.00036150	-0.00290998	-0.00517664	-0.00187406	-0.00782606	-0.00946640	-0.01263135	-0.01310036	-0.01114817	-0.01672376	-0.01806643	-0.02188199	-0.02470109	-0.02315025	-0.03379644	-0.02671900	-0.03452775	-0.03600655	-0.03817314	-0.04289481	-0.04073125	-0.03886110	-0.04124587	-0.04217272	-0.04523812	-0.04558531	-0.04703335	-0.04823032	-0.04385334	-0.04653478	-0.04977527	-0.04653899	-0.05094860	-0.04959755	-0.05082472	-0.05082599	-0.05105493	-0.04988392	-0.05102472	-0.05018499	-0.05330532	-0.04842252	-0.04988628	-0.05127827	-0.05186228	-0.04972847	-0.05083883	-0.04986965	-0.04835353	-0.04785589	-0.04881890	-0.04419749	-0.04571615	-0.04449889	-0.04347047	-0.04367087	-0.04378986	-0.04551831	-0.04412845	-0.04204637	-0.03963017	-0.04050902	-0.03980984	-0.03847125	-0.03829213	-0.03595413	-0.03517590	-0.03457459	-0.03222028	-0.03045688	-0.02945494	-0.02691069	-0.02486565	-0.02139158	-0.02019154	-0.01869047	-0.01602109	-0.00964359	-0.00809396	-0.00368436	-0.00289502	0.00280424	0.00395811	0.00463602	0.00908058	0.01257276	0.00968401	0.01111105	0.00870491	0.00792446	0.00639081	0.00520818	0.00216651	0.00240829	-0.00179595	-0.00270705	-0.00549282	-0.00505867	-0.00666337	-0.00515538	-0.00579142	-0.00730648	-0.00740606	-0.00765676	-0.00455254	-0.00556994	-0.00567291	-0.00413842	-0.00351053	-0.00302733	-0.00374905	-0.00143049	-0.00311054	-0.00037188	-0.00175631	-0.00033300	-0.00028591	0.00034833	-0.00021230	-0.00001789	-0.00049745	-0.00006189	-0.00032244	0.00018250	-0.00032918	0.00129150	-0.00043083	-0.00013441	-0.00091396	-0.00043530	0.00083549	0.00019749	0.00014924	-0.00075723	0.00055311	0.00017980	-0.00029471	0.00112881	-0.00014503	0.00097606	-0.00082799	-0.00043504	-0.00069112	0.00053348	-0.00078057	0.00095890	-0.00001431	0.00079797	0.00035125	-0.00026571	0.00053159	-0.00061966	-0.00006269	-0.00086298	0.00041324	-0.00082825	0.00023001	0.00004662	-0.00047510	-0.00073920	0.00033390	0.00056784	-0.00039702	-0.00106328	-0.00148016	-0.00071173	-0.00038003	0.00027995	-0.00044824	-0.00049381	-0.00081563	0.00058275	-0.00102641	-0.00036010	-0.00046956	-0.00026499	-0.00077620	0.00014177	-0.00082791	-0.00021717	-0.00139537	-0.00022571	-0.00027174	-0.00082745	-0.00031393	-0.00196990	-0.00155652	-0.00072982	-0.00038029	-0.00054899	-0.00142547	0.00085328	0.00113047	-0.00045251	-0.00197675	-0.00098955	-0.00053530	-0.00082553	-0.00055494	0.00195853	-0.00046528	-0.00157093	-0.00093496	-0.00064450	0.00055330	-0.00127509	0.00045500	0.00013104	-0.00223193	-0.00121416	-0.00131289	-0.00132597	0.00018989	-0.00233517	0.00099373	-0.00212485	0.00034315	-0.00007431	-0.00155268	0.00119905	0.00142653	-0.00167329	-0.00112417	-0.00045364	-0.00012151	0.00119222	0.00005765	-0.00210302	-0.00020218	0.00069829	-0.00235349	-0.00038247	-0.00234766	-0.00011846	-0.00146467	0.00118589	-0.00264954	0.00045416	0.00118693	-0.00005382	-0.00138865	-0.00306135	-0.00221753	-0.00302312	-0.00331005	-0.00185681	-0.00093919	0.00183145	-0.00089428	-0.00393523	0.00161462	-0.00162071	-0.00075095	-0.00143187	-0.00184715	-0.00126111	-0.00135692	-0.00314786	-0.00161388	0.00035243	0.00206333	-0.00177826	-0.00418209	-0.00332982	-0.00325241	0.00206703	0.00070120	-0.00034949	-0.00154358	-0.00162865	-0.00345325	-0.00203997	0.00050654	-0.00217429	-0.00343058	-0.00079642	-0.00285680	-0.00112327	0.00129511	0.00090307	-0.00323315	-0.00157080	-0.00202560	-0.00389402	-0.00164929	0.00143564	-0.00070592	-0.00376558	-0.00225168	-0.00158178	-0.00239219	-0.00256731	-0.00125888	-0.00135294	0.00016464	0.00005494	-0.00143731	0.00027470	-0.00219213	-0.00024464	-0.00082042	-0.00123972	-0.00211249	-0.00177325	-0.00105872	-0.00290872	-0.00103885	-0.00084457	-0.00319374	-0.00169423	-0.00025091	-0.00183940	-0.00032993	-0.00197417	-0.00110172	-0.00343715	-0.00199978	-0.00220650	0.00003900	-0.00192865	-0.00101554	-0.00184243	-0.00069638	-0.00087572	-0.00161405	-0.00254163	-0.00043517	-0.00122896	-0.00082341	-0.00142595	-0.00107365	-0.00019262	-0.00185038	-0.00072222	-0.00038865	0.00053190	0.00027132	-0.00136723	-0.00001023	0.00068077	-0.00071886	-0.00092500	-0.00033413	-0.00325843	-0.00006805	-0.00093432	-0.00021269	-0.00029248	0.00077312	-0.00092152	0.00012279	-0.00098067	-0.00047389	0.00091857	-0.00048093	-0.00044808	-0.00119585	0.00002268	-0.00037087	-0.00037823	-0.00078532	-0.00026189	-0.00003558	-0.00080954	-0.00080025	-0.00022746	0.00018927	-0.00006339	-0.00036727	-0.00042456	-0.00076818	-0.00008634	0.00030588	-0.00004575	-0.00038099	-0.00052245	-0.00060700	-0.00095242	-0.00009651	-0.00086722	-0.00052456	0.00010154	-0.00072064	-0.00035533	0.00008743	-0.00014296	-0.00049640	-0.00049044	-0.00067573	-0.00006435	-0.00014238	-0.00074526	-0.00050555	-0.00077324	-0.00081109	-21.47483647
-0.2501	-21.47483647	-21.47483647	-21.47483647	-21.47483647	-21.47483647	-21.47483647	-21.47483647	-21.47483647	-21.47483647	-21.47483647	-21.47483647	-21.47483647	-21.47483647	-21.47483647	-21.47483647	-21.47483647	-21.47483647	-21.47483647	-21.47483647	-21.47483647	-21.47483647	-21.47483647	-21.47483647	-21.47483647	-21.47483647	-21.47483647	-21.47483647	-21.47483647	-21.47483647	-21.47483647	-21.47483647	-21.47483647	0.00260026	0.22894112	-0.22341964	-0.16570617	0.05021374	0.15957251	0.10305029	0.05684095	-0.04069453	0.04797801	-0.04059998	0.04588601	0.02786934	0.05087418	0.03158515	0.02379113	0.04146647	0.03651332	0.01736290	0.02375662	0.03929824	0.02228621	0.02791165	0.02789304	0.03610583	0.02963264	0.02387673	0.02667203	0.03227704	0.02973077	0.02953085	0.02310771	0.03067407	0.03055521	0.02453674	0.02635319	0.02833768	0.02267958	0.02429290	0.02674231	0.02490924	0.02496679	0.02247743	0.02569628	0.01292282	0.01954052	0.02065010	0.01483914	0.02125018	0.03552768	0.01865697	0.02643439	0.02236997	0.04383436	0.01559888	0.01560678	0.03218629	0.02294810	0.01711265	0.02022784	0.02123375	0.02782102	0.01861232	0.02031146	0.02139427	0.02356276	0.01811846	0.02212033	0.02530403	0.01836975	0.02009282	0.01551853	0.01784636	0.01880598	0.01504472	0.01280764	0.00418607	0.00846586	0.00590910	0.00492100	0.00023680	0.00901043	0.00541234	-0.00084366	-0.00405967	-0.00598860	-0.00583652	-0.01100340	-0.01123172	-0.01411329	-0.01574941	-0.01184065	-0.01488424	-0.02124441	-0.01936165	-0.02202373	-0.02388249	-0.02416358	-0.02900750	-0.02796054	-0.03307442	-0.03514892	-0.03792350	-0.04111334	-0.03869113	-0.03488313	-0.03776225	-0.04172911	-0.04213460	-0.04567007	-0.04618297	-0.04711919	-0.04334202	-0.04370036	-0.04815679	-0.04672555	-0.04941186	-0.04945865	-0.04940235	-0.05008765	-0.04976863	-0.04830587	-0.05076708	-0.04996659	-0.05038525	-0.04782032	-0.05002601	-0.05016730	-0.05145825	-0.04946163	-0.05072818	-0.05156616	-0.04682851	-0.04695400	-0.04923279	-0.04528123	-0.04610536	-0.04562352	-0.04410144	-0.04451263	-0.04528742	-0.04259139	-0.04454136	-0.04232213	-0.04054851	-0.04047798	-0.03967392	-0.03908088	-0.03953116	-0.03792651	-0.03687635	-0.03833807	-0.03345323	-0.03199392	-0.03212257	-0.02909361	-0.02854285	-0.02708007	-0.02553361	-0.02604497	-0.02541579	-0.02395634	-0.02229860	-0.01993087	-0.01895348	-0.01423896	-0.01446077	-0.01372118	-0.00679127	-0.00283670	-0.00255193	0.00265595	0.00335324	0.00599557	0.00825731	0.00754045	0.01199382	0.01371827	0.01041103	0.00873814	0.00828627	0.00747765	0.00602167	0.00488974	0.00187345	0.00135177	0.00011404	-0.00409532	-0.00291303	-0.00584885	-0.00567325	-0.00816780	-0.00661409	-0.00603608	-0.00702697	-0.00635515	-0.00852953	-0.00718332	-0.00639694	-0.00629393	-0.00325940	-0.00319126	-0.00376927	-0.00230504	-0.00233573	-0.00178680	-0.00178046	-0.00121637	-0.00087181	0.00028140	0.00026870	-0.00083866	-0.00113828	-0.00023337	0.00023486	-0.00045406	-0.00041464	0.00012527	-0.00026781	-0.00057203	-0.00074416	0.00040256	-0.00111346	-0.00140458	-0.00194864	0.00103481	-0.00063232	0.00029351	-0.00117833	-0.00019937	0.00034786	0.00005006	0.00030239	0.00023659	-0.00017239	-0.00112654	-0.00038957	-0.00071946	-0.00045309	-0.00170276	-0.00026671	-0.00069807	-0.00041963	-0.00142379	0.00029315	-0.00012229	-0.00153395	-0.00126520	-0.00120069	-0.00035589	0.00041895	0.00048075	-0.00072183	0.00003319	-0.00074555	-0.00024318	-0.00031947	0.00011532	-0.00146606	-0.00029832	-0.00102153	-0.00014053	-0.00043622	-0.00042676	0.00025073	-0.00093761	-0.00018500	-0.00171746	-0.00047051	0.00043317	-0.00166901	-0.00150377	-0.00081806	-0.00272946	-0.00158107	-0.00046942	0.00034169	-0.00151143	-0.00003437	-0.00149470	-0.00194015	-0.00173546	-0.00132515	0.00014564	-0.00051488	-0.00130563	-0.00069540	-0.00210756	0.00066703	-0.00089222	-0.00044072	0.00099968	0.00071559	-0.00074041	0.00085789	-0.00322338	-0.00074688	-0.00238979	-0.00069729	-0.00267191	-0.00237218	-0.00288193	-0.00181235	-0.00045664	0.00027508	0.00012158	0.00027795	-0.00274750	-0.00053907	-0.00175290	-0.00049223	-0.00211649	-0.00106215	0.00192695	-0.00316784	-0.00217912	-0.00426292	-0.00184321	0.00081159	-0.00234035	-0.00246551	-0.00307990	-0.00214811	-0.00481109	-0.00188822	-0.00174380	-0.00154931	-0.00203825	-0.00257657	-0.00067798	0.00129010	0.00123586	-0.00009417	-0.00315491	-0.00128556	-0.00113174	-0.00465955	-0.00146088	-0.00090746	-0.00275257	-0.00205155	-0.00455496	-0.00199154	-0.00360433	-0.00018242	-0.00147390	-0.00178576	-0.00454200	-0.00408916	-0.00159248	-0.00127426	-0.00340864	-0.00314218	-0.00123195	-0.00026698	-0.00190502	-0.00249386	-0.00237544	-0.00015183	-0.00276198	-0.00336081	-0.00314322	-0.00162643	-0.00094056	-0.00085800	-0.00175774	-0.00369973	-0.00347235	-0.00247635	-0.00148791	-0.00013411	-0.00227857	0.00009868	-0.00166715	-0.00109145	-0.00383758	-0.00102191	-0.00266707	-0.00172301	-0.00123246	-0.00311142	0.00057561	-0.00187749	0.00027998	-0.00194264	0.00002462	-0.00126676	-0.00298054	-0.00100267	-0.00419044	-0.00093893	-0.00283746	-0.00331056	-0.00184140	-0.00024393	-0.00263091	0.00052226	-0.00147551	-0.00107575	-0.00246480	-0.00222684	-0.00206014	-0.00036097	-0.00163141	-0.00174371	-0.00121249	-0.00021942	-0.00178425	-0.00141863	-0.00178197	-0.00107980	-0.00192211	-0.00136193	-0.00149875	-0.00148878	-0.00249679	-0.00193669	-0.00165061	-0.00134804	-0.00251045	-0.00093753	-0.00079568	-0.00063861	-0.00060934	-0.00073563	-0.00100327	0.00194063	-0.00071534	0.00036400	-0.00045256	0.00046104	-0.00036027	0.00039088	-0.00048850	-0.00078657	-0.00130031	-0.00094364	0.00000187	-0.00098712	0.00024929	-0.00112710	-0.00071472	-0.00103659	-0.00070534	-0.00099318	-0.00116032	-0.00060575	-0.00082437	-0.00054065	-0.00055659	-0.00029557	-0.00018750	-0.00041147	-0.00026106	-0.00074980	-0.00011768	0.00027425	-0.00042329	-0.00006365	-0.00035943	-0.00029155	-0.00065437	0.00027704	-0.00060422	-0.00051709	-0.00026164	0.00001977	-0.00024937	-0.00004113	-0.00036878	-0.00043945	-0.00035708	-0.00063306	-0.00032833	-0.00021305	-0.00039001	-0.00032425	-0.00045932	-0.00061259	-21.47483647
-0.2001	-21.47483647	-21.47483647	-21.47483647	-21.47483647	-21.47483647	-21.47483647	-21.47483647	-21.47483647	-21.47483647	-21.47483647	-21.47483647	-21.47483647	-21.47483647	-21.47483647	-21.47483647	-21.47483647	-21.47483647	-21.47483647	-21.47483647	-21.47483647	-21.47483647	-21.47483647	-21.47483647	-21.47483647	-21.47483647	-21.47483647	-21.47483647	-21.47483647	-21.47483647	-21.47483647	-21.47483647	-21.47483647	-1.00339668	0.17513358	0.19363189	-0.19986619	0.13543866	0.12178164	0.04634315	-0.06827899	-0.00652744	0.02966983	-0.00410812	-0.00627809	-0.00630927	0.05068708	0.02035726	0.02975203	0.01565803	0.02862441	0.01876454	0.03789691	0.03449246	0.02541951	0.02933999	0.02739874	0.02678924	0.02841964	0.02414499	0.02533981	0.03381122	0.02661026	0.02942489	0.02820769	0.02955642	0.02757847	0.02250181	0.02346726	0.03037531	0.02517541	0.02156168	0.02578978	0.02640922	0.02259681	0.02034640	0.02712956	0.01816614	0.01821172	0.02421953	0.01498223	0.02403144	0.02572684	0.02046921	0.03291952	0.03422010	0.03820974	0.01834718	0.02601771	0.02832260	0.01333556	0.02308978	0.02212821	0.02637220	0.02647217	0.02472412	0.02178796	0.02566098	0.02278967	0.02283788	0.02298475	0.02060418	0.01582852	0.01990004	0.01906821	0.01570802	0.02034610	0.01687313	0.01782214	0.00500313	0.01058926	0.00981156	0.00935184	0.00232963	0.01021105	0.00467396	0.00202726	-0.00310637	-0.00636134	-0.00611425	-0.00573477	-0.01189209	-0.01298772	-0.01439291	-0.01162585	-0.01647594	-0.02227130	-0.02061407	-0.02481918	-0.02618004	-0.02304977	-0.03259664	-0.02912651	-0.03560069	-0.03624712	-0.03830159	-0.04179669	-0.03939759	-0.03765919	-0.04040268	-0.04125007	-0.04628608	-0.04562555	-0.04486822	-0.04727377	-0.04451025	-0.04484188	-0.04749012	-0.04658409	-0.05068214	-0.04976927	-0.05005404	-0.04969358	-0.05076785	-0.05003502	-0.05178802	-0.05071707	-0.05298946	-0.05135902	-0.05079854	-0.05195202	-0.05072689	-0.04954132	-0.05069017	-0.05059337	-0.04833490	-0.04747834	-0.04871300	-0.04544612	-0.04647395	-0.04880860	-0.04517369	-0.04537512	-0.04517596	-0.04465962	-0.04408371	-0.04184617	-0.04125309	-0.04376209	-0.03933943	-0.04020683	-0.03898175	-0.03697376	-0.03682838	-0.03562959	-0.03522371	-0.03342690	-0.03182042	-0.03130314	-0.03176296	-0.03095336	-0.02838820	-0.02928423	-0.02680210	-0.02385932	-0.02573511	-0.02271596	-0.02325667	-0.02068182	-0.02110447	-0.02108063	-0.01640024	-0.01452675	-0.01608858	-0.01401480	-0.01037223	-0.00900282	-0.00609740	-0.00431003	-0.00261148	0.00144639	0.00355311	0.00541495	0.00705305	0.00899904	0.01069957	0.01208278	0.01083913	0.01245933	0.01157307	0.01041831	0.01080725	0.00842571	0.00673820	0.00449953	0.00282270	0.00240614	-0.00151812	-0.00303884	-0.00370623	-0.00488139	-0.00594453	-0.00559378	-0.00583504	-0.00612697	-0.00781473	-0.00576858	-0.00580098	-0.00557910	-0.00606689	-0.00465060	-0.00492804	-0.00279381	-0.00353587	-0.00266701	-0.00210675	-0.00132247	-0.00070295	0.00071021	-0.00043078	-0.00024423	-0.00017162	-0.00050628	0.00035137	0.00110674	-0.00000866	0.00084481	-0.00032010	0.00040973	-0.00053438	0.00144261	0.00014877	0.00044703	0.00015288	0.00007300	0.00043538	0.00004494	0.00037200	-0.00031921	-0.00031451	-0.00016460	0.00011969	-0.00001849	0.00095042	0.00025573	-0.00019369	-0.00048643	0.00069398	0.00068862	-0.00053759	-0.00054495	-0.00087462	-0.00020631	0.00045762	0.00067589	-0.00036998	0.00053043	-0.00043227	0.00051052	-0.00078928	-0.00027127	-0.00005397	0.00045995	-0.00029626	0.00034789	0.00068742	0.00045259	-0.00031255	-0.00101624	0.00007101	-0.00079839	0.00125889	-0.00009576	-0.00081004	-0.00009420	-0.00022291	0.00113821	-0.00058480	0.00146646	0.00054714	-0.00046345	-0.00132842	0.00161984	-0.00037626	-0.00037048	-0.00134724	0.00203407	0.00150703	0.00097869	0.00005471	-0.00040184	0.00288792	0.00170513	0.00082728	0.00119743	0.00277809	-0.00007668	0.00106021	0.00054278	0.00072583	0.00059065	-0.00029062	-0.00031398	0.00060225	0.00041676	-0.00086366	-0.00028563	0.00045679	0.00121954	0.00104106	0.00021418	0.00168905	0.00199405	0.00211121	0.00124706	0.00096967	0.00145144	-0.00254129	-0.00136768	-0.00177053	0.00016315	0.00148202	-0.00021763	-0.00238414	0.00114390	0.00035144	-0.00070033	-0.00225362	-0.00199169	-0.00127083	0.00060737	-0.00017185	0.00214240	0.00221132	0.00256250	0.00254802	0.00160107	0.00129513	0.00136663	-0.00221268	0.00147522	0.00042500	0.00051107	-0.00133484	-0.00132010	0.00053295	0.00131176	0.00113715	0.00077958	-0.00247281	-0.00398964	-0.00210737	0.00073631	0.00287016	0.00155343	0.00105154	0.00206624	0.00042301	-0.00087306	-0.00209461	-0.00042267	-0.00105363	0.00144232	-0.00160967	-0.00323067	0.00068439	-0.00050671	-0.00288739	-0.00006329	-0.00321814	-0.00211693	-0.00034932	0.00077072	-0.00039607	-0.00019880	0.00127008	0.00007775	-0.00125886	-0.00238426	0.00061821	-0.00018951	-0.00010984	0.00046868	0.00051997	0.00068773	-0.00065506	0.00102927	-0.00089192	-0.00170553	0.00082517	-0.00052305	-0.00018016	0.00003980	-0.00005290	0.00057268	-0.00117037	0.00101123	0.00096562	-0.00043017	-0.00014300	-0.00039092	0.00052156	0.00055706	-0.00201275	0.00008426	0.00143573	0.00053772	-0.00016863	-0.00032202	-0.00126746	-0.00063192	-0.00049050	-0.00094295	-0.00073306	0.00022597	-0.00104806	-0.00022039	0.00085350	0.00065234	-0.00044113	-0.00194937	0.00058316	-0.00083040	0.00016022	-0.00050135	-0.00063479	-0.00138907	0.00084314	0.00000882	0.00087815	-0.00085184	-0.00004099	0.00032399	0.00020398	0.00019906	0.00102208	0.00091452	0.00090452	0.00066495	0.00038486	0.00033325	0.00055511	0.00035913	-0.00022658	-0.00026549	-0.00000525	0.00027665	-0.00056594	-0.00046498	0.00039746	-0.00003725	-0.00030893	-0.00008232	0.00033712	0.00048824	-0.00043884	-0.00025512	0.00018544	0.00037178	-0.00000302	0.00022304	0.00017621	-0.00024742	-0.00004796	-0.00012216	0.00043037	0.00037528	-0.00047279	0.00008596	-0.00015249	0.00041864	0.00065371	0.00021311	-0.00002618	0.00012145	0.00001986	0.00021101	0.00013450	-0.00020499	0.00005606	-0.00045146	-0.00025837	-21.47483647
-0.1501	-21.47483647	-21.47483647	-21.47483647	-21.47483647	-21.47483647	-21.47483647	-21.47483647	-21.47483647	-21.47483647	-21.47483647	-21.47483647	-21.47483647	-21.47483647	-21.47483647	-21.47483647	-21.47483647	-21.47483647	-21.47483647	-21.47483647	-21.47483647	-21.47483647	-21.47483647	-21.47483647	-21.47483647	-21.47483647	-21.47483647	-21.47483647	-21.47483647	-21.47483647	-21.47483647	-21.47483647	-21.47483647	-2.03534651	-0.78186007	0.29738714	0.03581632	-0.06592356	0.12425295	-0.01220695	0.02569471	0.06261983	-0.01661783	-0.04537639	-0.00873356	0.01228770	0.01634611	0.01161823	0.02245567	0.02046193	0.03414546	0.01441656	0.02872951	0.04537786	0.03018005	0.02900367	0.02641407	0.02859480	0.02697911	0.02523229	0.02690463	0.03076167	0.02965739	0.02836855	0.02821396	0.02899146	0.02543550	0.02361381	0.02125999	0.03179832	0.02350679	0.01980422	0.02273179	0.02358045	0.02523497	0.02592292	0.02577259	0.02132558	0.01997085	0.02241689	0.01551982	0.02202007	0.02298007	0.02314273	0.02327225	0.01033423	0.04171711	0.02254718	0.01366804	0.02402219	0.02520673	0.02469630	0.02036655	0.03082262	0.02435226	0.01975393	0.01901668	0.02394882	0.02171174	0.02089818	0.02294750	0.02415679	0.01194517	0.02318249	0.01699656	0.01108166	0.02037124	0.01614070	0.01601371	0.00573415	0.01104379	0.00673324	0.00846826	0.00113282	0.00875086	0.00308154	0.00028862	-0.00131025	-0.00543584	-0.00798221	-0.00921439	-0.01330067	-0.01352255	-0.01758258	-0.01564361	-0.01592521	-0.02401311	-0.02053985	-0.02647576	-0.02605546	-0.02389869	-0.03116759	-0.02727568	-0.03351072	-0.03592844	-0.03862173	-0.04231429	-0.03932367	-0.03959011	-0.04169462	-0.04162078	-0.04439488	-0.04604698	-0.04683492	-0.05047219	-0.04502069	-0.04677714	-0.04912826	-0.04806364	-0.04901757	-0.05105600	-0.05177110	-0.05126884	-0.05058566	-0.05227609	-0.05286712	-0.05229472	-0.05152254	-0.04923982	-0.05100151	-0.05192557	-0.05236744	-0.05030216	-0.05019693	-0.05315239	-0.04942571	-0.05051953	-0.04908462	-0.04764733	-0.04678266	-0.04605199	-0.04800792	-0.04712762	-0.04670408	-0.04655899	-0.04762378	-0.04482751	-0.04190106	-0.04223636	-0.04237038	-0.04024170	-0.04060071	-0.04025647	-0.03806777	-0.03935982	-0.03687937	-0.03496306	-0.03472698	-0.03360496	-0.03155448	-0.03082823	-0.02876806	-0.03204004	-0.03017322	-0.02918727	-0.02759490	-0.02778397	-0.02547421	-0.02196674	-0.02219932	-0.02342722	-0.02113583	-0.01928972	-0.01929654	-0.01793967	-0.01483483	-0.01135285	-0.01399213	-0.01233428	-0.01115807	-0.00944586	-0.00777460	-0.00739474	-0.00667387	-0.00210418	-0.00068221	0.00264566	0.00453504	0.00389025	0.00705027	0.00651417	0.00836487	0.00891686	0.01031100	0.01002647	0.01017379	0.00950964	0.00916501	0.00878472	0.00543644	0.00612786	0.00403253	0.00368339	0.00254041	0.00044831	-0.00152547	-0.00170377	-0.00437025	-0.00518981	-0.00562475	-0.00679724	-0.00587097	-0.00712877	-0.00698194	-0.00558295	-0.00735014	-0.00647840	-0.00616992	-0.00488038	-0.00414011	-0.00400490	-0.00354843	-0.00382094	-0.00308453	-0.00201205	-0.00230508	-0.00184876	-0.00207956	-0.00141927	-0.00059338	-0.00043397	-0.00093140	-0.00044899	-0.00061704	0.00009912	0.00006310	-0.00036484	-0.00059913	-0.00070129	-0.00011435	-0.00012648	-0.00115426	-0.00180777	-0.00071606	-0.00107112	-0.00016594	-0.00143427	-0.00033963	-0.00010921	-0.00006893	-0.00170467	-0.00117299	-0.00046158	-0.00048085	-0.00021016	-0.00079741	-0.00021063	-0.00026192	-0.00075337	-0.00024725	-0.00177266	-0.00055464	-0.00097110	-0.00053993	0.00011812	-0.00054644	-0.00019591	-0.00070226	-0.00139240	-0.00027142	-0.00082723	0.00037430	-0.00147525	-0.00235672	-0.00087267	-0.00125736	-0.00130330	-0.00069269	-0.00002259	-0.00042843	-0.00014096	-0.00180511	-0.00076836	-0.00098747	-0.00209417	-0.00088463	-0.00032372	-0.00043320	-0.00114368	0.00012517	-0.00155790	-0.00017483	-0.00007019	-0.00011555	0.00002709	0.00016920	-0.00113518	-0.00003905	-0.00079200	0.00073008	-0.00061970	-0.00059010	-0.00222593	-0.00215255	-0.00142557	-0.00025987	-0.00065736	-0.00041091	-0.00193529	-0.00006708	0.00031037	-0.00087959	-0.00018266	0.00112381	-0.00261999	-0.00155522	-0.00030083	-0.00150203	-0.00323865	-0.00043175	-0.00245570	-0.00042548	-0.00201234	-0.00327031	-0.00154872	-0.00094755	-0.00321666	-0.00257011	-0.00237912	-0.00067122	-0.00128618	-0.00535150	-0.00021555	0.00062403	-0.00005381	0.00258036	-0.00184554	0.00186119	-0.00132724	-0.00125455	0.00016040	-0.00324017	-0.00099071	-0.00179893	-0.00209141	-0.00010716	-0.00374767	0.00035892	-0.00270700	-0.00188625	-0.00268877	-0.00574064	-0.00295572	0.00105544	-0.00217334	-0.00176450	-0.00140435	0.00047101	-0.00039190	-0.00069232	-0.00429629	-0.00110778	-0.00256368	-0.00290677	-0.00309124	0.00068255	-0.00304883	-0.00177926	0.00089973	-0.00318233	-0.00249664	-0.00014171	-0.00078304	-0.00119690	-0.00315750	-0.00103747	-0.00077888	-0.00075899	-0.00148541	-0.00244720	-0.00269441	-0.00023010	-0.00032854	-0.00280872	-0.00122254	-0.00030153	0.00062208	-0.00024127	-0.00053707	0.00018919	-0.00160259	-0.00071131	-0.00229329	-0.00143046	-0.00030221	-0.00046320	-0.00009831	-0.00029025	-0.00269308	-0.00138920	-0.00295538	-0.00282351	-0.00260586	-0.00305315	0.00027438	0.00046755	-0.00059610	0.00010821	-0.00078200	-0.00107679	0.00041238	-0.00094343	-0.00179921	-0.00088188	-0.00177707	-0.00022865	-0.00228328	-0.00027365	-0.00105723	0.00044886	-0.00055162	-0.00092958	-0.00110295	0.00168056	-0.00069917	-0.00043368	-0.00117786	-0.00000691	-0.00162571	0.00067661	-0.00216282	0.00028049	-0.00165340	-0.00111284	0.00009033	0.00000180	-0.00034298	-0.00053660	-0.00127996	-0.00027177	-0.00069538	0.00007507	0.00069094	-0.00094118	-0.00057041	-0.00016500	-0.00015640	-0.00030278	-0.00098134	-0.00052505	-0.00031647	-0.00024267	-0.00009010	0.00019193	-0.00020023	-0.00049258	-0.00053742	-0.00023185	-0.00010410	0.00011256	-0.00028593	-0.00049437	-0.00051362	-0.00024051	-0.00058677	0.00005209	-0.00064189	0.00018802	-0.00007641	-0.00006699	0.00001074	-0.00011905	-0.00011760	-0.00001185	0.00001365	-0.00057188	-0.00026917	0.00039144	0.00025144	0.00014926	-0.00056983	-0.00022651	-21.47483647
-0.1001	-21.47483647	-21.47483647	-21.47483647	-21.47483647	-21.47483647	-21.47483647	-21.47483647	-21.47483647	-21.47483647	-21.47483647	-21.47483647	-21.47483647	-21.47483647	-21.47483647	-21.47483647	-21.47483647	-21.47483647	-21.47483647	-21.47483647	-21.47483647	-21.47483647	-21.47483647	-21.47483647	-21.47483647	-21.47483647	-21.47483647	-21.47483647	-21.47483647	-21.47483647	-21.47483647	-21.47483647	-21.47483647	0.68406427	-0.57367979	0.36914387	-0.08363087	0.16203572	0.00435557	0.04983839	-0.00112887	-0.02037876	0.03206209	0.00448248	0.02741432	0.03241581	0.03332146	0.02665803	0.02884726	0.02503212	0.03732401	0.01210831	0.03163282	0.03863933	0.02502463	0.03053631	0.02816513	0.03214428	0.03506759	0.03036919	0.02916601	0.03188628	0.02750346	0.02924416	0.02680658	0.02658864	0.02920275	0.02425877	0.02783258	0.02931062	0.02448707	0.02628386	0.02230953	0.02323949	0.02366731	0.02297422	0.02504842	0.02303953	0.01952284	0.02202684	0.01570419	0.02504673	0.02914368	0.02156614	0.03346623	0.03190516	0.03256513	0.02167749	0.01622129	0.02990613	0.02781891	0.02516193	0.02535297	0.02363468	0.01994980	0.02027830	0.01691170	0.02133167	0.02361454	0.01774726	0.02641856	0.02094747	0.01543883	0.01930189	0.01818502	0.01303423	0.01927200	0.01617709	0.00953851	0.00053025	0.00602716	0.00084066	0.00527775	-0.00340959	0.00827159	0.00068958	0.00270665	-0.01026447	-0.01196330	-0.01274155	-0.01463275	-0.01662667	-0.02027359	-0.02250773	-0.01943553	-0.01975470	-0.02317313	-0.02475461	-0.02695828	-0.02814698	-0.02365659	-0.03294801	-0.02928637	-0.03419897	-0.03495902	-0.03763925	-0.04226316	-0.04116284	-0.04038912	-0.04068075	-0.04287195	-0.04483580	-0.04637893	-0.04601216	-0.05071464	-0.04505347	-0.04772218	-0.04900508	-0.04763902	-0.05156538	-0.05183202	-0.05045708	-0.05137325	-0.05321341	-0.05151580	-0.05305999	-0.05255635	-0.05276773	-0.04866885	-0.05317137	-0.05017442	-0.05344952	-0.05221609	-0.05083033	-0.05236231	-0.04979253	-0.05048991	-0.04966569	-0.04913689	-0.04628331	-0.04673283	-0.04718655	-0.04548976	-0.04612329	-0.04712418	-0.04659827	-0.04561427	-0.04256696	-0.04312814	-0.04278008	-0.03996009	-0.03981930	-0.04072701	-0.03770410	-0.03925014	-0.03888751	-0.03643100	-0.03526291	-0.03511475	-0.03135409	-0.02902875	-0.02867838	-0.02962194	-0.02933691	-0.03173238	-0.02847585	-0.02683721	-0.02600878	-0.02286037	-0.02401121	-0.02492292	-0.02337190	-0.02327046	-0.02082305	-0.02127281	-0.01420748	-0.01354653	-0.01438193	-0.01157126	-0.01234326	-0.01262022	-0.01049371	-0.00913809	-0.00884216	-0.00680638	-0.00554227	-0.00509969	-0.00405958	-0.00315713	-0.00197835	-0.00151109	0.00119265	0.00162710	0.00240079	0.00382769	0.00722788	0.00783812	0.00784001	0.00964844	0.00758773	0.00813643	0.01046614	0.00812243	0.01148608	0.01095306	0.00906164	0.00906743	0.00643712	0.00498619	0.00456938	0.00310270	0.00241478	0.00267026	0.00090257	0.00028358	-0.00150310	-0.00245569	-0.00248710	-0.00346631	-0.00335606	-0.00440406	-0.00444823	-0.00596219	-0.00408413	-0.00368514	-0.00471125	-0.00393975	-0.00622875	-0.00472181	-0.00360233	-0.00355189	-0.00340387	-0.00193901	-0.00149304	-0.00153112	-0.00174754	-0.00123155	-0.00019177	-0.00108832	-0.00015124	-0.00004193	-0.00001938	-0.00072400	0.00051003	-0.00043726	0.00068020	-0.00001214	0.00111157	0.00003120	0.00023443	-0.00113692	0.00017849	0.00048626	0.00062316	-0.00008426	-0.00045632	0.00082550	-0.00055370	0.00091878	-0.00046138	-0.00010447	-0.00035193	0.00008399	-0.00006630	0.00057373	0.00015735	0.00014605	0.00067068	-0.00044320	0.00088274	-0.00150344	0.00001758	0.00022412	-0.00087633	0.00021728	-0.00011198	-0.00171572	-0.00041982	0.00156681	0.00187022	-0.00027712	0.00040690	0.00058451	0.00051187	0.00016637	0.00018082	0.00212438	0.00072614	-0.00018423	0.00051010	0.00019766	-0.00003891	0.00072074	0.00192887	0.00301510	0.00272599	-0.00138501	0.00144389	0.00170356	0.00073635	0.00001029	0.00263789	0.00134498	-0.00054058	0.00085534	0.00169673	0.00329463	0.00242159	-0.00075512	0.00323218	0.00283027	0.00164549	0.00044965	-0.00029057	0.00027875	0.00173573	0.00104531	-0.00003773	-0.00116591	0.00101519	0.00202264	0.00055709	0.00143388	-0.00151410	-0.00068448	0.00178423	0.00176283	0.00207290	0.00368127	0.00227323	-0.00040256	0.00080861	-0.00003456	0.00170830	0.00608104	0.00370158	0.00239414	0.00122624	-0.00116413	0.00016776	0.00327425	-0.00000496	0.00064610	0.00093799	0.00076674	0.00242726	0.00147604	0.00057799	0.00134324	-0.00039711	0.00009105	-0.00311670	0.00097106	0.00384824	0.00099031	0.00129869	0.00254503	0.00136374	0.00195113	0.00058065	-0.00041989	-0.00133029	0.00385770	0.00045545	-0.00073173	0.00281562	0.00288399	0.00289483	0.00087688	0.00022069	-0.00074064	0.00105765	-0.00167177	0.00164500	0.00345263	0.00230814	0.00178766	-0.00028987	0.00016776	0.00187506	-0.00147728	0.00079213	0.00315825	0.00099927	0.00127039	0.00030290	0.00192016	0.00146038	-0.00087866	0.00087523	0.00083303	0.00291612	-0.00012836	0.00080055	0.00112997	-0.00044330	0.00038209	0.00229295	0.00097808	0.00143737	-0.00011888	0.00166647	-0.00059865	0.00026214	-0.00147549	0.00177542	0.00013596	0.00094502	0.00017763	0.00099082	0.00099873	0.00074917	0.00023662	0.00156334	0.00105575	0.00036620	-0.00023308	0.00042315	0.00140080	0.00115942	0.00187677	0.00126407	0.00182670	0.00026628	0.00137995	0.00155235	0.00239082	-0.00040190	0.00041605	0.00106391	0.00111667	0.00113361	-0.00043722	0.00035099	0.00034771	0.00149933	0.00033593	0.00009983	0.00020553	0.00000038	0.00156451	-0.00005492	0.00138136	0.00080079	0.00089860	0.00082855	0.00053464	-0.00014007	0.00001618	0.00046276	0.00055430	0.00021646	0.00076862	0.00043220	0.00121005	-0.00025438	0.00018907	0.00064379	0.00068828	0.00040016	0.00014243	0.00020151	0.00031027	0.00072866	-0.00000914	0.00065231	0.00026060	0.00013897	-0.00001833	0.00025751	0.00033134	0.00015939	0.00024154	0.00007191	0.00059747	-0.00014409	0.00045816	0.00043636	0.00057670	0.00022404	0.00033472	0.00056877	-21.47483647
-0.0501	-21.47483647	-21.47483647	-21.47483647	-21.47483647	-21.47483647	-21.47483647	-21.47483647	-21.47483647	-21.47483647	-21.47483647	-21.47483647	-21.47483647	-21.47483647	-21.47483647	-21.47483647	-21.47483647	-21.47483647	-21.47483647	-21.47483647	-21.47483647	-21.47483647	-21.47483647	-21.47483647	-21.47483647	-21.47483647	-21.47483647	-21.47483647	-21.47483647	-21.47483647	-21.47483647	-21.47483647	-21.47483647	-0.03154168	-0.22929933	-0.01890812	-0.01408470	0.14298687	-0.02525200	0.07345471	-0.01533075	0.02311491	0.00077090	0.01183628	0.01564944	0.00116560	0.06690826	0.01187463	0.04148939	0.02546402	0.04916601	0.01611140	0.02333671	0.03642111	0.03271737	0.03023966	0.02609681	0.02725348	0.03441602	0.02548355	0.02735067	0.03143573	0.02714725	0.03000490	0.02790614	0.02746826	0.02598794	0.02399453	0.02679107	0.02710141	0.02787307	0.02141216	0.02479570	0.02563251	0.02654803	0.02485301	0.02644359	0.02342263	0.02149009	0.02544164	0.02118638	0.02257443	0.03684977	0.02241877	0.02874720	0.03627884	0.03871086	0.01237640	0.01694965	0.02052634	0.02197311	0.01457626	0.01878893	0.02052856	0.02821086	0.01553709	0.02456949	0.02550573	0.02402786	0.01732548	0.02137589	0.01990077	0.01539002	0.01928711	0.01655260	0.01319084	0.01763183	0.01490388	0.01631232	0.00321178	0.01210268	0.00830062	0.01178920	0.00324801	0.01193957	0.00798604	0.00570072	-0.00080296	0.00062654	-0.00381896	-0.00291083	-0.00674095	-0.00738799	-0.01394766	-0.00854583	-0.00790552	-0.01477232	-0.01200252	-0.01929081	-0.02340812	-0.02173882	-0.03269831	-0.02877882	-0.03266583	-0.03379379	-0.03690562	-0.04158574	-0.03952654	-0.04191260	-0.04247872	-0.04403861	-0.04712466	-0.04635412	-0.04636403	-0.04959253	-0.04802261	-0.05041577	-0.05150364	-0.04865620	-0.05126051	-0.04945761	-0.05203843	-0.05225219	-0.05322529	-0.05347912	-0.05279349	-0.05299877	-0.05345453	-0.05150958	-0.05384603	-0.05091616	-0.05359598	-0.05048012	-0.05180778	-0.05288112	-0.05276653	-0.05088633	-0.05120841	-0.05067290	-0.04598652	-0.04586049	-0.05006369	-0.04541665	-0.04720082	-0.04715902	-0.04755715	-0.04644024	-0.04479422	-0.04506490	-0.04324965	-0.04248491	-0.04060986	-0.03997891	-0.04013949	-0.03982579	-0.03922275	-0.03769105	-0.03757746	-0.03680205	-0.03471653	-0.03050529	-0.03070112	-0.03243922	-0.03072872	-0.02907092	-0.02859854	-0.02605145	-0.02771594	-0.02442921	-0.02640389	-0.02413587	-0.02435236	-0.02358091	-0.02302621	-0.02350954	-0.01865955	-0.01708800	-0.01659889	-0.01553075	-0.01473755	-0.01419048	-0.01117034	-0.01099849	-0.01018099	-0.00696042	-0.00694020	-0.00510322	-0.00435637	-0.00330468	-0.00460678	-0.00344645	-0.00271648	-0.00187796	-0.00375341	-0.00171102	-0.00100720	0.00027137	-0.00023437	0.00088419	0.00117448	0.00238994	0.00328941	0.00428575	0.00545557	0.00759674	0.00668209	0.00795983	0.00842275	0.00827525	0.00857125	0.00775499	0.00866878	0.00901441	0.00800666	0.00869218	0.00622373	0.00646521	0.00575996	0.00519534	0.00428165	0.00337719	0.00255767	0.00105388	0.00021757	-0.00015802	-0.00154977	-0.00206654	-0.00417064	-0.00376146	-0.00441949	-0.00442740	-0.00466963	-0.00420793	-0.00481086	-0.00448823	-0.00469181	-0.00418159	-0.00408204	-0.00442706	-0.00376982	-0.00342758	-0.00327835	-0.00325609	-0.00340995	-0.00331664	-0.00253121	-0.00304396	-0.00096411	-0.00120725	-0.00098123	-0.00076271	-0.00135009	-0.00079729	0.00007520	-0.00031128	-0.00044518	0.00016451	-0.00050749	0.00007030	-0.00053896	-0.00032832	-0.00023209	-0.00034510	-0.00081521	0.00053907	-0.00048040	0.00029108	-0.00071280	-0.00043930	0.00060450	-0.00013848	0.00002637	-0.00076626	-0.00056406	0.00042931	0.00014989	0.00008415	0.00000766	0.00087766	-0.00014970	0.00033543	-0.00046969	-0.00067155	-0.00083614	-0.00215415	-0.00130788	0.00026986	-0.00015839	-0.00009001	0.00014087	0.00036353	-0.00100779	-0.00055569	0.00023747	0.00102370	0.00057143	-0.00119137	-0.00012776	0.00042361	0.00020925	0.00007073	0.00161711	-0.00112652	-0.00017007	0.00077168	-0.00168963	0.00066162	-0.00132272	-0.00066939	0.00274657	-0.00046345	0.00097346	-0.00211168	0.00103090	-0.00038330	0.00116429	0.00138839	-0.00280651	-0.00101922	-0.00284804	-0.00116551	0.00091032	-0.00155778	-0.00147960	-0.00023121	-0.00124357	-0.00121468	-0.00303637	-0.00384135	0.00237563	-0.00031452	-0.00271269	0.00049475	-0.00018325	-0.00038016	-0.00000174	-0.00002511	0.00190734	-0.00015017	-0.00053401	-0.00129133	-0.00255711	0.00193030	-0.00094392	-0.00150148	-0.00049363	0.00016237	0.00139029	0.00094567	-0.00196996	-0.00400899	-0.00173434	-0.00110897	0.00351792	0.00335104	-0.00008037	-0.00124548	-0.00065115	-0.00024787	-0.00181909	-0.00190301	-0.00084754	-0.00016138	-0.00212104	-0.00344772	-0.00054232	-0.00023909	-0.00142036	-0.00029721	-0.00282828	-0.00035333	-0.00076456	0.00041684	0.00008097	-0.00015471	-0.00198861	-0.00131587	0.00064153	-0.00097982	0.00058636	-0.00032433	0.00058469	-0.00026208	0.00027685	-0.00128718	-0.00059387	0.00012455	-0.00025919	-0.00013247	0.00038539	-0.00004170	0.00065203	-0.00197623	0.00146126	-0.00061487	-0.00075636	0.00005973	0.00059298	-0.00194242	-0.00080033	-0.00160441	-0.00043377	-0.00134058	-0.00198181	-0.00135140	-0.00009562	-0.00174296	-0.00068819	-0.00081176	0.00029526	-0.00068058	-0.00044150	0.00002858	-0.00101737	-0.00158543	0.00067589	-0.00142882	0.00104904	-0.00005560	-0.00006406	0.00053653	0.00097660	-0.00073421	-0.00145873	-0.00029399	0.00009522	-0.00009765	-0.00045210	-0.00093317	-0.00051437	-0.00107356	-0.00032447	-0.00143103	-0.00052406	-0.00023848	-0.00041327	-0.00045645	-0.00050966	-0.00081921	-0.00078266	0.00012589	0.00029409	0.00021148	-0.00034544	-0.00000333	0.00045265	-0.00009684	-0.00102255	-0.00038441	0.00000660	-0.00032761	-0.00033831	0.00030937	0.00010578	0.00059549	-0.00055594	0.00058110	-0.00018384	0.00006985	-0.00010866	0.00019960	-0.00002289	-0.00000412	0.00044806	-0.00029454	0.00010913	0.00017923	-0.00076089	-0.00021574	-0.00004708	-0.00019257	0.00039576	0.00034144	-0.00054732	-0.00017893	-0.00026393	0.00017347	0.00007380	-0.00043694	-0.00015781	-0.00087308	-0.00049552	-21.47483647
-0.0001	-21.47483647	-21.47483647	-21.47483647	-21.47483647	-21.47483647	-21.47483647	-21.47483647	-21.47483647	-21.47483647	-21.47483647	-21.47483647	-21.47483647	-21.47483647	-21.47483647	-21.47483647	-21.47483647	-21.47483647	-21.47483647	-21.47483647	-21.47483647	-21.47483647	-21.47483647	-21.47483647	-21.47483647	-21.47483647	-21.47483647	-21.47483647	-21.47483647	-21.47483647	-21.47483647	-21.47483647	-21.47483647	0.21670073	-0.08161098	0.36029300	0.10729225	-0.00336630	0.14429250	0.02875158	0.02216975	0.03010326	0.00894740	-0.00397291	0.01159446	0.03613743	0.03903100	0.01551643	0.02869265	0.02960488	0.03106487	0.01624261	0.02532721	0.02342053	0.02714931	0.02621686	0.02950511	0.02967578	0.02973952	0.02475604	0.03059392	0.03414908	0.02835124	0.02928646	0.02570421	0.03034426	0.02591947	0.02538406	0.02801042	0.02885269	0.02262485	0.02398451	0.02610356	0.02325252	0.02427519	0.01966142	0.02592809	0.02220791	0.02316330	0.02635971	0.01982101	0.02347246	0.03647387	0.00863488	0.02448165	0.03713468	0.03550089	0.01746396	0.02001429	0.02442218	0.02224362	0.01673376	0.01771758	0.02106001	0.02234114	0.02002705	0.01947201	0.02510127	0.02547508	0.01843683	0.02240159	0.02115475	0.01721042	0.02434399	0.01457944	0.01414230	0.01875689	0.01487812	0.01438216	0.00595116	0.01456441	0.00765614	0.01294625	0.00479362	0.01251579	0.00566236	0.00150644	0.00062663	0.00036535	-0.00204512	-0.00117419	-0.00622353	-0.00710219	-0.01355275	-0.01139191	-0.00813814	-0.01651591	-0.01784393	-0.02238954	-0.02247158	-0.02583399	-0.03331530	-0.02896327	-0.03248927	-0.03634148	-0.03608980	-0.04141362	-0.03886979	-0.04169044	-0.04384862	-0.04403997	-0.04430280	-0.04474720	-0.04659479	-0.04860255	-0.04803801	-0.05086416	-0.05020249	-0.05096858	-0.04973209	-0.04941845	-0.05089032	-0.05004549	-0.05363810	-0.05270950	-0.05268918	-0.05258071	-0.05411933	-0.05219726	-0.05269506	-0.05195803	-0.05250997	-0.05103302	-0.05316084	-0.05217827	-0.05154264	-0.05072235	-0.05063096	-0.04988052	-0.04821919	-0.04926681	-0.04747504	-0.04813441	-0.04677335	-0.04657624	-0.04664652	-0.04493751	-0.04364953	-0.04330387	-0.04377677	-0.04249359	-0.04106709	-0.04104374	-0.04018448	-0.03974372	-0.03802201	-0.03803509	-0.03636434	-0.03569198	-0.03494501	-0.03287666	-0.03045166	-0.03359558	-0.03125017	-0.02929441	-0.02924166	-0.02859709	-0.02633162	-0.02493620	-0.02501412	-0.02525857	-0.02321808	-0.02284534	-0.02132031	-0.02057156	-0.01923775	-0.01700298	-0.01742042	-0.01800288	-0.01589593	-0.01534904	-0.01463746	-0.01401034	-0.01314380	-0.00983246	-0.00877871	-0.00714449	-0.00551449	-0.00534652	-0.00394746	-0.00521033	-0.00199583	-0.00133501	-0.00115999	-0.00204655	-0.00104212	-0.00116208	-0.00095501	-0.00125268	-0.00090516	-0.00069402	0.00005635	0.00070119	0.00144989	0.00186704	0.00161512	0.00331950	0.00301320	0.00446325	0.00461201	0.00383356	0.00538885	0.00630829	0.00607796	0.00715238	0.00622756	0.00753565	0.00781039	0.00781569	0.00854547	0.00847893	0.00773532	0.00723585	0.00738604	0.00753578	0.00609971	0.00642734	0.00399301	0.00440675	0.00393413	0.00353472	0.00189139	0.00237841	0.00056462	-0.00059035	-0.00054043	-0.00168368	-0.00230294	-0.00293634	-0.00427345	-0.00385045	-0.00476113	-0.00443975	-0.00487877	-0.00538893	-0.00521934	-0.00453100	-0.00425696	-0.00387963	-0.00403762	-0.00466971	-0.00446714	-0.00352608	-0.00295179	-0.00284740	-0.00261277	-0.00226919	-0.00199403	-0.00188517	-0.00190905	-0.00183112	-0.00117363	-0.00049000	-0.00082221	-0.00019852	-0.00141142	-0.00157629	-0.00063843	-0.00108151	-0.00011033	-0.00163515	0.00098053	-0.00112593	-0.00092390	-0.00035566	-0.00141379	-0.00119091	-0.00155494	-0.00016636	0.00067804	-0.00103930	-0.00054334	-0.00144875	-0.00041074	-0.00134545	-0.00057559	0.00160876	0.00058192	0.00061816	-0.00166843	-0.00019164	0.00127789	0.00089555	0.00173285	0.00129689	-0.00009874	-0.00198347	-0.00064772	-0.00168918	-0.00032424	-0.00129184	0.00059238	-0.00144847	-0.00138517	-0.00071585	-0.00191419	0.00280473	0.00293393	-0.00179306	0.00058381	0.00006669	0.00139232	0.00054784	-0.00061457	-0.00009686	0.00049918	0.00084922	-0.00148320	-0.00101616	-0.00274982	-0.00009129	0.00039651	0.00071523	-0.00219764	0.00015159	-0.00056382	-0.00079667	-0.00109213	-0.00282281	0.00122529	-0.00203775	-0.00214861	-0.00095232	0.00119919	0.00273780	0.00292513	-0.00349333	0.00060455	-0.00361398	-0.00348954	-0.00080375	-0.00156433	0.00323152	0.00300860	-0.00337456	0.00067917	-0.00102068	0.00191920	-0.00073656	-0.00350705	-0.00054244	-0.00384442	-0.00146366	0.00074954	0.00037930	-0.00011624	-0.00253610	0.00063864	-0.00100201	-0.00048731	-0.00092307	-0.00120197	-0.00065098	-0.00037394	-0.00304564	0.00248057	-0.00154967	0.00030165	0.00128621	-0.00339631	-0.00157194	-0.00044223	-0.00160009	-0.00034682	-0.00097553	0.00069726	-0.00121498	-0.00106924	-0.00174447	-0.00068956	-0.00014516	0.00077495	-0.00020064	-0.00083070	0.00062577	-0.00072900	0.00093467	0.00046112	0.00018999	-0.00024307	-0.00192268	-0.00002338	-0.00116506	-0.00030801	-0.00088823	-0.00155199	0.00147567	0.00046065	-0.00289657	-0.00043986	-0.00092207	-0.00014933	-0.00160416	-0.00335742	-0.00146835	-0.00104537	-0.00063930	-0.00091277	0.00061936	0.00010559	0.00066831	-0.00016965	-0.00010064	-0.00028555	0.00013279	-0.00042715	-0.00027628	0.00099959	-0.00074474	0.00051722	-0.00323853	-0.00052703	-0.00029286	-0.00196701	0.00086988	-0.00056565	0.00055832	-0.00181318	-0.00228506	0.00072588	-0.00064211	-0.00086859	-0.00219571	-0.00049011	0.00075806	0.00019381	-0.00010414	-0.00005760	-0.00003665	-0.00053885	-0.00120822	-0.00036895	0.00050174	-0.00043254	-0.00012731	-0.00054454	0.00019076	-0.00129148	-0.00024073	0.00017027	-0.00019171	-0.00001566	0.00010719	0.00071748	0.00034996	-0.00011336	0.00009916	-0.00043802	0.00044268	-0.00008019	-0.00022763	0.00019024	-0.00028995	-0.00027821	-0.00024302	0.00002461	-0.00033712	0.00016228	-0.00017790	0.00028104	-0.00034359	-0.00016258	0.00005442	0.00032130	0.00028032	-0.00033980	0.00006325	0.00020313	0.00033733	0.00033556	-0.00019201	0.00009245	-21.47483647
0.0499	-21.47483647	-21.47483647	-21.47483647	-21.47483647	-21.47483647	-21.47483647	-21.47483647	-21.47483647	-21.47483647	-21.47483647	-21.47483647	-21.47483647	-21.47483647	-21.47483647	-21.47483647	-1.23073924	-21.47483647	-21.47483647	-21.47483647	-21.47483647	-21.47483647	-1.15110207	-21.47483647	-21.47483647	-21.47483647	-21.47483647	-21.47483647	-21.47483647	-21.47483647	-21.47483647	-1.75373518	-0.09692679	-1.02300599	-0.32536864	0.25127374	-0.00541375	0.09399621	0.02983730	0.02027387	0.00449522	0.03567490	0.06398418	-0.01026042	-0.00190120	0.04393835	0.03551007	0.02396382	0.03593863	0.02540786	0.03183356	0.02040391	0.02404730	0.03713411	0.02901897	0.03819137	0.02818799	0.03166478	0.03574321	0.02412122	0.02767783	0.03477289	0.02921103	0.02437649	0.02653398	0.03021827	0.03003363	0.02371683	0.02680324	0.03239161	0.02323343	0.02147465	0.02238454	0.02815250	0.02709140	0.02414344	0.02723768	0.02317828	0.02375545	0.02264106	0.02003626	0.01992112	0.04595184	0.02617689	0.02400031	0.02999977	0.04391208	0.02452010	0.01560508	0.02739567	0.02161763	0.01903276	0.02559788	0.02093931	0.02286380	0.01813803	0.01774911	0.02450953	0.02262084	0.02032267	0.02116743	0.02210210	0.01512236	0.01716479	0.01337214	0.01581268	0.01879292	0.01498272	0.01182726	0.00178881	0.00822389	0.00569188	0.01093716	0.00156632	0.01089061	0.00592619	0.00147724	-0.00368140	-0.00340177	-0.00721185	-0.00637932	-0.00903149	-0.00984612	-0.01459889	-0.01123688	-0.01175196	-0.01725668	-0.01878485	-0.02390584	-0.02433527	-0.02341195	-0.03402737	-0.02973136	-0.03257190	-0.03687465	-0.03601672	-0.04362462	-0.04121481	-0.04070302	-0.04232326	-0.04222992	-0.04555987	-0.04626316	-0.04577016	-0.05076710	-0.04628132	-0.05013356	-0.05085646	-0.04923275	-0.05090026	-0.05046960	-0.05115828	-0.05123363	-0.05483759	-0.05498622	-0.05263205	-0.05241427	-0.05305736	-0.05275281	-0.05367203	-0.05275026	-0.05315795	-0.04967936	-0.05120156	-0.05296380	-0.05238556	-0.05095730	-0.05015068	-0.05149281	-0.04739932	-0.04851210	-0.04884823	-0.04692784	-0.04839732	-0.04725158	-0.04681373	-0.04639809	-0.04446591	-0.04686036	-0.04392117	-0.04425031	-0.04133918	-0.04032490	-0.03996042	-0.04146601	-0.04110993	-0.03932423	-0.03642696	-0.03679666	-0.03548341	-0.03338145	-0.03252162	-0.03355830	-0.03062799	-0.03015264	-0.02937393	-0.02918299	-0.02749779	-0.02491143	-0.02650349	-0.02653236	-0.02312232	-0.02189813	-0.02149361	-0.02201130	-0.01957667	-0.01859877	-0.01806823	-0.01722621	-0.01614247	-0.01608226	-0.01446236	-0.01589480	-0.01386417	-0.01103138	-0.01055072	-0.01011957	-0.00926932	-0.00720392	-0.00628533	-0.00710625	-0.00570540	-0.00232885	-0.00312146	-0.00281509	-0.00021003	0.00143744	-0.00037488	0.00174478	-0.00047867	0.00252074	0.00100312	0.00090988	0.00174228	0.00236914	0.00089811	0.00252405	0.00180640	0.00246882	0.00213280	0.00162561	0.00277599	0.00329484	0.00288856	0.00395841	0.00288607	0.00411139	0.00565923	0.00472956	0.00436842	0.00447095	0.00584698	0.00489252	0.00627469	0.00680364	0.00649577	0.00543827	0.00545742	0.00546796	0.00691702	0.00779650	0.00649912	0.00633009	0.00721334	0.00623914	0.00589957	0.00610521	0.00501933	0.00392045	0.00314942	0.00246938	0.00240775	0.00126463	0.00048734	-0.00056705	-0.00065536	-0.00213943	-0.00143903	-0.00221193	-0.00290474	-0.00425469	-0.00354511	-0.00360529	-0.00361801	-0.00389949	-0.00496157	-0.00541186	-0.00520787	-0.00430321	-0.00441835	-0.00367042	-0.00424386	-0.00315609	-0.00373168	-0.00400416	-0.00343606	-0.00314064	-0.00296915	-0.00339727	-0.00228210	-0.00333616	-0.00170236	-0.00183480	-0.00307631	-0.00159852	-0.00016070	-0.00104067	-0.00285941	0.00021460	0.00072280	-0.00054218	0.00006294	-0.00264786	-0.00165428	-0.00177864	-0.00034709	0.00061372	-0.00129104	-0.00049402	-0.00052551	-0.00220438	-0.00048065	-0.00055822	0.00147955	0.00100000	0.00075245	-0.00147818	-0.00140982	-0.00008025	-0.00097926	-0.00109765	0.00101382	-0.00282053	-0.00199910	-0.00065292	-0.00197575	0.00116437	-0.00088370	-0.00045698	0.00008165	-0.00144680	-0.00052029	-0.00093405	-0.00195251	-0.00028746	-0.00169289	0.00034486	-0.00345239	-0.00171334	-0.00098393	-0.00051140	0.00198587	-0.00025153	-0.00442240	-0.00183199	-0.00139085	-0.00080479	-0.00281759	-0.00256058	-0.00099374	-0.00167517	-0.00154676	-0.00055325	0.00163364	0.00179765	0.00191886	0.00049983	0.00087712	-0.00228510	-0.00070250	-0.00379067	-0.00198730	0.00005076	-0.00112404	-0.00199127	0.00011090	-0.00020316	0.00240680	0.00000118	-0.00119987	-0.00225187	-0.00405987	-0.00215848	0.00068349	-0.00120785	-0.00026904	-0.00119410	-0.00138563	-0.00049945	-0.00041402	-0.00388053	-0.00275313	0.00173222	-0.00087369	-0.00057320	-0.00058593	-0.00391981	-0.00159885	-0.00160921	-0.00198169	-0.00105893	0.00024019	-0.00150347	-0.00145320	-0.00048283	-0.00025706	-0.00064130	-0.00167654	-0.00246473	0.00081381	-0.00254458	0.00000832	0.00067977	0.00097551	-0.00037297	-0.00305614	-0.00023258	-0.00137158	-0.00087111	0.00090318	-0.00026112	0.00084374	-0.00100906	-0.00002698	-0.00040494	-0.00182672	-0.00119013	0.00112015	-0.00084832	-0.00009883	-0.00217839	0.00007222	-0.00064182	-0.00110033	-0.00078517	0.00060707	-0.00171594	0.00034833	-0.00135754	0.00000124	-0.00152081	0.00031461	0.00003059	-0.00010767	-0.00072004	-0.00010104	-0.00083793	-0.00003987	-0.00088580	-0.00046940	-0.00058163	-0.00004918	-0.00143856	-0.00118754	-0.00092854	0.00001571	0.00004603	-0.00098773	-0.00113519	0.00034789	-0.00174078	-0.00047327	-0.00204444	-0.00208894	-0.00059927	0.00015831	-0.00016752	-0.00060970	-0.00108179	-0.00101046	-0.00091749	-0.00011595	-0.00055896	-0.00050712	-0.00014722	0.00019828	-0.00028906	-0.00024743	-0.00104442	0.00005545	-0.00073405	-0.00005240	-0.00051824	0.00033375	0.00052080	-0.00050493	-0.00020598	-0.00047008	-0.00019990	0.00052368	-0.00019337	-0.00048351	-0.00036006	-0.00006817	-0.00004403	0.00016487	-0.00018023	-0.00013250	-0.00027546	-0.00020598	0.00014232	0.00020888	-0.00001996	-0.00000494	0.00019642	0.00005070	0.00027555	0.00050439	0.00027308	0.00001701	-0.00030484	-0.00030388	-21.47483647
0.0999	-21.47483647	-21.47483647	-21.47483647	-21.47483647	-21.47483647	-21.47483647	-21.47483647	-21.47483647	-21.47483647	-21.47483647	-21.47483647	-21.47483647	-21.47483647	-21.47483647	-21.47483647	-21.47483647	-21.47483647	-21.47483647	-21.47483647	-21.47483647	-21.47483647	-21.47483647	-21.47483647	-21.47483647	-21.47483647	-21.47483647	-21.47483647	-21.47483647	-21.47483647	-21.47483647	-21.47483647	-21.47483647	-21.47483647	1.69721708	0.05910614	0.08106656	0.03877682	0.09059666	0.03759378	0.00232617	0.00386264	0.01755372	-0.04110549	-0.03626510	0.01886047	0.01567123	0.02279765	0.02467838	0.02308804	0.04358608	0.01503651	0.02494189	0.03029998	0.02528306	0.03463063	0.02862616	0.03224367	0.03110159	0.02827816	0.02777497	0.03637726	0.03237600	0.02743784	0.02830327	0.03011548	0.03076931	0.02441739	0.02376268	0.03111489	0.02416933	0.01978591	0.02981909	0.02456136	0.02493118	0.01972008	0.03047256	0.02219745	0.02270133	0.02785592	0.02613693	0.01956731	0.02549838	0.00787684	0.02599795	0.02368362	0.03771367	0.01511679	0.02846350	0.02514378	0.02728047	0.01981016	0.01529720	0.02576422	0.02095135	0.02602854	0.01980519	0.02498850	0.02478952	0.01976632	0.02233523	0.01993308	0.01784733	0.02205725	0.01385508	0.01337823	0.02266472	0.01434152	0.01124277	0.00306281	0.00764103	0.00397425	0.00586720	0.00159915	0.01366658	0.00596373	0.00276041	-0.00155221	-0.00477866	-0.00477177	-0.00328425	-0.00785473	-0.01291310	-0.01474698	-0.00825924	-0.00910838	-0.01383508	-0.01203907	-0.01737947	-0.02311555	-0.02303397	-0.03139059	-0.02830290	-0.03211190	-0.03520751	-0.03749938	-0.04144732	-0.03852198	-0.04010903	-0.04145659	-0.04254874	-0.04383463	-0.04533818	-0.04581166	-0.05015202	-0.04578248	-0.04747831	-0.04925121	-0.04738079	-0.05114916	-0.04913278	-0.05110905	-0.05034716	-0.05325288	-0.05026859	-0.05268672	-0.05168245	-0.05228928	-0.04980029	-0.05130310	-0.05175257	-0.05314587	-0.04958303	-0.05069600	-0.05236171	-0.05052182	-0.05039673	-0.04974356	-0.04839987	-0.04722302	-0.04563277	-0.04777361	-0.04605817	-0.04661440	-0.04769767	-0.04722464	-0.04547419	-0.04322729	-0.04439167	-0.04278705	-0.04148806	-0.04144845	-0.04142376	-0.04026975	-0.03984497	-0.03914139	-0.03855619	-0.03664401	-0.03630093	-0.03488425	-0.03145178	-0.03141643	-0.03215784	-0.03152289	-0.02927260	-0.02947034	-0.02900336	-0.02743380	-0.02427278	-0.02572156	-0.02616879	-0.02401573	-0.02368690	-0.02121782	-0.01978515	-0.02033699	-0.01685322	-0.01730194	-0.01697558	-0.01588246	-0.01490927	-0.01382807	-0.01336079	-0.01219364	-0.01099118	-0.01146193	-0.00940890	-0.00761289	-0.00757829	-0.00820620	-0.00852334	-0.00687549	-0.00533599	-0.00568843	-0.00538301	-0.00367169	-0.00211691	-0.00205997	-0.00104893	-0.00110474	0.00056742	0.00095720	0.00217116	0.00330095	0.00486976	0.00313934	0.00468084	0.00352075	0.00493785	0.00366080	0.00308178	0.00468553	0.00491161	0.00346803	0.00412496	0.00284017	0.00369810	0.00435515	0.00406787	0.00390120	0.00366549	0.00469157	0.00287507	0.00404579	0.00466711	0.00452648	0.00424537	0.00401753	0.00468133	0.00474518	0.00566224	0.00492204	0.00520030	0.00570590	0.00603432	0.00515133	0.00568028	0.00490470	0.00504915	0.00532213	0.00519298	0.00578559	0.00563407	0.00617821	0.00538982	0.00505549	0.00472440	0.00528393	0.00397995	0.00352839	0.00279816	0.00204624	0.00266975	0.00179747	0.00078393	0.00001413	-0.00002025	-0.00209143	-0.00125051	-0.00324008	-0.00193388	-0.00322557	-0.00304235	-0.00454480	-0.00294388	-0.00378839	-0.00421730	-0.00397532	-0.00443025	-0.00336854	-0.00478858	-0.00335819	-0.00441066	-0.00424361	-0.00427577	-0.00392590	-0.00361283	-0.00382028	-0.00164686	-0.00263648	-0.00308539	-0.00268058	-0.00125422	-0.00323909	-0.00224015	-0.00228666	0.00030806	-0.00099706	-0.00058781	-0.00041508	-0.00086994	-0.00028628	-0.00028844	0.00022540	0.00178368	0.00159864	-0.00156049	0.00086498	0.00006411	0.00125860	-0.00105564	0.00034727	-0.00039865	0.00043543	-0.00012259	-0.00255096	-0.00018300	-0.00001100	0.00187945	-0.00021335	0.00088577	0.00072118	0.00161209	-0.00094410	-0.00175864	0.00088773	-0.00119804	-0.00056500	-0.00098729	-0.00060069	-0.00078965	-0.00163722	0.00119610	-0.00325727	0.00161831	-0.00197243	-0.00424556	-0.00478908	-0.00150033	-0.00042661	-0.00218875	-0.00159044	-0.00033137	0.00187684	0.00171978	0.00091891	-0.00142899	-0.00063106	-0.00261454	-0.00172233	-0.00292762	-0.00142918	-0.00111256	-0.00060512	-0.00350434	0.00075216	-0.00131947	-0.00160140	-0.00174356	-0.00192323	-0.00303120	-0.00237366	-0.00398374	-0.00020914	-0.00068877	-0.00379382	-0.00108973	-0.00161364	-0.00018772	-0.00244042	-0.00216338	-0.00241429	-0.00056067	0.00054339	-0.00310688	-0.00055664	-0.00293231	-0.00084920	-0.00013640	-0.00324004	-0.00200036	-0.00285561	-0.00078713	-0.00109635	-0.00365568	-0.00125878	-0.00016768	-0.00071643	-0.00281974	-0.00266039	-0.00199301	-0.00029063	-0.00203202	-0.00224204	-0.00005394	-0.00191469	-0.00193614	-0.00011118	0.00056391	-0.00082461	-0.00296689	0.00097386	-0.00233635	-0.00023670	0.00010174	-0.00059644	-0.00050725	-0.00023927	-0.00279889	0.00024195	-0.00200780	0.00048539	-0.00235438	-0.00087344	-0.00020092	0.00045356	-0.00037923	-0.00170564	-0.00122239	-0.00203786	-0.00017805	-0.00109391	-0.00076943	-0.00106669	-0.00187471	-0.00056798	-0.00109539	-0.00007912	-0.00155186	-0.00095933	-0.00158765	-0.00134002	-0.00096580	-0.00072848	-0.00194089	0.00018333	-0.00058797	-0.00008686	-0.00147094	0.00056375	0.00027090	0.00021123	-0.00066106	0.00088606	0.00027028	0.00035636	-0.00003690	-0.00046481	-0.00016598	-0.00078220	-0.00038248	0.00058939	-0.00030463	-0.00151985	-0.00010065	0.00035739	-0.00023565	-0.00093413	-0.00037951	0.00022966	-0.00077270	-0.00074927	0.00012022	-0.00020806	0.00015462	-0.00055755	-0.00023265	-0.00008994	0.00012393	-0.00002527	-0.00036261	0.00001623	-0.00057458	-0.00039086	-0.00035595	-0.00019723	-0.00030923	-0.00021995	-0.00010845	-0.00034242	0.00000744	-0.00001409	-0.00031430	0.00001719	-0.00007442	-0.00046998	0.00010844	0.00011843	-0.00012231	-0.00044857	-0.00066721	-0.00033724	-21.47483647
0.1499	-21.47483647	-21.47483647	-21.47483647	-21.47483647	-21.47483647	-21.47483647	-21.47483647	-21.47483647	-21.47483647	-21.47483647	-21.47483647	-21.47483647	-21.47483647	-21.47483647	-21.47483647	-21.47483647	-21.47483647	-21.47483647	-21.47483647	-21.47483647	-21.47483647	-21.47483647	-21.47483647	-21.47483647	-21.47483647	-0.78815675	-21.47483647	-21.47483647	-21.47483647	-21.47483647	-21.47483647	-21.47483647	0.13542199	-21.47483647	0.05670182	-0.06438073	0.10415512	0.03846236	0.17522636	0.03409459	0.01156960	-0.00254586	-0.02216581	0.05518694	0.03056118	0.03611235	0.03233487	0.02264551	0.02422200	0.04350220	0.01978886	0.02717917	0.03352693	0.02199780	0.02744336	0.02889712	0.02885653	0.02594342	0.02724489	0.02131121	0.03496957	0.02364593	0.02963015	0.02785241	0.02531905	0.02661478	0.02386009	0.02705464	0.02842091	0.01984224	0.02229078	0.02462667	0.02248444	0.02386654	0.02079779	0.02220092	0.02537915	0.01775819	0.02843330	0.01396838	0.01336923	0.02674956	0.02022432	0.02200660	0.02766019	0.03011494	0.01699811	0.01574251	0.01898150	0.01876188	0.02029958	0.02267552	0.02317115	0.02031301	0.02441815	0.02400029	0.02354554	0.01966793	0.01562630	0.02159625	0.02264377	0.01733764	0.02002490	0.01166414	0.01443360	0.01645259	0.01484094	0.01137100	0.00536124	0.01031172	0.00634027	0.00745560	0.00113680	0.00921937	0.00731107	0.00266888	0.00081433	-0.00317376	-0.00435623	-0.00685844	-0.00889006	-0.01406051	-0.01512614	-0.01226030	-0.01231607	-0.01878840	-0.01786647	-0.02234068	-0.02491562	-0.02368647	-0.03055864	-0.02867071	-0.03300238	-0.03376563	-0.03788746	-0.04066679	-0.03995728	-0.04141737	-0.04385788	-0.04292943	-0.04287268	-0.04454246	-0.04535405	-0.04828262	-0.04695761	-0.04940661	-0.05003859	-0.04993490	-0.04947494	-0.04784122	-0.05152914	-0.05161548	-0.05275516	-0.05415875	-0.05396526	-0.05294324	-0.05262324	-0.05088371	-0.05485587	-0.05181423	-0.05351237	-0.05019412	-0.05004042	-0.05277226	-0.05199411	-0.05123172	-0.05012352	-0.05066352	-0.04844634	-0.04619428	-0.04813654	-0.04749194	-0.04782630	-0.04627883	-0.04697823	-0.04579056	-0.04230365	-0.04695568	-0.04460874	-0.04381427	-0.04087819	-0.04046918	-0.04023997	-0.04007439	-0.04102865	-0.03996560	-0.03658789	-0.03805346	-0.03376009	-0.03270929	-0.03170642	-0.03331710	-0.03144356	-0.02991712	-0.02878376	-0.03012758	-0.02681248	-0.02537386	-0.02652508	-0.02688140	-0.02408206	-0.02221815	-0.02096233	-0.02216392	-0.01903990	-0.01808154	-0.01749559	-0.01658017	-0.01594544	-0.01634847	-0.01406933	-0.01443964	-0.01315544	-0.01104968	-0.01032856	-0.00987878	-0.00886265	-0.00682236	-0.00689400	-0.00816131	-0.00592968	-0.00399667	-0.00569785	-0.00499949	-0.00446646	-0.00350668	-0.00309429	-0.00190690	-0.00358282	-0.00127593	-0.00116867	0.00009649	0.00055344	0.00216819	0.00152116	0.00337787	0.00298948	0.00347893	0.00379877	0.00486645	0.00581850	0.00581564	0.00527894	0.00674765	0.00501881	0.00525714	0.00724325	0.00585509	0.00545229	0.00523598	0.00533785	0.00463881	0.00539346	0.00574501	0.00483726	0.00503347	0.00336431	0.00313827	0.00497388	0.00566127	0.00515044	0.00425127	0.00519045	0.00500394	0.00451860	0.00486187	0.00489351	0.00449384	0.00433521	0.00316322	0.00520868	0.00400999	0.00457519	0.00395641	0.00401251	0.00356468	0.00468956	0.00449159	0.00466431	0.00381661	0.00355360	0.00415128	0.00571775	0.00509881	0.00441112	0.00479973	0.00313243	0.00349730	0.00333832	0.00281779	0.00381888	0.00300822	0.00147540	0.00153950	0.00151092	0.00110208	0.00027162	-0.00080019	-0.00168127	-0.00167374	-0.00046100	-0.00196163	-0.00365851	-0.00372383	-0.00191777	-0.00445169	-0.00474809	-0.00116977	-0.00228137	-0.00423615	-0.00397740	-0.00393284	-0.00356636	-0.00493672	-0.00377088	-0.00168548	-0.00196552	-0.00360189	-0.00350891	-0.00439450	-0.00199725	-0.00107272	-0.00036964	-0.00310735	-0.00059721	-0.00388922	-0.00102420	-0.00091824	-0.00193630	-0.00477659	0.00072849	-0.00213177	-0.00120022	-0.00144266	-0.00174118	0.00239822	0.00067465	0.00044709	-0.00009324	-0.00025692	-0.00069265	-0.00351450	0.00089694	-0.00012926	-0.00008926	-0.00063549	-0.00180838	0.00004224	-0.00256736	-0.00090359	0.00020362	-0.00122323	-0.00232140	-0.00053222	-0.00032256	-0.00292632	-0.00008506	-0.00293469	-0.00006983	0.00078710	-0.00191783	-0.00249786	0.00054163	0.00286645	-0.00186085	-0.00252655	0.00189966	0.00014901	-0.00072295	-0.00235812	-0.00261322	0.00080472	-0.00118189	-0.00200395	0.00087591	0.00045176	0.00050707	-0.00052227	-0.00277956	-0.00102399	-0.00432932	-0.00301723	0.00163071	-0.00175055	-0.00013722	-0.00023697	-0.00073957	-0.00050479	-0.00228716	-0.00505995	-0.00208728	0.00009400	-0.00115613	-0.00317484	-0.00003094	-0.00274977	-0.00088367	0.00079034	-0.00108819	-0.00343308	0.00089278	-0.00083425	0.00127783	-0.00112800	-0.00057714	-0.00076982	-0.00050508	-0.00064653	-0.00114972	-0.00115410	0.00232327	-0.00133321	-0.00009827	-0.00120709	-0.00084185	0.00035181	-0.00077631	-0.00029065	0.00148358	-0.00023389	0.00174776	0.00074964	-0.00059696	-0.00021138	-0.00175806	0.00036896	0.00054408	-0.00040866	0.00001362	-0.00354696	0.00097550	-0.00095360	-0.00035329	-0.00070527	0.00223863	-0.00068861	0.00062822	-0.00052981	0.00095275	0.00145225	-0.00005430	0.00016833	-0.00012992	0.00134057	0.00052930	-0.00195614	-0.00069332	-0.00019086	0.00102019	-0.00084018	0.00063073	0.00009679	0.00056753	0.00005562	0.00273516	0.00142972	0.00113097	0.00029078	0.00122324	-0.00062102	0.00022111	0.00016016	0.00045350	0.00020932	0.00006275	0.00055999	-0.00064562	-0.00082425	0.00044308	0.00041070	0.00030796	0.00133516	-0.00092350	0.00064156	-0.00010450	0.00033485	-0.00054385	-0.00037558	0.00005837	0.00024848	0.00045523	-0.00010201	0.00066784	0.00079284	0.00042778	0.00031821	-0.00047568	-0.00019907	-0.00003464	-0.00001964	0.00086480	0.00039148	-0.00005228	-0.00030196	-0.00005849	-0.00011136	-0.00070943	-0.00056075	-0.00017459	0.00025499	0.00033343	-0.00039795	-0.00029678	0.00013605	-0.00014006	-0.00003128	0.00022222	0.00040166	-0.00001804	-0.00046714	-0.00032768	-21.47483647
0.1999	-21.47483647	-21.47483647	-21.47483647	-21.47483647	-21.47483647	-21.47483647	-21.47483647	-21.47483647	-21.47483647	-21.47483647	-21.47483647	-21.47483647	-21.47483647	-21.47483647	-21.47483647	-21.47483647	-21.47483647	-21.47483647	-21.47483647	-21.47483647	-21.47483647	-21.47483647	-21.47483647	-21.47483647	-21.47483647	-21.47483647	-21.47483647	-21.47483647	-21.47483647	-21.47483647	-21.47483647	-21.47483647	0.78935500	0.71819770	-0.10582578	0.14952652	-0.02414635	0.11445020	0.09029221	-0.05562191	0.07719566	0.03409497	-0.01687621	0.00871457	0.01491668	0.04996361	0.05068926	0.04985087	0.01961863	0.03465765	0.01141806	0.02898768	0.03418310	0.02817474	0.02816106	0.02129095	0.03019607	0.03210544	0.02701085	0.02897712	0.03403206	0.02742909	0.03054037	0.02740053	0.02790559	0.02755484	0.02359354	0.02342089	0.02969221	0.02520459	0.01951349	0.02308720	0.02292795	0.02500178	0.02428820	0.02173776	0.02066884	0.02250993	0.02292447	0.01004335	0.01967507	0.02853925	0.01111818	0.02660991	0.02827476	0.03331547	0.02094038	0.01051870	0.02314629	0.01326189	0.01575333	0.02174136	0.02172048	0.02419543	0.02103869	0.02459778	0.02153443	0.02254633	0.02022764	0.02047180	0.02170473	0.01508192	0.01972459	0.01520844	0.01130446	0.02010827	0.01327532	0.01304256	0.00190348	0.01136901	0.00901809	0.00994099	0.00264228	0.00947404	0.00474515	0.00330529	0.00267194	-0.00503611	-0.00460517	-0.00188976	-0.00837304	-0.00936626	-0.01112339	-0.01083088	-0.01292082	-0.01767484	-0.01785337	-0.02065597	-0.02532724	-0.02379493	-0.03173678	-0.02763757	-0.03448594	-0.03665710	-0.03761846	-0.04277501	-0.04131850	-0.04035626	-0.04159867	-0.04188285	-0.04650333	-0.04522144	-0.04570301	-0.04990290	-0.04523695	-0.04810901	-0.05051985	-0.04693983	-0.05156655	-0.05118833	-0.05151127	-0.05137794	-0.05274309	-0.05193097	-0.05163873	-0.05157996	-0.05271245	-0.05062421	-0.05275659	-0.05175551	-0.05207552	-0.05154388	-0.05266430	-0.05230228	-0.05094488	-0.05261706	-0.05119796	-0.04847174	-0.04664193	-0.04775517	-0.04832736	-0.04630892	-0.04836699	-0.04899747	-0.04752028	-0.04646391	-0.04437646	-0.04429461	-0.04375830	-0.04278676	-0.04150832	-0.04189219	-0.03910048	-0.04118327	-0.04006899	-0.03842944	-0.03766279	-0.03541824	-0.03295620	-0.03390694	-0.03042529	-0.03080648	-0.03101437	-0.03144230	-0.02959627	-0.02991465	-0.02833978	-0.02509446	-0.02577285	-0.02597410	-0.02544855	-0.02314319	-0.02461281	-0.02332710	-0.01823135	-0.01761767	-0.01714193	-0.01749946	-0.01605050	-0.01651587	-0.01462768	-0.01380842	-0.01341213	-0.01165098	-0.01073259	-0.01014863	-0.00880682	-0.00743350	-0.00722112	-0.00794476	-0.00477892	-0.00433741	-0.00572125	-0.00398098	-0.00212231	-0.00235632	-0.00181303	-0.00118613	-0.00238745	-0.00258051	-0.00113358	-0.00052798	-0.00022544	0.00035947	0.00019447	0.00161332	0.00136129	0.00232877	0.00100810	0.00332987	0.00420936	0.00471555	0.00402828	0.00624687	0.00430287	0.00604687	0.00755583	0.00859863	0.00793512	0.00669178	0.00859456	0.00752250	0.00839034	0.00891545	0.00749968	0.00664604	0.00618668	0.00678944	0.00771508	0.00772402	0.00618274	0.00640904	0.00669607	0.00657940	0.00673077	0.00747261	0.00638158	0.00658325	0.00527461	0.00513406	0.00538842	0.00449051	0.00632988	0.00547657	0.00561924	0.00536690	0.00564411	0.00408101	0.00416319	0.00345365	0.00376885	0.00385493	0.00427365	0.00535799	0.00404182	0.00414628	0.00299331	0.00441006	0.00407908	0.00350346	0.00417314	0.00382634	0.00406164	0.00480417	0.00349293	0.00456909	0.00424475	0.00309519	0.00340559	0.00253217	0.00428198	0.00362707	0.00256601	0.00267363	0.00294594	0.00077019	0.00214738	0.00248295	0.00217652	0.00112311	0.00127672	0.00106968	0.00015174	-0.00247135	-0.00142957	0.00084819	0.00043419	0.00016840	-0.00218738	-0.00221478	-0.00280514	-0.00253211	-0.00262620	-0.00038646	-0.00265168	-0.00325968	-0.00346560	-0.00363949	-0.00088595	-0.00373681	-0.00129797	-0.00147809	-0.00324893	-0.00128616	-0.00303386	-0.00160725	-0.00144204	-0.00111820	-0.00020635	-0.00048814	0.00191694	-0.00037032	0.00005458	0.00055032	0.00066692	0.00206542	-0.00156097	-0.00007944	-0.00083574	-0.00105711	0.00282482	0.00101647	-0.00026501	-0.00187156	0.00068218	0.00090892	0.00024233	0.00185422	0.00223616	-0.00044845	0.00016524	0.00205571	0.00285516	0.00357726	0.00318905	0.00268870	0.00069826	0.00010436	0.00032669	0.00154883	0.00062710	0.00263955	0.00188403	0.00013709	0.00027247	0.00135841	0.00167168	-0.00071216	-0.00301699	0.00072172	-0.00096819	0.00133324	0.00234108	0.00284303	0.00142200	0.00205156	0.00295329	0.00073223	-0.00148248	0.00004675	0.00137487	-0.00102938	0.00152412	-0.00398522	0.00028153	-0.00049950	0.00022681	0.00136820	-0.00005091	-0.00144451	0.00124011	0.00113795	0.00125720	-0.00025512	0.00274089	-0.00035079	0.00048670	-0.00061695	0.00097314	0.00051769	0.00210729	0.00181383	0.00050029	0.00114690	0.00110614	0.00254174	0.00083810	-0.00009316	-0.00064244	-0.00053556	0.00097422	0.00073158	0.00093646	0.00179909	0.00095977	0.00164467	-0.00049986	-0.00104513	0.00056823	-0.00012960	-0.00056807	-0.00068843	-0.00037902	0.00059304	0.00140401	0.00074792	-0.00055071	-0.00005960	-0.00027323	-0.00030192	-0.00015605	-0.00094731	0.00005790	0.00031400	0.00048685	-0.00085301	-0.00123831	0.00147788	0.00021256	0.00078224	0.00054471	0.00007033	0.00060545	0.00075694	0.00142486	0.00298859	0.00049999	0.00096548	0.00217371	0.00191698	0.00209849	0.00009305	0.00086503	-0.00056731	0.00102857	0.00099117	-0.00046615	0.00019970	0.00007307	0.00085221	0.00067649	0.00128427	-0.00001289	0.00078269	-0.00056561	0.00095465	-0.00041500	0.00050106	-0.00015034	0.00046392	0.00012190	0.00029464	0.00020856	0.00061245	-0.00040002	0.00041017	0.00013854	0.00082353	0.00093090	0.00000277	0.00035492	-0.00017586	0.00033333	0.00011692	0.00047610	0.00004123	-0.00019684	0.00050159	0.00000956	0.00021911	0.00066323	0.00040611	0.00002689	0.00022589	-0.00005826	0.00034568	0.00026625	0.00054381	0.00016365	0.00014901	-0.00028266	-21.47483647
0.2499	-21.47483647	-21.47483647	-21.47483647	-21.47483647	-21.47483647	-21.47483647	-21.47483647	-21.47483647	-21.47483647	-21.47483647	-21.47483647	-21.47483647	-21.47483647	-21.47483647	-21.47483647	-21.47483647	-21.47483647	-21.47483647	-21.47483647	-21.47483647	-21.47483647	-21.47483647	-21.47483647	-21.47483647	-21.47483647	-21.47483647	-21.47483647	-21.47483647	-21.47483647	-21.47483647	-21.47483647	-21.47483647	0.90887729	-0.62052965	0.18688345	-0.08663314	0.13243022	-0.03138070	0.03141560	-0.08697713	0.01442634	0.05520520	-0.05637584	0.06493905	0.01116200	0.05064982	0.03229578	0.03031199	0.01441005	0.03683398	0.01099847	0.03143563	0.04189255	0.02468776	0.02511705	0.02733637	0.03127168	0.02613479	0.02917962	0.02862934	0.03290797	0.02616283	0.02884438	0.02773912	0.02613401	0.02689687	0.02052147	0.02622952	0.02730157	0.02749514	0.02135134	0.02625018	0.02591255	0.02258091	0.02736791	0.02311162	0.02091133	0.02260102	0.03051908	0.01363213	0.01402932	0.03129303	0.01535487	0.03556614	0.02869643	0.02984910	0.01458143	0.02252799	0.02417626	0.01949040	0.01922490	0.01861447	0.02146767	0.02405606	0.02083937	0.02024718	0.02074159	0.02035398	0.01782521	0.02204000	0.02040808	0.01840832	0.02003322	0.01386645	0.01554051	0.01866367	0.01389593	0.01434178	0.00827366	0.00817213	0.00749704	0.00553515	0.00413388	0.01328674	0.00669645	0.00236687	-0.00212858	-0.00443832	-0.00441052	-0.00691205	-0.01026070	-0.00783754	-0.01396131	-0.01186172	-0.01503613	-0.01791323	-0.01725485	-0.02313914	-0.02341300	-0.02222474	-0.03353922	-0.02699264	-0.03470656	-0.03658069	-0.03730042	-0.04301602	-0.03994312	-0.03846907	-0.04125052	-0.04122577	-0.04415364	-0.04686741	-0.04753782	-0.05013793	-0.04597680	-0.04695050	-0.05061277	-0.04776916	-0.05031940	-0.05082230	-0.05047350	-0.05227054	-0.05378854	-0.05229650	-0.05289677	-0.05198472	-0.05281437	-0.05044003	-0.05349651	-0.05180506	-0.05431402	-0.05182741	-0.05200578	-0.05169938	-0.05035835	-0.05181638	-0.05057911	-0.04970473	-0.04716882	-0.04739690	-0.04781672	-0.04658430	-0.04847824	-0.04800749	-0.04731801	-0.04636837	-0.04539492	-0.04426991	-0.04330069	-0.04271173	-0.04195060	-0.04138041	-0.04034906	-0.04132769	-0.03981379	-0.03877133	-0.03821232	-0.03647756	-0.03433826	-0.03341517	-0.03104713	-0.03432941	-0.03084143	-0.03158020	-0.03167051	-0.02935256	-0.02896147	-0.02561116	-0.02568381	-0.02743277	-0.02404692	-0.02442707	-0.02290071	-0.02330457	-0.01966302	-0.01807563	-0.01808519	-0.01790505	-0.01620188	-0.01728462	-0.01511042	-0.01405643	-0.01373894	-0.01229811	-0.01020343	-0.00998926	-0.00818925	-0.00802500	-0.00786987	-0.00741972	-0.00515168	-0.00514980	-0.00457515	-0.00430493	-0.00237136	-0.00334237	-0.00306477	-0.00182767	-0.00236005	-0.00068531	-0.00116696	-0.00025605	0.00071551	0.00067322	0.00071880	0.00257297	0.00212806	0.00095587	0.00069136	0.00207452	0.00283546	0.00362307	0.00330784	0.00328419	0.00261558	0.00396300	0.00527568	0.00569119	0.00515756	0.00547557	0.00651287	0.00613177	0.00761035	0.00857863	0.00759368	0.00787138	0.00764986	0.00828283	0.00864854	0.00907366	0.00856080	0.00968138	0.00944743	0.00784083	0.00917546	0.00843269	0.00736983	0.00774260	0.00673243	0.00674598	0.00681843	0.00583419	0.00655477	0.00575300	0.00620274	0.00578507	0.00588919	0.00609298	0.00539847	0.00520344	0.00595327	0.00488048	0.00530466	0.00571707	0.00511162	0.00513268	0.00487486	0.00493085	0.00430082	0.00462001	0.00412884	0.00430329	0.00317783	0.00346523	0.00338473	0.00313413	0.00358319	0.00253257	0.00174257	0.00258486	0.00406546	0.00276056	0.00195880	0.00213900	0.00221333	0.00109020	0.00248819	0.00398028	0.00431030	0.00323214	0.00263347	0.00268836	0.00218115	0.00364040	0.00237725	0.00246004	0.00368012	0.00171783	0.00351015	0.00194357	0.00453470	0.00162307	0.00124410	0.00095429	0.00249851	-0.00147089	0.00146590	0.00089256	0.00178550	-0.00036051	0.00040677	-0.00002628	-0.00048548	-0.00087055	-0.00168332	-0.00061850	-0.00125716	-0.00037449	-0.00065205	-0.00204794	-0.00184153	-0.00057405	-0.00365850	-0.00228364	-0.00307777	0.00071047	-0.00382158	-0.00440482	-0.00224811	-0.00146587	-0.00108688	-0.00254051	-0.00488606	-0.00095263	-0.00064857	-0.00296684	-0.00062179	-0.00086361	-0.00281330	-0.00306517	0.00049065	-0.00083991	-0.00048951	0.00436812	0.00292404	0.00121257	0.00208248	-0.00066424	-0.00072769	0.00104650	0.00163265	0.00118190	0.00152609	-0.00124901	0.00035062	0.00122874	0.00228239	0.00098063	-0.00221486	0.00033673	-0.00012183	-0.00325136	0.00256303	0.00356680	0.00016100	-0.00003084	0.00251194	0.00513859	0.00068110	-0.00021882	0.00020337	0.00069162	-0.00069837	-0.00380270	0.00277390	0.00102352	0.00195064	0.00178964	-0.00140551	-0.00251764	-0.00167376	0.00109404	0.00159609	-0.00100608	0.00004100	0.00105840	0.00151020	-0.00024468	0.00069738	0.00167588	-0.00015477	0.00132073	-0.00121881	0.00033464	-0.00069458	0.00234248	0.00119192	0.00146509	0.00127668	0.00046156	0.00192879	-0.00075872	-0.00012397	0.00018189	-0.00160060	0.00088686	-0.00028073	-0.00120657	0.00052412	0.00020007	0.00230221	0.00104739	-0.00031042	-0.00006065	0.00149475	0.00095520	0.00053727	-0.00030318	-0.00034760	0.00086940	0.00063916	-0.00006047	-0.00127695	0.00116121	0.00087078	0.00073577	0.00037660	-0.00039196	-0.00082396	0.00009055	0.00071236	0.00079060	0.00120909	0.00144569	0.00034871	0.00103124	0.00065021	0.00040947	0.00219278	0.00076974	0.00172517	-0.00011029	0.00165583	0.00028857	0.00145978	0.00153073	-0.00101612	0.00038370	-0.00001532	0.00012962	0.00134496	0.00119096	0.00004859	0.00114707	-0.00029945	0.00027072	-0.00053398	-0.00037491	0.00021123	0.00019754	0.00006490	0.00042467	0.00074780	0.00077375	-0.00005261	0.00042800	-0.00029599	0.00044428	0.00017546	0.00022998	0.00017426	0.00020549	0.00021816	-0.00034279	0.00026379	0.00006406	0.00031456	-0.00009798	-0.00002154	0.00061409	0.00030277	0.00001801	-0.00040781	0.00045435	0.00000924	0.00034625	0.00034174	-0.00006484	-0.00002939	-0.00018138	-0.00018879	-21.47483647
0.2999	-21.47483647	-21.47483647	-21.47483647	-21.47483647	-21.47483647	-21.47483647	-21.47483647	-21.47483647	-21.47483647	-21.47483647	-21.47483647	-21.47483647	-21.47483647	-21.47483647	-21.47483647	-21.47483647	-21.47483647	-21.47483647	-21.47483647	-21.47483647	-21.47483647	-21.47483647	-21.47483647	-21.47483647	-21.47483647	-21.47483647	-21.47483647	-21.47483647	-21.47483647	-21.47483647	-21.47483647	-21.47483647	0.13222697	-0.78375626	0.13301060	0.00400136	0.03608975	-0.01447566	-0.01075186	-0.02822474	-0.05189237	0.00577396	-0.00338510	0.01222999	0.02044904	0.02388074	0.04263556	0.02439927	0.03636174	0.02402299	0.00736896	0.02979221	0.03682350	0.02373924	0.03162642	0.02638440	0.03036508	0.02881214	0.02657155	0.02605594	0.03606016	0.02643377	0.02900766	0.02529538	0.03030957	0.02905982	0.02621974	0.03001089	0.02984967	0.02525386	0.02335152	0.02810233	0.02548937	0.02631390	0.02168501	0.02301358	0.02167423	0.01887119	0.02606167	0.02219708	0.02416234	0.04010677	0.02156851	0.02666414	0.03311735	0.03900838	0.02732569	0.01838307	0.02800836	0.01875138	0.01774246	0.01871557	0.02373465	0.02456725	0.02302514	0.01914674	0.02533538	0.02493354	0.01862845	0.02331512	0.01883116	0.01446057	0.02062217	0.01243888	0.01047159	0.01403438	0.01448683	0.01506131	0.00438729	0.01204942	0.00818971	0.00933130	0.00409336	0.01330601	0.00625857	0.00275373	-0.00287804	-0.00535853	-0.00452959	-0.00416289	-0.00951331	-0.00965236	-0.01737325	-0.01168313	-0.01466194	-0.01773405	-0.01759482	-0.02356309	-0.02736464	-0.02474593	-0.03706667	-0.02968982	-0.03491456	-0.03937126	-0.03950610	-0.04405374	-0.04175884	-0.04353621	-0.04608437	-0.04445363	-0.04577682	-0.04853495	-0.04679971	-0.05143994	-0.04861421	-0.05161530	-0.05220274	-0.04986739	-0.05365927	-0.05402749	-0.05355921	-0.05384888	-0.05396296	-0.05493620	-0.05621979	-0.05344204	-0.05515458	-0.05244008	-0.05735991	-0.05347731	-0.05591983	-0.05337949	-0.05359096	-0.05564955	-0.05326084	-0.05412545	-0.05341508	-0.05261520	-0.05101290	-0.04879152	-0.05077161	-0.04891937	-0.05011560	-0.05101568	-0.04932575	-0.04986745	-0.04754412	-0.04762805	-0.04671947	-0.04544316	-0.04414964	-0.04431946	-0.04298201	-0.04309235	-0.04306326	-0.04025507	-0.04060221	-0.03941930	-0.03724846	-0.03360662	-0.03324900	-0.03347113	-0.03243865	-0.03271084	-0.03220405	-0.03160120	-0.03055700	-0.02588397	-0.02727265	-0.02674817	-0.02729153	-0.02543081	-0.02489438	-0.02453420	-0.02035537	-0.01785169	-0.01979069	-0.01806090	-0.01828875	-0.01752940	-0.01542345	-0.01598757	-0.01415925	-0.01143747	-0.01097564	-0.01086712	-0.00980698	-0.00807933	-0.00871188	-0.00857149	-0.00606087	-0.00544253	-0.00457819	-0.00486164	-0.00426744	-0.00272426	-0.00333141	-0.00170588	-0.00268767	-0.00114180	-0.00180425	-0.00061291	0.00075742	0.00115819	-0.00054384	0.00167029	0.00204889	0.00220508	0.00218679	0.00258821	0.00393381	0.00316527	0.00374584	0.00419900	0.00356588	0.00397710	0.00430317	0.00537186	0.00473482	0.00424067	0.00459907	0.00430836	0.00573516	0.00630493	0.00634252	0.00680975	0.00546688	0.00641926	0.00739032	0.00831841	0.00869688	0.00969310	0.01042654	0.00988187	0.01105347	0.00988087	0.00954928	0.01027529	0.01018022	0.01035406	0.00976067	0.00976572	0.00964734	0.00761028	0.00933377	0.00746028	0.00949295	0.00983571	0.00839796	0.00771254	0.00718739	0.00826770	0.00721754	0.00744299	0.00766881	0.00786038	0.00632602	0.00723631	0.00579380	0.00592335	0.00629897	0.00679335	0.00570960	0.00609332	0.00476566	0.00588155	0.00481868	0.00533691	0.00420201	0.00315607	0.00432098	0.00466322	0.00259625	0.00340023	0.00359113	0.00428501	0.00179615	0.00323807	0.00242962	0.00270310	0.00231433	0.00206865	0.00059383	0.00114123	0.00199885	0.00285525	0.00206080	0.00354953	0.00357013	0.00174117	0.00392714	0.00222209	0.00442183	0.00373149	0.00417460	0.00077359	0.00340454	0.00356614	0.00398274	0.00299200	0.00488389	0.00320880	0.00265164	0.00238007	0.00092669	0.00505146	0.00390322	0.00101357	0.00180143	0.00386387	0.00223552	0.00210937	-0.00003708	-0.00024819	0.00112652	0.00059597	-0.00210870	-0.00099418	-0.00300368	-0.00396008	-0.00027626	-0.00042421	-0.00362131	-0.00307584	-0.00257238	-0.00147212	-0.00130225	-0.00151018	-0.00328721	-0.00415660	-0.00294240	-0.00265628	-0.00111846	-0.00006874	0.00139778	-0.00132117	-0.00124356	-0.00183184	-0.00307040	-0.00159279	-0.00036540	0.00006912	0.00090946	-0.00177879	0.00070194	-0.00217608	0.00160352	0.00005990	-0.00378939	-0.00263865	-0.00198978	-0.00216743	0.00191096	0.00149980	0.00053286	-0.00081931	0.00055013	0.00010583	-0.00156632	-0.00220045	-0.00460929	0.00197692	-0.00084672	-0.00168346	0.00022935	0.00010572	0.00078488	0.00137961	-0.00114399	-0.00214295	0.00199369	0.00267146	0.00092160	-0.00333693	0.00338023	-0.00046788	-0.00040325	-0.00095569	0.00124493	0.00004974	0.00106908	0.00177543	0.00018564	0.00022181	-0.00235374	0.00234841	0.00032459	-0.00197685	0.00031772	-0.00103150	-0.00019752	-0.00167468	-0.00014145	0.00189555	-0.00021795	0.00126461	0.00187233	-0.00313031	0.00052652	-0.00132425	-0.00028377	-0.00036148	-0.00128734	-0.00060092	0.00087824	-0.00069722	0.00055918	0.00024636	0.00025247	0.00053277	-0.00089209	-0.00016872	-0.00167119	-0.00070816	0.00006533	-0.00188083	0.00058095	0.00104148	0.00213056	0.00024707	0.00085689	0.00029082	0.00170798	-0.00023027	0.00273551	0.00328618	0.00177152	0.00011059	0.00155641	-0.00026109	0.00021440	0.00077174	0.00131491	0.00043569	0.00127644	0.00161025	0.00050487	-0.00002726	0.00002299	0.00089879	0.00095112	0.00124408	-0.00069124	0.00050771	0.00007389	0.00019320	-0.00036894	-0.00014216	0.00043644	0.00008593	-0.00037127	-0.00003805	0.00052015	0.00061657	0.00009161	0.00047133	-0.00022377	0.00058116	0.00045732	0.00045811	-0.00005465	0.00013473	0.00027660	-0.00013918	0.00015044	0.00002223	-0.00037092	0.00023002	-0.00009842	0.00012582	0.00025213	0.00018204	-0.00005421	0.00003706	-0.00003995	0.00072012	0.00040170	0.00006608	0.00014485	-0.00010246	-0.00005916	-21.47483647
0.3499	-21.47483647	-21.47483647	-21.47483647	-21.47483647	-21.47483647	-21.47483647	-21.47483647	-21.47483647	-21.47483647	-21.47483647	-21.47483647	-21.47483647	-21.47483647	-21.47483647	-21.47483647	-21.47483647	-21.47483647	-21.47483647	-21.47483647	-21.47483647	-21.47483647	-21.47483647	-21.47483647	-21.47483647	-21.47483647	-21.47483647	-21.47483647	-21.47483647	-21.47483647	-21.47483647	-21.47483647	-21.47483647	0.12025261	-0.54678362	-0.01958300	-0.11520732	0.15060743	-0.04800814	0.13623743	-0.03112256	0.04130375	0.00989858	0.02922647	-0.01021285	0.01112743	0.00841758	0.05138161	0.03803125	0.01852749	0.04039000	0.00806171	0.02940547	0.03823366	0.02969772	0.02963964	0.03481253	0.03265113	0.03271427	0.02803509	0.02801967	0.03264556	0.02957588	0.02787958	0.02699034	0.03078720	0.03027702	0.02510987	0.02592532	0.02956689	0.02703738	0.02206692	0.02683650	0.02748875	0.02761765	0.02317583	0.02885620	0.02187408	0.02272750	0.02039055	0.03162504	0.02218698	0.02365312	0.01558796	0.02516131	0.03299955	0.02481734	0.01793128	0.01722918	0.02937005	0.02005063	0.01844448	0.02488367	0.02332014	0.02361250	0.02232505	0.01937881	0.02475066	0.02730236	0.01445529	0.02519839	0.02146731	0.01483867	0.02131018	0.01214749	0.01251444	0.01995981	0.01392992	0.01063758	-0.00124633	0.00968074	0.00712342	0.00879378	-0.00106418	0.01511204	0.01017099	0.00380176	-0.00471559	-0.00435876	-0.00820619	-0.00665539	-0.00815284	-0.00958255	-0.01435848	-0.01173608	-0.01179124	-0.01667445	-0.01439578	-0.02184348	-0.02535399	-0.02343372	-0.03651745	-0.03109710	-0.03244223	-0.03630705	-0.03910106	-0.04159672	-0.04165051	-0.04305155	-0.04331012	-0.04467077	-0.04302180	-0.04585759	-0.04753667	-0.05064994	-0.04956213	-0.05049341	-0.05144450	-0.04910622	-0.05053813	-0.04897962	-0.05260268	-0.05080754	-0.05366473	-0.05418815	-0.05327634	-0.05393489	-0.05513709	-0.05316961	-0.05409842	-0.05305379	-0.05435946	-0.04905475	-0.05225879	-0.05245216	-0.05212202	-0.05332929	-0.05206468	-0.05224992	-0.05017868	-0.04953691	-0.05032606	-0.04860612	-0.04762577	-0.04931393	-0.04796608	-0.04730785	-0.04699975	-0.04814447	-0.04599764	-0.04582467	-0.04369028	-0.04201617	-0.04255948	-0.04127214	-0.04197115	-0.04167015	-0.03932547	-0.03939326	-0.03809035	-0.03571761	-0.03326261	-0.03567604	-0.03157382	-0.03125046	-0.03104244	-0.02893309	-0.02845888	-0.02724848	-0.02791745	-0.02756224	-0.02481796	-0.02300164	-0.02294286	-0.02257221	-0.02219792	-0.01899502	-0.02043628	-0.01903767	-0.01702214	-0.01610707	-0.01549173	-0.01476983	-0.01442582	-0.01234302	-0.01204016	-0.01029507	-0.00855717	-0.00721455	-0.00838164	-0.00767517	-0.00706598	-0.00472150	-0.00547008	-0.00612372	-0.00460714	-0.00364803	-0.00311512	-0.00319091	-0.00310979	-0.00095366	-0.00173168	-0.00095756	0.00065333	0.00006503	0.00006966	0.00209747	0.00167021	0.00199271	0.00385981	0.00223335	0.00376050	0.00451286	0.00372345	0.00410200	0.00381275	0.00488387	0.00550514	0.00566804	0.00499817	0.00507644	0.00531763	0.00425250	0.00597098	0.00580672	0.00489262	0.00565322	0.00417885	0.00560352	0.00655645	0.00753901	0.00584060	0.00666467	0.00649771	0.00804873	0.00775059	0.00810550	0.00813325	0.00847643	0.00888825	0.00900019	0.00916213	0.00905800	0.00978789	0.00938169	0.01083851	0.00969405	0.01026722	0.01046435	0.00991193	0.00938769	0.00831866	0.01012135	0.00935623	0.00978044	0.00891800	0.00862741	0.00807041	0.00773144	0.00683219	0.00687883	0.00784666	0.00758408	0.00659442	0.00689822	0.00564669	0.00634865	0.00576312	0.00710873	0.00579447	0.00436753	0.00563816	0.00509315	0.00407609	0.00567860	0.00513219	0.00395589	0.00300539	0.00625271	0.00627499	0.00538987	0.00320222	0.00240162	0.00247970	0.00230794	0.00161831	0.00378089	0.00272573	0.00243065	0.00299731	0.00228056	0.00249623	0.00182655	0.00274124	0.00227911	0.00201807	0.00012587	0.00222136	0.00201011	0.00246635	0.00203347	0.00372861	0.00018233	-0.00011592	0.00122217	0.00204172	0.00381981	0.00462545	0.00317411	0.00063662	0.00168165	0.00259026	0.00190935	0.00097564	0.00215147	0.00248250	0.00438697	-0.00029854	0.00245511	0.00039508	0.00485445	0.00240520	0.00183558	-0.00309019	0.00015682	0.00150410	0.00051609	0.00004945	0.00230743	0.00122164	-0.00192038	-0.00099572	0.00017804	-0.00023148	0.00331524	0.00262990	-0.00119302	0.00207278	-0.00120725	-0.00156844	-0.00188100	-0.00248525	-0.00161048	-0.00293382	-0.00337257	0.00191284	-0.00109098	0.00003598	-0.00363492	-0.00523951	-0.00290298	-0.00464766	-0.00459934	-0.00240967	-0.00298455	-0.00305884	-0.00233333	-0.00096819	-0.00056013	-0.00228558	-0.00165500	-0.00133201	-0.00230622	-0.00321230	-0.00636188	-0.00153452	-0.00284097	-0.00186920	-0.00327553	-0.00372214	-0.00341700	-0.00182316	-0.00024040	-0.00054631	-0.00131087	0.00002839	-0.00023032	-0.00045954	-0.00250785	0.00020053	-0.00246796	-0.00236231	-0.00042436	-0.00102847	0.00000030	-0.00026254	-0.00011601	0.00028636	-0.00085172	-0.00087991	-0.00101048	-0.00046482	-0.00078041	-0.00102019	-0.00114456	-0.00158712	-0.00067982	-0.00021134	0.00028646	0.00017644	-0.00104397	-0.00114598	-0.00184709	-0.00344176	0.00015042	0.00103723	-0.00100994	0.00064424	-0.00032884	0.00060754	-0.00072444	0.00087051	-0.00279013	-0.00124437	-0.00009663	-0.00086485	0.00060416	-0.00099673	0.00126073	-0.00046936	-0.00058723	-0.00103943	-0.00128298	-0.00151784	-0.00079312	0.00052347	-0.00005678	-0.00135682	-0.00096344	0.00049694	0.00018070	0.00065668	-0.00089524	0.00033322	0.00003203	0.00051994	0.00026121	-0.00076202	-0.00013892	-0.00037815	0.00079158	0.00014217	0.00058411	0.00057353	-0.00005002	0.00016870	-0.00029131	-0.00100794	-0.00052876	0.00013262	0.00010855	0.00019699	-0.00000245	0.00023640	0.00037674	0.00012259	-0.00014212	0.00015594	0.00031374	0.00030516	-0.00019479	0.00004766	0.00011500	0.00005346	-0.00059929	-0.00008676	-0.00026970	-0.00012332	-0.00027302	-0.00005596	0.00022507	-0.00022841	-0.00022687	-0.00002862	-0.00034884	-0.00072960	-0.00019696	0.00025570	0.00003267	0.00001692	0.00018662	-0.00061995	-21.47483647
0.3999	-21.47483647	-21.47483647	-21.47483647	-21.47483647	-21.47483647	-21.47483647	-21.47483647	-21.47483647	-21.47483647	-21.47483647	-21.47483647	-21.47483647	-21.47483647	-21.47483647	-21.47483647	-21.47483647	-21.47483647	-21.47483647	-21.47483647	-21.47483647	-21.47483647	-21.47483647	-21.47483647	-21.47483647	-21.47483647	-21.47483647	-21.47483647	-21.47483647	-21.47483647	-21.47483647	-21.47483647	-21.47483647	-0.41818308	-0.45618302	-0.23633094	0.08319711	0.14768639	0.08729419	0.04190456	0.06776216	0.00489122	-0.01900548	-0.01462391	-0.00784394	0.03574108	0.02313004	0.03366672	0.00720067	0.02460780	0.03090107	0.01400600	0.03467520	0.03643985	0.02559702	0.03070113	0.03094810	0.03731120	0.03223110	0.02813267	0.03197320	0.03715608	0.03017478	0.02926806	0.02951660	0.02903695	0.03284149	0.02689434	0.02777549	0.03054933	0.02463812	0.02093362	0.02388604	0.02522995	0.03120551	0.02273477	0.02643902	0.02384579	0.02307029	0.01943905	0.02188415	0.02326703	0.03550986	0.02240798	0.03760361	0.02499583	0.03542320	0.02038734	0.02062077	0.01854783	0.02000695	0.02212209	0.02415576	0.02207618	0.02517458	0.02033570	0.01773306	0.02373392	0.02537010	0.02133001	0.02255284	0.01906270	0.01720795	0.01905925	0.01616954	0.01637321	0.01617264	0.01196745	0.01422387	0.00347899	0.01090955	0.00522863	0.00664596	0.00129176	0.00961673	0.00214445	-0.00006015	-0.00354588	-0.00283780	-0.00388829	-0.00680732	-0.01013441	-0.01055169	-0.01492747	-0.01374294	-0.01239909	-0.02035031	-0.01817639	-0.02669104	-0.02659398	-0.02552435	-0.03528922	-0.02938185	-0.03361680	-0.03556475	-0.03750353	-0.04160435	-0.04270365	-0.04089838	-0.04219110	-0.04359824	-0.04446068	-0.04484834	-0.04679150	-0.05039556	-0.04803554	-0.05233335	-0.05188377	-0.04964593	-0.04893592	-0.05036685	-0.05332188	-0.05107081	-0.05445635	-0.05598305	-0.05510907	-0.05225994	-0.05474523	-0.05172153	-0.05367138	-0.05154890	-0.05324847	-0.04995004	-0.05221463	-0.05298176	-0.05270218	-0.05316818	-0.04914243	-0.05162102	-0.04953844	-0.04903606	-0.04914905	-0.04976602	-0.04901264	-0.04873850	-0.04859659	-0.04698630	-0.04596737	-0.04736469	-0.04562929	-0.04453523	-0.04318723	-0.04255181	-0.04269740	-0.04314673	-0.04285828	-0.04061564	-0.03869703	-0.03894540	-0.03704421	-0.03528529	-0.03371235	-0.03502370	-0.03232151	-0.03088074	-0.03061388	-0.03138910	-0.02972691	-0.02694772	-0.02718194	-0.02937916	-0.02574917	-0.02191505	-0.02316354	-0.02320893	-0.02133143	-0.02049144	-0.02028959	-0.01817203	-0.01634896	-0.01564645	-0.01587934	-0.01626484	-0.01418038	-0.01318984	-0.01139413	-0.01121052	-0.01007478	-0.00932752	-0.00728576	-0.00841121	-0.00634663	-0.00571899	-0.00434684	-0.00538488	-0.00471759	-0.00302005	-0.00415818	-0.00264677	-0.00228480	-0.00148020	-0.00129528	-0.00129242	-0.00007769	0.00111053	-0.00003506	0.00159890	0.00219832	0.00229033	0.00066235	0.00097097	0.00315650	0.00383115	0.00282240	0.00410403	0.00358991	0.00426096	0.00461463	0.00497151	0.00567844	0.00442638	0.00554980	0.00457372	0.00561739	0.00580022	0.00503575	0.00645954	0.00608823	0.00577363	0.00619422	0.00678747	0.00645590	0.00582333	0.00607502	0.00663142	0.00713391	0.00737890	0.00628154	0.00644393	0.00654526	0.00744055	0.00666102	0.00657270	0.00741777	0.00821548	0.00830929	0.00729637	0.00975063	0.00934779	0.01004148	0.00884057	0.00903697	0.01037892	0.01060544	0.00970030	0.00914012	0.01216123	0.01044768	0.00920494	0.00907195	0.00774797	0.01036662	0.00995367	0.01019701	0.00929212	0.00860878	0.00879087	0.00853020	0.00844252	0.00775911	0.00684939	0.00767265	0.00707928	0.00693383	0.00622933	0.00703060	0.00630834	0.00649160	0.00711557	0.00726169	0.00557664	0.00516916	0.00482739	0.00490247	0.00398890	0.00513110	0.00364332	0.00611423	0.00687971	0.00427335	0.00278814	0.00371127	0.00389818	0.00452060	0.00676709	0.00463872	0.00052851	0.00433166	0.00295268	0.00309894	0.00338258	0.00389973	0.00238986	0.00162376	0.00417785	0.00332390	0.00232630	0.00110865	0.00114828	-0.00009175	0.00092974	0.00082432	0.00149808	-0.00003800	-0.00138962	0.00150086	0.00229188	-0.00006621	-0.00075879	-0.00140927	0.00156207	0.00221924	-0.00130720	-0.00142672	0.00147652	0.00164921	-0.00052238	0.00093567	-0.00178713	0.00156835	0.00023369	0.00225829	0.00113448	0.00206893	0.00530386	0.00291243	0.00146044	0.00155535	-0.00216017	-0.00109063	0.00126204	0.00228559	0.00150546	-0.00091633	0.00062982	0.00053301	-0.00205893	0.00103547	0.00220643	-0.00125053	-0.00285676	-0.00367975	-0.00380550	-0.00371041	0.00076509	0.00042143	-0.00213001	0.00021320	0.00007076	-0.00141814	-0.00501509	-0.00382163	-0.00172886	-0.00211954	-0.00579139	-0.00083412	-0.00358133	-0.00371668	-0.00041716	-0.00049366	-0.00634909	-0.00383903	-0.00210163	-0.00219254	-0.00547881	-0.00115694	-0.00217079	-0.00356955	-0.00501601	-0.00158970	-0.00104207	-0.00092297	-0.00216833	-0.00224544	-0.00125190	-0.00238030	-0.00124643	-0.00302610	-0.00196639	-0.00113362	-0.00340600	-0.00056205	-0.00288999	-0.00073551	-0.00226817	-0.00417911	-0.00110513	0.00024576	-0.00377539	-0.00180196	-0.00307507	-0.00189653	-0.00155345	-0.00111127	-0.00184695	-0.00046694	-0.00166131	-0.00243156	-0.00280487	-0.00170858	-0.00160147	-0.00270840	-0.00193515	-0.00348689	-0.00077405	-0.00192954	-0.00187135	-0.00124182	-0.00095516	-0.00036908	-0.00079924	0.00050595	-0.00136559	-0.00033956	-0.00063680	-0.00034380	-0.00092281	-0.00158119	-0.00151935	-0.00012000	-0.00254877	-0.00096627	-0.00179977	0.00051764	-0.00048567	-0.00081045	-0.00211468	-0.00075772	-0.00089478	-0.00006479	0.00006429	0.00081158	0.00019254	0.00054004	-0.00016004	-0.00019212	-0.00030365	-0.00067541	-0.00019266	0.00010834	-0.00005480	-0.00075424	-0.00054469	0.00033259	-0.00048951	-0.00050133	-0.00049087	-0.00010305	-0.00023152	-0.00051289	-0.00026013	-0.00015737	-0.00006771	-0.00033918	-0.00051054	0.00027386	-0.00054119	0.00002965	0.00033980	0.00006093	-0.00002935	0.00007001	0.00011202	0.00002541	0.00013784	-0.00013441	0.00050189	0.00029652	0.00024749	0.00041128	0.00000522	-0.00031020	-21.47483647
0.4499	-21.47483647	-21.47483647	-21.47483647	-21.47483647	-21.47483647	-21.47483647	-21.47483647	-21.47483647	-21.47483647	-21.47483647	-21.47483647	-21.47483647	-21.47483647	-21.47483647	-21.47483647	-21.47483647	-21.47483647	-21.47483647	-21.47483647	-21.47483647	-21.47483647	-21.47483647	-21.47483647	-21.47483647	-2.28939366	-21.47483647	-21.47483647	-21.47483647	-21.47483647	-21.47483647	-21.47483647	-21.47483647	-21.47483647	-0.70539978	-0.30232979	-0.12753731	0.01633318	0.08849646	0.08088522	0.00359034	0.05615049	0.04448879	-0.00109153	-0.03331582	0.03467340	0.04026780	0.02934739	0.02936407	0.02886708	0.03041152	0.00833219	0.03457451	0.03382327	0.02505538	0.03015528	0.02764770	0.03484064	0.03001273	0.02724446	0.02623334	0.03566178	0.02598539	0.03248861	0.02829641	0.03102808	0.03360968	0.02273091	0.02893602	0.03214623	0.02703975	0.02530266	0.02306310	0.02364968	0.02714092	0.02401956	0.02262470	0.02307751	0.02014962	0.02608616	0.02589268	0.02965688	0.03181227	0.02741010	0.02355269	0.03489056	0.03696328	0.02204863	0.01978627	0.02653770	0.01698769	0.01888033	0.02333534	0.02157585	0.02287387	0.02090631	0.01701094	0.02493118	0.02335122	0.01590617	0.01984794	0.01853977	0.01377876	0.02057153	0.01538670	0.01452691	0.01523999	0.01342748	0.01627545	0.00116809	0.00848570	0.00570220	0.00707984	0.00097432	0.01147644	0.00709374	-0.00056016	-0.00627237	-0.00594229	-0.00666416	-0.00832329	-0.00781735	-0.01221660	-0.01728850	-0.01320728	-0.01409699	-0.02052898	-0.01855220	-0.02409489	-0.02620626	-0.02370228	-0.03506896	-0.02879320	-0.03384757	-0.03627617	-0.03919687	-0.04127854	-0.04081459	-0.04181760	-0.04244246	-0.04433288	-0.04478187	-0.04555419	-0.04447168	-0.04779470	-0.04704343	-0.05006878	-0.05115290	-0.04795032	-0.05003839	-0.04900187	-0.05069991	-0.05227851	-0.05318238	-0.05364768	-0.05421171	-0.05277871	-0.05172412	-0.04982942	-0.05195742	-0.05057225	-0.05477669	-0.05132771	-0.05165060	-0.05296855	-0.05183987	-0.05162840	-0.05028296	-0.05076992	-0.04724546	-0.04790954	-0.04888001	-0.04533088	-0.04844844	-0.04930127	-0.04870558	-0.04754623	-0.04503676	-0.04697602	-0.04528480	-0.04478070	-0.04261894	-0.04123585	-0.04064236	-0.04247156	-0.04119790	-0.04019813	-0.03929452	-0.03806302	-0.03572431	-0.03317700	-0.03310011	-0.03396486	-0.03296924	-0.03130371	-0.03057444	-0.03058541	-0.03007781	-0.02710618	-0.02778067	-0.02687123	-0.02468197	-0.02465797	-0.02254780	-0.02360495	-0.01887581	-0.01812153	-0.01840021	-0.01821097	-0.01726512	-0.01711368	-0.01487746	-0.01629127	-0.01351678	-0.01120378	-0.01069685	-0.01030390	-0.00900635	-0.00778574	-0.00813123	-0.00763387	-0.00598837	-0.00574956	-0.00543942	-0.00407893	-0.00318705	-0.00309641	-0.00304472	-0.00251321	-0.00297760	-0.00091645	-0.00132488	-0.00021278	0.00097028	0.00088176	0.00117383	0.00153706	0.00196939	0.00265995	0.00181054	0.00208680	0.00354481	0.00375865	0.00313694	0.00461420	0.00276822	0.00514498	0.00581015	0.00482897	0.00506409	0.00562155	0.00561897	0.00564231	0.00614973	0.00694667	0.00592700	0.00766713	0.00537097	0.00685794	0.00652819	0.00707313	0.00755575	0.00853253	0.00801300	0.00814563	0.00777194	0.00745987	0.00744519	0.00654959	0.00814810	0.00788653	0.00749791	0.00771162	0.00819892	0.00680998	0.00804744	0.00600277	0.00908032	0.00877808	0.00834553	0.00791889	0.00828280	0.00978212	0.00915043	0.00832762	0.01028049	0.00936412	0.01043945	0.00937028	0.00978615	0.00991946	0.01118210	0.01131368	0.01139730	0.00929648	0.00995708	0.01150194	0.01104321	0.01071970	0.01024187	0.00927749	0.00976821	0.01033735	0.00840683	0.00985441	0.00954294	0.01001180	0.00930279	0.01004570	0.00820985	0.00842409	0.00740303	0.00769306	0.00788144	0.00869378	0.00608199	0.00841528	0.00622774	0.00780621	0.00582236	0.00673073	0.00763412	0.00469519	0.00813668	0.00816163	0.00905621	0.00441657	0.00737067	0.00675954	0.00634113	0.00688133	0.00935613	0.00635880	0.00373170	0.00455980	0.00609058	0.00638655	0.00476374	0.00612247	0.00551061	0.00520563	0.00485869	0.00364408	0.00451371	0.00181128	0.00419467	0.00604757	0.00251719	0.00170205	0.00306766	0.00250285	0.00294004	0.00167383	-0.00141309	0.00345152	0.00226063	0.00073848	0.00304275	0.00125623	0.00158206	0.00310918	0.00160989	0.00381106	0.00237998	0.00530740	0.00221115	0.00075213	0.00426052	0.00097520	0.00154770	0.00215909	0.00039846	0.00370611	0.00242794	0.00098399	0.00261328	0.00362964	0.00491037	0.00337972	0.00066518	0.00154323	-0.00034102	0.00058249	0.00438506	0.00207537	0.00189425	0.00227925	0.00291276	0.00397249	0.00200574	-0.00195888	0.00051652	0.00477160	0.00254830	-0.00045607	0.00245678	0.00260363	0.00348499	0.00330915	0.00213962	-0.00021184	-0.00246516	0.00175497	0.00282171	-0.00004753	0.00149808	0.00110091	0.00021099	-0.00111998	0.00300777	0.00080515	0.00083923	-0.00046439	-0.00076063	0.00116723	-0.00033648	0.00143358	0.00154275	-0.00075441	0.00080108	-0.00067887	0.00133473	-0.00075137	-0.00032795	0.00078223	-0.00131806	0.00148583	-0.00094220	-0.00114597	-0.00065861	-0.00329339	-0.00092357	-0.00120193	-0.00155668	-0.00219410	-0.00232357	-0.00054050	-0.00208776	-0.00234771	-0.00065072	-0.00183892	-0.00094083	-0.00114676	-0.00081125	0.00018062	-0.00130033	-0.00080039	0.00073485	-0.00075377	-0.00019671	0.00040131	0.00065478	-0.00059253	0.00092806	-0.00262906	-0.00091938	0.00160890	-0.00120266	-0.00075780	0.00077382	-0.00143871	-0.00004894	-0.00164955	0.00022598	-0.00022566	0.00024053	0.00042352	-0.00035732	0.00022543	0.00045499	0.00085053	0.00016380	0.00064543	0.00007141	0.00023690	-0.00028743	0.00069735	-0.00114818	0.00028313	-0.00005686	0.00033549	-0.00006200	0.00027924	0.00048959	0.00054250	-0.00010920	-0.00016205	-0.00046221	0.00075988	0.00042479	0.00030890	0.00032737	-0.00003864	-0.00005147	-0.00009194	-0.00007936	-0.00031500	0.00008962	0.00008945	-0.00035916	-0.00000709	0.00032223	0.00014670	0.00027990	0.00066022	0.00031113	0.00023209	0.00026295	0.00067942	0.00063416	-0.00006277	-0.00016816	-21.47483647
0.4999	-21.47483647	-21.47483647	-21.47483647	-21.47483647	-21.47483647	-21.47483647	-21.47483647	-21.47483647	-21.47483647	-21.47483647	-21.47483647	-21.47483647	-21.47483647	-21.47483647	-21.47483647	-21.47483647	-21.47483647	-21.47483647	-21.47483647	-21.47483647	-21.47483647	-21.47483647	-21.47483647	-21.47483647	-21.47483647	-21.47483647	-21.47483647	-21.47483647	-21.47483647	-21.47483647	-21.47483647	-1.21975541	1.63103008	-0.61600113	0.20595332	-0.08780558	0.07287396	-0.07447776	0.11640501	-0.05562719	-0.01748693	-0.02657162	0.03461480	-0.02281329	0.00181294	-0.00072651	0.02893666	0.03762844	0.02061840	0.03401656	0.00797163	0.02856513	0.03756008	0.02470264	0.02671539	0.02312159	0.03501304	0.03280356	0.02838280	0.03235571	0.03356263	0.02510298	0.02990311	0.02894173	0.02809857	0.02959381	0.02541451	0.02405570	0.02894307	0.02354962	0.02391934	0.02636832	0.02409402	0.02566022	0.02082429	0.02648645	0.02347632	0.02283233	0.03177086	0.01364455	0.03102584	0.04167549	0.01713722	0.03779032	0.02598292	0.03145091	0.02008307	0.01449031	0.02454848	0.01980160	0.02057845	0.01903528	0.02327927	0.02262170	0.02520452	0.01656115	0.02487429	0.02328537	0.01891974	0.02175870	0.02168799	0.01837419	0.02006053	0.01295916	0.01187201	0.01964597	0.01272280	0.01348321	0.00174432	0.00899764	0.00655132	0.00819043	0.00105253	0.00888497	0.00412599	0.00376657	-0.00494093	-0.00103233	-0.00811948	-0.00705103	-0.01187168	-0.01189479	-0.01695644	-0.01313545	-0.01637355	-0.01958081	-0.01954903	-0.02378606	-0.02612030	-0.02528855	-0.03357057	-0.02879070	-0.03223010	-0.03411492	-0.03718223	-0.04096243	-0.04014928	-0.04003634	-0.04263893	-0.04205537	-0.04179403	-0.04548142	-0.04519092	-0.04853690	-0.04682087	-0.04964632	-0.04983825	-0.04811868	-0.04828282	-0.04883622	-0.04955611	-0.05048663	-0.05261525	-0.05373423	-0.05336591	-0.05302308	-0.05123873	-0.05071367	-0.05265309	-0.05020113	-0.05289909	-0.05003960	-0.05052622	-0.05248613	-0.05221563	-0.05028877	-0.05011945	-0.04925080	-0.04758809	-0.04695405	-0.04819535	-0.04552099	-0.04629747	-0.04870197	-0.04768207	-0.04565888	-0.04369349	-0.04758047	-0.04561301	-0.04271256	-0.04198743	-0.04188260	-0.03998007	-0.04174878	-0.04066637	-0.03905570	-0.03804049	-0.03711587	-0.03410890	-0.03393878	-0.03167894	-0.03244266	-0.03208916	-0.02978110	-0.03117008	-0.02957092	-0.02799711	-0.02610137	-0.02592106	-0.02656490	-0.02504122	-0.02406894	-0.02292536	-0.02307691	-0.01799531	-0.01666683	-0.01977919	-0.01625228	-0.01810627	-0.01695214	-0.01480393	-0.01453524	-0.01378972	-0.01114489	-0.01097785	-0.01052412	-0.00978224	-0.00738004	-0.00781047	-0.00723342	-0.00528135	-0.00441611	-0.00516664	-0.00472584	-0.00383854	-0.00406177	-0.00251646	-0.00215072	-0.00249731	-0.00156259	-0.00172757	-0.00087003	0.00024679	0.00105485	-0.00068574	0.00217348	0.00136397	0.00174954	0.00243794	0.00130578	0.00278974	0.00352571	0.00350153	0.00557919	0.00307847	0.00457743	0.00546755	0.00582504	0.00393910	0.00529401	0.00634384	0.00503273	0.00598999	0.00791858	0.00617275	0.00667000	0.00570851	0.00613075	0.00694145	0.00787124	0.00652569	0.00768154	0.00723836	0.00777799	0.00841259	0.00816196	0.00687174	0.00758029	0.00848418	0.00914875	0.00760277	0.00826132	0.00767184	0.00736341	0.00743835	0.00778044	0.00958625	0.00979358	0.00773455	0.00796080	0.00757206	0.00833655	0.00810039	0.00816176	0.00974619	0.00723808	0.00806969	0.00836493	0.00800230	0.00839827	0.00937389	0.01035518	0.00952415	0.00825335	0.00910091	0.00989997	0.00926599	0.01032044	0.00993082	0.00970351	0.01128123	0.00872429	0.01017451	0.01000110	0.00934620	0.00951648	0.00970621	0.01132631	0.01155084	0.00895165	0.00868409	0.01060100	0.00963161	0.00861098	0.00850148	0.01025168	0.00879660	0.01046053	0.00764434	0.00703370	0.00783057	0.00839539	0.00972449	0.00922711	0.00930791	0.00409735	0.00985667	0.00937561	0.00812341	0.00885703	0.00764900	0.00381076	0.00610327	0.00425615	0.00724168	0.00810881	0.00684643	0.00481712	0.00646742	0.00766305	0.00720392	0.00638506	0.00629520	0.00491950	0.00313774	0.00830412	0.00466943	0.00429092	0.00668725	0.00567610	0.00508269	0.00300170	0.00287522	0.00522902	0.00342420	0.00729345	0.00303191	0.00520451	0.00505293	0.00073701	0.00312188	0.00460053	0.00554055	0.00708782	0.00559147	0.00278641	0.00712163	0.00365940	0.00196705	0.00357834	0.00273904	0.00409262	0.00289904	-0.00004660	0.00167028	0.00324580	0.00528922	0.00248556	0.00002169	0.00073423	0.00014666	-0.00033827	0.00233778	0.00147843	0.00133797	0.00154740	0.00125973	0.00342627	0.00113225	-0.00035323	0.00099602	0.00442342	0.00302973	0.00123222	0.00328324	0.00232235	0.00551484	0.00291887	0.00226914	0.00144229	0.00293173	0.00413735	0.00284105	0.00375145	0.00495635	0.00303917	0.00318257	0.00307824	0.00554802	0.00345210	0.00438836	0.00309224	0.00476797	0.00593412	0.00376248	0.00497837	0.00535678	0.00304870	0.00321189	0.00295812	0.00275686	0.00114430	0.00170263	0.00218405	0.00119386	0.00253936	0.00157335	0.00201519	0.00233493	-0.00147353	0.00027136	0.00003036	0.00056600	0.00031611	0.00059620	0.00127757	0.00078643	-0.00031127	0.00073186	0.00051767	0.00016170	-0.00051807	-0.00262620	0.00012973	-0.00029602	-0.00170234	-0.00097791	-0.00157089	-0.00193597	-0.00250792	-0.00056163	-0.00260519	-0.00167980	-0.00133786	0.00066621	-0.00142742	-0.00185730	-0.00194234	-0.00017889	-0.00081696	-0.00024875	-0.00231037	0.00014012	0.00196474	0.00076638	-0.00069823	0.00003578	0.00029274	0.00079466	0.00042040	0.00084268	0.00059795	-0.00001528	0.00093955	-0.00093259	0.00031020	-0.00005981	-0.00029688	0.00048080	0.00007219	-0.00043423	-0.00072834	-0.00026111	-0.00025336	-0.00071571	-0.00056958	-0.00012909	-0.00005627	0.00015049	-0.00024939	0.00012839	-0.00030429	-0.00024269	-0.00050946	-0.00005203	-0.00001214	-0.00032932	0.00034549	0.00003207	0.00038823	0.00051288	0.00028399	0.00007901	0.00042372	0.00005735	0.00031814	-0.00027008	0.00030518	-0.00019495	-0.00032332	-0.00060516	-21.47483647
0.5499	-21.47483647	-21.47483647	-21.47483647	-21.47483647	-21.47483647	-21.47483647	-21.47483647	-21.47483647	-0.74623948	0.85313791	-21.47483647	-21.47483647	-21.47483647	-21.47483647	-21.47483647	-21.47483647	-21.47483647	-21.47483647	-21.47483647	-21.47483647	-21.47483647	-21.47483647	-21.47483647	-21.47483647	-21.47483647	-21.47483647	-21.47483647	-21.47483647	-21.47483647	-21.47483647	-21.47483647	-21.47483647	-0.05895862	-0.07606085	0.32794100	-0.19667554	-0.01539724	-0.01688033	0.16349889	0.05329560	0.01395205	0.04293654	-0.05176618	0.02639424	0.05091499	0.04474008	0.02906569	0.02216562	0.02214413	0.04121177	0.01181081	0.02847282	0.03762663	0.02678889	0.02839690	0.02721675	0.03266260	0.02964899	0.02833328	0.02453894	0.03078827	0.02550614	0.03281979	0.02846977	0.02991737	0.02828348	0.02628122	0.02758665	0.02725571	0.02592234	0.02099921	0.02532489	0.02244037	0.02293084	0.02150975	0.02624801	0.01622365	0.01554839	0.01775584	0.01441654	0.00687585	0.03138839	0.01535232	0.04151229	0.02668848	0.04018274	0.02665359	0.02085117	0.02184457	0.02368261	0.01792355	0.01561548	0.02009911	0.02692272	0.01701379	0.02195583	0.01998284	0.02112850	0.01798942	0.02151007	0.02093380	0.01733841	0.01974909	0.01606214	0.01188078	0.01650184	0.01310090	0.01434102	0.00325234	0.00954028	0.00834178	0.00733409	0.00055989	0.00895660	0.00251569	0.00276331	-0.00200562	-0.00506039	-0.00730019	-0.00823117	-0.01273992	-0.01316221	-0.01798469	-0.01279765	-0.01483584	-0.01931616	-0.02108641	-0.02671284	-0.02436023	-0.02395948	-0.03225186	-0.02768676	-0.03055487	-0.03461357	-0.03765487	-0.04096632	-0.03986760	-0.03942638	-0.04168108	-0.04161660	-0.04424421	-0.04629842	-0.04435903	-0.04988687	-0.04489591	-0.04675203	-0.04851107	-0.04750408	-0.04971421	-0.04995448	-0.04985800	-0.05004904	-0.05191798	-0.05260760	-0.05138228	-0.05148776	-0.05233263	-0.04971283	-0.05153966	-0.05075969	-0.05299506	-0.04904211	-0.05169549	-0.05270972	-0.05235233	-0.05087546	-0.04956320	-0.04921921	-0.04788718	-0.04733377	-0.04781630	-0.04720765	-0.04781188	-0.04782693	-0.04822796	-0.04674090	-0.04497153	-0.04511798	-0.04361091	-0.04278005	-0.04215049	-0.04178571	-0.04083765	-0.04225940	-0.03989863	-0.03840383	-0.03733802	-0.03576596	-0.03516438	-0.03431327	-0.03254433	-0.03471689	-0.03215744	-0.03215966	-0.03036733	-0.02926693	-0.02917385	-0.02646109	-0.02717313	-0.02892784	-0.02593848	-0.02521640	-0.02402715	-0.02269241	-0.01994993	-0.01869054	-0.01896299	-0.01946355	-0.01798341	-0.01656679	-0.01546684	-0.01461738	-0.01550137	-0.01426097	-0.01117351	-0.01092801	-0.00839961	-0.00776415	-0.00865267	-0.00865207	-0.00714958	-0.00609423	-0.00579717	-0.00660398	-0.00375366	-0.00358945	-0.00431307	-0.00318993	-0.00241284	-0.00239386	-0.00130789	-0.00082784	-0.00063424	0.00097648	-0.00048520	0.00089563	0.00118527	0.00150101	0.00104009	0.00204820	0.00133947	0.00321159	0.00352941	0.00372845	0.00349203	0.00347624	0.00418450	0.00503934	0.00436359	0.00443643	0.00561397	0.00511453	0.00520378	0.00592430	0.00508892	0.00528203	0.00558578	0.00644361	0.00627955	0.00780756	0.00692869	0.00774499	0.00789210	0.00831982	0.00777259	0.00839077	0.00764426	0.00709366	0.00685888	0.00752742	0.00746837	0.00829008	0.00878252	0.00754950	0.00848537	0.00765412	0.00886186	0.00864386	0.00797531	0.00691177	0.00778256	0.00797667	0.00861758	0.00740582	0.00840572	0.00866760	0.00887378	0.00748134	0.00815415	0.00844102	0.00868013	0.00905112	0.00774898	0.00909434	0.00719199	0.00704842	0.00815734	0.00768238	0.00748400	0.00631148	0.00899416	0.00801953	0.00670076	0.00781187	0.00781618	0.00828476	0.00785322	0.00982032	0.01022921	0.00860224	0.00789303	0.00757000	0.00814239	0.00934506	0.00720653	0.01038662	0.00637911	0.01002227	0.00838547	0.00635037	0.00715044	0.00790997	0.00880931	0.01061938	0.01043768	0.00619011	0.00717883	0.00899967	0.00487858	0.00898771	0.00835981	0.00628615	0.00820191	0.00489535	0.00649606	0.00981659	0.00804109	0.00626660	0.00581422	0.00657891	0.00715541	0.00365653	0.00631748	0.00439238	0.00292301	0.00792584	0.00267951	0.00306849	0.00589713	0.00442923	0.00351633	0.00331453	0.00054397	0.00238732	0.00219981	0.00297482	0.00156599	0.00323972	0.00439497	0.00195821	0.00463469	0.00589632	0.00281117	0.00515287	0.00204667	0.00092327	0.00640912	0.00158441	-0.00063248	-0.00009631	0.00240881	0.00421645	0.00166712	0.00081887	0.00194833	0.00049254	0.00326069	0.00192259	-0.00031904	-0.00153125	-0.00017908	-0.00295109	0.00296976	0.00021470	0.00162193	-0.00100993	-0.00158682	0.00100159	-0.00149673	-0.00152109	-0.00090034	0.00138207	-0.00044279	0.00130776	0.00181021	-0.00171873	-0.00096153	0.00324465	0.00049585	-0.00373560	-0.00074498	0.00004527	-0.00070506	-0.00110154	0.00005408	-0.00081085	0.00045087	-0.00402032	0.00047893	0.00084151	0.00140573	-0.00163884	-0.00005766	0.00135796	0.00119985	0.00081995	0.00133205	0.00154648	0.00146021	-0.00006595	0.00310953	0.00093535	0.00128290	0.00013044	-0.00024275	0.00076521	0.00219060	-0.00143336	0.00233919	-0.00057244	0.00133237	0.00057328	0.00112816	0.00066604	0.00411977	0.00405077	0.00210041	0.00232399	0.00321887	0.00173838	0.00262820	0.00106407	0.00189464	0.00189832	0.00137295	-0.00063348	0.00101745	-0.00096467	0.00116226	-0.00218178	-0.00043962	-0.00277486	-0.00185932	-0.00074734	-0.00157164	-0.00060364	-0.00225365	-0.00110645	0.00005703	-0.00128240	0.00021611	0.00006488	0.00079098	0.00189063	0.00254706	0.00252577	0.00189689	0.00142379	0.00199064	0.00227421	0.00177468	0.00184930	0.00177027	0.00150853	0.00124078	0.00133218	-0.00047126	0.00017780	0.00065486	-0.00097547	0.00032207	0.00024314	0.00005821	-0.00038828	-0.00111779	-0.00039677	-0.00107704	-0.00025358	-0.00036153	-0.00032969	-0.00065143	-0.00037120	-0.00055154	-0.00054001	-0.00000233	-0.00078741	-0.00019238	-0.00039402	-0.00009062	0.00021786	0.00013599	-0.00006005	-0.00057942	-0.00030449	-0.00092860	-0.00086990	-0.00109641	-0.00128991	-0.00096687	-0.00179816	-0.00128942	-21.47483647
0.5999	-21.47483647	-21.47483647	-21.47483647	-21.47483647	-21.47483647	-21.47483647	-21.47483647	-21.47483647	-21.47483647	-21.47483647	1.40456891	-21.47483647	-21.47483647	-21.47483647	-21.47483647	-21.47483647	-21.47483647	-21.47483647	-21.47483647	-21.47483647	-21.47483647	-21.47483647	-21.47483647	-21.47483647	-21.47483647	-21.47483647	-21.47483647	-21.47483647	-21.47483647	-21.47483647	-21.47483647	-21.47483647	0.04828664	-0.27302313	-0.12995691	-0.07345526	0.00961601	0.03877850	0.07179565	-0.01803843	0.01496637	0.04503547	0.01646926	0.02505933	0.02838044	0.04123201	0.03447887	0.03406392	0.02182537	0.03436507	0.01929160	0.03465684	0.03876323	0.02555651	0.02917885	0.02943357	0.03030363	0.03046612	0.03167952	0.03267320	0.03067460	0.02508000	0.03145245	0.02770314	0.03072572	0.02910817	0.02323810	0.02930648	0.02829673	0.02883457	0.02283334	0.02489241	0.02718727	0.02820473	0.02626160	0.01852474	0.01769596	0.02080660	0.02004895	0.01739521	0.03530255	0.03002678	0.01452665	0.01971392	0.01890591	0.04124538	0.02339408	0.01583248	0.03206608	0.01418988	0.02027626	0.01989244	0.01698713	0.02079916	0.01949085	0.02119023	0.02607929	0.02409556	0.01797886	0.02249238	0.02004810	0.01650404	0.01729411	0.01740994	0.01110126	0.01870005	0.01398579	0.01432344	0.00436502	0.01385251	0.01027034	0.01281807	0.00383812	0.01557220	0.00952278	0.00874539	-0.00030728	-0.00214220	-0.00287785	0.00083606	-0.00546564	-0.00505860	-0.01006759	-0.00895004	-0.00872101	-0.01142579	-0.01175635	-0.01902657	-0.02330051	-0.02236343	-0.03036762	-0.02741662	-0.03246341	-0.03640806	-0.03641152	-0.04240824	-0.04038922	-0.04033690	-0.04049453	-0.04243470	-0.04414320	-0.04493613	-0.04558215	-0.04790144	-0.04601583	-0.04914777	-0.04939087	-0.04729057	-0.05013786	-0.04910463	-0.05037762	-0.04936982	-0.05261796	-0.05177706	-0.05264590	-0.05260150	-0.05269073	-0.05124807	-0.05278007	-0.05200674	-0.05367435	-0.05169554	-0.05220714	-0.05253602	-0.05204186	-0.05136027	-0.05203716	-0.04857436	-0.04680565	-0.04927834	-0.04898693	-0.04759237	-0.04781289	-0.04753877	-0.04830476	-0.04754657	-0.04558563	-0.04603142	-0.04345011	-0.04406500	-0.04223505	-0.04277679	-0.04140436	-0.04195386	-0.04069401	-0.03878256	-0.03796300	-0.03820907	-0.03514056	-0.03580558	-0.03394428	-0.03396246	-0.03192619	-0.03098728	-0.03070384	-0.03023461	-0.02927868	-0.02750308	-0.02737438	-0.02810098	-0.02407661	-0.02461573	-0.02424316	-0.02244531	-0.01921794	-0.01849637	-0.01941157	-0.01837522	-0.01716646	-0.01641654	-0.01596713	-0.01448891	-0.01471881	-0.01190915	-0.01144555	-0.01065472	-0.00892323	-0.00800327	-0.00813288	-0.00798662	-0.00588388	-0.00439549	-0.00531266	-0.00429710	-0.00398647	-0.00319668	-0.00216824	-0.00257386	-0.00366172	-0.00172738	-0.00162295	-0.00156524	0.00039788	0.00089297	0.00038001	0.00179199	0.00182585	0.00223809	0.00198232	0.00283776	0.00301236	0.00458948	0.00373238	0.00463259	0.00359931	0.00490078	0.00556541	0.00520320	0.00474104	0.00518097	0.00514716	0.00527326	0.00626977	0.00686109	0.00578306	0.00603177	0.00633261	0.00740790	0.00781712	0.00800145	0.00712134	0.00756494	0.00781889	0.00774064	0.00798318	0.00945994	0.00786954	0.00820479	0.00806643	0.00837874	0.00821261	0.00796763	0.00912663	0.00858123	0.00854917	0.00851555	0.00957221	0.00951087	0.00954888	0.00800389	0.00908587	0.00922535	0.00953696	0.00965819	0.00925268	0.00968327	0.00931296	0.00983096	0.00936732	0.00894504	0.01000022	0.01006244	0.00932442	0.00960705	0.00922802	0.00913940	0.00967228	0.00856550	0.00914908	0.00797948	0.00933030	0.00776701	0.00722340	0.00806268	0.00874344	0.00791815	0.00831513	0.01045850	0.01090007	0.01011870	0.00737595	0.00848552	0.00775332	0.00940097	0.00751447	0.00831677	0.00783687	0.01012559	0.00873087	0.00870745	0.00822430	0.00984660	0.01216170	0.01210852	0.01084721	0.00758504	0.01021962	0.01284084	0.01025367	0.01105947	0.01079885	0.00912602	0.00829184	0.00904785	0.01006749	0.01216242	0.01042644	0.01186110	0.00667792	0.00857179	0.00978129	0.00562039	0.00948917	0.01089014	0.00451156	0.01359584	0.00665083	0.00828077	0.00914507	0.00880362	0.00950164	0.00651323	0.00378588	0.00452762	0.00625224	0.00689273	0.00360867	0.01031262	0.00667515	0.00645095	0.00682928	0.00964490	0.00795282	0.01228517	0.00685514	0.00523543	0.00820933	0.00593582	0.00290258	0.00505082	0.00420064	0.00568534	0.00505455	0.00416952	0.00698124	0.00566690	0.00620065	0.00315516	0.00488637	0.00401232	0.00529209	0.00260675	0.00814383	0.00653091	0.00515124	0.00365473	0.00477525	0.00370289	0.00175067	0.00274223	0.00297575	0.00608804	0.00404476	0.00217792	0.00410632	0.00364899	0.00610418	0.00482168	0.00298564	0.00217194	0.00204438	0.00219809	0.00352269	0.00085144	0.00454507	0.00129181	0.00006106	0.00133761	0.00284493	0.00134357	0.00325659	0.00099856	0.00131948	-0.00042555	0.00009998	0.00255291	0.00106061	-0.00017086	0.00153497	0.00028853	0.00094308	0.00049217	0.00239643	0.00088211	0.00029715	0.00211695	0.00182232	-0.00056094	0.00043617	-0.00025446	0.00029808	-0.00046118	0.00239687	0.00069281	0.00239652	0.00178409	0.00336790	0.00344132	0.00279481	0.00214090	0.00320298	0.00087269	0.00131956	0.00146015	0.00131613	0.00176621	0.00261348	0.00337938	0.00258776	0.00114422	0.00189203	0.00221118	0.00084743	0.00110469	0.00223295	0.00258361	0.00090001	0.00217021	0.00223774	0.00348004	0.00385253	0.00002862	0.00428865	0.00406894	0.00545934	0.00392360	0.00510193	0.00497926	0.00548518	0.00467961	0.00545470	0.00548836	0.00340828	0.00470556	0.00308090	0.00342358	0.00254002	0.00266915	0.00247543	0.00165169	0.00165715	0.00223508	0.00182332	0.00197801	0.00161957	0.00169513	0.00067719	0.00157552	0.00154833	0.00127715	0.00132322	0.00130218	0.00125627	0.00064873	0.00167153	0.00105720	0.00102689	0.00084975	0.00130268	0.00113151	0.00063228	-0.00005627	-0.00039360	-0.00074516	-0.00177044	-0.00178858	-0.00218635	-0.00221275	-0.00250205	-0.00248462	-0.00294725	-21.47483647
[truncated: 752,397 more chars]
