# Supplementary material for: KiMoPack: A python Package for Kinetic Modeling of the Chemical Mechanism
Source: J Phys Chem A. 2022 Jun 14;126(25):4087–99. doi: 10.1021/acs.jpca.2c00907 (PMC9251768; doi:10.1021/acs.jpca.2c00907)
Supplement: Supplementary file 2 — jp2c00907_si_002.zip [file jp2c00907_si_002.zip › Data/Scans/combined.SIA]

Time in ps	275.0	276.0	277.0	278.0	279.0	280.0	281.0	282.0	283.0	284.0	285.0	286.0	287.0	288.0	289.0	290.0	291.0	292.0	293.0	294.0	295.0	296.0	297.0	298.0	299.0	300.0	301.0	302.0	303.0	304.0	305.0	306.0	307.0	308.0	309.0	310.0	311.0	312.0	313.0	314.0	315.0	316.0	317.0	318.0	319.0	320.0	321.0	322.0	323.0
-40.0001	-21.47483647	-21.47483647	-21.47483647	-21.47483647	-21.47483647	-21.47483647	-21.47483647	-21.47483647	-21.47483647	-21.47483647	-21.47483647	-21.47483647	-21.47483647	-21.47483647	-21.47483647	-21.47483647	-21.47483647	-21.47483647	-21.47483647	-21.47483647	-21.47483647	-21.47483647	-21.47483647	-21.47483647	-21.47483647	-21.47483647	-21.47483647	-21.47483647	-21.47483647	-21.47483647	-21.47483647	-10.45495236	0.41288369	0.10209847000000005	0.12401689999999999	0.134101125	-0.01774268	-0.00638325	-0.01862913	-0.112493055	0.05282489	-0.012142645	0.06839071000000001	-0.011997395000000001	0.029605495	-0.007690440000000001	0.012843509999999999	-0.010478675	0.0074814949999999995
-35.0001	-21.47483647	-21.47483647	-21.47483647	-21.47483647	-21.47483647	-21.47483647	-21.47483647	-21.47483647	-21.47483647	-21.47483647	-21.47483647	-21.47483647	-21.47483647	-21.47483647	-21.47483647	-21.47483647	-21.47483647	-21.47483647	-21.47483647	-21.47483647	-21.47483647	-21.47483647	-21.47483647	-21.47483647	-21.47483647	-21.47483647	-21.47483647	-21.47483647	-21.47483647	-21.47483647	-21.47483647	-21.47483647	-21.47483647	0.34665532	-0.11205323	-0.04367974000000001	-0.018417259999999998	0.013771764999999998	-0.0016145700000000027	-0.054776695	0.011791365	0.041443335	-0.049326789999999995	-0.03857683	-0.00268891	0.00438402	0.0013113349999999998	-0.003880405	-0.0016797699999999997
-30.0001	-21.47483647	-21.47483647	-21.47483647	-21.47483647	-11.17443389	-21.47483647	-21.47483647	-21.47483647	-21.47483647	-21.47483647	-21.47483647	-21.47483647	-21.47483647	-21.47483647	-21.47483647	-21.47483647	-21.47483647	-21.47483647	-21.47483647	-21.47483647	-21.47483647	-21.47483647	-21.47483647	-21.47483647	-21.47483647	-21.47483647	-21.47483647	-21.47483647	-21.47483647	-21.47483647	-21.47483647	-21.47483647	-10.72520115	-0.76651434	-0.013555374999999998	-0.212399235	0.0633872	0.018385625000000003	0.04130223	-0.03987003	0.007931395000000003	0.03039508	-0.016853815	0.004230665	-0.024329405000000002	-0.00847987	0.00455837	-0.01278712	-0.007894875
-25.0001	-10.150657895	-21.47483647	-21.47483647	-21.47483647	-10.80571831	-21.47483647	-21.47483647	-21.47483647	-21.47483647	-21.47483647	-21.47483647	-21.47483647	-21.47483647	-21.47483647	-21.47483647	-21.47483647	-21.47483647	-21.47483647	-21.47483647	-21.47483647	-21.47483647	-21.47483647	-21.47483647	-21.47483647	-21.47483647	-21.47483647	-21.47483647	-21.47483647	-21.47483647	-21.47483647	-21.47483647	-21.47483647	-0.5166054250000001	-10.793232685	0.069282555	0.078024615	-0.01648683	-0.014397294999999997	0.031612515	-0.03884407	-0.021813955	0.018309350000000002	0.035921220000000004	0.011624005	-0.012085205000000002	-0.004685265	0.01299752	0.0010026949999999996	-0.008492534999999999
-20.0001	-21.47483647	-21.47483647	-21.47483647	-21.47483647	-21.47483647	-21.47483647	-21.47483647	-21.47483647	-21.47483647	-21.47483647	-21.47483647	-21.47483647	-21.47483647	-21.47483647	-21.47483647	-21.47483647	-21.47483647	-21.47483647	-21.47483647	-21.47483647	-21.47483647	-21.47483647	-21.47483647	-21.47483647	-21.47483647	-21.47483647	-21.47483647	-21.47483647	-21.47483647	-21.47483647	-21.47483647	-21.47483647	0.8506283450000001	-0.22369764499999997	0.13323157500000002	-0.21552843000000002	0.05090418	-0.07894913	0.01763738	-0.016135570000000002	0.048368305	0.034884385000000004	0.01232474	-0.01877273	0.0016789349999999995	-0.03479058	-0.00042464	-0.0004680950000000001	-0.0016985050000000003
-15.0001	-21.47483647	-21.47483647	-11.17685807	-21.47483647	-21.47483647	-21.47483647	-10.424986065	-21.47483647	-21.47483647	-21.47483647	-21.47483647	-21.47483647	-21.47483647	-21.47483647	-21.47483647	-21.47483647	-21.47483647	-21.47483647	-21.47483647	-21.47483647	-21.47483647	-21.47483647	-21.47483647	-21.47483647	-21.47483647	-11.32967192	-21.47483647	-21.47483647	-21.47483647	-21.47483647	-11.138299374999999	-21.47483647	-0.018433645000000005	-0.21039007000000004	0.050871925	-0.06400188999999998	-0.04839036499999999	-0.140326735	0.032413479999999995	-0.0031327150000000003	-0.023790275	-0.0036755299999999998	-0.01016334	-0.0077605999999999994	0.025485985000000003	0.000770555	0.0018746400000000003	-0.0043520699999999995	0.0006190249999999998
-10.0001	-21.47483647	-21.47483647	-21.47483647	-21.47483647	-21.47483647	-21.47483647	-21.47483647	-21.47483647	-21.47483647	-21.47483647	-21.47483647	-21.47483647	-21.47483647	-21.47483647	-21.47483647	-21.47483647	-21.47483647	-21.47483647	-21.47483647	-21.47483647	-21.47483647	-21.47483647	-21.47483647	-21.47483647	-21.47483647	-21.47483647	-21.47483647	-21.47483647	-21.47483647	-21.47483647	-21.47483647	-10.857635735	-11.10096717	-10.684937925	0.010238244999999997	-0.007004879999999998	0.02809929	-0.068285595	0.04556885	-0.031297295	-0.11349596	0.02003773	0.009148085	0.00021753500000000047	-0.023530795	0.0009953	0.006301134999999999	0.00605599	-0.012986325
-9.0001	-21.47483647	-21.47483647	-21.47483647	-21.47483647	-21.47483647	-21.47483647	-21.47483647	-21.47483647	-21.47483647	-21.47483647	-21.47483647	-21.47483647	-21.47483647	-21.47483647	-21.47483647	-21.47483647	-21.47483647	-21.47483647	-21.47483647	-21.47483647	-21.47483647	-21.47483647	-21.47483647	-21.47483647	-21.47483647	-21.47483647	-21.47483647	-21.47483647	-21.47483647	-21.47483647	-21.47483647	-21.47483647	-0.07104735000000001	0.231545775	0.08746285000000001	-0.05354387000000001	-0.06549342999999999	-0.01002563	0.011966874999999998	-0.01695872	-0.02428816	0.04165898	0.006341144999999999	-0.0005118299999999996	-0.029744729999999997	0.011457025	0.00525467	0.00394358	-0.007526715
-8.0001	-21.47483647	-21.47483647	-21.47483647	-21.47483647	-21.47483647	-21.47483647	-21.47483647	-21.47483647	-21.47483647	-21.47483647	-10.73851932	-21.47483647	-21.47483647	-21.47483647	-21.47483647	-21.47483647	-10.376806885	-21.47483647	-10.98287168	-21.47483647	-21.47483647	-21.47483647	-21.47483647	-21.47483647	-21.47483647	-21.47483647	-21.47483647	-21.47483647	-21.47483647	-21.47483647	-21.47483647	-21.47483647	-0.47778268999999995	0.09578591	-0.10291534000000001	0.0006022299999999987	0.013266749999999997	-0.07402228	-0.008903069999999999	-0.05126563	0.056801155	0.028676590000000002	-0.008746185	-0.00420984	0.0016395749999999999	-0.0065333200000000004	0.01273225	-0.0036179950000000006	-0.0063343900000000005
-7.0001	-21.47483647	-21.47483647	-21.47483647	-21.47483647	-21.47483647	-21.47483647	-21.47483647	-21.47483647	-21.47483647	-21.47483647	-21.47483647	-21.47483647	-10.61936418	-21.47483647	-21.47483647	-21.47483647	-10.456362219999999	-11.05895719	-21.47483647	-21.47483647	-21.47483647	-21.47483647	-21.47483647	-21.47483647	-21.47483647	-21.47483647	-21.47483647	-21.47483647	-21.47483647	-21.47483647	-21.47483647	-21.47483647	0.38286067	-0.822775075	0.132258	-0.01183695500000001	-0.01757074	-0.01225670000000001	0.037758665000000004	-0.011828079999999998	0.016113339999999997	-0.015671355	0.020270135	-0.03728082	-0.004072739999999998	-0.01386569	0.0025987349999999996	-0.01574946	-0.0017692550000000004
-6.0001	-21.47483647	-21.47483647	-21.47483647	-21.47483647	-21.47483647	-21.47483647	-21.47483647	-21.47483647	-21.47483647	-21.47483647	-21.47483647	-21.47483647	-21.47483647	-21.47483647	-21.47483647	-21.47483647	-21.47483647	-21.47483647	-11.31780082	-21.47483647	-21.47483647	-21.47483647	-21.47483647	-21.47483647	-9.68921715	-21.47483647	-21.47483647	-21.47483647	-21.47483647	-21.47483647	-21.47483647	-21.47483647	-10.84974952	-0.8277366599999999	0.106039765	0.009492229999999999	-0.03449834	-0.08365756499999999	-0.039992785	0.05047983	-0.01585508	0.020401925	0.010678509999999999	0.03431115	-0.022580785	0.01150956	0.004110365	0.005245225	-0.010289395
-5.0001	-21.47483647	-21.47483647	-21.47483647	-21.47483647	-21.47483647	-21.47483647	-21.47483647	-21.47483647	-21.47483647	-21.47483647	-21.47483647	-21.47483647	-21.47483647	-21.47483647	-21.47483647	-21.47483647	-21.47483647	-21.47483647	-21.47483647	-21.47483647	-21.47483647	-21.47483647	-21.47483647	-21.47483647	-21.47483647	-21.47483647	-21.47483647	-21.47483647	-21.47483647	-21.47483647	-21.47483647	-21.47483647	-11.49793947	-11.162974505	-0.165773235	-0.17689582499999998	-0.01583361	-0.062151490000000004	0.074976415	-0.006427515	0.11236592000000001	0.016604195	-0.00807801	-0.003614009999999999	0.008343125	0.00265709	0.013332469999999999	-0.00947398	-0.0038341499999999997
-4.0001	-21.47483647	-21.47483647	-21.47483647	-21.47483647	-21.47483647	-21.47483647	-21.47483647	-21.47483647	-21.47483647	-21.47483647	-21.47483647	-21.47483647	-21.47483647	-21.47483647	-21.47483647	-10.787538699999999	-21.47483647	-21.47483647	-21.47483647	-21.47483647	-21.47483647	-21.47483647	-21.47483647	-21.47483647	-21.47483647	-21.47483647	-21.47483647	-21.47483647	-21.47483647	-21.47483647	-21.47483647	-21.47483647	0.12541231	0.10406881500000004	0.325810615	-0.051244815	-0.12323321000000001	0.021540644999999997	0.020777695	-0.033765764999999996	-0.01591169	0.03615918	-0.01291857	0.007410574999999999	-0.006719879999999999	0.01812567	0.011773510000000001	-0.010366420000000001	-0.01382305
-3.0001	-21.47483647	-21.47483647	-21.47483647	-21.47483647	-21.47483647	-21.47483647	-21.47483647	-21.47483647	-21.47483647	-21.47483647	-21.47483647	-21.47483647	-21.47483647	-21.47483647	-21.47483647	-21.47483647	-21.47483647	-21.47483647	-21.47483647	-21.47483647	-21.47483647	-21.47483647	-21.47483647	-21.47483647	-21.47483647	-21.47483647	-21.47483647	-21.47483647	-21.47483647	-21.47483647	-21.47483647	-21.47483647	-11.723270059999999	0.6536597900000001	-0.187342535	0.191516535	-0.034210615	0.02173788	0.06845526	-0.06404116500000001	-0.066716925	-0.02316883	0.030465595	0.02995984	0.002546975	-0.010220324999999999	0.01214146	0.0024506800000000002	-0.008216725
-2.9001	-21.47483647	-21.47483647	-21.47483647	-21.47483647	-21.47483647	-21.47483647	-21.47483647	-21.47483647	-21.47483647	-21.47483647	-21.47483647	-21.47483647	-21.47483647	-21.47483647	-21.47483647	-21.47483647	-21.47483647	-21.47483647	-21.47483647	-10.424725235	-21.47483647	-21.47483647	-21.47483647	-21.47483647	-21.47483647	-21.47483647	-21.47483647	-21.47483647	-21.47483647	-21.47483647	-21.47483647	-21.47483647	0.09147123	-10.65925184	0.09718313	-0.250085345	0.09999418	-0.004021169999999991	-0.03950713	0.047105825000000004	0.0030108549999999998	0.016832729999999997	0.017414060000000002	-0.01345035	0.0043542649999999995	-0.010765575	-0.0025621999999999997	-0.006852260000000001	-0.009809435
-2.8001	-21.47483647	-21.47483647	-21.47483647	-21.47483647	-21.47483647	-21.47483647	-21.47483647	-21.47483647	-21.47483647	-21.47483647	-21.47483647	-21.47483647	-21.47483647	-21.47483647	-21.47483647	-21.47483647	-21.47483647	-21.47483647	-21.47483647	-21.47483647	-21.47483647	-21.47483647	-21.47483647	-21.47483647	-21.47483647	-21.47483647	-21.47483647	-21.47483647	-21.47483647	-21.47483647	-21.47483647	-21.47483647	-10.768295414999999	-0.48853575	0.220728595	-0.048486039999999994	-0.015013005000000001	-0.03679972	-0.01387103	0.013354115000000001	0.0010214500000000001	0.03378933	0.011385790000000002	9.531000000000036e-05	-0.0037159950000000006	0.0013329350000000004	0.0182012	0.003041845	-0.01516241
-2.7001	-21.47483647	-10.92288713	-21.47483647	-10.011065545	-11.366610585	-21.47483647	-21.47483647	-21.47483647	-10.879422589999999	-21.47483647	-21.47483647	-21.47483647	-21.47483647	-21.47483647	-21.47483647	-21.47483647	-21.47483647	-21.47483647	-21.47483647	-21.47483647	-11.269732475	-21.47483647	-21.47483647	-21.47483647	-21.47483647	-21.47483647	-21.47483647	-21.47483647	-21.47483647	-21.47483647	-21.47483647	-21.47483647	0.011531335000000004	-10.558002745	0.06712199499999999	-0.040069635000000006	-0.004482475	-0.05877469999999999	0.06427254	-0.020648295	-0.010623975	0.059086255000000004	-0.042669065	-0.0031641349999999985	0.023100155	-0.011839715	0.01289443	-0.01460303	-0.01164748
-2.6001	-21.47483647	-21.47483647	-21.47483647	-21.47483647	-21.47483647	-21.47483647	-21.47483647	-21.47483647	-21.47483647	-10.87776491	-21.47483647	-21.47483647	-21.47483647	-21.47483647	-10.08733535	-21.47483647	-21.47483647	-21.47483647	-21.47483647	-21.47483647	-21.47483647	-21.47483647	-21.47483647	-21.47483647	-21.47483647	-21.47483647	-21.47483647	-21.47483647	-21.47483647	-10.404669045	-21.47483647	-21.47483647	-10.399894355	-10.83543606	-0.0018586949999999935	-0.008331305000000011	0.028272915000000003	-0.004526675000000008	0.099677	-0.051350765	0.043996740000000006	0.030988369999999998	0.023564995	-0.013546175	0.024107854999999997	-0.00126685	0.009737975	-0.0008687550000000001	0.0139882
-2.5001	-21.47483647	-21.47483647	-21.47483647	-21.47483647	-21.47483647	-21.47483647	-21.47483647	-21.47483647	-21.47483647	-21.47483647	-21.47483647	-21.47483647	-21.47483647	-21.47483647	-21.47483647	-21.47483647	-21.47483647	-21.47483647	-21.47483647	-21.47483647	-21.47483647	-21.47483647	-21.47483647	-21.47483647	-21.47483647	-21.47483647	-21.47483647	-21.47483647	-21.47483647	-21.47483647	-21.47483647	-21.47483647	-0.36623409	-10.65493353	-0.18758286	-0.08015242	-0.10752645999999999	-0.007463245	0.042055495	-0.033242904999999996	0.0128299	0.069311365	0.00282238	0.021101775	0.0006126199999999995	0.035507620000000004	0.025492865	0.00928706	0.001575425
-2.4001	-21.47483647	-21.47483647	-21.47483647	-21.47483647	-21.47483647	-21.47483647	-21.47483647	-21.47483647	-21.47483647	-21.47483647	-21.47483647	-21.47483647	-21.47483647	-21.47483647	-21.47483647	-21.47483647	-21.47483647	-21.47483647	-21.47483647	-21.47483647	-21.47483647	-21.47483647	-21.47483647	-21.47483647	-21.47483647	-21.47483647	-21.47483647	-21.47483647	-21.47483647	-21.47483647	-21.47483647	-21.47483647	0.45080471	-0.21461341	0.001827605000000003	-0.06706012	0.03672364	-0.034966910000000004	0.013043935	-0.062025695000000006	0.045981105	0.0008013900000000003	-0.0013423699999999998	0.013436865	0.04389809	0.013110034999999999	0.016485105	0.01431546	0.030444055
-2.3001	-21.47483647	-21.47483647	-21.47483647	-21.47483647	-21.47483647	-21.47483647	-21.47483647	-21.47483647	-21.47483647	-21.47483647	-21.47483647	-21.47483647	-21.47483647	-21.47483647	-21.47483647	-21.47483647	-21.47483647	-21.47483647	-21.47483647	-21.47483647	-21.47483647	-21.47483647	-21.47483647	-21.47483647	-21.47483647	-21.47483647	-21.47483647	-21.47483647	-21.47483647	-21.47483647	-21.47483647	-21.47483647	-10.702661595	-0.430060345	0.235383595	0.009333575	-0.038918435	-0.06289571999999999	0.011412855000000003	-0.057408225	0.028393215000000003	0.03193931	0.03026546	0.03462801	0.017559285	0.008682335000000001	0.030977415	0.01069463	0.020700665
-2.2001	-21.47483647	-21.47483647	-21.47483647	-21.47483647	-21.47483647	-21.47483647	-21.47483647	-21.47483647	-21.47483647	-21.47483647	-10.756935625	-21.47483647	-21.47483647	-21.47483647	-21.47483647	-21.47483647	-21.47483647	-21.47483647	-21.47483647	-21.47483647	-21.47483647	-21.47483647	-21.47483647	-21.47483647	-21.47483647	-21.47483647	-21.47483647	-21.47483647	-21.47483647	-21.47483647	-21.47483647	-21.47483647	-0.374409055	-10.323935355	0.05162344500000002	0.06617764	0.016416955	-0.047508455	0.033828409999999996	-0.002075935	0.006998145000000001	0.015297894999999999	0.027371134999999998	0.007484045000000001	0.029996635	0.02757067	0.021179995	0.021916735	0.019778185
-2.1001	-21.47483647	-21.47483647	-21.47483647	-21.47483647	-21.47483647	-21.47483647	-21.47483647	-21.47483647	-21.47483647	-21.47483647	-21.47483647	-21.47483647	-21.47483647	-21.47483647	-21.47483647	-21.47483647	-21.47483647	-21.47483647	-21.47483647	-21.47483647	-21.47483647	-21.47483647	-21.47483647	-21.47483647	-21.47483647	-21.47483647	-21.47483647	-21.47483647	-21.47483647	-21.47483647	-21.47483647	-21.47483647	-0.41935051999999995	-11.318053185	-0.03624777	-0.06298985500000001	0.034497969999999996	-0.067021585	0.099903825	-0.048281160000000004	0.002995069999999999	0.008324955	0.02269078	0.02410826	0.0016902600000000007	0.02407736	0.024767795	0.022143094999999998	-0.0024164549999999996
-2.0001	-21.47483647	-21.47483647	-21.47483647	-21.47483647	-21.47483647	-21.47483647	-21.47483647	-12.168165264999999	-21.47483647	-21.47483647	-21.47483647	-21.47483647	-21.47483647	-21.47483647	-21.47483647	-21.47483647	-21.47483647	-21.47483647	-21.47483647	-21.47483647	-21.47483647	-21.47483647	-21.47483647	-21.47483647	-21.47483647	-21.47483647	-11.24474937	-21.47483647	-21.47483647	-21.47483647	-21.47483647	-21.47483647	0.292500395	-0.181648235	-0.04416838	-0.07356270000000001	0.020814775	-0.046482735	0.07083842	0.0016418	-0.03636372	0.04978365	-0.0012312450000000006	0.03221871	0.0053910650000000004	0.03719164	0.03133152	0.02520177	0.005043199999999999
-1.9001	-21.47483647	-21.47483647	-21.47483647	-21.47483647	-21.47483647	-21.47483647	-21.47483647	-21.47483647	-21.47483647	-21.47483647	-21.47483647	-21.47483647	-21.47483647	-21.47483647	-21.47483647	-21.47483647	-21.47483647	-21.47483647	-21.47483647	-21.47483647	-21.47483647	-21.47483647	-21.47483647	-21.47483647	-21.47483647	-21.47483647	-21.47483647	-21.47483647	-21.47483647	-21.47483647	-21.47483647	-10.572839945	-10.83950217	0.13395193	0.07125234999999999	0.008011820000000001	-0.028301134999999998	-0.03702845	0.028053985000000004	-0.043159785	-0.046974235	0.0860636	0.024007465	0.029571075	-0.008999880000000002	0.037223225	0.03774199	0.030095535	0.009284155
-1.8001	-21.47483647	-21.47483647	-21.47483647	-21.47483647	-21.47483647	-21.47483647	-21.47483647	-21.47483647	-21.47483647	-21.47483647	-21.47483647	-21.47483647	-21.47483647	-21.47483647	-21.47483647	-21.47483647	-21.47483647	-21.47483647	-21.47483647	-21.47483647	-21.47483647	-21.47483647	-21.47483647	-21.47483647	-21.47483647	-21.47483647	-21.47483647	-21.47483647	-21.47483647	-21.47483647	-21.47483647	-21.47483647	0.036022345	0.11512895000000001	0.09289191	-0.13389053	-0.038249395000000005	0.05492049	0.03120692	-0.029631934999999998	0.06383847	0.054065785	0.004740705	0.029836025000000002	-0.024655004999999997	0.04309702	0.03187939	0.03510826	0.020066760000000003
-1.7001	-21.47483647	-21.47483647	-21.47483647	-21.47483647	-21.47483647	-21.47483647	-21.47483647	-21.47483647	-21.47483647	-21.47483647	-21.47483647	-21.47483647	-21.47483647	-21.47483647	-21.47483647	-21.47483647	-21.47483647	-21.47483647	-21.47483647	-21.47483647	-21.47483647	-21.47483647	-21.47483647	-21.47483647	-21.47483647	-21.47483647	-21.47483647	-21.47483647	-21.47483647	-21.47483647	-21.47483647	-21.47483647	-11.33006087	-0.325073285	0.23450827500000002	0.017636225000000005	0.05911885	0.083819945	0.05454239	-0.017038155	0.005763445	0.029747795	0.002345175	0.05150573	-0.01260082	0.04184823	0.022221925	0.03180128	0.009678280000000001
-1.6001	-21.47483647	-21.47483647	-21.47483647	-21.47483647	-21.47483647	-21.47483647	-21.47483647	-21.47483647	-21.47483647	-21.47483647	-21.47483647	-21.47483647	-21.47483647	-21.47483647	-21.47483647	-21.47483647	-21.47483647	-21.47483647	-21.47483647	-21.47483647	-21.47483647	-21.47483647	-21.47483647	-21.47483647	-21.47483647	-21.47483647	-21.47483647	-21.47483647	-21.47483647	-21.47483647	-21.47483647	-21.47483647	-10.718023055	-0.24393500499999998	-0.009849245	-0.13389313	-0.039227025	-0.0557199	-0.01767253	-0.0010530399999999999	0.043027895000000004	0.012627665	0.039479885	0.024948405	0.016536035	0.020647635	0.02997371	0.03134814	0.01680716
-1.5001	-21.47483647	-21.47483647	-21.47483647	-21.47483647	-21.47483647	-21.47483647	-21.47483647	-21.47483647	-21.47483647	-21.47483647	-21.47483647	-21.47483647	-21.47483647	-21.47483647	-21.47483647	-21.47483647	-21.47483647	-21.47483647	-21.47483647	-21.47483647	-21.47483647	-21.47483647	-21.47483647	-21.47483647	-21.47483647	-21.47483647	-21.47483647	-21.47483647	-21.47483647	-21.47483647	-21.47483647	-21.47483647	-11.728203655	0.24291717499999999	0.14638202	-0.095190615	-0.029362825000000002	0.01866935	-0.010810670000000001	-0.044306395	0.03530933	0.010940345	0.023113415	0.02439866	0.02821535	0.02448898	0.04122181	0.017561435	0.03525427
-1.4001	-21.47483647	-21.47483647	-21.47483647	-21.47483647	-21.47483647	-21.47483647	-21.47483647	-21.47483647	-21.47483647	-21.47483647	-21.47483647	-21.47483647	-21.47483647	-21.47483647	-21.47483647	-21.47483647	-21.47483647	-21.47483647	-21.47483647	-21.47483647	-21.47483647	-21.47483647	-21.47483647	-21.47483647	-21.47483647	-21.47483647	-21.47483647	-21.47483647	-21.47483647	-21.47483647	-21.47483647	-21.47483647	0.428633295	2.065731555	0.022733695000000005	-0.005375990000000004	0.006872215000000001	-0.08350705	0.011802525	-0.06004094	0.071052065	-0.0032540399999999997	0.007827825	-0.001465880000000001	0.04369305	0.014461280000000002	0.026469825000000002	0.005182095	0.03475038
-1.3001	-21.47483647	-21.47483647	-21.47483647	-21.47483647	-21.47483647	-21.47483647	-21.47483647	-21.47483647	-21.47483647	-21.47483647	-21.47483647	-21.47483647	-21.47483647	-21.47483647	-21.47483647	-21.47483647	-21.47483647	-21.47483647	-21.47483647	-21.47483647	-21.47483647	-21.47483647	-21.47483647	-21.47483647	-21.47483647	-21.47483647	-21.47483647	-21.47483647	-21.47483647	-21.47483647	-21.47483647	-21.47483647	-10.615319635	0.20907214	-0.20235540500000002	0.03184469000000001	-0.057022545	-0.07659827	0.061206235	0.021599729999999998	0.012313349999999999	0.069523885	0.04769705	0.053966335000000004	0.015779784999999998	0.042214335	0.04032301	0.03671384	0.011379035
-1.2001	-21.47483647	-21.47483647	-21.47483647	-21.47483647	-21.47483647	-21.47483647	-21.47483647	-21.47483647	-21.47483647	-21.47483647	-21.47483647	-21.47483647	-21.47483647	-21.47483647	-21.47483647	-21.47483647	-21.47483647	-21.47483647	-21.47483647	-21.47483647	-21.47483647	-21.47483647	-21.47483647	-21.47483647	-21.47483647	-21.47483647	-21.47483647	-21.47483647	-21.47483647	-21.47483647	-21.47483647	-21.47483647	1.0160584	-10.921696225	-0.02174404	0.03889836	-0.013840755000000003	-0.00023385000000000072	0.022068019999999997	0.007115264999999999	0.013908945	0.00557088	0.019060065	0.038920239999999995	0.039643964999999996	-0.00040902500000000036	0.02239075	0.03456067	0.033786105
-1.1001	-21.47483647	-21.47483647	-21.47483647	-21.47483647	-21.47483647	-21.47483647	-21.47483647	-21.47483647	-21.47483647	-21.47483647	-21.47483647	-21.47483647	-21.47483647	-21.47483647	-21.47483647	-21.47483647	-21.47483647	-21.47483647	-21.47483647	-21.47483647	-21.47483647	-21.47483647	-21.47483647	-21.47483647	-21.47483647	-21.47483647	-21.47483647	-21.47483647	-21.47483647	-21.47483647	-21.47483647	-21.47483647	-10.671822435	0.09865522000000002	0.16518485	-0.016516799999999998	0.00030226500000000035	-0.02763812	-0.047550095	-0.030573275	-0.004945660000000001	0.048527965000000006	0.0005163900000000003	-0.025530684999999997	0.04962022	0.032974815	0.025027575	0.020407825	0.020400545
-1.0001	-21.47483647	-21.47483647	-21.47483647	-21.47483647	-21.47483647	-21.47483647	-21.47483647	-21.47483647	-21.47483647	-21.47483647	-21.47483647	-21.47483647	-21.47483647	-21.47483647	-21.47483647	-21.47483647	-21.47483647	-21.47483647	-21.47483647	-21.47483647	-21.47483647	-21.47483647	-21.47483647	-21.47483647	-21.47483647	-21.47483647	-21.47483647	-21.47483647	-21.47483647	-21.47483647	-21.47483647	-21.47483647	-11.055543459999999	-10.74923862	0.06372896	0.104111305	-0.061280720000000004	-0.002949529999999999	0.03818199	0.007296714999999999	-0.019491785	0.016373475	0.02285073	0.02754855	0.001814225	0.01496442	0.02920146	0.028649825	0.02167512
-0.9501	-21.47483647	-21.47483647	-21.47483647	-21.47483647	-21.47483647	-21.47483647	-21.47483647	-21.47483647	-21.47483647	-21.47483647	-21.47483647	-21.47483647	-21.47483647	-21.47483647	-21.47483647	-21.47483647	-21.47483647	-21.47483647	-21.47483647	-21.47483647	-21.47483647	-21.47483647	-21.47483647	-21.47483647	-21.47483647	-21.47483647	-21.47483647	-21.47483647	-21.47483647	-21.47483647	-21.47483647	-21.47483647	-10.363104495	-0.06128010999999999	0.22301453999999998	-0.0639635	-0.02369123	0.0043266549999999996	-0.019145540000000003	-0.019116484999999996	0.021018984999999997	0.021734035	0.026808185000000002	0.005913885	0.038280695000000003	0.016420395	0.032221685	0.009335025	0.030527005000000003
-0.9001	-21.47483647	-21.47483647	-21.47483647	-21.47483647	-21.47483647	-21.47483647	-21.47483647	-21.47483647	-21.47483647	-21.47483647	-21.47483647	-21.47483647	-21.47483647	-21.47483647	-21.47483647	-21.47483647	-21.47483647	-21.47483647	-21.47483647	-21.47483647	-21.47483647	-21.47483647	-21.47483647	-21.47483647	-21.47483647	-21.47483647	-21.47483647	-21.47483647	-21.47483647	-21.47483647	-21.47483647	-21.47483647	-9.97372683	0.09285390999999998	-0.028126725	-0.2086817	-0.026513364999999997	-0.00017408500000000438	0.03207821	-0.0667025	0.0762545	0.028402379999999998	-0.03118552	0.01450812	0.03612226	0.00798568	0.029414500000000003	0.024046829999999998	0.038046830000000004
-0.8501	-21.47483647	-21.47483647	-21.47483647	-21.47483647	-21.47483647	-21.47483647	-21.47483647	-21.47483647	-21.47483647	-21.47483647	-21.47483647	-21.47483647	-21.47483647	-21.47483647	-21.47483647	-21.47483647	-21.47483647	-21.47483647	-21.47483647	-21.47483647	-21.47483647	-21.47483647	-21.47483647	-21.47483647	-21.47483647	-21.47483647	-21.47483647	-21.47483647	-21.47483647	-21.47483647	-21.47483647	-21.47483647	-10.76129585	0.027419015000000005	-0.022480700000000006	0.03940307	0.02358887	0.018912205	-0.032871195	-0.056546080000000006	-0.008506185	0.05326517	0.02050395	0.063863745	0.021219145000000002	0.046009800000000003	0.043073244999999996	0.02387144	0.013516505
-0.8001	-21.47483647	-21.47483647	-21.47483647	-21.47483647	-21.47483647	-21.47483647	-21.47483647	-21.47483647	-21.47483647	-21.47483647	-21.47483647	-21.47483647	-21.47483647	-21.47483647	-21.47483647	-21.47483647	-21.47483647	-21.47483647	-21.47483647	-21.47483647	-21.47483647	-21.47483647	-21.47483647	-21.47483647	-21.47483647	-21.47483647	-21.47483647	-21.47483647	-21.47483647	-21.47483647	-21.47483647	-21.47483647	-11.18794203	0.13385884999999997	0.11786492	-0.025905755000000016	0.012013425000000001	-0.019242304999999998	0.03393948	-0.09592128999999999	0.009497725000000002	0.053805414999999995	0.024402195	0.006197145000000001	0.0021867599999999994	0.036337995	0.03612311	0.016692705000000002	0.028767550000000003
-0.7501	-11.035187335	-21.47483647	-21.47483647	-21.47483647	-21.47483647	-21.47483647	-21.47483647	-21.47483647	-21.47483647	-21.47483647	-21.47483647	-21.47483647	-21.47483647	-21.47483647	-21.47483647	-21.47483647	-10.432032945	-21.47483647	-10.701141665	-21.47483647	-21.47483647	-21.47483647	-21.47483647	-21.47483647	-21.47483647	-21.47483647	-21.47483647	-21.47483647	-21.47483647	-21.47483647	-21.47483647	-10.697488954999999	-10.707363135	-0.18348898	0.2058239	0.23466292	-0.04491683	-0.115831375	-0.017494135	-0.02324263	-0.03711259	0.04605799	0.03677754	0.061481335	-0.01266563	0.022615114999999998	0.04802192	0.042787275	0.0003393
-0.7001	-21.47483647	-21.47483647	-21.47483647	-21.47483647	-21.47483647	-21.47483647	-21.47483647	-21.47483647	-21.47483647	-21.47483647	-21.47483647	-21.47483647	-21.47483647	-21.47483647	-21.47483647	-21.47483647	-21.47483647	-21.47483647	-21.47483647	-21.47483647	-21.47483647	-21.47483647	-21.47483647	-21.47483647	-21.47483647	-21.47483647	-21.47483647	-21.47483647	-21.47483647	-21.47483647	-21.47483647	-21.47483647	-0.009070410000000001	-0.130176455	-0.19186629	0.054217895	-0.028867874999999994	-0.023812854999999994	0.040576025	0.014944955000000001	0.03423368	0.04045221	0.016473275	0.016057349999999998	0.04275996	0.027750669999999998	0.047610105	0.01703746	0.02908411
-0.6501	-21.47483647	-21.47483647	-21.47483647	-21.47483647	-21.47483647	-21.47483647	-21.47483647	-21.47483647	-21.47483647	-21.47483647	-21.47483647	-21.47483647	-21.47483647	-21.47483647	-21.47483647	-21.47483647	-21.47483647	-21.47483647	-21.47483647	-21.47483647	-21.47483647	-21.47483647	-21.47483647	-21.47483647	-21.47483647	-21.47483647	-21.47483647	-21.47483647	-21.47483647	-21.47483647	-21.47483647	-21.47483647	-0.15265539	-10.232331225	-0.18463283	0.0018458549999999935	-0.0767371	-0.148221405	0.0034841850000000008	-0.038656335	-0.01683398	0.038023020000000005	0.029445585	0.056758955	-0.013661715000000001	0.018532995	0.04248319	0.035686845	0.01038442
-0.6001	-21.47483647	-21.47483647	-21.47483647	-21.47483647	-21.47483647	-21.47483647	-21.47483647	-21.47483647	-21.47483647	-21.47483647	-21.47483647	-21.47483647	-21.47483647	-21.47483647	-21.47483647	-21.47483647	-21.47483647	-21.47483647	-21.47483647	-21.47483647	-21.47483647	-21.47483647	-21.47483647	-21.47483647	-21.47483647	-21.47483647	-21.47483647	-21.47483647	-21.47483647	-21.47483647	-21.47483647	-21.47483647	-10.558006735	-0.8349404549999999	0.026495050000000006	0.004788915000000005	-0.05518257	0.027808025	-0.01227887	0.012850055	-0.02046931	0.015016655	0.01963041	0.033635820000000004	0.00365317	0.024486515	0.03701562	0.032989295	0.02310962
-0.5501	-21.47483647	-21.47483647	-21.47483647	-21.47483647	-21.47483647	-21.47483647	-21.47483647	-21.47483647	-21.47483647	-21.47483647	-21.47483647	-21.47483647	-21.47483647	-21.47483647	-21.47483647	-21.47483647	-21.47483647	-21.47483647	-21.47483647	-21.47483647	-21.47483647	-21.47483647	-21.47483647	-21.47483647	-21.47483647	-21.47483647	-21.47483647	-21.47483647	-21.47483647	-21.47483647	-21.47483647	-21.47483647	-1.47526427	-0.5454916750000001	-0.11569048500000001	0.019726795000000002	-0.024367700000000003	-0.059814485	-0.009804335	-0.019950265	-0.011022275	0.046519729999999995	0.0030388400000000006	0.05851297	-0.0051467150000000005	0.0008745250000000001	0.03582212	0.039342195	0.014411725
-0.5001	-21.47483647	-21.47483647	-21.47483647	-21.47483647	-21.47483647	-21.47483647	-21.47483647	-21.47483647	-21.47483647	-21.47483647	-21.47483647	-21.47483647	-21.47483647	-21.47483647	-21.47483647	-21.47483647	-21.47483647	-21.47483647	-21.47483647	-21.47483647	-21.47483647	-21.47483647	-21.47483647	-21.47483647	-21.47483647	-21.47483647	-21.47483647	-21.47483647	-10.29322058	-21.47483647	-21.47483647	-21.47483647	0.52554435	0.43985548	-0.226518315	-0.08931011999999999	-0.076295425	0.05450098	-0.006216454999999999	0.026288779999999998	0.089144045	-0.0031317100000000002	-0.012233154999999999	-0.02554822	0.042541905000000005	0.00444076	0.031527915	0.01678477	0.03647083
-0.4501	-21.47483647	-21.47483647	-21.47483647	-21.47483647	-21.47483647	-21.47483647	-21.47483647	-21.47483647	-21.47483647	-21.47483647	-21.47483647	-21.47483647	-21.47483647	-10.442004475	-21.47483647	-21.47483647	-21.47483647	-21.47483647	-21.47483647	-21.47483647	-21.47483647	-21.47483647	-21.47483647	-21.47483647	-21.47483647	-21.47483647	-21.47483647	-21.47483647	-21.47483647	-21.47483647	-21.47483647	-21.47483647	-11.022799165	0.907056475	0.057856185	-0.014624975000000005	-0.002518854999999997	-0.024763615000000003	0.021423420000000002	-0.058765735	-0.03636757	0.042896335	0.02413778	0.03541165	-0.02062805	0.034048045	0.03279569	0.01924536	0.003243755
-0.4001	-21.47483647	-21.47483647	-21.47483647	-21.47483647	-21.47483647	-21.47483647	-21.47483647	-21.47483647	-21.47483647	-21.47483647	-21.47483647	-21.47483647	-21.47483647	-21.47483647	-21.47483647	-21.47483647	-21.47483647	-21.47483647	-21.47483647	-21.47483647	-21.47483647	-21.47483647	-21.47483647	-21.47483647	-21.47483647	-21.47483647	-21.47483647	-21.47483647	-21.47483647	-21.47483647	-21.47483647	-21.47483647	-10.46276707	-0.05074776	-0.1495135	0.14228742	-0.044348705	0.065419675	0.015339345	-0.029633425	-0.023452035	0.061153805	0.04476775	0.04987781	-0.02271469	0.04756585	0.025350015	0.03638856	0.003878865
-0.3501	-21.47483647	-21.47483647	-21.47483647	-21.47483647	-21.47483647	-21.47483647	-21.47483647	-21.47483647	-21.47483647	-21.47483647	-21.47483647	-21.47483647	-21.47483647	-21.47483647	-21.47483647	-21.47483647	-21.47483647	-21.47483647	-21.47483647	-21.47483647	-21.47483647	-21.47483647	-21.47483647	-21.47483647	-21.47483647	-21.47483647	-21.47483647	-21.47483647	-21.47483647	-21.47483647	-11.560038805	-21.47483647	-10.51829043	-11.05355484	-0.012176949999999999	-0.068627115	-0.09929985499999999	-0.012298089999999998	0.037210845	0.0481998	-0.029808229999999998	0.0260163	0.019250895	0.024133614999999997	-0.00706001	0.025887595	0.032598875	0.039476955	0.006224085
-0.3001	-21.47483647	-10.87262982	-21.47483647	-10.553524939999999	-21.47483647	-21.47483647	-21.47483647	-21.47483647	-21.47483647	-21.47483647	-21.47483647	-21.47483647	-10.746099585	-21.47483647	-21.47483647	-21.47483647	-21.47483647	-21.47483647	-21.47483647	-21.47483647	-21.47483647	-21.47483647	-21.47483647	-21.47483647	-10.72076922	-21.47483647	-21.47483647	-21.47483647	-21.47483647	-21.47483647	-10.577722205	-21.47483647	-10.289815935	0.28446305	0.05051669499999999	-0.07925737499999999	-0.04707010500000001	-0.022501765	0.04074398	-0.019326795	0.013862765	-0.010477134999999999	0.01810426	0.028232365	0.0013065800000000008	0.010723139999999999	0.04490339	0.034688705	0.0122157
-0.2501	-21.47483647	-21.47483647	-10.379155514999999	-21.47483647	-21.47483647	-21.47483647	-21.47483647	-21.47483647	-21.47483647	-10.078544735	-21.47483647	-21.47483647	-21.47483647	-21.47483647	-21.47483647	-21.47483647	-21.47483647	-21.47483647	-21.47483647	-21.47483647	-21.47483647	-21.47483647	-21.47483647	-21.47483647	-21.47483647	-21.47483647	-21.47483647	-21.47483647	-21.47483647	-21.47483647	-21.47483647	-21.47483647	-10.50200963	0.9451083849999999	0.043245005	-0.24392868499999998	-0.09270568500000001	-0.004202829999999998	0.005632934999999999	-0.036694735000000006	-0.029486815	0.061042245	0.03507062	0.034915375	0.016570075000000004	0.039115975	0.03065926	0.031617465	0.01969013
-0.2001	-21.47483647	-21.47483647	-21.47483647	-21.47483647	-21.47483647	-21.47483647	-21.47483647	-21.47483647	-21.47483647	-21.47483647	-21.47483647	-21.47483647	-21.47483647	-21.47483647	-21.47483647	-21.47483647	-21.47483647	-21.47483647	-21.47483647	-21.47483647	-21.47483647	-21.47483647	-21.47483647	-21.47483647	-21.47483647	-21.47483647	-21.47483647	-21.47483647	-21.47483647	-21.47483647	-21.47483647	-21.47483647	-10.816184475	-0.44952227	0.09552024	-0.07571143	-0.08236948499999999	-0.030196399999999998	-0.0058128450000000005	-0.047579979999999994	-0.09913613	0.05969033	-0.0092944	0.06208465	-0.032861760000000004	0.0524018	0.035651865000000005	0.031651745	0.016780765
-0.1501	-21.47483647	-21.47483647	-21.47483647	-21.47483647	-21.47483647	-21.47483647	-21.47483647	-21.47483647	-21.47483647	-21.47483647	-21.47483647	-21.47483647	-21.47483647	-21.47483647	-21.47483647	-21.47483647	-21.47483647	-21.47483647	-21.47483647	-21.47483647	-21.47483647	-21.47483647	-21.47483647	-21.47483647	-21.47483647	-21.47483647	-21.47483647	-21.47483647	-21.47483647	-21.47483647	-10.42834887	-10.28190908	0.11372927	-0.33492995000000003	0.028607405000000002	0.12063627999999998	-0.11641103	-0.019263040000000002	-0.0066795050000000005	0.01235271	-0.00014441500000000017	0.022194015	0.024381275	0.056110270000000004	-0.004100050000000001	0.029208104999999998	0.03915158	0.02571886	0.00626962
-0.1001	-21.47483647	-21.47483647	-21.47483647	-21.47483647	-21.47483647	-21.47483647	-21.47483647	-21.47483647	-21.47483647	-21.47483647	-21.47483647	-21.47483647	-21.47483647	-21.47483647	-21.47483647	-21.47483647	-21.47483647	-21.47483647	-21.47483647	-21.47483647	-21.47483647	-21.47483647	-21.47483647	-21.47483647	-21.47483647	-21.47483647	-21.47483647	-21.47483647	-21.47483647	-21.47483647	-21.47483647	-21.47483647	0.395974255	1.047765015	-0.053734035	0.029249819999999996	-0.03028464	-0.038403735	0.007722734999999998	-0.0465037	0.048711935	0.0058202	0.0121656	0.006961185	0.04629298	0.027151920000000003	0.029915185	0.0160125	0.05192892
-0.0501	-21.47483647	-21.47483647	-21.47483647	-21.47483647	-21.47483647	-21.47483647	-21.47483647	-21.47483647	-21.47483647	-21.47483647	-21.47483647	-21.47483647	-21.47483647	-21.47483647	-21.47483647	-21.47483647	-21.47483647	-21.47483647	-21.47483647	-21.47483647	-21.47483647	-21.47483647	-21.47483647	-21.47483647	-21.47483647	-21.47483647	-21.47483647	-21.47483647	-21.47483647	-21.47483647	-21.47483647	-21.47483647	-9.339327155	0.239583765	0.1907661	-0.10509081	-0.0027998850000000002	0.009347755	0.019957964999999998	-0.0607485	-0.011353410000000001	0.063203905	0.0088772	0.017199700000000002	0.05612359	0.0003160549999999991	0.02674295	0.00838057	0.038210545
-0.0001	-21.47483647	-21.47483647	-21.47483647	-21.47483647	-21.47483647	-21.47483647	-21.47483647	-21.47483647	-21.47483647	-21.47483647	-21.47483647	-21.47483647	-10.333155095	-11.256203535	-21.47483647	-21.47483647	-21.47483647	-21.47483647	-21.47483647	-21.47483647	-21.47483647	-10.43209666	-21.47483647	-21.47483647	-21.47483647	-10.18991798	-21.47483647	-21.47483647	-21.47483647	-21.47483647	-21.47483647	-21.47483647	-21.47483647	0.05074423499999997	0.171052645	-0.032114855	0.04375402	-0.037352195	0.006628079999999998	-0.045529675	0.06147582	-0.01138577	0.00064864	0.008864065	0.030986535	0.029226560000000002	0.050030759999999994	0.015483140000000001	0.04855217
0.0499	-21.47483647	-21.47483647	-21.47483647	-21.47483647	-21.47483647	-21.47483647	-21.47483647	-21.47483647	-21.47483647	-21.47483647	-21.47483647	-21.47483647	-21.47483647	-21.47483647	-21.47483647	-21.47483647	-21.47483647	-21.47483647	-21.47483647	-21.47483647	-21.47483647	-21.47483647	-21.47483647	-21.47483647	-21.47483647	-21.47483647	-21.47483647	-21.47483647	-21.47483647	-21.47483647	-21.47483647	-21.47483647	1.1730558549999999	-0.7697748099999999	0.12489604500000001	0.03488551000000001	0.0012531600000000032	-0.113208075	0.018966860000000002	-0.030794965	-0.007780085000000001	0.03971144	0.037813575	0.03110684	0.0023784699999999997	0.02372788	0.03802757	0.038614345	0.014116980000000001
0.0999	-21.47483647	-21.47483647	-21.47483647	-21.47483647	-21.47483647	-21.47483647	-21.47483647	-21.47483647	-21.47483647	-21.47483647	-21.47483647	-21.47483647	-21.47483647	-21.47483647	-21.47483647	-21.47483647	-21.47483647	-21.47483647	-21.47483647	-21.47483647	-21.47483647	-21.47483647	-21.47483647	-21.47483647	-21.47483647	-21.47483647	-21.47483647	-21.47483647	-21.47483647	-21.47483647	-21.47483647	-21.47483647	0.279497795	0.61411338	-0.008014795000000005	0.016930019999999997	-0.07306377	0.061206224999999996	0.034929465	0.028351315	0.005524119999999997	0.033040534999999996	0.033090154999999996	0.025386835000000003	-0.016686674999999998	0.031238960000000003	0.03028017	0.023800905	0.024437575
0.1499	-21.47483647	-21.47483647	-21.47483647	-21.47483647	-21.47483647	-21.47483647	-21.47483647	-21.47483647	-21.47483647	-21.47483647	-21.47483647	-21.47483647	-21.47483647	-21.47483647	-21.47483647	-21.47483647	-21.47483647	-21.47483647	-21.47483647	-21.47483647	-21.47483647	-21.47483647	-21.47483647	-21.47483647	-21.47483647	-21.47483647	-21.47483647	-21.47483647	-21.47483647	-21.47483647	-21.47483647	-21.47483647	-0.70788568	0.76874845	0.08060675499999999	-0.0028230350000000015	0.01656283	-0.13152204	-0.0005520749999999991	-0.010364619999999998	0.004781215	0.0044188249999999995	0.010492564999999999	0.02320748	-0.0043963399999999994	0.02335877	0.027369665	0.02311398	0.01557415
0.1999	-21.47483647	-21.47483647	-21.47483647	-21.47483647	-21.47483647	-21.47483647	-21.47483647	-21.47483647	-21.47483647	-21.47483647	-9.84607619	-21.47483647	-21.47483647	-21.47483647	-21.47483647	-21.47483647	-21.47483647	-21.47483647	-21.47483647	-21.47483647	-21.47483647	-21.47483647	-21.47483647	-21.47483647	-10.68684313	-21.47483647	-21.47483647	-21.47483647	-21.47483647	-21.47483647	-21.47483647	-21.47483647	-11.115332205	0.20155367500000002	-0.22233960500000002	-0.047189869999999995	-0.07369491	0.05609194	-0.032362835	-0.0279039	0.03581122	0.06830363	0.026356235	-0.0002475800000000007	0.023920515000000003	0.04567589	0.030827015	0.025385525	0.035320395
0.2499	-21.47483647	-21.47483647	-21.47483647	-21.47483647	-21.47483647	-21.47483647	-21.47483647	-21.47483647	-21.47483647	-21.47483647	-21.47483647	-21.47483647	-21.47483647	-21.47483647	-21.47483647	-21.47483647	-21.47483647	-21.47483647	-21.47483647	-21.47483647	-21.47483647	-21.47483647	-21.47483647	-21.47483647	-21.47483647	-21.47483647	-21.47483647	-21.47483647	-21.47483647	-21.47483647	-21.47483647	-21.47483647	-1.512384505	-10.89030762	-0.080881045	0.17043615	-0.027801865000000002	-0.09415595500000001	0.101217585	-0.030908159999999997	0.06781982	0.022913464999999997	0.029411765	0.014957360000000001	0.0503179	0.011081919999999999	0.03352653	0.020395169999999997	0.02759171
0.2999	-21.47483647	-21.47483647	-21.47483647	-21.47483647	-21.47483647	-21.47483647	-21.47483647	-21.47483647	-11.234230905	-21.47483647	-21.47483647	-21.47483647	-21.47483647	-21.47483647	-21.47483647	-21.47483647	-21.47483647	-21.47483647	-10.220115545	-21.47483647	-21.47483647	-21.47483647	-21.47483647	-21.47483647	-21.47483647	-21.47483647	-21.47483647	-21.47483647	-10.833813265	-10.27923146	-21.47483647	-21.47483647	-0.470786645	-0.176117665	0.037329955000000005	-0.057160405	-0.11424414000000001	-0.06424084	0.025285230000000002	-0.038589025	-0.010979255	0.056612894999999996	0.015359864999999999	0.020367774999999998	0.01174692	0.025109654999999998	0.03295461	0.030393005	0.030581530000000003
0.3499	-21.47483647	-21.47483647	-21.47483647	-10.576103045	-21.47483647	-21.47483647	-21.47483647	-11.13867602	-21.47483647	-21.47483647	-21.47483647	-21.47483647	-21.47483647	-21.47483647	-21.47483647	-21.47483647	-21.47483647	-21.47483647	-21.47483647	-21.47483647	-21.47483647	-21.47483647	-21.47483647	-21.47483647	-21.47483647	-21.47483647	-21.47483647	-21.47483647	-21.47483647	-21.47483647	-21.47483647	-21.47483647	-10.483419675	-10.82591633	0.053591009999999994	-0.086962575	-0.021382035	0.008049545	-0.03366473	0.018758595	-0.008632865	0.06745535999999999	0.06566224	0.026244505	0.0092025	0.021626985	0.0362108	0.03868053	0.01301955
0.3999	-21.47483647	-21.47483647	-21.47483647	-21.47483647	-21.47483647	-21.47483647	-10.50298257	-21.47483647	-21.47483647	-10.291453125	-21.47483647	-21.47483647	-21.47483647	-21.47483647	-21.47483647	-11.042992504999999	-21.47483647	-21.47483647	-21.47483647	-21.47483647	-21.47483647	-21.47483647	-21.47483647	-21.47483647	-21.47483647	-21.47483647	-21.47483647	-10.7141675	-21.47483647	-21.47483647	-21.47483647	-21.47483647	-10.01530096	0.401025925	-0.064234995	0.05106782500000001	-0.0013650749999999994	-0.0029970949999999982	0.004602784999999998	0.015334920000000002	-0.006850835000000003	0.050715315	0.011908539999999999	-0.015643455	0.026157485	0.040025905	0.03407951	0.032626514999999995	0.022111665000000003
0.4499	-10.689465935	-21.47483647	-21.47483647	-21.47483647	-21.47483647	-21.47483647	-21.47483647	-21.47483647	-21.47483647	-21.47483647	-21.47483647	-21.47483647	-21.47483647	-21.47483647	-21.47483647	-21.47483647	-21.47483647	-10.424604505	-21.47483647	-21.47483647	-10.46809605	-21.47483647	-21.47483647	-21.47483647	-21.47483647	-21.47483647	-21.47483647	-21.47483647	-21.47483647	-10.821317145	-21.47483647	-21.47483647	-10.84710301	-1.5043983600000002	0.131001795	0.15354647500000002	0.017523535	-0.107920105	0.01819767	-0.024161055	0.022778080000000003	0.034844114999999995	-0.003746059999999999	0.040952805	0.01769862	0.034347775	0.038046965	0.03688765	0.014113355000000001
0.4999	-21.47483647	-21.47483647	-21.47483647	-21.47483647	-21.47483647	-21.47483647	-21.47483647	-21.47483647	-21.47483647	-21.47483647	-21.47483647	-21.47483647	-21.47483647	-21.47483647	-21.47483647	-21.47483647	-21.47483647	-21.47483647	-21.47483647	-21.47483647	-21.47483647	-21.47483647	-21.47483647	-21.47483647	-21.47483647	-21.47483647	-21.47483647	-21.47483647	-21.47483647	-21.47483647	-21.47483647	-21.47483647	-10.62571925	-10.92835502	0.24363665	0.028697824999999996	-0.049422725	-0.05286025	-0.017599049999999998	-0.05271697	-0.045114105	0.04938611	0.015436719999999998	0.026905425	0.042354724999999996	0.009191335	0.03374648	0.012019499999999999	0.030914055000000003
0.5499	-21.47483647	-21.47483647	-21.47483647	-21.47483647	-21.47483647	-21.47483647	-21.47483647	-21.47483647	-21.47483647	-21.47483647	-21.47483647	-21.47483647	-21.47483647	-21.47483647	-21.47483647	-21.47483647	-21.47483647	-21.47483647	-21.47483647	-21.47483647	-21.47483647	-21.47483647	-21.47483647	-21.47483647	-21.47483647	-21.47483647	-21.47483647	-21.47483647	-21.47483647	-21.47483647	-21.47483647	-21.47483647	0.4069531	-10.332067714999999	0.13989542	-0.14333094	-0.01831363	-0.027630469999999997	0.048905985000000006	0.009198730000000002	0.028966295	0.025547395	0.033953965	0.012918315	0.020698090000000002	0.008304235	0.041292289999999995	0.020777530000000002	0.025590485
0.5999	-21.47483647	-21.47483647	-21.47483647	-21.47483647	-21.47483647	-21.47483647	-21.47483647	-21.47483647	-21.47483647	-21.47483647	-21.47483647	-21.47483647	-21.47483647	-21.47483647	-21.47483647	-21.47483647	-21.47483647	-21.47483647	-21.47483647	-21.47483647	-21.47483647	-21.47483647	-21.47483647	-21.47483647	-21.47483647	-21.47483647	-21.47483647	-21.47483647	-21.47483647	-21.47483647	-21.47483647	-21.47483647	0.83606136	-0.0795495	0.050782435	0.013138379999999991	0.065000765	-0.117372375	0.0359709	-0.027797045	-0.009332725	0.01846534	-0.016288425000000002	0.026338255	-0.01106105	0.050839125	0.038966085	0.04392547	0.00489674
0.6499	-21.47483647	-21.47483647	-21.47483647	-21.47483647	-21.47483647	-21.47483647	-21.47483647	-21.47483647	-21.47483647	-21.47483647	-21.47483647	-21.47483647	-21.47483647	-21.47483647	-21.47483647	-21.47483647	-21.47483647	-11.063477965	-21.47483647	-21.47483647	-21.47483647	-21.47483647	-21.47483647	-21.47483647	-9.628808915	-21.47483647	-21.47483647	-10.522390115	-21.47483647	-21.47483647	-21.47483647	-21.47483647	-0.39653386	-0.653763335	0.15171329500000003	-0.03726264000000001	-0.06086941	-0.045962390000000006	0.028880315000000004	-0.077351295	-0.031123335	0.034672275	0.038583935	0.05320252	-0.01558031	0.021334449999999998	0.044954205	0.03810584	0.011638275
0.6999	-21.47483647	-21.47483647	-21.47483647	-21.47483647	-21.47483647	-21.47483647	-21.47483647	-21.47483647	-21.47483647	-21.47483647	-21.47483647	-21.47483647	-21.47483647	-21.47483647	-21.47483647	-21.47483647	-21.47483647	-21.47483647	-21.47483647	-21.47483647	-21.47483647	-21.47483647	-21.47483647	-21.47483647	-21.47483647	-21.47483647	-21.47483647	-21.47483647	-21.47483647	-21.47483647	-21.47483647	-21.47483647	-0.66141087	-10.89527951	-0.08844097999999999	0.10236245499999999	-0.069495995	-0.004334899999999999	0.045605835	-0.01802217	0.00825633	0.01865701	0.026826605	0.013888979999999999	0.022461505	0.043113584999999996	0.02245278	0.02499137	0.022952704999999997
0.7499	-21.47483647	-21.47483647	-21.47483647	-21.47483647	-21.47483647	-21.47483647	-21.47483647	-21.47483647	-21.47483647	-21.47483647	-21.47483647	-21.47483647	-21.47483647	-21.47483647	-21.47483647	-21.47483647	-21.47483647	-21.47483647	-21.47483647	-21.47483647	-21.47483647	-21.47483647	-21.47483647	-21.47483647	-21.47483647	-21.47483647	-21.47483647	-21.47483647	-21.47483647	-21.47483647	-21.47483647	-21.47483647	-10.966850505	-21.47483647	0.069589065	0.071905735	-0.069966915	-0.045103375	-0.020309729999999998	-0.0476514	0.017347605000000002	-0.022193325	0.005478139999999999	0.012407985	0.021528525	0.016807035	0.036265179999999994	0.021715184999999998	0.03336231
0.7999	-21.47483647	-21.47483647	-21.47483647	-21.47483647	-21.47483647	-21.47483647	-21.47483647	-21.47483647	-21.47483647	-21.47483647	-21.47483647	-21.47483647	-21.47483647	-21.47483647	-21.47483647	-21.47483647	-21.47483647	-21.47483647	-21.47483647	-21.47483647	-21.47483647	-21.47483647	-21.47483647	-21.47483647	-21.47483647	-21.47483647	-21.47483647	-21.47483647	-21.47483647	-21.47483647	-21.47483647	-21.47483647	-11.335836115	-0.98205771	0.01543575	-0.02427314	0.025792405000000004	0.05978964500000001	0.00452456	-0.02980905	0.033580195	0.033936495	0.03842044	0.018958885	0.04327836	0.01378635	0.03985647	0.018540295	0.0288617
0.8499	-21.47483647	-21.47483647	-21.47483647	-21.47483647	-21.47483647	-21.47483647	-21.47483647	-21.47483647	-21.47483647	-21.47483647	-21.47483647	-21.47483647	-21.47483647	-21.47483647	-21.47483647	-21.47483647	-21.47483647	-21.47483647	-21.47483647	-21.47483647	-21.47483647	-21.47483647	-21.47483647	-21.47483647	-21.47483647	-21.47483647	-21.47483647	-21.47483647	-21.47483647	-21.47483647	-21.47483647	-21.47483647	-0.332121015	0.12720258	-0.12149518000000001	0.033151035	-0.05043352	0.013455405000000004	0.06767279	0.004647179999999997	-0.03761249	0.0682024	0.005356875	0.05136261	-0.01719596	0.015942645000000002	0.05151504	0.026102254999999998	0.00946943
0.8999	-21.47483647	-21.47483647	-21.47483647	-21.47483647	-21.47483647	-21.47483647	-21.47483647	-21.47483647	-21.47483647	-21.47483647	-21.47483647	-21.47483647	-21.47483647	-21.47483647	-21.47483647	-21.47483647	-21.47483647	-21.47483647	-21.47483647	-21.47483647	-21.47483647	-21.47483647	-21.47483647	-21.47483647	-21.47483647	-21.47483647	-21.47483647	-21.47483647	-21.47483647	-21.47483647	-21.47483647	-21.47483647	0.110605175	1.468707325	-0.012027390000000006	-0.04238656	-0.03373557	-0.08146858	-0.026526325	-0.031015539999999998	0.0402518	0.0013728150000000003	0.029510454999999998	0.02455599	0.00599733	0.020884955	0.027447535	0.039480925	0.016788024999999998
0.9499	-21.47483647	-21.47483647	-21.47483647	-21.47483647	-21.47483647	-21.47483647	-21.47483647	-21.47483647	-21.47483647	-21.47483647	-21.47483647	-21.47483647	-21.47483647	-21.47483647	-21.47483647	-21.47483647	-21.47483647	-21.47483647	-21.47483647	-21.47483647	-21.47483647	-21.47483647	-21.47483647	-21.47483647	-21.47483647	-21.47483647	-21.47483647	-21.47483647	-21.47483647	-21.47483647	-21.47483647	-21.47483647	-21.47483647	0.528347515	0.14551455	-0.036420455	0.0003186100000000039	-0.020853849999999997	0.021142025000000002	-0.013999099999999999	0.017501955000000003	-0.0035983249999999994	0.04092278	0.0003958550000000005	0.046037259999999997	0.010350305	0.036690125	0.024415775	0.035128075
0.9999	-21.47483647	-21.47483647	-21.47483647	-21.47483647	-21.47483647	-21.47483647	-21.47483647	-21.47483647	-21.47483647	-21.47483647	-21.47483647	-21.47483647	-21.47483647	-21.47483647	-21.47483647	-21.47483647	-21.47483647	-21.47483647	-21.47483647	-21.47483647	-21.47483647	-21.47483647	-21.47483647	-21.47483647	-21.47483647	-21.47483647	-21.47483647	-21.47483647	-21.47483647	-21.47483647	-21.47483647	-21.47483647	-11.726304115	-10.36954933	0.05130996	-0.24037253	0.029713935000000004	0.00024026000000000082	-0.022735744999999998	-0.038575719999999994	0.017724015000000003	-0.006972775	0.03096771	0.0017704599999999997	0.042915855	0.01506546	0.02136938	0.011121715	0.0375312
1.0999	-21.47483647	-21.47483647	-21.47483647	-21.47483647	-21.47483647	-21.47483647	-21.47483647	-21.47483647	-21.47483647	-21.47483647	-21.47483647	-21.47483647	-21.47483647	-21.47483647	-21.47483647	-21.47483647	-21.47483647	-21.47483647	-21.47483647	-21.47483647	-21.47483647	-21.47483647	-21.47483647	-21.47483647	-21.47483647	-21.47483647	-21.47483647	-21.47483647	-21.47483647	-21.47483647	-21.47483647	-21.47483647	-21.47483647	-0.27142568	-0.118144655	-0.13446745	0.010974205000000004	0.03401006499999999	0.032655535	-0.028475575	-0.004361725	-0.023716409999999997	0.00281146	0.02482258	0.02375424	0.015442595	0.03231408	0.01766595	0.03996893
1.1999	-21.47483647	-21.47483647	-21.47483647	-21.47483647	-21.47483647	-21.47483647	-21.47483647	-21.47483647	-21.47483647	-21.47483647	-21.47483647	-21.47483647	-21.47483647	-21.47483647	-21.47483647	-21.47483647	-21.47483647	-21.47483647	-21.47483647	-21.47483647	-21.47483647	-21.47483647	-21.47483647	-21.47483647	-21.47483647	-21.47483647	-21.47483647	-21.47483647	-21.47483647	-21.47483647	-21.47483647	-21.47483647	0.77985795	0.564317265	0.042179225	-0.058755995000000005	0.09282461	0.020661545	0.058007815000000004	-0.049063075000000005	0.00863259	-0.0183667	0.00314595	0.03222881	0.059067075	0.00929051	0.02855659	0.027243709999999997	0.042944275
1.2999	-21.47483647	-21.47483647	-21.47483647	-21.47483647	-21.47483647	-21.47483647	-21.47483647	-21.47483647	-21.47483647	-10.912483695	-21.47483647	-21.47483647	-21.47483647	-21.47483647	-21.47483647	-21.47483647	-21.47483647	-10.399415525	-21.47483647	-21.47483647	-21.47483647	-21.47483647	-21.47483647	-21.47483647	-21.47483647	-21.47483647	-21.47483647	-21.47483647	-21.47483647	-21.47483647	-21.47483647	-21.47483647	-10.709035524999999	-0.19087533	0.013778075	0.055415885000000005	0.014909950000000002	-0.006990194999999998	-0.081379275	-0.065451645	-0.00900476	0.00397498	0.03621684	0.016382915	0.019664555	0.041723010000000005	0.02796508	0.01872957	0.024591995
1.3999	-21.47483647	-21.47483647	-21.47483647	-21.47483647	-21.47483647	-21.47483647	-10.68987106	-21.47483647	-21.47483647	-21.47483647	-21.47483647	-9.96014303	-10.32638964	-21.47483647	-21.47483647	-21.47483647	-21.47483647	-21.47483647	-21.47483647	-21.47483647	-21.47483647	-21.47483647	-21.47483647	-21.47483647	-21.47483647	-21.47483647	-21.47483647	-21.47483647	-21.47483647	-21.47483647	-11.079065085	-21.47483647	0.6410628700000001	0.302867655	-0.137737695	-0.09922489000000001	0.047810985	-0.0033396950000000036	0.013809455	0.0051020549999999994	-0.01245584	0.053067505	0.008983624999999999	0.058690385	-0.033381475	0.037744835000000004	0.02860746	0.029065875	0.01356369
1.4999	-11.25888634	-21.47483647	-21.47483647	-21.47483647	-21.47483647	-21.47483647	-21.47483647	-21.47483647	-21.47483647	-21.47483647	-21.47483647	-21.47483647	-11.257248165	-21.47483647	-21.47483647	-21.47483647	-21.47483647	-21.47483647	-21.47483647	-21.47483647	-11.87504369	-21.47483647	-21.47483647	-21.47483647	-21.47483647	-21.47483647	-21.47483647	-21.47483647	-21.47483647	-21.47483647	-21.47483647	-21.47483647	0.421639955	-0.45306286000000007	0.170673915	-0.019381035000000005	0.025041285	-0.11101836	0.06256316	-0.015144755000000003	0.024066999999999998	0.064283675	0.010521025	0.023107215	0.038879315	0.00047463499999999973	0.04170124	0.018173115	0.027720175
1.5999	-21.47483647	-21.47483647	-21.47483647	-21.47483647	-21.47483647	-21.47483647	-21.47483647	-21.47483647	-21.47483647	-21.47483647	-21.47483647	-21.47483647	-21.47483647	-21.47483647	-21.47483647	-21.47483647	-21.47483647	-21.47483647	-21.47483647	-21.47483647	-21.47483647	-21.47483647	-21.47483647	-21.47483647	-21.47483647	-21.47483647	-21.47483647	-21.47483647	-21.47483647	-21.47483647	-21.47483647	-21.47483647	-11.024002055	1.1852310099999999	-0.008335954999999999	0.10503115499999999	-0.012427285000000003	-0.037676025	0.072674715	-0.10723783	0.03907101	0.01556021	0.02903277	0.053858295	0.018416215000000003	0.03790135	0.032416265	0.016662200000000002	0.024001329999999998
1.6999	-21.47483647	-21.47483647	-21.47483647	-21.47483647	-21.47483647	-21.47483647	-21.47483647	-21.47483647	-21.47483647	-21.47483647	-21.47483647	-21.47483647	-21.47483647	-21.47483647	-21.47483647	-21.47483647	-21.47483647	-21.47483647	-21.47483647	-21.47483647	-21.47483647	-21.47483647	-21.47483647	-21.47483647	-21.47483647	-21.47483647	-21.47483647	-21.47483647	-21.47483647	-21.47483647	-21.47483647	-21.47483647	0.44737505	0.28452164	-0.13487944999999998	0.160321355	0.046258995	-0.028136164999999998	0.057343775	-0.06771829	-0.01761795	0.0178445	0.011427755	0.02036916	0.05076235	0.0063672849999999994	0.026830559999999996	0.01788338	0.036829095
1.7999	-21.47483647	-21.47483647	-21.47483647	-21.47483647	-21.47483647	-21.47483647	-21.47483647	-21.47483647	-21.47483647	-21.47483647	-21.47483647	-21.47483647	-21.47483647	-21.47483647	-21.47483647	-21.47483647	-21.47483647	-21.47483647	-21.47483647	-21.47483647	-21.47483647	-21.47483647	-21.47483647	-21.47483647	-21.47483647	-21.47483647	-21.47483647	-21.47483647	-21.47483647	-21.47483647	-21.47483647	-21.47483647	-10.602283465	-0.10880214500000002	0.102951785	0.007098565000000001	-0.01706325	-0.03974792	0.0032265650000000007	-0.006742440000000001	-0.020752155	0.04654386	0.029290295	0.061682144999999994	-0.02668041	0.05403067	0.04972153	0.041232775	0.007831095
1.8999	-21.47483647	-21.47483647	-21.47483647	-21.47483647	-21.47483647	-21.47483647	-21.47483647	-21.47483647	-21.47483647	-21.47483647	-21.47483647	-21.47483647	-21.47483647	-21.47483647	-21.47483647	-21.47483647	-21.47483647	-21.47483647	-21.47483647	-21.47483647	-21.47483647	-21.47483647	-21.47483647	-21.47483647	-21.47483647	-21.47483647	-21.47483647	-21.47483647	-21.47483647	-21.47483647	-21.47483647	-21.47483647	-0.18978720999999998	0.44034971500000003	-0.137238045	0.024614869999999997	-0.10333192999999999	-0.09951123	0.10367273	0.032621965	-0.02459031	0.051189359999999996	0.021899929999999998	0.050946505	0.00872847	0.014823805	0.02590526	0.03991092	0.026896950000000003
1.9999	-21.47483647	-21.47483647	-21.47483647	-21.47483647	-21.47483647	-21.47483647	-21.47483647	-21.47483647	-21.47483647	-21.47483647	-21.47483647	-21.47483647	-21.47483647	-21.47483647	-21.47483647	-21.47483647	-21.47483647	-21.47483647	-21.47483647	-21.47483647	-21.47483647	-21.47483647	-21.47483647	-21.47483647	-21.47483647	-21.47483647	-21.47483647	-21.47483647	-21.47483647	-21.47483647	-21.47483647	-21.47483647	-0.16584995	-0.044540515	0.192242885	-0.03688524	-0.05586055	-0.06869409	0.09825381	-0.09519076	0.055365885000000004	0.009950745	0.000904035000000001	-0.030599645	0.08363367499999999	0.02607149	0.03606791	0.012613565	0.037881365
2.1999	-21.47483647	-21.47483647	-21.47483647	-11.21620983	-21.47483647	-21.47483647	-21.47483647	-21.47483647	-21.47483647	-21.47483647	-21.47483647	-21.47483647	-21.47483647	-21.47483647	-21.47483647	-21.47483647	-21.47483647	-21.47483647	-21.47483647	-21.47483647	-21.47483647	-21.47483647	-21.47483647	-21.47483647	-21.47483647	-21.47483647	-21.47483647	-9.79029435	-21.47483647	-21.47483647	-21.47483647	-21.47483647	-11.056096495	0.14121255	0.156414985	0.03586651	0.011649600000000001	-0.036927285	-0.082414655	-0.02226028	-0.008041745	0.01233257	0.029437895000000002	0.048129595	0.0016138549999999991	0.03183892	0.052195405	0.025585684999999997	0.024682825
2.3999	-21.47483647	-21.47483647	-21.47483647	-21.47483647	-21.47483647	-21.47483647	-21.47483647	-21.47483647	-21.47483647	-10.572055859999999	-21.47483647	-21.47483647	-21.47483647	-21.47483647	-21.47483647	-21.47483647	-21.47483647	-21.47483647	-21.47483647	-21.47483647	-21.47483647	-21.47483647	-21.47483647	-21.47483647	-21.47483647	-21.47483647	-21.47483647	-21.47483647	-21.47483647	-21.47483647	-21.47483647	-21.47483647	-11.28494096	-0.031710520000000006	0.15761222000000003	-0.08985529	-0.05616182	0.14077667	0.05653055	-0.054137695	0.087295485	0.068861425	-0.00200264	-0.006249045	0.045563595	0.04838782	0.02995308	0.015575450000000001	0.033962019999999996
2.5999	-21.47483647	-21.47483647	-21.47483647	-21.47483647	-21.47483647	-21.47483647	-21.47483647	-21.47483647	-21.47483647	-21.47483647	-21.47483647	-21.47483647	-21.47483647	-21.47483647	-21.47483647	-21.47483647	-21.47483647	-21.47483647	-21.47483647	-21.47483647	-21.47483647	-21.47483647	-21.47483647	-21.47483647	-21.47483647	-21.47483647	-21.47483647	-21.47483647	-21.47483647	-21.47483647	-21.47483647	-21.47483647	-10.555656205	-0.944591215	-0.09508170999999999	0.019561274999999996	-0.09071378000000001	-0.10293026	-0.020264405	-0.05158148	0.0007011650000000001	0.0030052950000000016	0.023946639999999998	0.038600075	0.005904865000000002	0.03582362	0.039790389999999995	0.01660443	0.03957703
2.7999	-21.47483647	-21.47483647	-21.47483647	-21.47483647	-21.47483647	-21.47483647	-10.86229582	-21.47483647	-21.47483647	-11.00308618	-21.47483647	-21.47483647	-21.47483647	-21.47483647	-11.93681234	-21.47483647	-10.831428885	-21.47483647	-21.47483647	-21.47483647	-21.47483647	-21.47483647	-21.47483647	-21.47483647	-21.47483647	-11.19942099	-10.868712575	-21.47483647	-21.47483647	-21.47483647	-21.47483647	-21.47483647	-21.47483647	-0.37639022499999997	0.044996005	-0.169664025	-0.023508385	0.07846237	0.058788295000000004	-0.043437995	0.051188330000000004	0.017564120000000003	0.025340155000000003	0.0010617	0.063668365	0.008874690000000001	0.04218329	0.009219185	0.054110675
2.9999	-21.47483647	-21.47483647	-21.47483647	-21.47483647	-21.47483647	-21.47483647	-21.47483647	-21.47483647	-10.797635775	-21.47483647	-21.47483647	-10.426819235	-21.47483647	-21.47483647	-21.47483647	-21.47483647	-10.87218058	-21.47483647	-21.47483647	-21.47483647	-21.47483647	-21.47483647	-21.47483647	-21.47483647	-10.60608971	-21.47483647	-21.47483647	-21.47483647	-21.47483647	-21.47483647	-21.47483647	-21.47483647	0.386360535	0.059867165	-0.10159673	-0.04251397	0.040003275000000005	-0.11927101500000001	0.037713615	0.012636664999999998	0.006745394999999998	-0.00035825500000000003	-0.013068729999999999	0.021914955	-0.02182377	0.023957525	0.030166810000000002	0.033894385	0.021973185
3.1979	-21.47483647	-21.47483647	-21.47483647	-21.47483647	-21.47483647	-21.47483647	-21.47483647	-21.47483647	-21.47483647	-21.47483647	-21.47483647	-21.47483647	-21.47483647	-21.47483647	-21.47483647	-21.47483647	-21.47483647	-21.47483647	-21.47483647	-21.47483647	-21.47483647	-21.47483647	-21.47483647	-21.47483647	-21.47483647	-21.47483647	-21.47483647	-21.47483647	-21.47483647	-21.47483647	-21.47483647	-21.47483647	-0.27017388499999995	-10.446022795	-0.091484815	0.053061125	-0.02952183	-0.021385630000000003	0.02742559	-0.0369233	-0.039117605	0.03565865	-0.01278586	0.039810334999999995	-0.018640665	0.03594767	0.04323105	0.035286795	0.017431960000000003
3.4092	-21.47483647	-21.47483647	-21.47483647	-21.47483647	-21.47483647	-21.47483647	-21.47483647	-21.47483647	-21.47483647	-21.47483647	-21.47483647	-21.47483647	-21.47483647	-21.47483647	-21.47483647	-21.47483647	-21.47483647	-21.47483647	-21.47483647	-21.47483647	-21.47483647	-21.47483647	-21.47483647	-21.47483647	-21.47483647	-21.47483647	-21.47483647	-21.47483647	-21.47483647	-21.47483647	-21.47483647	-21.47483647	0.631917825	-10.276163905	-0.010420745000000002	-0.197156485	-0.010360515	-0.08284785	-0.047596875	-0.049977965	0.06146817	-0.018727294999999998	0.036083575	-0.04172546	0.060238244999999996	0.01383291	0.03522565	0.02405431	0.046264645
3.6346	-21.47483647	-21.47483647	-21.47483647	-21.47483647	-21.47483647	-21.47483647	-21.47483647	-21.47483647	-21.47483647	-21.47483647	-21.47483647	-21.47483647	-21.47483647	-21.47483647	-21.47483647	-21.47483647	-21.47483647	-21.47483647	-21.47483647	-21.47483647	-21.47483647	-21.47483647	-21.47483647	-21.47483647	-21.47483647	-21.47483647	-21.47483647	-21.47483647	-21.47483647	-21.47483647	-21.47483647	-21.47483647	-10.709051105	-11.468423485	-0.09207585	-0.01757499	0.048428574999999995	0.020837879999999996	-0.038077695	-0.045194975	0.03987185	-0.018980215	0.037806305	0.01792753	0.038964595	0.02110614	0.033083945000000003	0.026611424999999998	0.02896452
3.8746	-21.47483647	-21.47483647	-21.47483647	-21.47483647	-21.47483647	-21.47483647	-21.47483647	-21.47483647	-21.47483647	-21.47483647	-21.47483647	-21.47483647	-21.47483647	-21.47483647	-21.47483647	-21.47483647	-21.47483647	-21.47483647	-21.47483647	-21.47483647	-21.47483647	-21.47483647	-21.47483647	-21.47483647	-21.47483647	-21.47483647	-21.47483647	-21.47483647	-21.47483647	-21.47483647	-21.47483647	-21.47483647	-10.56155579	-11.224622665	0.005445124999999995	-0.157802475	0.050411639999999994	0.033477015	0.03106214	-0.060743075	0.058179415	0.003342655	0.002378790000000002	0.038883705000000005	0.059491230000000006	0.020219055	0.037116405	0.014539945	0.057890014999999996
4.1306	-21.47483647	-21.47483647	-21.47483647	-21.47483647	-21.47483647	-21.47483647	-21.47483647	-21.47483647	-21.47483647	-21.47483647	-21.47483647	-21.47483647	-21.47483647	-21.47483647	-21.47483647	-21.47483647	-21.47483647	-21.47483647	-21.47483647	-21.47483647	-21.47483647	-21.47483647	-21.47483647	-21.47483647	-21.47483647	-21.47483647	-21.47483647	-21.47483647	-21.47483647	-21.47483647	-21.47483647	-21.47483647	-0.390643415	1.150000125	-0.269670625	-0.22102962	0.039046605	0.03102657	0.032378435	-0.038510165	-0.02088241	0.03847427	0.02600363	0.03050814	0.01796333	0.0305978	0.04174571	0.041469865	0.020896475
4.4039	-21.47483647	-21.47483647	-21.47483647	-21.47483647	-21.47483647	-21.47483647	-21.47483647	-21.47483647	-21.47483647	-21.47483647	-21.47483647	-21.47483647	-21.47483647	-21.47483647	-21.47483647	-21.47483647	-21.47483647	-21.47483647	-21.47483647	-21.47483647	-21.47483647	-21.47483647	-21.47483647	-21.47483647	-21.47483647	-21.47483647	-21.47483647	-21.47483647	-21.47483647	-21.47483647	-21.47483647	-21.47483647	-10.20616448	-11.38198646	0.16705628	0.008643265000000004	0.075747035	-0.02576351	-0.018348345	0.015547715	-0.006142004999999999	0.06508564	0.054623254999999996	0.06435133	-0.027250505	0.054284195	0.033864455	0.038504515	0.003896635
4.6946	-10.620238945	-21.47483647	-21.47483647	-21.47483647	-21.47483647	-21.47483647	-21.47483647	-21.47483647	-21.47483647	-21.47483647	-21.47483647	-12.058008495	-21.47483647	-21.47483647	-21.47483647	-21.47483647	-21.47483647	-21.47483647	-21.47483647	-21.47483647	-21.47483647	-21.47483647	-21.47483647	-21.47483647	-21.47483647	-21.47483647	-21.47483647	-21.47483647	-21.47483647	-21.47483647	-21.47483647	-21.47483647	-10.471607925	-0.03048985500000001	-0.064805335	-0.152060865	-0.035142255	-0.06907919	0.08475623500000001	-0.044490205	-0.013404785	0.059779349999999995	0.00723332	-0.004994535	-0.004424575	0.019775070000000002	0.02528805	0.030381989999999998	0.021979915000000003
5.0046	-21.47483647	-21.47483647	-21.47483647	-21.47483647	-21.47483647	-21.47483647	-21.47483647	-21.47483647	-21.47483647	-21.47483647	-21.47483647	-21.47483647	-21.47483647	-21.47483647	-21.47483647	-21.47483647	-21.47483647	-21.47483647	-21.47483647	-21.47483647	-21.47483647	-21.47483647	-21.47483647	-10.34199354	-21.47483647	-21.47483647	-21.47483647	-10.58811483	-21.47483647	-21.47483647	-21.47483647	-21.47483647	-10.607498529999999	0.21793542999999999	-0.08223895	-0.07934927	0.035044955	-0.018439760000000003	-0.009425295	-0.030798055	-0.02437544	0.022150755	0.021124275	0.007901945	0.01645061	0.039704245	0.036553920000000004	0.03511126	0.026110155
5.3352	-21.47483647	-21.47483647	-21.47483647	-21.47483647	-21.47483647	-21.47483647	-21.47483647	-21.47483647	-21.47483647	-21.47483647	-21.47483647	-21.47483647	-21.47483647	-21.47483647	-21.47483647	-21.47483647	-21.47483647	-21.47483647	-21.47483647	-21.47483647	-21.47483647	-21.47483647	-21.47483647	-21.47483647	-21.47483647	-21.47483647	-21.47483647	-21.47483647	-21.47483647	-21.47483647	-21.47483647	-21.47483647	-0.526496145	-0.290674435	-0.197127915	0.01951905999999999	0.023671620000000004	0.001512625	0.0037113349999999996	-0.041011145000000006	-0.013080225	0.04105271	0.009548615	0.044214699999999996	0.012033795	0.039826745	0.02160323	0.028233695	0.023039435
5.6879	-21.47483647	-21.47483647	-21.47483647	-21.47483647	-21.47483647	-21.47483647	-21.47483647	-21.47483647	-21.47483647	-21.47483647	-21.47483647	-21.47483647	-21.47483647	-21.47483647	-21.47483647	-21.47483647	-21.47483647	-21.47483647	-21.47483647	-21.47483647	-21.47483647	-21.47483647	-21.47483647	-21.47483647	-21.47483647	-21.47483647	-21.47483647	-21.47483647	-21.47483647	-21.47483647	-21.47483647	-10.779708724999999	-10.88108991	0.09930115500000002	0.09014222499999999	0.02154582	-0.038388285	-0.05320787	0.01352946	-0.010837645	0.033310765	0.010725305000000001	0.011838575	-0.014107144999999998	0.067888125	0.010681119999999999	0.027336385	0.017849435	0.046448225
6.0632	-21.47483647	-21.47483647	-21.47483647	-21.47483647	-21.47483647	-21.47483647	-21.47483647	-21.47483647	-21.47483647	-21.47483647	-21.47483647	-21.47483647	-21.47483647	-21.47483647	-21.47483647	-21.47483647	-10.80240824	-21.47483647	-11.822482525	-21.47483647	-21.47483647	-21.47483647	-21.47483647	-21.47483647	-21.47483647	-21.47483647	-21.47483647	-21.47483647	-21.47483647	-21.47483647	-21.47483647	-21.47483647	-11.09292069	-0.03382327	-0.17379783999999998	0.15755016	0.03592796	-0.018487375000000007	-0.044684339999999996	-0.004470999999999999	-0.039504675	0.02439	0.040925065	0.05384372	-0.01987214	0.06178675	0.036589035	0.044728739999999996	0.00560446
6.4639	-21.47483647	-21.47483647	-21.47483647	-21.47483647	-21.47483647	-21.47483647	-21.47483647	-21.47483647	-21.47483647	-21.47483647	-21.47483647	-21.47483647	-21.47483647	-21.47483647	-21.47483647	-21.47483647	-21.47483647	-21.47483647	-21.47483647	-21.47483647	-21.47483647	-21.47483647	-21.47483647	-21.47483647	-21.47483647	-21.47483647	-21.47483647	-21.47483647	-21.47483647	-21.47483647	-21.47483647	-21.47483647	-0.11361192999999997	0.350109715	-0.027743594999999996	-0.039837410000000004	0.027077575	0.014313305000000002	-0.014759095	0.00602794	-0.0004903599999999987	0.024370775	-0.00299725	0.01131212	0.024375965	0.009370894999999999	0.02593202	0.016636184999999998	0.028885630000000002
6.8912	-21.47483647	-21.47483647	-21.47483647	-21.47483647	-21.47483647	-21.47483647	-21.47483647	-21.47483647	-21.47483647	-21.47483647	-21.47483647	-21.47483647	-21.47483647	-21.47483647	-21.47483647	-21.47483647	-21.47483647	-21.47483647	-21.47483647	-21.47483647	-21.47483647	-21.47483647	-21.47483647	-21.47483647	-21.47483647	-21.47483647	-21.47483647	-21.47483647	-21.47483647	-21.47483647	-21.47483647	-21.47483647	0.09086295500000001	0.18268327499999998	-0.185299345	-0.11882989	-0.11468366999999999	-0.069738485	0.011987555	-0.040877189999999994	-0.006380155	0.033872065	-0.022067484999999998	-0.004644190000000001	0.060334255	0.00690363	0.041957495	0.008494415	0.048329620000000004
7.3459	-21.47483647	-21.47483647	-21.47483647	-21.47483647	-21.47483647	-21.47483647	-21.47483647	-21.47483647	-21.47483647	-21.47483647	-21.47483647	-21.47483647	-21.47483647	-21.47483647	-21.47483647	-21.47483647	-21.47483647	-21.47483647	-21.47483647	-21.47483647	-21.47483647	-11.16423431	-21.47483647	-21.47483647	-21.47483647	-21.47483647	-21.47483647	-21.47483647	-21.47483647	-21.47483647	-21.47483647	-21.47483647	-10.158975719999999	-10.520347345	-0.040001180000000004	-0.221369195	-0.01272193	-0.11498520500000001	0.04703603	-0.076668075	0.028392855	0.017483725	0.026491225	0.036508105	0.004819725	0.029827890000000003	0.02574048	0.038271465000000005	0.014986055
7.8312	-21.47483647	-21.47483647	-21.47483647	-21.47483647	-21.47483647	-21.47483647	-21.47483647	-21.47483647	-21.47483647	-21.47483647	-21.47483647	-21.47483647	-21.47483647	-21.47483647	-21.47483647	-21.47483647	-21.47483647	-21.47483647	-21.47483647	-21.47483647	-21.47483647	-21.47483647	-21.47483647	-21.47483647	-21.47483647	-21.47483647	-21.47483647	-21.47483647	-21.47483647	-21.47483647	-21.47483647	-10.471914975	-0.36952523499999995	0.2069569	0.01720128	-0.045204715	-0.024152999999999997	-0.032774145	0.043423635	-0.031718344999999995	0.006115209999999999	0.040780504999999995	0.010272395	0.01198254	0.03137281	0.040866435	0.036952175000000004	0.036506750000000004	0.012842594999999998
8.3486	-21.47483647	-21.47483647	-21.47483647	-21.47483647	-21.47483647	-21.47483647	-21.47483647	-21.47483647	-21.47483647	-21.47483647	-21.47483647	-21.47483647	-21.47483647	-21.47483647	-21.47483647	-21.47483647	-21.47483647	-21.47483647	-21.47483647	-21.47483647	-21.47483647	-21.47483647	-21.47483647	-21.47483647	-21.47483647	-21.47483647	-21.47483647	-21.47483647	-21.47483647	-21.47483647	-21.47483647	-21.47483647	-10.91442374	-10.67752374	0.104572045	0.0018699450000000013	-0.053976835	-0.12529715	0.04662921	0.03026226	0.015035529999999998	-0.01350694	0.01305516	0.048094000000000005	0.03193854	0.013371555	0.040842475	0.047110294999999996	0.004211355
8.9006	-21.47483647	-21.47483647	-21.47483647	-21.47483647	-21.47483647	-21.47483647	-21.47483647	-21.47483647	-21.47483647	-21.47483647	-21.47483647	-21.47483647	-21.47483647	-21.47483647	-21.47483647	-21.47483647	-21.47483647	-21.47483647	-21.47483647	-21.47483647	-21.47483647	-21.47483647	-21.47483647	-21.47483647	-21.47483647	-21.47483647	-21.47483647	-21.47483647	-21.47483647	-21.47483647	-21.47483647	-21.47483647	-10.29440033	-0.213072935	0.146357155	-0.04529114	0.034502825	0.032591945	0.0712881	-0.023848815	0.005367119999999998	0.00612618	0.035934560000000004	0.02394862	0.018861345	0.0179026	0.037326609999999996	0.038250485	0.03469241
9.4886	-21.47483647	-21.47483647	-21.47483647	-21.47483647	-21.47483647	-21.47483647	-21.47483647	-21.47483647	-21.47483647	-21.47483647	-21.47483647	-21.47483647	-21.47483647	-21.47483647	-21.47483647	-21.47483647	-21.47483647	-21.47483647	-21.47483647	-21.47483647	-21.47483647	-21.47483647	-21.47483647	-21.47483647	-21.47483647	-21.47483647	-21.47483647	-21.47483647	-21.47483647	-21.47483647	-21.47483647	-21.47483647	-0.48841353	-0.127789065	0.06726883	-0.16532655000000002	0.026133265	0.05804824	0.0004124100000000002	-0.017547429999999996	0.052079150000000005	0.06608522	-0.00684804	-0.0004490400000000004	0.041676455	0.008817015	0.035480915	0.031650165	0.034579535
10.1152	-21.47483647	-21.47483647	-21.47483647	-21.47483647	-21.47483647	-21.47483647	-21.47483647	-21.47483647	-21.47483647	-21.47483647	-21.47483647	-21.47483647	-21.47483647	-21.47483647	-21.47483647	-21.47483647	-21.47483647	-21.47483647	-21.47483647	-21.47483647	-21.47483647	-21.47483647	-21.47483647	-21.47483647	-21.47483647	-21.47483647	-21.47483647	-21.47483647	-21.47483647	-21.47483647	-21.47483647	-21.47483647	-10.79032626	0.204778085	0.042663809999999996	-0.041898775	-0.082336885	0.01964848	0.056907114999999994	0.0026286599999999997	-0.00612746	0.05851153	0.041216525	0.03754813	0.0261071	0.042895835	0.028612440000000003	0.01721056	0.025093075
10.7832	-21.47483647	-21.47483647	-21.47483647	-21.47483647	-10.80388582	-21.47483647	-21.47483647	-21.47483647	-21.47483647	-21.47483647	-21.47483647	-21.47483647	-21.47483647	-21.47483647	-21.47483647	-10.719213439999999	-21.47483647	-21.47483647	-21.47483647	-21.47483647	-21.47483647	-21.47483647	-21.47483647	-21.47483647	-21.47483647	-21.47483647	-10.589095235	-21.47483647	-21.47483647	-21.47483647	-21.47483647	-21.47483647	-0.6774912200000001	0.226344015	-0.025702775000000004	0.0281704	-0.04509108999999999	-0.192185615	0.008411164999999998	0.020733325000000004	-0.00705086	-0.00719377	0.02705706	0.01814064	0.036953935	0.0389033	0.03713858	0.024725959999999998	0.043388750000000004
11.4959	-21.47483647	-21.47483647	-21.47483647	-21.47483647	-21.47483647	-21.47483647	-21.47483647	-21.47483647	-21.47483647	-21.47483647	-21.47483647	-21.47483647	-21.47483647	-21.47483647	-21.47483647	-21.47483647	-21.47483647	-21.47483647	-21.47483647	-21.47483647	-21.47483647	-21.47483647	-21.47483647	-21.47483647	-21.47483647	-21.47483647	-21.47483647	-21.47483647	-21.47483647	-21.47483647	-21.47483647	-21.47483647	0.31603973500000004	-0.6076472	-0.047600485	-0.08602004	-0.043375565	-0.013670265000000001	0.029852945000000002	-0.02243231	0.10248106000000001	-0.034620115	0.04459031	0.019419905	0.029794065	0.014900400000000001	0.04289514	0.02906918	0.02858852
12.2552	-21.47483647	-21.47483647	-21.47483647	-21.47483647	-21.47483647	-21.47483647	-21.47483647	-21.47483647	-21.47483647	-21.47483647	-21.47483647	-21.47483647	-21.47483647	-21.47483647	-21.47483647	-21.47483647	-21.47483647	-21.47483647	-21.47483647	-21.47483647	-21.47483647	-21.47483647	-21.47483647	-21.47483647	-21.47483647	-21.47483647	-21.47483647	-21.47483647	-21.47483647	-21.47483647	-21.47483647	-10.79964079	-0.10173802000000001	-10.96291991	-0.064368265	-0.14493679499999998	-0.054992175000000004	0.16073994	0.027200399999999996	0.01891567	-0.05600146	0.019296465	0.023400825	0.037557155	-0.04289205	0.040693309999999996	0.027920325	0.034757175	0.007700594999999999
13.0646	-21.47483647	-10.686652405	-21.47483647	-10.61501178	-11.317746399999999	-21.47483647	-21.47483647	-21.47483647	-21.47483647	-21.47483647	-21.47483647	-10.3521131	-21.47483647	-21.47483647	-21.47483647	-21.47483647	-21.47483647	-21.47483647	-21.47483647	-21.47483647	-21.47483647	-21.47483647	-21.47483647	-11.17777613	-21.47483647	-21.47483647	-21.47483647	-21.47483647	-21.47483647	-21.47483647	-21.47483647	-21.47483647	0.03437886999999999	-11.03171843	0.182257155	-0.16503331	-0.03281586	-0.09901742	0.021461169999999998	-0.006309665	0.018890165	0.014188295	0.031851935	0.02021356	0.0068733200000000005	0.027590395	0.037763845000000004	0.036805315	0.02151082
13.9279	-21.47483647	-21.47483647	-21.47483647	-21.47483647	-21.47483647	-21.47483647	-21.47483647	-21.47483647	-21.47483647	-21.47483647	-21.47483647	-21.47483647	-21.47483647	-21.47483647	-21.47483647	-21.47483647	-21.47483647	-21.47483647	-21.47483647	-21.47483647	-21.47483647	-21.47483647	-21.47483647	-21.47483647	-21.47483647	-21.47483647	-21.47483647	-21.47483647	-21.47483647	-21.47483647	-21.47483647	-21.47483647	0.042349939999999996	-0.33149810500000004	0.0650535	0.03814885	-0.05225308	-0.003736369999999996	-0.0045893800000000005	-0.05231797	-0.01441506	-0.0138872	-0.01570067	-0.0007175549999999999	0.06267724499999999	0.0247549	0.037142075	0.013207960000000001	0.040872125
14.8479	-21.47483647	-21.47483647	-21.47483647	-21.47483647	-21.47483647	-21.47483647	-21.47483647	-21.47483647	-21.47483647	-21.47483647	-21.47483647	-21.47483647	-21.47483647	-21.47483647	-21.47483647	-21.47483647	-10.922286345	-21.47483647	-21.47483647	-21.47483647	-21.47483647	-21.47483647	-21.47483647	-21.47483647	-21.47483647	-21.47483647	-21.47483647	-21.47483647	-21.47483647	-21.47483647	-21.47483647	-21.47483647	-0.25815359	-0.492577535	-0.045194095000000004	-0.061513205	-0.13140153999999998	-0.0034505100000000004	0.009822865000000004	-0.017394115	-0.068918715	0.06114962	0.039201765	0.030256764999999998	-0.06628281	0.024592175	0.04763098	0.050695935	0.0090679
15.8286	-21.47483647	-21.47483647	-21.47483647	-21.47483647	-21.47483647	-21.47483647	-21.47483647	-21.47483647	-21.47483647	-21.47483647	-21.47483647	-21.47483647	-21.47483647	-21.47483647	-21.47483647	-21.47483647	-21.47483647	-21.47483647	-21.47483647	-21.47483647	-21.47483647	-21.47483647	-21.47483647	-21.47483647	-21.47483647	-21.47483647	-21.47483647	-21.47483647	-21.47483647	-21.47483647	-21.47483647	-10.946608645	-21.47483647	0.17682683000000002	-0.13575497	-0.01901212	0.002410675	-0.051961364999999995	0.018951475	-0.022369905000000002	0.022988400000000003	0.104117705	0.024010865	0.02143013	0.017455054999999997	0.030022405000000002	0.0362877	0.021032125000000002	0.02683516
16.8739	-21.47483647	-10.384325565	-21.47483647	-21.47483647	-21.47483647	-21.47483647	-21.47483647	-21.47483647	-21.47483647	-10.363911155	-11.505958975	-21.47483647	-21.47483647	-21.47483647	-21.47483647	-21.47483647	-21.47483647	-21.47483647	-21.47483647	-21.47483647	-21.47483647	-21.47483647	-21.47483647	-21.47483647	-21.47483647	-21.47483647	-21.47483647	-21.47483647	-21.47483647	-21.47483647	-21.47483647	-21.47483647	0.44608922500000003	-0.174060695	0.096789755	0.079216915	0.021092285000000002	-0.022962905000000002	-0.004863675000000001	0.00887017	0.023145029999999997	0.051721735000000005	-0.00049701	0.03668901	-0.00698468	0.045560840000000005	0.031809500000000004	0.049348865	0.016608835000000002
17.9886	-21.47483647	-21.47483647	-21.47483647	-21.47483647	-21.47483647	-21.47483647	-21.47483647	-21.47483647	-21.47483647	-21.47483647	-21.47483647	-21.47483647	-21.47483647	-21.47483647	-21.47483647	-21.47483647	-21.47483647	-21.47483647	-21.47483647	-21.47483647	-21.47483647	-21.47483647	-21.47483647	-21.47483647	-21.47483647	-21.47483647	-21.47483647	-21.47483647	-21.47483647	-21.47483647	-21.47483647	-21.47483647	-21.47483647	-0.079440485	0.24256107	-0.104792035	0.031866435	-0.00609345	-0.005585925	0.010863584999999999	0.00938651	0.007249185000000002	0.01267246	0.039236065	0.05589968	0.03936819	0.03805844	0.022479950000000002	0.026371065
19.1772	-21.47483647	-21.47483647	-21.47483647	-21.47483647	-21.47483647	-21.47483647	-21.47483647	-21.47483647	-21.47483647	-21.47483647	-21.47483647	-21.47483647	-21.47483647	-21.47483647	-21.47483647	-21.47483647	-21.47483647	-21.47483647	-21.47483647	-21.47483647	-21.47483647	-21.47483647	-21.47483647	-21.47483647	-21.47483647	-21.47483647	-21.47483647	-11.008859875	-21.47483647	-21.47483647	-21.47483647	-10.825001345	-0.48891390999999995	-0.709705505	0.04719263500000001	0.043884625000000003	0.03128822	-0.03987584	0.0016653699999999994	-0.06928915000000001	-0.021820285000000002	0.030031145	0.00358048	0.05563042	0.004989445000000002	0.04764378	0.035636345	0.036816175	0.012392395
20.4439	-21.47483647	-21.47483647	-21.47483647	-21.47483647	-21.47483647	-21.47483647	-21.47483647	-21.47483647	-21.47483647	-21.47483647	-21.47483647	-21.47483647	-21.47483647	-21.47483647	-21.47483647	-21.47483647	-21.47483647	-21.47483647	-21.47483647	-21.47483647	-21.47483647	-21.47483647	-21.47483647	-21.47483647	-21.47483647	-21.47483647	-21.47483647	-21.47483647	-21.47483647	-21.47483647	-21.47483647	-11.494226695	-0.16228758999999998	1.049549835	0.23048174000000002	-0.044061079999999996	-0.04134535	-0.0037184350000000026	0.025919239999999996	-0.026356280000000003	0.041809505000000004	-0.015907035	0.033774585	0.008909025000000001	0.06668893000000001	-0.00254477	0.026829285	0.00936747	0.052432005000000004
21.7946	-21.47483647	-21.47483647	-21.47483647	-21.47483647	-21.47483647	-21.47483647	-21.47483647	-21.47483647	-21.47483647	-21.47483647	-21.47483647	-21.47483647	-21.47483647	-21.47483647	-21.47483647	-21.47483647	-21.47483647	-21.47483647	-21.47483647	-21.47483647	-21.47483647	-21.47483647	-21.47483647	-21.47483647	-21.47483647	-21.47483647	-21.47483647	-21.47483647	-21.47483647	-21.47483647	-21.47483647	-21.47483647	-10.52023427	-0.257365085	0.061570145	-0.078082225	-0.03614076	-0.08912627000000001	0.034107904999999994	-0.04994951	0.050036330000000004	0.0028678850000000006	0.045107495	0.01108231	0.0533455	-0.0009478749999999999	0.03280343	0.022079015	0.04516179
23.2346	-21.47483647	-21.47483647	-21.47483647	-21.47483647	-21.47483647	-21.47483647	-21.47483647	-21.47483647	-21.47483647	-21.47483647	-21.47483647	-21.47483647	-21.47483647	-21.47483647	-21.47483647	-21.47483647	-21.47483647	-21.47483647	-21.47483647	-21.47483647	-21.47483647	-21.47483647	-21.47483647	-21.47483647	-21.47483647	-21.47483647	-21.47483647	-21.47483647	-21.47483647	-21.47483647	-21.47483647	-21.47483647	-10.67098845	-10.79864813	-0.070159915	-0.11428872	0.11487521499999999	-0.0236557	0.014728285	-0.063324535	-0.03183723	-0.0043781	0.016144605	0.03347257	0.061887815	0.030491224999999997	0.03210395	0.017819455	0.043170255
24.7692	-21.47483647	-21.47483647	-21.47483647	-21.47483647	-21.47483647	-21.47483647	-21.47483647	-21.47483647	-21.47483647	-21.47483647	-21.47483647	-21.47483647	-21.47483647	-21.47483647	-21.47483647	-21.47483647	-21.47483647	-21.47483647	-21.47483647	-21.47483647	-21.47483647	-21.47483647	-21.47483647	-21.47483647	-21.47483647	-21.47483647	-21.47483647	-21.47483647	-21.47483647	-21.47483647	-21.47483647	-21.47483647	-0.295419835	-10.445195524999999	-0.05764419999999999	0.001801765	-0.0020653550000000014	-0.10222758500000001	-0.03651815	-0.014706770000000001	0.0029773049999999995	-0.013865105	-0.006077545	0.029796029999999998	-0.008198195000000002	0.027680535	0.046651134999999996	0.041158865	0.026448845000000002
26.4052	-21.47483647	-21.47483647	-21.47483647	-21.47483647	-21.47483647	-21.47483647	-21.47483647	-21.47483647	-21.47483647	-21.47483647	-21.47483647	-21.47483647	-21.47483647	-21.47483647	-21.47483647	-21.47483647	-21.47483647	-21.47483647	-21.47483647	-21.47483647	-21.47483647	-21.47483647	-21.47483647	-21.47483647	-21.47483647	-21.47483647	-21.47483647	-21.47483647	-21.47483647	-21.47483647	-21.47483647	-21.47483647	-12.442159355	-0.12013134500000001	0.420028435	-0.068446125	-0.07672446999999999	-0.11864522999999999	-0.05915506500000001	0.015966519999999998	0.021275625	0.003047155	-0.00103266	0.043899525	-0.0007791200000000012	0.015143555	0.03303224	0.03663787	0.010324505000000001
28.1499	-21.47483647	-21.47483647	-21.47483647	-21.47483647	-21.47483647	-21.47483647	-21.47483647	-21.47483647	-21.47483647	-21.47483647	-21.47483647	-21.47483647	-21.47483647	-21.47483647	-21.47483647	-21.47483647	-21.47483647	-21.47483647	-21.47483647	-21.47483647	-21.47483647	-21.47483647	-21.47483647	-21.47483647	-21.47483647	-21.47483647	-21.47483647	-21.47483647	-21.47483647	-21.47483647	-21.47483647	-21.47483647	-0.92519106	0.21738913499999998	0.08803997999999999	-0.09943732000000002	-0.08031492500000001	-0.084437285	-0.021159709999999998	-0.017891405	0.035174795	-0.002323209999999999	0.04274092	0.00952212	0.019949235	0.034549595	0.03523609	0.03445522	0.03215632
30.0092	-21.47483647	-21.47483647	-10.48109269	-21.47483647	-10.885028974999999	-21.47483647	-21.47483647	-21.47483647	-21.47483647	-21.47483647	-21.47483647	-21.47483647	-21.47483647	-21.47483647	-10.33858937	-21.47483647	-21.47483647	-21.47483647	-21.47483647	-21.47483647	-21.47483647	-21.47483647	-10.045668185	-21.47483647	-21.47483647	-21.47483647	-21.47483647	-21.47483647	-21.47483647	-21.47483647	-21.47483647	-21.47483647	-10.449129435	0.01431201499999999	-0.02364719	0.104698535	-0.085162735	-0.064425205	-0.01254703	-0.022883765	0.03441520000000001	0.023226215	0.01923727	-0.002324505	0.046700189999999996	0.01478402	0.0480586	0.034058345	0.033890645
31.9919	-21.47483647	-21.47483647	-21.47483647	-21.47483647	-21.47483647	-21.47483647	-21.47483647	-21.47483647	-21.47483647	-21.47483647	-21.47483647	-21.47483647	-21.47483647	-21.47483647	-21.47483647	-21.47483647	-21.47483647	-21.47483647	-21.47483647	-21.47483647	-21.47483647	-21.47483647	-11.019450875	-21.47483647	-21.47483647	-21.47483647	-21.47483647	-21.47483647	-21.47483647	-21.47483647	-21.47483647	-21.47483647	-11.34928024	-10.611129909999999	-0.104953455	0.046275750000000004	-0.034626040000000004	-0.06437161500000001	0.014177179999999998	0.029730979999999997	-0.00412373	0.017040740000000002	0.002802885	0.031505464999999996	0.0157497	0.02369278	0.040530685	0.03197528	0.03691763
34.1052	-21.47483647	-21.47483647	-21.47483647	-21.47483647	-21.47483647	-21.47483647	-21.47483647	-21.47483647	-21.47483647	-21.47483647	-21.47483647	-21.47483647	-21.47483647	-21.47483647	-21.47483647	-21.47483647	-21.47483647	-21.47483647	-21.47483647	-21.47483647	-21.47483647	-21.47483647	-21.47483647	-21.47483647	-21.47483647	-21.47483647	-21.47483647	-21.47483647	-21.47483647	-21.47483647	-21.47483647	-21.47483647	-10.58330618	0.34272595	0.160131535	-0.15260863	-0.008087710000000001	-0.039547695	0.09695314	0.01235169	-0.066234165	0.060935460000000004	0.003576195	0.03865438	-0.041762560000000004	0.014546475	0.04806389	0.04942212	0.0006555599999999995
36.3579	-21.47483647	-21.47483647	-21.47483647	-21.47483647	-21.47483647	-21.47483647	-21.47483647	-21.47483647	-21.47483647	-21.47483647	-21.47483647	-21.47483647	-21.47483647	-21.47483647	-21.47483647	-21.47483647	-21.47483647	-21.47483647	-21.47483647	-21.47483647	-21.47483647	-21.47483647	-21.47483647	-21.47483647	-21.47483647	-21.47483647	-21.47483647	-21.47483647	-21.47483647	-21.47483647	-21.47483647	-21.47483647	0.05626304500000001	0.660654025	-0.073052355	0.09955249999999999	0.07056374	-0.08797658	-0.031059439999999997	-0.038603445	-0.02909472	0.035205135	0.004723255	0.011117745000000002	-0.0008006050000000011	0.03485201	0.0437476	0.04787213	0.00755674
38.7599	-21.47483647	-21.47483647	-21.47483647	-21.47483647	-21.47483647	-21.47483647	-21.47483647	-21.47483647	-21.47483647	-21.47483647	-21.47483647	-21.47483647	-21.47483647	-21.47483647	-21.47483647	-21.47483647	-21.47483647	-21.47483647	-21.47483647	-21.47483647	-21.47483647	-21.47483647	-21.47483647	-21.47483647	-21.47483647	-21.47483647	-21.47483647	-21.47483647	-21.47483647	-21.47483647	-21.47483647	-21.47483647	-10.82509815	-0.7168864149999999	-0.016949594999999998	0.133210865	-0.15228866000000002	0.027639649999999998	0.024284285000000003	0.02518002	-0.02307104	0.03812201	-0.0230578	0.040756075	0.016158505	0.018808870000000002	0.036906265	0.04419017	0.01343797
41.3206	-21.47483647	-21.47483647	-21.47483647	-21.47483647	-21.47483647	-21.47483647	-21.47483647	-21.47483647	-21.47483647	-21.47483647	-21.47483647	-21.47483647	-21.47483647	-21.47483647	-21.47483647	-10.781662429999999	-21.47483647	-21.47483647	-21.47483647	-21.47483647	-21.47483647	-21.47483647	-21.47483647	-21.47483647	-21.47483647	-21.47483647	-21.47483647	-21.47483647	-21.47483647	-21.47483647	-21.47483647	-21.47483647	-11.009771494999999	0.274357015	0.10872612499999999	-0.109858365	-0.05086446	-0.043017440000000004	-0.052307135	-0.05668295	0.029390075	0.054609595	0.0031055199999999996	0.039110455	0.011693465	0.03700861	0.03254342	0.02678738	0.023203244999999997
44.0499	-21.47483647	-21.47483647	-21.47483647	-21.47483647	-21.47483647	-21.47483647	-21.47483647	-21.47483647	-21.47483647	-21.47483647	-21.47483647	-21.47483647	-21.47483647	-21.47483647	-21.47483647	-21.47483647	-21.47483647	-21.47483647	-21.47483647	-21.47483647	-21.47483647	-21.47483647	-21.47483647	-21.47483647	-21.47483647	-21.47483647	-21.47483647	-21.47483647	-21.47483647	-21.47483647	-21.47483647	-21.47483647	0.17251240999999995	0.34551477499999994	0.188828425	0.083210335	-0.12671783	0.06568613	-0.006424414999999999	0.00597982	0.056673055	0.035027630000000004	0.0038555200000000003	0.030425355	0.02058832	0.037343404999999996	0.032044925	0.029729690000000003	0.038965745
46.9599	-21.47483647	-21.47483647	-21.47483647	-21.47483647	-21.47483647	-21.47483647	-21.47483647	-21.47483647	-21.47483647	-21.47483647	-21.47483647	-21.47483647	-21.47483647	-21.47483647	-21.47483647	-21.47483647	-21.47483647	-21.47483647	-21.47483647	-21.47483647	-21.47483647	-21.47483647	-21.47483647	-21.47483647	-21.47483647	-21.47483647	-21.47483647	-21.47483647	-21.47483647	-21.47483647	-21.47483647	-21.47483647	-11.542927385	-0.241330055	0.15038610500000002	-0.030117909999999998	-0.030732574999999998	0.063516445	0.03330374	-0.039308085	0.02665972	0.05409467	0.012328305	0.023819145	0.0145129	0.03274249	0.04565074	0.039544115	0.024234344999999997
50.0619	-21.47483647	-21.47483647	-21.47483647	-21.47483647	-21.47483647	-21.47483647	-21.47483647	-21.47483647	-21.47483647	-21.47483647	-21.47483647	-21.47483647	-21.47483647	-21.47483647	-21.47483647	-21.47483647	-21.47483647	-21.47483647	-21.47483647	-21.47483647	-21.47483647	-21.47483647	-21.47483647	-21.47483647	-21.47483647	-21.47483647	-21.47483647	-21.47483647	-21.47483647	-21.47483647	-21.47483647	-21.47483647	-21.47483647	-0.10371250500000001	0.09182463	-0.082494525	0.0018104449999999939	0.07271111	-0.0285192	-0.0211901	0.023531854999999997	0.034975635	0.04075815	0.028562375	0.019094464999999998	0.01971594	0.03711807	0.033448955	0.01091845
53.3692	-21.47483647	-21.47483647	-21.47483647	-21.47483647	-21.47483647	-21.47483647	-21.47483647	-21.47483647	-21.47483647	-21.47483647	-21.47483647	-21.47483647	-21.47483647	-21.47483647	-21.47483647	-21.47483647	-21.47483647	-21.47483647	-21.47483647	-21.47483647	-21.47483647	-21.47483647	-21.47483647	-21.47483647	-21.47483647	-21.47483647	-21.47483647	-21.47483647	-21.47483647	-21.47483647	-21.47483647	-21.47483647	-10.621128875	-10.622284109999999	0.075896285	0.034037535	-0.022872235	-0.0059155349999999995	0.034779995	-0.080739765	-0.005190225	0.02486319	-0.00141347	0.059007365000000006	-0.006046655	0.053267925	0.03850734	0.026605524999999998	0.007347585
56.8946	-21.47483647	-21.47483647	-21.47483647	-21.47483647	-21.47483647	-21.47483647	-21.47483647	-21.47483647	-21.47483647	-21.47483647	-21.47483647	-21.47483647	-21.47483647	-21.47483647	-21.47483647	-21.47483647	-21.47483647	-21.47483647	-21.47483647	-21.47483647	-21.47483647	-21.47483647	-21.47483647	-21.47483647	-21.47483647	-21.47483647	-21.47483647	-21.47483647	-21.47483647	-21.47483647	-21.47483647	-21.47483647	0.180903245	-0.35832709500000004	-0.153697425	0.039487655	0.07007261	0.05739282	0.07249952000000001	0.014771105000000001	0.07225224999999999	-0.014476745	0.028244815	0.01433339	0.048497275	0.028866425	0.03344942	0.026706495000000004	0.046861485
60.6532	-21.47483647	-21.47483647	-21.47483647	-21.47483647	-21.47483647	-21.47483647	-21.47483647	-21.47483647	-21.47483647	-21.47483647	-21.47483647	-21.47483647	-21.47483647	-21.47483647	-21.47483647	-21.47483647	-21.47483647	-21.47483647	-21.47483647	-21.47483647	-21.47483647	-21.47483647	-21.47483647	-21.47483647	-21.47483647	-21.47483647	-21.47483647	-21.47483647	-21.47483647	-21.47483647	-21.47483647	-21.47483647	-10.56450981	-0.4047163	0.03598295	-0.050532560000000004	0.02373944	0.009125155000000003	0.008126435000000001	-0.054063114999999995	0.05312756	0.000745454999999999	0.021670170000000002	0.01363607	0.07323996	0.025464335	0.037975880000000004	0.00757447	0.04270361
64.6599	-21.47483647	-21.47483647	-21.47483647	-21.47483647	-21.47483647	-21.47483647	-21.47483647	-21.47483647	-21.47483647	-21.47483647	-21.47483647	-21.47483647	-21.47483647	-21.47483647	-21.47483647	-21.47483647	-21.47483647	-21.47483647	-21.47483647	-21.47483647	-21.47483647	-21.47483647	-21.47483647	-21.47483647	-21.47483647	-21.47483647	-21.47483647	-21.47483647	-21.47483647	-21.47483647	-21.47483647	-21.47483647	0.581233375	0.046249865	0.017410609999999993	-0.071709195	-0.032588005	-0.06485719	-0.01347736	-0.006088374999999997	0.02033131	0.01855742	0.03243435	-0.018250150000000003	0.063434775	0.029099615	0.036781925	0.023164415	0.051220285000000004
68.9312	-21.47483647	-21.47483647	-21.47483647	-21.47483647	-21.47483647	-21.47483647	-21.47483647	-21.47483647	-21.47483647	-21.47483647	-21.47483647	-21.47483647	-21.47483647	-21.47483647	-21.47483647	-21.47483647	-21.47483647	-21.47483647	-21.47483647	-21.47483647	-21.47483647	-21.47483647	-21.47483647	-21.47483647	-21.47483647	-21.47483647	-21.47483647	-21.47483647	-21.47483647	-21.47483647	-21.47483647	-21.47483647	-0.1480288	0.028574920000000004	0.10271214499999999	-0.025504709999999993	0.07031174500000001	-0.00287599	-0.0037549	-0.06063839	-0.0032197950000000045	0.02982361	0.032523105	-0.01647747	0.031112980000000002	0.042553850000000004	0.04139325	0.018870635	0.04257134
73.4846	-9.950871825	-21.47483647	-21.47483647	-21.47483647	-10.506561695	-21.47483647	-21.47483647	-21.47483647	-21.47483647	-21.47483647	-21.47483647	-21.47483647	-21.47483647	-21.47483647	-21.47483647	-21.47483647	-21.47483647	-21.47483647	-21.47483647	-21.47483647	-21.47483647	-21.47483647	-21.47483647	-21.47483647	-21.47483647	-21.47483647	-21.47483647	-21.47483647	-21.47483647	-21.47483647	-21.47483647	-21.47483647	-10.27322584	-0.25149529	-0.043175795	-0.10665207500000001	-0.041700205	-0.065588015	0.0076340300000000035	-0.03302071	-0.013381995	-0.00485113	0.013006040000000002	0.045482455	0.06273617	0.03454373	0.026251234999999998	0.017679935	0.048351295
78.3392	-21.47483647	-21.47483647	-21.47483647	-21.47483647	-21.47483647	-21.47483647	-21.47483647	-21.47483647	-21.47483647	-21.47483647	-21.47483647	-21.47483647	-21.47483647	-21.47483647	-21.47483647	-21.47483647	-21.47483647	-21.47483647	-21.47483647	-21.47483647	-21.47483647	-21.47483647	-21.47483647	-21.47483647	-21.47483647	-21.47483647	-21.47483647	-21.47483647	-21.47483647	-21.47483647	-21.47483647	-11.51500261	-0.08805511	0.779706835	-0.041350125	-0.035731325	0.09807987	-0.07021593	0.069801265	-0.06488817499999999	-0.017817885	0.036255220000000005	0.009652375000000001	0.035771315	0.005384385	0.047387445	0.038754975	0.022288405	0.019369735
83.5139	-21.47483647	-21.47483647	-21.47483647	-21.47483647	-21.47483647	-21.47483647	-21.47483647	-21.47483647	-21.47483647	-21.47483647	-21.47483647	-21.47483647	-21.47483647	-21.47483647	-21.47483647	-21.47483647	-21.47483647	-21.47483647	-21.47483647	-21.47483647	-21.47483647	-21.47483647	-21.47483647	-21.47483647	-21.47483647	-21.47483647	-21.47483647	-21.47483647	-21.47483647	-21.47483647	-21.47483647	-21.47483647	-11.621937395	-0.18330183	-0.10394203999999999	0.03574361000000001	-0.043918765	0.017461479999999998	-0.01468007	0.005639419999999999	-0.0013591950000000005	0.09585769	0.042197685	0.037475885	-0.0004937500000000011	0.022402405	0.045458195	0.045720155	0.018574715
89.0312	-21.47483647	-21.47483647	-21.47483647	-21.47483647	-21.47483647	-21.47483647	-21.47483647	-21.47483647	-21.47483647	-21.47483647	-21.47483647	-21.47483647	-21.47483647	-21.47483647	-21.47483647	-21.47483647	-21.47483647	-21.47483647	-21.47483647	-21.47483647	-21.47483647	-21.47483647	-21.47483647	-21.47483647	-21.47483647	-21.47483647	-21.47483647	-21.47483647	-21.47483647	-21.47483647	-21.47483647	-21.47483647	-10.984086395	-0.584274855	0.04652478	0.005472450000000004	-0.0003419950000000012	-0.009604099999999999	0.0038352850000000008	-0.01480697	-0.001916809999999998	0.06048608	0.02408052	0.046147684999999994	-0.01980117	0.03006992	0.04313772	0.042935390000000004	0.018444525
94.9126	-21.47483647	-21.47483647	-21.47483647	-21.47483647	-21.47483647	-21.47483647	-21.47483647	-21.47483647	-21.47483647	-21.47483647	-21.47483647	-21.47483647	-21.47483647	-21.47483647	-21.47483647	-21.47483647	-21.47483647	-21.47483647	-21.47483647	-21.47483647	-21.47483647	-21.47483647	-21.47483647	-21.47483647	-21.47483647	-21.47483647	-21.47483647	-21.47483647	-21.47483647	-21.47483647	-21.47483647	-21.47483647	-11.215587825	0.12604777	0.38887762000000003	-0.34151361	0.06658954	-0.018627885000000004	-0.004762745000000002	-0.003356185000000001	-0.011166670000000002	0.006093775	0.03383957	0.041332275	0.01857424	0.0223316	0.04281548	0.041060734999999994	0.019401404999999997
101.1826	-21.47483647	-21.47483647	-21.47483647	-21.47483647	-21.47483647	-21.47483647	-21.47483647	-21.47483647	-21.47483647	-21.47483647	-21.47483647	-21.47483647	-21.47483647	-21.47483647	-21.47483647	-21.47483647	-21.47483647	-21.47483647	-21.47483647	-21.47483647	-21.47483647	-21.47483647	-21.47483647	-21.47483647	-21.47483647	-21.47483647	-21.47483647	-21.47483647	-21.47483647	-21.47483647	-21.47483647	-10.76442846	-10.9927662	-10.97089636	-0.005884675000000001	-0.13501295	-0.06797293	0.021701555	0.06760111	-0.077545925	0.009525994999999999	0.037934419999999996	0.036605330000000005	-0.001879215	0.04704756	0.007708205000000003	0.027316345	0.03027096	0.050921394999999994
107.8666	-21.47483647	-21.47483647	-21.47483647	-21.47483647	-21.47483647	-21.47483647	-21.47483647	-21.47483647	-21.47483647	-21.47483647	-21.47483647	-21.47483647	-21.47483647	-21.47483647	-21.47483647	-21.47483647	-21.47483647	-21.47483647	-21.47483647	-21.47483647	-21.47483647	-21.47483647	-21.47483647	-21.47483647	-21.47483647	-21.47483647	-21.47483647	-21.47483647	-21.47483647	-21.47483647	-21.47483647	-21.47483647	-11.184947105	0.050146315	0.052044625	0.07431425	-0.025677214999999996	-0.09946888000000001	0.002072255000000002	-0.042879705000000004	0.061053424999999995	0.00802687	0.03962206	-0.010815829999999999	0.06406593	0.01864269	0.04335038	0.028474855	0.051399904999999996
114.9919	-21.47483647	-21.47483647	-21.47483647	-21.47483647	-21.47483647	-21.47483647	-21.47483647	-21.47483647	-21.47483647	-21.47483647	-21.47483647	-21.47483647	-21.47483647	-21.47483647	-21.47483647	-21.47483647	-21.47483647	-21.47483647	-21.47483647	-21.47483647	-21.47483647	-21.47483647	-21.47483647	-21.47483647	-21.47483647	-21.47483647	-21.47483647	-21.47483647	-21.47483647	-21.47483647	-21.47483647	-21.47483647	-10.691311835	-0.08264558500000001	0.109205765	0.044746869999999994	-0.017420845	-0.006226765	0.015321769999999998	-0.006647630000000002	-0.02862911	0.043273525	0.012340664999999999	0.01469325	0.004921895	0.048877565	0.04718551	0.036729250000000005	0.020356775
122.5886	-21.47483647	-21.47483647	-21.47483647	-21.47483647	-21.47483647	-21.47483647	-21.47483647	-21.47483647	-21.47483647	-21.47483647	-21.47483647	-21.47483647	-21.47483647	-21.47483647	-21.47483647	-21.47483647	-21.47483647	-21.47483647	-21.47483647	-21.47483647	-21.47483647	-21.47483647	-21.47483647	-21.47483647	-21.47483647	-21.47483647	-21.47483647	-21.47483647	-21.47483647	-21.47483647	-21.47483647	-21.47483647	-0.588679425	-0.10907333500000005	-0.099078935	-0.290856435	-0.022800044999999998	0.018637525000000002	0.030368915	-0.058967845	0.01773968	0.0651557	0.014533164999999999	0.043359005	0.060004985	0.02118288	0.034596525	0.01670871	0.030797495
130.6866	-21.47483647	-21.47483647	-21.47483647	-21.47483647	-21.47483647	-21.47483647	-21.47483647	-21.47483647	-21.47483647	-21.47483647	-21.47483647	-21.47483647	-21.47483647	-21.47483647	-21.47483647	-21.47483647	-21.47483647	-21.47483647	-21.47483647	-21.47483647	-21.47483647	-21.47483647	-21.47483647	-21.47483647	-21.47483647	-21.47483647	-21.47483647	-21.47483647	-21.47483647	-21.47483647	-21.47483647	-21.47483647	-10.297456265	-10.350101985	0.10465906500000001	0.121468655	-0.011641289999999999	-0.026578605000000005	-0.024761485	-0.000758765	0.01336011	0.034975599999999996	0.008590055	0.026041230000000002	0.021073539999999998	0.032644385	0.027536545000000003	0.026174055	0.035607775
139.3192	-21.47483647	-21.47483647	-21.47483647	-21.47483647	-21.47483647	-21.47483647	-21.47483647	-21.47483647	-21.47483647	-21.47483647	-21.47483647	-21.47483647	-21.47483647	-21.47483647	-21.47483647	-21.47483647	-21.47483647	-21.47483647	-21.47483647	-21.47483647	-21.47483647	-21.47483647	-21.47483647	-21.47483647	-21.47483647	-21.47483647	-21.47483647	-21.47483647	-21.47483647	-21.47483647	-21.47483647	-21.47483647	-21.47483647	-0.401664515	0.0023061549999999903	0.03562654	-0.01140391	-0.055228225	0.013141444999999998	-0.012089705000000001	-0.049659875	0.041102429999999995	0.061551245000000004	0.032228075	-0.011662740000000001	0.040454804999999996	0.029451190000000002	0.02913617	0.01687518
148.5232	-21.47483647	-21.47483647	-21.47483647	-21.47483647	-21.47483647	-21.47483647	-21.47483647	-21.47483647	-21.47483647	-21.47483647	-21.47483647	-21.47483647	-21.47483647	-21.47483647	-21.47483647	-21.47483647	-21.47483647	-21.47483647	-21.47483647	-21.47483647	-21.47483647	-21.47483647	-21.47483647	-21.47483647	-21.47483647	-21.47483647	-21.47483647	-21.47483647	-21.47483647	-21.47483647	-21.47483647	-21.47483647	-0.1338189	0.37179152499999996	-0.12609968	-0.07040023499999999	-0.02500972	0.0068962550000000004	0.02427673	-0.065756285	-0.027325215	0.04285695	-0.018974095	0.050269175	-0.01776659	0.037364635	0.037712075	0.04248271	0.010745035
158.3346	-21.47483647	-21.47483647	-21.47483647	-21.47483647	-21.47483647	-21.47483647	-21.47483647	-21.47483647	-21.47483647	-21.47483647	-21.47483647	-21.47483647	-21.47483647	-21.47483647	-21.47483647	-21.47483647	-21.47483647	-21.47483647	-21.47483647	-21.47483647	-21.47483647	-21.47483647	-21.47483647	-21.47483647	-21.47483647	-21.47483647	-21.47483647	-21.47483647	-21.47483647	-21.47483647	-21.47483647	-21.47483647	-0.41689006000000006	-0.16682276499999998	0.05472576	0.07052025499999999	0.035292425	-0.126338485	-0.039276065	-0.041154800000000005	-0.018742525	0.0304877	0.011428605000000001	0.041180505	0.009518755	0.023948274999999998	0.045526880000000006	0.033990955	0.035636385
168.7939	-21.47483647	-21.47483647	-21.47483647	-21.47483647	-10.95741996	-21.47483647	-21.47483647	-21.47483647	-21.47483647	-21.47483647	-10.794720715	-21.47483647	-9.926125825	-21.47483647	-21.47483647	-10.50518082	-10.899338855	-21.47483647	-21.47483647	-10.23524493	-21.47483647	-21.47483647	-21.47483647	-10.389906615	-21.47483647	-21.47483647	-21.47483647	-21.47483647	-21.47483647	-21.47483647	-21.47483647	-21.47483647	-21.47483647	0.30522852	-0.15099776	-0.16596081000000001	-0.01268406	-0.058294665	0.0308545	-0.025782195	0.03059021	0.03989518	0.01422164	-0.0017432999999999997	0.06257164	0.016475765000000003	0.03469213	0.021201684999999998	0.047038195000000005
179.9446	-21.47483647	-21.47483647	-21.47483647	-21.47483647	-21.47483647	-21.47483647	-21.47483647	-10.703019939999999	-21.47483647	-21.47483647	-21.47483647	-10.477768274999999	-21.47483647	-21.47483647	-21.47483647	-21.47483647	-21.47483647	-21.47483647	-21.47483647	-11.110114335	-21.47483647	-21.47483647	-21.47483647	-21.47483647	-9.978868185	-21.47483647	-21.47483647	-21.47483647	-21.47483647	-21.47483647	-21.47483647	-21.47483647	-10.647329005	-0.020044735000000008	0.09910852	0.174373715	0.03334334	0.01611314	0.051696044999999996	-0.043728075000000005	0.0010844049999999999	0.015277085000000001	0.010256865	-0.0015052299999999998	0.00536943	0.026824374999999998	0.03608721	0.03299526	0.029922905
191.8312	-21.47483647	-21.47483647	-21.47483647	-21.47483647	-21.47483647	-21.47483647	-21.47483647	-21.47483647	-21.47483647	-21.47483647	-21.47483647	-21.47483647	-21.47483647	-21.47483647	-21.47483647	-21.47483647	-21.47483647	-21.47483647	-21.47483647	-21.47483647	-21.47483647	-21.47483647	-21.47483647	-21.47483647	-21.47483647	-21.47483647	-21.47483647	-21.47483647	-21.47483647	-21.47483647	-21.47483647	-21.47483647	-11.298304915	-10.697427355	0.10858732499999998	0.101641445	-0.01480823	-0.025714965	0.011389800000000002	-0.014146609999999997	0.044486639999999994	0.060888979999999995	0.03906667	0.010953055	0.009450990000000001	0.034104175	0.037102265	0.04518245	0.034063295
204.5039	-21.47483647	-21.47483647	-21.47483647	-21.47483647	-21.47483647	-21.47483647	-21.47483647	-21.47483647	-21.47483647	-21.47483647	-21.47483647	-21.47483647	-21.47483647	-21.47483647	-21.47483647	-21.47483647	-21.47483647	-21.47483647	-21.47483647	-21.47483647	-21.47483647	-21.47483647	-21.47483647	-21.47483647	-21.47483647	-21.47483647	-21.47483647	-21.47483647	-21.47483647	-21.47483647	-21.47483647	-21.47483647	-10.516583975	0.330439855	0.16929282	-0.055392215	-0.06340616	-0.073538345	-0.025041105	-0.0011697849999999996	0.00318282	0.052360964999999995	0.01583409	0.041284315	0.017658155000000002	0.041349845	0.042331055	0.025102344999999998	0.032788915
218.0132	-21.47483647	-21.47483647	-21.47483647	-21.47483647	-21.47483647	-21.47483647	-21.47483647	-21.47483647	-21.47483647	-21.47483647	-21.47483647	-21.47483647	-21.47483647	-21.47483647	-21.47483647	-21.47483647	-21.47483647	-21.47483647	-21.47483647	-21.47483647	-21.47483647	-21.47483647	-21.47483647	-21.47483647	-21.47483647	-21.47483647	-21.47483647	-21.47483647	-21.47483647	-21.47483647	-21.47483647	-11.479783415	-11.69940871	0.61764375	-0.036482555	-0.005179724999999996	0.05126403	0.03259625	-0.0063391900000000015	0.016043005	0.004287880000000001	0.045302615000000004	0.043665275	0.054758985	0.033622195	0.022482215	0.041834825000000006	0.021254910000000002	0.03845736
232.4152	-21.47483647	-21.47483647	-21.47483647	-21.47483647	-21.47483647	-21.47483647	-21.47483647	-21.47483647	-21.47483647	-21.47483647	-21.47483647	-21.47483647	-21.47483647	-21.47483647	-21.47483647	-21.47483647	-21.47483647	-21.47483647	-21.47483647	-21.47483647	-21.47483647	-21.47483647	-21.47483647	-21.47483647	-21.47483647	-21.47483647	-21.47483647	-21.47483647	-21.47483647	-21.47483647	-21.47483647	-21.47483647	-10.45823285	0.37426995	0.0639258	0.03560453499999999	-0.01625002	0.015223724999999999	-0.03369208	-0.011105110000000001	0.046231035000000004	0.041719725	0.02409929	-0.022270695	0.037613339999999995	0.02971369	0.030503864999999998	0.013720865	0.040291785
247.7679	-21.47483647	-21.47483647	-21.47483647	-21.47483647	-21.47483647	-21.47483647	-21.47483647	-21.47483647	-21.47483647	-21.47483647	-21.47483647	-21.47483647	-21.47483647	-21.47483647	-21.47483647	-21.47483647	-21.47483647	-21.47483647	-21.47483647	-21.47483647	-21.47483647	-21.47483647	-21.47483647	-21.47483647	-21.47483647	-21.47483647	-21.47483647	-21.47483647	-21.47483647	-21.47483647	-21.47483647	-21.47483647	-0.428990365	-0.620607425	0.0002636150000000087	-0.16816599000000002	-0.070855475	0.0693849	0.00775733	-0.07677504	0.035746005	0.04498128	-0.0015855049999999992	-0.007099620000000001	0.029994975	0.011140705	0.03876774	0.020070485	0.04221047
264.1359	-21.47483647	-21.47483647	-21.47483647	-21.47483647	-21.47483647	-21.47483647	-21.47483647	-21.47483647	-21.47483647	-21.47483647	-21.47483647	-21.47483647	-21.47483647	-21.47483647	-21.47483647	-21.47483647	-21.47483647	-21.47483647	-21.47483647	-21.47483647	-21.47483647	-21.47483647	-21.47483647	-21.47483647	-21.47483647	-21.47483647	-21.47483647	-21.47483647	-21.47483647	-21.47483647	-21.47483647	-21.47483647	-10.51886995	0.22231311	0.069071775	-0.038206335	-0.057233650000000004	-0.006443714999999989	0.004419339999999997	-0.024629075	-0.05111838	0.09086939999999999	0.00774279	0.014232935	0.010408459999999998	0.03812456	0.032407185	0.045133780000000005	0.02199953
281.5846	-21.47483647	-21.47483647	-21.47483647	-21.47483647	-21.47483647	-21.47483647	-21.47483647	-21.47483647	-21.47483647	-21.47483647	-21.47483647	-21.47483647	-21.47483647	-21.47483647	-21.47483647	-21.47483647	-21.47483647	-21.47483647	-21.47483647	-21.47483647	-21.47483647	-21.47483647	-21.47483647	-21.47483647	-21.47483647	-21.47483647	-21.47483647	-21.47483647	-21.47483647	-21.47483647	-21.47483647	-21.47483647	-10.86107726	-0.17864602499999999	0.06456365	-0.06273278	-0.029496154999999996	-0.06088169	0.024369125	-0.035017865	0.075733945	0.012090055	0.005484955	-0.013985365000000001	0.023130554999999997	0.01672166	0.033608945	0.025804725	0.05736945
300.1859	-21.47483647	-21.47483647	-21.47483647	-21.47483647	-21.47483647	-21.47483647	-21.47483647	-21.47483647	-21.47483647	-21.47483647	-21.47483647	-21.47483647	-21.47483647	-21.47483647	-21.47483647	-21.47483647	-21.47483647	-21.47483647	-21.47483647	-21.47483647	-21.47483647	-21.47483647	-21.47483647	-21.47483647	-21.47483647	-21.47483647	-21.47483647	-21.47483647	-21.47483647	-21.47483647	-21.47483647	-21.47483647	-10.799036445	-0.320827965	0.03383347	0.017565955	-0.04427433	-0.041955935	0.0503879	-0.04262992	0.07262651499999999	-0.004955929999999999	0.02734415	0.064023215	0.0072980699999999985	0.01397514	0.041451299999999996	0.024051330000000003	0.042878655
320.0159	-21.47483647	-21.47483647	-21.47483647	-21.47483647	-21.47483647	-21.47483647	-21.47483647	-21.47483647	-21.47483647	-21.47483647	-21.47483647	-21.47483647	-21.47483647	-21.47483647	-21.47483647	-21.47483647	-21.47483647	-21.47483647	-21.47483647	-21.47483647	-21.47483647	-21.47483647	-21.47483647	-21.47483647	-21.47483647	-21.47483647	-21.47483647	-21.47483647	-21.47483647	-21.47483647	-21.47483647	-10.466876565	-0.112748465	-10.997679195	0.16125736000000002	0.075513775	-0.010882725	-0.03262989	-0.034252885	-0.034632985	-0.05063422	0.031811885	0.013065650000000002	-0.0007316750000000011	0.035170755	0.032057545	0.052109754999999994	0.025786234999999998	0.02075486
341.1559	-21.47483647	-21.47483647	-21.47483647	-21.47483647	-21.47483647	-21.47483647	-21.47483647	-21.47483647	-21.47483647	-21.47483647	-21.47483647	-21.47483647	-21.47483647	-21.47483647	-21.47483647	-21.47483647	-21.47483647	-21.47483647	-21.47483647	-21.47483647	-21.47483647	-21.47483647	-21.47483647	-21.47483647	-21.47483647	-21.47483647	-21.47483647	-21.47483647	-21.47483647	-21.47483647	-21.47483647	-21.47483647	0.18217684	0.326051815	-0.037694505	-0.11355856	0.034224145	-0.073248825	-0.027003395	-0.073711155	0.0018474200000000007	0.02392466	0.013843265	0.019837075	0.0059886550000000024	0.033078275	0.029408945	0.0136145	0.038883895
363.6926	-21.47483647	-21.47483647	-21.47483647	-21.47483647	-21.47483647	-21.47483647	-21.47483647	-21.47483647	-21.47483647	-21.47483647	-21.47483647	-21.47483647	-21.47483647	-21.47483647	-21.47483647	-21.47483647	-21.47483647	-21.47483647	-21.47483647	-21.47483647	-21.47483647	-21.47483647	-21.47483647	-21.47483647	-21.47483647	-21.47483647	-21.47483647	-21.47483647	-21.47483647	-21.47483647	-21.47483647	-21.47483647	-10.798018084999999	-0.030913040000000003	0.030296640000000003	-0.12132994000000001	-0.070403135	-0.100225935	-0.012765940000000002	0.0069108649999999995	0.002617370000000001	0.020948715	0.048016955	0.009297689999999999	-0.020974279999999998	0.036933030000000006	0.033506825000000004	0.03319735	0.01781432
387.7179	-21.47483647	-21.47483647	-21.47483647	-21.47483647	-21.47483647	-21.47483647	-21.47483647	-21.47483647	-21.47483647	-21.47483647	-21.47483647	-21.47483647	-21.47483647	-21.47483647	-21.47483647	-21.47483647	-21.47483647	-21.47483647	-21.47483647	-21.47483647	-21.47483647	-21.47483647	-21.47483647	-21.47483647	-21.47483647	-21.47483647	-21.47483647	-21.47483647	-21.47483647	-21.47483647	-21.47483647	-21.47483647	-21.47483647	-0.91421805	-0.064129915	-0.058493434999999996	-0.026095760000000003	0.045095305	-0.014860965	-0.048658570000000005	0.053624315	0.01553032	0.015644735	0.01121401	0.059212919999999995	0.00705363	0.030182769999999998	0.01568054	0.033648495
413.3306	-21.47483647	-21.47483647	-21.47483647	-21.47483647	-21.47483647	-21.47483647	-21.47483647	-21.47483647	-21.47483647	-21.47483647	-21.47483647	-21.47483647	-21.47483647	-21.47483647	-21.47483647	-21.47483647	-21.47483647	-21.47483647	-21.47483647	-21.47483647	-21.47483647	-21.47483647	-21.47483647	-21.47483647	-21.47483647	-21.47483647	-21.47483647	-21.47483647	-21.47483647	-21.47483647	-21.47483647	-21.47483647	-0.35235475000000005	-10.83236479	-0.206494615	0.066920515	-0.0064690400000000006	-0.033926164999999994	0.036713965	-0.059134035	-0.03772906	0.05785037999999999	0.029472205	0.03567522	-0.01799619	0.04395009	0.04032852	0.039587585	0.019445035
440.6352	-21.47483647	-21.47483647	-21.47483647	-21.47483647	-21.47483647	-21.47483647	-21.47483647	-21.47483647	-21.47483647	-21.47483647	-21.47483647	-21.47483647	-21.47483647	-21.47483647	-21.47483647	-21.47483647	-21.47483647	-21.47483647	-21.47483647	-21.47483647	-21.47483647	-21.47483647	-21.47483647	-21.47483647	-21.47483647	-21.47483647	-21.47483647	-21.47483647	-21.47483647	-21.47483647	-21.47483647	-21.47483647	-10.90868847	-10.11066396	-0.02021487	-0.15582329	0.05266717	0.073268235	9.125500000000016e-05	-0.077432805	-0.02472059	0.045989325	0.023234955	0.008972825	0.037099995	0.03045513	0.04399483999999999	0.013612619999999999	0.03762554
469.7432	-21.47483647	-21.47483647	-21.47483647	-21.47483647	-21.47483647	-21.47483647	-21.47483647	-21.47483647	-21.47483647	-21.47483647	-21.47483647	-21.47483647	-21.47483647	-21.47483647	-21.47483647	-21.47483647	-21.47483647	-21.47483647	-21.47483647	-21.47483647	-21.47483647	-21.47483647	-21.47483647	-21.47483647	-21.47483647	-21.47483647	-21.47483647	-21.47483647	-21.47483647	-21.47483647	-21.47483647	-21.47483647	0.30571335499999996	0.152102435	0.19323097	-0.07071923499999999	-0.009639385	-0.057164315	0.044357515	-0.03266932	0.051010525	0.05903622	0.045047705	0.014748945000000001	0.01374024	0.023071245	0.030889145	0.029605155	0.025688295
500.7746	-21.47483647	-21.47483647	-21.47483647	-21.47483647	-21.47483647	-21.47483647	-21.47483647	-21.47483647	-21.47483647	-21.47483647	-21.47483647	-21.47483647	-21.47483647	-21.47483647	-21.47483647	-21.47483647	-21.47483647	-21.47483647	-21.47483647	-21.47483647	-21.47483647	-21.47483647	-21.47483647	-21.47483647	-21.47483647	-21.47483647	-21.47483647	-21.47483647	-21.47483647	-21.47483647	-21.47483647	-21.47483647	-10.727125375	-0.48038798	0.12966332	-0.042853045	-0.03380022	0.023284529999999998	0.033326175	-0.008245755	0.09790705999999999	0.06289156	0.01520475	-0.018804574999999997	0.057577539999999997	0.01775818	0.047317815	0.020865309999999998	0.041996605
533.8552	-21.47483647	-21.47483647	-21.47483647	-21.47483647	-21.47483647	-21.47483647	-21.47483647	-21.47483647	-21.47483647	-21.47483647	-21.47483647	-21.47483647	-21.47483647	-21.47483647	-21.47483647	-21.47483647	-21.47483647	-21.47483647	-21.47483647	-21.47483647	-21.47483647	-21.47483647	-21.47483647	-21.47483647	-21.47483647	-21.47483647	-21.47483647	-21.47483647	-21.47483647	-21.47483647	-21.47483647	-21.47483647	-0.13899146	-0.12583492	0.22343678	0.0035253100000000002	0.024725564999999998	-0.0442157	-0.011241084999999998	-0.030149375000000003	0.016190885	0.037006215	0.005533525	0.048158900000000004	0.012988085	0.033726275	0.02875714	0.033508615	0.01811465
569.1219	-21.47483647	-21.47483647	-21.47483647	-21.47483647	-21.47483647	-21.47483647	-21.47483647	-21.47483647	-21.47483647	-21.47483647	-21.47483647	-21.47483647	-21.47483647	-21.47483647	-21.47483647	-21.47483647	-21.47483647	-21.47483647	-21.47483647	-21.47483647	-21.47483647	-21.47483647	-21.47483647	-21.47483647	-21.47483647	-21.47483647	-21.47483647	-21.47483647	-21.47483647	-21.47483647	-21.47483647	-21.47483647	-10.59276201	0.11988642	0.143935745	-0.007719915000000001	-0.030152929999999998	-0.04529283	-0.011106244999999999	-0.10340089999999999	-0.022737069999999998	0.025724845	0.006963005000000001	0.012246935	0.054330985000000005	0.021289085	0.048169085	0.032185675000000004	0.042658854999999996
606.7179	-21.47483647	-21.47483647	-21.47483647	-21.47483647	-21.47483647	-21.47483647	-21.47483647	-21.47483647	-21.47483647	-21.47483647	-21.47483647	-21.47483647	-21.47483647	-21.47483647	-21.47483647	-21.47483647	-21.47483647	-21.47483647	-21.47483647	-21.47483647	-21.47483647	-21.47483647	-21.47483647	-21.47483647	-21.47483647	-21.47483647	-21.47483647	-21.47483647	-21.47483647	-21.47483647	-21.47483647	-21.47483647	-10.75788847	-0.034650194999999995	0.04374033499999999	-0.06278473999999999	-0.030271310000000003	-0.041521505	-0.044067725	-0.034509809999999995	0.005404964999999998	0.048821125	0.015790715	0.03022451	0.0339806	0.03659137	0.019870699999999998	0.022398585	0.029662070000000002
646.7972	-21.47483647	-21.47483647	-21.47483647	-21.47483647	-21.47483647	-21.47483647	-21.47483647	-21.47483647	-21.47483647	-21.47483647	-21.47483647	-21.47483647	-21.47483647	-21.47483647	-21.47483647	-21.47483647	-21.47483647	-21.47483647	-21.47483647	-21.47483647	-21.47483647	-21.47483647	-21.47483647	-21.47483647	-21.47483647	-21.47483647	-21.47483647	-21.47483647	-21.47483647	-21.47483647	-21.47483647	-21.47483647	0.032746059999999994	-0.09748346000000001	0.19974133	0.14197294	0.01839857	-0.032239649999999995	0.00916167	-0.055598140000000004	-0.026363155	-0.007102255000000001	0.021267075	0.014854660000000002	0.040142675	0.029958755	0.032501345	0.031347810000000004	0.03374737
689.5246	-21.47483647	-21.47483647	-21.47483647	-21.47483647	-21.47483647	-21.47483647	-21.47483647	-21.47483647	-21.47483647	-21.47483647	-21.47483647	-21.47483647	-21.47483647	-21.47483647	-21.47483647	-21.47483647	-21.47483647	-21.47483647	-21.47483647	-21.47483647	-21.47483647	-21.47483647	-21.47483647	-21.47483647	-21.47483647	-21.47483647	-21.47483647	-21.47483647	-21.47483647	-21.47483647	-21.47483647	-21.47483647	0.223761655	-0.544685115	0.21055456500000003	-0.024338559999999995	-0.043051065	0.002006855000000002	0.010159020000000005	-0.021502234999999998	-0.04178621	0.02826355	0.03379577	0.061416765	0.025018020000000002	0.027274345	0.025489605	0.03946082	0.02171531
735.0746	-21.47483647	-21.47483647	-21.47483647	-21.47483647	-21.47483647	-21.47483647	-21.47483647	-21.47483647	-21.47483647	-21.47483647	-21.47483647	-21.47483647	-21.47483647	-21.47483647	-21.47483647	-21.47483647	-21.47483647	-21.47483647	-21.47483647	-21.47483647	-21.47483647	-21.47483647	-21.47483647	-21.47483647	-21.47483647	-21.47483647	-21.47483647	-21.47483647	-21.47483647	-21.47483647	-21.47483647	-10.74751811	-21.47483647	0.02950488500000001	-0.08388182	-0.150450565	-0.024948405	-0.01630316	0.06220532	-0.03470144	-0.022367535	-0.033851365	-0.005391834999999999	0.039408570000000004	0.00993749	0.02273658	0.043180465	0.039288455	0.013909894999999999
783.6332	-21.47483647	-21.47483647	-21.47483647	-21.47483647	-21.47483647	-21.47483647	-21.47483647	-21.47483647	-21.47483647	-21.47483647	-21.47483647	-21.47483647	-21.47483647	-21.47483647	-21.47483647	-21.47483647	-21.47483647	-21.47483647	-21.47483647	-21.47483647	-21.47483647	-21.47483647	-21.47483647	-21.47483647	-21.47483647	-21.47483647	-21.47483647	-21.47483647	-21.47483647	-21.47483647	-21.47483647	-21.47483647	-0.4997846	0.125907115	-0.18818664499999999	-0.022880005000000002	-0.094927345	-0.09160266	0.08842245	-0.04072707	-0.04863233	0.02662365	0.053686714999999996	0.009809145	0.01549503	0.031284355	0.02476818	0.03688477	0.016172825000000002
835.3999	-21.47483647	-21.47483647	-21.47483647	-21.47483647	-21.47483647	-21.47483647	-21.47483647	-21.47483647	-11.54647875	-21.47483647	-21.47483647	-21.47483647	-21.47483647	-21.47483647	-21.47483647	-21.47483647	-21.47483647	-11.13499573	-21.47483647	-21.47483647	-21.47483647	-21.47483647	-21.47483647	-21.47483647	-21.47483647	-21.47483647	-21.47483647	-21.47483647	-21.47483647	-21.47483647	-21.47483647	-21.47483647	-10.90063423	0.36317977	-0.033949835000000005	-0.09183909	-0.06172960500000001	0.057914179999999996	0.038388335	-0.047608040000000004	0.01205314	0.050572889999999995	0.0446642	0.00501945	0.02253699	0.01032825	0.0516979	0.032754754999999997	0.019936
890.5859	-21.47483647	-21.47483647	-21.47483647	-21.47483647	-21.47483647	-21.47483647	-21.47483647	-21.47483647	-21.47483647	-21.47483647	-21.47483647	-21.47483647	-21.47483647	-21.47483647	-21.47483647	-21.47483647	-21.47483647	-21.47483647	-21.47483647	-21.47483647	-21.47483647	-21.47483647	-21.47483647	-21.47483647	-21.47483647	-21.47483647	-21.47483647	-21.47483647	-21.47483647	-21.47483647	-21.47483647	-21.47483647	-9.93790245	0.22731519	0.18887479000000001	0.17941148499999998	0.08089703999999999	0.0109035	0.003709419999999998	-0.041445684999999996	0.03251364	0.06389076	-0.011215385000000001	0.02426265	0.00932602	0.028468640000000003	0.035996665	0.02825432	0.01724173
949.4179	-21.47483647	-21.47483647	-21.47483647	-21.47483647	-21.47483647	-21.47483647	-21.47483647	-21.47483647	-21.47483647	-21.47483647	-21.47483647	-21.47483647	-21.47483647	-21.47483647	-21.47483647	-21.47483647	-21.47483647	-21.47483647	-21.47483647	-21.47483647	-21.47483647	-21.47483647	-21.47483647	-21.47483647	-21.47483647	-21.47483647	-21.47483647	-21.47483647	-21.47483647	-21.47483647	-21.47483647	-21.47483647	-0.07499086499999999	-11.05190888	0.119026815	0.041299085	-0.070223275	0.009888574999999997	0.01188643	-0.06387643500000001	-0.011246294999999998	0.0281567	0.02886545	0.042890225000000004	0.023063935	0.04382912	0.037908165	0.022432084999999997	0.028609235
1012.1359	-21.47483647	-21.47483647	-21.47483647	-21.47483647	-21.47483647	-21.47483647	-21.47483647	-21.47483647	-21.47483647	-21.47483647	-21.47483647	-21.47483647	-21.47483647	-21.47483647	-21.47483647	-21.47483647	-21.47483647	-21.47483647	-21.47483647	-21.47483647	-21.47483647	-21.47483647	-21.47483647	-21.47483647	-21.47483647	-21.47483647	-21.47483647	-21.47483647	-21.47483647	-21.47483647	-21.47483647	-21.47483647	-10.684834505	-10.839637034999999	-0.04777387499999999	0.07590508000000001	-0.014123064999999997	0.05895551500000001	0.02763698	-0.0026308800000000004	0.03180138	-0.015157979999999998	0.018971059999999998	0.03944554	0.02839424	0.042409329999999995	0.03293975	0.03337336	0.023191795
1078.9972	-21.47483647	-21.47483647	-21.47483647	-21.47483647	-21.47483647	-21.47483647	-21.47483647	-21.47483647	-21.47483647	-21.47483647	-21.47483647	-21.47483647	-21.47483647	-21.47483647	-21.47483647	-21.47483647	-21.47483647	-21.47483647	-21.47483647	-21.47483647	-21.47483647	-21.47483647	-21.47483647	-21.47483647	-21.47483647	-21.47483647	-21.47483647	-21.47483647	-21.47483647	-21.47483647	-21.47483647	-21.47483647	-0.22781525500000005	0.543153555	0.081765035	-0.036634735	-0.016747559999999998	0.08524645	0.01583016	-0.09698907500000001	0.0054487099999999955	0.030918545000000002	0.014676405	0.06360932	0.026144505	0.02496826	0.03239254	0.040612545	0.02815109
1150.2759	-21.47483647	-21.47483647	-10.410855445	-21.47483647	-21.47483647	-21.47483647	-21.47483647	-21.47483647	-21.47483647	-21.47483647	-21.47483647	-21.47483647	-21.47483647	-21.47483647	-21.47483647	-21.47483647	-21.47483647	-21.47483647	-21.47483647	-21.47483647	-21.47483647	-21.47483647	-21.47483647	-21.47483647	-10.605015995	-21.47483647	-21.47483647	-21.47483647	-21.47483647	-21.47483647	-21.47483647	-21.47483647	-0.603788915	-0.21772701500000002	-0.26595247	-0.06991014	0.015528025	-0.05482912	0.02142683	0.008660774999999999	-0.0474523	0.040792419999999996	0.046500285	0.039310015	0.013498874999999999	0.041470190000000004	0.049870634999999996	0.029259045	0.034611685
1226.2626	-21.47483647	-21.47483647	-21.47483647	-21.47483647	-21.47483647	-21.47483647	-21.47483647	-21.47483647	-21.47483647	-21.47483647	-21.47483647	-21.47483647	-21.47483647	-21.47483647	-21.47483647	-21.47483647	-21.47483647	-21.47483647	-21.47483647	-21.47483647	-21.47483647	-21.47483647	-21.47483647	-21.47483647	-21.47483647	-21.47483647	-21.47483647	-21.47483647	-21.47483647	-21.47483647	-21.47483647	-21.47483647	-10.938370825	0.29984114	-0.045600045	-0.06948293999999999	-0.019183175	0.003879819999999999	0.058559219999999995	-0.036166585	0.025091629999999997	0.036902925	0.03692993	-0.0071038049999999995	0.0038734999999999985	0.030306595	0.024583874999999998	0.025261850000000002	0.03557046
1307.2692	-21.47483647	-21.47483647	-21.47483647	-21.47483647	-21.47483647	-21.47483647	-21.47483647	-21.47483647	-21.47483647	-21.47483647	-21.47483647	-21.47483647	-21.47483647	-21.47483647	-21.47483647	-21.47483647	-21.47483647	-11.000675945	-21.47483647	-21.47483647	-21.47483647	-21.47483647	-21.47483647	-21.47483647	-21.47483647	-21.47483647	-21.47483647	-21.47483647	-21.47483647	-21.47483647	-21.47483647	-21.47483647	0.5946256750000001	-10.80070241	-0.122829685	0.073479775	-0.01434103	-0.038754689999999994	-0.018750654999999998	-0.01882099	0.02107978	0.00961905	0.027813335	0.05808815	0.017136995000000002	0.016879555	0.03500704	0.032045435	0.023900655
1393.6266	-21.47483647	-21.47483647	-21.47483647	-21.47483647	-21.47483647	-21.47483647	-21.47483647	-21.47483647	-21.47483647	-21.47483647	-21.47483647	-21.47483647	-10.561099085	-21.47483647	-10.296319304999999	-10.799846174999999	-21.47483647	-21.47483647	-21.47483647	-21.47483647	-21.47483647	-21.47483647	-21.47483647	-21.47483647	-21.47483647	-21.47483647	-21.47483647	-21.47483647	-21.47483647	-11.045034765	-21.47483647	-21.47483647	-0.13840794500000003	-0.005040779999999967	-0.09615539000000001	0.044820325	-0.09059789500000001	-0.20057693499999998	-0.008581705	0.01096773	-0.018707955	0.066574235	0.042776535	0.03178723	0.020993795000000003	0.032691139999999994	0.042602985	0.02656646	0.02663759
1485.6892	-21.47483647	-21.47483647	-21.47483647	-21.47483647	-21.47483647	-21.47483647	-21.47483647	-21.47483647	-21.47483647	-21.47483647	-21.47483647	-21.47483647	-21.47483647	-21.47483647	-21.47483647	-21.47483647	-21.47483647	-21.47483647	-21.47483647	-21.47483647	-21.47483647	-21.47483647	-21.47483647	-21.47483647	-21.47483647	-21.47483647	-21.47483647	-21.47483647	-21.47483647	-21.47483647	-21.47483647	-21.47483647	0.52755029	1.2202473600000001	0.25129356	-0.087812095	0.040384779999999995	-0.026815695	-0.028326669999999998	-0.009178360000000002	0.019032405000000002	-0.005412885	0.013370609999999998	0.037083450000000004	0.035206890000000005	0.02086773	0.039867719999999995	0.028680980000000002	0.038510335
1583.8332	-21.47483647	-21.47483647	-21.47483647	-21.47483647	-21.47483647	-21.47483647	-21.47483647	-21.47483647	-21.47483647	-21.47483647	-21.47483647	-21.47483647	-21.47483647	-21.47483647	-21.47483647	-21.47483647	-21.47483647	-21.47483647	-21.47483647	-21.47483647	-21.47483647	-21.47483647	-21.47483647	-21.47483647	-21.47483647	-21.47483647	-21.47483647	-21.47483647	-21.47483647	-21.47483647	-21.47483647	-21.47483647	1.4136628500000001	-10.88536564	0.23335551	0.046705054999999995	0.01970872	-0.07208819999999999	0.06194046	-0.067120955	0.0019873899999999986	0.0032986499999999993	0.01558542	0.03276062	0.017374215	0.03731087	0.04125674	0.029960015	0.018496025
1688.4606	-21.47483647	-21.47483647	-21.47483647	-21.47483647	-21.47483647	-21.47483647	-21.47483647	-21.47483647	-21.47483647	-21.47483647	-21.47483647	-21.47483647	-21.47483647	-21.47483647	-21.47483647	-21.47483647	-21.47483647	-21.47483647	-21.47483647	-21.47483647	-21.47483647	-21.47483647	-21.47483647	-21.47483647	-21.47483647	-21.47483647	-21.47483647	-21.47483647	-21.47483647	-21.47483647	-21.47483647	-21.47483647	-10.96043399	0.510931935	0.108288415	-0.056043285	-0.0095317	0.06585292	0.030657245000000003	-0.028052485	0.074961595	0.027675775	0.004458185000000002	-0.02430336	0.03232089	0.022240995	0.044857525	0.02020018	0.028563205
1799.9999	-21.47483647	-21.47483647	-21.47483647	-21.47483647	-21.47483647	-21.47483647	-21.47483647	-21.47483647	-21.47483647	-21.47483647	-21.47483647	-21.47483647	-21.47483647	-21.47483647	-21.47483647	-21.47483647	-21.47483647	-21.47483647	-21.47483647	-21.47483647	-21.47483647	-21.47483647	-21.47483647	-21.47483647	-21.47483647	-21.47483647	-21.47483647	-21.47483647	-21.47483647	-21.47483647	-21.47483647	-21.47483647	-0.5710269450000001	-10.67455511	0.12837199500000002	-0.101157475	0.04939646	-0.050902289999999996	-0.013266985000000002	-0.052122085	-0.00157677	-0.008138915	0.045989705	0.03014891	0.036513635	0.01181602	0.03194977	0.01718492	0.03339638
1799.9999	-21.47483647	-21.47483647	-21.47483647	-21.47483647	-21.47483647	-21.47483647	-21.47483647	-21.47483647	-21.47483647	-21.47483647	-21.47483647	-21.47483647	-21.47483647	-21.47483647	-21.47483647	-21.47483647	-21.47483647	-21.47483647	-21.47483647	-21.47483647	-21.47483647	-21.47483647	-21.47483647	-21.47483647	-21.47483647	-21.47483647	-21.47483647	-21.47483647	-21.47483647	-21.47483647	-21.47483647	-21.47483647	-10.8685177	-0.46041655000000004	0.17788773500000002	0.096740405	0.008601295000000002	-0.06555346000000001	-0.011622635	-0.01066188	0.01729415	0.05569949	0.015771185	0.031715865	0.021334425	0.028537745000000003	0.03928615	0.02718285	0.0160955
1799.9999	-21.47483647	-21.47483647	-21.47483647	-11.13685903	-21.47483647	-21.47483647	-21.47483647	-21.47483647	-21.47483647	-21.47483647	-21.47483647	-21.47483647	-21.47483647	-21.47483647	-21.47483647	-21.47483647	-21.47483647	-21.47483647	-21.47483647	-21.47483647	-21.47483647	-21.47483647	-21.47483647	-21.47483647	-10.62829052	-21.47483647	-21.47483647	-21.47483647	-21.47483647	-21.47483647	-11.0379363	-21.47483647	-21.47483647	-0.482796485	0.1935096	0.047815395	-0.084304465	-0.057773784999999994	0.06352653	-0.029707195	0.05143794	-0.002524010000000001	-0.02001419	0.02478823	0.039203039999999995	0.033735135	0.032379359999999996	0.033888815	0.024895294999999998
1799.9999	-21.47483647	-21.47483647	-21.47483647	-21.47483647	-21.47483647	-21.47483647	-21.47483647	-21.47483647	-21.47483647	-21.47483647	-21.47483647	-21.47483647	-21.47483647	-21.47483647	-21.47483647	-21.47483647	-21.47483647	-21.47483647	-21.47483647	-21.47483647	-21.47483647	-21.47483647	-21.47483647	-21.47483647	-21.47483647	-21.47483647	-21.47483647	-21.47483647	-21.47483647	-21.47483647	-21.47483647	-21.47483647	-0.201235225	0.442215445	0.05545212	-0.024248159999999998	0.037612480000000004	0.050234155	0.009330655	-0.020676295	0.039940795	0.038915855	0.041682155	0.02303067	0.037014335	0.030184615	0.037983384999999995	0.042805905	0.026316475
1799.9999	-21.47483647	-21.47483647	-21.47483647	-21.47483647	-21.47483647	-21.47483647	-21.47483647	-21.47483647	-21.47483647	-21.47483647	-21.47483647	-21.47483647	-21.47483647	-21.47483647	-21.47483647	-21.47483647	-21.47483647	-21.47483647	-21.47483647	-21.47483647	-21.47483647	-21.47483647	-21.47483647	-21.47483647	-21.47483647	-21.47483647	-21.47483647	-21.47483647	-21.47483647	-21.47483647	-21.47483647	-21.47483647	-11.120574775	-10.8082681	0.23461906	-0.14302997	-0.014471305	0.03427806	-0.04422122	-0.045728475000000005	0.05220311	0.032791225	0.0019979099999999994	0.026013340000000003	0.00829964	0.031440825	0.0302223	0.018440025	0.031336710000000004
1799.9999	-21.47483647	-21.47483647	-21.47483647	-21.47483647	-21.47483647	-21.47483647	-21.47483647	-21.47483647	-21.47483647	-21.47483647	-21.47483647	-21.47483647	-21.47483647	-21.47483647	-21.47483647	-21.47483647	-21.47483647	-21.47483647	-21.47483647	-21.47483647	-21.47483647	-21.47483647	-21.47483647	-21.47483647	-21.47483647	-21.47483647	-21.47483647	-21.47483647	-21.47483647	-21.47483647	-21.47483647	-21.47483647	-21.47483647	0.04686015	0.074307325	0.1140649	0.05008083	-0.110189605	-0.004573670000000002	-0.06441058999999999	0.019441294999999997	0.06207944	0.052823010000000004	0.038555334999999996	0.02190788	0.00852786	0.046296605000000005	0.018784365	0.03269986
1799.9999	-21.47483647	-21.47483647	-21.47483647	-21.47483647	-21.47483647	-21.47483647	-21.47483647	-21.47483647	-21.47483647	-21.47483647	-21.47483647	-21.47483647	-21.47483647	-21.47483647	-21.47483647	-21.47483647	-21.47483647	-21.47483647	-21.47483647	-21.47483647	-21.47483647	-21.47483647	-21.47483647	-21.47483647	-21.47483647	-21.47483647	-21.47483647	-21.47483647	-21.47483647	-21.47483647	-21.47483647	-21.47483647	-0.13516980499999998	-0.28284095	0.031347915	-0.034027655000000004	0.002665115	-0.070430775	0.009546140000000002	0.009895129999999999	0.049544674999999996	0.01339579	0.03086516	0.034469385000000005	0.028824855	0.032231155	0.038076415	0.030117055	0.036597795
[truncated: 463 more columns]
