# Supplementary material for: KiMoPack: A python Package for Kinetic Modeling of the Chemical Mechanism
Source: J Phys Chem A. 2022 Jun 14;126(25):4087–99. doi: 10.1021/acs.jpca.2c00907 (PMC9251768; doi:10.1021/acs.jpca.2c00907)
Supplement: Supplementary file 2 — jp2c00907_si_002.zip [file jp2c00907_si_002.zip › Data/Scans/DCM_001.SIA]

0.000	275.00	276.00	277.00	278.00	279.00	280.00	281.00	282.00	283.00	284.00	285.00	286.00	287.00	288.00	289.00	290.00	291.00	292.00	293.00	294.00	295.00	296.00	297.00	298.00	299.00	300.00	301.00	302.00	303.00	304.00	305.00	306.00	307.00	308.00	309.00	310.00	311.00	312.00	313.00	314.00	315.00	316.00	317.00	318.00	319.00	320.00	321.00	322.00	323.00	324.00	325.00	326.00	327.00	328.00	329.00	330.00	331.00	332.00	333.00	334.00	335.00	336.00	337.00	338.00	339.00	340.00	341.00	342.00	343.00	344.00	345.00	346.00	347.00	348.00	349.00	350.00	351.00	352.00	353.00	354.00	355.00	356.00	357.00	358.00	359.00	360.00	361.00	362.00	363.00	364.00	365.00	366.00	367.00	368.00	369.00	370.00	371.00	372.00	373.00	374.00	375.00	376.00	377.00	378.00	379.00	380.00	381.00	382.00	383.00	384.00	385.00	386.00	387.00	388.00	389.00	390.00	391.00	392.00	393.00	394.00	395.00	396.00	397.00	398.00	399.00	400.00	401.00	402.00	403.00	404.00	405.00	406.00	407.00	408.00	409.00	410.00	411.00	412.00	413.00	414.00	415.00	416.00	417.00	418.00	419.00	420.00	421.00	422.00	423.00	424.00	425.00	426.00	427.00	428.00	429.00	430.00	431.00	432.00	433.00	434.00	435.00	436.00	437.00	438.00	439.00	440.00	441.00	442.00	443.00	444.00	445.00	446.00	447.00	448.00	449.00	450.00	451.00	452.00	453.00	454.00	455.00	456.00	457.00	458.00	459.00	460.00	461.00	462.00	463.00	464.00	465.00	466.00	467.00	468.00	469.00	470.00	471.00	472.00	473.00	474.00	475.00	476.00	477.00	478.00	479.00	480.00	481.00	482.00	483.00	484.00	485.00	486.00	487.00	488.00	489.00	490.00	491.00	492.00	493.00	494.00	495.00	496.00	497.00	498.00	499.00	500.00	501.00	502.00	503.00	504.00	505.00	506.00	507.00	508.00	509.00	510.00	511.00	512.00	513.00	514.00	515.00	516.00	517.00	518.00	519.00	520.00	521.00	522.00	523.00	524.00	525.00	526.00	527.00	528.00	529.00	530.00	531.00	532.00	533.00	534.00	535.00	536.00	537.00	538.00	539.00	540.00	541.00	542.00	543.00	544.00	545.00	546.00	547.00	548.00	549.00	550.00	551.00	552.00	553.00	554.00	555.00	556.00	557.00	558.00	559.00	560.00	561.00	562.00	563.00	564.00	565.00	566.00	567.00	568.00	569.00	570.00	571.00	572.00	573.00	574.00	575.00	576.00	577.00	578.00	579.00	580.00	581.00	582.00	583.00	584.00	585.00	586.00	587.00	588.00	589.00	590.00	591.00	592.00	593.00	594.00	595.00	596.00	597.00	598.00	599.00	600.00	601.00	602.00	603.00	604.00	605.00	606.00	607.00	608.00	609.00	610.00	611.00	612.00	613.00	614.00	615.00	616.00	617.00	618.00	619.00	620.00	621.00	622.00	623.00	624.00	625.00	626.00	627.00	628.00	629.00	630.00	631.00	632.00	633.00	634.00	635.00	636.00	637.00	638.00	639.00	640.00	641.00	642.00	643.00	644.00	645.00	646.00	647.00	648.00	649.00	650.00	651.00	652.00	653.00	654.00	655.00	656.00	657.00	658.00	659.00	660.00	661.00	662.00	663.00	664.00	665.00	666.00	667.00	668.00	669.00	670.00	671.00	672.00	673.00	674.00	675.00	676.00	677.00	678.00	679.00	680.00	681.00	682.00	683.00	684.00	685.00	686.00	687.00	688.00	689.00	690.00	691.00	692.00	693.00	694.00	695.00	696.00	697.00	698.00	699.00	700.00	701.00	702.00	703.00	704.00	705.00	706.00	707.00	708.00	709.00	710.00	711.00	712.00	713.00	714.00	715.00	716.00	717.00	718.00	719.00	720.00	721.00	722.00	723.00	724.00	725.00	726.00	727.00	728.00	729.00	730.00	731.00	732.00	733.00	734.00	735.00	736.00	737.00	738.00	739.00	740.00	741.00	742.00	743.00	744.00	745.00	746.00	747.00	748.00	749.00	750.00	751.00	752.00	753.00	754.00	755.00	756.00	757.00	758.00	759.00	760.00	761.00	762.00	763.00	764.00	765.00	766.00	767.00	768.00	769.00	770.00	771.00	772.00	773.00	774.00	775.00	776.00	777.00	778.00	779.00	780.00	781.00	782.00	783.00	784.00	785.00	786.00
-40.0002	-1.53044093	-0.73468441	-0.92184877	1.66810822	-0.14424584	0.50073489	-0.16373589	-21.47483647	0.06588949	-21.47483647	0.08984433	-21.47483647	-21.47483647	-21.47483647	-0.64812590	-0.52228022	-21.47483647	0.29905638	-1.03419958	0.74900570	-0.16803604	-21.47483647	0.05126282	-21.47483647	-0.11459703	-21.47483647	-0.01999195	0.92593548	0.35494311	-21.47483647	-0.09005725	1.02074409	1.03865155	1.15342960	0.15143239	0.59418501	0.15721136	0.07656518	-0.00212966	-0.03889211	-0.01450029	-0.03609291	0.02777821	0.02896267	0.02751523	0.00441641	-0.00180266	-0.02586266	-0.00584704	0.00279587	0.00199205	-0.00934526	0.00145347	0.00417224	0.00119505	-0.00302862	-0.00343015	0.00319553	-0.00076303	-0.00040009	0.00277511	-0.00148706	0.00103582	-0.00335722	-0.00113594	0.00268619	0.00200167	0.00082930	-0.00075547	0.00125075	0.00324674	-0.00113874	0.00218832	-0.00076526	0.00100269	0.00251323	-0.00138547	0.00091975	-0.00096385	0.00108783	-0.00498341	0.00025356	0.00620093	-0.00086486	-0.00331347	0.01285694	0.00490993	-0.01010417	0.00437317	0.00384370	-0.00241832	-0.00386080	-0.00834448	0.00237460	0.00341871	0.00347534	0.00611150	0.00208771	-0.00437150	-0.00408555	0.00123835	0.00422732	0.00119939	-0.00018020	0.00400765	0.01256466	-0.00519747	0.00362537	-0.00113309	0.01130738	-0.00358428	-0.00124217	-0.00436557	0.00345003	-0.00131344	-0.00009907	-0.00093327	0.00412960	0.00399456	0.00173374	0.00311647	0.00188326	0.00026960	-0.00046418	-0.00015395	-0.00239827	-0.00068997	0.00071605	-0.00018457	0.00077575	0.00038946	-0.00096083	0.00037236	-0.00004793	0.00126873	0.00028997	0.00276850	0.00024079	0.00102501	-0.00008062	-0.00012892	0.00095127	0.00046363	0.00071068	-0.00073010	0.00019237	-0.00083842	0.00027290	0.00160736	0.00048081	-0.00038542	0.00099764	-0.00061937	0.00116561	-0.00016588	-0.00027637	0.00016768	0.00064339	0.00024247	0.00022220	0.00013327	0.00132696	0.00028729	0.00020590	-0.00037678	0.00051853	-0.00040788	0.00000740	0.00111431	0.00057789	-0.00113051	0.00036029	0.00028852	0.00059667	0.00013889	-0.00024200	0.00059823	-0.00026803	-0.00001919	0.00003487	-0.00024660	0.00124010	-0.00016506	-0.00008356	0.00058301	0.00043148	-0.00020103	0.00012428	-0.00139784	-0.00049425	0.00033093	-0.00030487	-0.00069933	0.00075177	-0.00066393	0.00033949	-0.00041558	-0.00063887	0.00056056	0.00020433	0.00086481	0.00062722	-0.00051470	-0.00026133	0.00000509	-0.00094932	0.00171798	0.00027452	-0.00007343	0.00083152	-0.00044643	0.00010689	0.00057541	-0.00035354	0.00020767	-0.00040746	0.00025688	0.00044663	0.00088546	-0.00032246	0.00022806	0.00062466	-0.00009495	0.00038388	-0.00039342	0.00084541	-0.00023906	-0.00082955	0.00052791	0.00080538	0.00016182	-0.00039991	-0.00027308	-0.00037437	0.00011697	0.00020822	-0.00008047	0.00015715	0.00019039	-0.00008771	-0.00010159	0.00033663	0.00035555	0.00030017	-0.00050655	-0.00009246	0.00007827	0.00022579	-0.00052864	0.00086377	0.00043085	-0.00011852	-0.00040833	0.00063384	0.00040185	0.00074666	-0.00055876	-0.00067664	-0.00004460	0.00026007	0.00031753	-0.00028598	0.00052055	0.00022896	-0.00019639	0.00043280	0.00072816	-0.00031529	0.00016464	-0.00038353	0.00003201	0.00054779	0.00026259	0.00051270	0.00025293	-0.00041054	-0.00004713	0.00008379	-0.00000098	-0.00007837	-0.00033595	-0.00097257	0.00048114	-0.00063132	0.00010925	0.00016025	0.00019494	0.00006095	-0.00031928	0.00014635	0.00026615	-0.00012252	0.00000996	-0.00033867	0.00031539	0.00021586	0.00067207	0.00020881	0.00101611	-0.00018715	0.00033544	-0.00029690	0.00041936	0.00029092	0.00015115	0.00057501	0.00022991	-0.00000660	0.00049903	0.00124152	0.00025262	0.00071270	0.00062927	0.00050850	-0.00003579	0.00038337	-0.00039797	-0.00037695	-0.00066919	-0.00047596	0.00102598	0.00070509	0.00019015	0.00089612	-0.00036297	-0.00090853	0.00077492	0.00042478	0.00095290	0.00027564	-0.00048123	0.00033227	0.00170340	0.00016491	0.00025780	0.00013125	-0.00012995	0.00029991	0.00249387	-0.00044906	0.00151434	0.00036510	0.00119682	-0.00217202	0.00106918	0.00134026	0.00196576	-0.00084276	0.00125795	0.00226390	0.00057504	0.00135507	-0.00017689	-0.00084051	-0.00112841	0.00364802	0.00306518	0.00158983	0.00087633	0.00106233	-0.00068609	0.00423226	-0.00078775	0.00131906	-0.00188360	-0.00182066	0.00136838	-0.00035312	0.00142823	0.00190183	0.00022648	-0.00015425	0.00011161	-0.00007445	0.00212695	0.00165688	0.00299745	-0.00061914	0.00075042	-0.00093969	-0.00085139	0.00022917	-0.00023522	0.00176186	-0.00131995	0.00167691	-0.00218150	0.00339431	0.00097159	-0.00152845	0.00089674	0.00078566	0.00130497	0.00090053	0.00042994	0.00006034	0.00070732	0.00029322	-0.00045942	-0.00117165	0.00025238	0.00172556	0.00329426	-0.00089722	-0.00005441	0.00134097	-0.00139159	-0.00123768	-0.00016761	0.00015793	-0.00152846	0.00130905	0.00043662	0.00004813	-0.00058462	0.00204190	0.00034082	-0.00218950	-0.00012919	0.00067446	0.00093563	0.00021106	0.00043466	-0.00088393	0.00063008	0.00050058	-0.00066850	-0.00038188	-0.00035105	0.00144576	-0.00101957	0.00087985	-0.00061797	-0.00033357	0.00036882	-0.00070454	-0.00096424	-0.00031324	0.00005554	-0.00015885	0.00056544	0.00087443	0.00033903	0.00003034	0.00012758	-0.00011128	-0.00004270	0.00049080	0.00082776	0.00069050	0.00018820	0.00050258	0.00057482	-0.00039764	-0.00018147	-0.00099322	0.00030202	0.00031644	-0.00027448	0.00012956	-0.00057835	0.00019621	-0.00011424	-0.00043755	0.00018564	0.00056823	-0.00049635	0.00036277	0.00012775	-0.00031658	-0.00036709	-0.00004104	-0.00007503	-0.00036080	0.00012873	0.00054427	-0.00028377	0.00033020	0.00016897	0.00021322	-0.00027853	0.00010973	0.00043520	0.00027519	0.00000283	-0.00000574	-0.00028059	0.00017416	0.00027737	0.00003637	-0.00013065	0.00017196	0.00024305	0.00012898	0.00005454	0.00023060	-0.00031833	0.00012954	-0.00002586	-0.00001380	0.00037261	0.00002582	-0.00001144	-0.00032826	0.00042247	0.00033223	0.00016213	-0.00037633	0.00002865	0.00017024	0.00013696	-21.47483647
-35.0002	-21.47483647	-21.47483647	-21.47483647	-0.48691817	-21.47483647	-21.47483647	-0.07959266	-0.21073489	-1.53954029	-0.94368374	0.01971559	-21.47483647	-0.10359005	-21.47483647	-0.17780104	-21.47483647	0.51137580	-21.47483647	-21.47483647	-21.47483647	-21.47483647	-21.47483647	-0.64667358	-0.09984032	0.63179773	-0.08645455	1.29345429	0.29002349	-0.00538751	-21.47483647	-0.06460398	0.56677935	0.36522945	-21.47483647	0.02291564	0.30658189	-0.20608221	0.05435332	-0.03306140	-0.09880412	-0.06119283	-0.03176175	0.01911080	-0.02453212	0.05140317	-0.00623012	0.01692292	-0.00668737	-0.01442376	0.00966383	0.01335163	-0.00551292	0.00122782	0.00002974	0.00147397	-0.00181939	-0.00364907	0.00565231	-0.00269921	-0.00142499	0.00331738	-0.00437780	-0.00054061	-0.00415762	-0.00116587	0.00404838	-0.00062146	0.00045633	-0.00263551	0.00116234	0.00130001	0.00221187	0.00317604	-0.00119548	0.00088275	0.00090816	-0.00165464	0.00125223	-0.00171824	0.00034767	-0.00354894	-0.00157454	-0.00302360	-0.00351317	-0.00420124	0.00743041	-0.00085090	-0.00430352	0.00112272	0.00530554	-0.00499837	-0.00280247	-0.00956938	-0.00196128	0.00057383	-0.00000709	0.00386724	0.00159946	-0.00154305	-0.00029497	0.00264472	0.00325106	-0.00199443	0.00149536	0.00139408	0.01340075	-0.00419704	-0.00051021	-0.00143421	0.00973139	-0.00344556	0.00094321	-0.00387107	0.00318706	-0.00273094	-0.00194583	-0.00442486	0.00220456	0.00037112	-0.00303290	-0.00023173	0.00463945	-0.00174619	-0.00136584	-0.00293857	-0.00420429	-0.00217752	-0.00137330	-0.00100276	0.00025278	-0.00193891	-0.00122835	-0.00120911	0.00120460	0.00184757	0.00090689	0.00092242	0.00001945	0.00110907	0.00019418	0.00000975	0.00193192	-0.00044459	0.00029767	-0.00037680	-0.00000538	0.00024775	0.00027989	0.00106970	0.00049008	0.00044596	0.00246310	0.00068756	0.00001648	0.00027481	0.00101533	0.00049664	0.00164547	-0.00024508	0.00097651	-0.00031379	0.00051740	-0.00021001	0.00119391	0.00002885	0.00089682	0.00034650	0.00055266	0.00071529	0.00086095	-0.00081570	0.00079770	0.00035666	-0.00038618	-0.00075477	0.00053625	0.00059542	-0.00092915	-0.00028625	0.00066120	-0.00031878	0.00050705	0.00046361	-0.00012740	-0.00086534	0.00051601	-0.00016917	0.00013997	-0.00111453	0.00047511	0.00028596	0.00035952	0.00063742	0.00011537	-0.00028953	0.00106570	0.00090645	-0.00042935	-0.00010910	-0.00112125	-0.00057085	0.00022273	-0.00087096	0.00032178	0.00063179	-0.00023930	0.00104620	0.00128278	-0.00024351	-0.00008470	0.00000589	-0.00024810	0.00007444	0.00032873	0.00080108	-0.00057632	0.00055733	0.00119929	0.00038908	-0.00046885	0.00044276	0.00032677	0.00040511	-0.00051025	-0.00043487	0.00090688	0.00020234	-0.00091182	-0.00052538	-0.00031016	-0.00053970	-0.00039392	0.00026096	0.00049149	-0.00006692	0.00007047	-0.00094996	0.00009843	-0.00020403	0.00111273	-0.00009738	0.00034584	0.00040136	0.00102922	-0.00007685	-0.00009730	0.00054680	-0.00032074	-0.00031326	0.00028347	0.00010014	0.00062338	-0.00043284	0.00040702	0.00118109	0.00037829	-0.00063791	-0.00011139	0.00001971	0.00000886	-0.00038602	-0.00032929	0.00024003	0.00025941	0.00011948	0.00010348	0.00005610	0.00004152	0.00013156	0.00006917	0.00016734	0.00048777	-0.00000598	0.00030339	-0.00039740	-0.00073169	-0.00019758	-0.00022259	-0.00043522	-0.00039742	0.00053014	0.00029600	-0.00068246	-0.00005497	-0.00042106	0.00001695	0.00010727	0.00006331	0.00003330	0.00006808	-0.00130002	-0.00133234	-0.00053195	0.00028171	0.00028130	0.00025007	0.00016219	0.00090914	0.00060544	-0.00051480	-0.00099802	-0.00069138	-0.00005241	-0.00098533	-0.00072230	-0.00033474	-0.00014045	0.00016657	0.00042183	-0.00016803	-0.00046897	0.00014405	0.00013667	-0.00018867	-0.00087093	-0.00033655	-0.00146310	-0.00073430	-0.00074076	-0.00087837	0.00092032	0.00033261	0.00033048	0.00022412	-0.00117853	-0.00016006	-0.00132328	-0.00001560	-0.00096420	-0.00007759	-0.00219278	-0.00149832	0.00070437	-0.00001555	-0.00002328	-0.00088156	-0.00076834	-0.00261202	0.00073757	0.00014886	0.00037600	0.00080614	0.00077590	-0.00151463	-0.00125727	-0.00065102	0.00047195	0.00005496	0.00027589	0.00109456	-0.00236983	0.00066427	-0.00185639	-0.00213047	-0.00226852	0.00138800	0.00009096	0.00025001	-0.00120684	-0.00026282	-0.00334005	0.00007507	-0.00167186	-0.00077573	-0.00389066	-0.00264309	-0.00069520	-0.00081046	-0.00080054	0.00014716	-0.00059962	-0.00134635	-0.00142083	-0.00216276	-0.00113249	0.00082988	-0.00069292	-0.00165774	-0.00074488	-0.00049550	-0.00336317	0.00351078	-0.00139182	0.00014859	-0.00285463	0.00025429	-0.00118042	0.00027657	-0.00007091	-0.00132201	-0.00234433	-0.00170904	-0.00126001	-0.00297285	-0.00109411	-0.00121407	-0.00073297	-0.00051688	-0.00145164	-0.00352731	-0.00056351	-0.00075895	0.00020374	-0.00101562	-0.00023498	0.00020473	-0.00075775	-0.00178042	-0.00015144	0.00111367	-0.00178084	-0.00082657	-0.00079641	-0.00282382	-0.00186621	-0.00109422	-0.00045158	-0.00070766	-0.00086152	-0.00075819	-0.00061837	-0.00065251	-0.00137876	-0.00016801	0.00031851	-0.00092918	-0.00099692	-0.00112453	-0.00095092	0.00124980	-0.00112045	0.00125901	0.00002824	-0.00113093	-0.00015185	-0.00007197	-0.00056338	-0.00130317	-0.00003962	-0.00024969	0.00043898	0.00064376	-0.00011612	0.00080132	0.00055110	-0.00001393	0.00021729	0.00014681	0.00010337	0.00083568	0.00024887	0.00007133	0.00023640	-0.00061656	0.00027936	-0.00070257	-0.00020912	-0.00018506	-0.00041582	-0.00023862	-0.00010818	0.00058943	-0.00083093	-0.00014231	0.00020516	0.00065082	0.00014016	-0.00100920	-0.00017273	0.00067243	0.00017991	0.00037988	0.00044189	-0.00051760	-0.00018228	0.00043992	-0.00015815	-0.00007879	-0.00060559	0.00037152	-0.00027185	-0.00005041	0.00098985	0.00036357	-0.00029557	-0.00054925	-0.00067883	0.00013673	0.00021099	0.00020255	-0.00019314	-0.00003979	0.00011705	0.00009764	-0.00006987	-0.00025273	-0.00006148	0.00002574	-0.00021770	-0.00008381	0.00024894	-0.00005422	-0.00024983	-0.00019019	-0.00009252	-0.00021447	0.00017459	-0.00020441	-0.00012413	-0.00014068	-0.00008050	-0.31413139
-30.0002	-1.22897756	-0.36864568	-21.47483647	-21.47483647	-0.41705909	-1.76676583	0.05016464	-1.22854650	-21.47483647	-21.47483647	-0.06125076	-21.47483647	-0.00650684	-21.47483647	-0.69382230	-0.19334579	0.53088105	-21.47483647	-3.35348511	-21.47483647	0.97944945	-21.47483647	-0.40311033	-21.47483647	-0.73813260	-21.47483647	0.40497383	-21.47483647	-21.47483647	-0.60555816	0.98830888	-0.62958632	0.14530305	0.20436509	-0.24251652	-0.80340156	0.17241592	0.08190197	0.05372280	-0.08477716	0.03613325	-0.05866805	-0.02100639	-0.02972215	-0.00247212	-0.00119662	-0.00495246	-0.01037093	-0.00512528	0.00091904	-0.00481248	-0.01220622	-0.01012008	-0.00767322	0.00107903	-0.00256093	-0.00008400	0.00230192	-0.00171588	-0.00203116	0.00196121	-0.00268448	-0.00181258	-0.00158145	0.00077634	0.00288596	-0.00068571	-0.00185307	-0.00203863	0.00143163	0.00014314	0.00050576	0.00200825	-0.00082626	-0.00281594	0.00065085	-0.00145284	0.00103829	0.00031893	-0.00084952	-0.00220375	-0.00407444	-0.00577037	-0.00877923	0.00324971	0.00551866	-0.00693985	-0.00740067	-0.00401649	0.00568310	-0.00580860	-0.00433031	0.00001017	-0.00220057	-0.00289172	0.00086845	-0.00198258	-0.00157133	-0.00192975	-0.00702245	-0.00145555	0.00407160	0.00023716	-0.00172135	0.00136973	0.01057809	-0.00437834	0.00047685	0.00113206	0.01117986	-0.00375042	0.00073899	-0.00125863	0.00560338	-0.00187941	0.00047708	-0.00347343	0.00144271	0.00052158	0.00338089	0.00110817	0.00728418	-0.00076961	-0.00011337	0.00171021	-0.00298161	-0.00147345	-0.00165041	-0.00072732	-0.00168172	0.00006987	-0.00052076	0.00103645	-0.00082106	0.00113748	-0.00029220	0.00113693	-0.00172628	0.00056473	-0.00133446	-0.00042280	0.00124299	0.00035120	0.00122790	-0.00097666	-0.00044200	-0.00028478	0.00072592	0.00126668	0.00044116	0.00066038	0.00190163	-0.00009996	-0.00010250	-0.00007958	-0.00075744	-0.00021810	-0.00032549	-0.00051416	0.00063122	-0.00014425	0.00077906	-0.00056478	-0.00052605	-0.00086413	-0.00025706	-0.00011922	-0.00052775	-0.00055873	0.00077696	-0.00120779	0.00048455	0.00040494	-0.00089732	-0.00160433	-0.00075322	0.00176190	-0.00085517	-0.00014734	-0.00045192	-0.00075504	0.00095366	-0.00102924	-0.00026080	0.00025490	0.00032429	-0.00032821	-0.00056556	-0.00174840	-0.00106463	0.00014518	0.00018228	0.00007836	0.00043583	0.00024246	0.00064635	-0.00051008	-0.00067510	-0.00009663	-0.00087227	0.00088884	0.00062023	-0.00005051	-0.00100363	0.00027266	0.00023640	0.00202562	-0.00030984	-0.00137352	-0.00034638	-0.00016296	-0.00052853	0.00002709	0.00001953	-0.00053298	-0.00083270	0.00019069	0.00110306	0.00067252	-0.00050034	-0.00039930	0.00049987	-0.00068556	0.00039300	0.00066339	0.00018863	-0.00035756	-0.00069546	0.00041338	0.00006748	-0.00013427	-0.00095987	-0.00032488	-0.00031263	-0.00094334	-0.00032171	-0.00092254	0.00038199	-0.00008348	-0.00043775	0.00013085	0.00037407	0.00008154	-0.00029208	0.00003025	-0.00065520	-0.00078026	-0.00031128	0.00008784	0.00106541	-0.00042718	-0.00002151	-0.00049712	0.00061267	-0.00028435	0.00036966	-0.00059624	-0.00021437	-0.00017904	-0.00011504	-0.00002338	-0.00073509	-0.00048944	0.00020694	-0.00016296	-0.00037833	-0.00014470	-0.00042210	-0.00053920	-0.00000618	-0.00007239	-0.00004543	-0.00007829	-0.00048725	0.00006407	-0.00030145	-0.00047520	-0.00068927	-0.00003381	-0.00022487	0.00021110	-0.00057777	-0.00052506	0.00027640	0.00016111	-0.00022697	0.00044275	0.00012424	-0.00098612	-0.00027060	-0.00086361	-0.00085352	-0.00044026	-0.00046739	0.00006868	0.00016363	-0.00070942	0.00083698	-0.00034801	0.00012508	-0.00043852	-0.00016558	-0.00058929	0.00003115	0.00038242	0.00068250	-0.00030078	0.00043612	0.00009573	-0.00076386	-0.00006346	0.00061492	-0.00077956	0.00034461	-0.00030742	-0.00019729	-0.00051984	-0.00073192	-0.00075932	-0.00123042	-0.00095287	-0.00039878	0.00070065	-0.00036398	-0.00098308	0.00004001	-0.00018995	-0.00108236	0.00004265	-0.00101116	-0.00001674	-0.00066758	0.00093443	-0.00088803	-0.00217714	-0.00263497	0.00024311	-0.00058852	-0.00003268	0.00021946	0.00099151	0.00015991	0.00016326	-0.00195918	-0.00033304	-0.00004664	-0.00166088	-0.00018313	-0.00072028	0.00082988	-0.00145339	0.00099728	-0.00045981	-0.00083374	-0.00274642	0.00157988	0.00091255	0.00171120	-0.00103260	-0.00051724	-0.00019890	0.00059402	-0.00178700	-0.00013004	-0.00158415	-0.00143926	-0.00061592	0.00121892	-0.00085069	-0.00130569	-0.00038777	0.00020678	-0.00074501	-0.00362541	-0.00017553	0.00231162	0.00062427	-0.00013834	0.00032255	-0.00054984	-0.00164021	0.00143026	-0.00164267	0.00067494	-0.00237944	0.00114691	-0.00250288	0.00214881	-0.00158771	-0.00133846	-0.00038042	-0.00250060	0.00008277	-0.00349742	-0.00028957	-0.00016385	-0.00258690	0.00060874	0.00098071	-0.00286958	-0.00023973	-0.00034421	0.00061124	-0.00179070	0.00198337	0.00076092	0.00068657	-0.00126086	-0.00095700	0.00042117	-0.00190659	0.00057480	-0.00116263	-0.00004502	0.00020525	-0.00062082	-0.00086321	0.00030537	-0.00053623	-0.00083745	-0.00067168	-0.00188284	-0.00107309	-0.00067066	-0.00130639	-0.00059852	-0.00015860	-0.00100854	0.00068172	0.00131828	-0.00045658	0.00011061	-0.00070043	0.00000865	-0.00059274	0.00021300	-0.00025388	-0.00072209	0.00013777	-0.00008664	0.00021107	0.00099680	0.00066151	0.00022078	0.00042984	-0.00029666	0.00055526	-0.00038414	0.00045612	0.00061553	0.00050667	0.00028240	0.00030369	0.00065077	0.00031717	-0.00068090	0.00047328	0.00036544	-0.00046499	0.00005932	0.00011670	0.00004047	-0.00013152	-0.00094402	0.00019102	0.00118503	-0.00042210	-0.00023539	0.00017705	0.00002203	0.00022941	0.00007940	0.00032514	0.00000044	0.00025855	0.00047380	0.00018558	0.00069838	0.00046486	0.00109878	0.00039658	0.00033414	0.00001936	-0.00028556	-0.00007413	0.00003367	-0.00030573	0.00022186	0.00022298	0.00036077	0.00009315	0.00013951	0.00052842	-0.00009262	0.00004711	-0.00007259	-0.00014246	0.00010873	0.00010767	-0.00000692	-0.00012989	0.00012836	0.00019517	-0.00003876	0.00025463	0.00019469	0.00029290	-0.00021973	-0.00025125	0.00011047	0.00026975	1.49444139
-25.0002	-1.47219431	-21.47483647	0.07898126	-21.47483647	0.11522470	-21.47483647	0.10535621	-0.77277869	0.38234729	-21.47483647	0.10986028	0.43382218	-0.37782049	-21.47483647	-0.54048049	-21.47483647	-1.25792634	0.34064472	-0.21775874	-1.06492114	0.76979952	-21.47483647	-21.47483647	-21.47483647	0.58963931	-0.86472976	-21.47483647	1.32034230	-0.19672822	-21.47483647	-0.47567064	1.31964433	-0.09495899	0.54034314	0.17155655	0.15421979	-0.30523462	0.02517898	0.03780291	0.05126039	-0.04609793	-0.03057779	-0.00185707	-0.05217468	-0.00766626	-0.01097861	-0.00861219	-0.02332349	-0.00730163	0.00506259	0.00902325	-0.00324452	-0.00481764	-0.00099591	-0.00161580	-0.00113009	0.00361744	0.00349322	-0.00096809	-0.00010122	0.00394746	-0.00036174	-0.00140076	-0.00461074	-0.00158028	-0.00018419	0.00093145	-0.00157742	-0.00037653	0.00066721	-0.00054199	0.00016490	0.00508387	-0.00096633	0.00054186	0.00578775	0.00106133	-0.00088653	0.00031407	-0.00110593	-0.00031628	0.00411248	-0.00090927	-0.00705545	-0.00568712	0.00811261	-0.00470065	-0.00943626	-0.00564246	0.01019507	0.00062018	-0.00150906	-0.00309696	-0.00562433	0.00326954	-0.00265377	-0.00188542	0.00695097	-0.00238825	-0.00450981	-0.00055768	-0.00008627	-0.00126214	-0.00122799	0.00218711	0.00970679	-0.00690095	-0.00219638	-0.00089122	0.01072699	-0.00282499	0.00125767	-0.00128991	0.00600158	-0.00066663	0.00058034	-0.00337832	0.00024810	0.00142766	-0.00033853	0.00045934	0.00657627	-0.00132555	0.00106716	0.00027152	-0.00389881	-0.00074894	-0.00416772	-0.00218133	-0.00244873	-0.00157361	0.00281778	0.00113750	-0.00201293	0.00100883	0.00143761	0.00255947	0.00010904	-0.00053917	-0.00023737	0.00037232	0.00044521	-0.00077278	0.00067481	-0.00046375	-0.00019587	-0.00032606	0.00143555	0.00139483	0.00093448	-0.00048705	0.00147333	0.00039429	-0.00094773	-0.00043586	-0.00099486	-0.00030625	0.00137950	-0.00046880	0.00044865	0.00014014	-0.00049334	-0.00100429	0.00009399	-0.00063845	-0.00029336	0.00054497	-0.00013910	0.00032713	0.00072662	-0.00146277	-0.00031338	-0.00011230	-0.00017258	-0.00039848	-0.00008244	0.00007382	0.00013730	-0.00091495	-0.00074626	-0.00013140	0.00112821	-0.00005720	-0.00020374	-0.00044131	-0.00027503	-0.00012375	-0.00096510	-0.00098078	-0.00159645	0.00023188	-0.00008013	0.00019911	0.00007930	-0.00044556	-0.00013935	-0.00018857	-0.00041948	-0.00044905	-0.00104399	0.00057675	0.00060626	0.00021746	-0.00021858	-0.00002510	-0.00041318	0.00165685	-0.00008118	0.00023512	-0.00107113	-0.00023523	-0.00100282	0.00043437	-0.00061059	-0.00030061	-0.00109198	0.00023816	0.00005969	-0.00015826	-0.00101059	0.00005977	0.00050558	-0.00080103	0.00024051	-0.00002331	-0.00009684	-0.00027355	-0.00058386	-0.00048750	0.00007379	-0.00087114	-0.00029919	-0.00065898	-0.00027694	-0.00037705	-0.00018300	-0.00054059	0.00066202	-0.00030061	0.00001519	-0.00008572	-0.00100694	-0.00029258	0.00055242	-0.00041023	-0.00058433	0.00041390	-0.00041307	-0.00065268	0.00023837	-0.00091077	-0.00013698	-0.00024525	0.00026696	-0.00012585	0.00056208	-0.00068806	-0.00079939	-0.00018017	-0.00079526	-0.00002895	-0.00071363	0.00040495	-0.00014322	-0.00032855	-0.00022179	0.00011358	-0.00020288	-0.00030295	-0.00040419	0.00016550	0.00003837	0.00029584	0.00080005	0.00020279	-0.00055513	-0.00066511	-0.00093159	0.00045205	-0.00024568	-0.00019659	-0.00036903	-0.00045686	-0.00016859	-0.00032516	-0.00044626	-0.00017501	-0.00010900	-0.00072196	-0.00052286	-0.00072927	-0.00043777	0.00055665	-0.00090331	-0.00008495	-0.00002539	-0.00054973	0.00013943	0.00032417	-0.00027716	-0.00035640	-0.00028804	-0.00038268	0.00019656	0.00029795	0.00026389	0.00020589	-0.00048271	0.00038882	0.00063205	-0.00006381	0.00033303	-0.00064227	-0.00072427	-0.00018750	0.00031369	-0.00034063	-0.00034287	-0.00045461	-0.00092842	0.00075919	-0.00023712	0.00027139	-0.00056567	-0.00023956	-0.00084692	-0.00048361	-0.00145175	-0.00052529	-0.00045632	-0.00064552	-0.00138742	0.00024022	-0.00063927	-0.00231224	-0.00140795	-0.00195012	-0.00052205	0.00054796	-0.00201196	-0.00065313	0.00009997	-0.00025606	-0.00142521	0.00053156	0.00060322	-0.00099305	-0.00050721	-0.00010782	-0.00047158	-0.00187740	-0.00112612	0.00140619	-0.00390629	-0.00257752	0.00066278	0.00097372	-0.00027688	-0.00167150	-0.00005556	-0.00110251	0.00153134	0.00048188	-0.00061905	-0.00205956	-0.00369347	-0.00101511	0.00010466	-0.00231631	0.00101951	-0.00270962	-0.00221013	-0.00001431	-0.00135892	0.00001197	0.00133189	0.00175298	-0.00232458	-0.00072919	0.00058225	-0.00096151	0.00206554	-0.00211221	0.00035981	-0.00128255	-0.00021609	-0.00047816	-0.00084754	-0.00311154	-0.00354435	-0.00159360	-0.00109402	0.00057521	-0.00251161	-0.00117659	-0.00052567	-0.00149398	0.00001724	-0.00090533	-0.00188535	-0.00019626	-0.00006398	0.00033761	-0.00054213	0.00050959	-0.00007847	-0.00034726	-0.00262255	-0.00169597	0.00071603	-0.00270309	-0.00068153	-0.00021196	-0.00303174	-0.00100717	-0.00123364	-0.00169067	-0.00157269	-0.00132461	-0.00084827	-0.00074774	0.00031480	-0.00101118	-0.00081896	0.00037221	-0.00001046	-0.00037126	-0.00074555	-0.00136704	0.00174938	-0.00092712	0.00051551	-0.00083934	-0.00155590	-0.00086894	-0.00034417	-0.00094383	0.00012638	0.00020719	0.00013381	0.00036901	0.00059419	-0.00025857	-0.00014305	0.00030687	0.00038937	-0.00017462	0.00012365	0.00051545	0.00068378	-0.00117437	0.00029710	-0.00015787	-0.00024044	0.00053318	-0.00099174	-0.00040885	-0.00023551	-0.00019055	0.00033273	-0.00013004	0.00006711	0.00000538	0.00045988	-0.00031083	0.00046561	0.00078327	-0.00027692	-0.00040457	0.00051905	-0.00035292	0.00070474	0.00062585	0.00008624	-0.00030614	0.00024480	0.00024731	0.00017881	0.00020609	0.00078181	-0.00024453	0.00009684	-0.00018681	0.00000852	0.00011757	-0.00035151	-0.00005532	0.00017767	0.00018407	0.00004750	-0.00001448	0.00017302	0.00023346	-0.00005445	-0.00002689	-0.00001404	-0.00043287	0.00016041	-0.00016932	0.00002429	0.00013201	0.00037526	-0.00006743	-0.00015355	0.00009154	0.00023352	0.00044264	0.00006334	-0.00016680	0.00020637	-0.00002081	1.46991432
-20.0002	0.02779049	-21.47483647	-0.53955722	-0.77244180	-21.47483647	-21.47483647	-0.41183504	-21.47483647	-21.47483647	-21.47483647	-21.47483647	-21.47483647	0.16829456	-21.47483647	-0.15500408	-21.47483647	-21.47483647	-21.47483647	0.45733397	0.38874727	-0.49346688	-0.23644926	-21.47483647	-0.48631281	-0.40802777	-0.20572960	-21.47483647	0.74505156	0.07931393	-1.93221176	0.38694057	-21.47483647	-0.56694238	-0.33820963	-0.45166123	-0.24888611	-0.09144374	0.08855937	0.02947451	-0.07038848	-0.09627398	0.00840626	0.02565703	0.00330226	0.04700212	-0.00430524	0.00109613	-0.00515763	-0.02085759	-0.00153056	0.01227329	-0.01217769	-0.00465219	-0.00102563	-0.00026365	-0.00166929	-0.00254308	-0.00075276	-0.00113112	-0.00080354	0.00222606	-0.00185695	0.00132306	-0.00218643	0.00105502	0.00147149	-0.00186179	-0.00137107	-0.00143787	0.00092641	0.00056561	0.00030743	0.00382591	0.00131388	-0.00284415	-0.00007027	-0.00176662	0.00101973	-0.00057979	0.00349535	-0.00245285	-0.00021104	-0.00279015	-0.00400755	0.00585751	0.00866449	-0.00451208	-0.00489018	0.00135358	0.00586816	0.00153951	-0.00444913	-0.00810593	-0.00004494	0.00258718	0.00008569	-0.00077900	0.00224557	-0.00216424	-0.00097954	-0.00147261	0.00426420	-0.00394036	-0.00041909	0.00064410	0.00756618	-0.00919573	-0.00070129	-0.00026499	0.00865986	-0.00303220	-0.00179646	-0.00431980	0.00477430	-0.00486515	-0.00131677	-0.00575737	-0.00020343	0.00135090	0.00027305	0.00056221	0.00507232	-0.00144825	-0.00212138	-0.00017154	-0.00410333	-0.00102879	-0.00195721	-0.00366882	-0.00125152	0.00020716	0.00125999	0.00027051	-0.00049947	0.00120854	0.00124257	0.00151581	-0.00080696	-0.00089586	-0.00115469	-0.00017014	0.00065142	-0.00096031	0.00187076	-0.00030433	-0.00144846	-0.00079919	0.00121963	0.00013180	-0.00008431	0.00043013	0.00107997	0.00086388	0.00005326	-0.00086537	0.00117898	-0.00093519	0.00113510	-0.00014433	-0.00034820	0.00056324	0.00008914	-0.00055097	-0.00063284	-0.00012224	0.00112085	-0.00069105	0.00016689	-0.00048478	0.00028015	-0.00082448	-0.00135686	0.00083914	-0.00054759	-0.00028176	0.00047837	0.00065762	-0.00048533	-0.00075372	0.00046205	0.00029057	-0.00007077	0.00030458	0.00033326	-0.00028770	0.00025480	0.00011963	-0.00073067	-0.00061831	-0.00052316	0.00004792	-0.00019042	0.00014995	0.00049903	0.00034230	0.00066130	-0.00081904	-0.00126554	-0.00069096	-0.00050074	0.00067015	0.00030826	0.00001283	-0.00085113	-0.00010651	-0.00004772	0.00098466	-0.00005654	0.00041921	-0.00072313	0.00053898	0.00020721	0.00018329	-0.00064466	0.00041771	-0.00002058	0.00029056	0.00030312	0.00135257	0.00049970	-0.00045376	0.00139996	-0.00150001	-0.00025276	0.00040706	-0.00063309	0.00004641	-0.00071719	0.00026856	0.00076907	-0.00017492	-0.00037779	0.00017239	-0.00086287	-0.00043877	0.00111658	-0.00109262	0.00060241	-0.00000544	-0.00036264	0.00044202	0.00016503	-0.00025605	-0.00050028	-0.00108327	0.00024273	-0.00040114	-0.00023031	0.00005261	0.00085960	-0.00042505	-0.00020797	0.00006197	0.00057245	-0.00066919	-0.00015079	-0.00087284	-0.00117190	-0.00016716	-0.00074899	-0.00034912	-0.00112224	0.00003518	0.00009178	0.00071879	-0.00055985	0.00052179	-0.00025832	0.00042620	-0.00043214	0.00015876	0.00042521	0.00006829	-0.00004314	0.00011544	-0.00111018	-0.00095211	-0.00045943	0.00034576	-0.00080831	-0.00041716	-0.00063357	-0.00044519	0.00007486	-0.00036943	-0.00012673	0.00068656	-0.00006397	-0.00022326	0.00034914	-0.00052569	-0.00106053	-0.00035818	0.00002523	0.00053153	0.00018612	-0.00009308	0.00011208	0.00025749	-0.00030830	-0.00084520	-0.00055390	-0.00041587	0.00007292	-0.00009610	0.00023289	-0.00013573	0.00027211	-0.00046018	-0.00018434	-0.00003032	0.00046421	-0.00015553	0.00006086	-0.00114319	0.00016448	0.00019800	-0.00042166	-0.00079370	-0.00089233	-0.00002157	0.00007216	-0.00093040	-0.00066440	-0.00052708	0.00004081	-0.00027941	-0.00128709	-0.00070639	-0.00001656	-0.00173966	-0.00111244	0.00091097	-0.00100131	-0.00140413	-0.00081622	-0.00034667	-0.00210843	-0.00017589	0.00088862	-0.00050614	0.00045314	0.00015054	-0.00316312	-0.00064406	0.00139307	-0.00046676	0.00073401	-0.00037671	-0.00021684	-0.00101653	0.00050220	-0.00088661	-0.00013726	-0.00008297	0.00160222	0.00123126	0.00102233	-0.00142455	0.00033672	-0.00181777	0.00198431	-0.00155923	0.00234782	-0.00405759	-0.00217073	-0.00010140	-0.00166425	-0.00254248	0.00008800	-0.00006913	0.00011117	-0.00115862	-0.00199804	0.00051824	0.00018951	-0.00078567	0.00066929	-0.00012637	-0.00133805	-0.00169449	0.00093766	-0.00006821	-0.00042154	-0.00071880	-0.00054223	-0.00225235	-0.00134411	-0.00137934	-0.00314527	0.00134492	-0.00190576	-0.00017640	-0.00306275	-0.00120678	0.00063853	-0.00233602	-0.00130651	0.00150882	-0.00163185	-0.00016539	-0.00102546	0.00131723	-0.00236131	0.00065513	0.00116175	-0.00025505	-0.00219775	-0.00046727	0.00064222	-0.00050420	0.00056319	0.00035179	-0.00066618	-0.00134619	0.00040692	-0.00045051	-0.00152329	-0.00231758	-0.00179356	-0.00102046	-0.00069999	-0.00060692	-0.00208376	0.00056834	-0.00108759	-0.00029808	-0.00045567	-0.00085570	0.00037926	-0.00070851	-0.00011426	-0.00002438	-0.00043655	-0.00103039	-0.00010933	-0.00033014	-0.00084198	-0.00100757	-0.00013273	-0.00019502	0.00110902	-0.00058354	-0.00029643	-0.00003222	-0.00000402	-0.00046573	-0.00057975	0.00109406	0.00008932	-0.00014808	-0.00054535	0.00038930	-0.00115582	-0.00006484	-0.00201894	-0.00008873	-0.00000014	-0.00077718	-0.00030494	-0.00059783	0.00016476	-0.00073977	-0.00035368	0.00065083	0.00085676	-0.00078787	-0.00054845	0.00021528	0.00033617	0.00022006	0.00033624	0.00013938	-0.00042965	-0.00048884	0.00029000	-0.00007907	-0.00002744	0.00011209	0.00016163	-0.00034007	-0.00020399	0.00023280	-0.00019305	0.00009887	-0.00049057	-0.00019201	0.00017016	0.00024162	-0.00021037	-0.00030426	-0.00002168	-0.00003419	-0.00025755	-0.00006442	0.00033440	0.00008705	0.00014833	-0.00030030	-0.00024017	0.00014565	0.00012580	-0.00002500	-0.00040061	0.00028379	0.00020822	-0.00030746	-0.00016307	-0.00037963	-0.00011837	-0.00005105	0.69986663
-15.0002	0.02657973	-21.47483647	-21.47483647	-21.47483647	-0.32535502	-21.47483647	-21.47483647	-0.18154866	-21.47483647	-21.47483647	-21.47483647	-21.47483647	0.65231085	0.12605381	-0.15847495	-21.47483647	0.39225304	0.65611100	1.18735623	-21.47483647	-0.34739816	0.69310951	-0.13163689	-21.47483647	-21.47483647	2.47566128	-0.29928472	-21.47483647	-0.98785108	0.05333322	-0.23558366	0.48569223	1.70710385	-0.39271817	-0.21277581	-0.11159348	0.00747027	-0.01421493	0.07878640	-0.11636575	-0.04338719	-0.03473464	-0.01273381	-0.03706876	0.02098757	-0.04806446	-0.01515997	-0.02461478	-0.00454895	0.00014245	0.00010331	-0.01628948	-0.00284204	-0.00150203	-0.00175600	-0.00340326	-0.00156680	0.00152942	-0.00210756	0.00128689	-0.00091036	-0.00410069	-0.00381912	-0.00777380	-0.00348244	0.00157230	-0.00208305	-0.00111176	-0.00328043	0.00137774	0.00002271	0.00131557	0.00075708	-0.00164054	-0.00159472	0.00084776	-0.00097787	-0.00311478	-0.00145576	0.00043024	-0.00372637	0.00005264	0.00007665	-0.01198444	-0.00633180	0.00918537	-0.00462591	-0.00865240	-0.00625353	0.00143460	-0.00454690	-0.00059025	-0.00210686	-0.00482990	0.00196448	0.00102122	-0.00217585	-0.00039793	-0.00634318	-0.00259711	0.00065797	-0.00107550	-0.00181363	0.00047844	-0.00020932	0.00925693	-0.00879176	-0.00037526	-0.00121223	0.00766357	-0.00482208	-0.00390207	-0.00683879	0.00401226	-0.00431771	-0.00141964	-0.00333481	0.00018125	-0.00064387	0.00002436	-0.00088137	0.00388528	-0.00464560	-0.00210072	-0.00217194	-0.00524423	-0.00349015	-0.00314880	-0.00431546	-0.00381995	-0.00316891	-0.00097829	-0.00227789	-0.00046627	0.00015433	-0.00157421	0.00039573	-0.00150650	-0.00153345	-0.00021796	-0.00040838	0.00050924	-0.00157484	0.00038217	-0.00104517	-0.00039804	-0.00150357	-0.00000556	0.00075050	0.00049962	-0.00027281	-0.00040530	0.00010994	-0.00129055	-0.00076239	-0.00085884	-0.00164480	0.00127490	0.00069435	0.00088094	-0.00033666	-0.00040125	-0.00051694	-0.00082192	-0.00054365	-0.00048712	-0.00149657	-0.00042763	0.00048582	-0.00019318	-0.00187824	-0.00017533	-0.00007539	-0.00070762	-0.00095356	-0.00060349	-0.00010087	-0.00083856	-0.00069269	0.00021125	-0.00033975	0.00079265	-0.00054522	-0.00075787	-0.00013720	-0.00040401	-0.00118981	-0.00165700	-0.00230881	-0.00144755	-0.00036817	-0.00054226	-0.00098455	0.00026179	-0.00141031	-0.00053326	-0.00075637	-0.00092988	0.00034972	-0.00135335	-0.00044841	-0.00028697	-0.00144716	-0.00055635	0.00094770	-0.00086881	0.00044082	-0.00042161	-0.00086634	-0.00166756	-0.00033801	-0.00061377	0.00017700	0.00016760	-0.00028517	-0.00078582	0.00037894	-0.00056358	0.00035888	-0.00053833	-0.00083009	0.00090658	-0.00066571	-0.00030730	-0.00054077	-0.00069551	-0.00100634	-0.00060883	-0.00048442	-0.00003922	-0.00114516	-0.00062774	0.00007457	-0.00087000	-0.00040121	-0.00114258	-0.00070140	-0.00017347	-0.00021030	-0.00075943	-0.00093213	-0.00051962	-0.00024019	0.00005594	-0.00071404	-0.00039582	0.00004650	-0.00103662	-0.00065319	-0.00017457	-0.00032268	-0.00047993	-0.00080068	0.00003114	0.00006004	-0.00036070	-0.00111103	-0.00065789	-0.00050573	-0.00099901	0.00010862	-0.00078369	-0.00028205	0.00011648	-0.00053651	-0.00016406	-0.00009066	-0.00011952	-0.00057062	-0.00076823	-0.00089570	-0.00031508	-0.00027742	-0.00037593	-0.00031229	-0.00067176	-0.00079085	-0.00108888	-0.00034083	-0.00043566	0.00034011	-0.00092976	-0.00099839	-0.00048440	-0.00032530	-0.00056034	0.00035688	-0.00080729	0.00015169	-0.00059031	-0.00133429	-0.00071908	-0.00052468	-0.00000982	-0.00014519	-0.00041768	-0.00022564	-0.00017195	0.00030337	-0.00028577	-0.00164161	-0.00057390	-0.00050020	-0.00074645	-0.00052477	-0.00024233	-0.00023539	-0.00053487	-0.00019985	0.00019237	-0.00130756	-0.00023770	0.00019829	-0.00086234	-0.00061029	-0.00062222	-0.00089284	-0.00140766	-0.00094581	-0.00095617	0.00038723	-0.00054107	-0.00019940	0.00038655	-0.00157623	-0.00139121	-0.00127055	-0.00001734	-0.00040168	-0.00193084	-0.00144464	-0.00208916	0.00081798	-0.00014681	-0.00200980	-0.00059780	-0.00084141	-0.00146590	-0.00246463	0.00004448	-0.00122982	-0.00042191	0.00016229	-0.00222196	-0.00133705	-0.00006275	0.00087747	-0.00027609	-0.00015491	0.00112950	-0.00222619	-0.00094017	-0.00216892	-0.00235152	-0.00129334	0.00256498	-0.00073658	-0.00035518	-0.00213894	-0.00150029	-0.00183216	-0.00117016	-0.00232010	-0.00199750	-0.00319068	-0.00222424	-0.00083067	-0.00084235	-0.00267845	0.00023408	-0.00166399	-0.00299106	0.00069942	-0.00398270	-0.00155016	0.00072740	0.00053893	-0.00101586	-0.00024202	-0.00126875	-0.00135044	0.00062804	-0.00163474	-0.00152708	-0.00271799	0.00124202	-0.00427457	-0.00003032	-0.00019097	-0.00200342	-0.00122180	-0.00334955	0.00029303	-0.00284546	-0.00096933	-0.00039131	-0.00162717	-0.00137947	-0.00255899	-0.00229014	-0.00158651	-0.00111995	0.00058758	0.00068940	-0.00129955	0.00075545	-0.00205399	-0.00141444	-0.00183264	-0.00057588	-0.00311878	-0.00059290	-0.00134271	-0.00181406	-0.00059308	-0.00025024	-0.00257861	-0.00295843	-0.00092546	-0.00246269	-0.00195968	-0.00100527	-0.00301055	-0.00222006	-0.00134321	-0.00163380	-0.00165430	-0.00083448	-0.00063840	0.00032466	-0.00129694	-0.00083293	-0.00097623	-0.00181553	-0.00081930	-0.00133847	-0.00125138	-0.00136087	-0.00155078	-0.00082549	-0.00094102	0.00066039	-0.00042189	-0.00129107	-0.00065682	-0.00061524	-0.00064089	-0.00042307	0.00005829	0.00054555	-0.00087279	0.00019625	-0.00025550	-0.00062069	-0.00103742	-0.00139410	-0.00033293	-0.00051687	-0.00110434	-0.00087781	-0.00114031	-0.00050211	0.00017960	-0.00086272	-0.00002020	-0.00070845	-0.00101869	-0.00005443	-0.00091971	0.00000451	-0.00056156	-0.00022260	0.00030939	-0.00090438	-0.00036739	-0.00029835	-0.00025388	0.00023247	-0.00095109	-0.00003741	-0.00051298	0.00005454	-0.00008218	-0.00040839	-0.00013991	-0.00029822	-0.00050906	-0.00008523	-0.00006685	0.00009222	0.00032242	-0.00015416	-0.00024629	-0.00039873	-0.00055285	-0.00017458	-0.00017573	-0.00041589	-0.00084048	0.00012891	0.00002713	-0.00044660	-0.00016856	-0.00027213	0.00000745	-0.00035679	-0.00002262	-0.00013481	-0.00031148	0.00016821	-0.00005145	0.44334194
-10.0002	-21.47483647	0.11519545	-21.47483647	1.85220170	1.05826068	-21.47483647	-0.00463461	-21.47483647	-0.17669289	-21.47483647	-21.47483647	-21.47483647	-21.47483647	-21.47483647	-21.47483647	-0.20308915	-0.00022406	-21.47483647	0.30312095	0.36634375	-1.06491899	-21.47483647	-21.47483647	-0.34483096	-0.33127129	-21.47483647	-0.37470907	-21.47483647	0.72114543	-21.47483647	0.58878946	0.20150843	-0.04026894	-0.26168085	-0.10278871	-0.61787924	-0.00334174	0.05337394	0.05745491	-0.01554989	-0.01623012	0.04128107	0.01480387	0.04846696	-0.01259942	-0.01740710	0.01710752	-0.01103327	-0.01058798	-0.00018266	0.00955592	-0.01116589	-0.00830994	-0.00015543	0.00521247	-0.00013683	-0.00417873	0.00420476	-0.00283536	-0.00277093	0.00257917	-0.00123728	0.00028303	-0.00447819	0.00188771	0.00229537	0.00183345	-0.00102645	-0.00080151	0.00063039	0.00012993	0.00076036	0.00210294	0.00530801	-0.00118818	0.00320775	0.00267195	-0.00026909	-0.00341856	0.00183758	-0.00590185	-0.00145418	0.00290880	-0.00013716	-0.00384874	0.01610056	-0.00052752	-0.00094486	-0.00875480	-0.00117250	-0.00577200	-0.00142271	0.00171169	0.00398803	-0.00015003	0.00332342	-0.00337093	-0.00379465	-0.00309446	-0.00059474	0.00167975	0.00382138	-0.00354294	-0.00034507	0.00178789	0.00639300	-0.00864028	0.00006448	-0.00121715	0.00877450	-0.00296374	0.00338047	0.00055291	0.00905034	-0.00129698	-0.00063984	-0.00450054	0.00041767	0.00154675	-0.00019514	-0.00052697	0.00832721	0.00073423	0.00083218	0.00176333	-0.00265061	-0.00255440	-0.00241134	-0.00199576	-0.00098580	0.00035913	0.00002067	0.00003868	-0.00054242	0.00085211	0.00057696	0.00112270	-0.00042411	0.00060670	-0.00075706	-0.00069908	0.00177327	-0.00137338	0.00079551	-0.00112757	-0.00122101	0.00065555	0.00078128	0.00084671	-0.00042720	-0.00067117	0.00049473	0.00023152	0.00023816	0.00002167	-0.00000125	-0.00070332	0.00039629	-0.00021264	-0.00001913	0.00023300	0.00070508	0.00025213	-0.00001679	0.00028196	-0.00074628	-0.00037172	0.00030793	0.00061468	0.00007751	-0.00109220	-0.00051177	0.00021887	-0.00049685	-0.00008583	-0.00007009	0.00062697	-0.00091181	-0.00166761	0.00016553	0.00003578	0.00036920	0.00024920	0.00034056	-0.00048850	0.00067514	0.00001176	0.00054667	-0.00109471	-0.00157997	0.00054281	0.00099941	-0.00084240	0.00062537	-0.00062789	0.00067005	-0.00046035	-0.00159345	0.00003026	-0.00091078	0.00003526	0.00015485	-0.00029444	-0.00101181	0.00023028	0.00011882	0.00100878	-0.00010090	-0.00127678	-0.00064888	-0.00015731	-0.00047810	0.00040782	0.00003238	0.00023446	-0.00101588	0.00006582	0.00048105	0.00099112	-0.00138924	0.00012927	-0.00034496	-0.00075956	-0.00095960	0.00006308	0.00025630	-0.00064910	-0.00035710	0.00039047	0.00005881	-0.00050788	-0.00045355	-0.00019245	-0.00004300	0.00051982	0.00007272	-0.00099749	-0.00044056	-0.00028050	-0.00018653	-0.00065643	0.00055112	0.00019907	0.00021621	0.00008364	-0.00000650	-0.00092087	-0.00004790	-0.00002777	-0.00011406	-0.00104766	-0.00049091	-0.00056332	0.00112266	0.00057041	-0.00040924	-0.00142502	-0.00035339	-0.00069596	-0.00031942	-0.00074957	-0.00126728	-0.00052307	-0.00012226	-0.00032880	-0.00031406	-0.00020812	-0.00076568	-0.00155467	-0.00139957	-0.00105840	-0.00018439	-0.00025395	0.00074278	-0.00061676	0.00027690	-0.00076430	-0.00044169	-0.00027133	-0.00066987	0.00033989	-0.00070188	-0.00030509	-0.00040995	-0.00048253	-0.00016327	-0.00075005	-0.00098816	-0.00066329	-0.00010008	-0.00083528	-0.00055434	-0.00029894	-0.00082278	0.00023987	0.00041725	-0.00058724	-0.00074525	-0.00032067	-0.00001553	-0.00072938	-0.00139535	-0.00129688	-0.00195034	-0.00035677	-0.00048377	-0.00052802	0.00021664	-0.00023827	-0.00033010	-0.00177671	-0.00069291	0.00043616	-0.00079918	-0.00004026	-0.00065568	-0.00004540	-0.00000720	-0.00104454	-0.00067167	-0.00061649	0.00005084	-0.00055002	0.00134044	-0.00050611	0.00024354	-0.00119143	-0.00034560	-0.00031705	-0.00079877	-0.00029590	-0.00265007	-0.00128635	-0.00057746	-0.00176601	-0.00198509	-0.00068008	-0.00238442	-0.00033399	0.00084611	-0.00060979	0.00043912	-0.00023848	-0.00279815	0.00017408	0.00125601	0.00029905	-0.00088658	0.00034186	0.00004047	-0.00374648	-0.00040091	-0.00040909	-0.00083326	-0.00235463	0.00234322	0.00153280	-0.00006541	-0.00125071	-0.00072101	-0.00212965	0.00205294	-0.00124253	-0.00108431	-0.00236829	-0.00335765	-0.00130640	-0.00161887	-0.00200436	-0.00067311	-0.00188558	-0.00153248	-0.00178778	-0.00059457	-0.00258926	0.00081632	-0.00025828	-0.00028330	-0.00070407	0.00033262	0.00025263	-0.00013690	-0.00249500	-0.00030484	0.00046247	0.00060423	-0.00247431	-0.00046430	-0.00065134	-0.00406727	-0.00089184	-0.00085185	-0.00088252	-0.00209662	-0.00131781	-0.00327127	-0.00145673	0.00039453	-0.00232187	-0.00206418	-0.00113521	-0.00048479	0.00025424	-0.00063845	-0.00067311	-0.00022953	-0.00098910	-0.00095742	-0.00020542	-0.00047033	-0.00326767	0.00023435	-0.00094131	0.00035890	-0.00054511	-0.00051728	-0.00024001	-0.00247783	-0.00150535	-0.00062352	0.00044597	0.00088420	-0.00088376	-0.00135121	-0.00086712	-0.00100880	0.00031391	0.00055524	-0.00052843	0.00042825	-0.00119758	0.00093933	-0.00011955	-0.00045362	-0.00053292	-0.00092104	-0.00099445	-0.00122220	-0.00026912	-0.00147692	-0.00063149	0.00073990	0.00045178	0.00002582	-0.00001198	0.00092655	0.00018835	-0.00040835	0.00087463	0.00072669	0.00007396	0.00006867	0.00017300	-0.00086674	0.00035361	-0.00085545	0.00016794	0.00062299	-0.00032811	0.00002860	-0.00147512	-0.00008955	-0.00023470	-0.00006160	-0.00059923	0.00007012	-0.00014671	0.00009081	-0.00007617	0.00019986	-0.00016613	0.00050312	0.00037386	-0.00007445	-0.00023654	0.00012208	-0.00041789	0.00024101	-0.00000161	0.00116460	0.00013205	0.00041361	0.00002565	-0.00023939	0.00038021	0.00056122	0.00016145	-0.00013348	0.00035846	-0.00029338	0.00021211	0.00006798	-0.00022364	0.00014290	0.00021325	-0.00024195	0.00012289	0.00023025	0.00019972	0.00012594	0.00000596	0.00011778	0.00029549	-0.00025719	0.00010211	0.00012570	0.00004865	-0.00009841	-0.00000525	-0.00012534	0.00041413	-1.02416039
-9.0002	0.30229834	0.42978033	-21.47483647	-0.08102244	0.28134263	-21.47483647	0.61995631	-21.47483647	-21.47483647	-21.47483647	-21.47483647	-21.47483647	-21.47483647	-21.47483647	-1.08903843	1.36178863	-0.84822808	-21.47483647	-21.47483647	1.40074062	0.11774664	-0.41421130	0.66895062	-0.22499502	-0.83236149	-21.47483647	-1.38448763	0.73603404	-0.77022302	0.26220700	0.38509055	-0.63833526	0.23987332	-0.78499960	-0.04870339	0.12462261	-0.41300683	0.00206230	0.04604187	-0.11526045	-0.02043618	-0.06003593	0.01478423	-0.02512101	0.00953239	-0.01744613	-0.00055859	-0.03668330	-0.00283407	0.00167294	0.00302584	-0.01352987	-0.00582070	0.00424023	0.00250223	0.00433599	-0.00273698	0.00153196	-0.00021490	-0.00192216	0.00207999	-0.00588176	0.00266375	-0.00104430	0.00068275	0.00034013	0.00140880	-0.00077157	-0.00113848	0.00310139	0.00233808	0.00112478	0.00126445	0.00108520	-0.00080396	0.00457231	-0.00297639	0.00017153	-0.00056466	0.00013103	-0.00391755	0.00294797	-0.00037286	-0.00093139	-0.00335573	0.00702459	-0.00662422	-0.00875731	-0.00188879	0.00749039	0.00006608	0.00389573	-0.00830050	-0.00354311	0.00337096	0.00300463	-0.00094836	0.00056303	-0.00461067	-0.00056058	0.00057424	0.00475081	-0.00063588	0.00023256	0.00034529	0.00512977	-0.00575534	-0.00162844	-0.00054441	0.01151910	-0.00433340	0.00237582	-0.00603571	0.00448083	-0.00277045	0.00125309	-0.00495083	-0.00073479	0.00148067	0.00372271	0.00103722	0.00836555	-0.00120604	0.00064473	0.00042061	-0.00203148	-0.00114279	-0.00200994	-0.00324703	-0.00276905	-0.00049095	0.00026274	-0.00079349	0.00056084	0.00203444	0.00023185	0.00122910	-0.00106996	-0.00074423	-0.00084211	0.00077077	-0.00065101	-0.00026251	0.00122012	-0.00089492	0.00076395	-0.00052604	0.00051202	0.00089157	0.00108085	0.00004066	0.00062675	0.00059517	-0.00044795	-0.00013876	-0.00033037	-0.00071936	0.00081461	-0.00064664	0.00054001	-0.00068566	0.00079679	-0.00128203	0.00130748	-0.00031898	-0.00009372	0.00082653	-0.00007535	0.00095754	0.00115705	-0.00093873	-0.00070797	-0.00011109	0.00038293	-0.00096438	0.00041686	0.00109305	-0.00098347	-0.00064013	0.00052051	0.00000981	0.00065876	-0.00016313	-0.00063391	-0.00046218	0.00064956	-0.00043813	-0.00105079	-0.00082583	-0.00065756	0.00041151	-0.00053028	-0.00112374	-0.00001993	-0.00117731	0.00044913	-0.00114271	0.00068728	-0.00031703	-0.00091078	0.00097929	-0.00041410	-0.00004107	-0.00002497	0.00039424	-0.00068895	0.00153636	0.00044243	-0.00022339	-0.00052391	0.00036505	-0.00146426	0.00033946	0.00032457	-0.00000681	-0.00082191	0.00059097	0.00076811	0.00107940	0.00019714	0.00011921	0.00095509	0.00020588	0.00031018	0.00072179	0.00021796	-0.00023063	-0.00080948	0.00040870	0.00018691	0.00048767	-0.00022399	0.00019874	-0.00008248	0.00008874	-0.00003582	-0.00108815	0.00012821	0.00097202	-0.00001901	0.00017209	-0.00001297	0.00072142	0.00014137	-0.00007342	-0.00035288	0.00029218	0.00042939	-0.00108827	0.00038099	0.00042499	0.00079951	-0.00008495	0.00028040	0.00090495	0.00083607	-0.00054824	-0.00067785	0.00019137	0.00109910	-0.00038448	-0.00039136	0.00000759	-0.00005756	-0.00012518	-0.00042042	0.00045005	-0.00035068	-0.00003026	0.00010926	0.00080236	0.00066343	0.00027035	0.00040166	0.00021992	-0.00058050	0.00001711	-0.00085954	0.00003770	0.00037091	0.00051534	-0.00112240	-0.00038142	-0.00020515	0.00009098	-0.00016835	0.00038553	0.00037320	-0.00028756	-0.00004879	-0.00060003	-0.00016545	-0.00017729	-0.00061783	0.00004234	-0.00020206	-0.00048260	0.00009411	0.00014260	-0.00063206	0.00000122	-0.00029756	0.00074512	-0.00050321	-0.00015340	0.00036761	-0.00016189	0.00008309	0.00040129	0.00055657	-0.00010696	0.00015273	-0.00029832	-0.00032170	-0.00081424	-0.00048977	-0.00104106	0.00024890	0.00064157	-0.00094836	-0.00068495	0.00040136	-0.00033049	0.00118058	-0.00063523	0.00066155	0.00104678	-0.00077140	-0.00087580	-0.00001979	-0.00075570	-0.00153775	0.00234975	-0.00049481	0.00018225	-0.00102170	-0.00052674	-0.00033568	0.00068037	-0.00103187	-0.00002300	-0.00104508	0.00098918	-0.00164864	-0.00071245	-0.00108126	-0.00130492	0.00025243	-0.00014047	0.00236324	-0.00105565	-0.00101563	-0.00206539	-0.00244530	-0.00049719	0.00106724	0.00081914	0.00139402	0.00041576	-0.00005166	-0.00077607	0.00166369	-0.00034840	-0.00045499	-0.00191596	-0.00371761	0.00040520	0.00065980	-0.00141949	0.00160798	-0.00064429	-0.00122312	0.00083113	-0.00319893	0.00069705	0.00051645	0.00018397	-0.00004669	-0.00147703	-0.00040132	-0.00176522	0.00123004	-0.00166239	0.00138953	-0.00219839	0.00086020	-0.00005065	0.00027386	-0.00068520	-0.00388914	-0.00116204	0.00060158	-0.00002149	-0.00201814	-0.00226574	0.00027644	-0.00197840	-0.00083422	-0.00138317	-0.00092312	-0.00161096	-0.00065990	-0.00051834	-0.00106104	-0.00022244	0.00073099	-0.00150375	-0.00105567	-0.00062713	0.00048133	-0.00181463	-0.00126385	-0.00069866	-0.00262019	-0.00159400	0.00035202	-0.00072939	-0.00030317	-0.00190689	-0.00153429	-0.00083230	-0.00071102	-0.00213629	-0.00038608	0.00020175	0.00021594	0.00060256	-0.00075658	-0.00002900	0.00101505	-0.00068668	-0.00041639	-0.00047898	-0.00049863	-0.00059421	0.00046275	-0.00075353	-0.00129899	-0.00014019	-0.00008507	0.00005049	0.00084569	-0.00030452	-0.00007977	-0.00005382	-0.00091745	-0.00028981	-0.00071507	0.00047239	0.00176678	0.00052983	0.00100225	-0.00021519	-0.00051098	-0.00117524	-0.00129362	0.00037471	0.00043998	-0.00000376	-0.00050723	-0.00060449	0.00060613	-0.00003847	-0.00032049	-0.00004373	0.00026837	-0.00062486	-0.00043943	-0.00023375	-0.00013445	0.00039798	0.00063335	0.00032508	0.00041480	-0.00040707	0.00057583	-0.00006101	0.00047771	0.00012496	0.00093539	0.00026011	-0.00012415	0.00024480	-0.00006705	0.00007211	-0.00011562	-0.00034743	0.00015894	0.00011747	0.00029186	0.00025665	0.00010807	0.00057214	0.00037739	-0.00018928	-0.00000054	0.00013744	-0.00039394	-0.00034504	-0.00014223	0.00001713	-0.00001155	0.00008720	-0.00025893	0.00016764	0.00008624	0.00002090	-0.00037106	-0.00013925	0.00015734	0.00012118	-21.47483647
-8.0002	-21.47483647	-0.16990028	0.55719507	-0.86513835	0.36469279	1.11482406	-21.47483647	-21.47483647	0.34603956	0.81899071	-21.47483647	-21.47483647	0.73344123	-21.47483647	-21.47483647	-21.47483647	-21.47483647	-21.47483647	0.15585150	-1.13242912	0.40814784	-0.71952426	-0.34115461	0.75925229	-21.47483647	-21.47483647	-21.47483647	-0.29500863	-21.47483647	-21.47483647	0.45241100	0.46556588	0.09739225	-21.47483647	-0.17618852	-0.04736844	0.02509694	0.02187158	-0.02981719	-0.10388271	0.03665880	-0.02058702	0.00518953	-0.02330593	0.01255431	0.01026142	-0.00281188	-0.02086960	-0.00406977	0.00075167	0.00282987	-0.01341231	-0.00022042	-0.00437769	0.00126129	0.00036552	-0.00037526	0.00173134	0.00241323	-0.00022052	0.00021865	-0.00548024	-0.00125202	-0.00423482	0.00136232	0.00168598	-0.00085194	-0.00119421	-0.00087783	0.00209889	0.00148688	0.00040427	0.00203088	0.00155609	0.00083802	0.00203249	-0.00304436	-0.00034449	-0.00018339	-0.00105184	-0.00573530	0.00255205	-0.00199427	-0.00882705	-0.00433973	0.00869753	-0.00854042	-0.00650617	0.00156760	0.00607981	0.00095867	-0.00973219	-0.00110105	-0.00351987	0.00196868	0.00524299	-0.00074596	0.00135240	-0.00339436	-0.00278893	-0.00821556	0.00071708	-0.00421077	-0.00162811	-0.00182079	0.00464964	-0.01254902	-0.00371902	-0.00161991	0.01151787	-0.00557165	0.00075048	-0.00529526	0.00766545	-0.00187630	-0.00158346	-0.00436764	0.00132305	0.00417564	0.00144202	-0.00011378	0.00689854	-0.00005261	0.00042666	-0.00031191	-0.00285824	-0.00191084	-0.00464751	-0.00447258	-0.00323012	0.00076670	-0.00130464	-0.00072675	-0.00127268	0.00036205	-0.00002142	0.00077086	-0.00059653	0.00023760	-0.00046394	-0.00126047	0.00016331	-0.00084121	-0.00068203	-0.00120499	-0.00028142	-0.00063796	0.00100473	0.00045925	-0.00013444	-0.00069528	0.00100699	-0.00078715	-0.00001379	0.00064938	-0.00056691	-0.00026745	0.00069323	0.00054848	0.00033829	-0.00038940	-0.00002388	-0.00037902	-0.00014099	-0.00090862	0.00026087	-0.00069004	-0.00136335	-0.00021505	0.00045642	-0.00031210	-0.00027160	-0.00005455	-0.00113140	-0.00058999	0.00063927	0.00035799	-0.00095297	0.00002217	0.00021829	-0.00039726	0.00078978	-0.00009291	-0.00000461	-0.00078249	0.00013562	-0.00083208	-0.00135623	-0.00155580	-0.00053458	0.00030459	-0.00010713	-0.00085254	-0.00031552	0.00035542	-0.00013506	-0.00056171	-0.00113482	-0.00006416	-0.00089318	0.00003186	-0.00017755	-0.00145251	0.00003304	0.00035422	-0.00014781	0.00076902	-0.00014712	-0.00027616	-0.00117985	-0.00065972	-0.00039398	0.00076296	0.00004682	0.00000411	-0.00058005	0.00005282	0.00009306	0.00023460	-0.00053561	-0.00072985	0.00048460	-0.00078962	0.00017186	0.00026180	0.00036063	-0.00028614	-0.00147940	-0.00029105	0.00045167	-0.00045817	-0.00056141	0.00021327	0.00004253	-0.00054488	0.00021825	-0.00126357	-0.00019941	0.00000753	-0.00039030	-0.00020480	0.00032389	0.00081297	0.00067627	0.00014032	0.00079537	-0.00032188	-0.00117762	-0.00071613	0.00026184	-0.00019948	-0.00019534	-0.00037931	0.00021049	0.00051745	0.00027376	-0.00018392	-0.00060420	-0.00040959	-0.00029254	-0.00005392	-0.00046813	0.00034128	-0.00104444	-0.00017690	0.00027565	-0.00015122	-0.00048792	-0.00005566	-0.00038514	-0.00036005	-0.00033527	0.00022368	0.00036272	0.00013402	-0.00052112	-0.00060438	-0.00063417	0.00026694	0.00025615	-0.00027483	-0.00044486	-0.00051353	-0.00049534	-0.00085040	-0.00021023	0.00025912	0.00018020	-0.00034930	-0.00027828	-0.00051748	-0.00031576	0.00054354	0.00053976	0.00058051	-0.00003623	0.00033123	-0.00038242	-0.00019667	-0.00092447	-0.00081027	-0.00043871	-0.00020831	-0.00070637	-0.00043926	-0.00005324	0.00012938	-0.00030051	0.00025404	0.00009132	-0.00044233	0.00016366	0.00018853	-0.00008011	-0.00032859	-0.00019535	-0.00040091	-0.00057915	0.00056529	-0.00049906	-0.00013819	0.00060481	0.00004869	-0.00004832	-0.00128742	0.00068386	-0.00138536	-0.00033042	0.00051406	-0.00094309	0.00005540	-0.00291557	-0.00067392	0.00044357	0.00058947	-0.00081179	-0.00007651	0.00041704	0.00033462	0.00102545	-0.00020617	-0.00126952	0.00195682	-0.00117442	0.00059333	0.00026621	0.00144691	0.00263535	-0.00144606	-0.00034548	-0.00160307	0.00007165	-0.00036778	0.00002747	-0.00110847	0.00072127	0.00125682	0.00007170	0.00084399	0.00146291	-0.00114166	0.00190928	-0.00090109	0.00179275	-0.00100958	-0.00063895	-0.00212069	0.00031504	-0.00014974	0.00115531	0.00028220	0.00046464	-0.00173506	-0.00227617	-0.00037375	0.00145312	0.00117039	-0.00072588	-0.00206914	0.00086051	-0.00165199	0.00069488	-0.00055181	0.00255588	-0.00235474	-0.00010015	-0.00141489	0.00084017	-0.00008009	-0.00132532	0.00012127	-0.00146057	0.00043755	-0.00127647	0.00048604	0.00010423	-0.00106427	-0.00111663	-0.00087560	-0.00109150	-0.00020274	-0.00020488	0.00082610	0.00044493	-0.00039407	0.00085373	-0.00093874	-0.00084121	0.00011586	-0.00036504	-0.00086085	0.00025091	0.00113536	-0.00022336	0.00033409	-0.00041488	-0.00110089	-0.00001908	-0.00139452	0.00069028	0.00075405	-0.00075722	-0.00165294	-0.00040732	-0.00054350	-0.00011575	0.00001842	-0.00115505	-0.00147294	0.00081237	-0.00031997	-0.00016008	0.00023912	-0.00020986	-0.00075103	-0.00039881	-0.00103813	-0.00128246	-0.00016919	-0.00048237	-0.00015555	-0.00016211	-0.00037776	-0.00017212	0.00011463	-0.00068739	-0.00060642	0.00031836	0.00008211	0.00068334	-0.00040414	-0.00030504	0.00011170	-0.00083483	-0.00016060	0.00013674	0.00000569	0.00007595	-0.00041309	-0.00057730	-0.00098589	0.00030019	-0.00091068	-0.00001068	0.00027179	0.00007179	0.00041616	0.00026309	-0.00059283	0.00013524	-0.00067031	0.00069454	0.00075784	0.00025659	-0.00018814	0.00072042	0.00013982	-0.00019111	-0.00051315	0.00026164	-0.00028477	-0.00037800	0.00037611	-0.00048627	0.00005113	-0.00034596	-0.00022841	0.00004234	0.00016225	0.00019783	0.00029827	0.00034863	-0.00002906	-0.00004745	0.00015627	0.00022429	-0.00010836	-0.00029173	-0.00006786	0.00017537	-0.00001701	-0.00011205	0.00021575	-0.00007801	0.00014178	-0.00010542	0.00001147	0.00002864	-0.00003205	0.00047745	0.00030612	1.22478461
-7.0002	0.43097369	-21.47483647	0.07945140	-21.47483647	-21.47483647	-21.47483647	1.20740688	-21.47483647	-21.47483647	-21.47483647	0.65704423	-21.47483647	0.24087928	-21.47483647	0.11810548	-0.59302181	-21.47483647	-0.08297617	-0.60752478	0.42023796	-0.34525892	0.77027071	0.57854766	-0.51600325	-1.06222412	-21.47483647	-21.47483647	-0.08341864	0.38979816	0.38700184	-0.26519355	0.00701752	0.61379031	-0.03505267	0.56261780	0.05634625	-0.15880289	-0.14714108	-0.09501129	-0.13164996	0.05786027	-0.01638563	0.04689298	-0.06250102	-0.02328958	-0.01158625	-0.01193594	-0.01521760	-0.00587757	0.01156913	0.01044121	-0.01111867	-0.00051726	-0.00131927	0.00214246	0.00261862	-0.00324293	0.00483357	-0.00285084	0.00265630	-0.00083522	-0.00203856	0.00008419	-0.00217389	0.00220058	0.00146062	-0.00191031	-0.00089398	-0.00110904	0.00224276	0.00090240	0.00043331	0.00158285	0.00167916	-0.00151019	0.00166981	0.00052275	-0.00063729	-0.00115255	0.00308094	0.00226001	0.00031201	-0.00061234	-0.00766390	-0.00229116	0.00525587	0.00169883	-0.00497646	-0.00047734	0.00698842	0.00030188	0.00009229	-0.00742079	0.00026344	0.00283496	0.00144582	-0.00040457	0.00134300	-0.00415159	0.00201553	-0.00000456	0.00167040	-0.00231034	-0.00262892	-0.00204233	0.00489359	-0.01401837	-0.00425656	-0.00298993	0.00907528	-0.00671274	0.00021867	-0.00286858	0.00552532	-0.00674404	-0.00152361	-0.00444674	-0.00026876	0.00084768	-0.00069294	-0.00222585	0.00556174	-0.00000509	-0.00267000	0.00063542	-0.00243310	-0.00534344	-0.00477384	-0.00437053	-0.00404112	-0.00034862	-0.00145584	-0.00131495	-0.00115563	0.00169012	0.00115398	0.00016579	0.00016393	-0.00027874	-0.00034582	0.00018794	0.00252574	-0.00006258	0.00057238	-0.00055850	-0.00072007	0.00048092	0.00151699	0.00002517	0.00038727	-0.00006188	0.00090668	-0.00052397	-0.00053011	-0.00112455	-0.00008850	0.00017387	0.00056698	-0.00033192	0.00127888	0.00004579	0.00116552	0.00009182	-0.00063383	-0.00013087	0.00053876	0.00027607	-0.00046549	0.00104158	0.00033195	-0.00118851	0.00086638	-0.00004825	-0.00121562	-0.00062101	0.00027851	0.00057118	-0.00083394	0.00012028	0.00020756	-0.00028918	0.00131484	0.00005617	0.00053593	-0.00064759	-0.00048005	0.00065216	0.00003880	-0.00133212	0.00024472	0.00132494	0.00026106	-0.00015674	-0.00052300	-0.00001248	0.00052629	-0.00066530	-0.00017676	0.00075599	-0.00067249	0.00060221	0.00036425	-0.00067143	0.00004982	0.00049411	-0.00063530	0.00074037	0.00035097	0.00030687	-0.00010702	0.00006398	-0.00016537	0.00095106	-0.00019057	0.00005671	-0.00054812	0.00019807	0.00122228	0.00083257	0.00010808	0.00084990	0.00034377	-0.00024261	0.00022520	-0.00050649	0.00025839	0.00072798	0.00025589	0.00036115	0.00090523	0.00010649	0.00042193	-0.00011813	0.00069069	0.00014206	0.00001028	-0.00074068	-0.00021359	-0.00000359	-0.00013342	0.00034696	0.00087812	0.00039922	-0.00023279	-0.00004490	-0.00034575	0.00035544	0.00027963	-0.00004212	0.00009079	0.00002174	-0.00058831	0.00003349	0.00075757	0.00139066	0.00086840	-0.00106299	-0.00005674	-0.00008077	-0.00023205	0.00006940	-0.00067734	0.00026232	0.00010594	-0.00014367	0.00020776	0.00029930	-0.00034400	-0.00021665	-0.00047044	0.00006741	-0.00023678	0.00024836	0.00018992	-0.00012194	-0.00071472	-0.00034979	0.00001067	0.00029501	-0.00036582	0.00003989	-0.00086109	-0.00022745	-0.00065602	-0.00027453	-0.00016635	-0.00035805	-0.00000392	0.00008611	-0.00075268	-0.00096446	-0.00016032	-0.00028715	-0.00046677	0.00055274	-0.00064383	-0.00009601	-0.00009705	0.00047271	-0.00067083	-0.00037139	-0.00011249	0.00062439	0.00038783	0.00047865	0.00072065	0.00066903	0.00026518	0.00083904	0.00038824	0.00022006	0.00023232	-0.00040149	-0.00066581	-0.00051798	-0.00107972	0.00019140	-0.00040534	0.00021731	0.00029750	0.00083581	-0.00058859	0.00068732	0.00065033	-0.00112291	0.00036370	-0.00027363	0.00013917	-0.00016039	-0.00021438	-0.00117946	0.00022269	0.00048857	0.00043261	-0.00130316	-0.00156923	0.00006570	0.00047032	0.00015080	0.00048089	0.00112802	-0.00090599	-0.00031314	-0.00104945	0.00054781	0.00009650	0.00155557	0.00001357	0.00081370	0.00055727	-0.00054994	0.00062235	-0.00074091	-0.00104663	-0.00095302	0.00239108	0.00282003	0.00027646	0.00023955	-0.00038113	-0.00057818	-0.00043279	0.00087781	0.00022403	-0.00155281	-0.00211431	0.00144934	0.00111562	-0.00001943	-0.00009193	0.00150849	-0.00061024	0.00036135	-0.00119262	-0.00149693	0.00123133	0.00270725	0.00062086	-0.00104805	0.00057995	-0.00099796	0.00126694	0.00028334	0.00103735	-0.00017952	0.00139030	-0.00234134	0.00117497	-0.00038890	-0.00205189	-0.00165071	-0.00036776	0.00022701	-0.00123852	-0.00035234	0.00039972	-0.00006507	0.00065567	0.00094327	0.00002167	0.00010755	0.00073266	0.00128831	0.00066551	0.00087134	0.00192746	0.00092430	-0.00214391	-0.00158134	-0.00018567	-0.00141560	0.00118892	0.00065463	-0.00073535	0.00024365	0.00009622	-0.00086817	-0.00110661	-0.00005439	0.00056758	0.00073945	-0.00038687	-0.00082237	0.00122593	0.00092695	-0.00016095	0.00028237	0.00006616	0.00023275	0.00090694	-0.00063318	0.00078908	0.00061066	-0.00087490	-0.00066679	0.00052838	-0.00046707	-0.00102120	-0.00015583	-0.00052109	0.00073723	0.00014111	-0.00042412	0.00036131	0.00053580	0.00034303	-0.00011134	0.00080573	0.00016563	0.00159784	-0.00011118	-0.00006197	0.00069154	-0.00070585	0.00030990	-0.00056251	0.00040116	0.00094162	0.00010621	0.00066673	-0.00082917	0.00005470	-0.00015433	0.00029455	0.00097205	0.00119473	0.00025928	-0.00038473	-0.00027368	0.00016729	0.00020140	0.00054435	0.00096863	0.00028801	0.00010174	0.00104877	0.00012876	0.00004295	0.00048240	0.00114601	0.00039276	-0.00016967	0.00036572	0.00018550	0.00061171	0.00046817	0.00009994	0.00032722	0.00063905	0.00009366	0.00034831	0.00093450	0.00041316	0.00075804	-0.00029792	-0.00010237	0.00000221	0.00008539	-0.00013420	0.00008998	0.00015114	0.00002162	0.00006555	-0.00009117	0.00028152	0.00008983	0.00027541	0.00004004	-0.00011858	0.00016729	0.00026080	0.62875183
-6.0002	-1.36713815	-21.47483647	0.52286655	0.26589066	-0.81095922	-21.47483647	-21.47483647	0.70216432	-21.47483647	0.74605405	0.92551905	-21.47483647	0.01414120	-21.47483647	0.55282001	0.20277691	0.30741466	1.81450212	-0.13182126	-21.47483647	-0.09546861	0.57538933	-21.47483647	1.54520416	-21.47483647	-21.47483647	0.58285666	0.97145998	-21.47483647	-21.47483647	0.08260667	-21.47483647	-0.25512102	0.33994154	-0.42681691	-0.52277194	0.04809635	0.00211909	0.08709242	-0.09308723	0.05049418	-0.00383755	-0.05270790	-0.01618647	0.00017337	0.00727405	0.00068004	-0.01977519	-0.00116266	0.01250402	0.00486806	0.00295221	-0.00292340	-0.00215897	-0.00450337	0.00202136	-0.00138361	0.00501099	0.00281342	-0.00291749	0.00110164	-0.00262460	-0.00239197	-0.00493488	0.00296722	0.00164292	-0.00014992	-0.00105330	-0.00172216	0.00259425	0.00007624	0.00031563	0.00121204	0.00027306	-0.00146394	0.00094491	-0.00242653	-0.00007265	0.00005079	-0.00239235	-0.00642276	-0.00280542	-0.00078507	-0.00071015	-0.00528904	0.00982357	-0.00645234	-0.00373069	0.00397633	0.00735065	-0.00739365	0.00078613	-0.00748378	-0.00150968	-0.00096378	0.00574079	-0.00090266	0.00299158	-0.00528018	-0.00329987	0.00018404	-0.00148712	-0.00854914	-0.00794159	-0.01757060	-0.02069449	-0.04727490	-0.05061128	-0.04909570	-0.03702336	-0.05102905	-0.04805103	-0.04960656	-0.04620422	-0.04778749	-0.04673380	-0.04170827	-0.03808171	-0.03770213	-0.03954917	-0.03699783	-0.03033569	-0.03745324	-0.03495872	-0.03113738	-0.03178947	-0.03203565	-0.03095482	-0.02586288	-0.02126873	-0.01073123	-0.00524602	-0.00096724	-0.00179425	0.00150804	0.00018784	0.00125682	-0.00042008	-0.00002853	-0.00028178	0.00006579	0.00042318	0.00002225	0.00067132	-0.00009119	-0.00084870	-0.00053381	0.00060608	0.00147754	-0.00049264	-0.00138617	0.00184743	-0.00053084	0.00047530	-0.00141075	0.00087676	-0.00008536	0.00080704	0.00035742	0.00063208	-0.00067751	0.00029125	-0.00055123	0.00064273	-0.00022039	-0.00041364	-0.00048318	-0.00045032	0.00032269	-0.00045813	-0.00038996	0.00053482	-0.00041930	0.00049475	-0.00092123	-0.00034867	0.00050262	-0.00074497	0.00008980	-0.00003347	0.00065943	0.00069037	0.00065719	-0.00021720	0.00035778	0.00051731	-0.00050069	-0.00015686	-0.00164741	-0.00031683	-0.00010796	-0.00007902	-0.00049554	-0.00077769	-0.00039066	-0.00029910	-0.00006015	-0.00042182	0.00054768	-0.00045294	0.00093311	0.00077985	-0.00060235	-0.00092070	0.00028157	-0.00006897	0.00084633	0.00032415	0.00037693	0.00015144	0.00091466	-0.00090460	0.00016533	0.00014991	-0.00067491	-0.00029774	-0.00001487	0.00033733	0.00093285	-0.00064371	-0.00017333	-0.00015179	-0.00005522	-0.00004122	0.00012515	-0.00028522	-0.00038912	-0.00065537	0.00123654	0.00023335	0.00066741	0.00006817	-0.00002318	0.00009144	-0.00007260	0.00042412	-0.00097563	0.00029943	-0.00001898	-0.00029702	0.00031389	0.00008124	0.00011898	0.00005559	0.00033177	-0.00035550	-0.00027173	0.00026265	-0.00024259	-0.00008521	-0.00053208	-0.00027422	0.00000266	0.00057607	0.00057868	0.00043420	-0.00083817	-0.00072806	-0.00009393	0.00026098	-0.00030518	-0.00003102	0.00009659	-0.00007950	0.00070815	-0.00050204	0.00047797	-0.00037704	-0.00019969	-0.00013659	-0.00002569	0.00050197	0.00030171	0.00078843	0.00003953	-0.00059646	-0.00041142	-0.00077164	-0.00042442	-0.00041408	0.00036012	-0.00068721	-0.00056918	-0.00062597	-0.00029316	-0.00001189	-0.00009960	0.00003407	-0.00032015	0.00043967	0.00022138	0.00014870	0.00028351	-0.00036916	0.00036245	-0.00037446	-0.00021218	-0.00031427	0.00032749	-0.00023753	0.00007748	-0.00001375	-0.00003183	-0.00000721	-0.00029682	0.00083858	0.00036744	0.00096389	0.00023407	0.00037636	0.00015279	-0.00095516	0.00016513	-0.00075601	-0.00001880	-0.00036628	-0.00057675	-0.00061713	-0.00104494	-0.00111013	-0.00059242	-0.00050023	0.00037293	0.00148211	-0.00094151	-0.00011405	-0.00040384	0.00020712	-0.00081667	-0.00120282	-0.00010365	-0.00104901	0.00019088	0.00027062	0.00133701	-0.00090956	-0.00057865	0.00083135	0.00145875	0.00012438	0.00020176	0.00101564	-0.00117109	-0.00194428	-0.00048130	0.00125801	0.00038941	0.00113196	-0.00025345	0.00162860	-0.00246071	0.00023716	-0.00038264	0.00066774	-0.00092477	0.00035208	0.00232072	0.00112423	0.00114706	-0.00025494	0.00031499	0.00309869	0.00088811	0.00023346	-0.00153876	-0.00367901	-0.00054521	0.00056786	-0.00097780	0.00034852	0.00023849	-0.00088914	0.00116619	-0.00214327	0.00146276	0.00264330	0.00138759	0.00141495	-0.00062695	0.00226217	-0.00045371	0.00125757	-0.00154279	0.00322874	0.00060981	0.00192384	-0.00215909	0.00177067	-0.00039986	-0.00250666	0.00220390	-0.00026285	0.00290062	-0.00085615	0.00135009	-0.00138491	0.00074665	-0.00067383	0.00060513	-0.00148676	0.00182945	0.00021522	0.00268722	0.00006832	0.00089845	0.00049150	-0.00004754	-0.00231731	0.00050876	0.00047694	-0.00247290	0.00020116	0.00035059	-0.00116430	-0.00033044	0.00019250	-0.00022175	-0.00196874	-0.00141824	0.00070089	-0.00025736	-0.00155354	-0.00213531	0.00070185	0.00070354	0.00035386	0.00057610	0.00012249	0.00090783	0.00117965	-0.00045219	-0.00044662	-0.00105494	-0.00110305	0.00026849	-0.00034017	-0.00055339	-0.00075935	0.00031116	0.00045844	0.00024095	0.00066558	-0.00013286	-0.00029015	0.00052288	-0.00099220	-0.00069256	-0.00064613	0.00041470	0.00078519	-0.00016067	0.00090617	-0.00006876	-0.00005260	0.00005046	-0.00156236	0.00026498	0.00059484	-0.00074811	0.00010295	-0.00045326	0.00013989	0.00018727	0.00022402	0.00127586	-0.00024049	-0.00054366	0.00000610	0.00020232	0.00052343	-0.00058483	0.00091828	0.00013506	-0.00050071	-0.00065724	0.00065057	-0.00001348	0.00003553	0.00013465	0.00027139	0.00025420	-0.00012782	-0.00018372	-0.00011937	0.00038494	-0.00023719	0.00028889	0.00018367	0.00059977	0.00024578	0.00025250	0.00029568	0.00034088	-0.00006415	0.00033926	0.00049958	-0.00012317	0.00015742	-0.00012297	0.00039749	0.00009253	0.00012070	-0.00001046	-0.00029273	-0.00003033	0.00005341	0.00015974	-0.00005957	-0.00027708	0.00006790	0.00038160	-0.78203525
-5.0002	-21.47483647	-0.38292575	-21.47483647	-21.47483647	-21.47483647	-21.47483647	0.29640628	0.02563566	0.10956838	-21.47483647	-0.48633559	-21.47483647	-21.47483647	-0.47944954	-0.49207649	-21.47483647	0.34526400	-21.47483647	-1.19574893	-0.02357017	-2.14753962	-1.13736808	-0.62494415	-0.23554702	-1.15137124	-0.95681345	-21.47483647	-21.47483647	0.24141726	-21.47483647	0.21584918	-21.47483647	0.33432376	0.78543804	0.01785982	0.53936528	-0.14021443	-0.01564620	-0.02029409	-0.16454774	-0.01413752	-0.02679857	-0.01351642	-0.02823821	0.03269314	-0.02979642	-0.00878920	-0.00116085	-0.01232970	0.01366342	0.00023684	-0.01660015	-0.00422121	0.00386873	0.00058147	-0.00122192	-0.00333962	0.00179993	-0.00299483	0.00250324	0.00268088	0.00085589	-0.00116259	-0.00091215	-0.00164463	-0.00079066	-0.00012340	-0.00048081	-0.00080636	-0.00014061	0.00109152	0.00000412	0.00299410	-0.00084570	-0.00322594	0.00252922	0.00049935	0.00050423	-0.00232594	0.00118999	-0.00390272	-0.00054885	0.00281632	-0.00126143	-0.00659522	0.00636954	-0.01311147	-0.00547904	-0.00061058	0.00448821	-0.00681612	-0.00532558	-0.00340810	-0.00208214	-0.00178987	-0.00176300	0.00146574	0.00202503	-0.00516366	-0.00271366	0.00083894	0.00575495	-0.00050932	-0.00151674	0.00099042	0.01000353	-0.00615477	-0.00000701	0.00021217	0.00909174	-0.00569405	-0.00120432	-0.00404080	0.00546239	-0.00129514	-0.00117928	-0.00583962	0.00203857	-0.00116436	0.00105806	-0.00126888	0.00627482	0.00034642	0.00018594	0.00079845	-0.00242659	-0.00121195	-0.00071236	-0.00184673	-0.00055225	-0.00090714	-0.00178291	0.00016325	-0.00040609	0.00110395	-0.00047548	0.00081713	-0.00058123	0.00159567	-0.00088235	0.00035260	0.00029627	-0.00133500	0.00080187	-0.00046643	0.00000825	-0.00098695	0.00064246	0.00109375	0.00071625	0.00046372	0.00155079	0.00031680	-0.00028777	-0.00047987	0.00015860	-0.00102377	0.00051950	-0.00061940	0.00101816	0.00067070	0.00014383	-0.00047310	-0.00026097	-0.00052283	-0.00083774	0.00008711	0.00014527	-0.00003040	0.00135483	-0.00130987	-0.00049574	0.00035734	-0.00042277	-0.00113325	-0.00096756	0.00026833	-0.00080117	-0.00001734	-0.00052229	0.00113914	0.00046026	0.00044095	-0.00112971	-0.00038861	-0.00009141	-0.00073975	-0.00044422	-0.00089673	-0.00074728	-0.00039927	-0.00094844	-0.00008758	-0.00078595	-0.00011077	0.00012217	-0.00086993	-0.00090670	-0.00078309	-0.00081593	-0.00026514	0.00045219	0.00002365	0.00001104	0.00045713	-0.00103726	0.00216236	-0.00031160	-0.00091153	-0.00006691	0.00005115	0.00005114	0.00073856	-0.00009018	-0.00023634	-0.00127016	0.00053821	0.00072760	0.00056847	-0.00017798	0.00051301	0.00068483	-0.00036086	0.00044881	0.00005474	-0.00036440	-0.00022950	-0.00062656	0.00074903	0.00023026	-0.00042734	0.00006529	-0.00067551	-0.00017456	-0.00052273	0.00036615	-0.00059140	0.00004941	-0.00035262	-0.00015117	-0.00034240	-0.00011142	-0.00014384	-0.00019529	-0.00048107	-0.00033774	-0.00035156	-0.00029707	-0.00045741	-0.00045427	-0.00050798	-0.00024147	-0.00033191	0.00010970	0.00039229	0.00080518	-0.00050046	-0.00074633	-0.00042051	-0.00019097	0.00015466	-0.00042977	-0.00008368	-0.00030922	0.00012949	-0.00040121	0.00032406	0.00019532	-0.00094692	-0.00067286	-0.00033938	0.00037283	0.00015561	0.00017960	0.00053054	-0.00023089	-0.00065301	-0.00058834	0.00025378	-0.00015497	0.00034087	-0.00076902	-0.00092390	-0.00039686	-0.00020227	0.00015356	0.00040053	0.00020936	-0.00038338	0.00022590	-0.00070129	-0.00031483	-0.00021355	-0.00036783	0.00052300	-0.00037409	0.00060951	-0.00017309	-0.00009348	0.00020208	-0.00060521	-0.00078950	-0.00020533	-0.00002096	-0.00040978	-0.00064104	0.00010600	-0.00017413	-0.00037909	0.00022755	-0.00080889	-0.00014610	-0.00052659	-0.00044678	-0.00008877	-0.00035589	-0.00010956	-0.00030117	-0.00020669	-0.00025428	-0.00058662	-0.00113445	-0.00089011	0.00018097	-0.00083685	-0.00103762	0.00031553	-0.00094532	0.00014972	-0.00009379	-0.00070999	-0.00066950	-0.00000667	-0.00031037	0.00062580	-0.00146089	-0.00089820	-0.00075823	-0.00057661	-0.00116922	-0.00056969	-0.00080301	-0.00106370	-0.00179002	0.00065760	0.00025435	0.00074408	-0.00020304	0.00050178	-0.00087021	-0.00154154	0.00031149	-0.00038061	-0.00067015	-0.00085022	-0.00008726	0.00163182	-0.00011685	-0.00035845	-0.00031547	-0.00084835	0.00077234	-0.00249781	-0.00054551	-0.00257613	-0.00272642	-0.00066676	-0.00210792	-0.00208055	0.00020543	0.00089600	-0.00014214	0.00015635	-0.00130578	-0.00124649	0.00287900	0.00077728	-0.00017261	-0.00234944	-0.00131007	-0.00131016	0.00082527	-0.00248812	-0.00047607	-0.00072345	0.00026259	-0.00231056	0.00126452	-0.00056907	-0.00060109	-0.00024176	-0.00131211	-0.00009964	-0.00184290	-0.00022589	-0.00134928	-0.00210267	0.00057222	0.00081641	-0.00085516	-0.00002754	-0.00121935	0.00163019	-0.00076604	-0.00016328	0.00117892	-0.00030282	-0.00191514	-0.00010918	-0.00049162	-0.00218162	0.00095481	-0.00022647	-0.00022054	-0.00068557	-0.00179903	-0.00214402	-0.00314459	-0.00137905	-0.00096263	-0.00113882	-0.00088645	-0.00070183	0.00039262	0.00021248	-0.00026458	0.00061398	-0.00023003	-0.00064951	0.00044745	-0.00017867	-0.00040267	0.00016749	-0.00116352	-0.00009490	0.00049665	-0.00036918	-0.00121686	0.00019346	0.00037440	0.00002296	0.00081744	-0.00009610	-0.00062643	0.00005292	0.00013228	0.00003513	-0.00018580	0.00002830	0.00020778	-0.00004697	0.00047814	-0.00037247	0.00068597	0.00068135	-0.00040591	0.00002740	0.00106194	-0.00053478	-0.00002500	-0.00051164	0.00019148	-0.00076465	0.00062404	0.00001280	0.00023081	0.00024709	0.00023968	-0.00022354	-0.00072626	-0.00027406	0.00072780	0.00042064	-0.00045979	-0.00007495	0.00019915	-0.00063511	0.00012353	-0.00053126	0.00002818	0.00042894	-0.00005806	0.00038567	-0.00043533	0.00006128	-0.00010220	0.00016314	0.00027868	0.00019458	0.00041886	0.00035504	0.00006335	0.00005686	-0.00012449	0.00010689	-0.00021680	-0.00004019	-0.00018813	-0.00006978	-0.00007844	0.00005512	-0.00011261	-0.00021333	-0.00010793	0.00027327	-0.00016828	-0.00015783	-0.00014159	-0.00030530	-0.00001005	0.00010720	-21.47483647
-4.0002	0.51994580	-21.47483647	-0.25126930	0.38867810	1.67861426	-21.47483647	-0.60217458	-1.98458779	0.09025817	-21.47483647	-21.47483647	-21.47483647	0.20104907	-21.47483647	0.04278606	1.54038739	0.43589839	-21.47483647	0.29250916	-21.47483647	-21.47483647	-0.10176428	-0.42159506	-0.26610455	-0.08552879	-21.47483647	-0.98539962	-21.47483647	-0.45824235	-21.47483647	-21.47483647	0.08137333	-0.32326507	-21.47483647	0.11939437	0.46898078	-0.02820560	-0.11670718	0.09364077	-0.07229802	0.00233321	-0.00235914	0.04929104	-0.03386857	0.01617613	-0.01802353	-0.00078705	-0.01589222	-0.01524605	0.01006436	-0.00049374	-0.01018107	0.00009830	0.00022305	-0.00152902	0.00447819	-0.00429090	0.00304785	-0.00099803	0.00173565	0.00276665	-0.00360414	-0.00340919	-0.00535486	0.00146164	0.00314075	0.00093757	-0.00035877	0.00100909	0.00199971	0.00202390	-0.00058063	0.00144783	-0.00023306	0.00136683	0.00385599	-0.00157073	0.00229814	0.00091123	-0.00008621	-0.00381636	-0.00414392	0.00427289	-0.00613278	-0.00529040	0.00394281	-0.00416872	-0.00266724	-0.00028885	0.01005798	-0.00304783	0.00427784	-0.00662679	-0.00097914	0.00077475	0.00144267	-0.00167225	-0.00041699	-0.00404665	-0.00299581	-0.00085052	0.00199522	-0.00105829	-0.00229235	0.00040027	0.00348002	-0.00271096	-0.00045475	-0.00026654	0.00898826	-0.00147976	0.00324309	-0.00198483	0.01154913	-0.00120866	0.00072478	-0.00061587	0.00158953	0.00286332	0.00425194	0.00123491	0.00678368	0.00064717	0.00399126	0.00185144	0.00023770	0.00038740	0.00080597	-0.00205479	0.00060846	0.00113026	0.00035529	0.00002304	-0.00009653	0.00119646	0.00040854	0.00034790	-0.00093762	0.00010951	-0.00033525	-0.00024374	0.00190278	-0.00051200	0.00137509	-0.00041000	0.00042617	-0.00018547	0.00015253	-0.00034252	0.00062087	-0.00142766	0.00228098	-0.00025117	-0.00051916	0.00063149	0.00074123	-0.00027646	0.00102080	-0.00043432	-0.00037820	0.00026331	0.00056179	-0.00109163	-0.00071177	-0.00069590	0.00058382	0.00027215	-0.00082144	0.00070456	0.00058565	-0.00122863	-0.00004333	0.00078513	-0.00039667	-0.00112542	0.00006281	0.00040882	0.00002989	-0.00028525	-0.00010282	-0.00058088	-0.00007444	-0.00006287	-0.00034835	-0.00062998	0.00032721	0.00041340	0.00049776	-0.00153412	-0.00074765	0.00007431	-0.00086388	-0.00078276	0.00002670	0.00004684	0.00020380	-0.00055620	-0.00060020	-0.00017606	-0.00095821	-0.00000667	-0.00000800	-0.00072225	-0.00069335	-0.00034684	-0.00117154	0.00122785	0.00012344	0.00008847	-0.00076553	-0.00045419	-0.00001262	0.00041207	-0.00111580	-0.00016362	-0.00136616	-0.00008330	0.00098950	0.00058105	-0.00036427	0.00004286	-0.00020866	0.00000378	-0.00053780	-0.00018734	-0.00103680	-0.00087993	-0.00060211	-0.00003018	0.00036218	-0.00029442	-0.00077425	-0.00023337	-0.00056414	-0.00024897	-0.00021282	-0.00123281	0.00011224	-0.00097817	-0.00032469	-0.00021997	0.00034118	0.00041521	-0.00016611	-0.00047329	-0.00025979	-0.00033936	-0.00018655	-0.00076636	-0.00000682	-0.00090594	0.00030622	-0.00068708	-0.00010778	0.00043184	0.00051615	-0.00109910	-0.00047977	-0.00000807	0.00018559	-0.00042724	-0.00053269	-0.00026248	0.00012565	-0.00069965	0.00026698	-0.00019627	0.00031650	-0.00043204	-0.00108495	0.00034832	0.00059068	-0.00014615	0.00078574	0.00032441	-0.00101557	-0.00049429	-0.00103156	0.00000811	-0.00062664	0.00014604	-0.00054351	-0.00053983	-0.00076192	-0.00029884	0.00021991	0.00008290	-0.00020580	-0.00044579	-0.00003156	-0.00120894	-0.00046958	-0.00033737	0.00010933	-0.00101262	-0.00005255	0.00028733	0.00019600	0.00032202	-0.00000815	-0.00035900	-0.00135469	-0.00024344	-0.00052840	-0.00045340	-0.00010331	0.00036583	-0.00040130	-0.00095287	0.00073824	-0.00102094	0.00069439	-0.00029197	-0.00008593	-0.00047535	-0.00159030	-0.00079040	-0.00047736	-0.00047781	-0.00009836	-0.00009460	-0.00040845	-0.00012014	-0.00058007	-0.00056102	-0.00073116	-0.00011038	0.00028535	0.00047808	-0.00162372	0.00007302	-0.00171218	-0.00131311	-0.00018618	0.00073031	-0.00232857	-0.00085597	-0.00023787	-0.00076039	-0.00126068	-0.00115719	-0.00076942	-0.00070104	-0.00215100	-0.00086509	-0.00046301	0.00044197	-0.00164524	0.00008638	-0.00028742	-0.00234346	0.00060115	-0.00070210	-0.00047516	-0.00216152	0.00222978	0.00153192	-0.00064058	-0.00057553	-0.00212939	-0.00262583	0.00003902	-0.00101783	-0.00014569	-0.00286311	-0.00160523	-0.00161071	0.00021240	-0.00282945	-0.00141382	-0.00186905	-0.00045365	-0.00155168	-0.00130174	0.00103675	0.00028117	0.00016653	0.00074876	-0.00136512	-0.00057476	-0.00030132	0.00230270	-0.00099937	0.00187661	-0.00206785	-0.00036244	-0.00044791	0.00150172	-0.00115132	-0.00225800	-0.00151107	-0.00028118	-0.00047778	-0.00295797	-0.00079386	-0.00127697	-0.00085971	-0.00027575	-0.00078572	-0.00193826	-0.00073549	-0.00141901	0.00109327	-0.00046954	-0.00029821	0.00147420	-0.00050455	-0.00179724	-0.00071782	0.00095368	-0.00172685	0.00231441	0.00021370	-0.00098579	-0.00098063	-0.00082810	-0.00091546	-0.00102988	-0.00118730	-0.00168623	0.00057201	0.00070258	-0.00144755	-0.00018935	-0.00042753	-0.00016615	-0.00060880	-0.00195650	-0.00063990	0.00084694	-0.00109552	0.00091206	-0.00057706	-0.00240802	-0.00022923	-0.00046718	-0.00090452	-0.00074685	-0.00013345	-0.00079737	-0.00084722	0.00085992	0.00009416	-0.00090533	0.00073573	-0.00001151	-0.00059890	-0.00007418	0.00053577	-0.00028520	-0.00013324	0.00024241	-0.00086019	-0.00006473	0.00015448	-0.00126862	0.00011583	0.00058694	-0.00057756	0.00042277	-0.00063833	0.00088296	-0.00072024	0.00001147	-0.00048927	0.00041591	-0.00062654	-0.00015261	-0.00046562	0.00096336	0.00028592	0.00017887	0.00006098	-0.00034405	-0.00012173	0.00108459	0.00001681	-0.00033053	-0.00024244	0.00079228	0.00024251	-0.00022038	-0.00006195	0.00029655	0.00044151	-0.00050067	-0.00021636	0.00027189	-0.00000720	0.00018855	-0.00011092	0.00011661	0.00025291	0.00007162	0.00023795	-0.00024386	0.00003230	-0.00034412	-0.00022342	0.00020887	0.00018901	0.00011646	-0.00001447	-0.00020887	0.00008426	-0.00005298	0.00000879	0.00003436	-0.00012893	0.00005192	0.00025409	0.46378667
-3.0002	0.78719610	0.75160426	-21.47483647	-21.47483647	-21.47483647	-21.47483647	-21.47483647	0.71691415	-21.47483647	-21.47483647	-21.47483647	-21.47483647	-21.47483647	-21.47483647	-0.09663263	-21.47483647	-21.47483647	-21.47483647	0.63498440	-21.47483647	0.22167129	-0.62138167	-0.28000407	-21.47483647	-0.49082297	-21.47483647	-0.70168549	-21.47483647	-21.47483647	-21.47483647	0.26397401	1.90372038	0.32796443	-0.08792729	0.15490137	-0.03153579	-0.26919548	-0.00738437	-0.03246874	-0.09357770	0.01202410	-0.03576902	-0.02126295	-0.02035140	0.00695053	-0.00024388	-0.00844018	-0.01717135	-0.00179254	0.00374982	0.00894659	-0.00697773	-0.00432500	0.00595376	-0.00500954	0.00263408	-0.00284227	0.00337924	-0.00126583	-0.00024046	0.00264099	-0.00670096	-0.00232762	-0.00058940	0.00071014	0.00278222	0.00080496	-0.00088443	-0.00069813	0.00058193	0.00061533	0.00029468	0.00091372	0.00248713	0.00009032	0.00244086	-0.00018072	0.00013295	-0.00156564	0.00016033	-0.00502632	-0.00256091	0.00018413	-0.00967412	-0.01070510	0.00359078	-0.00706563	-0.01168489	-0.00059163	0.01116971	-0.00377680	0.00663527	-0.00184672	0.00395629	-0.00642217	0.00052673	-0.00251369	0.00043239	-0.00347213	-0.00218962	-0.00683800	0.00314997	0.00032341	0.00181781	0.00243848	0.00514168	-0.00658337	-0.00595053	-0.00390943	0.00697017	-0.00509010	-0.00078161	-0.00147990	0.00912373	-0.00190406	-0.00213402	-0.00093695	0.00335434	-0.00064362	0.00200955	0.00061600	0.00599722	0.00143158	0.00023180	0.00272005	-0.00087690	-0.00254693	-0.00108977	-0.00137163	-0.00340065	-0.00040770	-0.00081667	0.00045584	0.00008422	0.00120544	0.00129804	0.00224925	-0.00194773	-0.00006911	0.00015872	0.00058549	0.00073548	0.00045913	0.00033234	-0.00073021	-0.00055095	-0.00034148	0.00023568	0.00059800	0.00132213	-0.00018273	0.00016698	-0.00012524	-0.00006167	-0.00022034	0.00052275	-0.00124890	0.00136683	-0.00035918	0.00004553	0.00059125	0.00098884	0.00006253	-0.00011238	-0.00011254	-0.00034171	0.00026325	-0.00094919	0.00034788	0.00075634	-0.00186674	-0.00070681	0.00087400	-0.00130443	-0.00107978	-0.00090499	0.00053852	-0.00093776	-0.00090905	0.00001481	0.00070379	0.00049789	0.00039836	-0.00055904	-0.00085190	0.00087951	-0.00075928	-0.00046236	-0.00161257	-0.00198237	0.00009427	0.00023763	-0.00057255	-0.00013373	-0.00022731	0.00028562	-0.00037366	-0.00114933	-0.00022077	-0.00010703	0.00062276	0.00009044	-0.00085447	-0.00010614	0.00059203	-0.00065058	0.00156232	0.00015574	0.00017827	-0.00109365	-0.00003951	-0.00046653	-0.00027287	-0.00057418	-0.00007134	-0.00050815	-0.00029673	0.00041691	0.00061787	-0.00113577	-0.00057347	0.00096131	-0.00147455	-0.00041699	-0.00030403	0.00073916	-0.00020975	-0.00113671	0.00021387	0.00018078	0.00057627	0.00046380	0.00011647	-0.00060979	-0.00081834	-0.00056464	-0.00151874	-0.00012546	-0.00021351	-0.00096637	-0.00010762	0.00017571	0.00070468	-0.00000037	-0.00037425	-0.00058836	-0.00019958	-0.00060872	-0.00027516	-0.00029359	-0.00044674	-0.00054633	-0.00075753	0.00036590	0.00054299	0.00069756	-0.00199212	-0.00054569	0.00078981	-0.00003452	-0.00011736	-0.00070970	0.00041393	-0.00067802	0.00055483	-0.00039484	-0.00016377	-0.00052139	-0.00028989	-0.00042402	0.00044029	-0.00041945	-0.00004164	-0.00050336	0.00002643	-0.00006237	-0.00052507	-0.00013948	-0.00048077	-0.00016922	0.00045700	-0.00067703	-0.00074592	-0.00013991	0.00000667	-0.00025268	-0.00026965	-0.00000527	-0.00032542	0.00007050	0.00011223	-0.00083043	0.00055956	0.00020356	0.00046978	0.00030199	0.00014072	-0.00055262	-0.00020896	-0.00027945	-0.00020530	-0.00051787	-0.00075713	-0.00044800	-0.00013653	-0.00025290	-0.00034623	0.00048639	-0.00014008	-0.00057720	-0.00111270	-0.00002061	0.00004394	0.00090743	-0.00026825	-0.00049636	-0.00142026	-0.00093678	-0.00015926	-0.00058672	0.00006771	-0.00034613	0.00027471	-0.00003816	-0.00021110	-0.00086463	-0.00033067	0.00032034	-0.00062210	0.00000927	-0.00122888	-0.00102311	0.00071444	-0.00010913	-0.00027195	0.00037393	-0.00045999	-0.00074283	-0.00007198	0.00043669	-0.00004313	-0.00072874	0.00039642	-0.00142979	-0.00117538	0.00015482	0.00052718	-0.00001751	-0.00066298	-0.00060061	-0.00184604	0.00000546	-0.00168919	-0.00058416	-0.00106824	0.00108595	-0.00106957	0.00066499	0.00021441	0.00042339	-0.00232707	0.00167129	0.00010204	-0.00057493	-0.00234214	-0.00384404	0.00088535	-0.00067003	-0.00081745	0.00015607	-0.00172197	-0.00177467	0.00014402	-0.00239787	0.00016878	0.00117803	0.00142090	0.00026961	-0.00060580	-0.00141419	-0.00088927	-0.00013499	-0.00245694	0.00314333	-0.00221806	0.00213310	-0.00180950	0.00078391	-0.00099994	-0.00386357	-0.00027086	-0.00003922	0.00110609	-0.00126934	-0.00137050	-0.00086029	-0.00079865	-0.00019705	-0.00106287	-0.00228682	0.00179567	-0.00104986	0.00101179	-0.00200546	0.00024080	-0.00063960	-0.00135820	-0.00057919	0.00033714	-0.00047993	-0.00089540	-0.00125719	-0.00246374	-0.00067762	-0.00119304	-0.00078987	-0.00080725	-0.00100702	-0.00119896	-0.00073844	-0.00179539	-0.00148811	-0.00086039	-0.00032921	-0.00096866	-0.00044021	0.00022391	-0.00122598	0.00012963	0.00124589	-0.00164184	-0.00001310	-0.00000340	-0.00125234	-0.00019294	-0.00041282	-0.00221919	-0.00073188	0.00028403	0.00000823	-0.00018665	0.00001380	-0.00071259	-0.00009270	-0.00066743	-0.00022411	0.00000901	-0.00061403	0.00091520	0.00046713	0.00009479	-0.00003434	-0.00053773	-0.00102808	-0.00016564	-0.00085825	-0.00033938	-0.00014062	-0.00123578	-0.00095059	-0.00128971	-0.00006639	-0.00110440	0.00007674	-0.00017110	0.00044698	0.00015485	0.00060123	-0.00097257	0.00061710	-0.00035597	0.00053136	0.00006974	-0.00035326	-0.00086989	-0.00000714	-0.00008387	-0.00023415	-0.00038572	0.00048851	-0.00009933	-0.00034601	0.00028951	-0.00028532	0.00028789	0.00000353	-0.00038271	0.00010366	0.00030958	0.00008073	0.00017707	0.00060259	0.00046748	-0.00010626	-0.00032465	-0.00016479	-0.00004717	0.00004304	-0.00008670	-0.00023305	-0.00001837	0.00016829	-0.00006837	-0.00032402	0.00030341	0.00007983	0.00021046	-0.00004364	0.00029992	0.00013606	0.00001913	-21.47483647
-2.9002	0.70170873	-0.65327549	1.27765119	-21.47483647	1.06225228	-21.47483647	0.14015359	-0.93148971	-2.62229371	0.82023525	-21.47483647	1.37969041	-21.47483647	-0.23244435	-1.01727593	-21.47483647	0.92156446	-21.47483647	-0.17410138	-0.44823211	0.15310103	-21.47483647	-1.55570278	-21.47483647	-0.26381600	-21.47483647	0.06026632	0.53453988	-0.50710777	-21.47483647	-0.06916895	-21.47483647	0.08017170	-0.94441003	-0.51499191	0.30893778	-0.03373076	0.05475624	0.05818450	-0.12762943	-0.05157327	-0.01523772	0.04076328	-0.02349758	0.00208530	0.00539766	-0.00265435	0.00051064	-0.01409384	0.00598651	0.00055848	-0.01629634	0.00015632	-0.00549100	-0.00546055	0.00019744	-0.00145656	0.00165797	-0.00244498	0.00099043	0.00117613	-0.00309485	-0.00198165	-0.00305424	0.00065859	0.00191814	0.00104257	-0.00088146	-0.00074730	0.00183274	-0.00084421	0.00137563	0.00323509	0.00223113	0.00009752	0.00197701	-0.00262216	-0.00151984	0.00087546	-0.00301607	-0.00183569	-0.00074856	0.00399051	-0.00439191	-0.00128988	0.00193565	-0.01701004	-0.00083829	-0.00261183	0.00663636	-0.00434046	-0.00277628	-0.00402887	0.00076754	0.00154207	0.00139925	-0.00035476	0.00200814	-0.00309249	0.00208514	0.00235414	0.00460686	0.00143409	-0.00078968	0.00379852	0.01068561	-0.00532796	0.00381453	0.00376868	0.01270111	-0.00141609	0.00351249	-0.00186965	0.01103453	-0.00145240	0.00069933	-0.00159069	0.00182454	0.00366323	0.00185318	0.00032481	0.01096189	0.00331829	0.00492383	0.00457070	0.00160156	0.00314167	0.00185429	0.00243293	0.00109824	-0.00014957	-0.00011734	0.00039520	-0.00161266	0.00282503	0.00105045	0.00222180	-0.00217171	0.00032594	-0.00031951	0.00006215	0.00070664	-0.00065074	0.00085325	-0.00063958	0.00029141	0.00007063	0.00093425	0.00117573	0.00051494	-0.00038317	0.00169445	-0.00106252	0.00042565	-0.00047101	-0.00094361	-0.00008290	0.00000036	-0.00139552	0.00084649	0.00044899	0.00000240	0.00100909	-0.00072034	-0.00014167	0.00028843	-0.00131010	-0.00046353	0.00107424	0.00098856	-0.00102731	0.00029834	0.00035940	0.00045704	-0.00087601	-0.00114888	0.00051866	-0.00114962	-0.00110280	0.00201936	0.00140177	0.00020553	-0.00045716	0.00056222	-0.00079267	0.00101241	0.00091040	0.00027136	-0.00108980	-0.00154014	-0.00018753	0.00039678	-0.00081834	0.00044464	-0.00028857	0.00131299	-0.00017416	-0.00025902	-0.00080386	-0.00103095	0.00038301	0.00054026	-0.00060609	-0.00078877	0.00062371	-0.00090687	0.00112518	-0.00015029	-0.00046253	-0.00124027	0.00062456	-0.00132845	0.00057538	-0.00032972	0.00091185	-0.00062201	0.00062057	0.00000666	0.00101559	-0.00031362	-0.00029851	0.00002882	-0.00120503	-0.00014046	-0.00003431	-0.00023272	-0.00029999	-0.00089971	-0.00020175	0.00055793	0.00047801	0.00033061	-0.00021991	-0.00003355	-0.00038199	0.00119256	-0.00123682	-0.00034923	0.00058017	0.00043561	-0.00010767	-0.00035331	0.00030794	0.00033501	0.00033016	0.00002871	0.00104843	-0.00014816	-0.00015356	-0.00014323	0.00061668	0.00053743	-0.00038273	0.00045987	0.00123926	0.00051023	-0.00070428	-0.00037018	-0.00041842	-0.00006542	-0.00017400	-0.00060012	0.00025415	0.00062110	0.00088277	0.00019132	0.00070671	-0.00006164	0.00089044	-0.00094147	0.00035835	0.00025388	0.00041339	0.00066087	0.00027769	-0.00010612	-0.00078381	-0.00059101	0.00037746	0.00050838	0.00027074	-0.00037115	-0.00043680	-0.00022005	-0.00031393	0.00048302	0.00115917	0.00071910	0.00009912	-0.00016893	-0.00016998	-0.00025579	0.00006006	0.00013438	-0.00025855	0.00040600	0.00091816	-0.00029893	0.00037048	-0.00034043	-0.00054034	-0.00107901	-0.00035295	-0.00017336	0.00018693	-0.00051108	0.00063982	0.00163591	0.00084071	0.00024731	0.00000425	-0.00031724	0.00117194	0.00091469	-0.00113960	-0.00042979	-0.00000454	0.00069046	-0.00061632	-0.00090628	0.00137982	-0.00060794	-0.00003614	0.00081684	0.00042840	-0.00030049	0.00052265	0.00103804	0.00099967	0.00060876	-0.00101451	-0.00061349	0.00068698	0.00029533	-0.00018216	-0.00059992	-0.00049268	0.00188148	0.00134927	-0.00049420	0.00157913	0.00021541	0.00164254	-0.00063948	-0.00094783	0.00126414	0.00161586	0.00041460	0.00016354	-0.00015512	-0.00086825	-0.00149413	0.00019725	-0.00070318	-0.00062014	0.00144540	0.00183644	0.00085943	0.00055833	0.00325727	0.00027517	-0.00045249	0.00154405	-0.00023905	-0.00168692	-0.00125636	-0.00023582	-0.00035219	-0.00132506	0.00002113	-0.00082133	-0.00109574	-0.00033565	-0.00018603	0.00078689	0.00301321	0.00340962	-0.00038737	0.00229867	0.00122556	-0.00083828	0.00023810	-0.00161923	0.00155506	-0.00162879	0.00095714	-0.00123506	0.00220678	0.00006908	-0.00315930	0.00124831	-0.00383682	-0.00057709	-0.00051115	0.00177198	-0.00071091	-0.00294276	0.00114823	0.00020004	-0.00059570	0.00014688	0.00016628	0.00009220	-0.00058251	-0.00042727	0.00013959	0.00038779	-0.00139809	0.00023440	0.00080759	-0.00176431	0.00069866	0.00015893	-0.00053993	0.00082376	0.00038137	-0.00010059	-0.00016838	-0.00130896	-0.00069797	0.00048761	0.00014012	-0.00160183	-0.00026418	0.00059471	-0.00017368	0.00104401	-0.00043821	0.00027666	0.00061861	-0.00051324	0.00067400	-0.00008217	-0.00002972	-0.00043332	-0.00055646	-0.00039688	-0.00114558	-0.00045922	0.00031851	0.00038575	0.00059938	0.00015650	0.00058535	0.00056533	0.00027389	0.00045696	-0.00007011	0.00158596	0.00051046	0.00014079	-0.00009359	0.00002038	0.00055223	-0.00005625	-0.00030336	0.00031052	-0.00031072	-0.00076359	-0.00075464	-0.00011636	0.00020005	-0.00021360	-0.00045175	0.00017829	-0.00043133	0.00010677	-0.00092131	-0.00037360	0.00081477	-0.00061620	0.00059222	-0.00004799	-0.00085709	0.00003535	0.00076960	0.00036396	-0.00029628	-0.00049078	0.00031167	0.00040852	0.00018149	-0.00008459	-0.00038797	-0.00035933	-0.00001123	-0.00009773	-0.00012272	0.00042406	0.00015299	0.00016193	0.00007976	0.00035742	-0.00013549	-0.00013087	-0.00018732	0.00035148	-0.00021425	-0.00044979	-0.00018366	0.00000761	-0.00016038	0.00001532	-0.00008708	0.00026113	0.00000274	0.00007392	-0.00047303	0.00021287	0.00036918	0.00018736	-0.63618045
-2.8002	-0.60878266	-21.47483647	-21.47483647	-21.47483647	1.69069564	-21.47483647	-21.47483647	-21.47483647	-21.47483647	1.01323390	-0.06475195	-21.47483647	-21.47483647	1.43612707	0.92770916	-21.47483647	0.23647448	-21.47483647	-21.47483647	-21.47483647	-0.02431381	-21.47483647	1.03215611	-0.14489077	-0.24564955	-21.47483647	1.40342844	-0.80959094	-0.63407371	-1.49968839	0.26063943	-0.50232254	-0.35373550	0.37861551	0.18716835	-0.01254605	0.08853205	-0.07217927	-0.01474957	-0.14288063	-0.03425476	-0.03011382	0.04893467	-0.07784100	-0.01051755	-0.00407905	-0.00127335	0.00165168	-0.00334569	0.00316722	0.01042811	-0.00206304	0.00135817	-0.00073323	0.00137628	0.00073024	-0.00183351	0.00329544	-0.00085492	-0.00356498	0.00046739	-0.00235312	-0.00301265	-0.00510506	0.00027515	0.00187266	-0.00156724	-0.00298419	-0.00006766	0.00055227	0.00154863	0.00049015	0.00424807	-0.00007486	-0.00278464	-0.00052171	-0.00159066	-0.00193403	-0.00149704	0.00107746	-0.00322482	-0.00611296	-0.00170920	-0.00170948	-0.00571360	0.01119471	-0.01761334	-0.00272234	0.00278458	0.00531665	0.00057571	-0.00519675	-0.00422221	-0.00080586	-0.00201703	0.00258175	0.00533031	-0.00189033	-0.00369721	0.00012055	0.00190122	0.00355476	-0.00089848	-0.00255035	0.00136324	0.00750847	-0.00523576	0.00334551	0.00248057	0.01045839	-0.00423145	0.00069675	-0.00159280	0.00609609	-0.00000770	-0.00097585	-0.00029185	0.00057204	0.00226619	0.00189249	-0.00087910	0.00920930	0.00027136	0.00281025	0.00479899	0.00227650	-0.00217852	0.00177765	-0.00039279	0.00096140	0.00229440	-0.00007548	0.00135741	-0.00029262	0.00093925	0.00180989	0.00083505	-0.00116594	0.00093544	-0.00069122	-0.00022714	0.00063608	0.00023777	-0.00019412	-0.00073583	-0.00113029	-0.00094014	0.00067849	0.00020004	0.00082937	-0.00086751	0.00044407	-0.00008960	0.00151707	0.00025809	-0.00005470	0.00027574	0.00034340	-0.00117958	-0.00042356	-0.00003584	0.00052932	-0.00062339	-0.00013344	-0.00060555	-0.00041983	-0.00005078	0.00027819	-0.00050236	0.00012438	-0.00033682	-0.00047240	0.00109348	0.00003290	-0.00078321	-0.00001650	-0.00055231	-0.00000082	-0.00048091	-0.00056289	-0.00043491	0.00071530	-0.00026955	-0.00032907	-0.00014506	0.00004260	0.00009213	-0.00086496	-0.00148692	0.00042106	0.00036369	0.00033505	-0.00046651	-0.00119299	-0.00046631	-0.00048733	-0.00046986	-0.00030434	-0.00068160	-0.00240524	0.00080591	0.00044066	-0.00042667	-0.00074250	0.00018002	-0.00075580	0.00112714	0.00002619	-0.00091607	-0.00052582	0.00021674	-0.00082931	0.00039960	-0.00027038	0.00023826	-0.00180353	0.00073402	0.00096319	0.00003045	-0.00138600	-0.00073343	0.00093658	-0.00035666	-0.00020087	-0.00018920	-0.00020512	-0.00018742	-0.00075956	-0.00027498	0.00009106	0.00009710	0.00090092	-0.00057897	-0.00005714	-0.00041402	0.00015241	-0.00141943	-0.00025111	-0.00020132	-0.00015874	-0.00007100	0.00011794	-0.00040752	0.00009525	-0.00056491	-0.00007051	-0.00024515	-0.00043567	-0.00074622	0.00111963	-0.00052159	-0.00007615	-0.00020426	0.00038812	0.00049984	0.00018071	-0.00018748	-0.00130002	-0.00047964	-0.00007064	-0.00024314	-0.00047048	-0.00051369	0.00027282	0.00001781	-0.00107427	0.00026939	-0.00001519	-0.00080914	-0.00058272	0.00042785	-0.00050465	-0.00003959	-0.00005617	0.00067811	-0.00077878	-0.00039520	-0.00057221	0.00011177	0.00005378	-0.00089390	-0.00040967	-0.00024355	-0.00039281	-0.00054915	0.00009579	0.00042653	0.00018300	0.00005652	-0.00057081	-0.00039605	-0.00072348	-0.00042085	-0.00029255	0.00023469	0.00023997	0.00002564	-0.00059587	0.00020689	0.00069723	-0.00076759	-0.00062389	0.00038490	0.00020929	-0.00025863	-0.00020680	0.00019733	-0.00063930	-0.00028274	0.00014529	-0.00095620	-0.00026921	-0.00061330	0.00017607	-0.00073492	-0.00072603	-0.00045909	-0.00078274	-0.00032072	-0.00090277	-0.00043019	0.00001889	0.00034190	-0.00059057	-0.00035665	-0.00016741	0.00101309	-0.00012979	0.00032313	-0.00134379	-0.00048536	-0.00091077	-0.00105653	-0.00123312	-0.00013663	-0.00153135	0.00032140	0.00077914	0.00030235	0.00088845	-0.00117726	-0.00046782	0.00022484	-0.00175124	-0.00001107	-0.00038112	0.00138456	0.00069204	-0.00082844	0.00037871	0.00008133	0.00049622	-0.00108205	-0.00082938	-0.00125778	0.00191639	0.00113878	-0.00105950	-0.00042038	-0.00057911	0.00038574	0.00146740	-0.00212729	-0.00061062	-0.00252474	-0.00334863	-0.00132205	-0.00210478	-0.00065474	-0.00011464	-0.00044785	-0.00168975	0.00194738	-0.00208388	0.00223446	0.00145314	0.00058499	0.00002627	-0.00088821	-0.00138205	-0.00087270	0.00193637	-0.00217429	0.00220747	-0.00125689	0.00013804	-0.00038256	0.00145150	-0.00045330	-0.00296004	-0.00196503	0.00020556	0.00100330	-0.00241454	-0.00109707	-0.00087816	-0.00227948	-0.00049185	-0.00011362	0.00062113	-0.00041249	0.00039899	0.00216945	0.00136579	0.00076399	0.00156178	-0.00042777	-0.00049505	0.00012688	-0.00055382	-0.00105787	0.00095998	0.00012248	-0.00084342	0.00117794	0.00036527	-0.00088563	-0.00359078	-0.00198359	-0.00075433	0.00018023	-0.00203604	-0.00222176	0.00071812	0.00101624	0.00015790	0.00024107	0.00002465	-0.00009051	0.00082636	-0.00136172	-0.00002672	0.00015150	0.00024083	-0.00034938	-0.00092114	-0.00061762	-0.00184105	-0.00033185	-0.00030327	-0.00058761	0.00092423	-0.00010170	0.00001347	-0.00001288	0.00026058	-0.00008442	0.00002984	0.00103223	-0.00007183	0.00027704	0.00078709	0.00022274	-0.00023735	0.00065043	-0.00049634	0.00036193	0.00028178	-0.00053588	0.00004611	-0.00078023	0.00052545	-0.00111783	0.00074673	-0.00019063	-0.00028236	0.00050035	-0.00010535	-0.00023531	-0.00001854	-0.00026922	0.00058293	0.00028912	-0.00051202	0.00044322	0.00036356	-0.00001934	0.00002210	0.00025993	0.00046717	-0.00012233	-0.00035287	-0.00010598	-0.00042827	-0.00013010	-0.00040316	0.00001254	-0.00036111	0.00025686	0.00021129	0.00010076	-0.00012367	0.00023998	0.00001996	-0.00001476	-0.00003961	-0.00003437	-0.00001606	-0.00042079	-0.00042218	-0.00000121	-0.00007525	-0.00010219	-0.00012414	0.00023811	0.00005811	-0.00006646	-0.00029910	-0.00022938	0.00000072	-0.00012967	0.01817571
-2.7002	0.73804164	-21.47483647	-1.25077513	-21.47483647	-21.47483647	-1.22555661	-21.47483647	-21.47483647	-21.47483647	-21.47483647	-21.47483647	-1.50275123	2.44004643	-21.47483647	0.41691260	-21.47483647	-21.47483647	-21.47483647	-0.34745306	0.24538568	-0.09108920	-21.47483647	-0.62731767	-0.97771645	-21.47483647	-21.47483647	-21.47483647	1.79679096	-0.43166599	-21.47483647	0.32326619	0.76677972	0.13151964	-0.35896361	0.12665425	-0.18141887	0.00585421	0.01096634	-0.13267741	0.00946577	0.06863520	-0.07336102	0.05025397	-0.00971861	0.01290725	-0.01186332	-0.03483024	-0.02226773	-0.01879018	0.00504554	0.00505837	-0.00608620	-0.00759111	0.00075621	0.00761038	-0.00810015	0.00068983	0.00417469	-0.00118661	0.00440561	0.00355826	-0.00485338	0.00255344	-0.00322318	-0.00187950	0.00136591	-0.00037064	-0.00136593	-0.00032772	0.00188022	0.00078092	0.00309191	0.00161880	0.00219487	-0.00007093	0.00123340	-0.00272316	0.00108323	-0.00213973	0.00253382	-0.00334954	-0.00316464	-0.00313257	-0.00960188	-0.00235555	0.01121878	0.00275893	-0.00377999	0.00023726	0.00568334	-0.00327186	0.00130435	-0.00075560	-0.00175425	0.00512597	0.00036350	0.00293804	0.00288939	-0.00395436	0.00186001	-0.00140795	0.00154292	-0.00144410	0.00030419	0.00294378	0.01211665	-0.00209102	0.00022341	-0.00030785	0.01401759	-0.00187195	0.00489735	-0.00097254	0.01025349	0.00108165	0.00260527	-0.00075984	0.00339780	0.00188889	0.00312305	-0.00168369	0.00908729	0.00184407	0.00549455	0.00261684	-0.00022081	0.00119544	-0.00008689	0.00025044	0.00039682	0.00188332	0.00123788	0.00045580	-0.00118944	0.00053197	-0.00054088	0.00028689	0.00019987	0.00022617	-0.00056896	-0.00000574	0.00069489	0.00034628	0.00118080	-0.00009881	-0.00049104	0.00014583	0.00010629	0.00164821	-0.00012503	-0.00090300	0.00176469	0.00072948	0.00036825	0.00080552	-0.00025373	-0.00074429	0.00120116	0.00013008	0.00021640	0.00050271	-0.00025623	0.00006213	0.00093591	0.00010773	0.00014185	-0.00003811	-0.00072301	0.00065065	0.00083523	-0.00092297	0.00029248	0.00032186	-0.00075407	-0.00027854	-0.00001151	0.00076756	-0.00093214	-0.00015728	0.00012148	-0.00015251	0.00072545	0.00006710	-0.00049633	-0.00008964	0.00082326	-0.00001791	-0.00084092	-0.00111560	-0.00038985	0.00040718	-0.00001741	0.00062310	-0.00061122	-0.00019077	0.00128724	-0.00105103	-0.00047441	-0.00027385	-0.00040212	0.00100227	0.00104358	-0.00070240	0.00023730	0.00049338	-0.00022869	0.00119993	-0.00009509	-0.00030437	-0.00125214	0.00004361	-0.00016413	0.00026223	0.00002116	0.00007287	-0.00113885	0.00010036	0.00031394	0.00098112	-0.00088781	-0.00046500	0.00115702	-0.00089524	-0.00051105	-0.00032714	-0.00011245	0.00023766	-0.00079047	0.00038401	0.00070759	-0.00065481	0.00029296	-0.00032435	-0.00034013	-0.00070398	-0.00003859	-0.00089733	-0.00009061	0.00010246	-0.00042299	-0.00037917	0.00067662	-0.00017754	0.00048343	-0.00027628	-0.00062520	-0.00017661	-0.00024571	-0.00044678	0.00021739	0.00020645	-0.00055083	-0.00027398	-0.00004615	0.00032605	0.00022833	-0.00108023	-0.00031114	-0.00010493	0.00000627	0.00046294	-0.00005079	-0.00014996	0.00023206	-0.00010411	-0.00014739	0.00050436	-0.00037056	-0.00011959	-0.00004184	0.00003805	0.00043842	-0.00017646	-0.00020426	0.00039276	-0.00019881	-0.00021902	-0.00018806	0.00036466	-0.00010254	0.00010380	-0.00017105	-0.00053569	-0.00031846	0.00003943	0.00027803	-0.00005372	0.00037423	-0.00006774	-0.00005084	-0.00060915	-0.00099977	0.00039791	0.00006147	0.00024167	0.00033341	-0.00000073	0.00043718	0.00043171	0.00025396	-0.00101018	-0.00035492	-0.00008042	-0.00056363	-0.00059179	-0.00027628	0.00039901	0.00014485	0.00032789	0.00029171	-0.00059383	0.00060760	0.00004702	-0.00017971	-0.00025680	0.00023596	0.00027057	-0.00100652	-0.00019774	0.00018950	0.00063597	0.00153317	0.00073170	-0.00104114	-0.00073128	-0.00003318	0.00026204	-0.00039085	0.00081255	0.00021343	0.00091709	-0.00095964	0.00076908	-0.00058366	-0.00110918	0.00059932	0.00016932	-0.00004291	0.00013142	0.00040894	0.00087046	0.00046809	-0.00081142	-0.00290669	-0.00036772	0.00051224	0.00089857	0.00128749	0.00082271	0.00231666	-0.00093841	0.00120243	0.00085025	-0.00009006	0.00207630	0.00206875	0.00094410	0.00018272	0.00137123	0.00174083	-0.00003501	0.00085508	0.00088528	-0.00118520	-0.00193415	-0.00203111	-0.00021475	0.00061316	-0.00188907	0.00110341	0.00103830	0.00058901	-0.00017042	-0.00094861	0.00090175	0.00201257	0.00135686	0.00292476	0.00111603	0.00110493	-0.00073481	0.00058357	-0.00019302	0.00204748	0.00001932	0.00063186	-0.00074935	-0.00021082	-0.00045114	-0.00023736	0.00123535	0.00004909	0.00122825	-0.00230103	-0.00179149	0.00009582	-0.00237593	0.00198300	0.00013329	0.00060654	0.00128076	0.00049722	-0.00199711	0.00015537	0.00050049	0.00080545	-0.00018038	0.00062426	-0.00154293	0.00139581	-0.00140495	0.00069875	-0.00090803	-0.00043514	0.00113557	0.00000266	-0.00203930	-0.00026033	0.00039156	0.00013790	0.00090021	-0.00030851	-0.00134489	-0.00042371	0.00007835	-0.00069623	0.00014988	-0.00092942	-0.00043009	0.00088636	-0.00006420	0.00035237	0.00018452	0.00037496	-0.00002832	-0.00007519	-0.00082888	-0.00085040	0.00016324	0.00005191	0.00034589	0.00198904	0.00065815	-0.00075786	-0.00041848	-0.00020319	0.00019905	-0.00026307	0.00130846	0.00084982	0.00039867	-0.00013214	0.00023199	-0.00015179	0.00055324	-0.00096207	0.00031659	0.00062814	-0.00021724	0.00029970	-0.00062722	0.00024090	-0.00106682	-0.00062665	0.00013550	0.00067005	-0.00012148	-0.00028779	-0.00012344	0.00006273	0.00091310	0.00026760	0.00044569	-0.00041826	0.00015617	-0.00027117	-0.00010552	-0.00021653	-0.00022276	0.00036694	-0.00057860	0.00023425	0.00028142	0.00010872	0.00006458	0.00006876	0.00000819	0.00013124	0.00035292	0.00068247	0.00042776	0.00026730	0.00014804	0.00013179	-0.00045121	0.00001805	0.00004775	-0.00016867	0.00021932	0.00003175	0.00033924	0.00024455	0.00004492	0.00008855	0.00030423	0.00021276	-0.00001484	0.00005290	0.00001407	0.00000645	0.00011385	-0.02104709
-2.6002	-1.54467487	-21.47483647	-0.28547966	0.59241927	-1.66783798	-21.47483647	0.47939039	0.56509286	1.18301748	-21.47483647	-0.03118492	-21.47483647	1.15618920	-21.47483647	0.32380489	1.15312040	-21.47483647	-0.04726793	-21.47483647	0.81865704	-21.47483647	-21.47483647	0.69429851	-0.04110910	-21.47483647	-0.50732958	-21.47483647	0.19087709	0.19178545	-21.47483647	0.32349747	-0.06126587	-1.39654818	-0.63719106	0.55066882	-0.47673024	0.09670824	0.11792060	0.01197325	-0.00218899	-0.05063239	-0.05031092	0.02120628	-0.00641915	0.00603421	0.00442757	-0.00590042	-0.02092807	-0.00463240	-0.00062228	0.00154392	-0.01842431	-0.00919896	-0.00129872	-0.00370500	-0.00225451	-0.00474070	-0.00121675	-0.00442430	0.00036558	0.00214810	-0.00267848	-0.00147595	-0.00355495	-0.00049025	0.00169741	0.00248511	-0.00140366	-0.00431596	0.00388875	-0.00054698	-0.00114347	0.00105501	0.00247596	-0.00288880	0.00116384	-0.00148034	0.00225985	-0.00028194	-0.00267470	-0.00443074	-0.00331804	-0.00452022	-0.00664530	-0.00585945	0.01679554	0.00288699	0.00158123	-0.00655500	0.00286697	0.00288729	0.00127728	-0.00667714	-0.00435374	0.00400828	-0.00064880	-0.00183192	0.00466480	-0.00368494	-0.00614612	-0.00010691	0.00276604	-0.00302110	-0.00118729	-0.00171074	0.00706421	-0.00325572	0.00091372	0.00154011	0.00972194	-0.00424229	0.00235860	-0.00623919	0.00861870	-0.00249542	0.00018674	-0.00262918	0.00189165	0.00140190	0.00143007	-0.00055945	0.00794302	0.00023978	0.00296255	0.00251064	0.00110975	0.00177509	0.00015334	-0.00201699	0.00012495	0.00061689	0.00157735	0.00035911	-0.00052070	0.00175595	-0.00043727	0.00160485	-0.00056065	0.00018105	0.00085793	0.00012513	0.00084902	0.00059983	0.00102090	0.00030396	-0.00108547	-0.00003923	0.00021394	0.00018970	0.00100811	-0.00135839	-0.00023231	-0.00014886	-0.00038038	-0.00069755	-0.00032267	-0.00054290	0.00004398	-0.00014170	-0.00007823	-0.00039253	0.00064137	-0.00045584	-0.00007618	0.00003142	0.00007302	-0.00044234	0.00000749	0.00011642	-0.00007201	-0.00093218	0.00037491	0.00084517	-0.00027295	-0.00169368	0.00006256	0.00080835	-0.00047868	-0.00054319	-0.00059405	-0.00021468	0.00028038	-0.00057295	-0.00032693	-0.00111012	-0.00007149	-0.00087257	-0.00092987	-0.00101179	0.00025668	-0.00030977	-0.00020113	-0.00014627	-0.00029914	0.00032056	-0.00033055	-0.00057617	0.00002902	0.00035974	-0.00080201	0.00045640	0.00064934	-0.00125494	-0.00141158	0.00016034	-0.00113567	0.00128303	-0.00038751	-0.00114359	-0.00126128	0.00037675	-0.00047833	-0.00023672	-0.00007710	-0.00050030	-0.00117663	-0.00020392	0.00081340	-0.00029431	-0.00060809	0.00005062	0.00038522	-0.00082554	-0.00072142	-0.00044346	-0.00057716	-0.00006818	-0.00107195	-0.00011205	-0.00000907	0.00090824	0.00015032	0.00025867	-0.00021757	-0.00066270	-0.00050420	-0.00116006	-0.00039845	-0.00068616	0.00001858	-0.00030173	-0.00015021	-0.00054815	-0.00072662	-0.00073869	-0.00109189	-0.00021723	-0.00040572	-0.00056192	0.00017291	-0.00009960	-0.00030378	-0.00070676	-0.00008863	-0.00027302	0.00017020	-0.00055062	-0.00115760	0.00032955	-0.00016195	-0.00031511	-0.00086173	0.00030642	-0.00071036	-0.00019772	-0.00041357	0.00036666	0.00010041	-0.00042696	-0.00014925	-0.00065255	-0.00018463	0.00024731	0.00016744	-0.00013426	-0.00024141	-0.00100034	-0.00065185	0.00010747	0.00006497	-0.00010907	-0.00062621	-0.00121529	0.00009886	-0.00002295	-0.00079551	-0.00004497	0.00007115	-0.00081089	0.00032571	-0.00046103	-0.00061399	-0.00019135	-0.00029088	0.00013047	-0.00096915	0.00006634	-0.00096931	-0.00004477	-0.00094437	-0.00072203	-0.00039892	-0.00047185	0.00018142	-0.00028357	-0.00002430	-0.00041182	-0.00019647	0.00019947	-0.00007791	0.00015639	-0.00004656	-0.00046847	0.00063553	0.00021015	-0.00089603	-0.00026042	-0.00020338	-0.00139752	-0.00047235	0.00070435	-0.00066064	0.00026152	0.00084618	0.00003509	-0.00066590	-0.00067983	-0.00045202	0.00025776	-0.00068804	-0.00196404	-0.00059596	0.00009102	-0.00032345	-0.00073492	-0.00283103	-0.00071980	-0.00120913	-0.00145833	0.00040706	-0.00050058	-0.00131209	0.00080493	-0.00413131	0.00030012	-0.00007235	0.00053622	0.00053284	-0.00037584	-0.00085566	-0.00134953	-0.00143095	-0.00002292	-0.00085531	-0.00064058	0.00029949	0.00147354	0.00020732	-0.00291755	-0.00037022	-0.00064851	0.00173007	-0.00183835	-0.00053804	-0.00209309	-0.00151950	0.00256228	-0.00058296	-0.00143678	-0.00006124	-0.00106079	-0.00194839	-0.00122449	-0.00031791	-0.00015859	0.00144998	0.00105119	-0.00036424	-0.00080809	0.00017415	-0.00157750	0.00081019	-0.00066261	0.00129590	-0.00117467	0.00037598	-0.00173035	0.00078847	-0.00140070	-0.00337900	-0.00004437	0.00025790	0.00171726	-0.00134344	-0.00135252	-0.00120648	-0.00064605	-0.00103421	-0.00064538	-0.00015538	-0.00175215	0.00028501	0.00093580	-0.00068619	-0.00069695	0.00031352	-0.00061452	-0.00151958	-0.00065107	-0.00073309	-0.00057780	-0.00084661	-0.00088990	-0.00143742	-0.00015964	0.00187653	-0.00034298	-0.00137663	-0.00082152	-0.00039912	-0.00059175	-0.00099316	-0.00232107	-0.00048101	0.00015524	-0.00062809	0.00032990	-0.00162558	-0.00075149	0.00095167	-0.00057021	-0.00066248	0.00009106	-0.00072175	-0.00049666	-0.00059497	-0.00116973	-0.00015528	0.00028298	0.00013441	-0.00096814	0.00077507	-0.00054874	-0.00079848	-0.00114197	0.00011842	-0.00005876	-0.00018474	0.00032812	-0.00027917	-0.00004413	-0.00053322	-0.00005425	-0.00087253	0.00064423	-0.00072766	-0.00029279	0.00043654	0.00014594	-0.00007815	-0.00104634	0.00053851	-0.00053473	-0.00061281	-0.00011330	0.00067753	-0.00013819	0.00063081	-0.00055851	0.00040484	-0.00042841	-0.00032100	0.00008886	-0.00047373	-0.00020142	0.00084888	-0.00050501	-0.00018826	0.00026605	0.00027478	0.00065636	-0.00045662	0.00087082	-0.00002824	0.00029840	-0.00021439	-0.00002271	0.00062404	0.00029683	-0.00018180	0.00003277	0.00010715	0.00030904	-0.00005040	-0.00027868	-0.00010065	-0.00025213	0.00006047	-0.00014161	-0.00022039	0.00020866	0.00016846	-0.00011658	-0.00025045	-0.00003451	-0.00001926	0.00007335	-0.00035152	-0.00011104	-0.00018051	-0.00023700	0.11098462
-2.5002	1.32859170	-21.47483647	-21.47483647	-21.47483647	-0.10739228	0.20779526	0.02326530	-21.47483647	-21.47483647	-21.47483647	-21.47483647	-21.47483647	-21.47483647	-21.47483647	-0.28630096	-21.47483647	-21.47483647	-21.47483647	0.20337258	-21.47483647	-0.37715289	-21.47483647	-0.64065917	0.62155986	-21.47483647	-21.47483647	-0.33347368	0.27723485	0.10279850	-21.47483647	0.49467772	-21.47483647	-21.47483647	-0.20488587	-0.58060549	-0.03081907	-0.03297271	0.07290914	-0.07306354	-0.13027741	-0.04162295	-0.01468544	-0.02527578	-0.03607597	-0.00600922	0.00916006	0.00362685	0.00170437	0.00413215	0.00097194	0.01425073	0.00373190	0.00333226	-0.00167199	-0.00839761	-0.00163360	-0.00140828	0.00266743	-0.00207251	-0.00570894	0.00052689	-0.00330050	-0.00464335	-0.00599034	-0.00062310	-0.00140065	-0.00066867	-0.00167967	-0.00145271	0.00017037	0.00138785	-0.00024392	0.00377813	-0.00216036	-0.00012950	0.00211789	-0.00187790	-0.00063736	-0.00125448	0.00140555	-0.00726096	-0.00316666	-0.00399179	-0.00989242	-0.00903568	0.00892717	-0.00352884	0.00134573	0.00303813	0.00099981	-0.00213483	-0.00001946	0.00105499	-0.00133181	-0.00445734	0.00148319	0.00063998	-0.00046271	-0.00389139	-0.00006965	0.00014667	0.00460806	-0.00149741	0.00089224	0.00405061	0.00841990	-0.00231595	0.00195898	0.00095971	0.01060354	-0.00705680	-0.00123108	-0.00445244	0.00618528	-0.00301902	-0.00440020	-0.00578342	0.00019843	0.00059247	-0.00222230	-0.00272338	0.00418675	0.00053487	0.00091909	0.00047110	-0.00153276	-0.00087272	-0.00170262	-0.00033142	0.00011157	0.00007047	0.00086050	-0.00073251	-0.00112696	0.00093097	0.00023681	0.00129173	-0.00135638	0.00107450	-0.00055016	-0.00006717	0.00041012	-0.00147545	0.00077181	-0.00101748	-0.00048468	-0.00014204	0.00089091	0.00021119	-0.00027986	-0.00013230	0.00056058	-0.00046282	-0.00010919	-0.00106594	0.00006251	-0.00078258	0.00087898	0.00026237	-0.00038033	-0.00084508	0.00042117	-0.00050932	0.00022496	-0.00051372	-0.00026351	-0.00063297	0.00004922	0.00119426	0.00062115	-0.00122097	-0.00052192	0.00116103	0.00001910	-0.00130504	-0.00054846	0.00021310	-0.00138531	-0.00011718	-0.00009132	0.00026975	0.00075930	-0.00021683	-0.00002797	-0.00131546	0.00061988	-0.00038011	0.00008478	0.00027704	-0.00107007	-0.00056134	-0.00043672	-0.00072475	-0.00048107	-0.00025913	-0.00012316	-0.00045743	-0.00147550	-0.00014019	-0.00048024	-0.00020683	0.00003849	-0.00128525	-0.00042755	-0.00061700	-0.00122958	0.00115832	-0.00008981	-0.00042892	-0.00138894	0.00033492	-0.00022700	0.00019870	-0.00018271	0.00091227	-0.00021561	-0.00066065	-0.00014425	0.00078978	-0.00069519	0.00056391	0.00044245	0.00096222	0.00069311	-0.00049657	-0.00094085	-0.00029307	-0.00132285	0.00101890	0.00077386	-0.00062750	0.00057745	0.00050190	-0.00015834	-0.00063250	-0.00013845	-0.00011197	-0.00022056	-0.00074747	-0.00005402	-0.00007222	0.00023502	0.00016082	-0.00029516	-0.00113478	0.00017453	0.00018911	0.00028002	-0.00064245	0.00024318	-0.00025680	-0.00069186	-0.00028083	-0.00019270	0.00030126	0.00018045	-0.00080177	-0.00036713	-0.00035756	-0.00016120	0.00020671	-0.00059552	-0.00015748	-0.00008615	-0.00046712	0.00012092	0.00011010	-0.00017578	-0.00067454	-0.00021048	0.00067478	-0.00005978	-0.00054295	0.00092052	0.00017212	-0.00062540	-0.00013037	-0.00046128	-0.00013987	0.00020720	-0.00011129	-0.00014588	-0.00017959	-0.00042168	-0.00029224	0.00017767	-0.00002608	0.00001300	-0.00030682	0.00097364	0.00010690	-0.00043115	0.00047632	-0.00022968	0.00038181	-0.00026613	-0.00000882	0.00022445	-0.00014498	-0.00037432	-0.00052904	-0.00037952	-0.00070906	-0.00033837	-0.00016915	-0.00018128	-0.00014444	-0.00006274	0.00001824	-0.00127916	-0.00040626	-0.00036191	-0.00011286	0.00109100	-0.00168707	-0.00006699	0.00060787	-0.00098732	-0.00061822	-0.00041425	0.00003598	-0.00005418	0.00043726	-0.00047821	-0.00195718	-0.00123738	-0.00039085	0.00027032	-0.00107861	0.00039853	-0.00079385	-0.00173967	-0.00050085	-0.00051188	0.00033746	-0.00069462	-0.00054260	-0.00062103	-0.00137837	-0.00070025	0.00078090	0.00120081	0.00090204	-0.00283165	-0.00004809	0.00113590	0.00101409	-0.00052172	-0.00068409	0.00101284	-0.00106879	-0.00039264	-0.00053784	-0.00187787	-0.00181367	0.00260747	0.00273184	0.00007774	-0.00016903	-0.00101097	-0.00003508	0.00064311	-0.00123770	-0.00052505	-0.00197313	-0.00204039	-0.00062856	-0.00188850	0.00097713	0.00038937	0.00004029	0.00097006	0.00113791	-0.00054687	0.00187172	0.00201077	0.00316049	0.00183854	-0.00104745	0.00138835	0.00010957	0.00163109	0.00070741	0.00222228	-0.00047719	0.00028341	-0.00159947	0.00034813	0.00095508	-0.00193886	0.00043354	0.00046199	0.00050939	-0.00094306	-0.00230527	-0.00050436	-0.00001702	0.00034774	-0.00167723	-0.00224034	0.00051230	0.00089515	0.00014388	0.00055130	-0.00007702	0.00052594	-0.00059013	-0.00214424	0.00058739	-0.00081394	-0.00320031	0.00057800	-0.00042331	-0.00020270	-0.00009761	-0.00054010	-0.00138129	-0.00139632	-0.00019935	-0.00135052	-0.00088091	-0.00086402	-0.00171790	-0.00049692	0.00055078	0.00066625	0.00126836	-0.00023282	0.00065665	0.00031196	-0.00087283	0.00029538	-0.00075135	-0.00058631	-0.00006956	0.00032266	-0.00121835	-0.00106267	-0.00021958	-0.00018675	-0.00000366	0.00011635	0.00008554	-0.00063983	0.00052792	0.00002099	0.00018318	-0.00040409	0.00095661	0.00119027	0.00015729	-0.00019730	0.00038216	-0.00042011	0.00081210	-0.00053929	0.00096073	0.00026096	-0.00070941	0.00003701	0.00016925	0.00040760	0.00035513	-0.00028987	0.00039397	0.00014229	-0.00096019	-0.00080356	-0.00045846	0.00037063	0.00034649	0.00019749	0.00054887	-0.00088719	0.00047291	0.00070917	0.00036852	0.00043268	0.00006605	-0.00007123	0.00063152	0.00002613	0.00007553	0.00060834	0.00041208	-0.00000642	-0.00000731	0.00029659	0.00029405	0.00037722	0.00013033	0.00014863	0.00037287	0.00009660	-0.00018203	0.00004685	-0.00003359	0.00005168	-0.00008543	-0.00008228	0.00037611	-0.00006467	0.00021914	-0.00015639	0.00026340	0.00008840	0.00006114	-0.00024700	0.00003467	0.00026748	0.00007497	0.65478861
-2.4002	-0.53323267	-21.47483647	-21.47483647	-0.04311488	0.77197069	-21.47483647	-21.47483647	-21.47483647	-21.47483647	0.77854609	0.39028320	-0.38223800	-21.47483647	-21.47483647	-21.47483647	-21.47483647	-21.47483647	-21.47483647	0.59016404	-21.47483647	-0.93379804	-0.21904057	-0.83582431	0.70101023	-21.47483647	-0.48993328	0.03012115	-21.47483647	0.49983726	1.02413487	-0.29623560	-21.47483647	0.48466474	-0.49934113	0.37141299	0.30102996	-0.08575618	-0.06935290	0.00171072	-0.13781291	0.04545500	-0.01550992	-0.02277620	-0.05403043	0.00130515	-0.01079223	0.01090328	-0.01681539	0.00972726	0.00965966	0.01597411	0.00015563	0.00810531	0.00924098	0.00378447	0.00570951	-0.00080764	0.00384167	0.00270244	-0.00253363	0.00428901	-0.00127615	0.00191149	-0.00172924	-0.00214655	0.00088059	0.00051828	0.00006703	-0.00441576	0.00053112	-0.00019003	0.00195213	0.00067500	-0.00083251	-0.00188304	0.00023590	-0.00485916	-0.00012003	-0.00152754	-0.00140314	-0.00372002	-0.00134756	-0.00163224	-0.00358355	-0.00229137	0.00892676	-0.00056172	-0.00865136	-0.00559710	0.00661634	-0.00918710	-0.00857570	-0.00318006	0.00088680	-0.00047298	-0.00020250	-0.00409249	0.00264453	-0.00544340	-0.00069900	-0.00048461	0.00154822	-0.00149680	0.00144847	0.00244363	0.01281913	-0.00316207	0.00106328	0.00227026	0.01101313	-0.00556276	-0.00003885	-0.00478552	0.00530571	-0.00351814	-0.00148912	-0.00735820	-0.00054208	0.00165194	-0.00191190	-0.00298203	0.00322098	-0.00181777	0.00119545	-0.00062731	-0.00039484	-0.00175519	0.00085422	-0.00230768	-0.00042048	0.00055326	0.00061163	-0.00065179	-0.00235761	0.00008288	-0.00146138	0.00161409	-0.00046889	0.00076529	0.00006975	0.00080374	0.00041853	0.00004980	0.00034899	-0.00096156	-0.00039590	-0.00081419	0.00086448	0.00077338	-0.00038672	-0.00174269	0.00044991	-0.00061421	-0.00076700	-0.00052418	-0.00039858	-0.00041257	0.00085045	-0.00008722	0.00022343	0.00004307	-0.00019649	-0.00068127	0.00028996	-0.00050999	-0.00127587	-0.00018917	-0.00048183	0.00010847	0.00031651	-0.00057002	-0.00082223	0.00033145	-0.00045174	-0.00047443	-0.00067632	0.00000144	-0.00060873	-0.00052793	0.00023331	-0.00037055	0.00088373	-0.00077363	0.00028125	-0.00055195	0.00009161	-0.00074195	-0.00018272	-0.00109092	-0.00131975	-0.00068276	0.00052958	-0.00124448	-0.00023594	-0.00047143	0.00022174	-0.00036709	0.00002142	-0.00020920	-0.00068353	0.00063079	0.00005049	-0.00020605	-0.00026227	-0.00007235	-0.00011195	0.00077594	0.00019247	-0.00078601	-0.00064009	-0.00103289	-0.00155484	0.00008824	-0.00082978	-0.00056912	-0.00048912	0.00025318	0.00012435	0.00037126	0.00038202	0.00074306	0.00054510	-0.00063275	-0.00008832	-0.00083732	-0.00090017	0.00010253	-0.00025862	0.00027197	-0.00016256	-0.00085361	-0.00006572	-0.00046485	-0.00021890	-0.00119866	-0.00026964	-0.00078219	0.00013363	-0.00048356	-0.00042485	-0.00037912	0.00045469	-0.00055182	-0.00020736	-0.00004329	0.00035931	-0.00020224	-0.00039283	-0.00035416	-0.00000430	0.00014981	0.00001391	-0.00041288	0.00089932	0.00105674	0.00008506	-0.00057466	-0.00025515	-0.00068799	-0.00007661	-0.00017537	-0.00082267	-0.00012133	-0.00034483	-0.00039399	-0.00019018	0.00042262	-0.00025504	-0.00058156	-0.00049440	-0.00024550	-0.00039742	-0.00042960	-0.00045627	-0.00002279	-0.00023249	-0.00102024	-0.00056200	0.00010476	-0.00041015	0.00022281	-0.00085984	-0.00054412	-0.00018338	-0.00016138	-0.00038126	-0.00080890	-0.00006778	-0.00077814	0.00027652	-0.00084795	-0.00037840	0.00004840	-0.00009996	0.00011891	-0.00052677	-0.00052131	-0.00006296	-0.00087535	-0.00052810	-0.00101143	-0.00000777	-0.00052182	-0.00049418	-0.00095859	-0.00050435	-0.00059774	-0.00107958	-0.00026730	0.00011153	-0.00103272	-0.00003113	-0.00076729	0.00001414	-0.00049197	-0.00112271	-0.00074928	-0.00127796	-0.00007104	-0.00071798	0.00098306	-0.00048570	-0.00031568	-0.00122784	-0.00120235	-0.00049582	-0.00105589	-0.00199499	-0.00016324	0.00010359	-0.00069158	-0.00201311	0.00104926	-0.00037255	-0.00087054	-0.00184520	-0.00141585	-0.00042799	0.00026522	0.00053188	-0.00147841	0.00028331	-0.00009101	-0.00220424	-0.00182343	-0.00060657	-0.00033217	0.00076207	0.00032963	0.00067408	-0.00070366	-0.00006166	-0.00112138	-0.00250794	-0.00123521	0.00148144	0.00188956	0.00001245	-0.00220725	-0.00128384	-0.00073407	0.00197119	-0.00050666	-0.00109556	-0.00196397	-0.00340626	-0.00101785	-0.00206216	0.00002466	-0.00145944	-0.00169937	-0.00386410	-0.00253301	-0.00188025	-0.00078991	0.00131851	-0.00005801	-0.00015675	-0.00160814	-0.00102270	-0.00117502	0.00027384	-0.00302781	0.00055504	-0.00178123	0.00017946	-0.00356963	-0.00003023	-0.00202533	-0.00431716	-0.00269069	-0.00220625	0.00019051	-0.00241503	-0.00186280	-0.00254655	-0.00026858	0.00129817	-0.00388420	-0.00046616	-0.00039124	-0.00166730	0.00016074	-0.00104916	-0.00051846	0.00104372	-0.00032709	-0.00209144	-0.00241972	0.00174275	-0.00111799	0.00004499	0.00012871	-0.00043397	-0.00091902	-0.00122647	-0.00128925	-0.00232201	-0.00311763	-0.00120137	-0.00088054	-0.00131188	-0.00182629	-0.00113638	-0.00026649	-0.00088571	-0.00070801	-0.00260494	0.00013079	0.00081508	-0.00069459	-0.00026673	-0.00081351	-0.00085175	0.00008617	0.00017615	-0.00134924	-0.00056292	-0.00020097	-0.00016920	0.00031448	0.00146059	-0.00019132	-0.00024111	-0.00004761	-0.00013108	-0.00052241	-0.00007028	0.00117600	0.00121846	0.00070989	0.00028380	-0.00000034	-0.00042595	0.00032589	0.00005282	0.00025223	0.00003729	-0.00052402	-0.00039177	-0.00085976	0.00042138	-0.00087764	-0.00044783	-0.00031355	0.00045494	-0.00028411	0.00012993	0.00000472	0.00130964	-0.00033407	-0.00003796	0.00058272	-0.00016579	-0.00051893	0.00063291	-0.00000562	0.00043834	0.00045351	0.00062324	0.00021908	-0.00013917	0.00023196	0.00032960	0.00017966	-0.00005146	-0.00031681	-0.00000312	0.00045262	-0.00003797	0.00009015	0.00010436	0.00042113	0.00007127	-0.00016142	0.00012108	-0.00018423	0.00009126	-0.00040159	-0.00024084	0.00028739	0.00000582	-0.00013820	-0.00000906	0.00028929	0.00023773	-0.00017484	0.00011577	-0.00008582	0.00010921	0.00023616	-0.11796127
-2.3002	-0.19623682	-21.47483647	-21.47483647	-2.01984358	-21.47483647	-21.47483647	-0.47000015	1.29280126	-0.48906395	0.84324288	-21.47483647	-21.47483647	0.05122023	-21.47483647	0.13211454	-21.47483647	-0.66141015	-21.47483647	-21.47483647	0.27578306	0.51189156	-0.71733177	-1.23714828	-21.47483647	0.38337845	-21.47483647	-0.52154821	-0.29523003	-21.47483647	-21.47483647	-0.39301752	-21.47483647	-0.41905652	0.52121455	0.01124606	-0.87274891	0.01048797	-0.02268877	0.01713135	-0.08551873	0.01827471	0.01254297	-0.05224539	-0.02483555	0.03229102	-0.00683386	0.00252619	-0.01112446	-0.01642865	0.00624096	0.01897964	0.00223114	0.01459606	0.01276909	0.01236211	0.01198276	0.00790382	0.00814640	0.00243710	0.00060361	0.00927070	-0.00170562	0.00110603	-0.00131093	0.00164339	-0.00225557	-0.00286259	-0.00381272	-0.00235620	0.00089353	-0.00076692	-0.00084989	-0.00010241	-0.00083515	-0.00154991	-0.00030865	-0.00482030	0.00024637	-0.00233831	0.00204215	-0.00065631	-0.00575464	-0.00276629	-0.00746514	0.00013253	0.01455781	-0.00184331	-0.00720574	0.00076011	0.00685221	-0.00435298	-0.00621245	-0.00210986	-0.00024759	0.00104028	0.00189029	0.00184872	-0.00152407	-0.00387310	0.00169516	-0.00016559	0.00400632	-0.00186043	0.00007398	0.00392430	0.00866380	-0.00408786	-0.00006640	0.00163208	0.01029914	-0.00282421	0.00029848	-0.00385412	0.00560645	-0.00050879	-0.00044252	-0.00500877	0.00157095	0.00138896	0.00104219	0.00018736	0.00560527	-0.00135536	0.00174472	0.00203840	-0.00103564	-0.00009320	-0.00005651	-0.00027035	-0.00047669	0.00165840	0.00106411	-0.00010279	-0.00058736	-0.00000466	-0.00009376	0.00087214	-0.00173370	0.00019060	-0.00142495	-0.00033540	0.00202009	-0.00054553	0.00127495	-0.00051876	0.00027816	-0.00090879	0.00125956	0.00165183	0.00056827	0.00021737	0.00051328	-0.00069060	-0.00075447	-0.00020366	0.00059731	0.00005065	0.00227623	-0.00024081	0.00086734	-0.00026331	0.00035635	-0.00039206	-0.00074670	-0.00074206	-0.00005406	0.00029516	0.00036264	0.00006320	-0.00036651	-0.00099106	0.00028529	-0.00080660	-0.00079832	-0.00162423	-0.00073887	0.00049547	0.00012825	0.00066148	0.00038101	0.00063797	0.00081995	-0.00027179	0.00013723	-0.00100041	-0.00051034	-0.00074308	0.00009995	-0.00142753	-0.00090777	-0.00059940	0.00033328	-0.00072247	-0.00071902	-0.00077569	-0.00037093	-0.00024151	-0.00032247	-0.00114738	-0.00098844	0.00077334	0.00083536	-0.00087886	-0.00118520	0.00034846	-0.00122966	0.00086784	0.00009691	-0.00008866	-0.00018042	-0.00024949	-0.00045956	0.00050290	-0.00044221	-0.00019530	0.00005541	-0.00010814	0.00138674	-0.00001655	0.00031225	-0.00000134	0.00042274	-0.00089114	-0.00044342	-0.00048278	0.00014046	-0.00020378	-0.00032535	-0.00059453	0.00018142	-0.00054706	-0.00047574	-0.00023997	-0.00015622	-0.00044365	-0.00036126	-0.00024371	0.00086097	-0.00029456	-0.00040922	-0.00003942	-0.00004413	0.00002529	0.00025457	-0.00069547	0.00007248	0.00021541	-0.00060796	-0.00059027	0.00060206	-0.00103219	-0.00029874	0.00008253	0.00083023	0.00064716	-0.00010682	-0.00104752	-0.00067755	-0.00019826	0.00048938	-0.00031555	-0.00024183	-0.00004367	-0.00040701	-0.00015105	-0.00029230	0.00034463	-0.00017740	-0.00090558	-0.00004043	0.00002237	0.00023835	-0.00027893	0.00045003	-0.00062657	-0.00054043	-0.00064197	-0.00039068	0.00034553	-0.00039983	-0.00006052	-0.00011357	-0.00063597	-0.00039412	-0.00104521	0.00017325	-0.00015742	-0.00035765	-0.00082237	-0.00056448	-0.00042675	-0.00062296	0.00057303	-0.00015948	0.00024178	0.00029699	0.00015765	0.00022436	0.00024549	0.00019651	-0.00011038	-0.00153477	-0.00039929	0.00020834	-0.00030520	0.00007921	-0.00002419	-0.00051213	-0.00057922	0.00097115	-0.00065309	-0.00143781	-0.00054870	0.00012554	0.00003341	0.00009678	-0.00055372	-0.00095505	-0.00196847	-0.00064432	0.00014783	-0.00045004	0.00040016	-0.00020127	-0.00036817	0.00049265	0.00047873	0.00015814	-0.00049947	-0.00058531	-0.00123023	0.00011728	-0.00003362	-0.00010696	-0.00067546	-0.00005528	0.00036475	-0.00081514	0.00035828	-0.00161918	-0.00135736	-0.00117301	-0.00085605	-0.00113473	-0.00251627	-0.00057771	0.00136706	-0.00022910	-0.00011020	0.00098256	-0.00274592	0.00009511	0.00013230	-0.00046383	-0.00116839	0.00150992	0.00111572	0.00050447	-0.00099801	-0.00082915	-0.00189259	0.00203401	-0.00114351	0.00072586	-0.00297547	-0.00222315	-0.00015352	-0.00011208	0.00020597	0.00110456	-0.00211962	-0.00145871	-0.00069909	-0.00127593	0.00108570	0.00102173	-0.00074532	0.00180547	-0.00064714	0.00169808	-0.00168038	0.00199383	-0.00248333	0.00049109	-0.00093193	0.00098753	-0.00198753	0.00178242	-0.00014021	-0.00274466	-0.00027801	-0.00073542	0.00204546	-0.00113801	-0.00264193	-0.00184392	0.00132929	-0.00032269	0.00050278	-0.00133151	0.00032332	-0.00030802	0.00003715	-0.00204904	-0.00050844	0.00149017	0.00036540	-0.00231433	-0.00148364	0.00105823	-0.00227978	-0.00127560	-0.00031049	-0.00225491	-0.00006516	0.00130472	-0.00166708	-0.00164598	0.00037497	-0.00039100	0.00002701	0.00016984	-0.00141606	-0.00003626	-0.00010185	-0.00016955	0.00037066	-0.00041312	0.00051474	0.00130281	-0.00073836	0.00049904	0.00001821	-0.00048249	-0.00114441	0.00016405	-0.00031483	-0.00021909	-0.00061957	-0.00056129	0.00060007	0.00073725	-0.00078433	-0.00084243	0.00051211	-0.00014566	0.00000026	-0.00088929	0.00103021	0.00026798	-0.00005532	-0.00014237	0.00040767	-0.00082940	0.00027143	-0.00084100	0.00003672	0.00046221	0.00054307	-0.00030085	-0.00046901	0.00030690	0.00015485	0.00038299	0.00016981	0.00059610	-0.00009989	0.00052847	0.00019221	0.00071609	0.00043693	0.00096685	0.00041321	-0.00039464	-0.00023783	0.00043520	0.00052518	0.00018903	-0.00022794	0.00031414	-0.00008129	-0.00031944	-0.00020325	0.00032020	0.00009033	0.00002953	-0.00039425	0.00021415	0.00042190	0.00016761	-0.00006754	-0.00006468	0.00026497	0.00019754	-0.00026496	-0.00024775	0.00005125	0.00005316	0.00020720	-0.00015440	-0.00013077	-0.00029413	-0.00024809	0.00017307	0.00018868	0.00014387	-0.00024245	-0.00031969	-0.00025797	-0.00013755	0.00004312	-0.49696393
-2.2002	-21.47483647	-21.47483647	-21.47483647	0.12464667	-1.05316353	-21.47483647	-21.47483647	-21.47483647	-21.47483647	-21.47483647	0.06561365	0.34026343	0.85395640	-21.47483647	-2.17324845	0.07925686	-21.47483647	1.27403486	0.10230598	-21.47483647	0.03278732	-21.47483647	-21.47483647	-21.47483647	0.40674451	-21.47483647	-0.94614118	0.18601979	-21.47483647	-0.60794598	-0.28579815	1.48469210	0.82993659	-0.09999971	0.32424488	-0.11136492	-0.16182338	-0.06436627	0.01267884	0.03502422	-0.01265242	-0.02375046	-0.01742554	-0.01569800	0.02008575	0.01069422	-0.01245784	-0.01127662	0.00406429	0.00227765	0.00421076	-0.00010585	0.00625037	0.00826046	0.01106002	0.01138941	0.00859557	0.01099323	0.01082015	0.01102931	0.01163861	0.00820652	0.00707188	0.00196967	0.00496607	0.00633328	0.00223754	-0.00080485	-0.00226378	0.00011203	-0.00203210	0.00068914	0.00098316	-0.00202545	-0.00274495	0.00066885	-0.00233425	-0.00288494	0.00008798	-0.00035924	-0.00353782	-0.00191612	0.00029984	0.00024284	-0.00624260	0.01297170	-0.01153880	-0.00180809	-0.00374775	0.00750346	-0.00306713	-0.00601988	-0.00389567	-0.00154649	-0.00520571	-0.00001238	-0.00198237	0.00154800	-0.00633812	-0.00172988	-0.00264058	0.00419752	-0.00054495	-0.00267491	0.00122461	0.00702259	-0.00735982	0.00068176	-0.00170091	0.01202595	-0.00502369	-0.00078671	-0.00381579	0.00560939	-0.00220243	-0.00129191	-0.00045337	0.00046715	0.00333836	0.00206975	-0.00005957	0.00672868	-0.00327512	0.00063713	0.00047305	-0.00244929	-0.00056860	-0.00172149	-0.00111227	-0.00206791	-0.00010467	-0.00034015	-0.00186068	-0.00123143	0.00127116	0.00128033	0.00061746	-0.00118413	0.00007811	-0.00050998	-0.00075562	0.00114917	-0.00047078	0.00151064	-0.00097052	-0.00044712	-0.00094595	-0.00036782	0.00087780	0.00052728	-0.00073583	0.00151474	-0.00026630	0.00085330	0.00001847	0.00023517	-0.00037986	0.00043236	0.00013873	0.00032985	-0.00060339	-0.00038080	-0.00063385	-0.00005832	-0.00033623	0.00003089	-0.00003341	-0.00077038	-0.00013072	0.00075166	-0.00088510	0.00008394	0.00038979	-0.00017666	-0.00077682	-0.00029099	0.00078099	-0.00044053	-0.00045005	0.00000392	-0.00012135	0.00049536	-0.00075110	-0.00031348	-0.00142219	0.00031841	-0.00062787	-0.00023871	-0.00183213	-0.00065631	-0.00039068	-0.00132908	-0.00065268	0.00052704	0.00049299	0.00042043	-0.00145465	-0.00008959	-0.00070756	-0.00072361	0.00000296	-0.00008437	-0.00036923	-0.00011669	0.00063567	-0.00029619	0.00130556	0.00059299	-0.00015168	-0.00129136	-0.00066243	0.00003923	0.00051067	-0.00028371	-0.00043034	-0.00074776	-0.00017833	0.00016168	0.00068232	-0.00086119	0.00046263	0.00106784	-0.00096504	0.00067157	-0.00008283	-0.00075455	-0.00083652	-0.00079164	-0.00044034	0.00073237	-0.00029498	-0.00064576	-0.00043836	-0.00025596	-0.00051390	0.00029116	-0.00101957	-0.00031815	-0.00017917	0.00036481	-0.00016503	0.00005298	0.00043986	-0.00086217	0.00008053	0.00030129	-0.00008372	-0.00015256	-0.00047614	0.00014102	-0.00005510	0.00013572	-0.00060074	0.00069118	0.00068731	0.00029320	-0.00085580	-0.00042050	-0.00014172	-0.00055342	-0.00012287	-0.00087089	0.00038773	0.00024541	-0.00067775	-0.00017139	-0.00006136	-0.00036470	-0.00047930	-0.00040747	-0.00016874	-0.00021157	-0.00058630	0.00017793	0.00001352	-0.00033482	-0.00078964	-0.00027473	0.00021181	-0.00045757	0.00004079	-0.00051728	-0.00105787	-0.00053396	-0.00045164	-0.00053941	0.00048580	0.00007335	-0.00041159	-0.00020211	-0.00016166	-0.00056951	-0.00034013	-0.00037629	0.00041639	-0.00002635	0.00034558	0.00028659	0.00001559	-0.00059816	-0.00090932	-0.00023855	-0.00015043	-0.00078447	-0.00022892	-0.00030251	-0.00001136	-0.00038114	0.00035278	0.00025921	-0.00022389	0.00028760	0.00077120	0.00058569	-0.00038633	-0.00130258	-0.00014330	-0.00139555	-0.00072241	-0.00003600	0.00014974	-0.00041821	0.00052832	-0.00010997	-0.00102891	-0.00031580	-0.00040794	0.00015030	0.00022745	0.00005308	-0.00090717	-0.00112038	0.00102549	-0.00014315	-0.00052519	-0.00055804	-0.00065965	-0.00206882	0.00107701	-0.00046855	-0.00064536	0.00037114	-0.00030569	-0.00252890	-0.00030796	0.00046096	-0.00108737	0.00117430	0.00145131	0.00019833	-0.00012713	0.00024607	-0.00068549	0.00066274	-0.00215322	0.00215471	0.00139666	0.00067164	-0.00028953	0.00087784	-0.00137862	0.00084997	-0.00059456	-0.00064787	-0.00375861	-0.00422902	-0.00058285	-0.00006273	-0.00095608	0.00176515	0.00121796	-0.00149583	0.00086154	-0.00072100	-0.00005494	0.00171095	0.00224215	-0.00034101	-0.00056447	0.00057807	0.00051950	0.00314598	-0.00043179	-0.00113600	-0.00083376	0.00197647	-0.00099447	0.00380782	0.00061180	-0.00308534	-0.00045675	-0.00004521	0.00264650	-0.00237768	-0.00159673	-0.00007219	-0.00213037	-0.00029974	-0.00110481	0.00099817	0.00071696	-0.00109866	0.00346524	-0.00040776	0.00085993	0.00295141	-0.00105966	-0.00146969	-0.00057426	-0.00042803	-0.00118564	-0.00033095	-0.00142109	-0.00019568	-0.00001966	-0.00083053	-0.00015781	-0.00184400	-0.00015635	-0.00170260	0.00027815	-0.00009058	-0.00135515	0.00153629	-0.00012010	0.00073249	0.00075417	-0.00060303	0.00039685	0.00192611	-0.00018751	0.00039951	0.00049411	-0.00113461	-0.00048919	-0.00025112	-0.00049523	-0.00055809	-0.00011880	-0.00009835	-0.00035494	0.00047318	-0.00040206	-0.00015973	0.00043174	0.00040896	-0.00041748	-0.00061290	0.00083636	0.00037271	0.00098062	0.00122847	0.00039009	-0.00049237	0.00088764	-0.00025720	-0.00009607	0.00042117	0.00031552	-0.00026698	-0.00036873	0.00025063	0.00024257	0.00010844	-0.00035961	0.00016961	-0.00032164	0.00009196	-0.00046840	0.00041223	0.00009420	0.00092883	0.00051012	-0.00101767	0.00010269	-0.00019372	0.00014375	0.00068797	0.00005128	0.00131139	-0.00003605	-0.00026312	0.00037356	0.00028108	0.00039331	-0.00023824	0.00024212	0.00019955	0.00026656	0.00049138	0.00046967	0.00022223	0.00028652	0.00018567	-0.00015750	0.00028255	0.00019806	0.00021530	-0.00023264	-0.00019715	0.00031610	0.00022794	0.00006751	0.00020307	0.00026290	0.00021372	0.00037049	0.00004406	-0.00003634	-0.00004640	0.00029720	0.02643837
-2.1002	-0.04789801	1.88193614	-1.15081871	-21.47483647	-21.47483647	-21.47483647	0.14376824	0.62527305	-21.47483647	-1.14624846	-21.47483647	-21.47483647	-21.47483647	-21.47483647	0.02591741	0.79634136	0.12273565	-21.47483647	1.29233038	-1.47702050	0.69593758	1.63950706	-0.33760414	2.39323735	0.91221273	-21.47483647	-21.47483647	-0.86739489	0.17505978	-21.47483647	0.45997086	-21.47483647	-0.58873343	0.19045412	0.34569040	0.16992292	-0.11522924	-0.03389511	0.20208348	-0.09243855	-0.03546489	0.01131017	-0.00852319	0.00823330	0.00492918	0.00130565	0.00389809	0.00278464	0.01544225	0.01397818	0.02121129	0.00457573	0.00252016	0.00552919	0.00904306	0.01352004	0.00767091	0.01126761	0.01075334	0.00880195	0.01209790	0.00851929	0.01249593	0.00850781	0.00977293	0.01220907	0.01117429	0.00929570	0.00583502	0.00760172	0.00434229	0.00181699	0.00339984	0.00001684	0.00102017	0.00354363	-0.00431356	-0.00119170	-0.00146014	0.00169837	-0.00449032	-0.00468369	0.00083785	-0.00226583	-0.00228386	0.01739104	-0.00762071	-0.00024338	0.00210031	0.00090275	0.00196267	0.00050220	-0.00757975	-0.00246841	-0.00261341	-0.00229893	0.00132588	0.00085798	-0.00355271	-0.00052568	0.00157667	0.00213898	0.00043624	-0.00073231	0.00169409	0.01182441	-0.00500348	0.00272644	0.00080076	0.00711997	-0.00571227	-0.00146868	-0.00552797	0.00738853	-0.00728249	-0.00217935	-0.00382355	-0.00030442	-0.00149484	-0.00158564	-0.00214144	0.00539890	-0.00216309	0.00124208	-0.00077617	-0.00089957	-0.00197806	-0.00340973	-0.00218731	-0.00216940	-0.00032758	0.00131620	-0.00043966	-0.00045234	0.00023266	0.00015564	0.00059828	-0.00055101	0.00122668	0.00003900	-0.00012137	0.00069200	-0.00004125	0.00174698	-0.00161421	-0.00057315	-0.00058572	0.00093317	0.00069436	0.00032793	-0.00152110	0.00153503	0.00028088	0.00036158	0.00116854	0.00050664	0.00048367	0.00103210	0.00035708	0.00052796	0.00014013	-0.00024614	0.00009644	0.00007099	-0.00013943	-0.00052813	-0.00012857	0.00010595	-0.00037727	0.00009811	-0.00066487	0.00061293	0.00032776	-0.00070301	-0.00108914	-0.00067318	0.00063324	-0.00081010	-0.00038375	0.00025801	-0.00049904	0.00084831	0.00019583	0.00057573	-0.00091861	-0.00023865	0.00063142	-0.00098068	-0.00114013	-0.00098140	0.00056661	-0.00024387	-0.00087123	0.00058067	-0.00071630	0.00032781	-0.00056555	0.00005140	-0.00108158	-0.00057834	0.00015233	-0.00022275	-0.00082931	0.00007578	0.00091477	-0.00079408	0.00139180	-0.00062161	-0.00031226	-0.00100677	-0.00071360	0.00025282	0.00048869	-0.00056837	-0.00035531	0.00014880	-0.00024449	0.00079654	0.00032582	-0.00052715	-0.00027863	0.00042862	-0.00065378	0.00028164	0.00000756	0.00022631	-0.00053101	-0.00075299	-0.00033818	-0.00001104	-0.00044974	0.00026063	0.00032478	-0.00026970	-0.00084256	0.00023865	-0.00021260	-0.00033759	-0.00031870	-0.00038337	-0.00070318	0.00020194	0.00014930	-0.00008769	-0.00018755	0.00005291	-0.00026858	0.00002380	0.00016523	0.00055573	0.00045826	0.00027967	-0.00064744	0.00050382	0.00062244	0.00050653	-0.00052421	-0.00001810	-0.00025711	-0.00015180	-0.00039009	-0.00029715	-0.00000844	0.00049327	-0.00086973	-0.00028639	0.00009300	-0.00012685	-0.00026845	-0.00066283	0.00007554	-0.00080822	0.00001723	0.00003508	-0.00013738	-0.00081611	-0.00081292	-0.00041486	0.00018709	0.00009209	0.00000470	-0.00064408	-0.00027032	0.00011656	-0.00061485	-0.00008002	0.00040285	0.00003945	-0.00024027	0.00024029	-0.00031149	-0.00024757	0.00026104	-0.00050689	0.00020107	-0.00027791	0.00016446	0.00029420	0.00051629	-0.00008362	-0.00055521	-0.00025507	0.00004107	-0.00056375	-0.00016621	0.00013232	0.00054845	-0.00032935	-0.00002336	0.00067848	0.00048026	0.00060969	-0.00003181	-0.00032672	-0.00068466	-0.00057526	0.00075765	-0.00150883	-0.00125935	-0.00031036	-0.00032095	-0.00090544	0.00073470	-0.00008022	-0.00094772	0.00035782	-0.00028606	-0.00007348	-0.00009593	-0.00112489	0.00017926	-0.00114090	0.00062476	-0.00041441	-0.00085161	-0.00101187	-0.00134467	-0.00067633	0.00048451	-0.00056907	-0.00076709	0.00081351	0.00002411	-0.00253157	-0.00082597	0.00084322	0.00001710	0.00057033	-0.00033028	0.00018646	-0.00013959	-0.00009003	-0.00082580	-0.00180470	-0.00179693	0.00143455	0.00158509	-0.00007496	-0.00170798	0.00076919	-0.00120046	0.00187347	-0.00093025	0.00066610	-0.00237286	-0.00183949	-0.00275558	-0.00085755	-0.00004968	0.00014279	-0.00104463	-0.00081680	-0.00181353	-0.00051154	0.00011803	0.00005694	-0.00005030	-0.00047680	-0.00352376	0.00029680	-0.00199982	0.00128025	-0.00035238	0.00026447	-0.00140648	0.00254526	-0.00252215	0.00204604	-0.00091829	-0.00207727	-0.00029723	0.00088354	0.00079422	-0.00065352	-0.00107805	-0.00163111	-0.00215468	-0.00000162	-0.00193939	-0.00023640	-0.00010031	-0.00054977	0.00177315	-0.00090791	0.00082086	0.00192168	-0.00150644	-0.00238144	-0.00108978	-0.00063680	-0.00266108	0.00027216	-0.00059887	0.00006648	0.00011964	-0.00060634	-0.00170810	-0.00154065	-0.00115748	-0.00055851	-0.00083831	-0.00087214	-0.00012800	0.00042674	-0.00017803	0.00003447	0.00001640	-0.00002887	-0.00007343	0.00143302	0.00050749	0.00009522	-0.00036588	-0.00090769	-0.00091997	-0.00000578	-0.00038860	-0.00068267	-0.00055181	0.00046077	0.00053088	0.00146741	0.00018558	-0.00035635	0.00056171	-0.00000520	-0.00013817	-0.00064854	0.00059159	0.00032059	0.00045980	0.00008395	0.00042236	0.00022866	0.00037907	-0.00078838	0.00004861	0.00046009	-0.00104749	-0.00044627	-0.00086481	0.00053491	-0.00040213	0.00058527	0.00012542	0.00087310	0.00001089	0.00039998	-0.00014695	0.00068238	0.00000808	0.00041853	0.00055952	0.00013499	0.00033162	0.00091635	0.00030870	-0.00005442	0.00041578	0.00056575	-0.00000314	-0.00045387	0.00047449	0.00010751	-0.00007573	0.00020262	-0.00008197	-0.00004058	0.00027903	0.00025634	0.00032641	0.00015788	0.00028901	0.00032769	0.00001221	-0.00014341	0.00019977	0.00009058	0.00017337	0.00051894	0.00034809	0.00018814	0.00019419	-0.00001388	0.00028605	0.00018174	0.00026330	-0.00015934	-0.00011729	0.00014854	0.00018523	-0.33617914
-2.0002	0.35312140	-21.47483647	-21.47483647	0.29381692	-0.80299193	-21.47483647	-21.47483647	-21.47483647	0.51611009	-21.47483647	0.61645049	0.47103453	0.14157644	-3.23652506	0.41263536	-21.47483647	-21.47483647	-21.47483647	0.18351102	2.12736440	0.14100423	-21.47483647	1.08539331	2.13734198	0.74460006	-21.47483647	0.75868529	-1.14645950	0.04521891	-21.47483647	0.40002038	0.78200632	0.78928097	0.27560442	0.72645354	-0.22341011	0.00935654	-0.03154489	-0.08689098	-0.06769873	0.02949021	0.03310083	0.00851111	-0.02212124	-0.00355100	-0.02692867	0.00383652	0.00455724	0.01334131	0.01111995	0.01184769	0.00746326	0.00890497	0.01315254	0.01586152	0.00823251	0.00403971	0.01180095	0.00677609	0.00631220	0.01130613	0.00760902	0.00898732	0.00780260	0.01408076	0.01775827	0.02130782	0.02097402	0.01894898	0.02050740	0.01845982	0.01852273	0.01828085	0.01225853	0.00729199	0.01052856	0.00484147	0.00282146	0.00046465	0.00445157	-0.00621351	-0.00276314	0.00098521	-0.00059075	-0.00408237	0.00503044	-0.00891879	-0.00156099	0.00218096	0.00328571	-0.00367390	-0.00713643	0.00023672	-0.00172327	-0.00074708	0.00047083	-0.00039924	0.00353449	-0.00484573	-0.00461041	-0.00237332	0.00163481	-0.00078926	-0.00509499	0.00313949	0.00674927	-0.00546971	-0.00237644	-0.00068194	0.00902385	-0.00398597	0.00118733	-0.00477377	0.00734308	-0.00462450	0.00172664	-0.00351525	0.00063759	0.00004263	0.00189515	-0.00073497	0.00561045	-0.00090514	0.00100107	0.00142739	-0.00237424	-0.00171264	-0.00073670	-0.00167443	-0.00329567	-0.00140292	-0.00010008	0.00002181	-0.00256361	0.00109826	0.00150106	0.00112700	0.00046070	0.00013036	-0.00097175	-0.00038568	0.00031283	0.00056427	0.00080177	-0.00031593	-0.00048288	-0.00106791	0.00228831	-0.00014340	0.00115365	-0.00119867	0.00053181	-0.00089517	-0.00063658	-0.00009938	0.00119292	-0.00046298	-0.00005373	-0.00164614	0.00024270	-0.00066962	0.00007139	-0.00004258	0.00000425	-0.00093095	-0.00169536	-0.00027626	-0.00136654	0.00080090	0.00025789	-0.00081635	-0.00011277	-0.00035419	-0.00095631	-0.00055383	-0.00086214	0.00002083	-0.00092206	-0.00022143	-0.00028159	0.00055436	0.00116835	-0.00012672	-0.00001502	-0.00047518	-0.00062734	-0.00087480	-0.00019981	-0.00170708	-0.00038591	0.00041346	0.00084421	0.00007941	-0.00051914	-0.00033076	0.00098301	-0.00085739	-0.00049138	-0.00063644	-0.00048943	0.00123927	0.00070698	-0.00113384	-0.00008165	0.00083237	0.00054393	0.00183901	-0.00042300	-0.00029095	-0.00067774	-0.00142944	-0.00044845	0.00150796	0.00081465	-0.00005030	-0.00063448	-0.00007867	0.00115190	0.00081605	0.00086866	0.00008552	0.00071005	-0.00009166	0.00015580	-0.00010183	0.00044602	-0.00023954	-0.00062434	-0.00011711	0.00039912	0.00044925	-0.00009243	-0.00126292	0.00038397	-0.00108053	0.00033353	-0.00038978	0.00080605	-0.00023627	0.00019535	0.00015844	0.00018327	0.00053701	0.00105976	-0.00038239	0.00031560	0.00068636	0.00042097	-0.00032512	-0.00040449	0.00031029	-0.00008769	-0.00037649	0.00116054	0.00067384	0.00071067	-0.00045968	-0.00138185	-0.00008021	-0.00053210	0.00048752	-0.00044145	0.00023744	0.00135604	0.00084543	0.00042190	0.00074621	0.00006152	-0.00042691	-0.00097902	-0.00029547	-0.00016140	-0.00024131	0.00035205	0.00015133	0.00009253	-0.00075259	0.00013755	0.00055935	-0.00048344	-0.00018824	0.00004588	0.00057009	0.00004011	-0.00029234	0.00009199	0.00130563	0.00004291	-0.00062889	0.00047274	0.00074087	-0.00037653	0.00086416	-0.00079564	-0.00011194	-0.00006357	0.00058774	0.00041193	0.00058537	0.00060759	-0.00067447	-0.00012785	-0.00046464	-0.00064082	-0.00026886	0.00020198	-0.00097151	-0.00009243	0.00102045	0.00043289	0.00001194	0.00071235	0.00022919	0.00040988	-0.00027353	0.00029791	0.00071279	-0.00097590	0.00052331	0.00031496	0.00002287	0.00009400	-0.00032463	-0.00091676	-0.00097801	0.00011218	0.00105421	0.00147745	0.00045725	0.00050672	-0.00054729	-0.00087064	0.00125810	-0.00011705	0.00028106	-0.00066108	-0.00039888	0.00072929	0.00015834	0.00099903	0.00182723	0.00071005	0.00031681	-0.00054325	-0.00033968	0.00047601	0.00108951	0.00070632	0.00020810	0.00010895	0.00188254	0.00011563	-0.00115829	-0.00222629	-0.00179384	0.00126370	0.00060969	0.00048193	-0.00064230	0.00120342	-0.00169523	0.00179071	-0.00083656	0.00179998	-0.00176734	-0.00385807	0.00031156	0.00012845	-0.00013870	0.00048609	-0.00066412	-0.00032675	0.00242221	-0.00302442	-0.00036944	0.00358141	0.00366657	0.00105995	-0.00033247	0.00049806	-0.00125913	0.00196368	-0.00099359	0.00000474	0.00048156	0.00186614	-0.00010339	0.00159747	0.00041623	-0.00379793	0.00060126	-0.00063837	0.00261603	-0.00222709	0.00126579	-0.00143254	-0.00121756	0.00166720	-0.00124378	0.00055954	0.00067261	-0.00100809	0.00003525	-0.00028373	0.00049129	0.00015444	-0.00050956	-0.00029483	-0.00076834	0.00145502	-0.00169801	0.00154485	-0.00027684	0.00092979	-0.00026058	0.00102785	-0.00048018	-0.00131641	0.00027144	0.00072753	0.00020488	-0.00095448	-0.00255387	0.00188972	0.00037481	0.00027420	0.00102088	-0.00050522	-0.00043938	0.00073329	-0.00099156	0.00042865	0.00183030	-0.00012998	0.00069860	0.00026499	-0.00008473	-0.00002382	0.00085270	0.00031498	0.00046463	0.00129981	-0.00082039	0.00008027	-0.00037543	0.00114403	-0.00008973	-0.00001150	0.00115627	0.00020172	0.00050593	-0.00016011	0.00109127	-0.00032182	-0.00015675	-0.00083605	0.00037221	0.00052980	-0.00028422	0.00040518	-0.00058967	0.00065664	-0.00087579	0.00002480	0.00013575	-0.00008774	0.00018778	0.00013327	-0.00029905	-0.00008792	-0.00069763	0.00071612	0.00062613	-0.00012777	-0.00034600	0.00073101	-0.00017925	0.00020405	-0.00005182	0.00074133	0.00040844	-0.00025830	0.00012566	-0.00028089	0.00004893	-0.00005353	-0.00037302	-0.00024151	0.00013070	0.00037136	-0.00001108	0.00007562	0.00072523	0.00006878	0.00015204	-0.00034724	0.00010075	0.00005035	-0.00036564	-0.00003993	-0.00001632	-0.00021860	-0.00011531	-0.00016011	0.00010176	-0.00004219	-0.00023860	-0.00023344	-0.00025181	-0.00008009	0.00009698	-21.47483647
-1.9002	0.68835472	-21.47483647	0.82039738	1.09824765	-0.33457035	-21.47483647	-21.47483647	-21.47483647	-0.13720851	-21.47483647	0.78004700	-21.47483647	-21.47483647	0.77676272	-21.47483647	-21.47483647	0.32405968	-1.08120847	0.34027406	-1.08276820	-0.43021496	-21.47483647	-0.76066706	-21.47483647	-21.47483647	-21.47483647	-21.47483647	0.36822566	-0.09052098	-21.47483647	0.94597000	-0.42324618	-0.57677034	-0.15871721	0.42712627	-0.13504111	0.19557604	-0.02347917	-0.04900291	-0.01634462	0.03630253	0.01181181	0.00255931	0.01217040	0.04039188	-0.00077995	0.00514628	0.01818561	-0.00424882	0.02211067	0.02795223	0.01052191	0.01582690	0.01494782	0.01424369	0.01720972	0.01324123	0.01792644	0.01136552	0.01099453	0.01379416	0.00745348	0.00544947	0.00304051	0.00660416	0.00469386	0.00726684	0.00647167	0.00979525	0.01206991	0.01136518	0.01607000	0.01830008	0.01561232	0.01356944	0.01399187	0.00999655	0.00688572	0.00567212	0.00185287	-0.00482958	0.00445386	-0.00178943	-0.00606742	-0.00684630	0.01218785	-0.00513679	-0.00633478	0.00247741	0.01003527	-0.00326097	-0.00345165	-0.00474507	-0.00265588	-0.00447754	0.00094494	-0.00334630	0.00294696	-0.00562029	0.00188816	0.00111671	0.00347257	-0.00342808	-0.00457673	-0.00132266	0.00548037	-0.01093958	-0.00703635	-0.00448432	0.00381918	-0.00953942	-0.00447492	-0.00884852	0.00071365	-0.00752898	-0.00654035	-0.00993820	-0.00665076	-0.00515448	-0.00649140	-0.00739139	0.00138786	-0.00636672	-0.00649778	-0.00793590	-0.00793266	-0.00662383	-0.00533146	-0.00443847	-0.00564120	-0.00332384	-0.00170003	-0.00157499	-0.00064728	0.00210112	0.00182261	0.00145776	-0.00010514	0.00107631	0.00108257	0.00013300	0.00117123	-0.00058428	0.00147146	-0.00090053	0.00051163	0.00078336	0.00133375	0.00059528	0.00093253	-0.00096512	0.00117217	0.00103267	-0.00077177	0.00046471	0.00038986	-0.00078318	0.00065025	0.00012900	0.00018122	-0.00017037	-0.00052401	-0.00011195	0.00023883	0.00046374	-0.00042424	-0.00107584	0.00055773	0.00039906	0.00057178	-0.00153249	-0.00017210	-0.00001662	-0.00007341	-0.00019418	-0.00069498	0.00092838	-0.00126854	-0.00098293	0.00053999	-0.00011712	0.00106327	-0.00016205	0.00003934	-0.00025370	-0.00012454	-0.00059856	-0.00121063	-0.00123545	-0.00017433	0.00045893	-0.00049050	-0.00059031	0.00024705	-0.00024143	0.00063231	-0.00046121	-0.00133935	0.00043641	-0.00075060	0.00057069	-0.00002595	-0.00164682	-0.00003665	-0.00055182	-0.00085251	0.00170188	-0.00069381	-0.00054363	-0.00099177	-0.00042603	-0.00034727	0.00062802	-0.00039613	-0.00109728	-0.00152793	0.00032613	0.00047520	0.00034927	-0.00142726	0.00004319	0.00033503	-0.00131478	0.00049363	-0.00089132	-0.00075796	-0.00008840	-0.00015338	-0.00026473	-0.00050758	-0.00079050	-0.00066911	0.00042207	-0.00054408	-0.00073921	0.00007136	-0.00117427	-0.00113986	-0.00074999	-0.00046474	-0.00066273	-0.00017940	-0.00018836	-0.00013964	-0.00087743	-0.00014590	-0.00001142	-0.00079944	-0.00047582	0.00006138	-0.00068888	-0.00083138	-0.00106532	0.00000706	0.00027412	0.00027720	-0.00103976	-0.00121919	-0.00032237	-0.00080238	-0.00069272	-0.00054502	-0.00092936	-0.00051873	-0.00104796	0.00011839	-0.00079727	-0.00026541	-0.00005614	-0.00070558	0.00013703	0.00063739	-0.00005051	-0.00084260	-0.00034509	0.00045793	-0.00070089	-0.00105783	-0.00028175	-0.00050328	0.00018386	0.00043853	-0.00095409	-0.00032134	-0.00072570	-0.00087947	-0.00051286	-0.00038901	-0.00064627	-0.00022850	-0.00084117	-0.00047302	-0.00010490	-0.00009779	-0.00002723	-0.00017590	0.00068822	0.00027374	0.00016340	-0.00117054	-0.00054104	0.00007769	0.00013798	-0.00045020	-0.00076340	-0.00081184	0.00037289	0.00076286	0.00019250	0.00051029	-0.00079740	-0.00089421	-0.00084469	-0.00001006	0.00041405	0.00003265	-0.00040221	-0.00118392	-0.00049159	-0.00052498	0.00093982	-0.00032622	0.00064880	0.00139713	-0.00022685	-0.00029602	0.00074290	-0.00123990	-0.00079574	-0.00035333	-0.00073676	0.00088137	-0.00010264	-0.00194228	0.00024218	0.00014287	-0.00029752	0.00014063	0.00084857	-0.00030153	0.00108757	0.00057939	-0.00096461	-0.00374090	0.00045336	0.00115972	0.00136478	0.00138714	0.00230157	0.00204062	-0.00095364	0.00007862	-0.00100037	0.00006491	-0.00025300	0.00085114	0.00208232	0.00117708	-0.00195745	0.00074800	-0.00044143	0.00117681	0.00054271	0.00090022	-0.00384354	-0.00376902	0.00040073	0.00059330	-0.00045486	0.00017530	-0.00216649	-0.00001626	0.00038244	-0.00087018	0.00058861	-0.00003898	-0.00051775	0.00009230	-0.00069266	0.00353414	-0.00236342	0.00017559	0.00100993	0.00046152	-0.00118803	-0.00003305	-0.00275977	0.00042689	-0.00192101	-0.00235227	-0.00024895	0.00006914	0.00157532	-0.00180945	-0.00101982	-0.00084881	-0.00098790	-0.00134196	-0.00033340	-0.00221319	0.00001302	0.00085866	0.00144262	-0.00012070	0.00025766	0.00043013	0.00031171	-0.00257917	0.00099820	0.00020580	-0.00065223	0.00036564	0.00004019	-0.00017808	-0.00036537	0.00007962	-0.00083894	-0.00274264	-0.00110098	-0.00066251	0.00016483	-0.00038029	-0.00165625	-0.00102646	-0.00056520	-0.00092823	0.00103914	0.00074459	0.00026496	0.00076231	-0.00069697	0.00045665	0.00062592	-0.00131973	-0.00049289	-0.00095536	-0.00075295	-0.00027176	0.00006237	0.00049214	0.00017195	0.00037336	-0.00055957	-0.00004231	-0.00034743	-0.00092618	-0.00025063	-0.00025819	0.00055929	0.00097142	-0.00041558	0.00078670	0.00051348	-0.00022681	0.00034364	-0.00057288	0.00058482	0.00005037	-0.00095600	0.00029089	-0.00049338	0.00080486	-0.00051252	0.00048707	0.00006605	0.00034029	0.00027815	0.00004176	-0.00025131	0.00071309	0.00007027	0.00039465	0.00008432	-0.00032609	0.00012136	0.00050048	-0.00017752	-0.00009883	0.00012272	0.00028921	0.00013455	-0.00030616	0.00037803	-0.00046025	-0.00007638	-0.00034725	-0.00014087	0.00046076	0.00028597	0.00006255	0.00048548	0.00051475	0.00068951	-0.00008775	0.00035489	-0.00001560	-0.00015872	0.00012305	-0.00010890	0.00018151	0.00016252	0.00002752	0.00030999	-0.00008287	0.00009217	0.00015053	0.00011939	-0.00007004	-0.00019666	0.00009909	0.00020629	0.90117160
-1.8002	-21.47483647	-21.47483647	-21.47483647	-0.19694383	1.05826914	-21.47483647	-21.47483647	-21.47483647	0.94469410	0.17145954	0.52971209	-21.47483647	-21.47483647	0.10462270	-21.47483647	-21.47483647	0.17216532	0.06854816	-0.14685774	-1.80316377	0.03596864	-21.47483647	1.36736751	1.45973110	0.08309378	-21.47483647	-0.65613832	-21.47483647	-1.22068870	-21.47483647	0.39800920	-21.47483647	0.26924164	0.12543680	0.05141532	-0.10056915	0.21900517	0.04812736	0.01755580	0.00731644	0.13661580	0.00684809	0.04263767	-0.01802379	0.01489895	-0.02593513	-0.00559781	0.01591690	0.01320724	0.01557393	0.02976307	0.00228648	0.01718288	0.01594006	0.00896716	0.01268870	0.00895995	0.01601524	0.01394365	0.01503132	0.01637276	0.01224960	0.00881127	0.00443176	0.00781005	0.01150566	0.01005188	0.00769949	0.00737460	0.00608138	0.00567924	0.00655094	0.01043707	0.00902350	0.00732561	0.00982192	0.01096457	0.01171162	0.01151668	0.01415685	0.00903370	0.01602209	0.00607077	-0.00626182	-0.00050087	0.01165966	-0.00315023	-0.01228645	-0.00474176	0.00410159	-0.01101730	-0.00555180	-0.00836979	-0.00852877	-0.00276007	-0.00478235	-0.00210571	0.00257408	-0.01074541	-0.00019809	-0.00355065	-0.00005361	-0.00433794	-0.00155985	-0.00284970	0.00267353	-0.01021956	-0.00395441	-0.00149184	0.00889902	-0.00025508	0.00418769	-0.00113881	0.01099079	-0.00045994	-0.00072903	0.00045764	0.00161624	0.00427077	0.00485306	0.00259910	0.00900233	0.00256277	0.00492065	0.00375777	0.00206674	0.00059866	-0.00024594	-0.00075996	-0.00145805	0.00076670	0.00235356	0.00141810	-0.00053633	0.00088852	0.00034645	0.00087294	0.00005857	-0.00010670	0.00061502	-0.00029033	0.00098779	-0.00078016	0.00147765	-0.00024279	-0.00089417	-0.00058289	-0.00025742	0.00073125	0.00123603	0.00017739	0.00201338	-0.00057638	-0.00057252	-0.00078208	-0.00022513	0.00022130	0.00023192	-0.00018782	0.00081211	-0.00049290	0.00042042	-0.00053126	0.00000815	-0.00086071	0.00022859	0.00032440	-0.00113116	-0.00027071	0.00051712	-0.00099507	0.00003236	0.00077001	-0.00073681	-0.00093132	-0.00059789	-0.00060549	-0.00005890	0.00001646	0.00047672	-0.00077184	0.00006902	-0.00025045	0.00008405	-0.00063249	-0.00017190	-0.00004360	-0.00021163	-0.00131294	-0.00100208	0.00041282	0.00076457	-0.00073254	-0.00012323	-0.00050875	0.00009333	-0.00080622	0.00013505	0.00039731	-0.00158737	-0.00009793	-0.00003780	-0.00108059	-0.00066003	-0.00035276	-0.00047434	0.00124309	0.00030611	-0.00026379	-0.00113622	-0.00080480	-0.00034788	0.00042180	0.00002879	-0.00123750	-0.00022403	0.00067915	0.00018053	0.00080457	-0.00084248	0.00014859	-0.00043975	-0.00100780	-0.00045036	-0.00034841	-0.00055929	-0.00121042	-0.00094422	0.00038124	0.00028857	-0.00016360	-0.00113396	-0.00007688	0.00019513	0.00051022	0.00000881	-0.00075932	0.00022479	-0.00028628	-0.00083285	-0.00003025	-0.00044503	-0.00024118	0.00033525	-0.00029586	-0.00031835	-0.00052850	-0.00062071	-0.00031279	0.00023443	0.00001979	-0.00027599	-0.00046407	-0.00010145	0.00022003	0.00045867	-0.00015963	-0.00017464	-0.00070913	0.00022463	-0.00001205	-0.00067222	-0.00074732	0.00022481	-0.00027927	-0.00038430	0.00056262	-0.00074514	-0.00090202	-0.00127438	-0.00030691	0.00056413	0.00035754	0.00002686	0.00027737	-0.00039621	-0.00086854	-0.00058249	-0.00027810	-0.00018451	0.00042588	-0.00079878	-0.00048942	-0.00058809	-0.00009459	-0.00001960	-0.00010049	-0.00005984	-0.00006414	-0.00030225	-0.00025439	-0.00018501	0.00051866	-0.00050306	-0.00063583	-0.00041448	-0.00017035	0.00031510	0.00007498	-0.00014405	-0.00027822	0.00036269	-0.00018004	-0.00042419	-0.00066259	-0.00041639	-0.00039291	0.00038643	0.00039664	-0.00066744	0.00036039	0.00008489	0.00007272	0.00045853	-0.00050894	-0.00049290	-0.00005295	-0.00069588	-0.00078302	-0.00131526	-0.00007481	0.00029228	-0.00025021	0.00063199	-0.00044277	-0.00011678	0.00047929	-0.00059653	0.00010416	-0.00129004	-0.00059400	-0.00077744	0.00105416	0.00113362	-0.00104006	-0.00126204	-0.00218574	-0.00120662	0.00029803	0.00077970	0.00066024	0.00108378	0.00085309	-0.00072325	-0.00083711	0.00099655	0.00105664	-0.00044828	0.00105545	-0.00035481	-0.00157422	0.00151591	-0.00158436	0.00269600	0.00039424	0.00092253	0.00228141	0.00072004	-0.00084098	0.00235206	-0.00055391	0.00226096	-0.00114977	0.00073638	-0.00182649	-0.00265718	-0.00079682	-0.00065387	-0.00087712	-0.00132351	-0.00055337	-0.00164541	-0.00040316	-0.00103287	-0.00181261	0.00253823	0.00100413	-0.00154472	0.00068435	0.00233164	-0.00067967	0.00086384	0.00033415	0.00152888	-0.00002557	-0.00025474	-0.00102379	0.00197424	-0.00097533	-0.00301447	-0.00087857	-0.00135901	0.00210508	-0.00262848	0.00032874	0.00030135	-0.00036970	-0.00053622	-0.00008215	-0.00061671	0.00008605	0.00072808	0.00009553	-0.00059906	0.00065114	-0.00224065	-0.00074505	-0.00297852	-0.00128011	0.00089431	-0.00021279	-0.00010589	-0.00112484	0.00034366	0.00003528	-0.00076306	-0.00140808	-0.00146187	-0.00062803	0.00076730	0.00019794	0.00010407	-0.00209701	-0.00071780	0.00080238	0.00074160	-0.00010450	-0.00032918	0.00039449	0.00142592	-0.00008865	0.00034104	-0.00012619	-0.00062174	-0.00096465	-0.00038866	-0.00040381	-0.00004949	0.00015864	0.00099915	0.00092441	0.00142582	0.00123446	-0.00041881	0.00052752	-0.00087401	-0.00021803	0.00015090	0.00038879	0.00156151	0.00061108	0.00091650	0.00094576	-0.00003691	-0.00000018	-0.00197211	-0.00011072	0.00042920	-0.00102928	-0.00031436	-0.00060579	0.00026520	-0.00006438	-0.00012006	0.00037975	0.00076653	0.00004548	0.00012039	0.00001311	0.00083313	0.00080633	0.00110175	0.00038174	-0.00012387	0.00003983	0.00043412	0.00021734	0.00026698	0.00025705	0.00004987	0.00014388	-0.00030166	0.00002133	-0.00024496	0.00001949	0.00014340	-0.00020820	0.00026531	0.00041858	-0.00013393	0.00031899	0.00067068	0.00033146	-0.00005676	0.00067000	0.00001460	0.00009864	0.00012675	-0.00009869	0.00003980	0.00066437	0.00056579	0.00021879	0.00007822	0.00026387	0.00006744	0.00006079	-0.00024604	-0.00004904	0.00047541	0.00022393	1.84104991
-1.7002	-1.43050492	-21.47483647	-0.91074679	-21.47483647	-21.47483647	-21.47483647	-21.47483647	-21.47483647	-21.47483647	-21.47483647	-21.47483647	-21.47483647	-0.69974506	-21.47483647	-21.47483647	0.56276417	0.15245394	-21.47483647	-0.92669114	-0.19207168	-21.47483647	-0.56246465	0.00639334	-0.00992786	-0.94280082	-21.47483647	-0.04644318	0.57244605	-21.47483647	-0.33180246	-0.09685035	-21.47483647	0.40906695	0.07699434	-0.09905509	0.12474387	0.04809030	-0.18979530	0.12385115	-0.12230323	-0.06906127	-0.04089686	0.01682821	-0.00428682	-0.01100430	0.01619488	0.03779053	0.02136807	0.02226130	0.02287560	0.01834071	0.00353769	0.01315048	0.01415736	0.01765929	0.01555893	0.01654035	0.01644247	0.01512130	0.01272666	0.01839656	0.01283451	0.01478834	0.01051757	0.01272872	0.01144250	0.01432724	0.00788437	0.01221168	0.00813886	0.00972049	0.00895456	0.00853057	0.00515220	0.00456580	0.00658798	0.00542763	0.00690760	0.00158106	0.00734315	0.00143846	0.00849129	0.01670668	0.00931103	0.00974883	0.02914988	0.00764622	0.00311541	0.00424482	0.00391800	-0.00883308	-0.00157857	-0.00569823	-0.00219709	-0.00274094	0.00051103	-0.00154459	0.00084696	-0.00566390	-0.00461800	-0.00379973	0.00147762	-0.00321496	-0.00674286	-0.00088650	0.00538103	-0.00608921	-0.00111909	-0.00024484	0.00904735	-0.00347231	0.00240804	-0.00158991	0.01296592	-0.00078324	-0.00049387	-0.00177861	0.00340852	0.00315240	0.00258442	0.00223208	0.01157595	0.00069590	0.00464830	0.00557789	0.00369413	-0.00037662	0.00007707	-0.00077714	0.00046610	0.00057986	0.00025938	-0.00001484	-0.00068602	-0.00108083	0.00012543	-0.00085707	-0.00012180	0.00173235	-0.00085120	0.00061687	0.00206293	0.00033345	0.00049980	0.00065510	0.00001357	-0.00095791	-0.00006707	0.00146857	0.00082373	-0.00013692	0.00122952	0.00010265	-0.00068641	0.00015782	0.00010829	-0.00077830	0.00139989	-0.00137815	-0.00012774	-0.00085135	0.00028773	0.00004742	0.00081267	-0.00115280	-0.00052877	-0.00057257	0.00007758	-0.00018360	-0.00124961	0.00021416	-0.00013270	0.00071648	-0.00042378	-0.00041018	-0.00038724	0.00053013	-0.00104110	-0.00037967	-0.00061552	0.00061160	0.00104097	-0.00048524	0.00074599	-0.00127960	0.00022022	-0.00083078	-0.00038931	-0.00162834	-0.00110277	-0.00000929	0.00078299	-0.00035159	-0.00035396	-0.00020025	0.00024896	-0.00011328	-0.00036437	-0.00009779	-0.00016281	0.00140737	0.00138011	-0.00134610	-0.00030453	0.00037948	-0.00050737	0.00117236	0.00060676	-0.00024373	-0.00063660	-0.00012133	-0.00077094	0.00032239	-0.00049104	0.00004574	0.00027893	-0.00025381	0.00142571	0.00081021	-0.00051149	0.00003609	0.00020451	-0.00058763	-0.00035107	0.00038188	-0.00058958	-0.00071508	-0.00115763	-0.00032582	0.00003826	-0.00063096	0.00014861	0.00037589	-0.00041672	0.00008465	-0.00058293	-0.00049052	-0.00064832	-0.00010009	-0.00009363	-0.00028827	0.00041987	-0.00007644	-0.00041776	-0.00037068	0.00020066	0.00033567	-0.00011225	-0.00038573	0.00035406	-0.00018924	0.00029453	-0.00047807	-0.00006810	0.00080906	0.00006751	-0.00053451	-0.00115078	-0.00019563	0.00004323	-0.00004324	-0.00047381	-0.00045980	0.00015309	-0.00028895	0.00038594	0.00050482	-0.00005653	-0.00009745	-0.00091477	-0.00021133	0.00015028	0.00045308	0.00050954	0.00014133	-0.00073839	-0.00044670	-0.00074525	-0.00032593	0.00011163	0.00006272	-0.00015936	0.00015251	0.00034147	-0.00013954	0.00007542	0.00010700	0.00053544	-0.00030013	-0.00006115	-0.00013604	-0.00049353	-0.00046359	-0.00044094	0.00059446	-0.00069154	-0.00011837	-0.00014423	0.00038852	-0.00067287	-0.00043502	-0.00101624	-0.00052407	0.00005159	0.00030581	-0.00006909	0.00037345	0.00062945	0.00044199	0.00104089	-0.00022913	-0.00036165	-0.00051356	0.00084690	0.00008108	-0.00041703	0.00015359	0.00000257	-0.00038557	-0.00067153	-0.00018764	-0.00009959	0.00076785	-0.00071097	-0.00124339	-0.00005080	0.00144200	0.00012860	0.00009604	-0.00052477	-0.00044628	-0.00075176	0.00118719	-0.00102911	-0.00099340	-0.00160321	0.00059366	-0.00101294	-0.00056740	-0.00033435	0.00069398	-0.00046851	0.00154790	-0.00077731	0.00013697	0.00079063	0.00098288	0.00109595	-0.00007548	0.00006499	-0.00236872	0.00003160	-0.00140881	-0.00022758	-0.00100224	0.00184683	-0.00033326	-0.00172422	0.00045941	0.00171108	0.00075316	0.00069823	0.00018963	0.00052098	-0.00255229	-0.00185773	-0.00082192	0.00114499	-0.00054357	-0.00043264	0.00148893	0.00111711	-0.00032974	-0.00175221	-0.00010238	0.00050279	0.00222212	0.00020535	0.00357612	-0.00115547	-0.00021002	0.00140057	-0.00101456	0.00132188	0.00019404	-0.00016437	-0.00038863	0.00023412	0.00038854	-0.00298548	-0.00029263	-0.00003000	-0.00078636	-0.00031635	-0.00145573	0.00043671	-0.00142927	0.00125798	0.00254988	-0.00037798	0.00085081	0.00082330	0.00048593	0.00133045	-0.00068008	0.00162313	-0.00063400	-0.00118771	-0.00031337	0.00098811	0.00076184	0.00110317	-0.00080316	-0.00040838	-0.00076174	0.00065534	0.00014052	-0.00138244	-0.00078261	0.00077917	0.00031022	-0.00062705	0.00005631	0.00018279	0.00093585	0.00000865	0.00089288	-0.00062248	0.00027165	0.00019035	-0.00033406	0.00049620	0.00069895	-0.00003109	-0.00034633	-0.00000209	-0.00099748	-0.00110216	0.00052290	0.00050105	-0.00037333	0.00123923	0.00036247	0.00004910	0.00052628	-0.00084990	0.00029412	-0.00028396	0.00041631	0.00104094	0.00062844	-0.00063539	0.00032787	0.00027675	-0.00004770	-0.00032699	-0.00016286	0.00008583	-0.00103424	-0.00017690	-0.00112183	-0.00005511	-0.00094404	-0.00014069	0.00043727	0.00047352	0.00022209	0.00000318	0.00042753	0.00114668	-0.00045322	0.00025217	0.00034787	-0.00020284	-0.00023566	0.00060240	0.00036184	0.00057576	-0.00022616	0.00063175	0.00042695	-0.00061925	-0.00009256	0.00008320	-0.00004014	-0.00020026	-0.00011147	0.00027862	0.00063871	0.00024012	0.00033518	0.00048501	0.00047652	-0.00007125	-0.00013602	0.00011620	-0.00003637	0.00003109	0.00003111	0.00007537	0.00029816	0.00010577	0.00035133	-0.00004376	0.00035223	-0.00014459	0.00020087	-0.00027892	-0.00013199	-0.00013494	0.00026625	-0.09026421
-1.6002	-0.48522075	-21.47483647	0.75585049	-21.47483647	-0.11628916	-21.47483647	-0.51598549	-21.47483647	0.65337783	-21.47483647	-21.47483647	-1.43531287	-0.57141417	0.71079832	1.45951740	-21.47483647	-1.76456022	1.20845520	-0.75485294	-21.47483647	-21.47483647	-21.47483647	0.09201968	-21.47483647	-0.73422968	-21.47483647	-0.07240527	-21.47483647	-21.47483647	-21.47483647	-0.67779440	-0.05654334	0.18978932	-21.47483647	0.35577596	-0.45115417	-0.07048415	-0.10685825	0.01235527	-0.01208701	0.04095885	0.03299113	0.04823834	-0.05877299	0.04005256	0.01892594	0.02228540	-0.00674809	-0.00726966	0.02181604	0.02261115	-0.00108417	0.01660713	0.01254859	0.01890526	0.01381158	0.01215773	0.01454652	0.01423446	0.01266784	0.01480997	0.01109320	0.01257238	0.01108309	0.01299440	0.01161635	0.01216423	0.01376999	0.01163470	0.01225126	0.01234755	0.01191977	0.01488844	0.01258511	0.00863359	0.01095939	0.00713782	0.00660562	0.00427088	0.00896551	-0.00203793	0.00150596	0.00327943	-0.00025259	-0.00058962	0.02567437	0.00183430	0.01686777	0.02388670	0.02061496	0.01803402	0.01287261	0.01006679	0.00864926	0.00454458	0.00279085	-0.00032884	-0.00022181	-0.00598328	-0.00278728	-0.00448341	-0.00183364	-0.00646573	-0.00684032	-0.00229251	-0.00069086	-0.01462808	-0.00792448	-0.00560575	0.00567845	-0.00771272	-0.00097479	-0.00431514	0.00529855	-0.00116944	-0.00127423	-0.00818564	-0.00054096	0.00038531	-0.00007266	-0.00187749	0.00574176	-0.00006763	0.00168741	-0.00124578	-0.00341513	-0.00293587	-0.00404270	-0.00256662	-0.00081516	-0.00181840	-0.00009312	-0.00038419	-0.00138901	0.00108003	-0.00028924	0.00139798	-0.00093641	-0.00037036	-0.00068903	-0.00042764	0.00067262	-0.00002970	-0.00019022	-0.00100931	0.00000558	0.00002188	0.00011286	0.00093707	-0.00043254	0.00004610	0.00174531	0.00012732	0.00155428	0.00006904	-0.00030629	-0.00120320	0.00107113	-0.00028117	0.00068591	0.00022559	0.00036194	-0.00050792	0.00024671	-0.00060911	-0.00029570	-0.00207134	-0.00049754	-0.00029826	0.00030759	-0.00122702	-0.00026073	0.00032320	-0.00054705	-0.00113357	-0.00042805	0.00090874	-0.00159489	-0.00098226	0.00125617	-0.00103000	0.00063978	0.00037359	0.00074097	-0.00056180	0.00025414	-0.00108010	-0.00119689	-0.00114804	-0.00052544	-0.00022191	-0.00044547	-0.00103474	-0.00079331	-0.00063016	0.00061928	-0.00002236	0.00065612	-0.00117419	-0.00047445	0.00047664	0.00222036	-0.00066268	-0.00084739	-0.00089443	-0.00088235	0.00032399	0.00002382	-0.00067627	-0.00074830	-0.00038253	0.00040812	0.00036061	-0.00071306	-0.00125101	-0.00026389	0.00030831	0.00132023	-0.00023887	-0.00028479	-0.00027418	0.00097218	-0.00085318	-0.00060042	-0.00032403	-0.00016604	0.00045313	-0.00012882	0.00011658	0.00040262	-0.00024114	-0.00029104	-0.00014970	-0.00002051	-0.00116488	-0.00036467	-0.00102469	-0.00036406	-0.00069573	0.00011012	-0.00091162	-0.00016455	0.00019252	-0.00049033	0.00015239	-0.00067149	0.00032122	-0.00143453	-0.00023297	-0.00015294	0.00077418	-0.00060454	-0.00001241	0.00023034	0.00083452	0.00005694	-0.00039218	-0.00069217	-0.00057750	0.00118422	0.00009926	-0.00074244	-0.00047320	-0.00042867	0.00003529	-0.00032292	-0.00026253	-0.00026925	-0.00011245	-0.00093620	0.00017228	-0.00009632	-0.00013942	0.00033549	0.00009090	-0.00009053	-0.00085195	-0.00061731	-0.00071389	-0.00029105	0.00050136	-0.00030050	-0.00065664	-0.00050151	-0.00035596	-0.00024131	0.00017461	-0.00012695	-0.00034673	-0.00059362	-0.00030564	-0.00046705	-0.00013191	-0.00021977	0.00050942	-0.00041038	-0.00000268	0.00111205	0.00018353	0.00014157	-0.00120681	-0.00016056	0.00029769	0.00016247	-0.00067627	-0.00024439	-0.00018732	0.00058279	-0.00044611	0.00041021	0.00017477	0.00038144	-0.00052547	-0.00015282	0.00031877	-0.00001899	-0.00064705	-0.00011522	-0.00103048	-0.00101030	0.00030256	-0.00103516	0.00094103	-0.00077390	0.00069652	-0.00105296	0.00103760	-0.00059780	-0.00008553	-0.00113288	-0.00131767	-0.00141130	0.00049688	-0.00181861	0.00072930	-0.00078331	0.00041992	-0.00070613	-0.00052599	-0.00076191	-0.00000929	0.00097617	-0.00100124	-0.00290208	-0.00033916	-0.00118088	0.00016196	-0.00015857	-0.00024210	0.00265973	-0.00081595	-0.00106366	-0.00084287	-0.00112528	-0.00143705	0.00100184	0.00088900	-0.00195366	-0.00015694	0.00037396	-0.00139363	0.00041249	-0.00236265	0.00048320	-0.00359351	-0.00236634	-0.00161690	0.00096331	-0.00014127	0.00010385	-0.00135576	-0.00014285	-0.00111325	-0.00163856	0.00012473	0.00120111	-0.00028318	-0.00217697	-0.00108065	-0.00079824	-0.00080041	0.00138269	0.00009695	-0.00020114	0.00039976	0.00075592	-0.00292555	0.00114042	-0.00013257	-0.00173009	-0.00070294	-0.00061752	0.00048894	-0.00113078	-0.00250808	-0.00069338	-0.00219601	-0.00175554	-0.00038801	-0.00433425	-0.00108211	0.00019326	0.00208511	-0.00089156	0.00070571	-0.00067342	-0.00149495	-0.00123902	-0.00126356	-0.00159900	-0.00229743	0.00007576	-0.00023119	-0.00202273	-0.00147964	-0.00072283	-0.00060886	-0.00148853	-0.00088342	-0.00144761	-0.00113248	-0.00052291	-0.00203554	-0.00173858	-0.00058030	-0.00027256	0.00076323	-0.00045313	-0.00031780	0.00037013	-0.00130162	0.00021177	0.00025464	-0.00202962	-0.00080425	-0.00004339	-0.00041469	-0.00098151	-0.00038914	-0.00078728	-0.00029936	-0.00035942	0.00031724	-0.00020426	0.00029338	-0.00176623	-0.00063805	-0.00028061	0.00023615	0.00054436	-0.00068035	0.00022041	-0.00027396	-0.00027366	-0.00052011	-0.00190354	0.00038778	0.00072470	-0.00100429	0.00013549	-0.00097791	0.00055877	-0.00006852	-0.00089901	0.00049758	0.00041393	-0.00036921	0.00005864	-0.00050792	0.00068371	-0.00085243	-0.00011935	0.00003028	-0.00084181	-0.00008835	0.00029503	-0.00017222	-0.00003947	0.00001698	0.00046492	-0.00039122	-0.00015078	0.00000594	-0.00018923	-0.00019554	-0.00044939	-0.00017757	0.00028853	-0.00026663	-0.00017537	-0.00027239	0.00011795	0.00010645	-0.00027530	-0.00047176	-0.00058084	0.00003350	-0.00011630	-0.00032346	-0.00035800	-0.00008520	-0.00018110	0.00008738	-0.00041715	0.00026702	-0.00029890	-0.00024547	-0.00017012	-0.00029199	-0.00029846	-0.00004850	0.17906043
-1.5002	-0.27781525	1.69935751	0.47306827	-21.47483647	0.96689993	-21.47483647	-0.56443995	-21.47483647	1.08692026	-21.47483647	-21.47483647	-21.47483647	-0.81957519	-21.47483647	0.62474779	0.43517019	0.08032779	0.51470691	-0.20236139	0.72439873	0.26991567	0.82868910	1.56942034	-21.47483647	-21.47483647	-21.47483647	0.45087024	-21.47483647	-21.47483647	0.13650069	-1.25437946	-21.47483647	0.07786947	-1.29861501	-0.09747111	-0.21517495	-0.13882536	-0.03392167	0.17231708	-0.17911819	-0.02259139	-0.01057937	0.03184227	0.01055346	0.01702281	0.00603861	0.00639617	0.00368046	0.01003669	0.01911680	0.03120542	0.00271975	0.01086384	0.02663270	0.01110760	0.01300686	0.01109289	0.01464907	0.01692513	0.01468212	0.01492112	0.01196558	0.01267883	0.01030750	0.01253565	0.01531389	0.01375988	0.01347140	0.01314428	0.01410353	0.01194953	0.01305004	0.01362712	0.01099400	0.01013668	0.01323038	0.01169418	0.01029937	0.01279953	0.00936330	0.00285188	0.01012544	0.01457682	0.00307913	0.00136491	0.02307930	0.00553281	0.00593347	0.01137089	0.00860122	0.01451243	0.01523729	0.01875054	0.01876110	0.01952547	0.02081301	0.01890050	0.01272026	0.00532788	0.00186067	-0.00297014	-0.00199026	-0.00126032	-0.00478014	-0.00282844	0.00620845	-0.00840618	-0.00345527	-0.00366435	0.00328375	-0.00836903	-0.00433472	-0.00642498	0.00364688	-0.00515267	-0.00289455	-0.00820903	0.00050406	-0.00017778	0.00006533	-0.00226324	0.00725214	-0.00387414	-0.00100633	0.00239624	-0.00180513	-0.00051755	-0.00056408	-0.00110051	-0.00348019	-0.00005549	-0.00073151	0.00025356	-0.00241062	0.00056456	-0.00060102	0.00043737	-0.00203808	-0.00036827	-0.00140615	0.00007640	0.00115292	-0.00155093	0.00048668	0.00008286	-0.00000021	0.00035341	0.00107670	0.00061792	-0.00019393	0.00036521	0.00087119	-0.00087766	0.00100724	-0.00062249	-0.00020757	0.00047445	0.00012421	-0.00108760	0.00005778	0.00028259	0.00094479	-0.00000332	-0.00016207	-0.00033411	0.00010582	0.00014383	-0.00079028	-0.00021784	0.00151386	-0.00035781	-0.00020037	-0.00061000	-0.00049075	-0.00084113	-0.00096550	0.00075234	-0.00030500	0.00025431	0.00008968	-0.00011794	-0.00035468	0.00051623	0.00019336	-0.00048935	0.00019825	-0.00053214	-0.00035805	-0.00169017	0.00006167	0.00064698	-0.00108425	0.00035951	-0.00058291	0.00019539	0.00059218	-0.00032579	-0.00109405	-0.00081867	-0.00115696	0.00085975	0.00102415	-0.00128527	-0.00010536	-0.00017389	-0.00060114	0.00109341	-0.00049017	-0.00061833	-0.00054952	-0.00069643	-0.00123719	-0.00009524	-0.00074522	-0.00018018	-0.00037443	0.00036918	-0.00029388	0.00059849	-0.00046685	-0.00013215	0.00123985	-0.00023357	-0.00039929	-0.00043240	0.00017363	0.00025274	-0.00088915	0.00004916	-0.00012253	-0.00018770	0.00009752	0.00028474	0.00025724	-0.00082330	-0.00002290	-0.00071748	-0.00047963	-0.00031674	-0.00088245	-0.00060772	0.00063137	-0.00009327	0.00028885	-0.00018905	-0.00014999	0.00055740	-0.00018180	0.00047265	0.00027651	-0.00005193	-0.00003903	-0.00068347	0.00075066	0.00089707	0.00047714	-0.00077065	-0.00046271	-0.00017097	-0.00012738	0.00011386	-0.00018896	-0.00033050	0.00059869	-0.00012396	-0.00010269	0.00072327	-0.00016561	-0.00037922	-0.00067357	0.00006864	0.00020345	0.00009305	-0.00036315	0.00044874	-0.00045907	-0.00098472	-0.00081643	0.00022542	0.00007430	-0.00052223	-0.00050059	-0.00057418	-0.00060459	-0.00042501	-0.00072874	0.00024247	0.00005269	-0.00070088	0.00021793	-0.00055216	-0.00074095	0.00057414	-0.00008263	0.00050130	-0.00049844	0.00043480	0.00046792	0.00009901	-0.00080628	-0.00016631	-0.00063373	-0.00006084	-0.00087898	-0.00032644	-0.00010135	0.00009343	-0.00008148	0.00016684	0.00021547	-0.00033293	-0.00039369	-0.00104822	0.00019889	0.00036627	-0.00078591	0.00008977	-0.00093966	-0.00076217	-0.00074283	0.00003609	0.00054590	-0.00045302	0.00041641	-0.00110283	-0.00082593	0.00047962	-0.00064880	0.00000336	-0.00021393	-0.00048482	-0.00036331	0.00033055	-0.00063054	0.00022540	-0.00245855	0.00068517	0.00044428	0.00054398	-0.00077232	-0.00155865	0.00012367	-0.00126213	-0.00114338	-0.00062787	-0.00231816	0.00081877	0.00069638	-0.00018384	0.00207251	-0.00349212	0.00143038	-0.00118736	-0.00088351	-0.00107243	0.00173208	0.00149279	0.00079627	-0.00172827	0.00128628	-0.00029291	0.00172131	-0.00154479	0.00060239	-0.00272789	-0.00341961	-0.00266187	-0.00031927	-0.00015548	-0.00012176	-0.00046208	-0.00095380	0.00070546	-0.00062183	-0.00021165	0.00117110	0.00187424	0.00053363	-0.00171639	0.00075956	-0.00278869	0.00352016	-0.00096322	0.00054976	-0.00245524	0.00133387	-0.00087679	0.00115418	-0.00150670	-0.00135209	-0.00166444	0.00013370	-0.00056929	-0.00193812	-0.00193770	0.00061901	-0.00092009	-0.00121147	0.00003150	-0.00003159	-0.00054892	0.00077540	0.00059499	-0.00059583	-0.00080264	0.00045906	-0.00125176	-0.00278869	0.00016207	0.00146175	-0.00056406	0.00015205	-0.00072630	-0.00225282	-0.00035471	-0.00085932	0.00026371	-0.00310920	-0.00230474	-0.00166032	-0.00038881	-0.00049757	-0.00145299	0.00110630	0.00007327	0.00057551	0.00051178	-0.00086814	-0.00049796	0.00042162	-0.00179559	0.00065744	-0.00033494	-0.00080186	-0.00050157	-0.00039390	-0.00091995	-0.00035382	-0.00014362	0.00042511	0.00049849	0.00133392	-0.00021348	-0.00067320	-0.00001298	-0.00036503	-0.00023846	-0.00032018	0.00022601	0.00065931	0.00037223	0.00059011	0.00019841	-0.00033483	0.00011725	-0.00110680	0.00037475	0.00050433	0.00029095	0.00006422	-0.00049351	0.00092753	-0.00059192	0.00030921	0.00014686	0.00000978	0.00024746	0.00101146	-0.00038889	0.00109359	-0.00039816	0.00096789	-0.00010653	-0.00044625	0.00023897	0.00006358	0.00025146	0.00025615	0.00051579	0.00123023	0.00060131	-0.00010629	0.00046932	-0.00027022	0.00005969	0.00007306	-0.00014480	0.00034745	0.00010721	-0.00004602	-0.00014122	-0.00013077	0.00016749	0.00057258	0.00004334	-0.00026827	0.00026709	0.00003931	-0.00042608	-0.00021599	0.00010820	0.00024652	-0.00001843	-0.00016073	0.00002339	0.00038025	0.00005594	-0.00026082	-0.00002182	-0.00008737	0.00010543	1.33447473
-1.4002	-21.47483647	0.39817980	0.15372944	-21.47483647	-21.47483647	-21.47483647	-2.46165586	-21.47483647	0.93402177	-21.47483647	-21.47483647	-21.47483647	-0.37990962	-21.47483647	0.23282732	-21.47483647	-21.47483647	-21.47483647	0.22643827	0.04113101	0.22187754	-0.00509838	-0.48329461	0.04101621	-0.06924766	0.12011549	0.51805807	-21.47483647	-21.47483647	-21.47483647	-1.28601856	-2.01060891	0.00403231	0.06063020	0.19778534	-0.11665411	0.10387878	-0.13624902	-0.07102007	-0.19241753	0.00117139	0.05084897	-0.01906738	-0.03028521	0.03000141	0.00200431	0.00947826	0.00688293	0.01563240	0.01361909	0.02262308	0.00785977	0.01115635	0.01326848	0.00832136	0.01244902	0.01222011	0.01514028	0.01258637	0.01494122	0.01540868	0.01334810	0.01312443	0.00828153	0.01351519	0.01375250	0.01429184	0.01006487	0.01291362	0.01466824	0.01387645	0.01626382	0.01456372	0.01280399	0.00971202	0.01292336	0.01240498	0.00940411	0.01126101	0.01244605	0.00920002	0.00796544	0.01368945	0.00635380	0.00047312	0.02326544	0.00493495	0.01325464	0.00859352	0.00994650	0.00181063	-0.00200962	0.00664363	0.00861988	0.01839008	0.01733986	0.02110236	0.02260234	0.02100609	0.02703255	0.01929870	0.02802653	0.01609959	0.01209855	0.01005675	0.01367646	-0.00155846	0.00177977	0.00095419	0.00820753	-0.00562185	-0.00424607	-0.00484727	0.00638240	-0.00569242	-0.00108158	-0.00475042	-0.00178182	-0.00027739	0.00079256	0.00027651	0.00599385	0.00174688	0.00444891	0.00128465	0.00145089	0.00156969	0.00179449	0.00059832	-0.00035673	0.00311962	0.00100885	0.00079935	-0.00032024	0.00182166	0.00008084	0.00056259	0.00025991	0.00080630	-0.00084512	-0.00002196	0.00142254	-0.00045668	0.00124749	0.00010668	-0.00033794	-0.00006282	0.00081148	0.00114813	0.00088710	-0.00071995	0.00187562	-0.00030946	0.00029622	-0.00088871	0.00040583	-0.00019401	-0.00033028	-0.00053225	-0.00026894	-0.00013634	0.00024818	0.00016309	-0.00044717	-0.00036381	0.00050774	0.00018960	0.00010642	0.00068845	0.00030586	-0.00171963	0.00001484	0.00082667	-0.00085452	-0.00089776	0.00026389	0.00082850	-0.00054222	-0.00068658	0.00054721	0.00000253	0.00155230	-0.00073342	-0.00017644	-0.00107735	0.00048926	-0.00039069	-0.00061605	-0.00116204	-0.00021499	0.00023732	0.00033276	-0.00110199	-0.00057870	0.00021271	0.00042914	-0.00036645	-0.00080524	0.00005560	-0.00060806	0.00025699	0.00037262	-0.00008244	0.00009931	-0.00061517	0.00027341	0.00124148	0.00037646	-0.00036559	-0.00136615	-0.00080670	-0.00084714	0.00069637	-0.00052435	0.00033417	-0.00024515	-0.00096122	0.00064490	0.00036901	-0.00135922	-0.00056064	0.00048808	-0.00094004	0.00000323	-0.00044407	-0.00040295	0.00010641	-0.00019462	-0.00031967	0.00120985	0.00011108	-0.00045660	0.00002444	-0.00002893	-0.00035576	-0.00039641	-0.00049563	0.00024181	-0.00023610	-0.00108624	0.00031912	0.00050145	0.00013062	0.00009769	0.00000172	-0.00033000	-0.00059110	0.00021778	-0.00010586	-0.00002408	0.00020748	-0.00023876	-0.00042407	0.00074837	0.00092373	-0.00016639	-0.00060241	-0.00077293	-0.00137599	0.00016332	-0.00011146	-0.00051916	-0.00023982	-0.00019179	0.00004007	-0.00068409	-0.00034457	-0.00070994	-0.00029959	-0.00024857	0.00025730	-0.00004354	0.00001536	0.00014957	-0.00006713	-0.00069059	-0.00037270	-0.00068108	0.00023082	-0.00051909	0.00006382	-0.00074768	-0.00051063	-0.00017473	-0.00042852	-0.00052949	0.00026144	0.00050940	-0.00077361	-0.00023443	-0.00047170	-0.00084796	0.00003895	-0.00012436	0.00047493	0.00003973	-0.00002015	0.00065967	0.00016678	-0.00062456	-0.00085716	-0.00048215	-0.00012322	-0.00054168	0.00016332	-0.00059776	-0.00006224	-0.00078731	0.00022365	0.00019208	-0.00053473	-0.00037538	0.00033961	-0.00042311	-0.00021633	-0.00076340	-0.00025103	-0.00005788	-0.00050824	-0.00103795	-0.00012698	-0.00025012	-0.00062769	-0.00031489	-0.00087958	-0.00019113	0.00048217	-0.00072104	0.00012573	-0.00086356	-0.00136991	-0.00162874	0.00054374	0.00014965	-0.00170822	-0.00190002	-0.00001754	-0.00103464	-0.00124465	-0.00002602	0.00002884	0.00039896	0.00020025	-0.00196029	-0.00141974	-0.00028613	0.00019996	-0.00042796	0.00032440	-0.00026629	-0.00240040	0.00054754	-0.00136264	-0.00113797	-0.00045389	0.00218286	0.00185594	0.00183266	-0.00130146	0.00121668	-0.00179138	-0.00029175	-0.00073294	-0.00308775	-0.00194798	-0.00143728	0.00070342	-0.00154163	-0.00016220	0.00023500	-0.00087915	-0.00131336	0.00018321	-0.00109722	0.00164902	0.00078434	0.00047940	0.00158157	-0.00095498	-0.00019090	-0.00019753	0.00143869	-0.00092573	-0.00019057	-0.00221686	-0.00034211	-0.00260699	0.00050058	-0.00101576	0.00004615	0.00008580	-0.00286900	-0.00014964	-0.00028115	-0.00181618	-0.00084635	-0.00129181	0.00069112	-0.00056145	0.00011322	-0.00006427	-0.00093315	0.00031371	-0.00021691	-0.00057757	0.00097679	-0.00068276	-0.00228992	0.00017889	-0.00049554	-0.00228359	-0.00133681	-0.00149701	0.00019078	-0.00022116	-0.00010543	-0.00161030	-0.00216404	-0.00172129	-0.00088315	-0.00028281	-0.00069137	-0.00083381	-0.00006925	0.00005016	-0.00095033	0.00071656	0.00062019	-0.00008407	0.00149679	-0.00060065	-0.00031637	0.00072538	-0.00065449	-0.00125902	-0.00068000	-0.00047346	-0.00075747	-0.00010673	0.00091449	0.00026183	0.00128825	-0.00018142	-0.00013672	0.00067742	0.00052616	0.00020627	0.00058781	0.00041211	0.00017161	-0.00047602	-0.00035135	-0.00010004	-0.00136573	0.00044841	-0.00080645	0.00005232	0.00103281	-0.00025625	-0.00008608	-0.00078448	0.00092206	0.00043996	-0.00038432	0.00089976	0.00081299	0.00032464	-0.00049267	0.00037482	0.00024493	0.00060866	0.00049708	0.00074986	-0.00019218	0.00000906	0.00085217	0.00085086	0.00041885	0.00003501	0.00133991	0.00036174	0.00001805	0.00021738	0.00035923	0.00013038	-0.00007507	0.00003029	0.00030239	0.00024137	-0.00005716	-0.00022760	0.00019909	0.00045672	0.00029154	-0.00007484	0.00006370	0.00053449	0.00023618	0.00011751	0.00007497	0.00023089	0.00007614	-0.00022642	0.00022116	0.00020721	0.00011634	0.00038230	-0.00009636	-0.00013689	-0.00004361	0.00014319	-0.20332689
-1.3002	-21.47483647	-21.47483647	-21.47483647	-21.47483647	-21.47483647	-21.47483647	-21.47483647	2.38334298	0.28557366	-21.47483647	-21.47483647	-21.47483647	-0.21705867	-21.47483647	0.52528864	-21.47483647	-0.11777636	-21.47483647	-1.04263024	0.02792630	-1.09970331	-21.47483647	0.11322161	-21.47483647	-21.47483647	-21.47483647	-0.01951481	-21.47483647	-0.95661317	0.22710963	-21.47483647	0.05830751	-0.32379494	-0.25879756	0.17419553	-0.43650110	0.12033467	0.09330970	0.06422940	-0.01525450	0.02841870	-0.02492230	0.02564103	-0.05129660	0.02376501	0.00999834	0.01604453	-0.00263363	0.01525159	0.01334828	0.02221548	0.00019151	0.00959217	0.01419243	0.01957629	0.01567572	0.01372086	0.01712211	0.01600559	0.01609199	0.01774208	0.01150956	0.00967469	0.00810509	0.01411534	0.01425071	0.01654826	0.01176474	0.00940827	0.01426965	0.01383901	0.01353933	0.01600083	0.01493847	0.01268483	0.01445355	0.01321634	0.00778436	0.01129829	0.01136683	0.00612347	0.00933769	0.01532461	0.00246856	0.00427665	0.02811463	0.01376633	0.01541324	0.01375304	0.01418448	0.00816965	0.01201273	0.00742644	0.00719048	0.01296644	0.00825306	0.01738434	0.01036797	0.01567904	0.01984681	0.02389702	0.03510529	0.02877245	0.02866045	0.03523114	0.04068072	0.02948221	0.02373335	0.02235548	0.02312491	0.00679838	0.00863654	-0.00090466	0.00578300	-0.00441543	-0.00171770	-0.00637936	-0.00198736	-0.00208108	-0.00129935	-0.00229948	0.00544581	0.00287621	0.00130550	0.00188542	0.00107488	0.00229820	0.00149704	0.00217308	0.00143008	0.00030740	-0.00100825	0.00090229	-0.00011696	0.00163285	-0.00205938	0.00047249	-0.00015148	-0.00001942	0.00009948	0.00005163	0.00113286	-0.00102224	0.00068056	-0.00118441	-0.00022016	-0.00192643	0.00027088	0.00051356	-0.00052894	-0.00111540	-0.00029785	-0.00026420	-0.00026987	-0.00093628	0.00109140	-0.00005116	0.00031776	-0.00114557	0.00116663	-0.00088556	-0.00025183	-0.00057074	0.00053477	-0.00057510	0.00028618	-0.00001171	-0.00009208	0.00092784	0.00158322	-0.00114467	-0.00081114	0.00108314	0.00019764	-0.00154922	-0.00025612	0.00001538	-0.00161988	-0.00065680	-0.00020896	-0.00035765	0.00043615	0.00062920	0.00032372	-0.00081406	-0.00036077	-0.00181214	-0.00039475	-0.00094408	-0.00003802	-0.00033581	0.00066347	-0.00048895	-0.00033169	-0.00001583	0.00014135	-0.00058220	-0.00024684	-0.00031789	-0.00043319	0.00064852	0.00069361	-0.00080126	-0.00127589	0.00073675	-0.00098445	0.00229155	0.00005964	-0.00188807	-0.00045584	0.00037260	-0.00063613	0.00051172	-0.00103686	-0.00125073	-0.00049280	-0.00000097	0.00112644	-0.00032354	0.00005229	-0.00037850	0.00024917	-0.00032669	0.00055493	-0.00049829	-0.00050277	-0.00063322	-0.00052908	-0.00022323	-0.00010646	0.00006174	-0.00005714	-0.00076456	0.00009843	-0.00039923	0.00059690	-0.00156323	-0.00018761	0.00017087	-0.00010999	-0.00033620	0.00041294	-0.00034727	0.00069759	-0.00006994	0.00024240	-0.00016799	-0.00026867	0.00041237	0.00005885	-0.00050094	-0.00012322	0.00059909	0.00014357	0.00023144	0.00091098	-0.00073021	-0.00054386	-0.00041560	-0.00075268	-0.00014676	-0.00074620	-0.00021091	-0.00042084	-0.00030021	-0.00061228	-0.00062454	0.00044760	-0.00040875	-0.00022452	0.00033767	-0.00029035	0.00024940	0.00054821	0.00031303	0.00044876	0.00001874	-0.00063352	-0.00012825	-0.00020270	-0.00024360	-0.00076175	-0.00054020	-0.00020532	-0.00005244	-0.00030047	0.00000043	-0.00064560	-0.00024992	-0.00009944	-0.00134090	-0.00037933	0.00024676	-0.00002344	0.00032993	-0.00047707	0.00037268	0.00063572	0.00002727	-0.00008788	-0.00076218	-0.00069600	-0.00029423	-0.00117705	0.00015245	0.00029707	-0.00000928	-0.00012405	-0.00010061	-0.00014414	-0.00041821	-0.00074774	0.00011271	0.00005386	-0.00085306	-0.00008889	-0.00076948	-0.00033911	-0.00028123	-0.00109303	-0.00023370	-0.00012010	-0.00049608	-0.00090557	-0.00080054	0.00059390	-0.00056100	0.00066902	-0.00080977	0.00010199	-0.00049645	-0.00182466	-0.00075760	-0.00107706	-0.00097946	-0.00128213	0.00010476	-0.00100159	-0.00102689	-0.00008654	0.00030564	0.00059473	0.00089361	-0.00265268	-0.00027782	-0.00063332	0.00043005	0.00076803	-0.00065698	-0.00096364	-0.00196910	-0.00078052	-0.00109207	-0.00097372	-0.00201202	0.00223145	0.00169412	0.00115498	-0.00040463	0.00021903	-0.00068551	0.00169092	-0.00124049	-0.00282964	-0.00264372	-0.00292738	0.00067890	-0.00263034	-0.00055870	0.00034325	-0.00064555	-0.00111817	0.00121588	-0.00141064	-0.00128848	0.00314703	0.00060908	-0.00043974	-0.00091018	-0.00222195	-0.00100307	0.00196857	0.00015182	0.00163984	-0.00207586	0.00124027	-0.00169180	0.00106099	0.00043176	-0.00299308	0.00123776	-0.00094989	0.00034550	-0.00110638	-0.00249027	-0.00219520	-0.00117825	0.00047467	0.00015218	-0.00080778	-0.00009563	0.00119613	-0.00150054	-0.00038642	-0.00101220	0.00098928	0.00038280	-0.00071112	-0.00126469	0.00041393	-0.00266132	0.00098314	-0.00100533	0.00000500	-0.00022966	0.00033783	-0.00103859	-0.00317388	-0.00114702	-0.00092079	0.00003322	0.00009499	-0.00163754	-0.00103888	0.00101731	-0.00057205	0.00008580	-0.00181877	0.00029741	0.00099881	-0.00024515	0.00149577	0.00044429	0.00020725	-0.00003797	-0.00055967	-0.00076080	-0.00014156	-0.00000048	0.00082595	-0.00034624	-0.00021452	-0.00016314	0.00017436	-0.00056936	0.00019770	-0.00069606	-0.00016173	0.00002770	0.00061160	-0.00045675	-0.00044305	0.00050265	-0.00104299	0.00061488	-0.00024363	0.00033645	0.00031487	0.00014327	-0.00045592	-0.00146893	0.00009264	-0.00039488	0.00020997	0.00059989	0.00031279	-0.00036881	-0.00018123	-0.00039541	-0.00046099	-0.00022174	0.00016219	0.00062942	-0.00031798	-0.00039635	0.00047174	0.00048271	-0.00001816	0.00043333	0.00102964	0.00019513	0.00031849	0.00071401	0.00046656	0.00022763	0.00030127	-0.00002996	0.00063468	0.00023415	0.00022725	-0.00018337	0.00050017	0.00009650	0.00002875	0.00020007	-0.00025863	0.00015433	-0.00002019	0.00019737	0.00029463	0.00018331	0.00050397	0.00030988	-0.00012304	0.00006059	0.00013310	0.00023050	0.00004852	-0.00023911	0.00020753	0.00042380	-21.47483647
-1.2002	0.62816996	-21.47483647	-21.47483647	-21.47483647	0.58550912	-21.47483647	-21.47483647	-21.47483647	-21.47483647	-21.47483647	-0.05538705	-21.47483647	-21.47483647	-21.47483647	0.22059160	0.04373905	3.04537892	-21.47483647	0.28336543	-21.47483647	-0.22773141	0.44384473	0.04921097	-0.35151219	-0.88047343	1.48659217	0.05879267	-21.47483647	-0.02265666	0.05514279	-0.30040094	-21.47483647	0.25813388	-0.87610951	0.38328726	-0.29034244	-0.02797390	0.03761440	-0.06044333	-0.08067062	0.03032429	-0.02678285	0.01165172	0.04301734	0.00309695	-0.00020166	0.01159533	0.01620386	0.01229800	0.02341261	0.01234943	0.00214668	0.01474608	0.01378468	0.01894836	0.01174966	0.01179819	0.02000754	0.01693535	0.01343633	0.01520087	0.01206820	0.01215283	0.01080893	0.01294854	0.01251244	0.01512343	0.01361827	0.01248742	0.01287608	0.01273717	0.01385143	0.01409732	0.01165548	0.01202651	0.01361907	0.01163102	0.01088851	0.01035255	0.01272837	0.00701912	0.01024294	0.01426579	0.01043292	0.00473827	0.02582548	0.00227125	0.00730625	0.01685616	0.01676214	0.01189505	0.00887941	0.01094535	0.00998996	0.01523920	0.01632920	0.01581461	0.01426655	0.00628704	0.00947286	0.01064836	0.01046303	0.00786684	0.01000620	0.01573590	0.01995251	0.01716495	0.02474915	0.02923094	0.04096392	0.02873903	0.03244719	0.02647598	0.03092107	0.01753608	0.01536400	0.00512591	0.00507937	0.00128121	-0.00125015	-0.00520608	0.00122186	-0.00636180	-0.00835742	-0.00738401	-0.00741934	-0.00578461	-0.00380230	-0.00567420	-0.00279346	-0.00094554	-0.00032425	-0.00125214	0.00002209	0.00053477	0.00086452	0.00078646	-0.00051640	-0.00110552	0.00035971	-0.00054335	0.00101428	-0.00110833	0.00043471	0.00009582	-0.00068873	0.00056112	0.00058708	0.00107694	0.00035774	-0.00045058	-0.00008937	-0.00050862	0.00069796	0.00049489	0.00010125	-0.00003478	0.00102151	-0.00075024	-0.00026380	0.00009055	0.00051754	0.00032109	-0.00110230	-0.00064395	-0.00029756	-0.00011331	-0.00052611	-0.00017408	-0.00050137	-0.00099737	0.00034413	-0.00021488	0.00001900	-0.00110307	0.00006701	0.00037526	-0.00050380	0.00013498	0.00024966	-0.00026607	0.00080223	0.00063452	-0.00060019	-0.00060412	0.00001930	-0.00065784	-0.00078705	-0.00121647	-0.00071933	0.00020604	-0.00079811	-0.00049696	0.00050368	-0.00016838	0.00047228	-0.00049768	-0.00129464	0.00012815	0.00040921	0.00062973	0.00034373	-0.00121513	-0.00051967	0.00068231	-0.00044189	0.00111987	0.00013584	-0.00021029	-0.00080058	-0.00035378	-0.00035029	-0.00056900	0.00010055	0.00009039	-0.00060303	-0.00018607	0.00105123	-0.00030281	-0.00044050	-0.00022925	0.00041141	-0.00122320	0.00097333	-0.00037963	-0.00032475	-0.00029614	-0.00075714	-0.00030488	0.00027791	0.00013374	-0.00014467	-0.00040649	-0.00083299	-0.00100527	0.00032267	-0.00026564	0.00031294	-0.00031522	-0.00057405	-0.00025712	-0.00050804	-0.00040899	-0.00033311	-0.00014637	0.00005314	-0.00045008	-0.00106367	-0.00030597	-0.00010528	-0.00021410	0.00001200	-0.00055438	0.00039728	0.00026827	0.00035258	-0.00069736	-0.00091899	-0.00021260	-0.00007951	-0.00032508	0.00003656	-0.00016957	-0.00053034	0.00005316	0.00023371	-0.00007502	0.00006906	-0.00072157	-0.00049948	0.00034302	0.00085989	-0.00011304	0.00029063	-0.00004363	-0.00085751	-0.00063815	-0.00031784	0.00005900	-0.00023432	0.00028091	-0.00070491	-0.00079374	-0.00023404	-0.00052346	0.00029962	0.00026445	0.00065438	-0.00030837	0.00004992	-0.00035664	-0.00070854	0.00034578	-0.00071712	-0.00013955	0.00051909	-0.00045476	0.00017255	0.00029572	0.00013761	-0.00006985	-0.00031503	-0.00071688	-0.00001776	-0.00094120	-0.00009638	0.00053335	-0.00074951	-0.00031557	-0.00002584	-0.00058511	0.00087855	0.00037743	-0.00066013	-0.00024351	0.00052704	-0.00016825	-0.00110579	-0.00049741	-0.00014080	0.00026470	0.00075549	-0.00086798	0.00024025	-0.00065363	-0.00102925	-0.00020573	-0.00060566	-0.00033107	0.00009272	-0.00121069	-0.00038092	0.00102881	-0.00071861	-0.00085436	-0.00031109	0.00014727	-0.00111964	0.00007685	0.00155644	-0.00062471	-0.00020484	0.00098469	-0.00153482	-0.00056136	-0.00119787	-0.00040041	0.00006239	-0.00082795	0.00154334	-0.00066113	0.00038404	-0.00086161	-0.00176551	-0.00037641	0.00138407	0.00087921	0.00031835	-0.00243979	0.00076927	-0.00007429	0.00123368	0.00091548	-0.00001468	-0.00122047	-0.00178957	-0.00058466	-0.00168677	0.00048706	0.00109908	0.00024354	0.00016286	-0.00064439	-0.00108357	0.00010151	0.00197897	0.00063844	0.00077257	0.00028816	0.00127004	-0.00008591	0.00037657	-0.00296423	0.00149511	-0.00006071	0.00103474	-0.00004878	-0.00120146	-0.00034456	-0.00173111	0.00056766	-0.00059032	0.00012295	0.00147989	-0.00020027	-0.00048032	-0.00086140	0.00069794	-0.00076603	-0.00084283	-0.00210642	-0.00066667	0.00017438	0.00050261	0.00044497	-0.00075236	-0.00072934	-0.00159328	-0.00039777	-0.00015832	-0.00224764	-0.00002642	-0.00034555	0.00100846	0.00056508	-0.00062296	-0.00103651	-0.00097050	-0.00083489	-0.00084533	-0.00035303	-0.00162116	-0.00127979	-0.00037647	0.00018596	-0.00026437	-0.00050468	-0.00072383	-0.00045889	0.00039584	-0.00082250	0.00024849	0.00029966	-0.00016718	-0.00081642	0.00028585	-0.00077263	-0.00082290	0.00015933	-0.00011441	0.00010440	0.00050105	0.00015154	-0.00040078	0.00062172	0.00002309	0.00022641	0.00016105	0.00057568	0.00084452	0.00009487	0.00001386	0.00043031	0.00013821	0.00016702	-0.00058943	-0.00008813	0.00063695	-0.00088669	0.00017237	-0.00015228	0.00045363	-0.00061684	0.00025842	0.00019918	0.00064439	-0.00055015	-0.00000961	-0.00014374	0.00077679	-0.00018258	0.00067188	0.00022863	-0.00021847	-0.00029085	0.00053615	-0.00023725	0.00080487	0.00028323	0.00005895	0.00063219	0.00033057	0.00041243	0.00011975	-0.00036455	-0.00034752	-0.00041372	0.00021717	0.00057508	0.00017276	-0.00001010	0.00038607	0.00023422	0.00012077	-0.00005678	-0.00018279	-0.00003500	-0.00018717	0.00014279	0.00035241	-0.00005500	0.00019647	-0.00012363	-0.00026280	0.00033491	0.00003715	-0.00001073	-0.00006261	-0.00006220	-0.00010277	0.00015740	-0.10341154
-1.1002	-21.47483647	-1.04261470	-21.47483647	-0.95749086	-0.42201801	1.47601891	-0.76845604	-0.93069118	-21.47483647	-21.47483647	-21.47483647	-21.47483647	-21.47483647	-21.47483647	-21.47483647	-21.47483647	-21.47483647	-21.47483647	0.22041728	-21.47483647	0.55707303	2.08953595	0.22011353	-0.24760917	-0.68854465	-21.47483647	-0.80198252	-0.78563935	-21.47483647	-0.13879472	-0.51043834	-0.13834848	-0.22271477	0.38052698	-0.38879338	-0.18361988	0.04638376	0.03976947	-0.08934948	-0.03130653	0.02127997	-0.05153514	0.04075408	-0.04692798	0.02183388	0.00820476	0.02577453	-0.00779787	0.01825399	0.01879570	0.02347465	0.00405863	0.01606309	0.02092003	0.01191572	0.01400000	0.01942141	0.01872634	0.01506518	0.01246820	0.01609423	0.01519197	0.01067881	0.01005294	0.01565198	0.01436000	0.01297576	0.01337223	0.01140333	0.01284672	0.01336754	0.01392135	0.01882141	0.01376636	0.01226264	0.01526557	0.01262417	0.01349595	0.01372516	0.01297205	0.00191782	0.00694319	0.00835407	0.00835736	0.00414644	0.02305334	0.00489608	0.01318092	0.01408146	0.01459233	0.02013966	0.01046462	0.01036631	0.01426524	0.01618492	0.01825041	0.01656095	0.01630120	0.01598107	0.01745558	0.01408406	0.02182402	0.01493482	0.01178437	0.01152284	0.01561772	0.00076950	0.00169492	-0.00219713	0.01135202	-0.00209092	0.00117395	-0.00026705	0.01558846	0.00458580	0.00982961	0.00820020	0.01180817	0.00823046	0.00773707	0.00180878	0.00366247	-0.00527483	-0.00552094	-0.01008627	-0.01266613	-0.01338170	-0.01557894	-0.01265652	-0.01092359	-0.00898543	-0.00645097	-0.00532512	-0.00311230	-0.00077364	-0.00018706	-0.00162999	-0.00152908	0.00091954	-0.00059098	-0.00005302	0.00065822	0.00101969	0.00240585	-0.00053686	0.00007551	-0.00089799	0.00105923	0.00006264	0.00088116	-0.00067623	0.00041768	0.00033946	-0.00013430	0.00003175	0.00075228	-0.00012620	0.00073686	-0.00073657	0.00088303	0.00003329	-0.00007068	0.00056074	-0.00011336	0.00065642	0.00008715	0.00052913	-0.00001378	0.00078138	0.00035943	-0.00059850	-0.00031289	0.00017574	-0.00034724	-0.00104754	-0.00011697	0.00064730	-0.00052410	-0.00037974	0.00030328	-0.00048735	0.00065773	0.00077538	0.00037417	-0.00092784	0.00059414	-0.00012362	-0.00034345	-0.00133177	-0.00088277	-0.00010545	0.00009314	0.00042067	-0.00069266	0.00040961	0.00039387	-0.00099893	-0.00072787	0.00019529	-0.00122872	0.00076998	0.00011582	-0.00022057	0.00040637	0.00172732	0.00004134	0.00008006	0.00052519	0.00056267	-0.00043354	0.00017522	0.00018605	0.00060445	0.00056734	-0.00102213	-0.00009163	0.00034416	-0.00002826	0.00028378	-0.00020439	0.00025004	0.00125728	-0.00025796	-0.00018293	0.00032549	-0.00057901	0.00038194	-0.00056855	0.00008541	0.00029352	-0.00012554	-0.00022858	0.00042153	0.00015853	-0.00027595	-0.00018171	-0.00089110	0.00081762	-0.00002169	-0.00016986	0.00007182	0.00009323	-0.00030394	0.00047503	0.00012171	0.00090177	0.00021159	-0.00087912	-0.00006853	0.00013411	-0.00022211	-0.00042517	0.00035827	-0.00011824	0.00052764	0.00043589	-0.00063265	-0.00077955	-0.00016656	-0.00017415	-0.00009333	-0.00090079	-0.00032662	0.00012105	-0.00034732	-0.00009484	0.00017359	0.00008949	-0.00034057	-0.00050395	0.00014648	0.00042788	0.00016430	0.00023390	-0.00021652	-0.00117959	-0.00052201	-0.00068260	0.00021897	-0.00002152	0.00054863	-0.00042042	-0.00084927	-0.00057373	-0.00013407	0.00006277	0.00043995	-0.00004249	-0.00036477	-0.00060300	-0.00074631	-0.00019292	0.00045547	-0.00002618	0.00033416	0.00049353	0.00016075	0.00029716	0.00036791	-0.00044512	-0.00066923	0.00004549	-0.00011235	-0.00066221	-0.00021418	-0.00077576	0.00023421	-0.00034704	-0.00011250	-0.00019464	-0.00067906	-0.00049389	-0.00018806	0.00097325	-0.00123554	0.00031910	-0.00069590	-0.00001546	0.00009473	0.00017812	0.00011579	-0.00030829	0.00061001	0.00006265	0.00027487	0.00063341	-0.00026501	-0.00041570	0.00006093	0.00022655	0.00097264	-0.00150113	0.00136048	0.00030101	-0.00137590	-0.00105377	0.00095731	-0.00016131	-0.00008969	0.00022547	-0.00061476	0.00137546	-0.00124761	-0.00204078	0.00009654	0.00140401	0.00154349	0.00180364	-0.00007968	0.00103636	-0.00079312	0.00149078	0.00041654	-0.00168458	-0.00009523	0.00318056	0.00233147	0.00095039	0.00000857	-0.00126315	-0.00059940	0.00278002	-0.00068140	-0.00151027	-0.00010605	-0.00230389	-0.00122440	0.00049474	-0.00065938	0.00060805	-0.00099030	0.00052941	0.00091643	-0.00023265	-0.00081407	0.00118773	-0.00004733	-0.00133079	-0.00293794	-0.00052843	-0.00009679	0.00196312	0.00087372	0.00020811	-0.00150266	0.00045398	-0.00291374	0.00015620	0.00088580	-0.00104831	-0.00051294	-0.00088109	-0.00032432	0.00011699	-0.00309784	0.00045368	-0.00140657	0.00145676	0.00129229	-0.00104879	-0.00137660	-0.00144803	0.00230592	-0.00028643	0.00024491	0.00157612	-0.00015550	0.00045646	0.00029639	0.00039513	-0.00102134	0.00015555	-0.00006047	-0.00066362	-0.00121028	-0.00021504	0.00118824	-0.00221879	-0.00054490	-0.00016736	0.00004557	-0.00108842	-0.00147775	-0.00024552	0.00078404	-0.00067333	0.00017331	-0.00032159	0.00053747	0.00117278	-0.00125175	0.00027251	-0.00023669	-0.00062800	-0.00025383	0.00001014	-0.00059633	-0.00079335	0.00043644	0.00016249	0.00022360	0.00095915	-0.00063901	-0.00016921	0.00059353	-0.00041269	0.00028307	-0.00000426	0.00056391	0.00047551	0.00035209	0.00009654	0.00103289	0.00020334	0.00034031	-0.00069235	-0.00001182	-0.00032268	-0.00111966	0.00004504	-0.00051640	0.00025189	0.00016032	0.00028008	0.00013448	0.00067022	-0.00032366	-0.00002357	-0.00034646	0.00002079	0.00035002	0.00111699	0.00000931	-0.00117448	-0.00025278	0.00052113	-0.00054851	-0.00007617	-0.00053469	0.00075959	0.00022696	0.00001776	0.00060355	-0.00026468	-0.00021026	0.00006474	-0.00003454	0.00015967	0.00051341	0.00057467	0.00056261	0.00004524	0.00033109	0.00003950	-0.00030784	-0.00015255	-0.00038652	-0.00025176	-0.00003939	0.00017476	-0.00002272	0.00003629	0.00032161	-0.00002932	0.00044303	0.00021126	0.00028448	-0.00003403	-0.00009189	0.00006516	0.00032192	0.31875482
-1.0002	0.20596050	-21.47483647	-21.47483647	-0.26257345	-21.47483647	-21.47483647	0.24757800	-21.47483647	-21.47483647	1.25306630	-0.02121226	1.18664575	-21.47483647	0.36377612	0.61696915	-21.47483647	0.42207640	-1.99063218	-0.15767848	0.74418920	0.39897007	-21.47483647	0.85521716	0.71170294	-0.43900512	-21.47483647	-0.52034205	-21.47483647	0.34432131	-0.43910548	0.37368131	-21.47483647	-0.53245793	-0.52381412	-0.11036511	-0.02212301	-0.05719020	-0.11288973	0.08383028	-0.05606527	0.00551467	0.01568574	0.05453737	-0.07277243	0.03677371	0.01598999	0.01415226	0.00680929	0.01360039	0.02867324	0.02202838	0.00116212	0.01482418	0.01851900	0.01722934	0.01291040	0.01074908	0.01984753	0.01763311	0.01386525	0.01765672	0.01493904	0.01748490	0.01205142	0.01348337	0.01533389	0.01501084	0.01522298	0.01555212	0.01268873	0.01611911	0.01612440	0.01722936	0.01654425	0.01381521	0.01457434	0.01540049	0.01052235	0.01165199	0.01235713	0.00633758	0.00951254	0.01552851	0.00717383	0.00403534	0.02967440	0.00728470	0.01490934	0.02069227	0.02136508	0.01331099	0.01880378	0.00866143	0.01621501	0.02017359	0.01504151	0.01621329	0.01628391	0.01575778	0.01673599	0.01596174	0.02193300	0.01565048	0.01280816	0.01220615	0.01925365	0.01112568	0.01437067	0.01173936	0.02045363	0.00213737	0.00408863	-0.00282746	0.00217503	-0.01158320	-0.00742813	-0.01327123	-0.00966058	-0.00674775	-0.00507082	-0.00260644	0.00886177	0.00584281	0.00849593	0.00999366	0.00573481	0.00426027	0.00026086	-0.00307808	-0.00791014	-0.00993463	-0.01118217	-0.01452541	-0.01539224	-0.01220572	-0.01193243	-0.00915394	-0.00948560	-0.00752992	-0.00554007	-0.00270236	-0.00282277	-0.00297029	-0.00035584	-0.00106979	-0.00088723	-0.00019031	0.00159478	0.00014734	0.00108306	0.00004013	0.00089964	0.00039448	-0.00081985	0.00014761	0.00094433	-0.00043453	0.00164569	0.00071459	0.00097736	0.00023948	0.00192024	-0.00005418	0.00067555	0.00015181	-0.00005733	-0.00072018	0.00009578	0.00071703	0.00070398	-0.00064038	0.00073686	0.00035227	0.00011877	-0.00061646	-0.00046090	0.00013158	-0.00188176	0.00017240	0.00023084	0.00079741	-0.00006279	-0.00083458	0.00033495	-0.00092117	0.00075687	-0.00122480	-0.00001323	-0.00075455	-0.00052619	0.00057967	-0.00019349	-0.00023201	0.00055479	-0.00046474	0.00096518	0.00030714	0.00021762	0.00049024	-0.00037550	0.00008174	0.00052269	-0.00032513	-0.00035121	0.00041596	-0.00028432	0.00180146	-0.00002114	0.00016451	-0.00062026	-0.00023740	0.00024233	0.00133773	-0.00055239	-0.00031092	-0.00164747	-0.00011237	-0.00034312	0.00049992	-0.00096083	-0.00033517	0.00099801	-0.00047055	0.00052054	-0.00010883	0.00001788	-0.00016180	-0.00053059	-0.00053312	0.00028560	0.00010205	-0.00055728	0.00011430	-0.00002690	-0.00018065	-0.00025285	-0.00116256	-0.00052464	0.00044104	-0.00092195	0.00020541	-0.00044538	0.00018545	0.00056585	-0.00000432	0.00063772	-0.00006097	-0.00074936	0.00006844	0.00083199	-0.00050840	0.00054273	-0.00010743	0.00037829	0.00070463	0.00015203	-0.00064615	-0.00118580	-0.00041251	-0.00014229	0.00003054	-0.00014248	0.00009706	0.00053367	-0.00007957	0.00021987	0.00015602	-0.00041673	-0.00080349	-0.00031355	0.00005432	-0.00008799	0.00001395	0.00052934	0.00033541	0.00000943	-0.00050489	-0.00049712	0.00043250	-0.00027594	0.00005216	-0.00004220	-0.00010844	-0.00013890	-0.00007585	-0.00032060	0.00009372	0.00080767	-0.00014088	0.00008505	-0.00091386	-0.00001050	-0.00002454	-0.00035962	0.00099060	-0.00007425	-0.00074693	0.00055404	0.00074145	-0.00054253	-0.00034953	-0.00132261	0.00022039	-0.00030708	-0.00000170	0.00017283	-0.00023561	-0.00030626	0.00032770	0.00055070	-0.00005490	-0.00089633	-0.00058240	-0.00026498	0.00007131	-0.00033124	-0.00019211	-0.00121691	-0.00082279	-0.00110569	0.00082680	-0.00057191	0.00036202	-0.00069763	-0.00076784	0.00011370	0.00090615	-0.00056360	-0.00088232	-0.00094625	-0.00027531	-0.00051991	0.00066657	0.00091487	-0.00086998	-0.00088022	-0.00060622	-0.00017008	-0.00041904	0.00059996	0.00016062	0.00178041	-0.00003853	-0.00146216	-0.00039585	0.00012888	0.00078489	-0.00027406	0.00028570	0.00301052	-0.00212050	-0.00078491	-0.00030174	-0.00096818	-0.00028560	0.00184177	0.00116107	-0.00097045	0.00024751	0.00082711	-0.00070163	0.00355730	0.00092528	-0.00009038	-0.00099528	-0.00084667	-0.00162018	-0.00021350	-0.00146908	0.00150450	-0.00020114	-0.00041745	-0.00058589	-0.00070873	0.00098109	0.00145687	0.00204298	0.00022617	0.00018270	-0.00138152	-0.00003562	0.00147861	-0.00023956	0.00228548	-0.00180526	0.00184471	-0.00021626	0.00129047	0.00091984	-0.00356854	-0.00144690	-0.00088159	0.00019529	-0.00098432	-0.00161504	0.00070733	-0.00020949	-0.00145585	0.00031531	-0.00062471	0.00189528	-0.00111665	0.00089069	-0.00014541	-0.00214173	0.00216168	0.00021809	-0.00244581	0.00117977	0.00018316	-0.00041701	-0.00169529	0.00065445	0.00045033	-0.00192366	0.00058000	0.00013520	-0.00015730	-0.00085731	-0.00003971	0.00042766	-0.00119625	-0.00172442	-0.00078255	-0.00036277	0.00039714	0.00057763	-0.00074171	0.00052842	0.00071510	-0.00024508	0.00024767	0.00035809	-0.00006084	-0.00035395	0.00041524	-0.00101010	-0.00007491	-0.00000312	-0.00065371	0.00056950	0.00120521	0.00000335	0.00014162	0.00078236	0.00049819	-0.00075991	-0.00028104	0.00036182	0.00096912	-0.00067217	-0.00000240	0.00020021	-0.00055280	0.00069753	-0.00125663	0.00026028	-0.00013018	-0.00052048	0.00017349	-0.00076045	0.00003172	-0.00070433	-0.00006094	0.00071180	-0.00026148	-0.00104523	0.00036495	0.00006533	0.00012581	0.00048724	0.00013111	0.00024244	-0.00036175	0.00055646	0.00005101	0.00024576	-0.00007131	-0.00054258	0.00039372	-0.00063815	-0.00024535	-0.00071962	-0.00009211	0.00021881	-0.00017955	0.00045219	0.00002819	0.00025928	0.00040544	0.00001975	0.00027605	0.00010541	0.00037011	-0.00025335	-0.00006971	-0.00027470	0.00027569	0.00013163	0.00001704	-0.00037165	0.00020239	-0.00018476	-0.00006869	0.00045753	0.00019328	-0.00020670	-0.00039411	-0.00026951	-0.00002114	0.00016372	-0.25800213
-0.9502	0.68830281	-21.47483647	-21.47483647	-21.47483647	-21.47483647	-21.47483647	0.53885695	-21.47483647	-21.47483647	1.48193812	-21.47483647	-21.47483647	0.25359240	-21.47483647	-0.47066179	-21.47483647	-0.30150060	2.28218651	-0.27663916	-21.47483647	-0.59205958	-21.47483647	-0.51181388	0.38142261	-0.59453414	-21.47483647	-0.08232103	-0.36167493	-21.47483647	-21.47483647	0.00489064	-21.47483647	0.15054419	-21.47483647	0.21134994	-0.21864405	-0.16034851	0.03806109	-0.10260759	-0.02798037	-0.08382809	-0.05116497	0.00167240	-0.00417692	0.00599204	0.01057803	0.00643356	0.00180490	0.00589347	0.01803505	0.01523066	0.00797643	0.00807734	0.01102549	0.00534855	0.01335887	0.01585034	0.01814684	0.01726807	0.01512771	0.01866185	0.01051918	0.01416216	0.01126212	0.01183316	0.01543071	0.01581889	0.01154258	0.01429197	0.01373952	0.01458774	0.01408272	0.01560863	0.01463406	0.01140199	0.01512403	0.01600851	0.01069424	0.00747804	0.01279016	0.00577186	0.00599948	0.01036899	-0.00011778	-0.00026980	0.02632001	0.00863102	0.00760488	0.01462820	0.01946562	0.01029656	0.00953529	0.01350144	0.01099958	0.01659064	0.01427308	0.01818568	0.01973339	0.01339692	0.01394563	0.01619188	0.02191839	0.01361458	0.01343640	0.01689400	0.02173209	0.00491937	0.01101055	0.01182427	0.01935526	0.00699215	0.00962902	0.00588667	0.01095773	-0.00360567	-0.00415455	-0.00948756	-0.01060990	-0.01559099	-0.01500754	-0.01503172	-0.00812972	-0.01144823	-0.00684976	-0.00229290	0.00099538	0.00484142	0.01042516	0.00895937	0.00910733	0.00781045	0.00114323	-0.00297961	-0.00802069	-0.00862020	-0.01209144	-0.01222598	-0.01318000	-0.01204061	-0.01269630	-0.00857484	-0.00546404	-0.00582935	-0.00390212	-0.00358510	-0.00200311	-0.00174852	-0.00040227	0.00030786	0.00013450	-0.00163288	0.00084165	0.00005125	0.00003993	-0.00163307	-0.00021406	-0.00057526	0.00008611	-0.00056729	-0.00000752	-0.00080025	0.00020346	0.00007906	-0.00041383	-0.00014631	-0.00068071	-0.00111023	-0.00021885	-0.00065619	0.00141964	-0.00161934	-0.00017338	0.00025059	-0.00058089	-0.00166409	-0.00051299	-0.00033698	-0.00038350	-0.00044064	0.00024235	0.00001057	0.00029304	-0.00036094	0.00064014	-0.00082315	0.00059609	-0.00072542	0.00001579	-0.00140663	-0.00099295	-0.00078764	0.00014513	-0.00103753	0.00024973	-0.00089360	0.00000118	-0.00022301	-0.00045109	0.00013773	-0.00083029	0.00044689	-0.00055835	0.00004260	-0.00044349	-0.00081952	-0.00065111	0.00096142	-0.00006113	-0.00039977	-0.00036137	-0.00104748	-0.00074187	0.00054377	-0.00105267	-0.00021214	0.00000566	-0.00004472	-0.00040933	-0.00049363	-0.00047893	0.00015536	-0.00019811	-0.00038282	0.00044268	-0.00027737	-0.00056682	-0.00081392	-0.00134054	-0.00058022	0.00079362	-0.00052397	-0.00072689	0.00066683	-0.00002905	-0.00066085	-0.00060642	-0.00016515	0.00052519	-0.00057667	-0.00048463	-0.00042905	-0.00024767	-0.00002202	-0.00004368	0.00011921	-0.00026920	-0.00075590	-0.00051242	-0.00058640	-0.00004968	-0.00031848	0.00001840	-0.00021281	0.00034745	0.00075577	0.00053312	-0.00073560	-0.00048565	-0.00062815	0.00000833	0.00054042	-0.00004437	0.00018995	-0.00030213	-0.00011056	0.00003829	0.00018820	-0.00047321	-0.00052935	-0.00054528	0.00016354	-0.00017266	0.00021380	-0.00031650	-0.00001387	-0.00060805	-0.00083321	-0.00096669	-0.00031082	-0.00087802	0.00002190	-0.00101581	-0.00081245	-0.00029802	-0.00061567	-0.00054121	0.00008480	-0.00007217	-0.00025139	-0.00013901	-0.00114654	-0.00024971	0.00038985	-0.00023526	0.00018209	-0.00012684	0.00036383	0.00016365	-0.00030667	-0.00102602	-0.00032716	-0.00036399	-0.00025131	-0.00052591	-0.00023389	0.00002064	-0.00022078	-0.00053925	0.00025019	0.00028429	-0.00035997	-0.00040445	0.00003625	0.00037691	-0.00151080	-0.00091472	-0.00030689	-0.00121709	-0.00091906	-0.00103145	-0.00040911	-0.00012617	-0.00050380	-0.00035868	-0.00102314	-0.00124087	0.00046312	-0.00097363	-0.00107589	-0.00021879	-0.00027627	-0.00089350	0.00016594	-0.00001299	-0.00120355	-0.00052828	-0.00038538	0.00100897	0.00028194	-0.00020878	-0.00028784	0.00161069	-0.00170236	-0.00252905	-0.00160168	0.00026623	-0.00181976	0.00012283	0.00069033	-0.00016209	-0.00206777	-0.00172780	-0.00076247	-0.00136719	-0.00033549	-0.00024555	0.00103222	0.00075473	-0.00049462	0.00011884	-0.00172260	0.00014804	-0.00225254	-0.00109558	-0.00197325	-0.00397068	0.00019753	-0.00087347	-0.00054302	0.00173021	-0.00144223	-0.00133449	-0.00001433	-0.00138922	-0.00151164	0.00076647	0.00108086	0.00096493	-0.00310083	-0.00080434	-0.00036388	0.00026440	-0.00135790	-0.00048952	-0.00222307	-0.00194641	-0.00354499	0.00057745	0.00002199	-0.00374380	-0.00002452	-0.00204997	0.00130591	-0.00383410	-0.00162689	-0.00065493	-0.00040703	0.00086170	-0.00263653	-0.00000864	0.00022722	0.00109814	0.00051158	0.00035213	-0.00048305	-0.00056437	0.00149362	-0.00173656	-0.00082259	0.00030383	-0.00138665	0.00116407	-0.00131459	0.00045940	-0.00145116	0.00049226	-0.00028949	-0.00280483	-0.00043606	-0.00050091	-0.00079240	-0.00083454	-0.00267704	-0.00062431	0.00082426	-0.00080978	-0.00003958	-0.00012388	-0.00040490	0.00039953	-0.00235020	-0.00050019	-0.00082347	-0.00039357	-0.00091192	-0.00103952	-0.00016389	-0.00125866	-0.00023198	-0.00047265	-0.00043320	0.00103707	0.00003239	0.00042808	0.00069470	0.00040423	0.00077776	-0.00084887	0.00090986	0.00125752	0.00042682	0.00009667	0.00016617	-0.00034865	0.00019160	-0.00099590	-0.00007281	-0.00001487	-0.00029063	-0.00027810	-0.00090828	0.00049107	-0.00062770	0.00020750	0.00063120	0.00048131	0.00003861	0.00010254	-0.00061064	0.00006056	-0.00043669	0.00023763	0.00068192	-0.00020931	-0.00024570	0.00015922	-0.00037533	0.00004568	-0.00041031	0.00036381	0.00005572	0.00011909	0.00015356	-0.00014873	0.00002881	-0.00042349	-0.00039129	-0.00000274	0.00006418	0.00018505	0.00014110	0.00043897	0.00017308	0.00020027	-0.00031523	-0.00007402	0.00008860	0.00019306	-0.00042310	-0.00050237	0.00034678	0.00014553	-0.00035811	-0.00025361	0.00007695	0.00010109	0.00005776	-0.00027758	-0.00025204	-0.00014152	0.00014881	-1.75013721
-0.9002	-0.14273550	-21.47483647	-0.45709552	0.07502587	-0.39229882	-21.47483647	-21.47483647	-21.47483647	-21.47483647	-21.47483647	-21.47483647	-21.47483647	0.40799561	-21.47483647	1.45508683	1.34622958	-0.03543586	-21.47483647	-21.47483647	-21.47483647	0.31792361	-21.47483647	-0.17819991	-0.42756499	0.20104174	0.28348100	0.98655837	0.00422418	-0.50242168	0.53222615	-1.10697949	-0.86548918	0.31092513	0.26332446	0.03333488	0.18990647	-0.07095355	0.00716018	-0.10112782	-0.06073573	0.06451594	-0.02151687	0.03638397	-0.03214777	-0.03336669	0.03432217	0.04021664	0.01470719	0.01164712	0.01041135	0.02731267	0.00544724	0.01368031	0.01566545	0.01316519	0.01359375	0.01308935	0.01919505	0.01876690	0.01205461	0.01703095	0.01060817	0.01096748	0.01400940	0.01190399	0.01598140	0.01528334	0.01280794	0.01422984	0.01519459	0.01414227	0.01638960	0.01922136	0.01277035	0.01297454	0.01481244	0.01401578	0.01100604	0.01309945	0.01341984	0.00743098	0.00555901	0.01009103	0.00805836	0.00084475	0.02983585	0.00614443	0.00180019	0.01534007	0.01894216	0.01317264	0.01153735	0.00850447	0.01050931	0.02194311	0.01670044	0.02277570	0.01639843	0.01694257	0.01412665	0.01546035	0.02318528	0.01309778	0.01102673	0.01895921	0.01797525	0.00794466	0.00797210	0.01005218	0.02016335	0.00699203	0.00762052	0.00385189	0.01170152	0.00364082	0.00209215	-0.00243277	0.00023302	-0.00582563	-0.01250704	-0.01509834	-0.01055135	-0.02013592	-0.01893263	-0.01643426	-0.01376833	-0.01240080	-0.00697058	-0.00002205	0.00741627	0.01243187	0.01360099	0.01299670	0.01202182	0.00878155	0.00314031	-0.00014528	-0.00735918	-0.01117156	-0.01330632	-0.01378157	-0.01157980	-0.01322316	-0.00815771	-0.00935474	-0.00766952	-0.00644225	-0.00323390	-0.00125926	-0.00130997	-0.00278107	0.00008041	-0.00038262	-0.00064331	-0.00033316	-0.00053459	-0.00085041	0.00044184	-0.00114509	-0.00025495	-0.00041645	-0.00010344	-0.00114144	-0.00028938	-0.00043042	-0.00015333	-0.00096067	-0.00076662	-0.00022215	0.00062447	-0.00081220	-0.00005418	-0.00028764	-0.00075701	-0.00135156	-0.00085296	-0.00026351	-0.00017542	-0.00005887	-0.00046360	-0.00005462	0.00016502	0.00018331	-0.00029745	-0.00128154	-0.00001630	-0.00001025	-0.00004563	-0.00120466	-0.00043489	-0.00000621	-0.00004750	-0.00084667	-0.00083961	0.00039440	0.00052095	-0.00112039	-0.00005385	-0.00037783	-0.00003418	0.00032201	-0.00043020	-0.00017579	-0.00013648	-0.00090517	-0.00030498	0.00187274	0.00014910	0.00034056	-0.00062669	-0.00031782	-0.00009077	-0.00007179	-0.00051331	-0.00095433	-0.00104119	-0.00051013	-0.00020911	-0.00013175	-0.00014947	-0.00010186	-0.00038145	-0.00099632	-0.00033493	0.00008978	0.00004915	-0.00075449	-0.00044245	-0.00020391	-0.00017260	-0.00058251	0.00011759	0.00019429	-0.00008448	-0.00006841	0.00007688	-0.00122681	-0.00040135	0.00075329	0.00004024	-0.00014646	0.00041422	-0.00038094	0.00013160	0.00045355	-0.00010968	-0.00002271	-0.00000472	0.00002543	0.00000037	0.00023389	0.00024648	-0.00000348	0.00036819	-0.00007320	0.00056143	-0.00111038	-0.00059781	-0.00012263	-0.00031605	-0.00037562	-0.00080146	0.00058007	-0.00022015	0.00016402	-0.00030056	0.00040739	0.00004638	-0.00029469	-0.00029705	0.00025893	0.00003020	0.00005948	0.00004773	-0.00004552	0.00001540	-0.00084584	-0.00077103	0.00039973	-0.00031529	0.00006264	-0.00034931	-0.00044434	0.00002097	-0.00048062	-0.00005367	0.00066775	0.00009829	-0.00050466	0.00052190	-0.00026098	0.00013216	0.00042454	-0.00035761	0.00113335	-0.00017955	0.00008672	0.00028954	0.00092578	-0.00026691	-0.00066555	-0.00070078	0.00004428	-0.00071044	0.00022119	0.00032363	-0.00000140	0.00021515	-0.00014553	-0.00047683	-0.00054007	-0.00056346	0.00000425	-0.00015487	-0.00043228	0.00057871	-0.00060174	-0.00067684	-0.00064118	-0.00105615	0.00048657	-0.00071971	-0.00051613	0.00007480	-0.00090176	-0.00090626	-0.00007901	-0.00014071	0.00112623	-0.00025105	0.00010589	-0.00047218	0.00130998	-0.00052795	-0.00153735	-0.00172851	-0.00037740	-0.00025216	-0.00052052	-0.00060013	0.00076238	0.00072634	0.00063069	-0.00232318	-0.00045423	0.00054908	0.00117883	-0.00133507	0.00021499	0.00127055	-0.00205000	-0.00076477	-0.00134712	-0.00283905	-0.00070665	0.00051637	0.00201148	0.00203036	-0.00036486	0.00091940	-0.00176553	0.00163493	-0.00084163	0.00118517	-0.00172206	-0.00537116	0.00003670	-0.00205584	-0.00175754	0.00076959	-0.00298809	-0.00022596	-0.00008141	-0.00102799	0.00082141	0.00114379	-0.00007702	-0.00075348	-0.00155642	-0.00022363	-0.00027517	0.00170619	-0.00154820	-0.00020425	-0.00123579	0.00045833	-0.00142277	0.00245619	-0.00089947	-0.00263336	0.00029656	-0.00093241	0.00010738	-0.00366307	-0.00020178	-0.00197008	0.00022713	0.00250977	-0.00023342	-0.00121478	0.00101666	0.00008749	-0.00034050	-0.00207330	-0.00033468	0.00051208	-0.00126561	-0.00034978	-0.00095860	-0.00095944	-0.00147810	0.00025691	-0.00059480	-0.00001673	-0.00053345	0.00075308	-0.00030588	-0.00217721	-0.00144479	-0.00173373	0.00024576	0.00042769	-0.00064492	0.00040170	0.00070427	-0.00016100	0.00007701	-0.00034842	0.00035336	0.00162414	-0.00036823	-0.00003294	0.00046039	-0.00216681	-0.00073462	-0.00092371	-0.00061211	-0.00046535	-0.00051257	0.00010367	-0.00015362	0.00112219	0.00075324	-0.00070042	0.00008485	-0.00044591	-0.00052713	-0.00045680	0.00074853	0.00106258	0.00012878	-0.00011995	0.00005305	-0.00016948	0.00022170	-0.00040350	-0.00015633	0.00049324	-0.00054498	-0.00093511	-0.00031831	-0.00050107	0.00020498	-0.00086434	-0.00038738	0.00014108	0.00064101	-0.00026498	-0.00042048	0.00063628	-0.00033972	-0.00012117	-0.00031182	-0.00065481	-0.00027826	0.00039388	0.00013060	0.00001429	0.00042492	0.00042094	0.00022830	0.00007035	0.00030969	-0.00053150	0.00025674	-0.00029758	-0.00024548	0.00008197	0.00030516	0.00057311	-0.00026105	0.00010016	-0.00002754	-0.00008048	-0.00038281	0.00009659	-0.00028108	-0.00020457	-0.00030837	-0.00022153	0.00029990	0.00004136	-0.00011952	-0.00023065	-0.00003870	0.00006591	0.00009870	-0.00049472	0.00017722	0.00000017	0.00021674	-0.45143658
-0.8502	-21.47483647	0.74654096	-21.47483647	-21.47483647	-21.47483647	-21.47483647	1.15941131	-0.83597976	-21.47483647	-21.47483647	0.95759469	-21.47483647	0.04013441	-21.47483647	-0.75794604	1.02596343	-21.47483647	-21.47483647	-0.28363315	-0.16960190	1.21003461	0.60309985	0.34473354	0.83612144	0.06216684	0.40454361	-0.21017081	-0.67599664	-0.29955861	-21.47483647	0.38163508	0.15057559	0.53854278	-0.13036293	0.59242422	-0.04092295	-0.24461180	0.07137888	-0.00553629	0.00412239	-0.03085952	0.01545464	0.04126951	-0.00917760	0.02397744	0.01670758	0.02393730	0.00414551	0.00852073	0.02510633	0.02680481	0.00457608	0.01517378	0.01605288	0.01294820	0.01406360	0.01606807	0.01923178	0.02083037	0.01731017	0.01674261	0.01125298	0.01593794	0.00689925	0.01598917	0.01257615	0.01387523	0.01261509	0.01436413	0.01501736	0.01431573	0.01632974	0.01408763	0.01282006	0.01330009	0.01385421	0.01245579	0.01154409	0.00975212	0.01501661	0.00581831	0.00869788	0.01233840	0.00702439	-0.00049458	0.02778960	0.00497832	0.01100755	0.01421361	0.01492244	0.01195314	0.00771978	0.00973746	0.01184433	0.01691515	0.01690802	0.01645681	0.01294260	0.01361421	0.01190596	0.01836959	0.02212076	0.01175650	0.00909017	0.00936380	0.01299051	0.00122688	0.00389827	0.00445958	0.01976405	0.00662657	0.00876008	0.00448870	0.01111131	0.00041956	0.00009684	-0.00484278	-0.00172979	-0.00218480	-0.00503585	-0.00884105	-0.00543583	-0.01531436	-0.01732793	-0.01981538	-0.02694917	-0.02995376	-0.02927235	-0.02486954	-0.01927058	-0.01310263	-0.00479271	-0.00019580	0.00686712	0.01531728	0.01533330	0.01553681	0.01148743	0.00780796	0.00329563	-0.00321982	-0.00697425	-0.01106858	-0.01187881	-0.01504981	-0.01499667	-0.01430198	-0.00969236	-0.00878820	-0.00681447	-0.00626450	-0.00410454	-0.00341168	-0.00235962	-0.00308419	-0.00068540	-0.00065353	0.00063009	-0.00174197	0.00109126	-0.00123804	0.00055461	-0.00047956	0.00009850	-0.00073885	0.00039581	-0.00043572	-0.00104731	0.00032559	-0.00075660	-0.00120443	-0.00086019	-0.00028975	-0.00007820	-0.00084664	-0.00089786	0.00014110	-0.00073973	-0.00015947	-0.00067274	-0.00099512	-0.00017331	-0.00008866	-0.00044282	-0.00102804	-0.00000498	-0.00139840	-0.00122194	-0.00044093	-0.00039274	-0.00034225	0.00029434	-0.00087115	-0.00016659	0.00061874	0.00015527	-0.00021514	-0.00066964	0.00035522	-0.00097106	0.00081727	-0.00013057	-0.00042656	-0.00040059	0.00014932	-0.00046742	0.00024307	-0.00053481	-0.00044188	-0.00044056	-0.00201046	-0.00109022	-0.00021511	-0.00055848	-0.00049276	-0.00135256	-0.00039654	0.00077598	0.00001997	-0.00113796	-0.00098621	0.00109560	0.00000826	0.00033139	-0.00082744	0.00020139	-0.00072024	-0.00004214	-0.00000954	-0.00021166	-0.00151157	0.00000952	-0.00057754	-0.00059255	0.00014966	-0.00028100	-0.00126501	-0.00029467	-0.00056758	-0.00043526	0.00051618	-0.00092708	-0.00038668	-0.00024733	-0.00014620	-0.00022556	-0.00014576	-0.00065666	-0.00049016	-0.00031854	-0.00085632	-0.00164052	-0.00092983	0.00005414	0.00011158	0.00047073	-0.00046924	-0.00045642	-0.00084221	0.00007442	0.00017099	-0.00120216	-0.00032451	-0.00046835	-0.00062216	-0.00050838	-0.00042280	-0.00020536	-0.00056861	-0.00051275	-0.00042420	-0.00008485	-0.00040896	-0.00043040	0.00039903	-0.00203123	-0.00071543	-0.00059526	-0.00016816	-0.00108694	0.00001647	-0.00099872	-0.00106965	-0.00051857	-0.00116458	-0.00060019	-0.00041476	-0.00044854	-0.00039186	0.00023571	-0.00058288	-0.00071918	-0.00085372	-0.00044883	-0.00029925	-0.00023629	-0.00029782	-0.00068907	-0.00064206	-0.00083720	-0.00126743	-0.00087844	-0.00153964	-0.00088038	-0.00041379	-0.00041955	-0.00005355	0.00030802	-0.00005347	-0.00091297	-0.00093785	-0.00033148	-0.00156494	-0.00029031	-0.00049400	-0.00105774	-0.00079494	-0.00088585	-0.00107043	-0.00194951	-0.00084773	-0.00042217	-0.00010715	-0.00064972	-0.00113605	-0.00107250	0.00025719	-0.00025536	0.00006990	-0.00103313	-0.00136553	-0.00137094	-0.00056498	-0.00140367	-0.00140869	-0.00114698	-0.00002930	0.00000707	-0.00111387	-0.00201450	0.00021097	-0.00011849	-0.00092279	-0.00181669	-0.00152202	-0.00091935	0.00052309	0.00178479	-0.00039736	0.00021105	-0.00302382	-0.00104513	-0.00026107	-0.00118392	-0.00097953	0.00067024	0.00050861	0.00004720	-0.00025681	0.00003298	-0.00197672	0.00133038	-0.00243118	-0.00271403	-0.00221615	-0.00195554	-0.00040255	-0.00154473	-0.00100423	-0.00101503	-0.00180258	-0.00114119	-0.00322666	-0.00270979	0.00036977	0.00067524	-0.00115770	-0.00149151	-0.00028238	-0.00113293	-0.00282092	0.00074926	-0.00019638	-0.00100987	-0.00108727	-0.00117835	-0.00139065	0.00077390	-0.00191857	-0.00314716	-0.00274727	-0.00178819	-0.00024701	-0.00258968	-0.00071184	0.00017074	-0.00207389	-0.00296598	-0.00105860	-0.00084373	-0.00031983	-0.00168501	0.00017457	-0.00181661	-0.00051129	0.00198816	-0.00122054	-0.00282270	-0.00186416	-0.00107921	-0.00190440	-0.00119090	-0.00149265	-0.00059310	-0.00060379	-0.00016337	-0.00152327	-0.00099444	-0.00074835	-0.00209602	-0.00060790	-0.00063535	-0.00191246	-0.00041204	-0.00069188	-0.00096122	0.00007735	-0.00089093	-0.00160518	0.00058971	-0.00130667	0.00076098	-0.00125502	-0.00097250	-0.00056747	0.00010923	-0.00104742	-0.00180174	-0.00101876	-0.00093590	-0.00069276	0.00040719	-0.00035355	-0.00075870	0.00048972	-0.00038287	-0.00019613	-0.00025093	0.00017488	0.00156658	-0.00076425	0.00013332	-0.00023772	-0.00079161	-0.00002844	-0.00076655	-0.00014932	-0.00038795	-0.00096182	-0.00033108	-0.00075678	-0.00011366	-0.00010884	-0.00097344	0.00047514	0.00002143	0.00014120	-0.00100879	-0.00136811	0.00024037	0.00018094	-0.00011223	0.00042985	-0.00078267	-0.00004939	0.00042140	-0.00050418	0.00069495	-0.00030786	0.00009413	0.00024746	-0.00007546	0.00043855	-0.00043202	-0.00014615	0.00010906	-0.00034690	-0.00007352	0.00003313	-0.00003838	-0.00012210	-0.00028704	0.00036406	-0.00012532	0.00005038	-0.00007169	-0.00001380	-0.00035175	-0.00049361	-0.00038057	0.00015080	0.00031694	-0.00009146	-0.00001303	0.00027539	-0.00008300	0.00009892	-0.00018781	0.00018317	-0.00005281	-0.00004520	1.74423360
-0.8002	0.38148899	-21.47483647	-1.04865777	-21.47483647	-21.47483647	0.02195450	1.83949125	-21.47483647	-21.47483647	-21.47483647	-21.47483647	-21.47483647	-0.34422633	-21.47483647	-21.47483647	-21.47483647	-21.47483647	-21.47483647	-0.19460746	-0.55807945	-21.47483647	-1.35517189	0.14296535	-21.47483647	-0.00607510	-0.95547390	-0.05721191	0.45608294	-0.24922140	-1.16213107	0.97912730	-21.47483647	0.70590863	0.30403825	0.29894293	-0.14732702	-0.16282184	0.07246991	0.08141013	-0.10620893	0.01307379	-0.01946145	0.01675157	0.00901600	0.00123131	-0.00282657	0.01708081	-0.00148454	0.00788216	0.02288777	0.02038939	0.00653816	0.01083034	0.01064953	0.01513767	0.01869640	0.00967755	0.01965448	0.01432257	0.01415485	0.01576469	0.00873311	0.01289376	0.01138316	0.01486140	0.01468317	0.01457071	0.01462983	0.01068006	0.01469685	0.01403940	0.01660692	0.01518018	0.01445003	0.01514398	0.01717023	0.01386666	0.01145594	0.01255817	0.01092464	0.00800606	0.00757171	0.01306919	0.00588568	0.00985526	0.02805065	0.01308741	0.00618042	0.01402573	0.02302898	0.00761353	0.01538061	0.01301850	0.01543255	0.01735070	0.01508974	0.01561286	0.02314590	0.01387745	0.01377200	0.01328162	0.02220444	0.01498464	0.01325972	0.01146392	0.01979295	0.00339615	0.00637122	0.01234350	0.01864870	0.00707506	0.00684184	0.00365347	0.01431285	0.00166441	0.00318272	-0.00251304	0.00034044	-0.00088883	-0.00574862	-0.00482455	0.00114896	-0.00758228	-0.00893396	-0.01167396	-0.01653973	-0.02120106	-0.02722177	-0.02802838	-0.03369801	-0.02689762	-0.02664871	-0.02431418	-0.01905839	-0.01229517	-0.00504127	0.00167336	0.00777314	0.01135260	0.01336045	0.01286896	0.01186587	0.00745766	0.00443922	-0.00240755	-0.00710603	-0.00975643	-0.01069446	-0.01125379	-0.01265164	-0.01272581	-0.01065643	-0.01007604	-0.00886143	-0.00733473	-0.00483639	-0.00400130	-0.00215917	-0.00245749	-0.00135709	-0.00052933	-0.00020595	-0.00069732	0.00036375	-0.00016576	-0.00035461	0.00037431	0.00090009	0.00086802	-0.00042307	-0.00097751	0.00082755	-0.00029893	-0.00097503	-0.00067845	0.00023783	-0.00014951	-0.00072849	0.00018748	0.00106994	0.00012372	0.00065612	0.00018283	-0.00004567	-0.00052079	0.00083394	-0.00016225	0.00042825	-0.00108269	-0.00043792	0.00077964	-0.00021824	-0.00049109	0.00043421	-0.00047994	0.00076864	0.00042592	-0.00098314	0.00021024	-0.00081705	0.00047365	0.00055444	-0.00021382	-0.00033504	0.00027033	-0.00036701	0.00117679	-0.00024033	0.00048019	-0.00033157	-0.00055765	0.00016582	-0.00033000	-0.00032452	0.00006602	-0.00060079	-0.00025540	0.00085251	0.00044137	-0.00031236	-0.00041953	0.00076489	-0.00110355	0.00017777	-0.00102062	-0.00032144	0.00041199	-0.00104007	0.00006272	0.00028150	0.00030689	0.00067478	-0.00041992	0.00045604	-0.00052743	-0.00011106	-0.00063654	0.00043173	-0.00035031	-0.00027754	-0.00038410	0.00038384	-0.00008093	0.00035319	-0.00013039	0.00043772	0.00002735	0.00034141	-0.00025742	0.00056984	0.00016645	-0.00018379	-0.00043030	0.00090961	0.00021530	0.00041775	-0.00030703	-0.00017297	-0.00048164	-0.00022961	0.00048985	-0.00060172	0.00030770	0.00002034	-0.00052537	0.00017436	0.00030483	0.00038042	-0.00035112	-0.00061403	-0.00002496	-0.00028370	-0.00002644	-0.00017580	-0.00029469	-0.00027711	-0.00088719	-0.00093591	0.00002952	-0.00001064	-0.00023182	-0.00057849	-0.00006091	-0.00032831	-0.00042552	-0.00023703	0.00019944	0.00012289	-0.00026110	0.00034661	0.00007280	-0.00010176	-0.00026728	-0.00070458	0.00012807	0.00015666	0.00017951	-0.00059930	0.00018566	-0.00042835	0.00022210	0.00034572	0.00019876	-0.00031268	-0.00073122	-0.00001439	0.00046276	0.00076259	-0.00019096	0.00056558	-0.00023225	0.00029303	0.00007118	-0.00011809	-0.00115209	-0.00046559	-0.00002528	-0.00003421	-0.00123362	-0.00026219	-0.00060370	-0.00018434	0.00123486	-0.00024072	-0.00027350	-0.00037195	0.00077205	0.00052938	-0.00011170	-0.00232774	-0.00088432	0.00051642	0.00025191	0.00065630	-0.00036295	-0.00098413	0.00056204	0.00096004	0.00006947	0.00008538	0.00020412	0.00082877	0.00083910	-0.00101850	-0.00058823	-0.00072006	0.00080103	-0.00047561	0.00050093	0.00049264	-0.00101729	-0.00071882	-0.00003197	-0.00122177	-0.00189980	0.00156800	0.00160982	0.00046108	-0.00054060	-0.00012393	-0.00159743	0.00214853	0.00023323	-0.00031246	-0.00158204	-0.00365554	0.00092871	-0.00005001	-0.00098611	0.00152560	0.00051466	-0.00099206	-0.00012605	-0.00231177	0.00016477	0.00049010	0.00191808	0.00162323	0.00050635	0.00082045	-0.00099741	0.00175899	-0.00189379	0.00182503	-0.00037889	0.00003126	-0.00188778	0.00100652	-0.00139855	-0.00346717	-0.00030680	0.00011075	0.00134788	-0.00131521	-0.00189901	-0.00051268	-0.00128414	-0.00056571	-0.00070283	-0.00030086	-0.00064162	0.00031971	0.00300059	-0.00087575	-0.00013727	0.00002888	-0.00036567	-0.00221863	-0.00004552	0.00070700	-0.00147182	-0.00077645	-0.00057465	-0.00062694	-0.00002724	0.00047420	-0.00035563	-0.00185972	-0.00083414	0.00026415	0.00051103	-0.00074856	0.00000523	-0.00024455	-0.00012258	0.00029940	0.00127554	-0.00086107	0.00055591	0.00064619	-0.00055319	0.00021154	-0.00051063	-0.00000771	-0.00035118	-0.00066638	-0.00085176	0.00032867	-0.00087630	-0.00023462	-0.00000198	0.00135658	-0.00063648	0.00027560	0.00067748	-0.00023662	-0.00015716	0.00023487	0.00114223	0.00055686	0.00017448	0.00006177	-0.00069723	-0.00076409	-0.00027757	-0.00066691	-0.00006105	0.00109542	-0.00014038	0.00012002	-0.00052431	0.00067645	-0.00053915	-0.00073943	0.00031281	0.00048231	0.00001874	0.00056011	0.00019934	0.00029570	-0.00022989	0.00033701	0.00059383	-0.00080001	0.00033912	0.00021498	0.00057194	-0.00035557	0.00021797	0.00060901	0.00026685	0.00039959	0.00016092	0.00036015	0.00031254	-0.00006281	0.00015842	0.00066460	0.00068415	-0.00002503	0.00024564	0.00018582	0.00023528	0.00010575	-0.00010904	-0.00012168	-0.00024642	-0.00017596	-0.00031652	0.00016070	-0.00023598	-0.00001948	0.00013965	0.00010336	0.00035023	0.00011677	0.00018323	0.00009812	0.00012379	-0.00000470	0.00040513	0.43753531
-0.7502	-21.47483647	-21.47483647	-0.86944943	1.40193367	-0.54035199	-21.47483647	0.44905001	-21.47483647	-21.47483647	0.43032575	-21.47483647	-21.47483647	-0.34048622	0.39963561	1.06423378	-21.47483647	-21.47483647	-21.47483647	1.26266971	-21.47483647	-0.61081497	-21.47483647	0.31281579	0.28098679	-0.47820137	-0.25204134	0.51828845	0.04580646	-21.47483647	-0.23150018	-0.73130106	-0.25253466	-0.21808452	-0.15356436	0.17281491	0.39706190	0.01066188	-0.08042284	-0.04453133	-0.09104675	0.00813054	-0.06426149	0.05763883	-0.03077892	0.02330493	0.00538500	0.01181961	-0.00531116	0.01977104	0.02268687	0.01687424	0.00961843	0.01790797	0.01387044	0.01119595	0.01971635	0.01740666	0.01775951	0.01416699	0.01143875	0.01428717	0.01319416	0.01375616	0.01237639	0.01292873	0.01524014	0.01439851	0.01488445	0.01311727	0.01646935	0.01499234	0.01595267	0.01727711	0.01479025	0.01432106	0.01416552	0.01070234	0.01133892	0.01059587	0.01065649	0.00632972	0.01302757	0.01125877	0.00640160	0.00276631	0.02184616	0.00997899	0.01252583	0.01009301	0.01005445	0.00898891	0.00779448	0.01050434	0.00748810	0.01506712	0.02047665	0.01846339	0.01896360	0.01458913	0.01528588	0.01612369	0.02276509	0.01581336	0.01705492	0.02001932	0.02483170	0.00987935	0.01275609	0.01323831	0.01799880	0.00326074	0.00822893	0.00039472	0.01036381	-0.00138130	0.00004791	-0.00358875	-0.00163022	-0.00200656	-0.00502402	-0.01013220	-0.00397784	-0.01327766	-0.01123940	-0.01109620	-0.01502122	-0.01758873	-0.01985632	-0.02070498	-0.02460847	-0.02412553	-0.02755157	-0.03017775	-0.03093279	-0.03146685	-0.03212364	-0.02637845	-0.02228257	-0.01551179	-0.00864958	-0.00025561	0.00703342	0.00937269	0.01395363	0.01271385	0.01210229	0.00736170	0.00476012	0.00114842	-0.00325128	-0.00673322	-0.00963480	-0.01243843	-0.01349712	-0.01324751	-0.01258941	-0.01097164	-0.00697453	-0.00706617	-0.00556394	-0.00476573	-0.00252463	-0.00326142	-0.00261872	-0.00230105	-0.00138006	-0.00115759	-0.00062843	0.00061794	0.00074888	-0.00145622	0.00011767	0.00025716	-0.00000363	-0.00131817	-0.00097317	-0.00056938	-0.00047851	-0.00177828	-0.00077340	-0.00010635	0.00112159	0.00003219	-0.00030831	-0.00107672	0.00085336	-0.00013083	-0.00089867	-0.00108142	-0.00237660	0.00009290	-0.00088888	-0.00077531	-0.00009175	-0.00058450	-0.00032082	-0.00113999	-0.00004063	-0.00009667	-0.00179094	0.00137903	0.00059822	-0.00137238	-0.00103232	-0.00016520	0.00010651	0.00128226	-0.00009008	0.00031131	-0.00061310	-0.00033199	-0.00039330	0.00034844	-0.00054982	-0.00058873	-0.00150430	-0.00132151	0.00045356	-0.00041869	-0.00069118	-0.00021030	0.00057031	-0.00132351	-0.00007014	-0.00014129	-0.00023482	-0.00002808	-0.00075925	-0.00065816	-0.00013233	-0.00070054	-0.00056448	-0.00030183	-0.00017079	-0.00068418	-0.00055715	-0.00062736	-0.00094179	-0.00038632	-0.00021168	0.00007092	-0.00034881	-0.00036983	-0.00065711	-0.00062361	-0.00006123	-0.00051480	-0.00105270	-0.00100021	0.00028698	-0.00110592	-0.00050988	-0.00065245	0.00124451	0.00044123	-0.00019818	-0.00119356	-0.00090232	-0.00071725	-0.00070550	-0.00016224	-0.00027383	-0.00031444	-0.00034324	-0.00065130	-0.00114130	-0.00010310	0.00059104	-0.00070205	-0.00074555	-0.00058664	-0.00008639	0.00010623	0.00050828	0.00011709	0.00008107	-0.00072741	-0.00071433	-0.00019669	0.00045105	-0.00046400	-0.00107294	-0.00069742	-0.00070140	0.00010583	-0.00120023	-0.00001954	-0.00021697	-0.00020586	0.00008598	-0.00063900	0.00019999	0.00035698	-0.00147781	0.00063350	-0.00070298	-0.00116140	-0.00019430	-0.00006372	-0.00068293	-0.00080919	-0.00078831	0.00074752	-0.00075629	0.00051400	0.00018376	-0.00047105	-0.00066046	0.00001692	0.00085621	-0.00038673	-0.00019091	-0.00080726	0.00066435	-0.00037775	-0.00059251	-0.00105061	-0.00067798	-0.00116926	-0.00114263	0.00005474	-0.00136722	-0.00085773	-0.00015078	-0.00064302	-0.00066475	0.00046230	-0.00076987	-0.00129215	-0.00123229	-0.00054405	-0.00174831	-0.00015540	-0.00028641	-0.00103879	-0.00140488	0.00029841	-0.00143224	0.00142763	-0.00094938	-0.00018541	-0.00049689	0.00017702	-0.00362323	-0.00062141	-0.00104533	-0.00183851	-0.00078727	0.00138464	0.00120144	-0.00082727	-0.00116484	-0.00011091	-0.00025910	-0.00202811	0.00194312	0.00164177	-0.00033134	-0.00131768	-0.00117177	-0.00190225	-0.00105278	-0.00241557	-0.00158663	-0.00086307	-0.00206827	-0.00051040	-0.00031237	-0.00063606	0.00029374	-0.00083084	-0.00184959	-0.00146027	-0.00271809	0.00073301	0.00000665	0.00184371	0.00012263	-0.00161378	0.00018333	-0.00111218	-0.00149632	-0.00134677	0.00195841	-0.00150899	0.00088747	-0.00270203	0.00021652	-0.00133713	-0.00306785	0.00009847	-0.00061929	-0.00067642	-0.00342817	-0.00103784	-0.00315299	-0.00223512	-0.00056115	0.00039900	-0.00127732	-0.00049402	-0.00046582	0.00126945	-0.00003068	0.00061775	0.00072414	-0.00057184	-0.00030844	-0.00033568	0.00024146	-0.00309273	-0.00060357	-0.00026553	-0.00066975	-0.00157237	-0.00086479	-0.00051473	-0.00071674	-0.00210360	-0.00055730	0.00008149	-0.00103092	-0.00138667	-0.00078828	-0.00128072	-0.00143594	-0.00116822	-0.00070915	0.00049463	0.00112241	-0.00055825	-0.00085623	-0.00063712	-0.00043577	-0.00144070	-0.00019052	-0.00001939	-0.00070982	-0.00003710	-0.00107953	-0.00005984	0.00036468	-0.00045045	0.00027479	0.00027242	-0.00030094	-0.00045610	0.00025211	0.00008627	0.00046033	0.00007522	-0.00051517	0.00018542	-0.00082086	-0.00003872	-0.00077548	0.00002230	-0.00010601	-0.00051035	-0.00109414	-0.00067458	0.00065014	-0.00111400	0.00055783	0.00021354	0.00045121	-0.00097800	-0.00068851	-0.00001389	0.00045606	-0.00045011	-0.00014276	0.00008833	-0.00105572	0.00030171	-0.00018169	0.00011709	0.00083240	-0.00033564	0.00068986	0.00028132	-0.00043208	0.00047300	-0.00017833	-0.00012664	0.00006685	0.00004986	0.00010181	0.00023890	-0.00041991	-0.00056964	-0.00017986	0.00037906	-0.00004487	-0.00044795	0.00007642	0.00008068	0.00003985	-0.00001258	-0.00014517	-0.00004319	-0.00018333	0.00008374	-0.00000817	0.00000849	-0.00014394	0.00010927	-0.00049801	0.00005773	-0.00006506	-0.00011034	0.27901202
-0.7002	0.23332381	-21.47483647	-2.67479444	-21.47483647	0.14287962	-21.47483647	-21.47483647	-21.47483647	-21.47483647	-21.47483647	0.62266886	-21.47483647	-21.47483647	-21.47483647	0.38764858	0.52473706	0.38417420	-0.55001801	0.94838789	-1.49066198	-0.80117017	-0.20499499	-0.57594433	-0.31882501	0.11817405	-21.47483647	-0.21170528	0.34962838	-0.54950127	-0.58549380	0.61046422	-21.47483647	-0.28902410	0.19701065	-0.17159215	0.51716151	0.09567303	0.07055082	0.08578594	-0.11471405	0.02416376	-0.01129068	-0.02516612	-0.02457409	0.04906262	0.01006495	0.00330433	0.00318583	0.00064942	0.02691765	0.02534784	0.00225344	0.01787314	0.01721228	0.00686105	0.01849066	0.01239277	0.01846779	0.01587353	0.01594268	0.01521403	0.01221104	0.01310425	0.00958241	0.01204145	0.01083868	0.01303348	0.01448051	0.01317118	0.01451798	0.01391113	0.01512453	0.01699153	0.01313418	0.01347684	0.01416770	0.01168640	0.01216305	0.00997335	0.01176524	0.00754944	0.01050467	0.01019770	0.00892803	0.00215997	0.02786314	0.01008009	0.01041752	0.01905520	0.01704422	0.01677212	0.01025686	0.01304203	0.01156901	0.01242014	0.01797304	0.01622374	0.01813306	0.01119622	0.01735122	0.01870409	0.02717107	0.01513220	0.01589421	0.01973864	0.02353079	0.01366494	0.01384054	0.01156534	0.02085008	0.00251418	0.00774974	0.00425156	0.01265348	-0.00004814	0.00103570	-0.00515799	-0.00071833	-0.00110599	-0.00596949	-0.00462913	-0.00136528	-0.00953170	-0.00745984	-0.00994194	-0.01388071	-0.01322900	-0.01513435	-0.01632698	-0.01803470	-0.01859046	-0.01933124	-0.02481020	-0.02719150	-0.02657725	-0.02937459	-0.02914796	-0.03340789	-0.03412551	-0.03307902	-0.02730025	-0.02227161	-0.01532677	-0.00772552	-0.00044886	0.00602341	0.00950519	0.01355928	0.01420066	0.01242518	0.00986047	0.00682152	0.00177992	-0.00354940	-0.00808204	-0.00967217	-0.01275528	-0.01147748	-0.01197427	-0.01180484	-0.00966114	-0.00836884	-0.00723294	-0.00595148	-0.00471850	-0.00372414	-0.00310481	-0.00218612	-0.00042814	-0.00124460	-0.00165525	-0.00051180	0.00045465	-0.00030070	-0.00096752	-0.00001038	0.00007345	-0.00079019	-0.00008129	0.00061230	0.00014241	0.00097435	0.00124619	-0.00010486	-0.00015017	-0.00015304	-0.00037065	-0.00032863	-0.00079370	-0.00050457	0.00037938	-0.00037577	-0.00083166	-0.00009638	0.00000369	0.00087458	-0.00050897	-0.00143923	-0.00004051	-0.00031186	0.00016842	-0.00026520	-0.00100991	0.00033461	0.00097991	0.00006965	0.00184428	0.00037355	0.00006672	-0.00077341	-0.00088748	-0.00043610	-0.00014958	-0.00099031	-0.00030406	-0.00041204	0.00076426	-0.00015309	0.00015275	-0.00018500	-0.00049607	0.00123912	-0.00004208	0.00038989	0.00040447	-0.00035518	0.00023075	0.00035523	0.00006541	0.00076916	-0.00095955	-0.00004910	-0.00055707	0.00061011	0.00005181	0.00065820	-0.00092372	0.00033159	-0.00002625	-0.00081162	0.00023578	0.00041969	0.00029488	-0.00026221	0.00034430	0.00056631	0.00018285	0.00000482	-0.00035461	0.00062404	0.00002076	-0.00018501	-0.00010421	0.00074670	0.00089090	0.00049444	-0.00083247	-0.00051594	0.00004174	0.00015630	0.00025987	-0.00034773	-0.00057679	0.00023797	0.00067244	0.00031355	-0.00000705	-0.00002781	-0.00057138	-0.00082412	0.00067308	0.00023083	-0.00004448	0.00025674	0.00000462	0.00003672	-0.00014386	-0.00050873	0.00043887	0.00008482	0.00016119	-0.00030624	-0.00025705	0.00026877	-0.00058760	-0.00050265	0.00045242	-0.00002065	-0.00017611	0.00010223	0.00011869	0.00023214	0.00013893	-0.00035706	0.00014955	0.00004338	0.00052843	-0.00004590	0.00013517	-0.00002636	-0.00007137	0.00027585	0.00056865	-0.00011952	0.00008820	0.00028073	0.00090389	0.00071735	-0.00008745	0.00118692	0.00044575	0.00018570	-0.00023468	-0.00004813	-0.00069966	0.00052927	0.00075050	-0.00054353	0.00027630	-0.00066014	0.00041071	0.00094528	0.00069170	0.00050984	-0.00063617	-0.00027887	0.00042181	-0.00109567	-0.00032957	0.00090879	-0.00007182	0.00018309	0.00095583	0.00064789	0.00019529	-0.00206662	0.00013119	-0.00102958	0.00095482	0.00147903	0.00035786	-0.00027973	0.00068293	-0.00138641	0.00015512	-0.00080520	0.00215129	0.00037312	-0.00047396	0.00014966	-0.00080800	0.00167699	-0.00100775	-0.00100575	-0.00131455	0.00236815	0.00201590	0.00003585	-0.00017251	-0.00055271	-0.00059602	0.00049175	-0.00128201	-0.00032858	-0.00182611	-0.00339721	0.00195345	0.00129385	-0.00026872	-0.00021339	-0.00156450	0.00051572	0.00062101	-0.00047353	-0.00025517	0.00089538	0.00046417	0.00035894	-0.00051600	0.00062521	-0.00077446	0.00071026	0.00054696	0.00324212	-0.00129717	-0.00021758	-0.00073067	0.00164430	0.00024451	-0.00195709	0.00080567	-0.00150993	0.00100410	-0.00104337	-0.00081218	-0.00197278	-0.00006606	0.00073173	-0.00036049	-0.00207770	-0.00045056	-0.00079866	0.00145892	-0.00097443	0.00244344	0.00043561	-0.00051299	-0.00274045	-0.00010244	0.00021119	-0.00114160	0.00274501	0.00064355	-0.00038884	0.00081989	0.00031104	-0.00147316	-0.00141182	-0.00151753	0.00075678	-0.00031536	0.00142200	-0.00168776	0.00022280	0.00023060	0.00114029	0.00074115	-0.00084055	0.00017459	-0.00006727	-0.00101281	0.00050982	0.00108469	-0.00012814	-0.00004865	-0.00019016	-0.00043219	-0.00017549	-0.00046887	0.00000468	0.00039202	0.00230758	0.00027090	0.00016367	0.00013353	-0.00009111	0.00040881	0.00027430	0.00114129	0.00094718	-0.00027512	0.00018018	0.00017934	0.00025931	0.00043438	-0.00065332	0.00029268	0.00042127	0.00092016	0.00049954	-0.00071690	0.00032300	-0.00029244	0.00044017	-0.00034667	0.00037950	0.00006446	0.00083850	0.00011657	0.00058892	-0.00014844	0.00094185	0.00042432	0.00040658	-0.00054778	0.00081186	-0.00033657	0.00001752	0.00017082	0.00096102	-0.00022161	0.00013853	0.00051743	-0.00008537	0.00042740	-0.00028306	-0.00007369	0.00012002	0.00067926	0.00014276	0.00007588	-0.00000278	0.00022672	0.00013987	0.00022193	-0.00011583	-0.00009448	0.00018997	-0.00003806	0.00013644	0.00065368	0.00018760	0.00018596	0.00017291	0.00027743	0.00016877	0.00039511	0.00063810	-0.00011772	-0.00005292	0.00024895	1.16562760
-0.6502	0.72377162	-21.47483647	-1.85932195	-21.47483647	0.42429106	-21.47483647	0.08294379	0.55866283	-21.47483647	-21.47483647	-21.47483647	-21.47483647	-21.47483647	-21.47483647	-21.47483647	-1.21328080	0.44860896	-3.74257922	-0.32398559	-21.47483647	-21.47483647	-0.70961323	-0.03737652	1.00535655	-0.64610797	-21.47483647	-1.12670660	-0.06729574	-21.47483647	-21.47483647	-1.14382434	-21.47483647	-0.45584079	-0.43273994	-1.19082885	-0.50424207	-0.19375598	-0.03809587	-0.07426572	-0.10606863	0.00688297	0.04419245	0.04456141	-0.06824248	-0.00358699	-0.03352004	0.01317948	0.01135336	0.01638411	0.01122078	0.02312196	-0.00429767	0.01491489	0.01118359	0.01529116	0.00881648	0.01373183	0.01924440	0.01558675	0.01426902	0.01740712	0.01383953	0.01498311	0.00951088	0.01293522	0.01275086	0.01437223	0.01128459	0.01119278	0.01437919	0.01367204	0.01705564	0.01361537	0.01363945	0.01488318	0.01438579	0.01495466	0.01325636	0.01142668	0.01074488	0.00664211	0.01011400	0.01252577	0.00408948	0.00360688	0.02741093	-0.00055419	0.01107636	0.01565874	0.01723256	0.01541839	0.01426632	0.01394044	0.01511571	0.01863645	0.01479685	0.01901018	0.01808671	0.01388785	0.01958961	0.01317601	0.02304264	0.01718507	0.01577027	0.02543205	0.02577435	0.01295391	0.01526365	0.01243805	0.02221176	0.00511428	0.00909628	0.00639465	0.01345251	0.00562605	0.00527657	-0.00053738	0.00274291	0.00153784	-0.00053747	-0.00338659	0.00399201	-0.00342154	-0.00618472	-0.00704541	-0.01018116	-0.01161815	-0.01272561	-0.01407346	-0.01585841	-0.01629986	-0.01646765	-0.02092242	-0.02172289	-0.02115870	-0.02346427	-0.02211266	-0.02763710	-0.03009856	-0.03339259	-0.03380634	-0.03290179	-0.03600900	-0.03269572	-0.03040961	-0.02462495	-0.01995446	-0.00994920	-0.00335621	0.00271742	0.00762870	0.01193011	0.01098295	0.01029812	0.00823460	0.00538983	0.00125999	-0.00175873	-0.00574542	-0.00741020	-0.00937991	-0.00995726	-0.01153169	-0.01135521	-0.00995617	-0.00857993	-0.00787063	-0.00754192	-0.00520111	-0.00332385	-0.00362511	-0.00340434	-0.00061836	-0.00145826	-0.00203737	-0.00086185	-0.00020926	-0.00058001	0.00012484	-0.00036046	0.00017966	0.00046268	0.00000692	0.00038126	0.00029764	0.00158915	-0.00090955	-0.00111189	-0.00151017	-0.00016015	0.00001375	0.00002927	-0.00073818	0.00032225	-0.00062403	-0.00076147	-0.00091414	-0.00071852	-0.00087297	0.00020960	0.00058510	0.00064419	-0.00053325	0.00058947	0.00012042	-0.00092712	0.00130599	-0.00047117	-0.00040083	-0.00063877	0.00030312	0.00049450	0.00032439	-0.00020598	-0.00030646	-0.00067197	0.00009408	0.00062606	0.00051274	-0.00001366	-0.00059689	0.00044369	0.00004755	-0.00008683	0.00032679	-0.00081112	-0.00046029	-0.00017307	0.00039857	0.00033415	-0.00018379	-0.00007556	-0.00002566	0.00016464	-0.00006971	0.00024896	-0.00049605	0.00030198	-0.00023524	-0.00094397	-0.00055982	-0.00085771	0.00013777	-0.00047196	-0.00016317	0.00053971	-0.00036989	-0.00066819	0.00006266	-0.00023188	-0.00043463	0.00009455	-0.00017421	0.00053546	0.00019586	-0.00032476	0.00008454	-0.00108761	-0.00043644	-0.00027601	-0.00087667	-0.00126356	0.00034701	-0.00025073	-0.00086425	-0.00032528	-0.00032710	-0.00026460	-0.00068832	-0.00085054	-0.00010198	-0.00026439	-0.00006763	0.00037268	-0.00005796	-0.00027467	-0.00080747	-0.00080863	0.00014082	-0.00134164	0.00028866	-0.00153042	-0.00032263	0.00011266	-0.00027320	-0.00087016	-0.00040040	-0.00005339	-0.00029506	-0.00010621	-0.00013020	-0.00012898	0.00056163	-0.00010984	0.00009278	-0.00086446	-0.00059599	-0.00062843	-0.00037859	-0.00057452	-0.00035413	-0.00059938	0.00002910	-0.00033730	-0.00037737	0.00065966	0.00072949	0.00005597	-0.00036918	0.00011598	0.00051813	-0.00029430	-0.00073907	0.00053960	-0.00030354	0.00027473	-0.00055714	0.00049422	-0.00044671	-0.00016202	0.00008525	-0.00016644	0.00042890	0.00114320	0.00009388	-0.00119624	0.00046514	-0.00015762	-0.00046125	-0.00045286	-0.00043503	-0.00028007	-0.00006099	-0.00051026	-0.00114028	-0.00186373	-0.00048161	-0.00042138	0.00173125	-0.00166058	0.00085285	-0.00027531	0.00131435	-0.00185587	-0.00110495	0.00034457	0.00219699	0.00034545	0.00127700	0.00119215	-0.00124884	-0.00008058	-0.00047730	-0.00118066	-0.00106964	0.00234368	0.00265925	0.00021291	-0.00048051	0.00114961	-0.00219837	0.00076070	0.00150788	-0.00016037	-0.00173933	-0.00221138	0.00083788	-0.00031281	0.00058048	-0.00044728	-0.00124977	-0.00062585	0.00056495	-0.00027849	-0.00026071	0.00058976	0.00277869	-0.00249181	-0.00175566	0.00338544	-0.00047482	0.00050273	-0.00116774	0.00107033	-0.00049170	0.00245795	-0.00197512	0.00257066	-0.00135211	-0.00258306	0.00158120	-0.00085624	0.00050623	-0.00094526	0.00061769	-0.00016004	-0.00160886	0.00126227	-0.00019107	0.00029274	0.00115640	0.00000077	0.00115072	-0.00056263	-0.00004240	0.00162032	0.00076891	-0.00085804	0.00001453	0.00069490	-0.00047629	-0.00073881	-0.00059188	0.00054412	0.00015650	0.00045098	-0.00062123	-0.00088935	-0.00076742	-0.00081685	-0.00136730	-0.00147754	-0.00167839	-0.00113371	-0.00106718	-0.00004487	0.00018804	-0.00099382	-0.00000302	0.00051205	-0.00093947	0.00013311	-0.00012125	-0.00030028	-0.00025116	0.00013749	-0.00045923	-0.00035221	0.00041180	-0.00098675	-0.00068368	0.00137664	-0.00011852	0.00082611	0.00005864	0.00001890	-0.00041705	0.00057485	-0.00017276	0.00164839	0.00025788	-0.00055450	0.00047979	0.00003078	0.00024617	-0.00072509	-0.00035917	-0.00018482	-0.00087518	-0.00009413	-0.00074548	-0.00002594	-0.00068129	-0.00070145	0.00003993	0.00022393	-0.00024937	0.00037007	-0.00035379	0.00057056	-0.00010944	-0.00013986	0.00042368	0.00007650	0.00022239	0.00038661	-0.00003934	0.00034145	-0.00018066	0.00069885	-0.00000590	0.00011101	0.00035982	-0.00002273	0.00040813	-0.00000412	-0.00016855	0.00002484	0.00053530	-0.00016513	0.00040507	0.00024002	0.00026995	-0.00025413	0.00003190	-0.00004205	0.00034712	-0.00013126	-0.00000059	0.00003206	0.00003993	0.00022232	0.00012322	0.00007066	0.00017062	0.00019806	0.00009813	0.00024795	0.00000746	0.00032111	0.00017930	-0.12038175
-0.6002	-21.47483647	-21.47483647	0.76542145	-21.47483647	0.83049124	-21.47483647	-0.45373592	-21.47483647	-21.47483647	-0.15651797	0.67025959	-21.47483647	-0.97548729	-21.47483647	-21.47483647	0.00217926	-0.38960791	-21.47483647	0.24368665	-21.47483647	1.02895522	-21.47483647	1.41533512	-21.47483647	-21.47483647	0.66023529	-1.31006312	-21.47483647	-1.18121064	-2.28741455	-2.17347097	0.99447465	0.32211079	-0.28498599	0.00927436	-0.16787263	-0.13767956	-0.00066444	0.06872774	-0.24025083	0.00554317	-0.01941908	-0.00789046	0.00325361	0.03921760	0.01984538	0.00931292	0.01022365	0.01454644	0.01410693	0.02382762	0.01143477	0.01965926	0.01867466	0.02296012	0.01094708	0.01292220	0.01627947	0.01461871	0.01447227	0.01533245	0.01363093	0.01299205	0.01256087	0.01240276	0.01283805	0.01597966	0.01441601	0.01240795	0.01082047	0.01471796	0.01411572	0.01620726	0.01108532	0.01012510	0.01293132	0.01153183	0.01243342	0.01097386	0.00949669	0.00334214	0.00317981	0.01467523	0.00599544	0.00629670	0.03421929	0.00885201	0.00427829	0.01764979	0.02196538	0.01235079	0.01642153	0.01786739	0.01361103	0.02177637	0.01883524	0.01876084	0.02213324	0.01518084	0.01563493	0.01779839	0.02148420	0.01508949	0.01238845	0.01661883	0.02294451	0.01251824	0.01234858	0.00909417	0.02091757	0.00504990	0.00862384	0.00472792	0.01127933	0.00120421	0.00400548	-0.00343408	0.00208131	0.00094212	0.00266725	-0.00157732	0.00105288	-0.00545288	-0.00774235	-0.00798538	-0.00954443	-0.01187659	-0.01454428	-0.01345036	-0.01701954	-0.01611560	-0.01621326	-0.02025801	-0.02056242	-0.02045814	-0.02167573	-0.02067222	-0.02364815	-0.02479565	-0.02874052	-0.02801064	-0.02781460	-0.03431266	-0.03524668	-0.03711415	-0.03769472	-0.03879132	-0.03423168	-0.03253873	-0.02819583	-0.02336486	-0.01540240	-0.01024355	-0.00366770	0.00087403	0.00488921	0.00631622	0.00880247	0.00706058	0.00653144	0.00390833	0.00173282	-0.00114538	-0.00437487	-0.00703932	-0.00865489	-0.00907510	-0.01118699	-0.00958330	-0.00990981	-0.01072236	-0.00952663	-0.00734673	-0.00701522	-0.00569987	-0.00391042	-0.00182215	-0.00249192	-0.00142892	-0.00034802	-0.00104375	0.00007349	-0.00032940	-0.00009654	-0.00089082	0.00086140	-0.00027053	0.00017784	-0.00180218	-0.00091634	-0.00032284	0.00064655	-0.00056516	0.00039727	-0.00046617	0.00078642	-0.00095839	-0.00037730	-0.00079990	-0.00076513	0.00111363	0.00035279	-0.00096316	0.00010705	-0.00009156	-0.00082479	0.00144001	0.00062274	-0.00061691	0.00001813	-0.00048145	-0.00035611	0.00079480	-0.00039778	0.00010685	-0.00044652	-0.00020319	0.00052649	0.00039504	-0.00012894	-0.00046532	0.00113981	-0.00025178	0.00057420	-0.00023905	0.00014164	-0.00005828	-0.00095865	0.00012934	0.00086600	0.00017660	-0.00046309	-0.00043610	-0.00028792	-0.00039659	-0.00020415	-0.00138410	0.00117447	0.00076724	-0.00019352	-0.00040931	-0.00029234	-0.00012626	0.00024700	-0.00041553	0.00083850	0.00035797	-0.00033422	-0.00033512	0.00027631	-0.00088734	0.00013307	-0.00057947	0.00096851	0.00080267	0.00024034	-0.00024143	-0.00009204	0.00000278	-0.00009316	0.00053938	-0.00095208	0.00034221	-0.00000899	0.00003283	0.00061065	-0.00033732	-0.00016156	-0.00091417	-0.00029421	0.00015200	-0.00021572	0.00014278	0.00012187	0.00104815	0.00002943	-0.00042276	-0.00048423	0.00030910	-0.00018005	0.00013683	-0.00071464	-0.00011103	-0.00033780	-0.00010329	0.00034451	0.00038823	0.00005422	-0.00016197	0.00038854	0.00006675	0.00004174	-0.00030966	-0.00052022	0.00052355	-0.00015853	0.00005337	0.00009234	0.00067019	-0.00076271	-0.00040597	-0.00052732	0.00047215	-0.00039775	-0.00022224	0.00025827	0.00047978	-0.00019207	-0.00041928	0.00065062	0.00018639	-0.00104929	0.00043191	-0.00045120	-0.00025594	0.00048973	-0.00015444	-0.00045423	-0.00078594	-0.00050463	0.00032136	0.00005249	0.00031295	0.00088322	-0.00106750	0.00030862	0.00118515	-0.00057892	0.00011229	-0.00118657	0.00022484	-0.00015286	0.00086549	-0.00038289	0.00044676	-0.00041452	0.00040727	-0.00131671	0.00094688	-0.00037630	0.00149020	-0.00031906	-0.00122849	-0.00077344	-0.00078411	0.00037998	0.00070789	-0.00075595	0.00085313	0.00185703	-0.00134251	-0.00126281	-0.00033281	-0.00170257	-0.00016188	0.00305210	0.00292909	0.00152822	-0.00019927	0.00080201	0.00093749	0.00253521	-0.00139757	0.00029294	0.00034361	-0.00236963	0.00131606	0.00007388	0.00021163	0.00142920	0.00153737	-0.00062056	0.00218741	0.00045569	0.00070863	0.00221702	0.00305019	0.00109835	-0.00239809	0.00116654	0.00060190	0.00280501	-0.00036414	0.00179252	-0.00079178	0.00218160	-0.00125832	0.00296289	0.00100740	-0.00325814	-0.00041688	-0.00051082	0.00181751	-0.00259910	0.00037951	0.00109005	-0.00014539	-0.00106371	0.00035825	-0.00105828	0.00200854	0.00074529	0.00150912	0.00011200	0.00017591	0.00144177	0.00076771	-0.00123530	0.00002518	0.00208706	0.00056576	-0.00040869	-0.00011166	-0.00030628	0.00028901	0.00032547	0.00025047	-0.00133231	-0.00171404	0.00078594	0.00074689	-0.00075129	0.00053058	0.00037132	0.00065959	-0.00086398	0.00052818	-0.00073952	0.00029567	0.00121167	-0.00074854	0.00031065	-0.00012150	-0.00022793	0.00006742	-0.00075790	0.00005900	-0.00018519	-0.00010026	-0.00036883	0.00051123	0.00132981	0.00034876	-0.00078742	0.00012907	-0.00083501	-0.00033169	0.00011133	0.00070776	0.00030232	0.00075458	0.00058002	0.00066318	-0.00112981	-0.00031127	-0.00051809	-0.00027092	0.00027191	-0.00049915	-0.00051560	-0.00060474	0.00062616	-0.00037734	-0.00030108	-0.00009817	0.00065878	-0.00067326	0.00022014	-0.00019437	0.00062360	0.00030062	0.00085007	0.00021013	-0.00044009	0.00053415	0.00044767	0.00003506	0.00041795	0.00006358	0.00021672	0.00020464	-0.00029399	0.00001265	0.00008602	-0.00012230	0.00002177	-0.00018415	0.00048035	0.00044818	0.00037622	-0.00013232	0.00066721	0.00044110	0.00012434	0.00018298	0.00013333	0.00004187	0.00006896	-0.00026117	0.00017827	0.00024369	0.00001631	0.00005392	-0.00015868	0.00016283	0.00025597	-0.00004432	-0.00032685	-0.00002974	0.00004866	0.00021210	0.67903378
-0.5502	-21.47483647	-0.89390939	-21.47483647	-21.47483647	0.21656221	-21.47483647	-0.49581170	-21.47483647	-21.47483647	-21.47483647	-21.47483647	-21.47483647	-21.47483647	-21.47483647	-0.08672810	-21.47483647	0.33654955	-21.47483647	-21.47483647	-21.47483647	0.43679622	-0.26658112	-0.98583356	0.48587975	0.98530734	-21.47483647	-1.61787939	1.20424891	-0.14475325	0.91711164	-0.44612743	-0.48146551	-0.18841948	-0.07181636	-0.32211805	0.10572354	0.08964053	-0.12913938	0.06635761	-0.06370465	-0.08919078	-0.03017840	0.03805180	-0.01740859	0.00720901	0.01522263	-0.03800707	0.00008723	0.00597454	0.01305930	0.02216669	0.00396447	0.00741599	0.02019363	0.01644255	0.01233099	0.00983992	0.01555517	0.01169957	0.01411078	0.01517711	0.01611292	0.01191506	0.01004202	0.01493454	0.01247819	0.01629978	0.01561431	0.01323232	0.01495994	0.01158792	0.01448832	0.01470656	0.01198066	0.01389282	0.01504950	0.01126111	0.00750138	0.01074463	0.01101545	0.00681548	0.00702104	0.00931600	0.00255949	-0.00060374	0.02489970	0.00304377	0.00369905	0.02027171	0.01156629	0.01098178	0.00853116	0.01462166	0.01246111	0.01491056	0.01506672	0.01889832	0.01654251	0.01430962	0.01381700	0.01173580	0.01848206	0.01512637	0.01268132	0.01536894	0.01853966	0.00023845	0.00474182	-0.00126482	0.01006877	-0.00586350	0.00035540	-0.00248995	0.00346729	-0.00763535	-0.00334737	-0.01020251	-0.00611417	-0.00564652	-0.00870937	-0.00760906	-0.00420560	-0.01033487	-0.01177624	-0.01129435	-0.01349807	-0.01631919	-0.01697849	-0.01703492	-0.01818853	-0.01808010	-0.01776484	-0.02080320	-0.02120993	-0.02037159	-0.02213493	-0.02021466	-0.02317311	-0.02428283	-0.02584207	-0.02581009	-0.02500446	-0.02933477	-0.02902838	-0.03139952	-0.03247921	-0.03283296	-0.03503983	-0.03619700	-0.03756864	-0.03884004	-0.03607020	-0.03447177	-0.03037325	-0.02621291	-0.01994982	-0.01417104	-0.00834599	-0.00309857	0.00111902	0.00328201	0.00716105	0.00768455	0.00807008	0.00649366	0.00365149	0.00099077	-0.00191655	-0.00483371	-0.00674323	-0.00983819	-0.01201483	-0.01047671	-0.01193806	-0.01036417	-0.00956955	-0.00867379	-0.00816943	-0.00630593	-0.00518278	-0.00433168	-0.00251536	-0.00211339	-0.00161838	-0.00161523	-0.00087037	-0.00126087	-0.00094253	-0.00169305	0.00001130	-0.00029708	-0.00028540	-0.00000209	0.00009458	-0.00060094	0.00060903	-0.00113521	0.00014300	0.00011635	-0.00064738	0.00128847	0.00090537	-0.00055119	-0.00038896	-0.00031771	-0.00078911	0.00115301	0.00030709	-0.00049714	-0.00068374	-0.00016174	-0.00059621	0.00049846	-0.00008553	-0.00092852	-0.00089946	0.00008094	0.00047211	0.00032167	-0.00074163	0.00061806	0.00076881	0.00006246	-0.00055793	-0.00038917	0.00065868	0.00025098	-0.00034501	0.00024922	-0.00064917	-0.00041129	-0.00024094	-0.00088936	0.00034971	-0.00004014	0.00057402	-0.00063506	-0.00011189	-0.00043559	-0.00029063	-0.00004628	-0.00001205	-0.00023903	0.00009921	-0.00048847	0.00015935	-0.00043642	-0.00057866	0.00014372	0.00009135	-0.00012248	-0.00029802	-0.00020940	0.00043143	0.00065100	-0.00049839	-0.00071908	-0.00021956	-0.00002497	-0.00096187	-0.00017027	-0.00050299	-0.00035106	-0.00016161	0.00004888	-0.00005564	0.00055195	0.00010308	0.00012820	-0.00034249	-0.00019966	0.00061873	0.00019821	0.00052602	0.00062639	-0.00068016	-0.00026687	-0.00024699	-0.00026884	0.00023860	0.00029905	-0.00040561	-0.00064563	-0.00038243	-0.00026182	-0.00000626	0.00025717	-0.00032991	0.00015956	0.00003998	0.00005494	-0.00057091	0.00026543	-0.00055438	-0.00016287	0.00004870	0.00068522	-0.00033167	-0.00010182	-0.00075672	0.00021093	-0.00056445	0.00029129	-0.00007526	0.00016089	-0.00009918	0.00028752	0.00005391	-0.00035073	-0.00019733	0.00072072	0.00071354	-0.00015320	0.00040338	-0.00020882	0.00018496	-0.00018982	-0.00164288	0.00003182	-0.00115574	0.00106392	0.00004672	0.00172676	0.00013133	-0.00039254	-0.00037155	0.00035493	-0.00095896	0.00014080	-0.00118578	-0.00021232	-0.00144684	0.00097380	0.00044993	0.00047371	-0.00018826	-0.00036496	0.00035499	-0.00082951	0.00127225	0.00068068	-0.00006104	-0.00043378	-0.00082234	-0.00067523	0.00160504	-0.00057901	0.00058426	-0.00085460	0.00052792	0.00100413	-0.00098400	-0.00146831	-0.00027845	-0.00194524	-0.00024523	0.00174926	0.00073112	0.00114429	0.00368146	0.00024845	0.00003108	-0.00105170	-0.00006412	-0.00012584	-0.00236665	-0.00131977	-0.00105636	-0.00091283	-0.00084347	0.00091162	-0.00097612	0.00001566	0.00001875	-0.00040817	0.00144765	0.00120944	-0.00091225	-0.00040237	0.00065979	-0.00166887	0.00069894	-0.00095936	0.00186081	0.00101007	0.00106689	-0.00025692	0.00118926	0.00109916	-0.00136069	-0.00190925	-0.00039680	0.00066773	-0.00226506	-0.00213650	0.00054981	0.00051643	-0.00110799	-0.00253522	0.00035165	-0.00012203	0.00065149	0.00290038	-0.00037808	0.00002498	0.00018665	-0.00105900	-0.00163270	-0.00172462	0.00097452	-0.00184850	0.00121306	0.00104334	0.00006700	-0.00175474	-0.00035681	-0.00021750	-0.00193969	-0.00071593	-0.00001381	-0.00058401	-0.00077141	-0.00083345	0.00000206	0.00006118	-0.00052327	-0.00065711	-0.00090514	-0.00050383	0.00126805	-0.00136707	-0.00031497	-0.00047101	-0.00142413	-0.00114881	-0.00029554	-0.00120447	-0.00098876	-0.00025310	-0.00031848	-0.00051876	0.00008337	0.00011460	-0.00019822	-0.00000385	-0.00030409	0.00001888	-0.00030452	-0.00017695	0.00012306	0.00041633	0.00053050	0.00004201	-0.00053067	0.00018743	-0.00163391	-0.00029818	0.00005330	-0.00035709	-0.00075197	-0.00111449	-0.00044900	-0.00076411	0.00014564	0.00038754	0.00054920	-0.00039914	0.00018967	-0.00071320	0.00005027	-0.00039546	0.00046781	0.00022342	-0.00032235	-0.00024349	-0.00010255	-0.00008313	-0.00006470	-0.00027364	0.00018401	0.00020531	0.00001414	-0.00016999	-0.00020886	-0.00004251	-0.00023993	-0.00015437	0.00029849	0.00003504	0.00029665	0.00032313	0.00035003	-0.00007983	-0.00054767	-0.00041884	-0.00040341	-0.00016327	0.00020559	0.00000580	-0.00030780	0.00020541	0.00021933	-0.00024258	-0.00004788	0.00023676	0.00004391	0.00012678	-0.00004090	-0.00022613	0.00004106	0.00011083	0.18710929
-0.5002	0.02132775	0.40829003	-0.58603284	-21.47483647	0.23679228	-21.47483647	-21.47483647	-21.47483647	-21.47483647	-21.47483647	-0.16084212	1.32473171	-21.47483647	-21.47483647	0.88529259	-21.47483647	-0.46392039	-21.47483647	0.60424313	0.62154865	-0.62917584	-21.47483647	-0.42776727	-0.45085593	-0.16462040	-0.01250464	-0.42836207	-21.47483647	-0.13486266	-21.47483647	-0.84131880	-0.40514249	0.00707204	-0.13028031	0.33373304	-0.23832841	0.13659173	-0.01456354	0.05574643	-0.05589217	0.04900564	0.03364455	0.00782319	-0.00135463	0.03112628	-0.00313851	0.03587565	0.00545179	0.01319813	0.01663764	0.01417819	-0.00746843	0.01654300	0.01467017	0.01293730	0.01832442	0.01178492	0.01678543	0.01057747	0.01076787	0.01702645	0.00978874	0.01607011	0.00893763	0.01429763	0.01530075	0.01459994	0.01182152	0.01129714	0.01367527	0.01282374	0.01398219	0.01648761	0.01158286	0.01262359	0.01319090	0.01284876	0.01012042	0.01170293	0.00991429	0.00501911	0.00768667	0.00524373	0.01413212	0.00776671	0.01919627	0.00477853	0.01241654	0.01803266	0.01085214	0.00623268	0.00675563	0.01206475	0.01313993	0.01607739	0.01756834	0.01571891	0.01509674	0.01208588	0.01658510	0.01732730	0.02243923	0.01610251	0.01484411	0.01638719	0.02171171	0.01288584	0.01160189	0.01360867	0.01864312	0.00609931	0.00835031	0.00686775	0.01373719	0.00250600	0.00469466	-0.00217688	0.00086754	-0.00117201	-0.00247996	-0.00260624	0.00184248	-0.00598729	-0.00576695	-0.00745642	-0.01277100	-0.01292850	-0.01398860	-0.01490515	-0.01721998	-0.01522153	-0.01581212	-0.02038698	-0.02033245	-0.02010788	-0.02118045	-0.02117226	-0.02291909	-0.02440437	-0.02726179	-0.02573035	-0.02394347	-0.02753548	-0.02830271	-0.03000758	-0.03126884	-0.02991977	-0.02888924	-0.03125737	-0.03424158	-0.03549852	-0.03632761	-0.03753637	-0.03806529	-0.03949405	-0.03606173	-0.03613916	-0.03004215	-0.02715014	-0.02092582	-0.01618448	-0.00962673	-0.00573965	-0.00038517	0.00174827	0.00562932	0.00513748	0.00536946	0.00271496	0.00018371	-0.00366588	-0.00648195	-0.00624916	-0.00763662	-0.00969020	-0.00939661	-0.00985117	-0.00917579	-0.01026289	-0.00991317	-0.00931384	-0.00874324	-0.00766539	-0.00616167	-0.00536390	-0.00285323	-0.00335630	-0.00281627	-0.00259500	-0.00218047	-0.00125598	-0.00129082	-0.00156181	-0.00013107	-0.00016026	-0.00004214	-0.00024787	-0.00079903	0.00015004	-0.00127587	0.00029595	0.00078303	-0.00037668	-0.00084538	0.00071927	-0.00032162	0.00152262	-0.00054941	-0.00109889	-0.00035723	0.00055522	-0.00055613	0.00015939	-0.00061657	-0.00061882	-0.00063149	-0.00062852	-0.00006908	0.00046840	-0.00053820	0.00023889	0.00059400	-0.00123872	-0.00067919	-0.00043843	-0.00011887	-0.00022380	-0.00084681	0.00037337	-0.00030259	-0.00020199	-0.00083608	0.00003913	0.00021518	-0.00071768	-0.00020562	-0.00119241	0.00030986	-0.00029273	-0.00019890	0.00074378	0.00015215	-0.00022769	-0.00023761	0.00039610	0.00006642	0.00087936	0.00019788	-0.00060540	0.00002269	-0.00004229	0.00042999	-0.00006810	0.00034970	0.00053558	0.00057669	-0.00074779	-0.00108307	-0.00066115	0.00021806	-0.00020246	-0.00020346	0.00055148	0.00023896	-0.00018596	-0.00123828	0.00087751	0.00069647	-0.00044730	-0.00057467	0.00027741	-0.00030788	0.00043355	0.00055191	0.00005685	0.00003831	-0.00081386	-0.00071486	-0.00008348	-0.00080172	-0.00013849	-0.00064311	-0.00063245	0.00003541	-0.00099571	0.00043634	0.00000272	0.00007657	-0.00049591	0.00000997	-0.00054895	-0.00056651	-0.00026455	-0.00043658	0.00027060	-0.00001827	-0.00020292	0.00058279	-0.00007435	-0.00018534	0.00006099	-0.00056890	-0.00002775	0.00011058	-0.00010093	0.00067802	-0.00019330	-0.00034709	0.00073160	0.00005215	-0.00065228	0.00015017	0.00001465	-0.00038975	-0.00088979	-0.00059538	0.00013104	-0.00064904	-0.00117180	0.00021162	0.00031247	-0.00007418	0.00029185	0.00013273	0.00014385	-0.00095907	0.00076734	-0.00029237	-0.00059937	-0.00081824	-0.00176011	-0.00078620	0.00108217	0.00018197	-0.00036841	-0.00056508	0.00012277	-0.00098823	0.00115011	-0.00014866	0.00131231	0.00110747	0.00060277	-0.00151102	-0.00056617	-0.00062031	0.00124833	0.00075706	-0.00077896	0.00173543	-0.00237694	0.00079006	-0.00160902	0.00057559	-0.00092058	0.00218234	0.00353218	0.00119155	-0.00037611	-0.00173481	0.00073208	0.00042544	-0.00267609	0.00073573	-0.00167151	-0.00482370	-0.00044089	-0.00239407	-0.00104332	0.00050052	-0.00133088	0.00011452	0.00010942	0.00037800	0.00135168	0.00133306	0.00116981	-0.00150003	-0.00034595	0.00196037	-0.00199263	0.00113097	-0.00011139	0.00010850	-0.00174657	-0.00005912	-0.00157353	0.00098380	-0.00092616	-0.00168856	-0.00016779	-0.00093013	0.00027437	-0.00060845	-0.00009409	-0.00011059	-0.00117643	0.00018072	-0.00101643	-0.00211682	0.00038243	-0.00001511	0.00161141	-0.00112650	-0.00109857	0.00072367	0.00036133	-0.00070995	-0.00025831	0.00162881	-0.00148554	0.00051049	-0.00017775	-0.00100725	-0.00027299	-0.00042509	-0.00121165	-0.00243621	-0.00164767	-0.00157230	0.00099006	-0.00085754	-0.00108516	-0.00045833	0.00005208	-0.00042469	-0.00042885	-0.00030638	0.00052895	-0.00037621	-0.00117483	-0.00030178	-0.00043460	-0.00020866	-0.00014627	-0.00019490	-0.00022883	-0.00095668	-0.00077377	0.00003772	-0.00022268	-0.00007135	-0.00008747	-0.00073979	-0.00000910	0.00001787	-0.00053475	0.00006831	0.00096941	0.00073543	-0.00062688	0.00017134	-0.00022528	-0.00067506	-0.00003532	-0.00049469	0.00003954	0.00032221	-0.00074798	-0.00056694	-0.00069319	-0.00027703	-0.00069918	0.00017703	0.00030867	0.00053565	-0.00051604	0.00012601	-0.00036932	0.00019044	-0.00073794	0.00032594	0.00005146	-0.00062659	-0.00017295	-0.00010730	-0.00036223	-0.00060412	-0.00078064	-0.00058965	-0.00053929	-0.00015200	0.00029436	-0.00011434	0.00000433	-0.00052772	-0.00024713	0.00013305	0.00033646	0.00025675	-0.00003937	0.00014565	0.00012153	-0.00023671	0.00011153	-0.00027611	-0.00004819	0.00005243	-0.00022329	0.00009780	0.00035025	-0.00049391	-0.00011487	-0.00020673	0.00016502	-0.00009106	0.00021354	-0.00028818	-0.00011987	0.00017558	0.00038963	3.31564164
-0.4502	-21.47483647	-21.47483647	-0.47044411	0.35459812	0.52573639	-21.47483647	-0.40137442	-21.47483647	1.17120993	-21.47483647	-0.43158847	1.99015033	-21.47483647	-21.47483647	-21.47483647	-21.47483647	-21.47483647	-21.47483647	-0.26335780	-0.07725704	-1.20628059	-0.60907394	-2.01498771	-21.47483647	0.92812544	-0.79862267	1.22571111	-21.47483647	-0.03276907	-1.71904075	0.10878866	2.20185065	-0.03559549	0.16675295	0.39096188	-0.56516334	0.12144645	-0.10014931	0.02860859	-0.16602858	-0.02698342	0.00481170	0.02311803	-0.02726081	0.04917738	0.02863917	0.02370987	0.00209163	-0.00299593	0.01511426	0.00433913	0.00439305	0.00970827	0.01607985	0.01831965	0.01936499	0.01184155	0.01578317	0.01274907	0.01211168	0.01601096	0.01388410	0.01472805	0.00982159	0.01256879	0.01313042	0.01332085	0.01403947	0.01128540	0.01005317	0.01286747	0.01341599	0.01413901	0.01423108	0.01335800	0.01489331	0.01255644	0.01016791	0.01172348	0.01064911	0.00526959	0.01097291	0.01258751	0.00598665	0.00777189	0.02027194	0.00978202	0.00559838	0.01355115	0.01605930	0.01506949	0.01337400	0.01153329	0.01838803	0.01681445	0.01367115	0.01999227	0.01581155	0.01509187	0.01545636	0.01407026	0.01982922	0.01580325	0.01289452	0.02214462	0.02518821	0.01075842	0.01415851	0.01172742	0.01929434	0.00484718	0.00836475	0.00689415	0.01229027	-0.00033402	0.00256881	-0.00252887	0.00049693	-0.00224217	-0.00040034	-0.00422675	0.00221197	-0.00514263	-0.00638058	-0.00780074	-0.01257110	-0.01339002	-0.01351397	-0.01459103	-0.01791235	-0.01462941	-0.01746862	-0.01899708	-0.01934725	-0.02079108	-0.02331225	-0.02093464	-0.02408251	-0.02630829	-0.02533836	-0.02641662	-0.02723174	-0.02751520	-0.02474647	-0.03022971	-0.03120841	-0.02909683	-0.02825836	-0.02926148	-0.02952069	-0.03171758	-0.03162236	-0.03165404	-0.03453007	-0.03633977	-0.03614131	-0.03818233	-0.03702185	-0.03831538	-0.03731787	-0.03596993	-0.03273602	-0.02951096	-0.02662107	-0.02273334	-0.02021771	-0.01534626	-0.01323584	-0.01121892	-0.00891984	-0.00899760	-0.00756385	-0.00644543	-0.00508052	-0.00468992	-0.00461278	-0.00229160	-0.00432220	-0.00430105	-0.00506069	-0.00661195	-0.00665232	-0.00679550	-0.00806346	-0.00839286	-0.00750550	-0.00792079	-0.00786961	-0.00701286	-0.00572989	-0.00536926	-0.00404856	-0.00350875	-0.00293406	-0.00178135	-0.00121542	-0.00132496	-0.00106301	-0.00152345	-0.00031640	0.00039603	0.00083338	-0.00040597	-0.00095372	0.00050221	-0.00065048	0.00149482	0.00005781	0.00003750	-0.00072202	0.00023416	-0.00025068	0.00060595	-0.00025329	-0.00065729	-0.00062221	0.00043184	0.00095444	0.00097968	-0.00022145	-0.00054553	0.00071605	-0.00090405	-0.00063442	-0.00012234	-0.00055838	-0.00028407	-0.00096500	-0.00022946	0.00039197	-0.00052420	-0.00036643	-0.00017479	0.00045192	-0.00019591	-0.00058529	-0.00060980	0.00052775	0.00011201	-0.00052227	-0.00016413	-0.00056536	0.00006194	-0.00028882	-0.00031166	-0.00003395	0.00043822	-0.00018629	0.00008776	-0.00015950	-0.00062262	-0.00048970	0.00031262	0.00026975	0.00071528	0.00078094	-0.00077748	-0.00048249	-0.00024675	0.00001743	-0.00030808	-0.00027144	-0.00008611	0.00031248	0.00045169	-0.00007294	0.00030240	-0.00030124	-0.00040712	0.00019480	0.00033629	-0.00006820	0.00032048	0.00066131	0.00011922	-0.00011864	-0.00013635	-0.00014736	0.00011331	-0.00004149	-0.00033749	-0.00105017	-0.00067362	0.00014795	-0.00027068	0.00019080	0.00001357	0.00030062	-0.00020078	0.00043453	-0.00074176	-0.00055785	-0.00006315	-0.00028694	0.00099645	-0.00015287	-0.00013084	0.00036859	0.00003540	-0.00029610	-0.00058369	-0.00014083	-0.00005842	-0.00043269	-0.00037646	0.00025795	0.00029798	0.00053450	0.00004551	-0.00003259	-0.00006080	0.00011949	0.00007113	-0.00101033	-0.00026489	0.00010609	-0.00037022	-0.00084047	0.00002756	-0.00080688	0.00128074	-0.00075007	-0.00011420	0.00082514	-0.00000416	-0.00014552	0.00080734	-0.00056959	0.00092211	-0.00010391	-0.00109273	-0.00119183	0.00053764	-0.00040809	0.00009080	-0.00029021	-0.00096903	0.00064206	-0.00012034	-0.00160489	0.00092045	0.00178333	0.00035436	-0.00216629	-0.00152407	-0.00053604	0.00072661	-0.00114841	0.00046817	0.00071929	-0.00227143	0.00134275	-0.00088546	-0.00065316	-0.00148246	0.00094830	0.00377761	0.00014273	0.00162328	0.00088490	-0.00107155	0.00180342	-0.00109929	-0.00021683	-0.00053934	-0.00430719	0.00059525	-0.00018767	-0.00139233	-0.00105810	0.00104591	0.00001771	-0.00099542	-0.00130038	-0.00009411	0.00276044	-0.00070098	0.00140812	-0.00022451	0.00035705	-0.00042273	0.00126837	-0.00018676	0.00135764	-0.00312650	0.00253358	-0.00087930	0.00196500	-0.00068714	-0.00280721	-0.00047235	0.00095192	-0.00099957	-0.00082836	0.00135237	0.00170457	-0.00152692	0.00087035	-0.00079766	-0.00102692	0.00117986	-0.00014565	0.00252073	-0.00097420	0.00042823	0.00102517	0.00028658	-0.00094696	0.00100018	0.00056128	-0.00097767	0.00148408	0.00063355	0.00077151	-0.00033089	0.00043326	-0.00142386	-0.00147149	-0.00184738	-0.00017675	-0.00002930	0.00034211	-0.00016107	0.00092717	-0.00093212	-0.00063726	0.00014658	-0.00004204	-0.00097438	0.00214295	-0.00027518	0.00072257	-0.00004774	0.00009406	0.00001805	-0.00024007	-0.00056596	-0.00005342	-0.00045563	-0.00033071	-0.00036163	0.00064754	-0.00093016	-0.00066022	0.00033385	0.00051978	0.00103050	0.00039347	-0.00011486	0.00070996	-0.00000069	-0.00066877	0.00022127	-0.00085077	-0.00007617	-0.00070958	-0.00021975	0.00067101	-0.00078291	-0.00006339	-0.00055056	-0.00061411	-0.00021500	-0.00008794	0.00005512	0.00036727	0.00026748	-0.00033529	0.00005731	0.00041854	-0.00057906	-0.00048201	-0.00029044	-0.00018908	0.00017160	0.00059085	0.00051994	0.00045052	-0.00059596	0.00055978	0.00006669	-0.00038653	0.00041127	0.00000697	0.00028869	-0.00005968	0.00002893	-0.00008219	0.00002679	-0.00013099	-0.00006205	0.00021046	0.00065458	-0.00012593	-0.00027816	-0.00001594	0.00023111	0.00031276	-0.00019471	-0.00037020	0.00025225	0.00012575	-0.00014701	-0.00029241	0.00018574	-0.00012082	0.00002218	-0.00040723	-0.00013996	0.00016741	-0.00016172	-0.18156959
-0.4002	0.84183389	-21.47483647	-21.47483647	-21.47483647	-21.47483647	-21.47483647	-21.47483647	-0.48710331	-0.18683998	-21.47483647	-21.47483647	-0.53104359	-21.47483647	-21.47483647	-0.00030591	-21.47483647	-1.22012305	1.97225523	0.76549961	-21.47483647	-0.70034027	-0.37738404	0.01061681	-1.12869395	0.46751964	0.48005705	-0.35382186	0.03703457	-21.47483647	-0.06521996	-0.75753185	0.09545058	0.12950918	-0.28163088	0.08508133	-0.29407203	-0.09164517	-0.12338776	0.01040847	-0.13586823	-0.04272419	-0.01171691	0.05559863	0.03228148	0.02319483	0.01513100	0.03529278	0.01407366	0.00747568	0.00739317	0.02404016	0.00642631	0.00613781	0.02096188	0.01612345	0.01194125	0.01413987	0.02494488	0.01334262	0.01641376	0.02004366	0.01215470	0.01192322	0.01028047	0.01256678	0.01643690	0.01512261	0.01424571	0.01228767	0.01646293	0.01534288	0.01186845	0.01634889	0.01386207	0.01164688	0.01656825	0.01523239	0.01106105	0.01115855	0.01217458	0.00742296	0.01256710	0.01523107	0.01740705	0.00939072	0.02027706	0.01128471	0.00929262	0.01977978	0.02363226	0.01395933	0.00765589	0.01216357	0.01636581	0.01909340	0.02251134	0.01569113	0.01553264	0.01324403	0.01471552	0.01672565	0.02583365	0.01770083	0.01361256	0.01752966	0.02185942	0.01364911	0.01472139	0.01511333	0.02151447	0.00975803	0.00936343	0.00669436	0.01637177	0.00242374	0.00384451	-0.00081605	0.00070814	0.00163871	-0.00016060	-0.00198409	0.00070944	-0.00621250	-0.00892495	-0.00764085	-0.01087268	-0.01186448	-0.01393554	-0.01648234	-0.01755388	-0.01700939	-0.01641548	-0.01851716	-0.02035340	-0.01986989	-0.02293181	-0.02141875	-0.02376071	-0.02559291	-0.02559860	-0.02569380	-0.02527469	-0.02856761	-0.02643447	-0.02934862	-0.03224702	-0.02902726	-0.02732322	-0.02811842	-0.02905056	-0.03092653	-0.02966251	-0.02977406	-0.03155993	-0.03253127	-0.03303507	-0.03467472	-0.03427289	-0.03628411	-0.03721230	-0.03792208	-0.03814702	-0.03901863	-0.04110829	-0.03864282	-0.03784143	-0.03689898	-0.03641846	-0.03332987	-0.02952676	-0.02669690	-0.02154627	-0.01606192	-0.01267503	-0.00862648	-0.00484180	-0.00041293	0.00032709	0.00309124	0.00394370	0.00519009	0.00330450	0.00207088	-0.00029706	-0.00201888	-0.00317229	-0.00471008	-0.00623884	-0.00786633	-0.00755239	-0.00778655	-0.00698574	-0.00920077	-0.00772451	-0.00683221	-0.00597336	-0.00511944	-0.00426204	-0.00388767	-0.00353908	-0.00206385	-0.00146691	-0.00122705	-0.00076699	0.00010674	-0.00081666	0.00051324	0.00057930	-0.00020137	-0.00035699	-0.00021556	-0.00144097	0.00034934	-0.00029031	-0.00022348	-0.00050207	0.00009932	0.00103062	0.00073759	-0.00054325	0.00015646	0.00133529	-0.00080322	0.00022913	-0.00033340	-0.00037619	-0.00002804	-0.00090943	0.00085758	0.00048104	-0.00072301	0.00000792	-0.00010275	-0.00042082	0.00012112	-0.00041479	-0.00059946	0.00028923	0.00000091	0.00069396	-0.00011427	-0.00061782	0.00072138	0.00066936	-0.00002554	0.00037405	-0.00110865	-0.00069678	-0.00020903	0.00030495	-0.00022613	0.00016751	-0.00020060	0.00002355	0.00036040	0.00088080	-0.00019821	-0.00076837	-0.00012029	0.00017159	0.00039969	0.00034847	-0.00008876	-0.00024140	0.00023928	-0.00019924	0.00052938	0.00023447	-0.00037072	-0.00031182	-0.00018387	-0.00029107	0.00063138	0.00026900	0.00005061	-0.00020593	-0.00049885	-0.00039516	0.00047284	-0.00054351	0.00054365	-0.00063418	-0.00057070	-0.00003554	-0.00016760	0.00001982	0.00043596	0.00000741	-0.00017938	-0.00000714	-0.00040689	-0.00015954	0.00048273	0.00019226	0.00081884	0.00064767	0.00016049	-0.00008998	0.00058199	-0.00087942	-0.00045890	-0.00073337	0.00042177	0.00021011	-0.00032499	-0.00018758	0.00035225	0.00037836	-0.00007232	0.00128232	-0.00030962	0.00016812	0.00040479	0.00017143	-0.00009596	0.00080819	0.00034059	-0.00173582	-0.00020358	0.00053291	0.00067158	-0.00060734	0.00079044	0.00125576	-0.00072630	0.00045309	-0.00026307	-0.00022356	-0.00014699	-0.00031355	-0.00016620	-0.00032086	0.00079210	0.00055911	0.00037540	-0.00082227	0.00080678	0.00082937	-0.00065890	0.00036831	0.00069442	0.00069050	0.00121807	-0.00001139	-0.00152670	-0.00033514	0.00001333	0.00242902	0.00060953	0.00186894	-0.00154440	-0.00008185	-0.00093966	-0.00108667	-0.00298750	0.00293257	0.00253127	0.00202235	0.00145286	0.00021104	0.00134861	0.00043520	-0.00159138	0.00109270	-0.00202862	-0.00199168	0.00002274	-0.00083166	-0.00259769	-0.00088480	-0.00083598	-0.00151863	0.00155735	-0.00117967	-0.00054358	0.00205109	0.00318852	0.00085543	-0.00094079	0.00108479	0.00017862	0.00308274	-0.00025687	0.00064925	-0.00201582	0.00059573	-0.00091307	0.00269554	-0.00193791	-0.00134480	0.00035295	-0.00018036	-0.00022283	-0.00006893	-0.00045964	0.00100320	-0.00024049	0.00006645	0.00067804	-0.00053180	0.00070446	0.00124663	0.00103902	-0.00130739	0.00010372	0.00231094	0.00097276	-0.00095069	-0.00005450	0.00134408	-0.00202994	-0.00099489	-0.00197505	-0.00021748	-0.00191247	0.00034849	-0.00090183	-0.00253480	-0.00081485	-0.00043250	-0.00070847	-0.00056419	-0.00108333	0.00046816	-0.00024140	0.00161638	0.00086446	-0.00028985	0.00081774	0.00119013	0.00006103	-0.00013199	-0.00085775	-0.00113694	-0.00044368	-0.00071448	-0.00039694	-0.00057912	0.00037982	-0.00056925	0.00024495	0.00053785	-0.00049530	-0.00062084	0.00053425	0.00100009	-0.00040989	0.00000552	0.00008115	0.00075482	0.00019661	-0.00096762	-0.00019515	-0.00026854	-0.00048619	-0.00142742	0.00027248	-0.00004158	-0.00040598	-0.00032505	-0.00097382	0.00024845	-0.00106804	-0.00126489	-0.00017101	0.00036110	-0.00002337	-0.00042113	-0.00030840	0.00055335	-0.00036972	0.00076478	0.00039858	-0.00021197	0.00009968	0.00046202	0.00001516	-0.00006336	-0.00040345	0.00028075	0.00015398	0.00015276	0.00052414	0.00020168	-0.00014243	-0.00000860	-0.00035514	0.00002200	0.00021903	0.00004770	-0.00005217	-0.00000391	0.00046468	0.00024738	0.00004436	-0.00023801	0.00007973	-0.00004349	-0.00027475	0.00015681	0.00007749	0.00015095	-0.00016753	-0.00011822	0.00027394	0.00031826	0.00009948	-0.00010469	-0.00002355	0.00007019	0.00011147	-0.38198698
-0.3502	-21.47483647	0.61927325	-0.32966244	-21.47483647	-0.36708724	-21.47483647	0.46935713	-21.47483647	-21.47483647	0.22133295	-21.47483647	-0.74344945	1.15956044	-0.24295020	1.30391693	-21.47483647	-21.47483647	-21.47483647	0.28568500	-21.47483647	-0.14988846	-21.47483647	0.16677877	-0.03186946	-21.47483647	-21.47483647	0.00529447	-21.47483647	-0.05642933	-21.47483647	0.36425633	-21.47483647	-0.68863303	-21.47483647	0.07868476	-0.02662205	-0.03663905	0.02306385	-0.04219325	-0.06922319	-0.00483614	0.00814451	0.01478148	-0.04924780	0.00505705	0.03099499	0.02187001	0.00087869	0.00997631	0.01837563	0.01888931	0.00714457	0.01138055	0.01716063	0.01330651	0.01678597	0.01310504	0.02192310	0.02022564	0.01477486	0.01824081	0.01314435	0.01349130	0.00942575	0.01279357	0.01356764	0.01583966	0.01492385	0.01188342	0.01337776	0.01598104	0.01213814	0.01620372	0.01256232	0.01218186	0.01324585	0.01312285	0.01251562	0.01035807	0.01095349	0.00527940	0.00930326	0.00727616	0.00472237	0.00389583	0.02978819	0.01026610	0.00699941	0.01560663	0.01424146	0.00988608	0.01080906	0.01314038	0.01225963	0.01948471	0.01687135	0.01899161	0.01727881	0.01529197	0.01462922	0.01507295	0.02355947	0.01625774	0.01484412	0.01883608	0.01988441	0.01085280	0.01414098	0.00961741	0.02042945	0.00728939	0.00833809	0.00653219	0.01820686	0.00526106	0.00394283	0.00009016	0.00287506	0.00025464	-0.00193138	-0.00309192	0.00197515	-0.00634438	-0.00577341	-0.00905697	-0.01102454	-0.01228857	-0.01335590	-0.01577183	-0.01800161	-0.01530832	-0.01613213	-0.02048928	-0.02056706	-0.02101611	-0.02383842	-0.02215363	-0.02404951	-0.02558212	-0.02771300	-0.02721368	-0.02671147	-0.02857498	-0.02748398	-0.02964648	-0.03026794	-0.03049596	-0.02845258	-0.02872681	-0.02965862	-0.03067500	-0.03032701	-0.03144954	-0.03161182	-0.03158540	-0.03224921	-0.03266608	-0.03108030	-0.03192189	-0.03341045	-0.03407933	-0.03470271	-0.03506715	-0.03662385	-0.03634110	-0.03681342	-0.03731271	-0.03683160	-0.03467684	-0.03332098	-0.03303879	-0.02964972	-0.02630081	-0.02296468	-0.01959623	-0.01597925	-0.01141745	-0.00816460	-0.00368833	-0.00089114	0.00185102	0.00463002	0.00613630	0.00608646	0.00563163	0.00642080	0.00533232	0.00325652	0.00064192	0.00062426	-0.00047188	-0.00295396	-0.00498700	-0.00535506	-0.00573361	-0.00632105	-0.00762791	-0.00783084	-0.00698861	-0.00750129	-0.00616375	-0.00573431	-0.00546832	-0.00494401	-0.00385471	-0.00403477	-0.00098442	-0.00155232	-0.00080944	-0.00131494	-0.00138967	-0.00075294	-0.00096951	-0.00037804	0.00044269	-0.00070890	-0.00081062	0.00065996	0.00035959	-0.00027617	0.00009874	-0.00011302	-0.00026379	0.00003493	-0.00111083	0.00033804	-0.00034887	-0.00071309	0.00042426	-0.00059294	-0.00012416	0.00006725	-0.00050486	-0.00024208	-0.00055221	-0.00013473	-0.00125424	0.00087848	-0.00026451	0.00004692	0.00015869	0.00020854	0.00009822	0.00099502	-0.00001380	-0.00020469	-0.00012006	0.00001091	-0.00000512	-0.00004054	0.00092736	0.00018517	-0.00031863	0.00019448	0.00091747	0.00051692	-0.00078765	-0.00025765	-0.00030075	0.00021420	-0.00015328	-0.00017618	-0.00010239	-0.00013598	-0.00016763	0.00047346	-0.00004020	0.00055122	-0.00037228	-0.00024799	0.00014360	-0.00033323	0.00017080	0.00051307	0.00034603	-0.00023612	-0.00078632	-0.00013977	0.00039817	-0.00003380	-0.00011061	-0.00052697	-0.00071794	0.00034530	-0.00024759	0.00011076	0.00025173	0.00060382	-0.00070823	0.00028618	-0.00031637	-0.00013724	0.00018834	-0.00040055	0.00044540	0.00021915	0.00045300	0.00026051	0.00060782	0.00016197	-0.00068453	-0.00050141	0.00059786	-0.00084411	-0.00009613	-0.00017422	0.00058793	0.00049079	-0.00066689	0.00058736	0.00020421	-0.00044500	-0.00006504	0.00024735	0.00022748	0.00035035	-0.00017309	-0.00034344	0.00068307	-0.00062710	0.00124059	-0.00022748	0.00110068	0.00048670	-0.00083132	0.00061363	0.00084915	0.00187106	0.00073505	0.00065388	-0.00183789	0.00015049	-0.00007178	0.00059972	0.00031480	-0.00000632	0.00008924	-0.00026816	0.00020983	0.00018271	0.00073367	-0.00018414	0.00152987	-0.00269126	-0.00074833	-0.00034701	0.00034641	-0.00121164	-0.00019853	0.00131247	-0.00022128	0.00042998	-0.00112947	-0.00070444	-0.00133061	0.00005765	0.00120910	-0.00033616	-0.00055681	0.00169417	-0.00059391	0.00260152	-0.00062181	0.00148383	-0.00283064	-0.00345360	0.00082921	-0.00173951	-0.00091027	-0.00061955	0.00063922	-0.00035832	0.00091988	-0.00235053	0.00251088	0.00235894	0.00231670	0.00098577	-0.00019590	-0.00022088	0.00048583	0.00231981	-0.00050432	0.00200375	-0.00171400	0.00070613	-0.00140150	0.00182906	0.00019658	-0.00438756	0.00046229	0.00106364	0.00130334	-0.00090422	-0.00119793	-0.00038168	-0.00123061	0.00023490	0.00052814	-0.00035619	0.00078733	-0.00219656	0.00210824	0.00096745	0.00006294	0.00187989	0.00016301	-0.00102570	-0.00042663	0.00066542	0.00105110	0.00092314	0.00063702	-0.00129120	0.00065015	0.00041986	0.00029858	-0.00176803	0.00106476	0.00040509	-0.00033766	-0.00137435	-0.00151352	-0.00032425	-0.00053726	-0.00063935	-0.00154687	0.00016255	0.00000939	0.00095347	0.00038837	0.00018269	-0.00011528	-0.00082670	0.00076087	-0.00064968	-0.00038252	-0.00029389	-0.00029813	-0.00002937	0.00009435	0.00166964	0.00084750	0.00007494	0.00066208	-0.00085631	-0.00100451	-0.00002219	0.00038746	0.00109894	0.00052851	0.00034498	-0.00018205	-0.00050835	0.00051847	-0.00055350	0.00049728	0.00051441	-0.00077829	-0.00040761	-0.00038819	-0.00001862	-0.00044933	-0.00016192	0.00015655	0.00013816	-0.00026789	0.00022883	-0.00037144	-0.00033174	0.00092268	0.00125416	0.00061019	-0.00033346	0.00040068	0.00030246	-0.00060029	0.00022445	-0.00045912	0.00106810	-0.00027379	-0.00060048	0.00056135	0.00019515	0.00010520	-0.00008800	-0.00027843	0.00002663	0.00030782	0.00016052	0.00005173	0.00010053	0.00034483	0.00019684	0.00035917	0.00014222	-0.00008019	0.00047290	0.00003440	0.00007947	0.00035602	0.00018661	-0.00012265	-0.00019789	0.00032472	0.00014324	0.00024359	-0.00031514	0.00007315	0.00002711	0.00017771	0.33738890
-0.3002	-21.47483647	0.70490689	0.61647493	1.90700161	-21.47483647	-0.97111619	0.55735612	0.63175625	-21.47483647	-21.47483647	-21.47483647	-21.47483647	-21.47483647	-21.47483647	0.60796434	0.26068261	-21.47483647	-21.47483647	0.04218773	-0.26655552	-0.41733822	0.70482606	0.24861516	-21.47483647	-21.47483647	-21.47483647	-1.49398474	0.41853625	-0.04077639	-21.47483647	-21.47483647	-0.14271881	0.32078710	0.55458827	-0.40958137	-0.25817503	-0.06974788	0.00094849	0.10809233	-0.01034703	-0.00311074	-0.01265217	0.01161490	-0.02044840	0.00977008	-0.01511429	-0.01179760	0.02784989	0.01730806	0.01895216	0.03074469	-0.00737373	0.01274788	0.01985851	0.01220911	0.01424625	0.01459531	0.01768332	0.01874709	0.01268620	0.01815953	0.01235598	0.01510678	0.01152376	0.01360953	0.01383667	0.01573921	0.01435329	0.01439520	0.01382463	0.01440837	0.01545309	0.01466276	0.01556447	0.01377922	0.01481979	0.00872524	0.01067270	0.01007277	0.01181620	0.00899792	0.00759131	0.00673249	0.00526097	0.00515427	0.02837073	0.01105525	0.00508129	0.01988946	0.01363268	0.01480145	0.01500390	0.01329653	0.01504601	0.01902912	0.01366861	0.01623341	0.01342915	0.01536278	0.01847878	0.01671765	0.02138203	0.01358421	0.01559106	0.01555454	0.02417708	0.00754453	0.01344710	0.01031800	0.01846131	0.00642954	0.00625930	0.00332659	0.01008212	0.00148992	0.00259952	-0.00303341	0.00179454	-0.00021899	-0.00296551	-0.00580003	-0.00002458	-0.00853565	-0.00788541	-0.00704008	-0.01089819	-0.01255168	-0.01639783	-0.01524561	-0.01881220	-0.01785031	-0.01879147	-0.02066458	-0.02129949	-0.02121406	-0.02192985	-0.02134867	-0.02426650	-0.02552277	-0.02690260	-0.02609161	-0.02575027	-0.02844250	-0.02733816	-0.03066209	-0.03030761	-0.03020770	-0.02878845	-0.02861214	-0.02955484	-0.03072795	-0.03080480	-0.03212683	-0.03203840	-0.03185893	-0.03193588	-0.03223022	-0.02979040	-0.03171227	-0.03118199	-0.03214546	-0.03147975	-0.03234169	-0.03297668	-0.03344152	-0.03292796	-0.03321381	-0.03453598	-0.03271622	-0.03302364	-0.03474017	-0.03317271	-0.03188715	-0.03182953	-0.02895382	-0.02749279	-0.02444262	-0.02422754	-0.01925813	-0.01691204	-0.01298433	-0.01008517	-0.00786412	-0.00408963	-0.00197134	0.00177481	0.00297678	0.00417361	0.00446887	0.00547984	0.00676812	0.00571936	0.00464971	0.00298312	0.00240936	0.00223708	-0.00024705	-0.00152909	-0.00250922	-0.00452147	-0.00398367	-0.00520478	-0.00643345	-0.00689061	-0.00667887	-0.00733013	-0.00545715	-0.00686060	-0.00589296	-0.00549348	-0.00588313	-0.00455002	-0.00341679	-0.00307399	-0.00253841	-0.00262418	-0.00107365	-0.00033480	0.00044254	-0.00093791	0.00035223	0.00063366	-0.00081559	0.00012138	-0.00001685	-0.00038106	-0.00003026	-0.00077167	-0.00099714	-0.00012598	-0.00040048	0.00016687	-0.00030789	-0.00075848	0.00034088	0.00034038	-0.00159002	0.00017381	0.00001974	-0.00064539	-0.00056521	-0.00009379	0.00037041	0.00022946	-0.00004805	0.00025676	0.00003057	0.00024621	-0.00064017	0.00065829	-0.00039108	0.00017129	-0.00047895	0.00037464	0.00002219	0.00016993	-0.00071888	-0.00057076	-0.00092564	0.00033321	0.00024796	-0.00088702	0.00005889	-0.00026546	-0.00019155	-0.00040184	0.00006581	-0.00033421	-0.00135390	-0.00032812	0.00010283	-0.00014800	-0.00001470	0.00070393	0.00084217	0.00021843	-0.00087332	-0.00070838	0.00025664	-0.00050356	0.00002962	-0.00076120	0.00032040	-0.00073450	0.00010851	-0.00013970	-0.00019473	0.00012000	-0.00071818	-0.00054053	-0.00102824	-0.00013040	-0.00010995	0.00043985	0.00015750	-0.00055770	0.00029195	-0.00043989	-0.00002992	-0.00084771	-0.00083979	-0.00099546	-0.00029895	-0.00101519	-0.00023026	-0.00033806	0.00016321	-0.00001753	-0.00040818	0.00019738	-0.00128355	-0.00065185	-0.00085086	0.00008401	-0.00067210	-0.00058172	0.00002263	-0.00107518	-0.00107475	-0.00088160	0.00056824	-0.00022828	-0.00089725	0.00034348	-0.00058785	-0.00083835	0.00029091	-0.00007687	-0.00087722	-0.00130781	-0.00126904	-0.00000483	0.00069797	0.00057929	0.00100857	-0.00017298	-0.00080339	0.00103009	-0.00011930	0.00005927	-0.00016764	0.00078235	0.00141971	-0.00034877	0.00012485	0.00146648	0.00146738	0.00047460	0.00090925	0.00266451	-0.00178852	-0.00104510	-0.00028438	-0.00101979	-0.00087487	0.00208943	0.00085713	0.00242885	0.00165051	0.00177596	-0.00232369	0.00375932	-0.00044471	-0.00011237	-0.00166604	-0.00303585	-0.00108828	0.00105535	0.00009874	-0.00044138	0.00127488	0.00013271	0.00035653	-0.00130051	0.00182634	0.00029400	0.00210026	0.00064058	-0.00055820	-0.00074426	-0.00072104	0.00299883	0.00058903	-0.00024564	-0.00111585	0.00100920	-0.00034254	0.00102905	0.00034209	-0.00227436	0.00013225	-0.00032899	0.00038817	-0.00239428	0.00117804	-0.00085077	-0.00151019	-0.00004200	0.00020825	-0.00221972	-0.00094826	0.00129325	0.00232628	0.00065383	-0.00131171	0.00215863	-0.00042154	-0.00201013	0.00008668	0.00098240	-0.00086870	-0.00054975	-0.00222608	-0.00150498	0.00135749	0.00083064	-0.00114413	-0.00160425	-0.00036250	0.00033966	-0.00058240	0.00010175	-0.00167846	-0.00002890	-0.00013393	-0.00083741	-0.00033297	-0.00023504	0.00050876	0.00008332	-0.00032097	0.00044742	-0.00033830	0.00019846	-0.00031112	-0.00038175	-0.00075761	-0.00016763	0.00021813	-0.00043744	0.00017197	0.00086185	-0.00072362	-0.00020997	0.00022732	-0.00070713	0.00006033	0.00001703	0.00052719	0.00057872	0.00068365	0.00063405	0.00034562	-0.00025823	0.00015843	-0.00165993	-0.00018874	0.00012552	-0.00057426	0.00021043	-0.00022695	0.00062682	-0.00068225	-0.00034067	-0.00008809	-0.00005071	-0.00013255	-0.00024777	-0.00008972	0.00001029	-0.00038403	0.00050122	-0.00002389	-0.00012086	-0.00005307	0.00043936	-0.00013183	-0.00022989	-0.00042152	0.00009140	-0.00008428	-0.00033290	-0.00027519	-0.00033893	0.00008519	0.00008736	-0.00022200	-0.00012620	0.00003619	0.00024405	0.00019666	0.00025022	0.00019299	0.00004966	0.00020976	0.00025916	-0.00011746	-0.00014394	-0.00033742	0.00001283	-0.00006006	0.00000345	-0.00007668	-0.00022167	0.00014180	-0.00004133	0.00006594	-0.00010507	-0.00033515	0.00012182	0.00013806	-0.66140525
-0.2502	-21.47483647	-0.42915902	-0.26136374	-21.47483647	-21.47483647	-0.91476160	-21.47483647	0.34679225	-21.47483647	-21.47483647	-0.89276952	-0.97643340	-0.26238856	-21.47483647	-0.24981827	-21.47483647	0.04084088	0.42278421	-21.47483647	-21.47483647	0.25904900	1.93467081	-0.01902020	0.16357283	-0.66668906	0.15439066	0.46806288	-21.47483647	0.94733163	0.23861560	-0.00833757	-21.47483647	0.45443934	0.94261208	0.31894469	-0.23900572	-0.37985272	-0.05760460	-0.04115849	0.05536898	-0.03554339	-0.00344620	0.01033843	-0.04871131	0.01502416	0.00619398	0.00864166	0.00940464	0.00742483	0.01253556	0.02302641	-0.00002050	0.00913534	0.02307956	0.01138812	0.01762258	0.01876947	0.01959273	0.01820652	0.01454525	0.01850986	0.01492349	0.01221903	0.00997576	0.01267580	0.01572896	0.01924412	0.01178830	0.01135760	0.01263747	0.01422342	0.01551240	0.01829822	0.01472651	0.01510832	0.01489283	0.01218184	0.01075446	0.01254467	0.00996724	0.00577611	0.00788881	0.00677736	0.00348580	0.00666914	0.02413036	0.00594747	0.01894791	0.02043098	0.01747096	0.00799142	0.01082835	0.01424759	0.01765042	0.02171724	0.01283934	0.01652077	0.01833309	0.01648960	0.01687681	0.01431473	0.02009841	0.02074840	0.01729363	0.02011815	0.02495641	0.01009754	0.01355943	0.01137105	0.01891092	0.00569465	0.00795846	0.00329847	0.01433019	0.00227319	0.00300996	-0.00213746	0.00120040	0.00183529	-0.00117726	-0.00318402	0.00048064	-0.00654812	-0.00775649	-0.00702327	-0.01341070	-0.01299478	-0.01534147	-0.01485423	-0.01833994	-0.01640880	-0.01698221	-0.02100028	-0.02137726	-0.02044304	-0.02386878	-0.02197830	-0.02405311	-0.02634836	-0.02831371	-0.02692528	-0.02487646	-0.02938371	-0.02835929	-0.02867337	-0.03119897	-0.02948068	-0.02831430	-0.02908051	-0.03055639	-0.03069548	-0.03064752	-0.02975524	-0.03166996	-0.03258234	-0.03271991	-0.03292186	-0.03080082	-0.03201395	-0.03150563	-0.03201567	-0.03100550	-0.03029983	-0.03215251	-0.03110431	-0.03091507	-0.03060541	-0.03164870	-0.02875909	-0.03232549	-0.03284484	-0.03186914	-0.03152812	-0.03183900	-0.03201696	-0.03141865	-0.03071982	-0.03095205	-0.02901312	-0.02751736	-0.02442075	-0.02304478	-0.02047126	-0.01900354	-0.01668460	-0.01333304	-0.01146091	-0.00852108	-0.00673091	-0.00235614	0.00039539	0.00157468	0.00260384	0.00453295	0.00604683	0.00666404	0.00593568	0.00652332	0.00621918	0.00428922	0.00364814	0.00262060	0.00166509	-0.00030511	-0.00205560	-0.00302971	-0.00280782	-0.00421397	-0.00434799	-0.00645451	-0.00628790	-0.00623146	-0.00527428	-0.00634123	-0.00595739	-0.00609135	-0.00497159	-0.00362504	-0.00360502	-0.00349377	-0.00234392	-0.00109659	-0.00260297	-0.00200646	-0.00065072	-0.00019524	-0.00061916	-0.00126556	-0.00027173	-0.00002375	-0.00073168	0.00023471	-0.00027768	0.00034048	-0.00049110	-0.00013678	-0.00089381	0.00015872	-0.00039191	-0.00002611	0.00068828	0.00018420	0.00020883	-0.00002751	-0.00000066	0.00043826	-0.00083615	-0.00024684	0.00009085	0.00020890	0.00014404	-0.00016820	0.00000727	0.00071196	0.00034935	0.00092646	-0.00010791	-0.00051328	-0.00009291	0.00014078	-0.00032863	-0.00069756	0.00032101	0.00031323	-0.00023365	0.00061933	0.00049393	0.00016686	-0.00058891	0.00016387	0.00024612	0.00053513	-0.00014121	0.00016465	0.00022644	-0.00064811	-0.00043984	-0.00072932	0.00005802	-0.00026232	0.00022266	-0.00043261	-0.00057881	0.00015589	-0.00037897	-0.00004008	0.00042375	0.00011555	-0.00068461	-0.00040074	-0.00012353	-0.00050899	0.00062800	0.00033859	0.00033352	0.00082255	-0.00000134	-0.00002590	0.00052709	-0.00022283	-0.00017300	-0.00075187	0.00033540	-0.00013254	-0.00009108	0.00016325	0.00050057	-0.00022743	0.00000515	0.00104835	-0.00033938	-0.00063303	-0.00030178	-0.00024258	-0.00127459	-0.00090694	0.00029082	-0.00026445	0.00059451	0.00014466	0.00040879	0.00045653	0.00012480	0.00066608	-0.00088542	-0.00055532	-0.00020726	-0.00027366	-0.00025592	-0.00138823	0.00005948	-0.00024478	0.00011284	-0.00045209	-0.00078838	-0.00143441	-0.00170413	-0.00004714	-0.00119923	-0.00021812	0.00016236	0.00021349	0.00002243	-0.00316648	-0.00025148	-0.00007148	0.00109224	0.00050956	-0.00029577	0.00033095	-0.00156000	-0.00064472	-0.00136777	-0.00141546	0.00051895	0.00033592	0.00133378	-0.00032089	-0.00175328	0.00066150	-0.00076051	0.00042220	-0.00288454	0.00095000	-0.00079899	-0.00194962	-0.00187656	0.00091843	-0.00036145	0.00092233	-0.00212228	0.00001972	-0.00187477	-0.00301975	0.00129966	0.00315261	-0.00026716	0.00293708	0.00042586	-0.00105492	0.00027852	-0.00030196	0.00011725	0.00206799	0.00022863	0.00292147	-0.00164298	0.00045217	-0.00151142	-0.00141743	0.00045495	0.00031369	0.00233002	-0.00123500	0.00005300	0.00001910	-0.00094645	0.00029850	-0.00131106	-0.00107083	0.00009352	-0.00204213	0.00064657	0.00019993	-0.00076226	0.00072944	0.00011742	-0.00279756	-0.00091543	0.00110711	-0.00236495	0.00041025	-0.00101418	0.00011422	-0.00037955	0.00009353	-0.00210541	-0.00165185	-0.00156529	-0.00097328	-0.00226453	-0.00188353	-0.00163586	0.00008344	-0.00020320	-0.00047622	0.00073696	-0.00056892	-0.00009752	0.00072436	-0.00112960	0.00090843	0.00001800	-0.00040761	-0.00043840	-0.00036506	-0.00042301	-0.00128919	0.00021737	0.00045995	-0.00064371	0.00083336	-0.00018631	-0.00053100	-0.00038690	0.00000929	-0.00051993	-0.00004010	0.00090349	0.00076447	-0.00015209	-0.00078709	0.00033014	-0.00072334	-0.00014902	-0.00048843	-0.00000632	0.00037096	-0.00046657	-0.00043543	-0.00077311	-0.00001172	-0.00047373	-0.00093038	0.00024822	-0.00012555	-0.00031219	0.00028219	-0.00026946	0.00020549	-0.00008837	0.00052326	0.00052404	-0.00027862	-0.00001920	0.00024184	0.00039233	0.00029935	0.00002628	0.00035493	0.00018792	-0.00064494	-0.00027294	-0.00026395	0.00017056	0.00039440	-0.00050616	0.00026358	0.00009087	-0.00017303	-0.00014434	-0.00006493	-0.00025920	-0.00006743	-0.00000156	-0.00019763	0.00014441	0.00033539	-0.00013426	-0.00053212	0.00007000	0.00012538	0.00039304	-0.00022590	0.00019214	0.00006209	-0.00019466	-0.00032355	0.00007172	0.00008402	0.00040862	-0.73968160
-0.2002	-0.28092778	0.06059219	-21.47483647	1.27860689	-21.47483647	-21.47483647	-0.58456210	-21.47483647	0.27765347	-0.47626975	-0.69663322	-21.47483647	0.90781916	-21.47483647	0.83282143	-21.47483647	-21.47483647	-21.47483647	-0.50685810	-21.47483647	1.87894213	0.24159025	-0.10132313	0.53484201	0.99353373	-21.47483647	1.86531559	0.10487914	0.06490681	0.04177679	-0.05632593	-0.54601604	-0.45011754	-0.42339157	-0.10590823	0.07370921	-0.06602646	-0.05489280	-0.03604883	-0.14269798	-0.08334199	-0.04632641	0.03497651	-0.01056771	0.02108202	0.00142635	0.01780857	0.01140912	0.01621154	0.02441645	0.01567811	0.01703794	0.01593737	0.01879526	0.00892173	0.01344961	0.00854670	0.01803988	0.01484249	0.01489469	0.01755363	0.01127755	0.01181762	0.01461562	0.01565081	0.01602760	0.01361088	0.01340180	0.01484656	0.01473188	0.01125287	0.01577996	0.01724908	0.01397810	0.01358452	0.01331764	0.01457011	0.01278310	0.01221877	0.01220731	0.00811493	0.01067605	0.01301945	0.00506659	0.01295586	0.02639220	0.00679205	0.00955620	0.02080334	0.02286690	0.01726884	0.01032288	0.01550402	0.01512803	0.01541361	0.02175822	0.01595273	0.01583206	0.01716132	0.01897721	0.01648368	0.02411260	0.01470623	0.01730195	0.01943704	0.02470674	0.01782158	0.01810635	0.01407359	0.02248791	0.00602954	0.01110616	0.00598451	0.01445541	0.00426768	0.00526813	0.00296076	0.00376357	0.00428630	0.00023567	-0.00364323	0.00461434	-0.00557142	-0.00617941	-0.00597554	-0.01208467	-0.00932214	-0.01280898	-0.01134488	-0.01805402	-0.01611342	-0.01782482	-0.02032790	-0.02021607	-0.02112379	-0.02291798	-0.02186253	-0.02347667	-0.02598511	-0.02788397	-0.02641520	-0.02462339	-0.02899800	-0.02881817	-0.03034635	-0.03052792	-0.02993170	-0.02834065	-0.03029534	-0.03188707	-0.03099481	-0.03026169	-0.03098169	-0.03050067	-0.03190142	-0.03346786	-0.03366148	-0.03238027	-0.03248467	-0.03149015	-0.03127407	-0.03100230	-0.03162241	-0.03165667	-0.03034294	-0.03005953	-0.03046486	-0.03114562	-0.02792393	-0.03056930	-0.03105943	-0.02955319	-0.02976347	-0.02913416	-0.03132638	-0.03179616	-0.03046572	-0.03220558	-0.03080831	-0.03004329	-0.02988090	-0.02814756	-0.02777342	-0.02570344	-0.02575891	-0.02216044	-0.02264147	-0.01939430	-0.01988103	-0.01638975	-0.01375138	-0.01140439	-0.00981964	-0.00656128	-0.00384497	-0.00102449	-0.00103363	0.00159159	0.00320480	0.00361459	0.00742649	0.00723496	0.00627079	0.00641072	0.00670653	0.00462143	0.00628451	0.00407054	0.00200776	0.00121401	0.00057897	0.00044450	-0.00125778	-0.00325031	-0.00309290	-0.00582590	-0.00437977	-0.00356726	-0.00537718	-0.00625416	-0.00632875	-0.00404001	-0.00572692	-0.00649148	-0.00524548	-0.00426481	-0.00451365	-0.00395147	-0.00258468	-0.00237282	-0.00314355	-0.00215171	-0.00172172	-0.00082310	-0.00165214	-0.00042514	-0.00118480	0.00018712	-0.00031790	-0.00006843	0.00010828	0.00069809	-0.00018169	-0.00082008	-0.00064116	-0.00087296	0.00027792	-0.00048023	-0.00053523	0.00065352	-0.00014496	-0.00052963	0.00014865	-0.00004155	0.00066360	0.00052666	-0.00110279	-0.00020721	-0.00030466	-0.00020270	-0.00019545	-0.00030089	-0.00020472	0.00013294	0.00028827	-0.00028701	-0.00009506	0.00003098	-0.00087235	-0.00036446	0.00058789	-0.00013762	-0.00000668	0.00037830	-0.00013574	0.00021453	-0.00029285	-0.00094140	-0.00000666	-0.00018489	0.00012237	-0.00067293	-0.00049362	0.00002834	-0.00006575	0.00037231	-0.00006476	0.00036775	-0.00025246	-0.00019537	-0.00113452	-0.00057695	0.00023524	-0.00052889	0.00098539	0.00018640	-0.00034243	0.00077013	0.00059843	0.00039276	-0.00079660	-0.00087397	-0.00088841	-0.00086031	-0.00022181	0.00063962	0.00015920	0.00088032	0.00001582	0.00088738	0.00031027	-0.00035982	-0.00001689	-0.00001192	-0.00009309	-0.00067435	-0.00050167	-0.00096489	0.00003387	0.00023404	0.00018773	-0.00110688	-0.00017614	0.00054464	-0.00078655	-0.00068677	-0.00002638	-0.00026964	-0.00056687	0.00021501	0.00095371	-0.00009344	0.00119023	-0.00021735	-0.00139589	-0.00253945	0.00005829	-0.00121016	0.00018348	0.00110196	0.00031292	0.00157965	-0.00072197	-0.00219275	-0.00013498	-0.00088639	-0.00002854	-0.00086650	0.00034958	0.00181372	-0.00270626	0.00030217	0.00054300	-0.00052274	-0.00026438	0.00077043	0.00075504	0.00090872	-0.00096717	0.00087447	-0.00181924	0.00007770	-0.00103408	0.00050791	-0.00301230	-0.00067339	-0.00024019	-0.00080537	0.00006181	-0.00114668	-0.00043163	0.00058779	0.00050538	-0.00244920	-0.00064562	0.00281097	0.00049059	0.00178960	-0.00144342	0.00095417	-0.00048950	0.00042917	-0.00109349	0.00169878	-0.00157707	0.00095341	-0.00135298	0.00033176	0.00036686	-0.00160649	-0.00095659	-0.00104250	0.00231469	-0.00036360	-0.00093722	-0.00115285	-0.00186353	-0.00051441	-0.00182337	-0.00051593	0.00049389	0.00020542	0.00114933	0.00035669	0.00027462	-0.00081160	-0.00084420	-0.00384310	-0.00006720	0.00052965	-0.00091409	0.00107229	-0.00055470	-0.00184139	-0.00208751	-0.00069231	-0.00130250	-0.00156899	0.00039675	-0.00034175	0.00037283	-0.00039871	-0.00152104	-0.00164618	0.00024539	-0.00058132	-0.00018048	-0.00060175	-0.00069755	0.00060435	-0.00072239	0.00000732	-0.00073508	-0.00074435	-0.00046959	0.00050051	-0.00092710	-0.00107053	-0.00075553	-0.00086355	0.00049247	0.00057985	-0.00055017	-0.00026239	0.00078649	-0.00022008	-0.00031870	-0.00029761	0.00139623	0.00080957	-0.00008982	0.00009438	0.00005679	0.00008969	0.00014000	-0.00138189	0.00015686	0.00000884	-0.00041778	-0.00109154	-0.00075297	0.00071702	-0.00041622	0.00025554	0.00031532	-0.00006593	-0.00060671	0.00007249	-0.00076135	0.00043920	-0.00069510	-0.00009761	-0.00000805	-0.00090716	-0.00013709	0.00072218	0.00024380	-0.00037544	0.00029517	-0.00011939	0.00003541	-0.00026993	-0.00015555	-0.00016193	0.00002478	-0.00026126	-0.00046460	-0.00007636	0.00061354	0.00029540	-0.00017631	0.00017090	0.00069094	0.00008817	-0.00012214	-0.00003782	0.00005442	0.00047523	-0.00023547	0.00008658	-0.00005425	0.00010760	0.00002539	0.00019733	0.00033012	0.00024103	0.00015222	0.00025538	-0.00009692	-0.00035536	0.00023597	0.57903063
-0.1502	-21.47483647	0.28321686	-0.65213364	0.17869852	0.25295198	-21.47483647	-0.16248681	-21.47483647	-21.47483647	-21.47483647	-0.47583604	-21.47483647	-0.89430463	-1.03324103	-0.78099164	-21.47483647	-0.57825917	-21.47483647	-0.95762038	-21.47483647	-0.62052429	-21.47483647	0.77126545	-21.47483647	-21.47483647	0.00469643	-0.21839063	0.51088834	0.16985109	-21.47483647	-21.47483647	-21.47483647	-0.09208356	-0.32326970	-0.35000942	0.21552557	-0.18640543	-0.08801502	-0.11750678	-0.13176983	-0.06589939	0.02534348	0.02618158	-0.09621388	0.04932345	-0.01556834	0.02035236	0.01613628	-0.01269119	0.01726225	0.02123717	0.01486113	0.01375690	0.02071275	0.01535054	0.01519345	0.00971109	0.01629496	0.01260656	0.01208784	0.01671789	0.01585497	0.01115296	0.01117866	0.01490783	0.01336903	0.01267285	0.01298581	0.01101603	0.01419948	0.01351373	0.01536479	0.01799883	0.01307491	0.01413165	0.01295031	0.01081114	0.01168572	0.00977967	0.01305656	0.00991711	0.00543724	0.00783006	0.00935073	0.00832991	0.02591284	0.00545932	0.01050131	0.01883139	0.01959792	0.00891155	0.01603564	0.01431689	0.01473541	0.01065053	0.01824482	0.01850045	0.01583923	0.01703581	0.01832336	0.01542988	0.02259336	0.01609871	0.01608517	0.01448176	0.02410067	0.00753894	0.01034495	0.01275967	0.02382174	0.00951062	0.01207537	0.00453223	0.01567063	0.00253971	0.00419263	-0.00082139	0.00156229	0.00268143	-0.00226370	-0.00244103	0.00224116	-0.00456064	-0.00566736	-0.00632541	-0.01232200	-0.01243383	-0.01401919	-0.01530808	-0.01732388	-0.01692824	-0.01852096	-0.02116154	-0.02249423	-0.02069306	-0.02489412	-0.02188005	-0.02485058	-0.02690730	-0.02790945	-0.02885648	-0.02622136	-0.03003571	-0.02949451	-0.03104162	-0.03091938	-0.03234667	-0.02950778	-0.03011904	-0.03170408	-0.03212203	-0.03267200	-0.03241737	-0.03029360	-0.03273673	-0.03383885	-0.03421848	-0.03301427	-0.03369852	-0.03407418	-0.03281618	-0.03202825	-0.03264797	-0.03283268	-0.03083187	-0.03171030	-0.02997434	-0.03211105	-0.02969547	-0.03140231	-0.03089444	-0.03098343	-0.02898543	-0.02859338	-0.03049994	-0.02886983	-0.02945663	-0.03025295	-0.02835190	-0.02906693	-0.02892713	-0.02708740	-0.02976385	-0.02849185	-0.02986032	-0.02658510	-0.02770710	-0.02643368	-0.02659131	-0.02396642	-0.02101244	-0.02071664	-0.01985266	-0.01783732	-0.01541557	-0.01273850	-0.01152500	-0.00904895	-0.00732750	-0.00551237	-0.00205607	-0.00016859	0.00054786	0.00284090	0.00467940	0.00518619	0.00785059	0.00647053	0.00648228	0.00610484	0.00611211	0.00473715	0.00498713	0.00395055	0.00299276	0.00109291	0.00163746	0.00253399	0.00088137	-0.00207758	-0.00236043	-0.00208155	-0.00345265	-0.00471120	-0.00446058	-0.00553903	-0.00608838	-0.00570778	-0.00632922	-0.00579722	-0.00489491	-0.00458822	-0.00466428	-0.00450535	-0.00352622	-0.00278592	-0.00331998	-0.00179325	-0.00144663	-0.00200696	-0.00178619	-0.00148261	-0.00103024	-0.00013951	-0.00003824	-0.00013108	0.00012709	0.00031264	0.00020987	0.00016851	-0.00000567	0.00050097	-0.00032073	0.00073854	0.00055594	0.00083930	-0.00046270	0.00057381	0.00000511	-0.00009743	0.00025598	-0.00041696	0.00047890	-0.00015318	-0.00016115	-0.00033670	0.00062942	0.00019721	-0.00003689	-0.00029858	0.00016565	-0.00000244	0.00042658	0.00004411	0.00008973	-0.00044868	-0.00055549	-0.00007929	0.00030505	-0.00002550	0.00032635	0.00000780	-0.00048437	-0.00043972	-0.00044376	0.00021000	0.00009161	0.00036252	-0.00049192	0.00025871	0.00073812	-0.00106862	-0.00027653	-0.00076583	0.00063838	0.00038371	-0.00049491	-0.00035530	0.00142558	-0.00037883	0.00011837	-0.00033314	-0.00007774	-0.00089848	0.00052818	0.00025369	0.00014534	-0.00027188	0.00076037	0.00042426	0.00011352	-0.00043545	0.00062674	-0.00098249	-0.00085714	-0.00055596	-0.00080680	-0.00088485	0.00024448	0.00014845	0.00085888	0.00077541	0.00055494	0.00035959	-0.00039557	0.00094372	0.00072069	-0.00062562	0.00028187	-0.00057474	0.00030940	-0.00089590	0.00106028	0.00061595	-0.00168417	0.00068077	0.00046261	-0.00231215	0.00148190	-0.00162615	-0.00009118	0.00165985	0.00052845	-0.00161681	-0.00170216	0.00071704	0.00082465	0.00153301	0.00012824	0.00106477	-0.00048266	0.00066883	0.00044327	-0.00170654	-0.00203453	-0.00023763	0.00054201	-0.00044982	0.00003245	-0.00013304	-0.00051864	0.00128843	0.00005966	-0.00197321	-0.00044788	-0.00237005	-0.00107577	0.00037502	-0.00048004	-0.00094681	0.00042274	-0.00134808	-0.00047052	-0.00139059	-0.00034338	0.00313663	0.00010448	0.00322633	0.00013513	-0.00167307	-0.00110974	0.00301070	0.00044676	0.00280908	-0.00258249	0.00123553	-0.00218307	0.00116360	-0.00014189	-0.00302555	0.00085311	-0.00120471	0.00126642	0.00048333	-0.00192211	-0.00036153	-0.00107246	-0.00122669	0.00004141	-0.00200783	0.00054713	-0.00055329	0.00158066	-0.00061818	0.00197893	0.00324468	-0.00205515	-0.00056077	0.00001309	0.00256293	-0.00184419	0.00075275	0.00060176	-0.00101608	0.00124254	0.00104489	-0.00037860	-0.00105102	0.00060249	-0.00016515	-0.00032903	-0.00048034	-0.00065006	-0.00041888	0.00010248	-0.00012229	0.00039043	-0.00102846	0.00050715	-0.00034852	0.00000320	0.00065127	-0.00029580	-0.00047030	-0.00044805	0.00017724	-0.00024286	-0.00066900	-0.00004754	-0.00012314	0.00002359	0.00052107	-0.00038024	0.00032724	-0.00034831	0.00011320	0.00038322	-0.00000367	0.00018855	0.00070536	0.00067133	-0.00043978	-0.00014550	-0.00031358	-0.00013863	-0.00189810	0.00039142	0.00009372	-0.00011788	-0.00064512	-0.00079318	0.00057301	-0.00083340	-0.00066245	0.00014876	0.00112093	-0.00052786	-0.00003397	0.00030508	0.00063284	-0.00040725	-0.00060477	0.00058410	-0.00078807	0.00022657	0.00099350	0.00000646	0.00031369	0.00013012	0.00010895	-0.00027114	-0.00060489	0.00024305	-0.00000896	0.00015180	-0.00006587	0.00005079	-0.00007889	0.00001341	0.00029221	0.00001067	0.00061499	0.00041840	0.00004285	-0.00015261	-0.00015070	0.00001324	0.00008169	-0.00040076	0.00008600	0.00044931	-0.00001494	-0.00005600	-0.00016487	0.00044197	-0.00001444	0.00008681	-0.00020410	0.00012818	-0.00009450	0.00016814	1.51553995
-0.1002	-21.47483647	-21.47483647	-0.04050267	0.44299951	-21.47483647	-21.47483647	-21.47483647	-21.47483647	-21.47483647	-21.47483647	-21.47483647	-21.47483647	-21.47483647	-21.47483647	0.58503032	0.32859682	-21.47483647	-21.47483647	0.30431857	-0.03824139	0.08747396	-21.47483647	0.73972257	-0.53801302	-0.59164864	-21.47483647	-0.50435477	-0.40846313	0.92711660	-21.47483647	-0.02455562	1.54383421	0.25402563	-0.09504610	-0.15869695	-0.29755598	0.02018267	0.00347797	0.06825443	0.01604054	-0.03067282	0.04501178	0.05028699	-0.01394249	0.04386742	0.00893588	0.03110652	-0.00792469	0.01075425	0.03175115	0.03069521	0.00559873	0.01402850	0.01865570	0.01421032	0.01069270	0.00949465	0.01454367	0.01787770	0.01534222	0.01446215	0.01249891	0.01377932	0.01370670	0.01145735	0.01613213	0.01322429	0.01438361	0.01487995	0.01420756	0.01442355	0.01453373	0.01774089	0.01494048	0.01470831	0.01688970	0.01321041	0.01468805	0.01212210	0.01477907	0.00893376	0.01111130	0.00780771	0.00875519	0.00463951	0.03103483	0.00069392	0.01188357	0.01278039	0.01743112	0.00806950	0.01611034	0.01279853	0.00629858	0.01675829	0.01956658	0.01644954	0.02083814	0.01475150	0.01450777	0.01418816	0.02200520	0.01542004	0.01433285	0.01759165	0.02429095	0.01329748	0.01372309	0.01455422	0.02052488	0.00722981	0.00977736	0.00565006	0.01406005	0.00112582	0.00677576	-0.00050230	0.00274539	0.00194244	-0.00061856	-0.00277813	0.00444339	-0.00547279	-0.00512704	-0.00590006	-0.01046519	-0.01110494	-0.01459034	-0.01387092	-0.01673040	-0.01440734	-0.01752641	-0.02061044	-0.02010453	-0.02203127	-0.02334721	-0.02316207	-0.02407019	-0.02650277	-0.02661477	-0.02670328	-0.02570549	-0.02800373	-0.02782170	-0.03127216	-0.03041311	-0.03112063	-0.02898581	-0.02950794	-0.03046369	-0.03140383	-0.03154413	-0.03098848	-0.03135816	-0.03409785	-0.03225966	-0.03374092	-0.03252305	-0.03285081	-0.03337914	-0.03194568	-0.03177799	-0.03146560	-0.03244123	-0.03070586	-0.03023537	-0.03117175	-0.03152411	-0.02860826	-0.03114117	-0.03051920	-0.03026179	-0.02757905	-0.02760433	-0.02846021	-0.02748418	-0.02749085	-0.02869158	-0.02711281	-0.02719451	-0.02614703	-0.02612288	-0.02666754	-0.02634937	-0.02747986	-0.02692074	-0.02757990	-0.02719745	-0.02864201	-0.02554967	-0.02365686	-0.02379747	-0.02318361	-0.02235795	-0.01963133	-0.01796261	-0.01675494	-0.01526552	-0.01513352	-0.01311374	-0.01137224	-0.01012628	-0.00884891	-0.00664519	-0.00297396	-0.00359684	0.00061725	0.00021033	0.00240003	0.00427997	0.00556775	0.00624979	0.00620295	0.00611464	0.00722675	0.00667703	0.00589558	0.00691561	0.00647368	0.00468351	0.00358946	0.00389229	0.00235262	0.00266610	-0.00000351	-0.00122393	-0.00026981	-0.00075567	-0.00138188	-0.00149687	-0.00269031	-0.00445731	-0.00364520	-0.00266780	-0.00494456	-0.00350384	-0.00581797	-0.00470033	-0.00469012	-0.00436812	-0.00406451	-0.00452310	-0.00423856	-0.00328383	-0.00339156	-0.00245307	-0.00278602	-0.00206215	-0.00181864	-0.00020800	-0.00103772	-0.00096795	-0.00037439	-0.00015124	0.00081704	0.00061109	0.00018585	0.00001413	-0.00062603	-0.00043456	-0.00003245	-0.00051203	-0.00014975	0.00008599	-0.00023306	0.00033673	0.00066854	0.00023529	-0.00030576	-0.00052647	0.00008197	0.00008274	-0.00017256	-0.00012761	0.00052550	-0.00012480	-0.00081715	-0.00021429	-0.00054704	0.00008333	-0.00034381	-0.00094097	-0.00089681	-0.00027884	-0.00056062	0.00062459	0.00002544	0.00030170	0.00026434	-0.00070481	-0.00067740	-0.00021981	-0.00003401	-0.00012900	0.00048226	-0.00005127	-0.00049050	0.00044499	0.00029748	-0.00077477	-0.00024165	-0.00063444	0.00019880	-0.00068139	-0.00034693	0.00045239	-0.00035030	0.00056878	0.00030873	0.00021487	-0.00049860	0.00062540	0.00031766	0.00030864	-0.00071224	-0.00008499	-0.00106077	-0.00190299	-0.00107006	-0.00055995	0.00093271	-0.00006358	0.00086057	0.00135628	-0.00139835	-0.00128081	-0.00132150	-0.00075277	0.00013448	-0.00011237	-0.00055794	-0.00105257	0.00108443	-0.00122330	-0.00143634	-0.00054952	0.00096456	0.00072860	0.00073349	-0.00045347	-0.00088157	0.00113948	-0.00098338	-0.00072178	0.00027538	-0.00061919	-0.00033519	-0.00058666	-0.00064611	-0.00033287	-0.00334419	-0.00046302	-0.00054286	-0.00040398	-0.00046995	0.00130175	0.00160672	0.00118902	-0.00164439	0.00121036	-0.00123441	0.00038365	-0.00115918	-0.00192596	-0.00312330	-0.00336592	-0.00079603	-0.00028173	-0.00083225	0.00142963	-0.00319871	-0.00043528	-0.00040710	-0.00276068	-0.00001780	0.00211676	0.00100204	0.00037009	-0.00074114	-0.00177851	-0.00027275	0.00197474	-0.00136661	0.00088902	-0.00147163	0.00208598	-0.00219269	0.00127151	-0.00012509	-0.00267138	0.00187232	-0.00128155	0.00222928	-0.00142050	-0.00092772	-0.00168581	-0.00131602	-0.00019855	-0.00050500	-0.00179463	0.00119374	0.00031745	0.00078620	-0.00008838	0.00026294	0.00134507	-0.00141909	-0.00302508	-0.00148694	-0.00019687	-0.00154020	0.00033119	0.00059942	-0.00024737	-0.00140530	-0.00025534	-0.00074235	-0.00033244	0.00005200	-0.00088580	0.00042971	-0.00021501	-0.00197997	0.00023935	-0.00017006	0.00048337	0.00120524	0.00036350	-0.00004949	0.00043148	0.00013794	-0.00002043	0.00087849	-0.00061740	-0.00079601	-0.00022009	-0.00062472	-0.00005412	0.00062234	0.00075639	-0.00013254	-0.00004831	-0.00048814	-0.00030255	0.00088199	0.00064206	0.00030186	0.00028267	0.00010987	0.00123041	-0.00001737	0.00082838	0.00000785	0.00001144	0.00015456	-0.00026119	0.00030410	0.00021590	-0.00035616	-0.00036916	-0.00008227	0.00023987	-0.00004054	0.00021886	0.00039100	0.00067295	-0.00020178	-0.00044398	-0.00016377	0.00112492	-0.00040116	0.00057282	0.00077805	-0.00001736	0.00029703	0.00094283	0.00018449	0.00059658	0.00013357	0.00088310	-0.00024132	0.00005159	0.00045500	-0.00007598	0.00007009	-0.00014777	0.00023233	0.00057092	0.00039129	0.00043289	0.00035090	0.00027535	0.00047187	0.00067880	-0.00017021	0.00004774	0.00014125	-0.00025503	0.00034704	0.00025042	0.00046302	0.00006174	-0.00011515	0.00003535	0.00014119	0.00018648	0.00025309	0.00037843	0.00001977	0.00020424	-0.00002315	2.37108850
-0.0502	-0.30943674	-21.47483647	-0.21530125	-21.47483647	-21.47483647	-21.47483647	-21.47483647	0.51945531	-0.74989146	-21.47483647	-1.11489975	-21.47483647	0.16768536	-21.47483647	0.27549239	-21.47483647	-21.47483647	-21.47483647	0.31772881	-1.27499259	-0.30063906	-0.45747072	-0.77663787	-0.33867608	-0.43458034	-21.47483647	-21.47483647	-21.47483647	-0.10736699	-0.33152590	-0.73317154	-0.34500753	0.28063366	-1.00294721	0.05240209	-0.04663712	-0.17287668	-0.12514927	0.10083717	-0.15580451	-0.03985761	-0.05842824	0.00797582	-0.01642427	0.04076611	0.00577440	0.01112865	0.00590187	0.00016564	0.01773672	0.01600477	0.00366134	0.01121854	0.01809834	0.01274070	0.01863923	0.01197583	0.01563609	0.01707033	0.01318848	0.01574314	0.01495420	0.01282567	0.01028147	0.01460986	0.01463383	0.01405807	0.01354999	0.01255212	0.01471662	0.01679234	0.01658108	0.01875758	0.01628962	0.01405481	0.01535571	0.01201194	0.01209531	0.01095029	0.01096595	0.00702802	0.01051287	0.01304006	0.00996980	0.00502095	0.03021378	0.00577713	0.00751437	0.02094145	0.01802194	0.00910115	0.01435465	0.01104155	0.01822666	0.01388302	0.01568142	0.01482728	0.01554551	0.01575005	0.01525095	0.01464519	0.02306618	0.01248997	0.01183028	0.01661916	0.02139198	0.01124108	0.01034147	0.00726194	0.02025000	0.00399699	0.00618571	0.00376486	0.01126419	0.00118361	0.00352447	-0.00328299	0.00122993	-0.00172065	-0.00041109	-0.00549930	0.00046753	-0.00628268	-0.01017638	-0.01023837	-0.01386848	-0.01411082	-0.01529700	-0.01723324	-0.02016686	-0.01749206	-0.01975530	-0.02289684	-0.02154635	-0.02307274	-0.02453854	-0.02189459	-0.02365390	-0.02553893	-0.02888873	-0.02884630	-0.02742279	-0.03113185	-0.02815467	-0.03129281	-0.03263179	-0.03094853	-0.03178179	-0.03027388	-0.03212961	-0.03245817	-0.03241885	-0.03251138	-0.03274560	-0.03400352	-0.03376877	-0.03421147	-0.03346539	-0.03322630	-0.03288332	-0.03371863	-0.03290774	-0.03271748	-0.03338821	-0.03247302	-0.03184740	-0.03147758	-0.03253048	-0.03088525	-0.03219712	-0.03150804	-0.03121950	-0.02890593	-0.02946203	-0.02948176	-0.02907162	-0.02887973	-0.02846230	-0.02822390	-0.02845855	-0.02657866	-0.02689054	-0.02641672	-0.02538733	-0.02583637	-0.02364679	-0.02553787	-0.02476720	-0.02696954	-0.02533086	-0.02472498	-0.02559173	-0.02458170	-0.02541911	-0.02397127	-0.02224856	-0.02133878	-0.01986241	-0.01942804	-0.01811255	-0.01667162	-0.01509993	-0.01504566	-0.01341450	-0.01075019	-0.01043283	-0.00747548	-0.00730540	-0.00588488	-0.00495385	-0.00254321	-0.00084429	0.00065497	0.00079132	0.00285151	0.00349939	0.00621147	0.00741885	0.00729936	0.00745217	0.00800722	0.00796142	0.00537649	0.00572183	0.00624247	0.00614711	0.00492571	0.00304059	0.00433363	0.00302798	0.00173591	0.00177968	0.00196579	0.00027050	0.00043415	-0.00001517	-0.00239068	-0.00101229	-0.00161700	-0.00229023	-0.00306920	-0.00348029	-0.00388915	-0.00317252	-0.00433451	-0.00489278	-0.00512731	-0.00512200	-0.00410563	-0.00443533	-0.00503861	-0.00267371	-0.00397596	-0.00307538	-0.00225930	-0.00267819	-0.00323437	-0.00274273	-0.00176884	-0.00126271	-0.00137542	-0.00124548	-0.00061601	-0.00065357	-0.00054501	0.00000827	0.00018543	0.00041207	-0.00055967	-0.00067088	0.00032402	-0.00067500	-0.00062661	0.00053683	0.00003460	-0.00016772	-0.00051582	-0.00062592	-0.00033224	-0.00021130	0.00008609	-0.00149896	-0.00066036	-0.00060735	-0.00033890	0.00001828	-0.00022395	0.00006772	-0.00013600	-0.00000739	-0.00079363	-0.00078891	0.00092915	-0.00017840	0.00033881	-0.00018075	0.00007140	-0.00030581	0.00029491	0.00049557	0.00050604	-0.00028792	-0.00033450	-0.00084849	-0.00017873	-0.00073104	0.00042001	0.00039283	-0.00003344	0.00078430	-0.00022484	-0.00007361	-0.00015427	-0.00043602	-0.00028145	-0.00070211	0.00042382	0.00037228	-0.00080654	-0.00076378	0.00056305	0.00020580	-0.00003254	-0.00098239	-0.00029958	-0.00013584	-0.00040800	0.00039689	0.00028126	-0.00041063	0.00020146	0.00030521	0.00102921	-0.00067597	0.00005989	-0.00079321	-0.00033392	-0.00080023	-0.00028712	-0.00008095	-0.00095931	0.00115238	0.00010922	-0.00227614	0.00068927	-0.00019056	0.00092553	-0.00036988	-0.00124711	0.00288884	-0.00107705	0.00029143	-0.00057863	-0.00134799	-0.00078195	0.00129413	0.00152876	0.00026041	0.00003846	0.00181754	0.00095479	0.00223658	-0.00281938	0.00139119	0.00030614	-0.00214848	0.00155290	-0.00171065	-0.00035294	0.00108609	-0.00227805	-0.00137998	0.00145209	-0.00102025	0.00112829	0.00210666	0.00046165	-0.00050872	-0.00047621	0.00172310	-0.00052777	0.00218322	-0.00145391	0.00264732	-0.00158152	0.00070062	-0.00080016	0.00021124	-0.00025751	-0.00388833	-0.00050433	-0.00123897	0.00072797	-0.00152451	-0.00003393	-0.00225435	-0.00080927	-0.00014252	-0.00104573	-0.00144178	-0.00020029	-0.00018243	-0.00040033	-0.00095571	0.00044738	0.00012822	-0.00049756	-0.00136218	-0.00123083	-0.00068057	0.00072226	-0.00025477	0.00018920	-0.00072004	0.00049600	0.00027311	-0.00044810	-0.00188733	-0.00091374	-0.00132443	-0.00061762	0.00032005	-0.00065621	0.00006013	0.00054084	-0.00002326	-0.00035019	-0.00053931	-0.00051278	0.00029814	-0.00157937	-0.00018460	0.00041401	-0.00042127	-0.00097206	-0.00006374	0.00007837	-0.00107045	0.00064377	0.00039388	0.00045009	0.00100424	-0.00055854	-0.00025735	-0.00038697	-0.00013775	-0.00032206	0.00005728	0.00037836	0.00051726	0.00024227	0.00032830	0.00048255	-0.00095588	-0.00005269	-0.00073607	-0.00011909	-0.00041619	-0.00031745	-0.00025548	-0.00073887	-0.00045201	-0.00066848	-0.00012941	-0.00011389	-0.00000595	0.00008741	0.00059511	0.00070516	0.00039558	-0.00058933	-0.00031770	0.00033294	-0.00043697	-0.00027479	0.00047857	0.00024272	0.00068508	-0.00066929	0.00020710	0.00023803	0.00032943	-0.00037611	0.00003488	0.00017989	0.00011341	-0.00042438	-0.00005184	-0.00009575	0.00014289	-0.00005090	0.00016321	0.00015875	0.00005823	0.00000202	-0.00048593	-0.00003467	0.00005661	-0.00001081	-0.00023470	0.00003193	-0.00001690	0.00007585	-0.00000712	0.00024845	0.00004109	-0.00001605	-0.00010049	-0.00020148	-0.00011648	0.00019547	2.99847054
-0.0002	-21.47483647	-21.47483647	-21.47483647	-1.81686723	-21.47483647	-21.47483647	-0.71679878	-21.47483647	-21.47483647	-21.47483647	-1.61058366	-21.47483647	0.58649588	-1.64925766	-21.47483647	-21.47483647	-0.08853593	1.06568456	-0.44202497	0.18326996	0.48951164	-21.47483647	0.43188950	0.78234535	0.66246279	0.26306984	-0.87498230	-21.47483647	0.39088458	0.47869271	0.90555978	-0.64151083	0.22888891	0.13922967	-0.26520897	0.40276961	-0.15698077	-0.10501198	0.00976404	0.04377507	-0.02953360	-0.02054256	0.02260940	-0.00660873	-0.02347609	0.00767786	0.01723562	0.01595169	0.00205224	0.02135206	0.00832624	0.00099650	0.00798178	0.01797716	0.01327189	0.01068283	0.01074335	0.01423637	0.01331761	0.01301135	0.01670408	0.00951346	0.01373845	0.00929951	0.01340841	0.01180135	0.01169101	0.01156909	0.01114502	0.01380669	0.01465309	0.01483495	0.01255679	0.01148074	0.01256610	0.01519449	0.01219708	0.01149578	0.00894917	0.00822014	0.00411975	0.01004560	0.01113650	0.00497843	0.00435971	0.03073855	0.00000325	0.00474541	0.01972258	0.01814640	0.00459605	0.01133571	0.01069235	0.01507616	0.01791604	0.01290602	0.01696272	0.01974186	0.00906084	0.01631410	0.01213367	0.01501746	0.00765240	-0.00012666	-0.01385112	-0.02327631	-0.05341817	-0.06083486	-0.06992371	-0.05875525	-0.07159965	-0.06815422	-0.07268721	-0.05918018	-0.07430889	-0.06928023	-0.07405359	-0.06884926	-0.07013651	-0.06857089	-0.06883489	-0.06138781	-0.06901649	-0.06586802	-0.06384705	-0.06547032	-0.06309149	-0.06354435	-0.05528035	-0.04986703	-0.03919590	-0.03006090	-0.02701530	-0.02401323	-0.02174339	-0.02441533	-0.02143375	-0.02448688	-0.02675004	-0.02715645	-0.02758680	-0.02624858	-0.03009842	-0.02952672	-0.03124134	-0.03121762	-0.03096937	-0.03065220	-0.03028118	-0.03176728	-0.03301736	-0.03295054	-0.03273765	-0.03286077	-0.03428936	-0.03432077	-0.03475237	-0.03254782	-0.03396252	-0.03368944	-0.03424490	-0.03218014	-0.03187875	-0.03362972	-0.03236274	-0.03157956	-0.03214880	-0.03206740	-0.02930749	-0.03106233	-0.03204633	-0.03049651	-0.03022644	-0.03009056	-0.03024192	-0.02980424	-0.02822373	-0.02917449	-0.02840570	-0.02864423	-0.02774865	-0.02663581	-0.02675688	-0.02640735	-0.02603639	-0.02410000	-0.02483929	-0.02429184	-0.02422854	-0.02448573	-0.02308498	-0.02355563	-0.02334649	-0.02265456	-0.02395172	-0.02243865	-0.02304059	-0.02241521	-0.02097918	-0.02153423	-0.01948648	-0.01858945	-0.01869331	-0.01594278	-0.01369069	-0.01370265	-0.01030305	-0.00984827	-0.00886047	-0.00926592	-0.00724392	-0.00642296	-0.00480261	-0.00488329	-0.00348568	-0.00348752	-0.00057845	0.00104469	0.00253277	0.00264984	0.00350977	0.00612471	0.00565109	0.00578497	0.00627650	0.00695403	0.00698691	0.00567249	0.00651890	0.00568702	0.00505362	0.00406213	0.00398105	0.00458149	0.00353151	0.00233855	0.00088385	0.00235279	0.00181425	0.00144259	0.00081378	-0.00003963	-0.00009903	-0.00020232	-0.00037320	-0.00070587	-0.00132370	-0.00228639	-0.00243410	-0.00254604	-0.00284218	-0.00315441	-0.00465603	-0.00222939	-0.00250440	-0.00395543	-0.00487083	-0.00491203	-0.00436298	-0.00381330	-0.00419919	-0.00397796	-0.00331705	-0.00357845	-0.00260452	-0.00213293	-0.00208498	-0.00167210	-0.00222457	-0.00176216	-0.00101716	-0.00099786	-0.00069017	-0.00100340	-0.00026314	-0.00088801	-0.00091909	-0.00101323	0.00037038	-0.00037087	-0.00030969	-0.00091785	-0.00076133	-0.00096156	-0.00085632	-0.00040378	-0.00009180	0.00065589	-0.00094157	-0.00002975	-0.00007943	0.00016820	-0.00041552	-0.00056504	-0.00051946	-0.00075380	-0.00046021	-0.00058063	-0.00047208	0.00005378	-0.00097481	-0.00053614	-0.00004276	-0.00031822	-0.00064524	-0.00098690	-0.00007556	0.00047622	-0.00128814	0.00071523	-0.00083995	-0.00018886	-0.00067091	-0.00026457	0.00026145	-0.00111726	-0.00008609	-0.00137490	-0.00175950	-0.00177230	0.00034568	0.00001959	0.00007542	0.00055103	-0.00034725	-0.00201024	-0.00015926	-0.00218953	-0.00026489	0.00010034	-0.00108857	-0.00083969	0.00042662	-0.00154411	-0.00134305	-0.00197044	-0.00075206	-0.00036558	0.00041726	-0.00032781	-0.00068573	-0.00090887	0.00032671	-0.00082107	-0.00065496	-0.00196301	0.00140753	0.00138919	0.00014325	0.00036191	-0.00082368	0.00049495	-0.00177555	-0.00049147	-0.00101291	-0.00055265	-0.00067148	0.00018180	-0.00283100	-0.00030870	-0.00281730	-0.00066474	-0.00130510	-0.00063978	-0.00095446	-0.00285361	-0.00125551	-0.00236327	-0.00140902	-0.00042478	-0.00012986	-0.00236291	0.00140410	0.00028110	-0.00025719	0.00109769	0.00323924	-0.00061742	-0.00037331	0.00089069	-0.00125185	-0.00115022	-0.00075269	0.00007124	-0.00021970	-0.00023242	-0.00166522	0.00139191	-0.00202762	-0.00270712	-0.00009205	-0.00093094	0.00072977	-0.00221644	-0.00006952	-0.00121105	-0.00076755	-0.00120381	-0.00243751	-0.00278665	0.00013320	-0.00089532	-0.00076230	-0.00085515	-0.00181332	-0.00008884	-0.00035247	-0.00223999	-0.00095818	-0.00015369	-0.00285129	-0.00097183	-0.00083162	-0.00065691	-0.00079797	-0.00089736	-0.00136118	-0.00256832	-0.00002614	-0.00155350	-0.00051032	-0.00146876	-0.00034822	-0.00119110	0.00023231	-0.00103354	-0.00011166	-0.00058490	-0.00006506	-0.00027628	-0.00175093	-0.00042513	-0.00068314	-0.00039804	0.00011184	-0.00028514	-0.00084559	-0.00022563	-0.00144606	-0.00039915	-0.00048906	0.00037544	-0.00013169	-0.00078192	-0.00044513	-0.00038905	0.00023733	-0.00038401	0.00066321	0.00080788	-0.00042013	-0.00016848	-0.00034907	-0.00096159	-0.00020971	-0.00145041	0.00057424	-0.00020985	-0.00040965	-0.00052171	-0.00048311	0.00055192	-0.00092435	-0.00129122	-0.00038769	0.00055639	-0.00015221	-0.00052182	-0.00016525	-0.00006569	-0.00044178	0.00028656	0.00040968	-0.00056648	-0.00035929	0.00030847	-0.00012267	-0.00048525	-0.00053200	0.00019561	-0.00001179	0.00014962	0.00007504	-0.00012429	-0.00021157	-0.00013326	-0.00004828	0.00014559	0.00035318	-0.00003497	0.00008537	0.00031518	-0.00007225	0.00044479	-0.00023624	0.00023744	-0.00044768	0.00019796	-0.00017996	0.00024979	0.00022741	0.00009331	-0.00023389	-0.00014322	-0.00003976	0.00004862	0.00004879	-0.00006548	-0.00032309	-0.00010142	0.00011111	-21.47483647
0.0498	-21.47483647	-21.47483647	-0.07220447	-21.47483647	-21.47483647	-21.47483647	0.03573382	-1.48193955	-21.47483647	-21.47483647	-21.47483647	0.60407156	0.33895021	-21.47483647	-21.47483647	-21.47483647	0.21567322	-21.47483647	0.41106644	-0.07443891	0.57560915	-21.47483647	-0.50347006	0.04221886	-21.47483647	-0.84841144	0.53596443	-0.43465383	-21.47483647	-0.17883572	-0.45556122	-1.01933610	-0.14551290	-0.32201212	0.40416515	0.05768151	-0.41392560	-0.02053840	0.08649821	0.02889414	-0.03561241	0.04369734	0.00956193	-0.07867652	0.04322732	0.00972926	0.02334241	0.02957115	0.00933256	0.02471570	0.01942294	0.00798973	0.01683999	0.02085942	0.01545215	0.01514280	0.01050317	0.01706284	0.01368467	0.01144430	0.01899976	0.01658225	0.01392796	0.01304350	0.01244909	0.01393434	0.01450566	0.01320983	0.01507378	0.01649057	0.01519572	0.01504861	0.01810064	0.01234907	0.01061546	0.01435067	0.01394866	0.01236836	0.00853282	0.01048426	0.00532597	0.00804421	0.01258321	0.00864576	0.00708289	0.03562701	0.01134501	0.01244580	0.01602523	0.02331916	0.01778125	0.01132620	0.01547274	0.01787801	0.01702954	0.02210814	0.01808020	0.01697499	0.01335342	0.01649431	0.01412006	0.02074276	0.01543267	0.00992919	0.01038025	0.00827206	-0.01363789	-0.01550989	-0.01898336	-0.01193624	-0.02618485	-0.02516727	-0.03316896	-0.02253351	-0.03208452	-0.03360826	-0.03699063	-0.03500492	-0.03749600	-0.04075647	-0.04117300	-0.03810808	-0.04305619	-0.04298933	-0.04148766	-0.04470994	-0.04440019	-0.04288456	-0.03991538	-0.03636820	-0.02730995	-0.02295635	-0.02337552	-0.02469796	-0.02246275	-0.02443345	-0.02229375	-0.02594963	-0.02738958	-0.02830967	-0.02747411	-0.02723312	-0.03011863	-0.02877296	-0.03179546	-0.03230244	-0.03109009	-0.02975099	-0.03102605	-0.03289470	-0.03445891	-0.03314199	-0.03257452	-0.03299123	-0.03345907	-0.03361045	-0.03532307	-0.03342419	-0.03432449	-0.03464539	-0.03407452	-0.03387801	-0.03355640	-0.03355105	-0.03299371	-0.03203062	-0.03186831	-0.03339616	-0.03046004	-0.03230201	-0.03229244	-0.03200023	-0.02936561	-0.03018407	-0.02981615	-0.02989809	-0.03022620	-0.02950640	-0.02908327	-0.02889583	-0.02724697	-0.02711368	-0.02789695	-0.02621355	-0.02699731	-0.02410367	-0.02509856	-0.02379655	-0.02662241	-0.02422985	-0.02344341	-0.02391100	-0.02266661	-0.02317281	-0.02186246	-0.01945207	-0.01968849	-0.01953511	-0.01945202	-0.02139478	-0.01995601	-0.01912390	-0.01882786	-0.01718516	-0.01748254	-0.01592219	-0.01414485	-0.01353532	-0.01203194	-0.01170044	-0.00889783	-0.00700913	-0.00631365	-0.00544200	-0.00521528	-0.00460126	-0.00322684	-0.00271838	-0.00109706	-0.00168415	-0.00195472	0.00114047	0.00021803	0.00153807	0.00271657	0.00453760	0.00553389	0.00523737	0.00524365	0.00783169	0.00661349	0.00782068	0.00669387	0.00665652	0.00682024	0.00615845	0.00536767	0.00573159	0.00515959	0.00484550	0.00372167	0.00355989	0.00307980	0.00451032	0.00248224	0.00224196	0.00215482	0.00187067	0.00153956	0.00126295	0.00102388	0.00122667	0.00027258	0.00125547	0.00007325	-0.00008487	-0.00086422	-0.00229212	-0.00108410	-0.00111454	-0.00205675	-0.00354619	-0.00290700	-0.00290734	-0.00311860	-0.00329234	-0.00261838	-0.00335590	-0.00420196	-0.00427579	-0.00394817	-0.00329245	-0.00305227	-0.00242572	-0.00257528	-0.00272375	-0.00332937	-0.00223458	-0.00133270	-0.00103660	-0.00141066	-0.00161242	-0.00033866	-0.00092480	-0.00076472	-0.00115281	0.00028226	-0.00029921	-0.00047447	0.00038283	-0.00004337	-0.00030751	0.00069666	0.00021799	-0.00020293	-0.00106521	-0.00004191	-0.00051902	0.00000919	-0.00129747	-0.00055234	-0.00040535	0.00080138	-0.00102936	-0.00067489	0.00006362	0.00047091	-0.00022324	0.00051114	0.00014105	-0.00093427	-0.00144623	-0.00080628	-0.00055208	0.00067156	-0.00096168	0.00008273	-0.00017078	-0.00061169	-0.00040444	0.00016264	-0.00099296	0.00040012	0.00103699	-0.00114563	-0.00125342	0.00042168	-0.00052011	-0.00009056	-0.00085074	-0.00007745	-0.00059244	0.00066391	-0.00010268	-0.00183838	-0.00209026	-0.00017900	-0.00156811	0.00011996	-0.00067467	0.00123879	0.00183959	-0.00053542	-0.00258359	-0.00034403	0.00068056	0.00184953	0.00064765	0.00014763	0.00124865	-0.00122231	0.00083863	-0.00023566	0.00133805	-0.00046528	0.00170244	0.00222465	-0.00034515	-0.00057149	-0.00111620	-0.00264682	0.00247029	-0.00021679	-0.00075852	-0.00207041	-0.00027400	-0.00001427	-0.00143529	-0.00013743	0.00010272	-0.00113265	-0.00306309	-0.00105221	-0.00092569	0.00005120	0.00239736	0.00132004	0.00179020	0.00012396	-0.00080434	-0.00040533	0.00034407	-0.00209904	0.00041804	-0.00081258	-0.00008872	-0.00020867	0.00149509	-0.00022796	-0.00260660	0.00041531	-0.00231076	0.00122902	-0.00126625	-0.00090054	0.00054395	-0.00047402	-0.00102455	0.00110879	0.00077863	-0.00051611	0.00128200	0.00177992	-0.00232868	0.00122038	0.00107045	-0.00024004	-0.00326053	-0.00200989	0.00144792	-0.00203096	0.00013542	-0.00031685	-0.00104831	-0.00046718	-0.00084837	-0.00143309	-0.00155722	-0.00043880	0.00097745	-0.00085681	-0.00042137	0.00000580	-0.00059843	0.00009227	0.00049158	-0.00047126	-0.00121789	-0.00017356	0.00061148	-0.00055389	0.00019504	-0.00047082	0.00011044	-0.00106331	-0.00048601	-0.00055873	-0.00012189	-0.00040044	-0.00037747	-0.00018498	0.00041132	-0.00038743	0.00066275	0.00044202	-0.00093790	-0.00039015	-0.00037179	0.00057668	0.00068840	0.00067303	-0.00004642	0.00076473	0.00043058	0.00017470	-0.00009307	0.00006738	0.00063701	-0.00060545	-0.00004844	-0.00042790	0.00104032	-0.00035483	0.00081433	-0.00000048	0.00031734	0.00045686	0.00038194	-0.00012067	0.00043106	-0.00023516	0.00043444	0.00049739	-0.00077776	0.00002270	0.00074408	0.00058579	0.00018376	-0.00041975	0.00059779	0.00030592	-0.00033622	0.00047749	0.00003670	0.00018461	-0.00020411	-0.00011116	0.00009242	0.00017286	0.00025904	0.00011933	-0.00007923	0.00025921	0.00014474	-0.00016594	0.00018546	-0.00018027	0.00031265	-0.00027189	-0.00020822	0.00023658	-0.00001971	-0.00006538	-0.00006645	0.00011919	0.00018105	0.00011415	0.00001025	-0.00009625	-0.00035677	0.00020619	0.61248015
0.0998	-0.78639540	-21.47483647	-21.47483647	-21.47483647	0.20233239	-21.47483647	-0.09389902	0.11095127	-21.47483647	0.16058341	-21.47483647	-21.47483647	0.87289995	0.65889323	2.58030772	-21.47483647	-21.47483647	-21.47483647	-0.11792584	0.17460102	-0.32009730	-21.47483647	0.38390034	-21.47483647	-21.47483647	-21.47483647	0.55193719	-1.15657791	0.79724265	-21.47483647	-0.37732568	-21.47483647	-0.25951233	-0.81465833	0.07913160	0.18016639	-0.09752109	0.02772438	0.07645841	-0.06680302	-0.01458531	-0.04446689	0.04141412	-0.00414684	0.00400121	0.02172803	0.02443661	0.02175203	0.00987653	0.01603419	0.01795685	0.01001131	0.01629372	0.02192385	0.01955323	0.01046446	0.01085071	0.01987139	0.01427227	0.01355363	0.02051929	0.01216463	0.01634914	0.01256429	0.01460586	0.01876212	0.01543958	0.01328584	0.01402099	0.01136792	0.01309310	0.01619330	0.01352403	0.01647780	0.01285018	0.01582606	0.01079329	0.01124862	0.01267156	0.01151600	0.00696487	0.00592514	0.01156410	0.00643529	0.00535863	0.02942326	0.00750031	0.01411933	0.01636789	0.01575243	0.01344896	0.01516790	0.01687385	0.01807016	0.01685440	0.01810226	0.01981883	0.02088848	0.01259959	0.01705945	0.01560243	0.01874914	0.01472118	0.01216841	0.01632446	0.01946731	0.00730655	0.01043113	0.00943862	0.01708587	0.00490869	0.00853912	0.00297193	0.00974120	0.00142740	0.00071955	-0.00175647	-0.00048377	-0.00194244	-0.00166221	-0.00424898	-0.00019570	-0.00703457	-0.00825175	-0.00806589	-0.01312393	-0.01400136	-0.01428687	-0.01578917	-0.01857575	-0.01802342	-0.01908432	-0.02174591	-0.02391825	-0.01910274	-0.02317908	-0.02243906	-0.02429667	-0.02623988	-0.02933301	-0.02777579	-0.02664675	-0.03005917	-0.03022185	-0.03170248	-0.03201718	-0.03147256	-0.02961557	-0.03137718	-0.03401948	-0.03264808	-0.03234026	-0.03204590	-0.03156197	-0.03413275	-0.03444316	-0.03587286	-0.03424126	-0.03455018	-0.03526389	-0.03402084	-0.03234319	-0.03432318	-0.03353612	-0.03343275	-0.03202586	-0.03179855	-0.03390302	-0.02989425	-0.03430752	-0.03355012	-0.03087207	-0.03207012	-0.02962166	-0.03116003	-0.03173374	-0.03039526	-0.03168545	-0.02977403	-0.02949293	-0.02746231	-0.02692069	-0.02711921	-0.02538534	-0.02784389	-0.02458584	-0.02534771	-0.02603345	-0.02628800	-0.02646352	-0.02395006	-0.02439762	-0.02142513	-0.02272498	-0.02122745	-0.01843053	-0.02102625	-0.01845722	-0.01903853	-0.02158124	-0.01580817	-0.01885817	-0.01732668	-0.01563387	-0.01786870	-0.01743917	-0.01420467	-0.01640462	-0.01278247	-0.01305172	-0.01266767	-0.01090978	-0.01064875	-0.01032281	-0.00881597	-0.00747952	-0.00582339	-0.00322087	-0.00288142	-0.00370265	-0.00121479	0.00017957	-0.00109708	-0.00039060	0.00018804	-0.00091490	0.00007511	-0.00001101	0.00188372	0.00222986	0.00243384	0.00440407	0.00287683	0.00473436	0.00516366	0.00447012	0.00571108	0.00585658	0.00636105	0.00699395	0.00593560	0.00798266	0.00658011	0.00527686	0.00509963	0.00416923	0.00409476	0.00443329	0.00387686	0.00438666	0.00230725	0.00241217	0.00225675	0.00279885	0.00218046	0.00344343	0.00057683	0.00136215	0.00142431	0.00151054	0.00134142	0.00094481	0.00065091	0.00057061	-0.00002660	-0.00001583	-0.00029535	-0.00068208	-0.00104482	-0.00196991	-0.00217619	-0.00145222	-0.00303333	-0.00278439	-0.00268070	-0.00347522	-0.00435231	-0.00371833	-0.00364070	-0.00320272	-0.00331063	-0.00357427	-0.00380154	-0.00346280	-0.00388651	-0.00273508	-0.00336099	-0.00222646	-0.00239510	-0.00176726	-0.00255516	-0.00186610	-0.00159009	-0.00097928	-0.00095235	-0.00143379	-0.00068750	-0.00196399	-0.00097681	-0.00137413	-0.00008525	-0.00002238	0.00013760	0.00022175	-0.00036830	-0.00049495	-0.00080590	-0.00007449	-0.00076608	0.00027835	-0.00030348	0.00020723	0.00016677	0.00049464	-0.00041810	-0.00050573	-0.00033406	-0.00135614	-0.00039625	-0.00079587	-0.00063886	-0.00072461	-0.00006262	0.00044354	-0.00037126	-0.00024404	0.00041510	-0.00007378	-0.00071584	-0.00070343	-0.00097091	-0.00092089	0.00032910	-0.00003907	-0.00067392	-0.00150959	-0.00112768	-0.00033866	0.00168200	0.00032738	-0.00012428	-0.00068494	0.00012597	-0.00258948	-0.00136123	-0.00127972	0.00071029	-0.00159642	-0.00056518	0.00034745	-0.00155545	-0.00048063	-0.00087110	-0.00213052	-0.00052168	0.00127961	0.00115783	0.00010029	0.00027092	-0.00048852	-0.00129994	0.00116611	-0.00126501	0.00067726	-0.00367613	-0.00321832	-0.00099142	-0.00097139	0.00048742	-0.00032855	-0.00158204	-0.00089819	-0.00169957	-0.00148627	-0.00207698	0.00038326	0.00122799	-0.00067286	-0.00202648	-0.00041465	-0.00190952	0.00094161	-0.00105831	-0.00100423	-0.00193925	-0.00115844	-0.00083025	0.00102937	-0.00075358	-0.00200085	-0.00107033	-0.00175872	-0.00034744	-0.00124074	-0.00179932	-0.00068250	-0.00201577	-0.00099961	-0.00168770	-0.00214596	0.00012801	-0.00058142	-0.00014302	0.00069650	0.00012471	0.00021899	-0.00105304	-0.00121545	-0.00095943	0.00089914	-0.00189891	-0.00020736	-0.00156766	-0.00138792	-0.00078989	-0.00131862	-0.00143641	-0.00239845	-0.00146887	0.00012474	-0.00086023	-0.00103129	-0.00152789	0.00025104	-0.00082203	0.00034765	-0.00051423	-0.00156009	-0.00027672	-0.00034654	-0.00149796	0.00018986	0.00022370	-0.00054318	-0.00007504	-0.00025948	-0.00011120	-0.00090455	-0.00041476	0.00016706	-0.00017241	0.00065381	-0.00020601	-0.00067388	-0.00046896	-0.00002540	-0.00045700	-0.00059453	0.00067331	0.00086993	-0.00016530	0.00042856	-0.00042846	-0.00100485	-0.00001658	-0.00183109	-0.00049375	0.00045718	-0.00163365	-0.00010793	-0.00006219	-0.00011165	-0.00134421	-0.00039778	-0.00015163	-0.00064074	-0.00027683	-0.00006342	-0.00046548	0.00041738	-0.00068353	-0.00052011	-0.00023839	-0.00082191	-0.00013959	0.00016245	0.00027932	0.00014561	-0.00085216	0.00013538	0.00021524	-0.00071052	-0.00006319	-0.00037067	0.00011782	-0.00054056	-0.00022738	-0.00024811	-0.00008075	0.00027420	-0.00059585	0.00010019	0.00035009	-0.00023077	-0.00010727	-0.00039421	-0.00021729	0.00005702	-0.00045850	-0.00024618	-0.00011042	-0.00053722	-0.00022178	-0.00010025	0.00009015	-0.00030468	-0.00010021	-0.00042216	0.00009135	-0.00005994	0.00007261	-21.47483647
0.1498	-0.08824153	-21.47483647	-21.47483647	0.53935730	-21.47483647	-21.47483647	2.67414737	-21.47483647	0.42321617	-21.47483647	-21.47483647	-21.47483647	-21.47483647	-21.47483647	-2.80470467	-21.47483647	0.22708738	0.18255600	-0.79099640	-21.47483647	0.89463961	-21.47483647	-1.98753214	-21.47483647	0.01304730	-21.47483647	-21.47483647	-0.18339689	2.10557985	-21.47483647	-0.48676055	0.68608445	-0.17289286	0.25060902	-0.24065204	-0.23966912	-0.19128841	-0.19774359	0.04384126	-0.04824666	0.02599064	0.06282929	-0.04074260	-0.01807707	0.02868559	-0.01669642	0.00981457	0.01533453	0.00849143	0.01848244	0.00265397	0.00240745	0.00856697	0.01224610	0.01484736	0.01320533	0.01103224	0.01963750	0.01620809	0.01248806	0.01795937	0.01267653	0.01409257	0.01002146	0.01481798	0.01424577	0.01582889	0.01426989	0.01314039	0.01637562	0.01699485	0.01573893	0.01820142	0.01363472	0.01228160	0.01562573	0.01225672	0.00980261	0.01180069	0.01322628	0.00633372	0.00748655	0.01716545	0.00268932	0.00159343	0.02382289	0.00673045	0.00119121	0.01585978	0.01764466	0.00616544	0.01257600	0.00633880	0.01732486	0.02064799	0.01578756	0.01857229	0.01518466	0.01530501	0.01340510	0.01426692	0.01902986	0.01490118	0.01281650	0.01706164	0.01991925	0.00895813	0.00985843	0.00995859	0.02077624	0.00445332	0.01176826	0.00511817	0.01334001	0.00123530	0.00307510	-0.00281748	-0.00057552	0.00052159	-0.00072220	-0.00631999	0.00016426	-0.00524999	-0.00809341	-0.00771217	-0.01205089	-0.01274532	-0.01682386	-0.01682941	-0.01930443	-0.01718534	-0.01865108	-0.01934555	-0.02224326	-0.02164884	-0.02302060	-0.02278330	-0.02459531	-0.02688863	-0.02781575	-0.02935696	-0.02818173	-0.03047204	-0.02920695	-0.03293017	-0.03175110	-0.03200314	-0.03141952	-0.03084820	-0.03147979	-0.03414647	-0.03277613	-0.03286512	-0.03325610	-0.03433122	-0.03338574	-0.03617788	-0.03284566	-0.03475987	-0.03508559	-0.03478300	-0.03449813	-0.03375313	-0.03452776	-0.03300812	-0.03301439	-0.03253749	-0.03285730	-0.03147941	-0.03335346	-0.03273757	-0.03226572	-0.03140102	-0.03128836	-0.03072808	-0.03082531	-0.03026810	-0.02993658	-0.03001902	-0.02929199	-0.02782345	-0.02793635	-0.02794011	-0.02743123	-0.02640183	-0.02663425	-0.02668064	-0.02505231	-0.02621088	-0.02443312	-0.02285300	-0.02228788	-0.02346175	-0.02347016	-0.02221160	-0.02050343	-0.02023915	-0.01883502	-0.01795308	-0.01782283	-0.01778661	-0.01654754	-0.01669285	-0.01574703	-0.01444195	-0.01554015	-0.01175582	-0.01313487	-0.01280817	-0.01226875	-0.01232818	-0.01185043	-0.01135823	-0.00984639	-0.00975052	-0.01041057	-0.00816997	-0.00675959	-0.00627162	-0.00547619	-0.00442071	-0.00253122	-0.00250750	-0.00087016	-0.00172232	0.00077109	0.00044821	-0.00014018	0.00138536	0.00137373	0.00093762	0.00184488	0.00183186	0.00192802	0.00203872	0.00089768	0.00227745	0.00332382	0.00368254	0.00401540	0.00537880	0.00632325	0.00614743	0.00676632	0.00699517	0.00706279	0.00731100	0.00589534	0.00618985	0.00694451	0.00671790	0.00529591	0.00529058	0.00498991	0.00512978	0.00396459	0.00304904	0.00331662	0.00267207	0.00283258	0.00228132	0.00123888	0.00164314	0.00102885	0.00142746	0.00097637	0.00126479	0.00238055	0.00102270	0.00016554	0.00150683	0.00091103	0.00107897	0.00045299	0.00024939	0.00041633	-0.00032777	-0.00062856	-0.00066220	-0.00062343	-0.00145554	-0.00252382	-0.00192409	-0.00232088	-0.00245904	-0.00232548	-0.00289733	-0.00305769	-0.00346559	-0.00272658	-0.00379878	-0.00359306	-0.00309927	-0.00323161	-0.00281608	-0.00259614	-0.00202336	-0.00321802	-0.00200457	-0.00097865	-0.00262522	-0.00173239	-0.00187431	-0.00226760	-0.00215737	-0.00058330	-0.00043014	-0.00049180	-0.00102697	-0.00042879	-0.00090281	-0.00194609	0.00032005	-0.00026162	-0.00133938	0.00033080	-0.00089723	-0.00060492	-0.00013700	-0.00018192	-0.00010449	-0.00098269	-0.00070750	-0.00026353	0.00037011	-0.00176585	-0.00034109	-0.00112104	-0.00072456	0.00003416	-0.00024334	-0.00058447	-0.00042357	-0.00143008	-0.00034022	-0.00088893	-0.00067431	-0.00045662	0.00000979	-0.00040325	-0.00064081	0.00069507	-0.00073469	-0.00303204	0.00028666	-0.00020333	0.00074568	-0.00025336	0.00027072	0.00106630	-0.00091576	0.00015328	-0.00070821	-0.00099088	-0.00305519	0.00075974	-0.00002959	-0.00128840	-0.00046236	0.00146496	-0.00266320	0.00124509	0.00050774	0.00014361	-0.00247702	-0.00217208	-0.00208984	0.00028858	-0.00000319	0.00247469	-0.00020702	-0.00305570	-0.00266667	-0.00013579	0.00107444	0.00242395	0.00048146	-0.00214024	-0.00049745	-0.00022683	-0.00299084	0.00269103	-0.00183295	-0.00099272	0.00053647	-0.00129461	-0.00281055	0.00020106	-0.00099459	-0.00085209	-0.00124510	0.00002728	0.00016152	-0.00150520	-0.00115028	-0.00204011	0.00026638	-0.00031770	-0.00090626	-0.00183046	0.00102275	-0.00042707	0.00030130	-0.00044676	0.00027486	-0.00140995	-0.00190426	-0.00116098	-0.00145626	-0.00016145	-0.00251783	0.00059040	-0.00119958	-0.00121398	-0.00195387	-0.00027379	-0.00182177	-0.00197670	-0.00147012	-0.00039986	-0.00081225	-0.00126309	-0.00284125	-0.00078065	0.00044594	-0.00191894	-0.00040895	-0.00118757	-0.00062390	0.00074125	-0.00192155	-0.00037846	-0.00113223	-0.00013966	-0.00150150	0.00003769	-0.00031232	-0.00135134	0.00015786	-0.00083040	-0.00026274	0.00045654	-0.00030641	-0.00114260	-0.00025311	-0.00092486	-0.00098123	-0.00152613	0.00013631	0.00053852	-0.00029965	0.00015846	-0.00035552	-0.00036181	0.00006549	-0.00064563	0.00015296	0.00076066	-0.00021129	-0.00090355	-0.00043193	0.00032487	-0.00083012	-0.00089601	-0.00023381	-0.00000208	-0.00062967	-0.00035784	-0.00050661	0.00062610	-0.00034000	-0.00042461	-0.00044901	-0.00060264	-0.00045122	0.00017866	-0.00017126	-0.00005978	-0.00021190	0.00025210	-0.00047032	-0.00018181	0.00033403	-0.00041080	0.00012391	-0.00017875	-0.00030459	-0.00022351	0.00006280	-0.00007520	-0.00024733	0.00022048	0.00015081	0.00043231	-0.00010831	-0.00010570	-0.00031152	-0.00017010	-0.00046633	0.00021013	0.00002024	0.00013108	-0.00001447	-0.00013416	-0.00006368	-0.00002330	0.00027185	-0.00058599	-0.00001471	-0.00010377	-0.00012416	1.11063429
0.1998	-1.74885070	-21.47483647	-21.47483647	0.21898378	-0.10164833	-21.47483647	-21.47483647	-21.47483647	-21.47483647	-21.47483647	-21.47483647	-0.11216028	-21.47483647	0.08399306	-21.47483647	-21.47483647	-21.47483647	-21.47483647	0.24282554	1.46054745	-21.47483647	-0.80358535	-0.38749352	0.29435617	-0.57062814	-0.81836224	0.29974757	-21.47483647	-0.06307831	-1.07055123	-0.32174553	0.22837869	0.29921650	0.16240732	-0.34826275	0.24733585	-0.04836355	-0.04603993	-0.02191869	-0.03924390	0.06062400	-0.02717662	0.03035684	-0.00283234	0.01365650	0.02173915	0.00373540	0.00282166	-0.00424786	0.02203617	0.02059074	0.00528876	0.00977911	0.01300787	0.01452016	0.01956822	0.01626443	0.01708175	0.02128376	0.01574789	0.01929038	0.01210022	0.01250666	0.01137385	0.01367915	0.01354659	0.01623369	0.01239978	0.01595431	0.01603089	0.01477912	0.01246089	0.01588214	0.01360873	0.01271804	0.01618549	0.01249508	0.01199406	0.01156076	0.01194975	0.00408891	0.00608157	0.01000887	0.00295436	0.00744922	0.02818976	0.00062824	0.01038308	0.01561837	0.01036822	0.01272092	0.00983658	0.00971078	0.01061418	0.01739215	0.02069487	0.01639632	0.01721525	0.01095340	0.01200122	0.01299122	0.02087665	0.01596573	0.01669160	0.01874714	0.02386319	0.00838633	0.01154345	0.00985513	0.01920707	0.00218493	0.00842178	0.00064683	0.01056312	-0.00152163	0.00071072	-0.00381224	-0.00017001	-0.00125988	-0.00403508	-0.00492598	0.00076024	-0.00907027	-0.00968471	-0.00891232	-0.01384560	-0.01556333	-0.01480863	-0.01624918	-0.01780128	-0.01812769	-0.01896202	-0.02262561	-0.02205199	-0.02160234	-0.02383313	-0.02289298	-0.02458803	-0.02623953	-0.02884640	-0.02710105	-0.02569509	-0.03078928	-0.02872670	-0.03146761	-0.03295605	-0.03057626	-0.02988149	-0.02962429	-0.03283848	-0.03192514	-0.03224606	-0.03230941	-0.03212184	-0.03377306	-0.03396297	-0.03566596	-0.03449557	-0.03395439	-0.03437961	-0.03311962	-0.03339808	-0.03342626	-0.03272107	-0.03338910	-0.03282307	-0.03295795	-0.03459579	-0.03001653	-0.03257580	-0.03252558	-0.03129329	-0.03143884	-0.03009217	-0.03111348	-0.03066809	-0.02960074	-0.03100963	-0.03038028	-0.02921571	-0.02731321	-0.02750047	-0.02696979	-0.02557621	-0.02679015	-0.02412420	-0.02528822	-0.02429920	-0.02619827	-0.02575846	-0.02349266	-0.02387758	-0.02291236	-0.02161670	-0.02099667	-0.01862643	-0.01932663	-0.01774469	-0.01880577	-0.01954123	-0.01629804	-0.01700680	-0.01558762	-0.01445432	-0.01487224	-0.01405444	-0.01150250	-0.01297564	-0.01087749	-0.01172206	-0.00888034	-0.00918743	-0.00831739	-0.00871438	-0.00856675	-0.00894766	-0.00662590	-0.00545537	-0.00593989	-0.00721757	-0.00611336	-0.00526647	-0.00490027	-0.00443571	-0.00387376	-0.00277658	-0.00227862	-0.00043990	0.00073676	0.00069654	0.00165213	0.00300384	0.00212437	0.00288219	0.00294214	0.00276257	0.00296263	0.00281407	0.00340598	0.00304863	0.00334646	0.00437719	0.00356878	0.00401469	0.00403005	0.00529763	0.00470418	0.00552215	0.00592633	0.00653475	0.00591998	0.00732155	0.00707141	0.00695808	0.00815278	0.00845145	0.00717724	0.00663041	0.00547909	0.00662892	0.00596854	0.00474716	0.00499482	0.00485395	0.00412095	0.00363751	0.00368424	0.00293424	0.00246873	0.00239554	0.00096529	0.00214073	0.00128948	0.00173106	0.00213642	0.00144516	0.00081391	0.00115806	0.00095238	0.00078811	0.00158782	0.00132187	0.00067712	0.00051482	0.00186982	0.00058329	0.00104537	0.00048422	-0.00026291	0.00055021	0.00060034	-0.00089602	-0.00079569	-0.00049949	-0.00118694	-0.00198189	-0.00174668	-0.00118240	-0.00202612	-0.00255294	-0.00298629	-0.00161713	-0.00346740	-0.00310222	-0.00142471	-0.00252492	-0.00297134	-0.00167088	-0.00233727	-0.00208698	-0.00301650	-0.00177366	-0.00143766	-0.00107019	-0.00224278	-0.00272571	-0.00172100	-0.00221206	-0.00209054	-0.00196850	-0.00093454	-0.00072344	-0.00048909	-0.00039734	-0.00141538	-0.00149964	-0.00007635	-0.00230279	-0.00074457	-0.00179767	-0.00031129	-0.00272414	0.00118368	0.00004274	-0.00135944	0.00059644	0.00021503	-0.00027303	-0.00044476	-0.00041954	-0.00019882	-0.00003325	0.00027964	-0.00140089	-0.00040290	0.00050205	-0.00053478	0.00077595	0.00034107	0.00041809	-0.00124944	0.00153075	-0.00006426	-0.00192625	-0.00127973	0.00136387	0.00227006	-0.00039934	-0.00001341	0.00097302	0.00008838	0.00097399	-0.00041984	0.00026059	-0.00148739	-0.00081729	-0.00094862	0.00272089	-0.00027493	0.00020996	0.00072742	-0.00112757	-0.00182843	-0.00205463	-0.00138815	0.00160213	0.00116103	-0.00085294	-0.00048637	-0.00036796	0.00177428	0.00172120	-0.00086516	0.00311102	-0.00151038	0.00211415	-0.00153883	0.00141565	-0.00014506	-0.00243428	0.00126634	0.00156151	-0.00004729	-0.00254575	-0.00105492	0.00036316	-0.00114122	-0.00094902	-0.00138938	-0.00046888	-0.00000100	-0.00046223	0.00268808	0.00110952	0.00025770	-0.00035844	-0.00074112	-0.00192215	-0.00120291	-0.00030875	-0.00051708	0.00084755	0.00028543	0.00081401	0.00019816	0.00055438	-0.00123529	-0.00134094	-0.00030333	-0.00068076	-0.00070105	-0.00114250	-0.00000378	0.00097395	0.00019452	-0.00028505	-0.00016838	0.00026871	0.00038883	0.00181332	-0.00046880	-0.00000446	0.00053811	-0.00032823	-0.00046429	-0.00104358	-0.00160142	-0.00066027	-0.00028995	0.00055155	-0.00004311	0.00173768	-0.00021620	-0.00034966	0.00038400	0.00028862	0.00009727	-0.00110609	0.00107315	0.00023048	-0.00052649	0.00079645	0.00061595	-0.00021596	0.00070185	-0.00027693	-0.00006537	0.00064595	-0.00015465	0.00016672	-0.00023697	0.00066940	-0.00063379	-0.00018503	0.00016465	0.00013485	0.00000459	0.00000175	0.00003507	0.00018335	0.00025230	0.00053577	-0.00008190	-0.00037420	-0.00065726	0.00047823	0.00014840	-0.00077206	-0.00066146	0.00097295	-0.00005420	0.00023027	0.00019924	-0.00010505	0.00005307	-0.00014382	-0.00008391	0.00055833	0.00001829	0.00013114	0.00030550	0.00033298	0.00021275	0.00008117	-0.00040920	-0.00029436	-0.00036605	0.00024209	-0.00008086	-0.00037993	-0.00031619	0.00001811	0.00024649	-0.00038737	0.00005872	-0.00008181	0.00007967	-0.00008243	-0.00043229	-0.00012527	0.00037273	-21.47483647
0.2498	-21.47483647	-1.31648600	0.79680598	0.40781844	0.54581892	-21.47483647	-21.47483647	-21.47483647	-21.47483647	-21.47483647	0.40886334	-21.47483647	-1.41403747	-21.47483647	-0.02437813	-21.47483647	-21.47483647	-21.47483647	0.72847557	-1.38455176	0.47846356	-21.47483647	0.50037701	0.62356156	-21.47483647	-0.93486309	0.17888121	-0.92632312	-1.25680530	-21.47483647	0.25944165	-21.47483647	-0.33886837	0.15933703	0.13790159	-0.18207562	0.04235021	0.11032713	0.08895810	-0.12136290	-0.04476876	0.03650427	0.01803150	-0.05469794	-0.01667700	0.01249663	0.01490403	0.01075243	0.01270936	0.01209412	0.02496996	0.00587315	0.01886023	0.01922027	0.01077746	0.01913705	0.01327063	0.01248069	0.01790937	0.01492232	0.01929543	0.01335059	0.01245413	0.01003559	0.01344550	0.01516461	0.01575137	0.01517275	0.01570446	0.01457018	0.01346735	0.01347120	0.01472918	0.01549599	0.01661680	0.01614818	0.01297538	0.01209710	0.01098535	0.01415008	0.00561862	0.00811301	0.01405093	0.00712256	0.00803122	0.03008324	0.00469652	0.01549579	0.02092347	0.01710845	0.01152266	0.01373268	0.01110069	0.01571178	0.02038430	0.01861350	0.01877117	0.01719771	0.01563249	0.01315802	0.01647401	0.02425962	0.01474135	0.01450414	0.01609259	0.02102191	0.00739589	0.00546928	0.00880168	0.02201731	0.00578301	0.00877143	0.00214478	0.01388363	0.00271629	0.00136216	-0.00333050	0.00164072	0.00098169	-0.00191569	-0.00406831	-0.00131246	-0.00905557	-0.00859685	-0.01073111	-0.01307719	-0.01625182	-0.01715852	-0.01751179	-0.02251205	-0.02043871	-0.02055267	-0.02325796	-0.02340731	-0.02216744	-0.02389388	-0.02197107	-0.02631623	-0.02676154	-0.02996369	-0.02819721	-0.02701026	-0.03105034	-0.03006023	-0.03190355	-0.03138115	-0.03094279	-0.03134068	-0.03208677	-0.03398934	-0.03485714	-0.03296954	-0.03347950	-0.03445888	-0.03521617	-0.03554545	-0.03527218	-0.03494921	-0.03514344	-0.03579005	-0.03505679	-0.03423223	-0.03355119	-0.03464417	-0.03454651	-0.03440241	-0.03343124	-0.03535308	-0.03217761	-0.03251960	-0.03417471	-0.03302057	-0.03279622	-0.03154662	-0.03158294	-0.03293250	-0.03013210	-0.03224479	-0.02938918	-0.02931848	-0.02929673	-0.02803825	-0.02919256	-0.02627800	-0.02858672	-0.02703474	-0.02704524	-0.02711895	-0.02654616	-0.02713133	-0.02376492	-0.02402179	-0.02230451	-0.02314791	-0.02230850	-0.01911454	-0.02261070	-0.02003479	-0.01913734	-0.02087210	-0.01682177	-0.01573875	-0.01649718	-0.01528121	-0.01483205	-0.01551031	-0.01184614	-0.01202555	-0.01119308	-0.01091293	-0.00996798	-0.00926387	-0.00893340	-0.00890610	-0.00806233	-0.00738922	-0.00661383	-0.00466644	-0.00484251	-0.00543040	-0.00506078	-0.00337036	-0.00449705	-0.00514781	-0.00413439	-0.00377391	-0.00448931	-0.00416167	-0.00323808	-0.00243534	-0.00244771	-0.00058993	0.00044291	0.00048358	0.00159780	0.00243137	0.00296911	0.00402015	0.00387704	0.00480880	0.00445623	0.00541951	0.00481355	0.00424201	0.00434145	0.00509625	0.00402620	0.00409309	0.00377456	0.00459381	0.00473027	0.00378417	0.00536571	0.00590651	0.00578822	0.00655062	0.00520955	0.00503646	0.00690347	0.00720110	0.00683968	0.00739289	0.00720296	0.00722808	0.00765559	0.00693773	0.00669565	0.00702646	0.00582620	0.00569229	0.00628072	0.00494087	0.00442141	0.00411456	0.00408885	0.00256368	0.00217199	0.00186199	0.00233449	0.00117022	0.00068108	0.00085444	0.00030149	0.00107563	0.00064587	0.00089346	0.00160844	0.00132962	0.00077336	0.00069592	0.00119293	0.00109848	0.00150459	0.00086295	0.00186041	0.00109082	0.00094793	0.00077038	0.00090319	0.00002625	-0.00008327	0.00009637	-0.00021765	-0.00053303	-0.00071854	-0.00042635	-0.00051143	-0.00129138	-0.00133233	-0.00143111	-0.00155460	-0.00280846	-0.00308337	-0.00251834	-0.00371294	-0.00276688	-0.00297092	-0.00422545	-0.00293859	-0.00354430	-0.00238983	-0.00257646	-0.00340598	-0.00213358	-0.00258715	-0.00216861	-0.00211764	-0.00337763	-0.00208160	-0.00220585	-0.00304717	-0.00279587	-0.00026970	-0.00163444	-0.00085583	-0.00341780	-0.00104266	-0.00265948	0.00086498	0.00060084	0.00098426	0.00066995	-0.00005813	-0.00234180	-0.00037356	-0.00086759	0.00067389	0.00149421	0.00062740	0.00110011	-0.00031221	0.00300052	0.00020742	-0.00264974	-0.00145693	0.00323753	0.00035199	-0.00036657	0.00019033	0.00033600	0.00082430	0.00146982	-0.00125865	-0.00003958	-0.00154869	-0.00297156	-0.00045238	0.00187458	-0.00011732	0.00156133	0.00040048	0.00034096	0.00118404	-0.00128768	0.00087928	0.00145349	0.00099848	0.00052737	0.00032766	0.00047669	-0.00129424	0.00003517	-0.00011120	0.00063885	-0.00201897	0.00183613	-0.00046090	0.00097594	0.00023822	-0.00230197	-0.00121363	-0.00040048	0.00052460	-0.00286491	-0.00118578	-0.00017534	0.00064674	-0.00120325	-0.00166082	-0.00220637	0.00084605	-0.00183640	0.00226648	-0.00152863	0.00010162	-0.00027117	-0.00125035	-0.00127721	0.00031855	0.00145821	-0.00067710	0.00179244	-0.00056587	-0.00026513	-0.00034823	-0.00027232	0.00022436	-0.00280835	-0.00106045	-0.00109260	-0.00086194	-0.00026476	-0.00172739	0.00004364	-0.00046768	0.00003790	-0.00002665	-0.00042038	0.00034802	-0.00042068	-0.00005956	0.00041694	0.00032310	-0.00110782	-0.00077245	-0.00000804	-0.00049591	-0.00030167	-0.00065784	-0.00013385	0.00000481	0.00053952	-0.00074767	-0.00065883	0.00000343	-0.00035331	0.00026332	-0.00117364	0.00011341	0.00047843	-0.00036824	0.00052173	0.00066282	-0.00044872	0.00006777	-0.00187592	-0.00030605	-0.00029179	-0.00030769	-0.00011460	-0.00088105	0.00040537	-0.00024467	-0.00064682	-0.00056900	0.00044979	-0.00028547	-0.00038201	-0.00022801	-0.00006559	-0.00058062	0.00051476	-0.00000262	-0.00047489	-0.00104799	0.00017397	-0.00005591	0.00007262	-0.00018936	0.00063252	-0.00002323	0.00012126	-0.00007431	-0.00007343	0.00001300	-0.00000053	-0.00005242	-0.00007954	0.00037596	0.00026717	0.00002057	-0.00008518	0.00002253	0.00006060	0.00049162	-0.00006051	0.00023062	0.00001958	-0.00045934	0.00016310	-0.00018218	0.00004961	-0.00019097	-0.00016564	0.00035207	-0.00024088	-0.00001273	-0.00043100	-0.00000596	0.00000364	0.00003353	-21.47483647
0.2998	-1.33869782	-21.47483647	1.90559185	0.18723336	-21.47483647	0.99980277	0.41267397	-21.47483647	1.10479832	-0.28352267	-21.47483647	-21.47483647	0.21164833	-21.47483647	-0.03189960	-21.47483647	-1.74475563	0.01146476	-0.49870501	-21.47483647	-21.47483647	-21.47483647	-0.71733095	0.33977610	0.14753216	-21.47483647	-0.23806573	0.42789745	-0.11981608	0.15220597	-0.45856833	0.14769506	0.29428981	-0.24311971	-0.23434441	-0.06659299	-0.07015123	-0.08393050	-0.13961021	-0.04065009	0.00812157	0.04251287	-0.02595129	-0.00818898	0.03280678	-0.00819578	0.00249883	0.00709270	0.00770463	0.02542860	0.02459650	-0.00341325	0.01924929	0.02011731	0.01541804	0.01304318	0.01492406	0.01648706	0.01802257	0.01930484	0.01598479	0.01514340	0.01450047	0.00954661	0.01710492	0.01331246	0.01453980	0.01401011	0.01307317	0.01396014	0.01523683	0.01574784	0.01627960	0.01418619	0.01513080	0.01457566	0.01105766	0.01101574	0.01340151	0.01068363	0.00548132	0.00805368	0.01315728	0.00520211	0.00805194	0.03062578	0.00703048	0.01267574	0.01969920	0.01286216	0.01451698	0.01014197	0.01200702	0.01429720	0.01723732	0.01851938	0.01737951	0.01475311	0.01158667	0.01315594	0.02064255	0.02033274	0.01809989	0.01388415	0.01798441	0.02001822	0.00768214	0.01278300	0.01177997	0.02039528	0.00840232	0.00828515	0.00465333	0.01409139	0.00471043	0.00209870	-0.00416542	0.00353326	0.00322141	-0.00119496	-0.00311172	0.00245534	-0.00589351	-0.00593280	-0.00629145	-0.01103181	-0.01348144	-0.01452386	-0.01659050	-0.01979150	-0.01852016	-0.01887008	-0.02393933	-0.02333403	-0.02194474	-0.02168410	-0.02182447	-0.02544323	-0.02742609	-0.02844002	-0.02848343	-0.02657182	-0.03103346	-0.03088086	-0.03136023	-0.03101233	-0.03252593	-0.03136490	-0.03229000	-0.03440038	-0.03332467	-0.03268530	-0.03477881	-0.03317808	-0.03534835	-0.03605005	-0.03615235	-0.03532364	-0.03489402	-0.03604134	-0.03410899	-0.03360334	-0.03412060	-0.03439918	-0.03378289	-0.03397221	-0.03334367	-0.03391384	-0.03164970	-0.03320395	-0.03381964	-0.03220197	-0.03217418	-0.03365644	-0.03249014	-0.03298181	-0.03093278	-0.03265067	-0.03136850	-0.02848338	-0.02931611	-0.02843312	-0.02832149	-0.02760665	-0.02852484	-0.02782496	-0.02715812	-0.02752135	-0.02575320	-0.02654547	-0.02527749	-0.02499527	-0.02175374	-0.02220691	-0.02221919	-0.01778045	-0.02192361	-0.02065193	-0.01928058	-0.02007583	-0.01549773	-0.01520431	-0.01692474	-0.01621900	-0.01599163	-0.01598488	-0.01216158	-0.01201941	-0.01266912	-0.01029858	-0.01064001	-0.01008782	-0.00881770	-0.00935982	-0.00714044	-0.00703469	-0.00643030	-0.00457376	-0.00456946	-0.00444627	-0.00416486	-0.00205821	-0.00458300	-0.00379084	-0.00219773	-0.00328432	-0.00138252	-0.00210939	-0.00108415	-0.00291266	-0.00225403	-0.00077325	-0.00248797	-0.00231410	-0.00135514	-0.00036702	-0.00064398	0.00118088	0.00110855	0.00196678	0.00130288	0.00371849	0.00575809	0.00395870	0.00593720	0.00628890	0.00627559	0.00598892	0.00557911	0.00667562	0.00592526	0.00639301	0.00542582	0.00725785	0.00415662	0.00556910	0.00445488	0.00338612	0.00540084	0.00552996	0.00476784	0.00508840	0.00536227	0.00418845	0.00577337	0.00569196	0.00657044	0.00765215	0.00612726	0.00740405	0.00738610	0.00655635	0.00847685	0.00715265	0.00752326	0.00780738	0.00524352	0.00467922	0.00514157	0.00472148	0.00430824	0.00423357	0.00358182	0.00360223	0.00322278	0.00271872	0.00338086	0.00101127	0.00136000	0.00067793	0.00072977	0.00024164	0.00033289	-0.00003799	0.00077848	0.00080278	0.00012090	0.00041074	0.00059659	0.00028639	-0.00022600	0.00065542	0.00081826	0.00079335	0.00111573	0.00003629	-0.00001932	0.00065720	0.00040536	0.00122448	0.00011082	0.00003498	0.00132928	0.00131083	0.00020274	0.00048089	0.00005793	-0.00055953	-0.00072096	-0.00088977	-0.00136389	-0.00024665	-0.00249094	-0.00065091	-0.00228015	-0.00134733	-0.00137794	-0.00318972	-0.00259580	-0.00232680	-0.00178646	-0.00471767	-0.00228146	-0.00332284	-0.00265821	-0.00356428	-0.00162186	-0.00232446	-0.00152430	-0.00132149	-0.00184433	-0.00293688	-0.00043110	-0.00341801	-0.00170441	-0.00146480	-0.00180370	-0.00412283	-0.00185617	-0.00232035	-0.00286140	-0.00005829	-0.00206855	-0.00074589	-0.00154447	-0.00002064	0.00048238	-0.00045366	-0.00099435	-0.00125574	-0.00157959	-0.00157315	-0.00193688	-0.00005896	-0.00379551	-0.00294875	0.00127348	-0.00173024	-0.00291643	-0.00192323	-0.00068603	-0.00097046	-0.00104338	-0.00154805	-0.00168546	0.00033539	-0.00005377	-0.00170828	-0.00053080	-0.00261178	0.00058776	0.00145108	-0.00044691	0.00260696	-0.00296742	-0.00006487	0.00083093	0.00079739	-0.00046119	-0.00204207	0.00060773	0.00166918	0.00031785	-0.00156949	-0.00163857	0.00100117	0.00064469	-0.00207218	-0.00220596	-0.00141859	-0.00157547	0.00037172	0.00190499	-0.00130255	0.00041028	-0.00105790	-0.00088153	-0.00189494	-0.00136647	0.00086367	-0.00087623	0.00125599	0.00059129	-0.00071778	0.00068897	0.00195676	-0.00210003	-0.00055303	-0.00040048	-0.00067889	0.00014318	-0.00087840	-0.00099741	-0.00125874	0.00006413	-0.00031746	0.00004104	-0.00077796	0.00012756	0.00144266	-0.00060314	0.00134287	0.00048834	-0.00021821	0.00028208	-0.00042098	-0.00000420	-0.00054585	0.00022588	-0.00051028	0.00015249	0.00054011	-0.00004881	0.00004067	0.00053420	-0.00053336	-0.00003231	0.00021403	0.00065445	0.00072532	0.00003665	0.00059265	0.00026315	-0.00052215	-0.00003685	-0.00071958	0.00021505	0.00028143	-0.00013580	-0.00060161	-0.00044604	-0.00044697	-0.00106746	0.00076369	0.00007082	0.00073450	0.00031363	0.00027862	-0.00047847	-0.00045568	0.00093483	-0.00008378	0.00016027	-0.00050869	-0.00006201	0.00016380	-0.00001480	-0.00050305	0.00000909	0.00057343	-0.00005837	0.00066108	0.00022438	-0.00037661	-0.00003999	-0.00004782	-0.00042575	0.00011937	-0.00001094	-0.00020289	-0.00008063	-0.00011448	0.00014763	0.00036217	-0.00006483	-0.00019567	0.00027488	0.00018957	-0.00007690	-0.00029387	-0.00008388	-0.00002483	-0.00017669	-0.00048384	0.00025206	-0.00007277	0.00014438	-0.00017260	-0.00020652	0.00009360	0.00033254	-0.53722686
0.3498	0.50017685	-21.47483647	-0.53011310	-21.47483647	0.08906742	-21.47483647	0.41993701	-21.47483647	-0.33069885	-21.47483647	0.14578608	-21.47483647	-21.47483647	-21.47483647	-0.59310365	-21.47483647	-0.38131657	-1.51356471	0.13380647	-2.52372265	-2.09379911	-21.47483647	-21.47483647	-21.47483647	-0.01163716	-21.47483647	-0.63259359	-0.99097782	0.44334388	-2.33542347	0.64736222	0.33569589	-0.36065896	-0.22153884	0.20674259	0.16394577	0.32529469	-0.01052676	-0.03918918	0.05779726	-0.03525694	-0.03499787	0.00215815	-0.04871530	0.03219990	-0.00051520	0.01502884	0.01045160	0.00475321	0.03080461	0.02093409	0.00100632	0.02201469	0.01734259	0.01707599	0.01820183	0.01509661	0.01713539	0.02121334	0.01209640	0.01327256	0.01404852	0.01277443	0.01030813	0.01384333	0.01447654	0.01511295	0.01344164	0.01269100	0.01534267	0.01543357	0.01571363	0.01861939	0.01490300	0.01445248	0.01471068	0.01304300	0.01321992	0.00883238	0.01235110	0.00827868	0.00843079	0.01180586	-0.00053211	0.00565133	0.03414976	0.00298766	0.00298792	0.01666173	0.01549839	0.01146909	0.00847414	0.01267828	0.01423247	0.01502971	0.01737459	0.01450263	0.01781996	0.01466125	0.01392630	0.01416176	0.01852226	0.01533489	0.01368368	0.01490749	0.01725083	0.00787779	0.01326091	0.01379335	0.02301239	0.00847831	0.01089234	0.00522755	0.01642863	0.00493474	0.00107153	-0.00097523	0.00476728	0.00138930	0.00217944	0.00054251	0.00369205	-0.00509091	-0.00596033	-0.00762459	-0.01161379	-0.01327063	-0.01607409	-0.01576996	-0.01780464	-0.01824033	-0.02052093	-0.02294300	-0.02351372	-0.02167889	-0.02537547	-0.02323729	-0.02634215	-0.02793318	-0.02984511	-0.02864926	-0.02656109	-0.03065136	-0.03120862	-0.03228311	-0.03075670	-0.03226914	-0.03230484	-0.03232614	-0.03500116	-0.03488076	-0.03288840	-0.03449588	-0.03342213	-0.03507269	-0.03624518	-0.03591208	-0.03560936	-0.03458868	-0.03521017	-0.03478119	-0.03395370	-0.03461286	-0.03547361	-0.03395508	-0.03628943	-0.03371054	-0.03454435	-0.03167302	-0.03302504	-0.03440272	-0.03219519	-0.03374907	-0.03404891	-0.03358449	-0.03355562	-0.03043894	-0.03272628	-0.03104688	-0.03023063	-0.03006015	-0.02796114	-0.02989520	-0.02785037	-0.03001858	-0.02743061	-0.02744616	-0.02803803	-0.02640618	-0.02796976	-0.02544090	-0.02515468	-0.02156395	-0.02239983	-0.02232176	-0.01926777	-0.02317387	-0.02142412	-0.01998863	-0.02165021	-0.01720273	-0.01609433	-0.01699213	-0.01598683	-0.01620852	-0.01725491	-0.01266890	-0.01303038	-0.01201623	-0.01000236	-0.01127143	-0.00960757	-0.00839128	-0.00947692	-0.00800194	-0.00712589	-0.00612174	-0.00430168	-0.00460568	-0.00566048	-0.00469110	-0.00270533	-0.00359895	-0.00233517	-0.00243956	-0.00197083	-0.00210204	-0.00164811	-0.00020778	-0.00015980	-0.00036976	-0.00040999	0.00048697	0.00120168	0.00077459	0.00050327	-0.00017018	0.00034296	-0.00013848	0.00019506	0.00039911	0.00075205	0.00142315	0.00071161	0.00245135	0.00246873	0.00352084	0.00346515	0.00333584	0.00624868	0.00570062	0.00500283	0.00712609	0.00815316	0.00691740	0.00840401	0.00641319	0.00550405	0.00654149	0.00741016	0.00604561	0.00595669	0.00568367	0.00441793	0.00579508	0.00547381	0.00536716	0.00633662	0.00433917	0.00550035	0.00553837	0.00491908	0.00689306	0.00633967	0.00635848	0.00680464	0.00593705	0.00497731	0.00704064	0.00602427	0.00770810	0.00576826	0.00660800	0.00603934	0.00677201	0.00576146	0.00589495	0.00587624	0.00582756	0.00510647	0.00487653	0.00458181	0.00424116	0.00401767	0.00372168	0.00276207	0.00246110	0.00235807	0.00162912	0.00112263	0.00038872	0.00052861	0.00122690	0.00111511	0.00004868	0.00009160	-0.00041232	-0.00027446	0.00006406	-0.00050488	-0.00009773	-0.00014889	0.00016645	0.00102376	-0.00007299	-0.00037668	0.00046491	-0.00007474	0.00007029	0.00019930	0.00177013	0.00042351	0.00164166	0.00132349	0.00069521	0.00189988	0.00190972	0.00051480	0.00029781	0.00091333	-0.00092018	-0.00024620	-0.00000070	0.00029280	-0.00065902	-0.00124506	0.00009674	-0.00100198	0.00011650	-0.00063850	-0.00289757	0.00049554	-0.00055622	-0.00322867	-0.00116316	-0.00311625	-0.00041339	-0.00217374	-0.00076963	-0.00163058	-0.00266767	-0.00208403	-0.00279492	-0.00506275	-0.00346594	-0.00096582	-0.00032849	0.00024696	-0.00243638	-0.00019680	-0.00127154	0.00169617	-0.00234581	-0.00250786	-0.00281749	-0.00330415	-0.00148537	-0.00224684	-0.00362361	-0.00050376	0.00058387	-0.00119499	-0.00351205	-0.00279242	0.00162928	0.00168898	-0.00003071	-0.00184902	-0.00176298	-0.00072775	-0.00093672	0.00256721	-0.00116569	0.00035598	-0.00148203	0.00041151	-0.00091564	0.00271034	-0.00122732	-0.00325562	0.00087443	-0.00005360	0.00075848	-0.00176825	0.00015720	-0.00064581	-0.00231467	0.00023904	-0.00186821	-0.00098039	-0.00013457	0.00074863	0.00302268	0.00135893	0.00014911	0.00215652	-0.00101278	-0.00072477	0.00024139	-0.00150834	-0.00094722	0.00001575	0.00041854	0.00014195	-0.00043205	-0.00096584	-0.00052246	-0.00264232	-0.00147802	-0.00019182	-0.00038486	-0.00072226	-0.00073606	0.00001088	-0.00132495	0.00011250	-0.00107953	-0.00100538	-0.00011189	0.00141136	-0.00005082	0.00056223	-0.00094290	-0.00070053	-0.00092325	-0.00020846	-0.00089574	-0.00076035	0.00029547	0.00032115	0.00039354	0.00070081	-0.00012047	-0.00053206	0.00108536	-0.00013476	0.00045654	0.00000053	0.00042040	0.00107856	0.00007248	0.00021983	0.00009012	0.00013696	0.00039038	-0.00127371	0.00022008	0.00033471	-0.00012427	-0.00020897	-0.00084564	-0.00003412	-0.00048614	-0.00004238	-0.00002845	0.00084524	0.00047234	0.00011193	0.00031806	0.00084555	-0.00007132	0.00038364	0.00027573	-0.00004369	-0.00031095	0.00047287	0.00016112	0.00048918	0.00009643	0.00076459	0.00010108	0.00017097	0.00000590	-0.00010420	-0.00020022	-0.00022593	-0.00031056	0.00050352	0.00038618	0.00030107	0.00013575	0.00011447	0.00062424	-0.00014488	0.00001911	-0.00004516	0.00029390	-0.00006096	0.00024702	0.00027792	0.00051427	0.00009481	0.00004985	0.00017302	0.00065868	0.00024984	0.00023373	-0.00006271	0.00025977	0.00015868	0.00006897	-0.30550383
0.3998	1.65186262	-21.47483647	-0.01021948	-21.47483647	-0.58265297	-21.47483647	-21.47483647	-21.47483647	-21.47483647	-21.47483647	-21.47483647	0.54559940	-21.47483647	-21.47483647	-0.12334750	-21.47483647	-21.47483647	-21.47483647	0.12857227	-0.01155984	1.88463378	-0.07403561	1.44878757	1.05157134	-21.47483647	-21.47483647	0.18185252	-0.89703175	-21.47483647	-21.47483647	-21.47483647	-21.47483647	-0.22923986	1.26428753	-0.00028232	0.04933801	-0.23789197	-0.17906535	-0.02402394	-0.02897722	-0.05149882	-0.06300622	-0.01603395	0.02617323	-0.00350415	0.00839088	-0.00827789	-0.01149692	0.01268943	0.01555612	0.02714647	0.00633471	0.01263919	0.01336581	0.00723088	0.01270377	0.01443559	0.01591432	0.01425597	0.01598391	0.01988009	0.01331165	0.01225004	0.01066416	0.01050410	0.01692527	0.01583073	0.01490126	0.01317106	0.01341108	0.01423790	0.01681223	0.01497481	0.01485783	0.01347498	0.01425559	0.01354818	0.01332712	0.00803351	0.01708121	0.00677971	0.00612808	0.01224997	0.00841635	0.01215051	0.02733221	0.00255780	0.01732988	0.01799651	0.01358632	0.01781769	0.01116508	0.01553401	0.01427752	0.01621526	0.01600507	0.02172408	0.01951132	0.01465452	0.01638716	0.01491736	0.02400594	0.01736684	0.01789907	0.02073683	0.02583382	0.01124369	0.01726718	0.01256464	0.02096740	0.00728116	0.01085090	0.00606425	0.01467295	0.00039395	0.00415451	0.00046547	0.00034071	0.00102135	-0.00120405	-0.00227929	0.00180482	-0.00579229	-0.00525435	-0.01086782	-0.01256843	-0.01168088	-0.01286444	-0.01233069	-0.01751562	-0.01687901	-0.01752095	-0.02239482	-0.02374032	-0.02149926	-0.02287401	-0.02317875	-0.02434704	-0.02640438	-0.03019494	-0.02821680	-0.02626968	-0.03080410	-0.02985648	-0.03108302	-0.03085949	-0.03211944	-0.03011151	-0.03042023	-0.03312809	-0.03368505	-0.03150442	-0.03383320	-0.03230773	-0.03435305	-0.03524959	-0.03543221	-0.03398577	-0.03468742	-0.03419890	-0.03347487	-0.03216675	-0.03342018	-0.03503183	-0.03378716	-0.03442112	-0.03285000	-0.03393222	-0.03152791	-0.03230136	-0.03323301	-0.03158802	-0.03284859	-0.03178267	-0.03199662	-0.03312590	-0.03098084	-0.03194707	-0.02991570	-0.02872019	-0.02946289	-0.02731529	-0.02898702	-0.02754729	-0.02902944	-0.02848213	-0.02712198	-0.02712089	-0.02709654	-0.02806019	-0.02493365	-0.02587546	-0.02232895	-0.02189803	-0.02163022	-0.01967814	-0.02253204	-0.02053456	-0.01886665	-0.02133458	-0.01662181	-0.01639379	-0.01795797	-0.01486607	-0.01531597	-0.01689469	-0.01272972	-0.01274841	-0.01150511	-0.01067708	-0.00996414	-0.00856242	-0.00884680	-0.00973338	-0.00739443	-0.00771678	-0.00558245	-0.00450034	-0.00432600	-0.00529811	-0.00336226	-0.00218230	-0.00224469	-0.00269857	-0.00126510	-0.00165900	-0.00195558	-0.00203669	-0.00042169	0.00024131	-0.00040417	0.00101947	0.00038258	0.00086062	0.00154188	0.00204997	0.00012778	0.00144121	0.00148822	0.00239722	0.00177518	0.00139350	0.00195771	0.00167255	0.00143571	0.00173366	0.00171893	0.00208045	0.00156351	0.00280888	0.00204555	0.00241850	0.00293237	0.00501222	0.00517005	0.00593768	0.00430260	0.00420276	0.00615502	0.00679341	0.00665369	0.00778466	0.00727783	0.00772918	0.00752061	0.00675801	0.00755364	0.00650692	0.00605818	0.00674603	0.00633789	0.00555644	0.00643223	0.00608859	0.00581823	0.00558487	0.00507092	0.00423177	0.00599053	0.00505165	0.00604449	0.00557465	0.00509080	0.00552230	0.00632139	0.00586862	0.00579075	0.00669850	0.00673712	0.00674470	0.00555793	0.00660973	0.00624100	0.00575833	0.00699175	0.00643529	0.00581501	0.00597729	0.00565339	0.00539749	0.00357914	0.00490207	0.00400230	0.00432135	0.00396605	0.00388466	0.00297863	0.00325233	0.00283836	0.00322494	0.00184445	0.00144348	0.00119554	0.00145009	0.00083518	0.00064727	-0.00002616	-0.00120229	0.00098717	-0.00074410	0.00035927	-0.00018907	0.00194060	0.00120153	-0.00056107	0.00030312	0.00124128	0.00003488	0.00068093	0.00086322	0.00083039	-0.00109150	0.00117929	-0.00053348	-0.00023753	-0.00065773	0.00065365	-0.00099321	0.00077842	0.00009943	-0.00022037	0.00104744	0.00225568	0.00016638	0.00014646	0.00282194	0.00162889	0.00093115	0.00069848	0.00061542	-0.00073291	0.00079705	-0.00013022	-0.00252550	-0.00048762	0.00076625	0.00093360	-0.00063769	-0.00114740	0.00071599	-0.00032190	0.00093655	-0.00131816	-0.00399216	-0.00336299	-0.00422010	-0.00141369	-0.00244614	-0.00163074	-0.00014673	-0.00185024	-0.00312978	-0.00227775	-0.00205833	-0.00189246	-0.00111719	-0.00075307	-0.00217214	-0.00204547	0.00020899	-0.00295520	0.00049655	-0.00319458	0.00037283	-0.00122179	0.00109902	-0.00210945	0.00180968	-0.00196849	-0.00305264	-0.00292222	-0.00089788	-0.00036142	-0.00186465	-0.00069534	-0.00264988	-0.00226238	-0.00005274	-0.00021353	-0.00193270	-0.00064660	-0.00048247	0.00092936	0.00030181	-0.00008802	-0.00095945	0.00045223	-0.00305162	-0.00047595	0.00089482	-0.00040833	-0.00071080	-0.00055970	-0.00150130	0.00054546	-0.00094858	-0.00019761	-0.00060446	-0.00165819	-0.00018231	0.00050211	0.00036458	-0.00133182	0.00198442	0.00023943	-0.00085570	0.00003585	-0.00057331	0.00015823	0.00008208	-0.00003496	-0.00042813	0.00019480	-0.00080791	-0.00123278	-0.00052120	-0.00052507	-0.00054645	0.00047298	0.00007843	-0.00018297	0.00061094	0.00033995	0.00011108	-0.00007915	-0.00044760	0.00007284	-0.00016392	-0.00005193	0.00121309	-0.00052490	0.00058441	-0.00003553	-0.00013589	-0.00075900	-0.00041895	-0.00001345	0.00024417	-0.00083026	-0.00044829	-0.00058426	0.00007359	-0.00070959	-0.00003787	0.00028930	0.00087131	-0.00019674	0.00026578	-0.00007140	0.00024775	0.00022296	-0.00012264	0.00012845	-0.00031682	0.00053288	0.00006994	0.00023012	-0.00026443	-0.00021360	0.00081905	0.00037840	-0.00046801	0.00012323	-0.00036554	0.00010814	-0.00039746	-0.00039732	0.00019496	0.00050606	0.00015732	0.00005896	0.00015485	0.00047469	-0.00018528	-0.00026018	0.00003152	0.00005641	0.00015063	-0.00028442	0.00015459	0.00042192	-0.00016213	0.00020080	-0.00003983	0.00046707	0.00008183	0.00025534	-0.00015778	0.00018185	0.00029189	0.00039118	1.70847076
0.4498	0.00955341	2.84377956	-21.47483647	-21.47483647	-21.47483647	-0.48524837	-0.36825644	-21.47483647	-21.47483647	-21.47483647	-1.51628387	-21.47483647	-21.47483647	-21.47483647	0.00720113	1.02525198	-21.47483647	-21.47483647	-0.00461161	0.06174463	0.76837373	-21.47483647	-21.47483647	-0.97448015	0.42798322	-21.47483647	-0.58424896	0.29588220	-0.65629539	-21.47483647	-0.86130983	-0.32598713	0.08141130	-0.03544587	0.28771770	-0.51387244	-0.02640618	0.09977405	0.00909881	0.01037890	-0.00504501	0.00193442	0.01205783	-0.05433277	0.01925687	0.02971546	0.00292647	0.03197932	0.00226848	0.01618917	0.02589230	0.00433093	0.00875050	0.00706761	0.01040138	0.00835860	0.01121488	0.02018081	0.01283909	0.01542937	0.01592319	0.01324951	0.01479241	0.01123596	0.01482270	0.01679646	0.01658362	0.01607027	0.01167351	0.01577062	0.01610513	0.01489864	0.01611280	0.01202303	0.01375162	0.01544129	0.01169317	0.01098944	0.00966981	0.01509178	0.00593939	0.00740011	0.01512668	0.00530666	-0.00011255	0.02616616	0.01252330	0.01358277	0.02038525	0.01326167	0.01791035	0.01067719	0.01022171	0.01396770	0.01115663	0.01940259	0.01457804	0.01929951	0.01521164	0.01630967	0.01606421	0.02158628	0.01558417	0.01536585	0.01760500	0.02238822	0.01059170	0.01164488	0.01194521	0.01796148	0.00373144	0.00458086	0.00071811	0.00978156	0.00111263	-0.00021076	-0.00627392	-0.00077516	-0.00413795	-0.00544282	-0.00723947	-0.00064764	-0.00855926	-0.01157731	-0.01059812	-0.01614325	-0.01485636	-0.01742170	-0.01808754	-0.01986719	-0.02006664	-0.01976364	-0.02156329	-0.02177112	-0.02107317	-0.02268410	-0.02219340	-0.02468162	-0.02757714	-0.02880839	-0.02800947	-0.02564367	-0.03030205	-0.03043721	-0.03139357	-0.03095569	-0.03168183	-0.03068718	-0.03138431	-0.03348628	-0.03280934	-0.03121429	-0.03293405	-0.03232112	-0.03503764	-0.03643515	-0.03527544	-0.03430997	-0.03379308	-0.03527828	-0.03378011	-0.03232004	-0.03309915	-0.03553301	-0.03360278	-0.03425452	-0.03250469	-0.03430005	-0.02987420	-0.03326732	-0.03344860	-0.03142035	-0.03253025	-0.03205168	-0.03222467	-0.03205265	-0.02968050	-0.03233295	-0.03097379	-0.02934235	-0.03007605	-0.02721293	-0.02844828	-0.02769114	-0.02851503	-0.02763619	-0.02711624	-0.02750837	-0.02731245	-0.02697742	-0.02475000	-0.02389768	-0.02287520	-0.02271509	-0.02254864	-0.01985615	-0.02296651	-0.02149138	-0.01976708	-0.02139514	-0.01665067	-0.01633461	-0.01749876	-0.01560698	-0.01540656	-0.01689050	-0.01273123	-0.01289925	-0.01200087	-0.01030830	-0.01075855	-0.00931497	-0.00973790	-0.00962337	-0.00845046	-0.00766258	-0.00620228	-0.00510360	-0.00421648	-0.00516982	-0.00482828	-0.00239129	-0.00368127	-0.00355100	-0.00205793	-0.00206613	-0.00145675	-0.00187715	-0.00060442	0.00036964	-0.00039657	-0.00041049	0.00066951	0.00041052	0.00121032	0.00097337	0.00157154	0.00252453	0.00243584	0.00274947	0.00272699	0.00302079	0.00321136	0.00268160	0.00345342	0.00346228	0.00329860	0.00281982	0.00265554	0.00361199	0.00247558	0.00201288	0.00195257	0.00297216	0.00230648	0.00307499	0.00173960	0.00202221	0.00313496	0.00376476	0.00348789	0.00412020	0.00514280	0.00536657	0.00637244	0.00659345	0.00698383	0.00711658	0.00666309	0.00875269	0.00799481	0.00774766	0.00855971	0.00785034	0.00746638	0.00793247	0.00639849	0.00567851	0.00634174	0.00610639	0.00670228	0.00561409	0.00512878	0.00522830	0.00600341	0.00535190	0.00538374	0.00566174	0.00589721	0.00510078	0.00572338	0.00637323	0.00497526	0.00587077	0.00654502	0.00673091	0.00602897	0.00666899	0.00614091	0.00592589	0.00595522	0.00596381	0.00588142	0.00664619	0.00606121	0.00473104	0.00529900	0.00468537	0.00579914	0.00467600	0.00397316	0.00463906	0.00443386	0.00471137	0.00400642	0.00334653	0.00265584	0.00353329	0.00196947	0.00120287	0.00249733	0.00106310	0.00206577	0.00152238	0.00069437	0.00168186	0.00020441	-0.00010058	-0.00051699	-0.00113319	0.00025281	0.00014970	0.00124938	-0.00100766	-0.00176975	-0.00002196	0.00026799	0.00106826	0.00029911	0.00096651	0.00012614	0.00089129	-0.00058874	-0.00095839	-0.00004039	-0.00050556	0.00065054	-0.00021085	-0.00022902	0.00115456	0.00009914	0.00170433	0.00012858	0.00000872	-0.00104708	0.00238482	0.00210453	-0.00047081	0.00034359	0.00389004	0.00055199	-0.00020533	0.00032237	0.00016450	-0.00215463	-0.00152103	-0.00132697	0.00157141	0.00072355	0.00088937	-0.00136211	-0.00129987	-0.00200842	-0.00166823	0.00121024	0.00231614	0.00249200	-0.00067932	-0.00041238	-0.00041050	-0.00104846	0.00006517	-0.00161657	-0.00027501	-0.00321837	0.00107597	-0.00158544	0.00078869	-0.00323897	-0.00537738	-0.00180741	-0.00108847	-0.00028258	-0.00198089	-0.00386144	-0.00320351	-0.00191267	-0.00162013	-0.00136232	-0.00248174	-0.00133007	-0.00109257	-0.00015618	-0.00013601	-0.00150655	-0.00141921	-0.00221468	-0.00395152	-0.00245180	-0.00191635	-0.00043886	-0.00132411	-0.00230429	-0.00188866	-0.00030591	-0.00176319	-0.00274845	-0.00212012	-0.00123867	-0.00108113	-0.00093452	-0.00118585	-0.00120307	0.00044698	0.00034246	0.00026799	0.00124988	-0.00124810	0.00001207	-0.00001998	-0.00055689	0.00009055	-0.00054782	-0.00055620	-0.00129671	0.00022755	-0.00064062	-0.00032098	0.00023310	-0.00049669	-0.00004225	0.00069257	0.00014003	-0.00046641	-0.00032840	-0.00083972	-0.00077774	-0.00019319	0.00040197	0.00042507	0.00033183	-0.00017365	0.00034706	-0.00104935	0.00052632	-0.00030092	-0.00005229	0.00023407	-0.00046715	-0.00023122	0.00013525	-0.00026469	-0.00080421	-0.00022159	0.00004058	0.00113271	0.00023203	0.00000358	-0.00009787	0.00003966	-0.00020142	0.00052713	0.00087784	-0.00033132	-0.00010676	0.00013162	-0.00010064	0.00054175	-0.00001969	0.00121565	0.00034926	0.00020481	0.00008965	0.00032611	0.00032110	0.00026460	-0.00009328	0.00027052	0.00023112	0.00008305	-0.00026624	0.00063837	-0.00004534	0.00001172	0.00024794	-0.00018231	-0.00037600	-0.00005771	-0.00035019	-0.00029024	-0.00001777	-0.00033967	-0.00004407	-0.00024039	0.00018316	0.00002595	0.00036938	0.00002701	0.00022767	0.00009582	0.00020218	0.85240132
0.4998	-1.12396324	-21.47483647	-21.47483647	-21.47483647	0.00904539	-21.47483647	-21.47483647	-21.47483647	1.35131609	-21.47483647	-21.47483647	-0.51553482	-21.47483647	-21.47483647	0.01794193	-21.47483647	0.61557380	-21.47483647	-0.12384865	-21.47483647	-0.26735964	-21.47483647	-0.23578604	0.05995192	0.91179267	-21.47483647	0.70755053	-21.47483647	-21.47483647	0.91735059	-0.04168844	1.23415506	-0.11543128	-0.28746766	0.23843847	-0.46714172	-0.21673793	-0.11927985	-0.07114263	-0.05922496	-0.04666737	0.02885600	-0.01990249	-0.02851156	0.01003578	-0.03109265	0.01591973	-0.00802353	0.00764494	0.01468610	0.02081583	0.01643390	0.01821706	0.02224499	0.02026593	0.01635374	0.00888453	0.02242058	0.01886219	0.01810622	0.01881592	0.01383247	0.01614118	0.01117467	0.01360680	0.01461616	0.01504033	0.01380846	0.01427627	0.01464115	0.01221434	0.01537177	0.01376220	0.01273981	0.01300231	0.01522215	0.01199364	0.00820684	0.01270516	0.01609075	0.00520909	0.01276704	0.00893942	0.00746023	0.00214217	0.01790988	0.00687515	0.01124503	0.01753095	0.01990136	0.01677425	0.00757972	0.01019961	0.01498118	0.01532803	0.01650702	0.01828332	0.01781273	0.01518636	0.01565163	0.01887006	0.02026028	0.01692421	0.01215366	0.01933859	0.02181174	0.01317807	0.01346986	0.01219424	0.02118547	0.00321169	0.00913119	0.00628268	0.01582214	0.00373728	0.00404938	-0.00026799	0.00351503	0.00152743	-0.00137447	-0.00293346	0.00006954	-0.00861242	-0.00587279	-0.00554334	-0.00995005	-0.01151930	-0.01393851	-0.01543187	-0.01852010	-0.01624550	-0.01849239	-0.02033562	-0.02134414	-0.02249472	-0.02399763	-0.02227848	-0.02461757	-0.02628291	-0.02921869	-0.02876771	-0.02729239	-0.02941335	-0.02877912	-0.03228209	-0.03311943	-0.03154882	-0.03057798	-0.02955849	-0.03069935	-0.03369957	-0.03295169	-0.03230749	-0.03425663	-0.03450486	-0.03318277	-0.03537017	-0.03342712	-0.03478236	-0.03478972	-0.03524368	-0.03443218	-0.03451426	-0.03461003	-0.03293537	-0.03289410	-0.03303287	-0.03393968	-0.03190560	-0.03324117	-0.03276382	-0.03306164	-0.03076313	-0.03247217	-0.03257671	-0.03089411	-0.03074483	-0.03239591	-0.03012548	-0.03068020	-0.02847069	-0.02992504	-0.02881964	-0.02906106	-0.02758449	-0.02641639	-0.02739867	-0.02613552	-0.02705224	-0.02555478	-0.02482228	-0.02409164	-0.02426796	-0.02432990	-0.02340319	-0.02176336	-0.02058868	-0.01837587	-0.01950753	-0.01997290	-0.01783211	-0.01917248	-0.01732862	-0.01667571	-0.01506939	-0.01382442	-0.01271722	-0.01340502	-0.01194058	-0.01346991	-0.01096561	-0.00989087	-0.00855178	-0.00824782	-0.00808261	-0.00831172	-0.00669790	-0.00564682	-0.00447420	-0.00521660	-0.00457410	-0.00299395	-0.00338254	-0.00233796	-0.00206204	-0.00233680	-0.00163301	-0.00127762	-0.00071970	0.00026550	-0.00071745	0.00006386	0.00089743	0.00161404	0.00111318	0.00144693	0.00116306	0.00202542	0.00187767	0.00125760	0.00300271	0.00336897	0.00342035	0.00492761	0.00286965	0.00348623	0.00369770	0.00415753	0.00431151	0.00441306	0.00453638	0.00445403	0.00380121	0.00429226	0.00397854	0.00447398	0.00320639	0.00343933	0.00283155	0.00306110	0.00354319	0.00276797	0.00293723	0.00388964	0.00341445	0.00394430	0.00380066	0.00411510	0.00495260	0.00438405	0.00605663	0.00738066	0.00631371	0.00845478	0.00859677	0.00702538	0.00793193	0.00836737	0.00855455	0.00939697	0.00785441	0.00729411	0.00741769	0.00858985	0.00684238	0.00765154	0.00700823	0.00761865	0.00614674	0.00633786	0.00655537	0.00598367	0.00606445	0.00593991	0.00617647	0.00584794	0.00651090	0.00525917	0.00674170	0.00507296	0.00618942	0.00599566	0.00683493	0.00509374	0.00517429	0.00730397	0.00652759	0.00642263	0.00578038	0.00698268	0.00457524	0.00551179	0.00500558	0.00657564	0.00556616	0.00619808	0.00514229	0.00522214	0.00400862	0.00410318	0.00555316	0.00592100	0.00545306	0.00533163	0.00367449	0.00627845	0.00449506	0.00258370	0.00395798	0.00234081	0.00363198	0.00299337	0.00311965	0.00190487	0.00086970	0.00096025	0.00039367	0.00102861	0.00257518	0.00159654	0.00115941	0.00104250	0.00308346	-0.00147732	-0.00091967	0.00057260	0.00110573	-0.00009183	0.00119945	0.00122995	-0.00132408	0.00068152	-0.00080315	-0.00020181	-0.00169144	0.00137516	0.00051391	0.00151649	-0.00011112	-0.00009858	-0.00100650	0.00003394	0.00041128	0.00288790	-0.00082630	-0.00068794	0.00151001	-0.00016017	0.00093624	0.00167097	0.00069945	0.00283587	0.00358852	0.00106916	0.00232153	0.00380685	0.00283264	0.00127874	0.00113807	0.00184004	0.00106639	0.00363023	0.00184150	0.00405252	0.00090555	0.00166043	0.00155201	0.00257102	-0.00038304	-0.00336092	0.00028601	0.00045353	0.00107936	-0.00149297	-0.00074258	0.00000783	-0.00253644	-0.00136155	-0.00136376	-0.00094613	-0.00005394	-0.00142046	0.00015621	-0.00091707	-0.00101976	0.00046257	-0.00049959	-0.00367146	-0.00090172	-0.00178818	-0.00104588	0.00047116	-0.00077479	-0.00070164	-0.00014785	-0.00165572	-0.00199202	-0.00353546	-0.00098308	-0.00156220	0.00024990	-0.00225592	-0.00250059	-0.00004055	0.00010496	-0.00126387	-0.00103737	-0.00122379	0.00031555	0.00050751	-0.00122387	-0.00037274	-0.00042695	-0.00133715	-0.00169289	-0.00072559	-0.00125827	-0.00149369	-0.00084904	-0.00084581	-0.00019514	-0.00032788	-0.00074070	-0.00052456	-0.00025542	-0.00058531	-0.00048520	-0.00126356	0.00094091	0.00036269	0.00005065	-0.00106403	-0.00034381	-0.00124441	0.00047637	-0.00023650	-0.00007471	-0.00019357	-0.00123212	-0.00097289	-0.00110010	-0.00048378	-0.00120566	0.00010342	-0.00014696	0.00079987	-0.00004567	-0.00027494	0.00044321	0.00029557	-0.00026906	0.00011886	0.00048047	-0.00016927	-0.00008119	0.00057995	-0.00025237	0.00007702	-0.00019570	-0.00030529	0.00040748	0.00002202	0.00030226	-0.00004259	0.00010916	-0.00025570	0.00001657	0.00005349	0.00010134	-0.00032197	-0.00011099	-0.00017151	0.00022658	-0.00002609	0.00006358	-0.00013126	0.00007815	-0.00015272	-0.00033484	-0.00016252	0.00014216	-0.00018233	-0.00014370	-0.00038758	0.00004908	0.00022493	0.00054460	-0.00014874	0.00024140	0.00035313	0.00042487	0.47557105
0.5498	-0.27346091	-21.47483647	-21.47483647	-21.47483647	-21.47483647	-21.47483647	-0.63347089	-21.47483647	0.28225371	-21.47483647	-21.47483647	-21.47483647	0.53692091	1.68091357	0.37239733	-21.47483647	-21.47483647	-21.47483647	1.15604579	-0.48477706	-1.38641500	-21.47483647	0.22037441	-21.47483647	0.35543180	-21.47483647	0.94095508	1.17085612	-0.06064670	-21.47483647	0.04769403	0.85685927	0.22271471	-0.72219054	0.06222791	-0.01033182	-0.15713476	0.06009003	-0.02080082	0.03957703	-0.02669434	0.06311771	0.04278678	-0.06751846	-0.00259629	-0.01335834	0.02164545	-0.00007746	0.01105726	0.01924732	0.01202965	0.01610812	0.02101261	0.01411013	0.02326863	0.01451424	0.01273445	0.02023932	0.01203984	0.01379431	0.01825071	0.01336120	0.01591671	0.01123388	0.01239004	0.01485941	0.01407120	0.01248346	0.01157665	0.01328778	0.01436508	0.01668664	0.01765296	0.01368371	0.01394685	0.01523487	0.01455821	0.01326708	0.01350244	0.00867138	0.00762461	0.01258138	0.01512492	0.01084873	-0.00086048	0.02740474	0.00543735	0.00844927	0.00966501	0.01639742	0.01063207	0.01131187	0.00920087	0.01451572	0.01792877	0.01585139	0.01390988	0.01743537	0.01187152	0.01189592	0.01391954	0.02182876	0.01704318	0.01218016	0.01443376	0.02082068	0.00718093	0.00989624	0.00899796	0.01845562	0.00655826	0.00597213	0.00605172	0.01383479	0.00446846	0.00107791	0.00018288	0.00128981	0.00049979	0.00029658	-0.00489285	-0.00065359	-0.00598384	-0.00842451	-0.00821795	-0.01347697	-0.01333744	-0.01668616	-0.01638123	-0.01924839	-0.01779570	-0.01861627	-0.02227551	-0.02203155	-0.02339532	-0.02314451	-0.02313345	-0.02564540	-0.02768936	-0.02936699	-0.03026859	-0.02697964	-0.03107779	-0.03044391	-0.03420188	-0.03462115	-0.03226383	-0.03065047	-0.03149821	-0.03234421	-0.03407086	-0.03381528	-0.03282793	-0.03419589	-0.03531351	-0.03514625	-0.03648845	-0.03487271	-0.03558369	-0.03610551	-0.03569351	-0.03475094	-0.03482087	-0.03554590	-0.03441757	-0.03261082	-0.03405524	-0.03540690	-0.03280819	-0.03447038	-0.03383752	-0.03412628	-0.03208148	-0.03113011	-0.03393448	-0.03173874	-0.03218407	-0.03252660	-0.03163821	-0.03148169	-0.02948933	-0.02969712	-0.03025849	-0.02793498	-0.02931256	-0.02716155	-0.02774950	-0.02630124	-0.02801566	-0.02724977	-0.02605008	-0.02593937	-0.02459946	-0.02536266	-0.02245749	-0.02136313	-0.02155542	-0.01827616	-0.01925919	-0.02115707	-0.01766303	-0.01771720	-0.01818896	-0.01571159	-0.01593317	-0.01549019	-0.01336950	-0.01402572	-0.01209577	-0.01183810	-0.01003377	-0.00925705	-0.00966299	-0.00886930	-0.00827323	-0.00882866	-0.00666740	-0.00553172	-0.00496254	-0.00637043	-0.00372138	-0.00302208	-0.00444392	-0.00263427	-0.00201064	-0.00281469	-0.00159637	-0.00156257	-0.00039247	-0.00009844	0.00006112	0.00081254	0.00013164	0.00070831	0.00059880	0.00125197	0.00155098	0.00165290	0.00220106	0.00235289	0.00257332	0.00330499	0.00331843	0.00463277	0.00323230	0.00381560	0.00326720	0.00369936	0.00345389	0.00503680	0.00397700	0.00424976	0.00500168	0.00442637	0.00484679	0.00623829	0.00430690	0.00452328	0.00474907	0.00447527	0.00480002	0.00541491	0.00509437	0.00448657	0.00442468	0.00401913	0.00408604	0.00408561	0.00357993	0.00437880	0.00376337	0.00419425	0.00391104	0.00427843	0.00524648	0.00480586	0.00438961	0.00561699	0.00571510	0.00670327	0.00711369	0.00677383	0.00673044	0.00720080	0.00755502	0.00853474	0.00884437	0.00925213	0.00837101	0.00887644	0.00852058	0.00788607	0.00830600	0.00742040	0.00792290	0.00730823	0.00715364	0.00645559	0.00710554	0.00539005	0.00642239	0.00614986	0.00562107	0.00624849	0.00588848	0.00523184	0.00551757	0.00549171	0.00590901	0.00699072	0.00595535	0.00482549	0.00530959	0.00793377	0.00633140	0.00688417	0.00467735	0.00438081	0.00567743	0.00521911	0.00637027	0.00642010	0.00567434	0.00649400	0.00524809	0.00638388	0.00495781	0.00621207	0.00401657	0.00474035	0.00614171	0.00374621	0.00701262	0.00334737	0.00470314	0.00478981	0.00404680	0.00438673	0.00295391	0.00314505	0.00485377	0.00466703	0.00416141	0.00168304	0.00218621	0.00178298	0.00415930	0.00407484	0.00186535	0.00241271	0.00124775	0.00233751	0.00115737	0.00043803	-0.00000051	0.00152572	0.00132828	0.00078442	-0.00071790	0.00086637	-0.00062068	0.00318092	-0.00051949	-0.00012372	0.00086986	-0.00250073	-0.00158205	-0.00092733	-0.00048668	-0.00048025	-0.00087405	-0.00137829	-0.00102941	-0.00210447	-0.00078406	0.00085579	0.00095056	0.00193978	-0.00074630	0.00149145	-0.00030973	0.00074279	0.00080874	0.00266133	0.00089807	0.00212199	0.00063333	0.00247400	0.00042024	-0.00140338	0.00151261	0.00081315	0.00175689	0.00027886	0.00141941	0.00196119	0.00032950	0.00043940	0.00103067	0.00135408	0.00126723	0.00207991	0.00379558	0.00085126	0.00120560	0.00295203	0.00013476	-0.00027918	-0.00056655	0.00153613	-0.00147448	0.00030921	-0.00003788	-0.00124913	0.00027316	0.00017697	0.00013843	-0.00052027	-0.00070005	-0.00017538	-0.00055536	-0.00057445	-0.00052312	0.00029347	-0.00025735	0.00061030	0.00084887	-0.00078755	0.00136703	0.00056247	-0.00202815	0.00047791	-0.00053442	-0.00090755	-0.00056378	-0.00059366	-0.00142826	-0.00145222	-0.00050925	-0.00062202	-0.00045269	-0.00032128	-0.00127367	-0.00114100	0.00001872	-0.00130156	-0.00035926	-0.00114069	0.00015424	-0.00029858	-0.00090752	-0.00082454	-0.00053118	-0.00142873	-0.00040633	-0.00082536	0.00005839	0.00020353	-0.00080598	0.00002629	-0.00138297	-0.00017274	-0.00161450	-0.00049833	-0.00052806	-0.00014595	-0.00020255	0.00018476	-0.00071300	0.00041283	-0.00070490	0.00026575	0.00088909	-0.00049221	-0.00025690	0.00065423	0.00002132	0.00102539	-0.00041197	0.00065305	0.00028833	-0.00026034	-0.00010997	-0.00028839	-0.00025209	0.00003741	-0.00025816	0.00030942	0.00049381	-0.00003582	0.00019142	0.00008139	0.00022416	0.00032345	-0.00014086	-0.00023322	-0.00005857	0.00015391	-0.00048483	-0.00054072	-0.00003641	0.00022887	0.00042705	0.00008882	0.00054009	0.00045083	0.00008482	0.00020103	0.00029831	0.00015694	0.00006400	0.07056557
0.5998	0.81756838	-21.47483647	0.68713707	-21.47483647	-21.47483647	-21.47483647	-21.47483647	-0.09902304	-0.78168344	-21.47483647	-21.47483647	-21.47483647	1.28352761	-21.47483647	-21.47483647	-21.47483647	-21.47483647	-21.47483647	-0.52484774	-0.85937428	-21.47483647	0.70460349	-0.01464211	-21.47483647	-0.72509634	0.51909649	0.96785957	-21.47483647	-0.41742849	-0.38343006	0.35452444	0.42046762	-0.40845254	0.88558258	-0.26999056	0.42760403	-0.25000151	0.14585307	-0.06813237	-0.01544385	0.03482631	-0.01173583	-0.00128724	-0.03055028	0.03566763	-0.02042623	0.01042455	0.00944992	0.01651078	0.01219832	0.02022137	0.01304366	0.02160963	0.01498377	0.01556853	0.01486173	0.00972638	0.01333919	0.01213617	0.01172239	0.01150412	0.01211220	0.01380653	0.00937245	0.01292964	0.01465745	0.01336362	0.01132337	0.01503595	0.01191246	0.01580961	0.01396813	0.01713559	0.01386071	0.01100448	0.01497471	0.01333407	0.01038025	0.01294991	0.01071294	0.00900946	0.00845172	0.01468011	0.00812353	0.00906304	0.03066415	0.00615472	0.01130166	0.02451756	0.01574762	0.01498645	0.01772761	0.01372613	0.01412164	0.01424310	0.01741334	0.01403656	0.01716845	0.01378906	0.01426523	0.01236717	0.02364540	0.01412921	0.01173615	0.02319796	0.02316599	0.00815077	0.01248427	0.00974696	0.01298102	-0.00183036	0.00484341	-0.00115422	0.00687932	-0.00347637	-0.00117623	-0.00906470	-0.00160047	-0.00507727	-0.00936460	-0.00974781	-0.00466137	-0.01391299	-0.01268939	-0.01104566	-0.01553385	-0.01644212	-0.01894867	-0.01765036	-0.02234643	-0.01983319	-0.02142458	-0.02131336	-0.02243952	-0.02233908	-0.02434998	-0.02258785	-0.02465094	-0.02715578	-0.02851379	-0.02677629	-0.02726392	-0.03075653	-0.02894537	-0.03168026	-0.03231544	-0.03181754	-0.03051004	-0.03009572	-0.03177008	-0.03271854	-0.03333193	-0.03347886	-0.03358036	-0.03462526	-0.03458690	-0.03480683	-0.03364360	-0.03464847	-0.03526666	-0.03496405	-0.03430636	-0.03395612	-0.03461056	-0.03425926	-0.03405061	-0.03305551	-0.03472852	-0.03242345	-0.03280982	-0.03354555	-0.03357105	-0.03241094	-0.03174571	-0.03188080	-0.03184286	-0.03046551	-0.03123308	-0.03083684	-0.03091533	-0.02945501	-0.02949323	-0.02941136	-0.02845059	-0.02859706	-0.02726985	-0.02841676	-0.02661996	-0.02696539	-0.02594823	-0.02541631	-0.02424882	-0.02388004	-0.02310262	-0.02363934	-0.02157837	-0.02169451	-0.02099137	-0.02016694	-0.02034299	-0.01816906	-0.01746463	-0.01756542	-0.01679154	-0.01561566	-0.01530476	-0.01275176	-0.01253943	-0.01225606	-0.01222751	-0.01176986	-0.01055413	-0.00949928	-0.00893592	-0.00821258	-0.00698601	-0.00719089	-0.00535148	-0.00511334	-0.00501528	-0.00410096	-0.00235600	-0.00381451	-0.00307951	-0.00304512	-0.00203301	-0.00174250	-0.00195927	-0.00060772	-0.00070578	-0.00160038	-0.00121440	0.00014742	0.00113332	0.00047077	0.00108172	-0.00000295	0.00248454	0.00176706	0.00203347	0.00242695	0.00295698	0.00365885	0.00257431	0.00335759	0.00392057	0.00415418	0.00326355	0.00425728	0.00410148	0.00376015	0.00419939	0.00400483	0.00549965	0.00537787	0.00504462	0.00376129	0.00511101	0.00487420	0.00539841	0.00553050	0.00432675	0.00592702	0.00481784	0.00568363	0.00554896	0.00578354	0.00623342	0.00563376	0.00462041	0.00564693	0.00591720	0.00519777	0.00465790	0.00522540	0.00353144	0.00379973	0.00403912	0.00457926	0.00448745	0.00470860	0.00399302	0.00406708	0.00488515	0.00478504	0.00566894	0.00549084	0.00627571	0.00616304	0.00661619	0.00692879	0.00634818	0.00835475	0.00794905	0.00823165	0.00778705	0.00912960	0.00807447	0.00883431	0.00779524	0.00827568	0.00741107	0.00747207	0.00773746	0.00735331	0.00731937	0.00733998	0.00566170	0.00709693	0.00724288	0.00537293	0.00574814	0.00499612	0.00617310	0.00580904	0.00500843	0.00478761	0.00518402	0.00496889	0.00389854	0.00569276	0.00651669	0.00516713	0.00521535	0.00450804	0.00598998	0.00625354	0.00449193	0.00402372	0.00480399	0.00497049	0.00416065	0.00603415	0.00435632	0.00526062	0.00542274	0.00525775	0.00518172	0.00522464	0.00345238	0.00332413	0.00482467	0.00552966	0.00295796	0.00460164	0.00196754	0.00544518	0.00347865	0.00478290	0.00454177	0.00301904	0.00517040	0.00330209	0.00285524	0.00278862	0.00307863	0.00510895	0.00312624	0.00259729	0.00381796	0.00214111	0.00539907	0.00211087	0.00139651	0.00067774	0.00199266	0.00136780	0.00242730	0.00165200	0.00154195	0.00034871	0.00114169	0.00027173	-0.00140150	0.00180959	0.00054499	-0.00034422	-0.00010705	-0.00048583	-0.00019672	-0.00037764	0.00230982	-0.00228782	0.00091739	-0.00207509	-0.00100701	-0.00130576	0.00005874	-0.00070980	-0.00189395	-0.00179317	-0.00035499	0.00018356	-0.00239106	-0.00208036	-0.00083595	-0.00057966	-0.00074430	-0.00041640	-0.00087500	-0.00037399	0.00038132	0.00029856	-0.00004198	-0.00034213	0.00158068	0.00004918	0.00005653	0.00017094	0.00144919	-0.00238737	0.00185955	0.00022057	-0.00124295	0.00041418	0.00108946	0.00004215	-0.00073272	-0.00062651	0.00018306	-0.00034499	0.00053891	-0.00013134	0.00202228	0.00153834	0.00274332	0.00237968	0.00037997	0.00194735	0.00249163	0.00211892	0.00205626	0.00122369	0.00035924	0.00080456	0.00030215	-0.00026583	0.00009051	0.00128361	-0.00009525	-0.00005960	0.00153755	-0.00092710	-0.00035414	0.00022077	-0.00015885	0.00024473	0.00037424	0.00015410	0.00025463	-0.00090637	-0.00045151	-0.00030281	-0.00152907	-0.00156025	-0.00181843	-0.00079046	-0.00067548	-0.00196288	-0.00130206	-0.00164873	-0.00079963	-0.00193141	-0.00135302	-0.00167510	-0.00139515	-0.00052493	-0.00166237	-0.00143030	-0.00067141	-0.00083934	0.00002172	-0.00031820	-0.00049432	-0.00048605	-0.00032934	-0.00056901	-0.00093038	0.00002685	0.00091776	-0.00016387	-0.00051163	0.00043269	-0.00053717	-0.00016914	-0.00046031	-0.00028031	-0.00041452	-0.00003506	0.00001912	-0.00026514	-0.00010874	-0.00005904	-0.00027580	-0.00033455	-0.00044038	-0.00023553	-0.00042419	-0.00034279	0.00004726	0.00007916	0.00011218	0.00011015	0.00014650	0.00050760	0.00038207	0.00049314	-0.00012712	-0.00020784	-0.00014449	0.00038536	-0.20594138
[truncated: 749,232 more chars]
