# Supplementary material for: KiMoPack: A python Package for Kinetic Modeling of the Chemical Mechanism
Source: J Phys Chem A. 2022 Jun 14;126(25):4087–99. doi: 10.1021/acs.jpca.2c00907 (PMC9251768; doi:10.1021/acs.jpca.2c00907)
Supplement: Supplementary file 2 — jp2c00907_si_002.zip [file jp2c00907_si_002.zip › Data/Scans/DCM_002.SIA]

0.000	275.00	276.00	277.00	278.00	279.00	280.00	281.00	282.00	283.00	284.00	285.00	286.00	287.00	288.00	289.00	290.00	291.00	292.00	293.00	294.00	295.00	296.00	297.00	298.00	299.00	300.00	301.00	302.00	303.00	304.00	305.00	306.00	307.00	308.00	309.00	310.00	311.00	312.00	313.00	314.00	315.00	316.00	317.00	318.00	319.00	320.00	321.00	322.00	323.00	324.00	325.00	326.00	327.00	328.00	329.00	330.00	331.00	332.00	333.00	334.00	335.00	336.00	337.00	338.00	339.00	340.00	341.00	342.00	343.00	344.00	345.00	346.00	347.00	348.00	349.00	350.00	351.00	352.00	353.00	354.00	355.00	356.00	357.00	358.00	359.00	360.00	361.00	362.00	363.00	364.00	365.00	366.00	367.00	368.00	369.00	370.00	371.00	372.00	373.00	374.00	375.00	376.00	377.00	378.00	379.00	380.00	381.00	382.00	383.00	384.00	385.00	386.00	387.00	388.00	389.00	390.00	391.00	392.00	393.00	394.00	395.00	396.00	397.00	398.00	399.00	400.00	401.00	402.00	403.00	404.00	405.00	406.00	407.00	408.00	409.00	410.00	411.00	412.00	413.00	414.00	415.00	416.00	417.00	418.00	419.00	420.00	421.00	422.00	423.00	424.00	425.00	426.00	427.00	428.00	429.00	430.00	431.00	432.00	433.00	434.00	435.00	436.00	437.00	438.00	439.00	440.00	441.00	442.00	443.00	444.00	445.00	446.00	447.00	448.00	449.00	450.00	451.00	452.00	453.00	454.00	455.00	456.00	457.00	458.00	459.00	460.00	461.00	462.00	463.00	464.00	465.00	466.00	467.00	468.00	469.00	470.00	471.00	472.00	473.00	474.00	475.00	476.00	477.00	478.00	479.00	480.00	481.00	482.00	483.00	484.00	485.00	486.00	487.00	488.00	489.00	490.00	491.00	492.00	493.00	494.00	495.00	496.00	497.00	498.00	499.00	500.00	501.00	502.00	503.00	504.00	505.00	506.00	507.00	508.00	509.00	510.00	511.00	512.00	513.00	514.00	515.00	516.00	517.00	518.00	519.00	520.00	521.00	522.00	523.00	524.00	525.00	526.00	527.00	528.00	529.00	530.00	531.00	532.00	533.00	534.00	535.00	536.00	537.00	538.00	539.00	540.00	541.00	542.00	543.00	544.00	545.00	546.00	547.00	548.00	549.00	550.00	551.00	552.00	553.00	554.00	555.00	556.00	557.00	558.00	559.00	560.00	561.00	562.00	563.00	564.00	565.00	566.00	567.00	568.00	569.00	570.00	571.00	572.00	573.00	574.00	575.00	576.00	577.00	578.00	579.00	580.00	581.00	582.00	583.00	584.00	585.00	586.00	587.00	588.00	589.00	590.00	591.00	592.00	593.00	594.00	595.00	596.00	597.00	598.00	599.00	600.00	601.00	602.00	603.00	604.00	605.00	606.00	607.00	608.00	609.00	610.00	611.00	612.00	613.00	614.00	615.00	616.00	617.00	618.00	619.00	620.00	621.00	622.00	623.00	624.00	625.00	626.00	627.00	628.00	629.00	630.00	631.00	632.00	633.00	634.00	635.00	636.00	637.00	638.00	639.00	640.00	641.00	642.00	643.00	644.00	645.00	646.00	647.00	648.00	649.00	650.00	651.00	652.00	653.00	654.00	655.00	656.00	657.00	658.00	659.00	660.00	661.00	662.00	663.00	664.00	665.00	666.00	667.00	668.00	669.00	670.00	671.00	672.00	673.00	674.00	675.00	676.00	677.00	678.00	679.00	680.00	681.00	682.00	683.00	684.00	685.00	686.00	687.00	688.00	689.00	690.00	691.00	692.00	693.00	694.00	695.00	696.00	697.00	698.00	699.00	700.00	701.00	702.00	703.00	704.00	705.00	706.00	707.00	708.00	709.00	710.00	711.00	712.00	713.00	714.00	715.00	716.00	717.00	718.00	719.00	720.00	721.00	722.00	723.00	724.00	725.00	726.00	727.00	728.00	729.00	730.00	731.00	732.00	733.00	734.00	735.00	736.00	737.00	738.00	739.00	740.00	741.00	742.00	743.00	744.00	745.00	746.00	747.00	748.00	749.00	750.00	751.00	752.00	753.00	754.00	755.00	756.00	757.00	758.00	759.00	760.00	761.00	762.00	763.00	764.00	765.00	766.00	767.00	768.00	769.00	770.00	771.00	772.00	773.00	774.00	775.00	776.00	777.00	778.00	779.00	780.00	781.00	782.00	783.00	784.00	785.00	786.00
-40.0002	0.02640906	-21.47483647	-21.47483647	-21.47483647	-21.47483647	-21.47483647	1.21531200	0.65550564	-21.47483647	-21.47483647	-21.47483647	-21.47483647	-21.47483647	0.72043926	-21.47483647	0.82264411	0.28306732	-21.47483647	-1.91553700	-0.10577492	0.32543962	-21.47483647	-0.36782890	-0.30665141	0.04570603	-0.47785731	0.59634489	-21.47483647	-0.12637478	0.40268904	0.20613360	-21.47483647	-0.86961041	0.67388672	-0.36717927	0.13537719	-0.00294729	0.18216211	0.04097007	0.04175639	0.01385838	0.02073683	0.05828567	-0.02868067	0.01929594	-0.02257256	-0.00065557	-0.04046507	0.00362200	0.00422862	0.00579837	0.00112960	0.00395529	-0.00837146	0.00197038	0.00293840	-0.01247325	-0.00346957	0.00316508	-0.00530517	-0.00250785	0.00209135	-0.00246934	-0.00166233	-0.00322214	-0.00209081	0.00253648	0.00417186	-0.00102204	-0.00005106	-0.00469903	0.00381955	0.00090650	0.00145950	-0.00230593	0.00003336	0.00409268	-0.00222399	-0.00118187	0.00289183	-0.00145331	0.00088815	0.00337718	-0.00361947	0.00825915	0.00351236	-0.00269763	-0.00410310	-0.00412529	0.00057030	0.00260934	-0.00398314	-0.00300333	0.01061003	-0.00054236	0.00175827	0.00495166	0.00132886	-0.00637487	-0.00162733	0.00166632	0.00244357	0.00694336	0.00569542	0.00144739	0.00171359	-0.00086115	0.00887474	0.00011356	0.00719304	-0.00499810	0.00369622	0.00019493	0.01219480	-0.00500712	-0.00000095	-0.00187876	0.00207141	0.00171361	0.00113594	-0.00033884	0.00461041	-0.00211513	0.00381925	0.00236730	0.00191250	-0.00128286	0.00004482	-0.00229798	-0.00320020	0.00176839	-0.00189667	-0.00142340	0.00101544	0.00035789	-0.00007495	-0.00009538	0.00134760	-0.00047014	0.00204608	-0.00128983	-0.00060825	0.00033759	0.00004824	0.00018541	-0.00076144	-0.00054479	-0.00010271	-0.00018151	-0.00098899	0.00010646	0.00106469	-0.00010232	0.00001107	-0.00039451	-0.00053419	-0.00089314	-0.00058892	-0.00008795	0.00018194	-0.00076084	-0.00032108	0.00038919	-0.00035193	0.00056755	0.00125943	-0.00085035	0.00096393	0.00050369	0.00048108	0.00021682	0.00038957	-0.00021420	-0.00042655	-0.00106046	0.00003286	0.00011648	0.00060705	-0.00023472	-0.00116646	-0.00018619	-0.00081811	-0.00053145	0.00084021	0.00062381	0.00114628	0.00030931	0.00060938	-0.00011081	0.00023852	0.00032764	-0.00036116	0.00089045	0.00021222	-0.00106431	0.00100307	-0.00007411	0.00030379	0.00048675	0.00052645	-0.00005314	0.00089747	-0.00023807	0.00005458	-0.00015866	0.00032116	0.00050429	0.00019388	-0.00016169	-0.00014913	-0.00098742	0.00124223	-0.00048400	0.00047693	0.00075205	0.00069930	-0.00057084	0.00023889	0.00091429	0.00014034	-0.00090703	-0.00146015	0.00058011	0.00119580	0.00007952	-0.00027566	0.00046856	0.00007991	0.00107634	-0.00104391	-0.00035546	-0.00002196	-0.00047416	-0.00013016	-0.00012753	0.00046472	-0.00118843	0.00007231	0.00007339	0.00075661	0.00050048	0.00125084	0.00043294	0.00061580	0.00103871	-0.00007195	-0.00054517	0.00044290	0.00019347	-0.00024232	-0.00004903	0.00090494	-0.00050166	0.00006889	0.00036424	-0.00001621	0.00031988	-0.00004665	-0.00007129	-0.00027098	0.00041425	0.00011182	-0.00046591	0.00016952	0.00017334	0.00016713	0.00114693	0.00032942	0.00004017	-0.00051337	-0.00075851	-0.00055863	0.00023799	-0.00040353	-0.00057896	-0.00014059	0.00032736	0.00089603	0.00052207	0.00003417	-0.00076772	0.00011627	0.00002852	-0.00016663	-0.00022970	-0.00059794	-0.00007404	0.00043757	-0.00057801	-0.00005560	-0.00016024	-0.00014724	-0.00018678	-0.00019557	-0.00040160	-0.00027443	0.00053538	0.00032438	-0.00027121	-0.00055622	0.00085243	-0.00031581	-0.00191859	-0.00012035	-0.00178595	-0.00065591	-0.00021121	0.00014466	0.00022825	0.00016313	0.00051342	0.00017311	0.00024707	-0.00027754	-0.00061509	-0.00034559	-0.00024274	0.00015079	-0.00145531	0.00018650	0.00098471	0.00105872	-0.00021635	0.00028411	-0.00111197	-0.00073087	0.00031289	0.00094256	-0.00045631	0.00135277	-0.00090659	0.00068494	0.00017295	0.00021677	-0.00038958	0.00037411	0.00070156	-0.00011864	-0.00096980	0.00075175	-0.00022395	-0.00072733	-0.00078773	0.00129644	-0.00024072	-0.00050476	-0.00007742	-0.00235080	-0.00269000	0.00045368	-0.00143251	0.00137643	-0.00136004	-0.00155013	-0.00163008	0.00091333	-0.00042807	-0.00014443	0.00018503	0.00018770	-0.00112730	0.00100005	0.00046900	-0.00203546	-0.00077255	0.00048435	0.00049140	0.00099405	-0.00139058	0.00148218	0.00095187	0.00149984	-0.00185453	0.00007849	-0.00210467	0.00001407	0.00134675	0.00023930	0.00212967	-0.00067056	-0.00205351	-0.00208005	-0.00125543	-0.00020163	-0.00236392	-0.00074925	0.00168301	0.00037532	-0.00055031	-0.00090533	-0.00371827	0.00061619	0.00044123	0.00018327	-0.00096432	-0.00080221	-0.00162673	-0.00128637	-0.00040662	0.00027930	0.00050175	0.00090090	-0.00158164	0.00051393	-0.00007299	-0.00093620	0.00080338	0.00086712	-0.00128280	-0.00136451	-0.00100377	0.00017296	-0.00141590	-0.00025883	-0.00028773	-0.00238227	-0.00041335	-0.00091162	-0.00098575	0.00023711	-0.00024887	-0.00063425	-0.00088360	0.00097802	0.00137077	0.00095968	0.00131005	-0.00144674	-0.00005942	0.00035360	-0.00035764	-0.00000107	0.00011489	0.00072963	-0.00083569	0.00012792	0.00045612	-0.00027517	-0.00023549	-0.00034767	-0.00118661	-0.00075769	0.00101129	0.00051730	-0.00006274	-0.00100450	0.00017337	-0.00001418	-0.00051507	0.00036393	-0.00042024	-0.00016402	0.00022554	-0.00038871	0.00052118	-0.00069516	0.00061916	-0.00024098	-0.00100163	-0.00036957	0.00028820	0.00023280	-0.00035105	0.00019892	0.00054750	-0.00025066	-0.00074254	-0.00072319	-0.00030782	0.00029220	0.00045039	0.00013584	0.00128464	-0.00131212	0.00007605	0.00022212	-0.00002379	-0.00001945	0.00002422	0.00071710	0.00024470	0.00039571	-0.00020886	0.00016845	0.00027653	0.00066654	0.00047467	0.00005274	-0.00049372	-0.00011694	0.00032858	-0.00007258	0.00016795	-0.00051340	0.00028666	-0.00014224	0.00016338	0.00054728	-0.00008321	0.00003326	-0.00003121	-0.00019164	0.00058072	-0.00022781	0.00012623	-0.00015367	-0.00012981	-0.00029403	0.00020213	-0.00012414	0.00004204	1.16548683
-35.0002	-21.47483647	-0.10208107	-21.47483647	-21.47483647	-1.33727670	0.43793651	-21.47483647	-21.47483647	-21.47483647	-21.47483647	-21.47483647	-21.47483647	-21.47483647	-21.47483647	-21.47483647	1.87959933	0.41710986	-21.47483647	0.13006222	-21.47483647	0.00249995	-21.47483647	0.42646667	0.20891905	-21.47483647	0.47179596	-21.47483647	0.20972760	-0.70156449	-0.30924672	0.29795975	0.30885945	-0.28227173	-0.09464283	-0.04387372	-0.12067780	-0.09013201	0.07622832	0.07816615	0.01642332	-0.04995404	0.03103585	0.06535527	-0.02986174	-0.00929143	0.00904518	0.00151991	-0.00885311	-0.00291649	-0.00427925	0.00148449	-0.00990369	0.00325616	-0.00789608	-0.00267348	0.00128589	-0.00745189	0.00012590	0.00076944	-0.00586765	-0.00526953	0.00275400	-0.00438711	-0.00106581	-0.00280667	-0.00013465	0.00230849	0.00054095	-0.00236586	-0.00092548	-0.00183023	0.00104974	-0.00026942	0.00076780	-0.00074903	-0.00017378	0.00014706	-0.00008653	-0.00054633	0.00264762	0.00029832	0.00252975	-0.00987930	-0.01162161	0.00475129	-0.00184584	-0.01195865	0.00477373	-0.01114814	-0.00217137	0.00061152	-0.00394198	-0.00134855	0.00325857	0.00066853	-0.00214753	0.00154764	-0.00099651	-0.00465140	-0.00056574	0.00101905	0.00311598	0.00201312	0.00151264	0.00166145	0.00407021	-0.00136876	0.00674087	0.00157848	0.00697887	-0.00581035	0.00091755	-0.00407584	0.00972404	-0.00899509	-0.00325301	-0.00537180	0.00067831	-0.00245001	-0.00092814	-0.00010600	0.00255149	-0.00551512	0.00307592	0.00372923	0.00123307	0.00001438	0.00010313	-0.00035528	-0.00311448	0.00005693	0.00020229	-0.00144703	0.00076215	0.00008505	-0.00039005	-0.00189032	-0.00043190	-0.00042383	0.00064834	-0.00086859	-0.00179022	-0.00048821	-0.00012456	0.00000225	-0.00108315	-0.00028733	0.00022106	-0.00133505	-0.00036289	-0.00112729	0.00046672	-0.00140346	-0.00016921	-0.00039439	0.00008942	-0.00008494	-0.00008882	-0.00121422	0.00004626	-0.00121257	-0.00012889	0.00127052	0.00088487	0.00078062	0.00108060	-0.00046662	-0.00072252	-0.00041364	0.00078665	0.00022669	-0.00024001	-0.00003513	-0.00088032	-0.00095228	0.00077952	0.00031253	-0.00022143	0.00075251	-0.00017808	0.00050760	-0.00002642	-0.00064563	0.00024721	-0.00096847	-0.00074787	-0.00031318	-0.00011209	0.00016965	0.00045738	0.00055081	-0.00013367	0.00038026	-0.00030339	0.00008189	-0.00005011	-0.00153858	-0.00019561	0.00029105	-0.00016814	-0.00059551	0.00080284	-0.00134449	0.00038839	0.00050247	-0.00049101	0.00010950	-0.00064633	-0.00039211	-0.00066312	-0.00074028	0.00069988	-0.00000991	-0.00024183	-0.00007629	-0.00025495	-0.00005429	-0.00045574	0.00042872	-0.00018605	-0.00143502	-0.00035427	-0.00030106	0.00083916	0.00027385	-0.00031043	0.00004663	0.00036078	-0.00030537	-0.00072202	-0.00106774	-0.00062673	-0.00036010	-0.00020765	0.00038130	-0.00057655	-0.00089475	0.00056909	0.00020416	0.00092392	-0.00002886	0.00040216	-0.00052525	0.00021722	-0.00005796	0.00015425	0.00022612	-0.00044993	-0.00009643	-0.00065687	0.00030905	0.00074453	-0.00112699	0.00032327	0.00045433	-0.00072622	-0.00018603	-0.00054636	0.00012306	-0.00055355	0.00021613	-0.00036017	-0.00075277	0.00007861	-0.00043892	-0.00006241	-0.00026149	0.00012048	-0.00022116	-0.00088488	-0.00027790	-0.00014952	0.00014051	-0.00023118	-0.00082259	0.00000315	-0.00022724	-0.00022637	-0.00038415	-0.00012406	-0.00096770	-0.00068891	0.00004696	-0.00016698	-0.00094561	0.00004965	0.00064652	-0.00043698	-0.00089251	-0.00026476	-0.00081814	-0.00053739	-0.00019507	-0.00026667	-0.00083153	-0.00060551	0.00029903	0.00027711	-0.00053028	-0.00057172	0.00039695	-0.00010313	-0.00103540	-0.00037459	-0.00095939	-0.00028975	-0.00077158	-0.00051379	-0.00029051	0.00005072	-0.00057517	-0.00044803	-0.00042493	0.00041260	0.00017281	0.00002778	-0.00098092	-0.00102050	-0.00171675	-0.00075948	0.00057109	-0.00010403	-0.00037538	-0.00062063	-0.00063775	-0.00167344	0.00002139	-0.00078161	0.00047692	0.00077032	-0.00027352	-0.00021642	-0.00006932	0.00036145	-0.00145367	0.00144170	0.00091556	-0.00050487	-0.00209164	0.00078319	-0.00212813	-0.00048636	-0.00106571	-0.00041227	-0.00084402	-0.00001453	0.00026467	-0.00102258	0.00031166	-0.00355684	0.00020027	-0.00068318	-0.00173652	0.00174156	-0.00070983	0.00053051	0.00035227	-0.00102173	-0.00201278	-0.00211723	-0.00104554	0.00108210	-0.00210764	-0.00085195	0.00304981	-0.00116630	-0.00103782	-0.00052007	-0.00190864	0.00150558	0.00243947	0.00208400	-0.00223028	-0.00066151	-0.00150038	-0.00047115	-0.00055726	-0.00061935	0.00033368	0.00161776	-0.00201542	0.00015338	-0.00030906	0.00013770	-0.00048281	0.00140516	0.00111510	-0.00219785	0.00104622	-0.00154591	-0.00286688	-0.00161082	0.00120344	0.00147216	-0.00107197	-0.00083638	-0.00261069	-0.00059570	0.00048176	-0.00162418	0.00052061	-0.00085274	-0.00140350	-0.00094444	-0.00077924	-0.00110073	-0.00082819	-0.00014871	-0.00043276	-0.00024184	-0.00164877	-0.00014288	-0.00161526	-0.00134029	-0.00065050	-0.00141510	-0.00062768	0.00010462	-0.00151916	-0.00062994	-0.00013296	-0.00041221	-0.00156738	0.00146735	-0.00027532	-0.00143463	0.00110348	0.00104882	0.00093576	-0.00018439	-0.00071151	-0.00014520	-0.00071437	0.00041282	-0.00071268	0.00040217	0.00007082	-0.00054394	-0.00053370	-0.00033491	-0.00113183	0.00064136	0.00056486	0.00085402	0.00018552	-0.00009629	-0.00000021	-0.00003627	-0.00083754	0.00063071	-0.00058970	-0.00051683	-0.00000695	0.00016059	0.00026550	-0.00164870	0.00098937	0.00055884	-0.00047540	0.00007986	-0.00015649	0.00038660	0.00011579	0.00034151	0.00027861	-0.00016398	-0.00077725	-0.00055574	0.00047824	0.00137729	-0.00013745	0.00072894	0.00121720	-0.00085886	0.00026371	0.00053114	-0.00048405	-0.00025995	0.00006752	0.00048873	0.00006080	0.00005715	0.00004485	0.00012237	0.00018213	-0.00009301	0.00030390	0.00021326	-0.00030077	0.00017984	-0.00007731	-0.00010202	-0.00007833	-0.00006634	0.00005627	-0.00016342	0.00025265	-0.00062246	0.00039505	0.00023122	-0.00006316	0.00010880	-0.00015916	0.00005276	0.00012018	-0.00021876	0.00016094	-0.00056559	0.00025628	0.00012138	-0.00027037	1.53783095
-30.0002	-0.51524603	-21.47483647	-0.43347877	0.11221111	-21.47483647	-21.47483647	-21.47483647	-21.47483647	-0.85394067	-21.47483647	-0.18689348	0.42052940	1.30346251	-0.05909901	0.88889265	-21.47483647	-21.47483647	-21.47483647	0.37600687	-1.24405193	-0.44260791	-21.47483647	0.89625633	-0.23232228	-0.21684391	-21.47483647	0.02285288	-1.16264045	-0.21273876	-0.48976448	0.50967216	-21.47483647	-0.35316690	0.03491193	-0.01888021	-0.15066618	-0.03508054	0.09703923	-0.01582393	-0.01530302	0.04344254	0.02681970	0.03851567	0.01189744	0.00689072	-0.02753556	-0.00805499	-0.01780007	0.00982563	-0.01028941	0.00482213	-0.00209150	0.00032872	-0.00278834	0.00746076	0.00272560	-0.00335832	-0.00167435	-0.00128187	-0.00214006	-0.00209486	0.00021499	-0.00089251	-0.00127759	-0.00233463	0.00051615	0.00262018	0.00420805	0.00287575	0.00093995	-0.00188097	0.00158953	-0.00037035	-0.00211064	-0.00108652	-0.00128181	0.00561100	0.00061778	-0.00163269	-0.00228672	-0.00279976	-0.00365752	0.00006587	-0.00758328	0.00267228	-0.00270243	-0.00429100	0.00628027	-0.00170126	-0.00391615	0.00339637	-0.00181450	-0.00080276	0.00221399	0.00503790	0.00604956	0.00019462	-0.00205501	-0.00596521	-0.00041256	0.00364202	0.00047309	-0.00522688	0.00002130	-0.00684976	-0.00901361	-0.02677674	-0.02595544	-0.03323006	-0.02166398	-0.04278627	-0.03204235	-0.03751760	-0.02687662	-0.04018603	-0.03047254	-0.03329632	-0.02709269	-0.02993991	-0.02789795	-0.02647032	-0.02324094	-0.02900121	-0.02661994	-0.01880487	-0.02130670	-0.02125541	-0.02177356	-0.01686555	-0.01507600	-0.00773427	-0.00280888	-0.00176682	0.00042242	-0.00029283	-0.00026110	-0.00128676	0.00090530	0.00115833	0.00207827	-0.00173930	-0.00045262	-0.00032030	-0.00020373	-0.00034987	0.00082201	0.00032463	-0.00013658	-0.00208464	-0.00012170	0.00070436	-0.00079904	-0.00024251	-0.00053905	-0.00107964	-0.00129211	0.00025697	-0.00040947	-0.00093375	-0.00013738	-0.00134814	-0.00035329	-0.00029682	0.00047341	-0.00029052	0.00093423	-0.00123347	0.00037723	0.00048903	0.00035666	-0.00002831	-0.00016620	-0.00003708	-0.00013639	-0.00108714	0.00068841	0.00046445	0.00076534	0.00136603	-0.00015501	0.00072560	-0.00001068	-0.00046667	0.00042245	-0.00060588	-0.00006742	-0.00054654	0.00011531	-0.00045992	0.00012983	0.00057023	-0.00193009	0.00069800	0.00023400	-0.00053665	0.00077025	-0.00049100	0.00054493	0.00087905	0.00092855	-0.00079229	0.00074601	0.00004657	0.00123553	-0.00040995	0.00023224	-0.00108095	-0.00051394	-0.00042208	-0.00053185	0.00007847	0.00106539	-0.00024307	-0.00039117	-0.00012563	0.00003871	0.00001976	-0.00115417	0.00001980	-0.00005512	0.00053327	0.00004400	0.00010057	0.00022416	-0.00018286	-0.00034327	0.00024136	0.00012773	-0.00010677	-0.00061230	0.00009023	-0.00049837	-0.00036586	-0.00021798	-0.00037203	-0.00066052	-0.00069783	0.00006017	0.00035830	0.00072709	-0.00020637	0.00029656	0.00003836	0.00034479	0.00000665	0.00023378	0.00024779	-0.00007319	-0.00011618	-0.00034512	0.00013886	0.00087231	-0.00030073	-0.00033698	0.00054849	0.00004242	0.00044659	-0.00010075	-0.00033721	-0.00011959	0.00039532	-0.00000894	0.00037605	-0.00004241	-0.00048265	-0.00024157	0.00003965	0.00040077	-0.00041115	-0.00057519	-0.00022993	-0.00028190	-0.00010265	-0.00001411	-0.00016129	-0.00018597	-0.00031500	0.00003846	0.00077729	0.00006104	-0.00028760	0.00025151	0.00038412	-0.00066112	0.00001433	-0.00003831	0.00015844	-0.00013297	0.00008127	-0.00008793	-0.00053234	0.00017270	0.00028384	0.00015883	-0.00036290	-0.00033543	0.00060354	0.00004266	-0.00076312	-0.00042915	0.00070533	-0.00051865	-0.00044842	-0.00012227	-0.00089596	-0.00008712	-0.00009289	0.00026821	-0.00027535	-0.00008112	-0.00043382	-0.00024734	0.00005185	0.00019656	-0.00017289	-0.00003479	0.00006448	0.00044973	-0.00095065	0.00144523	0.00018654	0.00070859	-0.00038634	0.00063269	0.00077255	-0.00037811	-0.00029895	0.00021152	0.00078225	0.00022343	0.00071792	0.00002428	0.00014639	0.00124997	0.00067704	0.00125070	0.00064275	0.00029582	0.00008076	-0.00048381	-0.00102439	-0.00034551	0.00081042	0.00122045	-0.00000587	-0.00007023	0.00019175	0.00039076	0.00158785	-0.00085446	0.00004038	0.00028122	-0.00063314	0.00023071	-0.00213571	0.00180430	-0.00064502	0.00106806	0.00172084	-0.00054676	0.00131701	0.00083749	0.00133576	-0.00178450	0.00038920	0.00124888	0.00021397	-0.00049884	-0.00190736	0.00059961	0.00231206	0.00017785	-0.00079760	0.00109473	-0.00079302	0.00101050	0.00015935	-0.00122045	0.00146208	0.00078448	-0.00066923	0.00131496	0.00107466	-0.00070529	0.00053289	-0.00072633	0.00221776	0.00023572	-0.00165155	-0.00043272	-0.00141809	0.00095843	0.00118457	0.00152759	0.00018132	0.00193115	0.00025734	0.00315475	0.00074417	-0.00077373	0.00021356	0.00025603	0.00079856	0.00107756	-0.00093522	0.00036551	-0.00042223	0.00093391	-0.00056520	0.00034782	-0.00037637	0.00022413	0.00145449	-0.00056727	-0.00123336	-0.00048626	-0.00052011	-0.00018125	-0.00080992	-0.00004797	0.00066201	0.00079501	-0.00124192	0.00103282	0.00194097	0.00084151	0.00098691	-0.00035350	0.00089763	-0.00002508	0.00026425	-0.00076929	-0.00000402	0.00064462	-0.00029949	0.00045479	0.00071911	0.00014013	0.00001347	-0.00001129	-0.00014066	-0.00044044	0.00041838	0.00103228	0.00018456	0.00076835	-0.00018664	0.00069011	-0.00069788	0.00057229	0.00003962	0.00033682	-0.00014814	-0.00041392	-0.00022578	0.00034783	0.00063238	0.00022528	-0.00025554	-0.00054814	-0.00035264	-0.00001828	-0.00086233	0.00025868	-0.00028384	-0.00020520	0.00041483	-0.00046133	0.00018722	0.00049488	-0.00011761	0.00020228	0.00039181	-0.00037174	0.00024130	0.00025352	-0.00019313	-0.00044220	0.00014853	0.00074961	-0.00034227	-0.00005986	0.00014529	0.00041367	-0.00002322	0.00016136	0.00030426	0.00059500	-0.00017063	0.00035610	0.00059039	0.00001720	0.00022069	-0.00024559	0.00002151	-0.00008919	0.00013589	-0.00014278	0.00043860	0.00010417	0.00006826	-0.00018374	0.00033763	-0.00008027	0.00037373	-0.00021152	-0.00000229	-0.00008324	0.00012676	0.00016838	0.00029437	-21.47483647
-25.0002	-21.47483647	0.17090440	-21.47483647	-0.55088772	-21.47483647	0.24921714	-0.23205473	0.18479462	-21.47483647	-1.22411454	-21.47483647	0.37993043	-0.76878601	-21.47483647	-21.47483647	-0.02459693	-21.47483647	1.09483325	-0.66309469	0.95011997	0.80353725	-0.02933542	-21.47483647	0.71811546	-0.40484870	-21.47483647	-21.47483647	-21.47483647	-2.14949775	-21.47483647	-0.59224983	0.52410787	-0.47676818	-0.27991199	0.19469284	0.04208698	-0.20755258	0.09548617	0.00891875	0.06471132	-0.02079863	0.00861612	0.02489897	0.04306157	0.02255878	-0.01781024	0.00445543	-0.01452992	0.00689607	-0.00371642	0.00460878	0.00093380	0.00439437	0.00036237	0.00348875	-0.00342177	-0.00516135	-0.00079046	0.00008017	-0.00361070	-0.00302612	0.00110374	-0.00308198	-0.00081528	-0.00262313	0.00401067	0.00061106	0.00072077	0.00146466	-0.00111234	-0.00129077	0.00300562	-0.00077852	-0.00078869	0.00273532	-0.00036397	0.00443279	-0.00049180	-0.00330060	-0.00271584	0.00225727	0.00500296	-0.00010617	-0.00690587	-0.00313437	0.00260522	-0.00228051	0.00294446	-0.00462542	0.00052329	0.00242383	-0.00576652	-0.00207348	0.00415840	0.00391649	-0.00043294	0.00080559	0.00453963	-0.00411396	0.00109647	-0.00358880	0.00120541	0.00279611	0.00186263	0.00156377	0.00477228	-0.00595087	0.00507773	0.00140966	0.00717292	-0.00528586	0.00418298	-0.00163094	0.00899176	-0.00433307	-0.00098015	-0.00203157	-0.00063775	0.00010957	0.00180933	0.00053308	0.00559964	-0.00218454	0.00356501	0.00305160	-0.00014260	-0.00223083	-0.00286597	-0.00404794	-0.00424001	-0.00066496	-0.00018989	-0.00164026	0.00108895	-0.00015604	-0.00248587	-0.00198007	0.00067903	0.00033316	0.00107106	-0.00221554	0.00005123	-0.00021648	-0.00040068	-0.00015110	-0.00012167	-0.00140532	-0.00057783	-0.00043757	-0.00035883	0.00022033	0.00132550	-0.00000716	-0.00003601	-0.00059483	-0.00031384	0.00008102	0.00037600	0.00049381	0.00096634	-0.00113786	-0.00044662	-0.00035015	0.00003714	0.00040639	0.00174426	-0.00125064	-0.00049520	-0.00032169	0.00140489	-0.00006493	0.00068858	0.00026073	0.00047162	-0.00100969	0.00105060	0.00010565	0.00006732	-0.00032879	-0.00108445	-0.00007668	0.00014906	-0.00117590	0.00019234	-0.00031051	0.00102304	0.00027353	0.00056798	0.00024342	0.00099882	0.00083514	-0.00095750	0.00029178	-0.00051243	0.00008640	0.00080955	-0.00087256	0.00141763	0.00124941	0.00065639	-0.00041395	0.00108615	-0.00058875	0.00125007	0.00044440	-0.00012438	0.00042215	-0.00008301	0.00055493	0.00055663	-0.00000069	-0.00015435	-0.00054574	-0.00001641	-0.00002671	0.00005611	0.00005287	-0.00014872	0.00019237	0.00031531	-0.00035903	-0.00055366	0.00062292	0.00057045	0.00060505	-0.00040986	0.00035527	0.00160121	0.00078046	0.00012907	-0.00013790	-0.00004149	-0.00064019	-0.00069853	0.00045164	-0.00025840	-0.00004868	0.00022902	0.00021271	0.00086893	0.00038821	0.00092324	-0.00009417	0.00065312	0.00058881	0.00020866	-0.00038665	0.00014990	-0.00006632	-0.00016427	-0.00015478	0.00092524	-0.00027477	-0.00010014	0.00097591	-0.00047779	-0.00004957	0.00046771	0.00135418	-0.00009416	0.00071349	0.00003183	0.00039687	-0.00038487	-0.00035822	0.00089275	0.00040452	0.00080774	0.00031376	0.00031579	-0.00034490	-0.00010987	0.00065460	-0.00013554	-0.00053921	0.00020163	-0.00020869	0.00025120	0.00056021	-0.00035054	-0.00031827	-0.00004013	0.00017900	-0.00038919	-0.00053085	0.00022128	0.00069706	0.00061634	-0.00067228	0.00050573	0.00006799	0.00048483	0.00010554	0.00002974	-0.00019422	0.00073326	0.00040557	0.00009253	-0.00018862	0.00042682	0.00067301	0.00030365	-0.00099335	0.00010476	-0.00024890	0.00025720	-0.00040216	-0.00089997	0.00004285	0.00082441	0.00026645	0.00020245	-0.00008779	0.00054192	0.00118192	0.00005377	0.00039108	0.00036465	-0.00052952	0.00122563	0.00049355	0.00052440	-0.00073596	0.00089382	-0.00036998	0.00083271	0.00094684	0.00069930	0.00049227	0.00046440	0.00118420	0.00061090	0.00077110	0.00112335	0.00080847	0.00160850	0.00071171	0.00023208	0.00032845	0.00135584	0.00054934	0.00085987	-0.00019068	0.00166052	0.00222420	0.00117174	0.00106565	-0.00044089	-0.00082160	0.00151869	0.00172846	0.00061769	-0.00151561	0.00111075	-0.00037415	0.00206737	0.00084482	0.00168526	0.00149412	0.00087214	-0.00139783	0.00105904	-0.00125037	0.00021202	0.00186972	0.00272554	0.00031386	0.00194592	-0.00126934	-0.00060324	-0.00076426	0.00035658	0.00018894	0.00154758	-0.00114617	0.00297523	0.00097211	0.00030027	-0.00056937	0.00149096	-0.00061654	0.00347213	0.00111347	0.00051353	-0.00062824	-0.00266607	0.00158264	-0.00106031	0.00075144	0.00092736	-0.00134587	0.00086942	0.00167156	0.00218447	0.00013284	0.00185107	0.00206694	0.00189408	-0.00019238	-0.00153600	0.00143002	0.00140010	-0.00055665	0.00031057	0.00110980	0.00167143	0.00057047	0.00181252	-0.00015180	0.00100245	-0.00185107	0.00024326	0.00004103	0.00139594	0.00069933	0.00095432	0.00077690	0.00009442	-0.00053932	-0.00048344	0.00025261	-0.00057755	-0.00085457	0.00036704	0.00006686	-0.00017183	0.00226471	-0.00018387	0.00118575	0.00046802	0.00022283	0.00009358	-0.00035060	0.00090138	0.00040934	0.00079356	0.00067719	0.00031412	0.00006601	0.00033160	-0.00019761	-0.00048015	0.00070599	0.00143342	0.00055229	0.00069711	0.00084123	0.00077413	-0.00085867	0.00075899	-0.00065909	0.00075596	0.00030627	0.00014457	0.00023022	-0.00066825	0.00038060	0.00052075	-0.00050823	0.00027220	0.00001272	0.00033834	0.00042488	-0.00018261	0.00046094	-0.00019659	-0.00012625	-0.00043854	-0.00036110	0.00022549	-0.00000839	0.00056782	0.00081120	-0.00001271	0.00005277	0.00025674	0.00012670	0.00030354	0.00004481	0.00037096	0.00039541	0.00020286	0.00013184	-0.00008646	0.00003935	0.00049483	0.00060784	0.00050578	0.00016811	0.00065526	0.00014106	0.00013082	0.00014365	-0.00049316	0.00007269	-0.00001814	0.00016217	0.00022255	0.00034123	0.00001206	-0.00033159	-0.00025431	0.00035362	-0.00000467	0.00039437	0.00014494	0.00026361	0.00001873	0.00024918	0.00032480	0.00024670	-21.47483647
-20.0002	-21.47483647	-1.83964443	1.72926748	0.13602218	0.49929777	0.15996999	0.87123889	0.12398559	-21.47483647	0.31986552	-21.47483647	-0.10426428	-21.47483647	-1.51898766	0.53696191	-21.47483647	-21.47483647	-21.47483647	1.33810985	0.46679783	1.02521006	-0.63951612	0.81911749	2.45855832	0.10779209	-21.47483647	0.10284242	-1.58789825	-0.00484120	-21.47483647	0.58908057	-21.47483647	0.05466427	0.60018072	-0.23298182	0.08228181	0.02360124	0.06833111	0.02755500	-0.02350847	-0.05599121	-0.02027907	0.02049186	0.00085131	0.00247571	-0.00395148	-0.00775227	0.01015936	0.00086697	-0.00257880	0.01197910	-0.00058602	0.00820558	-0.00295921	-0.00006108	0.00160685	-0.00278987	-0.00299787	-0.00131738	-0.00389845	-0.00096311	0.00344104	0.00141732	0.00172001	-0.00162714	0.00205113	0.00113568	0.00086390	0.00170831	0.00179697	-0.00151382	0.00309010	-0.00071533	0.00041536	-0.00028232	-0.00191501	0.00290404	-0.00137558	-0.00054156	-0.00057107	0.00040252	-0.00109112	-0.00347588	-0.00544504	0.00256647	0.01012431	-0.00548505	0.00722889	-0.00581853	-0.00052550	-0.00266013	-0.00152378	-0.00529810	0.01425308	0.00056043	0.00177234	0.00019699	0.00117922	-0.00488702	0.00143541	0.00264427	0.00569873	0.00072848	0.00299249	0.00479588	0.00387786	-0.00019096	0.00932229	0.00288622	0.01078935	-0.00140408	0.00466018	-0.00097449	0.01063200	-0.00583027	0.00159961	-0.00185511	0.00345735	0.00151392	0.00127461	-0.00027748	0.00772830	0.00048757	0.00257171	0.00359048	0.00320780	0.00295186	0.00370064	-0.00008434	-0.00035910	0.00250154	-0.00087346	-0.00057010	0.00107989	-0.00123498	0.00079061	-0.00275993	0.00106266	-0.00010234	0.00133460	-0.00143323	-0.00051636	-0.00073107	-0.00011223	-0.00001766	-0.00076774	-0.00059543	-0.00005044	-0.00127776	-0.00147156	0.00012826	0.00086834	-0.00014377	-0.00028999	-0.00093784	0.00015102	-0.00018520	0.00040824	-0.00064780	0.00019724	-0.00071810	-0.00047211	0.00079145	0.00003884	0.00044476	0.00076609	-0.00138797	-0.00044906	0.00041810	0.00043827	0.00132175	0.00097473	-0.00000390	-0.00082660	-0.00072833	0.00152094	0.00083699	0.00066453	-0.00036073	-0.00030140	0.00037914	0.00040058	-0.00057257	-0.00049429	-0.00134376	0.00057144	-0.00000280	0.00074592	-0.00116021	0.00097482	0.00026454	-0.00029754	0.00113793	-0.00035996	-0.00003142	0.00054063	-0.00155115	-0.00002695	0.00044054	-0.00005415	-0.00029048	0.00079738	0.00051108	0.00090623	-0.00008747	0.00001568	-0.00022974	-0.00017449	0.00002094	0.00026489	-0.00052745	-0.00008781	0.00003910	0.00007658	0.00085028	0.00117719	0.00055546	-0.00034774	0.00083028	0.00033423	0.00043710	0.00062293	0.00010486	0.00108345	-0.00017901	-0.00015931	0.00034783	0.00043337	0.00025322	-0.00023879	0.00028121	-0.00050102	-0.00063981	-0.00093388	0.00071134	0.00052282	-0.00081869	0.00038607	0.00095828	0.00140540	0.00078197	0.00055217	-0.00000282	0.00018335	0.00088505	0.00012498	0.00008892	0.00044895	-0.00040077	-0.00024758	0.00030375	0.00054842	-0.00103759	-0.00014830	0.00038942	0.00014227	0.00018498	0.00016448	0.00072579	0.00017882	0.00069312	-0.00021459	-0.00005111	-0.00036585	0.00002358	0.00047515	0.00021819	0.00008505	-0.00005735	-0.00100240	0.00005384	0.00005825	-0.00000724	0.00027819	-0.00026378	0.00011443	0.00021395	0.00093907	0.00065727	0.00010291	-0.00045860	0.00012161	0.00037138	-0.00051396	-0.00042294	-0.00026486	0.00040928	0.00080612	-0.00011535	0.00065997	-0.00000707	0.00033274	0.00003079	-0.00024346	-0.00085653	-0.00038629	0.00090292	0.00025821	-0.00045923	-0.00056214	-0.00056446	-0.00038680	-0.00066960	0.00050058	-0.00066217	0.00011508	0.00020600	0.00008860	0.00016709	-0.00019846	0.00026744	0.00081302	0.00050771	-0.00003726	-0.00001381	0.00072197	0.00037823	0.00026282	-0.00126105	0.00101177	0.00193094	0.00063336	-0.00021512	0.00164685	-0.00150794	-0.00091161	0.00132676	0.00143586	0.00149298	0.00069089	0.00055717	-0.00008240	0.00122462	0.00158320	0.00005996	0.00211382	0.00190807	0.00002373	-0.00149206	0.00164733	-0.00069259	0.00098071	-0.00035143	0.00282140	0.00117366	0.00075890	0.00145673	-0.00048326	-0.00046819	0.00042443	0.00190691	0.00163973	-0.00010791	-0.00234546	0.00155295	0.00046221	0.00116856	0.00243263	-0.00061354	0.00139775	0.00094751	0.00007791	-0.00025907	0.00252562	0.00192079	0.00275280	0.00113050	0.00258126	-0.00094944	0.00023733	0.00158637	0.00158222	-0.00011977	-0.00051013	0.00133842	0.00240581	0.00053816	-0.00051481	0.00142363	0.00150321	-0.00059531	-0.00135462	0.00253891	0.00110149	-0.00021783	-0.00065715	0.00167740	0.00121252	-0.00051746	-0.00139482	-0.00200064	-0.00068286	0.00150604	0.00120023	-0.00018437	-0.00015917	-0.00022946	0.00080539	-0.00094044	-0.00004897	0.00228799	-0.00028840	0.00046816	0.00097095	-0.00017693	0.00065800	-0.00046710	0.00036950	-0.00007842	-0.00058542	-0.00139953	0.00047391	-0.00106399	0.00027582	-0.00051608	-0.00022052	-0.00159046	-0.00015637	0.00004689	-0.00001245	0.00056573	-0.00188353	-0.00024270	-0.00058583	0.00021452	-0.00018590	0.00131513	-0.00021255	0.00023752	0.00050549	0.00019337	-0.00092468	-0.00002571	0.00135837	-0.00056408	0.00039055	0.00000287	0.00051480	0.00012369	0.00005594	-0.00072619	-0.00018671	0.00086499	-0.00027968	-0.00027101	-0.00002885	0.00018782	0.00033080	-0.00090900	0.00025675	-0.00138847	-0.00069211	-0.00109776	0.00043440	0.00000408	0.00057643	0.00014395	0.00040137	-0.00012415	0.00009350	-0.00007451	-0.00004331	-0.00056047	0.00040943	0.00077471	0.00021018	-0.00047010	-0.00071857	-0.00000959	0.00057288	-0.00001741	-0.00019816	0.00074460	-0.00079337	0.00030305	0.00024232	-0.00017581	0.00021027	0.00040316	0.00049958	0.00009754	-0.00019293	0.00010006	0.00022425	-0.00027997	0.00016519	0.00030814	0.00010404	-0.00031900	0.00009215	0.00024774	0.00011799	-0.00021326	-0.00035641	-0.00047684	-0.00013752	0.00001151	-0.00008111	-0.00003312	-0.00019672	0.00012754	-0.00031535	-0.00026478	-0.00025694	0.00017730	0.00017809	0.00026558	-0.00012189	0.00004700	0.00030888	0.00017921	1.33712244
-15.0002	-0.50847071	-2.44140673	-21.47483647	-21.47483647	-21.47483647	-21.47483647	-0.73335928	-21.47483647	0.96790814	-21.47483647	0.38471499	-0.18617225	-1.52827573	-21.47483647	-21.47483647	-21.47483647	-1.69909263	-21.47483647	1.22745502	0.52038527	-21.47483647	-21.47483647	0.15463892	1.07341528	0.66517547	0.20370770	0.16912337	-21.47483647	0.17377733	0.88457888	0.13134091	-0.34687217	-0.61275725	0.27225652	0.08665513	0.17602279	-0.09653660	0.07146977	-0.10604228	0.05945147	0.00216753	0.02694109	0.03211875	0.00646245	-0.01269332	0.00817423	0.01052535	-0.00659047	0.00558180	-0.00679293	0.00684640	0.00740504	0.00754955	-0.00064816	-0.00166598	-0.00032626	-0.00679677	0.00100477	0.00041030	-0.00379112	-0.00149477	-0.00015043	-0.00293374	-0.00197388	-0.00351607	-0.00115871	-0.00007028	0.00197959	-0.00044714	0.00005339	-0.00053708	0.00005177	0.00169272	0.00211020	-0.00035353	0.00033880	0.00400447	0.00140971	-0.00220468	-0.00180689	0.00350789	-0.00120435	-0.00054806	-0.00332849	0.00374996	0.00523817	-0.00217032	0.00742320	-0.00331513	0.00447775	-0.00483299	-0.00207363	-0.00572504	0.00276696	0.00105007	0.00006406	0.00163138	0.00098638	-0.00427651	-0.00058468	-0.00250487	0.00318323	0.00852368	0.00517771	0.00396401	0.00843910	0.00558405	0.00896490	-0.00003968	0.01098795	-0.00465284	0.00333035	-0.00382746	0.01195221	-0.00584504	0.00078972	-0.00453875	0.00016646	-0.00248427	0.00011856	0.00100380	0.00526652	-0.00241203	0.00347363	0.00321493	0.00230404	0.00328346	-0.00249000	-0.00030764	-0.00250116	-0.00244026	-0.00206733	-0.00106824	0.00107916	-0.00098588	-0.00018053	-0.00088509	0.00137680	0.00182014	0.00223023	-0.00081321	-0.00067732	0.00000620	0.00097288	0.00050470	0.00003647	-0.00034335	-0.00069055	-0.00008791	-0.00104428	-0.00012482	0.00054814	-0.00058000	0.00038435	-0.00076323	-0.00023657	-0.00046132	0.00035900	-0.00029380	-0.00047144	-0.00070160	-0.00050488	0.00000786	-0.00070189	0.00071019	-0.00003202	-0.00147131	-0.00037388	0.00039447	0.00079471	-0.00010296	0.00049487	0.00090040	-0.00018803	-0.00096957	0.00065025	0.00063695	0.00100783	-0.00024816	0.00047933	0.00045331	-0.00026316	-0.00033671	-0.00012134	0.00076270	-0.00003164	-0.00042785	0.00087186	-0.00008922	0.00047644	0.00190257	-0.00051721	0.00208854	-0.00066607	-0.00040493	0.00153472	-0.00074631	0.00120905	0.00078867	0.00045927	-0.00030858	0.00044605	-0.00033873	0.00005276	0.00037674	0.00061439	0.00044311	-0.00119481	-0.00024543	-0.00018091	-0.00016393	0.00069810	0.00005217	-0.00047836	0.00077561	0.00082225	-0.00095082	-0.00038380	0.00084415	-0.00017698	-0.00036334	0.00010166	0.00078474	0.00056992	-0.00019447	0.00016359	0.00086904	0.00080793	0.00029004	0.00037818	-0.00058625	0.00014963	-0.00013362	0.00026537	0.00022100	-0.00011591	-0.00068445	0.00046367	0.00056568	0.00100457	0.00000852	0.00034785	0.00051920	0.00076989	0.00077338	0.00049981	0.00027307	0.00053001	-0.00045662	-0.00027732	0.00072482	0.00029089	-0.00016091	0.00027878	0.00072343	0.00008344	0.00067828	-0.00000339	-0.00027157	0.00049419	0.00042849	0.00014536	0.00004779	-0.00001182	0.00031433	0.00091977	0.00049093	-0.00022582	-0.00054762	-0.00052283	0.00038773	-0.00026142	0.00004251	0.00035625	-0.00083679	-0.00036075	-0.00024507	-0.00018938	0.00040817	-0.00016568	-0.00019204	0.00040899	0.00034496	-0.00021812	0.00014655	-0.00036698	0.00054990	0.00054213	0.00004648	0.00025626	0.00026948	-0.00003297	-0.00010834	-0.00002588	-0.00087126	-0.00009366	0.00106680	-0.00032150	0.00018904	0.00031193	0.00039171	0.00006513	-0.00090046	0.00001194	-0.00027674	-0.00036891	0.00049574	-0.00035861	-0.00034768	0.00022280	-0.00023995	-0.00044756	-0.00048445	-0.00005985	-0.00012354	0.00033675	0.00046218	-0.00008416	-0.00001565	-0.00014439	0.00027443	0.00117346	-0.00107237	-0.00014737	0.00008452	-0.00032782	0.00023509	0.00039153	0.00085514	0.00074579	0.00080132	0.00095039	-0.00049681	0.00020195	0.00033853	0.00161874	-0.00099938	0.00230732	-0.00075835	0.00113069	0.00006060	-0.00048646	0.00089607	0.00070046	-0.00081813	0.00028154	0.00066061	-0.00201145	-0.00112899	0.00074779	-0.00030393	0.00080037	-0.00029784	-0.00012048	-0.00118283	0.00095568	-0.00027285	0.00016843	0.00155610	-0.00155450	-0.00075195	0.00087584	-0.00336404	-0.00145471	0.00066715	0.00201725	0.00140587	0.00047859	-0.00287592	0.00092326	0.00013905	0.00072388	-0.00289028	0.00178037	-0.00204666	0.00039794	0.00188216	0.00022775	0.00169673	0.00117913	0.00052855	0.00026575	0.00066963	0.00134196	0.00005344	0.00200850	0.00204527	-0.00096191	-0.00040495	-0.00082319	-0.00003229	-0.00017281	0.00088364	0.00065823	0.00009348	0.00022363	-0.00096246	0.00155440	-0.00008576	0.00001991	0.00085255	0.00154260	0.00029439	0.00091596	0.00025931	-0.00128313	-0.00049142	0.00073252	0.00122269	-0.00073732	-0.00094325	0.00083529	-0.00015186	-0.00036309	0.00255171	0.00037772	-0.00089093	0.00044854	-0.00105787	0.00092900	0.00035752	0.00014826	-0.00189709	0.00047571	0.00099184	-0.00059414	0.00174425	0.00034469	0.00072597	0.00062693	0.00134053	-0.00088536	0.00043558	0.00108209	0.00022524	0.00080166	0.00015408	0.00047215	0.00027331	0.00123813	-0.00013940	-0.00008123	0.00041859	0.00068718	-0.00010403	0.00041307	0.00116482	0.00081820	-0.00072356	0.00024159	-0.00037079	-0.00026216	-0.00006136	0.00022589	0.00089106	-0.00029486	0.00089701	0.00024695	-0.00009518	0.00034983	0.00056803	-0.00015884	-0.00054744	0.00067410	0.00088291	0.00004321	0.00004109	-0.00146885	0.00073308	0.00132718	0.00035050	0.00046411	0.00133426	0.00002379	0.00085035	0.00064372	0.00063570	-0.00045277	0.00070199	0.00105937	0.00063209	-0.00023606	0.00007250	0.00012446	0.00030710	0.00059593	0.00026390	0.00057388	0.00007474	0.00025137	0.00024317	0.00027547	-0.00006877	0.00018204	0.00024787	-0.00034830	0.00006389	-0.00036421	0.00034798	0.00031924	-0.00006052	-0.00006859	0.00018456	0.00027752	0.00010802	-0.00001436	0.00010418	-0.00035038	-0.00012224	-0.00033283	-0.00002137	0.63825183
-10.0002	-21.47483647	-2.71392107	1.64236522	-21.47483647	-0.68779649	-21.47483647	-1.13675976	0.87663572	-21.47483647	-21.47483647	0.08245847	0.34385813	0.50606355	-21.47483647	-21.47483647	0.01367059	0.04453603	0.68220811	-21.47483647	0.53378295	-21.47483647	-21.47483647	1.27038050	-21.47483647	-0.52757519	1.25632921	0.73708105	-21.47483647	-1.02258670	-21.47483647	0.38597475	1.05404627	-0.85214944	0.33947539	0.16716776	0.25984035	-0.13292793	0.28739570	-0.01327022	0.02234884	0.05681266	-0.03557888	0.05890974	-0.03877349	-0.00262022	-0.01453771	0.01711290	-0.00321804	0.00771614	-0.00197000	0.00742763	-0.00139302	0.00904486	-0.00441794	-0.00101412	0.00012286	-0.00107322	-0.00238175	0.00064555	-0.00056209	-0.00052024	0.00026243	-0.00145008	-0.00193207	-0.00107377	0.00118803	0.00047730	0.00401482	0.00075258	-0.00060816	-0.00191628	0.00282782	-0.00107549	-0.00093362	0.00027844	-0.00079040	0.00394546	0.00008802	-0.00014273	0.00146699	0.00118438	0.00021263	-0.00205597	-0.00973480	-0.00442329	0.00299620	-0.00812145	-0.00421309	-0.00578234	0.00206241	-0.00292416	-0.00438708	-0.00264294	0.00845136	-0.00058287	0.00018874	0.00166856	0.00022825	-0.00682650	0.00267042	0.00110151	0.00504090	0.00197310	0.00391312	0.00265094	0.00329618	-0.00241310	0.00533471	-0.00344626	0.01077598	-0.00878017	0.00111988	-0.00340989	0.00818173	-0.00747191	-0.00133571	-0.00328430	-0.00062759	-0.00228763	0.00012288	-0.00103058	0.00511417	-0.00096295	-0.00016689	0.00407597	0.00109488	0.00025956	-0.00176771	-0.00123156	-0.00434197	-0.00047803	-0.00185750	-0.00293090	0.00261948	-0.00064632	-0.00050267	-0.00072757	-0.00041829	0.00100783	0.00045529	-0.00210543	0.00049155	-0.00034103	0.00021911	-0.00034181	0.00101669	-0.00035197	0.00018939	-0.00072974	-0.00033170	-0.00057537	0.00134441	0.00008411	-0.00125880	-0.00044848	-0.00057709	-0.00057697	-0.00071560	-0.00070623	0.00036991	-0.00170959	-0.00043880	-0.00040751	0.00066865	-0.00006625	-0.00005051	-0.00177015	0.00008509	0.00007995	0.00022039	0.00116133	0.00011338	-0.00011855	-0.00099247	-0.00047353	-0.00001021	0.00002494	0.00063021	-0.00017704	-0.00026066	-0.00012629	0.00013226	-0.00078921	-0.00099848	-0.00000565	-0.00000207	-0.00002670	0.00037672	-0.00147294	0.00110132	0.00056579	-0.00092311	0.00113951	0.00029958	-0.00116208	0.00039722	-0.00146965	0.00022831	-0.00042325	0.00011736	-0.00060285	0.00067153	0.00099530	0.00123074	0.00055901	0.00064973	-0.00132483	-0.00061695	0.00018279	0.00000997	-0.00023683	-0.00047972	-0.00012814	0.00110090	-0.00035043	0.00105547	0.00019637	-0.00073881	0.00027117	0.00080757	-0.00062220	-0.00028004	0.00073077	0.00025422	-0.00060794	-0.00031723	0.00036229	0.00079298	0.00016324	0.00001998	-0.00011149	-0.00079343	-0.00058136	-0.00018582	0.00122827	-0.00002175	-0.00029266	0.00060289	0.00060999	0.00102811	0.00059331	0.00036968	0.00005441	0.00072709	0.00043605	-0.00032724	-0.00010036	0.00003001	-0.00022474	0.00003947	-0.00052699	0.00066420	-0.00076799	-0.00063440	0.00046481	0.00004767	-0.00000792	-0.00029178	0.00072290	-0.00012508	0.00074686	-0.00101927	-0.00027131	-0.00074970	-0.00004115	-0.00039870	0.00007585	0.00013361	-0.00005225	-0.00004265	-0.00016678	0.00029195	0.00036495	-0.00023478	-0.00091385	0.00022563	0.00000293	0.00038392	0.00045368	0.00023900	-0.00036634	0.00043245	-0.00005575	-0.00040908	-0.00034483	0.00007004	-0.00007914	-0.00006749	-0.00002445	0.00041781	0.00026564	-0.00038825	0.00002716	-0.00006184	-0.00096876	-0.00037607	0.00067519	0.00076670	-0.00028942	-0.00026330	0.00055213	-0.00029249	-0.00105693	0.00010053	-0.00026446	-0.00007107	-0.00055627	-0.00005056	0.00044536	-0.00002841	-0.00026066	0.00118061	0.00076277	-0.00007145	-0.00061512	0.00027492	0.00045813	0.00046270	-0.00060316	0.00012082	0.00003696	0.00019236	-0.00057720	0.00058902	-0.00005725	-0.00116860	0.00058758	0.00087724	0.00060160	0.00062032	0.00062469	0.00044453	0.00033369	0.00133121	-0.00016116	0.00075475	0.00034594	0.00069241	0.00030548	-0.00022512	0.00018895	0.00061746	-0.00256612	0.00107669	-0.00055518	-0.00057707	-0.00059982	0.00005307	0.00041335	-0.00019749	0.00032169	-0.00022843	-0.00219232	-0.00064069	-0.00104665	0.00353232	-0.00051299	0.00184604	-0.00050342	-0.00035615	0.00086449	-0.00014094	-0.00047751	0.00085155	0.00202753	0.00019947	0.00027365	0.00006681	-0.00136057	0.00028948	0.00171624	0.00055108	-0.00071945	-0.00133936	0.00007607	0.00250487	0.00007409	0.00085683	0.00182303	0.00222973	-0.00130208	0.00048432	0.00330925	0.00034640	-0.00273711	-0.00063190	0.00049243	-0.00009868	-0.00077022	0.00015387	0.00005901	0.00074286	0.00027490	-0.00000128	-0.00161512	0.00161283	-0.00177384	0.00096218	0.00038219	-0.00049119	0.00033521	0.00086324	-0.00024451	-0.00032240	0.00013182	0.00075331	-0.00043859	0.00106587	-0.00022388	0.00060499	-0.00251271	-0.00009371	0.00005645	-0.00106905	-0.00056787	-0.00112864	0.00054751	-0.00138046	-0.00052292	0.00149941	-0.00011938	-0.00237498	-0.00070597	0.00057386	-0.00002317	-0.00031589	0.00141868	0.00054530	0.00054438	0.00035387	-0.00028091	-0.00027126	0.00011445	0.00094607	-0.00132273	0.00121563	0.00011622	-0.00079572	-0.00022364	0.00043830	-0.00055060	-0.00108032	0.00048760	0.00038684	-0.00017937	-0.00029747	0.00018211	0.00064875	-0.00123666	0.00095121	-0.00031501	0.00050839	-0.00002707	-0.00022656	0.00021237	-0.00040052	0.00020387	0.00055070	-0.00021291	-0.00022180	0.00029488	0.00050520	-0.00032661	0.00050614	0.00022392	-0.00037899	-0.00008009	-0.00088008	0.00026830	0.00044750	-0.00044496	0.00045034	0.00096608	-0.00065578	0.00098134	0.00024626	-0.00011348	-0.00020174	0.00024703	0.00047321	0.00044126	0.00029503	-0.00000081	0.00011085	0.00009686	0.00015079	0.00032142	0.00047728	-0.00035220	0.00005345	-0.00003460	0.00015467	-0.00050310	0.00001048	0.00006550	-0.00004044	0.00015885	-0.00006754	0.00014726	-0.00004441	-0.00022943	0.00024905	-0.00011474	0.00014739	0.00006305	-0.00010716	-0.00003835	0.00013140	0.00000051	0.00001430	-0.00011753	-0.02392191
-9.0002	-21.47483647	-1.34102154	-21.47483647	-21.47483647	-1.46002984	0.25903311	-0.83414906	0.20721500	1.01410782	-21.47483647	-0.20957603	-21.47483647	-0.13577184	-21.47483647	-0.44361007	-0.15306534	-21.47483647	0.32099637	0.44854844	-21.47483647	1.89642417	-0.71017879	-0.06444535	-0.02922366	-21.47483647	0.96661127	-21.47483647	-21.47483647	0.15314341	0.64047230	1.14606715	0.15795797	-0.28563852	0.10390952	0.25117538	-0.42059597	-0.07891917	-0.18426785	0.03787840	0.02787029	0.01352308	0.00855050	0.03294019	0.01046216	-0.02720735	0.00070994	-0.01537441	-0.00098659	0.01614831	-0.00218723	0.00895073	-0.00095684	0.00286138	0.00049724	-0.00359413	0.00378801	-0.00278722	0.00389249	-0.00025927	-0.00199899	0.00095176	0.00276311	-0.00207239	0.00135536	-0.00059986	-0.00119123	0.00095635	0.00254176	0.00206367	-0.00109440	-0.00254267	0.00328932	-0.00114789	0.00074528	-0.00013998	0.00050237	0.00365558	-0.00193706	-0.00045669	0.00030027	-0.00381459	-0.00555879	0.00209827	-0.00557731	0.00072239	0.00007664	0.00362956	0.00807920	0.00065789	-0.00027251	-0.00290674	-0.00159432	-0.00106688	0.00332920	-0.00074615	0.00626431	0.00143276	0.00086219	-0.00327742	0.00189883	0.00006919	-0.00017864	0.00408806	0.00672485	0.00430739	0.01321764	0.00116041	0.00612257	0.00185589	0.00577316	-0.00862260	-0.00081136	-0.00448470	0.00772051	-0.00701445	-0.00393922	-0.00335130	-0.00192074	-0.00278859	-0.00247121	-0.00330108	0.00613621	-0.00372156	-0.00123830	0.00255244	-0.00139189	0.00132490	-0.00014908	0.00113404	-0.00141056	-0.00061935	-0.00021928	-0.00148094	0.00234646	-0.00112088	-0.00053724	0.00069671	0.00093468	0.00206094	0.00163881	-0.00108513	0.00010158	-0.00080876	0.00014860	0.00098167	0.00119450	-0.00010248	-0.00070602	-0.00092339	-0.00073935	0.00001794	0.00114032	-0.00007332	0.00104661	-0.00082460	0.00045319	-0.00054282	-0.00012743	-0.00037968	0.00082424	-0.00069003	-0.00042944	-0.00034988	0.00035139	-0.00001233	0.00130069	-0.00070246	-0.00045973	0.00063636	0.00057282	0.00020689	0.00048617	0.00013153	0.00002613	-0.00016290	0.00072093	0.00019325	0.00052474	0.00103677	-0.00059050	0.00038905	-0.00056124	-0.00002037	0.00023734	0.00009072	0.00015359	-0.00001076	0.00046845	-0.00069447	0.00026142	0.00118376	0.00028143	0.00103167	-0.00070854	-0.00040573	-0.00043889	-0.00071550	0.00084484	-0.00020131	0.00028406	-0.00008611	0.00177154	-0.00007788	0.00030092	-0.00040905	0.00076201	-0.00038072	-0.00021368	-0.00041336	-0.00013287	-0.00015292	0.00025238	0.00047896	0.00045547	0.00013902	0.00071408	0.00073699	-0.00054293	0.00089103	0.00035065	-0.00055471	0.00036108	0.00163551	0.00083227	0.00043166	-0.00028395	0.00022228	0.00048692	0.00085955	0.00031693	0.00011763	-0.00019893	-0.00045058	0.00028983	0.00035065	0.00086340	-0.00072811	0.00054161	0.00003829	0.00161849	-0.00005880	0.00078038	-0.00004399	0.00017700	0.00055783	0.00057806	0.00034484	0.00014054	-0.00013302	0.00034233	0.00037308	0.00053485	-0.00103903	0.00050923	-0.00021003	0.00032635	0.00040948	0.00030506	0.00078850	-0.00002932	0.00034509	0.00029982	-0.00030601	-0.00020253	0.00037635	0.00044299	-0.00031712	0.00075128	0.00032402	0.00023439	0.00026148	-0.00013453	0.00035643	0.00001856	-0.00027543	0.00092457	0.00008456	0.00042504	0.00055382	-0.00036285	-0.00058869	0.00053031	0.00070090	-0.00018428	-0.00043070	-0.00012814	0.00042516	-0.00021909	-0.00026932	0.00035273	-0.00001343	0.00012695	-0.00019880	0.00000296	-0.00044097	-0.00026742	0.00027220	0.00018468	0.00000205	-0.00021333	0.00049618	-0.00029268	-0.00139048	0.00036494	-0.00013136	0.00013578	0.00032649	-0.00127814	-0.00010631	-0.00053069	-0.00004955	0.00031800	-0.00027091	0.00121553	-0.00033655	0.00012723	0.00039274	0.00091620	-0.00017993	0.00004999	-0.00023766	0.00123285	-0.00052068	0.00028534	-0.00054452	-0.00001508	0.00076405	0.00015745	0.00052782	0.00038551	0.00200094	-0.00008198	0.00047133	-0.00117379	-0.00094925	0.00219776	0.00091432	-0.00124726	-0.00054696	0.00077661	-0.00010909	0.00097443	0.00032324	0.00075297	0.00024166	-0.00012290	0.00075558	0.00075819	0.00074363	0.00135210	0.00003590	0.00014971	-0.00085759	-0.00016142	-0.00337916	0.00109694	-0.00052694	0.00017465	0.00006980	0.00037609	0.00059674	0.00114940	0.00030055	-0.00073542	0.00306248	0.00111997	0.00278382	-0.00023241	-0.00078701	0.00196406	-0.00268316	-0.00083388	0.00049206	0.00026988	-0.00066281	0.00127969	0.00098890	0.00138041	0.00104964	0.00357147	-0.00031035	0.00026387	0.00230687	0.00175579	0.00101143	0.00148490	0.00283372	-0.00003571	0.00015155	-0.00011040	-0.00191745	0.00115736	0.00185891	0.00140716	-0.00073700	-0.00046894	-0.00064494	-0.00029546	0.00009712	-0.00035099	0.00049059	0.00056949	0.00000256	0.00095965	0.00024749	0.00131178	0.00099660	0.00349222	0.00024835	-0.00010995	-0.00088085	0.00081789	-0.00097478	-0.00009845	0.00007167	0.00036621	0.00028898	-0.00090451	-0.00130426	-0.00062920	0.00180594	-0.00047913	0.00036583	0.00151885	0.00187516	0.00103361	0.00072914	0.00008781	0.00183460	0.00096429	0.00057717	-0.00028039	-0.00017951	0.00154542	-0.00031805	0.00079423	-0.00000276	-0.00010656	0.00005825	0.00102569	0.00024600	0.00066827	0.00045115	0.00082175	0.00059022	-0.00011603	0.00030584	0.00037086	-0.00056619	0.00093569	-0.00017457	0.00035472	0.00033348	0.00026084	0.00092395	-0.00008979	0.00011841	0.00071062	0.00036288	0.00025311	0.00053288	0.00019830	0.00058126	0.00000772	0.00048974	-0.00004416	0.00023391	-0.00076551	0.00045086	0.00080266	0.00005299	0.00073169	0.00103305	0.00012643	0.00046304	0.00062625	0.00031900	0.00042506	0.00024809	0.00037372	0.00038182	0.00021949	0.00036745	0.00017210	0.00036699	0.00073109	0.00048258	0.00063632	-0.00012881	-0.00014200	0.00020065	-0.00004629	0.00007329	-0.00057206	0.00029512	0.00007534	-0.00001866	0.00003924	-0.00018295	0.00014403	-0.00015517	0.00005248	0.00006954	0.00026180	0.00001374	0.00010795	0.00016068	0.00012279	0.00018078	0.00033620	0.00015518	-21.47483647
-8.0002	0.63872381	-0.82442659	-21.47483647	-21.47483647	0.11084186	-21.47483647	0.84030288	2.94388604	-21.47483647	-21.47483647	-21.47483647	0.06106877	-1.01474458	0.01820591	-21.47483647	-21.47483647	-0.76414734	0.07786676	-21.47483647	-21.47483647	-21.47483647	-21.47483647	-0.03208287	0.65980321	-0.29336703	-21.47483647	0.25136663	0.01046608	-21.47483647	0.26759365	-21.47483647	0.42088574	0.23577954	0.11488526	-0.35770887	0.06584705	0.07105706	-0.03012976	-0.03176403	0.12093483	-0.01142347	0.03968910	0.06099893	-0.04424105	-0.00771241	-0.01983342	-0.01235497	-0.00441584	0.01409973	-0.01484355	-0.00156502	0.00520514	0.00884414	-0.00213976	-0.00055882	0.00150782	-0.01145449	0.00228744	0.00200936	-0.00355327	0.00023024	0.00366721	-0.00166869	-0.00075045	-0.00004324	0.00203557	0.00178193	-0.00009263	0.00149222	0.00200417	0.00129910	0.00286108	0.00296251	-0.00041427	0.00150395	-0.00236346	0.00250374	0.00157041	-0.00124638	-0.00203575	0.00240953	0.00045664	-0.00088238	-0.00639486	-0.00152207	0.00261899	-0.00299964	0.01049119	-0.00423933	-0.00079939	0.00749462	0.00378051	-0.00174889	0.00286521	0.00469456	0.00107728	0.00833900	0.00248709	-0.00574751	-0.00124517	0.00357905	0.00590002	0.00269175	0.00749470	0.00806204	0.01378914	0.00446976	0.01491665	0.00160894	0.01717738	-0.00436943	0.00449523	-0.00321954	0.00974086	-0.00564216	0.00056885	-0.00184089	0.00226317	0.00217048	0.00171948	0.00281536	0.00794550	0.00166455	0.00295532	0.00634367	0.00220042	0.00382416	0.00176650	0.00206800	0.00083461	0.00189268	-0.00024591	-0.00072174	0.00108485	0.00130628	0.00044140	-0.00070311	0.00148638	0.00066592	0.00232947	-0.00074030	-0.00054640	-0.00069471	0.00011800	0.00076185	0.00061629	-0.00102625	0.00010817	0.00048022	-0.00097265	0.00045779	0.00046203	-0.00028788	0.00026883	-0.00004128	-0.00018451	0.00053073	0.00152036	-0.00101058	0.00120701	-0.00041494	0.00011804	-0.00014875	0.00069704	0.00030669	0.00126543	0.00004191	0.00069086	0.00032729	0.00214180	0.00066956	0.00051345	0.00033284	-0.00077227	0.00015350	0.00093016	0.00045844	0.00075216	0.00058083	0.00035937	0.00138838	0.00075305	-0.00055090	0.00064522	0.00021325	0.00060015	0.00048743	0.00008000	0.00093311	0.00152367	0.00151880	-0.00043141	0.00099917	0.00059289	0.00001035	0.00129693	-0.00055766	0.00010699	0.00116944	0.00051681	-0.00007041	0.00089995	-0.00046115	0.00148339	0.00008421	-0.00009730	-0.00030357	0.00025170	0.00051411	-0.00003102	-0.00028525	0.00154067	0.00038634	0.00077025	0.00003807	0.00123255	-0.00028504	-0.00078972	0.00045163	0.00021917	-0.00078274	-0.00051230	0.00074821	0.00041728	0.00002266	0.00108267	0.00066258	0.00083854	0.00014012	0.00093365	0.00008126	0.00055124	0.00025947	0.00020196	0.00125583	-0.00027158	-0.00015094	0.00063564	0.00097216	0.00249990	0.00057193	0.00077176	0.00014230	0.00036512	0.00081758	0.00070027	0.00022555	0.00092937	-0.00014545	0.00002170	0.00026620	0.00077514	-0.00047693	0.00036032	0.00045174	0.00059067	0.00064980	-0.00019099	0.00027729	0.00024029	-0.00011609	0.00008416	0.00037229	0.00030517	0.00041811	-0.00038294	0.00068057	0.00014560	0.00051323	0.00058332	0.00045458	0.00030074	0.00029784	0.00042122	-0.00012776	0.00003660	-0.00027306	-0.00005256	0.00099846	0.00008648	0.00029134	0.00041770	0.00101551	-0.00056411	-0.00027340	-0.00014305	0.00043502	-0.00007737	0.00027807	0.00078117	0.00058982	0.00031744	0.00030173	-0.00026090	-0.00081845	0.00022485	0.00088243	0.00094917	-0.00032230	0.00031900	0.00130473	0.00058302	-0.00056877	0.00038024	-0.00069737	0.00062162	0.00079832	0.00049172	0.00069443	-0.00007669	0.00066668	0.00061537	0.00009778	0.00003096	0.00104084	0.00071117	0.00119499	0.00118598	-0.00088955	0.00157587	0.00068680	0.00095499	0.00021272	0.00089590	-0.00070998	0.00020635	0.00184885	0.00125501	0.00060145	0.00169528	0.00129067	0.00221039	0.00002852	0.00074640	0.00006166	0.00271133	0.00059562	0.00151731	0.00070165	0.00091007	0.00041195	0.00259925	0.00157053	0.00258825	0.00013913	0.00078485	0.00009236	-0.00000384	0.00016106	0.00065621	0.00222762	0.00158525	-0.00130391	0.00189431	-0.00121557	0.00191620	0.00097984	0.00256218	0.00280289	0.00162593	-0.00019050	0.00129945	-0.00033436	0.00040431	0.00279476	0.00194237	0.00327922	0.00256176	-0.00008017	0.00159679	0.00246849	0.00371568	-0.00102410	0.00178863	-0.00051619	0.00256253	0.00025265	-0.00005749	0.00295144	0.00075475	0.00110442	0.00147709	0.00259588	-0.00024815	-0.00170877	0.00117011	0.00206628	0.00031632	-0.00024244	0.00117509	-0.00095047	0.00067803	0.00160645	0.00050570	0.00003994	0.00007645	-0.00060027	0.00184578	-0.00097961	-0.00078960	0.00215234	0.00164398	0.00037835	0.00256303	0.00060379	0.00119528	0.00202868	0.00211557	0.00080703	-0.00232638	-0.00062657	0.00072529	-0.00168371	0.00085375	0.00071869	0.00032123	0.00040935	0.00100300	0.00050482	0.00164811	0.00217509	-0.00077174	-0.00048857	0.00133936	0.00107498	-0.00131174	0.00241026	0.00045988	0.00056426	-0.00007735	0.00121497	-0.00029890	0.00111372	0.00132569	0.00090709	-0.00026641	0.00057586	0.00087967	0.00050698	0.00071747	0.00048593	0.00010672	0.00182031	0.00114456	0.00026053	0.00044712	0.00085059	0.00074342	-0.00012372	0.00101750	-0.00018996	0.00008195	-0.00011461	0.00021645	0.00083515	0.00032628	0.00078028	0.00144510	0.00017013	0.00036382	0.00061705	0.00043789	-0.00023453	0.00096777	0.00081280	0.00112373	0.00031672	0.00061492	0.00052887	0.00033131	0.00062190	0.00017471	0.00099840	-0.00014257	0.00060461	0.00050815	0.00016530	0.00062327	0.00079473	0.00139878	-0.00009217	0.00054306	0.00021775	0.00061638	-0.00005628	0.00027050	0.00067609	0.00032669	-0.00018323	0.00007186	0.00012559	0.00014449	0.00011445	0.00018709	0.00052301	0.00009568	0.00035426	0.00042194	0.00035239	0.00052294	0.00019223	0.00003621	0.00028622	0.00002506	0.00051683	0.00045300	0.00015765	0.00035643	0.00037202	0.00014824	0.00013765	-2.67048669
-7.0002	-21.47483647	-21.47483647	0.60433656	-21.47483647	-0.94917572	-21.47483647	-21.47483647	-21.47483647	-21.47483647	-21.47483647	-21.47483647	-0.89407283	-21.47483647	0.28068513	-21.47483647	2.59367752	-0.18361995	-0.67269295	-0.19991948	0.77476013	-1.19979024	-21.47483647	-0.84321435	-0.11156693	0.97108377	1.00610131	0.20413800	-0.53371567	0.02560513	-21.47483647	-0.16207039	-0.10355756	-0.27044149	0.22599555	0.34920916	0.09570898	0.30032026	0.04509436	0.01446993	0.05712718	0.03844621	-0.02845722	0.05066561	-0.02090300	-0.01107167	-0.00355830	0.00529464	-0.01313451	0.00708367	-0.00204098	0.00532122	-0.00322459	0.00792608	-0.00611842	0.00361784	-0.00203512	-0.00321863	-0.00231669	0.00196018	-0.00236352	-0.00066044	0.00272375	-0.00018657	0.00012601	-0.00090341	-0.00175841	0.00263152	0.00052945	0.00189135	-0.00005578	0.00033358	0.00345013	0.00048043	-0.00131230	0.00087184	0.00012316	0.00355041	0.00110640	-0.00019166	0.00533356	0.00178694	0.00354804	-0.00299651	-0.00714338	-0.00162862	-0.00706413	-0.00422821	0.00693544	-0.00743184	-0.00191344	0.00454062	-0.00490645	-0.00013242	0.00527336	0.00202560	0.00586137	0.00315998	-0.00066914	-0.00781403	0.00180390	-0.00042635	0.00057230	0.00181641	0.00638892	0.00534053	0.00707893	0.00058459	0.00622168	0.00078694	0.01121162	-0.00667938	0.00095129	-0.00225920	0.00679456	-0.00779515	0.00019662	-0.00265334	0.00154042	-0.00182467	0.00049235	-0.00008980	0.00710914	-0.00149123	0.00020606	0.00321111	-0.00077863	0.00254719	-0.00009851	-0.00063577	-0.00335596	-0.00093000	-0.00222050	-0.00052635	0.00098155	0.00031827	-0.00063449	-0.00059847	0.00073928	0.00019427	0.00201389	-0.00042116	-0.00000848	0.00043941	-0.00013766	0.00088917	-0.00093428	-0.00117915	0.00046437	-0.00022143	-0.00019781	-0.00012961	0.00024675	-0.00008130	-0.00041879	-0.00109842	0.00053302	-0.00055442	0.00022366	0.00020299	0.00009440	-0.00060505	-0.00005221	-0.00026486	0.00102034	-0.00035884	0.00139880	-0.00039972	-0.00008185	-0.00028201	0.00033750	0.00034207	0.00072648	-0.00032035	0.00030048	-0.00053816	0.00082460	0.00080076	0.00072957	0.00001507	0.00010046	-0.00004244	0.00047302	0.00010507	0.00118876	0.00072631	0.00114678	0.00014992	-0.00008836	-0.00014308	0.00041283	0.00090126	-0.00097730	0.00146911	-0.00075836	-0.00021885	0.00060817	-0.00025557	0.00079633	0.00096726	0.00014434	-0.00077281	0.00079826	0.00007934	0.00011708	0.00039139	0.00046702	0.00134710	-0.00032033	0.00037689	-0.00063601	-0.00066295	0.00033097	-0.00011395	0.00067416	0.00009019	0.00139723	0.00153315	-0.00149101	0.00067937	0.00001504	-0.00041308	-0.00055764	0.00033222	-0.00008323	0.00070778	0.00036906	-0.00037951	-0.00043722	0.00002315	0.00007110	0.00042332	0.00009422	-0.00042575	-0.00030708	0.00023293	0.00040446	0.00009792	0.00085008	0.00006465	0.00154133	0.00046118	0.00106840	0.00002052	0.00019623	0.00084725	0.00013694	-0.00067242	0.00042771	-0.00007237	-0.00007149	-0.00064838	0.00122836	-0.00108580	0.00060598	0.00085613	0.00002274	0.00130791	0.00071238	0.00035810	-0.00006092	-0.00015401	0.00040420	-0.00013342	0.00044991	0.00023071	-0.00002436	0.00065968	0.00047805	-0.00048534	0.00011259	0.00009949	-0.00028360	-0.00028202	0.00008054	-0.00048735	-0.00050156	0.00011069	-0.00001181	0.00060905	-0.00037965	-0.00050601	0.00043362	0.00021157	0.00020772	0.00051891	0.00007445	-0.00015436	0.00022776	-0.00015166	0.00051646	0.00064165	0.00007810	0.00029400	-0.00020644	-0.00103648	0.00015698	0.00073116	0.00019826	-0.00023064	-0.00083364	0.00049862	0.00002784	-0.00077814	0.00019723	-0.00059298	0.00042090	-0.00024006	-0.00021656	0.00012672	-0.00018496	0.00058697	-0.00008864	0.00069151	-0.00001540	-0.00049654	-0.00028794	0.00010929	0.00085702	-0.00226304	0.00038118	0.00068186	0.00207694	0.00027384	0.00066985	-0.00090051	-0.00102029	0.00015637	0.00139568	0.00038942	0.00015473	0.00050802	-0.00034624	-0.00034242	0.00078269	-0.00132159	0.00228187	0.00184601	0.00003362	0.00108733	0.00110363	-0.00004332	-0.00181769	-0.00038348	0.00185028	0.00057099	-0.00007370	-0.00045390	-0.00022992	0.00021219	0.00020672	0.00149111	0.00150067	-0.00060922	-0.00081457	-0.00113590	0.00185649	0.00025621	-0.00051053	0.00193372	0.00009985	0.00079076	0.00173029	-0.00076372	-0.00311872	0.00028771	0.00256988	0.00066465	0.00190676	-0.00092212	0.00291832	0.00064231	0.00111550	-0.00083715	0.00271974	-0.00033471	0.00137189	0.00046635	0.00040847	0.00143528	-0.00011580	-0.00075832	-0.00070612	0.00020994	0.00068526	-0.00023353	0.00280857	0.00140947	0.00053575	-0.00204681	0.00112079	-0.00187914	0.00050804	0.00075483	-0.00032920	-0.00060799	0.00172564	0.00024647	0.00086786	0.00063792	-0.00143158	0.00090321	0.00100227	-0.00004557	0.00113265	-0.00151503	0.00001065	-0.00082296	0.00257362	0.00056077	0.00008900	-0.00202333	0.00140998	-0.00075994	-0.00049478	-0.00003044	-0.00015264	0.00087793	0.00053614	-0.00193536	-0.00200999	0.00204105	-0.00185341	-0.00161112	0.00053515	-0.00004521	0.00060332	0.00107759	0.00033789	0.00116225	-0.00016966	0.00060236	-0.00075122	0.00007340	0.00088959	-0.00128548	-0.00036460	0.00047064	0.00018095	-0.00031752	0.00126687	-0.00005570	-0.00080161	0.00036944	0.00032237	-0.00082927	0.00008516	0.00041814	0.00019740	-0.00065864	-0.00051653	0.00008522	-0.00034963	-0.00057516	0.00097638	0.00015995	0.00005323	0.00033239	0.00081530	-0.00042564	-0.00051332	0.00000449	-0.00003654	-0.00012394	0.00012478	0.00079463	0.00044322	-0.00052276	-0.00076421	0.00024002	-0.00005390	0.00006585	-0.00024683	0.00040310	-0.00065310	0.00043033	-0.00068064	0.00003124	-0.00089313	0.00022475	0.00060577	0.00015709	0.00024131	-0.00065741	0.00018353	-0.00026790	0.00023933	0.00031176	0.00019313	-0.00010378	0.00028336	0.00022297	0.00012057	-0.00008470	-0.00068937	0.00014891	-0.00014887	0.00008880	0.00009319	0.00000105	0.00014000	0.00019428	-0.00042842	-0.00012066	0.00010705	0.00011112	0.00009686	0.00013693	-0.00063893	0.00027085	0.00012772	-0.00004505	-21.47483647
-6.0002	-21.47483647	-21.47483647	-21.47483647	-21.47483647	-21.47483647	-21.47483647	-21.47483647	-21.47483647	0.51211998	-21.47483647	-21.47483647	-21.47483647	-21.47483647	-21.47483647	0.21766314	0.81239057	-21.47483647	-21.47483647	0.17128328	-21.47483647	1.28245926	-21.47483647	-21.47483647	1.09230864	-21.47483647	0.29389968	-21.47483647	0.84927540	0.68222719	-21.47483647	0.23584485	0.59795226	0.56656370	0.13655294	0.36125651	0.32529190	-0.17041561	0.04379408	-0.00776936	0.05628482	-0.00600582	-0.02384810	0.07888156	-0.02329555	0.02005878	-0.02003557	-0.02066177	0.00929722	0.02287437	-0.00053060	0.01208759	-0.00050425	0.00707764	-0.00079461	0.00131394	0.00612500	-0.00572679	-0.00392996	-0.00026604	0.00088987	-0.00172821	-0.00070288	-0.00350107	0.00000082	-0.00188770	0.00215523	0.00165200	0.00241407	0.00104338	0.00076988	0.00173111	0.00433726	0.00042007	-0.00048410	0.00231006	-0.00181712	0.00354481	-0.00021595	0.00106025	0.00179155	-0.00018728	0.00286345	0.00065582	-0.00896165	0.00377689	0.00377945	-0.00263013	0.01161372	0.00404244	0.00099668	0.00026921	-0.00319711	-0.00244545	0.00210176	0.00619466	-0.00028578	0.00126856	0.00426648	-0.00390569	0.00067719	0.00282840	0.00090718	-0.00023998	0.00445666	0.00403104	0.00444661	-0.00011477	0.00779837	-0.00141318	0.00917297	-0.00754314	0.00084435	-0.00468499	0.00781735	-0.00681482	-0.00207796	-0.00661469	-0.00015828	-0.00606445	-0.00347737	-0.00455233	0.00257865	-0.00635614	-0.00315135	-0.00308975	-0.00296815	-0.00330676	-0.00387680	-0.00365717	-0.00423227	-0.00355901	-0.00234802	-0.00079523	0.00190839	0.00011455	-0.00007563	-0.00191993	0.00065858	0.00164288	0.00228970	-0.00009061	0.00066781	0.00055251	0.00024593	0.00115882	0.00086725	-0.00103407	0.00034707	-0.00005808	-0.00066303	-0.00002535	0.00155364	0.00085051	0.00077483	-0.00035838	-0.00034589	0.00048869	0.00142935	0.00041288	0.00098260	0.00034951	0.00025691	0.00127780	0.00074211	-0.00017073	0.00138083	-0.00031068	0.00065815	0.00104252	0.00150657	0.00090868	0.00001020	0.00117121	-0.00061848	0.00003637	0.00138379	0.00114301	0.00117761	0.00147136	0.00003831	0.00147572	0.00088492	-0.00046684	0.00060165	0.00037514	0.00137758	0.00063788	0.00106398	-0.00015833	0.00148831	0.00130376	0.00022909	0.00152424	0.00052036	0.00067152	0.00129113	-0.00058020	0.00018402	0.00013250	0.00185933	0.00084394	0.00196791	-0.00043547	0.00120465	0.00016267	0.00012234	0.00012996	0.00057522	0.00030674	0.00065116	0.00094314	0.00064710	0.00084015	0.00118795	0.00081594	0.00219216	0.00042896	-0.00028733	0.00070090	-0.00008377	0.00054332	0.00027459	0.00144563	0.00053825	0.00069068	-0.00025864	0.00110111	0.00103767	0.00014274	0.00010955	0.00072152	0.00093860	0.00009162	0.00004547	0.00060691	0.00061140	-0.00050700	0.00158097	0.00129067	0.00163925	0.00082573	0.00139268	0.00032077	0.00095085	0.00048703	0.00117777	0.00041954	0.00043410	0.00043437	0.00036980	0.00058927	0.00115645	0.00013597	0.00037315	0.00075171	0.00128924	0.00047973	0.00055179	0.00065227	-0.00034962	0.00022015	0.00002954	-0.00001924	0.00067610	-0.00023657	0.00050613	0.00019340	0.00103879	-0.00018100	0.00012746	0.00019871	-0.00010023	0.00060817	0.00036650	-0.00021937	0.00077156	0.00022290	0.00043621	0.00105963	0.00044119	0.00002567	-0.00002914	0.00061596	-0.00033392	-0.00039093	0.00025110	0.00090990	0.00020705	0.00006876	0.00089233	0.00077346	0.00041076	0.00053713	0.00044835	-0.00073118	0.00079538	0.00039758	0.00076381	-0.00004473	0.00018562	0.00098116	0.00037919	-0.00025821	0.00035465	-0.00079641	0.00069867	0.00006896	0.00033545	0.00088860	0.00093447	0.00111337	0.00012353	0.00067064	0.00076917	0.00047538	0.00049210	0.00097901	0.00085204	-0.00042261	0.00073157	0.00106089	0.00131592	0.00049232	0.00056188	0.00049567	0.00089183	0.00176246	0.00118492	0.00170226	0.00181764	0.00322705	-0.00024824	0.00220621	0.00170091	-0.00032865	0.00217511	-0.00002786	0.00207110	0.00124545	0.00147450	0.00084161	0.00187686	-0.00001443	0.00246138	0.00276888	0.00116344	-0.00080372	0.00002847	0.00242007	0.00084240	0.00167866	-0.00090782	0.00018734	0.00065494	-0.00194960	0.00250738	0.00183791	0.00122502	0.00291971	0.00247341	0.00240402	0.00184403	0.00142935	0.00284830	0.00325692	0.00269320	0.00103178	0.00340508	-0.00015490	0.00319783	0.00226509	0.00136518	-0.00273578	0.00033666	0.00107033	0.00221782	0.00077024	0.00217520	0.00301696	0.00418034	-0.00023689	0.00041289	0.00340737	0.00292296	0.00151825	0.00338531	0.00302225	0.00091758	0.00163260	0.00037748	-0.00076398	0.00100146	0.00280379	0.00225559	0.00047104	0.00131884	0.00132954	0.00332069	0.00147151	0.00059963	0.00004113	0.00089341	0.00172106	0.00211737	0.00126460	0.00047999	-0.00011569	0.00168424	0.00102023	-0.00010155	0.00170752	0.00223736	0.00087896	0.00159329	0.00149198	-0.00066880	0.00046576	0.00053934	-0.00051957	0.00141978	0.00113533	0.00128335	0.00143024	0.00324471	0.00097657	0.00141287	0.00179707	0.00193786	0.00104531	0.00039307	0.00077838	0.00076439	0.00073669	0.00115254	-0.00039562	0.00063767	0.00177477	0.00145209	0.00140878	0.00188030	-0.00012429	0.00007111	0.00110748	0.00087714	0.00094806	0.00121770	0.00128355	0.00168470	0.00009420	0.00116192	0.00113847	0.00059606	0.00086118	0.00050252	0.00096681	-0.00028838	0.00154485	0.00102967	0.00062080	0.00091650	0.00032100	0.00064433	-0.00013323	0.00008096	0.00111227	0.00069844	0.00076793	-0.00024459	0.00113534	0.00111161	0.00079049	0.00156789	0.00167255	0.00065081	0.00120287	0.00094891	0.00043000	0.00068266	0.00099203	0.00076421	0.00140709	0.00028997	0.00065897	0.00096108	0.00011106	0.00064388	0.00002932	0.00083163	0.00017683	0.00060494	0.00018905	0.00051692	0.00067642	0.00001567	0.00073627	0.00039026	0.00040888	0.00033665	0.00050609	0.00019927	0.00031646	-0.00007216	0.00035016	0.00027348	0.00053198	0.00073787	0.00045718	0.00012792	0.00069218	0.00061417	0.00068596	0.68764187
-5.0002	-21.47483647	-21.47483647	0.92212629	-0.61596990	-0.41614169	0.90477103	-21.47483647	-21.47483647	-0.09786585	-21.47483647	2.06789231	-21.47483647	0.02869923	-21.47483647	-21.47483647	-21.47483647	-21.47483647	1.04801702	-0.73749706	-0.33012033	-0.25216697	0.22779959	0.26144010	0.28722140	0.02456076	0.63167567	-0.12891386	-1.34156704	-0.87413366	1.44077265	0.05265582	-0.76472745	-0.22350819	-0.65091368	0.01897671	-0.06918372	-0.08800532	0.16418367	-0.05051074	0.11077151	0.05718735	0.02579277	0.09184409	-0.06286497	0.00924224	-0.04393878	-0.00370104	-0.01266871	0.00159634	-0.00038348	0.01151722	-0.00306646	0.00795726	0.00011867	-0.00255427	-0.00126961	-0.00735726	-0.00595300	0.00132677	-0.00094200	0.00140513	0.00328054	-0.00384565	-0.00217191	-0.00251746	-0.00210755	0.00210676	0.00351981	0.00230326	0.00176479	-0.00101095	0.00209432	-0.00045762	0.00080299	0.00150656	-0.00022508	0.00370612	-0.00034634	-0.00000374	0.00274873	-0.00185593	-0.00141819	0.00604456	-0.00490476	-0.00302092	0.00043512	-0.00209143	-0.00131720	-0.00069322	0.00094467	0.00159231	-0.00149662	-0.00478467	0.00332019	0.00214787	0.00598329	0.00230771	-0.00296942	-0.00588861	-0.00309131	0.00207474	-0.00293244	-0.00639137	-0.00985122	-0.02429450	-0.05276576	-0.08076658	-0.09399215	-0.10809080	-0.09904845	-0.11856194	-0.12017162	-0.12958004	-0.13043140	-0.15729557	-0.17009671	-0.19511850	-0.21530596	-0.23699878	-0.25556876	-0.28441879	-0.30416585	-0.33421672	-0.35518683	-0.37206724	-0.38655874	-0.39765416	-0.39223238	-0.35732406	-0.28680021	-0.17282538	-0.07822930	-0.02478843	-0.00601979	-0.00246317	-0.00335977	-0.00377496	0.00038314	0.00059231	-0.00020530	-0.00172017	-0.00113794	-0.00099746	-0.00057056	0.00004509	0.00066458	-0.00081268	-0.00048001	-0.00065618	-0.00074849	-0.00077871	0.00038213	0.00019749	0.00052938	0.00076638	-0.00050728	-0.00085642	0.00007019	-0.00065401	0.00031601	-0.00112937	-0.00078896	0.00063091	0.00009017	0.00123013	0.00079203	-0.00108884	-0.00018000	0.00034928	0.00111791	0.00034871	0.00094881	0.00060728	-0.00091288	0.00054314	0.00078973	0.00062718	0.00118553	0.00041205	-0.00017341	0.00000459	0.00009469	-0.00012375	0.00049468	0.00008963	0.00054001	0.00039840	0.00043931	0.00062429	0.00024352	0.00166788	-0.00118998	0.00043010	-0.00008359	-0.00002649	0.00148222	-0.00137459	0.00077235	0.00058948	0.00063657	-0.00026543	0.00101539	-0.00029277	0.00040220	0.00052326	-0.00002420	0.00092890	-0.00043397	0.00032714	0.00008220	-0.00030546	0.00077814	0.00049537	0.00076412	0.00020455	0.00004426	0.00033047	0.00037179	0.00066378	0.00102039	-0.00050600	-0.00007520	0.00022912	-0.00002026	0.00006401	0.00051930	-0.00011624	0.00065102	-0.00035339	-0.00067238	0.00024127	0.00039604	0.00017939	-0.00009105	0.00033828	-0.00010473	-0.00134561	0.00098259	0.00043781	0.00117261	0.00028610	0.00067626	0.00045897	0.00096852	0.00025982	-0.00034800	-0.00036212	-0.00010684	-0.00085371	0.00012100	-0.00037720	0.00054494	-0.00027579	-0.00066352	0.00087948	-0.00004899	0.00003129	-0.00016011	-0.00008356	0.00036889	-0.00008240	-0.00037756	-0.00033620	-0.00041142	-0.00035476	-0.00004320	0.00004144	-0.00071639	-0.00038428	0.00014626	-0.00017388	-0.00056066	0.00058215	-0.00035351	-0.00060541	-0.00058135	-0.00048395	0.00007294	0.00101845	-0.00042173	-0.00053688	0.00036049	0.00054582	-0.00001753	-0.00078458	-0.00039454	-0.00015500	0.00021771	-0.00061463	0.00041923	0.00024383	0.00003089	-0.00029831	-0.00015495	-0.00156658	0.00000151	0.00055407	0.00045340	-0.00019946	0.00049892	0.00120470	0.00007649	-0.00024843	-0.00056350	-0.00061939	0.00014373	0.00038520	-0.00013837	0.00003968	-0.00062694	0.00028227	-0.00004706	0.00043283	-0.00046624	-0.00025275	0.00049044	0.00044809	-0.00016343	0.00083560	-0.00085834	0.00061122	0.00040049	0.00145069	-0.00038420	-0.00082288	0.00025290	0.00062037	-0.00000094	0.00040187	0.00166933	-0.00009230	0.00021730	-0.00059904	0.00215332	-0.00025787	0.00182418	0.00061733	-0.00026911	-0.00036604	0.00206859	0.00106190	0.00054345	0.00040972	0.00005330	0.00020781	-0.00126615	0.00061148	-0.00133364	-0.00083971	0.00200607	0.00133666	0.00146586	-0.00167225	-0.00037701	-0.00074841	0.00147300	0.00103579	0.00263537	0.00108529	-0.00085432	0.00089555	0.00202922	0.00035161	-0.00171266	-0.00026578	0.00397252	0.00136115	-0.00146829	-0.00135313	0.00010761	-0.00029133	0.00140727	0.00088532	0.00288390	-0.00107211	0.00406689	-0.00010083	0.00105941	0.00247091	0.00130409	-0.00128991	-0.00000985	0.00009122	0.00175756	-0.00067098	0.00049864	0.00194338	-0.00069254	0.00040149	0.00051516	-0.00162472	-0.00065004	-0.00014558	0.00048895	0.00008856	-0.00065154	-0.00041478	0.00067522	0.00021507	0.00019217	0.00170540	0.00093391	0.00199420	0.00179110	-0.00074838	0.00130984	0.00078844	-0.00041584	-0.00002543	-0.00025674	-0.00131939	0.00076956	-0.00101106	0.00020661	-0.00012599	-0.00081662	0.00031741	0.00018770	-0.00132862	0.00040249	0.00028699	-0.00028179	-0.00103924	0.00008327	0.00220958	-0.00014762	0.00142190	0.00112662	0.00012051	0.00037485	-0.00035595	0.00010437	0.00009108	0.00202089	-0.00077879	0.00045050	-0.00028254	0.00071986	0.00218950	0.00116363	-0.00043543	-0.00097073	0.00106816	0.00046175	-0.00008231	0.00048011	0.00032955	0.00033164	-0.00039557	0.00023627	-0.00038334	0.00043661	0.00067790	0.00069380	0.00042968	0.00011432	0.00019375	0.00144712	0.00022810	0.00042412	0.00022937	0.00078156	0.00011767	0.00035874	0.00035839	0.00040091	-0.00037166	-0.00078077	0.00040226	0.00051610	-0.00018985	0.00030132	0.00074875	-0.00077481	0.00039224	0.00030251	0.00011080	0.00058326	0.00058496	0.00023537	0.00016800	-0.00036166	0.00023656	0.00061729	0.00012859	0.00029292	0.00049450	0.00021326	-0.00004710	0.00019195	0.00008811	-0.00004576	0.00023014	-0.00014138	-0.00002093	-0.00012845	0.00030181	0.00041823	0.00001064	0.00014355	0.00009515	0.00013202	0.00013405	0.00005575	0.00024548	0.00018452	0.00015325	-0.00001233	0.00033124	0.00032962	0.00038759	-21.47483647
-4.0002	0.50148380	-21.47483647	-21.47483647	-0.29438969	-21.47483647	-21.47483647	-21.47483647	-21.47483647	-21.47483647	-21.47483647	-21.47483647	1.14944887	-21.47483647	-21.47483647	-21.47483647	0.94008929	-21.47483647	-21.47483647	0.75440389	-1.08012414	-21.47483647	-21.47483647	-1.26399839	0.08581354	-21.47483647	-21.47483647	0.02031371	-21.47483647	1.73473203	-0.26712731	1.13021624	0.39678541	-0.05850835	-0.56071447	0.01454174	0.44488431	-0.07336789	-0.00042180	-0.01418143	0.10035033	-0.02422085	0.01893717	0.01715607	0.01955617	-0.02909860	-0.02206820	-0.01049942	-0.02339269	0.01799944	-0.00123134	0.00551453	-0.00829442	-0.00685817	-0.00201300	0.00254999	-0.00568761	-0.00766245	0.00034740	0.00292000	-0.00206304	-0.00051345	-0.00002084	-0.00286820	-0.00080993	-0.00132694	0.00017016	0.00167129	0.00187165	0.00100962	0.00055690	0.00081581	0.00250575	0.00133065	0.00210572	-0.00052466	-0.00087897	0.00522287	0.00284460	-0.00055840	-0.00043196	0.00185169	-0.00047357	-0.00809943	-0.00492268	0.00046701	0.00114891	-0.01113375	0.00910917	-0.00986638	0.00468025	0.00168079	-0.00150355	-0.00172854	0.00610278	0.00125427	-0.00077227	0.00511549	0.00096875	-0.00519516	0.00431911	0.00085791	0.00362251	0.00024578	0.00132853	0.00576257	0.00493425	-0.00071256	0.00890909	-0.00180312	0.00593718	-0.00693986	-0.00070954	-0.00492617	0.00849477	-0.00932546	-0.00603677	-0.01052261	-0.00440574	-0.01055149	-0.00795945	-0.00641562	-0.00452520	-0.01122214	-0.00997831	-0.00687451	-0.01175444	-0.01265857	-0.01072206	-0.01106634	-0.00937667	-0.00283698	-0.00410648	-0.00266798	0.00069181	-0.00144126	-0.00075348	-0.00205185	0.00086421	-0.00026448	0.00131555	-0.00159904	-0.00076399	-0.00010268	-0.00066462	0.00003825	0.00015331	-0.00144997	0.00048885	-0.00095547	-0.00068049	-0.00026885	0.00033924	-0.00054055	-0.00027494	-0.00062676	0.00046619	-0.00008213	-0.00018190	-0.00012951	0.00056847	-0.00148441	-0.00027783	0.00014843	0.00011021	-0.00037020	0.00114687	-0.00064717	0.00010186	0.00033186	0.00126843	0.00017363	0.00143732	0.00110687	-0.00002186	-0.00019936	0.00112504	0.00090874	0.00105918	-0.00004444	-0.00028798	0.00056940	0.00003401	0.00002108	-0.00014532	0.00078619	0.00047585	-0.00044614	0.00029238	0.00027853	0.00041468	0.00062397	-0.00012310	0.00072624	0.00010166	-0.00054408	0.00089021	-0.00116585	0.00028672	0.00023119	0.00075030	0.00020778	0.00107072	-0.00033064	0.00068169	-0.00037903	-0.00015018	-0.00008460	-0.00025194	0.00033846	-0.00005280	-0.00078909	0.00052192	0.00063308	0.00030955	-0.00003255	0.00130196	0.00125441	-0.00002079	0.00116458	0.00066516	-0.00094866	-0.00022210	0.00038911	-0.00027974	0.00045594	-0.00027662	-0.00044217	0.00019126	0.00025026	0.00064357	0.00032687	0.00005543	-0.00041281	-0.00009482	0.00012169	0.00023030	-0.00077620	0.00015609	0.00075776	0.00115768	0.00043506	-0.00009341	-0.00009734	0.00047725	0.00036638	0.00052508	-0.00029543	0.00056158	0.00006968	-0.00044252	-0.00049974	0.00083651	-0.00081283	0.00066391	0.00062588	0.00025320	0.00042059	0.00015888	0.00016686	-0.00025072	0.00008215	0.00062265	-0.00007721	-0.00017446	0.00008886	-0.00005912	-0.00005754	0.00010478	-0.00098794	-0.00063157	0.00002030	-0.00000657	0.00000285	-0.00005970	0.00005028	0.00009797	-0.00000632	0.00032799	0.00039952	-0.00002089	0.00009388	-0.00037919	-0.00023053	-0.00031093	0.00005667	0.00008743	0.00036790	0.00029604	-0.00057169	0.00074305	0.00012174	0.00041330	-0.00032779	-0.00020258	-0.00114455	0.00009595	0.00047138	-0.00006083	0.00053167	-0.00033995	0.00059752	-0.00018415	-0.00068453	0.00028720	-0.00009564	0.00006087	0.00090120	-0.00053043	0.00042546	-0.00018854	0.00084814	0.00028834	0.00066937	-0.00029493	-0.00001608	0.00080480	0.00043119	-0.00052876	-0.00042439	0.00063442	-0.00022200	0.00131961	0.00026263	0.00058262	-0.00117591	-0.00044883	0.00014746	0.00071344	0.00102737	-0.00005511	0.00044496	0.00012823	0.00042227	0.00015930	-0.00049909	0.00170124	-0.00024481	0.00010500	-0.00226061	-0.00014765	-0.00072496	0.00019181	0.00170808	0.00169285	0.00151024	0.00021149	-0.00073424	-0.00273081	0.00041844	-0.00069099	-0.00017614	0.00131470	-0.00026708	-0.00103584	-0.00183033	-0.00024441	0.00139491	-0.00002788	0.00228336	0.00163227	0.00056887	0.00063196	-0.00002077	-0.00101105	0.00013777	0.00086929	-0.00015524	0.00059815	0.00031376	0.00034968	0.00125056	0.00274647	-0.00038864	0.00239427	-0.00003550	0.00162170	0.00005406	0.00146059	0.00186616	0.00260398	-0.00021274	0.00127176	-0.00039324	-0.00064085	-0.00068651	-0.00024951	0.00171165	0.00137347	-0.00127848	-0.00157854	-0.00022050	0.00067789	0.00153794	0.00007100	-0.00090192	-0.00081050	-0.00016532	0.00213392	0.00053399	-0.00014922	0.00098363	0.00103084	-0.00068407	0.00175278	-0.00005764	0.00014135	0.00225416	-0.00041054	-0.00010243	0.00050461	-0.00131424	-0.00008935	-0.00111114	-0.00006842	-0.00048961	-0.00025775	0.00016362	0.00053192	-0.00101437	0.00059155	0.00057105	-0.00083321	-0.00016185	0.00091041	0.00104134	-0.00030132	0.00070036	0.00027917	0.00092668	0.00017361	-0.00024391	-0.00030566	-0.00016055	0.00200053	-0.00036053	0.00005239	0.00025562	0.00059858	0.00028672	0.00034425	-0.00013108	-0.00069175	0.00093881	0.00061409	0.00064850	0.00076771	0.00054455	0.00126390	-0.00048693	0.00092589	0.00035945	0.00058298	0.00047196	0.00029325	-0.00003329	-0.00027573	0.00103091	0.00167551	0.00010807	-0.00016973	0.00048542	0.00021488	-0.00057209	0.00073728	0.00065185	0.00039502	0.00027700	-0.00077252	0.00034961	0.00073810	0.00046509	0.00047464	0.00072738	0.00017823	0.00070312	-0.00013256	0.00019546	-0.00001621	0.00080074	0.00093190	0.00101259	-0.00011596	0.00064607	0.00034358	-0.00012227	0.00038283	0.00087703	0.00054649	0.00006160	-0.00019332	0.00050634	0.00050232	0.00005666	0.00025541	-0.00009133	0.00028373	0.00022696	0.00002013	0.00004369	0.00058977	-0.00018827	0.00000646	0.00058649	0.00010203	0.00052693	0.00009576	0.00024220	0.00004787	0.00011073	0.00036835	0.00022479	-0.28482132
-3.0002	-21.47483647	-21.47483647	-21.47483647	0.70947298	-21.47483647	-1.08350086	-21.47483647	-21.47483647	-21.47483647	-0.37431306	-21.47483647	-21.47483647	-21.47483647	-21.47483647	-21.47483647	-1.00224257	1.24848199	-21.47483647	1.38618767	0.55357069	-0.21350573	0.20817366	-2.38748837	-21.47483647	0.69833428	0.87604940	-21.47483647	0.76860007	1.51510048	-1.20775622	0.52005436	0.00800760	-0.13918738	-1.05516763	0.30255284	0.02507452	0.10497785	0.10672781	0.09285074	0.07679588	0.04565627	-0.02874020	-0.00438966	-0.07229057	-0.01076113	-0.00093920	0.00161387	0.00633925	0.00756828	0.00179726	0.01150983	-0.00492370	0.00380348	0.00129511	-0.00326789	0.00202662	-0.00106628	-0.00264988	0.00012878	-0.00024308	-0.00087832	-0.00050598	0.00033156	-0.00055429	-0.00248996	-0.00142864	0.00271468	0.00160635	-0.00027786	-0.00109452	-0.00234138	0.00175029	0.00317538	0.00058153	0.00057470	0.00183093	0.00225234	0.00170745	-0.00118015	0.00329253	0.00083067	0.00477610	0.00295511	0.00173905	-0.00052269	0.00433986	-0.00735770	0.00469673	-0.00434811	-0.00309957	0.00422097	-0.00126538	0.00154704	0.01134966	-0.00019815	-0.00270311	0.00390253	0.00295180	-0.00328522	0.00168193	-0.00132167	0.00459729	0.00521090	0.00450155	0.00657475	0.00677116	0.00360738	0.01146222	0.00447357	0.01270482	-0.00364497	0.00521827	0.00081487	0.01363239	-0.00251196	0.00019178	-0.00175483	0.00151079	0.00256277	0.00325532	0.00195146	0.00942379	-0.00140991	0.00469529	0.00500089	0.00438626	0.00489825	0.00377749	0.00373227	0.00166323	0.00172943	-0.00036950	-0.00064791	0.00269489	0.00096661	-0.00095562	-0.00111084	0.00202041	0.00098638	0.00205704	-0.00154659	0.00046243	0.00068576	0.00062660	-0.00057853	-0.00006693	-0.00084216	-0.00034638	-0.00112000	-0.00114322	-0.00036096	0.00056120	-0.00069024	0.00004286	-0.00082992	0.00033793	-0.00016917	0.00049215	-0.00041450	0.00052779	-0.00052452	-0.00059106	-0.00008337	0.00059081	0.00012644	0.00113475	-0.00080007	0.00077149	0.00144346	0.00141889	0.00070570	-0.00059667	-0.00014229	-0.00040898	-0.00024627	0.00139316	0.00027983	0.00147347	0.00070068	-0.00052134	0.00086079	0.00022852	0.00073918	0.00029957	0.00055878	-0.00020203	0.00082876	0.00004119	-0.00032351	-0.00009569	0.00074368	-0.00023676	0.00071033	-0.00012334	-0.00019253	0.00114036	-0.00033399	0.00044052	0.00073465	0.00001188	0.00067275	0.00107878	-0.00010446	0.00059930	0.00100622	0.00034568	0.00146861	-0.00044646	-0.00007200	0.00047996	0.00014002	0.00056821	0.00021883	0.00025118	0.00048552	0.00121884	0.00019509	0.00000448	0.00078708	0.00078395	0.00022342	0.00012547	0.00089010	0.00025612	-0.00050952	0.00033831	0.00098832	0.00014904	0.00096117	0.00016301	-0.00050535	0.00030363	-0.00033270	-0.00003591	0.00043255	0.00074450	-0.00079390	0.00045290	0.00048294	0.00192488	0.00009925	-0.00010702	0.00014554	0.00031852	0.00021406	-0.00005579	0.00011588	0.00038940	0.00005318	0.00009322	0.00024131	0.00177713	-0.00022802	0.00098054	0.00124743	0.00039766	0.00060499	0.00019343	0.00065624	-0.00004101	0.00014552	0.00047498	0.00018077	0.00010583	0.00038584	-0.00011203	0.00053273	0.00118426	0.00035564	0.00012236	-0.00025375	0.00001411	-0.00022667	-0.00019747	0.00003201	-0.00029953	0.00012792	0.00013749	0.00062778	-0.00003493	0.00009512	-0.00019791	0.00066999	-0.00048356	-0.00019057	-0.00015308	0.00109462	0.00085961	-0.00059051	0.00053224	0.00079060	0.00017943	-0.00012326	0.00015842	-0.00055412	0.00012703	0.00017760	0.00056304	0.00048503	0.00068842	0.00105662	0.00057278	-0.00007713	0.00050075	-0.00024458	0.00086066	0.00065280	0.00041283	0.00016929	0.00057606	0.00085455	0.00065755	0.00034492	0.00048479	0.00018135	0.00083225	0.00097812	0.00082857	-0.00054772	0.00086635	0.00103191	0.00194013	-0.00004371	0.00056476	-0.00018440	-0.00019828	0.00001757	0.00076765	0.00076362	0.00080012	0.00198642	0.00046827	0.00020987	0.00159550	-0.00030634	0.00161398	0.00040430	-0.00015142	-0.00104725	0.00146248	0.00193455	0.00122170	0.00136639	0.00221368	0.00070033	-0.00030713	0.00096924	0.00003200	0.00168262	0.00177701	0.00156196	0.00125694	-0.00042793	-0.00141120	0.00053221	0.00205609	0.00099459	0.00186607	0.00048780	-0.00005124	0.00070440	0.00330558	0.00026142	-0.00022757	0.00134076	0.00240682	0.00307728	0.00289954	-0.00005396	0.00407121	0.00208625	0.00232183	0.00041430	0.00094865	-0.00090798	0.00107622	0.00084485	0.00055148	0.00389033	-0.00022843	-0.00137024	0.00173688	0.00307848	0.00016011	-0.00148743	0.00021215	0.00293980	-0.00052491	0.00181555	0.00192887	-0.00121486	0.00211819	0.00129919	0.00042973	0.00019592	0.00054293	-0.00068405	0.00246194	0.00104143	0.00204353	0.00002274	0.00172192	0.00085178	0.00310119	0.00066108	0.00152208	0.00084158	0.00180753	-0.00060645	0.00004048	-0.00127792	0.00079847	-0.00040928	0.00017714	0.00138026	-0.00103959	0.00132159	0.00026553	-0.00105302	-0.00084893	-0.00006982	-0.00006284	-0.00141883	0.00111137	0.00171085	0.00009790	0.00121791	0.00111042	0.00101931	0.00019078	0.00108958	-0.00048454	-0.00019191	0.00068075	0.00021038	0.00091392	0.00032282	0.00078131	-0.00001986	0.00099329	0.00000918	0.00016066	0.00200079	0.00078704	0.00042207	-0.00056908	-0.00005977	0.00072794	0.00016945	0.00133301	-0.00089323	0.00001579	0.00015811	0.00061763	0.00069274	0.00048558	0.00110276	0.00091668	-0.00018847	-0.00006662	0.00159134	-0.00057984	-0.00007845	0.00010948	-0.00003040	0.00056183	0.00041298	0.00060050	0.00048089	0.00083557	0.00028149	0.00056640	0.00159301	-0.00006731	0.00062584	0.00102043	0.00046072	0.00000536	-0.00033676	0.00057650	0.00040947	0.00044228	0.00066774	0.00063895	0.00032615	0.00056152	0.00042980	0.00122521	0.00027765	0.00045347	0.00025597	0.00044070	0.00026859	0.00006651	0.00037909	0.00022775	0.00003183	0.00009097	0.00037786	-0.00004041	0.00054241	0.00035026	0.00012723	0.00001598	0.00047642	0.00050796	0.00054237	0.00008956	0.00050922	0.00022627	0.00040812	-21.47483647
-2.9002	-21.47483647	-21.47483647	-21.47483647	0.71603551	0.30529535	-21.47483647	-21.47483647	-21.47483647	-21.47483647	-21.47483647	-21.47483647	-0.06945634	2.04946232	-21.47483647	-21.47483647	1.38768005	-21.47483647	-0.06897768	-2.94281006	-0.76217248	-1.37605687	-21.47483647	-0.17009962	-0.88971449	-21.47483647	-21.47483647	-0.70043060	0.50273675	-0.03744197	0.33111185	0.59881395	-0.86519802	-1.75493622	0.18133924	0.52236973	0.22153381	0.21439930	0.09381391	0.12603219	0.00994406	0.01271912	-0.03756721	0.03413569	-0.03795272	-0.00065951	-0.00969771	0.01450495	-0.00987058	0.00923626	-0.00351074	0.01456659	-0.00401400	0.00799250	0.00439316	-0.00235477	-0.00054799	-0.00437457	-0.00204967	-0.00316089	-0.00193926	-0.00230820	0.00338359	-0.00018886	-0.00021813	-0.00135542	0.00159430	0.00287668	0.00174145	0.00512655	-0.00026358	-0.00256651	0.00275324	0.00072950	-0.00139437	0.00014642	0.00114069	0.00638898	0.00275098	-0.00250191	0.00239600	-0.00121100	0.00073535	-0.00460160	-0.00545928	0.00055389	0.00298593	-0.00625021	0.00123816	-0.00581145	-0.00369083	0.00603934	-0.00218437	-0.00252682	0.00805725	0.00805631	0.00032015	0.00302731	0.00141611	-0.00761591	0.00054449	0.00101883	0.00456641	0.00298089	0.00398122	0.00404466	0.00926385	0.00461869	0.00920532	0.00601376	0.01471671	-0.00326976	0.00365949	0.00007578	0.01595234	-0.00510163	0.00265471	0.00026529	0.00407219	-0.00094441	0.00079664	0.00242739	0.00783215	0.00109061	0.00450944	0.00564200	0.00515810	0.00343248	0.00599831	0.00289391	-0.00094384	0.00267166	0.00275422	-0.00122406	0.00015547	0.00094671	0.00111734	-0.00081851	-0.00006815	0.00093134	0.00065755	-0.00121520	-0.00021423	0.00071376	0.00130261	0.00101642	-0.00013447	-0.00077349	0.00084817	-0.00121513	0.00008940	0.00037239	0.00050473	-0.00054813	0.00039056	-0.00095552	-0.00085336	0.00071386	0.00110381	-0.00112027	0.00022070	-0.00131417	0.00093729	0.00002736	0.00042401	0.00163908	0.00157750	-0.00083478	-0.00038526	0.00133741	0.00061265	0.00051671	0.00040288	0.00172445	-0.00018578	-0.00072852	0.00161378	0.00155813	0.00068442	0.00002100	-0.00059386	0.00064403	-0.00102195	-0.00004756	0.00029649	0.00084467	0.00047250	-0.00031941	0.00085760	0.00078004	0.00047998	0.00036502	0.00015654	0.00069469	-0.00008459	-0.00040732	0.00023268	-0.00126366	0.00020252	0.00040069	0.00044680	0.00037917	0.00073924	0.00035815	0.00069734	-0.00030436	0.00020081	-0.00043837	-0.00110800	0.00001434	-0.00084231	-0.00031349	0.00025732	0.00006581	0.00067288	-0.00073564	0.00077887	0.00075534	-0.00070119	0.00088831	0.00024640	-0.00128211	-0.00072859	0.00046611	0.00009214	0.00060448	0.00092510	0.00028939	0.00047913	0.00064904	-0.00011514	0.00016615	0.00002274	0.00019858	0.00076718	0.00069616	0.00076351	-0.00041014	0.00008424	0.00071618	0.00150077	0.00034377	0.00016360	0.00004649	-0.00020262	-0.00007865	-0.00045508	0.00015308	0.00033061	0.00000196	-0.00040850	0.00019152	0.00072360	-0.00149945	0.00039497	0.00094730	-0.00021649	-0.00034975	0.00046062	0.00074371	-0.00036240	0.00054838	0.00075149	0.00022045	-0.00049526	0.00011727	0.00023049	0.00028220	0.00011565	-0.00031276	0.00018359	-0.00027152	-0.00008850	0.00045400	0.00028402	-0.00035291	0.00031106	0.00046310	-0.00012677	0.00001754	-0.00016586	-0.00004296	-0.00001366	0.00035190	-0.00010837	-0.00044604	0.00016894	-0.00013922	0.00075637	0.00000356	0.00048309	0.00008139	0.00015982	-0.00103822	0.00041069	-0.00031080	-0.00012299	-0.00016310	-0.00042083	0.00009820	-0.00055004	0.00027479	-0.00028352	-0.00097957	0.00028228	-0.00087287	0.00051669	-0.00017178	-0.00113724	-0.00031158	0.00015981	0.00075851	-0.00035452	0.00023934	0.00037735	0.00005283	-0.00063043	-0.00013141	0.00077917	-0.00087424	0.00039630	0.00025430	0.00112905	-0.00118694	-0.00138027	-0.00075981	-0.00099745	0.00022598	0.00008248	0.00044461	-0.00001412	0.00053809	0.00099504	0.00021437	0.00015199	-0.00064863	0.00151275	0.00087137	-0.00137730	-0.00188772	0.00127054	0.00150115	-0.00006869	0.00064535	0.00162279	-0.00045645	-0.00116079	0.00101603	-0.00029341	-0.00000190	-0.00212480	0.00084610	-0.00108354	0.00016854	-0.00144934	-0.00061439	0.00136076	-0.00030584	0.00129056	0.00068125	-0.00057622	-0.00121224	0.00030130	-0.00258207	-0.00198841	0.00034883	0.00194511	0.00275001	-0.00060790	0.00054380	0.00268277	0.00057727	0.00168188	-0.00227417	-0.00005064	-0.00171565	0.00011513	-0.00101332	-0.00060684	0.00119492	0.00028638	-0.00032090	0.00082574	0.00117665	-0.00079131	0.00040671	-0.00221258	0.00081304	0.00064971	0.00049739	-0.00037835	-0.00168305	0.00295756	0.00038823	0.00152647	0.00040637	0.00057482	-0.00117623	0.00107723	0.00065069	-0.00004729	0.00059227	0.00084985	0.00029469	-0.00027553	-0.00022938	-0.00047177	0.00209382	0.00000269	0.00071949	0.00003137	-0.00194376	-0.00009466	-0.00113337	-0.00090732	0.00016041	-0.00159929	-0.00001828	0.00017197	-0.00202746	-0.00158731	-0.00007820	-0.00154190	-0.00241569	0.00097005	0.00110348	-0.00095714	0.00069512	-0.00141090	0.00013627	-0.00063770	-0.00021807	-0.00008435	0.00001954	0.00049545	-0.00098083	0.00009840	0.00101790	-0.00002717	0.00040275	0.00081252	-0.00141338	-0.00143850	-0.00025334	0.00038476	-0.00022096	-0.00033741	0.00089743	0.00054808	-0.00119479	0.00070240	-0.00054715	-0.00019040	-0.00094959	-0.00042163	0.00056063	-0.00020976	0.00052669	0.00059249	-0.00004178	-0.00062425	-0.00010684	0.00020005	-0.00035464	0.00014432	0.00058122	0.00045093	-0.00070989	-0.00105323	-0.00040462	0.00008893	0.00050881	0.00008437	0.00037590	-0.00085729	-0.00019843	-0.00026764	0.00017897	-0.00039852	-0.00068645	0.00100777	0.00063974	0.00003731	-0.00062364	0.00022001	-0.00038068	-0.00016258	-0.00012448	-0.00017753	-0.00061182	0.00008063	-0.00008976	-0.00019254	-0.00024319	-0.00074917	0.00012949	-0.00025768	-0.00007418	-0.00026114	-0.00027959	0.00061852	-0.00046747	-0.00031002	0.00006258	-0.00067771	-0.00006006	-0.00016773	0.00030908	0.00024197	0.00030520	0.00018758	0.00015844	-0.24445774
-2.8002	-21.47483647	-21.47483647	-21.47483647	-21.47483647	-0.21965796	1.68990850	-0.57227421	-21.47483647	-1.04225194	-0.16644579	0.62041283	-21.47483647	-21.47483647	-21.47483647	-21.47483647	-0.31781569	0.07042431	-21.47483647	0.92749922	1.78865576	-0.19779316	-21.47483647	0.64406818	1.09612280	-21.47483647	-0.87241687	-0.28487515	1.01083679	-21.47483647	0.14503215	-1.04090631	0.11503682	-0.49221554	0.51726879	-0.09814500	-0.43939753	0.18802375	0.07435680	-0.00671649	-0.00894581	0.01774338	0.02631562	0.02369218	-0.02926445	0.01546450	-0.00381216	0.01687857	-0.00248528	0.02306292	-0.00285209	-0.00230269	-0.00624257	0.00815944	0.00010431	0.00317977	0.00073971	-0.00527373	-0.00001277	-0.00290638	0.00163202	0.00062260	0.00054342	-0.00442881	0.00129630	-0.00031779	0.00040161	0.00199099	0.00344330	0.00105359	0.00068795	0.00144424	0.00290204	0.00005592	-0.00062643	-0.00045894	0.00117959	0.00281339	-0.00057587	-0.00244938	0.00152644	0.00212269	-0.00247067	-0.00297813	-0.00517334	0.00259571	-0.00521919	-0.00525778	-0.00335349	-0.00572572	0.00019149	0.00147833	-0.00613458	-0.00210336	0.01186364	-0.00140596	0.00324599	0.00078900	0.00174720	-0.00409571	0.00143891	0.00102004	0.00737120	0.00589820	0.00437872	0.00657804	0.00508511	0.00326525	0.00905203	0.00740232	0.01050915	-0.00368150	0.00483758	-0.00221958	0.01348253	-0.00760092	0.00074362	-0.00015532	0.00211545	-0.00261792	0.00196706	0.00277876	0.00403110	0.00123934	0.00443992	0.00396271	0.00341490	0.00154414	0.00255282	0.00283421	-0.00290720	0.00121776	-0.00119604	-0.00047923	0.00075180	0.00113651	-0.00051879	-0.00171091	0.00120639	0.00059914	0.00079591	-0.00047246	0.00012574	-0.00071032	-0.00019363	0.00136020	0.00164382	-0.00012077	0.00093424	-0.00124730	0.00006300	-0.00005157	0.00014837	0.00006262	0.00059107	-0.00089804	-0.00005962	0.00040322	0.00165536	-0.00008275	0.00047963	-0.00049125	-0.00102756	0.00002217	-0.00032671	-0.00061149	0.00028806	-0.00086566	-0.00144718	-0.00081127	0.00071688	0.00004386	-0.00024349	-0.00024558	-0.00125278	0.00012349	0.00029679	0.00248293	0.00042569	0.00143663	-0.00018809	0.00030776	0.00035167	-0.00024583	0.00066638	0.00053191	0.00058020	0.00047525	0.00127873	-0.00019499	0.00072449	0.00051887	-0.00015400	0.00156819	-0.00049858	-0.00111604	-0.00031967	-0.00135791	0.00170390	-0.00018331	0.00001736	-0.00086772	0.00093030	-0.00062229	0.00119894	-0.00047796	0.00015865	-0.00028406	-0.00041461	0.00069804	0.00021533	-0.00055921	0.00064906	0.00021875	0.00078641	-0.00067372	-0.00037774	-0.00028901	0.00052283	0.00045860	0.00083681	-0.00054187	0.00053574	0.00033429	0.00106944	0.00018924	0.00030166	-0.00041958	0.00036342	0.00077890	0.00006305	-0.00055154	-0.00052688	-0.00008802	0.00050762	0.00057934	0.00020412	-0.00031767	-0.00015988	0.00056660	0.00097928	0.00054301	0.00083707	-0.00057438	0.00019887	0.00052125	0.00141208	-0.00011105	0.00054805	-0.00066741	-0.00029068	-0.00041042	0.00058722	-0.00056170	0.00015564	0.00020418	0.00082793	0.00026804	0.00063002	0.00098970	-0.00082030	-0.00003740	-0.00021800	-0.00016404	-0.00055343	0.00095738	-0.00069681	0.00087068	0.00066727	-0.00023763	-0.00050773	0.00048811	-0.00022670	-0.00022649	-0.00007055	0.00025895	0.00013048	-0.00036018	0.00021703	-0.00036836	0.00093780	-0.00022347	0.00012355	0.00008141	0.00014234	-0.00043628	-0.00042904	0.00036245	0.00028862	-0.00139779	0.00032737	-0.00043704	0.00081866	-0.00089537	0.00025904	-0.00020692	-0.00014243	-0.00008989	0.00040613	0.00043573	0.00029598	0.00054512	0.00026511	-0.00160789	-0.00015425	-0.00027173	0.00124942	0.00041188	-0.00073674	-0.00002184	-0.00013614	0.00002165	-0.00017325	0.00156699	-0.00031839	-0.00043487	0.00015050	-0.00000713	0.00014482	-0.00141211	0.00138590	0.00106591	0.00222270	-0.00050996	0.00088861	-0.00055511	0.00001699	0.00101288	0.00006072	0.00011602	0.00106056	0.00149791	0.00114423	0.00020660	0.00078534	0.00091959	0.00121881	0.00145184	-0.00020015	-0.00152391	0.00051981	-0.00029871	-0.00115013	0.00044694	0.00213699	0.00125660	-0.00062021	-0.00001082	0.00021771	0.00034796	0.00138896	0.00167894	0.00014177	-0.00103037	0.00082675	-0.00190058	0.00183850	0.00047249	-0.00030141	0.00114182	0.00154826	0.00108531	0.00177190	-0.00076613	-0.00005695	0.00290348	0.00189039	0.00256956	0.00054662	-0.00111026	0.00244376	0.00136260	0.00019220	-0.00001560	-0.00016388	0.00037690	0.00138953	0.00072510	-0.00080664	0.00098925	0.00347206	-0.00051904	-0.00061043	0.00025800	0.00348253	-0.00129450	0.00193384	0.00281088	-0.00011044	0.00017211	-0.00001824	-0.00190619	0.00079144	0.00057357	0.00257995	0.00153236	-0.00089256	-0.00077406	0.00020576	0.00104622	-0.00018472	0.00214688	-0.00023302	0.00015426	0.00022638	-0.00093026	-0.00088851	0.00069139	0.00180725	0.00071266	-0.00032360	-0.00293540	0.00047931	-0.00043965	0.00163411	-0.00037936	0.00077607	0.00162567	0.00103283	-0.00029843	0.00022011	0.00025971	0.00035518	-0.00047703	0.00197305	0.00157040	-0.00079290	0.00132054	-0.00075018	0.00161502	0.00001400	0.00025778	0.00090984	0.00037113	0.00067714	0.00039929	0.00030359	0.00061914	-0.00035454	0.00078459	0.00130569	0.00022920	-0.00059758	0.00015329	0.00080521	0.00005387	-0.00105847	-0.00011356	0.00115700	-0.00056230	0.00096624	-0.00051733	0.00102920	-0.00061646	0.00098063	0.00054161	-0.00016719	0.00068241	0.00084631	-0.00013105	0.00039185	0.00054615	0.00079084	-0.00056710	-0.00043247	0.00037958	0.00056268	0.00045802	-0.00172993	0.00046391	0.00031289	-0.00059695	0.00085346	0.00056866	-0.00048623	0.00102955	0.00048953	0.00044154	0.00031661	0.00039972	0.00078300	0.00042755	0.00015750	0.00029533	0.00021837	-0.00019072	0.00054333	0.00088114	0.00084142	0.00028042	0.00041077	0.00035293	0.00031973	-0.00002163	-0.00011268	-0.00012060	-0.00000305	-0.00002888	-0.00023547	-0.00000730	0.00005546	-0.00028850	-0.00020085	0.00000793	0.00000941	0.00009846	0.00008230	0.00017030	-0.00047664	0.00026996	0.00001994	-0.00000802	0.55432076
-2.7002	0.25824142	-21.47483647	-21.47483647	-21.47483647	-21.47483647	0.65234131	0.05895793	-21.47483647	0.33466876	0.41684416	-21.47483647	-21.47483647	0.77193218	-0.83199418	-21.47483647	-21.47483647	-21.47483647	1.17200267	-0.39074704	-21.47483647	1.03409022	-21.47483647	1.23827409	-21.47483647	-0.08896834	-21.47483647	-0.36555563	0.30940422	-21.47483647	0.20853596	0.14069313	-0.72075760	-0.61549199	-1.15124768	-0.11662735	-0.00259263	0.05775612	-0.00410696	-0.00889175	0.09788735	0.01752129	0.04433085	-0.00989473	-0.06761949	0.02665091	-0.01238546	-0.02234048	-0.00410105	0.00473300	-0.01172189	0.00653287	-0.00874179	0.00851727	-0.00937653	-0.00515125	0.00681773	-0.00769246	-0.00594281	-0.00017884	-0.00150415	-0.00420194	-0.00199682	-0.00089106	-0.00183204	-0.00368264	-0.00005760	0.00389444	0.00302426	0.00130807	0.00176559	-0.00112164	0.00107414	-0.00114842	-0.00128170	0.00139335	-0.00251492	0.00488035	-0.00251398	-0.00220612	0.00157484	-0.00047279	-0.00437965	-0.00530655	-0.00882271	0.00424793	-0.00910727	-0.00377511	0.00682873	-0.00118291	0.00462332	0.00436812	-0.00571029	-0.00062804	0.00085050	0.00130891	-0.00013975	0.00144935	0.00085869	-0.00321921	0.00275997	0.00084012	0.00336939	0.00085599	0.00527319	0.00252395	0.00294931	-0.00054582	0.01019319	0.00215595	0.00695591	-0.00235004	0.00340147	-0.00081416	0.01213306	-0.00217343	0.00077599	-0.00255027	0.00455116	0.00152204	0.00475224	0.00131496	0.00646548	0.00260972	0.00534402	0.00601191	0.00525963	0.00307435	0.00265855	-0.00022134	0.00001571	0.00272427	0.00005756	0.00040902	0.00136327	-0.00058656	-0.00114943	-0.00135837	0.00016715	0.00014753	-0.00001944	0.00022625	-0.00070106	-0.00047363	-0.00055569	0.00098441	0.00063205	-0.00178505	0.00029392	0.00024385	0.00049601	-0.00077641	0.00114228	0.00036294	0.00043996	-0.00041829	-0.00025853	0.00054074	-0.00045033	0.00027573	0.00021098	-0.00054277	0.00040463	0.00117922	0.00103409	0.00041021	0.00048037	-0.00034023	0.00058478	0.00063505	0.00078534	0.00177096	0.00041189	-0.00068263	-0.00073420	0.00032962	0.00087746	-0.00019505	0.00111860	-0.00007747	-0.00042353	-0.00080267	0.00027906	0.00006304	-0.00033467	-0.00041618	0.00067640	-0.00043902	0.00052677	-0.00076494	0.00064794	0.00096743	0.00013970	0.00080472	-0.00011896	-0.00078043	0.00047188	0.00048614	0.00074465	-0.00029409	-0.00011047	-0.00031977	0.00073557	-0.00019876	0.00103504	0.00053914	0.00033219	-0.00096924	0.00054084	0.00027166	0.00030377	-0.00089984	-0.00005683	0.00112654	0.00106656	0.00033339	0.00140651	-0.00027102	-0.00000182	0.00082800	0.00030775	-0.00154501	0.00024747	0.00021676	0.00038687	-0.00022560	-0.00006449	0.00080111	0.00071882	0.00058719	0.00071105	0.00052087	-0.00028257	-0.00004190	0.00033367	0.00103769	0.00001476	0.00056569	0.00115568	0.00084026	0.00037704	0.00097536	-0.00087821	0.00048803	0.00024321	0.00051758	-0.00026600	0.00035880	0.00065579	0.00046317	0.00003285	-0.00006823	0.00042471	-0.00044240	-0.00024442	-0.00005580	0.00064321	0.00060809	0.00032437	0.00010188	-0.00007701	0.00132291	-0.00012124	-0.00037243	0.00004782	-0.00003715	-0.00005478	0.00018019	0.00020621	-0.00058071	0.00008064	0.00001720	0.00041095	-0.00010242	-0.00006362	-0.00012265	0.00009073	-0.00000856	0.00054464	0.00039378	0.00028558	-0.00070955	0.00118483	0.00045684	-0.00138933	-0.00076481	-0.00021839	-0.00011038	0.00023432	-0.00077589	-0.00033453	-0.00056833	-0.00006413	0.00014836	0.00016401	-0.00028739	0.00014536	0.00089731	0.00026789	-0.00078114	-0.00003608	0.00107606	-0.00049877	0.00000783	-0.00021437	-0.00060940	-0.00006845	-0.00004351	-0.00051403	0.00115275	0.00027940	0.00086001	-0.00007099	0.00135615	0.00033808	0.00104667	0.00099486	0.00101938	0.00057005	-0.00100964	0.00137312	0.00046096	0.00148188	0.00045219	0.00128721	0.00009336	-0.00061540	0.00118323	0.00163530	0.00066149	0.00081366	0.00235317	-0.00267139	0.00072852	0.00084167	0.00107993	0.00063555	0.00049861	0.00064625	0.00124351	0.00126128	-0.00003698	0.00360802	-0.00107747	0.00095115	0.00006066	-0.00041090	0.00018215	0.00181354	0.00024686	-0.00100988	0.00011020	-0.00046318	-0.00159405	-0.00099119	-0.00302393	0.00012430	0.00142543	0.00354103	0.00215553	0.00058081	0.00293178	0.00090107	0.00105560	-0.00087168	-0.00016304	0.00324755	0.00145803	0.00173085	-0.00029251	0.00219812	0.00047359	0.00072622	-0.00166733	0.00099209	-0.00197107	0.00144711	0.00020847	0.00283786	0.00263318	0.00105044	-0.00009799	0.00087565	0.00148920	0.00175251	-0.00063028	0.00015850	0.00251210	-0.00096951	0.00006639	0.00016981	-0.00036243	0.00227425	0.00266562	0.00125645	0.00293380	0.00100682	0.00151292	0.00188921	-0.00183423	0.00059949	0.00118813	0.00246015	-0.00211183	0.00218914	0.00167585	0.00042506	-0.00043725	0.00179083	0.00047516	-0.00059378	0.00033205	0.00110235	-0.00180692	-0.00048097	0.00026656	-0.00015782	0.00022967	0.00112922	0.00063273	0.00062947	0.00157966	-0.00074375	0.00000805	0.00139681	0.00134836	0.00055669	0.00072627	0.00094920	0.00096596	-0.00019961	0.00065710	-0.00057569	-0.00042043	0.00154101	0.00005053	0.00142119	0.00009865	0.00065522	0.00057541	0.00068956	-0.00000009	0.00032317	0.00150542	0.00065025	0.00094666	0.00054563	0.00008290	0.00003769	-0.00107215	0.00157553	0.00024058	0.00042677	0.00060763	0.00068289	-0.00008155	0.00062585	0.00136472	0.00033397	0.00005293	0.00112557	0.00081628	0.00054743	0.00039845	0.00081333	0.00122444	0.00015634	0.00032817	-0.00008782	0.00124979	0.00006928	0.00035121	0.00097230	0.00088951	-0.00051207	0.00125372	0.00001533	0.00049360	0.00052504	0.00075718	0.00042976	0.00024064	-0.00027855	0.00037867	-0.00004974	0.00006069	0.00069589	0.00041429	0.00033910	0.00009816	0.00018441	0.00025010	0.00012715	0.00028562	-0.00001530	0.00015665	0.00015664	0.00012766	0.00038820	0.00002772	-0.00007830	0.00021614	0.00012675	-0.00009504	0.00013893	0.00028792	0.00033292	0.00013286	-0.00019009	0.00033330	0.00023728	0.00028067	-0.23501869
-2.6002	-21.47483647	0.40512377	-21.47483647	-21.47483647	-21.47483647	-21.47483647	1.00109977	-21.47483647	0.70686984	1.46034521	-21.47483647	0.32853860	-21.47483647	-21.47483647	-0.68993640	0.10893147	-21.47483647	-21.47483647	-1.13119495	0.58853545	-21.47483647	-21.47483647	-0.16971650	-0.26254613	-0.31973803	0.27457121	-1.27320361	-0.09787220	-21.47483647	0.50257742	-21.47483647	-0.64486564	-0.23627604	-0.60848793	0.30085786	0.16381971	-0.27214371	0.12647890	0.04011629	0.09634236	-0.01424209	0.03240360	0.10958239	0.00988300	-0.04623926	-0.01977643	0.00732477	-0.01364461	0.01082399	0.00088065	0.00197611	-0.01178899	0.00168031	0.00470731	0.00003666	-0.00153132	-0.00899725	-0.00501602	-0.00251314	-0.00244052	0.00002286	0.00010084	-0.00357714	-0.00393129	-0.00075425	-0.00019801	-0.00051046	0.00184268	0.00181844	0.00036360	-0.00261800	0.00248503	0.00157272	0.00054507	-0.00233917	0.00076527	0.00506380	0.00012860	-0.00006601	0.00519726	-0.00396800	-0.00137985	0.00231137	0.00025827	0.00386162	-0.00288353	-0.00001529	0.00697269	0.00021728	-0.00382791	0.00603401	-0.00877447	-0.00650204	0.00871032	0.00674030	0.00105545	0.00091463	0.00134174	-0.00246070	-0.00047974	-0.00055182	0.00273038	0.00061010	-0.00161841	0.00250894	0.00636380	0.00026964	0.00532202	0.00379633	0.01448741	-0.00436022	0.00301509	0.00105642	0.01344006	-0.00615529	0.00134770	0.00263916	0.00250838	-0.00431657	0.00149660	0.00236863	0.00522055	0.00114825	0.00745864	0.00390689	0.00167327	0.00287531	0.00320115	0.00309895	-0.00197703	-0.00015683	0.00006127	-0.00250087	-0.00023723	0.00108960	0.00091139	-0.00192448	0.00067293	0.00178860	0.00174730	-0.00195317	-0.00064159	0.00018142	-0.00106710	-0.00017190	0.00064289	-0.00009646	-0.00033409	-0.00067728	0.00002003	-0.00022856	0.00023177	-0.00018695	0.00027396	0.00011694	-0.00045409	-0.00010545	0.00095058	-0.00027272	0.00048798	-0.00148525	0.00016053	0.00006479	0.00027404	0.00046355	0.00176851	-0.00050559	0.00008002	0.00159829	0.00066676	0.00015091	-0.00026043	0.00098424	-0.00087591	-0.00132423	0.00117133	0.00070683	0.00093618	0.00072178	-0.00078550	0.00040290	-0.00019488	-0.00017698	0.00061082	0.00036380	0.00007926	0.00006874	0.00050706	-0.00120105	0.00135218	0.00091395	0.00046456	0.00065608	0.00050475	0.00055348	0.00073591	-0.00077166	0.00056596	0.00116548	0.00097006	-0.00098155	0.00109125	-0.00072313	0.00001518	-0.00031634	0.00025252	0.00073214	-0.00122915	0.00023702	0.00021856	-0.00028816	0.00065732	0.00135846	0.00104849	0.00021380	0.00042972	0.00036310	-0.00025361	0.00043255	0.00028265	-0.00045528	-0.00057295	0.00012591	0.00138261	-0.00001212	0.00030833	0.00040283	0.00049429	0.00100730	-0.00015044	-0.00001464	0.00028479	-0.00013087	-0.00005305	0.00100633	0.00062753	-0.00033739	0.00074022	0.00028365	0.00099365	-0.00003051	0.00013523	0.00018868	0.00106658	-0.00002496	0.00108002	0.00041796	0.00052275	-0.00016515	0.00027537	0.00099556	0.00094005	-0.00039918	-0.00006358	0.00061190	-0.00004066	0.00037405	0.00060584	0.00039823	-0.00001984	0.00030624	0.00038866	0.00006207	-0.00035807	0.00043190	0.00010954	0.00048780	0.00038883	-0.00048977	-0.00054190	-0.00004464	0.00065341	0.00028108	0.00044651	-0.00046903	0.00063660	0.00020673	0.00049622	0.00071676	0.00071455	0.00040667	0.00002409	0.00030839	-0.00002603	-0.00062243	-0.00023322	0.00021307	0.00073256	-0.00012109	0.00055090	0.00067995	0.00067830	0.00040871	-0.00013012	-0.00076208	0.00132553	0.00023565	0.00131360	0.00002839	-0.00050867	0.00010584	0.00031963	-0.00014294	-0.00046995	-0.00041818	-0.00021532	0.00028811	-0.00092653	0.00051337	0.00018399	0.00035182	-0.00038477	0.00069080	0.00067908	0.00009983	0.00126982	0.00128424	0.00057731	-0.00101178	-0.00006378	0.00044253	0.00121358	-0.00039681	-0.00005261	0.00020081	-0.00022366	0.00142469	0.00244629	0.00067162	0.00051512	0.00164920	0.00049039	0.00031162	0.00014808	0.00088130	0.00254584	0.00096286	0.00073494	-0.00030729	0.00154483	0.00027070	0.00002997	0.00103083	0.00349553	-0.00029120	0.00035048	0.00167977	0.00118843	-0.00034026	0.00049613	0.00121145	0.00211444	0.00064550	-0.00019385	0.00004186	0.00296070	-0.00010690	0.00322578	0.00156381	0.00039525	0.00186543	0.00338713	-0.00012549	-0.00065161	0.00200999	0.00167099	0.00186775	0.00149092	-0.00017583	0.00281717	0.00100766	0.00099384	0.00008732	0.00217853	-0.00147514	0.00112998	0.00172274	0.00119980	0.00210448	0.00169986	0.00000289	0.00091097	0.00212971	0.00050468	0.00025821	0.00080905	0.00281861	0.00148794	0.00062845	-0.00010860	-0.00187205	0.00247463	0.00219581	-0.00168032	-0.00136886	0.00092693	0.00009623	0.00139205	0.00027099	0.00039931	0.00048226	0.00245442	0.00287612	0.00152664	-0.00011526	0.00101822	0.00317863	0.00281243	0.00145715	-0.00069602	0.00176696	0.00036784	-0.00054176	0.00133382	0.00086076	-0.00108847	0.00005449	0.00033179	-0.00104334	-0.00116157	0.00028373	0.00017705	-0.00010465	0.00134080	0.00183969	0.00130333	0.00184159	0.00064924	0.00061778	0.00058783	0.00010262	-0.00009515	-0.00045527	0.00097761	0.00041632	0.00064944	0.00078072	0.00124217	0.00126592	0.00126712	-0.00005989	-0.00092565	0.00161381	0.00129579	-0.00077652	0.00034162	0.00097468	0.00127839	-0.00010949	0.00084906	0.00033843	0.00042573	0.00043030	0.00116355	0.00128029	0.00024342	0.00129844	0.00068938	-0.00000312	0.00067176	0.00025849	0.00146820	0.00069123	0.00116884	0.00159255	0.00096007	0.00023820	-0.00026090	0.00127485	0.00042320	-0.00023008	0.00096139	0.00091967	0.00009645	0.00095673	0.00035111	0.00057809	0.00008771	0.00039703	0.00077275	0.00070933	0.00048452	0.00052440	0.00046771	-0.00007895	0.00040630	0.00025668	0.00027766	0.00024049	0.00048943	0.00045224	0.00048043	0.00013306	0.00003342	0.00025355	0.00010437	0.00030634	-0.00019157	0.00032937	0.00018476	-0.00013033	0.00036145	0.00027738	-0.00008034	0.00010987	0.00043754	0.00051799	-0.00024316	0.00026994	0.00022579	0.00037539	-21.47483647
-2.5002	-21.47483647	-21.47483647	0.49973011	-0.93237674	-21.47483647	-21.47483647	0.53336753	-21.47483647	0.06303629	-21.47483647	-21.47483647	-21.47483647	-21.47483647	-21.47483647	-0.35780647	-21.47483647	0.70673436	-21.47483647	0.76372107	-0.11685187	-21.47483647	0.25560475	0.87730747	0.28545070	0.30432162	-1.01025176	-0.67425482	-0.10204538	0.02249438	-21.47483647	-0.18771707	-1.52425826	-0.70262352	0.01688738	-0.43132287	0.30326990	0.14596162	0.10304577	-0.05418067	0.00968091	-0.03911014	-0.05488509	0.03072911	0.02437810	-0.01832931	-0.03435107	0.03083725	-0.00258135	0.01691667	0.00815654	0.02011289	-0.00367234	-0.00686033	-0.00279510	0.00541487	-0.00341053	-0.01150930	-0.00167825	0.00670350	-0.00459596	-0.00515436	0.00097245	-0.00219597	-0.00126193	-0.00215835	0.00086618	0.00040364	0.00060892	0.00134885	0.00063637	-0.00326734	0.00038112	0.00253852	0.00248987	-0.00227203	-0.00080165	0.00234885	0.00183716	-0.00419320	0.00010319	0.00121174	-0.00301801	-0.00568132	-0.00465494	0.00511492	0.00178408	-0.00672109	0.00975894	0.00054028	-0.00504985	0.00755629	0.00552116	-0.00174937	-0.00267023	-0.00288873	0.00612346	0.00489037	0.00212406	-0.00490407	0.00302160	-0.00148915	0.00232129	0.00283481	0.00268702	0.00073449	0.00865723	0.00516422	0.00997054	-0.00307910	0.00907200	0.00009441	0.00313988	-0.00422742	0.01374820	-0.00472484	0.00013252	0.00055361	0.00347184	0.00055779	-0.00065029	0.00322184	0.00754644	-0.00157370	0.00333417	0.00718915	0.00469513	0.00333543	0.00218755	0.00348503	0.00037687	-0.00005512	-0.00093339	0.00118835	-0.00087665	-0.00134744	0.00001053	-0.00116331	-0.00129311	0.00159016	0.00191965	-0.00027591	-0.00245118	0.00150281	0.00097175	0.00015289	-0.00127907	-0.00013141	0.00127593	-0.00145386	-0.00196118	0.00003719	0.00155595	-0.00120807	-0.00111139	0.00010435	-0.00008735	-0.00052784	0.00019535	-0.00048036	0.00075780	-0.00266617	0.00006986	0.00088789	-0.00068885	-0.00035897	0.00072892	-0.00089761	-0.00006062	-0.00030008	0.00144771	0.00071837	0.00002938	-0.00066255	0.00094329	-0.00015854	-0.00047967	0.00191761	0.00086173	0.00076694	-0.00054011	0.00030998	0.00018982	-0.00237981	0.00046856	0.00105464	0.00085273	-0.00026180	0.00105991	0.00039092	0.00153795	0.00122290	-0.00036517	0.00086238	-0.00081494	-0.00030857	0.00109462	-0.00133982	0.00013815	0.00117783	0.00189227	-0.00066210	0.00132664	-0.00009060	0.00126165	0.00001842	0.00027744	0.00050874	-0.00050234	-0.00026810	0.00038969	0.00004594	0.00070249	-0.00065073	0.00139677	-0.00051170	0.00051172	-0.00008991	0.00079365	0.00140577	0.00018104	-0.00061249	-0.00014454	0.00060087	0.00014076	0.00073729	0.00191087	0.00028338	0.00038482	0.00025194	0.00037456	0.00054075	0.00053978	0.00006820	0.00046916	0.00060151	0.00083568	-0.00001346	0.00057694	-0.00024832	0.00157624	0.00055577	0.00016963	0.00030977	0.00094383	0.00027220	-0.00048145	-0.00018245	0.00120174	0.00039141	-0.00061953	0.00041638	0.00153594	-0.00072531	-0.00085120	0.00039745	0.00047109	0.00025577	0.00031109	0.00081238	-0.00020167	-0.00047399	-0.00024662	0.00039876	-0.00005347	-0.00010902	0.00030879	0.00063164	-0.00025480	-0.00019175	0.00072605	0.00054249	-0.00022301	-0.00015016	0.00123861	-0.00043477	0.00004351	-0.00126096	0.00044461	0.00011853	-0.00038809	-0.00012771	-0.00004086	0.00053807	-0.00040396	0.00060814	0.00004698	0.00020498	0.00036354	0.00039416	0.00073947	-0.00014248	0.00075238	0.00015039	-0.00025884	-0.00070902	0.00014557	0.00129881	0.00033675	0.00013762	0.00073957	0.00041736	-0.00060777	-0.00055228	0.00044396	-0.00122615	0.00033442	0.00132080	0.00096934	0.00003647	0.00000743	0.00141756	0.00056674	-0.00051416	0.00128340	-0.00054051	0.00077089	-0.00017114	-0.00020135	0.00053584	0.00069209	0.00072401	0.00149290	-0.00087101	0.00051199	-0.00006049	-0.00000211	0.00079896	0.00100968	0.00012971	0.00227165	0.00040394	0.00007986	0.00068834	0.00326259	-0.00044250	0.00196307	0.00221888	0.00030407	0.00126748	0.00144314	0.00316859	-0.00004856	-0.00029652	0.00273098	0.00238635	0.00068396	0.00072275	-0.00101987	0.00160316	0.00066911	0.00205690	0.00196090	0.00017230	0.00019340	-0.00117353	0.00319077	0.00031808	0.00151206	0.00290719	0.00005449	-0.00109323	-0.00013133	0.00180916	0.00075104	0.00137684	0.00374755	0.00302271	-0.00049403	-0.00113716	0.00227817	-0.00107564	0.00106991	-0.00202115	0.00431537	0.00037792	0.00343574	0.00076594	0.00354400	0.00261759	0.00167324	-0.00068861	0.00183909	0.00161924	0.00228584	0.00209663	0.00130465	0.00251962	-0.00122352	0.00169498	-0.00006672	-0.00207600	0.00210987	0.00018263	0.00027914	-0.00094208	0.00058663	0.00048928	-0.00138356	-0.00041341	-0.00025754	0.00230120	0.00092040	0.00163626	0.00382342	-0.00081463	-0.00025635	0.00167712	0.00127577	-0.00155832	0.00107561	0.00148634	0.00175147	-0.00204942	0.00103851	0.00089315	0.00015471	-0.00151712	0.00061085	-0.00025274	-0.00104832	0.00047787	-0.00018235	-0.00140178	0.00133636	0.00210437	0.00125992	0.00192440	0.00017342	0.00197902	0.00145953	0.00050237	-0.00130497	-0.00003849	0.00187016	-0.00056350	-0.00021760	0.00091880	0.00014468	-0.00046762	0.00101714	-0.00007551	0.00006782	0.00042464	0.00117890	0.00035932	0.00015735	0.00059816	0.00175392	0.00064514	0.00139970	0.00004229	0.00075215	-0.00009634	0.00024338	0.00102553	0.00064002	0.00064937	0.00053248	0.00032361	0.00009443	0.00032364	0.00004206	0.00027555	0.00099805	0.00010912	-0.00054821	0.00111341	-0.00177368	0.00022749	0.00134274	0.00081130	0.00025515	0.00095547	0.00037275	0.00027095	0.00010653	0.00011963	0.00031175	0.00045197	0.00062973	0.00053901	0.00040320	0.00009986	0.00003414	0.00009162	0.00050276	0.00065341	0.00024766	0.00024030	0.00048187	-0.00005783	0.00030735	0.00027883	-0.00026868	0.00006804	0.00002241	0.00014164	-0.00035145	-0.00023101	0.00049239	0.00007687	0.00005289	0.00002468	0.00016007	0.00025032	0.00004284	0.00029643	0.00012408	0.00020023	0.00030946	0.00024348	1.05519894
-2.4002	-21.47483647	-0.21954727	-21.47483647	-21.47483647	-21.47483647	-21.47483647	-21.47483647	0.40582037	0.08920097	-21.47483647	-21.47483647	0.01481451	-21.47483647	-21.47483647	-21.47483647	-0.30640739	-21.47483647	-21.47483647	1.10148358	-0.12533296	-2.33845878	0.36304781	0.66734481	0.45434274	-1.55785728	-21.47483647	-0.69330227	-21.47483647	0.24166600	-21.47483647	0.56862101	0.58975876	0.05091198	-0.10106714	-0.02843019	0.08425452	-0.01655497	0.02245994	-0.04336341	-0.04262836	-0.05229938	0.09330433	0.08811624	-0.00465446	0.01884906	0.00660928	0.03607009	0.00203353	0.01853791	0.01949781	0.02067275	0.01288693	0.02435665	0.00543054	-0.00275999	0.00130230	0.00249870	-0.00404453	-0.00313837	-0.00031186	-0.00216671	-0.00109938	-0.00324608	-0.00150353	-0.00297385	-0.00407572	-0.00137635	0.00262405	0.00238520	-0.00280147	0.00002696	0.00257205	-0.00199668	-0.00185877	0.00158271	0.00102144	-0.00081633	-0.00096654	0.00146484	0.00287354	-0.00051766	0.00314653	-0.00192831	-0.00278457	0.00834807	0.00274927	-0.00143708	0.00044006	-0.00507881	0.00070791	0.00164911	-0.00115803	-0.00291320	0.00811309	-0.00174847	0.00110747	0.00165654	-0.00005891	-0.00750285	-0.00183327	0.00123290	-0.00019091	-0.00240073	-0.00244181	-0.00920041	-0.00993023	-0.02514814	-0.01852555	-0.02058551	-0.01346345	-0.02863698	-0.02064449	-0.02488053	-0.01105875	-0.02429667	-0.02118255	-0.02333405	-0.02169248	-0.02174802	-0.01730695	-0.01691581	-0.01223074	-0.01918788	-0.01501765	-0.01585780	-0.01712692	-0.01602333	-0.01609980	-0.01616335	-0.01201495	-0.00574326	-0.00341971	-0.00385364	0.00033329	0.00125246	-0.00084787	-0.00196026	0.00136549	0.00043005	0.00067579	-0.00217608	-0.00038118	-0.00120937	-0.00038367	0.00044153	0.00071501	-0.00104297	-0.00107686	-0.00005082	-0.00018477	-0.00099909	0.00019136	0.00046233	-0.00082705	-0.00089912	0.00059791	0.00091308	0.00103722	-0.00063852	0.00078221	-0.00064218	-0.00044868	0.00032422	0.00109257	0.00051357	0.00126408	-0.00089965	0.00148570	0.00073381	-0.00038139	0.00080325	0.00113302	-0.00042641	-0.00095316	0.00081865	0.00110465	-0.00001652	0.00177061	0.00040617	-0.00016479	-0.00027807	-0.00040132	0.00011165	0.00047298	0.00014640	0.00092918	0.00002247	0.00036568	-0.00018238	0.00039954	0.00159451	-0.00076629	0.00170421	0.00074435	-0.00012263	0.00099123	-0.00087625	0.00050686	0.00073285	0.00023200	0.00018638	0.00139178	-0.00021349	0.00137977	0.00039229	0.00072535	-0.00082065	0.00018748	0.00055861	-0.00030474	-0.00052921	0.00081651	0.00061696	0.00136058	-0.00078709	0.00106568	0.00017568	-0.00088644	0.00030399	0.00071786	-0.00128282	-0.00045708	0.00020748	0.00116967	-0.00028760	0.00004944	0.00074359	0.00086307	-0.00011713	0.00012358	0.00093405	0.00008915	-0.00067065	0.00018809	0.00120581	0.00051984	-0.00114509	0.00116644	0.00150758	0.00076088	-0.00062960	0.00046507	0.00031515	0.00089268	0.00037917	0.00044071	0.00033930	0.00027384	-0.00009950	0.00035032	0.00003405	0.00126353	0.00032159	0.00013721	0.00104972	0.00057445	0.00065920	0.00012535	0.00057053	-0.00026364	0.00059175	0.00001949	0.00031998	-0.00015062	0.00079028	0.00010776	0.00032004	0.00057462	-0.00017283	-0.00038087	-0.00032852	0.00091526	-0.00012651	-0.00004412	-0.00007929	0.00038037	-0.00049261	0.00037068	0.00107052	0.00065733	-0.00044585	0.00053422	0.00037104	-0.00011068	-0.00036720	0.00002239	0.00067330	0.00026652	-0.00041962	0.00063077	0.00064876	0.00017573	0.00002043	0.00064075	-0.00069435	-0.00029566	0.00077226	0.00125878	0.00015215	-0.00028358	0.00082572	0.00023658	-0.00005456	0.00014749	-0.00038490	0.00095772	-0.00037289	-0.00006118	0.00041441	-0.00036059	-0.00079541	0.00056059	0.00153157	0.00066717	-0.00096623	0.00060073	0.00090892	0.00067119	-0.00041625	0.00077387	-0.00009316	0.00078714	-0.00067483	0.00083400	-0.00011437	-0.00035020	0.00227241	0.00265937	0.00053196	0.00038605	0.00282143	0.00159374	0.00027222	0.00139365	0.00009487	0.00085627	-0.00035687	0.00089897	0.00015657	0.00061715	0.00103021	0.00168207	0.00082073	0.00175964	-0.00077058	0.00021555	0.00187540	-0.00072817	0.00038488	0.00104993	0.00055849	0.00045665	-0.00088001	0.00122408	-0.00327723	0.00102126	0.00227224	0.00252599	0.00366504	-0.00061915	0.00232856	-0.00103431	-0.00044646	-0.00015195	0.00265053	0.00093761	0.00230013	0.00107525	0.00021559	0.00104436	0.00045542	0.00095354	0.00041219	0.00000748	0.00108777	0.00158989	0.00028735	-0.00113467	0.00149055	0.00236621	-0.00113098	0.00276604	0.00261315	0.00232497	-0.00086932	0.00173572	0.00301638	0.00165889	0.00023820	-0.00092624	0.00063350	0.00114070	0.00102755	0.00111540	0.00075962	0.00064368	0.00087669	0.00127469	0.00190665	-0.00068981	0.00100557	0.00170589	0.00001512	0.00045800	0.00094638	0.00035684	0.00014329	0.00105397	0.00112209	0.00070347	0.00084335	0.00143169	-0.00051848	0.00121346	0.00042649	0.00066488	-0.00054426	-0.00053120	-0.00059078	-0.00033950	0.00179894	0.00006883	-0.00019648	0.00191164	0.00230741	0.00004378	0.00177752	-0.00067527	0.00146903	-0.00053449	0.00109634	-0.00006425	0.00012226	0.00164380	0.00041135	0.00048478	0.00137338	0.00052253	0.00121732	0.00064237	-0.00021000	-0.00024728	0.00053598	0.00006640	0.00006419	0.00087335	0.00085801	0.00060267	-0.00004598	0.00118201	-0.00012836	-0.00021866	0.00013369	0.00055830	0.00046574	-0.00045729	0.00060887	-0.00001941	-0.00023665	0.00018636	0.00007057	0.00038504	-0.00012514	0.00119275	0.00084662	0.00018442	-0.00016000	-0.00079983	0.00048413	0.00014853	0.00053764	0.00080253	0.00084865	-0.00060398	0.00019459	0.00029428	-0.00001922	0.00027652	0.00030207	0.00031449	0.00062047	-0.00005916	0.00065615	0.00048572	0.00023651	0.00030788	0.00069252	0.00052023	0.00022964	0.00039431	0.00008648	0.00026159	0.00008786	-0.00027895	0.00043171	-0.00005404	0.00003934	0.00003393	0.00064371	-0.00018275	0.00027363	-0.00025088	0.00024316	-0.00010690	0.00023739	0.00007194	0.00044077	-0.00008147	0.00033883	0.00020372	0.00019080	-1.74550331
-2.3002	-21.47483647	-21.47483647	-21.47483647	-21.47483647	0.77358961	-0.53888481	-21.47483647	-21.47483647	-21.47483647	0.46202636	-21.47483647	-21.47483647	-21.47483647	-21.47483647	-0.25218898	-21.47483647	-21.47483647	-21.47483647	0.96344233	0.34591624	0.48427940	-21.47483647	0.30549464	0.57264960	-2.02288103	0.82844263	-0.45945063	-0.54561378	-21.47483647	0.53254954	0.35090979	-0.47916465	0.57154269	-0.78719039	-0.20300957	-0.23955493	0.08043530	0.04563370	0.03916525	0.08778071	-0.01815632	0.05470602	0.02686099	0.01952951	-0.00250934	0.01375914	0.01657818	-0.00237784	0.01792595	0.00244626	0.02397215	0.01378257	0.01154588	0.01639722	0.00856188	0.01114252	0.00133399	0.00803848	0.00622229	0.00368613	0.00133619	-0.00017991	-0.00217099	-0.00169761	-0.00181722	0.00256417	0.00029612	0.00279512	0.00098594	-0.00161859	-0.00297927	0.00273850	-0.00101642	0.00053724	-0.00174128	0.00002545	0.00280883	0.00196145	0.00146256	0.00317348	0.00110944	0.00151603	-0.00614466	-0.00301939	0.00251449	-0.00462732	-0.00519826	0.00629807	-0.00272965	-0.00004779	0.00816231	-0.00339013	-0.00104117	0.00038083	0.00142699	-0.00006259	-0.00049486	0.00362253	-0.00632719	-0.00141628	-0.00082929	0.00391024	0.00414839	0.00505588	0.00335058	0.00433820	0.00155316	0.00764999	0.00351298	0.00865568	-0.00276876	0.00244504	-0.00028131	0.01158810	-0.00643805	-0.00108339	-0.00017702	0.00017488	-0.00104657	0.00360290	0.00134404	0.00647210	-0.00060750	0.00442895	0.00623300	0.00421720	0.00286176	0.00223806	0.00007741	-0.00074390	-0.00056221	-0.00057541	0.00039889	0.00247862	-0.00029635	0.00088911	-0.00103664	0.00163638	0.00047718	0.00177061	-0.00154884	-0.00041760	-0.00003520	0.00053005	-0.00017643	0.00045699	-0.00037951	0.00033439	-0.00003965	0.00063198	-0.00077155	0.00093761	-0.00025314	-0.00106369	-0.00018587	-0.00066262	-0.00007652	0.00100540	-0.00034289	0.00092069	-0.00084947	0.00042272	0.00054423	0.00070457	-0.00002609	0.00155564	-0.00070297	-0.00026295	0.00129405	0.00098181	0.00028880	0.00013426	0.00035257	-0.00012455	0.00070360	0.00036346	0.00043138	0.00121501	0.00089876	0.00052260	0.00010556	-0.00023797	-0.00022220	0.00056142	0.00061500	0.00058389	-0.00044344	0.00034532	0.00010017	0.00084861	0.00144310	-0.00011950	0.00148981	0.00001514	-0.00035324	0.00090365	0.00010179	0.00056303	-0.00027502	0.00010288	0.00050250	0.00085657	-0.00082040	0.00044221	0.00005920	0.00021621	0.00044789	-0.00027770	0.00041400	0.00016643	-0.00019941	0.00087488	0.00041903	0.00117318	-0.00046757	0.00087601	-0.00091882	0.00000981	0.00083292	0.00064388	-0.00034259	-0.00014106	0.00053462	0.00036358	0.00041017	0.00041014	0.00003643	0.00017216	0.00085783	-0.00011371	-0.00004589	0.00006856	-0.00014252	0.00010068	0.00026146	-0.00017856	0.00053752	0.00083148	0.00075214	0.00136107	0.00022015	0.00062853	-0.00027400	0.00113357	0.00031965	0.00089432	-0.00000878	0.00001030	0.00043055	0.00025573	-0.00000369	0.00124010	0.00022852	0.00053265	0.00078305	-0.00037919	0.00006121	0.00047900	0.00056141	-0.00021368	0.00070383	-0.00029630	0.00029845	-0.00062009	0.00047799	-0.00045265	-0.00025714	0.00007597	0.00045347	-0.00043564	0.00018440	0.00048275	0.00018198	0.00012122	0.00001626	-0.00048749	0.00020515	-0.00009530	0.00054507	-0.00016517	-0.00030680	-0.00017449	-0.00021978	-0.00044964	-0.00043070	-0.00000257	0.00040989	0.00079876	-0.00016451	0.00079239	0.00074232	-0.00043329	0.00011432	-0.00040540	-0.00047542	0.00043361	0.00003830	0.00027408	-0.00013760	-0.00004897	0.00026006	0.00042567	-0.00120463	0.00007748	-0.00032556	0.00089727	0.00008015	-0.00056552	0.00034452	0.00019568	0.00028065	-0.00062709	0.00021915	0.00065020	0.00004152	0.00066259	0.00133357	-0.00004503	-0.00013483	0.00025648	0.00111168	0.00090146	-0.00046576	0.00021198	-0.00038620	-0.00074001	0.00162809	0.00155284	0.00053757	0.00132022	0.00079414	0.00023411	0.00076893	-0.00033535	-0.00010213	0.00142327	0.00069138	0.00111305	-0.00163529	0.00081599	0.00144317	0.00122729	0.00187063	-0.00058945	0.00059963	0.00106018	0.00120031	-0.00069052	-0.00038728	-0.00054349	0.00240776	0.00003055	-0.00123370	-0.00134932	-0.00012955	0.00289236	-0.00058597	0.00108001	-0.00047557	-0.00073586	0.00255968	0.00218666	0.00037773	-0.00001768	0.00141148	0.00316586	0.00155673	0.00248287	-0.00050613	0.00182450	-0.00000488	0.00208775	-0.00101738	0.00084451	-0.00117799	0.00307824	0.00172079	0.00016236	0.00409080	0.00228321	-0.00122618	-0.00075691	0.00163318	0.00057917	-0.00099455	0.00252455	0.00151454	0.00146741	0.00067358	0.00019478	-0.00165619	0.00061548	0.00077638	0.00063913	0.00206673	0.00015779	0.00013149	0.00151872	-0.00053759	-0.00105812	0.00058730	0.00070763	-0.00155811	0.00050277	-0.00031335	0.00103389	0.00199540	0.00245604	-0.00014396	0.00094739	-0.00144737	0.00058677	-0.00026375	0.00128546	0.00025606	-0.00027873	0.00106117	0.00062904	-0.00104947	0.00151683	-0.00092980	-0.00036848	-0.00236382	0.00028952	0.00096852	0.00036446	0.00112803	-0.00046931	0.00177574	0.00036250	0.00014411	0.00020598	0.00077383	0.00060146	-0.00052354	0.00047505	0.00089632	0.00063775	0.00083866	0.00009686	-0.00026794	-0.00022075	0.00067491	0.00124506	-0.00019758	-0.00018166	0.00026375	0.00079883	-0.00052671	0.00073819	-0.00081076	0.00042769	-0.00002170	0.00023752	0.00071367	-0.00113267	0.00130994	0.00073627	0.00011971	0.00016302	0.00037475	-0.00001116	-0.00088388	0.00017756	-0.00005692	-0.00031629	0.00029607	-0.00051030	-0.00009593	0.00072980	0.00000922	0.00028474	0.00137826	-0.00077821	0.00065303	-0.00043180	0.00008369	-0.00026300	-0.00022855	0.00007295	0.00017351	-0.00011870	0.00063498	0.00063115	0.00021283	0.00022327	0.00059090	0.00021827	-0.00007815	-0.00004241	0.00024406	0.00029895	0.00044706	-0.00040186	-0.00004187	0.00002382	0.00005405	0.00034742	-0.00000147	0.00024724	-0.00011564	0.00013956	0.00022776	-0.00017763	0.00010996	-0.00019873	0.00042635	-0.00052166	0.00021786	0.00023170	-0.00007155	-1.36256254
-2.2002	-21.47483647	-21.47483647	-21.47483647	0.20742323	-21.47483647	-21.47483647	-21.47483647	-21.47483647	0.75372598	0.19273765	1.07507885	-21.47483647	-21.47483647	-21.47483647	-0.91655278	-21.47483647	-21.47483647	-21.47483647	-0.23685570	1.36759233	-21.47483647	-21.47483647	0.22750830	0.12845659	0.40391604	-0.91560829	-21.47483647	0.14069637	-0.45862240	-21.47483647	-0.03468665	1.94475007	-1.09181745	0.78231957	-0.30470037	-0.16672385	0.38173497	-0.06749585	-0.03309598	0.08840557	0.02043246	0.00926455	0.08689824	-0.00215801	0.00668115	0.00429857	0.00292952	-0.01258630	0.00417458	0.00781545	0.02621523	0.01009385	0.00937400	0.00726452	0.00833254	0.01585389	0.00663158	0.01329080	0.00878616	0.00989565	0.00381811	0.01184115	0.00464070	0.00398545	0.00342180	0.00533823	0.00203437	0.00255595	-0.00147378	0.00067116	-0.00112969	0.00220029	-0.00103380	0.00119072	-0.00078596	0.00030840	0.00542712	-0.00027729	-0.00303274	-0.00042385	0.00497321	-0.00302629	-0.00283394	-0.00277101	0.00137141	0.00028720	-0.00397531	0.00467945	-0.00089118	-0.00022855	0.00343013	-0.00273251	0.00278865	0.00310871	0.00537091	0.00391777	0.00328206	0.00365575	-0.00386494	-0.00100883	-0.00107567	0.00181843	0.00061738	0.00602219	0.00436966	0.00712302	0.00303181	0.01098513	0.00419382	0.01078649	-0.00458706	0.00580141	-0.00002535	0.01388018	-0.00326222	0.00205173	0.00336564	0.00492159	0.00129259	0.00277401	0.00314750	0.00741486	-0.00028580	0.00514274	0.00520285	0.00621355	0.00358149	0.00221773	0.00276984	0.00204557	0.00278634	-0.00007265	-0.00004366	0.00102589	0.00095957	0.00059078	-0.00040209	0.00136421	0.00041867	0.00171775	-0.00063769	-0.00055128	0.00053243	-0.00025193	-0.00005921	0.00057127	0.00051639	0.00006125	-0.00119231	0.00107570	-0.00078032	0.00119692	-0.00021333	0.00034967	-0.00019602	0.00041614	-0.00080931	0.00107164	-0.00025377	0.00056557	-0.00022816	0.00008716	0.00002050	0.00000191	0.00003666	0.00095448	-0.00033333	-0.00041226	0.00090593	-0.00012653	0.00035334	0.00026358	0.00027340	-0.00087240	-0.00043487	0.00016794	0.00139004	0.00057044	0.00026907	-0.00046147	-0.00026310	-0.00035580	-0.00107575	0.00086244	-0.00057966	0.00019023	0.00073131	0.00120666	-0.00031819	-0.00012143	0.00140630	-0.00062969	0.00086587	-0.00050505	-0.00083444	0.00080210	-0.00042435	0.00091972	0.00095212	0.00071771	0.00010208	0.00080009	-0.00108090	0.00082449	0.00050382	-0.00104837	-0.00024952	-0.00020993	0.00025117	0.00032747	0.00020788	-0.00021937	0.00040289	0.00108543	-0.00084956	0.00074056	-0.00000816	0.00040932	-0.00037121	0.00002759	-0.00074735	-0.00071597	0.00030095	0.00018284	0.00032775	0.00044706	0.00062515	0.00007263	0.00018098	-0.00031472	0.00017518	-0.00044307	-0.00052042	-0.00008218	-0.00045471	0.00037507	-0.00121317	-0.00068535	0.00058719	0.00039848	-0.00010433	0.00005592	0.00001652	0.00012352	0.00064190	0.00075446	0.00024721	0.00050672	0.00000405	-0.00004978	0.00023340	0.00123307	-0.00012036	0.00030965	-0.00020005	0.00013820	0.00029876	0.00107151	0.00007789	-0.00003546	-0.00016833	-0.00034637	-0.00033529	0.00007213	-0.00009480	0.00042204	0.00029870	0.00008463	0.00002221	0.00000701	0.00002177	0.00022295	-0.00022481	0.00007344	-0.00006629	0.00022813	-0.00012552	0.00019754	0.00062710	-0.00032820	-0.00055161	0.00023961	0.00036982	0.00011916	-0.00082678	-0.00029066	0.00025962	0.00002618	-0.00051030	0.00021075	0.00038383	0.00026534	-0.00023084	-0.00046560	-0.00097713	-0.00026349	0.00067657	0.00019325	-0.00023515	-0.00032715	0.00081929	0.00109719	-0.00047512	-0.00021042	-0.00061628	0.00038791	-0.00012051	-0.00035527	0.00027992	0.00052764	0.00070723	-0.00024024	0.00041642	0.00046564	-0.00025379	-0.00004566	0.00068587	0.00046054	-0.00047633	0.00106694	0.00058861	0.00250396	-0.00041565	-0.00007346	-0.00103252	0.00024083	0.00063092	0.00229115	0.00060584	0.00059487	-0.00061877	-0.00028892	0.00049514	0.00129429	0.00010163	0.00096520	0.00062177	0.00057680	0.00005186	0.00042920	0.00096687	0.00089115	-0.00031636	0.00274332	-0.00054684	0.00063444	0.00038768	0.00014206	0.00052181	0.00009417	0.00099732	0.00009961	-0.00162088	0.00033392	-0.00178283	0.00149309	0.00019198	0.00297647	0.00110106	0.00053217	0.00126764	0.00273455	-0.00125130	-0.00166688	0.00252237	0.00209405	0.00049942	0.00202637	-0.00187721	0.00206528	0.00067830	0.00215095	-0.00181135	0.00113463	-0.00249961	0.00225454	-0.00080705	0.00219558	0.00272461	0.00021415	-0.00044862	-0.00036207	0.00100782	0.00235272	0.00148158	0.00036634	0.00227119	0.00045623	0.00035806	-0.00089743	-0.00181718	0.00117461	0.00241978	0.00018803	0.00056880	0.00233940	-0.00044555	0.00041798	-0.00157611	0.00046552	0.00153160	0.00221714	0.00009784	0.00175209	0.00056068	0.00226317	0.00040152	0.00283590	-0.00069210	0.00075068	-0.00022901	0.00011121	-0.00137515	0.00107296	-0.00039438	-0.00059903	0.00012747	0.00072485	-0.00036626	0.00118640	0.00143988	0.00023337	-0.00133886	0.00043911	0.00091961	0.00036977	0.00109483	-0.00021263	0.00144803	0.00039233	-0.00010383	-0.00027145	0.00019887	0.00205222	-0.00050454	0.00027643	0.00079987	0.00061868	0.00044300	0.00070972	0.00004075	-0.00041123	0.00080262	0.00127582	0.00034860	0.00026838	0.00028808	0.00047801	-0.00056778	0.00109517	-0.00041205	-0.00043295	0.00011654	0.00026830	0.00075222	0.00006985	0.00064012	0.00056003	-0.00041374	-0.00017353	0.00099272	-0.00043524	-0.00088045	-0.00020573	0.00060065	0.00032464	0.00078006	-0.00008478	0.00094159	0.00061384	-0.00052853	-0.00025786	0.00151971	-0.00058391	0.00050084	0.00006794	-0.00012428	-0.00012436	0.00080806	0.00039023	0.00031595	0.00024616	0.00037501	-0.00015308	0.00028525	0.00031065	0.00043091	0.00035006	0.00016515	0.00027872	0.00008945	0.00008154	-0.00008738	-0.00026314	-0.00022965	0.00016675	0.00009763	-0.00001411	-0.00030875	0.00011562	0.00034229	-0.00014460	0.00014159	0.00006756	0.00043926	0.00030180	0.00043147	-0.00011371	0.00038717	0.00014369	0.00000998	1.71474600
-2.1002	0.76497765	-21.47483647	-0.18467017	-21.47483647	-21.47483647	0.74682701	-21.47483647	-21.47483647	-21.47483647	-0.13557747	-21.47483647	-21.47483647	-21.47483647	-21.47483647	-0.77832097	-21.47483647	0.64641634	-21.47483647	-0.35731646	-0.56564081	-21.47483647	-21.47483647	0.28507811	-0.70682617	-0.86630437	-0.65568358	-0.00426620	-21.47483647	0.04150821	0.76047238	-0.26673819	0.14933109	0.04888730	-0.02391799	0.21165012	0.28916692	0.06566610	0.06087567	-0.04370277	0.04261527	-0.05556001	0.03205145	0.02816852	-0.00753438	0.06300739	0.01779832	0.00590131	0.00249194	0.02607407	-0.00479757	0.01271380	0.00146386	0.01428927	-0.00202966	0.00713294	0.00721712	0.00218357	0.01248295	0.00946322	0.00959163	0.01086293	0.01213507	0.00771712	0.00933061	0.00825318	0.00859857	0.01145916	0.00867468	0.00517528	0.00410642	0.00364643	0.00251313	0.00003641	0.00062543	0.00052230	-0.00249555	0.00376738	0.00130638	-0.00204291	0.00116590	-0.00111122	0.00025522	0.00102147	-0.01141320	0.00258782	-0.00295392	0.00566040	0.00366035	-0.00104054	0.01013284	0.00529515	-0.00732123	-0.00423757	0.00661208	-0.00097807	0.00006582	0.00481612	0.00236797	-0.00290201	-0.00244981	0.00054381	0.00152750	0.00167747	0.00410158	0.00387409	0.00870015	0.00433142	0.00830096	0.00225647	0.00827531	-0.00153561	0.00437871	-0.00079862	0.00971589	-0.00539272	-0.00061588	-0.00140104	0.00565681	0.00168841	0.00300568	-0.00079868	0.00700019	0.00074958	0.00437387	0.00769763	0.00590064	0.00559799	0.00285492	0.00336529	0.00164706	0.00221622	-0.00046756	-0.00045472	0.00318541	-0.00069892	-0.00125471	-0.00171756	0.00042874	0.00168823	0.00146531	-0.00114168	0.00078451	-0.00021877	0.00108275	0.00062694	0.00122396	-0.00007838	0.00060899	0.00071122	-0.00009214	0.00002322	0.00101799	0.00040973	-0.00024351	-0.00116110	0.00054060	-0.00085374	0.00116171	-0.00050484	0.00083913	-0.00059994	-0.00089119	0.00056688	0.00068242	0.00098420	0.00176760	-0.00092803	0.00027082	0.00085301	0.00131378	0.00066200	0.00098147	0.00068551	-0.00001162	-0.00011184	0.00028891	0.00042749	0.00072245	0.00044743	0.00024870	0.00094661	0.00053704	-0.00079404	0.00020701	-0.00057838	0.00067378	-0.00020552	0.00035316	0.00013267	0.00125046	0.00113600	-0.00027062	0.00098222	-0.00019088	-0.00070865	0.00130450	-0.00050621	0.00055476	0.00028105	0.00076850	-0.00077993	0.00137598	-0.00034784	0.00044924	0.00011440	0.00033288	0.00004995	-0.00037487	0.00032069	0.00008853	0.00044517	-0.00018489	0.00076543	0.00004534	0.00100382	-0.00015492	0.00028211	-0.00033128	0.00124332	0.00018532	0.00005719	0.00137321	0.00126755	0.00090747	0.00015026	-0.00026423	0.00121746	0.00050592	0.00038932	0.00019397	0.00073500	0.00072553	0.00007080	0.00000107	0.00031702	0.00039179	-0.00057277	0.00073364	0.00071321	0.00092166	-0.00022901	-0.00018777	0.00040577	0.00031081	0.00020935	0.00033033	-0.00085425	0.00100850	-0.00002219	0.00018643	-0.00044337	0.00186675	-0.00092408	0.00055412	0.00043720	0.00098986	0.00113761	0.00002122	0.00070544	-0.00005080	0.00051483	-0.00029301	0.00060769	-0.00016804	0.00005604	0.00046826	0.00064868	0.00007113	-0.00046628	-0.00060337	-0.00045902	-0.00042647	-0.00031881	-0.00000582	-0.00013425	-0.00022912	0.00033914	-0.00010233	0.00090914	0.00043717	-0.00040190	0.00013445	0.00062021	0.00003251	-0.00011320	-0.00010617	0.00027246	0.00022877	0.00017953	0.00032703	-0.00013623	0.00009417	-0.00019777	0.00045632	-0.00009474	0.00054131	0.00008615	0.00056892	-0.00014925	-0.00044822	0.00142462	0.00004793	-0.00036079	0.00034086	-0.00089913	-0.00021161	0.00026724	-0.00088939	0.00055923	-0.00000508	-0.00022721	0.00106093	0.00051165	0.00020019	0.00118378	0.00059631	-0.00000997	0.00047929	-0.00020668	0.00029658	-0.00010159	0.00028816	0.00020243	0.00100204	-0.00011395	-0.00110731	0.00167771	0.00074827	0.00110151	0.00104294	0.00085736	0.00045993	-0.00000424	0.00129280	0.00145422	0.00283482	0.00125912	0.00112868	0.00018921	0.00008971	0.00083388	-0.00049451	-0.00046639	0.00046715	0.00126054	0.00068536	0.00004713	-0.00049720	0.00134773	0.00014883	0.00204800	-0.00004027	-0.00180709	0.00020025	-0.00114234	-0.00070089	0.00149089	0.00158102	0.00298545	0.00039553	0.00183593	0.00248409	-0.00158190	0.00149548	-0.00035084	0.00222718	0.00162807	0.00152750	0.00044634	0.00218180	0.00261942	0.00279128	-0.00214072	0.00074863	-0.00213269	0.00152196	-0.00093493	0.00004013	0.00156305	-0.00000561	-0.00115517	-0.00112040	0.00165502	0.00115123	-0.00084655	-0.00073652	0.00328125	0.00120835	0.00130708	-0.00070803	-0.00185726	0.00043616	0.00163503	0.00030178	-0.00020070	0.00135102	0.00104253	0.00213401	0.00091980	-0.00039092	0.00060235	0.00283753	-0.00113536	0.00159788	0.00129885	0.00145810	0.00028668	0.00205542	-0.00055029	0.00003287	-0.00125263	0.00185116	-0.00090971	0.00032822	0.00056794	0.00161858	0.00132698	-0.00076782	-0.00062183	-0.00010310	0.00005823	0.00020183	-0.00125999	0.00227120	0.00049904	-0.00028085	0.00279973	0.00221208	0.00024009	0.00100598	0.00076506	-0.00125316	0.00041143	0.00060359	0.00062854	0.00127361	0.00061139	-0.00031523	0.00140238	0.00091814	0.00023631	0.00056983	0.00052704	0.00034963	0.00043894	-0.00005379	0.00075688	0.00058795	0.00003245	0.00057811	-0.00004385	-0.00086978	-0.00029270	0.00053062	0.00089212	-0.00042308	0.00058390	0.00020304	-0.00020479	0.00020932	0.00030837	0.00020967	-0.00016438	0.00041260	0.00022548	0.00105105	0.00018847	-0.00085884	0.00055011	0.00042247	-0.00002344	0.00062009	0.00122644	-0.00023888	0.00023384	-0.00003307	-0.00008563	0.00029478	0.00068045	0.00108451	0.00039745	0.00003503	0.00029391	0.00019210	-0.00009403	0.00028583	0.00009351	0.00026851	0.00004062	0.00057187	0.00069567	0.00011192	0.00011166	0.00006573	0.00008537	0.00015605	0.00032527	0.00020114	0.00022815	0.00033466	-0.00010273	0.00020518	0.00020414	0.00024577	0.00052593	0.00020093	0.00007885	-0.00040390	0.00043675	-0.00001161	0.00023519	-21.47483647
-2.0002	1.85924864	-21.47483647	0.60681391	-21.47483647	-21.47483647	-21.47483647	-21.47483647	-21.47483647	-21.47483647	-0.07015828	-21.47483647	-0.36722592	1.87984395	-1.51668370	-21.47483647	-21.47483647	0.58460212	0.22939600	0.03720834	-21.47483647	0.51708055	0.00777436	1.36820984	0.20379034	0.20024872	-2.90206075	-0.41257635	1.06473005	-0.54953871	0.91092389	2.63195711	-0.51034554	0.10521808	-1.25641096	0.09247534	-0.24622768	0.01495181	-0.02297562	0.01687207	-0.06975300	0.04072493	0.07336041	0.05774872	0.02226095	0.01483755	-0.02704666	0.00890746	-0.00438841	0.04019480	0.00831962	0.02136677	0.01313623	0.01651274	0.00750154	0.01310503	0.01260274	0.00139444	0.00601579	0.00849123	0.01118130	0.00747856	0.01109861	0.01058706	0.01315742	0.01220997	0.01664061	0.02684728	0.02418230	0.02334798	0.02184867	0.01889775	0.01922774	0.01463431	0.01406707	0.00642414	0.00665014	0.01028852	0.00319546	0.00230062	0.00116636	0.00061844	0.00237702	-0.00078321	-0.00601280	0.00307614	0.00502628	-0.01012922	0.00164082	0.00001336	-0.00026934	0.00292332	0.00026383	-0.00939505	0.00395963	-0.00083174	0.00210124	0.00255857	-0.00274976	-0.00443827	0.00666892	0.00137766	0.00115491	0.00454403	0.00528467	-0.00003173	0.00700669	-0.00131698	0.00503605	0.00035621	0.00822009	-0.00757694	0.00327016	-0.00658871	0.00531230	-0.00304585	-0.00059783	-0.00195948	0.00344893	0.00183811	0.00130612	0.00162576	0.00691524	-0.00077147	0.00111280	0.00395550	0.00073284	0.00037640	-0.00120976	-0.00058577	-0.00300918	-0.00002599	-0.00151046	-0.00171304	0.00059873	-0.00035538	-0.00088657	-0.00111453	0.00165105	0.00056230	0.00149088	-0.00002694	-0.00138748	0.00025352	-0.00000643	-0.00128737	-0.00034539	-0.00054569	0.00076627	-0.00037894	0.00012829	-0.00062022	0.00048189	0.00022947	-0.00088844	-0.00063315	0.00085890	-0.00002776	-0.00009142	-0.00086421	0.00082618	-0.00168622	0.00022448	-0.00007206	-0.00037759	0.00053255	0.00127217	0.00005292	-0.00056817	0.00001178	0.00030075	0.00025442	0.00051348	0.00016716	-0.00046250	-0.00005975	0.00012219	0.00037435	0.00064740	0.00055777	-0.00096630	-0.00003360	0.00042319	-0.00007126	0.00046400	0.00135019	0.00101894	0.00027853	0.00072761	0.00000794	0.00143811	0.00169659	-0.00019984	0.00118975	-0.00040971	-0.00101562	0.00065567	-0.00017528	0.00106378	0.00021768	0.00081779	0.00108996	0.00005561	-0.00056739	0.00019365	-0.00028466	0.00063703	0.00032754	0.00004628	0.00036000	-0.00020698	-0.00008806	0.00130686	0.00064001	0.00009700	0.00082160	0.00154962	-0.00047832	-0.00026633	0.00100447	0.00112482	-0.00044087	0.00036591	0.00018439	0.00082755	0.00043970	0.00104323	0.00104077	0.00135984	0.00063872	-0.00000165	0.00044860	0.00019963	-0.00026180	0.00070791	0.00136514	-0.00009325	-0.00079852	0.00112689	0.00097042	0.00094829	0.00095418	0.00071376	0.00022605	0.00016807	0.00079038	0.00035779	-0.00001151	0.00040038	0.00066467	-0.00025590	-0.00038347	0.00121573	-0.00030353	0.00064907	0.00053190	0.00065093	0.00103283	0.00057925	0.00136038	0.00019665	0.00075700	-0.00036028	0.00064702	-0.00040302	0.00010181	-0.00040682	0.00076764	-0.00073319	-0.00028203	-0.00023530	0.00028166	-0.00011599	-0.00089836	0.00074135	0.00039197	0.00141790	0.00048239	0.00048855	0.00009944	-0.00058588	0.00004073	0.00009729	0.00052213	-0.00041958	0.00001924	-0.00056370	0.00083786	0.00072362	0.00080155	0.00063109	-0.00032578	0.00010896	0.00060956	0.00056588	-0.00013510	0.00048070	0.00101851	0.00058926	-0.00009613	0.00018532	0.00084761	0.00021889	-0.00039473	-0.00009688	-0.00098098	0.00098235	-0.00028573	0.00016628	0.00068660	0.00000418	0.00024038	-0.00017876	-0.00010937	0.00020751	-0.00017689	0.00061564	0.00007548	0.00030225	-0.00000428	0.00084821	0.00037653	0.00089295	-0.00017788	0.00057903	0.00020120	-0.00038594	0.00074815	0.00201334	0.00077651	0.00120316	0.00255681	-0.00025675	0.00094956	0.00095381	0.00014668	0.00135423	0.00110510	0.00018849	-0.00204462	0.00027489	0.00207501	0.00084696	-0.00102955	0.00148847	0.00074559	0.00092837	0.00031729	-0.00043251	0.00153232	0.00141660	0.00147406	0.00285511	0.00027281	-0.00058491	-0.00102045	0.00258029	0.00009721	0.00094964	0.00153221	0.00140889	0.00139774	0.00272103	0.00101361	0.00078488	0.00185306	0.00117700	0.00088337	0.00323820	-0.00059585	0.00220190	0.00097802	0.00267169	0.00171382	0.00079349	-0.00073613	0.00173078	0.00166909	0.00116096	0.00317600	0.00005869	-0.00206936	0.00143628	0.00181304	0.00061792	-0.00009260	0.00221681	0.00262449	-0.00109922	-0.00046115	-0.00014824	-0.00082846	-0.00014026	0.00254188	-0.00098355	0.00015307	0.00059254	0.00058351	0.00136367	0.00003466	0.00012189	0.00054949	0.00127509	0.00119584	0.00144692	0.00036444	0.00010187	0.00009326	0.00221515	-0.00073637	0.00014747	-0.00102072	0.00010432	-0.00048806	0.00071782	0.00006743	-0.00083567	0.00071546	0.00024858	-0.00107324	-0.00028148	-0.00039569	0.00026709	-0.00030796	0.00127750	0.00124246	0.00053625	0.00192663	0.00031829	0.00092167	0.00038062	0.00029281	-0.00090323	0.00118349	0.00085633	0.00036447	0.00059258	0.00141135	0.00045515	0.00013052	-0.00012682	0.00128018	-0.00023173	0.00084525	0.00009907	0.00052761	0.00098214	0.00030232	0.00097661	-0.00008645	0.00081503	-0.00083225	0.00036285	0.00066383	0.00054186	0.00089291	0.00055350	0.00055377	0.00033199	-0.00015329	-0.00013417	0.00016472	0.00034729	-0.00047120	0.00071680	0.00039478	0.00059761	-0.00049825	-0.00027324	-0.00009528	0.00002341	-0.00041105	0.00061222	0.00062437	0.00017389	0.00050082	-0.00010089	0.00044138	-0.00047583	-0.00048770	0.00132498	0.00000072	-0.00008495	0.00027578	0.00007828	-0.00023109	0.00056006	0.00020102	0.00041257	0.00005719	0.00024100	0.00012084	-0.00010949	-0.00030729	-0.00043075	0.00014126	0.00037409	0.00047832	-0.00042810	0.00053300	-0.00010605	0.00006768	0.00005230	-0.00004778	-0.00009012	0.00016837	0.00010970	-0.00023451	0.00032369	0.00014065	0.00021384	-0.00010284	-21.47483647
-1.9002	-21.47483647	0.70459157	-21.47483647	-21.47483647	-0.09528901	1.28209925	-21.47483647	-0.34139192	-21.47483647	-21.47483647	-21.47483647	-0.56034213	-21.47483647	-21.47483647	-21.47483647	-21.47483647	-21.47483647	-21.47483647	-21.47483647	0.44243971	0.27332132	0.79419857	-21.47483647	-0.65746566	-0.12051946	-21.47483647	-1.30482507	0.20699849	-0.29974213	-21.47483647	0.68201607	0.32881775	0.17664203	0.69719260	-0.23885113	-0.25726092	0.06359295	0.15279798	0.05771452	-0.06584202	0.08776612	0.01825006	0.05822945	-0.01835546	0.00161853	0.00532527	0.00304624	0.00977802	0.01562968	0.00667128	0.03062210	0.01361313	0.01986431	0.01315181	0.01339485	0.01682052	0.00825739	0.00466627	0.00776413	0.00857218	0.01031864	0.00782311	0.00370834	0.00558837	0.00377200	0.00667185	0.00841162	0.01044018	0.01027099	0.01007105	0.01137715	0.01442864	0.01360161	0.01533421	0.01413061	0.01385056	0.01471743	0.00810353	0.00461607	0.00346237	0.00270601	-0.00242940	-0.00514441	-0.00413671	-0.00074039	-0.00343880	-0.00714997	0.00096720	-0.00541197	-0.00443262	0.00133458	-0.00631391	-0.00797250	0.00014851	0.00129486	-0.00397231	0.00399537	0.00035564	-0.00622793	0.00101766	-0.00054294	0.00382938	0.00363055	0.00443257	0.00316152	0.00602111	0.00301835	0.01255083	0.00108204	0.01216733	-0.00707114	0.00254014	-0.00077832	0.01235523	-0.00560011	-0.00092561	-0.00266443	0.00134319	0.00050610	0.00024771	0.00204540	0.00993120	-0.00197026	0.00328533	0.00402668	0.00167577	0.00300786	0.00059412	0.00114914	-0.00228564	0.00073616	-0.00016448	-0.00075946	0.00005497	-0.00087166	-0.00036293	-0.00123224	0.00033536	0.00092274	0.00111353	-0.00196773	-0.00094784	0.00014360	-0.00035134	-0.00054582	-0.00065687	-0.00057878	-0.00009992	-0.00113549	0.00019654	0.00000967	-0.00009381	-0.00093366	0.00052501	0.00034760	-0.00070668	0.00048515	0.00102076	-0.00023581	0.00090805	-0.00075549	-0.00053570	0.00057255	0.00041940	0.00059669	0.00140567	-0.00061061	-0.00049450	0.00015129	0.00002429	-0.00021451	0.00019460	0.00048587	0.00017198	0.00013272	0.00086147	0.00136124	0.00021077	-0.00004812	-0.00087477	0.00065139	-0.00023833	-0.00041152	0.00007281	0.00019647	0.00045463	0.00045464	0.00086057	0.00051211	-0.00060912	0.00059787	0.00014530	0.00065037	-0.00036285	0.00048437	0.00060996	-0.00069581	0.00031711	0.00041505	0.00033306	-0.00008815	0.00073639	0.00050551	0.00111931	0.00072136	0.00006177	0.00074523	-0.00058322	0.00094278	-0.00022119	-0.00058749	-0.00011175	0.00083522	0.00054795	-0.00055908	0.00067609	-0.00054221	0.00000757	0.00203836	0.00055015	-0.00006495	-0.00029965	0.00059755	0.00119250	0.00076342	-0.00056076	0.00067594	0.00071900	0.00081108	-0.00003241	0.00095437	0.00007709	-0.00018278	-0.00043852	-0.00011266	0.00044183	-0.00032248	0.00069141	0.00132150	0.00166286	0.00031569	0.00081939	0.00006510	0.00056151	0.00030341	0.00004402	0.00061517	0.00106201	-0.00074037	-0.00023547	0.00032799	-0.00027509	-0.00009357	0.00044517	0.00092466	0.00013706	0.00054409	0.00031793	0.00084207	-0.00061633	0.00057643	0.00010481	0.00034239	-0.00046125	0.00057000	0.00000356	0.00024798	0.00006206	0.00036111	0.00008527	-0.00011564	0.00006283	0.00008530	-0.00016544	-0.00121049	-0.00048468	-0.00022247	-0.00007654	0.00050909	0.00009622	0.00014786	0.00027335	0.00071167	0.00002101	-0.00003751	-0.00046367	0.00025805	0.00046480	-0.00043974	0.00082800	-0.00028618	-0.00052302	0.00030121	-0.00080908	-0.00004574	-0.00090268	0.00124119	0.00032526	0.00044196	-0.00002388	0.00070375	0.00027376	-0.00021783	0.00009592	-0.00126016	0.00044736	0.00026234	0.00001119	0.00029359	0.00049576	0.00034952	0.00076347	0.00106566	0.00084854	0.00010365	-0.00050770	0.00112869	-0.00003810	-0.00037888	0.00082017	0.00105101	0.00210674	0.00080159	-0.00028827	-0.00003403	0.00019603	0.00146078	0.00094744	0.00069942	0.00131416	0.00084305	0.00060602	0.00061628	0.00018388	0.00031029	0.00238156	0.00253715	0.00055639	0.00022328	0.00178910	0.00115839	0.00193897	0.00065766	0.00148499	0.00083004	0.00100418	0.00041481	0.00030964	-0.00048033	0.00001650	0.00228572	0.00254192	0.00072729	0.00012881	-0.00111221	0.00162425	0.00305812	-0.00106955	0.00173372	0.00175688	-0.00057376	0.00142183	0.00160482	0.00005212	0.00185689	0.00118222	0.00298825	0.00040002	-0.00072806	0.00309431	0.00052531	0.00072475	-0.00077237	0.00138040	-0.00131494	0.00074164	0.00055255	-0.00052888	0.00343632	0.00220752	0.00101675	0.00198670	0.00189605	0.00172829	-0.00025703	0.00134332	0.00156978	0.00089865	-0.00017547	0.00108536	-0.00029593	0.00246766	0.00246919	0.00031781	-0.00009314	0.00045732	-0.00043620	0.00071891	0.00080326	-0.00013645	0.00046171	0.00146652	0.00082392	0.00097175	0.00018573	-0.00016073	0.00169559	0.00257132	0.00154855	0.00023862	-0.00093120	0.00120881	0.00044248	-0.00065975	0.00175326	0.00008527	0.00086621	0.00118528	-0.00168073	0.00021356	0.00087311	0.00024940	-0.00108448	-0.00043858	0.00147460	-0.00026019	0.00070244	0.00130775	0.00141879	0.00086909	0.00023398	0.00031634	0.00057773	0.00115266	-0.00035369	-0.00016056	0.00067858	-0.00015238	0.00050891	0.00083310	-0.00001031	-0.00060430	0.00095471	0.00014298	-0.00010680	0.00003458	0.00015409	0.00038053	0.00050503	0.00007220	-0.00034640	0.00014172	0.00046008	0.00023830	0.00050980	-0.00021366	0.00094419	0.00052165	-0.00011229	-0.00011844	0.00056201	-0.00002519	-0.00067601	0.00024804	0.00017478	0.00036149	0.00049288	-0.00088389	0.00094178	0.00036526	-0.00018635	0.00048166	0.00104956	-0.00019302	-0.00003733	0.00008778	0.00016713	-0.00004775	-0.00007574	0.00011011	0.00077201	0.00031696	0.00070699	0.00017189	0.00008035	0.00021432	0.00025192	0.00071814	0.00002475	-0.00005837	0.00045511	0.00026909	0.00010102	-0.00045485	0.00040148	-0.00009557	0.00015297	-0.00036807	0.00034900	0.00022281	0.00008506	-0.00010489	0.00016349	0.00026784	0.00011464	0.00040394	-0.00001259	0.00001186	0.00027143	0.00003411	-0.00002772	-2.62938285
-1.8002	-21.47483647	0.85680681	-21.47483647	-21.47483647	1.71630991	-21.47483647	-21.47483647	-21.47483647	0.02703669	-21.47483647	-1.69993794	-21.47483647	-21.47483647	-21.47483647	-0.64159200	-21.47483647	-21.47483647	0.36284047	-21.47483647	-21.47483647	-0.22819201	-21.47483647	-21.47483647	-21.47483647	0.23337916	-0.63186562	0.17865930	0.31813934	0.09023430	-0.27024630	0.53376385	-0.06661827	-0.06504771	0.06075446	-0.07129673	0.07333223	0.19352266	0.15054806	-0.02591644	0.02098281	0.03848600	-0.00138619	0.13855314	-0.01805345	-0.01409777	0.00478993	0.03034875	0.01817855	0.02586065	0.00764273	0.02175868	0.01012475	0.01683088	0.00837405	0.01874450	0.01114283	0.00530033	0.01132380	0.01624668	0.01152047	0.00875731	0.01139831	0.00905071	0.00993016	0.00751730	0.01070356	0.01077563	0.01044610	0.00804019	0.00262793	0.00540553	0.00702202	0.00871635	0.00735587	0.00740575	0.00873555	0.01617682	0.01368192	0.01053720	0.01039924	0.01082508	0.00841343	0.01040279	-0.00827870	0.00479601	-0.00331403	-0.00587192	0.00133386	-0.00891886	-0.00092823	0.00031568	-0.00681944	-0.00237391	0.00058263	-0.00090582	0.00001761	-0.00127432	-0.00546459	-0.00860990	-0.00126668	0.00321247	-0.00059602	0.00408158	0.00621477	0.00184107	0.00547870	-0.00117097	0.00550781	0.00037601	0.00804180	-0.00461334	0.00422173	-0.00231874	0.00957299	-0.00583492	-0.00194228	-0.00078485	0.00224420	-0.00047042	0.00120448	0.00179126	0.00772054	-0.00206709	0.00366233	0.00570361	0.00258788	0.00205318	0.00212395	0.00029519	0.00009895	0.00056798	-0.00033960	-0.00132719	-0.00043532	-0.00113569	-0.00055127	-0.00091423	-0.00114042	-0.00029624	0.00156370	-0.00212345	-0.00031221	0.00039411	-0.00008098	0.00027786	-0.00161090	0.00023072	0.00089843	-0.00113242	-0.00110157	-0.00081650	0.00012373	-0.00092922	-0.00098403	-0.00049087	-0.00006348	-0.00036783	-0.00039612	-0.00064532	0.00017916	-0.00136043	-0.00002205	0.00008313	-0.00052744	0.00040744	0.00089884	-0.00118760	-0.00065843	-0.00049458	0.00135101	-0.00024445	-0.00093645	-0.00014157	0.00015724	-0.00107064	-0.00041318	0.00026839	0.00015809	0.00026876	-0.00164593	-0.00072779	-0.00083717	-0.00060066	-0.00100022	-0.00009394	-0.00037644	-0.00018164	0.00043082	0.00011206	0.00030545	0.00041032	-0.00109105	0.00109755	-0.00055283	0.00002497	0.00070197	-0.00025184	-0.00075831	0.00039865	0.00047476	-0.00078906	0.00126068	-0.00026353	-0.00064921	-0.00067770	-0.00011524	0.00048784	-0.00109043	-0.00054030	0.00016855	-0.00055754	0.00029870	0.00068533	0.00077904	0.00019894	0.00024344	-0.00039242	-0.00001206	0.00050286	0.00028121	-0.00107386	0.00009204	-0.00006780	0.00011072	0.00022517	0.00034764	0.00046434	-0.00047986	-0.00001304	0.00057496	-0.00014873	-0.00028250	-0.00017352	-0.00056757	-0.00002893	0.00031080	-0.00073193	0.00020546	0.00007723	0.00118394	-0.00082334	-0.00009324	0.00005676	0.00015225	-0.00022236	0.00013700	0.00018812	0.00010204	-0.00052653	-0.00025710	-0.00019785	0.00110140	-0.00100467	0.00073303	-0.00035487	-0.00006435	0.00072318	0.00004628	0.00017659	-0.00044304	-0.00012282	0.00010276	0.00044706	-0.00056959	-0.00019441	-0.00009847	0.00005936	-0.00000356	-0.00036130	-0.00035001	0.00009115	-0.00029121	0.00005151	0.00005244	-0.00083272	-0.00003268	-0.00021872	0.00036720	0.00065571	-0.00016157	0.00019998	-0.00006168	0.00023741	-0.00050000	-0.00022970	-0.00028899	0.00063840	-0.00045826	-0.00019354	0.00057214	-0.00037911	0.00014920	0.00094886	-0.00060071	-0.00125137	-0.00010289	-0.00006583	-0.00024695	-0.00038520	-0.00056954	0.00008231	-0.00011132	-0.00056098	-0.00055627	-0.00109252	0.00066032	-0.00049818	-0.00035220	-0.00018899	0.00012170	-0.00003450	0.00008290	-0.00008534	0.00002692	0.00086868	-0.00052794	-0.00000541	0.00091202	-0.00003512	-0.00025478	-0.00016769	0.00100321	-0.00089161	-0.00038223	0.00051105	0.00053304	-0.00026307	0.00029906	-0.00011307	0.00124037	0.00139853	-0.00079942	0.00084060	0.00045081	-0.00014376	0.00056327	0.00091651	-0.00008044	-0.00143715	0.00170088	-0.00043240	-0.00021357	-0.00086605	0.00018726	-0.00065939	-0.00190848	0.00064615	-0.00138185	-0.00022708	-0.00020765	0.00011007	0.00098008	-0.00011416	-0.00133143	-0.00234230	0.00052831	0.00089775	0.00141006	0.00023775	0.00104337	0.00101732	0.00195110	-0.00018713	0.00003134	0.00105611	0.00123112	0.00248076	0.00112668	-0.00267627	0.00142783	-0.00122670	0.00244986	-0.00213509	0.00154143	-0.00068985	-0.00207605	-0.00087633	0.00155519	0.00119323	0.00155742	-0.00031404	0.00209166	0.00096324	0.00107504	-0.00000837	0.00102984	0.00173172	0.00149129	0.00021952	0.00020058	-0.00188932	0.00043697	0.00268551	0.00067697	0.00006536	-0.00005313	-0.00010380	0.00087074	0.00007965	-0.00153745	0.00116512	0.00215822	-0.00159408	-0.00021767	0.00073008	-0.00099728	-0.00021518	0.00127089	0.00125595	0.00025600	-0.00120284	0.00029798	-0.00131054	0.00042892	-0.00010898	0.00089289	-0.00092389	0.00050493	-0.00080427	-0.00305075	-0.00013139	-0.00019874	-0.00024092	0.00100768	0.00100057	0.00063999	0.00180682	0.00001537	0.00113432	0.00174113	-0.00121257	-0.00093837	0.00051846	0.00078706	-0.00007310	0.00081441	0.00006938	0.00055610	0.00049160	0.00064077	-0.00001929	-0.00028838	0.00086766	-0.00012440	0.00007141	0.00062378	0.00064524	0.00019759	-0.00031573	0.00134547	-0.00028342	0.00119362	0.00037781	0.00048522	0.00120798	-0.00030919	0.00086375	0.00118429	-0.00014083	0.00076562	0.00037109	0.00036847	0.00017978	0.00002611	0.00063284	-0.00032797	-0.00063034	-0.00074363	0.00021077	0.00016415	0.00010737	0.00092056	0.00122195	-0.00004078	0.00029868	-0.00041451	0.00034193	0.00036210	0.00014915	0.00064969	0.00063374	0.00058953	0.00027674	-0.00020001	0.00010426	0.00037250	0.00018222	0.00055578	-0.00024317	0.00020815	0.00040894	-0.00016234	0.00019950	0.00007984	0.00012596	0.00023995	0.00019879	0.00013613	-0.00013485	0.00023086	0.00026634	-0.00002632	0.00001126	-0.00006623	-0.00015626	0.00011118	0.00031921	-0.00000219	0.00036541	0.00005458	-0.00008122	0.12741551
-1.7002	-21.47483647	-21.47483647	-21.47483647	-21.47483647	-21.47483647	-21.47483647	0.01604434	-21.47483647	-21.47483647	1.54885232	2.20414710	-0.58875335	-21.47483647	-2.21954608	-21.47483647	-0.10600694	-0.31369679	-21.47483647	-21.47483647	1.00113595	-21.47483647	-21.47483647	1.79693890	-21.47483647	-0.49914607	-21.47483647	0.49618654	0.14040963	0.46681445	-21.47483647	0.32620904	-1.31283431	-0.06984176	0.15834618	-0.17505301	0.60626283	0.21655483	0.14674603	0.00763809	0.06417264	0.07978812	0.04731723	0.08472333	0.01418528	0.00870312	-0.00866995	0.02254090	0.01071653	0.02847611	0.01133100	0.02034587	0.02204640	0.02347783	0.01670055	0.01798338	0.00957833	0.00423340	0.01407566	0.01547471	0.01053087	0.01419567	0.01688586	0.01002316	0.01297452	0.01106425	0.01197580	0.01630706	0.01479596	0.01155238	0.00790075	0.00717698	0.01094318	0.00728261	0.00637385	0.00676002	0.00629349	0.00897656	0.00325536	0.00544978	0.00902850	0.00908994	0.00643299	0.01775501	0.01638116	0.01384457	0.01973147	0.00833308	0.01639282	0.00477122	0.00986117	0.00239813	-0.00519802	-0.00294339	0.00583168	-0.00067700	0.00883847	0.00282432	0.00196540	-0.00457208	0.00002054	0.00099173	0.00052614	0.00465398	0.00044605	-0.00281942	-0.00081151	-0.00699693	-0.00190452	-0.00899290	-0.00108051	-0.01615535	-0.00704849	-0.01198779	0.00111068	-0.01477971	-0.01112880	-0.01229730	-0.00708452	-0.00858692	-0.00618360	-0.00652477	-0.00383763	-0.00931539	-0.00550345	-0.00283074	-0.00571848	-0.00411589	-0.00256797	-0.00465302	-0.00462239	-0.00123689	-0.00189037	-0.00312386	0.00058703	-0.00044509	-0.00021040	-0.00034051	0.00023296	0.00243864	0.00185658	-0.00171205	0.00008465	0.00054686	0.00102210	0.00059629	-0.00032332	-0.00065470	0.00017887	0.00018799	-0.00098163	0.00075222	0.00117249	-0.00008255	0.00053742	-0.00034471	-0.00011411	0.00009755	0.00107791	-0.00058718	0.00068024	-0.00058780	0.00019417	-0.00024353	-0.00004969	-0.00042083	0.00002864	-0.00085378	0.00066842	0.00040588	0.00105363	-0.00058370	-0.00012169	0.00052715	0.00094849	-0.00102098	0.00083061	0.00082415	0.00050480	0.00039026	-0.00022755	-0.00026722	0.00032585	0.00049501	0.00014675	0.00091122	0.00082151	0.00038377	0.00129181	0.00026821	0.00051127	0.00122601	-0.00050594	0.00183791	0.00009746	-0.00024813	-0.00004554	-0.00004252	-0.00002272	0.00050412	0.00056663	-0.00006358	0.00124469	0.00025805	-0.00044443	0.00005629	0.00040475	0.00113477	-0.00018374	0.00062711	-0.00016005	0.00004375	0.00181393	0.00067901	0.00144594	0.00017357	0.00128310	0.00053085	-0.00018849	0.00141386	-0.00006953	-0.00042480	0.00065886	0.00049525	0.00045079	0.00044506	0.00037684	0.00121172	-0.00002461	0.00108490	0.00045432	-0.00003627	0.00001021	0.00005988	-0.00013695	0.00022672	-0.00008541	-0.00058231	0.00085499	0.00021995	0.00099579	0.00032249	0.00038405	0.00104796	0.00089898	0.00035310	0.00029798	0.00028954	0.00084735	-0.00014543	-0.00008902	0.00002052	0.00111556	-0.00063011	0.00082339	0.00028843	0.00005649	0.00079493	0.00024009	0.00042785	-0.00014410	0.00024407	-0.00003402	0.00022583	0.00002678	-0.00005555	-0.00003272	0.00068411	0.00105432	-0.00042506	-0.00027999	0.00050809	0.00022447	0.00032930	-0.00009688	-0.00009486	0.00023732	-0.00029070	0.00069669	0.00059156	0.00049161	-0.00004399	0.00028189	0.00008759	-0.00018524	-0.00029373	0.00020735	0.00060977	0.00028096	-0.00036099	0.00073305	-0.00001373	0.00031646	0.00002500	0.00023769	-0.00018138	0.00039110	0.00099660	0.00039484	-0.00028488	-0.00024340	0.00115654	0.00052135	-0.00059548	0.00046522	-0.00076360	0.00004519	-0.00025325	0.00022235	0.00121276	0.00140469	0.00007282	-0.00016795	0.00076540	0.00132389	0.00005103	0.00033145	0.00117797	0.00069962	-0.00031765	0.00099940	0.00131326	0.00090558	-0.00000460	-0.00054213	-0.00080326	-0.00029326	0.00143047	0.00244743	0.00055180	0.00154987	0.00026518	0.00063655	-0.00035006	0.00064842	0.00077194	0.00276943	0.00090085	-0.00067820	-0.00027093	0.00301758	0.00077009	-0.00024179	0.00160510	0.00123185	0.00050741	0.00237445	0.00180010	0.00096605	-0.00047643	0.00036241	0.00255979	0.00092859	-0.00092111	0.00102255	-0.00178546	0.00208229	0.00132409	0.00164638	0.00098919	0.00076787	0.00050225	0.00196185	0.00050825	-0.00136162	0.00206124	0.00079715	-0.00027987	0.00125302	-0.00121612	0.00199874	0.00181438	0.00342338	0.00066878	0.00096297	0.00058064	0.00096717	0.00128231	0.00202460	0.00330155	0.00248070	-0.00070890	0.00104433	0.00306271	0.00000200	-0.00194130	0.00131934	0.00187983	0.00146628	-0.00004859	0.00019131	-0.00189443	-0.00006842	0.00156255	0.00154862	-0.00026238	0.00023278	-0.00148675	0.00021376	0.00206550	0.00269453	0.00176670	0.00161438	-0.00086204	0.00257972	0.00047709	0.00004751	0.00166548	0.00236271	0.00091677	0.00190473	-0.00110182	-0.00063054	0.00143256	-0.00088719	0.00001988	0.00017123	0.00175015	0.00095915	-0.00196649	0.00157428	0.00134493	0.00088085	0.00016755	0.00127016	-0.00013069	-0.00061211	0.00083494	0.00063691	0.00157928	0.00086902	0.00049591	-0.00073052	0.00058529	0.00095020	-0.00047535	0.00048098	0.00074631	0.00058455	0.00096633	0.00083908	-0.00030540	-0.00012739	0.00144963	0.00068071	0.00060677	0.00045003	0.00065903	0.00067976	0.00018114	0.00125335	0.00021156	0.00002504	-0.00000537	0.00020010	0.00057010	0.00007787	0.00108707	0.00052610	0.00014676	0.00020453	0.00013219	0.00083003	0.00002145	0.00134073	0.00166191	0.00120736	-0.00017000	-0.00065193	0.00043874	0.00138350	-0.00064889	0.00055853	0.00130962	0.00033079	0.00105630	0.00011557	0.00017710	0.00095189	-0.00019469	0.00061615	0.00080070	0.00062586	0.00041995	-0.00031508	0.00000010	0.00026593	0.00038576	0.00042621	0.00032536	0.00018978	0.00023175	0.00000232	0.00019003	-0.00012729	0.00003527	0.00012448	0.00013976	0.00035975	0.00026208	-0.00013828	0.00025363	0.00000556	-0.00000506	0.00003925	0.00019704	0.00022770	0.00036529	-0.00021680	0.00013751	0.00029207	-0.00016580	0.60994800
-1.6002	-21.47483647	-21.47483647	-21.47483647	-2.13588619	0.05939009	-21.47483647	-1.92703259	-21.47483647	-21.47483647	-21.47483647	-21.47483647	-0.86713439	-21.47483647	-21.47483647	-21.47483647	-21.47483647	-0.38342187	0.47365823	-0.78163236	-21.47483647	-0.51673758	0.54669875	-21.47483647	0.07874852	0.58046774	-0.42600751	-0.30230093	-0.66973472	0.90106118	1.68730342	0.31551313	-0.26424160	0.13003592	-0.95709229	-0.16506176	0.03859771	-0.20059827	0.18889835	-0.05061139	0.07894392	0.05708512	0.01366403	0.06917722	-0.00631056	0.06355534	0.01687172	0.01419177	-0.00321039	0.02678027	0.00948071	0.02520276	0.01490764	0.02146643	0.01343067	0.01783917	0.02398353	0.00863433	0.01029253	0.01518233	0.01093770	0.01467562	0.01489410	0.00979558	0.01286824	0.01129797	0.01352078	0.01802298	0.01626068	0.01547217	0.01341894	0.01183549	0.01506886	0.01270462	0.01346774	0.01281670	0.01095393	0.01321892	0.00647546	0.00477190	0.00844570	0.00603433	0.00076201	0.00600054	0.00364598	0.00810294	0.01880484	0.01524844	0.02153442	0.01848398	0.02008573	0.02260118	0.01904283	0.00350262	0.00784146	0.00460868	0.00022670	-0.00075137	-0.00343883	-0.00814038	-0.00549531	-0.00358657	-0.00099130	-0.01131187	-0.02726511	-0.07376202	-0.12302198	-0.18412619	-0.21700178	-0.24622672	-0.24613601	-0.26306782	-0.27247975	-0.27341529	-0.27020922	-0.27039575	-0.27956262	-0.27345276	-0.27163145	-0.27350241	-0.28075076	-0.27158690	-0.26557463	-0.25997446	-0.25415509	-0.24356930	-0.23575270	-0.22614530	-0.20170474	-0.17738319	-0.13353673	-0.08323919	-0.03731855	-0.01268570	-0.00298268	-0.00126355	-0.00133340	-0.00200533	0.00011137	0.00063486	0.00046223	-0.00167956	-0.00024974	-0.00020467	-0.00014026	-0.00137970	0.00065093	-0.00120790	-0.00050219	-0.00165922	-0.00106700	0.00062518	0.00032309	0.00003814	0.00010712	-0.00051003	0.00028752	-0.00046241	0.00074753	-0.00018590	0.00015727	-0.00081307	-0.00024560	0.00031803	-0.00002618	0.00041750	0.00064172	-0.00046670	0.00019466	0.00079936	0.00086207	0.00029362	-0.00034985	0.00000669	-0.00038001	-0.00083629	0.00122654	0.00130495	0.00063487	0.00137762	0.00016569	0.00023909	0.00026277	-0.00007301	0.00062974	0.00105490	0.00051043	-0.00042393	0.00093588	0.00022105	0.00060951	0.00089407	0.00038664	0.00178932	-0.00079766	-0.00007728	0.00036946	-0.00110919	0.00005862	-0.00039209	0.00030853	0.00092739	0.00086399	-0.00004489	0.00076662	0.00045586	0.00040695	-0.00002050	0.00074659	0.00071062	0.00025401	-0.00003133	0.00047039	0.00068238	0.00083979	0.00049676	0.00151561	0.00002508	0.00011091	0.00075347	0.00037847	-0.00053163	-0.00017087	0.00045321	0.00098708	-0.00018968	0.00020285	0.00074686	0.00119357	0.00098612	-0.00001525	0.00052332	0.00058888	-0.00006790	0.00018378	0.00003857	0.00024462	-0.00059768	0.00030593	0.00014773	0.00028774	0.00043878	0.00035035	0.00061909	0.00036916	0.00041483	0.00057622	-0.00033032	0.00060326	-0.00022567	-0.00005046	0.00010410	0.00077137	0.00025492	-0.00036113	0.00123964	-0.00015629	0.00000305	0.00093070	-0.00011445	0.00073301	0.00036500	-0.00032511	-0.00016116	0.00034335	0.00027779	0.00023757	-0.00007262	-0.00024959	-0.00058611	-0.00036211	-0.00001940	0.00008160	0.00016962	0.00018349	-0.00063135	-0.00022771	-0.00002286	0.00084631	0.00098904	-0.00039507	-0.00000085	0.00006765	0.00021730	-0.00012503	-0.00025580	0.00016519	0.00052177	0.00057406	-0.00040662	-0.00055642	0.00012349	0.00028435	0.00038926	-0.00010815	-0.00042685	-0.00027168	-0.00002548	-0.00009348	-0.00022682	-0.00054480	0.00100403	0.00006931	-0.00080882	0.00112209	-0.00148415	0.00029601	0.00063582	0.00006879	-0.00027595	-0.00001953	0.00023648	0.00049626	0.00104220	-0.00012577	-0.00028533	0.00130913	0.00090029	0.00025994	-0.00012382	0.00146778	0.00136386	0.00250044	-0.00033382	0.00049917	0.00066400	0.00030513	-0.00044403	0.00044085	0.00092334	0.00122140	0.00129264	0.00118870	0.00043763	0.00105948	0.00095515	0.00257129	0.00128633	0.00216980	0.00022998	0.00078128	0.00018488	-0.00021497	-0.00036255	0.00168640	0.00131500	0.00111888	0.00109363	-0.00047942	0.00116161	0.00084446	0.00171387	0.00041618	0.00001138	0.00199419	-0.00025500	0.00228348	0.00063939	0.00094335	0.00174118	-0.00025913	0.00148931	0.00197355	-0.00033641	-0.00024166	0.00049910	0.00380061	0.00243022	0.00242806	-0.00044813	0.00110849	-0.00071266	0.00232660	-0.00217313	0.00147372	-0.00035511	0.00048965	-0.00034546	0.00101458	0.00234330	0.00231647	0.00085250	0.00103606	0.00241453	0.00200333	0.00039811	0.00075085	0.00229977	-0.00160432	0.00022892	0.00151825	-0.00093412	0.00259336	0.00253377	0.00153841	0.00002458	0.00184343	0.00076043	0.00117626	-0.00122817	0.00036356	0.00116046	0.00033394	-0.00112187	0.00212386	0.00005512	0.00102627	0.00046913	0.00189110	-0.00005882	-0.00138142	0.00005007	0.00079576	-0.00219781	0.00015060	0.00134565	-0.00064688	0.00062087	0.00103293	0.00052960	0.00133344	0.00083976	0.00142539	-0.00082007	0.00050917	0.00068629	-0.00041521	0.00099674	0.00139329	0.00070579	0.00139776	-0.00010311	-0.00071152	0.00096716	0.00040759	0.00016314	-0.00017156	0.00075089	0.00077989	-0.00005922	0.00084053	-0.00000504	0.00068416	0.00037069	-0.00014199	0.00082554	-0.00040910	0.00033191	0.00092066	-0.00019913	0.00075849	-0.00035300	0.00016275	-0.00035502	0.00038754	0.00020864	-0.00037970	0.00044272	0.00069652	-0.00013830	0.00027842	0.00016928	0.00065666	-0.00014024	0.00106393	0.00085363	-0.00025292	-0.00023565	-0.00120685	-0.00006351	0.00011389	0.00055034	-0.00010841	0.00104627	0.00028998	0.00063636	0.00068388	-0.00048790	-0.00029760	0.00030314	0.00068977	0.00030966	0.00069006	0.00016031	0.00032192	0.00001042	-0.00014338	0.00052041	0.00064248	0.00019645	0.00014166	0.00028794	0.00052019	-0.00028440	-0.00087974	-0.00003444	-0.00063224	0.00041273	-0.00012213	0.00005511	0.00022870	0.00027315	0.00019644	0.00014967	0.00011510	0.00013800	-0.00001464	0.00059620	-0.00004856	0.00034453	-0.00015411	-0.00001223	0.66015655
-1.5002	-21.47483647	-21.47483647	-21.47483647	-21.47483647	-21.47483647	-21.47483647	-2.04237723	-21.47483647	1.19363058	0.30130181	-21.47483647	-21.47483647	-0.17401931	-21.47483647	-21.47483647	-21.47483647	0.62367654	-21.47483647	-21.47483647	0.02063610	-21.47483647	-21.47483647	0.34418837	-21.47483647	-0.34744195	-21.47483647	-0.57836642	1.41682363	-0.14162351	-1.05017579	-0.50838380	-0.77172473	0.06383549	-0.70565806	-0.20383541	-0.07099501	-0.04303412	0.13081154	-0.00721299	0.12265746	0.01669088	0.00218220	0.01091490	0.00833776	-0.01122442	0.00339268	0.00154717	-0.00065175	0.02297048	0.01468595	0.03240034	0.02127853	0.01798816	0.01410612	0.01288524	0.01219590	0.00492229	0.01029692	0.01649025	0.01338245	0.01424898	0.01544527	0.01152142	0.00872406	0.00916066	0.01280593	0.01655677	0.01453042	0.01616223	0.01336933	0.01218677	0.01485043	0.01268276	0.01416448	0.01188736	0.01014336	0.01749118	0.01370512	0.00853931	0.01141778	0.00600479	0.00608507	0.00670562	0.00413213	0.00568918	0.00333155	0.00130814	0.01251937	0.01248040	0.01255687	0.01773721	0.01456789	0.02203914	0.02133110	0.02532620	0.02334961	0.01587687	0.00899848	-0.00027935	0.00268269	-0.00167139	-0.00377350	-0.00093406	-0.00046470	-0.00241050	0.00206870	-0.00301772	0.00242288	-0.00188522	0.00493311	-0.00612174	0.00192004	-0.00686556	0.00834920	-0.00741602	-0.00271612	-0.00342461	-0.00056877	-0.00080515	-0.00202384	-0.00127138	0.00535928	-0.00183670	0.00119127	-0.00020224	0.00083130	-0.00110296	-0.00108258	0.00002576	-0.00215525	0.00092049	-0.00190521	-0.00131001	0.00118789	-0.00020151	-0.00033936	-0.00122453	0.00059262	0.00099378	0.00109510	-0.00154854	-0.00152504	-0.00047750	0.00056184	0.00009412	-0.00226538	-0.00028110	0.00012337	0.00025423	-0.00106580	-0.00004313	0.00031490	-0.00102162	-0.00003129	-0.00085657	0.00081082	-0.00002790	0.00033651	-0.00094189	0.00007531	-0.00185370	-0.00056019	0.00012340	0.00028558	-0.00022776	0.00037231	-0.00148295	-0.00041612	-0.00040068	0.00079515	-0.00002262	0.00010932	-0.00019998	-0.00060327	-0.00063561	0.00032672	0.00194534	0.00041225	0.00019247	-0.00059965	-0.00072954	-0.00089254	-0.00077559	0.00048621	0.00002627	-0.00025698	0.00009731	-0.00013086	0.00049672	0.00031377	0.00040775	-0.00077672	0.00051033	0.00032928	-0.00050815	0.00034544	-0.00009991	0.00003252	0.00048114	0.00032849	0.00007967	0.00085258	0.00000904	0.00047355	-0.00198779	0.00058797	0.00012858	-0.00000994	-0.00072986	0.00008075	-0.00048935	0.00120790	0.00036850	0.00087076	-0.00008758	0.00098966	-0.00089493	-0.00056530	0.00155185	-0.00018703	-0.00032905	0.00092960	0.00139316	0.00050970	0.00016136	-0.00021762	0.00106326	0.00047907	-0.00000819	-0.00015699	0.00065244	0.00011713	0.00029214	-0.00019730	0.00006824	0.00051246	-0.00098791	0.00034425	0.00030295	0.00117822	0.00026680	0.00054808	0.00059598	0.00050776	-0.00001716	-0.00017204	0.00039025	0.00052002	-0.00018292	0.00035668	0.00053194	0.00122102	-0.00003663	0.00037423	0.00064711	0.00087302	0.00047522	0.00034178	0.00077917	0.00014883	0.00048249	-0.00073880	-0.00038309	-0.00006388	0.00080525	0.00031782	0.00039024	0.00003065	-0.00043110	-0.00034405	-0.00018597	0.00011745	0.00012538	0.00028116	-0.00051274	-0.00032891	0.00003876	0.00044041	0.00078334	0.00036114	-0.00044096	0.00037005	0.00026544	0.00002603	-0.00036075	-0.00002664	0.00047560	0.00078267	-0.00039231	0.00042463	0.00019574	0.00076455	-0.00005371	0.00027547	-0.00093274	-0.00009071	0.00056508	0.00040759	0.00023518	0.00023389	0.00014591	0.00032958	-0.00070287	-0.00003700	-0.00036246	0.00029442	0.00015897	0.00001590	0.00054314	0.00060404	0.00115758	-0.00014096	0.00045244	0.00036633	0.00048163	0.00048249	0.00043449	0.00060215	-0.00073082	0.00051888	0.00072318	0.00187589	0.00047926	-0.00009069	-0.00059822	0.00018155	0.00041887	0.00045657	0.00092984	0.00152102	0.00081883	0.00131504	0.00119888	0.00216663	-0.00018153	0.00078092	0.00132767	0.00023388	-0.00031426	0.00116968	0.00079143	0.00072736	0.00080411	0.00119189	0.00199502	-0.00068033	0.00055876	-0.00078503	-0.00063878	0.00050314	0.00098178	0.00025071	-0.00052876	0.00052337	-0.00282943	0.00144687	0.00149919	0.00289183	0.00163821	0.00055983	0.00062928	0.00097680	-0.00163054	0.00050352	0.00251329	0.00324313	0.00226144	0.00195681	0.00016830	0.00134016	0.00289233	0.00173620	-0.00011085	0.00210726	0.00040498	0.00246463	0.00075145	0.00023623	0.00131695	0.00309857	0.00175515	-0.00020684	0.00239932	0.00008753	-0.00068889	0.00120417	0.00261070	-0.00085296	-0.00077894	-0.00049220	-0.00036930	0.00118137	0.00240644	0.00132263	-0.00109815	0.00121647	0.00164201	0.00201496	0.00035282	0.00204866	0.00164144	0.00095667	0.00008148	0.00188231	0.00060665	0.00045332	0.00093117	0.00146954	0.00153433	-0.00132123	-0.00079944	0.00025129	0.00048318	0.00076816	0.00182524	-0.00140947	-0.00060419	-0.00051916	-0.00122445	-0.00080780	0.00025477	0.00159437	-0.00090943	0.00197831	0.00060560	0.00121376	0.00089470	-0.00085530	0.00114429	0.00051755	-0.00046866	-0.00091193	0.00044680	0.00105794	0.00024662	0.00088007	0.00009375	0.00025344	-0.00001283	0.00050749	0.00003815	0.00039652	0.00081937	0.00100850	0.00026957	0.00066466	0.00068593	0.00098549	-0.00064043	0.00048515	0.00000674	-0.00025569	0.00053017	0.00030930	0.00064905	-0.00052239	0.00016852	0.00104229	0.00014519	0.00037493	0.00047351	0.00013317	-0.00027133	0.00050379	0.00125925	-0.00094549	-0.00024108	-0.00154925	0.00085893	0.00104272	0.00128155	-0.00014958	0.00138638	-0.00053671	0.00102374	0.00000806	-0.00027876	0.00020819	0.00028896	0.00020688	0.00024664	0.00068424	0.00027722	0.00024665	0.00029986	0.00038626	0.00057091	0.00002099	0.00015889	0.00001739	-0.00020507	0.00040041	0.00003400	-0.00004305	0.00020849	-0.00012011	0.00034756	0.00009220	0.00020196	0.00054360	-0.00019861	-0.00030087	0.00001875	-0.00000433	0.00018508	0.00017080	0.00023220	-0.00022361	0.00033497	0.00026011	0.00007906	-0.29352819
-1.4002	1.00181997	-0.53055412	-21.47483647	-21.47483647	-21.47483647	-21.47483647	-1.17442834	-1.60170352	-21.47483647	-21.47483647	-1.63363767	-0.10786059	-0.60342529	-21.47483647	0.76894265	-21.47483647	-21.47483647	-21.47483647	-1.93509746	-0.34834011	-0.06672832	-1.25480986	-0.22449245	-21.47483647	0.85560226	-0.40152457	-0.25492150	0.19922335	-1.17229575	-21.47483647	-0.47454712	-1.59742473	0.95774546	0.11831601	0.28082470	-0.09614933	0.00171270	0.02252124	-0.06350708	-0.01759549	0.02623600	0.03571252	0.08687509	0.03830165	0.01609231	0.00544962	0.01016477	0.00971242	0.02725781	-0.00328561	0.01381193	0.01395202	0.02343187	0.01143183	0.00212417	0.02176104	0.00579025	0.00945104	0.00967982	0.01453544	0.01678824	0.01767009	0.01195783	0.00996840	0.01268657	0.01106766	0.01624394	0.01681785	0.01256188	0.01082000	0.01177060	0.01739982	0.01336290	0.01524359	0.01013719	0.01314047	0.01689427	0.00976496	0.00895143	0.01265417	0.01229444	0.00851454	0.01469278	0.00621991	0.01237598	0.01668362	0.00854016	0.00304547	0.00696814	0.00960977	0.00055680	0.00739482	0.00991889	0.01929040	0.01949306	0.01504701	0.02428138	0.02726053	0.01880505	0.02448379	0.02393828	0.02154013	0.01520959	0.01457810	0.01324398	0.01169928	0.00093227	0.00969460	0.00066298	0.00800941	-0.01143782	-0.00167171	-0.00711951	0.00685574	-0.00918429	-0.00409288	-0.00295173	0.00165110	-0.00227467	-0.00004223	0.00168060	0.00466862	-0.00233454	0.00103774	0.00417112	0.00157001	0.00168564	0.00183123	0.00150547	-0.00298069	-0.00057566	-0.00212613	0.00082561	0.00120159	0.00051690	-0.00004969	-0.00081871	0.00075610	-0.00010222	0.00184793	-0.00084740	0.00015770	-0.00082922	-0.00084854	0.00009523	0.00039692	-0.00101041	0.00022713	-0.00023053	-0.00026042	-0.00105090	0.00054294	-0.00014143	0.00025214	-0.00116473	0.00016469	-0.00109487	0.00087501	-0.00012594	0.00139116	-0.00018162	0.00040767	0.00005182	0.00072530	-0.00049325	0.00087226	-0.00123296	0.00035793	0.00054598	0.00071030	0.00075895	0.00079631	-0.00022972	-0.00014740	-0.00005065	0.00289543	0.00044689	0.00076428	0.00041418	0.00085597	0.00105014	-0.00123787	-0.00040848	0.00095653	-0.00025842	0.00109649	-0.00009962	0.00082102	0.00002379	0.00128962	0.00122428	0.00012218	0.00068229	-0.00084004	-0.00041666	0.00257614	-0.00079851	0.00061630	0.00085254	0.00062109	-0.00060879	0.00163586	0.00070428	0.00175576	0.00104655	-0.00004121	0.00033500	0.00126275	0.00026458	-0.00056506	0.00015613	-0.00011429	0.00116598	0.00074038	-0.00073705	0.00212430	-0.00012515	-0.00019537	0.00077947	0.00057889	-0.00105896	0.00101175	0.00085444	0.00080666	-0.00114493	0.00048708	0.00052102	0.00134783	0.00029267	-0.00029763	0.00068519	0.00061116	0.00028801	0.00035098	0.00090748	0.00007139	-0.00063748	0.00081409	0.00032385	0.00134081	0.00006358	0.00088423	0.00030824	0.00103463	0.00050970	0.00050655	-0.00008096	-0.00038072	-0.00067288	0.00029729	-0.00005293	0.00165793	-0.00039128	0.00085338	0.00084094	0.00080356	0.00066740	0.00043491	0.00052870	0.00016338	0.00068286	0.00048199	0.00024638	0.00019963	-0.00010881	0.00014359	0.00018999	0.00021623	-0.00117862	-0.00032509	0.00079355	0.00010995	0.00011596	0.00022189	-0.00045145	-0.00037560	-0.00060294	0.00010967	0.00013332	0.00013552	-0.00011064	0.00044466	0.00053305	-0.00024201	-0.00118118	0.00002377	0.00011558	0.00027646	-0.00047711	0.00014540	0.00059155	0.00062653	-0.00000232	0.00049270	-0.00069215	-0.00001464	0.00034656	0.00087936	-0.00004078	0.00040031	0.00023681	0.00043481	-0.00129431	0.00053470	-0.00005202	0.00038698	0.00037703	-0.00035562	-0.00010874	-0.00023844	0.00063061	0.00058532	-0.00013773	-0.00013812	0.00076034	0.00046513	0.00066091	0.00076834	-0.00015582	-0.00001946	0.00034265	0.00151849	0.00014640	0.00023562	-0.00038649	-0.00001901	0.00107640	-0.00021436	-0.00038354	0.00180525	0.00119586	0.00008608	0.00033832	0.00046462	0.00037017	0.00066953	0.00003877	0.00029911	-0.00199322	-0.00025247	-0.00011151	0.00312435	-0.00106715	0.00112950	0.00027702	0.00078288	-0.00075702	0.00182366	0.00142145	0.00167145	0.00126829	0.00044328	-0.00070845	0.00100964	-0.00151704	0.00199613	0.00117853	0.00101734	-0.00018771	-0.00097589	0.00220812	0.00388067	0.00007534	-0.00109215	0.00172921	0.00129843	0.00040236	0.00093170	-0.00134738	0.00062647	-0.00191497	0.00297585	-0.00151584	0.00283049	-0.00160616	0.00088056	0.00168418	0.00332848	0.00226840	0.00446844	-0.00104762	0.00194004	0.00245604	0.00105791	-0.00084177	-0.00024400	0.00444161	-0.00022373	-0.00115192	-0.00122099	-0.00181257	0.00213859	-0.00007498	0.00197291	0.00038043	-0.00008983	0.00054267	0.00306401	-0.00018903	0.00003097	0.00034206	0.00159781	-0.00054897	0.00323582	0.00132990	0.00013217	0.00117593	0.00240883	-0.00010709	-0.00056108	-0.00097995	-0.00089579	-0.00089792	0.00008434	0.00049363	-0.00003444	-0.00046974	0.00092952	-0.00029622	0.00049135	-0.00021885	-0.00019894	-0.00080426	0.00098509	0.00056233	0.00006359	0.00117511	-0.00009224	0.00050135	0.00100512	0.00026022	0.00017631	0.00059561	0.00137348	-0.00079053	0.00070262	0.00066478	0.00060008	0.00139959	0.00130347	-0.00057061	0.00047585	0.00144447	0.00071321	0.00023821	0.00061239	-0.00029368	0.00074798	0.00076436	0.00093485	0.00015478	-0.00005101	0.00036421	0.00026980	0.00114491	0.00010750	0.00050663	0.00072065	-0.00072499	0.00057790	0.00099945	0.00003162	-0.00014901	0.00083147	0.00076120	0.00023872	0.00007458	-0.00027116	0.00056965	0.00088776	-0.00037861	0.00026972	0.00142977	-0.00077778	0.00029708	-0.00033057	0.00075279	0.00010558	0.00054479	0.00049920	0.00065842	0.00050331	0.00064958	0.00053475	0.00036870	0.00043653	0.00012926	0.00035824	0.00001743	0.00017211	0.00050700	0.00038637	-0.00009148	-0.00013296	0.00086474	-0.00002465	0.00036995	0.00046591	0.00039660	0.00039464	0.00032118	0.00001164	-0.00007403	0.00022577	0.00026683	0.00027325	0.00010894	0.00003650	0.00016101	-0.00032190	0.00012659	0.31749639
-1.3002	-1.52631068	-21.47483647	-21.47483647	-21.47483647	-21.47483647	-1.31517911	-0.29591924	-21.47483647	-21.47483647	1.58201969	-21.47483647	-21.47483647	-0.67239588	-21.47483647	-0.11609236	-21.47483647	-21.47483647	-21.47483647	-21.47483647	0.71077630	-1.97244370	-21.47483647	-0.57828668	-0.52916944	0.02413932	0.03159657	-21.47483647	-0.16336155	0.34111205	-21.47483647	-0.00525191	2.29889458	-0.73386556	0.16366591	0.09371160	-0.07533682	-0.14484071	-0.09174085	-0.03728094	0.06335267	0.02254509	-0.00429907	0.02448254	-0.02112634	0.04753184	-0.00205004	-0.00455013	0.01309586	0.02696539	0.02146754	0.02718028	0.00881569	0.02381097	0.00848251	0.01152117	0.01588429	0.00872495	0.01684368	0.01606227	0.01243503	0.01510660	0.01603072	0.01141541	0.01399485	0.01200917	0.01006825	0.01876505	0.01329605	0.01537668	0.01341929	0.01088076	0.01796946	0.01449589	0.01313588	0.01162584	0.01414558	0.01489531	0.01187044	0.01149920	0.01320051	0.01094520	0.01267237	0.01072679	0.00927098	0.01161273	0.01575036	0.00933943	0.01794563	0.00782063	0.01301703	0.01018341	0.00629684	0.00807235	0.00811896	0.01102733	0.01299989	0.01312370	0.01034729	0.01631295	0.02200708	0.03095965	0.03632969	0.03311783	0.03282627	0.03519423	0.03797696	0.02567716	0.02663891	0.01792856	0.02183273	0.00204679	0.00569523	-0.00229830	0.01024865	-0.01008801	-0.00605217	-0.00772806	-0.00567011	-0.00259900	-0.00292483	-0.00070710	0.00443628	-0.00372280	0.00155725	0.00276292	-0.00017442	0.00126622	-0.00105307	-0.00069203	-0.00221363	-0.00079210	-0.00086766	-0.00060303	0.00126647	0.00058954	0.00087187	-0.00145433	0.00152437	0.00020630	0.00161957	-0.00028081	-0.00108891	-0.00012551	-0.00097678	0.00048793	-0.00054117	-0.00094387	-0.00101104	0.00000098	-0.00121268	-0.00008002	0.00081361	-0.00027965	0.00017643	-0.00002264	-0.00021490	-0.00045825	0.00098279	-0.00093540	0.00118977	-0.00034126	-0.00012418	0.00030131	0.00027471	0.00082500	0.00056729	-0.00098793	0.00059905	0.00014339	0.00128526	0.00051317	0.00034362	0.00087332	-0.00032264	-0.00103086	-0.00029174	0.00072981	0.00043839	-0.00013593	-0.00087035	-0.00010466	-0.00085766	-0.00069683	0.00024055	-0.00023538	0.00030233	-0.00018957	0.00044847	-0.00028389	0.00004739	0.00032531	-0.00065927	0.00105285	0.00069009	0.00018289	-0.00011895	-0.00080575	0.00033190	0.00038785	0.00125802	-0.00005636	0.00054131	-0.00098883	0.00061576	0.00081772	0.00044346	-0.00052792	-0.00057071	0.00004410	0.00090798	-0.00045068	0.00006573	0.00021067	0.00081950	-0.00003998	0.00151552	-0.00014543	-0.00065007	0.00121389	0.00017938	-0.00061470	-0.00100426	0.00017782	0.00039488	0.00020534	-0.00014392	0.00088058	0.00001468	0.00033230	0.00014934	-0.00019023	-0.00063783	-0.00031519	-0.00014749	-0.00037833	-0.00031165	-0.00074273	0.00031544	0.00027135	0.00072193	0.00030750	0.00078825	0.00005544	0.00011749	-0.00029105	0.00001505	0.00016402	0.00028705	0.00004411	0.00041521	0.00005692	0.00003719	-0.00022224	-0.00005721	0.00053543	-0.00006966	0.00062791	0.00043283	0.00048550	0.00034793	0.00115197	-0.00001336	0.00010912	-0.00039193	0.00025373	0.00044862	-0.00017279	0.00055971	-0.00024265	-0.00038854	0.00018348	0.00001653	0.00009539	-0.00045034	-0.00037547	0.00068991	-0.00027344	-0.00020397	0.00078157	0.00019175	-0.00046440	0.00052266	0.00081862	-0.00041294	-0.00051380	-0.00009539	0.00012642	-0.00000168	-0.00027333	0.00063158	-0.00069000	0.00019471	-0.00016235	-0.00006931	-0.00139876	0.00046366	0.00088028	0.00041878	0.00031679	-0.00037509	0.00122403	-0.00016276	-0.00051138	0.00060021	-0.00077916	-0.00039443	-0.00087971	-0.00047487	-0.00021794	0.00002103	-0.00005569	-0.00013710	0.00045386	-0.00009675	-0.00029360	0.00112047	0.00060086	0.00036724	0.00024046	-0.00027596	0.00053628	0.00074218	-0.00094499	-0.00035622	-0.00105399	-0.00082462	0.00154353	0.00117050	0.00202341	0.00144332	0.00087931	0.00031361	-0.00024454	0.00027647	-0.00113253	0.00153632	0.00108748	0.00046982	-0.00016683	0.00158452	0.00059295	0.00129161	-0.00063786	0.00142913	0.00034296	0.00068390	-0.00021110	-0.00000225	-0.00027719	-0.00153207	0.00119813	0.00023157	-0.00092863	0.00073910	-0.00137262	0.00240522	0.00344377	0.00231450	0.00178444	-0.00078770	0.00094687	0.00282686	-0.00052003	-0.00025586	0.00258190	0.00133007	-0.00183393	0.00177380	-0.00211466	0.00032240	0.00108472	0.00020338	-0.00049501	0.00205858	-0.00064892	0.00112387	0.00036640	0.00101757	0.00370787	0.00323498	0.00030363	0.00050384	-0.00041818	0.00143542	-0.00222299	0.00087528	0.00218515	-0.00169012	0.00098341	-0.00056069	-0.00286598	-0.00116013	0.00239491	0.00175340	0.00092951	0.00093869	-0.00081927	0.00029721	0.00176990	-0.00131504	0.00197327	0.00115794	0.00112380	0.00075941	-0.00126028	-0.00014004	0.00048112	0.00083433	-0.00045089	0.00020240	-0.00106595	0.00060392	-0.00054435	0.00100441	-0.00046340	-0.00019074	-0.00076225	0.00155436	0.00029789	-0.00117691	-0.00078478	-0.00161232	-0.00119966	0.00014524	0.00125828	0.00053043	0.00127792	-0.00037436	0.00154996	0.00027671	0.00055756	-0.00085521	0.00073975	0.00139945	0.00027749	0.00039037	0.00036761	0.00032333	-0.00014175	0.00030604	-0.00038574	0.00071608	0.00054823	0.00009962	-0.00020688	-0.00000935	-0.00007646	-0.00013694	-0.00034669	0.00049787	0.00000530	-0.00046616	-0.00011237	0.00073678	0.00080559	-0.00048092	0.00044139	0.00049306	-0.00028462	0.00006656	0.00040294	-0.00005666	-0.00004394	0.00012661	0.00015725	-0.00035383	0.00047775	-0.00116619	0.00026661	0.00065256	-0.00047068	0.00061978	0.00065716	-0.00042121	0.00002739	-0.00051904	0.00024290	-0.00009823	0.00008440	0.00034176	0.00027747	-0.00005289	-0.00003414	-0.00023325	-0.00018149	-0.00013358	0.00049328	0.00018850	-0.00033997	0.00012393	0.00017576	-0.00010284	-0.00010331	-0.00032839	0.00013124	-0.00029266	-0.00010404	-0.00025552	-0.00027158	0.00005449	-0.00002415	-0.00026520	0.00005540	0.00000188	0.00028543	-0.00021827	-0.00008622	-0.00021681	0.00025200	0.00036550	0.00018822	-0.58773506
-1.2002	-1.06697690	0.39225250	-21.47483647	2.25217438	-0.18730365	-21.47483647	-21.47483647	-21.47483647	-21.47483647	-21.47483647	-21.47483647	0.52000687	-21.47483647	-21.47483647	-21.47483647	-1.33311123	-0.09859934	0.69147646	-0.20378808	-1.53079367	-1.21892071	-21.47483647	-21.47483647	2.15104389	0.22580069	-0.51001707	1.20945770	1.22633648	0.47709593	-1.82154238	0.31145920	-0.29709016	1.02283645	0.07249990	-0.20680041	-0.39832618	-0.17954017	0.02251014	-0.09578000	0.05013716	-0.00590646	0.03276698	0.04851120	-0.01384744	0.00300875	0.00056596	-0.00607304	0.01859743	0.02615520	0.00364606	0.01723844	0.01284705	0.01837131	0.01171915	0.01167024	0.01187879	0.00936440	0.00782751	0.01834302	0.00803091	0.01500676	0.01724391	0.01121805	0.01300491	0.00938490	0.01098228	0.01445903	0.01467396	0.01385132	0.01555588	0.01164433	0.01640118	0.01320139	0.01339885	0.01234208	0.00872640	0.01593573	0.01152530	0.00865944	0.01198301	0.00996290	0.01057508	0.01374811	0.00745799	0.00437483	0.01372559	0.00694786	0.02006802	0.01310721	0.01579368	0.01128369	0.00920143	0.01179509	0.01581917	0.01687726	0.01716846	0.01597682	0.01222344	0.00216127	0.00677469	0.00824256	0.01030190	0.01126084	0.01608392	0.01648123	0.02718644	0.02775509	0.03728482	0.03245045	0.03856053	0.02473358	0.03122988	0.01829875	0.02945893	0.00874705	0.01113886	0.00453909	0.00166882	-0.00198173	-0.00463422	-0.00448446	-0.00242538	-0.01238732	-0.00672358	-0.00268097	-0.00410277	-0.00391649	-0.00348584	-0.00275474	-0.00412294	-0.00115946	0.00028233	-0.00020128	-0.00162717	-0.00041896	-0.00109015	-0.00184882	0.00061680	0.00080308	0.00132101	-0.00084313	0.00017343	-0.00105783	0.00059500	-0.00030480	-0.00057619	-0.00035547	-0.00016081	-0.00068305	0.00020232	-0.00059844	0.00074554	-0.00109938	-0.00119666	-0.00029692	-0.00015210	-0.00097395	0.00037616	-0.00025386	0.00012999	-0.00030595	-0.00085761	0.00005790	0.00055287	0.00036862	0.00108920	-0.00031571	0.00052161	0.00022408	0.00090261	-0.00087140	0.00044726	-0.00015128	-0.00096718	-0.00072452	0.00062576	0.00059258	-0.00045959	-0.00056779	-0.00025865	-0.00023736	-0.00000451	-0.00017875	-0.00021636	0.00019315	0.00017513	0.00006094	0.00053905	0.00019869	0.00030246	0.00106345	-0.00081407	0.00017547	-0.00005433	-0.00103033	0.00039859	-0.00113075	-0.00058386	0.00040799	0.00064746	0.00036581	0.00071335	-0.00043682	0.00022451	-0.00030873	-0.00033214	-0.00019734	-0.00009263	0.00002002	-0.00055471	-0.00062987	0.00019555	-0.00016635	0.00066508	-0.00034575	0.00108397	-0.00012458	0.00007578	0.00036990	0.00002349	-0.00087863	-0.00007165	-0.00035103	-0.00056327	-0.00028912	-0.00106753	0.00055414	0.00013118	0.00019766	-0.00086834	0.00005936	-0.00043160	-0.00069818	-0.00054276	-0.00043372	0.00000325	-0.00093072	-0.00015352	0.00057186	0.00079364	0.00058384	0.00050660	0.00014283	0.00021405	0.00031533	0.00058552	-0.00057949	0.00043724	-0.00046206	-0.00054714	0.00016717	0.00013811	-0.00069406	-0.00001700	0.00016348	0.00036219	0.00006499	0.00007919	0.00024738	-0.00033759	-0.00003647	-0.00028445	0.00000016	-0.00014561	-0.00008896	-0.00019351	0.00006167	0.00052827	0.00010732	-0.00077010	-0.00015952	-0.00014274	-0.00003486	-0.00001501	0.00042757	-0.00063638	-0.00013134	-0.00077873	0.00048497	-0.00009957	0.00014996	-0.00036560	0.00052994	-0.00069737	0.00019069	-0.00054139	-0.00009773	0.00041934	0.00014947	0.00068513	-0.00037965	0.00008838	-0.00062444	-0.00007442	-0.00014644	-0.00011625	0.00087614	-0.00009602	-0.00051571	-0.00041479	0.00012531	-0.00052914	-0.00045360	-0.00058568	-0.00085258	-0.00010684	-0.00045686	-0.00058339	-0.00012445	-0.00014809	0.00070136	0.00071665	0.00034766	-0.00037144	-0.00076605	-0.00056015	-0.00071438	-0.00041395	-0.00036960	0.00098444	-0.00040495	0.00045278	0.00057813	0.00043455	-0.00080712	-0.00180884	0.00104829	-0.00006096	0.00017744	0.00101513	0.00004576	-0.00096100	0.00069368	0.00134410	-0.00030577	0.00078049	0.00105421	0.00006846	-0.00197949	0.00018962	-0.00073628	0.00005146	-0.00120970	0.00067663	0.00176083	-0.00066507	-0.00040335	0.00061100	0.00067495	0.00026556	0.00073801	0.00060956	-0.00027882	0.00052796	-0.00179185	0.00349162	0.00093639	0.00220622	0.00184560	0.00050228	0.00107539	0.00095394	-0.00131695	-0.00000724	0.00188413	0.00042824	0.00029220	0.00226253	-0.00039614	-0.00075414	-0.00008275	0.00021500	-0.00059607	0.00131488	-0.00066612	0.00316611	-0.00057589	0.00079119	0.00238161	0.00121728	-0.00083025	0.00045453	0.00114351	-0.00023018	-0.00035177	-0.00091871	0.00229918	-0.00011375	0.00052355	-0.00040190	-0.00202947	0.00204560	0.00081684	0.00081808	0.00062285	-0.00010916	0.00092185	0.00198877	-0.00071361	0.00005586	0.00055590	0.00017348	-0.00031984	0.00155115	-0.00111798	-0.00009538	0.00161147	0.00011105	-0.00010287	0.00072420	-0.00082343	-0.00090422	-0.00165035	-0.00058059	-0.00006526	-0.00055577	-0.00167367	0.00030461	-0.00172205	0.00065693	0.00140320	-0.00051699	-0.00047659	0.00167555	0.00082514	-0.00045647	0.00161794	0.00036249	0.00044998	0.00042561	0.00048932	-0.00083585	0.00097213	0.00138132	-0.00063252	0.00058755	-0.00039241	0.00021215	0.00034509	0.00054738	-0.00061772	-0.00003566	0.00071863	0.00098504	-0.00045364	-0.00035774	0.00100084	0.00076300	-0.00078122	0.00004993	-0.00011753	-0.00131108	-0.00054831	-0.00003156	0.00111368	-0.00043966	0.00077992	0.00003457	-0.00055223	0.00001651	0.00011819	-0.00044318	0.00025697	0.00054268	0.00034188	0.00060305	-0.00079148	-0.00128990	0.00047558	0.00088860	0.00033264	-0.00005543	0.00072052	-0.00030080	0.00066326	0.00022121	0.00027718	-0.00024648	0.00030798	0.00070166	0.00064781	-0.00017078	-0.00027574	0.00006037	0.00000009	0.00013771	0.00031417	0.00036135	-0.00012963	0.00023627	-0.00019456	-0.00018965	0.00012869	0.00005234	-0.00002828	0.00007367	0.00003345	-0.00016517	0.00030149	0.00023096	0.00031535	-0.00030636	0.00027661	-0.00002460	0.00006898	0.00000139	0.00010261	-0.00014145	0.00006351	0.00004218	0.00028280	-1.70795071
-1.1002	-0.20677860	0.26451574	-0.06550443	-21.47483647	0.11792348	-21.47483647	-21.47483647	0.93327630	-21.47483647	-0.03095877	-21.47483647	0.18292356	-21.47483647	-21.47483647	-0.85736224	0.71909851	-0.21755211	-21.47483647	-1.82667542	0.33735011	-1.28515887	-0.00664565	0.27606299	-0.40168893	0.13853016	-0.29021949	-21.47483647	-1.00892474	-0.17706030	-0.75369030	0.00091386	1.42903185	1.13481877	0.33096069	-0.38994382	0.21578018	0.08624295	-0.13586135	-0.01780991	0.02215519	0.06679855	-0.03241305	0.03801447	0.01546955	-0.00856613	0.00977335	0.03836304	0.00504833	0.02795635	0.01534419	0.02636412	0.01463086	0.02138477	0.02168383	0.01811971	0.01815329	0.01570837	0.00946962	0.01440436	0.01359129	0.01524991	0.01572918	0.01044527	0.01299997	0.01316972	0.01141464	0.01517345	0.01608875	0.01247564	0.01401664	0.01139633	0.01608804	0.01405544	0.01384095	0.01430916	0.01039275	0.01744948	0.01360148	0.01082931	0.01252731	0.01282400	0.01127448	0.01019281	0.01366535	0.00712867	0.01776108	0.01330289	0.02196293	0.01593923	0.01045934	0.01565625	0.01082996	0.01854209	0.02065834	0.01692783	0.01628701	0.02221276	0.01637386	0.01244421	0.01974395	0.01950396	0.01749371	0.01631678	0.01458305	0.01593986	0.01271821	0.00766176	0.00848144	0.00615726	0.01138067	-0.00170244	0.00711382	0.00527583	0.02132509	0.00700732	0.01242468	0.01098334	0.01554790	0.00600217	0.00548233	0.00221516	0.00330541	-0.00882815	-0.00957388	-0.00758722	-0.01223702	-0.01149290	-0.01221475	-0.00912278	-0.01178306	-0.00813752	-0.00723417	-0.00440006	-0.00306112	-0.00220528	-0.00131962	-0.00183443	0.00073169	-0.00012097	0.00181738	-0.00065890	-0.00037676	0.00006542	-0.00056133	0.00017165	0.00051616	-0.00029208	-0.00041522	-0.00041855	0.00003298	0.00161384	0.00059144	-0.00012584	0.00010942	-0.00027509	0.00074262	-0.00068928	0.00093488	-0.00015427	0.00131082	-0.00013575	-0.00031286	0.00099874	0.00044957	-0.00016648	0.00095760	0.00026059	0.00053414	0.00007365	0.00058231	0.00053656	0.00184113	0.00068905	-0.00056504	0.00076980	0.00126015	0.00098862	0.00020169	-0.00026954	-0.00002840	-0.00040639	-0.00044951	-0.00087897	0.00098989	0.00081989	-0.00018658	-0.00035376	0.00042368	0.00062516	0.00041391	0.00103735	0.00051221	0.00187054	-0.00038060	-0.00007242	0.00066409	-0.00029508	-0.00023969	0.00058828	0.00056243	-0.00012992	0.00050467	-0.00069710	0.00043534	0.00040911	0.00005415	0.00058911	0.00075538	0.00010383	-0.00009674	-0.00012912	0.00054115	0.00062082	0.00033095	-0.00117288	0.00158607	0.00043045	-0.00018574	0.00106578	0.00046867	-0.00025490	-0.00018150	0.00088331	0.00027624	0.00020866	0.00031750	0.00057778	0.00059222	0.00060202	-0.00009179	-0.00002005	0.00057351	-0.00010412	0.00104343	0.00094385	0.00110497	-0.00033363	0.00058099	0.00046093	0.00069021	0.00066664	0.00073035	0.00081137	0.00069440	0.00047132	0.00077429	-0.00005172	0.00070728	0.00012626	-0.00040719	-0.00027168	0.00043264	0.00025745	0.00047064	0.00119203	-0.00009875	0.00023655	0.00007560	0.00057233	0.00005602	0.00039138	0.00141045	0.00097517	0.00045586	-0.00012856	-0.00021045	0.00041049	0.00013011	-0.00019177	-0.00015546	0.00023853	0.00084927	0.00056527	0.00018857	0.00010145	0.00045991	-0.00028259	0.00037184	0.00020849	-0.00000457	0.00030971	-0.00015998	0.00024944	0.00016858	-0.00063663	0.00038231	0.00098307	0.00077863	0.00092812	0.00039463	-0.00027942	0.00031086	0.00030652	0.00016944	-0.00088189	0.00027382	0.00076101	0.00024326	0.00025496	-0.00033751	0.00137000	-0.00034303	-0.00048791	-0.00010134	-0.00043267	0.00045207	0.00033020	-0.00014631	0.00010165	0.00035939	0.00164533	0.00098121	0.00037131	0.00104660	0.00007275	0.00096766	0.00086811	0.00020555	0.00081094	0.00180119	0.00150328	0.00092553	0.00034615	0.00050177	-0.00038250	-0.00034394	0.00107058	0.00127025	0.00129614	0.00284070	0.00144175	0.00044185	0.00048367	0.00103817	0.00151518	0.00199445	0.00147387	-0.00097227	0.00085722	0.00096929	0.00038040	0.00091592	0.00080206	0.00147179	0.00071527	0.00119858	0.00019699	0.00154248	-0.00071857	0.00053277	0.00009918	0.00059187	-0.00074531	-0.00044122	-0.00252474	0.00240058	-0.00017544	0.00079636	0.00335075	0.00139492	0.00025305	0.00215202	0.00061986	-0.00049420	0.00229934	0.00215646	0.00128612	0.00055305	-0.00071546	0.00228002	0.00145694	0.00174171	-0.00371189	0.00146562	-0.00018509	0.00080396	0.00141639	0.00283756	0.00177352	0.00171996	-0.00083050	0.00232943	0.00069030	-0.00053181	-0.00072148	0.00184502	0.00243935	-0.00220256	0.00002873	-0.00161108	0.00010024	0.00210297	0.00151272	0.00103674	0.00156357	0.00076839	-0.00039102	0.00161763	0.00074678	0.00074893	0.00144361	-0.00040839	0.00141263	0.00111271	0.00128785	0.00143072	0.00053428	0.00270931	0.00028230	-0.00031796	-0.00053986	0.00104354	-0.00038690	0.00105502	-0.00035184	0.00043717	-0.00008470	-0.00001419	-0.00028843	0.00143355	-0.00046697	-0.00015953	0.00092911	0.00093292	0.00158860	0.00027289	0.00202852	-0.00087424	0.00108242	0.00091843	0.00045034	-0.00049929	-0.00019375	0.00063717	-0.00043396	0.00064047	0.00089479	0.00082047	-0.00004812	0.00078167	-0.00029732	-0.00036681	0.00076111	0.00013454	0.00050635	-0.00022370	0.00036793	0.00035114	0.00061763	0.00108719	-0.00066541	-0.00002428	-0.00023383	-0.00002892	0.00012292	-0.00010339	0.00078730	0.00089138	0.00024518	-0.00009665	0.00058503	0.00107008	0.00015223	0.00019801	0.00015602	-0.00022334	0.00049033	0.00057297	0.00013326	0.00116068	0.00070734	0.00058647	0.00087675	-0.00019606	0.00075135	0.00045217	0.00027112	0.00026533	0.00057174	0.00057336	0.00028912	-0.00028410	0.00000677	-0.00006201	-0.00004308	-0.00004818	0.00064016	0.00037905	0.00011293	0.00019164	0.00052201	0.00025789	-0.00008083	0.00014825	0.00020346	0.00001236	0.00013140	0.00003734	-0.00003863	0.00006145	0.00011748	-0.00020637	0.00024824	0.00004636	0.00025987	0.00011246	0.00038110	-0.00000687	0.00005689	-0.00010923	0.00013596	-0.84777725
-1.0002	-21.47483647	-21.47483647	-0.92019519	-21.47483647	-21.47483647	-21.47483647	0.74999011	-0.03628260	-0.58020431	-21.47483647	0.30277729	-21.47483647	-21.47483647	-21.47483647	-0.10511320	-21.47483647	-21.47483647	-21.47483647	-0.74842570	1.63906276	-0.20825577	-21.47483647	-0.64452140	-0.34343505	0.09538364	-0.13245820	1.43397009	0.10631701	0.75934504	0.48144902	-21.47483647	1.94737148	-0.66372969	0.55421460	0.09354107	-0.33943334	-0.08622063	-0.03985235	0.03079732	0.01115040	-0.02128955	-0.00010832	-0.02499493	-0.01799081	-0.00950253	0.01399356	0.01901576	0.00432762	0.01779454	0.01793992	0.01574123	0.02057996	0.02926838	0.01346809	0.01396814	0.01221370	0.00690922	0.01684508	0.01591954	0.01215708	0.01378316	0.01388486	0.01021812	0.01347897	0.00966800	0.01417040	0.01602301	0.01707395	0.01482544	0.01376294	0.01225673	0.01570516	0.01347750	0.01282258	0.01333713	0.01360936	0.01501991	0.01279405	0.00949112	0.01745540	0.00808202	0.00987756	0.00947932	0.00988973	0.01104891	0.01984833	0.01346937	0.01869942	0.01541241	0.01014001	0.01298177	0.00300848	0.02126324	0.01970015	0.01789111	0.01279254	0.01677794	0.01759967	0.01457939	0.01577359	0.01853355	0.02024957	0.01799257	0.01974355	0.01660100	0.01648829	0.01094055	0.01794782	0.00986764	0.01845415	-0.00187768	0.00136007	-0.00903553	0.00196694	-0.01748352	-0.01453912	-0.01243125	-0.01162529	-0.00998540	-0.00238615	-0.00044598	0.00649660	0.00395361	0.01116226	0.00902227	0.00374231	0.00280243	-0.00476555	-0.00722583	-0.01537592	-0.01311041	-0.01655772	-0.01795874	-0.01363583	-0.01431333	-0.01386934	-0.01169416	-0.00672032	-0.00620557	-0.00393776	-0.00411292	-0.00326428	-0.00205728	-0.00154206	-0.00037633	-0.00115223	-0.00045950	-0.00017682	-0.00064415	-0.00121186	-0.00175145	0.00078264	0.00040221	-0.00010712	-0.00128438	-0.00079350	-0.00034388	0.00040014	-0.00098974	0.00082364	-0.00063303	-0.00060628	-0.00023120	-0.00015502	-0.00007609	0.00013401	-0.00096392	-0.00101628	-0.00018207	0.00078321	0.00013371	0.00019423	0.00039240	-0.00102579	0.00019025	0.00068291	0.00024186	-0.00038694	0.00058112	-0.00002550	-0.00033663	0.00002153	-0.00000476	0.00017192	0.00066222	0.00082875	0.00031517	0.00023458	-0.00019008	0.00069027	0.00054368	-0.00137085	0.00126456	-0.00036633	-0.00092689	0.00012789	-0.00190368	0.00069190	0.00012827	0.00103998	-0.00015560	0.00109171	-0.00054161	-0.00029656	0.00025513	-0.00026857	-0.00038417	0.00071772	0.00086807	-0.00002839	0.00017735	0.00044188	0.00088151	0.00107603	-0.00002550	0.00080235	-0.00090091	-0.00090307	-0.00010085	-0.00002261	-0.00105364	-0.00031044	0.00071303	0.00051696	-0.00000473	0.00043218	0.00054736	0.00034387	-0.00027339	-0.00041828	-0.00033340	-0.00025355	-0.00010049	-0.00047918	0.00047554	-0.00047276	-0.00057401	0.00090031	0.00020218	0.00115695	0.00024527	0.00031027	0.00027697	0.00062083	0.00030933	0.00009225	-0.00004480	0.00086732	0.00012719	0.00060862	0.00008806	0.00049704	-0.00017126	0.00043059	0.00041772	-0.00006446	0.00073486	-0.00007364	0.00047973	-0.00063979	-0.00018336	-0.00045176	0.00035621	-0.00041788	0.00081527	0.00063902	0.00006617	0.00024149	-0.00035861	0.00016684	0.00011505	-0.00012983	-0.00010161	0.00055447	0.00031192	0.00077364	-0.00035384	-0.00048458	0.00055556	-0.00024302	-0.00055730	-0.00028599	-0.00022244	-0.00059970	-0.00017179	-0.00076047	0.00040752	0.00027231	0.00015460	-0.00002168	0.00008886	0.00000270	-0.00019153	0.00000224	-0.00042707	0.00029674	0.00060769	0.00086615	0.00027011	-0.00020678	0.00065726	-0.00042299	-0.00061453	0.00042869	-0.00015247	-0.00026707	-0.00022134	0.00016552	0.00031050	-0.00032745	0.00042913	-0.00032949	0.00081765	-0.00008555	0.00067803	-0.00055260	0.00063632	-0.00005513	-0.00078492	0.00158952	0.00052267	0.00067462	0.00054280	0.00021501	0.00061519	-0.00051605	-0.00012564	0.00032622	0.00038324	0.00209395	0.00118033	-0.00045755	0.00082643	0.00035683	-0.00034927	-0.00006978	0.00115234	-0.00114493	-0.00024217	0.00168459	0.00061422	0.00164770	-0.00049395	0.00195717	0.00023889	-0.00094579	0.00063569	-0.00052291	-0.00003029	0.00045502	0.00205414	-0.00021318	0.00006525	-0.00147921	-0.00166712	0.00171559	0.00167106	0.00104088	0.00069471	-0.00071020	0.00257369	-0.00050315	-0.00016985	-0.00028961	0.00192411	0.00311995	0.00002739	-0.00045505	-0.00119767	0.00068956	0.00178867	0.00174917	-0.00341532	-0.00014359	-0.00211894	0.00120449	0.00054026	0.00143155	0.00448922	0.00264177	-0.00078380	0.00146316	0.00171677	0.00067067	-0.00196600	0.00011603	0.00218287	-0.00136464	0.00025806	-0.00017647	-0.00133301	0.00047201	0.00065928	0.00131963	0.00022524	0.00000738	-0.00236761	0.00181293	0.00224639	-0.00099038	0.00105722	-0.00089280	-0.00054841	0.00024001	0.00008725	0.00037790	0.00012395	0.00123804	-0.00026632	0.00035151	-0.00157104	0.00051639	-0.00022004	0.00014231	0.00001519	-0.00003689	-0.00156882	-0.00171167	-0.00095560	-0.00106157	0.00037747	-0.00086119	-0.00110295	0.00145449	0.00144241	0.00001940	0.00113053	0.00011603	0.00037180	-0.00025648	0.00126446	-0.00088161	0.00041266	0.00189532	-0.00045701	0.00054180	0.00053260	0.00023641	0.00073003	0.00049498	-0.00057417	-0.00063977	0.00091714	0.00035259	-0.00069998	0.00008362	0.00064741	0.00069533	-0.00009600	0.00027363	-0.00083420	-0.00068350	-0.00034580	0.00044034	0.00086061	-0.00020550	0.00070964	0.00007598	-0.00071197	-0.00004773	0.00088842	-0.00039420	-0.00066603	0.00048939	0.00038599	0.00007626	0.00004915	-0.00060080	0.00011836	0.00062873	0.00053840	0.00044966	0.00112654	0.00004546	0.00065675	-0.00000709	0.00012303	0.00023533	0.00046937	-0.00009147	0.00037175	0.00001606	0.00038684	0.00044297	-0.00030042	0.00060085	0.00008900	0.00007088	-0.00013767	0.00006154	0.00017105	0.00031497	0.00024853	-0.00024208	0.00007125	0.00004059	0.00015628	0.00000304	0.00011611	0.00023541	0.00022374	-0.00013878	0.00020029	0.00013024	0.00015153	-0.00000935	0.00016396	0.00002580	0.00020620	-0.00007379	0.00000365	-0.61487001
-0.9502	-21.47483647	-21.47483647	-21.47483647	-21.47483647	-21.47483647	1.06989872	-21.47483647	-0.37444484	-1.43432438	-21.47483647	-0.18023309	-21.47483647	-0.44330397	-0.45850900	-21.47483647	-0.71709488	-21.47483647	1.05556536	0.42069882	0.66583741	1.02503939	-21.47483647	-21.47483647	0.85690527	-2.56655240	0.66402328	0.46274078	0.06310081	-0.68441647	0.24559268	0.28804499	0.03997792	-0.23629676	-0.50227242	-0.15642433	-0.31219803	0.04068248	0.06222463	-0.07962813	-0.09056222	-0.02000063	0.00624736	0.08332041	0.03273389	-0.00881674	0.02896387	0.01211891	0.01198498	0.01665070	0.01441788	0.03092379	0.01123212	0.01903825	0.01457945	0.01111026	0.01940963	0.00450305	0.01494195	0.01560402	0.01321749	0.01428254	0.01911006	0.01009545	0.01447698	0.01171636	0.01233974	0.01700430	0.01589837	0.01453227	0.01434649	0.01402127	0.01517336	0.01625594	0.01479225	0.01391741	0.01119218	0.01661121	0.01271730	0.01268627	0.00909222	0.01299259	0.01039261	0.00995412	0.01271929	0.01744271	0.01704182	0.01252566	0.02162212	0.01779867	0.00981756	0.01919824	0.01425257	0.01598898	0.02435656	0.02031573	0.01907107	0.01967079	0.01831681	0.01682700	0.02102061	0.01790872	0.02129046	0.02194264	0.02166505	0.01884485	0.01990810	0.01344744	0.02346188	0.01175505	0.01708169	0.00189944	0.01029692	0.00016727	0.01197078	-0.00565742	-0.00655924	-0.01236191	-0.01060813	-0.01521413	-0.01599916	-0.01327493	-0.00345720	-0.01142443	-0.00077600	0.00598875	0.00695033	0.01109394	0.00931910	0.00707171	0.00495020	0.00378530	-0.00159441	-0.00806525	-0.00782802	-0.01218908	-0.01384132	-0.01471024	-0.01079487	-0.01021537	-0.00875185	-0.00964081	-0.00622741	-0.00540228	-0.00248505	-0.00249056	-0.00123911	-0.00218061	-0.00052029	-0.00136137	-0.00035121	-0.00071063	0.00100440	-0.00095915	0.00009657	-0.00059826	-0.00101623	0.00003525	-0.00024934	0.00013670	0.00088304	-0.00113526	-0.00037214	0.00036098	0.00026247	-0.00031826	0.00149726	-0.00026403	0.00054499	0.00073685	0.00176537	-0.00015499	-0.00013090	0.00003798	-0.00140707	-0.00002840	0.00102792	0.00112106	0.00113062	0.00101013	-0.00135790	0.00105033	-0.00012596	-0.00008608	-0.00024818	0.00017384	0.00060204	0.00048226	0.00085691	-0.00045139	0.00075887	0.00157335	-0.00114233	0.00064414	-0.00022567	-0.00050764	0.00055193	-0.00036702	-0.00021947	0.00023341	0.00104548	-0.00010679	0.00104329	-0.00033892	0.00106164	-0.00076122	0.00022911	-0.00048452	-0.00009349	0.00026849	0.00094567	0.00061229	0.00001436	0.00004997	0.00033281	0.00034954	0.00143972	0.00005274	0.00002213	0.00015092	0.00067778	-0.00053721	-0.00008666	0.00111163	0.00101569	0.00077803	-0.00029189	0.00031267	0.00031022	0.00051253	-0.00019095	-0.00008624	0.00024503	-0.00006075	-0.00004724	0.00051895	-0.00003217	-0.00003739	0.00038215	0.00124771	0.00116521	-0.00027813	0.00073483	-0.00008107	0.00026379	0.00051087	0.00019415	0.00004133	0.00035035	-0.00016454	0.00035639	-0.00015236	0.00131428	-0.00049028	0.00008685	0.00054598	0.00022425	0.00011157	0.00017573	0.00079398	0.00012782	0.00057774	0.00001615	0.00003694	-0.00004848	0.00009386	-0.00027256	0.00054416	0.00083839	-0.00060842	-0.00013758	0.00036040	0.00048132	-0.00036386	0.00010889	-0.00042153	0.00008018	0.00016075	0.00021650	0.00066966	-0.00023729	-0.00007597	0.00035091	0.00007535	-0.00057899	-0.00026186	-0.00039573	0.00065009	0.00093743	0.00011700	0.00048058	0.00043916	0.00029499	0.00036371	-0.00022305	-0.00048138	0.00050334	0.00094225	0.00078331	0.00000998	0.00097697	0.00100537	0.00008466	-0.00051212	-0.00003492	-0.00015982	0.00009889	-0.00047864	-0.00047925	0.00090986	0.00008044	0.00090557	-0.00043801	-0.00015096	-0.00031240	0.00030013	0.00093739	0.00030975	0.00032898	0.00023472	0.00106940	0.00102214	0.00066545	0.00076798	0.00103272	0.00007278	0.00129699	0.00067251	0.00219657	0.00026885	0.00143230	0.00163080	0.00084182	0.00071093	0.00069711	0.00003666	0.00188040	0.00087806	0.00062952	-0.00085570	0.00006970	0.00086402	0.00160828	0.00039938	0.00046066	0.00106695	-0.00081628	0.00156026	0.00038896	0.00027260	0.00126317	0.00201053	0.00167806	0.00090872	0.00042204	-0.00056615	0.00075867	0.00110682	-0.00087835	0.00193224	0.00025724	-0.00031348	0.00239498	0.00114958	-0.00248635	0.00102136	0.00142350	0.00232870	0.00223143	-0.00050264	0.00215316	0.00103993	0.00054814	-0.00111129	0.00108217	-0.00053208	0.00225886	0.00310884	0.00192851	0.00192061	-0.00006529	-0.00209852	0.00247475	0.00097387	0.00008048	-0.00005231	0.00178434	0.00116841	0.00053894	0.00035913	-0.00017926	0.00011779	-0.00126499	0.00115301	-0.00016418	0.00192445	0.00267620	-0.00006128	-0.00048233	0.00009677	0.00238985	0.00128592	0.00112631	-0.00118839	0.00202666	0.00041918	-0.00014237	-0.00066416	0.00192327	0.00109047	-0.00007793	-0.00117284	0.00129277	-0.00110023	0.00057949	-0.00088607	-0.00059167	-0.00057355	0.00058346	-0.00117981	0.00021176	0.00132638	-0.00035636	-0.00037507	0.00108234	0.00132514	0.00013005	0.00132989	0.00151188	0.00146717	0.00147831	0.00013761	-0.00094074	0.00125735	0.00076078	-0.00005305	-0.00018021	0.00073111	0.00108212	0.00088042	0.00033923	-0.00055690	0.00021106	0.00098685	-0.00007594	0.00015860	-0.00023468	0.00038996	0.00033491	-0.00079708	0.00032238	-0.00052850	-0.00032539	0.00005608	0.00042168	0.00066851	-0.00006082	0.00040643	0.00029778	-0.00032554	0.00037529	0.00022398	-0.00004413	-0.00003582	0.00043535	-0.00005878	0.00020463	-0.00030542	-0.00069892	-0.00048067	0.00049716	0.00063117	0.00000402	0.00036331	-0.00063281	0.00032810	-0.00050867	-0.00010001	0.00024365	0.00051884	0.00021619	0.00046121	0.00001384	0.00003004	0.00007213	0.00013109	0.00016808	-0.00017754	0.00021521	-0.00000296	0.00008300	0.00014186	-0.00029765	-0.00001255	-0.00027746	-0.00009460	-0.00044316	0.00006250	-0.00015418	-0.00021389	-0.00005866	-0.00017045	0.00011438	-0.00012347	-0.00039201	0.00031585	-0.00006454	0.00001532	-0.00041384	0.00023453	0.00012705	0.00001944	-21.47483647
-0.9002	0.85318011	-21.47483647	-21.47483647	-0.57974678	-21.47483647	-0.91314461	1.08758819	0.20605385	-21.47483647	-0.85958279	-21.47483647	0.06439512	0.10393563	-21.47483647	-21.47483647	-21.47483647	-21.47483647	0.57882339	0.27365217	0.88442320	-21.47483647	0.91784012	-3.31973767	0.05280012	0.27349028	-21.47483647	-21.47483647	-21.47483647	0.86290926	-21.47483647	0.45597035	0.30828723	-0.46673279	0.64384825	-0.02733625	0.22517635	0.08271603	0.16918155	-0.07014458	0.07032193	-0.01833236	0.00856549	0.06998801	0.01681861	0.00972385	-0.00252452	0.00689511	0.02704328	0.03054855	0.00671645	0.01726136	0.01995463	0.01924865	0.01008920	0.00554326	0.01653121	0.00650903	0.01119914	0.01637443	0.01129160	0.01622165	0.01204917	0.00896362	0.01252636	0.01038439	0.01183423	0.01506064	0.01716974	0.01364687	0.01271843	0.01102848	0.01661421	0.01286591	0.01252503	0.01384037	0.01377406	0.01525797	0.01090024	0.00952199	0.01385063	0.00960319	0.01023688	0.00664191	0.00437094	0.01654863	0.01176985	0.00331533	0.01980063	0.01506291	0.00960148	0.00929662	0.00825756	0.01621969	0.02136213	0.01600123	0.01814706	0.02059917	0.01428692	0.01057567	0.01913410	0.01922750	0.02071211	0.01810165	0.01821017	0.01923497	0.02195596	0.01727385	0.02144044	0.01282717	0.01926035	0.00123774	0.00929035	0.00025197	0.01176972	-0.00433059	-0.00329468	-0.00677421	-0.00499256	-0.01373627	-0.01347078	-0.01818903	-0.01463769	-0.02314737	-0.02012085	-0.01442086	-0.01136695	-0.00594570	-0.00235147	0.00563885	0.00850876	0.01090629	0.01264464	0.01107129	0.00950182	0.00500159	-0.00008575	-0.00676740	-0.00714784	-0.01087367	-0.01158461	-0.01380666	-0.01218890	-0.01042055	-0.00915250	-0.00532460	-0.00558337	-0.00575999	-0.00402337	-0.00318819	-0.00198976	-0.00131308	-0.00050875	-0.00143573	-0.00055531	-0.00104805	-0.00021367	0.00014894	-0.00016530	-0.00060923	0.00049605	-0.00100557	-0.00030135	-0.00057325	-0.00018443	-0.00081183	0.00087777	-0.00096751	-0.00016520	0.00020116	0.00047291	-0.00006186	0.00101204	0.00000120	-0.00057499	-0.00034201	0.00077906	0.00091017	0.00077621	0.00067264	-0.00040850	0.00031016	-0.00007440	-0.00051604	0.00007665	0.00078862	0.00006983	0.00005269	-0.00014354	-0.00116133	0.00003269	0.00142993	-0.00061534	0.00069706	0.00091063	-0.00032161	-0.00022051	-0.00042994	0.00048097	0.00121677	-0.00000306	-0.00009300	0.00049543	-0.00039794	0.00041917	-0.00018328	-0.00125337	0.00064879	-0.00103833	-0.00029371	-0.00060513	-0.00002275	0.00122311	0.00034796	0.00038238	-0.00071626	0.00120713	-0.00016436	-0.00029650	0.00091146	-0.00023160	0.00004039	0.00080318	0.00143487	0.00024598	-0.00068172	-0.00047570	-0.00020214	0.00043202	0.00107642	-0.00032450	0.00025733	-0.00071774	-0.00007331	-0.00051467	0.00017936	0.00016181	-0.00028304	0.00049789	0.00023498	0.00100790	0.00096833	0.00036941	-0.00006382	-0.00024307	0.00047200	0.00065104	0.00042737	0.00055714	-0.00065621	-0.00004588	0.00080816	0.00141777	-0.00059515	0.00112814	0.00104705	0.00006093	0.00133943	0.00021324	0.00006215	-0.00080218	0.00033719	0.00006852	-0.00009632	-0.00064827	0.00033885	0.00057678	0.00005737	0.00029366	0.00059670	0.00033487	0.00023602	0.00016840	0.00020737	-0.00005149	-0.00027040	0.00006746	0.00024571	-0.00019690	-0.00031895	-0.00037353	0.00024149	0.00033462	0.00043786	0.00030862	-0.00045686	-0.00016468	0.00114730	0.00000160	0.00066014	0.00013174	0.00003055	0.00018674	-0.00020192	-0.00005032	-0.00045167	-0.00009021	0.00016076	0.00102467	0.00032059	-0.00028412	0.00051487	0.00049472	-0.00090451	-0.00001683	-0.00023249	-0.00129005	-0.00057579	-0.00013475	0.00107694	0.00033868	-0.00028375	0.00049460	0.00105638	0.00028977	-0.00036532	-0.00005639	0.00120114	0.00089618	-0.00065810	0.00125933	0.00005633	0.00076339	0.00001419	0.00044651	-0.00056022	-0.00006173	0.00051756	0.00191351	0.00029280	0.00072311	0.00125363	0.00049369	0.00062986	0.00174856	0.00105789	0.00219792	0.00142800	0.00022539	-0.00026507	0.00003634	-0.00009327	0.00087876	0.00112978	0.00204285	0.00127915	-0.00110833	0.00004109	0.00010260	0.00013299	0.00089770	0.00073866	0.00185470	-0.00082603	0.00039518	0.00006559	0.00167976	0.00329083	0.00072675	0.00089256	0.00062722	0.00058831	0.00079050	-0.00136890	-0.00011113	-0.00025766	0.00179000	0.00176096	0.00082572	-0.00088682	0.00102431	0.00120108	0.00123903	-0.00037019	0.00020471	-0.00038459	0.00375705	-0.00067767	0.00189240	0.00302693	0.00246529	-0.00173136	0.00154044	0.00096332	0.00018648	-0.00005985	0.00196813	0.00105551	-0.00109043	0.00047862	-0.00016927	-0.00051166	0.00258085	0.00143125	0.00216915	0.00122408	0.00033458	-0.00008991	-0.00004066	0.00035526	0.00035394	0.00198180	0.00326437	-0.00019015	0.00336141	0.00034200	0.00036447	0.00216611	0.00125990	0.00012603	0.00104461	-0.00177905	0.00006965	-0.00150707	0.00129754	-0.00050007	0.00059495	0.00108357	-0.00070444	-0.00119370	-0.00058089	0.00000780	0.00039290	-0.00162958	0.00158680	0.00108696	-0.00005495	0.00115449	0.00083144	0.00029681	0.00025325	-0.00008419	-0.00058619	0.00051913	0.00047761	-0.00010141	0.00111404	0.00057242	0.00043177	0.00116688	0.00048159	0.00023702	-0.00000982	0.00012829	0.00040476	0.00054634	0.00062776	0.00006118	0.00087031	0.00025194	0.00075650	-0.00008348	0.00079238	-0.00002421	0.00036073	0.00077781	0.00030799	0.00113576	0.00076648	-0.00025733	-0.00015003	0.00048137	-0.00004938	0.00029388	0.00086364	0.00045440	-0.00025653	0.00003531	-0.00072891	0.00057399	0.00044421	0.00091232	0.00004393	0.00115449	-0.00050850	0.00070656	0.00033731	0.00023271	0.00046398	0.00033892	0.00075454	0.00085622	0.00038394	0.00033498	0.00034975	-0.00007632	0.00038992	0.00039951	0.00057859	0.00023630	0.00058479	0.00042313	0.00046819	0.00016220	-0.00002681	0.00024738	0.00001430	0.00014461	0.00033848	0.00033503	0.00019626	-0.00001343	0.00060525	0.00020407	-0.00008469	0.00036301	0.00020771	0.00009341	-0.00047585	-0.00009073	-0.00005330	0.00001257	-21.47483647
-0.8502	-21.47483647	-21.47483647	-21.47483647	-1.04095590	0.34974647	-0.19347937	-21.47483647	-0.74955690	-21.47483647	-21.47483647	-21.47483647	-21.47483647	-0.32641698	-21.47483647	-21.47483647	1.37033153	-21.47483647	-0.69153512	-0.32680070	-21.47483647	-21.47483647	0.66108771	0.08732928	-21.47483647	0.40721604	0.47815683	-2.04138565	-21.47483647	-21.47483647	-0.60209191	-21.47483647	-1.42183936	0.36757980	-0.17275652	0.05166840	-0.06552363	0.05165789	0.11958563	-0.06203767	0.06432025	-0.01058536	-0.00768857	0.03316726	0.00667995	0.05582473	-0.00762978	0.03391043	-0.00749948	0.02699074	0.01825527	0.01987585	0.00995607	0.02496016	0.00917844	0.01609100	0.00841692	0.00332202	0.01072522	0.01848594	0.01148541	0.01510909	0.01488510	0.01079683	0.01402378	0.01203633	0.01623123	0.01881566	0.01563975	0.01495137	0.01183928	0.01394662	0.01872276	0.01440741	0.01296363	0.01562445	0.01513557	0.01781664	0.01312538	0.01341209	0.00886303	0.01270273	0.01572445	0.01196337	0.00766055	0.01110312	0.01007957	0.01812744	0.01808795	0.01917818	0.01170606	0.01195753	0.00986715	0.01854771	0.02361826	0.01914551	0.01510410	0.01805371	0.01658819	0.01108453	0.01932259	0.01841201	0.02049845	0.01835002	0.01860249	0.01824144	0.01879585	0.01346562	0.01812018	0.01493760	0.02000972	0.00621552	0.01079315	0.00393047	0.01796220	-0.00109734	0.00462980	-0.00185476	0.00180043	-0.00084401	-0.00198398	-0.00439641	-0.00074311	-0.01388917	-0.01372210	-0.01501084	-0.01940840	-0.02045488	-0.02064364	-0.01759793	-0.01332805	-0.00613968	-0.00085653	0.00561721	0.01267500	0.01577848	0.01668017	0.01327472	0.01169571	0.00618121	0.00085351	-0.00587307	-0.00992551	-0.01282523	-0.01295806	-0.01252583	-0.01243569	-0.01182899	-0.00944912	-0.00792332	-0.00662775	-0.00519334	-0.00260842	-0.00298473	-0.00168997	-0.00215469	-0.00053747	-0.00084938	0.00115083	-0.00026318	0.00023956	-0.00169426	0.00001031	-0.00150227	0.00080811	0.00098765	0.00089966	-0.00041954	0.00020544	-0.00046576	0.00079665	0.00020514	0.00019057	-0.00017804	0.00081864	0.00021593	0.00082734	0.00084459	-0.00073614	0.00062357	-0.00106463	0.00048450	0.00021644	-0.00081636	0.00010738	-0.00003673	0.00028385	-0.00073557	0.00021836	-0.00094215	0.00154975	0.00098634	-0.00101135	0.00021106	-0.00008185	-0.00120375	0.00118859	-0.00037875	0.00105450	0.00054654	0.00154185	-0.00030364	0.00070042	0.00022961	0.00035191	0.00046877	-0.00036824	-0.00031072	0.00043703	0.00091463	-0.00028329	-0.00052958	0.00084382	0.00035647	0.00088148	-0.00047975	0.00171371	-0.00019096	-0.00098432	0.00023945	0.00112655	-0.00010919	0.00022399	0.00074276	0.00069323	0.00001440	0.00035247	0.00089748	-0.00033801	0.00005995	0.00061901	-0.00031186	-0.00008360	0.00012522	0.00028160	-0.00027462	0.00016224	-0.00114266	0.00100899	0.00071256	0.00126233	-0.00033775	0.00004377	0.00082646	0.00037380	0.00002512	0.00026745	-0.00078161	0.00083415	0.00030797	-0.00033361	0.00007384	0.00085838	-0.00078711	-0.00033317	0.00083045	0.00030679	0.00031976	0.00042873	0.00053597	0.00022186	0.00008232	-0.00013150	-0.00004016	-0.00034630	0.00079880	0.00090614	0.00002143	0.00044549	0.00019704	-0.00060630	-0.00003264	0.00060923	0.00031076	0.00065542	-0.00103846	-0.00012485	-0.00015310	0.00080845	0.00050757	-0.00036093	-0.00058487	0.00001264	0.00072205	-0.00039781	-0.00054861	-0.00069204	0.00027746	0.00031491	-0.00030801	0.00070650	-0.00027326	0.00038340	-0.00028267	-0.00081909	-0.00121264	0.00007970	0.00073077	0.00012640	-0.00041192	-0.00011951	0.00122569	-0.00019621	-0.00079781	-0.00046892	-0.00061027	0.00024324	-0.00080420	0.00053712	-0.00057423	-0.00001717	0.00056779	-0.00015814	0.00067962	-0.00028905	0.00031163	0.00072109	0.00084600	0.00007109	-0.00037496	0.00074780	-0.00053495	-0.00028722	-0.00018690	0.00193856	-0.00051689	0.00051258	0.00175379	0.00129851	0.00035282	0.00314933	-0.00023693	0.00015789	0.00012195	-0.00006126	0.00071203	0.00095250	0.00046034	0.00053864	-0.00139788	-0.00038507	0.00068109	0.00080506	-0.00004182	0.00313527	0.00106873	-0.00116859	0.00023487	-0.00197445	0.00046169	-0.00043462	0.00055808	-0.00032196	-0.00017417	-0.00107412	-0.00013082	0.00336368	-0.00039058	0.00014074	0.00092787	-0.00004817	0.00078747	-0.00088314	-0.00028124	0.00084160	0.00102730	0.00175933	0.00289930	0.00221307	0.00032388	0.00228501	0.00210445	-0.00046659	-0.00305597	0.00044415	-0.00166158	0.00160880	-0.00023301	0.00193023	0.00202716	0.00172182	-0.00117912	0.00054807	0.00220927	0.00144222	0.00043659	0.00104150	0.00361902	-0.00069277	-0.00036125	0.00074209	-0.00025212	0.00053192	0.00160265	-0.00098915	-0.00021352	0.00103665	-0.00034952	0.00071034	0.00156402	0.00032339	0.00120097	0.00077254	0.00052633	0.00222783	-0.00028684	0.00028056	0.00068177	0.00143899	0.00032106	-0.00103973	-0.00208052	0.00022982	-0.00053244	0.00104153	0.00142362	0.00024889	0.00013449	0.00024078	-0.00135061	-0.00090348	-0.00068769	0.00029123	-0.00117524	0.00039996	0.00001250	-0.00095033	0.00055608	0.00026182	0.00053509	0.00044041	-0.00011063	-0.00022697	-0.00021717	0.00123722	-0.00036186	-0.00011310	0.00117193	0.00012502	0.00088594	-0.00021311	-0.00025324	-0.00032209	0.00077467	0.00072234	0.00030470	-0.00001566	0.00069161	0.00089585	-0.00043386	0.00026434	-0.00085549	-0.00020079	0.00094036	0.00090585	0.00127642	-0.00058911	0.00089657	0.00102290	0.00009371	0.00029752	0.00055156	0.00044647	0.00079111	0.00103782	0.00063558	0.00022133	-0.00030213	-0.00013379	0.00013874	0.00102184	0.00097803	0.00008169	0.00120302	-0.00108380	0.00034887	0.00024206	-0.00008669	0.00042630	-0.00010980	0.00083088	0.00026306	0.00034639	0.00000178	0.00021979	0.00035048	0.00023914	0.00033871	0.00075820	-0.00001523	0.00003309	0.00014902	-0.00043141	0.00019338	-0.00006389	0.00045475	0.00034008	0.00024035	-0.00012707	0.00060246	0.00040027	-0.00010293	0.00013085	0.00000057	0.00013162	0.00012440	0.00014360	0.00022927	-0.00012128	0.00028465	0.00033501	0.00028175	0.32649318
-0.8002	-21.47483647	-21.47483647	0.66704059	0.33600923	-21.47483647	-21.47483647	-21.47483647	0.26590854	-21.47483647	-21.47483647	-0.78709775	-0.24890412	0.85981596	-21.47483647	-0.84221816	-1.38536716	0.94998163	-21.47483647	-0.34812433	-1.04287672	-21.47483647	1.25092351	-1.04706679	0.16824898	-0.36244768	-0.33654296	-0.36550782	0.24071927	-1.14463189	-1.68653727	0.67847941	0.30496545	-0.26294037	0.95461291	-0.11176016	0.16084528	-0.07064592	0.16112225	0.04213138	-0.00401787	-0.03703435	0.05980846	0.02778165	0.00081231	0.00923030	-0.00411876	0.00170479	0.01102173	0.01850386	0.00786636	0.02354748	0.01399239	0.01726409	0.01854999	0.01237940	0.00742905	0.00467297	0.01122785	0.01442821	0.01439319	0.01646794	0.01605401	0.01374216	0.01544225	0.01445207	0.01394776	0.01476859	0.01310298	0.01525360	0.01622987	0.01157807	0.01511138	0.01532568	0.01213979	0.01399946	0.01408265	0.01730103	0.01110444	0.01270269	0.01299532	0.01272016	0.00951613	0.01527575	0.01477082	0.02535976	0.02441192	0.01185841	0.01774570	0.01481566	0.02168672	0.01450324	0.01215575	0.01077444	0.01973328	0.01867461	0.01833455	0.01715852	0.01770693	0.01310953	0.01961922	0.01868051	0.02285863	0.02159081	0.01694936	0.01821393	0.01921477	0.01084145	0.01866909	0.00804076	0.01903676	0.00441764	0.00876172	-0.00082921	0.01390026	-0.00809953	-0.00630901	-0.00453040	-0.00141260	-0.00698552	-0.00699587	-0.00584045	-0.00230677	-0.01491369	-0.01472077	-0.01244858	-0.01934051	-0.02222176	-0.02752904	-0.02697806	-0.03378454	-0.02834492	-0.02779367	-0.01975378	-0.01507331	-0.00795286	-0.00153843	0.00311995	0.01105257	0.01417828	0.01638361	0.01220381	0.00836418	0.00411857	-0.00040708	-0.00584828	-0.01000120	-0.01279717	-0.01156898	-0.01324196	-0.01302588	-0.01131603	-0.01027190	-0.00996359	-0.00806098	-0.00649375	-0.00447532	-0.00276913	-0.00199021	-0.00247344	-0.00060747	-0.00101404	0.00027085	0.00074467	0.00001095	0.00020555	-0.00000815	-0.00089136	0.00062741	0.00101315	0.00032141	-0.00004141	0.00033453	-0.00002863	-0.00073776	0.00034809	-0.00097762	0.00080359	0.00039596	0.00089552	-0.00067830	0.00135046	0.00032718	-0.00002279	-0.00081325	-0.00045096	0.00026476	-0.00003144	-0.00000986	0.00114498	0.00117619	0.00094440	-0.00057638	0.00056898	-0.00060704	-0.00096279	0.00102571	-0.00103441	0.00040792	0.00021566	0.00010090	-0.00041496	-0.00044709	0.00006067	0.00069561	-0.00063383	-0.00033654	-0.00047367	0.00077067	-0.00028686	-0.00083630	-0.00026100	0.00062374	0.00003953	0.00024385	-0.00014908	0.00119195	-0.00028484	-0.00009543	0.00027480	0.00008459	-0.00141350	-0.00082183	0.00054975	0.00024838	-0.00030921	-0.00004127	0.00049417	-0.00010321	0.00058620	-0.00075689	0.00002195	-0.00054298	-0.00063702	-0.00010667	-0.00002532	-0.00016627	-0.00040264	-0.00041766	0.00045574	0.00063359	-0.00043825	0.00007546	-0.00045691	0.00013501	0.00004573	0.00035376	-0.00044876	-0.00050266	-0.00054640	-0.00011782	-0.00020987	0.00082253	-0.00031510	-0.00000682	-0.00027708	0.00052604	-0.00004069	0.00030554	0.00061088	0.00014038	0.00059840	-0.00034143	-0.00060896	-0.00025160	0.00027706	-0.00044412	-0.00036772	-0.00017328	-0.00044350	-0.00023757	-0.00015135	0.00022393	0.00004435	0.00019348	-0.00074180	0.00010971	-0.00046357	0.00020428	0.00053198	0.00037895	-0.00104323	-0.00011613	-0.00022359	-0.00040851	-0.00045668	-0.00059660	0.00038876	0.00041504	-0.00021695	-0.00028621	-0.00050018	-0.00023028	0.00008207	0.00017031	-0.00107737	-0.00005716	0.00115520	0.00035010	-0.00040865	-0.00081311	0.00026428	-0.00026173	-0.00089538	-0.00035795	-0.00163841	-0.00014655	0.00000894	0.00000848	0.00011506	-0.00053147	-0.00006570	-0.00006294	-0.00065302	0.00022256	0.00028749	-0.00167450	0.00074088	-0.00004909	-0.00031595	0.00081057	0.00012361	0.00127071	-0.00062184	-0.00008688	-0.00088268	-0.00109992	0.00041508	0.00107000	0.00041459	-0.00074608	0.00131258	-0.00036904	-0.00013521	0.00025957	-0.00089888	0.00089415	0.00188416	-0.00061032	-0.00126347	-0.00091379	-0.00041798	-0.00079047	-0.00004900	-0.00003736	-0.00066794	-0.00015785	0.00096751	0.00100642	-0.00055549	-0.00059220	-0.00004036	0.00205406	-0.00178152	-0.00073837	-0.00116635	0.00228660	0.00089761	0.00030974	-0.00017221	0.00196373	0.00060225	0.00102344	-0.00064732	0.00033308	0.00195098	0.00240208	-0.00102584	-0.00004439	-0.00179058	0.00157842	0.00000755	0.00001716	-0.00097433	0.00112344	-0.00096581	0.00088989	0.00193273	0.00183718	0.00096576	0.00177338	-0.00127504	-0.00072502	0.00038147	-0.00098842	-0.00188561	0.00167966	0.00250360	-0.00077381	0.00085609	0.00061367	-0.00251056	0.00119960	-0.00017013	-0.00024759	-0.00200038	-0.00071620	0.00015376	0.00044208	0.00037091	-0.00129938	0.00202310	-0.00037935	-0.00051202	0.00045848	0.00087541	-0.00092836	0.00112139	0.00178898	-0.00047629	-0.00008440	-0.00133380	0.00001769	-0.00142359	-0.00137995	-0.00033872	-0.00107882	-0.00047022	-0.00037818	0.00028103	-0.00106930	0.00076562	-0.00027524	-0.00200223	0.00125268	-0.00043503	-0.00004320	0.00212362	-0.00101528	0.00108743	-0.00055080	-0.00070192	-0.00113102	-0.00023556	0.00036131	-0.00058825	0.00054497	0.00067782	0.00036381	0.00034461	0.00056438	0.00002272	0.00003527	0.00052275	0.00044350	-0.00038707	-0.00024961	-0.00017075	0.00002134	-0.00003069	0.00024647	-0.00081319	0.00027398	-0.00003534	0.00008696	0.00064532	-0.00004542	0.00080758	0.00017263	-0.00109037	-0.00047295	0.00089910	-0.00042272	-0.00036010	0.00037400	0.00005127	-0.00074426	-0.00029429	-0.00069479	0.00001274	0.00001958	-0.00023524	-0.00022783	0.00017070	0.00046372	-0.00001465	0.00042524	0.00007087	-0.00033791	-0.00009846	0.00044560	0.00036365	0.00026249	0.00039195	-0.00038213	-0.00026391	0.00030999	-0.00005979	0.00023994	-0.00007486	0.00021222	0.00007032	0.00014898	-0.00016075	-0.00016654	0.00003362	-0.00014729	-0.00032699	0.00003104	0.00025991	-0.00002135	-0.00009496	-0.00036555	0.00020470	-0.00005985	0.00023063	0.00025524	-0.00005360	-0.00013920	0.00008080	-0.00007387	0.00014704	-21.47483647
-0.7502	-0.01087317	-0.65077454	-21.47483647	-21.47483647	-21.47483647	-21.47483647	-21.47483647	-21.47483647	0.50202066	-0.57996953	0.22700857	0.07743669	-21.47483647	-21.47483647	-21.47483647	-21.47483647	-21.47483647	-21.47483647	-0.91435313	0.86798513	-0.81287655	-1.20849979	-0.07189095	0.97622252	0.25178748	0.27709252	0.55933544	-0.79688458	-0.06000701	0.86244643	-0.52042882	-0.75671619	0.78997121	-0.07384392	-0.06852797	-0.24856777	0.01424510	-0.04677474	-0.02485346	-0.01095457	0.03811490	0.00706111	0.03222765	0.01190305	0.01128370	0.00134663	-0.00866030	0.00545777	0.01887457	0.01508240	0.01942600	0.01788497	0.03056959	0.02523651	0.01996570	0.02094149	0.00807409	0.01284340	0.01465272	0.01503192	0.01408748	0.01683151	0.00999230	0.01425063	0.00966154	0.01174757	0.01617864	0.01459729	0.01661855	0.01388598	0.01427778	0.01505116	0.01672620	0.01409413	0.01411916	0.01358625	0.01630343	0.01043462	0.01170726	0.01227109	0.01319104	0.00864080	0.00905088	0.01382202	0.01304530	0.01468316	0.00596151	0.02020674	0.01622316	0.01167632	0.01209529	0.01162679	0.01334951	0.02230887	0.01658903	0.01490974	0.01675725	0.01100636	0.01362786	0.01506529	0.01913145	0.02082879	0.01636205	0.01885557	0.01817072	0.01935893	0.01713904	0.02174866	0.01734377	0.02021236	0.00637683	0.01316948	0.00488032	0.01494042	-0.00167960	0.00412707	0.00106903	0.00181555	-0.00110875	0.00078711	-0.00293020	0.00058673	-0.00591864	-0.00530219	-0.00462962	-0.01169316	-0.01004551	-0.01429959	-0.01726941	-0.02635079	-0.02506171	-0.02891441	-0.03267009	-0.03044620	-0.03137281	-0.02774271	-0.02493165	-0.01594165	-0.00958450	-0.00029359	0.00430296	0.01137537	0.01387311	0.01326401	0.01258124	0.00822343	0.00435801	0.00121327	-0.00415624	-0.00781508	-0.01098783	-0.01251047	-0.01208452	-0.01339767	-0.01202901	-0.01046238	-0.00951087	-0.00576009	-0.00670166	-0.00502681	-0.00389119	-0.00258971	-0.00121730	-0.00068462	-0.00064861	0.00081294	-0.00091086	-0.00056796	0.00042376	0.00090232	-0.00019055	0.00024108	0.00104089	-0.00040371	-0.00025576	0.00051068	0.00121041	0.00076747	0.00040446	-0.00061031	0.00087124	-0.00010650	0.00024779	0.00023769	0.00039354	-0.00025398	-0.00002890	-0.00045397	-0.00037834	0.00130337	0.00170955	0.00051251	0.00157186	0.00076393	-0.00062998	0.00078015	-0.00020025	0.00038741	0.00026919	0.00009904	0.00037091	0.00182646	0.00008590	-0.00023323	-0.00013277	-0.00010017	0.00038539	0.00027750	0.00100207	0.00012361	0.00046402	0.00011437	0.00021581	0.00022161	-0.00012256	0.00037709	-0.00011034	0.00023422	0.00060313	0.00078191	-0.00102158	-0.00018376	0.00045598	0.00021864	0.00002310	0.00011264	0.00054626	0.00045746	0.00057797	0.00006020	-0.00043402	0.00080440	-0.00017887	-0.00036187	0.00041467	0.00019898	-0.00112385	0.00060495	0.00029986	0.00072017	0.00012912	0.00029607	-0.00008266	0.00025285	-0.00005502	0.00065383	0.00061251	0.00057780	-0.00108593	-0.00010970	-0.00004040	0.00047693	-0.00049813	0.00031768	0.00080248	0.00072968	0.00037046	0.00007005	0.00078156	0.00009345	0.00019127	0.00009236	0.00006383	-0.00024618	0.00013458	-0.00023803	-0.00011891	0.00019424	0.00009526	-0.00084478	0.00017677	-0.00048039	-0.00000627	-0.00053233	-0.00002623	0.00047265	-0.00000502	0.00034638	0.00045114	-0.00008848	-0.00077648	0.00029905	0.00028404	-0.00041027	-0.00034448	0.00006824	0.00069728	0.00044078	-0.00056051	0.00040992	0.00029178	0.00024736	-0.00026732	0.00036666	-0.00119284	0.00049457	0.00043947	0.00009768	0.00023575	-0.00002247	0.00059882	-0.00027389	-0.00038230	-0.00019130	-0.00050889	-0.00061916	0.00001155	-0.00016383	-0.00005651	0.00052049	0.00045773	0.00051068	-0.00053931	0.00028006	0.00028287	0.00099228	-0.00013866	-0.00027925	-0.00128162	0.00177229	0.00009949	0.00066747	0.00031855	0.00077555	0.00039336	-0.00098087	0.00143561	-0.00124868	-0.00020680	-0.00016264	0.00032614	0.00081477	0.00000230	0.00077273	0.00010955	0.00070812	0.00021329	0.00032093	0.00004090	0.00070475	-0.00031600	0.00203528	0.00100912	0.00155813	-0.00046041	-0.00083601	0.00103397	0.00058746	0.00143709	-0.00020091	0.00058864	0.00072460	-0.00075614	0.00054190	-0.00148551	-0.00094691	0.00115769	0.00114870	0.00246319	0.00221280	0.00176844	0.00285189	-0.00070880	-0.00019286	0.00159096	0.00297331	0.00157104	0.00112046	-0.00070850	0.00059179	0.00200443	-0.00131557	-0.00271740	-0.00021028	-0.00014227	0.00250248	0.00068447	-0.00140954	0.00294903	0.00046867	-0.00122597	0.00245883	0.00187341	0.00044248	-0.00079985	0.00025257	0.00090587	-0.00139229	0.00116967	0.00006542	-0.00145527	0.00084419	0.00196190	0.00192019	-0.00022377	-0.00115746	-0.00001976	0.00277635	0.00065616	-0.00055896	0.00270997	0.00084509	-0.00146773	0.00085995	-0.00024740	0.00043955	0.00001422	0.00195909	-0.00113679	0.00047067	-0.00202290	0.00004751	-0.00056837	0.00189365	0.00101442	0.00001695	0.00072717	-0.00082950	-0.00061317	-0.00127041	0.00129979	-0.00102468	-0.00078520	0.00085579	0.00054744	-0.00079069	0.00220244	-0.00047511	0.00116661	0.00006797	-0.00011264	-0.00048007	-0.00040782	0.00059268	-0.00109285	-0.00009270	0.00051014	-0.00050649	0.00056640	-0.00008567	-0.00008892	0.00013617	0.00161130	0.00036041	0.00067186	-0.00075294	-0.00042959	-0.00013344	-0.00028746	0.00092115	-0.00036519	-0.00018284	-0.00029648	0.00091427	0.00041618	-0.00088202	0.00032943	0.00081111	-0.00024837	0.00002896	0.00019311	0.00021236	0.00008267	0.00000116	0.00014306	-0.00032443	-0.00034578	-0.00109673	-0.00046213	0.00005415	-0.00005891	0.00090578	0.00012085	-0.00036197	0.00045390	0.00039475	-0.00003265	-0.00011168	0.00049430	0.00023160	0.00025458	-0.00022390	0.00028088	-0.00022117	0.00025849	0.00009519	0.00057035	0.00030985	-0.00016636	0.00046730	-0.00000404	0.00049707	0.00015851	-0.00050635	0.00023297	-0.00024416	0.00012009	0.00006639	0.00041752	0.00019560	-0.00038786	0.00031410	0.00028203	0.00007911	0.00023715	-0.00003154	0.00014491	-0.00049078	0.00030523	0.00007135	0.00021124	-0.28594846
-0.7002	-21.47483647	-21.47483647	-1.12072325	0.42428190	1.40374196	-0.86525303	-0.49462458	-0.33673909	0.24799733	-21.47483647	-0.60984355	-21.47483647	0.77233148	0.94348031	0.24214779	-2.52795196	-21.47483647	-21.47483647	-0.66025093	-21.47483647	-0.41353501	-0.20186785	-21.47483647	0.81428039	-21.47483647	-21.47483647	-0.99233145	-21.47483647	-0.41475385	0.60490251	0.57902643	-0.03590202	0.28416604	-0.41242159	0.00391820	-0.24187741	0.08001475	0.08578771	0.12603557	0.03718495	0.02488051	0.01566954	0.11216126	0.00246998	0.00443519	0.03059993	0.00610447	0.00812685	0.03050320	0.01359095	0.01860913	0.00099520	0.01816108	0.01501027	0.01100209	0.01225375	0.00668449	0.01934424	0.01640415	0.00837136	0.01335727	0.01809949	0.01336034	0.01369090	0.01148418	0.01309343	0.01629185	0.02009289	0.01459516	0.01467285	0.01471703	0.01608608	0.01604289	0.01387782	0.01370522	0.01445876	0.01905339	0.01229562	0.00994094	0.01183865	0.01269829	0.00921085	0.01215611	0.01058791	0.00717285	0.02174739	0.00392072	0.01577293	0.01946264	0.01319376	0.01623141	0.01261849	0.01613508	0.02173548	0.01926862	0.01695062	0.02217909	0.01303098	0.01199754	0.02043857	0.02023387	0.01984867	0.01845475	0.02260547	0.01894315	0.01868426	0.01860697	0.02095910	0.01157240	0.01906477	0.00456022	0.01015916	0.00186712	0.01689304	-0.00067659	0.00205080	-0.00163181	-0.00119248	-0.00242129	-0.00232068	-0.00281544	0.00037097	-0.00877403	-0.00692094	-0.00473125	-0.01054647	-0.01171943	-0.01381212	-0.01522140	-0.02026112	-0.01883149	-0.02181317	-0.02662900	-0.02775320	-0.02894874	-0.03286070	-0.03483503	-0.03257822	-0.03262139	-0.02999612	-0.02719328	-0.02016943	-0.01169361	-0.00548632	0.00309960	0.00904883	0.01089869	0.01433326	0.01275433	0.01162853	0.00773729	0.00324883	-0.00195399	-0.00483818	-0.01062350	-0.01175728	-0.01404124	-0.01284682	-0.01363267	-0.01157283	-0.01082089	-0.00969352	-0.00658903	-0.00608940	-0.00407155	-0.00197868	-0.00279306	-0.00159575	-0.00082089	0.00014886	0.00058419	0.00069959	-0.00017547	-0.00097120	-0.00021351	0.00109145	0.00006888	-0.00000534	0.00027672	0.00029099	0.00015095	0.00020776	-0.00005364	-0.00035245	0.00027044	0.00031928	0.00016265	0.00041100	0.00004030	0.00020041	0.00078310	-0.00151517	0.00035481	-0.00030200	-0.00157910	0.00060488	-0.00036982	0.00029072	0.00082020	0.00026690	-0.00047653	0.00143649	-0.00025912	0.00044562	-0.00059779	-0.00141675	-0.00018926	-0.00056583	-0.00068378	-0.00022653	-0.00025343	0.00038367	0.00036448	-0.00005476	0.00029272	0.00008198	0.00063314	-0.00042800	0.00118343	-0.00046486	-0.00049101	0.00022134	-0.00028219	-0.00009697	-0.00032119	0.00008043	0.00024787	-0.00000549	0.00055844	-0.00002377	-0.00004441	-0.00024773	-0.00029784	-0.00046190	-0.00012906	-0.00004343	-0.00051556	0.00041764	0.00070563	0.00070273	-0.00016933	-0.00028756	0.00012769	-0.00019885	0.00048220	0.00013319	0.00050696	0.00020852	-0.00002632	0.00020843	-0.00054067	0.00076865	-0.00110709	0.00000995	0.00021013	-0.00026939	0.00047922	-0.00018362	-0.00018077	-0.00029446	0.00005564	0.00015467	-0.00012361	-0.00064038	-0.00022760	0.00081529	0.00007118	-0.00008600	-0.00064148	-0.00053899	-0.00073553	-0.00032118	-0.00043084	-0.00009821	-0.00090457	-0.00050661	-0.00058534	-0.00030595	0.00061629	-0.00031043	-0.00074473	-0.00021191	0.00027852	-0.00031098	-0.00051652	-0.00001555	0.00040431	-0.00022199	-0.00060229	0.00127713	0.00005018	0.00013365	0.00001995	-0.00011442	-0.00049610	-0.00000671	0.00055468	-0.00008914	0.00011974	-0.00044716	0.00006533	0.00013460	-0.00012040	-0.00016462	-0.00106775	0.00025858	-0.00063292	-0.00068298	0.00055579	-0.00039808	-0.00007463	-0.00113694	0.00006719	0.00030819	-0.00028371	-0.00052504	-0.00025164	0.00020103	-0.00023816	-0.00015948	0.00039474	0.00100039	-0.00070705	0.00048985	0.00028285	-0.00135826	-0.00051599	0.00039670	-0.00008788	-0.00054926	-0.00026128	0.00016072	0.00065970	-0.00077726	-0.00045624	0.00105272	-0.00070021	-0.00081113	-0.00066096	-0.00066510	-0.00043133	-0.00093055	-0.00004035	0.00165856	0.00037198	-0.00235429	0.00088014	-0.00157614	0.00055968	-0.00062581	0.00023755	-0.00101807	0.00115003	-0.00091049	-0.00158241	-0.00027433	-0.00031655	0.00063450	-0.00122979	0.00101115	-0.00002550	0.00190161	-0.00032743	0.00065180	0.00199932	0.00241206	0.00235629	0.00168482	-0.00202732	0.00109172	-0.00103422	0.00120297	-0.00079800	-0.00040250	-0.00158665	0.00193571	0.00074213	-0.00223023	0.00138795	0.00209887	-0.00336232	0.00066040	0.00011146	0.00229073	-0.00251104	0.00180144	0.00415010	0.00035636	-0.00102256	-0.00002999	-0.00192329	0.00093853	0.00126150	0.00109869	-0.00056459	-0.00004415	-0.00048170	0.00021891	-0.00143632	-0.00054500	0.00183453	0.00026391	0.00005694	0.00222821	-0.00127932	-0.00108822	0.00037571	0.00199637	0.00005173	-0.00156100	-0.00262350	0.00027517	-0.00014947	-0.00005100	-0.00062540	-0.00075192	-0.00034978	-0.00060720	-0.00275773	-0.00088753	0.00011574	-0.00027892	-0.00204400	0.00105123	0.00015354	-0.00033873	0.00180856	-0.00045503	0.00009820	0.00053113	-0.00057759	-0.00017825	0.00042173	0.00029589	-0.00093587	0.00006360	0.00064348	-0.00002852	0.00024501	0.00035754	-0.00057666	-0.00060141	0.00031961	0.00016032	-0.00006482	0.00028593	0.00012477	-0.00002457	-0.00027615	0.00065549	-0.00062437	-0.00029529	-0.00027176	-0.00061384	0.00050933	-0.00045762	0.00045574	0.00088837	0.00002682	0.00066477	-0.00001265	-0.00034828	-0.00021392	0.00062044	0.00033558	0.00032454	-0.00089926	-0.00118904	-0.00030431	0.00055805	-0.00029270	0.00047028	0.00060203	-0.00128701	0.00028540	-0.00061453	0.00001392	-0.00034726	0.00033037	-0.00010584	0.00069214	0.00015550	-0.00039814	-0.00000625	-0.00025650	0.00028705	0.00017813	0.00037429	-0.00012776	0.00022097	-0.00019559	-0.00004999	-0.00007252	-0.00007212	-0.00024873	-0.00019433	0.00004173	0.00006690	0.00056788	-0.00007329	0.00017857	0.00017255	-0.00000556	-0.00003954	0.00027691	0.00003031	0.00009835	-0.00032907	0.00014522	0.00000910	-0.00008825	0.85219330
-0.6502	0.81446463	-21.47483647	-21.47483647	-21.47483647	-0.45568988	0.71859770	-1.17154658	-21.47483647	-21.47483647	-21.47483647	-21.47483647	-21.47483647	-21.47483647	1.05767298	-0.18875245	-21.47483647	0.10892449	-1.33288568	-0.30618335	0.03940759	-0.24104670	-21.47483647	0.48942819	0.06653322	0.24146358	-0.26993185	0.72834194	0.02159111	1.43144965	1.07745647	0.20208573	-0.58545788	-0.02156142	0.67689365	-0.06758474	-0.25970995	0.07077091	-0.05556938	0.01679486	0.06587990	0.06787737	-0.00367305	0.08486046	0.03769947	0.00109585	-0.00066441	0.00985503	0.00738943	0.03337190	0.01594916	0.01262379	0.01296911	0.01975872	0.01430390	0.01551512	0.01800822	0.00976724	0.01321919	0.01414921	0.01349990	0.01325963	0.01782980	0.01076103	0.01318217	0.01313510	0.01251025	0.01835605	0.01701333	0.01372132	0.01354655	0.01309939	0.01729214	0.01488816	0.01533842	0.01453354	0.01387237	0.01522014	0.01167042	0.01665393	0.01182991	0.01597183	0.01107673	0.01105121	0.00438783	0.01540993	0.01786968	0.00968875	0.01890658	0.01527347	0.01224736	0.01557032	0.00960465	0.01817360	0.02100447	0.02256332	0.01905758	0.01884265	0.01493313	0.01217063	0.02217517	0.01772133	0.02085263	0.02047144	0.01900491	0.01845049	0.01560771	0.01565930	0.02032514	0.01546340	0.02288685	0.00297806	0.01333462	0.00463142	0.01532925	0.00205472	0.00501883	0.00015566	0.00052748	-0.00155483	0.00040854	-0.00281954	0.00096420	-0.00774754	-0.00724084	-0.00632103	-0.00998687	-0.01061848	-0.01381698	-0.01444499	-0.01963257	-0.01735479	-0.01856793	-0.02276683	-0.02176690	-0.02132153	-0.02519387	-0.02638186	-0.02691675	-0.03099739	-0.03366149	-0.03604743	-0.03467984	-0.03566041	-0.03290642	-0.02887398	-0.02339451	-0.01689215	-0.00909007	-0.00240131	0.00283540	0.00897318	0.01258537	0.01122324	0.01143678	0.00683826	0.00426459	-0.00125946	-0.00311873	-0.00657634	-0.00941724	-0.01136983	-0.01214988	-0.01152208	-0.01149069	-0.00998985	-0.00977951	-0.00825434	-0.00699383	-0.00412334	-0.00357674	-0.00243611	-0.00110880	-0.00101065	-0.00150684	-0.00054082	0.00039746	0.00053992	0.00047402	0.00040715	-0.00050241	-0.00134699	-0.00043581	-0.00070168	0.00083488	0.00039340	0.00093992	-0.00006709	0.00106123	0.00017792	0.00097516	0.00174654	-0.00105298	0.00098347	0.00027171	0.00018405	-0.00004378	-0.00061756	-0.00011642	0.00038281	0.00054316	0.00030811	0.00128386	-0.00025725	0.00088903	0.00008188	-0.00003810	0.00015397	0.00015678	0.00004362	-0.00012245	-0.00010141	0.00065860	-0.00031796	-0.00034710	-0.00001632	0.00058267	-0.00038828	-0.00086558	0.00049636	0.00080193	-0.00009389	-0.00056996	0.00041790	0.00017974	0.00002428	0.00083214	0.00070075	0.00082855	0.00065862	0.00028212	-0.00002373	-0.00039053	-0.00005934	0.00019392	0.00040182	0.00010809	-0.00097065	-0.00003374	0.00027421	0.00091347	-0.00016995	0.00013718	0.00039561	0.00045836	0.00031580	0.00063730	-0.00034380	0.00060842	0.00010958	-0.00070180	0.00003382	0.00064437	0.00008768	0.00036208	0.00075041	0.00018443	0.00030631	0.00005638	0.00031702	-0.00042508	0.00056078	0.00058890	0.00023637	0.00013568	-0.00011993	0.00003822	0.00016747	0.00046502	-0.00002565	-0.00010566	-0.00008445	0.00008303	-0.00036653	-0.00002457	0.00015356	0.00052000	-0.00028043	0.00056196	0.00051067	-0.00038195	-0.00026228	0.00021386	0.00046943	0.00008646	-0.00034283	-0.00015551	0.00028232	0.00021691	0.00033826	0.00076932	0.00003468	0.00027007	-0.00031457	-0.00018648	-0.00011242	0.00040903	0.00049661	0.00043718	0.00041010	0.00006587	0.00112904	-0.00067587	-0.00022728	0.00013860	-0.00054280	0.00031067	0.00006724	-0.00020616	-0.00020854	-0.00056288	0.00090300	-0.00018504	0.00023231	0.00027327	0.00058967	0.00041193	0.00016618	0.00000598	-0.00042798	0.00133887	0.00070366	0.00164863	0.00021716	0.00039214	0.00001625	-0.00114962	0.00054233	0.00095227	0.00175332	0.00271932	0.00039504	0.00087573	0.00082563	0.00068875	-0.00005084	-0.00021271	0.00090669	-0.00049814	-0.00012048	0.00136523	0.00011594	0.00248139	0.00288163	0.00233127	-0.00016145	0.00006778	0.00141685	-0.00113909	0.00048560	0.00072035	-0.00054238	0.00007361	-0.00056118	-0.00189825	-0.00109224	0.00171092	0.00209297	0.00117615	-0.00217738	0.00066587	0.00210447	0.00176813	-0.00111208	-0.00115020	0.00246675	0.00310067	0.00130722	0.00323957	-0.00086527	0.00087305	-0.00019567	-0.00037429	-0.00195905	0.00121536	0.00081792	0.00073441	0.00187310	0.00081672	0.00238430	0.00232157	0.00070156	0.00032514	0.00127947	-0.00026062	-0.00237217	0.00110360	0.00153477	0.00044422	-0.00015931	-0.00035687	-0.00013995	0.00139661	-0.00016834	0.00143521	0.00104579	-0.00063836	-0.00073848	-0.00016791	-0.00131097	-0.00056045	0.00035983	0.00026712	-0.00025003	0.00183543	0.00041320	0.00156958	0.00142015	0.00122982	0.00057939	-0.00051959	-0.00080131	-0.00055294	-0.00135119	-0.00028404	0.00023550	-0.00059280	0.00076793	-0.00093070	-0.00020286	0.00112643	0.00006625	0.00053250	0.00029715	0.00133023	0.00032172	-0.00025352	0.00108536	-0.00016130	0.00084542	-0.00006919	0.00050129	-0.00091827	-0.00053164	0.00040808	-0.00018990	0.00004702	0.00008162	-0.00093013	0.00088703	0.00121169	-0.00046035	-0.00022793	0.00062987	0.00039039	-0.00016839	0.00024706	0.00071156	0.00072550	-0.00064840	0.00030609	-0.00060433	-0.00050223	-0.00073804	0.00091471	0.00056805	0.00009649	0.00044214	0.00074743	-0.00070839	0.00016452	0.00005997	-0.00043300	-0.00028187	-0.00039942	0.00034803	-0.00086192	0.00002937	-0.00071059	-0.00032688	0.00040328	0.00074123	-0.00017929	0.00073293	-0.00066990	-0.00013482	-0.00083821	-0.00031073	-0.00020473	0.00019022	-0.00004078	-0.00023849	-0.00013500	-0.00006348	0.00022272	0.00014023	0.00003299	0.00005732	0.00026561	-0.00011942	0.00014079	0.00003921	0.00001947	-0.00023080	-0.00049778	0.00022864	-0.00041029	0.00005921	0.00022337	-0.00011409	0.00016799	0.00007369	-0.00037197	-0.00003161	-0.00012488	-0.00002234	0.00015154	0.00020980	0.00005138	0.00013197	-0.00015435	0.00016888	0.29347400
-0.6002	-21.47483647	-0.22753431	-0.30614957	-21.47483647	-0.44451877	-21.47483647	-21.47483647	-0.60171145	-21.47483647	-21.47483647	-21.47483647	-21.47483647	-21.47483647	1.76526237	0.41620648	-21.47483647	0.59296817	-21.47483647	0.07844432	-1.59020638	-0.07395672	0.56517678	-0.67402459	0.00216933	0.33454424	0.48478105	0.42809424	-0.22009135	-0.58899337	-0.49262291	-1.33239710	0.70164697	0.92251394	-0.21748440	-0.68311945	-0.06361968	-0.11217273	0.05047695	0.06172489	0.00718688	-0.00742106	0.00463135	0.03751833	-0.01590286	-0.00201011	-0.00444849	0.01677567	0.00836065	0.03018274	0.01094315	0.01823492	0.01901047	0.01958385	0.01508832	0.01589143	0.01606835	0.00608504	0.01106214	0.01557196	0.00946241	0.01069565	0.01638549	0.01081346	0.01222570	0.01125050	0.01300725	0.01616274	0.01685564	0.01330434	0.01372052	0.01240984	0.01841131	0.01377459	0.01506133	0.01422268	0.01217177	0.01831679	0.01374371	0.01086515	0.01064291	0.01495061	0.00984667	0.01282943	0.00007790	0.01756081	0.01336140	0.00279173	0.01264876	0.00991846	0.01498198	0.01686565	0.01281778	0.01354760	0.01822596	0.01783550	0.01716092	0.01858232	0.01225516	0.00628784	0.01494110	0.01855059	0.02298699	0.01953879	0.01919572	0.01808677	0.01936716	0.01600454	0.01992069	0.01286369	0.02073720	0.00306032	0.00966901	0.00266602	0.01354631	-0.00369251	0.00047908	-0.00104549	-0.00124984	-0.00152109	-0.00269758	-0.00465192	0.00009767	-0.00824161	-0.00968103	-0.00775020	-0.01277569	-0.01258719	-0.01468569	-0.01553658	-0.02016182	-0.01765826	-0.02009241	-0.02266578	-0.02119895	-0.02311760	-0.02320485	-0.02326685	-0.02229693	-0.02591659	-0.02819850	-0.02914765	-0.03021335	-0.03451692	-0.03738079	-0.03680762	-0.03756783	-0.03856968	-0.03403986	-0.03273782	-0.02726217	-0.02143662	-0.01289508	-0.00766954	-0.00180360	0.00181183	0.00505111	0.00730024	0.00728637	0.00612106	0.00543794	0.00261775	0.00074531	-0.00206531	-0.00525652	-0.00826553	-0.00802051	-0.01194204	-0.01110077	-0.00975451	-0.01264784	-0.01011168	-0.00758158	-0.00697667	-0.00545364	-0.00538463	-0.00260447	-0.00175471	-0.00115987	-0.00086638	-0.00189490	-0.00033542	-0.00112638	-0.00116509	0.00028401	0.00032948	-0.00056093	-0.00027908	-0.00058513	-0.00026252	0.00067612	0.00047373	-0.00005561	0.00034402	0.00043127	-0.00033835	-0.00060025	-0.00104081	-0.00007666	-0.00013615	0.00052049	0.00029345	0.00176886	-0.00033104	0.00003775	-0.00018948	-0.00022893	-0.00036077	-0.00003627	-0.00048049	-0.00022927	-0.00021229	0.00095461	0.00025446	0.00073167	-0.00004769	0.00045046	0.00013079	-0.00032382	0.00047967	0.00020880	-0.00088633	0.00009711	0.00022353	0.00026881	-0.00014659	-0.00018539	0.00024331	-0.00000220	0.00028775	0.00016925	-0.00015699	-0.00081796	-0.00141361	0.00026797	0.00037633	0.00020560	-0.00068703	-0.00024384	0.00083037	0.00164351	0.00028335	0.00010372	-0.00006520	0.00022403	0.00020247	0.00059226	-0.00025957	0.00057628	0.00026922	-0.00011443	0.00045493	0.00084646	-0.00110395	0.00013673	0.00042459	0.00003619	0.00081212	0.00017092	0.00052683	-0.00017341	0.00042444	-0.00046265	-0.00024643	-0.00025285	-0.00007904	0.00013851	0.00049275	0.00060194	-0.00029527	-0.00027596	-0.00008265	-0.00009703	0.00052671	0.00005073	-0.00040266	-0.00026477	-0.00036861	0.00039558	0.00032739	-0.00013944	-0.00016998	0.00010736	-0.00016228	-0.00069159	-0.00041047	0.00000534	0.00014122	-0.00030463	0.00016280	0.00048619	-0.00012314	0.00014149	0.00031454	-0.00045829	-0.00093663	-0.00032125	0.00054568	0.00074433	-0.00000711	0.00017425	0.00092637	0.00000459	-0.00123924	-0.00026275	-0.00086936	-0.00007304	-0.00006286	0.00009115	0.00064035	-0.00039539	0.00037793	0.00018693	0.00007824	0.00090969	-0.00018073	0.00047513	0.00086030	-0.00080368	-0.00019950	-0.00008336	0.00043886	0.00106543	-0.00081357	0.00063643	-0.00002739	0.00077784	0.00139336	0.00098236	0.00080871	0.00090253	0.00091286	0.00032298	0.00116584	0.00001457	-0.00063044	0.00007699	0.00161389	0.00020602	-0.00189240	0.00001278	0.00024645	0.00103644	0.00050967	0.00192207	0.00179182	-0.00149231	-0.00048454	0.00103203	-0.00033886	0.00121902	0.00124852	-0.00013467	0.00027601	0.00009229	-0.00138249	0.00007709	0.00064399	0.00041170	-0.00172291	0.00054920	0.00046428	0.00260218	-0.00095195	-0.00082253	0.00212630	0.00140830	0.00157905	0.00075426	-0.00023524	0.00225525	0.00267001	0.00165168	-0.00157238	0.00059016	-0.00150315	0.00077146	0.00120972	0.00224929	0.00070236	0.00105316	-0.00158995	-0.00080369	0.00203636	0.00107415	-0.00088330	0.00049103	0.00151131	0.00004668	0.00019104	-0.00032906	-0.00203343	0.00137526	-0.00033780	0.00176802	-0.00044079	0.00090666	-0.00071598	0.00041242	0.00025139	-0.00043763	-0.00043183	0.00083278	-0.00193784	0.00067766	0.00034603	0.00061680	-0.00057109	0.00152115	-0.00014696	-0.00098853	-0.00027122	-0.00047098	-0.00020646	-0.00074197	-0.00007664	0.00008835	-0.00131722	-0.00035089	-0.00146987	-0.00032382	0.00073672	-0.00121094	-0.00103770	0.00196146	0.00188942	0.00005869	0.00077927	0.00044004	0.00136450	0.00029098	0.00018683	-0.00083491	0.00033528	0.00104313	-0.00077730	0.00072395	0.00041161	0.00083128	-0.00014312	0.00055902	-0.00070441	-0.00047126	0.00125551	-0.00033436	0.00000737	-0.00057840	-0.00054548	0.00099369	-0.00020522	0.00028269	0.00048881	-0.00015309	0.00040891	0.00012238	-0.00033350	0.00010280	0.00033877	0.00061628	-0.00029491	0.00062577	0.00058704	-0.00060180	-0.00047105	0.00012722	-0.00006214	-0.00017985	0.00011495	-0.00092816	0.00043327	0.00063272	0.00024099	0.00036534	0.00081466	-0.00050628	-0.00015842	-0.00004479	-0.00002267	0.00080347	0.00027005	0.00007144	0.00031905	-0.00000807	0.00000110	0.00012785	0.00019976	0.00029581	0.00031649	0.00063250	-0.00002649	0.00045109	0.00024202	0.00020518	0.00035316	-0.00012256	0.00035849	-0.00006751	0.00017998	-0.00020595	-0.00005175	0.00058394	0.00005644	0.00013404	0.00004708	-0.00004156	0.00023361	0.00023758	0.00031286	-0.00035034	0.00020041	-0.00011878	0.00053378	0.53313059
-0.5502	-21.47483647	-21.47483647	1.43109679	1.09029293	-21.47483647	-21.47483647	-21.47483647	0.16693534	-21.47483647	-21.47483647	0.29399347	-0.31693327	-21.47483647	-21.47483647	0.23276840	-21.47483647	0.39530024	-21.47483647	-0.71644580	-0.01215399	0.83398271	0.19930428	0.31185292	-21.47483647	0.42576446	0.57850759	0.44444281	0.03459603	-1.47368264	-1.80778956	-0.72623333	-0.30523658	-0.05349448	0.25787241	0.32599707	-0.27034613	-0.03788384	0.00337631	0.01726877	-0.08340540	0.02151128	0.07544633	0.03914565	0.00602115	0.05256167	0.03812045	0.03025141	0.00548671	0.02306481	-0.00300680	0.03168774	0.01050612	0.02177977	0.00923073	0.00482568	0.01172333	0.00844345	0.01248297	0.01810098	0.01361664	0.01340681	0.01611317	0.01293228	0.01469792	0.01006958	0.01397914	0.01773829	0.01394368	0.01587991	0.01410510	0.01563216	0.01837993	0.01626957	0.01182986	0.01303596	0.01478542	0.01716114	0.01000467	0.00805402	0.01484032	0.01323712	0.00856698	0.01148036	0.01250911	0.01701981	0.01182793	0.00751001	0.02027883	0.01480850	0.01671072	0.01737505	0.01400961	0.01537185	0.01792439	0.02021510	0.01790049	0.01645028	0.01962052	0.01118298	0.01873941	0.01633233	0.01617003	0.02034423	0.01679261	0.01750591	0.01748959	0.01436532	0.01992573	0.01263371	0.02092261	0.00428141	0.01493778	0.00452491	0.01556667	0.00105707	0.00373810	-0.00281902	0.00061153	-0.00218301	-0.00439879	-0.00323601	0.00078483	-0.00925491	-0.00880290	-0.00749942	-0.01082423	-0.01019960	-0.01444177	-0.01667048	-0.01950056	-0.01916997	-0.02093139	-0.02129742	-0.01972998	-0.02171031	-0.02308678	-0.02347800	-0.02234400	-0.02574214	-0.02700962	-0.02607955	-0.02648999	-0.02989321	-0.03176331	-0.03236277	-0.03387428	-0.03636860	-0.03676361	-0.03906712	-0.04124449	-0.03804835	-0.03718992	-0.03238368	-0.02881266	-0.02493201	-0.01733621	-0.01131768	-0.00573521	-0.00222006	0.00406620	0.00584126	0.00877576	0.00892362	0.00845623	0.00513110	0.00268914	-0.00042675	-0.00375032	-0.00572966	-0.00919637	-0.00953660	-0.01169235	-0.01064451	-0.01018911	-0.01081821	-0.00863186	-0.00836806	-0.00657694	-0.00508894	-0.00506958	-0.00407479	-0.00135674	-0.00164753	-0.00125050	-0.00052445	0.00026097	0.00001001	-0.00005849	-0.00026698	0.00037934	0.00160259	0.00003205	0.00158928	0.00036680	0.00027603	0.00029197	-0.00140049	-0.00010061	0.00089897	0.00012726	0.00014962	0.00141432	-0.00043189	0.00062072	0.00000058	-0.00019767	0.00017480	-0.00023655	0.00042576	0.00067812	-0.00054198	0.00085837	0.00050494	0.00102229	-0.00054621	0.00087655	0.00021128	-0.00104338	0.00062034	0.00007905	-0.00081595	-0.00029101	0.00045655	-0.00046912	-0.00069096	-0.00062254	0.00057749	0.00030569	0.00017453	0.00004938	0.00006726	-0.00045243	-0.00060129	-0.00016680	0.00023205	-0.00007311	-0.00078264	0.00049584	0.00061152	0.00064655	0.00028362	0.00005728	-0.00041207	0.00037320	0.00021747	0.00004097	0.00027591	0.00033033	0.00032005	-0.00000142	0.00007066	0.00110872	-0.00074605	0.00011864	0.00042796	0.00020000	0.00069432	0.00025493	0.00070480	-0.00047587	0.00032589	0.00005053	0.00014212	0.00008773	0.00023105	0.00032448	0.00002508	-0.00022636	-0.00040002	-0.00023803	0.00023976	-0.00054351	0.00022979	-0.00012304	-0.00031345	-0.00015224	0.00021607	0.00032071	0.00054168	-0.00019525	-0.00029840	0.00008344	0.00049960	-0.00058538	-0.00016135	0.00001718	0.00020761	-0.00007157	-0.00009580	0.00054009	0.00040560	0.00083536	0.00023811	-0.00042993	-0.00089844	0.00046147	0.00067418	0.00066739	-0.00013836	-0.00013075	0.00052694	0.00004678	-0.00017076	0.00067827	-0.00049079	-0.00061897	0.00084647	-0.00002792	0.00031169	-0.00004524	0.00083073	-0.00030815	-0.00013851	-0.00061397	-0.00071272	0.00080958	0.00037132	0.00012492	-0.00028589	0.00034275	0.00026951	0.00190748	-0.00069141	-0.00033674	-0.00068295	0.00017829	0.00127236	-0.00025038	0.00045530	0.00163421	0.00041419	-0.00138070	-0.00006803	0.00076063	-0.00165931	0.00128045	0.00048951	0.00028598	0.00156357	0.00047164	-0.00001642	0.00006775	-0.00060215	0.00255491	0.00046125	0.00036861	-0.00158144	0.00009344	-0.00044914	0.00216104	0.00158528	0.00185001	-0.00068213	-0.00050988	-0.00216944	0.00308892	-0.00006312	0.00081411	0.00170167	-0.00138085	0.00117225	-0.00103196	-0.00149142	-0.00101537	0.00247927	0.00144082	0.00287598	0.00085876	-0.00019933	0.00049299	0.00104031	0.00169790	-0.00109382	0.00210780	-0.00060512	0.00197717	0.00075746	0.00135909	0.00259004	0.00104605	-0.00157523	-0.00002736	0.00230966	0.00103885	-0.00106918	0.00176401	0.00404427	0.00083890	0.00085052	-0.00005792	-0.00192445	0.00168898	0.00152050	-0.00141867	-0.00019810	-0.00022194	0.00139824	-0.00067294	-0.00056590	-0.00046410	0.00169169	0.00158550	0.00035114	0.00220873	0.00132850	0.00115248	0.00117506	0.00179412	-0.00105952	-0.00024748	-0.00091786	0.00049476	-0.00023844	0.00120256	0.00034949	0.00001379	-0.00129300	0.00132680	0.00000084	-0.00028853	0.00064481	-0.00081067	-0.00149854	0.00082583	-0.00001593	0.00008389	0.00185440	-0.00048582	0.00094534	0.00041440	0.00011397	-0.00104432	-0.00066143	0.00034083	-0.00018100	0.00023462	0.00010594	-0.00034172	-0.00003495	0.00058655	-0.00071542	-0.00061212	0.00128430	-0.00026992	-0.00002260	-0.00058452	0.00058342	-0.00023198	-0.00130200	0.00012714	-0.00057502	-0.00050527	-0.00001357	0.00008717	0.00072492	-0.00008256	0.00078301	0.00082704	-0.00059924	-0.00009956	0.00019852	-0.00010723	-0.00107607	0.00038944	0.00062657	-0.00002768	0.00008011	-0.00087683	-0.00111605	0.00026254	-0.00008011	0.00046554	0.00047360	-0.00011413	-0.00030482	-0.00076766	-0.00060076	0.00009769	0.00030607	0.00087982	0.00021714	-0.00061429	-0.00016145	0.00043758	-0.00010720	0.00038163	0.00062676	0.00063708	-0.00018060	-0.00009145	0.00007963	-0.00017630	-0.00002606	-0.00034953	0.00025162	-0.00004565	-0.00016295	-0.00021500	0.00006165	0.00016471	0.00018539	0.00004343	0.00008452	0.00015426	0.00009330	-0.00009474	0.00031431	-0.00039887	0.00030759	0.00038594	-0.00008599	1.21054816
-0.5002	-0.47444460	-21.47483647	-21.47483647	-21.47483647	0.02617992	-21.47483647	-21.47483647	-1.27959085	-21.47483647	-21.47483647	-21.47483647	-0.26717414	0.24924140	-21.47483647	-21.47483647	0.14510074	-21.47483647	-21.47483647	-0.62441484	1.17851764	-0.24159174	-21.47483647	0.31626110	0.03745442	-21.47483647	-0.90163171	0.27361357	-21.47483647	-1.34160542	0.79844391	0.13649005	0.92264374	-0.33741532	0.18404368	-0.04440559	0.00152014	-0.01180695	0.15786770	-0.03220723	0.05942738	0.03061372	0.03230607	0.01326776	-0.01568454	0.02015200	0.00094757	0.02511633	0.02102786	0.02119772	0.00891185	0.03143092	0.01608987	0.02078041	0.01662327	0.01542669	0.01138033	0.00692009	0.01357122	0.01782955	0.01330055	0.01848267	0.01509937	0.01315782	0.01230383	0.01337648	0.01168008	0.01498496	0.01732722	0.01526220	0.01372060	0.01181645	0.01669271	0.01536575	0.01136876	0.01308238	0.01113002	0.01609009	0.01204386	0.01075620	0.01136152	0.01073270	0.01005395	0.01273897	0.01253264	0.00715092	0.01482647	0.00192022	0.01458164	0.01691162	0.01204312	0.02065656	0.00608571	0.01039915	0.01556175	0.01740044	0.01781520	0.01954168	0.01454577	0.01380614	0.01396962	0.01569579	0.01663641	0.01749868	0.01987763	0.01712274	0.01367994	0.01447340	0.02080397	0.01299968	0.01979261	0.00397564	0.01292878	0.00579132	0.01544079	-0.00027221	0.00308282	-0.00170445	0.00282369	-0.00292280	-0.00284665	-0.00414123	-0.00223295	-0.00920372	-0.00881819	-0.00617447	-0.01041588	-0.01043280	-0.01525976	-0.01420425	-0.02211259	-0.01851458	-0.02045089	-0.02057095	-0.01762186	-0.02212570	-0.02370141	-0.02536088	-0.02254262	-0.02526039	-0.02503639	-0.02836484	-0.02776170	-0.03016744	-0.02762706	-0.03127460	-0.03358541	-0.03165561	-0.03086865	-0.03404535	-0.03637330	-0.03693108	-0.03931962	-0.03851607	-0.03959784	-0.04030979	-0.03678531	-0.03484571	-0.02836880	-0.02643652	-0.01994920	-0.01544332	-0.00859469	-0.00248461	0.00227880	0.00486978	0.00775167	0.00601840	0.00583263	0.00376159	0.00209870	-0.00223886	-0.00637115	-0.00711824	-0.01069112	-0.01050243	-0.00937676	-0.00972607	-0.00952519	-0.01078441	-0.01001461	-0.00959443	-0.00811147	-0.00723807	-0.00633439	-0.00468961	-0.00398518	-0.00276605	-0.00154316	-0.00142187	-0.00058897	0.00001021	-0.00143808	0.00100965	0.00002679	0.00028773	0.00060699	-0.00117812	-0.00011239	0.00015421	0.00023965	-0.00040861	0.00174180	0.00007777	0.00033855	0.00003908	-0.00015711	-0.00033941	-0.00069000	0.00041250	-0.00002064	-0.00038932	0.00057844	0.00023215	0.00022997	-0.00062603	0.00109426	-0.00039284	-0.00109052	0.00097914	0.00012584	-0.00087433	-0.00079281	0.00057036	0.00032116	-0.00075481	-0.00022051	-0.00017687	0.00080951	0.00065604	-0.00119855	0.00012778	-0.00065151	-0.00006001	-0.00068436	-0.00002013	0.00007824	-0.00107839	0.00046036	0.00048613	0.00076890	0.00035072	0.00087417	0.00010119	-0.00000763	-0.00018209	0.00008299	-0.00024393	0.00034448	0.00006482	0.00008473	-0.00033667	0.00064538	-0.00014274	-0.00031763	0.00060942	-0.00045209	0.00020419	0.00059263	0.00001144	-0.00003177	-0.00008205	-0.00024693	-0.00008348	-0.00070453	-0.00053492	-0.00042665	-0.00022439	0.00032800	-0.00089117	-0.00079452	-0.00004273	-0.00001184	0.00005936	-0.00030765	-0.00036610	-0.00062233	-0.00048539	-0.00009754	0.00007519	-0.00077774	-0.00116896	-0.00007017	0.00004406	0.00046631	-0.00084551	-0.00103768	0.00057028	-0.00033047	-0.00079302	-0.00020838	-0.00054027	-0.00035135	-0.00031511	0.00001056	-0.00136209	-0.00023177	0.00059074	0.00088568	-0.00062786	-0.00052940	0.00079316	-0.00114742	-0.00092336	-0.00034577	-0.00050852	-0.00032484	0.00017781	-0.00057122	0.00011230	-0.00005534	-0.00028853	0.00053717	-0.00001316	-0.00093245	-0.00063704	0.00095999	0.00036255	0.00022759	-0.00144150	0.00015345	0.00035922	0.00045487	-0.00010545	0.00068742	-0.00030949	-0.00150047	-0.00010736	-0.00017176	0.00029855	0.00008761	0.00105317	-0.00022004	-0.00044407	0.00090198	-0.00063241	-0.00000844	-0.00089452	-0.00111170	-0.00078164	-0.00040129	0.00021173	-0.00160198	0.00130912	0.00053909	0.00062092	0.00026191	0.00122421	-0.00067126	-0.00230093	-0.00028869	-0.00014839	-0.00062130	-0.00088279	-0.00041302	-0.00213999	0.00102021	-0.00035520	0.00109661	0.00355613	-0.00084493	-0.00035748	-0.00074161	-0.00022009	-0.00044346	0.00018950	0.00110701	0.00202631	0.00114413	-0.00216073	0.00002530	0.00098128	0.00175823	-0.00148672	-0.00253048	-0.00220970	0.00118925	0.00027132	-0.00097414	0.00189066	0.00193207	-0.00067499	0.00055681	0.00210989	0.00160936	-0.00127707	-0.00042801	0.00320663	-0.00085236	-0.00057589	-0.00044379	-0.00194707	-0.00032494	-0.00005038	0.00025544	-0.00012840	0.00021966	-0.00045763	0.00119922	0.00032530	-0.00099800	0.00044891	0.00070249	-0.00301655	0.00197137	-0.00065253	0.00058731	0.00079505	0.00298678	-0.00075103	-0.00017560	-0.00115830	-0.00010122	-0.00192253	0.00069971	-0.00152775	-0.00176608	-0.00193310	-0.00026930	-0.00142157	0.00074131	0.00018676	-0.00110224	-0.00155510	-0.00016548	0.00093419	-0.00066143	0.00008984	-0.00048678	0.00124130	-0.00016370	-0.00020946	-0.00020202	0.00046344	0.00123966	-0.00108227	0.00038243	-0.00073445	-0.00013407	0.00023180	0.00001813	0.00007134	-0.00017192	0.00059318	0.00054153	0.00013029	0.00018506	-0.00009719	-0.00019294	-0.00033580	-0.00024410	0.00007133	-0.00005189	0.00010266	0.00042492	0.00023080	0.00010771	0.00102894	0.00053773	-0.00046436	-0.00038259	-0.00022960	0.00023034	0.00000205	0.00100776	0.00067009	-0.00022577	-0.00033120	-0.00120414	0.00000903	0.00101252	-0.00027476	-0.00005897	0.00046099	-0.00037752	0.00013669	-0.00098500	0.00034070	-0.00019836	-0.00010819	0.00066663	0.00035022	-0.00027123	0.00060594	-0.00025138	0.00015548	0.00020804	0.00045250	0.00064280	-0.00005715	-0.00009466	-0.00004142	0.00016608	0.00014758	0.00010672	-0.00023343	0.00001937	0.00000278	-0.00033351	0.00023709	0.00004166	-0.00002865	-0.00014034	-0.00030998	-0.00049060	0.00006207	-0.00003586	0.00023330	0.00032874	0.00024922	0.00022509	-0.00006172	-21.47483647
-0.4502	0.99439800	-21.47483647	-21.47483647	-1.40983832	-21.47483647	-21.47483647	-21.47483647	-0.54178882	-21.47483647	-21.47483647	-21.47483647	0.64539665	-21.47483647	-21.47483647	-21.47483647	0.63436431	-21.47483647	-21.47483647	0.60576082	-0.08771246	-21.47483647	-0.43759131	0.38441919	0.06715963	-0.55825567	-21.47483647	-1.02076256	0.62083884	-21.47483647	-0.67924935	0.33574424	-21.47483647	0.66360335	0.34511284	0.25435111	0.21524253	0.30007811	0.03844600	0.09016089	-0.02996894	0.04300664	-0.00221896	0.06121445	0.03608494	0.02172576	0.00543150	0.01658459	0.00825096	0.01349458	0.00523993	0.01905660	0.02094711	0.02896157	0.01184333	0.01476723	0.02054588	0.01049602	0.01329108	0.01612296	0.01182554	0.01534677	0.01748269	0.01608157	0.01495436	0.01169335	0.01184185	0.01691998	0.01681053	0.01562096	0.01295896	0.01349642	0.01684173	0.01614116	0.01643816	0.01467133	0.01315991	0.01752972	0.01031938	0.01606483	0.01136263	0.01185803	0.01361008	0.01000819	0.01202545	0.00921867	0.01794561	0.01648314	0.01843069	0.01097228	0.01617512	0.01916680	0.01339628	0.01354400	0.01898886	0.02198486	0.01594618	0.01797770	0.01878754	0.01181049	0.01829086	0.02060481	0.02368267	0.02087791	0.01519429	0.02075474	0.02063759	0.02037571	0.02033719	0.01811230	0.02462027	0.00971526	0.01199447	0.00396076	0.01338670	0.00007215	0.00407254	-0.00035332	0.00209418	-0.00116045	-0.00235868	-0.00410927	0.00180211	-0.01044432	-0.00712879	-0.00728905	-0.00911114	-0.00981711	-0.01432577	-0.01707234	-0.02198921	-0.01785976	-0.01973876	-0.01966588	-0.01837049	-0.02189728	-0.02246462	-0.02391296	-0.02296744	-0.02468319	-0.02547365	-0.02692695	-0.02666900	-0.02784408	-0.02732328	-0.02996298	-0.03096762	-0.03013274	-0.02830430	-0.03159678	-0.03289714	-0.03185910	-0.03197207	-0.03370619	-0.03482887	-0.03724029	-0.03896652	-0.04026919	-0.03918197	-0.03899282	-0.03780395	-0.03615595	-0.03218745	-0.02851645	-0.02511951	-0.01996380	-0.01524061	-0.01434318	-0.01200672	-0.01075728	-0.00677276	-0.00715963	-0.00663249	-0.00510445	-0.00470695	-0.00450824	-0.00178895	-0.00452366	-0.00268909	-0.00418983	-0.00713365	-0.00709721	-0.00740872	-0.00876584	-0.00927295	-0.00834059	-0.00830280	-0.00862871	-0.00666664	-0.00750602	-0.00472538	-0.00367991	-0.00433714	-0.00240209	-0.00227698	-0.00123782	0.00021808	-0.00148284	-0.00030796	0.00022499	-0.00038541	-0.00000264	0.00154531	-0.00011625	0.00084509	0.00052812	0.00014511	0.00002138	-0.00009500	0.00096439	0.00118495	-0.00039081	0.00073911	0.00000926	0.00068261	-0.00005839	0.00093388	0.00014315	-0.00024867	0.00164805	-0.00070258	-0.00061924	0.00043450	0.00049343	0.00027822	-0.00000130	0.00012859	0.00109998	0.00035447	0.00106042	0.00019564	-0.00009638	-0.00040643	-0.00043402	0.00010390	0.00123960	0.00002957	-0.00087147	0.00102830	0.00057497	0.00118590	0.00083046	0.00093594	0.00042718	0.00029198	0.00016468	0.00006808	0.00060814	0.00043332	0.00027454	0.00067204	0.00051190	0.00112256	-0.00072927	-0.00004391	0.00090328	0.00071935	0.00036282	0.00049866	0.00051659	-0.00007838	0.00012718	0.00049245	-0.00018056	0.00038229	0.00011289	-0.00010673	0.00028888	0.00063358	-0.00005529	-0.00000065	-0.00029918	0.00043727	-0.00010082	-0.00013606	-0.00034540	-0.00016409	-0.00011810	0.00041362	0.00070577	-0.00016214	0.00023937	0.00044045	0.00071024	-0.00039716	-0.00039121	-0.00052971	-0.00010275	0.00030736	0.00005404	0.00128471	0.00030004	0.00080368	0.00004120	0.00020209	-0.00083047	0.00019207	0.00026443	0.00020723	-0.00014089	-0.00034368	0.00103523	0.00018709	-0.00001209	0.00036518	-0.00010584	0.00069277	-0.00016948	0.00058559	-0.00005251	0.00055008	0.00027478	0.00020510	-0.00025618	0.00037522	-0.00042225	0.00101997	0.00106073	0.00050821	0.00000921	0.00140224	0.00071603	0.00095295	0.00021154	-0.00032116	0.00008775	-0.00112714	0.00105131	0.00004325	0.00125144	0.00038576	0.00124481	0.00076642	0.00041000	-0.00016476	0.00005647	0.00056214	-0.00042987	0.00131622	-0.00065062	-0.00146444	0.00124410	0.00089705	0.00105865	0.00050002	0.00160434	0.00160714	0.00116011	0.00146009	0.00163745	-0.00052683	0.00190520	0.00153844	-0.00022584	-0.00216188	-0.00027626	0.00332830	-0.00012591	0.00110508	0.00064229	-0.00005818	0.00221942	0.00109013	0.00078710	-0.00089468	0.00401922	0.00243152	0.00095349	0.00135117	0.00054275	0.00075167	0.00194626	0.00243776	-0.00021923	0.00146272	-0.00064925	0.00325974	0.00132298	0.00075498	0.00220390	0.00156729	-0.00040059	-0.00048108	0.00108713	0.00058116	-0.00056875	0.00058088	0.00133992	-0.00061481	0.00144481	-0.00020017	-0.00038917	0.00080786	0.00115885	0.00105255	0.00013764	0.00226812	0.00045616	0.00229444	0.00169935	-0.00079083	0.00087173	0.00075075	-0.00083704	0.00112467	-0.00091042	-0.00018222	-0.00104904	0.00170660	-0.00035103	-0.00020249	-0.00269937	0.00063943	-0.00015979	-0.00110217	0.00224708	-0.00064706	-0.00048386	0.00038934	0.00008143	-0.00076906	0.00060708	0.00057592	-0.00057493	-0.00029335	0.00098741	-0.00145482	0.00062661	0.00032725	0.00018039	0.00118510	-0.00026113	-0.00022159	0.00047133	-0.00034112	0.00050301	0.00003235	0.00057573	0.00034424	0.00128058	0.00089525	-0.00053211	0.00006453	0.00103580	0.00049377	-0.00005734	-0.00041429	0.00082706	0.00059028	-0.00022896	0.00050512	-0.00024974	0.00061490	-0.00071202	0.00039290	0.00053672	0.00038892	0.00052529	0.00055639	-0.00062839	0.00008004	0.00027413	-0.00019489	-0.00060505	0.00042830	0.00079733	0.00049784	0.00005103	-0.00141513	0.00026459	0.00103660	0.00019953	0.00088883	0.00070669	0.00023147	-0.00003606	-0.00039231	0.00012860	0.00029501	-0.00024512	0.00079521	0.00069089	0.00042750	0.00033725	0.00007635	-0.00005245	-0.00011756	0.00039116	0.00023636	0.00025339	-0.00002362	0.00048199	0.00009636	0.00006530	-0.00018584	-0.00026881	-0.00020663	0.00040713	-0.00031084	-0.00010779	0.00011431	0.00018740	0.00018122	-0.00003774	-0.00022412	-0.00007876	0.00038341	0.00004816	0.00006212	0.00022194	0.00023178	-0.00000305	-0.34196201
-0.4002	-21.47483647	-21.47483647	-0.56697959	-21.47483647	-21.47483647	0.32937580	-21.47483647	-21.47483647	-21.47483647	-21.47483647	-1.58888388	-0.76885766	1.04766798	-21.47483647	-21.47483647	1.58445573	-21.47483647	-21.47483647	1.20109749	-0.39607125	-0.35066825	-21.47483647	-0.16135726	0.55183426	-21.47483647	-21.47483647	-1.08451327	0.28887424	-0.34738404	-21.47483647	-0.42411482	0.25581502	0.47243145	-0.29090654	-0.24377731	0.02552608	0.21826139	0.03027963	0.10828425	0.00861662	0.01134582	-0.00449252	0.04518833	-0.03191674	0.00730361	-0.01526823	0.03404044	-0.01396219	0.03220567	-0.00222185	0.02598447	0.00711889	0.01643551	0.01214133	0.01130882	0.01664696	0.00913813	0.01217374	0.01800893	0.01542110	0.01274864	0.01679590	0.01202957	0.01433228	0.01123429	0.01479330	0.01804775	0.01440824	0.01438101	0.01329686	0.01313497	0.01715828	0.01337588	0.01478186	0.01273067	0.01300207	0.01522663	0.00996839	0.01073872	0.00967282	0.01210816	0.00875000	0.00979338	0.01137135	0.00911706	0.02201323	0.00767017	0.01977041	0.01665063	0.01156521	0.01824922	0.00515529	0.01424991	0.02235126	0.01905472	0.01629922	0.01940033	0.01469425	0.01238852	0.01789973	0.01745368	0.02281239	0.01655559	0.01797458	0.01937409	0.01958034	0.01959168	0.02401223	0.01584271	0.02358276	0.00762568	0.00944397	0.00559638	0.01961904	0.00071454	0.00328206	-0.00129287	0.00047543	-0.00030798	0.00056100	-0.00100321	0.00388362	-0.00796743	-0.00393649	-0.00412852	-0.00980422	-0.00831812	-0.01128439	-0.01174904	-0.01765999	-0.01638666	-0.01904172	-0.02056213	-0.02001818	-0.02028364	-0.02378189	-0.02371799	-0.02238386	-0.02337683	-0.02361612	-0.02612153	-0.02667707	-0.02759140	-0.02924538	-0.02966924	-0.03039755	-0.03024807	-0.02797879	-0.02941947	-0.03116920	-0.03074207	-0.03030755	-0.03188384	-0.03111831	-0.03387723	-0.03473222	-0.03529696	-0.03483701	-0.03656798	-0.03798525	-0.03884351	-0.03956112	-0.03879880	-0.03979179	-0.03819326	-0.03731736	-0.03712458	-0.03512577	-0.03078060	-0.02868970	-0.02427360	-0.02145601	-0.01499895	-0.01179888	-0.00725526	-0.00332480	-0.00052869	0.00258752	0.00339765	0.00345054	0.00305254	0.00197958	-0.00020841	0.00021043	-0.00279583	-0.00276599	-0.00609854	-0.00544816	-0.00750760	-0.00649261	-0.00738978	-0.00836413	-0.00678317	-0.00755053	-0.00724314	-0.00515671	-0.00445607	-0.00353963	-0.00280542	-0.00238102	-0.00135550	0.00008472	-0.00128465	0.00023541	-0.00128606	0.00033132	-0.00016437	0.00088469	-0.00023001	-0.00017880	-0.00059579	0.00042256	0.00025230	-0.00007506	0.00066561	0.00114437	-0.00031013	-0.00077986	0.00051842	0.00004553	-0.00065761	-0.00054614	-0.00036075	0.00068767	-0.00071857	0.00005127	-0.00012710	-0.00012479	0.00047389	0.00006668	-0.00043236	0.00028426	-0.00008939	0.00018674	0.00069181	-0.00001829	-0.00016141	0.00076934	0.00018099	0.00153304	0.00015653	0.00027601	-0.00090044	0.00082840	0.00028691	-0.00016833	-0.00078512	0.00040367	-0.00010832	0.00007797	0.00046889	0.00108081	-0.00025002	-0.00026885	0.00007579	0.00064868	0.00048110	0.00024762	0.00007596	-0.00013753	0.00010520	0.00034113	0.00014568	-0.00051597	-0.00019958	-0.00034749	-0.00000030	0.00057000	-0.00008532	-0.00031335	-0.00008910	-0.00051815	-0.00002576	-0.00021599	-0.00020307	0.00023132	-0.00044060	0.00001044	0.00058829	-0.00039645	-0.00035972	-0.00041271	0.00016026	-0.00020520	-0.00050131	-0.00029780	0.00016858	0.00005302	-0.00037572	0.00071325	-0.00033724	0.00037030	-0.00084617	-0.00043105	-0.00072482	0.00041082	0.00059189	0.00032217	-0.00057643	-0.00106653	0.00027163	-0.00085379	-0.00072948	0.00027861	-0.00154120	-0.00001576	-0.00002252	-0.00060097	0.00006871	0.00025228	-0.00042459	-0.00025930	0.00075007	0.00058968	-0.00005053	-0.00003331	0.00024053	-0.00030123	-0.00091922	0.00000474	-0.00000405	0.00112807	-0.00085573	-0.00007081	0.00055557	-0.00094343	0.00003584	0.00098303	0.00021247	0.00050227	0.00027906	-0.00105894	0.00075742	0.00035861	-0.00031520	0.00091893	0.00005466	-0.00088198	-0.00008705	0.00126671	0.00017205	0.00067823	-0.00080252	0.00185014	0.00049971	-0.00089518	0.00021009	-0.00164481	0.00076791	0.00092530	0.00211693	-0.00031889	0.00050109	-0.00158969	-0.00153299	0.00162706	-0.00045647	0.00062270	0.00060072	0.00001808	0.00029895	0.00157344	-0.00167813	0.00092663	0.00031386	0.00283415	0.00037448	0.00090329	-0.00261921	0.00106953	-0.00020854	0.00180933	-0.00296172	0.00025122	-0.00104634	-0.00006104	0.00002478	-0.00074822	0.00157979	0.00078543	-0.00125093	-0.00082705	0.00147705	0.00272572	-0.00042814	0.00105627	0.00214571	0.00029706	0.00094562	-0.00010170	-0.00300480	0.00041034	-0.00052428	-0.00061788	0.00015984	0.00036538	-0.00091212	-0.00101791	-0.00019831	-0.00142655	0.00168750	0.00008311	-0.00041708	0.00171145	-0.00030880	0.00023609	-0.00027295	0.00122153	-0.00157618	0.00037593	-0.00289629	-0.00101552	-0.00046716	0.00047701	-0.00079847	-0.00050315	-0.00066909	-0.00086347	-0.00195096	0.00078955	0.00011306	-0.00240097	-0.00237845	0.00047029	0.00039349	-0.00023732	0.00128327	-0.00134438	0.00049443	0.00017758	-0.00067184	-0.00122415	-0.00042835	-0.00009339	-0.00064521	-0.00022113	-0.00046068	-0.00043314	-0.00004773	-0.00049266	-0.00049065	-0.00103616	0.00162942	-0.00005597	-0.00037757	-0.00006249	0.00032234	0.00025976	-0.00091858	0.00091384	-0.00023914	-0.00045414	0.00015108	-0.00003562	-0.00039452	-0.00042902	0.00066221	0.00018551	-0.00054586	-0.00028649	0.00039001	-0.00034653	-0.00105263	0.00005924	0.00075808	-0.00048228	-0.00034462	-0.00063980	-0.00022047	-0.00013432	-0.00008366	0.00090334	0.00060942	-0.00071646	0.00070803	0.00040421	-0.00026715	0.00023612	0.00003910	0.00070868	-0.00016014	0.00008536	-0.00011961	-0.00021312	0.00030121	0.00023789	-0.00012008	0.00012866	-0.00030344	-0.00001417	-0.00006018	0.00029169	-0.00010544	-0.00049674	-0.00029563	-0.00040859	-0.00004439	-0.00002944	-0.00016168	-0.00004744	-0.00003561	-0.00033128	-0.00029277	-0.00024252	-0.00009929	-0.00029239	0.00020808	-0.00016465	0.00010049	-0.00002912	0.00012974	-0.17765334
-0.3502	-21.47483647	-0.48386846	-21.47483647	-21.47483647	-21.47483647	-21.47483647	0.15497175	-21.47483647	-0.34740138	-21.47483647	-0.10687637	-0.02820427	-0.41239443	0.71828651	-21.47483647	-0.22571109	-21.47483647	-21.47483647	0.16963255	0.02132100	0.55138456	0.39286149	-0.11911843	-21.47483647	-0.06683858	0.99793684	-0.00323878	-1.59898984	-0.59153457	-0.21532159	0.39184213	-0.54810384	0.32009719	-0.32407801	0.10502674	-0.06077211	-0.17735087	0.04296489	0.02311406	0.01124475	0.01393916	0.00769344	0.06740289	0.01615034	0.03331662	-0.00222530	0.01838538	0.00404762	0.02595450	0.02740462	0.02878576	0.01970880	0.02063947	0.01029473	0.01377536	0.01655373	0.00793570	0.01477246	0.01692287	0.01490930	0.01362075	0.01683769	0.00955994	0.01617900	0.01488429	0.01121913	0.01603933	0.01676190	0.01260293	0.01195653	0.01520316	0.01407590	0.01770805	0.01587243	0.01442180	0.01175922	0.01628440	0.01358370	0.01131669	0.00788114	0.01189201	0.01609183	0.01580383	0.01111261	0.01256614	0.01403366	0.01641718	0.02138598	0.02116281	0.01593500	0.02169197	0.01380922	0.01386654	0.02318777	0.02021686	0.01838901	0.02080790	0.01422673	0.01678908	0.01660807	0.02109125	0.02327891	0.01920029	0.01613110	0.01639006	0.01561498	0.01248236	0.02264590	0.01237198	0.01950095	0.00253014	0.01195456	0.00608149	0.01473028	-0.00169074	0.00228170	-0.00010555	0.00126774	-0.00318420	-0.00159660	-0.00265098	0.00043861	-0.01034871	-0.00740518	-0.00812252	-0.00976674	-0.01221993	-0.01549956	-0.01732016	-0.02280087	-0.01905979	-0.02029353	-0.02096661	-0.01916400	-0.02138663	-0.02333849	-0.02353942	-0.02313042	-0.02412674	-0.02569808	-0.02749511	-0.02789968	-0.02926797	-0.02770083	-0.03050243	-0.03201957	-0.03030595	-0.02868664	-0.02942979	-0.03129241	-0.03054294	-0.03103950	-0.03131947	-0.03146311	-0.03249441	-0.03166797	-0.03410428	-0.03223223	-0.03352954	-0.03460440	-0.03532715	-0.03641080	-0.03512966	-0.03810754	-0.03722399	-0.03578013	-0.03788926	-0.03823662	-0.03586631	-0.03530226	-0.03096860	-0.03059478	-0.02512236	-0.02276514	-0.01792959	-0.01252607	-0.00917488	-0.00625447	-0.00109586	0.00004111	0.00433931	0.00545304	0.00567460	0.00768553	0.00700861	0.00753141	0.00450251	0.00377562	0.00199056	0.00023921	-0.00052275	-0.00357727	-0.00438550	-0.00615904	-0.00794926	-0.00678933	-0.00613308	-0.00693948	-0.00622273	-0.00606176	-0.00639773	-0.00445502	-0.00482908	-0.00321888	-0.00361445	-0.00332726	-0.00175302	-0.00206243	-0.00063022	-0.00029134	-0.00026546	0.00135933	0.00006219	-0.00019556	0.00050070	0.00018710	0.00016409	0.00017521	0.00050133	-0.00021109	-0.00016863	0.00009856	0.00097421	0.00074875	-0.00035853	-0.00007163	0.00033690	0.00096277	0.00021636	0.00060500	0.00055610	0.00084654	-0.00012729	0.00011877	0.00062288	0.00028368	-0.00018111	0.00005122	0.00035267	0.00127472	-0.00023638	0.00032400	-0.00010889	0.00082719	0.00062960	0.00046286	0.00034819	0.00134449	0.00025361	0.00003999	0.00008020	0.00095867	0.00007044	0.00051013	0.00090407	0.00035229	0.00072984	-0.00005048	0.00104318	0.00027282	0.00063752	0.00039085	-0.00024799	0.00004728	0.00031643	-0.00020304	0.00042844	0.00048738	-0.00007744	0.00004849	0.00062021	-0.00019148	0.00052773	-0.00000566	-0.00034195	0.00024874	-0.00018983	0.00026935	0.00090425	0.00018988	-0.00041053	0.00078454	0.00038993	-0.00006723	-0.00048509	-0.00045822	0.00089616	0.00016945	-0.00069700	0.00105051	0.00008342	-0.00013613	-0.00049037	0.00018531	-0.00042074	0.00042261	0.00095203	0.00059569	0.00030816	-0.00099060	0.00099552	0.00084195	0.00028331	0.00033230	-0.00084019	0.00072090	0.00053517	0.00073375	0.00005664	-0.00032051	-0.00009052	0.00072541	0.00021387	0.00151310	0.00030571	0.00153938	0.00096427	0.00084512	-0.00096161	0.00059618	0.00086862	0.00200947	0.00114577	0.00060085	0.00048737	-0.00065532	-0.00006037	0.00170671	0.00103013	0.00165724	0.00078043	-0.00006472	0.00148438	0.00096426	-0.00002045	0.00124250	0.00023556	0.00109548	-0.00113968	0.00111082	0.00024188	0.00017226	0.00297861	0.00095943	0.00144078	0.00169099	-0.00011880	0.00080455	0.00199023	-0.00063857	0.00060399	0.00103624	-0.00048371	-0.00028862	0.00012360	0.00154371	0.00147739	0.00080965	0.00168734	0.00048405	0.00178822	0.00113678	0.00081108	0.00240736	0.00179085	0.00421790	0.00183843	0.00124467	0.00139761	0.00156236	0.00075229	0.00163760	0.00028359	0.00108893	-0.00229846	0.00341128	0.00102108	0.00063528	0.00354068	0.00200141	0.00076644	-0.00149995	0.00111032	-0.00045304	-0.00041948	0.00115904	0.00344294	0.00147560	0.00052241	0.00183487	-0.00113648	0.00160699	0.00237466	0.00016530	0.00076169	-0.00058024	0.00050750	0.00075310	0.00060105	-0.00085588	0.00093236	-0.00023410	0.00099219	0.00239850	0.00110818	0.00084635	0.00190140	0.00269100	0.00013442	0.00043694	-0.00046691	0.00110910	-0.00074048	0.00121956	0.00006929	0.00029639	-0.00006555	0.00015133	-0.00027178	-0.00103872	-0.00056703	-0.00020742	-0.00137688	0.00060928	0.00178370	-0.00026178	0.00178785	-0.00005628	0.00089388	0.00157168	0.00023489	-0.00043601	0.00009086	0.00129356	-0.00007512	0.00137031	0.00066447	0.00081042	0.00042705	0.00131595	-0.00037154	-0.00007176	0.00136186	0.00085774	0.00060587	-0.00053302	0.00141719	0.00141208	0.00017715	0.00029398	-0.00039818	0.00091885	-0.00015104	0.00057211	0.00111280	-0.00023632	0.00118097	0.00029253	-0.00131727	0.00040440	0.00087581	0.00021464	0.00021529	0.00006629	0.00118266	0.00032315	0.00056854	-0.00097875	-0.00001737	0.00028374	-0.00004668	0.00105938	0.00073407	0.00018039	0.00075304	0.00016022	0.00019236	0.00040485	0.00091976	0.00069784	0.00104111	0.00026037	0.00029793	0.00035577	0.00037228	0.00095470	0.00043622	0.00042764	0.00004725	0.00071189	0.00004074	-0.00011529	-0.00021190	0.00019156	0.00023041	0.00002608	0.00046865	0.00011148	0.00004624	0.00026706	0.00002287	0.00002767	0.00026467	0.00015045	0.00029409	0.00013853	0.00015317	-0.00011376	0.00048740	-0.00004207	0.00023500	0.04079884
-0.3002	-21.47483647	-21.47483647	-21.47483647	-21.47483647	-21.47483647	-21.47483647	-21.47483647	-2.79703116	-21.47483647	0.91815412	-21.47483647	1.85582960	0.06382724	-21.47483647	-21.47483647	-21.47483647	-21.47483647	-0.03948311	0.86219310	0.00708249	-0.19631289	-21.47483647	-0.17078507	-21.47483647	0.58224630	-21.47483647	0.46111310	-0.11554598	-21.47483647	-21.47483647	-0.51663683	-0.38487515	0.01070216	0.86551457	-0.32972813	0.11202098	0.09717294	0.10968393	0.06136835	0.03210196	-0.02008168	0.02387062	0.03263529	0.00299449	0.03631619	0.00580123	0.03995156	0.02257192	0.01999755	0.01112952	0.03452860	0.01038366	0.02121607	0.01774585	0.01474380	0.02407242	0.00626043	0.00967154	0.02022541	0.01399598	0.01110576	0.01525409	0.01483470	0.01210412	0.01063426	0.01531722	0.01581149	0.01467009	0.01328871	0.01310280	0.01385883	0.01742466	0.01447874	0.01262704	0.01448655	0.01228731	0.01814697	0.01363595	0.01164837	0.01529131	0.01056979	0.00653729	0.01217499	0.00886259	0.01028931	0.01660791	0.01056409	0.00819513	0.01516448	0.00616761	0.01124204	0.01601920	0.01049223	0.02262545	0.01428488	0.01166698	0.01762402	0.01509161	0.01457360	0.01610055	0.01881418	0.01995268	0.01306169	0.00930299	0.00155212	-0.01321527	-0.02438272	-0.02164005	-0.02779265	-0.02085557	-0.03721710	-0.02876943	-0.04016059	-0.02519595	-0.03753092	-0.03589832	-0.03771816	-0.03412625	-0.03636690	-0.03494590	-0.03636391	-0.03590585	-0.04003651	-0.03616704	-0.03366587	-0.03764613	-0.03856245	-0.03763452	-0.03814329	-0.04043077	-0.02977885	-0.02651090	-0.02394385	-0.02002799	-0.02368822	-0.02643986	-0.02493052	-0.02201693	-0.02568393	-0.02659954	-0.02842432	-0.02792614	-0.02974977	-0.02940458	-0.03177524	-0.03258753	-0.03054598	-0.02905837	-0.03081133	-0.03173587	-0.03182428	-0.03251503	-0.03160767	-0.03121401	-0.03366305	-0.03175588	-0.03353437	-0.03286685	-0.03299474	-0.03289041	-0.03392013	-0.03385427	-0.03312052	-0.03336234	-0.03251150	-0.03196157	-0.03506426	-0.03634396	-0.03290163	-0.03553441	-0.03441879	-0.03368676	-0.03110902	-0.02917789	-0.02863640	-0.02335008	-0.02170885	-0.01809208	-0.01698612	-0.01348945	-0.01086182	-0.00709442	-0.00351682	0.00040689	0.00132502	0.00433872	0.00511546	0.00708486	0.00526859	0.00713723	0.00714508	0.00470154	0.00463534	0.00359285	0.00146456	-0.00104225	-0.00138109	-0.00243083	-0.00329715	-0.00331025	-0.00660490	-0.00727613	-0.00622615	-0.00646239	-0.00659309	-0.00527929	-0.00616813	-0.00608474	-0.00485959	-0.00512708	-0.00361424	-0.00268547	-0.00150166	-0.00135868	-0.00152602	0.00020441	-0.00004695	-0.00108491	-0.00046434	0.00056387	-0.00042895	-0.00016597	0.00091581	0.00018162	-0.00029223	0.00040548	0.00033420	0.00058447	0.00090661	0.00026793	0.00093994	0.00004455	-0.00053762	-0.00012036	0.00062162	0.00001715	-0.00065198	0.00126487	0.00127924	0.00035026	0.00073527	0.00071858	0.00028649	0.00042424	0.00060721	0.00031720	0.00036159	0.00061745	0.00012611	0.00031581	0.00082609	0.00091231	-0.00049505	-0.00025230	0.00060815	-0.00004946	0.00033792	0.00007786	0.00054231	-0.00015357	0.00036935	0.00016744	0.00007358	-0.00010997	0.00093851	0.00040666	0.00036232	0.00033251	-0.00058362	-0.00064195	0.00028041	-0.00045164	-0.00017949	0.00041712	-0.00007380	-0.00013047	-0.00028325	0.00028731	0.00070538	0.00029795	-0.00076023	-0.00014400	-0.00001661	-0.00019011	-0.00018677	-0.00024490	0.00031552	0.00046343	0.00013978	0.00047137	0.00043564	-0.00014270	0.00047326	0.00018169	-0.00082049	-0.00004653	0.00050676	0.00046270	0.00033872	-0.00027459	0.00034108	0.00055826	-0.00074778	0.00024067	-0.00046722	0.00106801	0.00010544	-0.00016745	-0.00085061	-0.00003602	0.00082313	0.00017374	0.00059592	0.00018712	-0.00028616	0.00036747	0.00040747	0.00046404	0.00011801	0.00106631	-0.00035683	0.00050709	-0.00009863	0.00107735	-0.00003245	-0.00056185	0.00083525	0.00049358	0.00029101	0.00142990	0.00096139	0.00043128	0.00016294	0.00147156	0.00078457	0.00098028	0.00127938	0.00015628	0.00068678	0.00336490	-0.00029565	0.00104344	-0.00072659	0.00078032	0.00092308	0.00066090	0.00138908	0.00045809	0.00113198	0.00064013	-0.00014483	0.00001306	-0.00088021	-0.00004792	-0.00036939	0.00144015	0.00061621	0.00285080	0.00023279	-0.00034895	0.00163885	0.00036760	-0.00161180	-0.00101303	0.00167039	0.00326724	0.00110529	0.00184825	-0.00045651	0.00290610	0.00027019	0.00243628	-0.00112223	0.00323646	-0.00109399	0.00101230	-0.00016843	0.00082565	0.00103573	0.00267632	-0.00006486	0.00159052	0.00104858	0.00237702	-0.00081364	0.00046472	0.00142673	-0.00126439	0.00150577	-0.00062448	-0.00034425	0.00099836	0.00204976	0.00284586	0.00217354	-0.00074198	0.00132532	0.00256277	0.00078989	-0.00222725	0.00177050	0.00164560	0.00093552	0.00151963	-0.00050171	0.00201401	0.00011046	0.00148380	-0.00034139	0.00043626	0.00015535	0.00031900	-0.00039948	0.00216092	0.00048983	-0.00018620	-0.00000622	0.00182137	-0.00068705	0.00030471	0.00139276	0.00065822	-0.00065997	0.00175001	0.00037236	0.00020306	0.00206117	0.00040483	0.00181926	0.00117321	0.00050819	0.00005097	-0.00042725	0.00081233	0.00019253	0.00138713	0.00051147	0.00075907	0.00159461	0.00097842	0.00041029	0.00049295	0.00115206	0.00150919	0.00045380	0.00059565	0.00022596	0.00087849	0.00053782	0.00134785	0.00050744	0.00075870	0.00050794	0.00076807	0.00015078	0.00117814	0.00060229	0.00068230	-0.00012275	0.00132273	0.00201493	0.00046838	0.00048881	0.00149642	0.00114904	0.00053108	0.00117696	-0.00100945	0.00044721	0.00077853	0.00048379	0.00200482	0.00105616	0.00011397	0.00080807	0.00020320	0.00018601	0.00043695	0.00103731	0.00229609	0.00152321	0.00038904	0.00042013	0.00035059	0.00039310	0.00050001	0.00083186	0.00031264	0.00011024	0.00089205	0.00019954	0.00002051	0.00052634	0.00014131	0.00044145	-0.00012144	0.00057180	0.00030590	0.00057033	0.00005368	0.00010158	0.00016296	0.00056359	0.00002188	0.00029690	0.00050182	0.00026838	0.00051332	0.00047635	0.00041014	0.00008451	0.27771083
-0.2502	-21.47483647	-21.47483647	-0.06967503	-21.47483647	-21.47483647	-21.47483647	-1.69299400	-21.47483647	-21.47483647	-21.47483647	-0.04974518	-21.47483647	0.64844143	-21.47483647	-21.47483647	-21.47483647	-21.47483647	-21.47483647	-0.15421632	-0.53127509	1.37546480	-1.67916659	0.10315073	0.22542481	-0.21165009	0.17522983	0.06054419	-0.69075328	-21.47483647	0.56357820	-0.26162753	-1.18123354	0.12286279	0.34235638	-0.03052179	-0.11360581	0.04795864	0.06771260	-0.03865342	-0.02520716	0.04532706	0.01994401	0.06769400	-0.01190470	0.04577436	-0.00515100	0.01612492	0.00751884	0.02860337	0.00386664	0.01652308	0.02295592	0.02695698	0.01647978	0.01023550	0.01390833	0.01219618	0.01278158	0.01789819	0.01274866	0.01116027	0.01513075	0.01043110	0.01258413	0.00812699	0.01309551	0.01712267	0.01583897	0.01560217	0.01347055	0.01450108	0.01585061	0.01693117	0.01341750	0.01233399	0.01155418	0.01736167	0.01191121	0.01268091	0.01020843	0.00986061	0.00988798	0.01217617	0.01371730	0.01175743	0.01932077	0.00479418	0.01124425	0.01363715	0.01128999	0.01588478	0.01380349	0.01479197	0.01542127	0.02090099	0.01700990	0.01570474	0.01522984	0.01022833	0.01624256	0.01880538	0.02278823	0.01758933	0.01732538	0.02478644	0.02159117	0.01982541	0.02196866	0.01257771	0.01871296	0.00407896	0.00836504	0.00153824	0.01537939	-0.00340418	-0.00323710	-0.00310649	0.00086311	-0.00035009	-0.00253184	-0.00474607	-0.00083392	-0.01016254	-0.00691182	-0.00812012	-0.00931401	-0.01038952	-0.01301660	-0.01411232	-0.01980985	-0.01668535	-0.01921697	-0.01976060	-0.02079034	-0.02360623	-0.02414532	-0.02297742	-0.02230123	-0.02468397	-0.02546782	-0.02791747	-0.02686359	-0.02874058	-0.02899948	-0.02901670	-0.03079342	-0.03016532	-0.02848734	-0.03001994	-0.03154666	-0.03136236	-0.03113370	-0.02976269	-0.02971632	-0.03367722	-0.03132712	-0.03322138	-0.03214795	-0.03174517	-0.03232361	-0.03181606	-0.03194843	-0.03077261	-0.03086108	-0.03082997	-0.02803157	-0.03121616	-0.03184351	-0.02938468	-0.03106502	-0.03211381	-0.03232193	-0.03168197	-0.03083928	-0.03155404	-0.03069812	-0.03048559	-0.02942095	-0.02703357	-0.02797088	-0.02285318	-0.02239776	-0.01871845	-0.01650639	-0.01350547	-0.00997428	-0.00790809	-0.00555709	-0.00400977	0.00010434	0.00271075	0.00180007	0.00611729	0.00557838	0.00519206	0.00725358	0.00443531	0.00592826	0.00522334	0.00409400	0.00095261	-0.00024431	-0.00082681	-0.00092397	-0.00262058	-0.00291374	-0.00470983	-0.00588976	-0.00425955	-0.00607907	-0.00581587	-0.00505970	-0.00523369	-0.00611438	-0.00564811	-0.00463610	-0.00490630	-0.00474529	-0.00321659	-0.00235715	-0.00316814	-0.00291058	-0.00039619	-0.00093518	-0.00004776	-0.00012818	-0.00027674	0.00008798	0.00049516	0.00055366	-0.00001406	0.00073319	0.00024770	-0.00044142	-0.00027720	-0.00071704	-0.00049352	-0.00015435	0.00015974	0.00072741	-0.00019590	0.00062862	-0.00011258	0.00062277	0.00052651	0.00029244	-0.00041535	0.00070142	-0.00014564	0.00017808	0.00006599	0.00099587	-0.00026124	0.00011149	0.00164739	-0.00000926	0.00095254	-0.00018218	0.00086531	-0.00060236	0.00059145	-0.00085430	0.00007934	-0.00069237	-0.00023675	-0.00089273	-0.00004897	-0.00028053	-0.00022234	0.00004362	-0.00035427	-0.00085325	0.00020128	-0.00014501	-0.00079168	-0.00033005	-0.00010754	-0.00014938	0.00014295	-0.00002623	-0.00016737	-0.00041259	-0.00003237	-0.00012063	-0.00034018	-0.00049710	0.00031723	0.00039833	-0.00001226	0.00047504	0.00020968	-0.00014230	-0.00009902	0.00011157	-0.00084909	0.00052950	0.00064109	0.00055831	-0.00030429	-0.00046979	0.00140033	0.00023436	-0.00063649	-0.00009232	-0.00049816	0.00104420	0.00070657	0.00049333	0.00099708	-0.00028350	-0.00000569	-0.00084205	0.00073174	0.00012528	-0.00058935	0.00050220	0.00046371	0.00050553	-0.00031111	0.00109517	-0.00061203	0.00003517	-0.00040377	0.00045832	-0.00022973	-0.00011373	0.00224880	0.00093221	-0.00000387	-0.00003851	-0.00001879	0.00033443	0.00038515	0.00095723	0.00026246	0.00202566	0.00049198	0.00137424	-0.00002759	0.00257972	-0.00027855	0.00307232	0.00084610	0.00114171	-0.00036414	0.00057617	0.00011670	0.00121488	0.00063164	0.00162462	-0.00010216	0.00115755	0.00109992	-0.00072994	-0.00120863	0.00181087	0.00026630	0.00326027	0.00238292	-0.00141822	0.00345936	0.00136476	-0.00013347	-0.00210500	0.00280711	0.00335924	0.00092501	0.00122356	-0.00031662	0.00255666	0.00028027	0.00073754	-0.00062045	-0.00017319	-0.00197004	0.00226383	0.00143215	0.00350338	0.00249188	0.00198348	0.00061381	0.00245716	0.00347246	0.00088654	-0.00005793	0.00167554	0.00071326	0.00081239	-0.00075006	0.00125133	-0.00135333	0.00292520	0.00160363	-0.00028597	0.00044118	0.00185519	0.00005319	0.00136097	-0.00053952	0.00024215	0.00202827	0.00126923	0.00051744	0.00163702	0.00107215	0.00021762	0.00174685	0.00277580	0.00023233	0.00125669	-0.00120337	-0.00007070	0.00207120	-0.00080934	0.00224902	-0.00014268	-0.00028369	0.00081268	-0.00051796	-0.00012272	0.00086187	0.00084008	-0.00007589	0.00228771	0.00303196	-0.00015944	0.00157576	0.00057690	0.00165630	-0.00010324	0.00045014	-0.00036299	0.00010994	0.00188761	0.00029577	0.00090555	0.00033419	0.00026810	0.00088775	0.00077496	0.00080176	-0.00027102	0.00124438	0.00083270	0.00037646	0.00014032	0.00080004	0.00103940	-0.00108633	0.00038181	0.00028281	-0.00010442	0.00039529	-0.00059017	0.00093496	-0.00009549	0.00040362	0.00021961	0.00045827	0.00016929	0.00058599	0.00034975	0.00056694	0.00040177	0.00075336	-0.00026051	-0.00046735	-0.00108452	0.00063784	0.00018065	0.00097969	0.00117276	0.00121732	-0.00017622	0.00048664	0.00033910	0.00030368	0.00028133	0.00003880	0.00011911	0.00094150	0.00023323	0.00029842	0.00045806	0.00000606	0.00028961	0.00067364	0.00027857	0.00000606	0.00027517	0.00037481	0.00005188	0.00012173	-0.00024081	0.00054286	0.00019758	0.00036028	0.00023957	0.00053553	0.00024385	0.00022604	0.00024772	0.00013488	0.00011101	0.00034199	0.00013758	0.00024380	-0.00028788	0.00033671	0.00005288	0.00022403	-21.47483647
-0.2002	-21.47483647	0.57052496	-21.47483647	-21.47483647	-21.47483647	-21.47483647	-21.47483647	-21.47483647	1.80565166	0.14295820	-21.47483647	-21.47483647	-1.11183453	1.80309844	-21.47483647	-21.47483647	-21.47483647	-21.47483647	-0.29141909	-21.47483647	-1.02962101	-21.47483647	-0.20997638	0.06506059	-0.61217323	-21.47483647	-21.47483647	1.09895863	0.98693192	-0.24680026	0.02478455	-0.56410792	-0.49129602	-0.18304913	-0.10274317	-0.24285448	0.00022803	0.00041618	-0.06748592	0.11136848	0.02940350	0.02983572	0.06067305	-0.01425328	-0.00333481	-0.01407073	-0.00614622	0.00730416	0.02358744	0.00351263	0.01522717	0.01087954	0.02221649	0.01272734	0.01480736	0.01697264	0.00881078	0.00904754	0.01667615	0.01433722	0.01449449	0.01514351	0.00879260	0.01066083	0.00856923	0.01248085	0.01577561	0.01792100	0.01547232	0.01274765	0.01112031	0.01836774	0.01363244	0.01456537	0.01332607	0.01212188	0.01639706	0.01081125	0.01030721	0.00988833	0.00993769	0.01093591	0.01905825	0.00473343	0.00708479	0.01275812	0.00503472	0.00996097	0.01479009	0.01297191	0.01818982	0.01361688	0.01156992	0.01644819	0.01270594	0.01764117	0.01792139	0.01156437	0.01437784	0.01849043	0.01778586	0.02203877	0.01858179	0.01874649	0.01869768	0.02222039	0.01877072	0.02209479	0.01638479	0.01912586	0.00552475	0.01239530	0.00494197	0.01885561	-0.00101468	0.00547163	-0.00046164	0.00221234	-0.00170363	-0.00206259	-0.00169540	0.00084471	-0.00779640	-0.00495369	-0.00555187	-0.00975015	-0.00919037	-0.01272524	-0.01443374	-0.01752725	-0.01660358	-0.01894094	-0.02001405	-0.01967841	-0.02236551	-0.02353943	-0.02467874	-0.02241475	-0.02513098	-0.02533411	-0.02751446	-0.02747643	-0.02945298	-0.02860231	-0.02957199	-0.03207749	-0.03043962	-0.02917164	-0.03095419	-0.03196679	-0.03093396	-0.03109936	-0.03088894	-0.03129586	-0.03270818	-0.03144329	-0.03371319	-0.03270813	-0.03259194	-0.03348774	-0.03279175	-0.03285950	-0.03029496	-0.03144179	-0.03057260	-0.02756217	-0.03017829	-0.03129975	-0.02841365	-0.02984012	-0.02984804	-0.02930115	-0.03081848	-0.02913651	-0.03035812	-0.03015606	-0.03147077	-0.03254817	-0.03041581	-0.03208157	-0.02784924	-0.02918528	-0.02742395	-0.02485155	-0.02317959	-0.02132630	-0.02031355	-0.01730860	-0.01608787	-0.01301254	-0.01138937	-0.00941970	-0.00586714	-0.00537750	-0.00212845	0.00086105	0.00001424	0.00417629	0.00488780	0.00467982	0.00623191	0.00775638	0.00517191	0.00600846	0.00491737	0.00364814	0.00226814	0.00130356	0.00113081	-0.00112669	-0.00170573	-0.00149846	-0.00364082	-0.00333801	-0.00454558	-0.00441504	-0.00496204	-0.00478087	-0.00487265	-0.00593884	-0.00564311	-0.00412582	-0.00395610	-0.00379019	-0.00442397	-0.00364427	-0.00291699	-0.00229805	-0.00118286	-0.00186876	-0.00169894	-0.00089696	-0.00111840	-0.00085099	-0.00061935	-0.00011670	-0.00040473	0.00041788	0.00049206	0.00081903	-0.00052152	0.00047959	0.00059993	0.00066490	-0.00002948	-0.00034417	-0.00007352	0.00066939	-0.00036327	0.00039963	0.00017751	0.00037868	-0.00088173	0.00048338	0.00063285	0.00070546	0.00030898	-0.00006329	0.00028179	-0.00002175	0.00039076	0.00030677	-0.00010943	-0.00046801	-0.00019088	-0.00013586	0.00035295	0.00024740	-0.00058233	-0.00027217	-0.00033590	-0.00015865	0.00006054	0.00008465	-0.00023031	0.00010415	-0.00065954	0.00035096	0.00051239	-0.00029661	-0.00060513	0.00026807	0.00033127	0.00007193	-0.00032508	-0.00031378	0.00031315	-0.00024866	-0.00043772	0.00054382	-0.00009438	-0.00042855	-0.00067407	0.00006267	0.00017319	0.00052177	0.00045020	0.00082788	-0.00005554	-0.00016736	0.00036423	-0.00001611	-0.00067746	-0.00033133	-0.00013697	-0.00056433	0.00055253	-0.00039135	0.00002525	-0.00024320	0.00045214	-0.00015923	0.00055004	0.00079955	-0.00037290	0.00021887	0.00017886	0.00104828	-0.00071250	0.00094688	0.00074498	0.00186464	-0.00164943	0.00034127	-0.00009500	-0.00115118	0.00084096	0.00177031	-0.00005634	0.00200860	0.00177224	-0.00007565	0.00017362	0.00114675	-0.00063852	0.00194584	0.00119234	0.00047449	0.00017767	0.00026009	0.00114115	-0.00048191	0.00122641	0.00242373	0.00115141	-0.00076295	0.00007307	0.00054055	0.00031869	0.00103529	0.00035897	-0.00147737	-0.00070061	-0.00080937	-0.00092040	0.00051397	0.00066041	0.00075306	0.00008135	-0.00008695	-0.00071237	0.00162248	-0.00074343	0.00138432	0.00222428	0.00116115	0.00132625	0.00224658	-0.00134851	0.00100051	0.00111942	0.00135086	-0.00165811	0.00067211	0.00024687	0.00033229	0.00217299	0.00081737	0.00178664	0.00247229	-0.00133353	0.00117605	0.00049767	0.00501824	-0.00101937	0.00014106	0.00118373	0.00099391	0.00016440	0.00039433	-0.00172910	0.00114860	0.00013247	0.00196856	0.00122267	0.00024957	0.00012955	0.00237664	-0.00073409	0.00039524	0.00124192	-0.00071881	0.00116495	0.00191628	0.00075786	0.00038963	0.00151691	0.00287997	0.00031279	-0.00036234	-0.00035928	0.00031146	-0.00159319	-0.00054585	0.00082774	-0.00064476	-0.00007454	0.00007936	-0.00067868	-0.00038901	0.00068975	-0.00016080	-0.00061022	0.00130587	0.00153605	0.00103126	0.00142286	0.00020526	0.00039165	0.00030511	0.00027359	-0.00041474	-0.00008827	0.00146871	-0.00011777	0.00067475	0.00066031	0.00054238	0.00100278	0.00021658	-0.00018963	0.00063519	0.00114726	0.00121449	0.00004965	0.00016772	0.00089912	0.00038278	-0.00036971	0.00135803	-0.00019365	0.00003813	0.00007875	0.00025224	0.00078967	0.00004201	0.00006095	0.00073324	-0.00034639	0.00097413	0.00007270	0.00044898	-0.00046933	-0.00011860	0.00036827	-0.00041222	0.00053455	-0.00028287	0.00005337	0.00116883	0.00042691	0.00120559	0.00079132	-0.00048579	0.00083453	-0.00019326	0.00053494	0.00032875	0.00020247	0.00097783	0.00035705	0.00016125	0.00006674	0.00081661	0.00040270	0.00010970	0.00081339	0.00034981	0.00039007	0.00048006	0.00062265	0.00032613	0.00012671	0.00003054	0.00029970	0.00008458	0.00021039	0.00010013	0.00043548	0.00011619	0.00035818	0.00001750	0.00006452	0.00016497	0.00025452	0.00039777	0.00048091	-0.00003548	0.00057880	-0.00005340	-0.00002849	1.02179646
-0.1502	-21.47483647	-21.47483647	-21.47483647	-21.47483647	-21.47483647	-21.47483647	-21.47483647	-21.47483647	-0.76713711	-21.47483647	-0.47546291	-21.47483647	-21.47483647	-0.96380967	0.67939344	-21.47483647	-21.47483647	0.87940001	-21.47483647	-0.20814928	-0.22887045	-0.99351537	-0.47824711	0.51396260	-21.47483647	-21.47483647	-21.47483647	0.62219918	-21.47483647	-0.32954133	0.07358893	-2.22535396	-0.68740541	0.17067631	0.26642270	0.01906192	0.07182030	-0.03708546	0.04040213	0.10107506	0.03776239	0.03532977	0.08107823	-0.07610277	0.02819083	-0.00225539	0.02060705	0.01234375	0.01669033	0.00519882	0.02967655	0.00492087	0.02429138	0.01719288	0.01203509	0.01473935	0.01113104	0.01242761	0.01718454	0.01626580	0.01288118	0.01420149	0.00955344	0.01311559	0.01017700	0.01445488	0.01810779	0.01725210	0.01361194	0.01102319	0.01315462	0.01625386	0.01759328	0.01476185	0.01174407	0.01061029	0.01530617	0.00871246	0.00538894	0.01073676	0.01343232	0.00945359	0.01044017	0.00657982	0.00654247	0.01391754	0.01514229	0.01404728	0.01941741	0.00919507	0.01864499	0.01234696	0.01069251	0.01752061	0.01749140	0.01486105	0.01637863	0.01905712	0.01173482	0.02476098	0.01635469	0.02376967	0.01699893	0.01679935	0.02207217	0.02030281	0.01947620	0.02154099	0.01226119	0.01801746	0.00576058	0.01209671	0.00568064	0.01843577	-0.00012483	0.00478701	-0.00071846	0.00205434	0.00058918	-0.00195996	-0.00023677	0.00135677	-0.00802366	-0.00445300	-0.00472644	-0.00856470	-0.00770719	-0.01064778	-0.01272754	-0.01989905	-0.01724619	-0.01886245	-0.02185501	-0.01820250	-0.02275360	-0.02346425	-0.02362463	-0.02312458	-0.02435630	-0.02698632	-0.02912007	-0.02777441	-0.03004827	-0.03033444	-0.03178242	-0.03175769	-0.03070804	-0.02975371	-0.03173497	-0.03185751	-0.03169485	-0.03225196	-0.03187602	-0.03115521	-0.03292669	-0.03225177	-0.03385941	-0.03255454	-0.03286794	-0.03276352	-0.03300800	-0.03228181	-0.03106504	-0.03184435	-0.02972365	-0.02945221	-0.03130746	-0.03110776	-0.02859251	-0.03027590	-0.02932164	-0.02978081	-0.02814827	-0.02877596	-0.02904232	-0.02872094	-0.02937041	-0.02867347	-0.02987198	-0.03133340	-0.02894128	-0.03104963	-0.02942177	-0.02834909	-0.02810169	-0.02672650	-0.02631972	-0.02289876	-0.02396278	-0.02080192	-0.02056321	-0.01862646	-0.01726869	-0.01597052	-0.01305911	-0.01054578	-0.00933657	-0.00563493	-0.00423032	-0.00282282	-0.00063118	0.00178394	0.00220746	0.00592173	0.00468662	0.00581668	0.00652922	0.00610237	0.00652328	0.00659660	0.00450815	0.00446519	0.00408379	0.00292207	0.00139099	0.00191894	-0.00085802	-0.00228345	-0.00115877	-0.00301927	-0.00363825	-0.00427972	-0.00393982	-0.00446680	-0.00575082	-0.00507098	-0.00521740	-0.00410711	-0.00495460	-0.00499629	-0.00413185	-0.00495119	-0.00395304	-0.00356512	-0.00194798	-0.00213144	-0.00306163	-0.00146771	-0.00060777	-0.00017558	-0.00045729	-0.00055915	-0.00036405	-0.00044103	0.00070904	-0.00051390	-0.00044384	0.00062360	0.00022019	-0.00004533	-0.00001488	0.00085056	-0.00082901	0.00029099	0.00003987	-0.00013404	0.00051613	-0.00003577	0.00047548	-0.00033101	0.00037818	-0.00023030	-0.00035112	-0.00042209	-0.00032797	-0.00027552	0.00023597	-0.00001489	-0.00086594	-0.00068753	-0.00020727	-0.00007677	-0.00045660	-0.00001222	-0.00068787	0.00037991	-0.00036412	0.00018943	0.00083467	-0.00014925	-0.00037367	-0.00021954	0.00036421	-0.00005080	0.00002968	-0.00046120	0.00013484	0.00007013	-0.00019703	0.00006923	0.00005238	-0.00003287	-0.00057656	-0.00044412	-0.00084446	-0.00011801	-0.00009417	0.00060604	-0.00034327	-0.00056443	0.00033690	0.00028382	-0.00053805	-0.00022844	-0.00114404	-0.00023915	-0.00033041	0.00020153	-0.00034020	-0.00019446	0.00023822	0.00016745	0.00030823	0.00046647	-0.00014036	-0.00010982	0.00051234	0.00051001	-0.00122074	0.00020339	-0.00001993	0.00124896	0.00061765	0.00127875	-0.00137902	-0.00047820	0.00021233	0.00060743	0.00037023	0.00055865	-0.00080738	-0.00040350	-0.00003887	0.00063098	0.00018493	0.00125376	-0.00012056	0.00019331	-0.00140665	0.00114255	0.00032204	-0.00063044	0.00006368	0.00104495	0.00094470	-0.00125624	0.00085502	0.00100923	0.00162143	-0.00108866	-0.00032160	0.00015036	-0.00075930	0.00157886	-0.00238593	0.00038302	0.00175515	0.00098104	-0.00048458	0.00006499	-0.00128004	0.00045299	-0.00204545	-0.00013181	0.00188425	0.00054645	0.00010653	0.00277555	0.00108617	0.00108617	0.00066465	0.00130718	-0.00205648	0.00013180	-0.00156022	0.00091500	0.00130275	-0.00003591	0.00077877	0.00114796	-0.00042163	-0.00123730	0.00111664	0.00111046	-0.00191701	0.00024209	0.00159564	0.00169753	0.00007691	-0.00009480	-0.00037157	0.00083488	0.00253467	0.00215080	-0.00003771	0.00006267	-0.00143705	-0.00110589	-0.00006915	-0.00219716	0.00248117	-0.00105358	-0.00084966	-0.00082335	-0.00016829	-0.00082463	0.00048402	0.00239511	-0.00049987	-0.00001629	-0.00154775	0.00026845	-0.00086837	-0.00161420	0.00002405	-0.00092577	-0.00013261	0.00124614	-0.00228124	-0.00045589	0.00085140	-0.00219605	-0.00205494	0.00047671	0.00178809	-0.00106436	0.00139847	-0.00097647	0.00022420	0.00072390	0.00020373	-0.00040034	0.00051245	0.00084650	-0.00059606	-0.00023700	0.00081044	0.00043429	-0.00011024	0.00002825	-0.00004279	-0.00024497	0.00123432	0.00019320	-0.00069498	-0.00035618	-0.00048371	-0.00004905	-0.00006307	-0.00012730	-0.00051275	-0.00025204	-0.00038557	-0.00073171	0.00004521	-0.00020119	-0.00017146	0.00028672	-0.00011581	-0.00084750	0.00024786	-0.00065990	-0.00084848	0.00016438	0.00064819	0.00007494	-0.00020665	-0.00132745	0.00055555	0.00033783	-0.00031763	0.00022983	0.00093362	-0.00109402	0.00009662	-0.00021979	-0.00067467	-0.00016226	-0.00013482	0.00068862	-0.00027510	-0.00015709	0.00006078	-0.00041694	-0.00049546	0.00024247	0.00017560	0.00028724	-0.00061746	-0.00010861	0.00021380	-0.00021699	-0.00029897	-0.00041610	0.00019718	-0.00043170	0.00014597	0.00005885	-0.00004993	-0.00013745	-0.00022036	-0.00040260	-0.00002928	-0.00039015	0.00014075	-0.00018035	0.00014805	-0.00059351	0.00007100	0.00007739	-0.00015832	-0.28028497
-0.1002	-21.47483647	-21.47483647	-21.47483647	-21.47483647	-0.32568166	-21.47483647	-21.47483647	-21.47483647	1.14354312	-21.47483647	-21.47483647	0.72900492	-0.45838952	0.63381238	-21.47483647	1.91385114	-21.47483647	0.09969659	0.34868646	-0.19715690	-21.47483647	-0.26932039	-21.47483647	0.93398724	-0.21224974	0.00032802	-21.47483647	0.88570881	0.05002061	-0.15795000	0.31663531	0.59918483	0.00797414	0.51334958	-0.48199218	0.07134267	-0.19633907	0.03456783	0.02825063	0.09193921	-0.00796946	-0.01243231	0.07066542	0.02546250	0.02580707	-0.00348662	0.02247016	0.02004061	0.02118638	0.01182114	0.02966819	0.01742708	0.02638711	0.02414783	0.01573510	0.01798061	0.00997042	0.01693970	0.01792546	0.01481341	0.01184395	0.01390255	0.01301714	0.01537438	0.01371983	0.01459547	0.01798109	0.01442855	0.01257754	0.01086446	0.01205005	0.01584421	0.01604923	0.01119892	0.01128848	0.00959258	0.01654498	0.01266752	0.01254288	0.01380061	0.00864851	0.01092854	0.01395735	0.01646861	0.01335653	0.01109482	0.01015208	0.01397753	0.01183837	0.01309858	0.01849272	0.01240038	0.01480184	0.02377374	0.01607824	0.01690210	0.01909076	0.01590124	0.01538694	0.02134337	0.01610560	0.02094041	0.02221243	0.01879360	0.02266499	0.02253026	0.01734106	0.02080903	0.01756752	0.02130342	0.00586614	0.01236205	0.00806061	0.01343359	-0.00103346	0.00409176	-0.00337621	0.00238734	-0.00226164	-0.00221578	-0.00475225	0.00169901	-0.00810170	-0.00544718	-0.00541566	-0.01018854	-0.01211290	-0.01179413	-0.01587587	-0.01919010	-0.01593734	-0.01821230	-0.01999043	-0.01886543	-0.02277616	-0.02421868	-0.02343978	-0.02283140	-0.02405304	-0.02445913	-0.02923466	-0.02673680	-0.02936386	-0.02788010	-0.03052092	-0.03072737	-0.03142941	-0.02933617	-0.03045743	-0.03047323	-0.03092900	-0.03157767	-0.03218545	-0.03217275	-0.03290245	-0.03162476	-0.03432325	-0.03272476	-0.03347967	-0.03185845	-0.03358760	-0.03239566	-0.03123448	-0.03174553	-0.03034827	-0.02916901	-0.03144142	-0.03056781	-0.02950630	-0.02861533	-0.03038534	-0.02904140	-0.02829266	-0.02865226	-0.02848468	-0.02651675	-0.02642041	-0.02660475	-0.02674822	-0.02785608	-0.02656128	-0.02785216	-0.02800946	-0.02708137	-0.02731660	-0.02633876	-0.02734573	-0.02651691	-0.02678115	-0.02438978	-0.02253504	-0.02316464	-0.02131860	-0.02189008	-0.01932574	-0.01740829	-0.01752238	-0.01429768	-0.01303191	-0.01155200	-0.01024142	-0.00755696	-0.00621880	-0.00411636	-0.00305691	-0.00062861	0.00106687	0.00231751	0.00382208	0.00548471	0.00544251	0.00714424	0.00624168	0.00652738	0.00643254	0.00674023	0.00660078	0.00455161	0.00560656	0.00419747	0.00261439	0.00146132	0.00218764	0.00145076	0.00014309	-0.00070659	-0.00094727	-0.00135528	-0.00230122	-0.00337854	-0.00444054	-0.00365026	-0.00438887	-0.00362844	-0.00412127	-0.00446644	-0.00583152	-0.00470826	-0.00360533	-0.00292827	-0.00370584	-0.00330937	-0.00283107	-0.00255496	-0.00187421	-0.00168576	-0.00124275	-0.00132363	-0.00079061	-0.00074281	-0.00065961	0.00025997	0.00001668	-0.00028718	0.00010371	-0.00000920	0.00004421	0.00062624	0.00095698	0.00014485	0.00063712	0.00044024	-0.00039074	-0.00007136	0.00067520	-0.00019753	-0.00027193	0.00026553	-0.00004975	0.00044898	-0.00049861	-0.00042859	-0.00028652	-0.00002052	-0.00023292	0.00028202	-0.00052607	-0.00017466	0.00043935	0.00030765	-0.00003017	0.00038056	0.00062888	-0.00039437	-0.00053827	-0.00018577	0.00055927	0.00046503	-0.00045510	0.00033147	-0.00003943	0.00010938	-0.00006755	-0.00054907	-0.00051879	0.00005711	0.00043194	-0.00028644	-0.00012462	-0.00017629	0.00143186	0.00001100	-0.00112469	0.00045106	-0.00051776	-0.00006166	-0.00009931	-0.00059372	0.00004242	-0.00087432	0.00049310	0.00000076	0.00005292	0.00009568	-0.00018435	-0.00074971	0.00127550	-0.00054756	-0.00182202	-0.00021774	0.00041476	0.00181811	0.00015960	0.00031132	-0.00035223	-0.00036873	-0.00006993	0.00075728	0.00061036	0.00057080	0.00141855	0.00071117	0.00236695	0.00037482	-0.00032996	0.00216843	0.00061483	-0.00057722	-0.00148951	-0.00104615	0.00161691	0.00123763	0.00056261	0.00280705	0.00034961	0.00039074	0.00034730	0.00064006	0.00096376	0.00037351	0.00189698	-0.00026140	-0.00092203	-0.00064231	-0.00184062	0.00018604	0.00098839	0.00117725	0.00051874	-0.00037553	0.00030973	0.00207399	-0.00050281	-0.00071438	0.00109132	0.00058946	0.00155211	0.00028292	-0.00133312	0.00204607	0.00073859	0.00206717	-0.00135169	0.00068025	-0.00057654	0.00125743	0.00143501	-0.00038462	0.00150057	-0.00034149	-0.00173502	-0.00072313	0.00038590	0.00144622	-0.00066281	0.00026351	0.00318166	-0.00025154	-0.00033371	-0.00023252	-0.00165713	0.00171880	0.00140207	0.00037065	0.00034570	-0.00021631	0.00066191	-0.00106332	-0.00053936	0.00024421	-0.00034144	-0.00046504	-0.00040224	0.00044707	0.00005917	-0.00157456	0.00109311	0.00148994	-0.00066652	-0.00140791	-0.00124986	0.00068367	-0.00186249	0.00181873	-0.00025073	0.00053514	-0.00021781	0.00123434	-0.00057435	-0.00069006	-0.00001548	-0.00070149	-0.00094186	0.00156289	0.00165048	-0.00064790	0.00104374	-0.00074931	0.00167002	-0.00054539	-0.00034275	-0.00133252	-0.00108558	0.00061997	-0.00064570	0.00052945	0.00074432	0.00078001	0.00073657	0.00126209	-0.00042769	-0.00039927	0.00032465	-0.00011402	-0.00008926	-0.00040796	0.00016716	0.00105778	-0.00102944	0.00020760	0.00023946	-0.00107381	-0.00002319	-0.00011568	0.00079937	-0.00072685	0.00020480	-0.00098153	-0.00032114	0.00030495	0.00011745	-0.00024849	-0.00060519	0.00019569	0.00064767	-0.00038842	-0.00102866	-0.00184515	-0.00001173	0.00118421	0.00081258	0.00079494	0.00065091	-0.00053125	0.00014605	-0.00006223	-0.00043393	-0.00057472	0.00039510	-0.00004184	0.00037375	-0.00073079	-0.00004969	-0.00042944	-0.00029550	0.00006819	0.00039577	0.00019973	-0.00022027	0.00011851	0.00009848	-0.00019475	-0.00020678	-0.00053272	0.00015283	0.00017698	-0.00003342	-0.00004775	-0.00025316	0.00039881	-0.00020252	-0.00038425	-0.00007201	0.00023383	0.00025228	0.00000501	0.00019203	-0.00002005	0.00023107	0.00014229	0.00017194	-21.47483647
-0.0502	-21.47483647	-21.47483647	0.66750753	-21.47483647	-21.47483647	-21.47483647	-21.47483647	-1.39581501	-21.47483647	-21.47483647	-21.47483647	-21.47483647	-21.47483647	-21.47483647	-21.47483647	-21.47483647	-21.47483647	-21.47483647	-21.47483647	0.23768315	-0.08926090	-21.47483647	-21.47483647	-21.47483647	-0.41801372	-21.47483647	-21.47483647	0.05384913	-21.47483647	-0.39194139	0.59018326	0.47983605	-0.06517589	-0.08229000	0.18621271	0.27770932	-0.00282360	0.18194993	-0.02884906	-0.02373731	0.08162194	0.02011166	0.05681996	-0.01297052	-0.00357199	-0.02141930	0.02001678	0.00364044	0.01781094	0.01490413	0.02052126	0.01109201	0.02259344	0.01032860	0.00933365	0.01909231	0.00341641	0.00926630	0.01658023	0.01035085	0.01084968	0.01443713	0.00705134	0.01323571	0.00956447	0.01314537	0.01706516	0.01446587	0.01514600	0.01379004	0.01402249	0.01569687	0.01516985	0.01538232	0.01380864	0.01211955	0.01694861	0.01094206	0.01129779	0.01239055	0.00805759	0.00824717	0.01200334	0.00816673	0.01699567	0.01558107	0.00409422	0.01678195	0.01612279	0.00881166	0.01865079	0.00818399	0.01213174	0.01898240	0.01513744	0.01611061	0.01918738	0.01692823	0.01571159	0.01245571	0.01663453	0.02501186	0.01842000	0.01575409	0.01962112	0.01809534	0.01691774	0.01959876	0.01503754	0.01876278	0.00405296	0.01290799	0.00287203	0.01794947	-0.00044664	0.00138214	-0.00158431	0.00272008	-0.00234296	-0.00286471	-0.00871279	-0.00074578	-0.00923155	-0.00832241	-0.00717955	-0.01004802	-0.01243878	-0.01679641	-0.01483816	-0.02099623	-0.01729984	-0.01935911	-0.02307041	-0.02090891	-0.02222541	-0.02531764	-0.02601212	-0.02291394	-0.02597166	-0.02713300	-0.02908313	-0.02897950	-0.03013946	-0.02986150	-0.03102552	-0.03218259	-0.03150253	-0.03065767	-0.03130942	-0.03307509	-0.03277255	-0.03256863	-0.03356434	-0.03352165	-0.03357752	-0.03428300	-0.03411981	-0.03265126	-0.03358610	-0.03336856	-0.03448806	-0.03361983	-0.03141598	-0.03334191	-0.03161624	-0.03085036	-0.03212300	-0.03141360	-0.02902417	-0.02958260	-0.02997674	-0.03114378	-0.02960250	-0.02891199	-0.02981935	-0.02763346	-0.02844033	-0.02818871	-0.02771225	-0.02865228	-0.02670013	-0.02656092	-0.02676102	-0.02594024	-0.02530892	-0.02627395	-0.02508768	-0.02507405	-0.02605397	-0.02417398	-0.02444648	-0.02518881	-0.02416232	-0.02514142	-0.02308796	-0.02106058	-0.02177467	-0.01884788	-0.01674553	-0.01749388	-0.01676342	-0.01465921	-0.01269469	-0.01188864	-0.00977367	-0.00890385	-0.00783896	-0.00602976	-0.00439599	-0.00326192	-0.00162821	0.00138112	0.00181483	0.00346492	0.00479550	0.00651637	0.00634680	0.00715700	0.00792261	0.00627046	0.00662218	0.00737432	0.00711996	0.00686764	0.00505489	0.00513989	0.00494624	0.00355258	0.00267387	0.00256610	0.00141221	0.00068746	-0.00001927	-0.00060215	-0.00045280	-0.00116192	-0.00244363	-0.00203940	-0.00194670	-0.00216311	-0.00349729	-0.00431687	-0.00441716	-0.00391220	-0.00370292	-0.00424465	-0.00464849	-0.00417326	-0.00347431	-0.00365061	-0.00311631	-0.00180293	-0.00302675	-0.00262318	-0.00195193	-0.00169201	-0.00116181	-0.00137513	-0.00077569	-0.00145004	-0.00018761	-0.00057414	-0.00053774	0.00025293	-0.00021974	-0.00033963	0.00042526	-0.00017082	0.00023244	-0.00017615	0.00017143	-0.00056697	-0.00022740	0.00019398	-0.00025462	0.00029659	-0.00035224	0.00000135	0.00034770	-0.00018189	-0.00056178	-0.00007437	0.00011675	-0.00023573	-0.00047615	-0.00027684	0.00035984	0.00014632	0.00015614	0.00102630	-0.00029844	0.00042917	0.00008458	-0.00002522	-0.00088312	-0.00036087	0.00073807	0.00010757	-0.00034925	0.00001803	0.00057471	0.00000877	0.00041651	0.00093825	-0.00005495	0.00095768	-0.00010467	-0.00077113	-0.00015967	-0.00087898	0.00009481	0.00074286	-0.00017691	0.00119366	0.00034436	0.00019048	0.00102659	-0.00014630	-0.00051353	0.00063830	-0.00018089	0.00143324	0.00047838	0.00031890	-0.00136985	-0.00007570	0.00150009	0.00179114	0.00070515	0.00187077	0.00016407	0.00055127	0.00020720	0.00023102	-0.00023234	0.00132421	-0.00004298	0.00096204	0.00055757	0.00028416	0.00137478	0.00101734	-0.00019729	0.00066632	0.00045201	-0.00178572	0.00157826	-0.00117677	-0.00020686	-0.00107239	-0.00133269	0.00137247	-0.00195776	0.00078047	-0.00099698	0.00123354	0.00193603	-0.00015733	0.00126703	0.00109561	0.00031556	0.00217499	-0.00145810	0.00185290	0.00189061	0.00140799	0.00278721	0.00335047	-0.00076357	0.00339230	0.00197479	0.00198283	-0.00228168	0.00118772	-0.00202077	0.00286209	0.00001137	-0.00086238	0.00302599	0.00142599	-0.00148286	0.00099113	0.00147255	0.00204011	-0.00047490	0.00092054	0.00196885	-0.00109864	0.00143766	0.00011582	-0.00091735	0.00095941	-0.00017035	-0.00038103	-0.00134936	0.00044407	-0.00057214	0.00030726	0.00119455	0.00120269	0.00086143	0.00146115	0.00093066	0.00069534	-0.00008327	-0.00047188	0.00104140	0.00226833	-0.00013600	0.00063562	-0.00178439	0.00125452	-0.00073907	0.00121026	0.00159973	-0.00066052	-0.00033273	0.00003319	-0.00249899	-0.00051560	0.00205590	-0.00007000	-0.00040854	0.00032599	0.00043198	-0.00074945	0.00126205	0.00026163	0.00054935	0.00008601	0.00030902	-0.00144563	0.00006127	0.00116627	0.00004163	0.00007979	0.00041627	0.00073734	0.00100737	-0.00039217	-0.00027988	0.00033239	0.00037091	0.00058891	0.00059041	0.00048720	0.00111465	0.00093861	-0.00024704	0.00204981	-0.00080846	0.00048614	0.00006600	-0.00007355	0.00110880	0.00075528	0.00074751	0.00081113	-0.00021886	0.00006939	0.00043050	-0.00006616	0.00069863	0.00053089	0.00055099	0.00018998	-0.00020209	-0.00036318	0.00063042	0.00161913	0.00015622	0.00048215	0.00044178	0.00050456	0.00076359	0.00050433	-0.00031057	0.00034947	0.00059583	0.00033070	0.00031392	0.00012730	0.00030148	0.00076274	0.00025304	0.00024233	0.00045684	0.00027535	0.00019164	0.00007457	0.00033312	0.00057744	0.00048955	-0.00012777	0.00025621	-0.00018899	0.00020121	0.00048651	0.00022949	0.00035285	0.00017403	0.00007901	0.00013000	-0.00015238	0.00017424	-0.00001801	0.00025794	-0.00001096	0.00038623	0.00058237	0.00050139	0.36166698
-0.0002	-21.47483647	-21.47483647	-21.47483647	-21.47483647	-21.47483647	0.70663124	-21.47483647	-21.47483647	-21.47483647	-21.47483647	0.76575303	-21.47483647	-21.47483647	0.26044354	-21.47483647	-21.47483647	-21.47483647	-21.47483647	-1.39463961	-21.47483647	-21.47483647	-0.13009767	-0.11111260	-0.63728619	-21.47483647	-21.47483647	0.41243982	0.52726533	-0.69225104	0.58093184	1.00773990	-0.42794509	0.50358495	0.47637777	0.07286485	-0.37830165	-0.15928070	0.08697430	-0.02157641	0.03864217	0.02121218	-0.01553653	0.06984668	-0.01480156	0.00265441	0.02180259	0.01540686	-0.00537232	0.01083320	0.02548364	0.01822506	0.01100836	0.02231753	0.01377430	0.01316324	0.01557500	0.00593253	0.01559955	0.01483734	0.01340222	0.01177728	0.01425457	0.01442364	0.01296515	0.01001097	0.01415074	0.01675161	0.01970076	0.01677789	0.01183474	0.01500693	0.01480709	0.01239248	0.01176446	0.01505424	0.01514037	0.01679075	0.01192086	0.01127794	0.00838255	0.01065144	0.00977866	0.01216202	0.00418608	0.02169064	0.01873067	0.00839391	0.01151626	0.00098840	0.01445863	0.01760474	0.01735045	0.01517598	0.02196968	0.01823087	0.01758873	0.01800706	0.01584944	0.01572392	0.01676102	0.01809897	0.01726927	0.01692626	0.01792760	0.01891674	0.01987090	0.01380254	0.01757733	0.01080731	0.01884117	0.00529756	0.01003123	0.00679564	0.01677120	0.00122133	0.00453529	-0.00134126	-0.00030739	0.00093886	-0.00214710	-0.00521248	0.00012713	-0.00981286	-0.00673377	-0.00500711	-0.01122375	-0.01283533	-0.01502992	-0.01729279	-0.01978635	-0.01859263	-0.02133666	-0.02197428	-0.01988739	-0.02283849	-0.02629896	-0.02473644	-0.02424570	-0.02620817	-0.02773460	-0.02797343	-0.02876186	-0.03018792	-0.03077789	-0.03014727	-0.03165639	-0.03215397	-0.03066217	-0.03186217	-0.03295657	-0.03326156	-0.03242460	-0.03290991	-0.03270801	-0.03425544	-0.03413103	-0.03376845	-0.03361622	-0.03444706	-0.03407815	-0.03536987	-0.03438746	-0.03233447	-0.03337505	-0.03141992	-0.03125182	-0.03233867	-0.03276804	-0.03042554	-0.03160131	-0.03095456	-0.03135460	-0.03002766	-0.02902869	-0.03056526	-0.02906669	-0.02947988	-0.02911945	-0.02839826	-0.02894410	-0.02623271	-0.02714157	-0.02741282	-0.02584899	-0.02465187	-0.02389279	-0.02444845	-0.02366327	-0.02429085	-0.02378871	-0.02302201	-0.02461704	-0.02234094	-0.02367342	-0.02336269	-0.02166378	-0.02375245	-0.02013621	-0.02062292	-0.02046060	-0.01922066	-0.01794362	-0.01625162	-0.01368889	-0.01467003	-0.01322960	-0.01115402	-0.01051266	-0.00784049	-0.00806721	-0.00694966	-0.00529436	-0.00465038	-0.00263414	-0.00170607	0.00101806	0.00081575	0.00217662	0.00415448	0.00430931	0.00473921	0.00723263	0.00752872	0.00695270	0.00778278	0.00849755	0.00805014	0.00661733	0.00656413	0.00601302	0.00538572	0.00457211	0.00322596	0.00429772	0.00368776	0.00282171	0.00259884	0.00258037	0.00229432	0.00277948	0.00121680	0.00074504	-0.00036244	0.00063570	-0.00024990	-0.00119196	-0.00184702	-0.00200267	-0.00240507	-0.00330768	-0.00332528	-0.00236192	-0.00434747	-0.00393287	-0.00333428	-0.00422126	-0.00315819	-0.00383462	-0.00334697	-0.00308454	-0.00266874	-0.00344684	-0.00242675	-0.00285237	-0.00193067	-0.00198382	-0.00122011	-0.00121993	-0.00099818	-0.00073596	-0.00100242	-0.00026210	-0.00010994	-0.00026270	-0.00031215	0.00049017	0.00018782	-0.00008570	0.00097649	0.00000207	0.00041407	0.00074104	0.00067884	-0.00026341	-0.00022737	0.00007659	0.00036900	0.00016684	0.00021145	0.00088593	0.00048640	0.00080993	0.00038121	0.00056074	-0.00022078	-0.00031921	0.00115509	0.00023325	-0.00008967	-0.00052531	0.00025308	0.00060058	-0.00051558	-0.00028811	-0.00021916	0.00003077	-0.00008626	-0.00077066	0.00021820	-0.00061324	-0.00008585	0.00082091	0.00050229	-0.00005099	-0.00104388	0.00065738	0.00013784	-0.00046309	-0.00070145	-0.00041698	0.00090155	0.00078009	0.00001933	-0.00000650	-0.00076359	-0.00060898	0.00080160	0.00102952	0.00073155	0.00098979	0.00050814	0.00144530	0.00050067	-0.00043652	0.00019400	0.00261459	-0.00006980	-0.00014214	-0.00102473	0.00049573	-0.00094408	0.00152593	-0.00036385	-0.00026293	0.00038937	0.00059081	0.00075265	-0.00023597	-0.00101332	-0.00089124	0.00030416	0.00120717	-0.00006260	-0.00013479	0.00021136	0.00317745	0.00019068	-0.00240994	0.00154384	-0.00057384	0.00174288	0.00061420	-0.00186295	-0.00023449	0.00218092	-0.00029785	0.00132548	0.00103921	-0.00016881	0.00212685	0.00120377	0.00355885	-0.00002605	0.00089828	-0.00261249	0.00322833	0.00095285	-0.00001345	0.00278724	0.00166277	-0.00017229	0.00198723	0.00138878	0.00094013	0.00032796	0.00120399	0.00050435	-0.00055974	-0.00095011	-0.00122092	-0.00084809	-0.00086443	0.00018364	0.00147206	0.00011679	0.00122923	-0.00081207	0.00112836	-0.00043236	-0.00142258	0.00118402	0.00266661	-0.00193242	0.00016983	0.00081488	-0.00040838	0.00138599	-0.00004383	0.00031349	0.00038685	-0.00267274	0.00127164	-0.00117829	0.00033750	-0.00018561	-0.00147239	-0.00040107	-0.00057607	-0.00105268	-0.00020611	-0.00065006	0.00021742	-0.00151772	0.00163734	0.00090592	-0.00135809	0.00050319	-0.00030368	0.00000366	0.00107650	-0.00045392	-0.00111814	0.00069802	0.00080672	-0.00106815	0.00026903	-0.00002589	0.00115722	-0.00007966	0.00066182	-0.00091316	-0.00049536	0.00038693	0.00069930	0.00012547	-0.00045990	0.00031176	0.00053836	0.00007594	0.00013261	0.00000104	-0.00039157	-0.00006913	0.00019965	-0.00004628	-0.00087345	0.00029907	0.00032637	-0.00065825	0.00053854	0.00071906	0.00013840	-0.00093218	0.00118941	0.00098935	-0.00020870	-0.00001853	-0.00072525	0.00049313	0.00051465	-0.00058855	0.00066738	0.00028511	-0.00099108	0.00011406	-0.00003251	0.00007927	-0.00015546	-0.00033023	0.00053748	0.00009759	0.00018006	0.00027024	0.00014308	-0.00009004	0.00020311	0.00048340	0.00021126	-0.00013247	0.00002111	-0.00030162	0.00003134	-0.00010908	-0.00059199	0.00034927	0.00015333	-0.00002796	-0.00010181	-0.00010946	0.00038604	0.00002962	-0.00017975	-0.00009349	-0.00011609	-0.00003914	-0.00002692	0.00017501	0.00013004	0.00036341	-0.00008113	0.00014433	-0.59318352
0.0498	-21.47483647	-0.39312056	0.63446063	-21.47483647	-21.47483647	-21.47483647	-21.47483647	-21.47483647	-21.47483647	-21.47483647	-21.47483647	-0.65361261	-0.79391530	-21.47483647	-21.47483647	-21.47483647	-21.47483647	-1.70245481	-0.00012076	-21.47483647	-21.47483647	0.33150795	0.34960105	1.11793065	-0.70091319	-21.47483647	0.77922738	0.37585636	-21.47483647	-0.15420541	-0.59506831	-0.84056178	0.19058045	-0.13911874	-0.05898575	-0.17809503	0.00991445	0.03361748	0.05446841	0.05685622	0.01352872	-0.00493821	0.07049465	0.02708922	0.05111126	0.05107056	0.04694558	0.00696783	0.02154669	0.01284517	0.01123675	0.01696401	0.02139746	0.01176385	0.01435566	0.01678725	0.00715585	0.01749860	0.02035941	0.01425606	0.01457921	0.01803161	0.00938350	0.01170487	0.01100828	0.01233999	0.01961462	0.01865606	0.01316434	0.01281537	0.01266227	0.01581940	0.01392042	0.01469193	0.01261594	0.01339144	0.01451794	0.01414900	0.01230188	0.01421391	0.01019161	0.01130011	0.00788928	0.01073007	0.01064074	0.01206984	0.01552477	0.01549349	0.01152111	0.01078053	0.01694668	0.00976492	0.01378170	0.02101391	0.02353893	0.01535253	0.02469263	0.01469212	0.01017196	0.02162460	0.02049457	0.02025390	0.01967263	0.01754223	0.01739147	0.01862186	0.01330858	0.02187669	0.01267171	0.02033482	0.00775371	0.01371254	0.00374628	0.01671597	-0.00046850	0.00475082	0.00078837	0.00114985	0.00178936	-0.00165373	-0.00124114	0.00274993	-0.00664420	-0.00561692	-0.00586203	-0.00703028	-0.00837569	-0.01410727	-0.01360050	-0.01879227	-0.01697517	-0.02014889	-0.02205013	-0.01975782	-0.02329217	-0.02561990	-0.02524309	-0.02272340	-0.02474673	-0.02688737	-0.02902356	-0.02887833	-0.02939950	-0.03011325	-0.03056538	-0.03326430	-0.03107997	-0.02977966	-0.03203938	-0.03380658	-0.03269424	-0.03397687	-0.03344169	-0.03106196	-0.03434556	-0.03440980	-0.03470284	-0.03371305	-0.03434973	-0.03487113	-0.03528679	-0.03341735	-0.03244870	-0.03329161	-0.03151445	-0.03107711	-0.03366911	-0.03300190	-0.02912489	-0.03298939	-0.03100567	-0.03073199	-0.02959514	-0.03003367	-0.03044615	-0.02892088	-0.02962860	-0.02923099	-0.02897315	-0.02877847	-0.02643436	-0.02706963	-0.02742338	-0.02589813	-0.02527833	-0.02438618	-0.02540390	-0.02323438	-0.02483623	-0.02403253	-0.02240638	-0.02373676	-0.02091392	-0.02271625	-0.02156452	-0.01971946	-0.02117042	-0.01884820	-0.01937564	-0.02147212	-0.01972864	-0.01859738	-0.01952160	-0.01687513	-0.01741189	-0.01545548	-0.01397946	-0.01352958	-0.01055930	-0.00988835	-0.00884641	-0.00588583	-0.00650949	-0.00522003	-0.00464857	-0.00296481	-0.00322758	-0.00262258	-0.00066443	-0.00026149	-0.00007910	0.00164391	0.00254128	0.00346594	0.00463405	0.00599867	0.00660133	0.00676128	0.00757531	0.00727872	0.00765598	0.00715628	0.00588168	0.00698805	0.00594625	0.00588688	0.00521517	0.00545789	0.00485183	0.00492971	0.00289935	0.00382501	0.00290599	0.00334193	0.00280590	0.00200788	0.00175826	0.00249641	0.00143998	0.00117692	0.00070760	0.00100709	-0.00054364	-0.00021188	-0.00011580	-0.00120047	-0.00122698	-0.00176032	-0.00158151	-0.00210206	-0.00241866	-0.00290196	-0.00254849	-0.00406932	-0.00298834	-0.00310641	-0.00316789	-0.00299769	-0.00361663	-0.00397309	-0.00230510	-0.00255452	-0.00244549	-0.00251400	-0.00240172	-0.00105769	-0.00140426	-0.00082814	-0.00071226	-0.00052830	-0.00105452	-0.00022070	0.00003544	-0.00030190	-0.00050837	-0.00114757	0.00040362	0.00014873	-0.00001874	0.00090845	0.00012918	0.00068130	-0.00028917	0.00043583	-0.00107165	0.00005509	0.00019699	-0.00000178	-0.00015325	0.00011586	0.00061232	0.00027376	-0.00077856	-0.00042500	0.00000976	0.00006035	-0.00055323	-0.00033061	0.00117623	-0.00040034	0.00044593	-0.00068216	0.00076383	-0.00025622	0.00070453	-0.00003380	0.00051837	-0.00018873	-0.00047609	0.00088533	0.00125313	0.00037541	-0.00012826	0.00018071	-0.00073959	0.00018223	0.00078446	0.00090481	-0.00011755	0.00112656	0.00159234	-0.00012223	0.00072842	0.00076321	0.00011756	0.00300504	0.00180211	0.00083836	-0.00116225	0.00184763	-0.00001277	0.00091013	0.00019066	0.00148853	0.00086843	-0.00072215	0.00167851	-0.00047708	-0.00113947	0.00222378	0.00112008	0.00059238	-0.00084360	0.00024187	-0.00241110	0.00181262	0.00093443	0.00102880	0.00095128	-0.00002151	0.00111160	0.00118473	0.00109814	0.00093222	0.00138547	0.00104991	0.00009850	0.00155299	-0.00059486	0.00033361	0.00013713	0.00051648	-0.00088797	0.00016379	-0.00178262	0.00213126	0.00050825	0.00208562	0.00205566	0.00326267	0.00139820	0.00128814	0.00251650	0.00246209	0.00036639	-0.00060348	0.00385357	0.00059802	-0.00018258	-0.00067623	0.00078440	0.00022682	-0.00016611	0.00181645	0.00049101	-0.00088281	0.00069042	0.00084637	0.00009003	-0.00009018	0.00305825	0.00093936	-0.00055370	0.00171417	0.00125959	0.00201334	0.00074912	0.00195684	-0.00152276	-0.00172636	-0.00212943	0.00125252	-0.00045172	-0.00119214	0.00052804	-0.00072300	-0.00070178	0.00011950	-0.00181192	-0.00048833	0.00069849	0.00206922	-0.00027048	0.00233608	0.00179687	0.00020937	0.00228383	0.00091868	0.00077567	0.00099696	0.00048098	-0.00080837	-0.00032085	0.00092440	-0.00021637	0.00055017	0.00027782	0.00086443	0.00100245	0.00017468	-0.00020688	0.00045242	-0.00003830	0.00109999	0.00010536	0.00116764	0.00070139	0.00053216	-0.00010701	0.00045173	-0.00020277	0.00055840	0.00000402	0.00021559	0.00070312	-0.00042763	0.00013901	0.00042657	0.00036580	-0.00010744	0.00045326	0.00080855	-0.00003300	0.00102526	0.00040110	-0.00047925	-0.00017115	-0.00101644	0.00065410	0.00084220	0.00035616	0.00100900	0.00095020	-0.00001472	0.00024486	0.00027907	0.00016833	0.00019479	-0.00047339	0.00018510	0.00042031	-0.00070262	0.00016769	0.00011133	-0.00001639	0.00062960	0.00021890	0.00010014	-0.00012224	0.00021903	0.00028874	0.00020083	0.00033762	-0.00035562	0.00032193	-0.00001050	0.00006402	0.00061390	-0.00024825	0.00015088	-0.00007628	0.00005210	0.00014722	0.00015369	0.00013428	0.00019422	0.00043583	-0.00031911	0.00032766	0.00008756	0.00011687	-21.47483647
0.0998	-1.31647396	-1.22012746	-21.47483647	0.37886730	-21.47483647	-21.47483647	-21.47483647	-21.47483647	-21.47483647	-0.59539077	-21.47483647	-1.39968312	-0.77938992	-21.47483647	-0.18512785	-21.47483647	-21.47483647	-4.07863379	-0.49469984	-0.50661480	-1.32050097	-21.47483647	-21.47483647	0.72280353	0.33312719	-0.26223844	-0.48568290	-0.67990680	0.03806898	-0.07975934	0.07686631	-0.35648023	0.01032639	-0.50861277	0.02033060	0.14134558	-0.00713035	0.03400839	0.01699953	0.02188695	-0.01268731	-0.02415252	0.10126550	-0.02631247	0.05128387	-0.01701215	0.02209995	0.00543204	0.04125668	0.00914329	0.02219485	0.01165813	0.02315168	0.01164981	0.01340942	0.01790988	0.00942699	0.01867633	0.01849890	0.01301466	0.01332562	0.01497657	0.01471593	0.01613993	0.00902289	0.01299468	0.01652263	0.01666488	0.01557056	0.01383364	0.01089022	0.01605306	0.01513727	0.01302664	0.01313359	0.01271154	0.01510806	0.01078508	0.01377873	0.01634896	0.01217297	0.01060715	0.01901187	0.01244025	0.01018629	0.01358797	0.01057183	0.02287166	0.02027374	0.00872549	0.02033959	0.01556925	0.01336017	0.02102799	0.01448522	0.01995250	0.02064661	0.01794018	0.01183498	0.01677270	0.01563956	0.02225011	0.01868073	0.01226984	0.01106558	0.01660056	0.00903406	0.01830139	0.01403034	0.01878087	0.00869510	0.01611492	0.00391995	0.01722994	-0.00083741	0.00163743	0.00191693	0.00115511	0.00044282	-0.00287381	-0.00242325	0.00286693	-0.00621396	-0.00623069	-0.00453540	-0.01184613	-0.01016465	-0.01445811	-0.01505925	-0.02201709	-0.01833971	-0.01987948	-0.02364478	-0.02183845	-0.02341735	-0.02534025	-0.02552103	-0.02388008	-0.02616711	-0.02742775	-0.02856196	-0.03000930	-0.03103150	-0.03121618	-0.03214457	-0.03289059	-0.03262671	-0.03071335	-0.03351942	-0.03452627	-0.03325456	-0.03358055	-0.03413252	-0.03210650	-0.03482988	-0.03545520	-0.03683521	-0.03526381	-0.03553926	-0.03549217	-0.03487172	-0.03424406	-0.03267645	-0.03317790	-0.03285257	-0.03263264	-0.03271524	-0.03399319	-0.03066741	-0.03335478	-0.03232470	-0.03104967	-0.03117971	-0.02976012	-0.03079220	-0.03092358	-0.03017389	-0.02975142	-0.02951716	-0.03013964	-0.02751759	-0.02742801	-0.02718040	-0.02557373	-0.02636385	-0.02390856	-0.02614490	-0.02431760	-0.02564723	-0.02468932	-0.02280156	-0.02514577	-0.02081463	-0.02400407	-0.02156030	-0.01849875	-0.02115967	-0.01679620	-0.01844077	-0.01976627	-0.01704222	-0.01663647	-0.01803587	-0.01459402	-0.01794797	-0.01782457	-0.01613102	-0.01640017	-0.01335239	-0.01354039	-0.01267209	-0.01004748	-0.01082452	-0.00799168	-0.00785545	-0.00574311	-0.00422449	-0.00386357	-0.00299405	-0.00221103	-0.00226363	-0.00116210	-0.00043663	-0.00037564	0.00024008	0.00024857	0.00175495	0.00151587	0.00257113	0.00388258	0.00410450	0.00542908	0.00389824	0.00528194	0.00649621	0.00587161	0.00685232	0.00721952	0.00775224	0.00866909	0.00676731	0.00756552	0.00550608	0.00505023	0.00542848	0.00415477	0.00423243	0.00439029	0.00337105	0.00331539	0.00266190	0.00268060	0.00184350	0.00256820	0.00269687	0.00190006	0.00189489	0.00194202	0.00210447	0.00135093	0.00140287	0.00112187	0.00018615	0.00025291	-0.00007209	-0.00045250	-0.00088443	-0.00060132	-0.00194971	-0.00275504	-0.00220216	-0.00204767	-0.00279766	-0.00332699	-0.00410462	-0.00372023	-0.00361011	-0.00258886	-0.00324157	-0.00352687	-0.00338500	-0.00314731	-0.00256696	-0.00299192	-0.00340502	-0.00290169	-0.00177382	-0.00162895	-0.00241002	-0.00076538	-0.00122908	-0.00096294	-0.00089770	-0.00097910	-0.00150396	0.00007799	0.00025791	-0.00023352	-0.00057991	-0.00003113	0.00014350	-0.00045725	-0.00107218	-0.00033644	-0.00046692	-0.00002485	-0.00070853	-0.00067499	-0.00013415	-0.00040015	0.00048445	0.00008974	0.00039128	0.00111852	-0.00052920	0.00018955	0.00065087	-0.00032014	-0.00104193	0.00033571	0.00044142	0.00101261	-0.00047316	0.00002673	-0.00064308	-0.00160622	0.00033533	0.00076445	0.00089466	0.00101196	0.00065917	0.00144252	0.00001282	0.00062664	-0.00052108	0.00119369	-0.00001558	-0.00104431	-0.00051705	-0.00009283	-0.00049940	-0.00054683	-0.00018389	-0.00017664	-0.00089565	-0.00084833	-0.00010747	-0.00084776	-0.00077101	-0.00105359	-0.00069898	-0.00011456	-0.00025452	0.00062300	-0.00210582	0.00067822	-0.00021487	-0.00060757	-0.00073285	0.00037908	-0.00198415	0.00079947	-0.00129635	-0.00079346	0.00031347	-0.00031161	-0.00003770	-0.00180731	-0.00208658	0.00007694	-0.00187178	-0.00109635	-0.00207747	0.00073539	-0.00228473	0.00188241	-0.00264514	0.00015998	-0.00028411	-0.00144859	-0.00413207	-0.00019961	0.00055774	-0.00004486	0.00021367	-0.00099762	0.00141824	-0.00123194	0.00093033	-0.00023697	-0.00269498	-0.00049640	0.00238718	0.00003252	-0.00062717	-0.00126297	-0.00194231	-0.00037817	-0.00090452	-0.00107376	0.00045905	0.00144690	-0.00102211	0.00172284	0.00090083	-0.00083534	-0.00005930	-0.00124682	0.00016870	0.00021946	-0.00229411	0.00030055	-0.00258185	-0.00127955	-0.00020904	0.00066958	0.00068265	-0.00091533	-0.00095100	-0.00063364	0.00020660	-0.00005640	-0.00089877	-0.00008463	0.00026993	-0.00038068	0.00102609	-0.00040087	-0.00012496	0.00095456	0.00051762	-0.00092354	-0.00029762	-0.00032699	-0.00004837	0.00031939	0.00077020	-0.00012996	0.00000030	0.00040624	-0.00057282	-0.00068909	0.00047179	0.00033242	0.00050646	-0.00084018	0.00005344	0.00008902	-0.00046438	-0.00008459	-0.00061956	-0.00036055	-0.00041833	0.00003387	0.00024623	-0.00071720	0.00053788	-0.00046616	-0.00039823	-0.00016903	0.00003352	0.00027280	-0.00007867	0.00041201	0.00101144	-0.00062961	-0.00018482	-0.00053288	0.00047886	0.00089627	-0.00033172	0.00080361	0.00020032	-0.00021828	0.00022415	-0.00043158	0.00007219	0.00031238	0.00040906	0.00078781	-0.00004904	-0.00014331	0.00002440	0.00008140	-0.00022042	-0.00029012	0.00050899	0.00049544	0.00005178	0.00012429	0.00014399	-0.00052190	0.00009955	-0.00043240	0.00013841	-0.00045710	-0.00007754	0.00033157	0.00023437	0.00003144	-0.00028822	-0.00033104	0.00003342	0.00014184	0.00027019	-0.00011145	0.00021801	-0.00027363	0.00006096	-0.00019542	0.00024828	-0.15113851
0.1498	-21.47483647	-21.47483647	-21.47483647	-1.37474084	-21.47483647	-21.47483647	-21.47483647	-21.47483647	-21.47483647	-21.47483647	-21.47483647	-21.47483647	-21.47483647	-21.47483647	-21.47483647	-21.47483647	-0.04790965	-21.47483647	-21.47483647	-21.47483647	-21.47483647	-21.47483647	-21.47483647	0.81135041	-1.65020847	-1.86573291	-21.47483647	0.75277573	-0.10517652	0.50011086	0.28454409	0.74043959	0.41518630	-0.51834028	0.08989359	-0.09238009	0.04593867	0.09254285	-0.07940904	-0.02321008	0.02022640	-0.01681633	0.07083921	0.02588720	0.03264636	0.00149363	0.00766413	0.01190304	0.02847909	0.01247306	0.02125213	0.02763579	0.02257757	0.01123399	0.00741376	0.01442056	0.00811574	0.01554175	0.01552107	0.01138654	0.01472695	0.01622365	0.01413389	0.01469517	0.01158316	0.01313866	0.01601411	0.01610038	0.01525379	0.01513411	0.01341791	0.01704661	0.01606020	0.01776005	0.01413212	0.01557130	0.01849733	0.01137484	0.00935491	0.01428800	0.01541001	0.00671721	0.01181550	0.01275210	0.01597361	0.02286684	0.00769995	0.02386842	0.01681547	0.01479924	0.01722636	0.01387809	0.01732233	0.02291119	0.02611984	0.01438530	0.02336940	0.01986940	0.01440752	0.01947220	0.02027568	0.02047910	0.01792505	0.01906255	0.02058713	0.01936376	0.01657051	0.02176866	0.01459247	0.02103212	0.00429248	0.01228181	0.00593012	0.01815266	-0.00185207	0.00297458	-0.00153592	0.00047990	-0.00234171	-0.00138380	-0.00229944	0.00121053	-0.01198600	-0.00929479	-0.00647018	-0.01349622	-0.01056460	-0.01505023	-0.01672096	-0.02000001	-0.02057298	-0.02033802	-0.02256400	-0.02069044	-0.02401521	-0.02421678	-0.02498857	-0.02428075	-0.02586480	-0.02723955	-0.02824756	-0.02702608	-0.03130303	-0.03072063	-0.03106838	-0.03280833	-0.03199240	-0.03032389	-0.03230122	-0.03479848	-0.03380912	-0.03291984	-0.03442299	-0.03149777	-0.03474778	-0.03553222	-0.03513516	-0.03552038	-0.03489931	-0.03433652	-0.03464672	-0.03344081	-0.03275294	-0.03429972	-0.03288493	-0.03080589	-0.03329491	-0.03345391	-0.02992264	-0.03192984	-0.03245856	-0.03074335	-0.03255905	-0.03079826	-0.03102536	-0.03042537	-0.03020387	-0.03015707	-0.02908588	-0.02975579	-0.02735418	-0.02819577	-0.02774506	-0.02592945	-0.02751671	-0.02693496	-0.02670210	-0.02547116	-0.02547480	-0.02471206	-0.02246372	-0.02472225	-0.02164765	-0.02316314	-0.02137420	-0.01848306	-0.02099555	-0.01694079	-0.01872066	-0.01983330	-0.01623965	-0.01477129	-0.01655780	-0.01358916	-0.01603666	-0.01521335	-0.01402187	-0.01326036	-0.01180239	-0.01056249	-0.01184191	-0.01034133	-0.01092082	-0.01128272	-0.01061001	-0.00835927	-0.00819162	-0.00683245	-0.00575472	-0.00416599	-0.00350260	-0.00291385	-0.00042373	0.00027344	-0.00025575	0.00066889	0.00177507	0.00137044	0.00210691	0.00161908	0.00118598	0.00215422	0.00138338	0.00157085	0.00307558	0.00237895	0.00394568	0.00482799	0.00584588	0.00742859	0.00564885	0.00788605	0.00709858	0.00717738	0.00834962	0.00728293	0.00745488	0.00763927	0.00573754	0.00647594	0.00656595	0.00588698	0.00526434	0.00494331	0.00446662	0.00463502	0.00460745	0.00347013	0.00332968	0.00263502	0.00250632	0.00218689	0.00212078	0.00159572	0.00243935	0.00166776	0.00191421	0.00213576	0.00206133	0.00116827	0.00200963	0.00104767	0.00139853	0.00053766	0.00008186	-0.00006918	-0.00046256	-0.00017905	-0.00040991	-0.00124755	-0.00169112	-0.00177205	-0.00159525	-0.00228313	-0.00316554	-0.00282327	-0.00260775	-0.00246361	-0.00378978	-0.00210015	-0.00181002	-0.00290518	-0.00262275	-0.00311172	-0.00440089	-0.00334690	-0.00236959	-0.00295082	-0.00268092	-0.00171544	-0.00080240	-0.00184090	-0.00155627	-0.00091168	-0.00178201	-0.00125822	-0.00061007	-0.00041191	-0.00023034	-0.00045044	-0.00021570	-0.00072829	0.00001059	-0.00065159	0.00001114	0.00085735	-0.00107628	0.00074723	-0.00112690	0.00137075	0.00048924	0.00069069	-0.00106203	0.00085564	-0.00003097	-0.00059849	0.00130302	0.00035942	0.00149165	0.00097832	0.00220084	0.00089666	0.00067645	0.00064588	0.00034349	0.00251910	0.00056296	0.00107004	0.00015600	0.00142416	-0.00082969	0.00000153	-0.00054045	0.00072003	-0.00010903	-0.00060107	0.00143953	-0.00137515	0.00159128	0.00094602	0.00160223	0.00061284	-0.00117348	-0.00127776	-0.00200834	0.00145573	0.00039234	-0.00106544	0.00120569	-0.00112167	-0.00071647	-0.00032278	-0.00141297	0.00095056	0.00326650	0.00196881	-0.00054191	-0.00102290	-0.00020160	-0.00012240	0.00192064	0.00017976	0.00028629	0.00090403	-0.00158086	0.00289084	0.00288011	0.00131200	0.00376125	0.00189410	-0.00122451	0.00005054	0.00030546	0.00025560	-0.00096352	0.00078587	0.00099634	-0.00056627	0.00062035	-0.00075406	-0.00181666	0.00083478	0.00212273	0.00042814	0.00082953	0.00077276	-0.00123293	0.00007369	-0.00021458	-0.00036038	0.00136894	0.00016942	-0.00031506	0.00180846	-0.00050313	-0.00145102	0.00023150	0.00196215	0.00009741	0.00041011	0.00107687	0.00094662	-0.00082713	0.00149549	0.00071750	-0.00025054	0.00108621	-0.00014425	0.00007023	-0.00030725	0.00045725	0.00054722	-0.00116473	0.00118600	0.00090942	0.00004732	0.00116081	0.00082578	0.00090599	-0.00025863	0.00051380	-0.00014719	-0.00008590	0.00122753	-0.00056360	0.00075305	0.00047817	-0.00018411	0.00050940	0.00108985	0.00000024	0.00014688	0.00057673	0.00050008	0.00028734	0.00037123	-0.00024398	0.00124087	0.00011170	0.00056973	-0.00029217	0.00013159	-0.00008262	-0.00043019	0.00018724	-0.00078250	0.00064258	0.00050408	-0.00024451	0.00013346	0.00047240	0.00058583	0.00007344	0.00058777	0.00035100	-0.00004724	-0.00021336	-0.00106800	0.00007885	0.00038142	-0.00002274	0.00066042	0.00062073	-0.00025438	0.00025064	-0.00015905	0.00015994	0.00002004	0.00040290	0.00078201	0.00009901	0.00026269	0.00008058	0.00012228	0.00008651	0.00017420	0.00021994	0.00065191	0.00018880	0.00027677	0.00058619	-0.00009145	-0.00008951	0.00038068	-0.00013579	-0.00013207	0.00043432	0.00008982	0.00020560	0.00010636	-0.00018697	0.00009292	0.00016487	-0.00012470	0.00050951	-0.00001991	0.00027097	-0.00014639	0.00031568	0.00033780	0.00007045	-21.47483647
0.1998	-21.47483647	-21.47483647	-0.06630027	-21.47483647	-21.47483647	-0.79168212	-21.47483647	-21.47483647	-21.47483647	-21.47483647	-0.11763124	-21.47483647	-21.47483647	0.16626392	-21.47483647	-21.47483647	-0.56660938	-0.24880516	-1.06267333	0.20715900	-0.02136730	-21.47483647	-21.47483647	-1.07487500	-0.24324562	-1.08987474	-0.05175498	-0.09049306	-0.95590109	-21.47483647	-0.52313664	-0.35447160	0.91051840	0.52873504	0.30672247	-0.04548929	0.11378517	0.13056035	0.14472924	0.09036623	-0.05072217	0.00055150	0.09504437	-0.03547863	0.05048349	0.00516221	0.00518186	0.00957338	0.01741348	0.01808102	0.02524846	0.02222575	0.02447245	0.01445826	0.01317357	0.01218690	0.00275415	0.01393236	0.01649583	0.01536229	0.01248430	0.01823311	0.01162295	0.01321168	0.01026546	0.01532479	0.01869088	0.01566708	0.01529792	0.01329421	0.01170698	0.01581606	0.01457409	0.01359256	0.01156522	0.01586975	0.01664109	0.01089930	0.01188821	0.00909462	0.00986601	0.00789927	0.01157408	0.00648380	0.00993842	0.01537975	0.01335122	0.01009035	0.01118982	0.00680602	0.01698590	0.01060213	0.01201557	0.02022695	0.02008603	0.01785819	0.01715870	0.01737614	0.01321294	0.01966465	0.01639916	0.02051545	0.01348487	0.01730076	0.02272290	0.02164440	0.01773283	0.02379355	0.01383038	0.02059427	0.00628463	0.01156268	0.00315956	0.01356445	-0.00170228	0.00230527	-0.00215802	0.00032085	-0.00387313	-0.00310148	-0.00555701	-0.00056542	-0.01020328	-0.00868064	-0.00677138	-0.01152409	-0.01267303	-0.01363605	-0.01626981	-0.02123380	-0.01821234	-0.02110148	-0.02540241	-0.02050237	-0.02320156	-0.02515056	-0.02461413	-0.02323947	-0.02735976	-0.02569561	-0.02845743	-0.02893287	-0.03055739	-0.02976384	-0.03101010	-0.03311547	-0.03242015	-0.03011621	-0.03283215	-0.03430526	-0.03319536	-0.03292412	-0.03250001	-0.03246447	-0.03449165	-0.03376818	-0.03598636	-0.03465866	-0.03459795	-0.03507577	-0.03438981	-0.03347349	-0.03324045	-0.03329830	-0.03292224	-0.03184730	-0.03358877	-0.03328404	-0.03066944	-0.03359639	-0.03212381	-0.03163166	-0.03173796	-0.03005334	-0.03104445	-0.02951380	-0.03028416	-0.03090964	-0.02960167	-0.02959060	-0.02801925	-0.02804322	-0.02757213	-0.02577663	-0.02709903	-0.02530332	-0.02618119	-0.02450445	-0.02618372	-0.02488152	-0.02352976	-0.02503596	-0.02044603	-0.02318438	-0.02086015	-0.01939387	-0.02073571	-0.01702032	-0.01808887	-0.01968862	-0.01735086	-0.01615521	-0.01640560	-0.01280106	-0.01568713	-0.01444550	-0.01177969	-0.01382330	-0.01094082	-0.01076396	-0.01070134	-0.00827787	-0.00939855	-0.00883374	-0.00851864	-0.00828984	-0.00733387	-0.00668180	-0.00612553	-0.00821345	-0.00585634	-0.00537495	-0.00385783	-0.00330176	-0.00295442	-0.00090643	-0.00073593	-0.00015453	0.00208836	0.00224489	0.00245252	0.00309048	0.00175632	0.00359165	0.00357592	0.00285330	0.00357099	0.00327136	0.00360604	0.00481792	0.00346959	0.00424098	0.00439338	0.00423364	0.00494422	0.00402939	0.00597286	0.00684100	0.00622754	0.00782374	0.00758776	0.00798090	0.00736988	0.00708100	0.00752640	0.00866932	0.00746195	0.00646530	0.00692320	0.00563602	0.00539377	0.00551306	0.00437001	0.00341197	0.00404345	0.00263344	0.00365786	0.00315738	0.00170460	0.00223175	0.00184420	0.00130892	0.00197137	0.00146867	0.00117649	0.00212866	0.00156373	0.00185030	0.00205904	0.00092346	0.00098891	0.00188142	0.00154375	0.00074534	0.00032386	0.00065774	0.00098950	0.00084704	-0.00088934	0.00012056	-0.00064866	-0.00094282	-0.00108392	-0.00171534	-0.00359573	-0.00281824	-0.00117432	-0.00225730	-0.00268313	-0.00214667	-0.00218135	-0.00212555	-0.00408339	-0.00353342	-0.00403930	-0.00190116	-0.00324146	-0.00339955	-0.00203006	-0.00127277	-0.00187447	-0.00265814	-0.00137518	-0.00239266	-0.00228662	-0.00139117	-0.00007518	-0.00084069	-0.00176075	0.00052181	-0.00092315	0.00024291	-0.00032274	-0.00056830	-0.00111372	-0.00076006	0.00020978	0.00078523	-0.00038948	0.00061352	0.00142525	0.00170074	0.00183461	0.00049413	0.00057069	-0.00009865	0.00069797	0.00092201	-0.00021288	0.00208464	0.00044515	0.00080486	0.00057455	0.00149284	0.00045586	-0.00033942	0.00070673	0.00085838	-0.00053302	-0.00045032	-0.00020247	0.00142699	-0.00223838	-0.00007293	-0.00045930	0.00073246	0.00126532	0.00130077	0.00096891	-0.00046691	0.00095668	0.00129670	0.00004470	-0.00020772	0.00169597	0.00167232	0.00287389	0.00206785	0.00029017	0.00212993	0.00053451	0.00241056	-0.00080987	0.00125176	-0.00293841	0.00046444	0.00107151	0.00043655	0.00092091	0.00357811	-0.00192553	0.00079585	0.00351512	0.00110274	0.00042805	0.00102019	0.00115265	-0.00013818	0.00044419	0.00184375	-0.00248162	-0.00100459	0.00123402	0.00040042	-0.00005548	0.00128996	-0.00011161	0.00148697	0.00189644	-0.00158752	-0.00117468	-0.00101307	0.00001831	0.00082474	0.00023066	0.00042974	0.00052224	0.00323087	-0.00104354	-0.00090282	-0.00182037	0.00068151	-0.00098756	0.00189226	0.00209337	-0.00101191	-0.00100463	-0.00034561	-0.00103520	-0.00079784	-0.00008817	0.00106116	-0.00078130	0.00115761	0.00198645	-0.00092845	0.00157627	0.00010217	0.00166429	0.00043230	-0.00000483	-0.00033884	0.00010840	0.00033915	-0.00061822	0.00030540	0.00015756	-0.00027838	0.00056925	0.00045234	0.00029076	0.00032563	0.00103071	0.00089763	0.00036187	0.00004472	-0.00050190	0.00056280	-0.00021369	-0.00003860	-0.00027759	-0.00034610	-0.00021304	0.00038807	-0.00008005	-0.00120085	0.00047800	0.00002251	-0.00126678	0.00021130	0.00003602	0.00035326	0.00037323	-0.00000198	0.00063565	0.00036771	-0.00002187	0.00030715	0.00020566	0.00040574	0.00035792	-0.00007192	0.00118312	-0.00062184	0.00030009	0.00048937	-0.00043009	-0.00008409	0.00008627	-0.00005281	0.00043493	-0.00044129	0.00030440	0.00030467	0.00012087	0.00056743	0.00068490	0.00040426	0.00010129	0.00015849	0.00042490	0.00028532	-0.00007645	-0.00034853	0.00012021	0.00014656	-0.00005846	-0.00022730	0.00022472	0.00025382	0.00016682	-0.00024938	-0.00014700	0.00012955	0.00002415	-0.00015235	0.00021666	-0.00035956	-0.00006596	-0.00004297	-0.00006089	-0.32331163
0.2498	-21.47483647	-21.47483647	-21.47483647	-1.82373691	-0.37667108	-21.47483647	-21.47483647	2.23488164	0.67926055	-21.47483647	0.19681141	-21.47483647	-0.55714875	-21.47483647	-21.47483647	-21.47483647	-0.26713991	-21.47483647	-21.47483647	-0.39922687	0.16252862	-0.17925313	0.49691160	-0.42163104	0.36302057	-21.47483647	-21.47483647	-21.47483647	-21.47483647	-0.91314789	0.21801282	-0.66289479	-0.67868184	0.99544973	-0.50088937	-0.20195805	0.02107370	0.04145170	-0.09385014	0.03700685	0.05950330	-0.04999564	0.08779504	0.01818731	0.01657710	0.01078396	-0.00334275	0.01983150	0.02075670	0.01804128	0.03504017	0.01239178	0.02301336	0.00887108	0.01368224	0.01162327	0.00908517	0.01201712	0.01868539	0.01463931	0.01115214	0.01254301	0.00783803	0.01583428	0.01025704	0.01356970	0.01655912	0.01609649	0.01634197	0.01097336	0.01478703	0.01926631	0.01344985	0.01245825	0.01150574	0.01452342	0.01546703	0.01018750	0.01023254	0.01042672	0.01160412	0.00937497	0.00954596	0.00635781	0.01094706	0.01663763	0.00250397	0.01398731	0.01564796	0.01065289	0.01300702	0.01166957	0.01306997	0.01959725	0.01680732	0.01611524	0.01635899	0.01102347	0.01530639	0.02110629	0.01667052	0.02366995	0.01687398	0.02148330	0.01765864	0.02155191	0.01780831	0.02007603	0.01342937	0.01937942	0.00264915	0.01185583	0.00271448	0.01302845	-0.00213326	0.00517066	-0.00045785	0.00035594	-0.00150610	-0.00319611	-0.00569974	-0.00088603	-0.01185289	-0.00852154	-0.00626059	-0.01109463	-0.01097191	-0.01417230	-0.01586662	-0.02250234	-0.01915093	-0.02013465	-0.02377100	-0.02144753	-0.02500956	-0.02654137	-0.02596958	-0.02368418	-0.02633119	-0.02743010	-0.02983557	-0.02911391	-0.03048364	-0.03075155	-0.03206982	-0.03379487	-0.03260856	-0.03235025	-0.03306597	-0.03387239	-0.03299680	-0.03362414	-0.03296611	-0.03318667	-0.03518755	-0.03365392	-0.03523839	-0.03486517	-0.03532952	-0.03593015	-0.03528099	-0.03542305	-0.03302379	-0.03441704	-0.03302976	-0.03178284	-0.03327918	-0.03443675	-0.03143806	-0.03337463	-0.03278996	-0.03371421	-0.03094969	-0.02963010	-0.03087798	-0.02994721	-0.03090780	-0.03054815	-0.02946811	-0.03073912	-0.02883644	-0.02950438	-0.02854603	-0.02722700	-0.02700217	-0.02541823	-0.02620019	-0.02436429	-0.02591506	-0.02426274	-0.02267102	-0.02448618	-0.02345746	-0.02395077	-0.02374224	-0.01996329	-0.02055370	-0.01766515	-0.01836615	-0.01813857	-0.01803445	-0.01777585	-0.01666367	-0.01442476	-0.01509825	-0.01263290	-0.01256124	-0.01343347	-0.01105920	-0.01138491	-0.01170250	-0.00787267	-0.00849556	-0.00820796	-0.00710586	-0.00654085	-0.00599743	-0.00602489	-0.00520724	-0.00577419	-0.00563316	-0.00514188	-0.00400379	-0.00447241	-0.00501437	-0.00399198	-0.00324278	-0.00309571	-0.00289617	-0.00177391	-0.00088819	-0.00005457	0.00021342	0.00239896	0.00294502	0.00299963	0.00304836	0.00383445	0.00521681	0.00560595	0.00451085	0.00589522	0.00387763	0.00502263	0.00382228	0.00416840	0.00403556	0.00441132	0.00396697	0.00424229	0.00462937	0.00534546	0.00458060	0.00512231	0.00608604	0.00634676	0.00716397	0.00730692	0.00737791	0.00632901	0.00753323	0.00719021	0.00764648	0.00662484	0.00676233	0.00594510	0.00645963	0.00581204	0.00566278	0.00507726	0.00475734	0.00416926	0.00321962	0.00228413	0.00275787	0.00246482	0.00170018	0.00193249	0.00192259	0.00051933	0.00063937	0.00172100	0.00188602	0.00022519	0.00056318	0.00108554	0.00106272	0.00090654	0.00013046	0.00141431	0.00093960	0.00161587	0.00120810	0.00077443	0.00010090	0.00056272	0.00062714	0.00100016	-0.00011517	-0.00118974	0.00033723	-0.00108950	-0.00144642	-0.00135677	-0.00218714	-0.00119918	-0.00152439	-0.00212737	-0.00152831	-0.00266260	-0.00294835	-0.00202947	-0.00161694	-0.00344972	-0.00367199	-0.00228986	-0.00201004	-0.00355364	-0.00308707	-0.00176473	-0.00152864	-0.00154669	-0.00166733	-0.00083785	-0.00261993	-0.00177943	-0.00109315	-0.00115640	-0.00118298	-0.00057829	-0.00034915	-0.00074970	-0.00189376	0.00017255	-0.00122373	0.00175088	-0.00044257	-0.00067401	-0.00155354	0.00036802	-0.00169499	0.00051489	-0.00015929	0.00180154	0.00021419	-0.00012843	-0.00073237	-0.00043264	-0.00062516	0.00045909	-0.00029283	-0.00080363	-0.00160726	0.00135046	-0.00171776	0.00403070	0.00045103	-0.00038829	0.00113602	0.00014338	0.00042780	0.00138894	-0.00046978	-0.00253596	0.00075346	0.00161470	0.00059308	-0.00098275	-0.00165395	0.00121007	0.00073343	0.00045797	-0.00178956	0.00025930	0.00106865	0.00022706	0.00089856	0.00260372	0.00276000	0.00163713	-0.00125549	0.00122727	-0.00042789	-0.00017083	-0.00100949	0.00031824	0.00050889	-0.00081433	-0.00049666	0.00011009	-0.00260882	0.00157588	0.00011304	-0.00059004	0.00049058	-0.00116833	-0.00041829	-0.00047583	0.00010300	-0.00267929	-0.00020556	-0.00057318	-0.00056360	-0.00035156	-0.00053417	0.00037257	0.00128913	-0.00013540	-0.00056299	-0.00001272	0.00019472	0.00014402	-0.00055278	0.00041343	-0.00004053	0.00020468	-0.00010311	-0.00065624	-0.00161630	0.00041948	0.00065392	0.00035000	-0.00073338	0.00113855	0.00083458	-0.00024623	0.00098488	-0.00038108	0.00097472	-0.00022034	-0.00047744	-0.00038084	0.00035784	0.00107437	-0.00004892	-0.00008999	0.00076707	0.00002025	0.00026119	-0.00038591	-0.00006833	-0.00045068	0.00056201	0.00020461	0.00010217	-0.00031450	0.00034030	0.00159384	-0.00024023	-0.00002053	-0.00082865	-0.00078954	-0.00024445	-0.00009543	0.00049015	-0.00044017	-0.00034118	0.00056137	-0.00028499	0.00005022	0.00045539	0.00023109	-0.00070025	0.00076271	0.00041699	0.00020776	0.00005067	-0.00151775	0.00031725	0.00023445	0.00011871	0.00024955	0.00037683	-0.00082367	0.00011128	0.00058592	0.00032571	0.00004051	0.00016358	-0.00041821	-0.00048996	-0.00019379	0.00035476	0.00050786	-0.00024048	0.00055045	0.00073038	0.00041434	-0.00013191	0.00015614	0.00027401	0.00027162	0.00009933	-0.00040601	-0.00013073	-0.00023931	0.00016330	0.00023059	0.00049765	0.00023545	0.00004370	-0.00006220	0.00002642	0.00012045	0.00030056	-0.00010597	0.00012514	-0.00026102	0.00050520	0.00054246	0.00008769	-21.47483647
0.2998	-21.47483647	1.93476665	-21.47483647	-21.47483647	-21.47483647	-21.47483647	-3.20195723	-21.47483647	-21.47483647	-21.47483647	-21.47483647	-2.08947682	-0.18939079	-21.47483647	-21.47483647	-0.91586383	-21.47483647	-21.47483647	-0.04377674	-0.46900252	0.73220068	-21.47483647	-0.01847298	0.36762182	0.55650818	0.29688647	0.02752601	-0.01976910	1.81948090	0.64708973	-0.67246894	-1.17216743	-0.53915563	1.82435626	-0.25287516	-0.01626012	0.06918349	0.01130641	-0.06724040	0.09102208	0.08202642	0.03023122	0.00209405	0.00136172	-0.00140904	0.03704630	0.00087763	0.01268167	0.01604005	0.02657260	0.02988025	0.01097973	0.02348443	0.01661270	0.01272398	0.01491296	0.00788517	0.01583442	0.01596755	0.01434014	0.01313100	0.01452842	0.01534848	0.01343487	0.01004620	0.01367777	0.01849818	0.01640111	0.01545277	0.01278652	0.01428123	0.01583347	0.01709601	0.01369210	0.01572408	0.01395495	0.01900858	0.01341350	0.01239589	0.01502851	0.00913112	0.00744003	0.00986311	0.01304644	0.01164150	0.01645605	0.00873736	0.01985860	0.01206583	0.01544739	0.01816300	0.01168252	0.01458142	0.02279063	0.02166412	0.01662893	0.01960903	0.01444588	0.01193693	0.01763079	0.01887450	0.02242981	0.02127174	0.01774880	0.01726187	0.01804669	0.01584704	0.02432647	0.01678603	0.02465293	0.00666947	0.01231820	0.00667480	0.01850508	-0.00035339	0.00115625	0.00049156	0.00205981	-0.00097763	-0.00001567	-0.00260555	0.00314179	-0.00984379	-0.00399468	-0.00554132	-0.01220386	-0.01155249	-0.01309536	-0.01546824	-0.02070253	-0.01801969	-0.01992947	-0.02207134	-0.02153862	-0.02310912	-0.02542543	-0.02458108	-0.02375993	-0.02636213	-0.02828839	-0.02921731	-0.02870049	-0.03051125	-0.03005636	-0.03147765	-0.03286153	-0.03218157	-0.03091246	-0.03329265	-0.03372324	-0.03392797	-0.03370855	-0.03337689	-0.03271763	-0.03505194	-0.03458099	-0.03623783	-0.03479330	-0.03579307	-0.03538936	-0.03540940	-0.03544089	-0.03455078	-0.03420376	-0.03293378	-0.03190137	-0.03393752	-0.03293160	-0.03107523	-0.03305429	-0.03227169	-0.03236157	-0.03157978	-0.02993145	-0.03279345	-0.03010613	-0.03078553	-0.03087008	-0.03014877	-0.03058911	-0.02801838	-0.02845521	-0.02900619	-0.02686638	-0.02774453	-0.02647080	-0.02586160	-0.02476262	-0.02583417	-0.02537588	-0.02376097	-0.02464824	-0.02174908	-0.02444667	-0.02240359	-0.01946095	-0.02076144	-0.01791221	-0.01849195	-0.01925682	-0.01743174	-0.01784312	-0.01694180	-0.01403781	-0.01556872	-0.01422007	-0.01362086	-0.01325684	-0.01076968	-0.01064498	-0.00980781	-0.00836635	-0.00833570	-0.00720760	-0.00700213	-0.00591497	-0.00521644	-0.00527378	-0.00445458	-0.00396473	-0.00422827	-0.00356362	-0.00286419	-0.00202474	-0.00219130	-0.00292206	-0.00123681	-0.00145271	-0.00174030	-0.00236532	-0.00138662	-0.00172183	-0.00159627	-0.00091714	0.00042605	0.00038875	0.00064130	0.00112869	0.00241786	0.00455003	0.00459906	0.00595274	0.00517648	0.00666814	0.00640760	0.00546906	0.00646237	0.00810257	0.00644630	0.00515898	0.00635124	0.00609749	0.00499067	0.00504338	0.00483077	0.00613488	0.00465819	0.00548225	0.00567976	0.00454616	0.00641193	0.00545244	0.00613921	0.00636069	0.00625591	0.00602980	0.00690167	0.00714510	0.00681896	0.00697911	0.00780014	0.00795558	0.00724714	0.00687470	0.00666636	0.00663285	0.00516090	0.00581733	0.00524390	0.00397116	0.00405655	0.00448152	0.00346023	0.00186572	0.00216801	0.00143035	0.00205221	0.00169958	0.00105613	0.00119506	0.00086167	0.00156384	0.00155179	0.00115515	-0.00052263	0.00058822	0.00120382	0.00123920	0.00096111	0.00046198	0.00189348	0.00076080	0.00109400	0.00104532	0.00085415	0.00119877	0.00095229	0.00060131	0.00071903	0.00024280	0.00181642	0.00064398	0.00142877	-0.00039888	-0.00101105	-0.00014834	-0.00056400	-0.00050073	-0.00183249	0.00073313	0.00010737	-0.00158350	-0.00215521	-0.00168422	-0.00226232	-0.00319339	-0.00167548	-0.00046958	-0.00254401	-0.00102837	-0.00080716	-0.00149565	-0.00232914	-0.00089168	-0.00226811	0.00008229	-0.00224838	-0.00238408	-0.00062145	-0.00061365	-0.00105691	0.00073706	-0.00173161	0.00064531	-0.00030971	-0.00147725	0.00053406	-0.00005612	-0.00102531	-0.00060342	0.00238456	-0.00148956	-0.00131774	-0.00066287	-0.00235115	0.00176717	0.00027108	0.00283311	0.00382328	0.00114398	0.00106025	-0.00016249	-0.00022338	-0.00117139	0.00192250	0.00482918	0.00024214	0.00174565	0.00024392	0.00154120	0.00030916	0.00163714	0.00023363	0.00284970	-0.00150290	0.00139881	0.00211240	0.00249759	0.00310439	0.00232407	-0.00049894	0.00016707	0.00252360	0.00154325	-0.00076518	-0.00044439	0.00215606	0.00161729	0.00042509	0.00036304	-0.00078176	0.00385069	0.00073344	0.00121865	-0.00021845	0.00196878	-0.00042665	0.00083337	0.00129093	0.00008579	0.00030541	0.00080190	-0.00052685	-0.00049346	-0.00000402	0.00054460	0.00135832	0.00152820	-0.00004220	0.00081331	0.00102735	0.00007132	-0.00032853	0.00149112	0.00027352	0.00193067	0.00038222	-0.00046732	-0.00212062	-0.00023422	0.00016663	0.00009458	0.00063533	0.00115240	0.00161319	0.00141819	0.00157016	0.00070209	0.00160633	0.00055844	0.00030888	0.00016198	0.00157241	0.00099665	-0.00014335	0.00086480	0.00079531	0.00042153	0.00003756	0.00041851	-0.00032123	0.00013735	0.00069990	0.00106255	0.00035872	0.00011248	0.00064642	0.00165674	0.00047565	0.00077622	0.00004450	0.00048361	0.00019734	0.00036688	0.00026441	-0.00022212	0.00044881	0.00026539	-0.00022683	-0.00023511	0.00087872	-0.00023509	-0.00028980	0.00095431	0.00061730	0.00027982	0.00030520	-0.00099498	0.00129581	0.00065681	0.00014588	0.00102529	0.00167590	-0.00001418	0.00014870	0.00063790	-0.00020585	0.00022505	0.00043540	0.00060288	0.00048582	0.00007498	0.00039488	0.00034835	0.00055209	0.00048933	0.00042975	-0.00020118	0.00017454	0.00016996	0.00034550	0.00032031	0.00057392	-0.00027486	0.00010828	0.00003009	0.00012488	0.00023261	0.00043742	0.00020409	0.00038437	0.00011849	0.00031084	0.00024193	0.00044194	0.00016018	0.00010199	0.00038000	0.00045968	0.00024815	0.00006342	-21.47483647
0.3498	-0.66932011	-21.47483647	-21.47483647	-21.47483647	0.38922754	-21.47483647	-0.34165961	-21.47483647	-21.47483647	-21.47483647	-0.12161246	-1.07613959	1.73690724	-0.24817221	-21.47483647	0.44846643	-21.47483647	-2.04863095	0.24675800	-21.47483647	-0.04423358	1.09662426	1.23422647	-1.02772915	-1.18256301	-0.41449687	0.66744660	-21.47483647	0.58997435	-0.62066700	-0.81945354	0.51587757	-0.76381678	0.41460185	-0.22902251	0.05686297	0.21121446	0.07062656	-0.00187013	-0.05251082	-0.01250082	0.01604003	0.09036606	0.00733505	-0.01215057	0.01474026	0.00743420	0.00549994	0.02510363	0.01196268	0.01688426	0.00904620	0.02295208	0.01528654	0.01423177	0.01706803	0.01231492	0.01170496	0.01760291	0.01753083	0.01376291	0.01691632	0.00773611	0.01587336	0.01222699	0.01245405	0.02030330	0.01579572	0.01583329	0.01175761	0.01253045	0.01618054	0.01788987	0.01216890	0.01345594	0.01133344	0.01809217	0.00997852	0.00817247	0.01682524	0.01279481	0.01415808	0.01138484	0.00665859	0.01079720	0.01115083	0.01383963	0.01979886	0.01378909	0.01206291	0.01900480	0.00595823	0.01327748	0.02459856	0.01739715	0.01461021	0.01762762	0.01890141	0.01428314	0.01466233	0.02206766	0.01880834	0.01859985	0.01837380	0.01883620	0.01797864	0.01752828	0.01948862	0.01654823	0.02376263	0.00854267	0.01363102	0.00873808	0.01753039	0.00179620	0.00751951	0.00009447	0.00461733	0.00120387	0.00033552	0.00008526	0.00352185	-0.00450670	-0.00616471	-0.00423185	-0.00957800	-0.00879005	-0.01137012	-0.01440074	-0.01904476	-0.01519493	-0.01957353	-0.02205754	-0.02010152	-0.02235531	-0.02419886	-0.02529065	-0.02486008	-0.02606923	-0.02788964	-0.02897556	-0.02948199	-0.03138216	-0.03041794	-0.03056248	-0.03376041	-0.03321318	-0.03137209	-0.03256865	-0.03431834	-0.03410341	-0.03398057	-0.03322497	-0.03357152	-0.03511177	-0.03536315	-0.03600310	-0.03530062	-0.03532309	-0.03604339	-0.03581187	-0.03562107	-0.03376286	-0.03442740	-0.03239138	-0.03249575	-0.03392191	-0.03425947	-0.03073875	-0.03372604	-0.03288188	-0.03255510	-0.03305804	-0.03021172	-0.03133263	-0.03074282	-0.03127204	-0.03069960	-0.02993475	-0.03135048	-0.02814829	-0.02867134	-0.02924613	-0.02748300	-0.02795414	-0.02612219	-0.02707992	-0.02592084	-0.02627335	-0.02592005	-0.02387330	-0.02612248	-0.02290307	-0.02412248	-0.02184286	-0.02021391	-0.02168342	-0.01765562	-0.01916382	-0.01977939	-0.01779137	-0.01727518	-0.01688794	-0.01405758	-0.01630444	-0.01363451	-0.01353406	-0.01382977	-0.01062116	-0.01179036	-0.01004914	-0.00788602	-0.00984650	-0.00801961	-0.00794246	-0.00703822	-0.00531139	-0.00538604	-0.00427535	-0.00457531	-0.00524442	-0.00466601	-0.00297008	-0.00173016	-0.00242433	-0.00156891	-0.00112514	-0.00035170	0.00076879	-0.00019127	-0.00070726	0.00000400	-0.00036932	-0.00074943	0.00050324	0.00019133	-0.00043240	0.00045752	0.00021151	0.00081702	0.00064406	0.00119221	0.00123479	0.00214820	0.00290487	0.00330470	0.00362274	0.00588619	0.00493489	0.00559469	0.00622935	0.00778374	0.00607220	0.00668659	0.00782879	0.00716310	0.00687976	0.00680663	0.00702552	0.00514592	0.00638016	0.00587654	0.00567354	0.00543049	0.00556608	0.00449215	0.00480546	0.00490618	0.00557328	0.00492769	0.00488937	0.00724741	0.00633380	0.00640855	0.00695652	0.00723192	0.00632561	0.00762311	0.00718842	0.00616252	0.00686128	0.00844746	0.00683480	0.00536396	0.00616236	0.00614576	0.00604473	0.00544337	0.00460664	0.00535009	0.00477982	0.00369731	0.00357246	0.00254176	0.00198951	0.00294664	0.00228752	0.00165833	0.00122283	0.00065527	0.00133005	0.00068502	-0.00017523	-0.00026661	-0.00051607	0.00035821	-0.00007454	0.00022597	0.00067059	0.00009736	0.00036339	0.00104331	0.00051429	0.00107707	0.00055281	0.00098643	0.00115445	0.00189743	0.00056235	0.00243747	0.00135587	0.00197461	0.00040242	0.00188888	-0.00003709	-0.00007658	0.00193488	0.00177887	0.00173440	0.00122912	0.00050393	0.00044209	0.00049371	0.00048893	-0.00078552	0.00040389	-0.00054788	-0.00135261	-0.00268830	-0.00016835	-0.00084791	-0.00090992	-0.00151073	-0.00063848	-0.00118149	-0.00336953	-0.00096435	-0.00287287	-0.00323287	-0.00049365	-0.00074702	-0.00188965	-0.00325216	-0.00467630	-0.00294054	0.00004440	-0.00092925	-0.00028918	-0.00078218	-0.00332534	-0.00085628	-0.00050082	-0.00065498	-0.00188945	-0.00033228	0.00122600	0.00135718	-0.00016147	-0.00206064	0.00251389	0.00150121	0.00134925	-0.00215418	0.00075686	-0.00231682	0.00295986	0.00005114	-0.00146023	0.00373498	0.00168191	-0.00054150	0.00025161	-0.00013791	0.00033602	-0.00071723	0.00187352	0.00346778	0.00201608	0.00032529	0.00071756	-0.00177602	0.00069682	0.00157430	-0.00019185	0.00047916	0.00180756	-0.00116077	0.00197258	-0.00228794	0.00024431	0.00142824	0.00116623	0.00099374	-0.00081000	0.00133098	0.00025814	0.00008960	0.00079982	-0.00120560	-0.00013474	-0.00129048	0.00059434	-0.00158169	0.00152416	0.00151446	0.00068985	0.00053689	0.00050913	-0.00055220	-0.00054813	0.00055150	-0.00054999	-0.00104816	0.00179316	0.00060952	-0.00030495	0.00147666	-0.00004745	0.00092697	0.00009413	0.00038743	-0.00116798	0.00076177	0.00006298	-0.00061023	0.00023446	0.00097917	0.00012837	0.00038126	0.00076995	-0.00023165	0.00041480	0.00023806	0.00050817	-0.00017301	0.00025337	0.00119111	0.00081725	-0.00063714	0.00125629	-0.00066767	-0.00028365	-0.00027689	0.00006089	0.00000440	-0.00031334	0.00056978	0.00071090	-0.00051028	0.00049855	0.00027566	0.00016244	0.00024275	0.00062983	0.00034629	-0.00003162	-0.00038387	-0.00127592	-0.00049610	0.00052477	0.00040105	0.00018953	0.00092995	-0.00033603	0.00003074	-0.00032644	-0.00013280	-0.00033347	-0.00037977	0.00062185	0.00024172	-0.00030476	0.00042892	0.00007807	0.00003224	0.00008572	0.00031451	0.00043294	-0.00057783	0.00053863	-0.00010531	-0.00011305	-0.00028535	0.00022645	0.00013495	-0.00020427	0.00019743	-0.00018150	-0.00032282	0.00012022	0.00006815	-0.00009359	-0.00006576	0.00002933	0.00031787	0.00015730	0.00054615	-0.00027420	0.00027897	0.00001570	0.00036750	-0.57086225
0.3998	-21.47483647	-21.47483647	-21.47483647	0.35857913	-21.47483647	2.31747937	-21.47483647	-0.25817379	0.03819064	-21.47483647	-21.47483647	-0.10950213	-21.47483647	-21.47483647	-21.47483647	-21.47483647	-0.44243827	-21.47483647	-0.32891218	1.57038379	0.98988444	-21.47483647	-0.60016654	0.65836591	-21.47483647	-1.18801206	-21.47483647	-0.00267405	-0.51655143	-21.47483647	-21.47483647	-0.47582127	0.08788859	-0.01394174	-0.12970596	-0.32389275	-0.11661425	-0.00221927	-0.01040787	0.02176101	0.02686338	-0.02527341	0.06309650	0.01665048	0.04033598	0.00717216	0.00940555	0.00769628	0.01941669	0.01876210	0.02068663	0.01222230	0.02249898	0.01781771	0.01128443	0.01199150	0.00820911	0.01436868	0.01675422	0.01566673	0.01115743	0.01671369	0.01106856	0.01259942	0.01198482	0.01270521	0.01685350	0.01698513	0.01441410	0.01340552	0.01461471	0.01486779	0.01504709	0.01186090	0.01345037	0.01237257	0.01643511	0.01220797	0.01210541	0.00912933	0.01134685	0.01066706	0.01200817	0.01045312	0.01047071	0.01537311	0.01238522	0.01387080	0.01451993	0.00834424	0.01764095	0.01510767	0.01329801	0.02442711	0.01828552	0.01949910	0.01564340	0.01629760	0.01227345	0.01875624	0.01926499	0.02188713	0.01916560	0.01672905	0.02371718	0.02278401	0.01971958	0.02512507	0.01724624	0.02123457	0.00575467	0.01134230	0.00547260	0.01916503	-0.00195294	0.00385594	0.00055740	0.00104538	-0.00179992	-0.00195693	-0.00186866	0.00287793	-0.00913185	-0.00695782	-0.00568766	-0.00994035	-0.01111838	-0.01423135	-0.01391555	-0.01901852	-0.01771332	-0.01900961	-0.02449413	-0.02087611	-0.02237745	-0.02539542	-0.02514226	-0.02345414	-0.02558093	-0.02638111	-0.02866209	-0.02741743	-0.03061601	-0.03099035	-0.03188103	-0.03219324	-0.03283484	-0.03134983	-0.03162737	-0.03448867	-0.03328874	-0.03389400	-0.03367673	-0.03279424	-0.03439639	-0.03476953	-0.03551739	-0.03413544	-0.03477671	-0.03585125	-0.03438637	-0.03401339	-0.03317871	-0.03464199	-0.03252581	-0.03315086	-0.03447813	-0.03434141	-0.03124529	-0.03209718	-0.03285837	-0.03241573	-0.03256051	-0.03189499	-0.03266316	-0.03101626	-0.03080206	-0.03092488	-0.02969036	-0.03041221	-0.02859160	-0.02985620	-0.02898719	-0.02653588	-0.02888993	-0.02663636	-0.02752742	-0.02661730	-0.02645445	-0.02644051	-0.02398363	-0.02618168	-0.02143723	-0.02250619	-0.02253789	-0.01976765	-0.02189204	-0.01854692	-0.01928664	-0.02003192	-0.01741253	-0.01652206	-0.01711111	-0.01434056	-0.01650800	-0.01531335	-0.01321128	-0.01306596	-0.01132158	-0.00922844	-0.01008192	-0.00848572	-0.00899764	-0.00756962	-0.00732222	-0.00646398	-0.00646455	-0.00565109	-0.00397022	-0.00493873	-0.00389398	-0.00355225	-0.00357533	-0.00230783	-0.00200083	-0.00124209	-0.00030492	-0.00032720	-0.00011730	0.00029945	0.00056295	0.00008228	0.00045373	0.00125390	0.00227935	0.00185586	0.00158139	0.00250461	0.00163651	0.00322591	0.00185621	0.00157608	0.00217912	0.00216574	0.00139634	0.00218321	0.00248999	0.00251277	0.00228303	0.00290177	0.00282398	0.00370542	0.00409992	0.00481049	0.00534647	0.00653747	0.00667334	0.00611170	0.00781928	0.00689818	0.00780228	0.00771050	0.00714785	0.00715045	0.00774993	0.00598628	0.00717038	0.00670054	0.00606526	0.00672247	0.00615672	0.00500634	0.00595940	0.00531318	0.00490315	0.00654620	0.00517406	0.00577881	0.00645542	0.00517915	0.00606483	0.00664357	0.00626078	0.00561141	0.00689222	0.00588831	0.00710112	0.00663744	0.00625901	0.00696205	0.00661460	0.00723704	0.00595864	0.00618511	0.00495342	0.00544941	0.00609125	0.00610629	0.00543685	0.00484113	0.00456937	0.00369722	0.00291174	0.00380118	0.00275344	0.00330966	0.00198176	0.00258065	0.00228664	0.00104676	0.00233883	0.00105992	0.00059239	0.00133772	0.00047549	0.00059047	0.00036136	0.00042548	-0.00114871	0.00085782	0.00053136	0.00113133	0.00047012	0.00064443	-0.00003980	-0.00043506	0.00205847	0.00213941	0.00081429	0.00173383	0.00122276	0.00147192	0.00075565	0.00160329	0.00114083	0.00333252	0.00223853	0.00219617	0.00066745	0.00220601	0.00093638	0.00156629	0.00145708	0.00241302	0.00137944	-0.00104889	0.00011610	-0.00110341	-0.00023256	-0.00025972	0.00111231	0.00063462	-0.00113377	-0.00023774	-0.00297639	0.00115938	-0.00056855	0.00036763	0.00007756	-0.00080860	-0.00139466	-0.00172810	-0.00155316	-0.00263685	-0.00072080	0.00141819	0.00192804	0.00078641	-0.00234866	-0.00064572	-0.00029850	0.00073801	-0.00173211	0.00010844	-0.00374862	0.00147421	-0.00122718	-0.00080265	0.00004846	0.00206712	-0.00064228	0.00007430	0.00102632	0.00034298	-0.00253535	0.00039600	0.00136413	-0.00148598	-0.00156588	-0.00185357	-0.00281172	0.00032410	0.00106947	0.00064940	0.00050962	0.00066975	-0.00032021	0.00028875	-0.00032557	-0.00074795	0.00112378	0.00110337	-0.00129253	0.00120642	0.00037263	0.00060862	0.00169069	0.00116386	0.00059046	0.00047471	0.00023726	0.00063553	-0.00095916	0.00024052	0.00060643	0.00043800	0.00012469	0.00053882	-0.00127592	0.00104238	-0.00004383	0.00020305	0.00026449	0.00055409	0.00101153	-0.00018712	0.00119057	0.00003117	0.00160601	0.00021627	0.00067005	0.00061673	-0.00003090	0.00070682	0.00002581	-0.00047127	0.00061609	0.00045712	0.00049732	0.00076402	-0.00012354	-0.00083512	0.00059327	0.00063397	-0.00002587	0.00026958	0.00075803	0.00069685	-0.00070733	0.00073232	-0.00015570	-0.00019513	-0.00003671	-0.00014019	0.00086484	0.00030840	0.00104452	-0.00066277	0.00043587	0.00070705	0.00071724	0.00048513	-0.00043161	0.00031322	-0.00013693	-0.00023856	0.00009668	-0.00043033	0.00052839	0.00078751	0.00081294	0.00111072	0.00053544	-0.00030887	0.00051287	0.00032924	-0.00042410	-0.00049096	0.00049745	0.00027653	0.00029304	0.00049319	0.00024090	0.00036117	0.00033537	0.00053110	0.00036975	-0.00009141	-0.00006300	-0.00010622	0.00000515	0.00020790	0.00015847	-0.00005575	0.00015127	0.00010878	0.00009225	-0.00013763	-0.00006659	0.00029033	0.00015721	0.00049731	0.00004044	0.00011066	0.00025598	-0.00008059	0.00060475	-0.00011228	0.00037083	0.00032685	0.00013273	0.41423288
0.4498	0.56694740	-21.47483647	-0.07774074	-21.47483647	-21.47483647	1.94078684	-21.47483647	1.10766339	0.40799752	0.71990883	-21.47483647	-21.47483647	0.35080835	-21.47483647	-21.47483647	-21.47483647	-21.47483647	-0.40436906	0.76844338	0.70967183	-21.47483647	-21.47483647	-0.35619253	-0.93193007	-21.47483647	-0.83509821	-0.58895373	-0.81267567	0.21702199	-0.29144865	0.55534180	1.25209832	1.06553600	-0.34090358	-0.16028329	-0.00555303	-0.05450758	0.17457798	-0.07554409	0.03036872	0.01938373	0.00777435	0.12944694	-0.03519189	-0.02628724	-0.02482795	0.01423125	0.01132504	0.02188066	0.02172652	0.01941804	0.01830155	0.02633876	0.01142704	0.01177847	0.01648798	0.00645852	0.01433768	0.01495699	0.01386045	0.01260708	0.01510954	0.01372306	0.01265869	0.01376454	0.01385983	0.01593658	0.01510151	0.01504646	0.01327950	0.01364775	0.01322643	0.01596801	0.01526385	0.01468676	0.01312836	0.01438473	0.01102870	0.01110308	0.01378690	0.01077896	0.01474787	0.01322815	0.00554931	0.01727733	0.01730680	0.01907393	0.01479110	0.01529953	0.01290164	0.01837410	0.00875944	0.01830735	0.02663601	0.01629829	0.01769892	0.02175483	0.01555187	0.00989611	0.01818137	0.01724344	0.02301302	0.01874098	0.02243674	0.02375037	0.02423121	0.01897710	0.02169220	0.01171840	0.01922379	0.00505911	0.01126986	0.00051685	0.01755736	-0.00470047	0.00021307	-0.00177573	0.00173239	-0.00411295	-0.00357952	-0.00721170	-0.00095824	-0.01011278	-0.00727825	-0.00789644	-0.01103230	-0.01195258	-0.01496975	-0.01456709	-0.02145163	-0.01792644	-0.02248354	-0.02418960	-0.02211243	-0.02505178	-0.02523984	-0.02338030	-0.02474285	-0.02508939	-0.02764289	-0.02958651	-0.02989365	-0.03028396	-0.02975303	-0.03149431	-0.03274222	-0.03186356	-0.03193600	-0.03263152	-0.03303198	-0.03370854	-0.03315607	-0.03452520	-0.03403690	-0.03531393	-0.03510921	-0.03613050	-0.03505829	-0.03575364	-0.03546546	-0.03538557	-0.03540500	-0.03388914	-0.03491979	-0.03264209	-0.03261772	-0.03364544	-0.03370598	-0.03238762	-0.03347407	-0.03273914	-0.03220859	-0.03234030	-0.03236282	-0.03230299	-0.03074079	-0.03106138	-0.02935743	-0.02974077	-0.03097654	-0.02869185	-0.02941472	-0.03006886	-0.02796643	-0.02736288	-0.02657455	-0.02687102	-0.02616354	-0.02643435	-0.02485453	-0.02419877	-0.02552629	-0.02280909	-0.02356213	-0.02334962	-0.02037435	-0.02163441	-0.01861101	-0.01826711	-0.01960379	-0.01833174	-0.01825752	-0.01721973	-0.01481965	-0.01561298	-0.01471732	-0.01383505	-0.01349695	-0.01243133	-0.01143571	-0.01069579	-0.00804505	-0.00938875	-0.00727451	-0.00759041	-0.00629653	-0.00584175	-0.00710382	-0.00439351	-0.00490562	-0.00435905	-0.00426948	-0.00286750	-0.00196809	-0.00188589	-0.00194432	-0.00155593	-0.00072099	0.00001092	0.00056454	0.00077962	0.00044714	0.00055314	0.00011886	0.00116280	0.00214645	0.00136587	0.00334709	0.00384651	0.00371293	0.00262259	0.00384248	0.00302428	0.00443483	0.00366894	0.00298135	0.00290902	0.00310395	0.00269008	0.00277116	0.00303926	0.00393145	0.00202386	0.00209115	0.00306967	0.00331341	0.00354094	0.00401117	0.00418114	0.00411763	0.00552967	0.00528676	0.00560790	0.00656846	0.00727879	0.00667997	0.00723838	0.00818269	0.00765094	0.00781596	0.00810510	0.00781084	0.00682001	0.00695952	0.00727815	0.00680394	0.00623107	0.00747476	0.00693984	0.00574095	0.00579867	0.00614357	0.00618643	0.00507231	0.00509685	0.00561656	0.00621627	0.00637455	0.00475643	0.00682069	0.00671741	0.00629463	0.00699638	0.00510419	0.00564102	0.00774661	0.00658666	0.00681690	0.00612802	0.00493532	0.00732929	0.00486888	0.00486414	0.00572543	0.00588046	0.00613366	0.00612797	0.00490380	0.00564199	0.00571676	0.00451362	0.00290672	0.00397210	0.00568225	0.00401229	0.00317584	0.00365596	0.00335085	0.00138689	0.00276969	0.00172937	0.00268261	0.00143371	-0.00013525	-0.00009279	0.00121727	0.00175149	0.00076328	0.00049362	0.00153001	0.00097939	0.00017757	0.00000509	0.00073741	0.00029593	0.00121311	0.00142314	0.00013442	-0.00171211	0.00064438	0.00233809	0.00093429	0.00002728	0.00319278	0.00174751	0.00165852	0.00232347	0.00128270	0.00141467	0.00249424	0.00202121	0.00237791	0.00035586	0.00079665	-0.00000772	0.00232382	0.00239869	0.00236488	0.00406024	0.00115837	0.00235188	0.00269460	0.00043259	0.00124317	0.00261402	0.00297384	-0.00003372	0.00028765	-0.00081713	0.00205609	0.00193329	0.00230380	-0.00270201	0.00117693	-0.00191072	0.00057206	0.00016955	-0.00158787	0.00091625	0.00217427	-0.00093969	-0.00062329	0.00091618	0.00087522	-0.00123179	-0.00148247	0.00007799	-0.00101767	-0.00144336	-0.00151327	-0.00330614	-0.00139738	-0.00091792	0.00175117	-0.00027513	-0.00266124	-0.00172079	0.00017515	-0.00064883	-0.00214723	0.00060862	-0.00062510	-0.00244275	-0.00044137	-0.00091032	0.00038810	-0.00017607	0.00142298	0.00060772	0.00062268	-0.00191594	0.00035503	-0.00137148	0.00066934	0.00046505	-0.00110321	0.00005291	0.00014083	0.00022275	0.00061324	0.00118371	-0.00083659	-0.00139403	-0.00016711	0.00101132	-0.00035985	0.00027420	-0.00002591	0.00025415	0.00127997	0.00085337	-0.00000789	0.00080371	0.00104978	-0.00033205	0.00053988	0.00094524	0.00064390	-0.00005301	-0.00061252	-0.00081169	-0.00086142	0.00078801	0.00099059	0.00082144	0.00061435	0.00043696	0.00048274	-0.00076150	0.00095760	-0.00028666	0.00047617	-0.00001691	0.00076389	0.00089223	0.00031183	0.00111391	0.00042999	0.00029240	0.00021896	-0.00011031	0.00059724	-0.00019475	0.00050618	-0.00021936	0.00002597	0.00034762	-0.00045767	0.00041175	0.00145056	0.00014783	0.00084386	0.00092714	0.00004835	0.00097198	-0.00027851	-0.00003266	0.00046236	0.00040225	0.00144969	0.00082602	0.00029082	0.00012061	0.00066374	0.00021404	0.00073243	0.00068715	0.00051732	0.00010088	0.00044460	0.00020463	-0.00004244	-0.00012630	-0.00020696	0.00011740	-0.00003177	0.00049897	0.00014747	0.00013118	0.00001299	-0.00021836	-0.00013153	0.00008474	-0.00005792	0.00009666	0.00031139	0.00035136	0.00006773	0.00053794	0.00033401	0.00006135	-21.47483647
0.4998	-21.47483647	-21.47483647	-21.47483647	-21.47483647	-21.47483647	-21.47483647	0.79985374	0.95389029	-1.79526532	-0.11564053	-21.47483647	-21.47483647	-21.47483647	-21.47483647	-0.13845889	-21.47483647	0.55948671	-0.13291125	-21.47483647	0.19419079	2.45863008	-21.47483647	-21.47483647	-0.29549822	-0.71124619	2.72634244	-0.15302779	-21.47483647	-1.19699895	-0.44286048	0.34266390	0.37334578	-0.68734156	0.35271353	-0.00416486	-0.06368510	0.21141748	0.03060424	-0.02920545	0.05067986	0.00869852	0.01993274	0.04485123	0.02734770	0.02681902	0.01353219	0.01291956	0.00713951	0.02198978	0.01914311	0.01462006	0.01108217	0.01692204	0.01839993	0.01185165	0.01591700	0.01077644	0.01157961	0.01707030	0.01663599	0.01213668	0.01504637	0.01030296	0.01013528	0.01027182	0.01344244	0.01531848	0.01723170	0.01411627	0.01373845	0.01481847	0.01579646	0.01516921	0.01312965	0.01270699	0.01329011	0.01759327	0.01220034	0.00931613	0.01308431	0.01091906	0.01000311	0.01268606	0.01311185	0.01077063	0.01785051	0.01234202	0.02110787	0.01455351	0.01661542	0.01942344	0.01045577	0.01525925	0.02063627	0.02030833	0.01695681	0.02157422	0.01767222	0.01111084	0.01588298	0.01838241	0.02148926	0.01767837	0.01766872	0.01934592	0.02264937	0.01736957	0.02371367	0.01544990	0.02338439	0.00682619	0.01471667	0.00469842	0.01840581	-0.00202668	0.00571869	-0.00042410	0.00374626	0.00029685	-0.00173509	-0.00316064	0.00254187	-0.00559940	-0.00591587	-0.00627761	-0.00885352	-0.00901797	-0.01147768	-0.01219431	-0.01998201	-0.01789780	-0.01992159	-0.02430744	-0.02047455	-0.02376717	-0.02655579	-0.02503433	-0.02415273	-0.02660733	-0.02741142	-0.03047689	-0.02955872	-0.03215871	-0.03068604	-0.03207598	-0.03381453	-0.03341877	-0.03137000	-0.03284425	-0.03349676	-0.03452319	-0.03349073	-0.03359449	-0.03377156	-0.03585597	-0.03469207	-0.03646516	-0.03529164	-0.03542858	-0.03683539	-0.03639578	-0.03543108	-0.03487126	-0.03503763	-0.03393936	-0.03252442	-0.03545596	-0.03502540	-0.03158082	-0.03433358	-0.03333210	-0.03287345	-0.03299218	-0.03197508	-0.03306781	-0.03111216	-0.03142791	-0.03116701	-0.03067448	-0.03192225	-0.02941756	-0.03004168	-0.02932643	-0.02876160	-0.02807204	-0.02656828	-0.02772264	-0.02637542	-0.02705194	-0.02597016	-0.02464811	-0.02606715	-0.02286274	-0.02443721	-0.02386512	-0.02102465	-0.02238600	-0.01839307	-0.01938685	-0.02020693	-0.01856937	-0.01843025	-0.01776966	-0.01500310	-0.01614821	-0.01364699	-0.01452518	-0.01430968	-0.01179097	-0.01250654	-0.01043394	-0.00832549	-0.00991346	-0.00819861	-0.00814005	-0.00805455	-0.00661452	-0.00595463	-0.00534898	-0.00427402	-0.00468742	-0.00413153	-0.00288760	-0.00187121	-0.00260498	-0.00151713	-0.00041953	0.00019730	-0.00039533	0.00009913	0.00026114	0.00041092	0.00034247	0.00156430	0.00192847	0.00144031	0.00073329	0.00238183	0.00237917	0.00344588	0.00201915	0.00433424	0.00338635	0.00456251	0.00363925	0.00345980	0.00394391	0.00391402	0.00371174	0.00517547	0.00390421	0.00496469	0.00381238	0.00349592	0.00489545	0.00445491	0.00354011	0.00355186	0.00387798	0.00308212	0.00357508	0.00332897	0.00374158	0.00401787	0.00395030	0.00373531	0.00389468	0.00508652	0.00563946	0.00560370	0.00685076	0.00796995	0.00693746	0.00829382	0.00817762	0.00823000	0.00854964	0.00985284	0.00856950	0.00816643	0.00802828	0.00878871	0.00853199	0.00694512	0.00709759	0.00693901	0.00732455	0.00736110	0.00513982	0.00737297	0.00642963	0.00632657	0.00652308	0.00551366	0.00562601	0.00645213	0.00727636	0.00602966	0.00630607	0.00584978	0.00708206	0.00590760	0.00604864	0.00628641	0.00633145	0.00638574	0.00539849	0.00630465	0.00693692	0.00677954	0.00642820	0.00448282	0.00550894	0.00749261	0.00716174	0.00566664	0.00558170	0.00698554	0.00545167	0.00567707	0.00434269	0.00611850	0.00529025	0.00566794	0.00481353	0.00478277	0.00380148	0.00419535	0.00411074	0.00333683	0.00366593	0.00255752	0.00321830	0.00181380	0.00250800	0.00281857	0.00237260	0.00184732	0.00086586	0.00171729	0.00215110	-0.00008255	0.00010930	0.00043992	0.00132925	0.00091112	0.00159484	0.00120271	0.00175827	0.00101122	0.00100758	0.00198444	0.00100081	0.00109171	-0.00079098	0.00298234	0.00149628	0.00201825	0.00087041	0.00196460	0.00209227	0.00078084	0.00090905	0.00127973	0.00252760	0.00416541	0.00085699	0.00170069	0.00119393	0.00385942	0.00240513	0.00298166	0.00156507	0.00289879	-0.00061898	0.00109176	0.00205306	0.00322721	0.00313694	0.00389630	0.00214112	0.00300050	0.00298535	0.00150986	0.00022936	0.00057875	0.00139743	0.00079219	-0.00123468	0.00011941	0.00014857	0.00088584	0.00117404	-0.00145048	-0.00081465	-0.00018014	-0.00103220	0.00089897	0.00084810	-0.00066178	0.00082109	-0.00002184	-0.00123877	-0.00105337	0.00016699	-0.00086605	-0.00120386	-0.00047748	-0.00130207	-0.00027287	-0.00161307	-0.00136666	-0.00226487	-0.00041067	-0.00067198	-0.00230324	-0.00157702	-0.00103159	-0.00296786	-0.00246701	-0.00088696	-0.00196199	-0.00143836	0.00126329	0.00001628	-0.00241029	0.00027321	-0.00020866	0.00108539	-0.00058859	0.00033395	-0.00118016	0.00012191	0.00046457	-0.00077291	0.00080435	0.00016287	-0.00001809	0.00015323	0.00126423	-0.00033825	0.00007589	0.00041020	-0.00014261	-0.00046315	-0.00025064	-0.00038494	0.00084992	0.00025480	-0.00003927	0.00004049	-0.00007104	0.00024799	0.00054243	0.00059398	-0.00006943	0.00062975	0.00051516	-0.00024036	0.00021714	0.00040377	-0.00014532	0.00019169	0.00066892	0.00055696	0.00013713	-0.00066262	-0.00074184	-0.00014947	0.00056377	-0.00058276	0.00005367	-0.00014809	-0.00033972	0.00011669	0.00064096	-0.00006859	0.00066528	-0.00000027	0.00125134	0.00082598	0.00055523	0.00149154	0.00006449	0.00003363	0.00041608	-0.00010145	0.00006736	-0.00012767	-0.00008509	0.00013993	0.00036165	-0.00037760	0.00016328	0.00031371	0.00001467	0.00038811	-0.00007115	-0.00006104	0.00041412	-0.00008977	0.00001360	0.00018282	-0.00028835	0.00044337	0.00055420	0.00069622	0.00008018	0.00056074	0.00064726	0.00045325	-21.47483647
0.5498	-0.58183247	-21.47483647	-0.19953041	-21.47483647	-1.86968184	-21.47483647	-0.62636073	-21.47483647	-21.47483647	-21.47483647	0.36723930	-21.47483647	-21.47483647	-21.47483647	0.89803761	-1.13391793	-21.47483647	-21.47483647	-0.02945241	-0.58139682	0.32818004	0.76451811	0.06136794	0.14542998	0.07819635	-21.47483647	-1.14250457	0.37819548	0.12281408	-21.47483647	-0.73800880	-21.47483647	0.09336363	-0.44129387	-0.01857149	0.13223689	-0.22924033	0.09819463	0.04560839	0.04481070	-0.01917555	-0.02725019	0.10600634	0.00202181	0.00914075	0.01092145	0.00965421	-0.00327152	0.01245525	0.00761363	0.02555762	0.00989417	0.02116902	0.01461976	0.02124262	0.01944215	0.00348325	0.01511559	0.01555919	0.00962702	0.01076934	0.01491114	0.01112651	0.01513071	0.00752900	0.01224498	0.01608672	0.01458139	0.01455603	0.01256488	0.01480286	0.01775939	0.01707170	0.01571875	0.01280417	0.01429234	0.01516752	0.01223014	0.00738329	0.01282006	0.01356953	0.00838685	0.01591649	0.01063775	0.01092541	0.01853911	0.01174766	0.01844604	0.01388555	0.01297990	0.02258731	0.01772237	0.01615686	0.02567622	0.01718641	0.02204305	0.02073606	0.01404144	0.00980809	0.01661250	0.01984811	0.02126611	0.01813404	0.02051909	0.02339025	0.02291048	0.01758073	0.02433412	0.01443536	0.02285439	0.00472057	0.01106492	0.00368591	0.01778246	0.00059676	0.00284955	0.00192962	-0.00013229	-0.00145731	-0.00170796	-0.00472705	0.00228849	-0.01095132	-0.00744465	-0.00605702	-0.00856815	-0.01089507	-0.01270078	-0.01305213	-0.01945218	-0.01804507	-0.01982058	-0.02218559	-0.02029329	-0.02438074	-0.02486193	-0.02437731	-0.02304417	-0.02608087	-0.02751130	-0.02894010	-0.02734647	-0.03082966	-0.03152451	-0.03166347	-0.03280631	-0.03219820	-0.03060415	-0.03280888	-0.03486535	-0.03289274	-0.03359021	-0.03359545	-0.03207008	-0.03581530	-0.03557571	-0.03623025	-0.03554883	-0.03490097	-0.03533656	-0.03520959	-0.03390842	-0.03325689	-0.03409572	-0.03355384	-0.03285574	-0.03418656	-0.03423154	-0.03045079	-0.03294674	-0.03335249	-0.03258962	-0.03229106	-0.03079594	-0.03195911	-0.03062452	-0.03102263	-0.03114588	-0.03016739	-0.03218745	-0.02942556	-0.02852055	-0.02852579	-0.02676842	-0.02854764	-0.02605751	-0.02849457	-0.02668519	-0.02652488	-0.02664098	-0.02481770	-0.02599068	-0.02212122	-0.02457264	-0.02263783	-0.02019556	-0.02274154	-0.01818025	-0.01857714	-0.02041443	-0.01844805	-0.01793434	-0.01574102	-0.01338349	-0.01656855	-0.01499266	-0.01406045	-0.01467480	-0.01092320	-0.01085130	-0.01123589	-0.00770618	-0.00900243	-0.00809589	-0.00742345	-0.00658240	-0.00563591	-0.00648292	-0.00467272	-0.00415084	-0.00570265	-0.00289676	-0.00199772	-0.00248554	-0.00213819	-0.00137170	-0.00088141	-0.00109468	-0.00048734	0.00069065	-0.00001150	0.00054819	0.00026568	0.00093842	0.00162259	0.00129159	0.00138976	0.00263356	0.00229727	0.00421713	0.00249676	0.00427467	0.00289883	0.00366419	0.00383610	0.00322457	0.00432569	0.00504853	0.00349530	0.00425478	0.00426464	0.00519261	0.00484268	0.00445157	0.00560888	0.00560424	0.00559141	0.00491412	0.00550780	0.00458723	0.00574770	0.00432448	0.00456815	0.00465192	0.00477860	0.00346257	0.00452354	0.00397834	0.00386778	0.00350978	0.00495962	0.00477414	0.00429717	0.00424264	0.00519515	0.00556715	0.00489602	0.00653078	0.00734236	0.00630463	0.00688822	0.00918552	0.00870395	0.00680451	0.00820252	0.00837946	0.00894582	0.00897092	0.00708204	0.00894000	0.00832018	0.00892410	0.00786203	0.00730978	0.00708480	0.00774359	0.00798618	0.00684130	0.00719718	0.00624422	0.00699349	0.00594004	0.00555957	0.00698691	0.00600309	0.00557903	0.00652839	0.00597069	0.00691461	0.00645634	0.00561568	0.00542743	0.00598469	0.00867522	0.00693389	0.00684711	0.00567911	0.00775175	0.00599694	0.00524373	0.00554897	0.00903125	0.00573220	0.00593977	0.00534125	0.00578036	0.00635351	0.00541220	0.00660217	0.00555147	0.00614482	0.00729261	0.00550877	0.00458730	0.00535503	0.00738575	0.00419882	0.00441930	0.00457187	0.00496490	0.00408504	0.00321387	0.00418531	0.00495209	0.00439221	0.00268450	0.00321809	0.00172186	0.00420861	0.00291096	0.00441115	0.00267537	0.00039976	0.00082739	0.00132414	0.00188872	0.00024848	0.00136228	0.00263373	0.00154587	0.00113789	0.00002730	0.00174058	0.00054447	0.00090814	0.00268937	0.00350637	0.00277543	-0.00118513	0.00013263	0.00156226	0.00007003	-0.00015832	0.00216817	-0.00070604	0.00427126	0.00135544	0.00251812	0.00292177	0.00428470	0.00103892	0.00152587	0.00383477	0.00516789	0.00299176	0.00371208	0.00432449	0.00051478	0.00155702	0.00103575	0.00176571	0.00267401	0.00377889	0.00199806	0.00213733	0.00170102	-0.00039788	0.00117657	0.00139359	0.00063340	0.00384627	0.00118206	0.00081399	0.00337944	0.00239750	0.00022381	0.00084569	0.00246015	0.00059845	-0.00128890	-0.00058311	0.00030046	0.00022804	0.00123119	0.00052673	0.00177457	-0.00017033	-0.00078282	-0.00017350	0.00039620	0.00053376	-0.00062790	-0.00114712	0.00105054	0.00113999	-0.00087492	0.00189774	0.00059620	0.00089353	-0.00042366	0.00028518	-0.00030529	-0.00074563	0.00130325	-0.00030793	-0.00014104	-0.00009316	-0.00072211	0.00010576	-0.00041165	-0.00046996	-0.00043972	0.00012742	0.00029744	-0.00052019	-0.00098230	-0.00039815	0.00008896	-0.00048457	0.00003202	-0.00094880	-0.00053155	-0.00048697	0.00046479	0.00084261	-0.00056419	-0.00009968	-0.00026921	-0.00012323	0.00014495	0.00054758	0.00040865	-0.00074495	0.00044872	0.00046538	0.00066382	-0.00033557	-0.00049197	-0.00027007	0.00023341	0.00037527	0.00051237	0.00165114	-0.00007284	0.00035288	0.00090942	0.00062178	0.00000819	0.00088018	0.00015539	0.00074018	0.00034591	-0.00012427	-0.00011416	0.00023333	0.00078151	0.00049200	0.00024187	0.00025170	-0.00002762	0.00081365	0.00014648	0.00045022	0.00013989	0.00058750	-0.00019700	0.00036261	0.00028230	0.00027304	0.00023899	0.00034294	0.00002653	0.00020437	-0.00021154	0.00035039	0.00057613	0.00070670	0.00035022	0.00067949	0.00055160	0.00055514	1.05183280
0.5998	-21.47483647	-21.47483647	-21.47483647	-21.47483647	-21.47483647	0.68366009	-21.47483647	-0.11694145	-21.47483647	-21.47483647	-0.90420103	0.89946854	-21.47483647	-21.47483647	-21.47483647	-21.47483647	-21.47483647	-21.47483647	-0.58786136	-1.45509529	0.33912363	0.59234211	0.23335368	-0.19283334	-1.28030062	0.98932838	-21.47483647	-0.26391311	-0.07975111	-1.94415551	-0.85267538	-0.12115721	-0.82334824	0.75401794	-0.70396582	0.27043239	0.11097550	0.08821131	0.01105815	0.01972028	-0.06770951	0.02305759	0.05436484	0.01278786	0.03513439	0.01509061	0.02467088	-0.01448935	0.03143891	0.01170756	0.02242730	0.01463399	0.01440713	0.00790773	0.01013573	0.01754639	0.00417006	0.01588502	0.01534830	0.01154028	0.01349508	0.01753230	0.01286748	0.01533201	0.01377688	0.01429072	0.01604582	0.01569291	0.01315412	0.01166619	0.01468040	0.01358206	0.01488212	0.01380259	0.01399297	0.01212827	0.01708268	0.01105618	0.01227082	0.01259921	0.01017121	0.01071332	0.01472021	0.00893196	0.00719303	0.01939009	0.01345028	0.01240383	0.00898611	0.01847058	0.01693802	0.01010791	0.01337370	0.02392073	0.01497334	0.01592824	0.01911715	0.01783445	0.01104502	0.01563891	0.02139948	0.02095756	0.01939879	0.01837988	0.01910081	0.02145626	0.01629251	0.02035748	0.01225649	0.02338945	0.00695592	0.01257864	0.00706835	0.02047125	0.00003340	0.00457150	0.00095374	0.00233235	0.00025913	-0.00100049	-0.00235925	0.00268071	-0.00578030	-0.00562867	-0.00517918	-0.00750717	-0.01098927	-0.01299509	-0.01348350	-0.01923405	-0.01793171	-0.02012933	-0.02216835	-0.02130192	-0.02432124	-0.02532598	-0.02367873	-0.02472346	-0.02737343	-0.02820308	-0.02910574	-0.02803269	-0.03279426	-0.03188359	-0.03106116	-0.03298147	-0.03271738	-0.03066610	-0.03280020	-0.03573565	-0.03392551	-0.03370180	-0.03380180	-0.03219275	-0.03578151	-0.03654886	-0.03674992	-0.03556442	-0.03594555	-0.03674331	-0.03556084	-0.03472452	-0.03421212	-0.03462130	-0.03333248	-0.03531697	-0.03415485	-0.03587821	-0.03237421	-0.03391483	-0.03311713	-0.03261081	-0.03426576	-0.03147171	-0.03179827	-0.03261214	-0.03235880	-0.03149675	-0.03074124	-0.03298251	-0.02989965	-0.02903489	-0.02920718	-0.02771882	-0.02920214	-0.02773894	-0.02881227	-0.02772272	-0.02789321	-0.02701234	-0.02553175	-0.02671253	-0.02280598	-0.02527957	-0.02438903	-0.02054647	-0.02317737	-0.01994252	-0.02008081	-0.02115080	-0.01778662	-0.01768787	-0.01761239	-0.01473603	-0.01808861	-0.01667899	-0.01469422	-0.01581430	-0.01101754	-0.01098915	-0.01157401	-0.00913775	-0.01062676	-0.00947205	-0.00811256	-0.00686378	-0.00652926	-0.00581331	-0.00488158	-0.00468124	-0.00421114	-0.00330736	-0.00294965	-0.00245533	-0.00190691	-0.00176057	-0.00094969	-0.00112241	-0.00056628	0.00018030	0.00028404	0.00062758	0.00080677	0.00042830	0.00106360	0.00125968	0.00186943	0.00198665	0.00286455	0.00474905	0.00303333	0.00391344	0.00317394	0.00378813	0.00453030	0.00362131	0.00463006	0.00478084	0.00392609	0.00556491	0.00486314	0.00465325	0.00483829	0.00457611	0.00523893	0.00638621	0.00534811	0.00473876	0.00579075	0.00568054	0.00594491	0.00561788	0.00533875	0.00524584	0.00572339	0.00554541	0.00676735	0.00602678	0.00528328	0.00653908	0.00505107	0.00517701	0.00481817	0.00478583	0.00484723	0.00545171	0.00429923	0.00448281	0.00485504	0.00375625	0.00493165	0.00566429	0.00549538	0.00431228	0.00604018	0.00513232	0.00630381	0.00756773	0.00587441	0.00864489	0.00803949	0.00876099	0.00869813	0.00825467	0.00831956	0.01019583	0.00942557	0.00901459	0.00853660	0.00777283	0.00972558	0.00777370	0.00759961	0.00841091	0.00785371	0.00654909	0.00717593	0.00663801	0.00736177	0.00638414	0.00636669	0.00549071	0.00491837	0.00825614	0.00683021	0.00667320	0.00537563	0.00731382	0.00405994	0.00600069	0.00611368	0.00888260	0.00724244	0.00588908	0.00562815	0.00684372	0.00617217	0.00658284	0.00653173	0.00686681	0.00575128	0.00723717	0.00763910	0.00568964	0.00454583	0.00695239	0.00582558	0.00674217	0.00609818	0.00558290	0.00511768	0.00662893	0.00419709	0.00777528	0.00633711	0.00479386	0.00660992	0.00533739	0.00303664	0.00357421	0.00406294	0.00696354	0.00364865	0.00476747	0.00303520	0.00660423	0.00613594	0.00314906	0.00353796	0.00269336	0.00383828	0.00323705	0.00200843	0.00320077	0.00318554	0.00277696	0.00296492	0.00527098	0.00115017	0.00245786	0.00230092	0.00267202	0.00182083	0.00317555	0.00022283	0.00322363	0.00030027	0.00121986	0.00296464	0.00309320	0.00000094	0.00072536	0.00246852	-0.00105840	0.00047606	0.00192391	0.00134729	0.00152815	0.00089159	0.00204372	-0.00071316	0.00103150	0.00237641	0.00135160	0.00039189	0.00187384	0.00072294	0.00314850	0.00151687	-0.00063672	0.00176494	0.00330681	0.00096766	0.00483233	0.00048942	0.00130142	0.00374784	0.00295060	0.00112302	0.00155405	-0.00007010	0.00219077	-0.00013374	0.00257009	0.00032655	0.00097779	0.00122412	0.00051617	0.00060072	0.00256389	0.00324812	0.00152081	0.00094129	0.00309815	0.00223013	0.00205023	0.00269559	0.00283717	0.00423034	0.00316877	0.00210021	0.00177870	0.00213993	0.00289309	0.00011430	0.00176601	0.00106441	0.00059622	0.00068961	0.00026741	-0.00007465	-0.00030193	0.00053233	0.00012961	-0.00001285	0.00034552	0.00053300	-0.00010760	-0.00033311	0.00008511	-0.00039183	-0.00023701	-0.00017158	-0.00139733	-0.00074513	-0.00119147	-0.00022668	-0.00032717	-0.00107683	-0.00088523	-0.00019405	-0.00070532	-0.00121660	-0.00031339	-0.00043000	-0.00090477	-0.00070436	-0.00135749	-0.00014626	0.00036564	0.00059207	0.00044674	0.00050598	-0.00044123	0.00063936	-0.00087662	-0.00049623	-0.00011895	0.00009083	0.00007313	0.00036288	-0.00059222	-0.00031591	0.00006590	-0.00036230	0.00000782	0.00044024	0.00000965	-0.00065293	-0.00001147	-0.00039130	-0.00006213	-0.00015453	-0.00021964	0.00015260	0.00013916	-0.00034139	-0.00014233	0.00031442	0.00040149	0.00021564	-0.00011106	0.00014872	0.00058471	0.00056794	0.00043493	0.00103776	-0.00021901	0.00052070	0.00012797	-0.00020439	1.89268893
0.6498	-21.47483647	-21.47483647	-0.07970005	-21.47483647	-21.47483647	-21.47483647	-21.47483647	-21.47483647	-21.47483647	0.29708201	-21.47483647	-1.36501694	-21.47483647	-0.40370423	-0.09308458	0.84043282	0.62677580	-21.47483647	0.01308583	-21.47483647	-0.77316928	-21.47483647	-21.47483647	-21.47483647	-0.20439242	-21.47483647	-1.41169977	0.32362065	-0.31890155	0.20147954	1.82705741	0.55124979	0.61763416	-0.54597579	-0.09216237	-0.38816295	0.03081202	0.00422306	0.01086458	0.02750374	-0.03943367	0.03976114	0.11511252	-0.01892885	0.00196777	0.02019018	0.02456044	0.01740859	0.02716388	0.01961907	0.01853734	0.01919055	0.01957912	0.02117236	0.00963108	0.01637595	0.00985764	0.01208471	0.01742820	0.01130255	0.00976536	0.01766102	0.00926105	0.01462511	0.01163743	0.01394634	0.01750390	0.01487508	0.01600469	0.01147964	0.01319237	0.01630391	0.01391039	0.01515499	0.01321187	0.01446179	0.01484667	0.01216671	0.01265552	0.01276622	0.01310395	0.00992075	0.01302280	0.00902695	0.01584492	0.01970941	0.00664703	0.02020871	0.00946814	0.01566039	0.01567024	0.01090439	0.01344319	0.02554452	0.01329163	0.01796779	0.01748645	0.01368672	0.01284843	0.02147586	0.01807124	0.02084739	0.01741699	0.01966715	0.02041979	0.02083234	0.01494591	0.02190454	0.01582897	0.01823801	0.00236179	0.00787024	0.00177903	0.01661274	-0.00166994	0.00074193	-0.00087108	0.00119068	-0.00232440	-0.00228003	-0.00453002	0.00013404	-0.01135919	-0.00698174	-0.00679952	-0.01005180	-0.01112713	-0.01398470	-0.01644694	-0.02030799	-0.01856610	-0.02162705	-0.02293526	-0.02091302	-0.02122838	-0.02456193	-0.02572529	-0.02315495	-0.02650372	-0.02816043	-0.02993647	-0.02973347	-0.03060181	-0.03015597	-0.03174584	-0.03164903	-0.03256970	-0.03092147	-0.03270618	-0.03436052	-0.03402572	-0.03423083	-0.03426944	-0.03361989	-0.03436684	-0.03459312	-0.03632898	-0.03442123	-0.03508511	-0.03538677	-0.03580326	-0.03549500	-0.03336219	-0.03445946	-0.03316544	-0.03281459	-0.03395367	-0.03463539	-0.03163463	-0.03380004	-0.03310287	-0.03311350	-0.03240717	-0.03218073	-0.03311184	-0.03295577	-0.03117546	-0.03090582	-0.03047109	-0.03147060	-0.02911344	-0.03043170	-0.02969927	-0.02805237	-0.02819709	-0.02691224	-0.02839433	-0.02704027	-0.02761183	-0.02534455	-0.02512009	-0.02631569	-0.02337267	-0.02406890	-0.02323471	-0.02195295	-0.02192542	-0.01855513	-0.01967974	-0.02107323	-0.01929936	-0.01768340	-0.01808857	-0.01523447	-0.01746457	-0.01533685	-0.01397524	-0.01432364	-0.01164781	-0.01218457	-0.01109070	-0.00840387	-0.00982115	-0.00864840	-0.00862414	-0.00679654	-0.00666582	-0.00577585	-0.00450615	-0.00546184	-0.00455840	-0.00409546	-0.00395525	-0.00275473	-0.00179707	-0.00163081	-0.00050746	-0.00115203	-0.00047393	-0.00042372	-0.00051803	0.00007149	0.00038817	0.00063549	0.00127039	0.00090436	0.00125886	0.00285929	0.00208154	0.00418617	0.00296487	0.00348186	0.00312505	0.00353062	0.00394928	0.00314261	0.00294798	0.00438090	0.00489331	0.00385412	0.00483518	0.00562796	0.00433426	0.00432063	0.00509759	0.00502891	0.00507481	0.00558459	0.00526475	0.00466806	0.00691143	0.00445661	0.00512228	0.00559531	0.00587720	0.00499356	0.00533703	0.00614472	0.00582296	0.00557186	0.00585303	0.00656672	0.00650379	0.00647393	0.00645234	0.00616560	0.00540406	0.00609629	0.00666787	0.00547292	0.00541355	0.00551050	0.00552510	0.00432834	0.00490827	0.00424083	0.00552090	0.00524664	0.00371184	0.00638638	0.00506444	0.00528693	0.00631740	0.00521141	0.00528428	0.00649261	0.00767500	0.00590936	0.00725943	0.00659693	0.00924745	0.00755013	0.00770375	0.00866619	0.00837396	0.00898053	0.00845614	0.00737586	0.00807108	0.00899120	0.00776092	0.00691976	0.00696527	0.00803046	0.00756925	0.00696157	0.00737074	0.00608746	0.00523489	0.00670524	0.00669931	0.00717473	0.00504437	0.00632331	0.00374403	0.00704860	0.00557679	0.00458656	0.00521492	0.00630518	0.00772335	0.00633490	0.00724168	0.00380223	0.00553850	0.00644054	0.00641944	0.00622244	0.00586559	0.00530823	0.00541418	0.00777207	0.00530081	0.00795881	0.00734176	0.00411655	0.00492921	0.00472862	0.00420144	0.00553244	0.00541645	0.00702307	0.00209767	0.00478539	0.00436456	0.00462030	0.00591417	0.00511091	0.00647236	0.00436940	0.00332434	0.00707822	0.00335292	0.00559397	0.00662883	0.00653121	0.00815288	0.00428299	0.00487117	0.00348089	0.00529637	0.00661428	0.00360358	0.00394655	-0.00030353	0.00423926	0.00354456	0.00426231	0.00296574	0.00463058	0.00308461	0.00313652	0.00388625	0.00317942	0.00142141	0.00304207	0.00303993	0.00017687	0.00094380	0.00182464	0.00089385	0.00175610	0.00156825	0.00168137	-0.00008293	-0.00027921	-0.00179137	0.00141651	-0.00066259	-0.00096689	0.00210337	0.00065386	-0.00139663	0.00229031	-0.00128009	0.00108703	0.00098343	0.00207241	0.00012041	0.00110006	-0.00199706	-0.00035870	-0.00141225	-0.00047662	0.00040729	0.00163515	0.00024504	-0.00006716	0.00005027	-0.00017534	0.00214140	0.00076098	0.00000062	0.00369198	0.00197168	0.00132157	0.00438021	0.00197090	0.00241762	0.00192971	0.00279515	0.00217434	0.00199129	0.00378576	0.00103786	0.00262970	0.00224927	0.00191621	0.00114022	0.00093332	0.00134611	0.00141767	0.00213289	0.00192166	0.00152104	0.00126078	0.00183102	0.00205318	0.00163091	0.00218249	0.00122208	0.00151925	0.00118134	0.00089695	0.00066785	0.00068844	0.00035009	0.00013866	-0.00041568	-0.00097196	-0.00029296	-0.00072193	-0.00220503	-0.00135863	-0.00080038	-0.00102973	-0.00180158	-0.00126053	-0.00005831	0.00119574	0.00006575	0.00041961	0.00069754	0.00056133	0.00121374	0.00089939	0.00083561	0.00031317	0.00050366	0.00046464	0.00046408	0.00058762	0.00098633	-0.00034742	0.00022124	-0.00011717	-0.00002363	-0.00044396	-0.00108610	-0.00060553	-0.00095217	-0.00021183	-0.00057323	-0.00032281	-0.00024730	-0.00053573	-0.00028384	0.00016336	0.00025985	-0.00016249	0.00004814	-0.00036640	-0.00025246	-0.00000923	0.00002501	-0.00043727	-0.00023079	-0.00139136	-0.00065366	-0.00031398	-0.00075970	0.77273464
[truncated: 742,996 more chars]
