# Supplementary material for: KiMoPack: A python Package for Kinetic Modeling of the Chemical Mechanism
Source: J Phys Chem A. 2022 Jun 14;126(25):4087–99. doi: 10.1021/acs.jpca.2c00907 (PMC9251768; doi:10.1021/acs.jpca.2c00907)
Supplement: Supplementary file 2 — jp2c00907_si_002.zip [file jp2c00907_si_002.zip › Data/Scans/DCM_003.SIA]

0.000	275.00	276.00	277.00	278.00	279.00	280.00	281.00	282.00	283.00	284.00	285.00	286.00	287.00	288.00	289.00	290.00	291.00	292.00	293.00	294.00	295.00	296.00	297.00	298.00	299.00	300.00	301.00	302.00	303.00	304.00	305.00	306.00	307.00	308.00	309.00	310.00	311.00	312.00	313.00	314.00	315.00	316.00	317.00	318.00	319.00	320.00	321.00	322.00	323.00	324.00	325.00	326.00	327.00	328.00	329.00	330.00	331.00	332.00	333.00	334.00	335.00	336.00	337.00	338.00	339.00	340.00	341.00	342.00	343.00	344.00	345.00	346.00	347.00	348.00	349.00	350.00	351.00	352.00	353.00	354.00	355.00	356.00	357.00	358.00	359.00	360.00	361.00	362.00	363.00	364.00	365.00	366.00	367.00	368.00	369.00	370.00	371.00	372.00	373.00	374.00	375.00	376.00	377.00	378.00	379.00	380.00	381.00	382.00	383.00	384.00	385.00	386.00	387.00	388.00	389.00	390.00	391.00	392.00	393.00	394.00	395.00	396.00	397.00	398.00	399.00	400.00	401.00	402.00	403.00	404.00	405.00	406.00	407.00	408.00	409.00	410.00	411.00	412.00	413.00	414.00	415.00	416.00	417.00	418.00	419.00	420.00	421.00	422.00	423.00	424.00	425.00	426.00	427.00	428.00	429.00	430.00	431.00	432.00	433.00	434.00	435.00	436.00	437.00	438.00	439.00	440.00	441.00	442.00	443.00	444.00	445.00	446.00	447.00	448.00	449.00	450.00	451.00	452.00	453.00	454.00	455.00	456.00	457.00	458.00	459.00	460.00	461.00	462.00	463.00	464.00	465.00	466.00	467.00	468.00	469.00	470.00	471.00	472.00	473.00	474.00	475.00	476.00	477.00	478.00	479.00	480.00	481.00	482.00	483.00	484.00	485.00	486.00	487.00	488.00	489.00	490.00	491.00	492.00	493.00	494.00	495.00	496.00	497.00	498.00	499.00	500.00	501.00	502.00	503.00	504.00	505.00	506.00	507.00	508.00	509.00	510.00	511.00	512.00	513.00	514.00	515.00	516.00	517.00	518.00	519.00	520.00	521.00	522.00	523.00	524.00	525.00	526.00	527.00	528.00	529.00	530.00	531.00	532.00	533.00	534.00	535.00	536.00	537.00	538.00	539.00	540.00	541.00	542.00	543.00	544.00	545.00	546.00	547.00	548.00	549.00	550.00	551.00	552.00	553.00	554.00	555.00	556.00	557.00	558.00	559.00	560.00	561.00	562.00	563.00	564.00	565.00	566.00	567.00	568.00	569.00	570.00	571.00	572.00	573.00	574.00	575.00	576.00	577.00	578.00	579.00	580.00	581.00	582.00	583.00	584.00	585.00	586.00	587.00	588.00	589.00	590.00	591.00	592.00	593.00	594.00	595.00	596.00	597.00	598.00	599.00	600.00	601.00	602.00	603.00	604.00	605.00	606.00	607.00	608.00	609.00	610.00	611.00	612.00	613.00	614.00	615.00	616.00	617.00	618.00	619.00	620.00	621.00	622.00	623.00	624.00	625.00	626.00	627.00	628.00	629.00	630.00	631.00	632.00	633.00	634.00	635.00	636.00	637.00	638.00	639.00	640.00	641.00	642.00	643.00	644.00	645.00	646.00	647.00	648.00	649.00	650.00	651.00	652.00	653.00	654.00	655.00	656.00	657.00	658.00	659.00	660.00	661.00	662.00	663.00	664.00	665.00	666.00	667.00	668.00	669.00	670.00	671.00	672.00	673.00	674.00	675.00	676.00	677.00	678.00	679.00	680.00	681.00	682.00	683.00	684.00	685.00	686.00	687.00	688.00	689.00	690.00	691.00	692.00	693.00	694.00	695.00	696.00	697.00	698.00	699.00	700.00	701.00	702.00	703.00	704.00	705.00	706.00	707.00	708.00	709.00	710.00	711.00	712.00	713.00	714.00	715.00	716.00	717.00	718.00	719.00	720.00	721.00	722.00	723.00	724.00	725.00	726.00	727.00	728.00	729.00	730.00	731.00	732.00	733.00	734.00	735.00	736.00	737.00	738.00	739.00	740.00	741.00	742.00	743.00	744.00	745.00	746.00	747.00	748.00	749.00	750.00	751.00	752.00	753.00	754.00	755.00	756.00	757.00	758.00	759.00	760.00	761.00	762.00	763.00	764.00	765.00	766.00	767.00	768.00	769.00	770.00	771.00	772.00	773.00	774.00	775.00	776.00	777.00	778.00	779.00	780.00	781.00	782.00	783.00	784.00	785.00	786.00
-40.0002	-0.74426889	-21.47483647	-21.47483647	-21.47483647	-21.47483647	-21.47483647	-1.55107701	-21.47483647	0.44735017	-21.47483647	-21.47483647	-1.76935995	1.53837693	-21.47483647	-21.47483647	0.08609307	-21.47483647	-21.47483647	1.89491749	1.66453719	-1.46606815	1.19706333	-0.03835812	0.02573052	0.42672344	-21.47483647	0.42210115	0.35071348	0.41153610	-0.12559459	0.45331349	0.04233076	-0.04989462	-0.63701611	0.17251449	0.02843271	0.10447053	0.03778402	0.00119286	-0.06930498	-0.03002523	0.00958996	0.02828581	-0.00729393	0.03763050	-0.01410141	0.00840148	0.00867268	0.01136996	-0.00518809	0.00159445	-0.00389196	-0.00585313	0.00260819	0.00062978	0.00023787	-0.00391969	-0.00393345	-0.00422839	-0.00370299	-0.00419909	0.00401971	0.00080901	0.00001838	-0.00134793	0.00010927	0.00207272	0.00227008	0.00171418	0.00056283	0.00143688	0.00298480	0.00227784	0.00010578	-0.00178957	0.00225551	-0.00067781	-0.00230848	0.00062544	0.00269904	0.00350662	0.00021956	-0.00435711	0.00371627	-0.00546131	-0.00083452	-0.00771932	0.00449183	-0.00641634	0.00363254	-0.00155494	-0.00293013	0.00299224	0.00344810	-0.00331986	-0.00180021	-0.00504735	0.00141882	0.00101207	-0.00130477	-0.00227578	0.00017440	-0.00026661	0.00193188	0.00274983	0.00781202	0.00297397	0.00909901	0.00698943	0.01432855	0.00104091	0.00883125	0.00400613	0.01604136	-0.00072937	0.00461111	0.00259836	0.00644276	0.00495209	0.01041348	0.00966531	0.01269944	0.00740527	0.01322581	0.01400094	0.01231836	0.01322863	0.01148733	0.00981809	0.00585423	0.00415934	-0.00192961	0.00032572	-0.00006741	-0.00025847	-0.00120563	-0.00104385	-0.00214982	-0.00049124	-0.00063736	0.00072983	0.00002406	-0.00056400	-0.00060739	-0.00236549	-0.00022552	-0.00111016	-0.00093735	-0.00112081	0.00018549	0.00058728	-0.00082178	-0.00023394	0.00104632	-0.00014354	0.00018772	-0.00044809	-0.00046329	0.00009096	0.00069767	0.00055124	0.00107202	-0.00012409	0.00084025	0.00011992	-0.00003996	-0.00073278	0.00010612	0.00004095	-0.00032638	0.00093839	-0.00062098	0.00042050	0.00127255	-0.00072552	0.00045075	0.00023021	-0.00049139	0.00060205	0.00154998	0.00030313	0.00028835	0.00104377	0.00003773	-0.00023614	0.00068192	0.00065502	0.00149152	0.00082073	0.00061090	0.00204300	-0.00062593	0.00029979	0.00086867	0.00009568	-0.00023967	0.00066102	0.00029046	-0.00019841	0.00183390	0.00070820	0.00029032	0.00097455	-0.00016700	-0.00057552	0.00104349	-0.00034607	-0.00029582	0.00023120	0.00169056	0.00131874	0.00087352	-0.00112594	-0.00011886	0.00041792	0.00071025	0.00030749	-0.00010562	-0.00044561	0.00087062	0.00046850	0.00125228	-0.00002235	-0.00070306	-0.00052310	0.00066648	-0.00045311	0.00005003	0.00002053	0.00044564	0.00056618	0.00051317	-0.00029327	-0.00033346	-0.00041253	0.00069885	-0.00039456	-0.00006414	0.00056303	0.00048411	-0.00021404	-0.00001234	0.00000650	0.00019164	0.00013670	-0.00009687	0.00100947	0.00010468	-0.00058738	0.00039420	-0.00010826	0.00085257	-0.00108339	-0.00000649	-0.00038900	-0.00012460	0.00053574	0.00075685	0.00021708	0.00016428	0.00007290	0.00037162	0.00054854	0.00003926	-0.00013822	0.00022684	-0.00003611	0.00005406	0.00028306	0.00031175	0.00000461	-0.00020625	-0.00056293	0.00038599	0.00039350	0.00043012	0.00030859	0.00075765	0.00050609	0.00029575	-0.00000125	0.00000767	0.00041823	0.00054818	0.00073291	-0.00039924	0.00020227	0.00008634	-0.00063606	-0.00050832	-0.00067922	0.00019084	0.00037768	-0.00021251	-0.00019603	-0.00090326	-0.00027613	-0.00018998	0.00064840	0.00048787	-0.00026654	-0.00050560	0.00024984	-0.00096241	-0.00034810	-0.00010659	-0.00052868	0.00050503	0.00022368	0.00034786	-0.00009075	-0.00013467	-0.00100271	-0.00030295	-0.00015328	-0.00000092	-0.00037869	0.00110803	-0.00094552	-0.00018270	0.00128327	-0.00169863	-0.00094208	-0.00016726	-0.00098424	-0.00119076	0.00029979	-0.00087898	0.00025194	0.00004130	-0.00085732	-0.00014857	-0.00040938	-0.00144460	-0.00120935	-0.00204206	-0.00034293	-0.00035279	-0.00008323	-0.00004931	-0.00010505	-0.00171578	-0.00120552	-0.00089215	-0.00297756	0.00065788	0.00012387	-0.00064795	-0.00031523	-0.00295198	-0.00080907	-0.00166556	-0.00025700	-0.00156737	-0.00109900	-0.00182606	-0.00232241	-0.00254405	0.00022271	-0.00017754	0.00215275	-0.00165170	0.00033880	-0.00180298	-0.00227473	-0.00027906	-0.00046001	-0.00051108	-0.00128280	0.00042505	0.00035988	0.00116285	0.00087027	0.00077539	0.00048487	-0.00021830	0.00081408	-0.00256282	-0.00004059	-0.00409615	-0.00098399	0.00124541	-0.00024881	0.00061712	0.00057907	-0.00014686	0.00010787	0.00079367	0.00155929	-0.00124574	-0.00119592	-0.00200763	-0.00162230	-0.00205060	-0.00015049	-0.00206772	-0.00005769	-0.00108129	-0.00171021	-0.00022683	0.00035301	-0.00034465	-0.00138508	0.00031683	-0.00017433	-0.00219865	-0.00057108	-0.00130983	-0.00113409	0.00225614	0.00059311	-0.00036471	-0.00039394	-0.00095069	-0.00066976	0.00022529	0.00055634	-0.00099390	0.00045405	0.00130560	-0.00008284	0.00054429	-0.00028026	0.00076361	-0.00006220	0.00030289	-0.00022678	0.00165869	-0.00034001	0.00036496	0.00094756	-0.00000342	0.00027758	0.00023753	-0.00090392	0.00020148	0.00083217	-0.00059630	0.00053326	0.00073167	0.00074082	0.00080646	-0.00004988	0.00005833	0.00004655	-0.00001503	0.00003359	0.00084599	0.00067776	-0.00065559	0.00040419	0.00052355	0.00013350	-0.00056975	-0.00030274	-0.00064455	-0.00024393	-0.00018174	0.00101377	-0.00036105	0.00008672	-0.00009353	0.00027495	0.00019068	0.00029056	-0.00002411	0.00043861	-0.00072465	0.00062533	0.00035589	-0.00041950	0.00019589	0.00086839	0.00085836	-0.00030888	-0.00029380	0.00058611	-0.00019106	0.00057188	0.00045703	0.00023205	-0.00031091	-0.00001943	-0.00001682	0.00027560	0.00048652	0.00026825	0.00010639	0.00011999	0.00051920	0.00029397	-0.00019477	0.00006065	-0.00036107	0.00016265	0.00011930	0.00007994	-0.00066931	0.00027935	0.00022086	-0.00039932	0.00046019	0.00058797	-0.00016858	0.00052958	-0.00018624	0.00010122	0.00015173	0.00023555	0.00033676	0.00039564	0.32877478
-35.0002	-0.05936087	-21.47483647	1.03554404	-21.47483647	1.10537648	-1.49119127	-21.47483647	-1.66998637	-21.47483647	0.25381237	1.38175285	-21.47483647	-21.47483647	0.21278587	-0.10596161	1.52296031	-0.68218444	-21.47483647	-21.47483647	0.63359165	-21.47483647	-0.19860478	0.02413500	-0.74363504	-0.27718898	-21.47483647	-1.26843071	-0.70213112	-0.49298054	-0.07596995	-0.20304419	0.20663014	0.19985940	0.21720563	-0.01617327	-0.37117041	0.14501692	-0.00707801	0.00099334	0.08899947	-0.07068395	0.05980835	0.02980248	0.00090512	0.02433844	-0.00148716	-0.01354459	-0.01679246	0.00187246	-0.01053397	0.00527066	0.00418061	-0.01146914	0.00921145	-0.01027559	-0.00118936	-0.00161297	0.00097167	-0.00459492	-0.00168310	-0.00243747	0.00259112	0.00471996	-0.00028454	-0.00145310	-0.00024430	0.00081026	0.00341185	-0.00028654	-0.00116945	0.00133070	0.00186528	0.00017086	0.00076183	-0.00109179	0.00053525	-0.00069633	-0.00028882	-0.00380544	-0.00161964	0.00339434	0.00202374	0.00331467	0.00675492	-0.00080087	0.00083784	-0.00647146	-0.00158983	-0.01211879	-0.00156572	0.01066840	-0.00876271	-0.00399860	0.00471579	0.00296923	-0.00737075	-0.00327001	0.00345761	0.00260782	-0.00143469	0.00023171	-0.00201005	-0.00072919	0.00022300	0.00284103	0.00382853	-0.00131323	0.00575774	0.00550252	0.01178510	-0.00201592	0.00664136	0.00230653	0.01373666	-0.00338181	0.00425557	0.00175770	0.00464652	0.00101576	0.00458241	0.00469687	0.00888306	0.00646260	0.01129018	0.00885807	0.00912054	0.00846740	0.00842616	0.00388888	0.00325961	0.00163893	-0.00011719	-0.00013162	0.00052883	-0.00128712	-0.00058988	-0.00049838	-0.00134826	-0.00162631	0.00010050	0.00106628	-0.00028420	-0.00182333	0.00045318	-0.00068483	0.00088069	-0.00083378	-0.00046282	-0.00168697	0.00028092	0.00064398	-0.00059258	-0.00047787	0.00021545	0.00037520	0.00028420	-0.00073537	-0.00015954	-0.00005397	0.00061189	-0.00030412	0.00167444	-0.00052812	0.00001361	-0.00008125	0.00082216	-0.00044463	-0.00049371	-0.00002381	-0.00001116	0.00007331	-0.00092581	-0.00031537	0.00128982	-0.00070464	-0.00019361	0.00014707	-0.00054203	0.00072107	0.00002857	-0.00006216	-0.00088587	0.00169102	0.00048704	-0.00041673	0.00141255	-0.00012779	-0.00013725	0.00005432	0.00126240	0.00174573	0.00050514	0.00006725	0.00053113	0.00027141	-0.00056024	-0.00005772	0.00062921	-0.00039663	0.00172839	0.00055648	0.00144162	0.00088455	-0.00025665	-0.00035088	-0.00021359	-0.00003793	-0.00022206	-0.00036824	0.00059147	0.00066384	0.00031686	-0.00130583	0.00070237	0.00026783	0.00028731	-0.00044146	0.00065709	-0.00002494	0.00026680	-0.00007037	0.00025906	0.00055352	0.00024813	-0.00004328	0.00067233	0.00016341	0.00061728	0.00029179	0.00101379	0.00064687	0.00045810	0.00010762	0.00031575	-0.00042200	0.00076819	-0.00061027	-0.00007391	0.00099783	-0.00035951	0.00038812	-0.00008395	-0.00040453	0.00026260	0.00048122	-0.00000015	0.00089773	-0.00056259	-0.00107221	0.00103306	0.00063137	0.00067632	-0.00032090	-0.00021782	-0.00013937	-0.00020215	-0.00015102	0.00002423	0.00070027	-0.00019086	0.00020739	-0.00032171	0.00096676	0.00114076	-0.00007428	0.00077013	0.00047525	0.00014226	0.00087400	0.00000709	-0.00011786	0.00009354	0.00044828	0.00049072	0.00091240	0.00042550	-0.00001982	-0.00021896	0.00040822	0.00075543	-0.00063653	-0.00037801	0.00034129	0.00094552	0.00060886	0.00018338	-0.00029911	0.00003853	-0.00009845	-0.00041904	-0.00061856	0.00080293	0.00055267	0.00024686	0.00047200	-0.00073737	0.00054199	0.00078287	0.00067531	-0.00013994	0.00003306	-0.00085291	-0.00044271	-0.00003202	-0.00098367	-0.00012873	0.00000093	-0.00003129	-0.00049503	-0.00039539	0.00095391	-0.00070706	-0.00042601	0.00066218	0.00005170	-0.00106258	-0.00033998	-0.00003391	-0.00046740	0.00025542	0.00132200	-0.00129589	-0.00060437	0.00027303	-0.00047131	-0.00076197	0.00129845	-0.00002549	0.00036828	0.00137003	-0.00047547	0.00061329	-0.00033187	0.00113712	0.00032464	0.00066852	-0.00026896	-0.00127580	-0.00122450	0.00041888	0.00200260	-0.00418069	-0.00055713	0.00190949	0.00059948	0.00138475	-0.00027965	-0.00137669	0.00060967	-0.00028443	0.00079809	-0.00166572	0.00221425	-0.00001450	-0.00115607	0.00071063	0.00063118	-0.00249876	-0.00045746	0.00114864	0.00271165	0.00100240	0.00128927	0.00096240	-0.00045785	0.00250882	0.00223867	0.00155926	-0.00005260	0.00339520	0.00066479	0.00300992	0.00009511	0.00069163	-0.00064202	0.00202339	-0.00009689	-0.00315003	0.00035312	-0.00228914	0.00018184	0.00226631	0.00107789	0.00308010	0.00091974	-0.00013197	0.00150753	-0.00113244	0.00144628	-0.00123545	-0.00172270	-0.00143095	-0.00004033	-0.00227304	0.00265882	0.00061082	0.00257635	-0.00159380	-0.00195157	0.00015340	0.00159023	0.00076594	0.00069880	0.00044487	0.00096113	-0.00079438	0.00017478	0.00039690	-0.00111731	-0.00047781	0.00053786	-0.00043330	0.00096911	0.00078619	0.00074292	-0.00046313	0.00088987	-0.00010188	0.00068762	0.00059152	-0.00035558	-0.00085027	-0.00014835	0.00025402	0.00070723	-0.00035620	0.00062664	0.00153770	-0.00037826	0.00055350	-0.00000630	0.00007583	-0.00060074	0.00013674	0.00038842	0.00043754	0.00008626	-0.00028997	0.00100583	0.00007634	-0.00022782	0.00055863	-0.00006826	-0.00022446	0.00004263	-0.00101164	-0.00029254	0.00152341	0.00069186	0.00020900	0.00099139	-0.00027329	0.00087290	0.00000851	-0.00068854	-0.00016827	-0.00083264	-0.00091446	0.00005232	-0.00014836	-0.00029740	-0.00102847	-0.00033330	0.00024462	-0.00029293	-0.00027450	0.00024926	0.00024966	0.00075241	0.00011477	-0.00024442	0.00025096	0.00000687	0.00052117	0.00001205	-0.00076034	0.00051112	-0.00025147	-0.00023207	0.00015476	0.00049237	-0.00062027	0.00018887	-0.00035906	0.00034516	0.00022041	0.00040595	-0.00011664	0.00044703	0.00006747	0.00034971	-0.00001043	0.00026187	0.00000851	0.00032535	0.00009435	0.00012354	-0.00019568	-0.00005698	0.00040417	-0.00013762	0.00053618	0.00013232	-0.00024656	0.00029026	-0.00016051	0.00020948	-0.00014748	-0.00020110	-0.00003378	0.00009830	-3.88214421
-30.0002	-21.47483647	-0.13946670	1.06910199	-21.47483647	0.94154662	-1.94505250	1.01630652	-0.57539517	-0.86492419	-0.35712308	-0.38882193	-21.47483647	0.59212112	0.29202387	0.71305001	-21.47483647	-21.47483647	0.77500689	-0.12162652	0.61678329	-0.04860844	-21.47483647	-0.34248000	-21.47483647	-0.45047173	0.21577391	-0.27186984	-0.11997527	-0.26002773	-0.40084791	-0.11443274	0.40301536	0.23097167	-0.63053706	0.24694787	-0.18262609	-0.16636588	0.10938858	0.06710311	0.08990482	-0.02244626	-0.02588542	-0.01684657	-0.01561577	0.03115757	-0.01247512	0.01409520	-0.01198011	-0.00157775	-0.00605784	0.00407401	-0.00832669	-0.00683498	0.00301138	-0.00733258	-0.00236749	0.00366641	-0.00449139	-0.00495788	-0.00125594	-0.00016523	0.00104023	0.00020446	-0.00098106	0.00078459	0.00024717	0.00066291	0.00289049	0.00000705	-0.00119731	-0.00044600	0.00087528	0.00056986	0.00143014	-0.00410674	-0.00206102	0.00291005	-0.00456001	0.00162357	0.00278276	0.00089809	-0.00380045	0.00143360	0.00386254	0.00218817	0.00623015	-0.00257905	0.00400000	-0.00053975	-0.00171623	0.00690248	-0.01060901	-0.00097469	0.00547141	0.00188856	-0.00171653	-0.00003595	0.00293244	-0.00007151	-0.00410511	-0.00249040	0.00191152	0.00109508	0.00130249	0.00527243	0.00166338	-0.00051048	0.00254858	0.00541273	0.01404615	-0.00168897	0.00905021	0.00223278	0.01512333	-0.00161567	0.00292936	0.00174063	0.00451431	0.00182949	0.00561357	0.00477232	0.01111256	0.00420246	0.00892926	0.00961487	0.00854787	0.00844233	0.00878681	0.00252654	0.00091808	0.00032861	-0.00127079	0.00172968	0.00098228	-0.00084093	-0.00073482	-0.00007238	-0.00098150	-0.00110951	0.00001446	0.00291323	0.00032033	-0.00033183	-0.00045477	0.00001344	0.00033550	-0.00094143	-0.00108544	-0.00084771	-0.00093711	0.00036031	-0.00020155	-0.00022717	-0.00007697	0.00091001	0.00004753	0.00062660	-0.00009149	-0.00055331	-0.00046772	0.00046883	0.00184342	-0.00061484	0.00124918	0.00076638	0.00123131	0.00019412	-0.00008054	0.00011878	0.00034682	-0.00049883	0.00047139	-0.00007561	0.00068190	-0.00155209	0.00042703	-0.00114666	0.00090422	0.00092817	-0.00007110	0.00087002	-0.00103970	0.00074268	0.00011186	0.00065239	0.00139552	0.00051689	-0.00019711	0.00045846	0.00139731	0.00190798	0.00074014	0.00067897	0.00094098	0.00114136	0.00087510	0.00012888	0.00085345	0.00020736	0.00174909	0.00113658	0.00112003	0.00085037	-0.00035274	0.00018072	0.00116562	-0.00001673	0.00010764	0.00030970	0.00128188	0.00129483	0.00145992	-0.00143344	0.00062471	0.00075852	0.00053698	-0.00041628	0.00070344	0.00026493	0.00071997	0.00071339	0.00098225	0.00022309	0.00061798	0.00045785	-0.00012521	0.00007885	0.00006488	-0.00025170	0.00141266	0.00028007	0.00106606	0.00028624	-0.00070410	-0.00030014	0.00046666	0.00040531	0.00060889	0.00066826	0.00037128	-0.00037402	0.00120088	-0.00021401	0.00071007	-0.00029111	-0.00016121	0.00073636	-0.00016591	0.00050623	0.00124557	-0.00030574	0.00039845	0.00041279	0.00039316	0.00061152	-0.00073697	0.00040410	-0.00024187	0.00073823	0.00011930	0.00047356	0.00009285	0.00062499	0.00007948	-0.00021054	0.00066710	0.00054536	0.00054863	0.00024989	0.00041313	0.00086752	0.00077238	0.00012956	0.00110212	-0.00016582	0.00064183	0.00051648	-0.00015690	0.00087673	0.00064927	-0.00083556	0.00026838	0.00007569	0.00081265	0.00071042	0.00099824	0.00130160	0.00027370	-0.00039968	0.00005858	0.00022352	0.00130625	0.00011969	-0.00009343	-0.00042610	-0.00015890	-0.00000497	0.00020368	0.00026759	0.00071797	-0.00020643	0.00013118	-0.00109895	-0.00077904	0.00003376	-0.00026015	-0.00002869	0.00118369	0.00007000	0.00032442	0.00076496	-0.00008676	-0.00038884	-0.00004443	-0.00083183	-0.00047728	-0.00034100	-0.00002079	0.00017492	0.00145591	0.00043662	-0.00070242	-0.00022678	0.00123246	0.00019842	-0.00031449	0.00089917	-0.00088464	0.00119898	-0.00053003	-0.00080725	0.00104590	0.00219925	0.00119700	0.00134694	-0.00165419	0.00132381	-0.00064764	-0.00060382	-0.00093481	0.00116899	-0.00138312	-0.00007916	0.00117737	0.00029019	-0.00012783	-0.00028925	-0.00203224	0.00187688	-0.00108021	0.00001800	-0.00265786	0.00005034	0.00019356	-0.00075113	-0.00204034	-0.00112796	0.00002441	0.00062083	-0.00066911	0.00172970	0.00036250	-0.00051756	0.00195455	-0.00141777	0.00152473	0.00055636	-0.00167176	0.00156268	-0.00081008	-0.00037734	-0.00040905	0.00157688	-0.00082676	0.00123987	0.00112205	-0.00057676	-0.00165355	0.00165637	-0.00016084	0.00091926	0.00109410	0.00019845	0.00376734	0.00008458	-0.00081200	0.00039445	-0.00128753	0.00096807	-0.00048394	-0.00170959	-0.00252603	-0.00045422	0.00010595	0.00228957	-0.00011337	0.00061961	-0.00168362	0.00025979	-0.00077312	0.00074323	0.00065432	0.00104195	-0.00041677	0.00150853	-0.00101485	0.00076635	0.00057920	-0.00089622	0.00112550	0.00128847	0.00052814	0.00048248	-0.00038730	-0.00034538	-0.00020715	0.00078527	-0.00097288	-0.00007196	0.00031183	0.00005898	-0.00104763	0.00039756	-0.00083306	-0.00050432	-0.00026632	0.00026212	0.00076320	-0.00020415	-0.00043227	0.00088280	-0.00028609	-0.00037320	0.00013530	-0.00044642	0.00077239	0.00054251	-0.00103176	-0.00010662	-0.00024267	-0.00079317	0.00032098	-0.00050874	-0.00087267	-0.00020959	-0.00084545	0.00005157	0.00057610	-0.00001155	0.00025460	0.00036848	-0.00014984	-0.00009921	0.00003875	0.00032579	0.00024669	-0.00041822	-0.00013531	0.00075008	-0.00091718	-0.00050329	-0.00043519	0.00069143	0.00046313	-0.00040131	-0.00039122	0.00009234	-0.00036929	0.00036315	0.00086082	-0.00023427	-0.00156569	0.00039536	0.00005677	-0.00023526	-0.00034435	0.00051418	0.00002958	0.00012270	0.00044795	-0.00005161	-0.00010449	-0.00014035	-0.00010756	0.00012366	0.00018007	0.00035682	0.00001807	-0.00010390	0.00007035	-0.00002658	-0.00041691	0.00058694	-0.00000827	0.00004728	-0.00029243	0.00026107	-0.00017484	-0.00000896	0.00026680	0.00003347	0.00019819	0.00010994	-0.00024070	0.00030510	-0.00033250	0.00014832	-0.00030477	0.00023181	-0.00022706	0.00021304	-0.05801244
-25.0002	0.44390208	-21.47483647	-21.47483647	-21.47483647	-21.47483647	0.25648645	-0.67180842	-21.47483647	0.33369416	-21.47483647	0.09588016	1.17751086	-21.47483647	-21.47483647	-0.34271139	-21.47483647	0.31109071	-0.97059274	-0.90517637	-0.18769163	-0.76169402	0.18407337	-21.47483647	0.00552460	-0.24428631	-21.47483647	1.01501667	0.96969949	0.04174396	-21.47483647	0.22304385	-0.54877313	-0.50836188	0.63767460	-0.37740216	-0.01078564	-0.04841260	-0.04301163	0.07676911	0.08190554	0.07624908	-0.04064919	0.07134122	-0.03290250	0.02899220	-0.02500912	0.00602220	-0.02661957	-0.00817085	-0.00557564	0.00937771	-0.00770385	-0.00785249	0.01031417	-0.00450118	0.00146230	-0.00235352	0.00016775	0.00199326	-0.00059254	-0.00218689	0.00425220	-0.00023019	0.00147343	-0.00048063	-0.00218310	0.00082732	0.00042482	0.00007535	-0.00090731	-0.00158650	0.00320818	0.00013009	0.00085335	0.00148985	-0.00081338	-0.00021817	0.00290072	-0.00161905	-0.00457195	0.00221382	0.00259429	0.00096390	0.00333454	0.00525408	-0.00779744	-0.00458838	-0.00312947	-0.00414642	-0.01017657	-0.00146297	-0.01034099	-0.00138502	-0.00194545	-0.00187302	0.00086257	-0.00034606	0.00078401	0.00093186	0.00199263	-0.00555251	0.00222472	0.00119548	-0.00099090	0.00481880	0.01024808	0.00594972	0.00822567	0.00574827	0.01386776	-0.00029120	0.00779932	0.00491035	0.01153438	-0.00011142	0.00651855	0.00409460	0.00492156	0.00168011	0.00396586	0.00904499	0.01152564	0.00644143	0.01157429	0.01176470	0.01279769	0.01171475	0.01213810	0.00683165	0.00488156	0.00293984	0.00129927	0.00034246	0.00075216	-0.00063546	0.00125062	0.00006971	-0.00157136	-0.00024066	-0.00061807	0.00094313	-0.00063266	-0.00033388	0.00105212	-0.00037138	-0.00015721	-0.00128471	-0.00030543	-0.00061003	-0.00009373	0.00092166	-0.00018076	-0.00063303	0.00007200	0.00017584	0.00070846	0.00018062	-0.00036539	0.00045389	0.00047909	-0.00036272	0.00150037	-0.00005438	0.00088089	0.00030342	0.00104245	-0.00061307	-0.00025415	0.00013304	-0.00010447	-0.00049612	-0.00068511	0.00133624	0.00082511	0.00056038	0.00063618	-0.00048633	0.00100069	0.00072729	0.00034398	0.00020743	-0.00012750	0.00084430	0.00083493	0.00022859	0.00208437	0.00057524	0.00168997	0.00019774	0.00078758	0.00080240	-0.00023019	0.00108389	-0.00010149	0.00051863	0.00135734	0.00083111	0.00105549	0.00030883	0.00187914	0.00038736	0.00101583	0.00135938	0.00028895	-0.00021697	0.00021343	-0.00031951	0.00024815	0.00040152	0.00013368	0.00125195	-0.00011912	-0.00080817	0.00142876	0.00170124	-0.00010645	0.00117940	0.00003828	0.00111514	0.00139059	0.00023597	0.00080480	0.00056578	-0.00027748	-0.00064143	0.00069953	0.00113490	0.00109748	0.00056725	0.00197974	0.00106474	0.00050368	0.00054412	0.00033549	-0.00024230	0.00074798	-0.00016919	0.00089197	0.00097376	0.00028356	0.00099213	0.00049306	0.00027938	0.00079040	0.00012720	0.00056482	0.00061397	0.00080517	-0.00077841	0.00052002	0.00018162	0.00077636	0.00032348	0.00086784	0.00019846	0.00006639	0.00020720	0.00016312	0.00062645	0.00110444	0.00045672	-0.00000130	0.00091160	0.00097746	0.00006671	0.00028751	0.00025497	0.00053639	0.00033898	-0.00025637	0.00046225	0.00098600	0.00101482	-0.00019359	0.00046584	0.00076776	0.00038494	0.00052976	0.00063807	0.00033823	-0.00043278	0.00116075	0.00001558	0.00072968	0.00063712	-0.00016350	0.00056213	-0.00000273	-0.00037151	0.00015579	-0.00092360	0.00100830	0.00023962	-0.00016894	0.00059220	-0.00010823	-0.00000814	0.00062804	0.00111336	0.00042594	-0.00027291	-0.00016610	0.00050882	0.00022563	0.00088010	-0.00009995	0.00004870	0.00096165	-0.00000957	0.00074832	0.00109099	-0.00026900	0.00054432	0.00098123	-0.00046634	0.00032617	-0.00006141	0.00097553	0.00170578	0.00079186	0.00056576	-0.00090369	0.00051031	0.00084945	0.00004611	-0.00034136	0.00165015	0.00048158	0.00143020	-0.00049734	-0.00061408	0.00157312	0.00058998	0.00129946	0.00206175	0.00089586	0.00039263	-0.00142021	0.00012563	0.00036109	0.00134310	-0.00223320	0.00091892	0.00164998	0.00042028	0.00026710	0.00034024	-0.00316262	0.00097908	0.00017169	0.00110906	-0.00027219	0.00012423	0.00049193	0.00019223	-0.00116222	-0.00051065	-0.00159472	0.00142591	-0.00039798	0.00239908	0.00054657	-0.00089834	0.00016718	0.00016173	0.00124550	0.00076290	0.00087341	0.00171675	0.00265485	-0.00087115	0.00022211	0.00061262	-0.00081678	-0.00064150	0.00117073	0.00329241	-0.00188102	0.00125601	0.00133745	0.00132564	0.00212571	0.00312881	0.00086968	0.00048878	0.00104692	0.00227456	0.00038856	0.00200989	0.00120944	-0.00088591	-0.00010701	0.00072226	-0.00006788	0.00318093	-0.00050556	0.00162883	0.00011344	0.00157624	0.00071613	0.00136658	0.00145538	0.00100106	-0.00124339	0.00219730	0.00021680	-0.00039214	0.00000258	0.00020684	0.00115013	0.00177813	0.00067793	0.00097434	-0.00005586	0.00070504	0.00131891	0.00122519	-0.00051625	0.00029120	0.00185762	0.00007728	-0.00038133	0.00161406	-0.00026191	0.00043539	0.00055757	0.00063984	0.00195686	-0.00040708	0.00106588	0.00076162	0.00146686	-0.00008118	-0.00080078	-0.00015189	0.00060917	0.00037624	-0.00104492	0.00060118	0.00013308	0.00042840	-0.00007823	0.00084642	0.00011328	0.00014693	-0.00038066	0.00032723	0.00082113	0.00061645	0.00031634	0.00094427	-0.00087556	0.00008610	-0.00050685	0.00085619	0.00006607	0.00009328	-0.00021801	0.00094314	-0.00012717	0.00010787	-0.00066734	0.00110901	0.00030385	0.00058687	0.00061880	0.00065223	0.00091408	0.00123341	0.00049286	0.00076003	-0.00047458	0.00038334	0.00043536	0.00041047	0.00051506	0.00124397	0.00048840	0.00040265	0.00069764	0.00054208	-0.00020657	0.00031605	0.00014796	0.00020898	0.00045984	-0.00004240	0.00024671	0.00064775	0.00005354	0.00000274	-0.00014669	0.00055579	0.00020611	0.00023313	0.00038068	0.00018423	0.00015894	0.00032353	0.00064027	-0.00000141	0.00023402	-0.00009004	-0.00025638	0.00041610	-0.00002623	0.00031969	-0.00025728	0.00035451	0.00034114	0.00045219	0.39400487
-20.0002	2.88299727	-21.47483647	-0.05219022	1.08154893	-0.03131513	-21.47483647	-0.55007841	-21.47483647	-1.86501443	0.09523054	-21.47483647	-21.47483647	-21.47483647	-21.47483647	0.30743164	-21.47483647	-0.65092391	0.48851863	0.51709284	1.18651361	-0.27664842	-1.70520598	-2.67510629	-0.49945104	0.93506339	-0.28977504	0.36557854	-0.38188212	-0.44475037	-21.47483647	0.05569216	0.14344636	0.11926596	-0.53188411	0.37288021	0.04425081	0.17552441	0.00634971	-0.10484342	0.07745932	0.17088997	0.10574172	0.04996108	0.02705082	0.02454414	-0.01419454	0.00744413	-0.01025053	-0.00010344	-0.01174002	0.00097035	-0.00063187	-0.01410653	0.00947535	-0.00858125	-0.00146319	-0.00653175	-0.00458983	-0.00430681	0.00037719	-0.00014053	-0.00015899	-0.00066712	0.00046678	0.00007344	-0.00131859	0.00155228	0.00130283	-0.00099819	-0.00224568	-0.00083308	0.00113498	0.00262184	-0.00141425	-0.00207755	-0.00380524	-0.00154238	-0.00151521	0.00055233	0.00146584	0.00017501	-0.00234581	-0.00009377	-0.00054038	0.00246227	-0.00137038	0.00097562	0.00305566	-0.00810859	-0.00432144	-0.00062296	-0.00248119	0.00080415	0.00099056	-0.00172484	-0.00468896	0.00289137	0.00180314	0.00101410	-0.00118046	-0.00147870	-0.00207182	-0.00054422	-0.00237233	0.00357131	0.00793605	0.00235971	0.00471607	0.00483576	0.01043493	-0.00282526	0.00881732	0.00604755	0.01450265	-0.00683556	0.00264854	0.00198075	0.00330755	0.00187331	0.00258890	0.00303502	0.00686453	0.00187985	0.00643816	0.00707799	0.00918961	0.00814548	0.00803059	0.00373794	-0.00001117	0.00142393	-0.00071939	-0.00076122	0.00111420	0.00016009	-0.00106269	-0.00174570	-0.00095134	-0.00199649	-0.00070102	-0.00037915	-0.00028570	-0.00106383	-0.00029452	-0.00200376	-0.00032834	-0.00091785	-0.00018946	0.00012153	0.00018051	0.00045917	-0.00096909	-0.00063848	0.00101436	-0.00003871	-0.00112095	-0.00056947	-0.00091044	0.00064338	-0.00001663	0.00010368	0.00077854	-0.00073453	-0.00023166	0.00000317	0.00027576	0.00038247	-0.00019540	0.00058732	-0.00042505	-0.00072611	-0.00102869	-0.00025678	0.00022315	-0.00010529	0.00004596	0.00070731	0.00015516	0.00052706	-0.00036737	0.00041894	-0.00012367	0.00073816	-0.00068406	-0.00033628	0.00141964	-0.00023338	-0.00019330	0.00053488	0.00156798	0.00171370	-0.00084288	-0.00005765	-0.00014591	0.00017997	0.00060993	-0.00054592	0.00014916	-0.00085839	0.00137429	-0.00064720	-0.00044602	0.00020893	-0.00037642	-0.00011532	0.00037156	-0.00148449	-0.00021831	-0.00021556	0.00040555	0.00104151	0.00053526	-0.00152075	0.00064915	-0.00022642	0.00048621	-0.00008894	-0.00002507	0.00013233	0.00048623	-0.00014142	0.00069718	0.00047254	0.00003535	-0.00015063	0.00047920	0.00057056	-0.00036784	-0.00052046	0.00085830	0.00046381	0.00004042	-0.00016338	0.00062053	-0.00085912	0.00061662	0.00000758	0.00012922	-0.00007557	-0.00013376	0.00017954	-0.00021849	-0.00141719	0.00046581	-0.00003298	0.00049857	0.00064942	0.00007696	-0.00113419	0.00088126	0.00021940	0.00035887	-0.00079137	0.00016158	0.00038791	-0.00018111	-0.00004889	0.00009876	0.00096080	-0.00016751	0.00011356	0.00037722	0.00037466	0.00112114	-0.00046905	0.00026389	0.00008674	-0.00033911	0.00066012	-0.00035003	-0.00004776	0.00022691	-0.00083695	0.00052365	0.00021756	0.00017923	0.00015262	0.00044702	0.00096453	0.00046046	-0.00083364	-0.00027903	0.00071937	0.00124816	0.00045657	0.00011988	0.00004917	0.00011371	0.00009998	-0.00098449	-0.00105541	0.00065433	-0.00055756	-0.00035386	-0.00035992	-0.00004308	-0.00033153	0.00037265	0.00017329	0.00018322	0.00067693	-0.00054377	-0.00030485	-0.00007248	-0.00068871	0.00019342	-0.00000308	0.00058784	-0.00000095	0.00010920	0.00037496	-0.00066476	-0.00058171	0.00063554	-0.00054332	-0.00029753	-0.00058454	0.00099711	0.00012867	-0.00022999	0.00031383	-0.00124577	0.00039105	-0.00049636	-0.00007931	-0.00065566	0.00023885	-0.00092982	0.00029090	-0.00015259	-0.00217568	-0.00104716	-0.00092180	-0.00097179	-0.00101692	0.00061053	0.00035012	-0.00266944	-0.00148540	-0.00036201	0.00077453	-0.00049361	0.00021746	0.00135307	-0.00083576	0.00159885	-0.00264358	-0.00183944	-0.00028230	-0.00101028	0.00031405	-0.00059948	-0.00066812	-0.00037668	-0.00045880	-0.00249395	-0.00037655	-0.00092701	0.00043948	0.00073916	0.00092628	-0.00074205	-0.00058439	0.00153955	-0.00170952	0.00141569	-0.00016245	0.00076125	-0.00189659	0.00198133	-0.00068334	-0.00094248	0.00070593	0.00177325	0.00124297	0.00150027	-0.00031368	-0.00032605	0.00039803	-0.00171537	-0.00155219	0.00121456	0.00224893	0.00227602	0.00102091	-0.00028694	0.00084320	-0.00100454	0.00204927	-0.00109114	-0.00250395	-0.00022595	-0.00085409	-0.00100534	0.00122143	-0.00153745	0.00082214	0.00125000	-0.00069997	0.00076648	0.00063772	-0.00108353	0.00144115	0.00078191	0.00058220	-0.00222837	0.00062763	-0.00090668	-0.00072656	0.00255408	-0.00166620	0.00045192	0.00029532	0.00075972	-0.00096010	0.00129161	0.00002234	-0.00000120	-0.00019855	0.00133203	-0.00011233	-0.00009636	0.00202321	0.00065474	0.00110986	0.00058086	-0.00041635	0.00086183	-0.00113930	-0.00051663	0.00006916	0.00015166	0.00024839	0.00034984	-0.00046524	0.00068003	0.00048222	-0.00064179	-0.00032435	0.00060040	0.00018553	0.00087626	0.00006563	0.00051560	0.00009188	-0.00074648	0.00036363	0.00100635	-0.00017576	-0.00049977	0.00047203	-0.00045830	-0.00000138	-0.00085726	0.00058311	-0.00026445	0.00030070	-0.00024714	0.00045032	-0.00026657	-0.00028157	-0.00036486	0.00027915	0.00033879	-0.00048010	0.00078667	0.00062683	-0.00027624	0.00082491	0.00105762	0.00007877	0.00023835	0.00024429	0.00041370	0.00039683	0.00057609	0.00043180	-0.00008200	0.00020783	0.00121793	0.00032161	-0.00015484	0.00025767	-0.00060329	0.00020689	0.00031752	-0.00002944	-0.00009712	0.00050389	0.00010312	0.00006498	0.00016043	0.00045381	0.00049418	0.00044434	-0.00004973	-0.00023347	0.00020270	0.00005011	0.00027719	0.00003804	0.00040352	0.00017013	-0.00011412	0.00076714	-0.00002510	0.00040326	-0.00015464	0.00028032	0.00015251	0.00038780	0.08086676
-15.0002	-21.47483647	-21.47483647	-21.47483647	-21.47483647	-21.47483647	-21.47483647	-21.47483647	0.32122403	1.05733405	-21.47483647	1.11860204	0.22637879	-0.59538777	2.44732451	-21.47483647	-1.10020339	-21.47483647	-21.47483647	-0.13587716	-21.47483647	-21.47483647	-1.45712376	0.60270417	0.57111059	0.20450874	-0.10761941	-21.47483647	-21.47483647	0.53587790	-0.34135488	-0.61795676	-0.66760480	0.92302232	0.18781260	0.37305714	0.42384433	0.21236865	-0.03027400	0.06698333	-0.03906633	0.03428910	0.04395805	0.01471425	0.00070930	0.02798164	0.00604478	0.01414283	-0.00014358	-0.00173540	-0.00193382	-0.01049087	-0.00681157	-0.00523165	0.00880355	-0.01323734	0.00240071	0.00113921	0.00344563	-0.00150551	-0.00293722	-0.00314438	0.00387227	0.00155940	-0.00185771	0.00004036	0.00033557	0.00113766	0.00133144	0.00131712	-0.00036977	0.00006489	0.00116925	0.00178540	0.00012460	-0.00047759	0.00154999	0.00020456	-0.00147634	-0.00141532	-0.00337571	0.00201761	0.00058304	-0.00112602	-0.00034176	-0.00320422	0.00111795	-0.00450928	-0.00186742	-0.00419199	-0.01248627	0.00223632	-0.00615570	0.00148525	0.00051114	-0.00172760	-0.00160137	0.00137277	-0.00165362	-0.00040059	-0.00325966	-0.00063437	-0.00111151	0.00024548	0.00260482	0.00143628	0.00732346	-0.00017232	0.00201546	0.00412556	0.01037325	-0.00234186	0.00513860	0.00375981	0.01577205	-0.00166996	0.00506942	0.00138369	0.00388487	0.00233227	0.00589038	0.00550407	0.01134439	0.00471794	0.00834961	0.01051024	0.00734589	0.00789026	0.00709451	0.00362357	-0.00021827	0.00125332	0.00020741	0.00035418	0.00021142	-0.00230858	-0.00051883	0.00014669	-0.00117856	-0.00170033	0.00061738	0.00139935	-0.00049377	-0.00054163	-0.00012601	-0.00022019	0.00039228	-0.00061105	-0.00069679	-0.00127207	-0.00088788	0.00074875	-0.00073456	-0.00080824	0.00028741	-0.00047092	-0.00019674	0.00018836	0.00082330	0.00002172	0.00093525	0.00005686	0.00088513	-0.00009869	0.00056049	-0.00041059	0.00060728	0.00045187	-0.00042851	0.00020726	0.00056174	-0.00076383	-0.00166058	0.00032845	0.00022700	0.00032558	0.00079012	0.00005549	0.00002549	0.00003005	0.00082384	0.00019228	-0.00066282	-0.00043957	-0.00019049	-0.00003191	0.00075994	0.00041216	0.00052809	0.00047631	0.00148505	0.00097932	0.00005454	0.00038245	0.00115838	-0.00059480	0.00036908	0.00008796	0.00021378	0.00026507	0.00101456	0.00036383	0.00041313	0.00105155	-0.00080598	-0.00024012	0.00116284	-0.00084449	-0.00166169	-0.00008434	0.00028190	0.00054980	0.00182786	-0.00126133	0.00007475	0.00058287	0.00030774	-0.00029031	0.00035058	-0.00010757	0.00101921	0.00004199	0.00067689	0.00012166	-0.00079883	-0.00048132	0.00003616	0.00096588	0.00005782	0.00035137	0.00021458	-0.00032173	-0.00016284	0.00064323	0.00019292	-0.00021260	0.00114269	0.00035472	0.00024059	0.00035864	0.00023361	0.00042711	0.00026204	-0.00157295	-0.00027693	0.00041830	-0.00021296	0.00102754	-0.00019477	-0.00060310	0.00041810	0.00054365	-0.00025106	-0.00088131	-0.00004558	-0.00047922	-0.00003605	-0.00010377	0.00018533	-0.00017848	-0.00021119	0.00058145	-0.00037198	-0.00023937	0.00074466	-0.00045922	-0.00018111	0.00054643	-0.00019760	-0.00007602	0.00073665	0.00088909	0.00010821	0.00031550	0.00029799	-0.00024123	0.00052021	0.00029950	0.00016161	0.00017369	-0.00022560	-0.00070439	-0.00035900	0.00021521	0.00035730	0.00060372	0.00090012	0.00020445	0.00061560	-0.00060573	-0.00077243	-0.00054103	0.00005437	0.00008191	0.00021512	0.00051346	0.00004485	-0.00033903	0.00114305	0.00047273	0.00008205	-0.00015940	0.00043422	0.00030879	-0.00005098	-0.00106009	-0.00005287	0.00046072	0.00008653	-0.00036409	0.00010097	0.00117203	-0.00024714	-0.00016424	-0.00081417	0.00041802	-0.00028074	0.00058598	0.00113583	-0.00025253	0.00088936	0.00048464	-0.00019038	-0.00106965	-0.00015764	0.00018157	-0.00131637	0.00012020	-0.00064607	-0.00021655	0.00067173	-0.00140376	-0.00029070	0.00044437	-0.00017545	-0.00030457	0.00000241	-0.00137134	-0.00262070	-0.00129954	-0.00073165	0.00119785	-0.00258346	0.00070640	0.00071016	0.00010522	-0.00019383	-0.00150312	-0.00247577	0.00038762	-0.00229426	-0.00067200	-0.00080109	-0.00049922	-0.00153954	-0.00166018	-0.00190760	-0.00333620	0.00060842	-0.00003900	-0.00178767	0.00122684	-0.00074646	-0.00131710	-0.00163955	-0.00155868	0.00052259	0.00101666	0.00174372	-0.00064793	-0.00037939	0.00027026	-0.00115851	0.00083149	-0.00007188	-0.00094705	-0.00003574	0.00201931	-0.00396327	0.00140037	-0.00268944	-0.00057257	0.00215747	0.00091156	-0.00177172	-0.00087534	0.00038828	-0.00036098	0.00018325	-0.00062263	0.00121927	-0.00200986	-0.00304758	0.00055674	-0.00009200	0.00127019	-0.00283301	-0.00065890	-0.00057458	-0.00006592	-0.00183704	-0.00008313	0.00008682	0.00232130	-0.00093459	0.00106575	-0.00102287	-0.00143838	-0.00065977	-0.00066280	0.00165263	-0.00089595	-0.00098969	-0.00015719	0.00056978	-0.00059538	0.00049496	0.00048037	-0.00171287	-0.00097208	0.00133780	0.00034765	-0.00047176	-0.00051523	0.00011727	-0.00081335	-0.00041411	-0.00093630	-0.00053474	-0.00040209	-0.00047930	0.00055432	-0.00050578	0.00005255	-0.00078279	-0.00049380	0.00032095	0.00022373	-0.00001721	-0.00003643	0.00014371	-0.00006698	0.00076772	-0.00077376	-0.00047580	-0.00019623	-0.00027936	-0.00015119	0.00065993	-0.00031695	-0.00067880	0.00051116	-0.00145950	0.00046147	-0.00032242	-0.00043557	-0.00031912	-0.00007447	0.00021605	0.00042386	-0.00020609	-0.00137167	-0.00028086	0.00091205	0.00057736	0.00046043	0.00044848	0.00037391	0.00015448	0.00063288	0.00015021	-0.00037496	0.00018830	0.00057698	-0.00029328	-0.00009098	-0.00008080	0.00038844	-0.00039848	0.00045388	-0.00007412	-0.00015459	0.00010782	0.00029191	-0.00027062	0.00013863	0.00008533	0.00018140	0.00025809	0.00006276	0.00037337	0.00011000	0.00015516	0.00048288	0.00028564	0.00010844	-0.00006399	0.00026231	-0.00020989	0.00026763	0.00012760	0.00005038	0.00032985	0.00060718	-0.00009979	0.00035682	0.00001865	0.00016603	-0.00008135	0.00012270	0.00014846	0.00042061	0.03959233
-10.0002	-0.39164233	-21.47483647	-21.47483647	-21.47483647	-21.47483647	-21.47483647	0.31010941	-21.47483647	-0.85236269	-21.47483647	-21.47483647	-21.47483647	-21.47483647	3.11701608	0.35840628	-21.47483647	-21.47483647	-0.31760311	-0.85352198	-0.93313533	-0.40356549	-21.47483647	-21.47483647	-0.32981076	0.23587577	0.52458876	-0.94756395	-0.71113223	-0.02717888	-1.19331409	-0.27071851	-0.71714816	-0.39215213	0.56888610	-0.09450781	0.16434082	-0.01685092	0.04625343	-0.07392676	0.00499644	0.01465435	0.03090534	0.02136771	-0.00046628	0.01709210	0.00239072	0.00056662	-0.00818422	-0.00535172	0.00726792	0.00185457	-0.00207817	0.00259430	0.01091870	-0.00506855	0.00031017	0.00051461	0.00170313	-0.00293203	-0.00027871	0.00290960	0.00240121	0.00231837	0.00050384	0.00220880	0.00045123	0.00126335	0.00311238	-0.00059325	-0.00082731	0.00159091	0.00295095	0.00034364	-0.00075072	-0.00026917	0.00207749	0.00156501	-0.00149580	0.00027518	0.00292886	0.00101087	0.00072814	0.00080539	0.00373505	0.00950319	0.00278764	0.00018471	0.00567886	0.00491057	-0.00747419	0.00188051	-0.00291438	0.00029827	0.00407516	0.00327716	-0.00588002	-0.00265070	0.00441876	0.00545831	-0.00055201	-0.00210529	0.00385923	-0.00005368	0.00055677	0.00473632	0.00808305	0.00371272	0.00958174	0.00387279	0.01352516	0.00266641	0.00943455	0.00324204	0.01571567	-0.00257972	0.00546343	0.00283486	0.00835387	0.00527056	0.00874042	0.00609164	0.01348263	0.00634698	0.01096277	0.01218380	0.00873456	0.00898145	0.01033018	0.00763731	0.00494975	0.00270288	0.00079991	0.00254742	0.00012950	0.00046835	-0.00095097	-0.00048966	-0.00042608	-0.00001592	-0.00008961	0.00044364	-0.00052989	-0.00032692	0.00018043	-0.00109956	-0.00022506	-0.00174059	0.00038197	-0.00029873	-0.00004662	0.00021883	-0.00046889	-0.00028051	0.00130941	0.00034861	-0.00131330	-0.00059939	0.00058462	0.00021842	-0.00007198	-0.00012100	0.00088251	-0.00013116	0.00096129	0.00025373	-0.00060124	0.00007225	-0.00005839	-0.00003242	-0.00021162	0.00004601	-0.00081677	0.00101269	0.00073687	-0.00083205	0.00046400	0.00021545	0.00042031	0.00054557	0.00031562	0.00004362	-0.00040081	-0.00011672	0.00113788	-0.00038455	0.00152064	0.00022030	0.00104686	0.00024073	0.00147426	0.00177789	-0.00040566	0.00015797	-0.00011769	-0.00036464	0.00034525	0.00072504	-0.00003514	0.00028665	0.00183442	0.00060399	-0.00000312	0.00123929	-0.00011340	-0.00100965	0.00064356	-0.00090169	-0.00035277	0.00076369	0.00078062	0.00145695	0.00141217	-0.00096190	0.00007032	0.00026287	-0.00024412	0.00084818	-0.00016493	0.00030551	0.00053043	0.00053927	0.00088108	0.00003363	0.00026392	0.00022731	0.00021457	0.00075769	0.00038052	0.00068127	0.00111859	0.00033163	0.00028548	0.00082849	-0.00091091	0.00010449	0.00077681	-0.00039660	0.00052937	0.00087504	0.00066108	0.00034865	0.00005394	0.00017178	0.00079819	0.00096566	0.00069567	0.00069785	0.00051397	-0.00046949	0.00049970	0.00016484	0.00054476	-0.00081321	0.00069925	0.00054710	0.00087270	0.00025724	0.00076151	0.00004254	0.00063980	0.00017280	0.00039126	0.00053080	0.00002027	-0.00080732	0.00087582	0.00082922	0.00011051	0.00106157	0.00003966	0.00048690	-0.00003137	0.00038470	-0.00003115	-0.00006758	0.00065374	-0.00024972	0.00006483	0.00140585	0.00017864	-0.00008852	-0.00033895	0.00033583	0.00065592	0.00078655	0.00011280	0.00079032	-0.00071310	-0.00093382	-0.00007143	-0.00040700	0.00066429	-0.00007258	0.00030070	-0.00011447	-0.00068238	-0.00078571	0.00016113	-0.00023322	0.00028598	0.00035792	0.00010620	0.00065223	-0.00064743	-0.00110314	0.00038361	0.00029033	0.00077547	-0.00007775	-0.00026427	0.00105091	-0.00037439	-0.00096864	0.00054309	0.00070438	0.00005883	0.00009642	0.00108895	-0.00002946	-0.00039801	0.00067087	0.00016030	0.00009554	-0.00068521	-0.00009253	0.00103844	0.00086527	-0.00087410	0.00084422	-0.00000307	-0.00041588	0.00152630	-0.00041417	0.00090855	0.00131685	0.00024670	-0.00034387	-0.00104029	0.00058035	-0.00263887	0.00109451	-0.00158364	-0.00084578	0.00229480	-0.00053292	0.00056281	0.00075917	-0.00156968	0.00204786	-0.00175768	0.00043246	-0.00066455	0.00007169	0.00043714	-0.00068547	0.00047074	-0.00059166	-0.00041772	-0.00089176	-0.00007559	0.00313636	-0.00021251	0.00092454	-0.00065089	-0.00036520	0.00015853	-0.00069691	0.00071428	0.00105222	-0.00017972	0.00136215	0.00007742	0.00208080	0.00148383	0.00138645	0.00155605	0.00204699	-0.00110529	0.00309869	-0.00108090	-0.00103850	0.00120169	0.00255169	-0.00020850	-0.00012828	0.00082458	0.00279700	0.00282420	-0.00059472	-0.00002959	-0.00282469	-0.00097929	0.00069325	0.00008161	0.00139416	-0.00082843	0.00223590	0.00136727	0.00130490	0.00079595	0.00010976	0.00095010	0.00077868	0.00240182	0.00098245	0.00077867	0.00066660	-0.00054797	-0.00134389	0.00088268	0.00183462	0.00190046	0.00073888	0.00199386	0.00111902	0.00267549	0.00063990	-0.00127566	0.00034759	-0.00017346	0.00069094	0.00012561	0.00052346	0.00018944	-0.00030001	-0.00009798	0.00037392	0.00071584	-0.00040710	0.00053448	0.00082501	0.00054595	-0.00035234	0.00003695	-0.00077367	0.00066331	0.00074978	-0.00004389	0.00102542	0.00099402	0.00078415	0.00065884	-0.00089053	-0.00015714	-0.00013896	-0.00102061	0.00018116	0.00138908	0.00090545	0.00079070	0.00133772	-0.00044114	0.00060349	0.00082628	0.00124941	0.00009608	0.00031345	-0.00117047	0.00063790	-0.00055115	-0.00012706	-0.00013174	0.00104199	0.00065492	-0.00010919	-0.00022062	0.00034014	0.00027758	0.00065683	-0.00018534	0.00019387	0.00017914	0.00058396	0.00067419	0.00046340	0.00027546	0.00050257	0.00008731	0.00073723	0.00040038	0.00069326	-0.00010638	0.00046111	-0.00005841	0.00038281	0.00074820	0.00022333	0.00010972	0.00057874	0.00038354	0.00056791	0.00012810	0.00024833	0.00014226	0.00017147	0.00014588	0.00007224	-0.00022884	0.00029125	0.00003925	0.00012698	0.00026613	0.00027461	-0.00008194	0.00055824	-0.00022384	0.00059991	-0.00006230	0.00015548	0.00009015	0.00039738	0.99131095
-9.0002	-21.47483647	-21.47483647	0.20121696	-21.47483647	-21.47483647	-21.47483647	-0.67658746	-21.47483647	-0.34779733	-21.47483647	0.27898303	-21.47483647	-0.09469911	-0.27908662	-0.55637108	-21.47483647	-0.33779946	0.58946288	-0.38815662	-1.25862002	0.58087640	-0.85215747	0.67858729	-0.46896154	0.55031603	-21.47483647	0.43900098	-1.92028570	-1.28966397	-0.11367678	-0.06001673	0.33739306	-0.10472495	0.12538902	0.05225227	0.38548920	-0.13441163	-0.05966683	-0.04420420	-0.02173424	0.04027466	0.02217773	0.04270807	0.02257940	-0.01538059	0.00652279	0.01805249	-0.00875870	-0.00050451	-0.00533419	0.00747687	-0.01089498	-0.00858743	0.00548164	-0.00894446	-0.00045982	0.00226692	0.00021760	-0.00477846	-0.00047013	-0.00132728	0.00205914	-0.00162537	-0.00112948	-0.00063893	0.00266041	0.00010555	0.00213281	0.00037398	0.00249230	0.00193194	0.00124580	0.00089367	-0.00162658	-0.00221065	-0.00176864	-0.00048092	-0.00160581	0.00003110	0.00034197	0.00184545	0.00012646	0.00041318	0.01438063	0.00261059	-0.00110141	-0.00108554	-0.00168841	-0.01239087	-0.00922786	0.00186748	-0.00363768	0.00176061	0.00344809	-0.00021764	-0.00685621	-0.00192305	0.00500322	0.00292964	0.00212421	-0.00041976	-0.00463093	0.00063103	0.00148511	0.00149878	0.00680557	0.00577801	0.00469175	0.00692983	0.01317921	0.00097495	0.00903665	0.00210895	0.01641829	-0.00197936	0.00597833	0.00159304	0.00623419	0.00436265	0.00677050	0.00679519	0.01239277	0.00637969	0.01157038	0.01319929	0.01002176	0.01125155	0.00946218	0.00718279	0.00179140	0.00122722	-0.00149507	0.00063681	0.00080892	-0.00089909	-0.00036033	-0.00021254	0.00002106	-0.00129176	-0.00073332	0.00092915	0.00011420	0.00127920	0.00052001	-0.00144195	0.00085716	-0.00257075	-0.00116464	-0.00025724	-0.00124423	0.00033973	-0.00095357	-0.00069760	0.00079520	0.00158116	-0.00057871	-0.00072883	0.00021769	-0.00008213	-0.00042782	0.00029966	0.00066538	-0.00093158	0.00193631	-0.00020517	-0.00054550	0.00117095	-0.00107266	0.00086566	0.00016067	0.00069694	-0.00099574	0.00083635	0.00141962	-0.00033211	0.00019402	-0.00016101	0.00077037	-0.00001551	-0.00003042	0.00143180	-0.00097345	-0.00013107	-0.00019660	0.00018820	-0.00038534	0.00061612	-0.00029150	-0.00029563	0.00155628	0.00144199	0.00069411	-0.00051379	-0.00051969	0.00103522	-0.00004203	0.00058610	0.00063346	0.00032366	0.00140272	0.00100772	-0.00022393	0.00050210	-0.00122305	-0.00015769	0.00040471	-0.00016317	-0.00039341	-0.00004078	0.00113275	0.00091487	-0.00022278	-0.00162877	0.00075442	0.00132081	-0.00062267	0.00023206	-0.00034503	0.00040343	-0.00002838	-0.00104126	0.00076796	-0.00063365	0.00004874	-0.00006975	0.00006546	0.00042055	0.00086604	0.00038818	0.00104798	0.00025838	0.00059315	0.00077262	0.00083717	-0.00039777	0.00052137	0.00088624	0.00070110	0.00069427	-0.00019641	0.00006658	0.00042070	-0.00086075	0.00067237	0.00072591	-0.00052836	0.00066878	0.00019839	-0.00019544	0.00127954	-0.00051523	0.00047487	-0.00011793	-0.00008694	-0.00004953	-0.00047503	0.00005285	-0.00013384	0.00000619	0.00004059	0.00059831	0.00001402	0.00075522	0.00018099	-0.00062455	0.00001770	0.00101803	-0.00025315	-0.00007526	-0.00033947	0.00052479	0.00033349	0.00085783	-0.00015835	0.00082060	-0.00026749	-0.00008519	0.00084569	0.00079940	-0.00048942	-0.00024855	0.00070537	0.00053335	0.00083281	0.00035289	-0.00056852	0.00048144	0.00037450	-0.00049303	-0.00071012	-0.00048454	0.00088021	0.00052996	-0.00002583	0.00012455	-0.00034886	-0.00018457	0.00044906	-0.00017575	0.00045956	0.00028631	0.00003045	-0.00001950	-0.00013189	-0.00020469	0.00003270	-0.00001275	0.00060495	0.00016137	0.00008477	0.00123398	-0.00090643	0.00097073	-0.00029740	-0.00034759	0.00021795	-0.00009608	0.00004872	-0.00056601	0.00099460	0.00045749	-0.00084216	0.00113548	0.00154780	-0.00034210	0.00106827	-0.00007595	-0.00012864	0.00055230	-0.00070246	-0.00068677	-0.00056108	0.00031720	0.00079334	0.00113546	-0.00091351	0.00004942	-0.00129484	-0.00031568	-0.00082599	0.00157505	-0.00133984	0.00063165	0.00042939	-0.00046820	0.00115705	-0.00103680	-0.00107990	0.00051677	-0.00120165	0.00070439	-0.00117098	-0.00142439	-0.00088871	0.00050983	0.00163277	-0.00218519	-0.00154215	0.00129088	0.00066702	-0.00074770	0.00140775	-0.00251584	-0.00042027	-0.00113075	0.00069819	0.00114662	-0.00210492	0.00094252	-0.00118987	0.00065783	0.00062170	-0.00099849	0.00061863	0.00134374	0.00077068	0.00189409	-0.00233724	0.00172256	-0.00171065	0.00005425	0.00127906	0.00008788	0.00172785	-0.00007021	-0.00087898	0.00156964	-0.00087178	0.00344437	0.00243545	-0.00038780	-0.00166048	-0.00093133	-0.00045498	0.00086085	-0.00227759	0.00251636	0.00010553	-0.00060659	0.00275656	0.00007278	0.00153556	0.00025021	0.00183566	0.00212088	-0.00102910	0.00015618	-0.00060733	-0.00085067	0.00074266	0.00186246	0.00086539	0.00000560	0.00151247	0.00016110	-0.00011122	0.00105006	-0.00079986	0.00107592	0.00273730	0.00027700	0.00034916	0.00048692	0.00141169	-0.00050652	-0.00004797	0.00210672	0.00050362	0.00108759	0.00027286	0.00054733	0.00020903	-0.00026401	0.00034011	0.00065361	0.00088485	0.00041129	-0.00045841	0.00084712	0.00035160	-0.00028368	0.00038078	-0.00094328	0.00027700	0.00050899	-0.00056890	-0.00067868	0.00130008	0.00011176	-0.00031661	0.00103511	-0.00048250	0.00002681	-0.00083360	-0.00040253	0.00014334	0.00027671	0.00013451	0.00047068	-0.00092228	0.00031400	-0.00021480	0.00092731	0.00006900	-0.00028663	0.00058333	0.00131936	0.00041007	0.00093356	0.00010633	-0.00010331	0.00051769	0.00068243	0.00100567	0.00033013	0.00023279	0.00073550	0.00008909	0.00059172	0.00066157	0.00029495	-0.00059105	-0.00019898	-0.00018545	0.00003749	0.00059869	0.00015495	0.00046752	0.00022689	0.00020441	0.00015388	0.00000351	0.00060766	-0.00028609	0.00034358	-0.00012993	0.00016169	0.00014758	0.00056500	0.00041053	0.00049918	0.00058991	0.00037054	-0.00007545	0.00007124	0.00000802	0.00034140	-0.00006148	0.00004884	0.00022561	0.00030546	0.20410731
-8.0002	-21.47483647	-21.47483647	-0.06004154	-21.47483647	-21.47483647	-21.47483647	-21.47483647	-21.47483647	-21.47483647	-21.47483647	-21.47483647	-0.01734056	-21.47483647	-21.47483647	-21.47483647	-21.47483647	-0.79261994	-21.47483647	-0.57996029	1.27995002	-0.60407656	1.31679225	0.42456986	0.97446669	0.17035990	-21.47483647	-0.16183567	-0.41350062	-0.04378194	-21.47483647	-0.62268847	-0.16105771	-0.35670246	-0.63647322	-0.12788777	-0.05876568	-0.07958009	0.07904223	-0.06987465	0.00936039	0.04850698	0.01341914	-0.01838560	-0.01293059	-0.03759852	-0.01666064	0.00781102	-0.01143985	-0.00192545	-0.00425610	0.00434350	-0.00018039	-0.00496446	0.00345383	-0.00496315	-0.00088696	-0.00578082	-0.00564551	-0.00057457	-0.00287265	-0.00300609	0.00138170	0.00182499	0.00025458	0.00180046	-0.00103554	-0.00007174	-0.00039927	0.00077940	0.00096449	-0.00055127	0.00241617	-0.00010679	-0.00095625	-0.00277825	0.00048405	0.00099969	-0.00120958	-0.00139883	-0.00124934	0.00419518	-0.00234501	-0.00160835	0.00103071	0.00689787	0.00343668	-0.00737907	0.00139301	0.00137626	-0.00317146	0.00429156	-0.00870365	0.00381388	0.00372203	0.00180509	-0.00063795	-0.00234729	0.00194160	-0.00456191	-0.00211348	-0.00044073	0.00002981	0.00052824	0.00287750	0.00398528	0.00574445	0.00325759	0.00774728	0.00528573	0.01525263	0.00313149	0.00889951	0.00630058	0.01902954	0.00034887	0.00593007	0.00252603	0.00903641	0.00372336	0.00928262	0.00910121	0.01322443	0.00655030	0.01449790	0.01531110	0.01212586	0.01403891	0.01365102	0.01003741	0.00836890	0.00434848	0.00042893	0.00063153	0.00101981	0.00089433	-0.00013321	-0.00065502	-0.00271699	-0.00046285	0.00033440	0.00189392	0.00017590	-0.00067133	-0.00042514	0.00003693	0.00039612	-0.00087922	-0.00156380	-0.00189885	0.00085462	0.00041119	-0.00061614	-0.00102530	0.00091637	0.00010099	-0.00034764	-0.00012061	0.00039567	-0.00002242	-0.00073413	-0.00034445	0.00097959	-0.00089495	0.00061078	-0.00008672	-0.00088635	-0.00034213	-0.00071621	0.00036191	-0.00093522	-0.00039403	-0.00079281	0.00063095	0.00003375	0.00000490	-0.00013016	0.00041819	0.00060548	0.00014421	0.00063912	0.00067353	0.00002370	-0.00013539	0.00058695	-0.00018232	0.00141882	0.00150629	0.00065750	0.00039623	0.00101126	0.00194009	0.00038365	-0.00006056	0.00098165	0.00118415	0.00007652	0.00085488	-0.00004516	0.00002797	0.00191470	0.00053148	0.00044742	0.00162006	-0.00029605	-0.00087356	-0.00012321	0.00024696	-0.00033603	-0.00058623	0.00062615	-0.00004010	0.00016625	-0.00075542	0.00036390	0.00111704	-0.00057405	0.00038733	0.00066946	0.00016826	0.00065689	0.00019348	-0.00064820	0.00007881	0.00010162	-0.00000919	-0.00026118	0.00124620	-0.00033997	0.00049549	0.00043989	-0.00027446	-0.00003217	-0.00001764	-0.00016989	-0.00012713	0.00046133	0.00019155	-0.00020423	0.00065829	0.00117430	0.00041674	0.00111978	-0.00079248	0.00073725	0.00026461	0.00043719	0.00056669	-0.00030131	-0.00079054	-0.00034197	-0.00017602	0.00031803	-0.00074774	0.00003088	0.00048020	-0.00088590	-0.00028678	0.00013664	0.00022685	-0.00034517	-0.00080040	-0.00082735	0.00059112	-0.00056257	-0.00014240	0.00048825	-0.00025707	-0.00032388	-0.00009645	-0.00003775	-0.00058178	0.00040131	-0.00006863	-0.00027768	0.00019302	0.00034160	0.00020167	0.00008243	0.00075491	-0.00009416	-0.00031717	-0.00066466	-0.00065337	0.00040591	0.00086196	-0.00012088	-0.00006835	-0.00037280	-0.00063717	-0.00126239	-0.00024942	0.00042657	0.00050202	-0.00028570	0.00026997	-0.00078813	-0.00017118	-0.00018657	0.00017897	0.00033548	0.00097028	-0.00003615	-0.00008792	-0.00015354	-0.00065141	-0.00055369	0.00060021	-0.00092707	-0.00025710	-0.00020626	0.00001458	-0.00004571	-0.00101530	-0.00145510	-0.00000108	0.00021170	-0.00011625	-0.00018571	-0.00063731	0.00009092	0.00054868	-0.00103949	0.00049665	0.00051135	-0.00083882	-0.00029523	0.00103261	-0.00077334	0.00023284	0.00000310	-0.00066697	0.00027228	-0.00014773	0.00040944	0.00072401	-0.00061329	-0.00106033	-0.00094991	-0.00030342	-0.00086986	0.00101705	-0.00263911	-0.00133413	0.00008029	-0.00035547	0.00105582	-0.00069117	-0.00188728	0.00111414	-0.00127707	-0.00062112	-0.00180483	-0.00048743	-0.00063990	-0.00125478	0.00033673	-0.00269276	-0.00071417	0.00072274	0.00080645	0.00328308	-0.00215423	-0.00156089	0.00006592	-0.00073779	0.00118078	-0.00278433	0.00083617	0.00037619	-0.00012132	-0.00122073	-0.00162254	-0.00087943	-0.00165591	-0.00048363	0.00099551	0.00109026	-0.00432058	0.00347885	-0.00093325	0.00085139	0.00093932	0.00230720	-0.00006648	-0.00248185	-0.00139592	0.00023095	-0.00106058	0.00056742	-0.00003849	-0.00232585	-0.00186857	-0.00198420	-0.00149539	0.00154897	0.00080683	0.00273745	-0.00022774	0.00016239	-0.00064160	-0.00204330	-0.00000590	-0.00064479	-0.00094333	0.00187155	-0.00401684	-0.00109686	-0.00115341	-0.00147760	0.00173280	-0.00067782	-0.00032364	0.00006197	0.00062399	0.00000184	-0.00078506	-0.00055128	-0.00159079	-0.00018336	0.00005890	-0.00064824	0.00004059	0.00008460	0.00098318	-0.00026915	-0.00098469	-0.00089596	0.00055585	-0.00112387	-0.00073936	-0.00036726	-0.00132611	0.00077592	0.00016763	0.00095735	0.00061520	0.00031379	-0.00056170	-0.00017270	0.00007434	0.00060144	0.00089980	0.00011319	-0.00108167	-0.00030490	-0.00097395	0.00013714	0.00078316	-0.00037167	-0.00004103	0.00069720	0.00054197	0.00026201	-0.00032252	-0.00004663	-0.00015345	-0.00073981	0.00022988	0.00032826	-0.00057210	-0.00036021	0.00031742	0.00086055	0.00071327	-0.00025196	-0.00049559	0.00051723	0.00017818	0.00074894	-0.00017751	-0.00089306	-0.00011378	0.00057364	0.00097299	0.00009119	-0.00034011	0.00051097	0.00033098	0.00157909	0.00025071	-0.00009701	-0.00037070	0.00045334	-0.00012497	0.00026059	0.00067971	0.00008049	0.00055257	0.00035578	0.00067056	0.00020964	-0.00003036	0.00033589	0.00001405	-0.00013050	0.00015007	0.00023351	-0.00004249	0.00036450	0.00000067	-0.00005843	0.00092916	0.00027377	-0.00011724	0.00045867	0.00008748	-0.00000276	0.00035991	0.00008051	0.00053419	0.00041539	-0.44747464
-7.0002	-21.47483647	-21.47483647	-21.47483647	-21.47483647	-21.47483647	-1.25679779	-21.47483647	-21.47483647	-0.05961404	-21.47483647	0.60407417	-21.47483647	-21.47483647	-0.42814547	1.43721068	-21.47483647	-21.47483647	0.42672321	-1.21845675	-0.02549057	-21.47483647	-1.16351700	0.03203893	1.01218307	-0.28207023	-21.47483647	-0.71037573	-0.18586816	-1.36782539	0.68825357	0.58989470	-0.02255542	0.20572848	-0.66836727	-0.10042583	-0.33427425	0.18389262	0.04314764	0.08847349	0.03922714	0.07727888	0.01298942	0.00910618	-0.02771385	0.01573124	-0.00729705	0.02417905	-0.01382191	-0.00596312	-0.00507237	-0.00260399	0.00508246	0.00539983	0.00629106	-0.00737179	0.00088293	0.00149834	-0.00287874	-0.00079092	-0.00030743	-0.00151747	0.00362070	0.00208105	-0.00190495	-0.00008358	0.00053161	0.00175086	0.00145015	0.00362806	0.00291242	0.00203843	0.00360791	-0.00019200	-0.00072986	-0.00357710	-0.00063307	0.00044753	0.00049819	-0.00042094	0.00130334	0.00417154	0.00140352	-0.00504748	0.00084712	0.00212529	0.00353292	-0.00614201	0.00129956	-0.00315083	-0.00327222	0.00439341	-0.00553357	0.00086301	-0.00195351	-0.00057207	-0.00767937	0.00010099	-0.00057406	-0.00036968	0.00479291	-0.00072376	0.00137614	0.00148002	0.00027111	0.00908542	0.00914175	0.00543875	0.00792746	0.00243757	0.01212218	-0.00403034	0.00601072	0.00085818	0.01506457	-0.00543377	0.00464912	-0.00118340	0.00256537	0.00021968	0.00272965	0.00323076	0.01042484	0.00371117	0.00890529	0.00987450	0.00716872	0.00836928	0.00873696	0.00491080	0.00245485	0.00110577	-0.00025477	-0.00022707	0.00000137	0.00179855	0.00002190	0.00034725	0.00027236	0.00011997	0.00058071	0.00069567	-0.00024960	-0.00068691	0.00000370	0.00030204	0.00110836	-0.00098609	-0.00048003	0.00010270	0.00073082	0.00047694	-0.00021283	0.00006750	0.00080326	0.00118422	0.00028255	-0.00037768	0.00045912	0.00000920	-0.00041946	0.00082739	0.00019906	-0.00020617	0.00049769	-0.00031642	0.00072749	-0.00092587	0.00008682	0.00027666	0.00044431	0.00058604	-0.00128796	0.00052690	0.00035570	-0.00025130	0.00017176	0.00018387	0.00056331	0.00031413	0.00090508	0.00051729	-0.00028582	0.00101882	-0.00065731	-0.00050584	0.00092877	0.00026766	0.00018066	0.00059688	0.00098156	0.00151173	-0.00021029	0.00055128	0.00033990	0.00063765	0.00052840	-0.00061920	0.00057192	0.00005338	0.00133209	0.00038366	0.00179291	0.00120869	-0.00049336	-0.00091331	0.00008883	-0.00012807	0.00044663	0.00068389	0.00061852	0.00054718	0.00055259	-0.00118639	0.00055925	0.00081563	0.00039389	0.00041528	-0.00012274	0.00043395	0.00056547	-0.00052077	0.00151020	0.00054015	0.00009336	-0.00046115	0.00020040	0.00113596	0.00068734	0.00103905	0.00160314	0.00091655	0.00045878	0.00055662	0.00017899	-0.00054351	0.00034511	0.00035568	0.00056453	0.00068467	0.00012568	-0.00022461	-0.00001233	0.00037320	0.00054388	0.00019817	0.00167812	0.00094605	0.00002840	-0.00070562	0.00063965	0.00019968	0.00061933	-0.00034597	0.00002195	0.00034176	0.00031767	0.00022084	0.00037579	0.00037100	0.00165755	0.00018401	0.00027784	0.00042850	0.00144777	0.00015092	0.00048022	0.00060448	0.00056733	0.00004147	0.00014646	0.00095255	0.00062678	0.00003716	0.00007901	-0.00007414	0.00032280	0.00057137	0.00044959	0.00077846	0.00004492	0.00067546	0.00003720	0.00070396	0.00091475	0.00064788	0.00073938	0.00099122	0.00017393	-0.00005691	-0.00052072	-0.00035509	0.00061325	0.00000291	-0.00086923	0.00053084	-0.00087638	-0.00010524	-0.00036631	0.00072990	0.00062928	0.00008488	-0.00017917	-0.00062586	-0.00017868	-0.00151080	0.00010652	0.00032634	0.00006135	0.00018117	-0.00003623	0.00046651	-0.00043774	-0.00032702	-0.00043050	-0.00046884	-0.00063231	0.00031737	0.00096937	-0.00031661	0.00094419	0.00161613	-0.00076198	0.00013470	0.00023951	-0.00023935	-0.00067364	0.00047999	-0.00109153	0.00057429	0.00004863	-0.00158877	0.00005350	-0.00002211	-0.00010249	0.00021327	-0.00029357	-0.00077916	-0.00027921	0.00004452	0.00004836	0.00158993	-0.00144520	0.00202909	-0.00084950	0.00068954	-0.00055747	-0.00052954	-0.00136173	0.00104594	-0.00061063	-0.00134942	-0.00055377	0.00050377	-0.00061716	-0.00014844	0.00034595	-0.00122900	-0.00166187	-0.00129739	0.00038484	0.00178563	0.00144568	-0.00202879	-0.00070791	-0.00119242	0.00222215	0.00105199	-0.00151353	0.00146907	0.00188006	-0.00115764	0.00188716	-0.00166479	-0.00002412	-0.00008228	0.00011006	0.00291455	-0.00342963	0.00130572	-0.00131252	0.00058215	0.00252055	0.00208737	0.00052468	0.00135224	0.00000702	0.00030930	-0.00070572	0.00273290	0.00021456	-0.00170710	-0.00339455	-0.00050929	-0.00186164	0.00199608	-0.00126343	0.00097042	0.00025217	-0.00091190	0.00147240	-0.00129989	0.00019878	-0.00032923	0.00033911	0.00101648	-0.00062201	0.00080294	-0.00118962	-0.00092607	0.00090144	0.00188845	0.00015537	-0.00003848	0.00085980	0.00128242	-0.00060907	0.00120286	-0.00248374	0.00007694	-0.00096527	-0.00006160	-0.00070757	0.00108616	0.00199803	-0.00064385	0.00045732	-0.00003510	0.00174898	0.00027814	-0.00005762	0.00069696	-0.00012067	0.00003248	0.00044853	0.00060461	-0.00022844	0.00009738	-0.00096153	0.00029944	0.00119741	0.00016569	0.00056783	-0.00027696	0.00015477	0.00058447	-0.00032247	0.00011169	0.00034724	0.00006976	0.00038315	0.00081183	0.00007773	0.00058884	0.00015584	0.00108072	0.00007193	0.00011610	-0.00086371	0.00038896	-0.00007394	0.00023178	-0.00092440	0.00102888	0.00028379	0.00067261	0.00035091	0.00075623	0.00068943	0.00060303	0.00058797	-0.00056335	0.00030868	-0.00011222	-0.00033194	0.00003586	-0.00048533	0.00038184	0.00002607	0.00005841	0.00011590	0.00021491	-0.00036827	-0.00016349	0.00015201	0.00050189	-0.00007862	0.00019801	0.00052006	0.00051956	0.00047285	0.00018892	-0.00017914	0.00047256	-0.00021890	0.00033325	0.00007195	-0.00018620	-0.00011346	0.00002531	0.00027200	0.00046083	0.00063304	0.00032370	0.00023952	0.00037452	-0.00010704	0.00019915	-0.00040160	0.00031448	0.00024001	0.00034750	-0.41943997
-6.0002	1.47274351	-21.47483647	-21.47483647	-21.47483647	0.18694797	-21.47483647	-1.28160024	-21.47483647	-0.30336514	-21.47483647	-21.47483647	-21.47483647	-21.47483647	1.16527760	-21.47483647	0.72233033	0.48689008	-21.47483647	-21.47483647	-0.32551323	1.29572093	0.72268652	0.12879789	0.38183082	-0.10888571	-0.67493431	0.50573821	-0.02721162	-0.93883770	0.77392149	-0.75582232	-0.62457657	-0.40647659	0.60606659	-0.18736421	0.19538941	-0.18195990	-0.10967870	-0.00262607	0.09745850	-0.00751119	0.03996199	0.01950914	0.03388496	0.03251577	0.00976513	0.00318603	0.02981167	-0.00193908	-0.01085743	0.00971242	-0.00898845	-0.00328342	0.00962306	-0.00347830	0.00309789	0.00183443	0.00042699	0.00176460	-0.00183220	0.00011601	0.00182391	0.00212967	0.00084167	-0.00111200	0.00012123	0.00225831	0.00333348	-0.00016650	-0.00062458	0.00323822	0.00301717	0.00122813	-0.00265810	-0.00129781	-0.00169048	0.00114280	-0.00351965	-0.00263621	-0.00124385	0.00471130	0.00444627	-0.00235110	0.00447021	-0.00110846	0.00057479	-0.00491315	0.00022769	-0.00178693	-0.00522175	-0.00175675	-0.00653401	0.00557200	0.00657893	0.00101664	-0.00009309	-0.00024822	0.00404787	0.00096988	-0.00075621	-0.00285557	0.00085894	0.00287917	0.00330121	0.00249274	0.00906896	-0.00026639	0.00788315	0.00863560	0.01865326	0.00240231	0.00691148	0.00643939	0.01421329	-0.00083171	0.00631125	0.00087912	0.00618557	0.00148508	0.00765046	0.00765641	0.01465062	0.00712696	0.01279573	0.01221699	0.01031904	0.01053586	0.01282243	0.00786622	0.00514033	0.00358157	0.00217018	0.00060008	0.00062890	-0.00016425	0.00021636	0.00060466	-0.00030313	0.00014619	-0.00025509	0.00117686	0.00075451	-0.00078132	0.00038626	-0.00046112	0.00043784	-0.00042290	-0.00173783	-0.00055810	-0.00032915	0.00120978	-0.00024381	-0.00100968	0.00065555	0.00132615	0.00026858	-0.00010290	0.00016356	0.00004489	0.00003256	-0.00022718	0.00011171	-0.00022298	0.00138580	-0.00064653	0.00031763	0.00002683	-0.00048715	0.00109974	-0.00040385	0.00066806	0.00037336	-0.00004562	0.00036138	0.00001899	-0.00048041	0.00030353	-0.00008586	0.00017303	-0.00013298	0.00099839	-0.00001256	0.00027510	-0.00045581	0.00017957	0.00125340	0.00067793	0.00084150	0.00090834	0.00112354	0.00180574	0.00037004	0.00170727	0.00138902	0.00093575	-0.00036877	-0.00082251	0.00097617	0.00059341	0.00143315	0.00114066	0.00039978	0.00144977	-0.00013880	-0.00040034	-0.00042273	-0.00040889	-0.00012501	0.00030799	0.00010074	0.00090542	0.00026646	-0.00053797	0.00064744	0.00104310	0.00030565	0.00042103	0.00085126	0.00058911	0.00051812	-0.00026980	0.00070601	0.00040521	0.00007556	0.00009227	0.00060291	0.00099438	-0.00002773	0.00043562	0.00091177	0.00031473	0.00063612	0.00005486	-0.00003924	-0.00008118	0.00047182	0.00013210	0.00032196	0.00039953	0.00054521	-0.00039313	0.00035615	-0.00008428	0.00011343	0.00055695	0.00055266	0.00114731	0.00001382	0.00014876	0.00080305	-0.00016616	0.00050505	-0.00075841	0.00048356	-0.00002189	-0.00073717	0.00050482	0.00063930	0.00030540	0.00007239	0.00027261	0.00022263	0.00035193	0.00080699	0.00047247	0.00032896	0.00069548	0.00019401	0.00026772	0.00030778	0.00053570	0.00057130	0.00047904	-0.00010406	0.00075668	0.00028575	0.00003790	0.00049299	0.00053911	0.00051861	-0.00013631	-0.00069198	0.00057219	0.00032603	0.00040467	-0.00014456	0.00004528	0.00008465	-0.00030247	-0.00040878	0.00020075	0.00101380	0.00044336	0.00011363	-0.00037316	-0.00037114	0.00006767	0.00025662	0.00089482	0.00043164	-0.00037685	0.00016778	0.00036149	-0.00024672	-0.00054690	0.00044166	-0.00017611	0.00075385	-0.00040157	0.00032311	0.00117007	0.00008736	-0.00055747	-0.00016932	-0.00049319	0.00012401	-0.00072107	0.00085636	0.00002031	0.00012041	0.00036707	-0.00038215	0.00189880	0.00044885	0.00095921	-0.00029675	0.00094418	-0.00047501	0.00044114	-0.00019259	-0.00185321	0.00189149	0.00075111	0.00072617	-0.00013319	0.00024637	-0.00068060	0.00070434	0.00030558	-0.00062197	0.00175216	-0.00140476	0.00155458	0.00134678	-0.00073828	0.00159630	-0.00018028	-0.00102075	-0.00008085	-0.00004251	0.00245976	-0.00091893	0.00026654	-0.00099758	-0.00083187	0.00032603	-0.00236402	-0.00046076	0.00076341	-0.00013609	0.00147111	0.00091750	0.00000326	-0.00022339	-0.00132305	0.00316224	0.00107285	-0.00016506	0.00013660	0.00066589	0.00096382	0.00066398	-0.00054899	0.00005364	0.00071613	0.00257719	0.00182780	0.00053134	0.00305897	-0.00069536	0.00161706	0.00181664	0.00276798	0.00094412	-0.00051570	0.00010115	0.00002376	0.00068633	0.00103914	-0.00149428	0.00002479	-0.00059142	-0.00046020	0.00015190	0.00064357	0.00030704	0.00188021	0.00126251	0.00158390	0.00130775	0.00061584	0.00007972	0.00040108	-0.00060167	0.00069363	-0.00126897	0.00197677	0.00193233	-0.00131409	0.00118300	0.00083797	0.00133361	0.00081624	0.00211165	0.00100391	0.00085653	0.00096684	-0.00100174	-0.00040460	0.00044547	0.00027350	0.00085942	0.00046494	0.00138388	0.00043614	0.00117711	0.00047168	0.00027539	0.00011368	0.00094753	0.00083265	0.00041145	0.00052102	-0.00082657	-0.00065385	0.00038265	0.00019533	-0.00090496	0.00015063	0.00053724	-0.00014694	0.00072294	0.00007935	0.00020192	0.00001046	-0.00036541	0.00021329	0.00092350	-0.00012249	0.00027987	0.00011443	-0.00010630	-0.00006149	-0.00007565	0.00037807	-0.00009257	0.00038417	-0.00053786	0.00049974	-0.00071136	-0.00048166	-0.00064995	-0.00025294	0.00009748	0.00010584	-0.00022263	0.00032973	0.00047532	0.00018379	0.00067147	0.00015158	0.00010687	0.00059334	-0.00031632	0.00076619	-0.00006870	0.00036998	0.00121087	0.00085562	0.00073903	0.00061049	0.00012047	0.00017974	0.00016501	-0.00015317	0.00030225	0.00044227	0.00051242	0.00031090	0.00040224	-0.00019589	-0.00031599	0.00042395	-0.00012443	-0.00018041	-0.00009912	0.00005884	-0.00012141	0.00025598	0.00046692	0.00019139	0.00054116	0.00057396	-0.00010113	0.00032065	0.00013005	0.00026602	0.00000322	0.00002001	0.00017164	0.00022414	-0.55252727
-5.0002	0.89012426	-21.47483647	-21.47483647	-21.47483647	0.24086860	-21.47483647	-21.47483647	-21.47483647	-21.47483647	-21.47483647	-21.47483647	-1.35308510	-21.47483647	-21.47483647	-0.94194293	-1.54222775	-0.97479051	-21.47483647	-1.23338175	-0.70318139	0.88980761	-0.90182054	0.14712187	-1.95664215	-0.98711050	-1.24570799	-0.26164669	0.21034430	0.23272401	0.02257864	0.04636436	-0.34152558	-0.00037560	-0.02844592	-0.28600642	-0.05779048	0.00953155	-0.21229934	-0.12625146	-0.00556031	0.06713168	-0.06217852	0.04226691	-0.00598667	0.00259477	-0.03110556	0.01463661	0.01006643	-0.00724021	-0.01619997	-0.00713698	-0.00168134	0.00134279	0.00676661	-0.00558389	-0.00000710	-0.00084101	-0.00538375	-0.00573266	-0.00420149	-0.00164061	0.00599778	0.00351523	-0.00100039	0.00152563	-0.00041181	-0.00091366	0.00202151	-0.00044530	-0.00171205	-0.00122758	0.00154844	-0.00119447	0.00022146	-0.00129451	0.00167572	-0.00071566	-0.00063852	-0.00040323	0.00075045	-0.00118561	-0.00166395	-0.00186690	0.00486684	-0.00435374	-0.00241584	-0.00767713	-0.00290775	-0.00172572	-0.00513173	-0.00259761	-0.00737918	0.00583186	0.00323493	0.00147786	-0.00012193	0.00163310	0.00274959	0.00007919	-0.00266349	-0.00075842	-0.00040813	-0.00204594	0.00199436	0.00834042	0.00848664	0.00687851	0.01093793	0.00653983	0.01566126	0.00093668	0.00497731	0.00224916	0.01637251	-0.00340467	0.00394181	0.00511411	0.00602659	0.00446805	0.00532890	0.00662126	0.01162570	0.00670592	0.01062658	0.01177267	0.01249438	0.01266964	0.01262809	0.00878327	0.00543234	0.00329063	-0.00134841	0.00036638	0.00038575	-0.00145992	-0.00059986	-0.00109653	-0.00045978	-0.00051280	-0.00029633	0.00022683	-0.00108433	-0.00086880	-0.00032957	-0.00034238	0.00013836	-0.00062900	-0.00072757	-0.00078974	-0.00053266	0.00076221	0.00001615	-0.00078488	-0.00051921	-0.00013223	-0.00026218	-0.00090474	0.00005082	0.00087549	-0.00123331	-0.00028672	0.00041857	-0.00046869	0.00025976	0.00021400	-0.00008099	0.00030135	0.00000949	-0.00035024	-0.00103738	-0.00009447	-0.00012308	-0.00000676	0.00003093	-0.00067943	0.00030363	-0.00013743	-0.00070166	0.00055516	0.00051330	-0.00005906	-0.00081944	-0.00105072	-0.00008072	-0.00076784	0.00067489	-0.00000349	-0.00025907	0.00077238	0.00030038	0.00073727	0.00008436	0.00010745	0.00001803	0.00052755	0.00000328	-0.00047510	-0.00041920	-0.00067313	0.00245281	0.00083311	0.00022420	0.00133821	-0.00009603	-0.00040906	-0.00064479	-0.00008069	-0.00029031	-0.00005128	0.00008563	0.00025641	0.00060928	-0.00186091	-0.00026388	0.00114957	0.00057471	0.00016801	0.00061242	-0.00030609	-0.00017732	-0.00046160	0.00072306	-0.00055439	-0.00085213	0.00045904	0.00111134	0.00035715	-0.00004041	0.00098970	0.00045609	0.00003080	0.00063001	0.00068929	0.00010488	-0.00029293	0.00063197	0.00034756	0.00082101	0.00105591	-0.00009630	0.00031782	0.00033477	-0.00032779	0.00071515	0.00050253	-0.00043229	0.00083822	0.00022204	-0.00045177	-0.00013047	0.00030433	0.00022450	-0.00049220	-0.00040911	0.00049721	0.00001978	-0.00017187	0.00033046	0.00017670	0.00000890	0.00034046	0.00032899	0.00034298	0.00001075	-0.00015856	0.00027158	0.00030211	0.00036163	0.00005232	-0.00000353	0.00060471	0.00000620	-0.00034162	-0.00004136	0.00055515	0.00026300	0.00017998	0.00033901	0.00091290	0.00081559	-0.00029920	-0.00001867	0.00004651	0.00104822	0.00094905	-0.00017387	-0.00017154	-0.00007479	0.00006129	-0.00057893	-0.00065276	0.00037110	0.00047789	0.00004871	-0.00061070	-0.00062977	-0.00015340	-0.00007484	-0.00036429	-0.00025178	-0.00002711	-0.00042458	0.00031014	-0.00003085	-0.00084697	0.00012197	-0.00004287	0.00092065	-0.00025687	-0.00018675	-0.00096372	-0.00051001	-0.00004647	-0.00063721	0.00005395	-0.00019257	-0.00003021	0.00042941	-0.00055919	0.00048860	0.00143471	-0.00133233	0.00016500	-0.00048578	0.00017725	-0.00033069	-0.00038111	-0.00105514	0.00114927	0.00043517	-0.00137352	0.00055287	0.00027919	0.00074695	0.00022135	-0.00084450	-0.00120757	-0.00099197	-0.00091036	-0.00077116	0.00072532	-0.00050944	-0.00028870	0.00024880	-0.00055567	-0.00014457	-0.00108435	-0.00199384	0.00083631	-0.00048807	0.00024463	-0.00185278	0.00099347	-0.00100623	0.00083153	0.00053648	-0.00108414	0.00044759	0.00013824	0.00121723	0.00224341	-0.00009526	0.00037848	-0.00085086	-0.00088554	0.00232276	0.00139821	0.00110408	-0.00090305	0.00131985	0.00041661	0.00258722	0.00129990	0.00041701	0.00142483	-0.00005656	-0.00037118	-0.00229241	0.00087563	-0.00056295	0.00184214	0.00068341	0.00054087	0.00028631	0.00091187	-0.00014097	0.00232892	-0.00091119	0.00305874	0.00185882	-0.00473287	-0.00195407	0.00023925	-0.00286999	0.00089759	-0.00183495	0.00033222	-0.00177859	-0.00009993	-0.00003261	0.00165864	0.00056490	0.00006538	-0.00012892	0.00186560	-0.00133273	0.00104490	0.00098733	-0.00061219	0.00018231	-0.00046168	0.00056130	0.00007237	-0.00107949	0.00102497	-0.00077451	0.00152824	-0.00110784	-0.00136275	0.00102508	0.00123976	0.00093262	0.00060169	0.00148992	0.00004730	0.00029614	-0.00000533	0.00101075	0.00010859	0.00026982	0.00050232	0.00005069	-0.00089224	-0.00060686	0.00005074	0.00028236	0.00042783	-0.00093751	0.00081533	0.00003052	-0.00028890	0.00040511	-0.00072689	-0.00079771	-0.00072736	-0.00017737	-0.00027361	0.00018333	0.00035512	-0.00016625	0.00110256	-0.00044242	-0.00039973	-0.00047681	0.00006292	-0.00086767	-0.00042951	-0.00105191	0.00050188	-0.00071637	-0.00043861	-0.00018753	-0.00028245	0.00097485	-0.00027472	-0.00088289	0.00007898	-0.00008283	0.00025231	-0.00016358	-0.00000701	-0.00017754	0.00030521	-0.00012756	0.00038158	0.00034506	-0.00029861	-0.00039230	-0.00022696	0.00152448	0.00003213	-0.00061742	0.00045662	-0.00021520	-0.00004921	0.00061177	0.00018293	0.00026835	-0.00001740	0.00010616	-0.00012067	0.00014031	0.00027495	0.00004608	0.00003347	-0.00018070	0.00022601	-0.00015680	0.00004379	0.00046809	-0.00004276	0.00027242	0.00036468	-0.00017971	0.00017267	-0.00025936	0.00023993	-0.00051866	0.00011438	0.00029398	0.00028472	0.07344715
-4.0002	-21.47483647	-21.47483647	-21.47483647	-21.47483647	-21.47483647	-21.47483647	-21.47483647	-21.47483647	-1.38377464	-21.47483647	-21.47483647	-21.47483647	0.37713659	-21.47483647	-21.47483647	-21.47483647	0.86817604	-21.47483647	0.83000998	-1.09938332	0.27610645	-21.47483647	-21.47483647	0.32977486	-0.54441130	-0.09857945	-0.10351190	-0.14409698	1.81700807	0.90003048	0.35075891	-0.60603237	-0.22103643	-0.26220146	-0.44653773	-0.30341959	0.10379824	0.10445753	0.02395566	-0.01862591	-0.06853803	0.02684564	0.06510762	0.01885898	-0.02713694	-0.02223282	-0.00131509	0.01183812	-0.00283864	-0.00667933	0.01194237	0.00223881	-0.00393129	0.00770442	-0.00541848	-0.00183834	-0.00434141	-0.00329771	-0.00148853	-0.00335414	-0.00399391	0.00292717	0.00107625	0.00179013	-0.00299861	-0.00116362	-0.00130649	0.00027552	0.00099857	0.00038744	-0.00008861	0.00188781	0.00292254	0.00255834	-0.00133461	0.00125907	0.00478388	-0.00222778	-0.00267331	0.00209166	-0.00230263	0.00107556	-0.00625147	0.00353605	0.00158400	0.00093090	-0.00731793	0.00749394	-0.00374905	-0.00927761	0.00509306	-0.00791677	-0.00085703	0.00508450	-0.00089219	-0.00152602	0.00046395	0.00134711	0.00280265	-0.00086710	-0.00112930	-0.00187737	0.00120131	0.00120191	0.00484977	0.00588853	0.00997742	0.00963555	0.01012027	0.01693433	0.00269178	0.00877659	0.00324520	0.01807043	-0.00065970	0.00576122	0.00309819	0.00597391	0.00498952	0.00825224	0.00837089	0.01220540	0.00779578	0.01182364	0.01143320	0.01411129	0.01327163	0.01458033	0.00859657	0.00590160	0.00478932	0.00048815	0.00021796	0.00053622	-0.00039050	-0.00020687	0.00067448	-0.00167267	-0.00116747	-0.00031396	0.00103966	-0.00139658	-0.00115566	0.00106064	-0.00112009	0.00042286	-0.00077862	-0.00106747	-0.00024800	-0.00018519	-0.00007462	-0.00028414	-0.00097530	-0.00029541	0.00060118	-0.00049324	-0.00014396	-0.00001794	-0.00040794	-0.00165159	-0.00091267	0.00058509	-0.00079526	0.00003001	0.00055681	0.00079021	0.00077910	0.00075223	-0.00062480	-0.00026645	-0.00080708	-0.00091641	-0.00110027	0.00035045	0.00035331	0.00062491	-0.00002415	-0.00002393	-0.00002730	0.00033606	-0.00048858	-0.00036680	0.00104969	-0.00066411	-0.00074312	0.00105363	0.00038664	-0.00035761	0.00054542	0.00077331	0.00193676	0.00016777	0.00079069	-0.00099436	0.00122759	0.00027177	-0.00060610	0.00072839	0.00022206	0.00138720	-0.00026987	0.00007350	0.00055784	-0.00098173	-0.00054744	0.00041572	-0.00061299	0.00054793	-0.00070205	0.00028963	0.00061564	0.00023379	-0.00100813	0.00070322	0.00128816	0.00107024	0.00020679	0.00033687	-0.00035343	0.00077855	0.00021612	0.00058559	0.00027604	-0.00091168	-0.00010931	0.00098198	-0.00009352	0.00022724	0.00011595	0.00023947	0.00028984	0.00024706	0.00031928	0.00024758	-0.00056110	0.00022764	-0.00030646	0.00042415	0.00035356	0.00018419	0.00027874	0.00023913	-0.00063548	0.00054615	0.00000097	-0.00011317	0.00027459	-0.00016302	-0.00133199	0.00035259	-0.00010824	-0.00021150	-0.00092095	-0.00018428	0.00020495	0.00039702	-0.00046912	-0.00005374	0.00031487	0.00005799	-0.00006413	-0.00063102	0.00102393	0.00029058	-0.00026791	0.00050142	0.00034879	-0.00006374	0.00006534	-0.00044981	0.00000754	0.00041177	0.00000984	0.00029431	0.00016615	0.00050765	-0.00030832	0.00009110	0.00099511	-0.00016963	-0.00044423	0.00016540	0.00054338	0.00058739	0.00029851	0.00049706	-0.00012525	-0.00052336	-0.00065583	-0.00009807	-0.00034243	0.00019809	0.00061673	-0.00054881	-0.00051720	-0.00009931	-0.00062514	-0.00026514	-0.00029064	0.00008049	0.00007016	0.00032434	-0.00095459	-0.00036226	-0.00058976	-0.00010067	-0.00068494	0.00034363	0.00064874	-0.00022709	-0.00012805	-0.00051137	-0.00039650	-0.00065952	-0.00010308	-0.00069906	-0.00029413	0.00039610	0.00018139	-0.00109049	0.00098633	-0.00158924	-0.00071346	0.00031777	-0.00076564	-0.00088087	0.00057231	0.00049161	0.00089110	0.00007852	-0.00075575	-0.00037946	0.00076724	0.00096587	-0.00063259	-0.00074562	-0.00098632	-0.00152108	-0.00113352	-0.00194116	-0.00112458	-0.00014802	-0.00077824	0.00058031	-0.00031706	0.00036846	-0.00323290	-0.00346013	0.00044856	-0.00104118	-0.00031375	-0.00110951	-0.00096077	-0.00031934	-0.00110062	-0.00310118	-0.00157028	-0.00166918	0.00123808	0.00092541	0.00218628	-0.00104451	0.00051346	0.00021792	-0.00112133	-0.00083067	0.00135172	-0.00175250	-0.00107052	-0.00005961	0.00013589	-0.00019022	-0.00033252	0.00051637	0.00067906	0.00108827	0.00135847	-0.00232674	-0.00061634	-0.00217054	0.00058352	-0.00009091	0.00088935	-0.00171840	0.00001347	-0.00018921	0.00022953	-0.00027616	0.00221886	0.00114150	-0.00273092	-0.00138996	-0.00009612	-0.00152332	0.00087286	-0.00131208	0.00098125	-0.00008570	-0.00078035	-0.00022510	-0.00034951	-0.00035797	-0.00048187	0.00010528	0.00144843	-0.00216480	-0.00076365	-0.00031981	-0.00221184	0.00089751	-0.00179763	-0.00069446	-0.00096882	-0.00058830	-0.00032343	0.00031735	-0.00076176	-0.00157224	-0.00023352	-0.00040922	0.00135961	-0.00179526	0.00055690	0.00031341	0.00011266	0.00053126	0.00090965	0.00043475	-0.00067851	0.00101745	-0.00016405	-0.00064902	-0.00035113	-0.00155413	-0.00032651	0.00043379	0.00002432	-0.00076769	-0.00044108	0.00030686	0.00000284	0.00055429	-0.00041254	-0.00014248	0.00046710	-0.00092698	0.00042226	0.00104186	0.00060514	-0.00035099	0.00042406	-0.00097463	0.00031931	-0.00028804	0.00042469	-0.00037812	-0.00106946	-0.00058150	0.00106969	-0.00053277	-0.00020082	0.00001359	0.00000836	-0.00082715	0.00012711	-0.00008848	0.00023222	0.00079428	0.00090444	-0.00050973	-0.00060730	-0.00002047	0.00106151	0.00079805	0.00034444	-0.00033021	0.00054603	-0.00033128	-0.00058720	-0.00027426	0.00055645	-0.00053864	0.00040257	-0.00022397	-0.00006202	-0.00004957	-0.00016784	0.00003663	0.00037447	0.00037439	0.00001545	-0.00013078	0.00030690	-0.00001829	0.00054331	-0.00044254	0.00007454	0.00003032	0.00035996	0.00002813	-0.00030454	0.00024833	0.00017955	-0.00002265	0.00058720	-0.00028690	0.00032368	-0.00044511	0.00033983	0.00009782	0.00015657	0.27244518
-3.0002	-0.47977476	0.55485642	-21.47483647	0.60556513	1.95398879	-21.47483647	-21.47483647	-21.47483647	0.46807700	-21.47483647	-21.47483647	-21.47483647	0.14909124	-21.47483647	-21.47483647	-21.47483647	-21.47483647	-1.39099038	-0.14732837	-1.01625311	-0.40057259	0.48602030	-0.13368919	0.42690563	0.10352020	0.46986869	0.10893767	0.25836740	-1.30643005	-0.35525706	0.11649810	0.05227476	-0.25198499	-0.17953695	-0.24704760	-0.11668402	0.02405332	0.08395342	0.03612939	0.00555867	0.01624896	0.01030205	0.11230540	0.00812290	0.00753427	-0.00406390	-0.00255484	-0.00342958	-0.00484160	-0.00411015	-0.00599319	0.00437028	-0.00150269	-0.00080574	-0.00241191	-0.00496503	-0.01229994	-0.00811799	0.00082848	-0.00541677	-0.00185053	0.00005479	0.00038838	0.00074204	0.00268823	-0.00174287	-0.00203486	0.00045028	-0.00220615	0.00083434	0.00130826	0.00264048	-0.00071854	-0.00172515	-0.00006284	-0.00022626	0.00013704	0.00071756	-0.00110879	-0.00060243	-0.00028293	0.00056771	0.00162153	0.00667391	0.00263296	-0.00068397	-0.00190473	0.00448762	0.00189600	-0.00822500	0.00753322	-0.00955892	0.00543706	0.00101048	-0.00231115	-0.00429119	0.00064977	-0.00007786	0.00091721	-0.00344980	-0.00313672	-0.00328387	-0.00040792	0.00351977	0.00717387	0.00940123	0.00659206	0.00853293	0.00734242	0.01458692	-0.00058296	0.01136850	0.00561152	0.01545977	-0.00287208	0.00867689	0.00151551	0.00593183	0.00372897	0.00495218	0.00821048	0.01387372	0.00408946	0.01152880	0.01320951	0.01187463	0.01294853	0.01346150	0.00963158	0.00589141	0.00527831	0.00022914	-0.00002005	-0.00020794	-0.00133065	-0.00037437	-0.00135737	-0.00192008	-0.00107728	-0.00095984	0.00158213	-0.00101560	-0.00030496	0.00063687	-0.00200350	0.00109659	-0.00047869	-0.00131266	-0.00065035	-0.00075923	0.00041547	0.00008286	-0.00025174	0.00039510	-0.00020588	0.00040743	-0.00030502	0.00035706	-0.00059183	-0.00054002	-0.00045310	0.00047348	-0.00021980	0.00042624	-0.00000663	0.00089312	0.00046317	0.00037662	0.00011197	-0.00069922	-0.00007051	-0.00096567	0.00047615	0.00097271	0.00007592	-0.00054646	0.00028515	0.00037822	0.00017786	0.00068865	0.00059221	0.00026166	0.00059663	-0.00003183	-0.00042760	0.00053854	0.00048853	0.00072250	0.00030526	0.00164034	0.00179688	0.00017870	0.00134402	0.00000941	0.00101467	0.00078006	0.00022202	0.00050761	-0.00017838	0.00126408	-0.00017514	0.00154814	0.00121641	-0.00074776	0.00042905	0.00101211	0.00013967	-0.00102159	0.00070681	-0.00003592	0.00120992	0.00036908	-0.00080135	0.00073712	0.00136416	0.00080928	0.00019076	0.00053436	-0.00022780	0.00013798	-0.00066241	0.00050276	0.00015113	-0.00066441	0.00056282	0.00033756	0.00002221	-0.00000310	-0.00010920	0.00074376	0.00020121	0.00017983	0.00066815	0.00028910	-0.00019387	0.00043738	0.00010559	0.00053461	0.00062212	0.00010972	-0.00012932	-0.00037943	-0.00006980	0.00110010	0.00022069	0.00068907	0.00078739	-0.00037298	-0.00132215	-0.00035661	0.00052228	0.00097912	0.00008831	-0.00000373	0.00030569	0.00017994	0.00010296	0.00052790	0.00060966	0.00026460	-0.00013983	-0.00002124	0.00000375	0.00044646	-0.00026852	0.00008440	0.00055683	-0.00007157	0.00089534	-0.00052760	0.00068915	0.00024735	0.00051928	-0.00012280	0.00033567	0.00059299	0.00090953	0.00075946	0.00089291	-0.00018112	-0.00026327	-0.00005107	-0.00009768	0.00126077	0.00002417	0.00008683	0.00015288	-0.00036982	-0.00008947	-0.00062799	0.00002775	0.00056899	-0.00011763	-0.00013250	0.00042351	-0.00053757	-0.00054711	0.00037095	-0.00011677	0.00006457	-0.00000480	0.00029442	-0.00077597	-0.00038290	0.00010519	0.00057409	0.00061470	0.00084255	0.00018599	-0.00139206	0.00055020	-0.00004587	-0.00033603	-0.00005288	0.00043674	-0.00100701	-0.00002723	-0.00040764	-0.00205854	-0.00066451	0.00216105	0.00020587	-0.00013155	0.00028128	-0.00041111	-0.00001109	0.00092388	-0.00036346	0.00056563	0.00020545	-0.00131026	0.00134608	0.00154097	-0.00044528	-0.00065725	-0.00094801	-0.00009387	-0.00050395	0.00023302	-0.00005985	0.00117487	-0.00065985	-0.00078579	0.00206142	-0.00099469	0.00063022	-0.00179058	-0.00208450	0.00071390	-0.00157509	-0.00019845	-0.00148724	0.00021160	-0.00089968	-0.00073125	-0.00039572	-0.00047741	-0.00071235	-0.00117862	-0.00098169	0.00302554	0.00215212	-0.00200994	0.00026221	-0.00231848	0.00278257	0.00180708	0.00020949	-0.00035751	0.00193445	-0.00227791	0.00124424	0.00046883	0.00071525	-0.00053515	0.00257865	0.00110054	-0.00080652	-0.00040225	-0.00239383	-0.00015194	0.00157239	0.00122766	0.00176465	-0.00065019	-0.00009282	0.00040225	-0.00182339	0.00110022	0.00050070	-0.00104146	-0.00032011	-0.00049409	-0.00061166	0.00086413	-0.00073426	0.00062917	-0.00182399	-0.00194651	-0.00065886	0.00006570	-0.00005724	-0.00136727	-0.00191860	0.00097716	-0.00169830	0.00184080	-0.00050887	-0.00064323	0.00135245	0.00107038	0.00020776	0.00115751	0.00020985	0.00037395	-0.00050432	0.00160790	-0.00134196	-0.00073077	0.00038457	0.00064130	0.00031296	-0.00025207	-0.00016031	0.00088486	0.00058105	0.00063195	-0.00037049	-0.00074581	0.00070693	0.00075179	0.00016202	-0.00008997	-0.00115766	0.00051580	0.00081768	0.00041462	-0.00058678	0.00007473	0.00050654	0.00057484	0.00050617	-0.00024608	0.00029726	0.00007864	-0.00024787	-0.00014740	0.00130194	0.00018657	-0.00049954	0.00110222	-0.00063183	0.00015858	-0.00034456	-0.00050876	0.00039526	-0.00001578	-0.00037465	0.00019716	-0.00014511	0.00066482	0.00019318	0.00010987	0.00040868	0.00038334	0.00036755	-0.00036074	0.00091832	0.00129747	0.00022474	0.00035322	-0.00002056	0.00123769	-0.00011452	0.00022322	-0.00000658	0.00089444	0.00028866	0.00046767	0.00116732	0.00029339	-0.00023831	0.00052186	-0.00006502	0.00034940	0.00041888	0.00038497	0.00089942	0.00055453	0.00035820	0.00022940	-0.00001571	0.00028121	0.00010301	0.00004320	0.00013724	0.00042538	0.00009546	0.00036616	0.00042080	0.00015237	0.00036507	0.00034013	-0.00001457	0.00047668	0.00012147	0.00046459	0.00021942	0.00038570	0.00042673	0.00039144	-0.61265099
-2.9002	-21.47483647	1.52903008	0.53542203	-21.47483647	-21.47483647	-21.47483647	-21.47483647	-0.17433180	-21.47483647	-21.47483647	-21.47483647	-21.47483647	-21.47483647	-0.74764590	-0.27824455	-21.47483647	2.14675552	0.73459064	-21.47483647	0.95319992	0.30031815	-21.47483647	0.39366874	-0.39992625	-0.28940600	-0.56799772	-21.47483647	-21.47483647	-21.47483647	2.03679067	-0.49376068	-0.09714362	-0.81955688	-0.48162832	-0.44964284	-0.15019058	0.05110636	0.02969171	0.00305199	-0.00483723	0.04174910	-0.01197472	0.02756933	0.03621225	0.06261858	0.00765340	0.01679089	0.00207827	-0.00589509	-0.00051514	0.00805212	0.00561681	0.00638042	0.00189787	-0.00543965	0.00190374	0.00031162	-0.00530602	-0.00461804	-0.00170056	0.00140311	0.00515204	0.00459766	0.00281029	-0.00000323	0.00131328	-0.00041975	0.00207899	0.00153082	0.00047692	0.00183460	0.00402264	0.00212040	-0.00091137	0.00017992	-0.00086199	-0.00117553	-0.00127472	-0.00105011	0.00263788	0.00304636	-0.00488413	0.00105902	0.00630972	-0.00073263	0.00083821	0.00414620	0.00465881	-0.00763962	-0.00483262	0.00324337	-0.00780967	-0.00056717	0.00382840	-0.00077429	-0.00053050	-0.00240571	0.00175324	0.00207555	-0.00382875	0.00259787	-0.00200110	0.00350157	0.00159953	0.00793405	0.00637128	0.00379425	0.00719581	0.00421758	0.01568868	-0.00159024	0.00621451	0.00555159	0.01580469	-0.00323658	0.00311073	0.00329544	0.00473856	0.00281375	0.00564842	0.00480678	0.01081732	0.00808623	0.01061286	0.01051941	0.01103199	0.01050456	0.01202014	0.00738502	0.00533305	0.00402884	0.00010097	0.00160402	0.00059014	-0.00014570	-0.00053925	-0.00104404	-0.00062109	-0.00111576	0.00025823	0.00124020	0.00044231	-0.00003465	0.00031470	0.00061697	-0.00106250	0.00021124	-0.00095900	-0.00015511	-0.00054017	0.00019841	-0.00089404	0.00015628	0.00106898	0.00110189	-0.00020469	0.00066602	0.00109942	-0.00046164	-0.00069722	0.00020986	0.00061652	-0.00127880	0.00107409	-0.00028220	0.00102796	0.00026644	0.00043539	-0.00058837	-0.00047826	0.00135433	-0.00005762	0.00035088	0.00059115	-0.00088175	-0.00016015	-0.00046101	-0.00016844	0.00011136	0.00150192	0.00093440	-0.00121587	0.00058981	-0.00042611	0.00095109	0.00257176	0.00138084	0.00024911	-0.00068519	0.00118083	0.00199823	0.00038295	0.00111895	0.00010893	0.00034206	0.00097752	0.00089747	0.00048579	-0.00025505	0.00040311	0.00112601	-0.00065374	0.00086829	0.00006307	0.00027496	0.00098694	-0.00050047	0.00001319	0.00063038	0.00127222	0.00081605	0.00019443	-0.00001039	0.00026612	0.00169056	0.00214961	-0.00097692	-0.00070349	0.00046406	0.00053949	-0.00017385	0.00168195	0.00071757	-0.00043377	0.00028855	0.00107874	0.00013496	0.00007980	-0.00009285	0.00073166	-0.00054412	0.00029145	0.00083322	0.00049523	0.00004922	0.00102252	-0.00081761	0.00087908	0.00004781	-0.00049297	0.00010901	0.00024448	-0.00098175	0.00073194	-0.00022771	0.00050714	0.00099704	0.00013717	-0.00061144	0.00070816	0.00027761	0.00053290	0.00000424	0.00010714	0.00055331	-0.00024673	0.00004937	0.00080304	0.00038089	0.00052659	-0.00051405	-0.00053828	0.00088794	0.00065380	-0.00070044	0.00053787	0.00032670	0.00062638	0.00014806	-0.00076840	0.00022863	0.00086147	-0.00000129	0.00039634	0.00039637	0.00004783	0.00021791	-0.00026570	0.00088490	0.00004616	-0.00096581	0.00026842	0.00039971	0.00014339	-0.00012852	0.00032717	-0.00021238	-0.00065840	0.00008149	0.00094996	-0.00050815	0.00152774	-0.00000136	-0.00055580	0.00011761	-0.00062050	-0.00035693	0.00034626	0.00038696	0.00011237	-0.00023801	0.00021940	0.00001609	0.00037104	-0.00057498	0.00052111	-0.00005786	-0.00032544	-0.00022824	-0.00038707	0.00089888	-0.00052858	-0.00015143	-0.00002510	-0.00009318	0.00003351	0.00046539	0.00114570	-0.00096346	0.00115037	-0.00002355	-0.00124370	-0.00060312	0.00103233	0.00205790	-0.00017091	0.00145167	-0.00010261	0.00276718	0.00068499	-0.00139284	0.00097677	0.00029753	-0.00016557	0.00091220	-0.00044804	-0.00021941	-0.00180176	-0.00140139	0.00075419	0.00148894	-0.00115556	-0.00018508	0.00090388	0.00084479	0.00205269	-0.00123253	0.00023817	0.00025168	-0.00089724	-0.00145720	-0.00190232	-0.00058766	-0.00108643	-0.00092164	-0.00109641	-0.00137142	-0.00168600	-0.00024727	-0.00080337	0.00187944	-0.00040642	-0.00020607	-0.00108107	-0.00053472	0.00230205	0.00023167	-0.00025347	-0.00039622	0.00036923	0.00036600	0.00148886	0.00208905	-0.00067280	0.00081070	0.00143658	-0.00019209	-0.00162061	0.00087343	-0.00087431	0.00141266	0.00129081	0.00232672	0.00156244	-0.00058266	-0.00093704	0.00211756	-0.00118245	0.00151108	0.00074635	-0.00288741	-0.00157256	0.00108454	0.00015635	-0.00022101	0.00043541	0.00042706	-0.00017016	0.00013029	-0.00117804	0.00094565	0.00037244	-0.00056456	-0.00019620	0.00171009	-0.00098502	0.00095093	0.00116457	-0.00224179	0.00168851	0.00075925	0.00144229	-0.00017688	0.00019931	0.00036907	0.00131765	0.00038605	-0.00159317	-0.00025856	0.00000117	0.00051213	-0.00110485	0.00127480	0.00201231	0.00065712	0.00096273	-0.00075613	-0.00038945	0.00032744	0.00062151	0.00060338	0.00005438	0.00008855	-0.00049699	-0.00070418	0.00045058	0.00105575	-0.00009742	0.00006377	-0.00020267	0.00020582	0.00030316	-0.00038601	-0.00072716	0.00034940	-0.00025495	-0.00026458	0.00038939	0.00031484	-0.00022183	0.00032662	-0.00120537	-0.00003055	-0.00079932	-0.00043090	-0.00039530	-0.00050719	-0.00021760	-0.00002281	-0.00099338	-0.00047029	0.00057771	-0.00004719	0.00043316	0.00072940	-0.00057163	-0.00049331	0.00045604	0.00068959	-0.00023000	-0.00064034	-0.00055039	0.00010646	-0.00046528	-0.00061956	-0.00008158	0.00031175	-0.00003299	-0.00009625	0.00064640	-0.00061880	-0.00061519	-0.00004336	-0.00027495	0.00000387	0.00059642	0.00004523	0.00046084	0.00023399	-0.00017179	-0.00046630	-0.00036293	0.00059842	0.00001968	0.00027741	-0.00031693	-0.00063491	-0.00041794	0.00010674	-0.00021459	-0.00004587	0.00000010	0.00028449	-0.00010715	0.00042250	0.00000093	0.00022716	0.00005216	0.00032649	0.00035241	0.00057332	0.07480621
-2.8002	-0.01469815	-21.47483647	-21.47483647	-21.47483647	-0.19770277	-21.47483647	0.41430703	0.80148292	0.50194257	-21.47483647	-21.47483647	-21.47483647	-0.13872455	-21.47483647	-21.47483647	-21.47483647	-0.22084212	-21.47483647	-1.26846764	0.22600721	-0.13181842	-21.47483647	-0.06607915	-21.47483647	0.32345961	-1.43311721	-21.47483647	0.21354042	-0.00455173	0.16067807	-0.16123368	-0.16113653	-0.08955923	0.41680047	-0.20645098	-0.19763587	-0.07898829	-0.13239400	0.03869146	-0.02587039	0.12029668	0.00020092	0.00181707	0.01886266	0.00604114	-0.00276409	0.00578991	0.00796939	-0.00557050	-0.00680616	0.00399140	-0.00881480	-0.00287116	0.00641160	0.00038502	0.00558437	-0.00338404	0.00004068	-0.00194892	-0.00055227	-0.00109721	0.00237079	0.00159355	-0.00188680	-0.00238837	-0.00028670	-0.00055702	0.00029038	0.00212595	0.00066053	-0.00088053	0.00094911	0.00120257	-0.00002960	-0.00293603	-0.00108031	-0.00142575	-0.00255455	-0.00202367	-0.00044306	0.00029472	-0.00159261	0.00012407	0.00320721	0.00026613	-0.00183850	0.00010888	0.00536269	-0.01023950	-0.00548253	0.00260705	-0.00869232	0.00247018	-0.00057222	0.00127509	-0.00376814	0.00043671	-0.00140280	-0.00100932	-0.00044108	-0.00105976	-0.00047622	-0.00049716	-0.00394597	-0.00990663	-0.01951402	-0.03030726	-0.03180774	-0.03597583	-0.01930035	-0.03984538	-0.03070137	-0.03277212	-0.01903791	-0.03335140	-0.02976807	-0.03205639	-0.02474522	-0.02475260	-0.02486010	-0.02137728	-0.01591776	-0.02097451	-0.01873014	-0.01223595	-0.01344153	-0.01178521	-0.01020990	-0.01178873	-0.01033136	-0.00595693	-0.00529441	-0.00311161	0.00136216	-0.00079017	-0.00094338	-0.00013446	0.00007390	-0.00126267	-0.00081944	0.00142441	-0.00085352	-0.00003503	0.00048884	0.00014976	-0.00056555	-0.00068093	-0.00081708	-0.00026170	0.00023169	0.00116891	-0.00034852	-0.00070966	0.00082288	0.00029759	0.00028916	-0.00017726	-0.00027347	0.00021699	-0.00011697	0.00072350	0.00207772	-0.00051897	-0.00003111	-0.00028314	0.00012037	0.00028259	0.00055186	-0.00078839	0.00026807	0.00040847	-0.00110220	0.00056048	0.00098852	-0.00018161	0.00062501	0.00003714	-0.00021550	-0.00020031	0.00019142	0.00018974	0.00053919	0.00118774	0.00057189	-0.00015853	0.00115958	0.00156543	0.00004705	0.00019386	0.00076530	0.00151570	-0.00005049	0.00099911	-0.00003560	0.00023162	0.00100915	-0.00025213	0.00047681	0.00024755	0.00103371	-0.00033165	0.00086223	0.00137645	0.00176979	-0.00092122	0.00107919	-0.00105046	-0.00037010	-0.00068073	0.00110139	0.00155287	-0.00032841	-0.00007386	0.00027171	0.00125076	-0.00021442	0.00049776	0.00021581	0.00039903	0.00076981	0.00064719	0.00044065	0.00022635	0.00017434	-0.00091726	0.00107004	0.00042923	0.00046796	-0.00081366	0.00030676	0.00001826	0.00029629	0.00009732	0.00005721	-0.00010169	0.00066985	-0.00016932	0.00077058	0.00144879	0.00071010	0.00022762	-0.00072140	-0.00017104	0.00017314	0.00052622	0.00057890	0.00023927	0.00010051	-0.00096471	-0.00007501	0.00022050	0.00059807	-0.00032513	0.00057224	0.00039283	-0.00033631	-0.00024741	0.00082036	0.00038538	0.00073104	-0.00016909	0.00003429	0.00054455	0.00060257	-0.00083126	0.00039627	0.00079211	0.00016405	0.00022025	-0.00012206	0.00043153	0.00073116	-0.00017503	-0.00064373	0.00072721	0.00064793	0.00022080	0.00059386	0.00088177	0.00012736	-0.00041161	-0.00035763	0.00067816	0.00058782	-0.00025106	0.00024205	0.00034337	0.00003384	-0.00000108	-0.00042127	-0.00021449	0.00110343	-0.00003607	0.00024300	-0.00004707	-0.00037130	0.00005681	0.00040118	0.00031295	0.00022359	-0.00044283	-0.00023864	0.00020649	-0.00020686	-0.00131073	0.00049886	-0.00000089	-0.00039340	0.00032606	-0.00026287	-0.00024195	-0.00019925	0.00036752	-0.00090461	-0.00036049	0.00076604	-0.00020216	0.00085376	0.00009655	-0.00009852	0.00038492	-0.00203464	-0.00001456	0.00151712	0.00083167	0.00027468	0.00178742	-0.00071064	0.00101714	-0.00010892	-0.00063654	0.00088465	0.00076201	0.00085731	0.00056392	-0.00042352	0.00002384	-0.00220179	-0.00021216	-0.00016044	0.00044344	-0.00000267	-0.00044857	0.00090189	-0.00046181	0.00135912	-0.00054912	-0.00258706	0.00064419	0.00030294	-0.00098870	-0.00161808	0.00060184	0.00084446	0.00134433	-0.00043171	-0.00076163	0.00229037	0.00127981	0.00179365	0.00156123	0.00020683	0.00060718	-0.00249714	0.00025571	0.00294657	0.00022903	0.00148531	0.00068022	0.00078925	0.00083917	0.00319826	0.00164735	-0.00157872	-0.00102483	0.00075756	0.00053690	-0.00050256	0.00180252	0.00001938	0.00030265	0.00159714	0.00227142	0.00303343	-0.00206889	0.00074950	0.00194735	-0.00118150	0.00045037	0.00106985	-0.00074443	-0.00125389	-0.00033306	0.00032891	0.00029942	-0.00114429	0.00068339	0.00136112	-0.00014025	0.00059919	-0.00044785	0.00124336	0.00289159	0.00162141	0.00098792	0.00025364	0.00142418	-0.00103759	-0.00194851	0.00090008	-0.00019491	-0.00056435	-0.00048568	0.00093254	0.00207060	0.00042240	-0.00001449	-0.00254065	0.00067335	0.00003284	-0.00006779	-0.00019568	-0.00039213	0.00053421	-0.00023703	0.00052242	-0.00047403	0.00093278	-0.00042530	0.00045415	0.00191282	0.00062271	0.00049921	0.00017731	-0.00152698	0.00046214	-0.00043065	-0.00011882	0.00100717	0.00077366	0.00004213	-0.00030755	0.00038330	0.00009505	0.00036177	-0.00078688	0.00094933	0.00025632	-0.00037904	0.00039896	0.00025728	0.00051794	-0.00019687	-0.00089948	0.00059145	0.00005961	0.00033653	-0.00037619	0.00083488	-0.00105860	-0.00039423	0.00043482	-0.00008467	0.00019551	0.00011090	0.00012269	0.00061775	0.00041940	0.00060261	0.00011061	-0.00002893	0.00046811	0.00062632	0.00013469	0.00045058	-0.00017331	0.00043623	0.00031143	0.00029078	0.00064907	0.00002833	0.00007691	0.00006517	-0.00030414	-0.00000835	0.00034057	-0.00002453	0.00044077	0.00040635	0.00066574	0.00055881	0.00031712	0.00042775	0.00022475	-0.00006626	-0.00040136	0.00013822	-0.00020396	-0.00008033	0.00032064	-0.00007653	0.00016777	0.00019230	-0.00012089	0.00054229	-0.00013423	0.00035262	-0.00038422	0.00026089	-0.00004886	0.00050342	-0.98127321
-2.7002	-21.47483647	-21.47483647	-1.35337579	-0.46240154	0.42940754	-21.47483647	-21.47483647	-0.84050620	-21.47483647	2.57957029	1.37329221	-21.47483647	-21.47483647	-21.47483647	-1.49342656	-0.02541221	-21.47483647	0.81120026	-0.60829180	-0.09867020	-1.00337094	0.96954280	0.28549254	-21.47483647	-0.68706952	0.18352520	0.06704016	-0.00370926	-0.25016245	0.21476820	-0.18009714	0.44302133	0.29584291	0.37488952	-0.05707660	-0.28720090	0.09267759	0.09320857	-0.21063800	0.07292080	0.13594932	-0.02575378	0.03813579	-0.00321169	0.01615900	0.00637709	0.01090210	-0.00751803	-0.01399866	-0.00907839	0.00743510	-0.00813435	-0.00012570	0.00830579	-0.00512353	-0.00106946	-0.00091609	0.00016108	-0.00468358	-0.00116829	-0.00344287	0.00074031	0.00245959	-0.00093303	0.00052831	0.00003195	0.00092022	0.00251669	-0.00140585	-0.00041297	0.00035164	0.00255612	0.00072672	-0.00167566	-0.00061026	-0.00033121	0.00065696	0.00331744	-0.00051192	-0.00309566	-0.00511185	-0.00431225	0.00066588	0.00029827	0.00132991	-0.00810707	-0.00486966	0.00355019	-0.00703873	-0.00714954	0.00450169	-0.00775369	0.00417311	-0.00472300	-0.00261988	-0.00286157	-0.00019712	-0.00544833	0.00249796	-0.00381806	-0.00147290	0.00060669	0.00013609	0.00524950	0.00463405	0.00978783	0.00500916	0.01239140	0.01012262	0.01657514	0.00173463	0.00979706	0.00607288	0.01546817	0.00173776	0.00730959	0.00215120	0.00408060	0.00435371	0.00806096	0.00854405	0.01485041	0.00577684	0.01272269	0.01388677	0.01443863	0.01287849	0.01294397	0.00955359	0.00580020	0.00479998	0.00031128	-0.00174919	-0.00070125	-0.00148270	-0.00059153	-0.00056393	-0.00072560	-0.00147678	-0.00002913	0.00104621	0.00158183	0.00031091	0.00017300	-0.00072489	-0.00013661	-0.00150113	0.00012098	-0.00045493	-0.00071431	0.00012398	-0.00029712	-0.00112955	0.00192623	0.00028088	-0.00029598	-0.00088230	0.00017811	0.00034836	-0.00055935	-0.00069662	0.00074045	-0.00053902	0.00038376	0.00037495	-0.00052303	0.00067555	0.00176179	0.00041879	-0.00050349	0.00001513	-0.00097703	-0.00025660	0.00152340	-0.00064962	0.00083229	-0.00008281	0.00016138	0.00107551	0.00044112	-0.00005416	-0.00001315	0.00048356	0.00017382	-0.00081967	0.00039397	0.00075134	0.00112411	0.00068928	0.00100516	0.00120977	-0.00021357	0.00108865	0.00005519	0.00063294	0.00012755	0.00102186	-0.00033442	-0.00117854	0.00136856	0.00056575	0.00056840	0.00107894	-0.00062137	-0.00061218	-0.00013907	-0.00002830	0.00072808	0.00023174	0.00014342	0.00032397	0.00057868	-0.00118826	0.00105091	0.00184584	0.00061122	-0.00019907	0.00004576	0.00032517	0.00122297	-0.00026621	0.00082836	-0.00004039	-0.00027718	-0.00016816	0.00098147	0.00004854	-0.00082943	0.00117644	0.00038933	0.00021328	0.00058111	0.00097118	0.00047160	-0.00059215	0.00021291	-0.00017099	0.00033711	-0.00008486	0.00018188	-0.00032281	0.00033812	-0.00004491	0.00011907	0.00032078	0.00017078	0.00021661	0.00017234	0.00017571	0.00041454	0.00013562	0.00018499	-0.00028263	0.00080944	0.00022156	-0.00027086	-0.00031130	0.00055183	0.00017597	0.00006115	0.00002974	0.00075242	0.00045994	0.00080628	0.00000668	0.00054449	0.00045992	0.00042784	-0.00037136	-0.00006922	0.00024300	0.00030572	0.00015831	0.00059395	0.00038712	0.00033505	0.00047585	0.00048885	0.00092725	0.00036444	-0.00068539	0.00042745	0.00069992	0.00053754	0.00048263	0.00035600	0.00011466	0.00003903	-0.00029920	-0.00071747	-0.00010827	0.00057002	0.00022956	-0.00045130	0.00012636	-0.00047998	-0.00042635	0.00044329	0.00020485	0.00086268	0.00039851	-0.00032548	0.00022223	0.00004714	0.00014432	0.00034875	-0.00029339	0.00000141	-0.00032842	-0.00006625	0.00041757	-0.00125963	-0.00050349	0.00025898	0.00028595	-0.00052772	0.00011889	0.00087698	0.00088650	-0.00022129	0.00089021	-0.00085788	0.00043338	0.00004723	-0.00022892	-0.00040474	0.00082510	-0.00011343	0.00074456	-0.00034933	-0.00102444	0.00045352	0.00015446	-0.00099144	0.00109768	-0.00070014	-0.00092263	-0.00062113	-0.00177681	-0.00049036	0.00163290	-0.00199217	-0.00001145	0.00049678	-0.00026557	0.00130024	-0.00188522	-0.00208494	0.00048262	-0.00112160	-0.00005690	-0.00113714	-0.00059272	0.00033364	0.00028250	0.00093524	-0.00212893	-0.00058362	-0.00041570	-0.00127043	0.00031964	0.00136661	-0.00047294	-0.00176001	-0.00078874	0.00115703	0.00122391	0.00015777	-0.00121021	0.00014139	0.00075998	0.00028769	-0.00017699	0.00083923	0.00043663	0.00349143	0.00141925	0.00040493	0.00122229	-0.00078026	0.00025899	-0.00060244	-0.00090837	0.00133705	0.00015662	0.00049343	0.00151732	-0.00137149	0.00078273	0.00241745	-0.00279595	-0.00100216	-0.00019508	-0.00009022	0.00112807	-0.00128298	0.00009728	-0.00048873	-0.00020760	0.00167570	0.00113430	-0.00128704	0.00106651	-0.00065162	0.00051402	-0.00089735	0.00007314	0.00033623	-0.00095805	0.00032127	-0.00066029	0.00014943	0.00108636	-0.00066393	0.00082027	0.00101527	0.00098873	-0.00088607	0.00084069	-0.00022005	-0.00095544	0.00028976	0.00000734	0.00029760	-0.00008269	-0.00018815	-0.00053405	0.00203488	0.00004985	0.00032565	0.00139072	0.00023610	-0.00024955	-0.00035295	-0.00008937	0.00090591	0.00002644	-0.00064238	0.00019744	0.00030844	-0.00016797	0.00068954	-0.00071208	0.00001641	-0.00076967	-0.00059852	-0.00023904	0.00097370	0.00032140	0.00015983	0.00090603	-0.00084687	0.00015157	-0.00095636	-0.00018062	-0.00061491	0.00026955	-0.00086556	-0.00013028	-0.00009434	-0.00018005	-0.00017182	0.00084804	0.00074519	0.00036637	-0.00044325	0.00072004	0.00030399	0.00027283	0.00010951	0.00014735	0.00061403	0.00036579	0.00013200	0.00061572	0.00053515	0.00081390	0.00067929	0.00011763	0.00056870	0.00034474	-0.00019711	0.00051717	-0.00033245	0.00017095	0.00021564	0.00037269	-0.00039075	0.00041394	0.00047177	-0.00007461	0.00014476	0.00020385	0.00000397	0.00011646	-0.00003258	-0.00029199	-0.00050399	0.00000415	0.00039965	-0.00002025	0.00030708	0.00025523	-0.00010380	0.00038439	-0.00025020	0.00022413	-0.00042342	0.00024362	-0.00006740	0.00017663	-1.51912549
-2.6002	-21.47483647	-21.47483647	-0.17516470	-0.04046239	-21.47483647	-1.87250519	-21.47483647	-21.47483647	0.13722268	-0.13447866	-21.47483647	-21.47483647	-0.59683296	1.55135775	-21.47483647	-21.47483647	-21.47483647	-21.47483647	0.03255434	0.55400091	1.52807093	0.06282990	-0.75586972	-0.71568343	-0.21877903	0.29209255	0.39882769	0.27242963	1.20411327	-0.63093897	0.09752380	-0.00273939	-0.69818188	-0.06883381	-0.21539271	0.35906796	-0.17487981	-0.01424129	0.08436194	0.04543429	0.05092148	0.04635405	0.05348312	-0.00758955	-0.01590352	-0.01191036	-0.00175734	0.00870650	0.00342660	-0.00655233	0.00822500	-0.00491810	-0.00397300	-0.00170079	-0.00315199	-0.00047704	-0.00490810	-0.00404664	-0.00236279	-0.00581423	-0.00180928	0.00077034	0.00221243	0.00037818	0.00033487	-0.00205039	0.00065822	0.00379530	0.00008152	-0.00028873	-0.00010857	0.00003273	-0.00080413	0.00105145	-0.00230765	0.00008747	0.00333737	0.00086248	-0.00345821	0.00301700	0.00028864	0.00024218	0.00145836	0.00855033	0.00149752	-0.00234403	-0.00254990	0.00088951	-0.00794660	-0.00377676	-0.00204985	-0.00808127	0.00058838	-0.00137989	0.00452784	-0.00076215	-0.00166699	0.00195515	-0.00375494	0.00011093	-0.00209510	0.00370901	0.00181872	0.00439569	0.00477957	0.00619194	0.00612933	0.00693492	0.00746572	0.01384352	-0.00207666	0.00775194	0.00456668	0.01634413	-0.00327145	0.00498869	0.00275647	0.00837215	0.00203482	0.00740484	0.00746138	0.01281277	0.00673525	0.01175784	0.01173914	0.01190827	0.01157110	0.01117313	0.00639370	0.00437995	0.00220124	0.00115935	0.00039333	0.00033607	0.00094841	-0.00071604	0.00003877	0.00067051	-0.00145267	-0.00083844	0.00185398	0.00022218	-0.00085386	0.00065493	-0.00008639	0.00069563	-0.00125551	-0.00063955	-0.00026937	0.00037313	0.00017254	-0.00077393	-0.00019503	0.00150315	0.00000640	-0.00040606	0.00071040	0.00069738	-0.00049721	-0.00054384	-0.00002804	0.00102686	0.00020275	0.00037414	-0.00011982	0.00028013	-0.00035026	0.00076311	-0.00038207	-0.00051625	-0.00017246	-0.00071271	0.00077312	0.00055725	-0.00005982	-0.00035177	-0.00023509	0.00042677	0.00053538	0.00033012	0.00099121	-0.00072932	-0.00039322	-0.00013678	0.00044815	0.00094839	0.00029783	0.00103780	0.00102212	0.00152740	0.00217089	-0.00118623	0.00048830	0.00052530	0.00074596	0.00090753	0.00008568	0.00088279	0.00043172	0.00160457	0.00079474	-0.00001510	0.00106608	0.00010744	0.00012918	0.00107904	-0.00029135	-0.00001445	0.00071496	0.00032476	0.00060490	0.00130863	-0.00122241	0.00007204	0.00045304	0.00023363	-0.00012864	0.00036290	0.00018053	0.00098757	0.00133544	0.00026557	0.00028318	-0.00023798	0.00029331	0.00090756	0.00020072	0.00002642	0.00096921	-0.00021897	-0.00041457	0.00035639	0.00060320	-0.00059545	-0.00048739	0.00092168	-0.00059725	0.00016906	0.00124469	0.00028081	0.00014410	0.00120904	-0.00009750	0.00016457	0.00006000	0.00050121	0.00125914	-0.00025911	0.00022246	0.00093617	-0.00011949	0.00001517	-0.00020726	0.00033487	0.00070700	-0.00032549	-0.00000139	0.00078059	0.00084507	-0.00030388	0.00032512	0.00049978	0.00096368	0.00003679	-0.00030019	0.00023534	0.00062419	0.00045695	0.00070252	0.00016046	0.00025677	0.00007083	-0.00022549	0.00031419	0.00098864	0.00081466	0.00028968	-0.00006216	0.00105306	0.00050626	-0.00046713	-0.00035957	0.00087404	0.00066287	0.00052258	0.00025815	-0.00005188	0.00010770	-0.00057028	-0.00016173	-0.00074883	0.00123760	0.00049445	0.00014144	0.00009607	-0.00037229	0.00037583	-0.00056598	-0.00015920	0.00081715	0.00057799	-0.00032261	-0.00035537	-0.00006450	-0.00014222	0.00033442	0.00006999	0.00023881	0.00022461	-0.00014505	0.00010167	0.00053755	0.00023764	0.00014577	0.00002650	-0.00044774	-0.00010851	-0.00031423	-0.00024701	0.00112718	0.00091040	0.00021654	0.00010198	0.00058495	0.00040014	-0.00014135	0.00181522	-0.00017194	-0.00023129	0.00002479	-0.00096103	0.00208083	0.00041264	-0.00057659	0.00139921	-0.00177306	0.00036512	-0.00112667	0.00088451	-0.00002625	0.00199016	-0.00068763	-0.00002292	0.00126358	-0.00055801	-0.00014466	-0.00125662	-0.00271021	0.00054733	-0.00046809	0.00046504	-0.00050458	0.00093483	0.00095069	-0.00086820	0.00064741	-0.00130273	-0.00052831	0.00108835	0.00054233	0.00099491	0.00151534	0.00027754	-0.00116428	-0.00187948	-0.00020553	0.00000770	0.00029222	0.00082949	0.00078680	0.00037853	-0.00030867	0.00067254	0.00133071	0.00111784	0.00176442	0.00114347	-0.00040153	-0.00082946	0.00000111	0.00133943	0.00106510	0.00059975	0.00119343	-0.00082652	0.00029416	0.00067838	0.00028780	0.00268197	-0.00083241	-0.00185246	0.00076082	0.00028407	-0.00152687	0.00107446	-0.00000084	0.00126405	-0.00160012	0.00125854	-0.00027686	0.00101471	0.00140445	0.00033410	-0.00070592	0.00175077	-0.00072100	0.00043642	0.00123737	0.00070829	0.00144183	-0.00099156	0.00097776	0.00015010	0.00164347	0.00041174	0.00070347	0.00056534	-0.00131714	-0.00068231	0.00153982	0.00092799	0.00047831	0.00118812	0.00128486	-0.00009356	0.00008665	-0.00054927	0.00184614	0.00050804	0.00059330	0.00178779	0.00042956	-0.00050428	-0.00033688	0.00076971	0.00067673	0.00046727	-0.00043072	0.00022593	0.00032748	-0.00012845	-0.00036300	0.00100893	-0.00141398	-0.00008467	-0.00056116	-0.00024783	0.00069722	-0.00021107	-0.00010780	0.00143000	-0.00037509	0.00005420	-0.00055916	0.00038492	0.00030001	-0.00006250	-0.00008220	0.00054737	-0.00023831	-0.00052863	-0.00014234	0.00067334	0.00090474	-0.00019916	-0.00042254	0.00005979	0.00040015	0.00010625	0.00001242	-0.00002982	-0.00013700	0.00103270	0.00033559	0.00013426	0.00014900	0.00080529	0.00045729	0.00036206	0.00090679	0.00032594	-0.00065812	0.00009655	0.00008947	0.00001751	-0.00010279	0.00022132	0.00014997	0.00006836	0.00040462	0.00013793	0.00027213	0.00044486	-0.00000794	0.00044513	-0.00019618	0.00007679	-0.00031196	0.00050905	0.00024956	0.00007994	0.00039874	-0.00000114	-0.00024647	0.00059064	0.00002449	0.00030695	0.00028453	0.00023710	0.00013892	0.00030395	-0.52229698
-2.5002	-0.79074869	-21.47483647	0.41952044	-21.47483647	0.26386279	-21.47483647	-21.47483647	-21.47483647	-21.47483647	-21.47483647	0.14523272	-21.47483647	-0.94626921	-21.47483647	-0.31477878	0.37447324	-0.68155128	-21.47483647	0.89699461	-0.95155710	-0.54101655	-21.47483647	-0.16741088	0.43753268	-2.06810760	-1.57163405	0.13483687	-0.35955770	0.34741150	-1.02420139	-0.65126881	0.49569922	-0.03899419	0.22578380	-0.13789597	0.05199182	-0.05191178	0.04979595	0.09561200	-0.00938244	0.09205621	-0.05925134	0.03712429	-0.02836261	-0.00025228	0.01771258	0.01997445	-0.00064959	-0.00764939	0.00093191	-0.00625489	-0.00555750	-0.00554765	0.00613446	-0.00356335	0.00160644	-0.00489722	-0.00307845	0.00000966	-0.00185228	-0.00276635	-0.00070931	-0.00096113	0.00013442	-0.00051785	-0.00109048	0.00069123	0.00325234	0.00026126	0.00117508	-0.00214802	0.00120920	0.00051580	0.00277292	-0.00000673	-0.00211373	0.00252373	0.00000906	-0.00035909	0.00000075	0.00274875	-0.00181126	-0.00211077	0.00444437	-0.00381034	0.00412457	-0.00225898	0.00248532	-0.01329731	-0.00797434	-0.00151528	-0.00322505	0.00347389	0.00450292	-0.00424980	-0.00501536	0.00057210	0.00290482	-0.00411564	-0.00315071	0.00022372	0.00055989	-0.00192586	-0.00154213	0.00275966	0.00433333	0.00576416	0.00754549	0.00576466	0.01498020	0.00003076	0.00786066	0.00643291	0.01697858	0.00196730	0.00694497	0.00631758	0.00645207	0.00355453	0.00844297	0.00928928	0.01474125	0.00670648	0.01286204	0.01111148	0.01399448	0.01250198	0.01339784	0.00995917	0.00517413	0.00261203	0.00163101	-0.00008719	0.00140408	-0.00068713	-0.00050526	-0.00074152	-0.00193408	-0.00176058	-0.00041320	0.00045043	0.00036879	-0.00113443	0.00144765	-0.00083591	0.00036657	-0.00078955	-0.00063450	-0.00037554	0.00059902	-0.00007809	-0.00080407	-0.00049131	0.00093191	0.00073431	-0.00050801	-0.00052086	-0.00047745	0.00064787	-0.00023299	0.00023805	0.00089973	-0.00013106	0.00071882	-0.00043005	-0.00015563	0.00068743	0.00096824	-0.00104824	-0.00048178	0.00019684	-0.00062688	-0.00043290	0.00043657	-0.00011649	0.00011984	-0.00035819	0.00088512	-0.00005780	0.00041823	0.00098823	-0.00013591	-0.00059914	0.00056792	0.00062283	0.00082423	0.00114517	0.00043575	0.00115655	0.00049924	0.00188512	0.00007534	-0.00029436	-0.00063857	0.00077167	0.00058838	-0.00047561	0.00103237	-0.00016386	0.00139434	0.00017644	0.00038100	0.00043535	0.00026212	-0.00037745	0.00037967	-0.00078886	-0.00040029	-0.00038720	0.00028040	0.00118424	0.00077150	-0.00172617	-0.00003248	0.00077137	-0.00003616	-0.00102459	0.00042226	0.00057419	0.00065669	-0.00001221	0.00073587	0.00077538	-0.00029876	0.00016558	0.00070931	0.00078645	-0.00037005	0.00039644	0.00000152	0.00059211	0.00059268	0.00022716	0.00006014	0.00011828	0.00091072	-0.00021233	-0.00051161	0.00078410	0.00047324	-0.00018058	0.00057487	-0.00035948	0.00058661	-0.00007595	0.00026107	0.00068957	-0.00004997	-0.00048288	0.00078044	0.00027850	0.00007439	-0.00040441	-0.00068429	-0.00012179	-0.00003728	-0.00045678	0.00075444	0.00042776	0.00026353	0.00019201	0.00013947	0.00053437	0.00070987	-0.00046390	0.00004332	-0.00002832	-0.00006735	0.00019890	0.00050952	-0.00012836	0.00029735	-0.00029652	0.00020607	0.00009881	0.00041074	0.00021953	0.00014471	0.00085244	0.00003218	0.00009962	0.00023073	0.00051175	0.00031727	0.00006109	-0.00028928	-0.00020981	0.00012489	-0.00029860	-0.00090901	-0.00057259	0.00122374	-0.00042265	-0.00029363	0.00000321	-0.00025262	-0.00015314	0.00052406	-0.00010480	0.00029769	0.00004399	-0.00039192	-0.00073743	-0.00023533	-0.00131824	0.00050725	-0.00001088	0.00099817	-0.00023384	-0.00014748	0.00000165	-0.00009386	-0.00021371	-0.00036971	0.00037251	-0.00082045	0.00113070	-0.00034830	-0.00003936	-0.00012503	0.00073517	-0.00144315	-0.00024034	-0.00010031	-0.00005798	-0.00045181	0.00078869	0.00171064	0.00068564	-0.00049195	-0.00139846	0.00047326	0.00025035	0.00014754	-0.00133919	-0.00055057	-0.00037263	-0.00072325	-0.00051463	0.00002093	0.00151059	-0.00052915	0.00145560	-0.00115931	-0.00003170	0.00043723	-0.00005971	-0.00137510	-0.00076186	0.00018520	-0.00092902	-0.00106968	0.00115802	0.00008496	-0.00087558	-0.00094529	-0.00113995	-0.00093638	0.00009940	0.00053899	0.00215945	0.00164214	0.00087400	-0.00074999	0.00042632	0.00188952	-0.00060427	0.00197274	-0.00002618	0.00166364	-0.00205668	-0.00051686	0.00051136	0.00095717	0.00084911	0.00032591	0.00040285	-0.00050207	0.00059648	-0.00089365	-0.00079847	-0.00078030	0.00198854	0.00004972	0.00121829	-0.00020650	0.00164784	-0.00205641	0.00059172	0.00076405	-0.00176856	-0.00162317	-0.00020381	-0.00214146	0.00103971	-0.00356728	0.00167824	0.00021975	-0.00021293	-0.00076501	0.00118323	-0.00014647	-0.00096506	-0.00103451	0.00018866	-0.00053377	0.00034978	-0.00060579	-0.00318466	-0.00082476	-0.00084899	-0.00060656	-0.00207694	-0.00043431	0.00128897	0.00042952	0.00103137	-0.00135147	0.00116411	0.00087903	-0.00046254	0.00033661	-0.00045492	-0.00032705	0.00037974	-0.00013398	-0.00034042	0.00031708	-0.00058522	0.00013197	-0.00016231	-0.00015775	0.00026264	-0.00076457	-0.00044784	0.00058764	0.00020755	-0.00100133	-0.00017108	0.00025651	-0.00061986	-0.00003940	-0.00068576	-0.00018483	-0.00070476	-0.00013685	-0.00062770	0.00067358	0.00019341	0.00005856	0.00092416	-0.00084965	0.00007071	-0.00084525	-0.00006502	-0.00053429	-0.00039799	-0.00095276	0.00038702	-0.00126659	-0.00067788	-0.00016723	0.00043163	0.00072464	-0.00026275	0.00058255	0.00091870	-0.00011920	0.00067602	-0.00026779	0.00010761	0.00023009	0.00018816	0.00053869	-0.00006890	-0.00037003	0.00040149	0.00032071	-0.00002093	0.00040989	0.00005213	-0.00082218	-0.00014081	0.00022101	0.00016921	0.00049186	0.00025513	0.00012253	-0.00008676	0.00002374	0.00022587	-0.00017113	0.00046077	-0.00013392	0.00021876	-0.00038510	0.00018851	0.00033316	0.00017328	0.00036079	0.00004349	0.00029740	0.00021357	-0.00003993	0.00007223	0.00033342	0.00017251	-0.00007221	0.00008643	0.00014372	0.00017554	-21.47483647
-2.4002	-0.75121470	-21.47483647	-21.47483647	-21.47483647	-21.47483647	-21.47483647	-21.47483647	-0.02442874	-0.06549168	-0.92665690	1.17500612	-21.47483647	-0.42193425	-21.47483647	0.03980802	-21.47483647	-21.47483647	-21.47483647	-0.17655544	-1.45864880	0.10881746	0.58714297	0.43402794	-0.06044009	-21.47483647	0.53954895	1.13939166	0.26349887	0.44721119	-0.38792476	0.78294294	-21.47483647	0.01437388	0.34269577	-0.44286340	-0.30267512	-0.07064148	-0.06148551	0.10703527	-0.01248886	0.03686176	0.08401086	0.04528446	0.00179713	0.00035342	0.01263408	0.02182000	0.01713663	-0.00254467	0.00526700	0.01891280	0.00055161	0.00505473	0.01342892	-0.00206507	-0.00086848	-0.00017701	-0.00417441	-0.00160904	-0.00009228	-0.00103973	-0.00071628	-0.00451562	-0.00460839	0.00052514	-0.00253008	0.00217521	-0.00057438	0.00114311	-0.00054903	-0.00045028	0.00216381	0.00255333	-0.00152082	-0.00347447	-0.00033234	0.00075541	-0.00073944	-0.00090461	-0.00213410	0.00115207	-0.00235254	-0.00078453	-0.00226655	0.00081735	-0.00156329	-0.00049647	-0.00101034	-0.00808645	-0.00915915	-0.00339783	-0.01220550	0.00089056	0.00136073	0.00001395	-0.00523565	0.00041752	0.00141731	-0.00010199	-0.00524909	0.00191983	-0.00184612	-0.00133319	0.00716574	0.00751587	0.00864327	0.00550009	0.01004379	0.00772979	0.01585174	0.00372425	0.01008557	0.00689522	0.01593797	0.00021076	0.00490137	0.00398704	0.00948355	0.00546019	0.00944863	0.00821509	0.01464294	0.01082740	0.01235149	0.01173420	0.01364513	0.01229614	0.01412504	0.01043085	0.00731260	0.00659376	0.00107162	-0.00104811	-0.00145004	-0.00085275	-0.00082828	-0.00092298	-0.00082896	-0.00050484	-0.00059776	0.00163891	-0.00089027	-0.00107921	-0.00044247	-0.00072859	-0.00124494	-0.00305066	-0.00125238	-0.00139686	-0.00014499	-0.00027570	-0.00054879	-0.00059758	-0.00101116	0.00054862	-0.00040061	-0.00138688	-0.00048314	-0.00027983	0.00039171	-0.00021513	0.00076231	-0.00084214	0.00008580	-0.00000628	-0.00107804	0.00017016	-0.00011089	-0.00029933	-0.00020356	0.00108068	-0.00132646	-0.00003083	-0.00058777	-0.00131360	0.00052146	-0.00037324	0.00047602	-0.00060429	0.00058464	0.00116554	-0.00102278	-0.00017957	-0.00133075	-0.00098924	0.00145202	0.00021156	0.00029963	0.00003067	0.00098499	0.00048548	-0.00009647	0.00014966	-0.00029988	0.00070737	0.00104783	-0.00000461	0.00004298	0.00027413	0.00174721	-0.00017615	-0.00009170	0.00023247	0.00003225	0.00002870	0.00069687	-0.00010982	-0.00059205	-0.00007369	-0.00013678	0.00061063	0.00049929	-0.00203927	0.00067925	0.00003343	0.00071425	-0.00002263	-0.00046970	0.00011445	0.00060511	-0.00190603	-0.00019594	0.00036943	-0.00009556	-0.00021131	0.00028091	0.00089120	-0.00051628	0.00062595	0.00105833	-0.00032309	0.00082652	0.00050786	0.00018866	-0.00064452	0.00034514	-0.00075321	-0.00050765	-0.00000713	-0.00023840	-0.00075260	0.00092278	-0.00135568	0.00010907	-0.00001373	-0.00060566	0.00073724	-0.00040635	-0.00015498	0.00106026	0.00065546	0.00087085	-0.00025450	0.00067405	-0.00064430	-0.00031014	0.00049562	0.00040802	0.00008135	0.00025258	-0.00020568	-0.00078951	0.00011489	0.00050750	-0.00055433	0.00005212	0.00015295	0.00013573	0.00050763	-0.00017102	0.00036588	-0.00000330	-0.00054796	-0.00005149	0.00025246	-0.00001631	-0.00020349	-0.00019316	-0.00014243	-0.00058129	-0.00035174	-0.00105173	-0.00059987	0.00079274	0.00106719	-0.00009403	0.00006168	0.00038221	-0.00029503	-0.00084868	-0.00010414	0.00047949	0.00064436	0.00013932	0.00012391	0.00016352	0.00012356	-0.00056994	0.00027318	-0.00014007	-0.00017293	-0.00042472	-0.00074501	0.00044610	-0.00096682	-0.00080220	-0.00029410	-0.00009480	0.00018866	-0.00061755	0.00048843	0.00028529	-0.00091846	-0.00143943	-0.00111508	-0.00129279	0.00005879	0.00028203	-0.00061167	0.00013585	0.00029526	-0.00093399	-0.00190561	0.00038616	0.00045989	0.00039786	0.00062307	0.00035775	-0.00065143	-0.00069133	-0.00155478	0.00026197	-0.00112665	-0.00073649	-0.00108565	0.00019664	-0.00034005	-0.00066407	-0.00114045	-0.00065492	0.00043896	-0.00185764	-0.00011578	-0.00034355	-0.00123095	0.00009521	0.00033369	-0.00126584	0.00081909	-0.00083025	-0.00183754	-0.00087087	-0.00014219	-0.00086031	-0.00164991	-0.00198143	-0.00110842	-0.00143929	0.00027412	0.00144589	0.00129066	0.00137990	0.00050485	-0.00146800	-0.00036144	0.00175737	-0.00148913	0.00062728	-0.00065637	0.00071407	-0.00008508	0.00368991	0.00040177	-0.00011763	0.00102409	0.00081132	0.00112334	-0.00285088	0.00040930	-0.00119402	0.00101987	0.00136025	0.00080894	-0.00130865	-0.00237500	-0.00115394	0.00239232	-0.00050075	0.00122174	0.00062172	-0.00120735	-0.00129651	-0.00195486	-0.00163760	0.00044291	-0.00031437	0.00188834	0.00068749	0.00024533	0.00019630	0.00042637	-0.00065057	-0.00133214	-0.00090591	0.00066077	-0.00185097	-0.00171492	-0.00173697	-0.00268727	-0.00074366	0.00008312	-0.00037988	0.00017099	0.00027105	0.00101042	-0.00017346	-0.00000331	-0.00280767	0.00047304	0.00012941	-0.00057046	-0.00076053	-0.00059771	-0.00062276	-0.00049253	0.00002807	-0.00026448	0.00225821	-0.00010322	0.00010500	0.00009807	-0.00050623	0.00063090	-0.00078122	0.00052230	0.00015502	0.00016609	-0.00116891	0.00035432	0.00084264	0.00044769	-0.00022787	-0.00037105	0.00005509	-0.00048953	-0.00082071	0.00002600	0.00041109	0.00040726	-0.00025252	0.00123878	-0.00050684	-0.00052623	-0.00023303	-0.00027067	-0.00012271	0.00013768	0.00032517	0.00071673	0.00033695	-0.00015712	-0.00075659	0.00000542	0.00039996	0.00007626	0.00037447	0.00028935	0.00024227	0.00066648	0.00074706	-0.00115204	0.00056193	0.00103539	0.00095635	0.00045783	-0.00014138	0.00027731	0.00046095	0.00016818	0.00009789	-0.00014028	-0.00079344	0.00004931	-0.00033855	0.00003825	0.00029333	-0.00016253	0.00020863	0.00053488	0.00022539	0.00044188	-0.00012519	0.00031762	0.00034051	0.00025628	-0.00009451	-0.00031560	0.00011555	0.00027982	0.00046992	0.00031583	0.00067281	0.00032837	-0.00031983	0.00026217	0.00022784	0.00022388	0.00007258	0.00018230	0.00001357	0.00031465	-21.47483647
-2.3002	-1.15331540	-21.47483647	-21.47483647	-0.07975727	-21.47483647	-21.47483647	-21.47483647	-21.47483647	-21.47483647	-21.47483647	-21.47483647	-21.47483647	-21.47483647	0.40121156	0.43738687	-21.47483647	0.64542681	-21.47483647	0.52657637	0.25158310	-1.25448170	0.49196788	-0.01380470	0.34092069	-0.28598827	-21.47483647	0.51198894	-1.08664851	-0.97210112	-0.38238282	-0.45265488	1.05617397	0.32978434	-0.10274756	-0.22953504	0.12146081	0.03367244	0.00695445	-0.00578340	-0.02010775	-0.01703369	0.07449788	0.01173118	0.04408952	0.01575980	-0.01607156	-0.00905433	0.02250492	0.00081591	0.00411476	0.01874256	0.01152339	0.00194267	0.02242256	-0.00114097	0.01134974	0.00625433	0.00497416	0.00659625	0.00652846	0.00186345	0.00525823	0.00238765	-0.00060108	0.00098043	-0.00076500	-0.00063327	-0.00065734	-0.00033180	0.00177431	0.00000609	0.00217622	-0.00086619	-0.00153849	-0.00145168	-0.00225887	-0.00079855	-0.00069643	0.00063173	-0.00298226	-0.00259179	-0.00403476	0.00204917	-0.00021095	0.00324014	-0.00040165	-0.00265109	0.00405118	-0.00189481	-0.00271403	0.00636154	-0.00745621	-0.00111912	0.00038652	0.00310161	-0.00255068	0.00094324	0.00148113	0.00363036	-0.00355224	0.00075318	-0.00153822	-0.00281562	0.00158394	0.00462588	0.00538572	0.00432773	0.01095175	0.00781146	0.01180033	0.00380157	0.01130992	0.00829373	0.01977588	0.00063687	0.01021373	0.00282834	0.00670711	0.00673907	0.00852004	0.00642329	0.01273102	0.00843150	0.01348599	0.01323878	0.01251087	0.01214196	0.01244117	0.00994147	0.00690931	0.00503643	0.00121244	0.00008871	0.00074745	0.00056338	-0.00019989	-0.00106516	-0.00094979	-0.00055441	0.00103140	0.00192009	0.00174829	-0.00072489	0.00048993	-0.00036408	-0.00036733	-0.00112828	-0.00141513	-0.00059734	0.00011154	0.00054610	-0.00044550	-0.00088571	0.00043975	0.00088246	-0.00000446	-0.00087922	0.00016778	-0.00018508	0.00055877	0.00060037	0.00091080	-0.00189448	-0.00065484	0.00000721	0.00026268	-0.00034224	-0.00021394	0.00004743	0.00021055	0.00023532	-0.00108266	-0.00005822	0.00032604	-0.00100086	-0.00040315	0.00024246	-0.00006246	0.00044784	0.00064498	-0.00085337	-0.00063146	-0.00013912	-0.00051729	-0.00044264	0.00099650	0.00060996	-0.00039475	0.00121112	0.00222407	0.00156520	-0.00046003	-0.00002453	0.00029069	0.00089355	-0.00041951	0.00019851	0.00035661	-0.00020167	0.00159354	0.00089924	0.00179542	0.00118320	-0.00130475	-0.00114023	-0.00088012	0.00003056	-0.00003298	0.00030842	0.00083396	-0.00017568	-0.00073342	-0.00212490	-0.00007150	0.00047688	0.00011926	0.00030114	0.00009194	-0.00005841	-0.00042905	0.00000882	-0.00112361	0.00049099	-0.00149769	0.00025096	-0.00023311	-0.00011429	-0.00027855	0.00056522	0.00033677	-0.00034645	-0.00008712	-0.00030141	0.00052090	-0.00096558	-0.00008417	0.00008493	0.00014234	0.00041185	-0.00025799	0.00098057	0.00033983	-0.00064561	-0.00040425	-0.00002857	0.00028828	0.00033422	-0.00002821	-0.00057694	0.00022259	-0.00005965	0.00055872	-0.00039312	-0.00060445	-0.00079984	0.00070997	-0.00065136	-0.00058775	0.00025168	-0.00101781	0.00022746	-0.00059796	0.00056462	0.00040272	-0.00062186	-0.00058898	0.00019066	0.00004813	-0.00009711	-0.00012852	-0.00024096	-0.00045538	-0.00077667	-0.00024614	-0.00019014	0.00103550	0.00029066	0.00005665	-0.00014991	-0.00005937	-0.00069268	-0.00049092	0.00097327	-0.00025495	0.00073338	0.00004375	0.00037203	-0.00058447	0.00003859	0.00018687	-0.00177837	0.00093352	-0.00023254	-0.00061916	-0.00021557	0.00014390	-0.00000039	-0.00002984	0.00085733	0.00017117	-0.00038503	-0.00092939	-0.00060290	-0.00101734	-0.00022059	0.00017845	-0.00024940	0.00002012	-0.00083947	-0.00052927	0.00089294	-0.00139341	-0.00032158	0.00000821	-0.00208027	-0.00124423	-0.00034547	-0.00078361	0.00003514	0.00021507	-0.00019028	-0.00149666	-0.00224529	0.00093953	-0.00015194	-0.00030545	-0.00012303	-0.00091612	0.00055166	0.00014722	-0.00279918	-0.00011382	0.00040194	-0.00037726	-0.00094421	-0.00013581	-0.00039721	-0.00243006	-0.00157447	-0.00051023	0.00118550	-0.00133855	-0.00090170	0.00145237	-0.00033180	0.00159275	0.00077448	-0.00171896	-0.00059471	-0.00000202	-0.00109867	-0.00216990	0.00001889	0.00001620	-0.00182168	0.00051425	-0.00190126	-0.00047201	0.00128240	-0.00001105	0.00176078	0.00046561	-0.00111648	0.00185228	-0.00226916	-0.00000026	0.00024627	0.00017292	-0.00126743	-0.00219942	0.00010408	-0.00013439	0.00012876	-0.00167592	-0.00134338	0.00172348	0.00073766	-0.00069141	0.00198350	-0.00302165	0.00111199	0.00006669	0.00223125	0.00009679	0.00061564	0.00013097	-0.00151954	-0.00022109	0.00227117	-0.00051577	-0.00238197	-0.00000119	-0.00117130	-0.00253238	0.00166070	0.00033708	-0.00104934	0.00092507	-0.00039163	-0.00037823	-0.00110339	-0.00187475	-0.00191322	0.00070152	0.00122103	0.00031791	0.00035935	0.00092368	-0.00005404	0.00159566	0.00056581	-0.00191798	-0.00059209	-0.00001335	-0.00050785	0.00049975	-0.00021181	-0.00184031	0.00049201	0.00065817	0.00038041	0.00058537	0.00002377	0.00191727	-0.00091702	0.00020644	-0.00067253	0.00051525	-0.00037795	0.00044509	0.00107676	0.00028225	-0.00019757	-0.00010537	-0.00073711	0.00015701	-0.00007180	-0.00129417	0.00099962	-0.00024018	0.00035742	0.00019269	-0.00062934	-0.00010152	-0.00045966	0.00039479	0.00065841	0.00042254	0.00079754	0.00020930	0.00080974	-0.00085202	0.00044188	-0.00053802	0.00012977	-0.00067411	-0.00027476	-0.00030457	0.00075323	-0.00047721	-0.00083979	-0.00084290	0.00003942	0.00040570	0.00010212	-0.00053310	0.00013844	-0.00008751	0.00132011	0.00094640	0.00002649	0.00039421	0.00054392	0.00021616	-0.00006547	-0.00033516	0.00032241	0.00069781	0.00044082	0.00124600	0.00051220	-0.00015926	-0.00028041	-0.00017326	0.00035042	0.00021174	0.00056863	0.00048461	0.00061175	0.00019899	0.00018705	-0.00000500	0.00054545	0.00006296	0.00010017	0.00020676	-0.00015102	-0.00010486	-0.00011594	0.00026567	0.00005312	0.00033202	0.00036854	0.00012568	0.00056833	-0.00025438	0.00006043	0.00030631	0.00033291	0.00016745	0.00046496	-0.36780824
-2.2002	-0.83855993	1.78447741	-21.47483647	-0.97339964	-21.47483647	-21.47483647	-21.47483647	-21.47483647	-21.47483647	-0.00323542	-21.47483647	-21.47483647	-21.47483647	-0.31226224	-21.47483647	-21.47483647	0.16276872	0.50974196	-21.47483647	1.03439021	-0.17652159	-3.41302824	0.30037270	-0.25799325	-21.47483647	1.13383961	0.23042452	-0.25795278	-0.66279075	0.56125731	0.08177941	0.00475634	0.48487191	-0.24086667	-0.45647440	0.24371682	0.21935624	0.04630243	-0.02680277	-0.02448998	-0.08789371	0.04996041	0.01376614	-0.04945193	0.00254902	-0.00198210	0.00140865	-0.02208521	0.00794997	0.00453959	0.01420092	-0.00660117	-0.00049578	0.01065153	0.00308400	0.00765408	0.00616044	0.00888120	0.00711104	0.01061871	0.00868145	0.01136605	0.00695435	0.00660348	0.00255969	-0.00009110	0.00196330	0.00262578	0.00181677	-0.00088054	-0.00212910	0.00111639	-0.00099012	-0.00300120	-0.00268902	0.00031325	-0.00269251	-0.00456220	-0.00205361	-0.00140477	0.00074538	0.00183373	-0.00051301	0.00131598	0.00095871	0.00565039	-0.00382408	0.00356858	0.00044291	-0.00280874	-0.00163639	-0.00959016	-0.00140487	0.00319209	0.00214554	-0.00197537	-0.00114709	0.00251975	-0.00159322	0.00058033	-0.00385104	0.00423335	0.00025951	0.00293178	0.00523448	0.00919098	0.00468859	0.00624972	0.00828337	0.01228932	-0.00088506	0.00848625	0.00339687	0.01528447	-0.00087201	0.00632219	0.00139375	0.00442029	0.00319861	0.00480265	0.00645459	0.01374267	0.00511034	0.01143402	0.01292914	0.00890141	0.01026854	0.01234489	0.00862209	0.00654025	0.00311755	0.00099286	-0.00028290	-0.00160814	-0.00035059	-0.00229686	-0.00103222	-0.00180094	-0.00186543	0.00063088	0.00077945	-0.00102681	-0.00116693	0.00022570	-0.00160063	0.00079773	-0.00230443	-0.00201061	-0.00130608	0.00042843	-0.00025280	-0.00049547	-0.00113817	-0.00017082	-0.00086603	-0.00089759	-0.00052298	0.00078439	-0.00048918	-0.00032007	0.00145571	0.00144657	-0.00040904	0.00009047	-0.00148357	0.00074472	-0.00082279	-0.00048581	0.00127166	0.00007464	0.00029989	-0.00210183	-0.00044784	0.00038600	-0.00000336	-0.00017006	0.00139623	0.00123988	0.00008884	0.00030753	0.00028047	-0.00007414	0.00020890	0.00017985	-0.00113280	0.00183998	0.00009079	0.00077555	0.00041169	0.00232917	-0.00002100	-0.00024861	0.00111304	0.00019493	0.00131551	0.00071175	-0.00084194	0.00088360	0.00024503	0.00195560	0.00052501	0.00022665	0.00138312	-0.00010650	0.00030105	-0.00036601	-0.00108336	0.00027425	0.00079386	0.00081313	0.00134077	0.00131412	-0.00152306	0.00030366	0.00014454	-0.00028493	0.00005438	0.00006674	0.00027295	0.00049186	-0.00039242	0.00140843	0.00063063	-0.00139342	0.00063659	0.00115491	0.00072308	-0.00035351	0.00033303	0.00141578	0.00044538	0.00041465	0.00016254	0.00099667	0.00009553	0.00101256	0.00015575	0.00017281	0.00045087	0.00090361	-0.00016918	0.00080963	-0.00002645	0.00027389	0.00013231	0.00097487	0.00023454	0.00005437	-0.00041449	0.00071920	0.00018840	0.00051161	-0.00048816	0.00080710	-0.00063921	-0.00052115	0.00017902	0.00093692	0.00083656	0.00024231	0.00004562	0.00017080	0.00124651	0.00064101	0.00023159	0.00062057	-0.00030517	0.00095199	0.00106437	0.00059291	0.00056672	0.00076381	0.00000530	0.00079623	0.00075002	0.00034074	0.00079971	0.00052161	0.00115197	0.00077051	0.00021154	0.00031415	0.00043027	0.00091638	0.00049166	0.00092414	0.00024216	-0.00073058	-0.00000507	-0.00037771	-0.00082913	0.00053876	-0.00022203	0.00006162	0.00073940	0.00013853	0.00017585	0.00060723	0.00018050	0.00052484	0.00043120	0.00061207	0.00066762	0.00012986	-0.00083126	0.00057897	-0.00029556	0.00037866	0.00038926	-0.00017432	0.00074908	0.00018290	-0.00124175	-0.00015431	-0.00094285	-0.00012804	-0.00040263	0.00115590	-0.00078293	0.00050299	0.00027992	-0.00069058	0.00119404	0.00143070	0.00119975	0.00057040	0.00051088	-0.00088799	0.00071903	-0.00010776	-0.00064725	-0.00008196	-0.00032170	-0.00012714	0.00071667	0.00063152	-0.00074113	0.00073960	-0.00160625	0.00027733	0.00049279	-0.00042236	0.00087523	0.00027413	0.00034413	0.00115357	-0.00215974	-0.00050193	0.00219460	0.00176462	-0.00089217	-0.00070590	-0.00125656	-0.00094438	-0.00182987	0.00068541	-0.00144593	-0.00048358	-0.00008953	-0.00043089	0.00218859	0.00129934	-0.00253671	0.00021394	-0.00052184	0.00035660	-0.00049440	-0.00062200	-0.00141158	0.00022318	0.00197161	-0.00036134	0.00028679	-0.00077945	0.00031762	0.00213490	0.00004047	-0.00214257	0.00140756	-0.00109030	-0.00004768	0.00301003	0.00153969	0.00127740	-0.00001396	-0.00123668	0.00233092	-0.00099432	0.00126994	0.00013564	-0.00144970	-0.00243305	-0.00007159	0.00095760	0.00087180	0.00004202	0.00205310	0.00031360	0.00179554	0.00046689	-0.00043170	0.00130541	-0.00170846	-0.00030234	-0.00000546	-0.00086793	0.00136413	-0.00070162	-0.00049821	0.00302164	0.00025804	-0.00034226	0.00040339	0.00082318	0.00028325	0.00147062	0.00181107	-0.00240632	0.00020746	0.00024869	-0.00057015	0.00037914	0.00096795	0.00126840	-0.00129624	0.00057570	-0.00004804	-0.00023251	-0.00011884	0.00070882	0.00198998	-0.00072506	0.00013040	0.00012516	-0.00053195	0.00111560	0.00045866	-0.00042428	0.00051841	0.00014586	0.00044936	0.00043525	-0.00073351	-0.00084834	0.00039194	-0.00053013	-0.00032527	0.00139014	0.00101583	-0.00103279	0.00080513	-0.00047440	0.00128352	-0.00002047	0.00039630	-0.00012529	0.00020674	0.00046889	0.00067968	0.00053418	0.00058793	-0.00063906	0.00054414	-0.00030006	0.00022274	0.00076141	0.00021006	-0.00034403	0.00050097	-0.00019707	-0.00016429	-0.00055983	0.00079047	0.00091814	0.00014138	0.00014362	0.00033101	0.00012414	-0.00037412	0.00025675	0.00061968	-0.00020178	0.00015017	0.00035996	0.00018087	0.00018763	0.00003949	0.00027725	0.00072530	0.00060527	-0.00015680	0.00012815	0.00041920	-0.00001644	0.00020294	-0.00020065	0.00025415	0.00010164	0.00033854	0.00012029	0.00016912	0.00047247	0.00026245	0.00003976	0.00010649	-0.00013056	0.00036353	0.00000436	0.00006787	0.00003081	0.00034580	0.65904579
-2.1002	-21.47483647	-21.47483647	-0.49802741	-21.47483647	1.29173517	-21.47483647	0.32415387	-21.47483647	-21.47483647	-21.47483647	-21.47483647	-21.47483647	-21.47483647	-21.47483647	-21.47483647	-0.17486851	-21.47483647	-21.47483647	-21.47483647	-0.00900123	0.31796841	-21.47483647	0.21414946	0.37443614	0.54128628	0.41535404	-0.71758112	0.34430051	0.39500788	-1.07047099	-0.84476942	0.53959346	0.05474569	-0.12097874	-0.36118673	-0.45948065	0.08922828	0.22371194	0.02625652	-0.03598813	0.04169376	0.11462824	0.01554104	0.01424169	0.01549750	-0.00083697	0.01147984	0.02175450	0.02008734	0.00501335	0.01431818	0.00721119	0.01009192	0.00497876	0.00313170	0.00175799	0.00163526	0.00941512	0.00883395	0.01014107	0.01104014	0.01344594	0.01318674	0.01044434	0.01227567	0.00822481	0.01132547	0.00818436	0.00786972	0.00339245	0.00303908	0.00394930	0.00063098	-0.00001345	-0.00039742	-0.00129461	-0.00250458	-0.00009993	-0.00516715	-0.00114858	-0.00136896	0.00105880	-0.00510477	-0.00300432	-0.00519570	-0.00283078	-0.00281875	0.00175258	-0.00635351	-0.00477350	-0.00091130	-0.00709267	-0.00652495	0.00423349	-0.00217349	-0.00226750	0.00108798	-0.00171094	0.00131449	-0.00111784	-0.00134601	-0.00202076	-0.00215283	-0.00081443	0.00170872	0.00140502	-0.00131715	0.00551378	0.00655050	0.01293659	-0.00117770	0.00863253	0.00572958	0.01675344	-0.00018228	0.00520049	0.00229722	0.00616912	0.00607208	0.00737863	0.00597939	0.01209373	0.00525477	0.01021429	0.01065573	0.00961162	0.00842639	0.00887404	0.00528315	0.00185544	0.00172805	-0.00146267	-0.00061431	-0.00022911	-0.00081444	-0.00059773	-0.00135895	-0.00078412	-0.00159170	0.00069848	0.00127596	0.00010343	-0.00074117	-0.00114844	-0.00037982	-0.00037768	-0.00159260	-0.00134159	-0.00024121	-0.00028850	0.00079362	0.00043069	0.00071395	0.00103195	-0.00058992	-0.00023243	-0.00020771	-0.00045370	-0.00012208	-0.00131096	0.00112586	0.00061325	-0.00097261	0.00006921	-0.00035345	0.00052680	0.00029141	-0.00030291	0.00088365	-0.00015243	0.00045768	-0.00053247	0.00121646	0.00029598	-0.00089501	0.00000085	0.00062017	0.00045397	-0.00103491	-0.00012986	0.00038930	-0.00064619	0.00030945	0.00014574	-0.00078139	0.00053023	0.00036473	-0.00003197	0.00050092	0.00132834	0.00158567	0.00046268	0.00036731	-0.00024353	0.00089867	0.00048701	0.00032036	0.00022563	-0.00047887	0.00144644	0.00038923	0.00104272	0.00043447	-0.00068658	-0.00079135	0.00117731	-0.00029260	0.00029183	-0.00010653	-0.00045709	0.00107755	0.00066310	-0.00083035	0.00038397	0.00132906	0.00064139	-0.00002180	0.00031387	0.00042552	0.00131478	-0.00049690	0.00005393	-0.00025699	-0.00018824	0.00041031	0.00017599	0.00036369	-0.00020267	-0.00021571	0.00083158	0.00040862	0.00066759	0.00034370	-0.00066106	0.00039570	0.00056291	-0.00041223	0.00007085	0.00011604	-0.00029800	-0.00002442	0.00025747	-0.00066651	0.00023643	-0.00008822	0.00050393	0.00092713	-0.00036091	-0.00114491	0.00016596	0.00002330	0.00043230	-0.00042844	0.00090345	0.00045738	-0.00003466	-0.00043657	-0.00012327	-0.00035863	-0.00043874	0.00041517	-0.00025696	0.00045073	0.00087614	-0.00057921	0.00061806	0.00067709	0.00016333	-0.00012992	0.00027100	0.00062331	0.00000163	0.00016912	0.00000334	0.00017708	0.00074637	0.00014694	0.00004841	0.00058748	0.00013846	-0.00072081	-0.00034465	0.00057671	0.00092997	0.00049423	0.00042524	0.00081369	0.00024661	-0.00055113	-0.00068822	-0.00039327	0.00042497	-0.00006707	-0.00021263	-0.00010633	-0.00057228	-0.00018723	0.00098207	-0.00015770	-0.00073396	-0.00047139	-0.00048763	-0.00021056	0.00008522	-0.00080697	0.00065876	0.00020212	-0.00016042	0.00012288	-0.00036433	0.00046434	-0.00104707	-0.00073289	-0.00088387	-0.00069974	-0.00095847	-0.00080625	-0.00035167	0.00009287	-0.00024134	0.00081940	-0.00131566	-0.00031807	0.00061524	-0.00052019	0.00034058	0.00163024	-0.00164338	0.00063272	-0.00095459	-0.00127978	0.00036006	-0.00013202	-0.00148432	-0.00014901	-0.00051668	-0.00105044	-0.00017245	-0.00138888	-0.00070975	0.00038429	-0.00115337	0.00056284	0.00157578	0.00009004	0.00016074	-0.00249377	-0.00252405	0.00111433	-0.00125546	0.00188694	-0.00175781	-0.00047356	-0.00086305	-0.00154266	-0.00257895	-0.00405592	-0.00206921	0.00148378	0.00028657	0.00064898	-0.00112902	-0.00109650	-0.00265225	-0.00234458	0.00057096	0.00074316	0.00070085	-0.00091950	0.00018533	-0.00132919	-0.00065226	-0.00018918	-0.00175916	0.00038719	-0.00152507	0.00125282	-0.00161594	0.00091118	-0.00229318	0.00031957	-0.00063935	0.00141184	0.00088021	-0.00200782	0.00002632	0.00008126	0.00032756	0.00071005	-0.00007972	-0.00009513	-0.00139836	-0.00096840	0.00106723	0.00080686	-0.00218097	0.00200370	-0.00271918	-0.00097133	-0.00004350	-0.00056384	-0.00083604	0.00013782	-0.00280858	0.00190803	-0.00091106	0.00121006	0.00027754	-0.00212765	0.00115790	-0.00049048	-0.00139881	-0.00019747	-0.00053190	0.00046865	0.00041939	0.00008123	-0.00061363	-0.00029625	0.00112648	-0.00171022	-0.00044694	0.00062332	0.00118074	-0.00097834	0.00052559	0.00003441	-0.00065605	-0.00035280	-0.00058287	0.00099068	0.00068362	0.00007195	-0.00101268	-0.00027270	0.00078871	0.00003854	-0.00082583	-0.00002545	0.00038848	0.00046074	0.00041267	-0.00102918	0.00008564	-0.00017633	-0.00057835	-0.00017268	-0.00056274	-0.00038404	0.00011377	0.00035723	-0.00017236	0.00025762	-0.00043381	0.00026152	-0.00005973	-0.00000351	-0.00083881	0.00038571	-0.00061720	-0.00035865	-0.00034255	0.00056345	0.00045994	-0.00016831	-0.00000510	-0.00028452	0.00097384	0.00079510	0.00049929	-0.00046891	-0.00012218	0.00051221	0.00006674	0.00002042	0.00025712	0.00026432	0.00032792	0.00062329	0.00126844	0.00015610	-0.00077787	0.00052702	-0.00049548	-0.00001786	0.00015795	0.00002443	0.00011128	0.00061154	0.00002879	0.00007942	-0.00044316	0.00028333	-0.00005252	0.00022808	-0.00006611	-0.00024084	-0.00012390	0.00034533	0.00004839	0.00028163	0.00016710	0.00028219	-0.00048318	0.00036733	-0.00013022	0.00024280	-0.00007010	-0.00029737	0.00002835	0.00022586	-1.38497281
-2.0002	-21.47483647	-21.47483647	-21.47483647	1.78066468	-0.42957500	-21.47483647	-21.47483647	1.61043108	0.20089100	-0.94213355	-1.34424019	-21.47483647	-21.47483647	-21.47483647	-21.47483647	-21.47483647	0.33677766	-21.47483647	-0.72156271	-0.15471184	0.07204065	-21.47483647	1.76479143	0.68861214	-0.04990276	1.70753896	1.04469689	0.11644556	-1.08907410	0.93310988	-0.60398351	0.36344591	-0.15801792	0.95564473	0.48165158	0.19792932	-0.21116166	0.05666303	-0.06254984	0.11442901	-0.00204082	0.07722470	0.03404559	0.00223599	0.02564463	0.02090883	0.03072707	0.00444943	0.01741237	0.00309655	0.01307284	0.01998840	0.01029017	0.01444553	-0.00082287	0.00530350	0.00633306	0.00602304	0.00180202	0.00733560	0.00534033	0.01257331	0.01524685	0.01164689	0.01607260	0.01751310	0.02106950	0.02347887	0.02166617	0.01998174	0.01780447	0.01734535	0.01625712	0.01311565	0.00623505	0.00470189	0.00271708	0.00107449	-0.00150560	-0.00301045	0.00353007	0.00100759	-0.00279039	0.00834781	0.00077322	0.00014239	-0.00121139	0.00447816	-0.00864640	-0.00237008	-0.00149614	-0.01117279	0.00002860	-0.00026592	-0.00022770	-0.00277506	0.00026095	-0.00000523	-0.00034011	0.00047016	-0.00079414	-0.00516801	-0.00184592	0.00362598	0.00534744	0.00806985	0.00433279	0.00886524	0.00399447	0.01381503	-0.00278933	0.00720528	-0.00037073	0.01255405	-0.00366795	0.00153861	0.00021504	0.00431476	0.00145575	0.00304219	0.00192287	0.01045519	0.00078781	0.00681365	0.00856255	0.00676432	0.00870812	0.00708459	0.00302716	-0.00005727	0.00166975	0.00038161	-0.00088491	0.00022820	-0.00136734	-0.00024516	-0.00024841	-0.00037203	-0.00097397	0.00140396	0.00087637	-0.00044506	-0.00032698	-0.00041611	-0.00144754	-0.00039610	-0.00113219	-0.00211692	-0.00130383	-0.00046761	0.00066284	-0.00050793	-0.00157550	0.00067293	0.00005075	-0.00029626	-0.00096764	-0.00015873	-0.00064331	-0.00042780	0.00036249	0.00052502	-0.00111124	0.00155399	-0.00035914	-0.00057891	-0.00059638	0.00119684	0.00045354	-0.00094648	0.00052280	-0.00074432	-0.00063104	0.00046166	-0.00037741	0.00028085	-0.00081392	0.00030379	0.00070347	0.00007596	-0.00012134	0.00058365	0.00205847	-0.00005289	0.00018103	0.00155883	-0.00001857	-0.00121148	0.00070223	0.00076209	0.00056440	-0.00004153	0.00049900	0.00129376	0.00049442	0.00038500	0.00063496	0.00041783	0.00016375	0.00172118	-0.00045343	0.00093351	0.00113046	-0.00036149	-0.00023866	-0.00008798	-0.00029522	-0.00001267	-0.00049258	0.00099936	0.00017988	0.00061497	-0.00161519	-0.00004335	0.00129598	0.00102940	-0.00015527	0.00023104	-0.00049850	0.00014827	-0.00065494	0.00050552	0.00019321	0.00099171	-0.00038701	0.00089013	-0.00002832	0.00002110	0.00056505	0.00081010	-0.00086452	0.00012092	0.00018124	-0.00042910	-0.00083757	0.00005401	-0.00010264	0.00014224	0.00023278	-0.00064580	0.00007179	-0.00003543	0.00043147	0.00046703	0.00018256	0.00012902	0.00062959	0.00012741	-0.00006067	0.00056984	-0.00024385	-0.00011791	0.00010462	0.00034782	-0.00084968	0.00012793	-0.00026734	0.00049000	-0.00024479	0.00044969	-0.00004253	-0.00002586	0.00023296	0.00030135	0.00006938	0.00048518	0.00002266	0.00055224	0.00042917	0.00052446	0.00025512	0.00023781	-0.00026096	0.00021066	0.00032163	0.00075550	0.00010038	0.00012421	0.00064187	-0.00016815	-0.00030266	-0.00051765	0.00009891	0.00068032	0.00060432	0.00015993	0.00032218	-0.00053455	0.00018404	-0.00073482	-0.00052458	0.00113373	0.00015395	0.00073925	-0.00042596	0.00002514	-0.00034365	0.00043478	-0.00038470	0.00020964	-0.00011749	-0.00072674	0.00032330	-0.00016680	-0.00047653	-0.00024361	-0.00054252	0.00117046	-0.00005552	0.00030663	-0.00049440	-0.00075291	-0.00094770	-0.00119535	-0.00111606	-0.00040486	-0.00047827	0.00173798	-0.00130181	-0.00002350	0.00076422	0.00002405	0.00016179	-0.00012783	-0.00089592	0.00098629	0.00103641	-0.00086454	0.00025975	0.00060050	-0.00251120	0.00069672	0.00037598	-0.00033496	0.00016151	-0.00022154	-0.00073891	-0.00006186	-0.00199532	-0.00022336	-0.00012666	-0.00242388	-0.00108271	0.00063575	0.00160342	-0.00055583	-0.00249751	-0.00211715	0.00028666	-0.00026304	0.00019023	-0.00317156	-0.00040982	-0.00086170	-0.00169290	-0.00034140	-0.00071807	-0.00052503	0.00122239	-0.00074995	0.00115217	-0.00110172	-0.00030197	-0.00161188	-0.00291392	0.00138813	0.00037598	0.00017529	0.00036202	0.00045765	-0.00082144	-0.00006344	-0.00052818	-0.00124547	-0.00141842	0.00132567	0.00038682	0.00059447	0.00053585	-0.00221599	-0.00018376	0.00217045	0.00208632	-0.00129836	-0.00204922	-0.00222267	0.00107359	-0.00015395	0.00133111	0.00026446	-0.00247438	-0.00106093	-0.00277548	-0.00321815	-0.00041250	-0.00248274	-0.00031561	-0.00097828	-0.00085474	0.00063080	0.00152387	-0.00060290	-0.00108933	-0.00099443	0.00167870	-0.00145774	0.00025782	-0.00061920	-0.00220600	0.00063001	0.00020722	-0.00244310	0.00005424	-0.00010573	0.00076479	0.00010018	-0.00019508	-0.00158272	-0.00030169	0.00156372	0.00183775	-0.00010671	0.00070766	-0.00065254	-0.00112707	-0.00012201	-0.00068040	0.00063236	0.00071059	-0.00025541	0.00086138	0.00082535	0.00044758	-0.00015345	-0.00092784	0.00067458	-0.00000302	0.00007408	0.00016329	-0.00009165	-0.00063061	-0.00008994	0.00018078	0.00121095	0.00085952	-0.00049453	-0.00044347	0.00078071	0.00118749	-0.00047988	0.00047220	-0.00082969	0.00037128	-0.00030239	-0.00074016	-0.00023559	-0.00005694	0.00019128	0.00095238	0.00043132	0.00038105	-0.00038283	0.00107566	-0.00020967	-0.00043080	-0.00006955	0.00055854	-0.00007835	0.00054461	0.00031405	-0.00007962	0.00083420	0.00074639	0.00080233	-0.00004077	-0.00030253	0.00103248	0.00007500	0.00039743	0.00132079	0.00010191	0.00021895	0.00035467	-0.00046122	0.00063193	0.00059629	0.00061682	0.00007520	0.00027963	0.00034851	0.00008195	0.00010578	0.00057597	-0.00003881	0.00047822	0.00004443	-0.00015099	0.00009931	0.00060424	0.00017679	0.00004198	0.00055971	0.00037069	-0.00015372	0.00041727	-0.00009436	0.00021098	-0.00031804	-0.00010215	0.00018467	0.00025083	0.14023518
-1.9002	0.65497261	-0.82881081	-0.07649225	-21.47483647	0.27327520	-21.47483647	-21.47483647	-21.47483647	0.79026303	-21.47483647	-21.47483647	-21.47483647	-0.05455881	-0.10474519	-0.13081104	-0.10031009	0.08004303	0.15201609	-0.02421403	-0.45279703	-0.24954059	0.18940383	-1.31478527	-0.51748110	-21.47483647	1.27975351	-0.66009378	-0.70305848	0.93523369	0.13384932	-0.67672786	-1.05060139	-0.29853311	-0.37969183	-0.38650239	-0.26540666	0.02019367	0.03625406	-0.07199793	-0.03811009	0.10196611	0.04221898	0.01209499	-0.01625679	-0.00407943	0.01751843	0.03013311	0.01241690	-0.00830551	0.01599711	0.02340424	0.00913075	0.01641526	0.01563750	0.00907665	0.00881896	0.01157883	0.00668690	0.01049141	0.00577877	0.00742707	0.00887860	0.00845139	0.00797621	0.00461288	0.00616600	0.00908587	0.00988273	0.01309385	0.01086057	0.01413532	0.01589034	0.01415038	0.01394915	0.00969915	0.01005066	0.00861956	0.00700078	0.00544844	0.00398674	0.00204048	-0.00213711	-0.00439531	-0.00013431	0.00138557	-0.00244618	-0.00292073	-0.00123688	-0.00279079	-0.01158452	-0.00483797	-0.01200109	-0.00715341	-0.00067823	-0.00047159	-0.00592773	0.00094209	0.00087591	0.00026084	-0.00545678	-0.00068051	0.00180156	0.00289751	0.00501553	0.00661638	0.00690280	0.00250424	0.00813598	0.00636203	0.01741782	-0.00100103	0.00685843	0.00394155	0.01692225	-0.00228184	0.00554537	0.00125075	0.00606778	0.00472114	0.00708430	0.00842922	0.01294267	0.00605418	0.01082177	0.01038409	0.01051272	0.00964301	0.01139486	0.00710372	0.00386521	0.00195301	0.00027286	-0.00089331	-0.00013911	-0.00174868	0.00017725	-0.00066320	-0.00095222	-0.00205155	-0.00094593	0.00066446	0.00038559	-0.00058609	-0.00133456	-0.00130809	0.00006704	-0.00137703	-0.00100312	-0.00181860	-0.00087481	-0.00099646	-0.00149096	-0.00078904	0.00035917	0.00038261	-0.00062543	-0.00125746	0.00028033	0.00064339	0.00009618	0.00014832	0.00093695	-0.00044381	-0.00019742	-0.00057173	-0.00052824	0.00052665	-0.00056921	-0.00067587	-0.00007321	-0.00112966	-0.00054085	-0.00029493	0.00018511	-0.00116145	0.00022999	0.00005972	-0.00060651	0.00001352	-0.00018195	0.00009599	0.00022141	-0.00042718	-0.00002114	-0.00023381	0.00071999	0.00006496	-0.00000100	0.00093240	0.00047085	0.00157191	-0.00108621	0.00144201	0.00052011	0.00013868	0.00088501	-0.00020368	0.00007413	-0.00074447	0.00119418	-0.00012034	-0.00013474	0.00047897	0.00002897	-0.00101661	-0.00045075	0.00036821	-0.00062069	-0.00063598	0.00081367	-0.00016112	0.00036011	-0.00142197	0.00043725	0.00085772	-0.00003146	0.00032055	-0.00028130	0.00023561	0.00045224	0.00000996	0.00030474	-0.00021709	-0.00098887	0.00080688	0.00015571	0.00012114	-0.00002547	0.00027581	0.00082499	0.00021269	-0.00005238	0.00014252	0.00022642	-0.00097955	0.00005791	-0.00051537	-0.00030795	0.00052002	0.00000038	-0.00013746	0.00062657	-0.00033461	0.00021386	-0.00029231	-0.00041735	0.00065192	-0.00046778	-0.00021688	0.00051894	-0.00019795	-0.00024054	-0.00075406	0.00040402	-0.00041157	-0.00115131	-0.00056268	0.00002580	-0.00006819	-0.00018976	-0.00029626	-0.00025151	0.00029064	0.00016540	-0.00091735	0.00014049	0.00026856	-0.00030848	0.00051891	0.00008099	-0.00025864	-0.00049464	-0.00007859	-0.00000863	0.00069369	0.00039244	0.00032189	-0.00057472	0.00034191	-0.00015622	-0.00034697	-0.00027812	0.00002775	0.00035466	0.00025744	-0.00000649	-0.00001525	0.00007684	-0.00027442	-0.00065888	-0.00104281	0.00106787	-0.00015659	-0.00021321	0.00008784	-0.00038066	-0.00002072	-0.00000044	-0.00006616	0.00028895	-0.00015836	-0.00000801	-0.00021882	-0.00047820	-0.00038664	0.00034633	-0.00001336	0.00027855	0.00034017	-0.00022775	0.00063179	-0.00048628	-0.00135096	-0.00070042	-0.00130993	-0.00062140	0.00025247	0.00064408	-0.00043067	-0.00044734	0.00144782	-0.00136628	-0.00073400	0.00030847	-0.00029416	-0.00053770	0.00041622	0.00082989	-0.00019349	-0.00020847	-0.00166403	0.00033929	0.00017557	-0.00025004	-0.00043704	-0.00230041	-0.00070382	-0.00035406	-0.00203940	0.00036710	-0.00034504	-0.00343767	-0.00139671	0.00062738	-0.00128228	0.00303271	-0.00124875	-0.00202232	-0.00277282	-0.00262807	-0.00086081	-0.00095376	-0.00084232	-0.00015304	-0.00136702	-0.00162495	-0.00155472	-0.00066994	-0.00068105	-0.00071661	0.00207862	-0.00177066	-0.00066605	-0.00102972	-0.00178500	0.00089412	-0.00082794	-0.00158355	-0.00181181	-0.00079622	0.00118026	-0.00146951	-0.00078055	0.00035369	-0.00162164	0.00104238	0.00051339	-0.00349351	0.00150300	-0.00134356	-0.00072737	0.00002480	0.00136020	-0.00008453	-0.00186843	-0.00039250	-0.00022484	-0.00301974	-0.00013037	-0.00285658	-0.00439629	-0.00320146	-0.00134614	-0.00221877	-0.00099855	-0.00456495	0.00091739	-0.00199011	-0.00047978	-0.00150914	0.00030140	0.00100826	0.00073944	-0.00147523	0.00078418	-0.00059721	-0.00034138	0.00070280	-0.00093968	0.00021242	-0.00016296	-0.00147282	0.00001128	-0.00046561	-0.00096111	0.00018715	0.00009986	-0.00263992	-0.00052708	0.00059768	-0.00039538	0.00019716	-0.00007576	-0.00047047	-0.00086207	0.00000402	0.00083852	0.00093554	-0.00034200	0.00027888	-0.00027861	-0.00011661	-0.00075919	-0.00073997	-0.00040976	0.00035514	0.00036366	-0.00112045	0.00026073	-0.00035524	0.00004170	0.00062689	-0.00053169	-0.00067875	-0.00005043	-0.00126866	-0.00033205	-0.00001669	-0.00061800	-0.00034430	0.00068640	-0.00096053	0.00014105	-0.00088780	-0.00063521	-0.00092628	-0.00019333	-0.00043752	-0.00013515	-0.00068085	0.00005707	-0.00073822	-0.00007368	-0.00029190	-0.00079393	0.00001903	0.00020385	-0.00022011	0.00022310	0.00023349	-0.00072358	-0.00072985	-0.00038995	0.00018779	0.00082617	-0.00075859	0.00008741	0.00004911	0.00053764	0.00056724	0.00030433	-0.00030322	0.00032264	-0.00056468	-0.00006979	0.00011459	0.00000131	0.00025658	0.00016204	-0.00006363	-0.00018975	-0.00036947	0.00049976	-0.00001978	0.00021325	0.00000259	-0.00017178	-0.00014206	0.00014553	-0.00006811	-0.00008018	-0.00033986	0.00018243	-0.00025572	0.00041419	-0.00026922	-0.00032205	-0.00035597	0.00002676	-0.00031313	0.00040937	-0.15485221
-1.8002	-21.47483647	-21.47483647	-21.47483647	-21.47483647	-21.47483647	-21.47483647	-21.47483647	-21.47483647	-21.47483647	-21.47483647	-21.47483647	-21.47483647	-21.47483647	-21.47483647	-21.47483647	-0.13867150	0.21974379	-0.92126667	0.97595286	-0.17127785	-21.47483647	-0.75775831	-0.37607586	-0.63065238	0.41343951	-21.47483647	-0.21138269	-0.56173122	-0.30944056	-0.75694251	-0.00136744	0.04620263	-0.16635506	1.15975491	0.03847855	-0.28573869	-0.10635187	0.01548291	0.02089683	-0.01905953	-0.03881158	0.03808178	0.00976300	-0.00878640	0.05261519	0.01837512	0.03142621	0.01089630	0.01469754	-0.00719383	0.02078589	0.02136132	0.01266636	0.01996404	0.00754288	0.01405616	0.01173360	0.01151478	0.01359354	0.01121142	0.01367552	0.01702184	0.01368878	0.01199191	0.00778168	0.00721952	0.00847112	0.00816503	0.00603926	0.00496741	0.00477561	0.01061776	0.00918945	0.00650578	0.00739141	0.01141538	0.01402437	0.01282791	0.01370562	0.01268691	0.01709062	0.00960515	0.00906304	0.00982832	0.00029552	-0.00394677	-0.00975432	0.00164822	-0.01135273	-0.00683817	0.00003364	-0.00477469	0.00361223	-0.00505200	-0.00228784	-0.00777794	-0.00057618	0.00144726	0.00038291	-0.00141421	-0.00114076	-0.00150793	-0.00010726	0.00355958	0.00807861	0.00581918	0.00529180	0.00854256	0.00238556	0.01306751	-0.00192427	0.00657895	0.00371251	0.01246150	-0.00222942	0.00221514	0.00063450	0.00348214	0.00164842	0.00329331	0.00275746	0.00871883	0.00092222	0.00704198	0.00846709	0.00579826	0.00748813	0.00950402	0.00405303	0.00058160	0.00262080	-0.00053961	-0.00056366	0.00119687	-0.00091303	-0.00180337	-0.00012633	-0.00187905	-0.00191212	-0.00075899	0.00134892	0.00027241	-0.00077423	-0.00084634	0.00035734	0.00103071	-0.00136278	-0.00087949	-0.00105418	-0.00064379	0.00117959	-0.00038386	0.00064957	0.00007663	-0.00022078	-0.00059944	-0.00123193	-0.00020691	-0.00048150	-0.00082462	-0.00001709	0.00149490	-0.00065882	0.00029393	0.00021427	-0.00049900	0.00003806	0.00051567	-0.00040632	-0.00068101	0.00108338	-0.00064512	0.00018682	-0.00085219	0.00037321	0.00018710	-0.00067049	0.00066436	-0.00052641	-0.00039283	-0.00052718	-0.00054503	0.00075443	0.00003403	-0.00016659	0.00089564	0.00041219	0.00014091	0.00032423	0.00078812	0.00117262	-0.00034757	0.00034722	0.00020418	0.00096763	-0.00075701	-0.00028449	0.00157334	-0.00023517	0.00146392	0.00084601	0.00025110	0.00111551	0.00015791	-0.00095182	-0.00011346	-0.00024706	-0.00074789	-0.00076398	-0.00017018	0.00061601	0.00001138	-0.00115961	0.00036476	0.00091865	0.00018858	0.00016605	0.00057798	0.00043461	0.00104431	0.00021717	0.00031119	-0.00055894	-0.00017977	-0.00007738	0.00096748	0.00042245	-0.00002865	0.00041019	0.00064988	-0.00000471	0.00047948	0.00081702	-0.00000688	-0.00101163	0.00009140	0.00014202	0.00081105	0.00027198	0.00065759	0.00020327	0.00069045	0.00015706	0.00092673	0.00014910	0.00071055	0.00035436	0.00006682	-0.00026844	0.00124194	-0.00000458	0.00032562	-0.00098125	0.00035964	-0.00011167	-0.00053778	0.00014377	0.00059135	0.00038144	-0.00033430	-0.00017918	-0.00023657	0.00024225	0.00077132	0.00020369	-0.00018673	0.00006345	0.00024255	0.00042999	-0.00076439	0.00047689	0.00055708	-0.00003162	0.00020731	0.00031055	0.00050587	0.00039963	-0.00029723	0.00086375	0.00018619	0.00006573	-0.00005940	0.00033904	0.00085854	0.00022526	0.00010407	-0.00014408	-0.00050209	-0.00036804	-0.00010230	-0.00028668	0.00052912	0.00029863	-0.00000346	-0.00005531	-0.00070090	-0.00045781	-0.00046750	-0.00047081	0.00061524	0.00013182	0.00012897	-0.00053170	-0.00005391	-0.00093468	-0.00009015	0.00007583	0.00043240	0.00021278	-0.00133683	-0.00032358	-0.00030912	-0.00076861	-0.00117908	-0.00000838	0.00032932	0.00032953	0.00081601	-0.00039356	0.00138454	0.00182774	-0.00108050	0.00071918	-0.00065875	-0.00074415	-0.00053333	0.00178000	-0.00146305	0.00148795	-0.00009568	-0.00197473	-0.00103449	0.00051136	0.00035924	0.00064605	-0.00120618	0.00001070	-0.00139774	-0.00091241	-0.00025738	0.00003094	-0.00119545	-0.00150140	-0.00004373	0.00012950	-0.00090146	-0.00026966	-0.00342248	0.00040690	0.00000374	-0.00115062	-0.00429367	-0.00063624	-0.00054702	-0.00077575	-0.00163558	-0.00112880	-0.00025617	0.00062873	0.00015699	0.00176344	0.00062065	-0.00217122	-0.00103812	-0.00116934	-0.00015353	-0.00020832	-0.00092326	-0.00126381	0.00005816	0.00036245	-0.00010724	0.00004502	0.00042197	-0.00037493	0.00060786	0.00054285	-0.00167069	0.00070144	-0.00365586	0.00182643	0.00276266	0.00236339	0.00083162	-0.00120707	0.00067854	0.00323420	-0.00147510	0.00106451	-0.00118525	-0.00301468	-0.00169148	-0.00092156	0.00043868	-0.00086163	-0.00126613	0.00153800	-0.00051162	0.00005167	-0.00003943	0.00032413	-0.00013667	-0.00086827	-0.00072691	0.00034300	-0.00153616	0.00117200	0.00039443	-0.00128220	0.00180944	0.00031930	-0.00046422	-0.00024967	0.00015929	0.00106681	0.00058265	0.00089826	-0.00168347	-0.00072785	0.00095126	0.00065572	-0.00076560	-0.00002397	0.00028079	-0.00002417	0.00048212	0.00018115	-0.00054203	0.00103605	0.00071222	0.00090460	0.00039965	-0.00111270	-0.00102706	-0.00006377	0.00070641	0.00008887	-0.00061991	0.00031116	0.00031479	0.00025739	0.00048797	-0.00031843	0.00000170	0.00109508	-0.00137895	-0.00015047	0.00145011	0.00014526	0.00049720	0.00074349	-0.00024723	-0.00014719	0.00015739	0.00020661	0.00005862	-0.00029600	-0.00041493	0.00076451	-0.00023636	-0.00070482	-0.00012251	0.00081024	0.00048752	0.00043226	-0.00028348	0.00023025	0.00012368	0.00056726	-0.00028742	-0.00016465	0.00038277	0.00060342	0.00011811	0.00022140	0.00040505	0.00062684	0.00011071	0.00102089	0.00107470	0.00022604	-0.00087017	0.00055287	-0.00019928	0.00007546	0.00061680	0.00010065	0.00041043	0.00073888	0.00071059	0.00005359	0.00017968	0.00024319	-0.00000524	0.00004009	0.00017631	0.00008024	-0.00046741	0.00033761	0.00005271	0.00010725	0.00004337	-0.00004811	-0.00016836	0.00026872	0.00012546	0.00015287	0.00013376	0.00013165	0.00023420	0.00056892	-21.47483647
-1.7002	1.23987854	-21.47483647	-21.47483647	0.70616239	-21.47483647	-21.47483647	-21.47483647	-21.47483647	-0.79793045	-21.47483647	-21.47483647	-21.47483647	-21.47483647	-21.47483647	-21.47483647	-21.47483647	-21.47483647	-0.02892510	-0.31438202	0.22927319	0.24465141	-0.90430462	-0.33637958	0.83299416	-0.37564835	-1.03872466	-0.04750170	-0.59654994	0.31737946	0.37103704	0.14621468	0.03999550	-0.04738295	0.04397834	0.08101089	0.11076315	0.07942397	0.18578978	-0.09549787	-0.01715751	-0.10586920	0.06763285	0.00899627	0.01736960	0.00140478	0.02052653	0.02695806	-0.00342430	0.00620641	0.01399177	0.01770925	0.01231888	0.01847242	0.01545093	0.00580764	0.01808861	0.01292317	0.00588602	0.01147154	0.01658008	0.01029964	0.01702558	0.01510691	0.01271216	0.00844701	0.01351328	0.01376623	0.01271957	0.00993856	0.00984066	0.00766963	0.00739313	0.00622968	0.00335880	0.00304776	0.00419005	0.00639151	0.00387206	0.00429172	0.00511943	0.01096804	0.01154553	0.01258700	0.01662494	0.01459464	0.01729915	0.00362860	0.01586684	-0.00757546	-0.00744749	0.00201018	-0.01283767	-0.00687420	-0.00152872	-0.00280164	-0.00560363	-0.00046646	-0.00209245	-0.00137848	-0.00275996	-0.00494311	-0.00170859	0.00272973	-0.00021072	0.00517198	0.00478288	-0.00081807	-0.00205512	0.00028092	0.00523577	-0.00713269	0.00043149	-0.00362731	0.00801697	-0.01075298	-0.00183778	-0.00674650	-0.00301290	-0.00596413	-0.00228950	-0.00309411	0.00461808	-0.00194985	0.00113521	0.00476318	0.00362420	0.00243554	0.00435407	-0.00033274	-0.00425984	-0.00211836	-0.00247730	-0.00144440	0.00000893	-0.00101811	0.00003558	-0.00021505	-0.00096400	-0.00001629	0.00023488	0.00007151	-0.00046208	0.00036949	0.00054463	-0.00064799	-0.00105114	-0.00078567	-0.00005398	-0.00108749	-0.00042778	-0.00005766	-0.00042458	-0.00105731	0.00143745	0.00142895	-0.00015374	-0.00035445	-0.00015157	-0.00031484	-0.00032405	-0.00047287	0.00030047	0.00087591	0.00068687	-0.00067990	-0.00066779	0.00034083	-0.00034465	0.00014771	-0.00006010	0.00070774	-0.00056488	0.00068889	0.00015506	-0.00081144	0.00066588	-0.00027947	0.00071896	0.00052013	0.00015697	0.00061898	-0.00062172	0.00104667	-0.00028838	0.00010089	0.00077087	0.00098810	-0.00006123	0.00067403	0.00037824	0.00208584	-0.00013450	0.00129493	0.00040611	0.00116458	-0.00014186	-0.00027469	0.00067015	-0.00089056	0.00149620	0.00004511	0.00061385	0.00129818	-0.00032377	-0.00027505	0.00137829	-0.00062854	-0.00082497	-0.00074058	0.00091226	0.00110581	-0.00025986	-0.00029217	0.00048094	0.00157877	0.00033440	-0.00080819	-0.00013144	-0.00039469	0.00048834	-0.00032935	0.00063769	0.00049488	-0.00054832	0.00051417	0.00080036	0.00046565	0.00020088	0.00103531	0.00050638	-0.00017444	0.00036547	0.00019721	-0.00002672	-0.00033148	0.00006332	0.00015064	0.00143874	0.00081260	0.00033160	0.00039152	0.00065706	-0.00030769	0.00073585	0.00055999	0.00061945	0.00100921	-0.00007277	-0.00052081	0.00018282	0.00018107	0.00007519	-0.00058108	0.00027674	0.00014610	-0.00060322	-0.00041200	-0.00016695	0.00034604	-0.00047161	-0.00001686	-0.00017606	0.00093567	0.00082992	-0.00001859	0.00046136	-0.00013018	-0.00032238	0.00027985	-0.00023230	-0.00008472	-0.00003962	-0.00005047	0.00045346	0.00023948	0.00011841	0.00068347	0.00004793	0.00084507	0.00052844	-0.00035980	-0.00028757	0.00007017	0.00088674	0.00007242	-0.00003887	0.00012274	-0.00007400	0.00011220	-0.00018469	-0.00059458	0.00022660	-0.00015763	-0.00017611	0.00034345	0.00023098	-0.00041018	0.00046817	0.00009777	0.00055067	-0.00003962	-0.00037076	-0.00031491	0.00008485	-0.00078899	-0.00013646	-0.00009320	0.00019606	-0.00020690	-0.00035048	0.00108203	0.00004907	0.00022989	-0.00030426	0.00015983	-0.00027217	-0.00092959	-0.00064909	-0.00002722	-0.00105553	0.00061081	-0.00071649	-0.00068959	0.00070178	-0.00004400	-0.00116773	0.00152742	-0.00054202	0.00157387	0.00053595	-0.00067731	-0.00024367	0.00104749	-0.00087539	-0.00060653	0.00020416	-0.00076097	-0.00227264	-0.00120984	-0.00016183	0.00060976	-0.00006120	-0.00059710	0.00014375	-0.00007276	0.00143614	-0.00141047	-0.00138598	0.00032680	-0.00147549	-0.00017472	-0.00240348	0.00041558	-0.00053064	-0.00066685	-0.00100121	-0.00147361	-0.00103715	-0.00192349	-0.00062785	0.00131031	-0.00082014	-0.00054692	0.00061088	-0.00130983	0.00144018	-0.00023509	0.00101090	-0.00031823	-0.00043933	-0.00032893	0.00010494	-0.00218604	0.00036351	-0.00027863	0.00010562	-0.00075361	-0.00253774	0.00128745	-0.00208600	0.00040969	0.00104394	-0.00095960	0.00126963	-0.00105443	0.00014515	0.00076539	0.00098809	0.00102298	0.00056465	-0.00127383	-0.00321164	0.00014656	-0.00249770	-0.00036027	-0.00051084	0.00167688	-0.00017958	0.00114323	-0.00142181	0.00126201	-0.00019409	-0.00114027	-0.00019281	0.00080257	-0.00038979	-0.00088237	-0.00221490	-0.00033032	0.00058222	-0.00065776	0.00065700	-0.00038774	-0.00042439	0.00113015	-0.00027225	0.00103022	-0.00221026	0.00118570	0.00234375	0.00021887	-0.00037662	-0.00070487	0.00006948	-0.00114827	-0.00067344	0.00036017	0.00044808	0.00030880	0.00045589	0.00131459	0.00006189	0.00049369	-0.00085799	-0.00078959	0.00009487	0.00104889	-0.00105812	-0.00027644	0.00061802	-0.00004779	0.00007999	0.00097954	0.00005725	-0.00027603	-0.00098623	-0.00022948	0.00046942	0.00075358	0.00046973	0.00092177	-0.00076782	0.00040197	-0.00001036	0.00031231	-0.00008211	0.00071071	-0.00008484	0.00053312	-0.00001836	0.00001477	0.00006811	0.00035346	0.00087185	0.00021290	-0.00056389	0.00051034	0.00028898	0.00047815	0.00062797	-0.00018676	-0.00001942	0.00070059	0.00083292	-0.00010253	-0.00094566	0.00029984	0.00021363	0.00039129	0.00055983	-0.00007596	-0.00015760	0.00053212	0.00033371	0.00013856	0.00037190	0.00030689	-0.00017603	0.00007916	0.00032828	-0.00009587	0.00013358	0.00017765	0.00042298	0.00027256	0.00002402	-0.00017581	-0.00007107	0.00044982	0.00014537	0.00003414	0.00016735	0.00032652	-0.00004912	0.00055148	0.00016251	0.00015003	0.00013607	0.00005164	-0.00000936	0.00015158	-21.47483647
-1.6002	1.18923688	-21.47483647	-21.47483647	-21.47483647	0.39231348	-21.47483647	-21.47483647	-21.47483647	-21.47483647	-21.47483647	0.13940737	0.04642809	0.84765047	0.67211336	-21.47483647	-21.47483647	0.07541288	-21.47483647	1.58581841	-0.05075887	-0.03407744	-21.47483647	-21.47483647	-0.11857387	-0.46758160	-0.19681865	0.68554130	0.56362661	0.05246690	-21.47483647	0.76657847	0.29317483	-0.07522679	0.59784810	-0.19312094	-0.02697567	-0.10609658	-0.02019424	0.09420132	-0.06616413	0.03227165	0.08252122	-0.00580707	0.00377009	-0.00042676	-0.00895609	0.02151208	0.00262174	0.01595268	0.01769817	0.01953905	0.01282454	0.00911621	0.02048580	0.00981958	0.01709133	0.01159442	0.01723253	0.01445634	0.01056416	0.01264557	0.01411222	0.01499824	0.01159619	0.01128208	0.01357674	0.01590403	0.01743199	0.01375122	0.01328296	0.01424781	0.01603783	0.01366415	0.01073036	0.01132241	0.00971290	0.00471839	0.00693294	0.00498263	0.00378676	0.00402394	0.00424504	0.00983858	0.01308196	0.00846936	0.01904393	0.01192012	0.01812450	0.02322352	0.02095969	0.02018431	0.00864216	0.00579780	0.00315821	-0.00064025	-0.00547410	-0.00285843	0.00327440	-0.00160256	-0.00409769	-0.00521230	-0.00581236	-0.00374668	-0.00717045	-0.00296889	-0.00252191	-0.01188384	-0.00361464	-0.00707499	0.00695831	-0.00971373	0.00127887	-0.00605632	0.00877400	-0.01252316	-0.00635272	-0.01176625	-0.00457221	-0.00892995	-0.00496147	-0.00545542	0.00329632	-0.00518206	-0.00080183	0.00008231	0.00041833	-0.00236543	0.00073859	-0.00392438	-0.00701002	-0.00331460	-0.00187950	-0.00050210	-0.00008911	-0.00101361	-0.00171478	-0.00075403	-0.00124028	-0.00154474	0.00039772	0.00130007	-0.00120744	-0.00066615	-0.00074637	-0.00086216	-0.00069261	-0.00163272	-0.00097992	-0.00142556	-0.00040216	0.00059525	0.00000202	-0.00054121	0.00023958	-0.00031781	-0.00133174	0.00021442	-0.00053137	-0.00074179	-0.00012941	0.00044537	0.00082939	-0.00102799	0.00056303	-0.00019452	0.00028343	0.00018043	-0.00049475	-0.00017460	-0.00053582	-0.00022182	-0.00067821	0.00002876	0.00048749	-0.00134661	-0.00043563	-0.00041509	0.00089785	0.00060169	0.00078841	0.00073252	-0.00157141	-0.00008189	0.00020277	-0.00048065	0.00034648	0.00139652	0.00070585	-0.00006462	0.00089204	0.00148892	0.00020052	0.00097141	0.00036107	-0.00060165	0.00065090	-0.00047901	0.00131805	-0.00038295	0.00189050	-0.00003365	-0.00058289	0.00031058	-0.00092999	-0.00089130	0.00122567	-0.00088308	0.00021251	-0.00009700	0.00079988	0.00061282	-0.00044001	-0.00103665	0.00032122	0.00186330	0.00000694	-0.00078575	0.00060620	-0.00069679	0.00018768	-0.00033608	-0.00015248	0.00001864	-0.00055944	0.00063264	0.00004014	0.00124727	0.00064724	0.00058707	0.00041220	0.00028765	0.00085322	0.00070927	0.00002591	0.00037899	0.00061956	-0.00002530	0.00017618	0.00034736	-0.00057352	0.00014373	0.00020222	-0.00001648	0.00063585	-0.00006226	0.00024423	0.00014033	0.00023944	-0.00012374	0.00044368	0.00007645	0.00118446	-0.00067483	0.00019095	0.00028354	-0.00027134	-0.00044016	0.00059876	0.00061870	0.00056630	0.00001772	-0.00066265	0.00088827	0.00029324	-0.00052225	0.00083290	-0.00008760	0.00038642	-0.00013875	0.00066369	-0.00014021	0.00014381	-0.00001324	0.00008551	0.00021837	0.00047012	0.00008374	0.00066650	0.00099588	-0.00015486	-0.00031899	0.00023238	0.00038049	0.00014174	0.00016877	0.00058936	0.00014819	-0.00021304	-0.00034243	-0.00047310	-0.00085702	0.00103755	0.00003110	-0.00036772	-0.00057270	0.00001010	0.00011614	-0.00011043	0.00013690	0.00135435	0.00021184	-0.00030620	-0.00007984	0.00011412	-0.00048756	0.00023698	0.00016764	0.00044461	-0.00073950	-0.00097007	-0.00001847	0.00017748	-0.00019403	0.00050428	-0.00084254	0.00025922	0.00056899	-0.00044042	-0.00061898	0.00046472	-0.00019628	-0.00190559	-0.00142417	-0.00095487	-0.00095199	-0.00071436	0.00174401	0.00108691	0.00022770	-0.00021255	-0.00163618	0.00160606	0.00025167	-0.00078359	0.00048872	-0.00164085	-0.00047557	-0.00096318	-0.00125639	0.00082346	0.00173714	-0.00153263	0.00010177	0.00147842	-0.00108013	0.00308887	-0.00220696	-0.00080003	0.00072763	0.00028531	0.00041210	-0.00175289	0.00057053	-0.00061369	-0.00166326	-0.00090321	-0.00111307	-0.00034163	0.00106062	0.00111591	0.00228345	-0.00026805	-0.00058856	0.00024810	-0.00047007	0.00385958	-0.00032502	0.00087658	-0.00005579	0.00259330	0.00162878	-0.00117468	-0.00071655	-0.00002929	-0.00012401	0.00201221	0.00203016	-0.00282468	0.00194058	-0.00305786	0.00074848	0.00091863	0.00313647	0.00178266	-0.00120148	0.00025610	0.00099144	-0.00059004	-0.00013764	0.00106556	-0.00165669	0.00048306	-0.00027917	-0.00187862	-0.00126414	-0.00025912	0.00131542	-0.00094161	0.00160142	0.00066665	0.00186620	0.00093219	-0.00131236	-0.00058776	0.00139164	-0.00053243	-0.00021629	-0.00055043	-0.00146559	0.00051868	-0.00074965	-0.00088289	-0.00070419	0.00113988	-0.00116014	0.00172084	0.00044402	-0.00157905	-0.00026888	-0.00062944	0.00001117	-0.00144083	0.00036291	0.00066729	-0.00105830	-0.00076816	-0.00027897	-0.00011741	-0.00032205	-0.00010869	-0.00050186	-0.00002542	0.00059330	-0.00075321	-0.00057565	-0.00032720	-0.00020335	-0.00116736	-0.00012280	-0.00001336	-0.00051032	0.00027073	-0.00117361	0.00005473	-0.00062763	-0.00067944	-0.00005844	0.00108247	0.00029933	-0.00016413	0.00076122	-0.00001011	0.00058865	-0.00001914	0.00007013	0.00003690	-0.00066053	-0.00111916	0.00024814	-0.00101415	-0.00092553	-0.00043663	-0.00116622	-0.00012327	-0.00049217	0.00014969	-0.00133703	-0.00025111	0.00073351	-0.00017065	-0.00144750	-0.00102757	0.00102022	-0.00028318	0.00054256	-0.00051443	0.00002308	-0.00052485	0.00001067	0.00021021	-0.00011219	0.00006535	-0.00057197	-0.00047551	-0.00011822	0.00032854	-0.00014061	-0.00029201	0.00010910	0.00005309	-0.00031513	-0.00029153	-0.00002421	-0.00023896	0.00007770	-0.00038689	-0.00040899	-0.00035527	0.00020961	-0.00013855	0.00036722	0.00017112	-0.00007368	-0.00027843	0.00043806	-0.00014806	0.00015154	-0.00010641	-0.00004018	0.00007271	0.00020897	-0.82010406
-1.5002	-21.47483647	-21.47483647	-21.47483647	-21.47483647	0.78423429	-21.47483647	0.09361624	-21.47483647	-1.49031281	-0.07007807	-0.33290596	-0.46977669	-21.47483647	-21.47483647	-21.47483647	-21.47483647	0.36364910	-21.47483647	-1.06644034	-21.47483647	0.17365153	0.35528249	-0.20854150	-21.47483647	-0.16543710	-0.47341970	-0.87523219	-21.47483647	0.41898302	-21.47483647	-0.26900514	-0.41416264	-0.88110954	0.06217955	-0.03300797	0.25603411	-0.13819893	0.08055378	0.10638033	0.09061065	0.02380279	0.02059225	0.02242600	0.02416076	0.06029862	0.00868305	0.01716911	0.01003773	0.00765059	-0.00265518	0.02132757	0.00931089	0.00578017	0.01970483	0.00769065	0.01617766	0.01346431	0.00845373	0.01382560	0.01194786	0.01500806	0.01652361	0.01398297	0.01274316	0.01186742	0.01337023	0.01609726	0.01777824	0.01616338	0.01412595	0.01548589	0.01223685	0.01476411	0.00814231	0.01241748	0.00980110	0.01589727	0.00878037	0.01102946	0.00889306	0.00844054	0.00214431	0.00725027	0.00595625	0.00943740	0.00871414	-0.00022837	0.01400568	0.01006906	0.01040944	0.01867586	0.01237151	0.01851998	0.02093364	0.01963820	0.01317436	0.01247722	0.00790434	0.00203265	0.00073758	0.00066544	0.00050330	-0.00188080	0.00042985	0.00431194	0.00587555	0.00059947	0.00493066	0.00410635	0.01369784	-0.00359581	0.00924419	0.00354861	0.01757885	0.00047273	0.00801355	0.00175558	0.00596409	0.00282799	0.00636869	0.00626465	0.01131144	0.00827679	0.01183778	0.01294120	0.01172412	0.01128357	0.01261396	0.00764312	0.00546675	0.00216852	-0.00043048	0.00095524	-0.00051360	-0.00102925	-0.00162198	0.00027181	-0.00048045	-0.00041369	0.00007365	0.00080332	0.00093298	-0.00002215	0.00056221	-0.00264541	-0.00002652	-0.00165532	-0.00210207	0.00001494	-0.00050452	0.00142576	-0.00008094	-0.00168976	0.00059187	0.00057040	-0.00085071	-0.00134552	0.00143679	0.00032190	0.00135539	0.00157850	0.00107921	-0.00079631	0.00143362	0.00051691	-0.00103320	-0.00011706	0.00007435	-0.00018529	-0.00032710	-0.00019697	-0.00105275	0.00076718	0.00080777	-0.00050294	-0.00105155	0.00008125	0.00017241	0.00086465	0.00106948	0.00129090	0.00064081	0.00019119	0.00049514	0.00170307	0.00138615	0.00048374	0.00083443	0.00059979	0.00046429	0.00210141	0.00081360	0.00142941	0.00099857	0.00052494	0.00025715	0.00058236	0.00008794	-0.00055813	0.00213096	0.00064779	0.00088430	0.00151027	0.00011584	-0.00024651	0.00144096	-0.00112375	-0.00018917	0.00044073	0.00187775	0.00066331	-0.00072960	-0.00056895	0.00072028	0.00111935	0.00057460	0.00071375	0.00093578	0.00039145	0.00079770	-0.00053444	-0.00000813	0.00037208	-0.00082136	0.00038196	0.00099683	0.00070259	0.00026692	0.00190673	0.00132625	-0.00012539	0.00050527	0.00104694	-0.00081386	0.00043053	0.00075331	0.00059083	0.00079513	0.00123220	-0.00010636	-0.00053713	0.00100195	-0.00021838	0.00044151	0.00021667	0.00061707	0.00146612	-0.00038298	-0.00024904	-0.00002355	-0.00023363	0.00043082	0.00010027	-0.00037280	-0.00007835	-0.00018186	0.00012368	0.00016265	0.00065963	-0.00013323	0.00009369	-0.00032536	0.00077470	0.00020862	-0.00017380	-0.00033862	-0.00008952	-0.00091056	0.00060867	0.00001943	0.00055943	-0.00025728	-0.00090757	-0.00055878	0.00074903	0.00096813	0.00023860	0.00050777	0.00049147	0.00002562	-0.00091119	0.00028425	-0.00003657	0.00078278	0.00029550	0.00029220	-0.00004912	-0.00108726	-0.00034467	-0.00024165	-0.00063896	0.00008659	0.00032747	0.00031305	0.00015745	-0.00115439	0.00056855	-0.00027541	0.00095479	0.00071518	0.00041732	-0.00062030	-0.00009728	-0.00051125	-0.00076360	-0.00017182	-0.00032653	0.00042787	0.00115066	-0.00116140	0.00044941	-0.00069718	-0.00054372	0.00007854	0.00038961	-0.00045944	-0.00046166	0.00196436	-0.00004587	0.00092425	-0.00001214	-0.00129349	0.00022321	-0.00019209	-0.00014692	-0.00087697	0.00024402	-0.00027869	0.00210022	-0.00143743	-0.00142971	0.00033419	0.00009239	-0.00070802	-0.00104932	-0.00119285	-0.00042271	0.00030353	-0.00047254	0.00020067	0.00164637	-0.00310872	-0.00058957	0.00244029	-0.00115549	0.00113420	0.00058497	-0.00331675	0.00106735	-0.00260648	0.00062739	-0.00277114	0.00072700	0.00083515	-0.00251425	0.00075630	-0.00075578	-0.00053544	0.00083560	0.00058747	0.00182188	-0.00077951	-0.00010600	-0.00221004	-0.00203810	0.00035796	-0.00065852	0.00033937	0.00082951	-0.00014787	0.00037019	0.00177213	0.00133963	0.00093446	0.00029782	0.00290004	0.00092023	-0.00175074	0.00284923	-0.00126742	0.00151807	0.00069229	0.00094797	-0.00055584	-0.00069389	-0.00019487	0.00085060	0.00172133	0.00097592	0.00094930	-0.00241633	0.00035641	-0.00038273	-0.00249422	0.00023052	-0.00185835	0.00179341	-0.00007938	-0.00125744	-0.00205365	0.00007953	0.00064604	0.00088005	0.00079542	0.00245308	-0.00065930	0.00075405	0.00136820	-0.00131465	0.00208700	0.00129172	0.00012504	-0.00035584	0.00006768	0.00106298	-0.00000347	-0.00020988	0.00057448	-0.00053842	0.00186254	0.00087980	-0.00116787	0.00067790	0.00044705	0.00080115	-0.00033319	0.00014154	0.00050606	-0.00043409	0.00070017	-0.00014366	-0.00025310	-0.00010776	-0.00020155	0.00000187	0.00076207	0.00027402	-0.00052687	0.00056172	0.00054405	0.00034013	0.00005575	-0.00025528	0.00063209	-0.00051734	-0.00047731	0.00029619	0.00086535	0.00026268	-0.00031371	0.00097032	-0.00063213	0.00101224	-0.00052954	0.00047570	0.00014071	0.00002480	-0.00020672	0.00125938	-0.00084173	-0.00027777	-0.00101321	0.00036684	-0.00009673	-0.00053685	-0.00044325	0.00048118	0.00022887	0.00078639	0.00024287	-0.00055203	0.00001912	0.00018805	-0.00003600	0.00027115	-0.00023203	0.00000467	0.00028164	-0.00011217	0.00031388	0.00016664	-0.00059742	0.00040571	-0.00010316	0.00062922	0.00041990	0.00010769	0.00017062	0.00021708	0.00025579	0.00028781	0.00027236	0.00042598	-0.00038388	0.00018905	0.00030378	-0.00010951	-0.00068005	0.00008060	0.00008582	0.00036345	-0.00005122	0.00017174	0.00002933	0.00062174	0.00012593	-0.00012899	0.00014461	0.00001886	0.00013283	0.00005352	1.06302194
-1.4002	-0.26113650	-21.47483647	-21.47483647	-21.47483647	-0.53771096	-21.47483647	-0.17043994	-1.39493787	-0.09940691	-0.65724695	-21.47483647	-0.91097742	0.20013762	-21.47483647	-21.47483647	-21.47483647	-21.47483647	-21.47483647	-21.47483647	0.46826434	-0.45080784	0.53344632	-0.27390427	-0.02690049	-0.68785276	-21.47483647	-0.81440954	0.08105162	0.02656372	0.43255456	0.24809250	-0.24522928	-0.25408077	-0.05610639	-0.29742502	-0.18814734	-0.11970199	0.06531067	0.05668226	-0.01216557	0.05445155	-0.03149271	-0.00859073	0.03396801	0.03389417	0.00394953	0.02886703	-0.00168563	0.02150626	-0.00044200	0.01679867	0.01476230	0.00960121	0.02535390	0.01034349	0.01749743	0.01455227	0.01229784	0.01034225	0.00979556	0.00993967	0.01820851	0.01484895	0.01242534	0.01521697	0.01221896	0.01783041	0.01437761	0.01557145	0.01522202	0.01384863	0.01570860	0.01469438	0.01221839	0.01053320	0.01285364	0.01397503	0.00990269	0.01216693	0.00989359	0.00919802	0.01193685	0.01271717	0.01980117	0.01732298	0.00398198	0.00570198	0.02214604	0.01293752	0.00729541	0.01231957	0.00758885	0.01257595	0.01214508	0.02003314	0.01703666	0.02222105	0.02760495	0.02483028	0.02253748	0.01575255	0.01878800	0.01058177	0.00762842	0.00818707	0.00656519	0.00129384	0.00789204	0.00064307	0.01020612	-0.00567524	0.00392708	0.00060398	0.01179393	-0.00079351	0.00357343	-0.00072895	0.00629971	0.00511000	0.00501623	0.00494182	0.01401776	0.00755926	0.01105751	0.01130511	0.01200255	0.01064000	0.01165490	0.00535650	0.00482152	0.00259204	0.00001465	0.00063601	-0.00000191	-0.00027442	-0.00098583	-0.00084892	0.00065719	-0.00045078	-0.00004111	0.00067394	0.00022037	0.00013920	0.00102642	-0.00078308	0.00093642	-0.00050544	-0.00148324	-0.00227939	0.00036653	0.00135566	-0.00055930	0.00007566	0.00103581	0.00044864	-0.00092973	-0.00062081	0.00102116	0.00021608	0.00014433	0.00083044	0.00161101	0.00025362	0.00069946	0.00063694	-0.00006174	0.00184705	0.00112165	0.00098756	-0.00053256	0.00025276	-0.00093353	0.00005724	0.00080318	-0.00025695	-0.00010277	0.00031104	0.00034924	0.00057015	0.00096422	0.00059888	-0.00064456	0.00016101	0.00134758	0.00008506	0.00122350	0.00051500	-0.00064967	0.00140923	0.00135614	0.00074065	0.00079720	0.00029089	0.00021228	0.00048383	0.00114676	-0.00024426	0.00020570	0.00083668	0.00141018	-0.00003597	0.00112251	0.00078381	0.00054171	-0.00009018	0.00113277	-0.00075392	0.00005356	0.00040435	0.00004112	0.00097714	0.00056252	-0.00098262	-0.00050600	0.00071238	0.00154704	0.00018352	0.00055043	0.00213157	0.00090445	-0.00029572	0.00134503	-0.00087511	0.00000607	0.00061851	0.00049538	0.00040926	0.00009636	0.00000771	0.00148728	-0.00036086	0.00045133	0.00121993	0.00001966	-0.00042336	0.00073967	0.00041732	0.00049722	0.00055546	0.00049941	0.00012693	0.00053315	0.00008102	0.00150476	0.00061238	0.00039113	0.00045273	0.00027039	-0.00016033	0.00091404	-0.00016010	0.00013258	-0.00055650	0.00097005	-0.00009769	-0.00058075	-0.00091140	0.00113285	0.00077093	0.00010870	0.00050708	-0.00027246	0.00059849	0.00029383	0.00058947	0.00027852	0.00101790	-0.00012758	0.00049673	-0.00044585	0.00044570	0.00022088	0.00020327	-0.00019021	0.00116201	0.00095681	0.00003544	-0.00046089	0.00105889	0.00060942	-0.00078955	-0.00003417	0.00031940	0.00021470	0.00107229	0.00039519	0.00033821	-0.00078778	0.00028277	-0.00006256	-0.00017268	0.00056986	0.00003819	-0.00011699	0.00051611	-0.00045966	-0.00034604	-0.00003826	0.00054907	0.00169172	0.00025235	0.00004628	0.00085065	-0.00091776	0.00034386	0.00010198	-0.00011786	0.00096001	0.00077842	-0.00027212	0.00134745	0.00066639	-0.00064807	0.00016971	-0.00023881	-0.00068052	-0.00005291	0.00081224	0.00053381	-0.00106677	0.00037806	-0.00096737	0.00136963	0.00171638	0.00006760	0.00019805	0.00102180	-0.00030743	0.00055927	-0.00031356	-0.00184218	0.00055188	-0.00037373	-0.00015582	0.00166240	-0.00121002	0.00098796	0.00046944	-0.00113947	0.00022539	0.00214352	-0.00076431	0.00041082	0.00055525	0.00184579	0.00065875	-0.00134916	0.00114934	0.00006406	0.00123989	0.00111690	-0.00138379	0.00108204	0.00165011	0.00125392	-0.00028762	0.00040627	0.00068972	0.00219373	0.00120143	0.00195558	0.00067933	0.00009052	0.00133534	-0.00081200	0.00211079	0.00143043	0.00104732	0.00025739	0.00111979	-0.00027262	0.00107618	-0.00077047	-0.00003194	0.00124000	0.00218532	0.00235237	-0.00063247	0.00261391	-0.00112622	0.00075258	0.00182255	0.00197976	0.00192892	0.00097577	0.00119662	0.00251148	-0.00015271	0.00403964	0.00244452	-0.00102077	-0.00046156	-0.00136670	-0.00076626	0.00066137	0.00026811	0.00212723	-0.00001569	0.00193376	0.00120232	0.00228453	0.00045303	0.00157860	0.00025415	0.00053890	-0.00111741	0.00054977	0.00132548	0.00128130	0.00162981	0.00305382	-0.00024965	0.00008202	-0.00002538	0.00003534	0.00119882	0.00182506	-0.00161462	0.00059392	0.00187647	0.00118927	0.00248843	0.00108673	0.00146405	0.00094429	-0.00056028	0.00135239	0.00012962	-0.00068922	0.00026780	0.00072418	0.00074183	0.00051121	-0.00035140	-0.00100998	0.00038343	-0.00011773	-0.00088645	0.00023818	0.00078145	0.00096254	-0.00078056	-0.00024437	-0.00108232	0.00115528	-0.00040579	0.00037655	0.00142083	-0.00037714	-0.00008546	0.00052210	-0.00068977	0.00043484	-0.00063568	0.00049082	0.00026976	-0.00013632	-0.00021856	-0.00013122	-0.00024956	-0.00047103	-0.00080208	0.00006090	0.00003709	-0.00036411	0.00056672	0.00131361	0.00010952	0.00005132	-0.00024787	-0.00002048	0.00010419	0.00096320	-0.00049293	0.00023585	0.00025414	0.00059402	0.00015072	0.00039969	0.00028195	-0.00021422	-0.00057992	-0.00012041	-0.00009825	-0.00024066	0.00041383	-0.00033263	0.00039177	0.00047798	-0.00000750	0.00005158	-0.00008718	0.00040999	-0.00006443	0.00026375	-0.00003382	-0.00012658	-0.00032167	0.00033665	0.00047140	0.00008684	0.00020132	0.00026466	0.00008077	0.00044262	-0.00003649	0.00018686	0.00030125	0.00005760	-0.00005576	0.00035087	0.82976465
-1.3002	0.18025345	-21.47483647	-0.29456973	-1.18696046	-21.47483647	-21.47483647	-21.47483647	-21.47483647	0.13385413	-21.47483647	-21.47483647	1.41873586	-21.47483647	-21.47483647	-2.18840218	-21.47483647	-21.47483647	-1.15235066	0.05213013	-1.11882678	0.42235635	2.26767969	1.52426636	0.55167508	0.72535197	1.59020621	-2.10277510	0.92283266	0.08192976	0.72030765	-0.55446292	-0.05101846	-0.45685583	-0.28037109	0.00148123	0.13000471	0.06520249	0.13924539	-0.01351535	0.00571234	-0.01646252	-0.00186309	0.02904772	0.03961428	0.01250210	-0.02342435	0.00112016	0.01283745	0.00927649	0.00088144	0.02497621	0.01023448	0.00948800	0.02149996	0.00484507	0.01313676	0.00820992	0.01162943	0.01203112	0.01388907	0.01489132	0.01766266	0.01500681	0.01429507	0.01449831	0.00899197	0.01478457	0.01486006	0.01162173	0.01310435	0.01163052	0.01565631	0.01347708	0.01152633	0.01047122	0.01416718	0.01208816	0.00853869	0.00860461	0.01099654	0.01461215	0.00867769	0.01520065	0.01815356	0.01573537	0.01316268	0.00697012	0.01119331	0.01513667	0.01339313	0.01062642	0.00026985	0.01270124	0.01384922	0.00618759	0.01159423	0.01381124	0.01622039	0.02228148	0.02223765	0.02634830	0.03696466	0.03466523	0.03450022	0.03564689	0.03673642	0.03054256	0.02815016	0.02299098	0.02213175	0.00690368	0.01384873	0.00458738	0.01490387	-0.00213806	0.00019780	-0.00258757	0.00330917	-0.00210404	0.00448204	0.00484858	0.01140702	0.00700369	0.00980499	0.01190627	0.01207074	0.00976574	0.01209236	0.00736621	0.00354138	0.00261107	0.00096876	0.00035146	-0.00038320	-0.00095609	-0.00107296	-0.00067796	0.00104102	-0.00073753	-0.00077979	0.00179408	-0.00045014	0.00029190	0.00010041	0.00013133	-0.00013590	-0.00092632	-0.00125742	-0.00133756	0.00080450	-0.00021946	0.00026087	-0.00138261	0.00085837	0.00052067	0.00002817	-0.00006681	0.00015246	-0.00031019	-0.00093721	0.00054620	0.00044628	-0.00044324	0.00094035	0.00025573	0.00015351	0.00016946	0.00023028	0.00035632	-0.00079241	0.00074732	-0.00085941	0.00053190	0.00162247	-0.00020466	0.00052443	-0.00035305	0.00085551	0.00052996	0.00058715	-0.00035671	-0.00070416	0.00002293	-0.00035022	-0.00155666	-0.00013472	0.00103239	0.00107388	0.00071618	0.00067658	0.00136092	-0.00041813	0.00058612	-0.00073374	0.00055800	-0.00014506	0.00090119	0.00068731	-0.00044254	0.00148572	0.00087404	0.00013864	0.00038791	-0.00010728	-0.00035949	0.00024976	-0.00054180	0.00005734	-0.00007024	0.00027108	0.00066477	-0.00031234	-0.00111064	0.00018153	0.00032725	0.00075344	0.00002603	0.00108676	-0.00010650	0.00044236	0.00037714	0.00077985	0.00035746	-0.00037091	-0.00075396	0.00066905	0.00016488	0.00007027	0.00045579	0.00062225	-0.00084005	0.00028514	0.00015873	0.00012734	-0.00045946	0.00031867	-0.00045754	0.00055413	-0.00000867	0.00025028	-0.00062498	-0.00028494	0.00037298	-0.00017879	-0.00042086	0.00012073	0.00059584	-0.00005835	-0.00064288	0.00053638	-0.00022466	0.00032056	-0.00028970	0.00019927	0.00003731	-0.00067307	-0.00061009	0.00091606	-0.00017201	-0.00020591	0.00019549	-0.00010849	0.00041181	0.00059115	-0.00007359	0.00039212	-0.00001852	0.00017443	0.00009403	0.00031529	-0.00037171	0.00002699	-0.00078394	0.00020267	0.00071592	0.00066925	-0.00012689	0.00031583	0.00031212	0.00038201	-0.00038422	0.00013061	-0.00007026	0.00053000	0.00053115	0.00002991	0.00035031	-0.00012232	-0.00010841	-0.00037211	-0.00022005	0.00061757	-0.00028159	-0.00022531	-0.00056892	-0.00099768	-0.00024837	0.00023854	0.00015628	0.00060484	0.00001062	0.00017843	0.00030486	0.00076013	-0.00047240	0.00021667	0.00019267	0.00041277	0.00001473	-0.00020111	-0.00013057	-0.00062311	0.00011424	0.00007177	0.00008937	-0.00066855	0.00004017	0.00065990	-0.00088931	0.00071444	0.00080115	-0.00087516	-0.00113929	0.00002468	0.00017126	-0.00082058	0.00091597	-0.00078869	0.00048694	0.00016365	-0.00148242	-0.00110499	-0.00003057	-0.00079105	0.00058306	0.00056689	-0.00017626	-0.00063128	-0.00248272	-0.00162973	0.00126391	-0.00243007	-0.00032327	0.00008992	-0.00135875	0.00044432	-0.00106309	-0.00209163	-0.00025951	-0.00058988	-0.00049134	-0.00119290	0.00101948	0.00040520	-0.00060296	0.00012058	-0.00100718	-0.00036157	-0.00011796	0.00136788	0.00156673	-0.00161273	-0.00107712	0.00065773	-0.00209125	0.00283858	-0.00066076	-0.00080682	-0.00093696	0.00121434	-0.00126835	0.00005449	-0.00004584	0.00123643	-0.00250934	-0.00021046	0.00073280	-0.00139173	-0.00045621	-0.00271955	-0.00031769	0.00257417	0.00061348	0.00149099	-0.00003812	0.00055283	0.00148331	-0.00075884	0.00027900	0.00130167	-0.00287568	-0.00143214	0.00114237	-0.00260651	0.00123385	0.00042525	-0.00143428	0.00055479	-0.00111955	0.00037342	0.00016880	-0.00046506	-0.00189321	-0.00116698	0.00076908	-0.00275947	0.00186126	0.00052879	0.00008942	0.00149606	0.00096250	-0.00068469	0.00028821	-0.00121289	0.00142302	0.00085369	0.00125275	-0.00028132	0.00015068	-0.00037831	-0.00008107	-0.00151022	0.00120938	0.00207506	0.00019525	-0.00049146	0.00151683	0.00055842	-0.00059057	-0.00087917	0.00084123	0.00090802	0.00006924	-0.00038750	0.00045280	0.00080522	-0.00011830	-0.00017514	0.00027291	-0.00005697	0.00020769	-0.00005033	-0.00085677	-0.00018711	0.00071429	-0.00057846	-0.00076622	0.00126510	0.00039106	-0.00038366	0.00129042	-0.00051756	-0.00016529	0.00015578	-0.00080430	0.00014274	-0.00040761	-0.00057572	0.00075404	-0.00010057	-0.00021461	-0.00071874	0.00061153	0.00043795	0.00016883	-0.00053667	0.00063886	0.00005117	0.00072170	0.00017602	-0.00021545	-0.00043178	0.00097106	0.00000025	-0.00006952	-0.00002309	0.00023388	0.00058126	-0.00029657	0.00052469	0.00054223	-0.00059067	-0.00014229	-0.00056455	0.00010133	0.00012254	0.00030485	-0.00043954	0.00013602	0.00001387	0.00004917	0.00046233	0.00022707	0.00015342	0.00058341	0.00008843	-0.00037809	-0.00049130	-0.00003285	0.00014993	-0.00033357	0.00013870	0.00050153	-0.00033601	0.00028255	-0.00055416	0.00007199	-0.00006892	-0.00008303	0.00008534	0.00026392	-21.47483647
-1.2002	-21.47483647	-0.61653000	-21.47483647	-0.32152453	-21.47483647	-21.47483647	-21.47483647	0.29024261	0.34407142	-21.47483647	-21.47483647	-21.47483647	-21.47483647	-21.47483647	0.91702211	1.34769225	0.09703844	2.32538891	0.32723410	-0.79974484	-0.49632536	0.44157705	-0.26284641	0.08014083	0.20800555	-0.13142510	-0.80102892	1.03454316	0.25655080	-0.10435380	-1.39232850	-0.14047154	0.23150021	-0.26063085	-0.00902789	-0.35816721	-0.01004867	0.00676345	0.06919579	0.07054506	0.00809977	0.05383661	0.01968688	0.01157897	0.01458089	0.02506303	0.04805469	0.02247625	0.01938095	0.00854664	0.00811021	0.01223398	0.00971909	0.02657483	0.01024152	0.01589962	0.02100793	0.01107261	0.01543557	0.01313246	0.01335760	0.01977588	0.01453161	0.01232151	0.01336240	0.01113501	0.01690682	0.01574392	0.01520851	0.01365283	0.01323338	0.01678685	0.01463273	0.01153469	0.01181057	0.01188218	0.01455417	0.00942372	0.01305037	0.00950539	0.01520831	0.01221555	0.01213544	0.02019944	0.00630057	0.00842820	0.00921083	0.01755887	0.01429986	0.00347428	0.01631609	0.00843350	0.01974658	0.01455828	0.01915156	0.01326700	0.00950729	0.01137016	0.00996883	0.00935810	0.01172649	0.01321892	0.01365783	0.01504710	0.02615322	0.03026888	0.03307752	0.03570334	0.03886151	0.04017615	0.02776841	0.03372921	0.02846391	0.03127345	0.01058468	0.01206036	0.00598900	0.00258557	-0.00176320	-0.00259082	-0.00363004	0.00166409	-0.00328116	0.00273044	0.00317121	0.00455814	0.00389033	0.00661084	0.00368265	0.00071513	0.00003369	-0.00165330	-0.00123217	-0.00044418	-0.00088033	-0.00079731	-0.00200092	-0.00136511	-0.00101098	0.00041876	0.00113459	0.00061295	-0.00096418	-0.00069736	-0.00035652	0.00045153	-0.00135447	-0.00185776	-0.00223876	0.00082857	0.00092188	-0.00078449	-0.00094628	0.00040792	-0.00036654	0.00007096	-0.00053623	0.00035978	-0.00019476	-0.00012243	-0.00031160	0.00025973	-0.00032622	-0.00015061	-0.00011918	-0.00008403	0.00042782	0.00015537	0.00012521	-0.00075891	0.00008029	-0.00050644	0.00017536	-0.00049491	-0.00023088	-0.00017441	0.00039061	-0.00002225	0.00030781	0.00001697	0.00013429	-0.00106623	0.00049336	-0.00029035	0.00038642	0.00004753	0.00026597	0.00073402	0.00096684	0.00182861	0.00202574	-0.00043120	0.00049028	-0.00048616	0.00029185	0.00085717	-0.00013600	0.00070479	-0.00009033	0.00226987	0.00032957	0.00026234	0.00036280	-0.00055524	0.00061370	-0.00012987	-0.00099376	-0.00006445	0.00070763	0.00099167	0.00142684	0.00023242	-0.00154153	0.00032227	0.00160546	0.00076077	0.00033555	0.00019006	0.00031072	0.00098664	-0.00036708	0.00059503	0.00032997	-0.00039536	0.00045683	0.00051292	0.00007008	0.00041391	0.00074784	0.00123157	0.00038833	0.00018462	-0.00009091	-0.00027643	-0.00010418	0.00038180	-0.00075475	-0.00005334	0.00046351	-0.00000549	0.00042648	0.00093525	-0.00019826	0.00010408	0.00009652	0.00040352	0.00040770	0.00016618	-0.00096441	0.00048330	0.00032600	0.00018354	-0.00025253	-0.00036912	0.00001598	-0.00056863	-0.00003894	0.00018618	0.00036596	-0.00003508	-0.00042298	-0.00000594	0.00040945	0.00003255	-0.00090914	0.00039206	0.00007853	-0.00003640	0.00038455	-0.00023435	0.00027948	0.00019126	-0.00040662	0.00002462	0.00057902	0.00076977	0.00043204	-0.00007578	0.00051264	0.00032900	-0.00039176	0.00049489	0.00041737	0.00047560	0.00054822	-0.00007841	0.00023989	0.00009217	-0.00008060	-0.00017768	-0.00055223	0.00047908	0.00030959	0.00049005	0.00011576	-0.00038111	0.00010032	0.00012369	0.00034506	0.00020804	0.00000569	0.00020782	-0.00094839	-0.00023728	-0.00065718	0.00078662	0.00015866	0.00043409	-0.00012494	-0.00041565	0.00009330	-0.00027679	0.00032391	-0.00093305	0.00000989	-0.00041222	0.00005091	-0.00050373	0.00000682	-0.00021408	0.00038104	-0.00071620	-0.00053325	0.00092176	0.00098694	-0.00059040	0.00045551	-0.00035481	0.00086268	0.00011282	-0.00057038	0.00063221	0.00068540	-0.00097101	0.00030262	0.00033276	-0.00061277	-0.00112127	-0.00080896	0.00007475	0.00189320	-0.00114508	0.00021511	0.00087974	0.00047695	0.00164720	-0.00036613	-0.00139889	0.00045583	-0.00128965	-0.00035254	-0.00161803	-0.00036661	0.00022749	-0.00193380	0.00097390	-0.00150334	0.00004871	-0.00230966	-0.00000702	0.00177612	-0.00038502	-0.00092686	-0.00033615	-0.00144725	-0.00026003	-0.00050587	0.00025139	0.00037658	0.00029768	0.00021034	-0.00040208	-0.00056643	0.00038208	0.00076484	0.00099953	0.00181181	-0.00113455	0.00112464	-0.00058317	0.00141896	0.00119641	0.00038187	0.00062225	-0.00196398	-0.00059796	0.00003263	-0.00049571	0.00251226	0.00070238	-0.00205249	-0.00183017	-0.00173004	-0.00009385	0.00047723	-0.00056333	0.00019952	-0.00120560	0.00123333	-0.00077450	0.00011388	0.00233686	-0.00008213	0.00049451	0.00032491	-0.00023567	0.00146296	-0.00018724	-0.00055292	0.00128159	-0.00000255	-0.00042470	0.00046798	0.00047622	0.00028981	0.00107377	0.00109147	-0.00145320	0.00129392	0.00096309	0.00041218	0.00039454	0.00093792	-0.00130173	0.00001029	-0.00058939	0.00039046	-0.00032890	0.00012525	0.00019594	0.00160158	-0.00004345	-0.00028297	0.00022244	-0.00022087	0.00021167	-0.00030884	-0.00023300	-0.00023253	0.00048036	0.00020323	0.00051755	-0.00057987	0.00141300	-0.00038263	0.00012021	0.00018540	0.00177016	0.00094117	0.00057100	0.00021295	-0.00035864	0.00004074	-0.00033547	-0.00018521	-0.00022700	0.00052343	-0.00005284	0.00048774	-0.00076811	0.00016076	-0.00105206	0.00063607	0.00027974	0.00050284	0.00001916	0.00085606	0.00019427	0.00117158	0.00022566	-0.00008008	0.00057899	0.00097445	0.00043333	0.00033212	-0.00006645	0.00051258	0.00002092	-0.00026697	0.00064621	0.00039035	0.00005507	0.00021419	-0.00069654	-0.00003922	0.00021978	0.00002146	0.00034520	0.00068803	0.00018532	0.00023827	0.00005931	0.00047288	0.00003552	0.00033786	-0.00002127	-0.00005685	-0.00013453	0.00050908	0.00044297	0.00047233	0.00048181	0.00018715	0.00000102	0.00008079	-0.00001769	0.00028808	0.00003338	0.00025722	0.00023376	0.00060097	0.52014310
-1.1002	-21.47483647	-0.68780851	-21.47483647	0.52885193	-0.12106795	-0.04849090	-0.15431872	0.62471128	-0.14538742	-21.47483647	-21.47483647	0.55838609	0.20043109	-21.47483647	-21.47483647	-21.47483647	-1.74110389	-21.47483647	-21.47483647	0.04274097	0.96533714	-0.80740702	0.49878886	0.68542099	0.44108179	-0.30202088	-0.28614328	-0.41753638	0.43461903	0.35777485	0.22934950	0.11491938	-0.30916542	1.09097785	-0.02196415	0.03992946	-0.09953148	0.09595297	0.04687143	0.03230144	0.11236832	0.06782834	0.02574560	-0.00457087	0.00579353	0.01850732	0.00260400	0.01577124	0.00902220	0.01503302	0.01781842	0.00530935	0.01006301	0.01946394	0.01197957	0.01331532	0.01169450	0.01608276	0.01238160	0.01003754	0.01231129	0.01758303	0.01410032	0.01184740	0.01274871	0.01222457	0.01507901	0.01354523	0.01555989	0.01370931	0.01494640	0.01591146	0.01592052	0.01259381	0.01121454	0.01462768	0.01019270	0.00831786	0.01049066	0.00750222	0.01841124	0.01056027	0.01370802	0.02099314	0.00809077	0.01448479	0.01468577	0.01494884	0.00683639	0.00660990	0.02088090	0.01035428	0.01401087	0.01983019	0.01338714	0.01733861	0.01370367	0.01939744	0.01856900	0.01375662	0.01586108	0.01540055	0.01358825	0.01181761	0.00861648	0.00720183	0.00215698	0.00338251	0.00256815	0.01476338	0.00845455	0.01792195	0.01993215	0.03164640	0.01243121	0.01965924	0.01451609	0.01527246	0.00391497	0.00466376	0.00206292	0.00409820	-0.00533659	-0.00220220	-0.00300392	-0.00440106	-0.00684420	-0.00464422	-0.00689024	-0.00662909	-0.00401460	-0.00497905	-0.00285989	-0.00385879	-0.00107640	-0.00135304	-0.00110498	-0.00055339	-0.00153244	0.00044547	0.00160148	-0.00035702	-0.00000141	0.00085233	-0.00128023	-0.00008234	-0.00141423	-0.00070866	-0.00141490	-0.00121127	0.00060814	-0.00153152	-0.00046531	0.00095580	-0.00007489	-0.00003036	-0.00014468	-0.00073280	0.00035269	0.00025630	0.00002077	0.00073810	-0.00027245	0.00060366	-0.00002961	-0.00017876	0.00065761	0.00021967	0.00077705	-0.00036812	-0.00043741	-0.00099804	0.00020396	0.00058152	-0.00105279	0.00103681	-0.00081189	0.00029050	0.00038952	-0.00083686	0.00130366	-0.00058901	0.00077410	-0.00020940	-0.00073559	0.00105780	0.00066236	0.00040588	-0.00039096	0.00140625	0.00135915	-0.00025206	0.00102633	-0.00045434	-0.00004341	-0.00052565	0.00037198	0.00060062	0.00056846	0.00138802	0.00134476	-0.00048341	0.00042814	0.00035670	0.00019048	0.00052047	-0.00049448	0.00005569	-0.00037080	0.00088163	0.00172982	-0.00014015	-0.00051116	0.00082073	0.00143605	-0.00012915	0.00046188	0.00026596	0.00040232	0.00075721	-0.00002828	0.00045987	0.00074716	-0.00089869	0.00041696	0.00112706	0.00078038	0.00011947	0.00069264	0.00118165	0.00055621	-0.00015808	0.00074153	0.00012163	-0.00078563	0.00000535	0.00006483	-0.00009181	0.00009495	0.00071746	0.00003492	0.00037116	-0.00019084	0.00118759	0.00011462	0.00089948	0.00042867	0.00046630	-0.00041596	0.00090163	0.00047519	0.00021803	-0.00055186	0.00093207	0.00041404	-0.00007543	-0.00025392	0.00121878	0.00076678	0.00053832	0.00072255	-0.00015468	0.00133738	0.00029065	-0.00029848	0.00058048	0.00009602	-0.00012042	0.00093211	0.00062899	0.00032603	0.00075891	-0.00039832	-0.00009942	0.00067644	0.00103269	0.00024670	0.00049362	0.00176037	0.00048547	-0.00018394	0.00040578	0.00021153	0.00097044	0.00064292	0.00008674	-0.00026098	-0.00025588	-0.00015660	-0.00043166	-0.00052337	0.00056505	0.00154210	0.00018535	-0.00016811	-0.00080790	0.00012196	0.00095072	0.00015323	0.00020293	0.00033075	-0.00026639	-0.00042054	0.00015902	-0.00011934	0.00036741	-0.00012819	0.00023163	0.00010692	-0.00063257	-0.00043147	-0.00090747	-0.00083135	0.00076639	-0.00057313	-0.00038335	0.00073912	0.00077293	0.00004724	0.00027029	0.00008734	-0.00039447	-0.00009144	0.00017506	-0.00068789	-0.00112071	0.00098538	0.00086383	0.00102030	-0.00029935	-0.00105067	0.00087698	0.00026680	0.00030510	0.00081670	0.00101957	-0.00048944	-0.00085394	-0.00224792	0.00015058	0.00067644	-0.00197993	0.00001318	0.00107243	-0.00075294	-0.00078801	-0.00089347	-0.00176494	0.00079903	-0.00068180	0.00041340	-0.00144923	-0.00077094	0.00077729	-0.00244649	-0.00076170	-0.00200487	-0.00123719	0.00144959	-0.00032774	0.00025185	0.00136491	-0.00021990	-0.00109466	-0.00092356	0.00142600	0.00070985	-0.00060471	0.00101748	0.00011958	-0.00002898	0.00115209	-0.00001324	0.00000066	-0.00014433	0.00203713	-0.00040107	-0.00180093	0.00017940	-0.00048905	-0.00028080	0.00177457	0.00227592	-0.00077218	-0.00220973	0.00138885	0.00093203	-0.00019353	0.00082221	-0.00014910	-0.00365432	-0.00216705	-0.00168921	0.00080477	0.00040182	-0.00046932	0.00113267	-0.00031624	0.00020329	-0.00079171	-0.00022642	0.00054483	0.00088071	-0.00093803	0.00124585	-0.00289484	0.00066599	-0.00307827	0.00065543	0.00029069	0.00008041	0.00058211	0.00062911	0.00132473	-0.00076596	0.00007388	0.00033213	-0.00147762	-0.00014928	0.00064031	-0.00041973	0.00010534	-0.00021651	0.00069634	-0.00070088	-0.00033795	0.00024270	0.00019733	0.00076350	0.00020346	0.00066172	0.00032267	-0.00038343	0.00000030	-0.00070034	0.00035598	-0.00009934	-0.00106620	0.00065902	0.00003913	-0.00033391	0.00020375	0.00071690	-0.00069412	0.00019955	-0.00092158	-0.00041116	0.00036075	0.00001291	-0.00081288	0.00073199	-0.00113036	-0.00013817	-0.00016047	-0.00041428	-0.00117906	0.00046818	-0.00041845	0.00003463	-0.00015491	-0.00051298	-0.00103766	0.00015081	0.00044590	-0.00025783	0.00035764	0.00008787	0.00032580	0.00004031	-0.00019761	-0.00015357	0.00002007	0.00138827	-0.00027525	0.00019267	0.00023676	0.00096770	0.00040636	0.00045671	0.00089979	0.00055909	0.00005846	-0.00007376	-0.00008265	0.00036539	0.00014056	0.00032457	0.00032132	0.00056690	0.00008360	0.00012383	0.00007263	0.00038192	-0.00017013	0.00001583	0.00005889	0.00013125	-0.00021189	-0.00007276	0.00018445	0.00005176	0.00015067	0.00062127	-0.00004380	0.00037734	-0.00013137	0.00014657	0.00009921	0.00021290	-0.00004930	-0.00003515	-0.01456020
-1.0002	-1.24528408	-21.47483647	1.93528986	-21.47483647	1.88486803	-21.47483647	-21.47483647	0.71400023	-21.47483647	-21.47483647	-21.47483647	-21.47483647	-0.86786821	-21.47483647	-0.97255367	-21.47483647	-21.47483647	-1.52569532	-21.47483647	-21.47483647	0.51331237	1.11083598	0.08126199	-1.11639929	1.49205196	0.58978236	0.19063909	0.42822150	-1.57298968	0.20853806	0.14779970	-0.04263905	0.37540053	-0.11382155	0.09137996	0.18120356	-0.20998495	0.04363277	0.02159600	0.02637285	0.00307812	0.01064281	0.02136126	0.03454053	0.00593931	0.01929829	0.01412555	0.01302891	-0.00444524	0.01202009	0.01052213	-0.00053235	0.01722408	0.01265114	0.00968354	0.01213492	0.01589894	0.01190808	0.01044217	0.01824942	0.01189830	0.01789051	0.01444286	0.01462256	0.01190576	0.01308972	0.01573263	0.01670360	0.01221598	0.01120186	0.01410392	0.01298117	0.01273119	0.01144821	0.01407910	0.01201233	0.01298195	0.01029059	0.01105900	0.00909092	0.00635283	0.00942207	0.01089416	0.02009106	0.01114090	0.02102213	0.01132399	0.01333752	0.00879302	0.00762191	0.02010415	0.00901766	0.01666223	0.01597765	0.01492213	0.00979755	0.01367756	0.01395154	0.01892414	0.01205982	0.01618727	0.02215443	0.01550989	0.01295435	0.01466423	0.01821661	0.00911073	0.01199341	0.00685262	0.01780531	0.00039251	0.00360182	-0.00363760	0.00887970	-0.01126617	-0.00559193	-0.00762743	-0.00006926	-0.00138244	0.00270944	0.00614223	0.01408481	0.01179916	0.01821358	0.01510674	0.01265242	0.00757547	0.00337497	-0.00411874	-0.01297077	-0.01269902	-0.01730064	-0.01684624	-0.01428069	-0.01369389	-0.01092086	-0.00877652	-0.00684558	-0.00706686	-0.00327815	-0.00195239	-0.00203619	-0.00257970	-0.00066364	-0.00159324	-0.00074052	-0.00148133	-0.00037160	-0.00189187	-0.00116327	0.00047940	-0.00058350	-0.00144896	-0.00028921	0.00017039	-0.00086278	-0.00057833	-0.00021941	-0.00070450	-0.00133734	-0.00010006	0.00047532	-0.00025235	0.00042984	0.00056681	0.00063367	-0.00055711	-0.00037374	-0.00011393	-0.00068846	-0.00101746	-0.00212484	-0.00067949	-0.00002404	-0.00014160	-0.00153250	0.00007879	-0.00040965	0.00022720	-0.00108142	0.00058744	-0.00058576	0.00047937	-0.00008826	-0.00039277	0.00061105	0.00056369	0.00000474	0.00101320	0.00117288	0.00180277	-0.00144260	0.00088909	-0.00074667	0.00078309	0.00075970	-0.00025914	0.00066223	-0.00042890	0.00257541	-0.00090480	-0.00052635	0.00121339	-0.00066487	-0.00032487	0.00120343	-0.00085415	-0.00085213	-0.00010342	0.00130043	-0.00028705	-0.00058954	-0.00069255	0.00105929	-0.00000652	-0.00041603	-0.00010189	0.00069033	0.00019076	0.00031787	-0.00035448	0.00076719	0.00078710	0.00031321	-0.00063917	0.00039588	-0.00016356	0.00018266	0.00004400	0.00055234	0.00058882	-0.00021635	0.00034423	-0.00024268	0.00001017	-0.00011812	0.00024708	0.00068293	0.00077398	0.00047533	-0.00008817	0.00112315	0.00010821	0.00077857	0.00023592	0.00055306	0.00096685	-0.00016258	-0.00009018	0.00013759	-0.00016914	0.00076872	-0.00002050	0.00062767	0.00001254	-0.00054545	-0.00013318	0.00052804	0.00054873	0.00050326	0.00000278	-0.00003129	0.00044521	0.00064825	-0.00143131	0.00060947	-0.00001591	0.00012894	-0.00065503	0.00021285	-0.00006476	-0.00008818	-0.00017407	0.00035796	-0.00019788	-0.00058390	-0.00019191	0.00036213	0.00068038	-0.00006234	-0.00021014	-0.00012047	0.00013004	0.00096196	0.00041937	-0.00063115	-0.00026848	-0.00029524	-0.00015039	-0.00068233	-0.00097626	-0.00017830	-0.00064488	-0.00034515	0.00014726	-0.00112160	-0.00017099	0.00036202	-0.00000335	0.00082105	-0.00090000	-0.00052935	0.00001433	-0.00062537	-0.00039690	-0.00124221	-0.00053489	-0.00044198	-0.00006298	-0.00068266	-0.00029116	0.00092413	-0.00039921	-0.00054332	-0.00161031	-0.00012802	0.00010605	0.00061170	0.00020844	-0.00013895	0.00102093	-0.00172042	-0.00044000	0.00089327	0.00030117	-0.00033833	-0.00002212	-0.00006052	0.00068445	-0.00042785	-0.00260820	-0.00001786	0.00023614	-0.00109566	-0.00031575	-0.00002407	0.00018881	-0.00147013	-0.00046621	-0.00142614	0.00093591	-0.00086594	-0.00069118	0.00068575	0.00020132	0.00257894	-0.00092484	-0.00443786	0.00032970	-0.00245784	0.00021064	-0.00092262	-0.00015755	0.00004391	-0.00155657	0.00036553	-0.00064199	-0.00064214	0.00000403	-0.00047076	0.00088274	0.00071253	-0.00227767	-0.00060152	-0.00175647	0.00002787	-0.00151467	-0.00008858	-0.00117637	-0.00006197	-0.00033933	0.00199019	-0.00114953	-0.00098354	-0.00055514	0.00153404	0.00176136	-0.00221186	-0.00004658	-0.00219381	-0.00056076	0.00153920	0.00193347	0.00214235	0.00059703	0.00172083	-0.00270519	-0.00137312	0.00040011	-0.00010789	-0.00141060	-0.00339293	-0.00010048	0.00138330	0.00072467	-0.00088011	0.00036136	-0.00237799	0.00012516	-0.00068760	-0.00137168	0.00022396	-0.00233433	-0.00225564	0.00028466	-0.00095462	0.00013120	0.00094450	-0.00255867	0.00169729	-0.00030442	-0.00050257	-0.00198868	-0.00031374	-0.00173417	0.00050115	0.00059476	-0.00126669	0.00018828	0.00062988	0.00130917	-0.00140191	-0.00053623	0.00026187	-0.00087382	0.00003673	-0.00067487	0.00121899	-0.00038476	0.00075722	0.00036096	0.00091006	0.00060681	-0.00098966	0.00027947	-0.00016889	0.00042870	-0.00115291	-0.00010509	-0.00008553	-0.00091349	0.00025180	-0.00017085	0.00022444	-0.00019005	-0.00129027	-0.00104575	0.00092020	-0.00000583	-0.00017361	0.00009598	-0.00017876	-0.00003358	-0.00009902	0.00017223	0.00028491	-0.00050320	-0.00021567	0.00054796	-0.00022614	-0.00006158	-0.00090993	-0.00032101	-0.00088568	-0.00013605	0.00019426	0.00060269	0.00056000	0.00033776	0.00011341	-0.00064630	-0.00067293	0.00005381	-0.00014810	-0.00006821	-0.00005691	0.00074951	-0.00027377	0.00058800	0.00044058	0.00020250	-0.00058008	0.00003861	-0.00045798	-0.00004155	-0.00018344	-0.00007491	0.00024321	0.00032260	0.00018204	0.00008990	-0.00000067	0.00001335	0.00015720	-0.00022338	-0.00013677	-0.00008014	0.00002329	-0.00000728	0.00015168	-0.00025227	0.00044398	0.00050383	-0.00024491	0.00030520	-0.00029070	-0.00027217	-0.00043656	-0.00004466	0.00007612	0.00008992	-0.31450108
-0.9502	-21.47483647	-21.47483647	-21.47483647	-21.47483647	0.34092723	-1.46251345	-21.47483647	-0.24574284	-21.47483647	-21.47483647	0.36884284	-21.47483647	-0.88719523	0.19613186	-1.15040720	-21.47483647	-21.47483647	0.60209596	-0.56155933	0.29536402	-0.58314234	0.03382026	1.60590684	0.48371619	-0.58757997	-0.27748635	-0.05205601	-0.37626203	-0.11710435	0.57366679	-0.41009839	-0.70259409	-0.17867626	0.35908469	-0.00794126	-0.10097240	-0.01112549	-0.13485600	-0.05928419	0.05360663	0.03477926	-0.03237812	-0.01499372	-0.04682532	0.05097696	-0.01051538	0.02041765	0.04098137	-0.00391760	0.01253623	0.02483103	0.01523313	0.01681738	0.02419265	0.00757272	0.01928367	0.01401183	0.01293896	0.01613312	0.01063979	0.00666474	0.01861317	0.01688188	0.01449970	0.01413762	0.01250888	0.01167722	0.01372923	0.01461696	0.01367461	0.01542782	0.01377759	0.01713538	0.01113737	0.01048070	0.01204671	0.01382986	0.01224129	0.01134376	0.00956727	0.01583953	0.01392358	0.01679901	0.01488889	0.00799654	0.01667788	0.01292742	0.01342633	0.01635531	0.00912343	0.00788488	0.01129090	0.01746171	0.01315164	0.01976472	0.01649836	0.01486488	0.01788930	0.01396117	0.01526744	0.01909314	0.01820095	0.01358250	0.01601912	0.01605872	0.01700036	0.01574452	0.01757974	0.01532166	0.02169800	0.00351836	0.01063305	0.00266902	0.01273364	-0.00730473	-0.00463312	-0.01112358	-0.01200038	-0.01334652	-0.01137803	-0.01171558	0.00181975	-0.00213375	0.00661136	0.00957784	0.01400483	0.01592956	0.01675706	0.01190148	0.00201832	0.00193989	-0.00423298	-0.01028419	-0.01099265	-0.01385703	-0.01455425	-0.01436001	-0.01199526	-0.01091876	-0.00940690	-0.00624614	-0.00536898	-0.00245444	-0.00303564	-0.00340369	-0.00134657	-0.00213574	-0.00168407	-0.00078129	0.00096413	0.00061487	-0.00012803	-0.00160619	0.00158834	-0.00010048	0.00150875	0.00016345	-0.00044346	-0.00041997	0.00015713	0.00031780	0.00049633	-0.00066829	-0.00035670	0.00094308	0.00097853	0.00050446	0.00032635	0.00057486	0.00034151	-0.00005899	-0.00125163	0.00003009	-0.00015137	0.00042693	0.00080357	0.00006390	0.00171366	0.00036244	-0.00013948	0.00085600	0.00047444	0.00119251	-0.00002985	0.00046320	0.00112941	0.00001625	0.00025733	0.00037472	0.00067787	0.00171640	-0.00062250	0.00090853	0.00102952	0.00126361	0.00070148	0.00061970	0.00078447	-0.00050059	0.00089897	0.00052426	0.00219260	0.00221351	-0.00027370	0.00021997	0.00080814	-0.00028319	-0.00001769	0.00030734	0.00126780	0.00152819	0.00136171	-0.00039969	0.00016900	0.00096932	0.00086826	-0.00026013	0.00068620	-0.00025675	0.00191746	0.00041159	0.00008544	0.00021260	0.00103765	0.00053445	0.00005672	0.00088587	-0.00051820	0.00017640	0.00147346	-0.00025833	0.00079801	0.00069570	0.00011466	0.00030356	0.00117273	-0.00001167	0.00104904	0.00066504	0.00058998	0.00138723	0.00127341	-0.00009197	0.00051267	0.00069420	0.00083507	0.00056743	-0.00016027	-0.00057674	0.00058067	0.00036792	0.00143874	-0.00003426	0.00062579	-0.00032472	-0.00009641	0.00085409	0.00055730	0.00150927	0.00076313	0.00024368	0.00000624	0.00014807	0.00131926	0.00058021	0.00068479	0.00005528	0.00052259	0.00029888	0.00095365	0.00045737	0.00035997	-0.00050400	0.00052572	0.00053520	-0.00005493	0.00091586	0.00071942	0.00045346	0.00060701	-0.00037764	0.00056225	-0.00007759	0.00127942	0.00104605	0.00032820	0.00100358	-0.00018218	0.00022315	0.00028780	0.00030276	0.00041117	0.00006094	-0.00039259	0.00087662	0.00030134	0.00053614	0.00044362	0.00079500	-0.00011613	-0.00068601	0.00093247	0.00005836	0.00058116	-0.00013263	0.00095232	-0.00034346	-0.00063592	0.00134170	-0.00039792	0.00120269	0.00021184	-0.00064370	-0.00174121	-0.00034626	0.00068210	-0.00031831	0.00127922	0.00059349	0.00005211	0.00067829	0.00200295	0.00002174	0.00134231	-0.00014940	-0.00050713	0.00138236	-0.00076379	0.00120430	-0.00057249	-0.00108551	0.00135055	0.00160591	0.00083151	-0.00125004	-0.00091201	0.00067227	-0.00003588	-0.00001436	-0.00090155	0.00127695	-0.00222722	0.00101760	0.00124777	-0.00025129	0.00014213	0.00068065	-0.00299808	-0.00094059	0.00102558	0.00200317	-0.00097433	0.00050584	0.00052844	0.00025754	-0.00044951	-0.00066494	-0.00147088	0.00174324	-0.00085961	0.00271893	0.00025322	-0.00044026	-0.00105948	0.00082157	0.00227557	0.00064907	-0.00071519	-0.00072258	0.00121202	-0.00043465	-0.00247673	-0.00050384	-0.00217347	0.00019359	0.00331559	0.00152860	-0.00045552	0.00061242	-0.00196173	0.00138883	0.00114559	0.00342856	0.00156662	0.00021279	-0.00159490	0.00192294	-0.00086995	0.00095709	-0.00085422	-0.00070779	0.00100282	-0.00081773	0.00033654	0.00160148	-0.00076130	0.00047823	-0.00040174	0.00064076	-0.00000083	0.00233320	0.00036898	-0.00019706	-0.00093831	0.00362275	-0.00044682	-0.00068226	-0.00089798	-0.00034367	0.00032924	0.00053927	0.00111785	0.00158708	0.00023634	-0.00033563	0.00181591	0.00117825	-0.00036516	0.00064436	0.00101866	0.00014129	0.00009705	0.00058547	0.00165050	0.00036856	0.00029961	-0.00016134	0.00161532	0.00085758	0.00006994	0.00160470	0.00069973	0.00098487	0.00048954	-0.00007442	0.00078929	0.00075082	-0.00012817	0.00063285	0.00026781	0.00039585	-0.00003875	0.00103589	0.00084101	0.00058962	-0.00112300	0.00014436	0.00141950	0.00084039	0.00029400	0.00118355	0.00023200	0.00036766	0.00018805	-0.00016104	-0.00065102	0.00028196	0.00044456	0.00129993	0.00025429	0.00031926	0.00018511	0.00025634	0.00065009	-0.00053242	-0.00035946	0.00170260	0.00054209	0.00018113	0.00069089	0.00017211	0.00021878	0.00110070	-0.00009918	-0.00003611	0.00005448	0.00060642	-0.00010370	0.00020771	0.00076969	0.00022318	-0.00055174	-0.00038500	0.00010438	0.00019574	0.00035639	0.00043912	0.00037504	0.00049752	0.00032378	0.00016921	0.00011898	0.00047727	0.00057290	0.00016870	-0.00001081	0.00033838	0.00000653	0.00041928	0.00065025	0.00018326	0.00046634	0.00040535	-0.00018187	0.00020701	-0.00013469	0.00023268	0.00004148	0.00015443	0.00034613	0.00034449	-0.73947733
-0.9002	-1.09640697	-21.47483647	-0.06043002	-21.47483647	-0.05731262	-21.47483647	0.00723722	-21.47483647	1.03027987	-21.47483647	-0.16829227	-21.47483647	0.11879880	-21.47483647	0.15580133	-21.47483647	-21.47483647	-21.47483647	0.49548531	0.14276382	1.29676300	-0.11043982	0.37323455	0.25442120	0.09427085	0.33882132	0.92097324	0.03952700	-0.31859518	0.25995785	0.34080407	-0.16639491	0.07592307	0.15152438	-0.05654259	-0.43471901	0.09636532	0.03225413	-0.07355489	0.12391553	-0.01829098	-0.04578234	0.03630975	0.00788083	0.01785986	-0.00800599	0.03548201	0.00635156	0.02954072	0.01001623	0.01890918	0.00921011	0.01422850	0.01361725	0.00926758	0.00954199	0.00703965	0.01155998	0.01210634	0.01123922	0.01531011	0.01887602	0.01612460	0.01421840	0.01328229	0.01204438	0.01489513	0.01846452	0.01317331	0.01300199	0.01629656	0.01340082	0.01300809	0.01151795	0.01348466	0.01231729	0.01450278	0.00833463	0.01097232	0.01250541	0.01189653	0.01391030	0.01403740	0.02381020	0.01766742	0.00947963	0.01038212	0.01359132	0.01486710	0.01793704	0.02021763	0.00456539	0.01962116	0.01953768	0.00914625	0.01086527	0.00996540	0.01491988	0.01308886	0.01179246	0.00762508	0.00741736	-0.01424610	-0.05479866	-0.12591647	-0.21358151	-0.30590931	-0.33890660	-0.35698259	-0.35767405	-0.36635034	-0.37107215	-0.37150885	-0.36574077	-0.38387392	-0.38481308	-0.38278375	-0.38085835	-0.38647762	-0.36933590	-0.36262361	-0.35391405	-0.36237538	-0.35185556	-0.34552055	-0.33766864	-0.32678425	-0.29665413	-0.26585392	-0.21360823	-0.14082151	-0.06831675	-0.01903521	-0.00289064	-0.00358411	-0.00788187	-0.01092627	-0.01271177	-0.01407459	-0.01404320	-0.01331943	-0.01345339	-0.01209460	-0.00846033	-0.00750816	-0.00485600	-0.00568035	-0.00310432	-0.00226162	-0.00063851	-0.00045939	-0.00091602	-0.00128413	0.00034111	0.00036318	-0.00124045	-0.00105855	-0.00034885	-0.00027846	-0.00034314	-0.00034289	0.00093722	-0.00037647	0.00056015	-0.00067031	0.00012075	-0.00052268	0.00151915	0.00038438	0.00036525	-0.00081365	-0.00112918	-0.00041550	0.00009246	0.00071818	0.00050161	0.00030769	0.00113004	0.00020022	0.00081067	0.00006258	0.00043276	-0.00011026	0.00000845	-0.00036504	0.00070282	0.00062556	-0.00019085	0.00072914	0.00219886	0.00133427	0.00028415	0.00048362	-0.00003949	-0.00059841	0.00059824	0.00049762	-0.00007327	-0.00068611	0.00107009	0.00045491	0.00037396	0.00154534	0.00017198	-0.00191703	0.00092567	-0.00031268	-0.00051533	0.00004444	0.00021629	0.00026446	0.00032650	-0.00115430	-0.00078052	0.00040512	0.00029565	-0.00044474	0.00029108	0.00052595	0.00088140	0.00007589	0.00057151	0.00038688	-0.00093669	-0.00072068	0.00027204	0.00057176	-0.00004605	0.00037524	0.00026891	-0.00055006	0.00052269	0.00031056	-0.00028991	-0.00059861	0.00056755	0.00001175	-0.00014246	0.00049694	0.00041773	0.00011584	0.00053344	-0.00004803	-0.00013823	0.00075311	0.00044933	0.00065958	-0.00057021	-0.00100274	0.00034451	0.00086505	0.00112677	-0.00045293	0.00060442	-0.00006006	0.00045571	0.00039054	-0.00019270	0.00102309	0.00001181	-0.00010059	0.00038519	0.00040294	0.00037614	-0.00031499	0.00023398	0.00050175	0.00008759	0.00055137	0.00050500	-0.00023747	-0.00003647	0.00008010	0.00028440	0.00038890	0.00065417	-0.00014856	0.00055110	0.00113583	0.00006672	-0.00064539	-0.00043953	-0.00007505	0.00065641	0.00059484	0.00017146	0.00058807	0.00007102	-0.00045366	-0.00010138	-0.00048188	0.00050466	0.00039782	-0.00002094	0.00032699	-0.00057601	0.00002369	0.00046350	-0.00001442	0.00021390	-0.00082053	-0.00050912	-0.00032045	-0.00014754	0.00052730	0.00033599	-0.00011206	0.00102781	-0.00027616	-0.00003598	-0.00001003	-0.00000259	-0.00049263	-0.00110567	-0.00129687	-0.00076954	0.00040750	0.00027871	-0.00011936	-0.00032041	0.00111207	-0.00104199	0.00038366	0.00056019	-0.00074694	-0.00135583	-0.00033180	0.00038251	0.00049232	-0.00057924	-0.00239188	-0.00012153	0.00061784	0.00042823	0.00034676	-0.00022097	-0.00058137	-0.00162005	-0.00005744	-0.00019092	0.00043950	-0.00115075	0.00039602	-0.00005137	0.00012350	-0.00126544	-0.00039718	-0.00079348	-0.00004852	-0.00065249	-0.00024782	0.00005403	-0.00041339	-0.00068343	-0.00044710	-0.00129853	-0.00116919	-0.00208149	0.00051357	-0.00011351	0.00094392	-0.00068293	-0.00136374	-0.00213519	-0.00093802	0.00145796	-0.00215232	0.00001447	-0.00092005	0.00149488	0.00078419	0.00047533	-0.00037238	-0.00063416	0.00155945	0.00009115	0.00016748	-0.00167458	0.00231469	0.00013196	-0.00004606	0.00037594	0.00268765	-0.00076960	0.00050899	-0.00165047	0.00053094	-0.00037900	0.00152783	0.00072979	-0.00146500	-0.00029508	-0.00050960	-0.00171706	0.00096302	-0.00281299	0.00197565	0.00058193	0.00012580	-0.00167957	0.00037778	-0.00032841	0.00065720	0.00044182	0.00070902	-0.00140600	0.00107534	0.00086874	-0.00071389	-0.00009105	0.00025584	-0.00132722	-0.00011400	-0.00029219	0.00032023	0.00007565	0.00067123	-0.00102802	-0.00142407	0.00108426	0.00044235	0.00041808	0.00007573	-0.00200548	-0.00032584	0.00115845	0.00023961	0.00014964	-0.00041385	0.00008650	0.00065766	0.00041606	0.00044594	-0.00049205	-0.00023901	0.00010117	0.00031058	-0.00013695	-0.00032552	0.00025616	-0.00011670	-0.00043841	-0.00089197	-0.00130072	-0.00017685	-0.00111951	-0.00026379	0.00033898	-0.00035670	0.00008242	0.00053192	-0.00126782	0.00008232	-0.00096936	-0.00023652	-0.00016482	-0.00023387	-0.00066219	0.00024666	-0.00081515	-0.00048786	-0.00131336	-0.00056969	-0.00004640	-0.00025054	0.00018692	0.00020430	0.00099263	0.00041396	-0.00088521	-0.00032082	-0.00053776	0.00027926	-0.00067716	-0.00031670	-0.00057611	0.00105584	-0.00025084	0.00021273	0.00039547	-0.00053495	-0.00025378	-0.00038589	0.00003860	0.00001442	0.00001573	-0.00003691	0.00020577	0.00032628	0.00030545	0.00013616	-0.00031548	0.00009254	-0.00044398	0.00021339	-0.00022591	-0.00051578	-0.00044802	-0.00015129	0.00035944	-0.00018443	-0.00006036	0.00034580	-0.00029919	0.00023306	-0.00008778	0.00003439	-0.00021528	0.00015872	0.00005489	0.00002788	1.04034269
-0.8502	-0.41419992	-21.47483647	0.95350581	-21.47483647	-0.38118950	-21.47483647	-21.47483647	-21.47483647	0.71645764	-21.47483647	0.84659630	-21.47483647	0.06812671	-21.47483647	-21.47483647	-21.47483647	-21.47483647	-21.47483647	-0.04725498	0.16117480	-21.47483647	0.53690076	0.44324518	0.55444331	0.75317687	-0.07367337	-0.34497956	-0.59884145	-1.30772221	-0.06396101	0.20258304	0.35532964	-0.67027494	-0.10474217	-0.37133270	-0.15698938	-0.06243278	0.10645071	0.03305314	-0.04205761	-0.04705277	0.13434681	0.07079104	0.02936789	0.01299989	0.00299754	0.00976647	0.01502356	0.01750166	0.00761817	0.02022511	0.00653393	0.01333778	0.02017763	0.00647124	0.00954460	0.01229975	0.01357775	0.01110140	0.01490336	0.01475846	0.01841279	0.01577424	0.01296614	0.01238417	0.01460256	0.01508581	0.01650282	0.01624694	0.01423517	0.01577453	0.01882687	0.01501808	0.01475803	0.01235924	0.01006773	0.01299402	0.01024454	0.00877225	0.00994833	0.01269210	0.01317086	0.01212106	0.01707115	0.00913898	0.01511424	0.01772830	0.01587205	0.01817447	0.00765038	0.01947721	0.01001970	0.00972095	0.01730310	0.01471798	0.01251753	0.02397513	0.01901257	0.01722699	0.01389414	0.01898335	0.02059052	0.01616843	0.01629502	0.01973187	0.02033780	0.01621298	0.01854982	0.01277950	0.02232566	0.00884352	0.01140412	0.01024223	0.01883672	0.00112550	0.00639093	0.00136274	0.00412672	-0.00279517	-0.00145144	-0.00396321	-0.00144289	-0.01149947	-0.01059939	-0.01134310	-0.01220987	-0.01173822	-0.00604277	-0.00806185	-0.00305219	0.00098544	0.00600316	0.00929498	0.01423898	0.01324404	0.01457674	0.01075116	0.00523436	0.00035537	-0.00333705	-0.00840089	-0.01178828	-0.01337832	-0.01338942	-0.01431550	-0.01202932	-0.01129021	-0.00859661	-0.00692152	-0.00604210	-0.00350813	-0.00287043	-0.00244746	-0.00120992	-0.00012550	-0.00087039	0.00016354	0.00049352	0.00036071	-0.00022078	0.00046697	0.00036790	-0.00076678	0.00097768	0.00010475	0.00054468	-0.00036855	-0.00015734	-0.00008772	-0.00068601	-0.00002639	-0.00072191	0.00035686	0.00018954	-0.00031901	0.00021506	-0.00072322	-0.00001546	0.00019257	0.00058463	0.00046499	-0.00132098	0.00020213	-0.00035887	0.00068214	0.00049660	0.00190069	0.00004840	0.00060931	0.00090439	0.00123864	0.00017883	0.00043088	0.00039690	0.00042112	0.00056713	-0.00002819	-0.00023263	-0.00011008	0.00277304	-0.00000229	0.00038930	0.00108896	-0.00033868	-0.00128080	-0.00054486	0.00004316	-0.00084542	-0.00073653	-0.00038879	0.00099303	0.00010090	-0.00054365	0.00041017	0.00049116	0.00047762	-0.00036594	-0.00041735	-0.00005971	0.00009810	-0.00017320	0.00059560	0.00083344	-0.00003384	-0.00002513	0.00095618	0.00034927	0.00049470	0.00034864	-0.00094070	0.00092823	0.00011987	0.00056576	0.00049324	-0.00072833	0.00026445	-0.00024249	-0.00018060	0.00020732	0.00069394	-0.00038882	0.00028691	-0.00032203	0.00000444	-0.00019791	-0.00002371	0.00053304	-0.00094005	-0.00133503	-0.00011392	0.00017570	-0.00018611	-0.00048072	0.00072072	-0.00058865	-0.00008534	-0.00071100	-0.00067607	0.00017463	-0.00101973	-0.00009470	-0.00021164	0.00082876	0.00090308	-0.00002558	0.00084821	0.00013327	-0.00004168	-0.00021951	-0.00045143	-0.00006260	-0.00033307	0.00058088	0.00004830	0.00026664	0.00039867	0.00041668	0.00003208	0.00052151	0.00020821	-0.00079948	0.00011084	0.00024590	-0.00030109	0.00014422	0.00029680	0.00017933	0.00021509	-0.00080735	-0.00023989	-0.00052122	0.00101630	-0.00009298	-0.00008134	0.00039765	0.00046874	-0.00005694	0.00053022	0.00055645	-0.00092471	0.00005253	-0.00071107	-0.00020617	-0.00073380	-0.00117376	-0.00008625	-0.00040851	-0.00078269	0.00008522	0.00042771	-0.00033329	-0.00003589	-0.00000749	0.00010244	-0.00119776	-0.00066103	-0.00046784	0.00049279	0.00081633	-0.00073359	0.00007883	-0.00116030	-0.00087154	0.00003707	-0.00039833	-0.00058387	0.00131447	-0.00082263	-0.00031083	-0.00213928	-0.00156339	0.00004860	0.00107164	-0.00053290	-0.00000623	0.00002052	-0.00029427	-0.00109053	-0.00012294	-0.00099576	0.00078460	-0.00201282	0.00006801	-0.00016809	-0.00049671	-0.00114878	-0.00179848	-0.00269859	0.00143668	-0.00090771	-0.00010846	-0.00111018	0.00036066	-0.00030531	-0.00225478	-0.00136919	-0.00277406	-0.00105475	-0.00114377	-0.00120499	0.00128937	-0.00013151	-0.00053624	-0.00160952	-0.00037713	-0.00010273	-0.00043084	0.00118230	-0.00152640	0.00064649	0.00040721	0.00004619	-0.00001142	-0.00056240	-0.00036597	0.00083753	0.00184690	0.00092544	0.00018688	0.00147238	-0.00039822	0.00075297	0.00106832	0.00022951	0.00060398	-0.00343521	-0.00005567	0.00156221	0.00176724	-0.00255723	-0.00330447	-0.00140922	-0.00094098	-0.00330593	-0.00030920	-0.00161032	0.00108098	-0.00067060	-0.00116934	-0.00132733	0.00122684	0.00082739	-0.00003192	-0.00087148	0.00224372	-0.00060360	-0.00052426	-0.00039421	-0.00186601	-0.00028986	-0.00031723	-0.00115633	0.00198486	-0.00131893	0.00082756	-0.00063951	0.00043860	-0.00170291	-0.00088179	0.00237859	-0.00056220	0.00025061	0.00060844	0.00023098	0.00040586	0.00082112	0.00085110	0.00201135	0.00099075	-0.00012142	0.00092262	0.00096880	0.00109153	-0.00014912	-0.00053140	0.00055292	0.00024379	-0.00133969	0.00011799	0.00008724	0.00047026	-0.00038123	-0.00082082	-0.00028382	0.00059468	-0.00058525	-0.00034072	0.00093727	-0.00001217	0.00043658	0.00080057	-0.00049027	-0.00026292	-0.00030918	-0.00050869	0.00009718	0.00032432	-0.00022728	0.00053552	-0.00061193	0.00015340	-0.00046157	-0.00018319	0.00041474	-0.00022056	-0.00077488	0.00033329	0.00029393	0.00029747	-0.00029868	-0.00034655	-0.00012521	0.00045703	-0.00039582	0.00042575	0.00018183	0.00023759	0.00006292	0.00039237	0.00110444	0.00071634	-0.00032436	-0.00030037	-0.00019267	0.00014201	0.00031652	-0.00000136	0.00011701	0.00059735	0.00014442	0.00033500	0.00022876	0.00040826	-0.00015797	0.00025570	0.00007865	-0.00000819	0.00000953	0.00019283	-0.00001022	-0.00010210	0.00010837	0.00041910	-0.00006513	0.00053355	-0.00030362	0.00010085	0.00004147	0.00037244	0.00053558	0.00002190	-0.36045330
-0.8002	-21.47483647	-0.28687704	-21.47483647	-0.00302267	-0.56799418	-21.47483647	-21.47483647	-21.47483647	-0.02033889	-21.47483647	-21.47483647	-21.47483647	-21.47483647	-21.47483647	0.28549840	-21.47483647	-21.47483647	-21.47483647	-0.78018695	-21.47483647	0.69575274	1.10151279	-0.55364758	0.07341281	0.70489195	0.03568103	0.00177231	-0.86605269	-1.12470426	-0.43519458	0.80185667	-0.65075702	0.32434377	-0.26090088	0.02765178	-0.13720193	-0.09141815	0.12302207	0.01218131	0.16799530	0.00184499	0.04905002	0.03976755	0.00932351	-0.00076875	0.01579245	0.02043851	0.01137573	0.02225633	0.00536042	0.01037516	0.00855066	0.01546815	0.01858837	0.01533253	0.01502760	0.01499254	0.01397281	0.01851662	0.01290288	0.01730519	0.01694483	0.01577906	0.01360836	0.01388036	0.01014707	0.01773248	0.01549477	0.01281914	0.01483906	0.01774850	0.01502252	0.01537547	0.01233671	0.01162806	0.01156727	0.01525673	0.01297915	0.01162274	0.01282300	0.01309517	0.01329806	0.01522495	0.01804629	0.00797312	0.01924811	0.01498034	0.01475508	0.01781888	0.00667141	0.01641404	0.00280291	0.01733443	0.01937024	0.02096417	0.01778569	0.01304672	0.01628730	0.02372950	0.01371225	0.01580803	0.02111997	0.01647122	0.01422570	0.01416478	0.01172395	0.00897406	0.01206565	0.00943290	0.01998039	0.00746382	0.01484580	0.01362149	0.02180970	0.00182114	0.00875754	0.00133064	0.00236481	-0.00025593	0.00090677	0.00125068	0.00446946	-0.00347011	-0.00293355	-0.00638052	-0.01069817	-0.01414857	-0.01772995	-0.02237727	-0.02784204	-0.02442358	-0.02287011	-0.01681123	-0.01190143	-0.00403568	0.00375895	0.00820987	0.01262877	0.01312213	0.01439861	0.01183684	0.00635942	0.00096405	-0.00273659	-0.00931192	-0.01125621	-0.01312523	-0.01397628	-0.01365489	-0.01204222	-0.01071587	-0.00962726	-0.00865292	-0.00610856	-0.00438127	-0.00351353	-0.00344855	-0.00176104	0.00000542	-0.00065334	0.00042029	0.00053286	0.00020574	0.00104111	0.00020984	0.00102652	0.00145599	0.00015146	-0.00045746	0.00047388	-0.00021529	-0.00164310	-0.00054719	0.00098837	-0.00052853	-0.00004110	0.00017092	0.00000753	0.00036920	0.00112413	0.00038137	-0.00008819	0.00091720	-0.00039421	-0.00076846	0.00084729	0.00073936	0.00014655	0.00030352	0.00089653	0.00057686	0.00105689	0.00023189	0.00144254	-0.00005867	-0.00013697	0.00004768	0.00104118	-0.00167066	0.00126135	0.00009242	0.00124675	0.00129982	-0.00008680	-0.00101060	0.00084569	0.00025255	-0.00055099	-0.00042297	0.00043213	0.00186485	0.00045468	-0.00057872	0.00029314	0.00062966	-0.00076224	0.00009012	-0.00001816	0.00046271	0.00083718	-0.00078285	0.00013176	-0.00030155	-0.00019103	0.00002966	0.00102332	-0.00016646	0.00008765	0.00064734	0.00115537	0.00005594	0.00095213	-0.00055857	0.00011497	-0.00060441	0.00123150	0.00022751	-0.00000002	0.00057412	0.00057101	0.00016818	-0.00007383	0.00086073	0.00084636	0.00001971	-0.00002457	0.00086858	-0.00035835	-0.00021099	0.00052201	0.00015407	-0.00012863	-0.00014494	0.00021453	-0.00021496	-0.00067736	-0.00027118	0.00042286	0.00038947	0.00039474	-0.00040309	0.00018092	0.00039595	0.00079968	-0.00023903	0.00092500	0.00016377	-0.00087176	0.00038196	-0.00001335	0.00030954	0.00011631	-0.00016056	-0.00019686	0.00044797	0.00039789	-0.00021527	0.00066232	0.00087425	0.00058447	-0.00106963	-0.00024164	0.00104942	0.00066558	0.00010833	-0.00023190	-0.00013307	-0.00037174	0.00012661	0.00037461	0.00000642	0.00021540	-0.00025712	0.00052056	0.00060101	0.00011841	0.00038317	0.00012884	0.00017527	0.00052301	-0.00061231	-0.00105673	-0.00034858	0.00024550	-0.00065219	0.00113304	0.00003507	0.00020025	0.00035548	0.00051119	0.00060485	-0.00001438	0.00020393	-0.00003418	-0.00089737	-0.00098271	0.00009689	0.00009030	0.00027638	0.00024255	0.00181898	-0.00050290	-0.00005739	0.00201930	-0.00018796	-0.00056677	0.00171307	-0.00065896	-0.00050693	-0.00075527	-0.00117916	0.00194575	0.00143068	-0.00015787	-0.00003875	-0.00081096	-0.00018600	0.00028742	0.00023625	-0.00125985	0.00036773	-0.00232994	-0.00052766	0.00054191	-0.00107468	0.00125630	-0.00067417	-0.00191973	0.00126113	-0.00129450	0.00006964	-0.00126576	0.00001238	-0.00001348	0.00084726	0.00006199	0.00004545	-0.00004467	0.00176362	-0.00069933	0.00203177	-0.00096700	-0.00151986	-0.00086479	-0.00008365	0.00198391	-0.00056962	-0.00020572	0.00192420	0.00025318	0.00020431	0.00212483	-0.00070504	-0.00105356	0.00017422	0.00082603	0.00145212	-0.00121751	0.00221322	-0.00095568	0.00323536	0.00093327	0.00044742	0.00183116	0.00039607	-0.00032256	-0.00088157	-0.00107706	0.00154244	0.00044058	-0.00108488	-0.00008379	-0.00004752	-0.00077674	0.00145362	-0.00172010	0.00130579	-0.00070205	0.00097949	0.00019181	0.00119287	0.00223244	0.00039574	0.00235449	0.00150143	-0.00024547	0.00197920	0.00116269	-0.00104077	-0.00023301	-0.00108703	0.00003173	-0.00140558	0.00145075	-0.00021625	0.00155481	0.00013088	-0.00141179	-0.00028558	0.00295496	-0.00055198	-0.00009459	0.00044693	0.00038421	-0.00021202	-0.00056039	-0.00003425	-0.00016760	0.00003137	0.00016710	0.00257003	-0.00054627	-0.00008239	-0.00098535	-0.00082912	0.00059994	0.00089920	-0.00118146	-0.00005642	0.00052650	0.00001301	0.00051377	0.00036990	0.00025532	0.00021471	-0.00084159	0.00075660	0.00037295	0.00008909	-0.00036728	0.00091324	-0.00004106	0.00057566	-0.00046506	0.00027317	-0.00028284	-0.00029747	-0.00009679	0.00114070	-0.00062241	-0.00044945	-0.00018782	-0.00045585	-0.00068494	0.00017083	0.00061379	0.00053517	0.00158198	-0.00001002	-0.00008356	-0.00066200	-0.00022770	0.00061150	0.00027920	0.00031846	-0.00070913	0.00022713	0.00026007	0.00041699	0.00040064	0.00042610	-0.00008994	0.00064064	-0.00005415	-0.00000152	0.00026525	0.00021601	-0.00008204	0.00070656	0.00066884	0.00031760	0.00026119	0.00022154	-0.00011951	0.00051029	0.00008431	0.00015946	-0.00000864	0.00036657	0.00006495	-0.00000704	0.00016818	0.00026553	0.00003400	0.00056925	-0.00022558	0.00026393	-0.00002692	0.00034073	0.00058860	0.00067137	0.55144888
-0.7502	-0.17671513	0.31690985	-21.47483647	0.03428809	-21.47483647	-21.47483647	-21.47483647	0.22231562	0.23516965	1.55257893	0.96780521	-21.47483647	-21.47483647	-21.47483647	0.37281311	-21.47483647	-21.47483647	-1.13191926	-0.04666416	1.32329721	-0.62742852	-21.47483647	-0.21047127	0.42682906	1.96358466	0.45076460	0.26978253	0.32718074	0.65178658	0.17739159	0.17210762	-0.73560387	-0.52830411	0.47035609	-0.31052204	-0.16719144	-0.06063811	0.24387513	0.10964800	-0.03881417	0.01574227	0.03613200	0.01964913	0.04441282	0.01170776	0.02087644	0.02847635	0.00974318	0.00422610	0.00871115	0.02451695	0.00871611	0.00970033	0.02761920	0.00568239	0.01481534	0.01283421	0.01781796	0.01500977	0.01644342	0.01272303	0.01642369	0.01828587	0.01470548	0.01668504	0.01359220	0.01594577	0.01564054	0.01689209	0.01441880	0.01673693	0.01576646	0.01613395	0.01478011	0.01032950	0.01431856	0.01444787	0.00876084	0.01141960	0.01412950	0.01029607	0.01394708	0.00923358	0.02378727	0.00930110	0.01561831	0.01552241	0.01690721	0.01558804	0.01436687	0.01976884	0.01001813	0.01387315	0.01707573	0.01790113	0.01317984	0.01564315	0.01666132	0.01730877	0.01850945	0.01409872	0.01934351	0.01242439	0.01358489	0.01193772	0.01312301	0.01150570	0.00981396	0.01294509	0.02049497	0.01139563	0.01551439	0.00949177	0.02301643	0.00340171	0.00753524	0.00182845	0.00665053	-0.00086997	0.00344835	0.00226097	0.00686756	-0.00049737	0.00014973	-0.00233451	-0.00489713	-0.00615291	-0.01029787	-0.01620018	-0.02571514	-0.02569851	-0.03023961	-0.03194797	-0.02886246	-0.02820240	-0.02258665	-0.01707294	-0.01037480	-0.00557369	0.00471326	0.01141090	0.01348779	0.01229276	0.01173673	0.00750806	0.00568644	-0.00034193	-0.00481809	-0.00831728	-0.00941592	-0.01053364	-0.01306390	-0.01344839	-0.01245307	-0.01117252	-0.00968889	-0.00776652	-0.00456719	-0.00438684	-0.00341728	-0.00210639	-0.00073937	-0.00176798	0.00031708	-0.00006200	0.00027295	0.00019572	0.00079916	-0.00050336	-0.00015415	0.00104222	-0.00159137	-0.00023589	0.00149879	-0.00045813	0.00016762	-0.00031286	0.00042472	-0.00014201	0.00002877	0.00048237	0.00027933	0.00028204	-0.00015212	-0.00057826	0.00060244	0.00219369	0.00041270	0.00035917	0.00113695	0.00185474	0.00009234	-0.00015180	0.00063154	0.00190056	0.00104066	0.00006612	0.00125856	0.00045781	0.00180439	0.00021664	-0.00013069	0.00109572	-0.00003016	0.00011952	0.00005920	-0.00002855	-0.00103917	0.00055981	0.00139958	0.00063184	0.00006698	-0.00075376	0.00009998	0.00102669	0.00029295	-0.00045777	0.00087067	0.00048678	0.00129989	-0.00035414	0.00029711	0.00067161	-0.00039230	0.00066538	0.00093662	0.00007050	0.00033598	-0.00000291	0.00111915	-0.00034542	0.00015793	0.00078335	0.00031343	-0.00000179	0.00108221	-0.00016700	0.00007367	0.00094577	0.00012826	-0.00007322	0.00043579	0.00059744	0.00054688	0.00002267	0.00026740	0.00118247	0.00038270	0.00011466	0.00056071	0.00016936	0.00063901	-0.00046834	0.00050786	0.00047896	-0.00025817	0.00027812	0.00018176	0.00004407	0.00087427	0.00007684	-0.00047383	0.00064551	0.00049654	-0.00000584	0.00034206	0.00048830	0.00021974	0.00012162	0.00017444	0.00003924	0.00020860	-0.00023543	-0.00003819	0.00089006	0.00096270	0.00033696	0.00049686	0.00132350	0.00038554	-0.00070651	-0.00023236	0.00046488	0.00104624	0.00095285	0.00083087	0.00013963	0.00079975	-0.00064875	0.00046711	-0.00049523	0.00042560	0.00058658	0.00015831	-0.00007463	0.00055455	-0.00003931	0.00067322	-0.00020469	0.00038405	-0.00016366	-0.00095319	-0.00003382	-0.00015161	-0.00054119	0.00029153	0.00073602	0.00045704	-0.00047919	-0.00024801	0.00129580	0.00037695	-0.00010066	0.00003879	-0.00146495	-0.00144749	0.00005600	0.00159299	0.00018898	0.00142326	0.00177268	0.00013754	0.00054651	0.00061329	-0.00003469	-0.00070480	0.00031348	-0.00091447	0.00033177	-0.00059373	-0.00144418	0.00126172	0.00021907	-0.00022551	-0.00078494	0.00018179	-0.00064792	-0.00012935	-0.00027816	0.00102291	0.00211551	-0.00144876	-0.00124558	-0.00024881	-0.00085044	0.00163069	0.00120686	-0.00061427	0.00201321	0.00067239	-0.00005654	-0.00184545	0.00070686	-0.00128619	-0.00066965	-0.00041113	-0.00050325	-0.00110636	0.00106181	0.00075619	0.00156351	0.00026949	0.00001151	-0.00181830	-0.00105207	0.00169434	0.00047488	0.00230241	-0.00098440	0.00114388	0.00014713	-0.00062011	-0.00017160	-0.00196458	0.00006221	0.00060683	0.00186322	0.00045138	0.00301128	-0.00131179	0.00108728	0.00202779	0.00116578	0.00185435	-0.00201388	-0.00100865	0.00244102	0.00098065	0.00186344	0.00054784	-0.00207626	-0.00118061	-0.00018042	-0.00127007	0.00100850	-0.00179835	0.00022180	-0.00046545	0.00049267	0.00161348	-0.00050802	0.00039123	-0.00054334	0.00071043	0.00029936	0.00069083	0.00116024	-0.00035447	-0.00080794	0.00180606	-0.00053564	-0.00043758	0.00014744	0.00037240	-0.00017603	-0.00004685	-0.00003219	-0.00103499	0.00057281	0.00071986	0.00007680	-0.00068315	-0.00047513	0.00117900	0.00046791	0.00043580	0.00065091	0.00053416	-0.00113448	-0.00036324	0.00075008	-0.00030442	0.00010125	-0.00127191	0.00028966	0.00013402	0.00044535	0.00025130	0.00052191	0.00079101	-0.00019269	0.00101577	-0.00029971	-0.00107366	-0.00036512	-0.00067826	0.00055303	0.00066859	-0.00041903	0.00002972	0.00047165	0.00011606	0.00055792	-0.00017133	-0.00013725	-0.00077565	0.00010936	0.00001785	0.00033636	-0.00044053	-0.00048610	-0.00006643	0.00008081	0.00096798	0.00047838	-0.00021665	0.00117217	-0.00007417	0.00043020	0.00070587	-0.00043013	-0.00058700	0.00070716	-0.00000695	-0.00010779	-0.00040659	0.00031403	-0.00013531	-0.00019268	0.00063114	-0.00006061	-0.00016869	-0.00028528	-0.00023859	0.00013628	0.00031475	0.00029862	-0.00027221	0.00023957	0.00001070	0.00012443	0.00012500	0.00047526	-0.00005948	-0.00002099	-0.00013496	0.00005204	-0.00006601	0.00015661	0.00038913	0.00011178	0.00011690	0.00013748	-0.00018564	0.00027404	0.00004315	0.00010217	0.00029523	0.00009639	-0.00019448	0.00016330	-2.59738445
-0.7002	-21.47483647	-21.47483647	-21.47483647	-21.47483647	-21.47483647	-21.47483647	-21.47483647	-21.47483647	-21.47483647	-21.47483647	-21.47483647	2.21204162	-21.47483647	-21.47483647	-21.47483647	-21.47483647	-21.47483647	-21.47483647	0.35916790	0.61762553	-0.19136259	-21.47483647	-0.30401000	-0.46131607	-0.13594386	0.88816425	-0.00514001	0.07502342	0.07366846	0.10002492	0.04430241	-0.05556826	0.00945210	0.56717998	0.14589586	-0.42562629	-0.34646683	-0.00867849	0.05033643	-0.04259318	0.08359658	0.02590610	0.01038111	0.00050335	0.01059579	-0.01454027	0.00782472	0.00459378	0.00979780	0.00026604	0.01678375	0.01099258	0.01121692	0.01827494	0.01028586	0.01063991	0.01485327	0.00961917	0.00764890	0.01007975	0.01089209	0.01523873	0.01293655	0.01352090	0.00936175	0.01278116	0.01673408	0.01568471	0.01391947	0.01327435	0.00833560	0.01479021	0.01630392	0.01614541	0.01323348	0.01443995	0.01135774	0.01159004	0.00816169	0.00984382	0.01222640	0.00824345	0.01250271	0.02093854	0.01578956	0.01497473	0.00962601	0.01476668	0.00895279	0.00628117	0.01966563	0.00353509	0.01521428	0.01916400	0.01874060	0.01409426	0.01504264	0.01645427	0.02041290	0.01334651	0.01844191	0.01875768	0.01428470	0.01645739	0.01799865	0.01669431	0.01253838	0.01164756	0.00547578	0.01392940	-0.00278297	0.00571970	-0.00152728	0.00955679	-0.01074903	-0.00062027	-0.00611976	-0.00328729	-0.00557305	-0.00698210	-0.00548900	-0.00135346	-0.01189517	-0.00849328	-0.00726445	-0.00844572	-0.00785086	-0.00815079	-0.01520446	-0.02094726	-0.01819333	-0.02382989	-0.02651327	-0.02749699	-0.03114449	-0.03378586	-0.03322036	-0.03427893	-0.03129895	-0.02652853	-0.01976443	-0.01120094	-0.00491525	0.00155956	0.00643687	0.01157684	0.01267763	0.01185037	0.00997721	0.00839178	0.00418835	-0.00154140	-0.00672243	-0.00858239	-0.01152429	-0.01238592	-0.01336956	-0.01151227	-0.01117082	-0.01046741	-0.00805488	-0.00731643	-0.00604050	-0.00456065	-0.00285909	-0.00258359	-0.00124667	-0.00141267	-0.00057652	-0.00054038	0.00024251	-0.00130202	0.00020643	-0.00007473	-0.00124484	-0.00022966	-0.00013622	0.00100405	-0.00084304	0.00032552	-0.00000154	-0.00109405	0.00078995	-0.00092253	-0.00025955	0.00046446	0.00032571	0.00003968	0.00097438	0.00166375	0.00213984	0.00040618	-0.00042012	0.00132949	0.00055954	0.00144289	-0.00022282	0.00140816	-0.00025584	0.00070164	0.00042396	0.00003931	0.00190105	-0.00091543	-0.00013248	0.00051683	-0.00070312	-0.00099650	0.00014661	-0.00023547	0.00031187	-0.00016659	-0.00112865	0.00064696	0.00082002	0.00050328	-0.00066980	-0.00055378	-0.00002658	0.00051451	-0.00002306	-0.00018000	0.00061653	-0.00063394	-0.00067729	0.00083025	0.00035710	-0.00006784	0.00040947	0.00075403	0.00003687	0.00042331	0.00035717	-0.00007040	-0.00027091	0.00070889	-0.00020004	0.00027169	0.00066758	0.00080668	-0.00013389	0.00023789	-0.00062120	0.00022487	-0.00027304	0.00026463	0.00041659	0.00046399	-0.00009379	0.00038674	0.00019479	0.00070854	-0.00047068	0.00017465	-0.00029719	-0.00034738	0.00004495	-0.00016967	0.00005328	0.00031125	-0.00015046	0.00016016	0.00076068	0.00052910	-0.00019319	0.00051041	0.00015181	-0.00034968	0.00014748	0.00007631	0.00060923	-0.00037920	0.00037991	-0.00022538	0.00053659	0.00027871	0.00011882	0.00030442	0.00078397	-0.00006161	-0.00062422	0.00025408	0.00050569	0.00039159	0.00057142	-0.00017535	0.00028233	-0.00021938	-0.00070281	-0.00088738	-0.00057698	0.00041704	0.00001619	-0.00038136	0.00032906	-0.00040153	-0.00056722	0.00003437	0.00019498	0.00046855	-0.00008972	-0.00040053	-0.00055944	-0.00023902	-0.00084341	-0.00049823	0.00006043	0.00041958	0.00004877	-0.00019037	0.00106129	-0.00054173	0.00026632	-0.00042574	-0.00095223	0.00052590	-0.00016745	-0.00049685	-0.00094386	0.00058267	0.00118587	-0.00008885	-0.00162229	0.00052739	0.00085301	-0.00013101	0.00070385	-0.00011737	-0.00106033	-0.00044874	-0.00166889	-0.00021373	0.00101652	-0.00031707	0.00010166	0.00012967	-0.00176859	-0.00126369	-0.00108805	0.00109955	0.00144594	-0.00160104	-0.00158313	0.00045081	0.00010712	-0.00058099	-0.00222651	-0.00272183	-0.00094538	0.00033967	-0.00030935	-0.00198062	0.00027258	-0.00228979	-0.00092344	-0.00117164	-0.00153802	0.00086954	0.00065326	-0.00034606	0.00191971	0.00275534	-0.00228403	0.00175321	-0.00056422	0.00142846	0.00014173	-0.00042550	-0.00163500	-0.00066155	0.00096565	-0.00076146	0.00054933	0.00052675	0.00038285	0.00166029	0.00147750	-0.00139120	0.00172340	-0.00297901	0.00088241	0.00095977	-0.00027376	-0.00010696	-0.00022722	-0.00213274	-0.00129287	-0.00015512	0.00160113	-0.00011592	-0.00276119	-0.00164834	-0.00044701	-0.00171584	-0.00121663	-0.00096417	0.00104248	-0.00109722	-0.00098493	-0.00194961	-0.00019420	-0.00015762	-0.00138401	-0.00063398	0.00076433	-0.00162633	0.00050629	-0.00031825	-0.00133122	0.00005674	-0.00082332	0.00029025	-0.00019995	0.00050834	-0.00043650	0.00034120	-0.00129697	-0.00071386	-0.00040223	0.00040175	0.00024032	-0.00025249	-0.00112011	-0.00059970	-0.00046783	0.00061396	-0.00086956	0.00050305	0.00024030	0.00063283	0.00022437	0.00012121	0.00036330	-0.00047097	-0.00074459	-0.00018784	-0.00008157	-0.00136492	-0.00005252	-0.00005849	-0.00018052	0.00000528	0.00008502	-0.00002944	-0.00004079	-0.00114689	0.00027401	0.00016710	0.00018239	-0.00046676	0.00130782	-0.00066305	0.00059616	0.00022657	0.00000760	-0.00039699	0.00008083	-0.00057405	0.00075494	-0.00056135	-0.00040521	-0.00038352	-0.00004491	0.00025302	-0.00055905	-0.00012217	0.00051082	-0.00009524	0.00081842	0.00003883	-0.00052247	0.00005070	-0.00010587	0.00054019	0.00011798	-0.00053772	0.00016626	0.00007090	0.00021536	0.00031474	0.00030236	0.00022761	0.00004835	-0.00072334	-0.00031662	0.00011263	0.00012868	0.00016700	0.00020341	0.00015193	-0.00016145	-0.00037369	0.00021263	-0.00023377	0.00038527	-0.00010887	-0.00008482	-0.00039163	0.00019847	0.00010706	0.00031664	0.00018987	0.00006819	-0.00029658	0.00028883	-0.00012186	-0.00011146	0.00012201	0.00025172	-0.00003713	0.00043566	-21.47483647
-0.6502	0.32271531	-21.47483647	-21.47483647	0.12548147	1.63450742	-21.47483647	-21.47483647	-2.34406018	-21.47483647	-21.47483647	-21.47483647	-21.47483647	-21.47483647	0.72461975	-0.17988282	-21.47483647	-21.47483647	-21.47483647	-21.47483647	0.21702895	0.77436352	-21.47483647	0.32327585	-21.47483647	-0.35622200	0.18351123	-0.71883077	0.43016366	0.01903057	-0.06716417	0.32760732	-0.18077122	-0.00566686	0.01690664	0.56904275	0.18776391	-0.14068137	0.10107910	0.05565644	0.00006364	-0.05123973	0.07035214	0.07130674	0.01590296	0.03522171	-0.00080288	0.01589955	0.00786948	0.01685841	0.00397736	0.02484624	0.01434280	0.00570397	0.02564130	0.01152138	0.01485429	0.01199772	0.01172791	0.01423839	0.01418104	0.01623893	0.02038967	0.01424842	0.01472480	0.01417053	0.01105301	0.01564548	0.01505128	0.01546427	0.01146933	0.01579248	0.01657684	0.01603223	0.01281017	0.01077488	0.01274506	0.01264278	0.01149244	0.01073613	0.00784375	0.01792126	0.00666793	0.00670361	0.01381748	0.00957022	0.01649837	0.00715424	0.01884488	0.01502303	0.00971955	0.01581024	0.00698488	0.01731515	0.01612037	0.01577576	0.00975127	0.01604241	0.01368510	0.01443801	0.01883373	0.01721792	0.01625032	0.01578043	0.01313356	0.00811534	0.00322069	-0.00169613	-0.00174506	-0.00532917	0.00369771	-0.01025778	-0.00136008	-0.00930545	0.00173306	-0.02072867	-0.01738966	-0.02815026	-0.03207483	-0.04464060	-0.05124503	-0.06024088	-0.06395689	-0.07497267	-0.08242424	-0.08785488	-0.09530688	-0.09571611	-0.09210627	-0.08599554	-0.07068285	-0.04432234	-0.02960966	-0.02596456	-0.02098808	-0.02388653	-0.02755619	-0.02797060	-0.03211192	-0.03599521	-0.03524105	-0.03497154	-0.03657683	-0.03304733	-0.02819877	-0.02301231	-0.01597370	-0.01094693	-0.00259118	0.00415043	0.00823097	0.01137401	0.01061742	0.00950941	0.00748309	0.00396898	-0.00045337	-0.00397217	-0.00607994	-0.00887056	-0.01017465	-0.01140826	-0.01144071	-0.01185022	-0.01082926	-0.00862270	-0.00710714	-0.00583408	-0.00505229	-0.00375468	-0.00347978	-0.00233051	-0.00265148	-0.00032083	0.00011381	-0.00161050	0.00017967	-0.00049675	0.00076826	0.00026541	0.00072077	0.00071219	0.00020224	0.00075209	0.00026538	-0.00062176	0.00131085	0.00062078	-0.00018589	0.00003593	0.00135796	0.00283958	-0.00019639	0.00073499	0.00123748	0.00072771	0.00054583	-0.00070230	0.00073505	-0.00041249	0.00203696	0.00006281	-0.00006946	0.00140570	-0.00039860	-0.00001326	0.00075774	-0.00051856	-0.00031448	-0.00029612	-0.00012069	0.00127114	0.00035503	-0.00095264	-0.00021086	0.00200683	-0.00022286	-0.00022248	0.00011486	-0.00002142	0.00056544	0.00071077	0.00014738	0.00065527	-0.00021473	-0.00030134	0.00061850	-0.00008040	-0.00039387	0.00046074	0.00073549	0.00028709	-0.00034530	0.00088788	0.00001621	-0.00018231	-0.00006435	-0.00031823	0.00004868	0.00019493	-0.00012936	0.00004427	0.00070366	-0.00091022	0.00071939	0.00034199	0.00027715	0.00044849	-0.00055425	-0.00055948	0.00023619	0.00028849	-0.00015334	-0.00056452	0.00042848	0.00018011	0.00028203	0.00026166	0.00041407	0.00064142	-0.00045161	0.00000056	-0.00028513	0.00035071	-0.00004770	-0.00070827	0.00038886	0.00004193	0.00038561	-0.00010801	-0.00000125	0.00014706	0.00007939	-0.00028856	0.00017131	0.00060490	0.00083791	0.00034020	0.00077575	0.00062318	0.00020371	-0.00061627	-0.00026230	0.00069025	0.00086214	-0.00001077	0.00037059	0.00032890	0.00017745	-0.00041695	-0.00031922	-0.00006326	0.00041586	0.00012118	-0.00078085	0.00048228	0.00006902	-0.00035563	0.00020182	0.00005288	0.00009888	0.00022112	-0.00091890	-0.00003307	-0.00053305	0.00009765	-0.00042438	-0.00060011	0.00039588	-0.00004271	-0.00034045	0.00062135	-0.00028054	0.00010851	0.00050224	-0.00031915	-0.00122750	-0.00041410	0.00034081	-0.00060418	0.00019280	0.00134006	-0.00158403	-0.00016653	0.00020595	-0.00142767	-0.00141703	0.00165104	0.00006077	0.00017403	0.00004964	-0.00158541	-0.00082378	0.00115572	0.00036652	0.00065185	-0.00004801	0.00015507	-0.00003418	-0.00149142	-0.00038953	0.00153300	-0.00185401	0.00021010	0.00080870	-0.00053080	-0.00080287	-0.00110414	-0.00276599	0.00017643	-0.00254281	-0.00097183	-0.00211327	-0.00156153	-0.00176093	-0.00146741	0.00061382	0.00018651	-0.00157760	-0.00059572	-0.00002267	0.00176518	0.00062787	-0.00147413	-0.00157735	-0.00218126	0.00074058	0.00010001	0.00068026	-0.00053427	-0.00013244	0.00143079	0.00095485	0.00096922	0.00142269	0.00107412	-0.00005008	0.00052272	-0.00264900	-0.00015643	-0.00186723	0.00081282	0.00035314	0.00158382	0.00218364	0.00173858	-0.00211636	0.00077559	-0.00136969	0.00040298	0.00016392	-0.00056802	-0.00064530	-0.00157911	-0.00148967	-0.00087318	-0.00074425	0.00053364	-0.00138751	0.00034326	-0.00071288	0.00059208	-0.00004573	-0.00091886	0.00258978	0.00046953	-0.00085747	-0.00039753	-0.00055177	-0.00161607	0.00147442	0.00078300	-0.00039029	-0.00105148	-0.00020219	0.00037140	-0.00152429	-0.00121263	-0.00217936	-0.00017780	0.00142731	0.00046623	-0.00108066	0.00109462	0.00045523	0.00120281	0.00124643	-0.00031647	0.00039093	0.00100149	0.00086670	0.00070815	0.00032183	0.00089244	-0.00041258	0.00025849	0.00021975	0.00046521	-0.00081278	-0.00011102	0.00069553	0.00018032	-0.00060506	-0.00011703	-0.00042350	0.00020831	-0.00034656	-0.00033814	0.00133841	0.00059604	-0.00025568	0.00139373	-0.00004018	0.00040819	0.00000844	-0.00030703	-0.00007805	-0.00039569	-0.00035718	0.00008582	-0.00086402	-0.00054328	-0.00051413	0.00042089	-0.00011273	0.00022980	-0.00034686	0.00043755	-0.00007048	0.00070074	0.00059079	0.00008238	0.00029069	0.00064729	-0.00058828	0.00068804	-0.00050950	0.00048687	-0.00012429	0.00019765	0.00111881	0.00002028	-0.00099621	0.00027628	-0.00038389	0.00049509	0.00019044	-0.00001574	0.00039525	0.00002115	0.00003293	0.00014806	-0.00027120	0.00028235	-0.00030985	0.00027837	-0.00013945	0.00004731	-0.00017045	0.00031296	0.00039245	0.00047581	0.00043611	0.00025160	0.00000629	0.00033001	0.00014792	-0.00005600	0.00023401	0.00017149	0.00046933	0.00040454	-21.47483647
-0.6002	-0.99251711	-0.26118594	-0.77860227	-21.47483647	0.66277316	0.45661771	-0.02449833	-21.47483647	-21.47483647	-1.03945231	-21.47483647	-21.47483647	-21.47483647	-21.47483647	-21.47483647	-21.47483647	-21.47483647	-21.47483647	0.73120338	0.68275377	-0.29875339	-21.47483647	-0.70813662	1.05308938	-0.26476163	-21.47483647	0.41564577	0.25757533	-0.27508714	-0.22915989	-0.35288283	0.60472108	-0.28718583	-0.23413010	-0.18506473	-0.05003378	0.20412817	0.03625172	-0.13003212	0.04596636	0.02771937	0.10353579	0.06157116	0.01601545	0.02586715	0.02096159	0.00019918	0.02059934	0.01634680	0.01049618	0.01958495	0.01745547	0.00505312	0.01877525	0.00514222	0.01457737	0.01282825	0.01394466	0.01423666	0.01526874	0.01616939	0.02038059	0.01678064	0.01372556	0.01339602	0.01428703	0.01379461	0.01720975	0.01412368	0.01352480	0.01314579	0.01551512	0.01546622	0.01190026	0.01126224	0.01099520	0.01267129	0.00966054	0.01191042	0.01168342	0.01088841	0.01121995	0.01262245	0.01406504	0.01473480	0.01915140	0.00882027	0.00764791	0.01241137	0.00695617	0.01716549	0.00391630	0.01774912	0.02059312	0.02034217	0.00862001	0.01342663	0.02211429	0.01927944	0.01442221	0.01454629	0.01942672	0.01667075	0.01632930	0.01770136	0.01532317	0.01316710	0.01492212	0.01279854	0.01910028	0.00788837	0.01079745	0.00765834	0.01558882	-0.00281612	0.00398409	-0.00244104	-0.00210323	-0.00690479	-0.00823669	-0.00845533	-0.00582935	-0.01564434	-0.01346114	-0.01387500	-0.02041465	-0.01910389	-0.02105123	-0.02254400	-0.02299194	-0.02174363	-0.02026537	-0.02253209	-0.01962298	-0.02138976	-0.02381072	-0.02361486	-0.02423689	-0.02914831	-0.03099788	-0.02844822	-0.03233838	-0.03696866	-0.03910490	-0.03871015	-0.03770088	-0.03683522	-0.03267384	-0.02618137	-0.02058732	-0.01359848	-0.00697095	-0.00125837	0.00639019	0.00751120	0.00792919	0.00759128	0.00804130	0.00550798	0.00229614	-0.00011111	-0.00316085	-0.00583985	-0.00745348	-0.00951297	-0.01105402	-0.01009004	-0.01073736	-0.01021668	-0.01004120	-0.00670557	-0.00850588	-0.00511823	-0.00443855	-0.00396516	-0.00248638	-0.00138039	-0.00086601	0.00052018	-0.00000275	-0.00006183	-0.00099719	0.00052117	-0.00138202	-0.00017592	0.00126288	0.00074102	0.00060882	0.00027506	0.00063516	0.00136554	-0.00029608	0.00103038	0.00057069	0.00070326	0.00000295	-0.00019181	0.00096342	0.00050522	0.00211145	-0.00007186	0.00090614	0.00084868	-0.00015469	0.00011945	0.00010309	0.00007902	0.00051057	0.00041282	0.00051923	0.00043023	0.00021612	-0.00051667	0.00080533	0.00106772	-0.00030202	0.00066984	0.00025426	0.00002057	0.00069559	-0.00025870	-0.00000391	0.00042841	0.00091459	-0.00035696	0.00007128	0.00045957	0.00027407	0.00030691	0.00051828	0.00028546	0.00032227	0.00052583	-0.00054899	0.00075884	0.00124449	-0.00016823	0.00071374	0.00001007	0.00056525	0.00058743	0.00065884	-0.00056457	0.00049424	0.00044421	0.00041567	0.00075757	-0.00004505	-0.00037885	0.00074097	0.00059068	-0.00006664	-0.00035803	0.00047212	0.00034543	0.00015971	-0.00035075	0.00049367	0.00050687	-0.00011935	0.00064666	-0.00011842	0.00045609	0.00029785	-0.00001210	0.00022495	0.00037110	0.00035551	0.00048609	-0.00020320	0.00037573	0.00060193	0.00002762	0.00022679	0.00100928	0.00048510	-0.00009478	0.00024787	0.00116150	0.00009272	-0.00042422	-0.00020873	0.00017816	0.00061684	-0.00041353	0.00001642	0.00056469	0.00020807	0.00007888	-0.00011120	-0.00017975	0.00138916	0.00032873	-0.00006917	-0.00003963	0.00030870	0.00067397	0.00076728	-0.00043927	0.00112833	0.00017439	-0.00015804	-0.00026590	-0.00032682	-0.00008150	-0.00076088	0.00030978	0.00062721	0.00045192	-0.00022612	0.00059886	-0.00076592	-0.00056355	-0.00013972	0.00095992	-0.00031697	-0.00017386	0.00002889	0.00082995	0.00025093	0.00073187	-0.00067071	-0.00035594	-0.00044086	0.00058456	-0.00065972	0.00145842	0.00152269	0.00073682	0.00028239	-0.00105899	0.00157733	0.00082705	-0.00012629	-0.00019211	0.00041603	-0.00060391	-0.00059123	0.00077323	-0.00026718	-0.00019770	0.00040678	0.00051996	0.00161534	0.00036841	0.00157027	0.00005081	-0.00172338	0.00142586	-0.00059501	0.00038905	-0.00145468	0.00080592	0.00062485	-0.00258220	0.00060274	-0.00110287	-0.00204639	0.00154586	0.00024544	0.00040771	0.00102680	-0.00053799	-0.00015737	-0.00102880	0.00104927	0.00049188	-0.00008163	0.00150747	0.00096768	0.00231162	0.00122012	0.00218431	0.00083487	-0.00006054	0.00174664	0.00065646	-0.00187254	0.00191754	-0.00029117	0.00058803	0.00093908	0.00066449	0.00210407	-0.00007238	-0.00058417	0.00038885	-0.00036166	0.00056376	0.00003051	-0.00116008	-0.00071597	-0.00119490	-0.00102664	0.00059330	-0.00189512	0.00020132	0.00091463	0.00080235	-0.00217456	-0.00077029	0.00072219	-0.00004765	-0.00051874	0.00242606	0.00012399	-0.00050262	0.00155451	-0.00179685	0.00099529	-0.00001339	-0.00107382	0.00019199	0.00010643	0.00003018	0.00095473	-0.00017658	-0.00119254	0.00012197	0.00098942	0.00040498	-0.00143406	0.00037694	0.00129995	0.00112330	0.00092038	0.00136909	0.00023732	0.00109788	-0.00238597	0.00100581	0.00028858	0.00099409	0.00051373	-0.00042529	0.00051336	-0.00000412	-0.00036066	0.00051962	-0.00006594	-0.00029456	-0.00036953	-0.00077334	-0.00091567	-0.00028220	-0.00126163	-0.00057062	0.00050791	0.00004609	-0.00053765	0.00051735	-0.00054217	0.00051638	-0.00045570	0.00005219	0.00065578	0.00018454	-0.00082112	0.00085652	-0.00012702	-0.00001005	-0.00039196	0.00010035	0.00035354	-0.00025624	0.00026381	-0.00009327	0.00026811	0.00038442	-0.00038049	-0.00062237	0.00063408	0.00015109	-0.00059023	-0.00011971	-0.00020321	0.00076489	-0.00040807	0.00026912	0.00088824	0.00024311	-0.00033424	0.00077248	-0.00029610	-0.00016023	0.00042464	-0.00009058	0.00049762	0.00068713	0.00009662	0.00036249	-0.00012803	0.00040734	-0.00014777	-0.00004136	-0.00005839	0.00007120	-0.00031779	-0.00010969	0.00018783	0.00003904	0.00019501	0.00022062	-0.00055486	0.00030820	0.00005385	0.00016075	-0.00011761	0.00023615	-0.00020729	0.00018799	0.38855323
-0.5502	-21.47483647	-21.47483647	-21.47483647	-0.31997314	-21.47483647	-21.47483647	-21.47483647	-21.47483647	0.62120777	-21.47483647	0.54922265	-21.47483647	-21.47483647	-21.47483647	-21.47483647	-0.62268800	1.07842124	1.28415656	-0.08863198	-21.47483647	0.70964488	-0.09060592	-0.25926436	-0.10323242	0.20781466	0.13707805	0.17285504	1.11958119	1.24932468	-0.30832118	0.30777024	0.64347599	0.21607820	0.09732163	-0.29507576	0.27329907	-0.08138001	0.16506392	0.03852040	0.00342289	-0.00120251	-0.02117454	0.03465968	0.03029530	0.04255585	0.03018581	0.00911829	0.00012420	0.01026635	0.00637692	0.01708621	0.00949202	0.01453722	0.02587018	0.00592367	0.01348104	0.01435094	0.00829220	0.01229545	0.01628651	0.01541130	0.01835183	0.01629185	0.01427376	0.01298230	0.01455583	0.01408608	0.01709601	0.01545190	0.01457910	0.01699580	0.01711173	0.01450607	0.00948346	0.01299351	0.01208385	0.01276710	0.01222331	0.01255929	0.00924877	0.01121701	0.01144862	0.01590763	0.01471004	0.01132960	0.01650189	0.02138593	0.01426156	0.01310320	0.00344498	0.01444927	0.00615991	0.01389050	0.01661677	0.02190191	0.01198286	0.01273448	0.02084238	0.02024872	0.02034351	0.02137711	0.02041029	0.02129348	0.02213468	0.01811974	0.01948773	0.01614879	0.02091359	0.01760943	0.02346741	0.00933997	0.01754737	0.01138474	0.02180086	0.00273391	0.00973373	0.00699566	0.00733350	0.00267952	0.00463662	0.00179436	0.00651569	-0.00201593	0.00224715	0.00189211	0.00040707	-0.00097280	-0.00345555	-0.00750381	-0.01507310	-0.01642056	-0.01802148	-0.01978831	-0.02023477	-0.02273922	-0.02461729	-0.02370375	-0.02319833	-0.02697646	-0.02662586	-0.02673495	-0.02930456	-0.03170533	-0.03089791	-0.03551954	-0.03545812	-0.03872651	-0.03947667	-0.03852651	-0.03759317	-0.03520917	-0.03262085	-0.02770133	-0.02239587	-0.01640022	-0.01126911	-0.00603997	0.00023057	0.00210461	0.00562346	0.00790501	0.00837553	0.00714733	0.00589589	0.00270378	-0.00024871	-0.00311850	-0.00560142	-0.00677444	-0.00850839	-0.00971952	-0.01180358	-0.01078968	-0.01045300	-0.00835487	-0.00686836	-0.00633641	-0.00480623	-0.00392800	-0.00322763	-0.00218189	-0.00220562	-0.00034114	-0.00055170	-0.00008927	0.00149683	0.00038723	0.00010483	-0.00023915	0.00138053	0.00241221	0.00008049	0.00063995	0.00074091	-0.00002851	0.00028478	-0.00002153	0.00168748	-0.00021366	0.00178955	-0.00012161	0.00039652	0.00133612	0.00041664	0.00011662	0.00099606	0.00005338	-0.00053187	0.00076064	0.00132794	0.00155216	0.00132703	-0.00077021	-0.00011501	0.00058116	0.00068460	0.00043242	-0.00025203	0.00012812	0.00064134	0.00038187	0.00016256	-0.00023524	-0.00040926	0.00068906	0.00069286	0.00045155	0.00011768	0.00046164	0.00098737	0.00042418	0.00014861	0.00041483	-0.00005169	-0.00037826	0.00074186	0.00005049	-0.00007995	-0.00004932	0.00083379	0.00006245	-0.00009335	0.00010423	-0.00000886	0.00045075	-0.00007039	0.00070844	0.00034046	-0.00011209	0.00104543	-0.00018446	0.00076277	-0.00021070	0.00018083	0.00024934	-0.00022147	0.00011902	0.00067827	0.00070771	0.00051883	-0.00013123	-0.00012900	0.00012931	0.00072875	0.00053151	0.00082701	0.00028428	0.00066013	0.00002844	0.00024926	0.00032230	0.00041817	0.00005812	0.00010286	0.00025077	0.00052604	0.00044761	0.00061088	0.00078216	-0.00026627	-0.00050101	0.00022711	0.00077374	0.00059843	0.00065812	0.00059524	-0.00007309	0.00060427	-0.00025660	-0.00021930	-0.00027643	0.00092072	0.00046850	0.00010576	0.00042505	-0.00032527	-0.00030119	-0.00003602	0.00019604	0.00076269	0.00003669	-0.00034194	-0.00118576	-0.00079317	-0.00035289	-0.00014464	0.00033309	0.00097508	-0.00032683	-0.00023264	0.00037437	-0.00062707	-0.00027909	-0.00005294	-0.00072080	0.00093126	-0.00043273	-0.00033701	-0.00051469	0.00003541	0.00019229	-0.00131336	-0.00008806	0.00001344	-0.00011485	-0.00071181	0.00238157	-0.00139068	0.00081022	-0.00049702	-0.00124726	-0.00034102	0.00030468	0.00056512	0.00087705	0.00079518	0.00055909	-0.00050357	-0.00005091	-0.00042893	0.00122283	-0.00102904	-0.00061660	0.00077544	0.00001292	-0.00001788	-0.00103112	-0.00135417	-0.00012589	0.00007892	-0.00008251	-0.00225690	-0.00008144	0.00108220	-0.00016564	0.00171481	0.00074882	-0.00072947	-0.00034177	-0.00095385	0.00161536	-0.00076802	0.00031166	-0.00024822	-0.00128709	0.00213535	0.00077279	0.00183156	0.00045591	0.00181940	0.00212138	0.00102683	0.00257694	0.00043123	0.00109180	-0.00009639	0.00050271	-0.00083645	0.00286833	-0.00007894	-0.00021826	0.00239593	0.00308605	0.00126089	-0.00131671	0.00021252	0.00127761	-0.00015913	0.00085128	-0.00011805	-0.00257935	-0.00055217	-0.00041721	0.00020658	0.00129775	-0.00180266	0.00136484	-0.00020907	0.00193285	-0.00011920	0.00055004	0.00029869	0.00109256	-0.00026360	0.00106085	-0.00101108	0.00039569	-0.00005865	-0.00108961	0.00239467	0.00030423	0.00145347	0.00014456	0.00036302	0.00054907	-0.00026700	0.00166250	-0.00101648	0.00130297	0.00169782	0.00054507	-0.00027186	0.00048669	0.00093281	0.00077437	0.00004549	-0.00019120	-0.00006538	0.00105137	0.00022169	0.00052090	0.00085501	0.00078910	0.00017935	0.00090694	0.00080656	0.00048980	0.00002658	0.00000362	0.00040579	0.00089995	0.00079881	0.00068297	0.00061794	-0.00015609	-0.00136178	-0.00048419	0.00029559	0.00008257	0.00051639	0.00048847	-0.00010705	0.00086139	-0.00044052	0.00019503	-0.00025272	0.00061428	-0.00036649	0.00057871	0.00102755	-0.00017894	-0.00100189	0.00014184	-0.00087485	0.00022680	-0.00029689	0.00156359	0.00098214	0.00078750	0.00069888	-0.00020434	-0.00028280	0.00050006	0.00031488	0.00051341	-0.00047395	0.00065885	0.00055531	0.00044106	0.00095965	0.00108547	-0.00008238	-0.00010325	0.00004415	0.00072006	0.00035940	0.00061627	0.00033597	0.00071182	0.00036298	0.00001460	-0.00010006	0.00041442	-0.00000259	0.00037510	-0.00001106	-0.00017546	0.00017142	0.00047424	0.00034529	0.00034960	0.00058227	0.00033174	-0.00011133	0.00025586	0.00015134	0.00019239	-0.00047978	0.00016293	0.00017671	0.00019103	-0.24175551
-0.5002	-21.47483647	-0.08709318	-21.47483647	-21.47483647	-0.17944131	-21.47483647	-21.47483647	0.47885034	-21.47483647	-21.47483647	-21.47483647	-21.47483647	-21.47483647	-21.47483647	-0.25981227	-21.47483647	-21.47483647	-21.47483647	-0.45991774	1.01094329	-21.47483647	-21.47483647	-0.87316239	2.52770996	0.72403093	-21.47483647	-21.47483647	0.63374513	-0.32064467	0.70082980	1.18187900	-0.13253263	0.71256732	0.29945352	-0.27641931	-0.06363029	0.00852638	0.17806942	-0.01279146	0.04563909	0.07826292	0.05336271	-0.02697112	-0.02353881	-0.01092154	0.02381421	0.01837162	0.02151118	0.01551358	0.00859621	0.01516477	0.01391631	0.01261572	0.02161393	0.00380043	0.01723347	0.01081784	0.01013627	0.01574401	0.01327950	0.01494627	0.01681893	0.01438603	0.01383711	0.01587772	0.01145240	0.01594221	0.01462873	0.01484581	0.01331204	0.01364862	0.01426265	0.01757506	0.00974706	0.01373030	0.01316386	0.01314237	0.01003492	0.01037767	0.01264610	0.01158123	0.00694375	0.01165340	0.01262031	0.01515940	0.01493363	0.00620585	0.01266419	0.01169201	0.00969525	0.02285161	0.00575333	0.01497143	0.01455382	0.01362764	0.01108407	0.01756135	0.01885793	0.01705806	0.01835486	0.01735336	0.02095240	0.01609447	0.02078311	0.02036892	0.02218392	0.02413188	0.02324026	0.02056617	0.02435316	0.00976484	0.01794386	0.01458112	0.02591959	0.00254525	0.01114027	0.00365831	0.00765626	0.00371326	0.00502337	0.00344220	0.00797158	-0.00073914	0.00537914	0.00168020	-0.00080579	-0.00034327	-0.00131224	-0.00582631	-0.01442836	-0.01346717	-0.01730793	-0.01960054	-0.01846626	-0.02342029	-0.02471758	-0.02300205	-0.02377204	-0.02615677	-0.02727144	-0.02568110	-0.02730177	-0.02921490	-0.02813838	-0.03207022	-0.03188328	-0.03208016	-0.03227780	-0.03411545	-0.03596663	-0.03778645	-0.03965236	-0.03949414	-0.03745051	-0.03741856	-0.03295344	-0.03064157	-0.02502366	-0.02025614	-0.01454913	-0.00814516	-0.00222539	0.00051864	0.00602191	0.00658929	0.00778462	0.00670373	0.00379485	0.00214371	-0.00123200	-0.00386349	-0.00859333	-0.00727298	-0.00958893	-0.01039513	-0.00901194	-0.01022852	-0.00796032	-0.00975401	-0.00828816	-0.00670011	-0.00804020	-0.00598412	-0.00424562	-0.00406190	-0.00189046	-0.00066853	-0.00012231	-0.00065331	0.00072748	0.00107444	-0.00008358	-0.00016475	0.00009635	0.00081432	0.00056871	-0.00009574	0.00104903	0.00059966	0.00123282	0.00134721	-0.00056036	0.00032144	-0.00059588	-0.00079949	0.00024427	-0.00050395	-0.00014442	0.00034257	0.00153435	0.00129689	0.00028884	-0.00029345	0.00132739	0.00009046	-0.00003513	-0.00008016	0.00043847	0.00107408	0.00028951	-0.00012301	0.00043915	0.00012206	-0.00025514	0.00024133	0.00070675	0.00047273	-0.00007141	0.00002696	0.00103760	0.00000099	0.00027965	0.00012754	0.00011065	-0.00005404	0.00000675	-0.00036574	0.00005181	0.00045143	-0.00040368	-0.00011842	0.00018427	-0.00071683	0.00039822	0.00035859	0.00033247	0.00027255	0.00036114	0.00022712	0.00008675	-0.00029756	0.00071459	-0.00033699	0.00026984	0.00041612	0.00010314	-0.00021703	0.00049712	0.00065474	0.00062130	0.00026806	0.00019382	0.00062589	0.00034697	-0.00036943	0.00052661	-0.00002957	0.00004978	0.00023295	0.00004770	0.00066658	0.00017335	-0.00026874	0.00019058	0.00038355	0.00080690	-0.00024060	0.00015109	0.00044671	-0.00004048	-0.00002275	-0.00048707	0.00028432	0.00049012	0.00012962	-0.00013775	-0.00016627	-0.00033944	-0.00012659	-0.00022288	-0.00070992	0.00088478	-0.00005575	-0.00033059	0.00026275	-0.00081782	-0.00057595	-0.00008418	-0.00000772	0.00010170	0.00046766	0.00068852	0.00059124	0.00032127	0.00004020	0.00042129	0.00044115	0.00006780	0.00016250	-0.00068719	0.00123601	-0.00043643	-0.00024338	-0.00024532	-0.00053804	0.00005395	-0.00059151	0.00003390	0.00073316	0.00027071	0.00075936	-0.00019898	0.00064325	0.00022862	-0.00126232	-0.00071057	0.00119966	-0.00079335	0.00059555	-0.00019468	-0.00051752	0.00094651	0.00002728	0.00081610	0.00051651	-0.00158900	0.00027455	-0.00270233	-0.00151948	-0.00035076	0.00186234	-0.00199213	0.00066742	0.00015120	-0.00035595	0.00143277	0.00012661	-0.00148291	-0.00183133	-0.00007487	-0.00083152	-0.00125568	0.00183588	-0.00027455	-0.00147923	0.00021674	-0.00156967	-0.00074589	-0.00011339	-0.00093851	0.00122291	-0.00049627	-0.00149334	-0.00051355	-0.00155824	0.00132251	-0.00106308	-0.00093373	-0.00320414	0.00084157	0.00138701	0.00123632	0.00057258	0.00131351	-0.00013754	-0.00142342	0.00119987	-0.00157023	0.00185920	-0.00183699	0.00067395	0.00177689	-0.00036371	0.00142941	-0.00140415	0.00146648	0.00117727	-0.00021613	-0.00000034	-0.00167029	-0.00191280	-0.00267816	-0.00119407	-0.00076221	0.00220001	-0.00121870	0.00094220	-0.00267971	-0.00019301	-0.00079951	-0.00068802	0.00124975	0.00133797	0.00108860	0.00037734	-0.00165456	-0.00202506	-0.00168963	-0.00222343	0.00042968	-0.00021582	0.00013276	-0.00004970	-0.00008319	0.00012463	-0.00074263	0.00120226	-0.00138716	0.00023111	0.00077021	-0.00030391	-0.00037860	-0.00016303	-0.00029189	-0.00060964	0.00062445	-0.00049687	0.00089650	0.00021503	-0.00041142	0.00014138	-0.00042475	-0.00020266	-0.00080424	-0.00094921	0.00120713	0.00108237	-0.00013788	0.00045733	0.00017886	-0.00046102	0.00021381	-0.00076314	0.00051776	-0.00002705	0.00016120	-0.00010791	0.00157275	0.00038155	0.00031398	0.00106887	0.00014595	0.00019489	-0.00070329	0.00009249	0.00041008	0.00019701	-0.00087330	0.00095223	-0.00062076	-0.00004485	-0.00091694	-0.00010726	0.00036158	-0.00040725	-0.00056989	0.00047752	-0.00010481	0.00004977	0.00097878	-0.00006300	-0.00046733	0.00120011	0.00011354	0.00026076	0.00091103	0.00018290	0.00069654	0.00098178	0.00117496	0.00019181	-0.00027299	0.00011389	0.00049764	0.00063950	0.00026580	0.00035491	0.00033879	0.00049006	-0.00002277	0.00027424	0.00035540	0.00046709	0.00019794	0.00022718	0.00028042	0.00007522	0.00034029	0.00056063	0.00015446	0.00021988	0.00025513	0.00035828	-0.00019231	0.00071798	0.00016879	0.00036870	-0.00010408	0.00028076	0.00016363	0.00068517	-0.22187214
-0.4502	-21.47483647	-21.47483647	-0.37755716	-21.47483647	-0.50260985	-0.15478069	-21.47483647	1.02805138	-21.47483647	-21.47483647	-1.00419462	-0.17951117	0.09374610	-21.47483647	-21.47483647	-21.47483647	-21.47483647	-21.47483647	-21.47483647	0.32007499	-0.37764710	-0.34360763	-0.07107933	-0.24718702	0.47268387	0.22263327	0.04833848	-0.48411991	0.12255244	-0.04385808	-1.40676796	-0.04919389	-0.63477558	-0.62071933	-0.20884499	0.10958659	-0.01021531	0.12636793	0.05058419	0.05980884	0.12051677	0.00773033	0.06687449	0.01169090	0.06228967	0.00206919	0.03398821	-0.00419562	0.00606023	0.01499106	0.01711005	0.02010619	0.01449204	0.02684253	0.00895930	0.01399899	0.01139427	0.00975993	0.01631436	0.01414527	0.01524643	0.01879485	0.01456264	0.01596641	0.01444354	0.01288446	0.01431227	0.01440628	0.01393831	0.01258823	0.01422812	0.01487035	0.01477502	0.01085227	0.01381789	0.01189722	0.01435663	0.00938574	0.01214461	0.00863522	0.01250549	0.01346547	0.01249777	0.01609510	0.00886758	0.02204087	0.00655847	0.01315748	0.01189887	0.00775271	0.01646752	0.00755417	0.01145433	0.01782031	0.01707723	0.00787073	0.01232445	0.01728962	0.01395118	0.01574968	0.01489718	0.01641936	0.01945682	0.01840964	0.02121772	0.02099438	0.02240940	0.02036897	0.01873323	0.02293974	0.01323406	0.01766742	0.01099168	0.02309930	0.00344255	0.01001635	0.00253261	0.00421793	0.00189119	0.00229921	0.00372984	0.00513537	-0.00042564	0.00203119	0.00297772	0.00042075	-0.00025420	-0.00270646	-0.00739955	-0.01434444	-0.01465088	-0.01878752	-0.02002141	-0.01979438	-0.02258290	-0.02504702	-0.02365437	-0.02464512	-0.02743289	-0.02869090	-0.02591866	-0.02862745	-0.03002052	-0.02977654	-0.03126169	-0.03127701	-0.03040748	-0.03004183	-0.03313069	-0.03376043	-0.03278654	-0.03475633	-0.03383133	-0.03450011	-0.03739288	-0.04021262	-0.04156465	-0.04081801	-0.03841120	-0.03790856	-0.03222918	-0.02968600	-0.02653673	-0.02021367	-0.01567262	-0.01087511	-0.00892532	-0.00591941	-0.00497331	-0.00624760	-0.00529426	-0.00701410	-0.00436950	-0.00477555	-0.00579153	-0.00486533	-0.00604770	-0.00448324	-0.00760451	-0.00864951	-0.00789993	-0.01044057	-0.00954031	-0.00973828	-0.00787186	-0.00653985	-0.00730461	-0.00517960	-0.00474785	-0.00408816	-0.00278658	-0.00308643	-0.00161216	-0.00293513	-0.00035209	-0.00091434	-0.00138460	0.00069076	-0.00094409	0.00206002	-0.00038468	-0.00072924	0.00107845	-0.00072392	0.00026157	-0.00017515	-0.00019464	-0.00137315	-0.00034500	0.00029500	0.00092655	0.00053196	-0.00153465	-0.00141167	0.00013267	0.00005727	0.00043568	-0.00044049	0.00017486	0.00044047	-0.00020772	-0.00009732	0.00071466	-0.00087864	-0.00035212	0.00019988	0.00066510	-0.00041576	0.00105582	0.00063166	-0.00079785	-0.00013234	0.00010012	-0.00067000	-0.00002108	0.00079151	-0.00022785	0.00018291	0.00019386	0.00031101	-0.00049874	0.00010698	-0.00049366	0.00059075	-0.00107632	0.00036082	-0.00005552	0.00048935	-0.00059213	0.00086091	-0.00063161	-0.00044904	-0.00071075	-0.00020034	0.00013605	-0.00090781	-0.00015527	0.00007233	-0.00013260	0.00023248	-0.00110695	-0.00021508	0.00058019	0.00040108	-0.00074242	0.00060669	0.00038768	0.00050475	0.00011411	-0.00062219	-0.00014302	-0.00024684	-0.00059762	-0.00079015	0.00052211	0.00095521	0.00034870	-0.00046766	0.00022035	-0.00101917	-0.00091560	-0.00045808	0.00035556	-0.00012683	0.00021593	-0.00031396	-0.00005673	-0.00054102	-0.00080666	-0.00071890	-0.00024515	0.00023430	-0.00057186	-0.00077277	-0.00010120	-0.00095541	-0.00056125	-0.00043914	-0.00015074	-0.00011297	-0.00014475	-0.00069661	0.00060459	-0.00030579	-0.00091709	-0.00064981	-0.00026504	-0.00042183	-0.00050699	-0.00042229	-0.00057394	-0.00156515	-0.00087798	-0.00069564	-0.00110150	-0.00012295	-0.00112093	0.00019333	-0.00055856	0.00013999	0.00021770	-0.00080595	-0.00032550	-0.00018541	-0.00002038	-0.00107302	0.00189570	-0.00114808	-0.00067090	-0.00039152	-0.00167664	0.00050115	0.00094158	0.00003592	-0.00100075	0.00004774	-0.00029590	-0.00081429	0.00020445	-0.00063490	0.00021351	-0.00242932	-0.00036906	-0.00055541	-0.00027323	-0.00041991	-0.00159015	-0.00220202	0.00132353	-0.00033583	-0.00133630	-0.00118862	-0.00161887	0.00015214	-0.00148205	-0.00235206	-0.00236787	-0.00077045	-0.00101590	-0.00241565	0.00002515	-0.00030249	0.00113752	-0.00209962	-0.00235542	0.00159584	-0.00040804	-0.00016369	-0.00101117	0.00112840	0.00072368	-0.00068477	-0.00159742	-0.00224378	0.00008758	0.00069719	0.00017870	-0.00038778	0.00078977	-0.00039945	0.00120863	0.00207361	0.00042225	0.00062783	0.00009179	-0.00021503	0.00064626	-0.00199889	0.00069289	-0.00013636	-0.00448681	-0.00258955	-0.00128623	-0.00200899	0.00069318	-0.00140811	0.00002957	0.00053402	0.00013738	0.00198165	0.00027359	-0.00028383	0.00020333	0.00054033	0.00023309	-0.00160324	-0.00189558	-0.00062557	-0.00285971	-0.00137567	-0.00106700	0.00130824	-0.00335986	-0.00096832	0.00077242	-0.00053195	-0.00061400	-0.00109834	-0.00110095	-0.00075259	0.00053991	-0.00084924	-0.00095319	-0.00028124	0.00031419	-0.00087342	-0.00055851	-0.00071614	-0.00078742	-0.00132564	0.00005498	0.00015089	-0.00051100	-0.00221115	-0.00059215	-0.00032006	-0.00148128	-0.00068886	-0.00070777	-0.00048065	-0.00098167	-0.00047671	0.00032914	-0.00107639	-0.00054180	-0.00160517	0.00027264	0.00066312	0.00012935	-0.00046541	-0.00015626	-0.00051267	-0.00009789	-0.00044558	-0.00063753	-0.00018359	-0.00034258	-0.00017404	0.00111257	-0.00063610	-0.00065200	-0.00038437	-0.00057147	-0.00061142	-0.00056349	-0.00017308	0.00068657	0.00048516	0.00067422	0.00013031	-0.00126170	0.00009088	0.00117496	0.00061807	-0.00044266	0.00063060	0.00067792	0.00030517	0.00002538	0.00131734	0.00020369	-0.00014680	-0.00007833	-0.00046331	0.00031567	-0.00013274	-0.00019844	-0.00024038	0.00021640	-0.00008851	-0.00011185	0.00016912	-0.00000125	-0.00010915	0.00030719	-0.00057103	-0.00010725	-0.00014093	-0.00011608	0.00042274	-0.00022120	0.00028328	0.00039148	-0.00037324	0.00004515	-0.00013194	-0.00008395	-0.00002208	0.00014732	-0.00007445	0.00034435	0.27523252
-0.4002	-21.47483647	-21.47483647	-21.47483647	-21.47483647	-21.47483647	-21.47483647	-21.47483647	-21.47483647	-21.47483647	-21.47483647	-21.47483647	-21.47483647	-0.80534726	-21.47483647	-21.47483647	-0.80665284	-21.47483647	0.33785987	0.39115536	0.20018136	-0.71125812	-21.47483647	-0.54067080	0.20299079	-0.29076908	0.00107783	-1.25890613	2.04712868	-0.74106975	0.36721107	0.21870542	0.09427851	0.09185191	0.04063499	0.06050552	-0.30224875	-0.15080755	0.11066923	-0.07832900	-0.02875944	0.06830377	0.07168541	-0.00904973	0.00483335	-0.02374472	0.01262653	0.01297469	0.00869040	0.01037009	0.01242347	0.01820788	0.01683786	0.02153469	0.02166847	0.01141878	0.01275902	0.01245423	0.01239232	0.01436284	0.01394047	0.01174847	0.01960033	0.01769118	0.01614345	0.01185988	0.01216877	0.01627628	0.01453603	0.01460009	0.01427134	0.01416599	0.01396488	0.01621210	0.01102874	0.01462299	0.01423260	0.01390448	0.00762844	0.00799422	0.00721766	0.01157173	0.00837740	0.00916049	0.01993289	0.01383704	0.01468573	0.00714210	0.02086343	0.01646916	0.01003569	0.01891982	0.00632949	0.01274980	0.01686190	0.01761612	0.01321627	0.01131882	0.01223048	0.01997395	0.01598647	0.01845820	0.02017474	0.01690123	0.01550113	0.02030999	0.02020701	0.01931928	0.02170477	0.02008700	0.02421691	0.01079712	0.01630333	0.01296243	0.02108168	0.00439215	0.00968515	0.00676519	0.00481378	0.00177806	0.00264997	0.00249119	0.00662033	0.00018724	0.00165064	0.00181955	-0.00180199	0.00059975	-0.00148167	-0.00845090	-0.01546072	-0.01498053	-0.01628213	-0.02049785	-0.01881182	-0.02363808	-0.02422717	-0.02394322	-0.02531277	-0.02691757	-0.02680380	-0.02558760	-0.02835921	-0.02824755	-0.02779399	-0.03146022	-0.03008850	-0.03177487	-0.02914899	-0.02990366	-0.03027808	-0.03093042	-0.03251912	-0.03133699	-0.03104103	-0.03381544	-0.03523219	-0.03761166	-0.03661156	-0.03808192	-0.03982534	-0.03992005	-0.03910057	-0.04008759	-0.03823525	-0.03658247	-0.03466028	-0.03316346	-0.03128139	-0.02905653	-0.02592131	-0.02146606	-0.01865636	-0.01329195	-0.00981799	-0.00716878	-0.00255605	0.00004219	0.00149188	0.00041411	0.00204800	0.00179379	-0.00086317	-0.00137371	-0.00451665	-0.00512479	-0.00515729	-0.00678641	-0.00721510	-0.00707289	-0.00659665	-0.00705005	-0.00802592	-0.00669042	-0.00584025	-0.00435591	-0.00469689	-0.00379267	-0.00272161	-0.00280620	-0.00031186	-0.00149121	-0.00030172	0.00090488	-0.00094736	-0.00096138	0.00011799	-0.00093179	-0.00042291	-0.00078563	-0.00031097	0.00092014	0.00079442	-0.00134473	0.00055672	0.00146004	0.00055487	-0.00061526	0.00027877	0.00028645	0.00087930	-0.00093209	0.00024478	-0.00046608	-0.00010045	-0.00017488	0.00007559	-0.00021325	0.00012132	-0.00028255	-0.00005223	-0.00067299	-0.00005428	-0.00066993	-0.00049484	-0.00055155	0.00033188	0.00000071	-0.00016067	0.00017296	0.00043431	-0.00030453	0.00012919	-0.00093691	0.00114468	-0.00063328	0.00033233	0.00048499	0.00043731	-0.00044143	0.00131376	-0.00048974	-0.00034532	-0.00080021	-0.00041343	-0.00039831	0.00028172	-0.00064429	-0.00069459	0.00032275	0.00006535	-0.00076769	-0.00021039	-0.00070381	0.00037533	-0.00099743	0.00074787	-0.00005924	0.00010554	-0.00032032	0.00056951	-0.00007094	0.00013549	-0.00053291	0.00052485	0.00029397	0.00045051	-0.00004589	-0.00009390	0.00008565	-0.00008958	-0.00087463	0.00045583	-0.00010454	-0.00003583	0.00017543	-0.00062011	-0.00025646	-0.00070998	-0.00023783	-0.00053440	-0.00106679	0.00033504	-0.00005501	-0.00061446	-0.00084736	-0.00107218	-0.00050764	-0.00035794	-0.00033816	0.00024198	0.00019037	-0.00111270	-0.00002618	-0.00040493	-0.00159675	0.00013584	-0.00049962	-0.00066946	-0.00079876	-0.00084545	-0.00084419	-0.00124547	-0.00005978	0.00047781	-0.00087536	-0.00093460	-0.00056890	-0.00073493	-0.00063446	0.00045899	0.00026544	-0.00082985	-0.00145002	-0.00006564	-0.00025314	-0.00052650	-0.00155326	-0.00077030	0.00071952	0.00033956	-0.00114266	-0.00071340	-0.00121309	-0.00121850	-0.00064152	-0.00082831	-0.00100259	-0.00225705	-0.00209411	0.00059767	0.00211438	-0.00235664	-0.00155989	0.00283539	-0.00061319	0.00167501	-0.00116185	-0.00223916	0.00041695	-0.00216600	-0.00116652	-0.00079686	0.00069353	-0.00144505	-0.00062137	0.00076389	-0.00162813	-0.00299454	-0.00130797	0.00017950	0.00002649	-0.00262429	-0.00293435	-0.00048935	-0.00069521	0.00016352	-0.00026263	0.00108234	-0.00181606	-0.00041862	-0.00142070	0.00046059	0.00174412	-0.00244694	-0.00231277	0.00024616	0.00029318	-0.00259860	0.00054586	-0.00105686	0.00141669	0.00035425	0.00254931	0.00206191	-0.00003039	0.00000136	0.00001871	-0.00360455	0.00014733	0.00002624	-0.00215746	-0.00055611	-0.00034652	-0.00208022	-0.00087373	-0.00037033	0.00123353	-0.00127449	0.00050478	-0.00175398	-0.00093272	0.00055769	-0.00150914	0.00031841	0.00101482	-0.00355166	-0.00000216	-0.00031517	-0.00142516	0.00183792	-0.00089926	-0.00098952	0.00131460	0.00004762	0.00065305	0.00041749	0.00059850	-0.00143683	-0.00048958	0.00143930	0.00013812	-0.00009971	0.00021174	0.00022405	-0.00131584	0.00129049	-0.00051983	0.00087315	-0.00006418	-0.00056988	-0.00021153	0.00060500	0.00021227	-0.00120295	0.00068396	0.00021890	0.00001353	-0.00040247	0.00011231	0.00058412	-0.00068292	0.00009609	0.00029327	-0.00132801	-0.00012735	-0.00022595	-0.00085661	0.00030350	-0.00053639	0.00025626	0.00047584	-0.00092450	-0.00045762	-0.00089127	-0.00050403	-0.00060877	-0.00052730	-0.00006449	-0.00035975	0.00051285	-0.00001988	-0.00061653	0.00039286	0.00044233	0.00016161	-0.00020912	-0.00020496	0.00020979	0.00119190	0.00101397	-0.00039476	0.00014620	-0.00017708	0.00022747	0.00010327	-0.00009206	0.00100828	0.00043443	0.00087168	0.00057665	0.00010668	-0.00054626	0.00028572	-0.00011932	0.00008321	0.00086943	0.00038813	0.00032460	0.00045644	0.00057830	0.00010335	0.00013905	0.00018794	-0.00015905	-0.00026799	0.00006779	0.00033061	-0.00029489	0.00016849	0.00025935	-0.00023408	0.00050623	0.00027223	-0.00004091	0.00051562	0.00017104	0.00004139	-0.00028542	0.00044283	0.00054496	0.00019557	-21.47483647
-0.3502	-21.47483647	-21.47483647	-21.47483647	-21.47483647	-21.47483647	-21.47483647	-0.38063182	-21.47483647	0.24839010	-0.16363114	0.17713605	-21.47483647	-21.47483647	-21.47483647	-21.47483647	0.75739682	-21.47483647	-21.47483647	-21.47483647	0.40457135	0.47833483	0.73052080	0.10556694	-0.00892737	0.39446880	1.03204691	-0.05689725	-1.52233291	-0.41341531	-0.64906663	-0.16263133	-0.09440205	-0.35537776	-0.13066511	-0.37053021	-0.16635333	-0.06882235	0.07146281	-0.05714556	-0.07779216	0.09529021	0.00215189	0.02898464	0.06664770	0.00977719	0.00525432	0.02514989	0.02095806	0.01330662	0.00627248	0.01104383	0.01027897	0.00869853	0.01956110	0.01114210	0.01304729	0.01444443	0.01723854	0.01475179	0.01587974	0.01077270	0.02147826	0.01521777	0.01717815	0.01363548	0.01434530	0.01795275	0.01809358	0.01624169	0.01444964	0.01549837	0.01536564	0.01674873	0.01179343	0.01429461	0.01417685	0.01652673	0.01020374	0.01290115	0.01242789	0.01170756	0.01663022	0.01075405	0.01729043	0.01176948	0.01931973	0.01264528	0.01046929	0.01824129	0.00963292	0.02211149	0.01709581	0.01659157	0.01345773	0.01857491	0.01270970	0.01907928	0.01571059	0.02051530	0.02049529	0.01310149	0.02169699	0.02040493	0.01609541	0.01991304	0.01956721	0.01765054	0.01716544	0.01788580	0.02464146	0.01047825	0.01880848	0.01364684	0.02249373	0.00395186	0.00594874	0.00309678	0.00599530	0.00296116	0.00292054	-0.00104551	0.00726481	-0.00147689	0.00235651	0.00317434	-0.00149785	-0.00232154	-0.00521173	-0.00786348	-0.01665232	-0.01462433	-0.01851879	-0.02060476	-0.02053478	-0.02233300	-0.02628989	-0.02327379	-0.02468562	-0.02846874	-0.02734301	-0.02560191	-0.02870867	-0.02911273	-0.02894430	-0.03162560	-0.03220781	-0.03191307	-0.03001957	-0.03119674	-0.03055082	-0.03157705	-0.03235831	-0.03063802	-0.02952912	-0.03261240	-0.03304586	-0.03469565	-0.03387958	-0.03413352	-0.03632536	-0.03605047	-0.03649472	-0.03599265	-0.03943231	-0.03937236	-0.03962588	-0.03875265	-0.04060532	-0.03786093	-0.03725129	-0.03209665	-0.03038111	-0.02295188	-0.01963215	-0.01539466	-0.01064486	-0.00730779	-0.00440371	0.00040508	0.00174950	0.00648602	0.00655303	0.00789996	0.00684197	0.00420741	0.00490843	0.00295843	0.00198316	-0.00012408	-0.00126295	-0.00237108	-0.00514157	-0.00706405	-0.00833555	-0.00819917	-0.00869528	-0.00577403	-0.00633855	-0.00772168	-0.00342958	-0.00587334	-0.00484684	-0.00364491	-0.00376107	-0.00292865	-0.00165715	-0.00208154	-0.00140292	-0.00049021	0.00021868	0.00040967	0.00021883	-0.00053286	0.00133575	0.00156751	0.00056285	-0.00021389	-0.00084653	0.00076112	0.00096419	-0.00096490	0.00099993	0.00073362	-0.00059389	0.00012737	0.00025874	0.00091499	-0.00014048	0.00033105	-0.00003769	0.00041962	0.00062707	0.00034719	0.00058633	-0.00008621	0.00012033	0.00013578	0.00111973	0.00062356	-0.00057532	-0.00003271	0.00054509	-0.00030297	0.00071113	0.00050121	0.00019006	0.00092051	-0.00033492	0.00022185	0.00029916	0.00156791	0.00038188	-0.00023321	0.00011669	-0.00007830	0.00023096	-0.00007576	0.00043320	0.00001407	-0.00002167	-0.00018283	0.00048760	0.00110317	0.00078837	0.00006546	-0.00015368	0.00015282	0.00005804	0.00127386	0.00017917	0.00092671	0.00002913	0.00011211	0.00060539	0.00058991	0.00067062	0.00011655	0.00115911	0.00052564	0.00015859	-0.00062834	-0.00024932	0.00032465	0.00029581	0.00083144	-0.00035202	0.00006965	0.00064524	-0.00084913	-0.00000011	-0.00100180	0.00084917	0.00055909	-0.00020811	0.00002945	-0.00010729	-0.00051093	-0.00001688	-0.00019259	0.00033818	-0.00016534	-0.00036110	-0.00035201	-0.00085830	-0.00016547	-0.00014042	0.00007633	-0.00009446	-0.00011554	-0.00056182	0.00074841	-0.00112612	-0.00153198	-0.00060933	-0.00084895	0.00019695	0.00057434	-0.00008759	0.00047972	0.00042527	0.00087661	-0.00006488	-0.00086045	0.00038551	0.00026428	-0.00081851	0.00082063	-0.00087610	0.00033213	-0.00029883	-0.00113239	0.00018862	0.00042489	0.00102556	0.00068033	-0.00047946	-0.00093837	-0.00071069	0.00044560	0.00011054	0.00140251	-0.00018612	0.00130082	-0.00003086	-0.00034250	0.00185432	0.00057500	-0.00176952	0.00185573	-0.00087837	-0.00016144	-0.00310126	0.00068984	0.00043190	-0.00022984	-0.00120835	0.00073989	-0.00028486	0.00133707	0.00081341	0.00319963	-0.00099225	0.00130471	-0.00020852	0.00003360	0.00005180	-0.00005575	-0.00084925	0.00030558	0.00016168	0.00066531	-0.00248688	0.00098587	0.00109833	0.00297089	0.00193117	0.00093552	-0.00132552	0.00011956	-0.00206785	0.00012754	-0.00010109	0.00191209	0.00137772	-0.00138460	-0.00176183	0.00091697	0.00137335	0.00122351	0.00176296	-0.00153470	-0.00097683	-0.00044079	-0.00080144	-0.00027017	-0.00137444	0.00235858	0.00041372	-0.00045278	0.00077134	0.00007727	-0.00149059	0.00085579	0.00123143	0.00105859	-0.00173016	-0.00040570	0.00006103	-0.00111842	-0.00094660	0.00124266	-0.00064484	0.00053086	-0.00058061	0.00259281	0.00004640	0.00027557	-0.00110746	0.00075652	0.00047578	0.00004215	0.00027531	0.00161898	-0.00051883	0.00065213	0.00073589	-0.00062829	0.00136298	0.00027931	0.00109619	-0.00004322	0.00046912	-0.00056165	0.00026766	-0.00100625	0.00083394	0.00004802	-0.00017360	0.00084955	0.00029027	-0.00019162	0.00004057	-0.00050560	-0.00034090	0.00066689	-0.00083065	0.00060594	0.00120683	0.00055226	0.00035680	0.00147894	-0.00008560	0.00012680	-0.00027819	0.00059074	-0.00012504	-0.00054850	-0.00005982	0.00012748	-0.00041002	-0.00021897	-0.00069085	0.00037647	0.00081565	-0.00001774	-0.00034628	0.00101511	-0.00002802	0.00059177	0.00086694	0.00004353	-0.00020281	0.00093458	-0.00061771	0.00004567	-0.00034299	0.00056955	0.00006364	-0.00001077	0.00044836	0.00029549	0.00014439	0.00017179	-0.00013118	-0.00013436	0.00002617	0.00008961	0.00015093	0.00008758	0.00002775	0.00021298	-0.00026951	-0.00002112	-0.00028313	0.00033722	-0.00010288	0.00005928	-0.00024182	0.00008635	0.00029450	0.00004044	0.00002517	0.00047392	-0.00006255	0.00053600	-0.00032591	0.00018788	-0.00037806	-0.00000710	0.00000823	0.00007851	-0.45978910
-0.3002	-21.47483647	-21.47483647	-21.47483647	-0.11451090	-0.64493030	-21.47483647	0.45381129	-21.47483647	-21.47483647	-21.47483647	-21.47483647	-21.47483647	0.68191516	-1.33514298	-21.47483647	-21.47483647	0.82565641	-21.47483647	-0.27569178	-21.47483647	-0.62932706	1.13023996	0.33135412	-0.67447364	-0.44644582	0.27484688	-0.71445022	-0.19012346	0.63025989	0.73934400	1.44543217	0.49528005	0.02515649	-0.49331561	-0.25960212	0.16308737	0.01039902	0.00708342	0.06427235	-0.01597541	0.00893082	-0.02394361	0.05632789	0.00887600	0.00983377	0.00399300	0.02541062	0.03368152	0.01372478	0.01904401	0.02374851	0.01341423	0.01601484	0.02723680	0.01300061	0.01381500	0.01413430	0.01538009	0.01507062	0.01466160	0.01776114	0.02225026	0.01782847	0.01285187	0.01444923	0.01287405	0.01519403	0.01680505	0.01216459	0.01572576	0.01572337	0.01575374	0.01450570	0.01194054	0.01283137	0.01118519	0.01344354	0.00926017	0.01216661	0.01461532	0.01299392	0.01249660	0.00907274	0.01699181	0.00957903	0.01704656	0.01120016	0.01751466	0.01916968	0.00473176	0.02146993	0.00963998	0.01794830	0.02142455	0.02163523	0.01868910	0.01219571	0.01567525	0.01604074	0.01566111	0.01567752	0.01973841	0.01483283	0.02002612	0.02073396	0.01810171	0.01723451	0.01881172	0.01799490	0.02558176	0.00956325	0.01973017	0.01239571	0.02255549	0.00084310	0.00814231	0.00367747	0.00553383	0.00329073	0.00365770	0.00170972	0.00617867	-0.00185583	-0.00091667	0.00176504	-0.00211964	-0.00448527	-0.00420508	-0.01056338	-0.01768159	-0.01543270	-0.01928252	-0.02200073	-0.01935040	-0.02356107	-0.02518233	-0.02311326	-0.02473631	-0.02813340	-0.02828225	-0.02633825	-0.02622378	-0.02955100	-0.02889486	-0.03124408	-0.03160785	-0.03044131	-0.02993028	-0.03039251	-0.03142677	-0.03157185	-0.03256395	-0.03236250	-0.03137799	-0.03231538	-0.03237397	-0.03545823	-0.03346964	-0.03247507	-0.03460575	-0.03216903	-0.03238287	-0.03324577	-0.03424536	-0.03394174	-0.03348266	-0.03388955	-0.03658848	-0.03375913	-0.03734572	-0.03405337	-0.03509798	-0.02994337	-0.02620192	-0.02734636	-0.02384243	-0.02128235	-0.01654898	-0.01413266	-0.01007036	-0.00730024	-0.00528523	-0.00025459	0.00195135	0.00295752	0.00725479	0.00651126	0.00675732	0.00661378	0.00685154	0.00723696	0.00353914	0.00315921	0.00197568	-0.00080764	-0.00207542	-0.00183362	-0.00279988	-0.00518273	-0.00402703	-0.00726260	-0.00918475	-0.00655489	-0.00696352	-0.00749247	-0.00553620	-0.00660834	-0.00611108	-0.00337678	-0.00282803	-0.00175614	-0.00207651	-0.00285583	-0.00080563	-0.00011401	-0.00070071	-0.00048567	0.00060363	0.00064312	0.00035998	-0.00016188	0.00061012	0.00036750	-0.00012752	0.00018111	0.00120469	0.00046930	0.00016551	0.00057467	0.00043990	0.00060131	0.00036582	0.00086346	0.00012194	-0.00017514	0.00085898	-0.00098032	-0.00002900	0.00081496	0.00023705	-0.00001752	0.00134437	0.00011691	0.00029284	0.00039615	0.00027156	0.00068417	-0.00004222	0.00018242	0.00015663	0.00023036	0.00085938	-0.00069975	0.00050891	0.00056584	0.00008584	-0.00013479	0.00042487	0.00033658	0.00038550	0.00026939	-0.00044052	0.00081035	0.00045156	-0.00019857	0.00058477	0.00090748	0.00036225	0.00042420	-0.00008477	0.00086406	-0.00058152	0.00011501	0.00028058	0.00062685	0.00121815	0.00056829	0.00069825	0.00085291	0.00011649	-0.00021225	0.00032030	0.00021560	0.00092227	-0.00019586	0.00014018	0.00015218	-0.00023550	0.00026895	-0.00071383	-0.00000689	0.00097935	0.00040681	-0.00000172	0.00022899	-0.00061412	-0.00014133	-0.00008587	0.00011228	0.00088992	0.00041595	-0.00045834	0.00056714	-0.00067744	-0.00106451	0.00027829	-0.00029977	-0.00005418	-0.00007487	-0.00055274	0.00035156	-0.00033914	-0.00077617	0.00019160	-0.00069603	-0.00004926	-0.00060579	0.00047313	0.00025758	0.00044026	0.00119844	0.00015276	-0.00038810	0.00165625	0.00015904	-0.00069259	0.00153844	-0.00023103	0.00119385	-0.00077217	-0.00262471	-0.00009925	-0.00106430	-0.00012680	-0.00001395	-0.00042141	0.00080230	0.00110095	-0.00052398	0.00039021	0.00080699	0.00020324	0.00084674	0.00030826	-0.00052191	0.00042611	0.00025856	-0.00169302	0.00109436	0.00060756	0.00159448	-0.00261484	0.00228543	0.00147739	0.00013431	-0.00057745	-0.00112121	-0.00054992	0.00289106	-0.00031635	0.00224894	-0.00013074	-0.00065618	-0.00040786	0.00045845	-0.00004019	0.00071973	0.00204620	0.00094663	0.00180382	0.00027497	0.00214781	0.00090073	0.00164111	0.00153701	0.00252836	0.00294527	-0.00339051	0.00160971	0.00007889	0.00145453	0.00098499	0.00011960	0.00194211	-0.00242833	-0.00039256	-0.00125213	-0.00131276	0.00277739	-0.00102007	-0.00031243	-0.00099318	0.00040928	-0.00254365	-0.00131441	0.00112261	0.00265009	-0.00055894	0.00038432	0.00024158	0.00101813	-0.00008419	-0.00063382	0.00052742	0.00002274	-0.00027427	0.00158497	0.00224396	-0.00037856	0.00123967	-0.00078108	-0.00154511	-0.00032722	-0.00022748	0.00263697	0.00034233	0.00041590	-0.00145262	-0.00156838	0.00203352	0.00085720	0.00094737	0.00157131	0.00163253	0.00010150	-0.00034582	0.00008047	0.00119927	0.00138513	0.00020230	0.00051337	0.00026416	0.00068366	-0.00014391	0.00027129	0.00026729	0.00054609	-0.00022111	0.00062681	0.00010132	-0.00018983	0.00005795	-0.00039080	0.00052695	0.00055195	-0.00077288	-0.00015729	0.00148917	-0.00028989	-0.00002574	0.00093469	-0.00056385	0.00128632	-0.00050440	0.00047090	-0.00037938	-0.00080151	-0.00092103	0.00093527	-0.00032681	0.00032086	-0.00118211	-0.00018264	0.00055301	0.00003348	-0.00024516	0.00053014	0.00002967	0.00065569	0.00065006	-0.00056223	-0.00021769	0.00077754	0.00072234	0.00029395	-0.00048358	0.00051315	0.00016897	0.00069017	0.00035120	0.00006964	-0.00028432	-0.00013904	-0.00013380	0.00000610	0.00043270	0.00004543	-0.00006033	0.00055349	0.00053507	0.00076186	0.00025614	0.00061056	-0.00037096	0.00024852	0.00002342	-0.00018637	-0.00000476	0.00048262	0.00028789	0.00020911	0.00029590	0.00061479	-0.00005543	0.00046868	-0.00000116	0.00047930	0.00005439	0.00038219	0.00006717	0.00039987	-0.59480038
-0.2502	-21.47483647	-1.33373833	-21.47483647	-21.47483647	-21.47483647	-21.47483647	-21.47483647	-21.47483647	1.73340535	-21.47483647	-21.47483647	-21.47483647	-0.97251683	-21.47483647	-21.47483647	-0.11428020	-21.47483647	-21.47483647	0.06910198	-0.59557459	0.65981066	0.56199160	0.02295324	-1.94166458	0.82685453	-0.88522905	-0.25147240	0.40302360	0.65005070	-1.33007607	0.89946321	-0.06712576	0.06214894	0.14177565	-0.01530968	0.14418733	-0.06721462	0.22033937	-0.03269127	0.11988020	-0.02761579	0.04172951	-0.02046020	0.03217405	0.00611725	0.02489374	0.01546206	0.02391776	0.00557220	0.00999622	0.01780826	0.01913356	0.01655593	0.01501828	0.00858172	0.01401247	0.01079546	0.01574141	0.01241322	0.01129993	0.01181848	0.01961957	0.01788691	0.01627648	0.01486767	0.01325021	0.01502573	0.01858180	0.01558933	0.01209731	0.01370304	0.01763404	0.01620140	0.01297588	0.01026467	0.01204951	0.01111262	0.00965239	0.01293487	0.01349517	0.00834030	0.00883827	0.01279974	0.01925213	0.01127712	0.01423154	0.01063383	0.01577057	0.01376078	0.00944772	0.02275948	0.01454005	0.01379342	0.01661665	0.01802921	0.01201887	0.01567007	0.01690538	0.01903153	0.01869839	0.01473024	0.02071415	0.01845456	0.01737295	0.02010783	0.01767238	0.01477619	0.01643124	0.01562087	0.02155071	0.00863806	0.01343695	0.01011362	0.02223112	0.00453198	0.00920989	0.00351984	0.00469108	-0.00066126	0.00309119	0.00120426	0.00791884	-0.00396827	0.00274682	-0.00110022	-0.00439653	-0.00420677	-0.00718871	-0.01063445	-0.01826327	-0.01593696	-0.01889672	-0.02048069	-0.02178550	-0.02244518	-0.02505527	-0.02298995	-0.02432502	-0.02864757	-0.02789113	-0.02508481	-0.02786246	-0.02931863	-0.02869252	-0.03097847	-0.03180434	-0.03074326	-0.03121104	-0.03156212	-0.03187458	-0.03224702	-0.03280806	-0.03250289	-0.03023211	-0.03224225	-0.03341837	-0.03438555	-0.03275390	-0.03321276	-0.03345772	-0.03203953	-0.03077923	-0.03218381	-0.03252206	-0.03116552	-0.03063009	-0.03093545	-0.03336427	-0.03030048	-0.03435502	-0.03282427	-0.03477391	-0.03261877	-0.03114644	-0.03291983	-0.03279382	-0.03069753	-0.02890752	-0.02628235	-0.02545758	-0.02181711	-0.02157521	-0.01787070	-0.01499092	-0.01239451	-0.00695326	-0.00492788	-0.00184210	-0.00031053	0.00249487	0.00491777	0.00492032	0.00745495	0.00610738	0.00768256	0.00660911	0.00517911	0.00620875	0.00264853	0.00344900	0.00095897	-0.00041790	-0.00106595	-0.00282759	-0.00457774	-0.00311301	-0.00616468	-0.00708091	-0.00543791	-0.00505018	-0.00654568	-0.00544723	-0.00757289	-0.00520225	-0.00412027	-0.00495326	-0.00260835	-0.00250373	-0.00163478	-0.00158963	-0.00272749	-0.00032466	-0.00041222	-0.00209955	0.00024278	0.00002997	0.00016429	0.00005468	0.00091241	0.00052126	0.00022124	-0.00042352	-0.00001229	-0.00050244	0.00031348	0.00048624	0.00010747	0.00035074	0.00030532	-0.00008008	0.00072319	0.00052365	0.00012580	-0.00020967	0.00006832	-0.00024218	0.00082197	-0.00017611	-0.00153066	0.00028995	0.00001514	0.00008974	0.00019100	-0.00045327	-0.00031405	-0.00072027	-0.00069173	0.00085032	0.00100215	-0.00041993	0.00050704	0.00001793	0.00032746	0.00052960	-0.00041366	0.00155063	0.00023286	0.00089069	-0.00050895	-0.00058706	0.00030306	0.00061269	0.00008273	-0.00020032	0.00038745	0.00078080	0.00009003	0.00013756	0.00098759	0.00060494	0.00008101	-0.00005060	0.00108790	0.00121573	0.00039341	0.00030004	-0.00018868	0.00026162	0.00085054	-0.00043174	-0.00084501	0.00057117	0.00062724	0.00040883	-0.00028091	-0.00061361	0.00024661	0.00139669	0.00078461	-0.00051051	0.00018661	0.00054317	0.00026709	0.00026138	0.00072377	-0.00037381	-0.00007613	0.00021743	-0.00015109	0.00006756	0.00104935	-0.00078766	0.00047538	-0.00063938	-0.00063426	-0.00076088	0.00083923	0.00000693	-0.00046845	0.00048251	0.00099217	-0.00124337	-0.00013737	0.00023688	-0.00093410	-0.00009860	0.00262524	0.00011555	0.00120281	-0.00018564	-0.00185956	0.00028507	0.00047145	0.00068740	0.00088630	-0.00068994	-0.00065951	-0.00130448	-0.00132152	0.00129190	0.00232349	-0.00037529	-0.00035637	-0.00059139	0.00121798	0.00059989	0.00035049	-0.00199167	0.00165260	-0.00009130	-0.00091547	-0.00262398	0.00029061	-0.00035049	-0.00151470	-0.00038968	-0.00087945	-0.00113635	-0.00088609	-0.00145972	0.00249300	0.00221420	-0.00005251	-0.00025063	0.00011741	0.00056535	-0.00119771	0.00067104	0.00013361	0.00021387	-0.00209498	-0.00059467	0.00022008	0.00117817	0.00104361	0.00163431	0.00167267	-0.00176392	0.00255067	-0.00079747	-0.00000187	0.00339216	0.00034426	0.00050413	-0.00074684	0.00083185	0.00144354	-0.00041730	0.00086086	-0.00131067	0.00028075	-0.00159645	0.00021075	-0.00239347	-0.00156033	-0.00146242	-0.00051248	0.00013224	-0.00042830	0.00038192	-0.00032623	-0.00072872	-0.00295960	0.00000509	0.00053153	-0.00179267	-0.00085101	0.00083715	-0.00235668	0.00058975	-0.00020695	-0.00063577	-0.00088434	0.00047991	0.00021017	-0.00105075	0.00141938	-0.00149541	0.00021789	0.00098628	-0.00052241	0.00070329	0.00048199	-0.00058574	0.00013188	-0.00077301	-0.00024155	0.00058541	-0.00040588	0.00030202	0.00106055	0.00039704	-0.00092321	-0.00030124	0.00021415	-0.00009926	0.00118809	-0.00057527	0.00024251	0.00024501	-0.00039333	0.00021851	-0.00042572	0.00076312	0.00049385	-0.00051612	0.00013787	0.00134698	0.00025554	0.00020838	0.00047726	0.00021952	-0.00007703	-0.00085868	0.00034696	-0.00068034	-0.00040124	-0.00046162	0.00051271	-0.00031605	0.00011399	-0.00081064	0.00006754	-0.00085843	-0.00073762	-0.00020759	-0.00004623	0.00034359	-0.00000213	0.00021175	-0.00005084	-0.00019243	0.00017084	-0.00046803	-0.00026541	-0.00075676	0.00005629	-0.00030534	-0.00021984	0.00075004	0.00053624	0.00024483	-0.00026126	-0.00012786	-0.00000035	0.00015741	0.00009799	-0.00035261	0.00069668	0.00038830	0.00006578	0.00015808	0.00045498	-0.00037330	-0.00001164	-0.00010539	-0.00005517	0.00001267	0.00010452	0.00048799	0.00035012	0.00004456	0.00043460	-0.00021278	0.00048576	-0.00000723	0.00008259	0.00003944	0.00043628	-0.00027427	0.00000171	-0.80202579
-0.2002	-0.08463568	-21.47483647	-21.47483647	-21.47483647	-21.47483647	-21.47483647	-21.47483647	-21.47483647	-2.05539179	-21.47483647	1.04111195	-21.47483647	-0.96651155	-21.47483647	-21.47483647	-21.47483647	-21.47483647	-21.47483647	1.02473769	0.66679370	-0.84227425	-1.13868749	0.10013228	-0.22339296	-0.47294483	-1.28148293	-0.52661661	-0.07451198	0.43513805	0.18227576	-0.71311888	0.26739472	-0.29726479	0.02382347	-0.10140172	-0.11004329	0.02537573	0.02726283	-0.03522394	-0.01792256	0.02642223	0.07994312	-0.00314967	0.02811975	0.01996075	0.00622081	0.02506728	0.02697284	0.00945555	0.01137897	0.02170305	0.00829898	0.00903404	0.02008733	0.00927023	0.01566386	0.00784218	0.01292636	0.01266127	0.01509385	0.01189789	0.02015815	0.01329342	0.01282282	0.01297317	0.01375097	0.01557287	0.01479188	0.01543853	0.01174093	0.01388980	0.01496232	0.01569927	0.01197895	0.01263695	0.01210682	0.01527887	0.00758996	0.01183848	0.00860363	0.01161408	0.00728122	0.01421337	0.02380027	0.00462391	0.01442588	0.00940268	0.00962179	0.01053100	0.00700215	0.01790873	0.00830032	0.02111097	0.02032201	0.01533830	0.01412472	0.01540283	0.01545781	0.02000540	0.01623285	0.01402962	0.01888878	0.01842720	0.01338645	0.02210356	0.01979316	0.02129128	0.02417467	0.01816526	0.02651947	0.01084494	0.01640085	0.01298856	0.02551307	0.00279086	0.00834326	0.00360835	0.00759935	0.00318070	0.00718690	0.00289738	0.00832244	-0.00166779	0.00177953	0.00150255	-0.00210093	0.00120282	-0.00230863	-0.00851455	-0.01219439	-0.01358697	-0.01739744	-0.02132359	-0.01962654	-0.02316663	-0.02350654	-0.02233459	-0.02553761	-0.02748874	-0.02593400	-0.02699864	-0.02634108	-0.02924520	-0.03092231	-0.03145392	-0.03007805	-0.03197726	-0.02940257	-0.03032972	-0.03186584	-0.03166749	-0.03232390	-0.03252178	-0.03078571	-0.03212758	-0.03323773	-0.03418313	-0.03331558	-0.03204742	-0.03300523	-0.03144198	-0.03029142	-0.03142200	-0.03122372	-0.03034717	-0.03064942	-0.03037439	-0.03192827	-0.02889863	-0.03237281	-0.02999459	-0.03157304	-0.03064315	-0.03138057	-0.03212983	-0.03199851	-0.03167634	-0.03108570	-0.03032130	-0.02991428	-0.02849302	-0.02795689	-0.02652796	-0.02454710	-0.02503000	-0.01942313	-0.01807830	-0.01706411	-0.01412344	-0.01028254	-0.00674773	-0.00689711	-0.00353834	-0.00183144	0.00007059	0.00268650	0.00386852	0.00535076	0.00562685	0.00705727	0.00614834	0.00679175	0.00711051	0.00442373	0.00432376	0.00399112	-0.00061389	-0.00024000	-0.00010960	-0.00181760	-0.00126600	-0.00238595	-0.00498564	-0.00598883	-0.00377975	-0.00424969	-0.00597245	-0.00458271	-0.00536992	-0.00496429	-0.00588315	-0.00432935	-0.00404331	-0.00413291	-0.00355278	-0.00235909	-0.00218186	-0.00155073	-0.00128905	-0.00056957	-0.00091678	-0.00021425	-0.00052808	-0.00112034	0.00136739	0.00030587	0.00011947	0.00087616	0.00014840	0.00055138	-0.00014317	0.00021656	-0.00029213	-0.00004466	0.00086940	0.00038505	0.00109444	0.00099374	-0.00096899	0.00056793	-0.00057449	0.00056723	-0.00083608	0.00087725	0.00056780	0.00009657	-0.00066552	-0.00003041	0.00038498	0.00007170	0.00031067	-0.00082943	0.00106656	0.00021010	0.00013906	0.00068582	0.00073012	0.00002892	0.00024392	0.00014224	0.00054764	-0.00039533	-0.00078400	0.00004857	0.00084402	0.00072349	0.00091923	0.00088320	0.00076819	0.00104456	-0.00100542	0.00004213	0.00085926	0.00114106	0.00052692	0.00046989	0.00028603	-0.00000697	-0.00032349	-0.00045819	-0.00000904	0.00069022	-0.00058621	-0.00001109	0.00016562	0.00072632	0.00020719	0.00025378	-0.00001868	0.00041962	0.00006976	-0.00027225	-0.00044586	0.00051856	0.00018234	-0.00035100	0.00086491	0.00109840	0.00074858	0.00018931	-0.00050631	0.00067378	-0.00089781	-0.00070447	-0.00053872	-0.00057464	0.00042024	0.00146743	0.00000861	0.00119159	0.00149972	-0.00191327	-0.00032555	0.00145418	-0.00103298	-0.00099309	0.00258801	0.00097575	0.00061909	0.00113449	-0.00176378	0.00107350	0.00047127	-0.00120757	0.00039872	0.00130244	-0.00254358	0.00133013	-0.00042632	0.00044120	0.00118022	-0.00151518	0.00119129	0.00237094	-0.00010819	0.00105052	-0.00072469	-0.00145618	0.00065525	-0.00094496	0.00026690	-0.00093173	-0.00047744	0.00038197	-0.00168393	0.00088829	-0.00085555	-0.00176464	-0.00049314	-0.00147433	0.00231199	0.00125850	0.00061875	-0.00047888	-0.00087886	0.00213299	-0.00018345	0.00059390	0.00118632	0.00109235	0.00208473	0.00080852	0.00089908	-0.00006056	-0.00016590	0.00178565	0.00101949	-0.00021954	0.00048561	-0.00216467	0.00151308	0.00171236	-0.00072155	0.00084512	-0.00131255	-0.00336920	0.00097462	-0.00033087	0.00180676	0.00099629	-0.00126710	-0.00083478	-0.00015392	-0.00190008	0.00164467	-0.00074376	0.00058420	-0.00014463	-0.00078649	0.00100416	-0.00003130	0.00022526	-0.00025887	0.00083422	-0.00005090	0.00002340	-0.00039695	-0.00126951	-0.00136987	-0.00009797	0.00062432	0.00022745	-0.00029401	-0.00103917	-0.00060210	0.00277928	0.00082774	-0.00097337	-0.00110749	0.00019943	0.00136570	0.00179198	-0.00125255	0.00011524	-0.00026970	0.00025908	-0.00046108	-0.00002347	-0.00015739	0.00044016	0.00030626	-0.00073765	0.00037330	-0.00090561	0.00018852	0.00016658	-0.00030590	-0.00115202	-0.00054373	0.00019390	0.00040174	0.00038664	-0.00112818	-0.00007482	-0.00056632	-0.00192262	-0.00015737	0.00072843	0.00037086	-0.00044592	-0.00016397	-0.00125197	-0.00001230	-0.00058576	-0.00058288	-0.00133891	-0.00033626	-0.00042901	-0.00026210	-0.00073661	-0.00108422	-0.00069499	0.00008105	-0.00015807	0.00058434	0.00049580	0.00028977	0.00066277	0.00005063	0.00020330	-0.00027915	-0.00045352	0.00056064	0.00002739	-0.00018350	-0.00049813	0.00004344	-0.00052101	-0.00071938	0.00013069	-0.00009674	-0.00069325	0.00014474	-0.00032112	0.00012164	0.00024837	-0.00029775	0.00007363	0.00043326	-0.00004738	-0.00041606	0.00003517	0.00036911	-0.00014800	-0.00003933	-0.00046799	0.00032993	0.00002808	-0.00018000	0.00033979	-0.00017850	-0.00000022	0.00023784	-0.00000126	0.00028380	0.00006044	0.00026362	0.00028860	0.00030364	-0.00031644	0.00039993	-1.53163958
-0.1502	-0.44364533	0.13453202	-21.47483647	-21.47483647	-21.47483647	0.94155252	-21.47483647	0.91142040	-21.47483647	-21.47483647	-21.47483647	0.30429959	-0.93008614	-21.47483647	-0.32387397	-21.47483647	-21.47483647	-0.13069128	1.15884149	0.22304694	0.50881060	-21.47483647	-0.43533541	0.86707646	1.25629795	-21.47483647	0.96198517	-0.01455473	0.04926985	-0.20452787	0.42320026	-0.63336411	0.26861718	0.48368334	-0.58035378	-0.10206638	0.15793018	0.13995714	0.00438211	0.09515879	-0.10950603	0.05538360	-0.00339033	0.04902529	0.02573557	0.00137371	0.00631380	0.01255791	0.01604298	0.00497845	0.01847795	0.00766545	0.01175208	0.01627910	0.01237146	0.01379584	0.01131023	0.01055482	0.01109012	0.01591983	0.01104270	0.01938993	0.01697407	0.01170070	0.01055188	0.01228695	0.01391240	0.01678885	0.01516644	0.01399840	0.01500010	0.01319182	0.01515308	0.01295799	0.01413810	0.01352737	0.01255689	0.00715104	0.01328667	0.00946703	0.01207263	0.00785792	0.01007529	0.01636166	0.01073291	0.01068140	0.00832048	0.01337789	0.01418873	0.00456045	0.02087453	0.00457069	0.01672077	0.01653545	0.01823379	0.01345409	0.01391534	0.01601324	0.01593492	0.01187748	0.01592253	0.02042381	0.01867232	0.01593318	0.02204440	0.02207103	0.02109688	0.02268403	0.01946710	0.02445716	0.00553151	0.01785518	0.01342875	0.02383148	0.00145626	0.00921014	0.00517257	0.00535148	0.00234736	0.00564320	0.00411200	0.00735466	-0.00084350	0.00128560	0.00145567	-0.00202222	-0.00315057	-0.00250877	-0.00624677	-0.01592248	-0.01547710	-0.01721414	-0.02288859	-0.02062216	-0.02375858	-0.02491854	-0.02409789	-0.02538233	-0.02762255	-0.02866467	-0.02728288	-0.02631920	-0.02915893	-0.02969882	-0.03111754	-0.03082086	-0.03254339	-0.03054459	-0.03219046	-0.03211588	-0.03210267	-0.03317972	-0.03354053	-0.03045822	-0.03227739	-0.03450190	-0.03481200	-0.03386329	-0.03319342	-0.03480142	-0.03225297	-0.03071461	-0.03232880	-0.03290297	-0.03198992	-0.03127420	-0.03036477	-0.03175152	-0.02933260	-0.03254322	-0.02946414	-0.03085731	-0.02969631	-0.02874626	-0.03082081	-0.03066711	-0.03090366	-0.03149837	-0.02975036	-0.03038120	-0.03065107	-0.03009494	-0.02935708	-0.02870133	-0.02900185	-0.02578352	-0.02546404	-0.02452163	-0.02299580	-0.01999646	-0.01831411	-0.01838159	-0.01429941	-0.01413404	-0.01164637	-0.00929901	-0.00743518	-0.00390823	-0.00283529	-0.00006575	0.00210747	0.00496886	0.00496787	0.00544235	0.00530189	0.00563513	0.00647464	0.00645202	0.00555051	0.00536162	0.00499854	0.00265243	0.00127768	0.00129401	0.00203094	-0.00057364	-0.00078918	-0.00289526	-0.00331398	-0.00403419	-0.00387665	-0.00484015	-0.00496381	-0.00706783	-0.00613293	-0.00539887	-0.00600489	-0.00463707	-0.00512603	-0.00481983	-0.00431322	-0.00309702	-0.00303749	-0.00181096	-0.00261157	-0.00080574	-0.00187527	-0.00060874	-0.00129061	-0.00021204	-0.00035964	0.00004403	-0.00131870	-0.00032211	0.00012502	0.00072478	0.00050389	-0.00054272	-0.00043975	0.00078128	-0.00040950	0.00053800	-0.00090991	0.00033848	-0.00019430	-0.00056096	-0.00013435	0.00009210	-0.00006622	-0.00009723	0.00001685	-0.00053178	-0.00029730	0.00040407	0.00015367	0.00079879	-0.00025446	0.00002027	0.00010437	-0.00082023	-0.00003716	0.00025506	-0.00001564	-0.00028905	-0.00014275	-0.00001222	-0.00006972	-0.00009501	0.00026672	-0.00006151	0.00006141	-0.00063153	0.00036378	0.00049546	0.00044458	-0.00019150	-0.00029094	0.00010277	-0.00052657	-0.00142916	-0.00104857	0.00114580	-0.00009217	-0.00009647	0.00041291	0.00038463	-0.00002417	0.00074559	-0.00034240	0.00053069	-0.00068630	-0.00004005	-0.00031395	-0.00029283	0.00052386	0.00005871	-0.00077179	-0.00021201	0.00000127	-0.00133880	-0.00042434	-0.00066906	-0.00014129	0.00100741	-0.00067371	-0.00101767	-0.00043800	0.00028307	-0.00129328	0.00055252	-0.00001717	-0.00020828	0.00009585	-0.00072411	-0.00044462	-0.00130069	-0.00030239	-0.00037621	0.00077573	-0.00234673	-0.00275373	0.00051192	0.00002243	-0.00036959	-0.00104904	-0.00213755	0.00035074	-0.00196077	-0.00256638	-0.00045749	0.00085306	-0.00098698	0.00015174	0.00005659	0.00049377	0.00049172	-0.00210890	-0.00186181	-0.00128788	-0.00044799	-0.00112142	-0.00364889	-0.00089783	0.00148272	-0.00193179	-0.00205714	-0.00255183	-0.00251027	-0.00134047	-0.00204137	0.00090274	0.00002006	-0.00123047	-0.00225127	0.00062423	0.00047330	-0.00029622	0.00161346	-0.00120235	-0.00068621	-0.00156383	-0.00061996	-0.00080159	-0.00162530	-0.00026142	0.00226039	-0.00080206	-0.00525490	-0.00075790	-0.00255340	0.00312571	0.00356335	0.00038517	0.00004099	-0.00102822	-0.00052370	-0.00163836	0.00057534	0.00092892	-0.00081028	-0.00318704	-0.00180442	-0.00055228	-0.00173257	-0.00130891	-0.00220327	0.00091335	-0.00117196	-0.00183853	-0.00005912	-0.00009935	-0.00028868	-0.00082736	-0.00003930	0.00095381	0.00015134	0.00061647	-0.00161916	-0.00133333	0.00085126	0.00019316	-0.00054268	0.00132880	0.00048419	0.00017578	-0.00012720	-0.00031676	-0.00180849	0.00089818	0.00084111	0.00014932	-0.00062336	0.00004935	-0.00044047	0.00000981	-0.00002984	-0.00018029	0.00057093	-0.00093688	0.00020598	0.00076367	0.00116222	-0.00042972	0.00069978	-0.00016996	0.00097963	0.00055550	-0.00077811	-0.00047752	0.00027898	0.00011939	0.00052721	-0.00074875	-0.00007837	-0.00003642	-0.00005367	0.00057071	0.00029149	-0.00008633	-0.00035981	0.00080863	-0.00025159	-0.00002025	-0.00079290	0.00026017	-0.00023801	-0.00003761	-0.00071392	-0.00022307	-0.00021870	-0.00024295	0.00047289	-0.00008256	0.00038705	-0.00015452	0.00038683	0.00050346	0.00039516	0.00037521	0.00019961	0.00026450	0.00030235	0.00022897	0.00024321	-0.00030238	0.00069409	0.00113225	-0.00003442	0.00026625	0.00090182	-0.00031964	-0.00006783	-0.00030541	-0.00008979	-0.00006720	0.00031286	-0.00012811	-0.00021879	0.00002292	0.00008267	-0.00008966	-0.00013552	0.00030665	0.00003853	0.00006890	0.00006599	0.00026930	0.00007389	0.00005609	0.00053165	-0.00027405	0.00010203	0.00005437	-0.00025952	0.00035058	-0.00006004	0.00020175	-0.00029081	0.00030402	-0.00002619	0.00031751	-0.53684258
-0.1002	-21.47483647	-21.47483647	-21.47483647	-21.47483647	-21.47483647	-1.03022587	1.29765129	-0.96228698	-21.47483647	-21.47483647	-21.47483647	-21.47483647	-21.47483647	-21.47483647	-21.47483647	-21.47483647	0.25876126	-21.47483647	0.62866604	-1.04241427	-0.30340052	0.98499596	0.44332224	-0.88418928	-0.42387573	-0.44498949	0.47022408	0.89451631	-0.52551115	0.13927072	-0.55749809	-0.26298990	-0.45103993	-0.29252165	-0.23005986	0.03803978	-0.12403509	-0.24566651	-0.12508164	-0.13939324	0.05131750	-0.02084716	0.03621477	0.06995853	0.01701243	-0.00234788	0.01473231	0.02488995	0.01036624	0.00118588	0.02505998	0.01530363	0.01993479	0.02388206	0.01094924	0.01827398	0.01499408	0.01260545	0.01366802	0.01573860	0.01351621	0.01807035	0.01525687	0.01478428	0.01343241	0.01401836	0.01349379	0.01717197	0.01514169	0.01157956	0.01555652	0.01605374	0.01678231	0.01277906	0.01259055	0.01570769	0.00971345	0.00962906	0.00900708	0.01203771	0.01383881	0.00597131	0.01291880	0.01682641	0.01217279	0.02161384	0.00750956	0.01323843	0.00810585	0.00822469	0.01369063	0.00647077	0.01844845	0.02049467	0.02046735	0.01875521	0.01719302	0.01877255	0.01746033	0.01712422	0.01606685	0.02358517	0.01654090	0.01943602	0.02008969	0.02027071	0.01543342	0.01887208	0.01568738	0.02405963	0.00705027	0.01287718	0.00707932	0.02375456	0.00015147	0.00649335	0.00303021	0.00501457	-0.00049775	0.00312510	-0.00093323	0.00407586	-0.00194993	-0.00163071	-0.00195031	-0.00597294	-0.00317404	-0.00634444	-0.00939303	-0.01870415	-0.01732928	-0.01870466	-0.02057069	-0.02166450	-0.02337187	-0.02489488	-0.02350377	-0.02588210	-0.02827900	-0.02836634	-0.02640831	-0.02729447	-0.02985574	-0.02877239	-0.03167032	-0.03239390	-0.03239652	-0.02959097	-0.03283913	-0.03235767	-0.03159564	-0.03307797	-0.03271948	-0.03043710	-0.03197587	-0.03410676	-0.03476508	-0.03439937	-0.03329347	-0.03464207	-0.03280300	-0.03218518	-0.03234379	-0.03129152	-0.03126318	-0.03180612	-0.03174706	-0.03240938	-0.02903701	-0.03260746	-0.03076501	-0.03134338	-0.02988803	-0.02633038	-0.02984905	-0.02871495	-0.02831638	-0.03007000	-0.02841070	-0.02889897	-0.02678866	-0.02685252	-0.02870425	-0.02843691	-0.02926759	-0.02797710	-0.02743260	-0.02696506	-0.02646552	-0.02524573	-0.02343440	-0.02439903	-0.02013222	-0.02200909	-0.01946946	-0.01632750	-0.01525926	-0.01185763	-0.01337743	-0.00870237	-0.00848353	-0.00661539	-0.00354324	-0.00335740	-0.00216137	0.00100161	0.00127359	0.00403817	0.00460608	0.00591048	0.00700091	0.00696945	0.00576158	0.00564541	0.00600669	0.00557693	0.00440605	0.00449458	0.00375114	0.00276093	0.00117840	0.00078413	0.00013679	-0.00244751	-0.00224792	-0.00236346	-0.00277000	-0.00247790	-0.00399109	-0.00362315	-0.00455280	-0.00430731	-0.00536175	-0.00372116	-0.00520746	-0.00424714	-0.00494932	-0.00556492	-0.00322008	-0.00547513	-0.00373213	-0.00267016	-0.00369959	-0.00126411	-0.00167648	-0.00101235	-0.00144356	-0.00068349	-0.00046886	0.00024561	-0.00013275	0.00025028	-0.00062988	-0.00008366	-0.00069965	0.00005049	-0.00045354	-0.00044753	-0.00002874	0.00030811	0.00005544	-0.00064322	-0.00096163	0.00040748	0.00007319	-0.00029702	-0.00002519	0.00006764	-0.00043544	-0.00056742	-0.00001568	-0.00047701	0.00021640	-0.00021043	0.00021423	0.00024016	0.00031487	0.00002408	-0.00023270	-0.00110765	-0.00091130	-0.00027102	-0.00021193	0.00002963	0.00050378	-0.00043093	0.00010506	-0.00004666	-0.00035765	-0.00074363	-0.00084271	0.00003931	-0.00022603	0.00005067	-0.00111739	-0.00023727	-0.00031945	-0.00005339	-0.00000910	0.00051766	-0.00005620	-0.00052284	-0.00099921	-0.00026121	-0.00123363	-0.00054508	0.00036402	0.00031169	-0.00015464	-0.00039353	-0.00083201	-0.00061014	-0.00090896	-0.00040450	-0.00110499	-0.00151451	-0.00091985	-0.00071701	-0.00008883	-0.00044850	-0.00010048	-0.00109004	-0.00063870	0.00066214	-0.00078977	-0.00008802	0.00038312	-0.00208773	0.00011849	-0.00079782	-0.00131866	0.00042231	-0.00038630	-0.00031185	-0.00136034	-0.00045153	-0.00149632	-0.00252073	-0.00194052	-0.00191929	0.00000452	-0.00067395	-0.00034606	0.00055337	-0.00114131	-0.00119483	-0.00093881	-0.00216252	0.00010073	-0.00106378	-0.00176059	-0.00296767	-0.00167109	-0.00085608	-0.00179352	-0.00125411	-0.00209970	-0.00210666	-0.00115798	-0.00013166	0.00128284	-0.00054532	-0.00001546	0.00081538	-0.00285212	-0.00031005	-0.00080600	-0.00080264	0.00040082	-0.00094353	-0.00078635	-0.00158894	-0.00042768	0.00068537	0.00045980	0.00021087	-0.00038302	-0.00286620	-0.00020966	-0.00450642	0.00145856	0.00013069	-0.00082328	0.00151009	-0.00061761	-0.00097679	-0.00036335	-0.00095855	0.00201995	0.00186631	-0.00303813	-0.00157881	-0.00304668	-0.00072247	-0.00123553	-0.00267487	-0.00019176	-0.00288233	0.00004875	-0.00021345	-0.00027185	-0.00079754	-0.00014767	-0.00118209	-0.00122383	-0.00125996	-0.00132597	-0.00216924	-0.00157932	0.00193719	0.00036839	-0.00002725	-0.00131458	0.00019115	0.00068173	0.00016181	-0.00038826	-0.00177037	-0.00189682	-0.00134396	-0.00049110	-0.00094644	-0.00063678	0.00126800	-0.00039849	-0.00051501	-0.00038323	-0.00000741	-0.00075151	0.00038260	0.00089318	-0.00008799	-0.00001150	-0.00139199	-0.00135480	-0.00023250	0.00022551	-0.00130222	0.00004858	-0.00092251	-0.00066075	-0.00043860	-0.00097128	-0.00088705	-0.00070828	-0.00053331	0.00030284	0.00058900	-0.00041476	-0.00011077	0.00038202	-0.00139719	0.00035121	-0.00001190	-0.00060146	-0.00015912	-0.00003547	-0.00039389	-0.00007101	-0.00048596	-0.00039108	0.00003710	0.00016367	0.00093715	-0.00087094	0.00069652	-0.00026145	-0.00028028	-0.00000093	-0.00036466	-0.00082134	0.00019412	0.00065914	0.00027176	0.00012476	0.00033929	0.00042345	0.00012474	0.00081076	0.00076720	-0.00010690	-0.00035544	0.00016787	-0.00071615	0.00016055	0.00030893	0.00059439	0.00025559	0.00053452	0.00008179	-0.00008391	0.00007119	0.00050474	0.00034794	-0.00037026	-0.00062561	-0.00018271	-0.00042606	-0.00013385	-0.00002103	-0.00012664	0.00005509	0.00021908	-0.00021677	0.00032180	-0.00031285	0.00020061	-0.00037593	0.00001642	-0.00024747	0.00025442	-1.33765638
-0.0502	-21.47483647	-21.47483647	-21.47483647	-21.47483647	-21.47483647	-21.47483647	-21.47483647	-21.47483647	-2.02712941	-0.03010129	-21.47483647	-21.47483647	-21.47483647	-21.47483647	-0.19670935	-0.04937724	-21.47483647	-21.47483647	-1.07251728	-0.14931613	0.25226553	0.28178705	0.92452042	0.57586052	-0.19025234	1.10683429	-21.47483647	-0.53989394	-0.50770530	-0.89571896	0.05616661	-0.14928224	-0.15225682	0.18633023	0.06652497	-0.05070133	-0.02758368	0.01410502	0.03525227	0.06420845	0.05357703	0.07820917	-0.00266753	0.04894887	0.04430667	0.01873126	0.04488962	0.01747024	0.00667265	0.01707011	0.03056064	0.01579859	0.01052703	0.02842714	0.00932633	0.01339092	0.01562925	0.01529378	0.00926013	0.01559585	0.01138407	0.01954048	0.01501596	0.01672969	0.01313176	0.01532211	0.01407674	0.01631769	0.01398609	0.01197562	0.01548338	0.01762620	0.01681179	0.01323609	0.01407418	0.01020611	0.01482511	0.01043017	0.01205851	0.01210642	0.01178728	0.00913252	0.01782446	0.01490276	0.01002128	0.01953474	0.01453034	0.01360576	0.01331228	0.00633597	0.01181697	0.01283623	0.02233972	0.01894001	0.01323785	0.01994121	0.01609395	0.02162592	0.02154073	0.01947589	0.01474506	0.01953442	0.01759618	0.01532850	0.01640001	0.00939805	0.00033092	0.00269192	-0.00144207	0.00608544	-0.01114200	-0.00342512	-0.00938001	-0.00008586	-0.01755702	-0.01148547	-0.01666129	-0.01420067	-0.01502304	-0.01354621	-0.01483855	-0.00788031	-0.02029195	-0.01782153	-0.01301287	-0.01779478	-0.01766660	-0.01930656	-0.02078064	-0.02434695	-0.02221337	-0.02019654	-0.02322710	-0.02239316	-0.02406366	-0.02386734	-0.02407385	-0.02524463	-0.02698200	-0.02876747	-0.02557567	-0.02575538	-0.03117405	-0.03104789	-0.03098430	-0.03112474	-0.03263529	-0.03165815	-0.03209277	-0.03443592	-0.03294860	-0.03308761	-0.03473691	-0.03066377	-0.03318458	-0.03542192	-0.03508497	-0.03381755	-0.03349811	-0.03490001	-0.03265111	-0.03083422	-0.03346510	-0.03217395	-0.03251020	-0.03317440	-0.03154784	-0.03358396	-0.02924064	-0.03139010	-0.03144730	-0.03024937	-0.03135929	-0.02899611	-0.03073978	-0.03008945	-0.02866278	-0.03017364	-0.02777052	-0.02775999	-0.02655211	-0.02658323	-0.02611531	-0.02508608	-0.02712294	-0.02670736	-0.02641963	-0.02635824	-0.02576191	-0.02567347	-0.02382567	-0.02669272	-0.02153479	-0.02348181	-0.02251605	-0.01949202	-0.02153275	-0.01864852	-0.01808738	-0.01737132	-0.01418087	-0.01291422	-0.01199345	-0.01083099	-0.01081874	-0.00874765	-0.00773874	-0.00533929	-0.00368408	-0.00108232	0.00060448	0.00133632	0.00346800	0.00432254	0.00802353	0.00883526	0.00767254	0.00730451	0.00821155	0.00919599	0.00620406	0.00579612	0.00696000	0.00599450	0.00475320	0.00533390	0.00503377	0.00279555	0.00254754	0.00188289	0.00192348	0.00145696	-0.00060591	-0.00164076	-0.00164234	-0.00278092	-0.00269619	-0.00236207	-0.00364327	-0.00378912	-0.00490324	-0.00365379	-0.00468648	-0.00361957	-0.00469879	-0.00516950	-0.00268055	-0.00434670	-0.00418239	-0.00274512	-0.00350325	-0.00177330	-0.00253844	-0.00212539	-0.00158098	-0.00141509	-0.00184546	-0.00092725	-0.00001188	0.00021734	-0.00029894	0.00003029	0.00093764	0.00007718	0.00107604	0.00050943	0.00035494	0.00054424	0.00025646	-0.00035036	-0.00006879	0.00077756	0.00016678	-0.00025177	0.00110738	0.00035512	0.00023809	0.00039060	-0.00031561	0.00016718	0.00024982	0.00066393	0.00016975	0.00082554	0.00030093	0.00030122	0.00054619	0.00026495	-0.00021552	-0.00034739	-0.00039127	0.00065406	0.00111410	-0.00041118	-0.00010757	-0.00041144	0.00092106	0.00027680	0.00028498	0.00008319	0.00072310	-0.00081255	0.00012774	-0.00037870	-0.00076828	-0.00005572	-0.00016441	0.00042170	0.00073484	-0.00020957	-0.00082503	0.00090228	-0.00013843	-0.00067315	-0.00100364	0.00021859	-0.00022782	0.00020130	-0.00101072	0.00078078	0.00059515	-0.00138126	0.00001643	0.00055934	-0.00087089	-0.00084976	0.00057563	0.00075659	0.00031760	-0.00078206	-0.00093005	0.00036878	0.00026946	0.00036076	-0.00134216	0.00010806	-0.00048620	0.00000850	-0.00177117	0.00073386	0.00111525	-0.00129707	0.00208394	0.00170470	-0.00078446	-0.00114218	0.00027412	-0.00102599	0.00100967	-0.00098102	-0.00105823	-0.00021285	0.00030801	0.00179654	0.00133299	-0.00122977	-0.00082328	-0.00101449	0.00129982	-0.00080283	0.00081717	0.00199546	-0.00140911	-0.00042618	-0.00110196	0.00268040	-0.00130228	0.00150530	0.00018615	-0.00004801	0.00161201	-0.00003672	0.00069036	-0.00055440	-0.00038374	0.00269185	0.00124304	-0.00097319	0.00187920	0.00047059	0.00072805	0.00114543	0.00296431	0.00222810	0.00012660	0.00121558	0.00121992	-0.00122821	0.00080285	0.00188986	-0.00460561	-0.00269085	0.00148488	-0.00047190	0.00149013	0.00048682	0.00066869	-0.00101376	-0.00016667	-0.00199644	0.00130825	-0.00097580	-0.00041534	0.00052605	0.00152039	-0.00000243	0.00008820	-0.00059092	-0.00101931	0.00141165	0.00079866	-0.00079879	-0.00019098	0.00034112	0.00091223	-0.00051680	0.00001312	-0.00114552	-0.00062840	-0.00063321	0.00034047	-0.00194775	0.00028780	-0.00033542	-0.00029270	0.00075596	-0.00081855	0.00166048	-0.00207696	0.00039035	-0.00029554	0.00009924	0.00003558	-0.00078798	0.00088415	0.00068890	0.00067775	-0.00042848	-0.00045379	0.00056791	-0.00013373	0.00008502	-0.00027497	0.00012361	-0.00013970	-0.00106245	-0.00038071	0.00085605	0.00101102	-0.00010520	0.00091555	-0.00051358	0.00037202	-0.00007591	-0.00029741	-0.00032893	-0.00014163	-0.00085901	0.00052531	-0.00038743	-0.00004639	-0.00017038	0.00025755	0.00018035	0.00010722	0.00014075	0.00010311	0.00041150	0.00064131	0.00080973	0.00047425	-0.00009780	0.00054321	-0.00007244	0.00016496	0.00037697	0.00021522	-0.00017753	-0.00021308	0.00073947	0.00001825	0.00002858	0.00046354	0.00012936	0.00014280	0.00019858	-0.00015958	0.00039307	0.00038040	0.00006702	0.00026960	-0.00004903	0.00049486	-0.00023170	0.00012497	-0.00043653	0.00014409	-0.00017946	0.00004199	0.00026981	0.00006783	0.00027080	0.00023774	-0.00028253	0.00048121	0.00009547	0.00005440	0.00019444	0.00012431	-0.00010605	0.00022539	-1.00385308
-0.0002	0.70038712	-21.47483647	0.85615605	-21.47483647	0.69226456	-21.47483647	-21.47483647	-21.47483647	-21.47483647	0.23093204	-21.47483647	-21.47483647	1.51765430	-0.15658519	-21.47483647	-0.39741319	-21.47483647	-21.47483647	-0.08904976	0.68428963	-0.77039389	-0.71715485	0.73920369	0.49939811	-21.47483647	-0.01345301	-0.13665062	-0.03066114	-0.81078593	-0.18447125	0.11591702	-0.18059299	-0.02032204	-0.54174955	-0.11926250	0.27455950	-0.17899105	0.13191902	0.07559498	0.05557659	0.01415708	0.10403140	0.00683638	0.01283254	0.01553898	0.03156751	0.00075400	0.01934139	0.00413541	-0.00051891	0.02606016	0.00734967	0.01041251	0.02266154	0.01014218	0.01180853	0.00870401	0.01234668	0.01429743	0.01601944	0.01152857	0.01592250	0.01482006	0.01342869	0.01564313	0.01061285	0.01324422	0.01637158	0.01521277	0.01242848	0.01658823	0.01523508	0.01675799	0.01515540	0.01458983	0.01460642	0.01628302	0.01111462	0.01191520	0.01474671	0.01292603	0.01224218	0.00783992	0.01531652	0.01113290	0.02156038	0.00277493	0.01630120	0.01414600	0.00710185	0.01510085	0.00446455	0.01852697	0.01481890	0.01505030	0.01531730	0.01691594	0.01845734	0.01941769	0.01595498	0.01484424	0.01548724	0.02041524	0.01670466	0.01973307	0.01981423	0.01681280	0.01883279	0.01704702	0.02448254	0.01250131	0.01806499	0.01395050	0.02347647	0.00393531	0.00968459	0.00250903	0.00625802	0.00031554	0.00517210	0.00265051	0.00676949	-0.00217333	0.00009253	-0.00208155	-0.00407640	-0.00544902	-0.00520862	-0.00999307	-0.01677023	-0.01532704	-0.01945521	-0.02349650	-0.02072662	-0.02328887	-0.02422729	-0.02349275	-0.02459705	-0.02770491	-0.02993750	-0.02823629	-0.02646929	-0.03117289	-0.03116973	-0.03104458	-0.03172627	-0.03304924	-0.03116780	-0.03216345	-0.03501777	-0.03359410	-0.03349490	-0.03336258	-0.03223122	-0.03413105	-0.03485241	-0.03586802	-0.03526814	-0.03483981	-0.03569528	-0.03311016	-0.03150097	-0.03336735	-0.03295438	-0.03255721	-0.03202251	-0.03151901	-0.03307699	-0.02997935	-0.03323975	-0.03226143	-0.03096232	-0.03163651	-0.02910981	-0.03021509	-0.02976194	-0.02976210	-0.03030723	-0.02781890	-0.02925026	-0.02537699	-0.02664300	-0.02606159	-0.02471097	-0.02494604	-0.02302734	-0.02523121	-0.02460525	-0.02418856	-0.02379243	-0.02205283	-0.02464683	-0.02246074	-0.02376050	-0.02249081	-0.02155114	-0.02429187	-0.01996824	-0.02230930	-0.02112868	-0.01698067	-0.01733007	-0.01450512	-0.01318746	-0.01528218	-0.01305779	-0.01096221	-0.01027030	-0.00746171	-0.00583356	-0.00489257	-0.00503631	-0.00474211	-0.00260558	0.00053019	0.00197484	0.00267834	0.00424499	0.00485692	0.00593447	0.00531929	0.00757099	0.00696488	0.00791232	0.00741622	0.00882220	0.00844159	0.00683215	0.00597997	0.00658122	0.00461649	0.00597433	0.00391217	0.00423095	0.00341262	0.00380648	0.00138021	0.00195412	0.00163472	0.00070080	0.00104431	0.00080292	-0.00004282	0.00036453	-0.00187448	-0.00144037	-0.00172204	-0.00228095	-0.00343414	-0.00207800	-0.00363953	-0.00317483	-0.00389440	-0.00342873	-0.00426342	-0.00334490	-0.00425078	-0.00279986	-0.00241465	-0.00301784	-0.00189268	-0.00225216	-0.00127050	-0.00058668	-0.00142032	-0.00063226	-0.00069305	-0.00090042	-0.00118137	-0.00055398	-0.00026876	0.00009560	0.00027907	0.00076758	0.00096596	0.00123861	0.00080433	0.00092922	0.00089887	0.00106633	0.00045352	0.00033795	0.00073828	0.00114213	0.00084838	0.00085334	0.00030299	-0.00032333	0.00017567	-0.00029738	0.00012171	0.00155065	0.00026942	0.00047911	0.00036476	-0.00048237	0.00065550	0.00086635	0.00064353	0.00042835	0.00046288	-0.00039749	0.00058472	0.00004077	-0.00029538	0.00047232	-0.00016777	0.00047314	0.00000144	-0.00051019	0.00110489	0.00084707	0.00068600	0.00050894	-0.00046982	0.00000458	0.00015877	0.00061402	0.00084376	0.00077463	0.00049372	-0.00008255	0.00072188	0.00068143	0.00182230	-0.00058675	-0.00105306	0.00007759	-0.00067239	-0.00033522	-0.00130335	-0.00028295	0.00100976	0.00149143	0.00081365	-0.00075178	0.00081408	-0.00102936	-0.00026018	0.00036804	0.00226709	0.00037314	-0.00003006	0.00155182	0.00160695	0.00066372	-0.00077085	-0.00205677	-0.00211763	0.00130970	0.00031405	-0.00068375	0.00048152	0.00036736	-0.00173043	-0.00253347	-0.00128390	-0.00080584	0.00028665	-0.00035083	0.00240854	0.00087889	-0.00011490	-0.00218875	0.00081815	0.00171428	0.00003028	0.00273615	0.00187857	0.00067731	0.00023872	0.00050005	0.00097582	-0.00002996	-0.00035300	0.00034535	0.00176832	-0.00214994	0.00054128	-0.00031523	0.00132376	0.00312507	0.00070425	0.00103939	0.00270494	0.00071290	0.00052686	0.00137881	0.00225342	-0.00121184	-0.00095676	-0.00080272	-0.00110213	-0.00206687	0.00125643	-0.00069624	0.00083030	-0.00115442	0.00145236	0.00057201	0.00038239	0.00038697	0.00128189	0.00180172	0.00045164	-0.00138041	0.00017670	-0.00104434	-0.00094287	-0.00059851	0.00105275	0.00040484	-0.00082146	-0.00070415	0.00024904	0.00061797	-0.00010537	-0.00028959	0.00125104	0.00073173	0.00027839	0.00000670	0.00036236	0.00059957	0.00062762	0.00111177	0.00025835	0.00056100	0.00036729	0.00032991	0.00072349	0.00092176	-0.00120047	-0.00031509	-0.00142931	0.00082583	0.00082256	-0.00088053	0.00062412	-0.00025163	0.00010026	0.00008493	-0.00082013	-0.00024669	-0.00029855	-0.00033148	-0.00113174	0.00031278	0.00060481	0.00035800	-0.00003965	-0.00067426	0.00046211	-0.00003201	-0.00113557	-0.00037863	0.00060814	-0.00078303	0.00064723	-0.00038684	0.00031162	-0.00030645	-0.00029833	-0.00024462	-0.00006988	-0.00053382	0.00017088	0.00030709	0.00047734	-0.00026155	-0.00005956	0.00002028	0.00053455	0.00012825	-0.00017098	0.00001188	0.00034160	-0.00065610	0.00003572	0.00056348	0.00015089	-0.00059573	0.00018793	-0.00027118	0.00013358	0.00061614	-0.00045120	-0.00021611	0.00020678	-0.00015648	0.00007103	-0.00018671	0.00039083	-0.00037122	-0.00018579	-0.00035702	0.00004839	-0.00027719	-0.00018463	0.00035836	-0.00019907	0.00014484	0.00026413	-0.00000021	0.00039627	-0.00027931	-0.00004968	0.00028913	0.00016291	0.00002549	0.00015933	-0.29647556
0.0498	-0.87328324	-21.47483647	-21.47483647	-21.47483647	-21.47483647	-21.47483647	-21.47483647	-21.47483647	0.70864439	-21.47483647	-21.47483647	-21.47483647	-0.91325897	-21.47483647	-21.47483647	-21.47483647	-21.47483647	-1.58475477	-0.80806935	0.29417624	1.06891009	0.19406139	-0.01146457	-0.17094247	-21.47483647	-0.46948236	-1.18189576	-0.18868178	0.46221272	0.80225264	0.37286270	-0.24386199	0.24313906	0.24784147	-0.09338087	-0.14393421	-0.01892459	0.06548319	-0.14803695	0.02271337	0.03504657	0.04460167	0.06639916	-0.01533539	0.04282138	-0.01176850	0.03146995	-0.00574110	0.01856601	0.00992236	0.02491971	0.01483356	0.00901410	0.02209347	0.00801296	0.02069982	0.01416321	0.01754727	0.01291094	0.01452353	0.01069891	0.01215658	0.01522665	0.01534324	0.01387273	0.01376219	0.01599252	0.01658656	0.01125374	0.01475505	0.01396506	0.01436492	0.01455174	0.01377503	0.01125197	0.01472679	0.01689791	0.01325117	0.01333539	0.01290292	0.01016831	0.01152174	0.00803492	0.01654445	0.00642545	0.01860937	0.01532804	0.01372577	0.01427996	0.00480398	0.01198078	0.00756062	0.01070209	0.01509919	0.01816954	0.01641684	0.01657876	0.01768856	0.01814236	0.01594355	0.01546966	0.02231384	0.01683272	0.01705809	0.01854621	0.01933646	0.01855305	0.01665958	0.01262924	0.02363525	0.00647879	0.01673969	0.00953060	0.01865520	0.00092425	0.00750181	0.00229765	0.00063618	-0.00283270	0.00492429	0.00190840	0.00463169	-0.00463170	-0.00344260	-0.00185374	-0.00635831	-0.00298892	-0.00460556	-0.01231252	-0.01665970	-0.01662757	-0.01969878	-0.02124670	-0.02241425	-0.02337786	-0.02618219	-0.02457159	-0.02391310	-0.02837641	-0.03053111	-0.02633082	-0.02757575	-0.03038098	-0.03081177	-0.03244716	-0.03185113	-0.03307742	-0.03149216	-0.03211502	-0.03409064	-0.03309312	-0.03395355	-0.03241377	-0.03126430	-0.03402674	-0.03491296	-0.03641737	-0.03525938	-0.03479513	-0.03467489	-0.03363546	-0.03193273	-0.03366999	-0.03251035	-0.03249792	-0.03248791	-0.03170650	-0.03335995	-0.02974960	-0.03211871	-0.03203439	-0.03051602	-0.03176304	-0.02913804	-0.03060790	-0.03141226	-0.03019476	-0.03057707	-0.02754034	-0.02931510	-0.02661797	-0.02689941	-0.02669938	-0.02547235	-0.02801160	-0.02383288	-0.02437575	-0.02490535	-0.02473615	-0.02470762	-0.02109195	-0.02420601	-0.02098052	-0.02136994	-0.02022710	-0.01965211	-0.02268896	-0.01918310	-0.02067522	-0.02068553	-0.01861805	-0.01841865	-0.01756649	-0.01745341	-0.01778423	-0.01575126	-0.01432392	-0.01383136	-0.01067454	-0.00837034	-0.00752268	-0.00602757	-0.00844121	-0.00709129	-0.00400045	-0.00416124	-0.00338552	-0.00243706	-0.00084330	0.00007640	-0.00021940	0.00115364	0.00145019	0.00341379	0.00476746	0.00713507	0.00618179	0.00529771	0.00847369	0.00867520	0.00634539	0.00813267	0.00648690	0.00472306	0.00531137	0.00559924	0.00570579	0.00517747	0.00478955	0.00446751	0.00338283	0.00366289	0.00233094	0.00218364	0.00207027	0.00128143	0.00145830	0.00103929	-0.00014747	0.00048000	0.00005995	0.00056642	-0.00170182	-0.00248787	-0.00122332	-0.00137252	-0.00280935	-0.00188292	-0.00316597	-0.00319351	-0.00325702	-0.00311246	-0.00289634	-0.00284069	-0.00372793	-0.00398518	-0.00359680	-0.00398790	-0.00181169	-0.00297246	-0.00277815	-0.00248117	-0.00257805	-0.00221916	-0.00095695	-0.00136526	-0.00101341	-0.00027675	-0.00027753	0.00000714	-0.00109056	-0.00040425	-0.00011147	0.00002590	-0.00024889	0.00010839	-0.00053520	-0.00030944	-0.00035820	-0.00078670	-0.00024682	0.00104059	0.00013506	-0.00019805	0.00006159	-0.00027774	-0.00079113	-0.00011460	0.00011014	0.00056228	-0.00000718	-0.00019224	-0.00002218	-0.00048997	-0.00078104	0.00066672	0.00086331	0.00110825	-0.00035290	-0.00048331	0.00041874	-0.00015004	-0.00072382	-0.00111640	0.00005902	-0.00106381	0.00001303	-0.00036447	-0.00104492	0.00041306	0.00078254	-0.00055465	0.00050225	0.00032530	-0.00077293	-0.00185548	0.00006979	-0.00053640	0.00101479	-0.00007509	-0.00088997	0.00025050	0.00054543	-0.00072709	-0.00092256	0.00066625	-0.00167411	-0.00080677	-0.00017146	-0.00002726	-0.00033620	-0.00112414	-0.00026454	0.00131407	0.00022902	0.00104192	-0.00135001	-0.00340603	-0.00073371	-0.00138146	0.00031494	-0.00179967	-0.00016520	0.00066429	0.00005189	-0.00058288	-0.00087225	-0.00115614	0.00027230	-0.00043923	0.00134015	0.00052553	-0.00067192	-0.00081436	-0.00127914	-0.00024742	-0.00004405	-0.00024964	-0.00004889	0.00114578	0.00133164	0.00243098	0.00050718	-0.00087201	0.00143859	0.00135466	0.00230053	-0.00183033	0.00056154	-0.00143999	0.00032764	0.00295473	0.00091377	0.00064145	0.00013370	0.00156735	0.00133015	-0.00178530	0.00179941	0.00173366	-0.00098280	-0.00231121	0.00066791	-0.00254274	0.00053574	0.00017876	0.00040962	-0.00192035	0.00094531	0.00059852	-0.00015108	-0.00243470	0.00042575	0.00013106	0.00292378	-0.00048867	-0.00067975	-0.00046161	-0.00063960	0.00091550	0.00005637	0.00040612	-0.00043719	0.00059326	0.00072049	0.00182021	0.00057682	-0.00130563	-0.00064657	0.00125002	-0.00127305	-0.00028148	0.00093458	0.00055893	-0.00084854	0.00027338	-0.00019796	0.00048393	-0.00055555	-0.00005236	0.00042163	0.00039604	-0.00045411	-0.00070141	-0.00025414	0.00047514	-0.00006856	-0.00035273	-0.00029144	0.00003532	-0.00004651	-0.00011540	-0.00023564	0.00015923	0.00039654	-0.00028588	0.00008089	0.00105883	-0.00085845	-0.00000702	0.00091687	-0.00049771	0.00021965	-0.00035129	0.00016177	-0.00118094	-0.00030996	-0.00021598	0.00044102	-0.00016957	-0.00018732	-0.00048374	0.00003909	0.00035746	-0.00039955	-0.00016830	0.00022366	0.00036020	0.00050360	0.00036740	0.00006672	0.00010581	0.00073872	0.00001043	0.00072495	0.00079739	0.00020523	0.00047499	0.00023874	0.00107334	-0.00035128	-0.00025699	0.00017729	-0.00014422	0.00005185	0.00045762	0.00011337	0.00005756	0.00048910	0.00027005	0.00004480	-0.00023509	0.00046077	-0.00033724	0.00022671	-0.00007020	0.00031075	0.00010418	-0.00002155	0.00027211	0.00043075	0.00029786	-0.00001029	-0.00026979	0.00046036	-0.00019134	0.00051138	0.00009962	0.00007682	0.00036041	0.00053852	-0.25360680
0.0998	-4.00589323	-21.47483647	-21.47483647	-21.47483647	0.18212226	-21.47483647	-21.47483647	1.84575379	1.01840496	-21.47483647	-21.47483647	-21.47483647	0.09661388	-21.47483647	-21.47483647	-21.47483647	-21.47483647	-21.47483647	0.18434587	-0.57122365	0.27924992	0.65347290	2.37737298	-21.47483647	-0.22178394	-21.47483647	0.26189561	-0.23261646	0.37489749	-1.44553828	-0.15773576	0.08400802	-0.34700189	0.17002691	-0.07887970	0.02430410	-0.04224687	0.03545629	-0.05956106	0.02248765	-0.05190784	0.01343697	0.04226587	0.02062942	0.00669508	-0.00259333	0.03509768	0.02043555	0.00450145	0.00355146	0.01233859	0.00436034	0.01695195	0.02005309	0.00679560	0.01676863	0.01469407	0.01395288	0.01481639	0.01125179	0.00940279	0.02101120	0.01495100	0.01493639	0.01479113	0.01328491	0.01580885	0.01737033	0.01356087	0.01406611	0.01684349	0.01543996	0.01200905	0.01236078	0.01251793	0.01218671	0.01441697	0.00747994	0.01003201	0.01127256	0.01187137	0.00797183	0.01139793	0.01856948	0.01181683	0.01593995	0.00720197	0.01556497	0.01318733	0.01812104	0.01594721	-0.00147386	0.01526216	0.01446849	0.01855826	0.01062010	0.01261760	0.01659954	0.01917509	0.01265380	0.01956393	0.01938912	0.01489644	0.01691886	0.02141857	0.02062448	0.02326114	0.01902781	0.02127385	0.02526290	0.01259320	0.01883423	0.01727836	0.02326703	0.00459373	0.01133885	0.00500014	0.00683631	0.00190929	0.00537309	0.00125215	0.00872214	-0.00180857	0.00010783	0.00152778	-0.00093486	-0.00125662	-0.00313017	-0.00788980	-0.01687921	-0.01495729	-0.01888743	-0.02145993	-0.02125659	-0.02468761	-0.02634791	-0.02360629	-0.02428080	-0.02783507	-0.02898618	-0.02716315	-0.02907568	-0.03055050	-0.03049597	-0.03314569	-0.03291344	-0.03283355	-0.03193257	-0.03227347	-0.03379524	-0.03194964	-0.03487012	-0.03325099	-0.03237247	-0.03381974	-0.03474650	-0.03596126	-0.03375794	-0.03462046	-0.03622720	-0.03380152	-0.03294527	-0.03410589	-0.03335842	-0.03292115	-0.03211203	-0.03208039	-0.03362764	-0.03122999	-0.03312884	-0.03164980	-0.03259849	-0.03059891	-0.02772509	-0.03189382	-0.03014193	-0.03085511	-0.03007078	-0.02811551	-0.02961615	-0.02614728	-0.02773215	-0.02673884	-0.02684744	-0.02634242	-0.02335028	-0.02549845	-0.02363443	-0.02503600	-0.02371727	-0.02227774	-0.02508188	-0.02099649	-0.02325737	-0.02002018	-0.01856523	-0.01946621	-0.01627835	-0.01951364	-0.01837098	-0.01673471	-0.01951888	-0.01617500	-0.01549622	-0.01886627	-0.01713088	-0.01686700	-0.01743938	-0.01278378	-0.01164012	-0.01042028	-0.00804858	-0.01012314	-0.00806369	-0.00525367	-0.00560997	-0.00421946	-0.00238399	-0.00264448	-0.00222756	-0.00183069	-0.00104113	-0.00070803	-0.00042782	0.00047361	0.00130984	0.00218078	0.00130708	0.00384925	0.00392479	0.00442037	0.00674841	0.00618981	0.00615607	0.00694526	0.00659397	0.00787239	0.00544199	0.00700778	0.00618631	0.00645116	0.00717036	0.00524081	0.00483873	0.00374421	0.00341604	0.00453040	0.00405945	0.00309526	0.00332839	0.00292995	0.00230839	0.00163419	0.00175545	0.00189484	0.00187660	0.00093111	0.00132912	0.00151588	0.00093875	0.00059497	-0.00044914	0.00051779	-0.00033931	-0.00108828	-0.00040096	-0.00091843	-0.00162120	-0.00138564	-0.00212626	-0.00252758	-0.00269734	-0.00350366	-0.00296625	-0.00219195	-0.00383877	-0.00324115	-0.00219623	-0.00257135	-0.00194976	-0.00326422	-0.00284905	-0.00264083	-0.00090156	-0.00176402	-0.00167478	-0.00189036	-0.00157941	-0.00128347	-0.00083784	-0.00078267	-0.00001780	-0.00082165	-0.00109542	-0.00046078	-0.00038741	-0.00058419	0.00003880	-0.00020887	-0.00014499	-0.00015672	0.00007383	-0.00080589	-0.00078684	-0.00059419	-0.00004720	-0.00057130	-0.00033851	0.00033331	-0.00050889	0.00012539	-0.00021589	-0.00114715	0.00013304	-0.00016074	0.00005408	-0.00017765	0.00017211	0.00050257	-0.00003757	0.00072558	-0.00178388	0.00026241	0.00118566	0.00000177	0.00043618	0.00020590	0.00018480	0.00126394	-0.00167906	-0.00282809	0.00001971	0.00049123	-0.00054539	-0.00068257	-0.00144503	0.00010831	0.00047719	-0.00063237	-0.00042708	-0.00069009	-0.00138884	0.00100694	0.00147012	0.00047144	0.00147898	-0.00136909	-0.00075049	0.00071920	-0.00011024	-0.00024222	-0.00193749	-0.00027131	-0.00069259	-0.00052261	-0.00110211	-0.00180225	-0.00022157	-0.00047578	0.00136196	0.00337824	-0.00017097	0.00062808	-0.00054434	-0.00105532	0.00083907	-0.00078424	-0.00104756	0.00164286	0.00016769	0.00130681	0.00127656	-0.00064726	-0.00049685	-0.00018313	0.00191149	0.00075017	-0.00114911	-0.00088383	-0.00049816	0.00095670	-0.00147383	0.00212367	0.00077745	0.00046701	0.00113416	0.00130261	-0.00028793	0.00195353	0.00000001	0.00032506	-0.00151837	-0.00111164	-0.00157083	-0.00008598	-0.00254477	0.00218603	-0.00131442	0.00036208	-0.00030885	0.00022182	-0.00134602	0.00020141	-0.00055446	0.00057620	-0.00213620	0.00218060	0.00081385	-0.00100128	0.00034419	0.00084184	-0.00156822	-0.00001610	0.00073750	-0.00053190	-0.00105924	0.00121925	-0.00080074	-0.00050308	-0.00078266	0.00078669	-0.00074736	0.00051241	-0.00027208	0.00059854	-0.00000690	-0.00115311	0.00003877	0.00006300	-0.00074899	-0.00004668	0.00011443	-0.00101783	-0.00050523	-0.00034587	0.00014004	-0.00019509	-0.00066967	0.00024164	0.00020860	-0.00033476	0.00036758	-0.00062825	0.00014597	0.00019024	-0.00159052	0.00030509	0.00120051	0.00040341	-0.00090777	0.00064412	-0.00025193	-0.00021679	-0.00025618	0.00016619	-0.00003246	0.00002730	-0.00030898	0.00085509	-0.00017241	0.00026568	-0.00046238	0.00043748	-0.00082573	0.00044573	-0.00006780	0.00055767	0.00087967	0.00038663	0.00049694	0.00008598	0.00073185	0.00109577	0.00017755	0.00031559	0.00046000	0.00044688	0.00035586	0.00081046	0.00120858	0.00014682	0.00008864	0.00045561	0.00025823	0.00011949	0.00017452	0.00017716	0.00011943	0.00029468	0.00032675	0.00009671	0.00006171	0.00049613	0.00018094	0.00013251	0.00001366	0.00029917	-0.00037205	0.00034417	0.00036049	-0.00007104	0.00023711	-0.00001737	-0.00003242	0.00007740	0.00006230	0.00035620	0.00016541	0.00030272	0.00014519	0.00001246	-21.47483647
0.1498	-21.47483647	-21.47483647	-21.47483647	-0.68185645	-21.47483647	-21.47483647	-21.47483647	-21.47483647	-1.60810316	-21.47483647	-21.47483647	-21.47483647	-21.47483647	-21.47483647	-21.47483647	-21.47483647	-0.22183852	-21.47483647	-0.67226461	0.56495537	0.61203705	0.43740091	-21.47483647	1.22359392	-0.27058465	1.46885979	-0.65877169	-0.11898604	0.16892508	-21.47483647	-0.25883017	0.33637760	0.08889040	0.11592096	-0.34732545	0.08918460	-0.00101302	0.06349864	0.09458763	0.02495650	-0.04029659	0.05251165	0.00950305	0.01569085	0.02287785	-0.00570582	0.02043701	0.02067095	0.02384344	0.00698851	0.02212341	0.00782373	0.01087392	0.02094067	0.00727538	0.02172298	0.01326873	0.01528678	0.01371867	0.01287735	0.01504262	0.01476915	0.01873770	0.01332764	0.01282560	0.01439472	0.01469704	0.01370669	0.01544680	0.01524046	0.01563823	0.01532325	0.01607301	0.01456803	0.01271812	0.01186344	0.01468679	0.01165862	0.01125183	0.01065649	0.00678679	0.01266960	0.01322141	0.02023193	0.00842199	0.01939511	0.00211389	0.01465312	0.01216609	0.00666121	0.01649243	0.00823954	0.01712257	0.01310571	0.01387242	0.01522952	0.01785141	0.01643180	0.02053438	0.01624300	0.01682559	0.02036643	0.01360129	0.01676448	0.02082697	0.01846218	0.02015942	0.01924920	0.01697540	0.02269261	0.01066143	0.01689642	0.00944030	0.02054550	0.00113250	0.00536939	0.00220036	0.00541008	0.00209353	0.00030524	0.00079411	0.00747013	-0.00256239	-0.00011458	0.00087030	-0.00412061	-0.00504274	-0.00508278	-0.01088657	-0.01751395	-0.01741151	-0.01925149	-0.02340860	-0.02071701	-0.02413689	-0.02595454	-0.02541255	-0.02524927	-0.02865976	-0.02872079	-0.02785158	-0.02769475	-0.03057577	-0.02993545	-0.03208997	-0.03354752	-0.03407345	-0.03148197	-0.03301619	-0.03364181	-0.03223345	-0.03454869	-0.03468101	-0.03145590	-0.03505661	-0.03539416	-0.03753811	-0.03579978	-0.03435905	-0.03617256	-0.03400920	-0.03287889	-0.03380729	-0.03376989	-0.03336040	-0.03332425	-0.03226676	-0.03416785	-0.03162069	-0.03468516	-0.03343932	-0.03416820	-0.03201492	-0.02992898	-0.03175211	-0.03111725	-0.03101532	-0.03091778	-0.02897615	-0.03016365	-0.02738731	-0.02811943	-0.02771635	-0.02496905	-0.02830545	-0.02493472	-0.02522025	-0.02450999	-0.02613204	-0.02439325	-0.02239514	-0.02501221	-0.02158796	-0.02270005	-0.02103057	-0.01890796	-0.02123090	-0.01644646	-0.01860851	-0.01927863	-0.01579791	-0.01697086	-0.01546182	-0.01523792	-0.01636887	-0.01558413	-0.01436453	-0.01505625	-0.01228944	-0.00987625	-0.01151777	-0.00997410	-0.01256413	-0.01147269	-0.00874659	-0.00975972	-0.00761751	-0.00568867	-0.00576706	-0.00394019	-0.00352427	-0.00143320	-0.00021837	-0.00103863	0.00029797	0.00090772	0.00136273	0.00033317	0.00190768	0.00242121	0.00129113	0.00293193	0.00212096	0.00168164	0.00293424	0.00384155	0.00463573	0.00515180	0.00597235	0.00767890	0.00592648	0.00958954	0.00678733	0.00835288	0.00798594	0.00659990	0.00735754	0.00789973	0.00568921	0.00756443	0.00590877	0.00434425	0.00413936	0.00448893	0.00413389	0.00359666	0.00283128	0.00304088	0.00284998	0.00268933	0.00200543	0.00250439	0.00232961	0.00228751	0.00159322	0.00226128	0.00137180	0.00203245	0.00151021	0.00070907	0.00139843	0.00140823	0.00000973	0.00027244	0.00038156	0.00017540	-0.00119803	-0.00082700	-0.00136645	-0.00207429	-0.00292479	-0.00209388	-0.00262997	-0.00341160	-0.00279262	-0.00349217	-0.00313535	-0.00353570	-0.00408000	-0.00277320	-0.00392644	-0.00245441	-0.00206405	-0.00312649	-0.00202237	-0.00291178	-0.00162767	-0.00178518	-0.00188014	-0.00144127	-0.00156123	-0.00231135	-0.00044108	-0.00094777	-0.00203597	-0.00121076	-0.00088367	-0.00031463	-0.00073769	-0.00104695	-0.00038443	-0.00011040	-0.00036341	-0.00059656	0.00046793	-0.00084411	0.00021554	-0.00000532	0.00046271	0.00025101	0.00060478	-0.00030822	-0.00211683	0.00096404	-0.00002526	-0.00079163	0.00122471	-0.00097474	0.00066534	0.00012323	-0.00220608	0.00095649	0.00061527	0.00064490	0.00060859	-0.00023428	-0.00073697	-0.00009028	-0.00097481	-0.00102407	0.00061575	-0.00019305	0.00032610	0.00249840	-0.00101267	-0.00040164	-0.00019358	-0.00269765	-0.00048019	-0.00173025	-0.00005393	-0.00166285	0.00035010	-0.00190738	0.00026126	0.00026487	-0.00177639	-0.00095349	0.00102480	0.00097555	0.00193709	0.00038198	0.00044686	-0.00162014	-0.00085290	0.00012691	0.00081058	0.00130360	0.00104921	0.00114116	-0.00096088	-0.00052231	0.00000512	0.00096307	0.00069261	0.00155211	0.00095099	-0.00208081	0.00018545	-0.00059026	-0.00039712	0.00203078	0.00341363	0.00061007	-0.00043827	-0.00110553	0.00199986	-0.00000614	0.00159610	-0.00114272	-0.00314353	-0.00121422	-0.00106943	-0.00004583	-0.00046048	-0.00221105	0.00126847	-0.00061630	-0.00142078	-0.00101790	0.00003948	-0.00033240	0.00023737	-0.00119072	0.00028319	-0.00026522	0.00031944	-0.00183060	-0.00070778	-0.00041937	0.00023083	0.00098400	-0.00080930	0.00041355	0.00095396	-0.00099313	0.00118969	-0.00143361	0.00026658	0.00037424	-0.00037724	-0.00124606	-0.00012277	0.00222278	-0.00030072	-0.00008393	-0.00053398	-0.00026159	0.00022678	0.00048478	0.00081836	0.00073924	0.00010269	-0.00035901	-0.00000542	0.00036990	0.00047700	-0.00111116	0.00057078	0.00036047	0.00064377	0.00009699	0.00017889	0.00061042	0.00054681	-0.00098075	-0.00010710	0.00067055	0.00033007	0.00010727	0.00057579	-0.00011176	0.00020325	-0.00067783	0.00065756	-0.00000849	-0.00005465	-0.00130400	0.00050174	-0.00031668	-0.00069303	-0.00060622	0.00049852	0.00047445	-0.00076577	0.00003678	0.00093486	-0.00017602	0.00044122	0.00102845	-0.00011968	0.00010868	0.00080262	-0.00000940	0.00023920	0.00021219	0.00032564	0.00017484	0.00009049	0.00154326	0.00051127	-0.00027606	0.00045470	0.00010767	0.00027465	0.00050865	-0.00026143	-0.00003118	0.00019983	0.00001501	-0.00011876	0.00023525	0.00029631	-0.00026943	0.00045474	0.00007450	0.00025349	-0.00012060	0.00035898	0.00037514	0.00014978	0.00056905	0.00036283	-0.00001669	0.00050577	0.00028639	0.00002519	0.00000101	0.00012703	0.00001768	0.00020719	0.49381347
0.1998	-0.77329192	-21.47483647	-21.47483647	-21.47483647	-21.47483647	-21.47483647	-21.47483647	-21.47483647	0.22448896	-21.47483647	-21.47483647	-21.47483647	-21.47483647	-21.47483647	-21.47483647	0.39377055	-3.36983871	-21.47483647	1.21134265	-21.47483647	-0.45112459	0.23236267	-0.10188287	-0.05855821	0.65148759	0.74882931	-0.57403765	-0.52372000	1.32604556	0.83158785	0.41560978	-0.48752421	-0.18569999	-0.22461555	-0.32941849	-0.08979568	-0.03637040	0.08380877	0.05142549	-0.02877426	-0.05463469	0.04101925	0.07127829	0.01849876	0.01742503	0.00656693	0.02658759	0.00997794	0.00729923	0.00595426	0.02551261	0.00656775	0.00403372	0.02373610	0.00944204	0.01382383	0.00857268	0.00916775	0.01301967	0.01609062	0.01331813	0.01624416	0.01644078	0.01497919	0.01357438	0.01290780	0.01747411	0.01453284	0.01526027	0.01298726	0.01539210	0.01551696	0.01571679	0.01259624	0.01231901	0.01342103	0.01178521	0.00888388	0.01594316	0.00955803	0.00687521	0.01012772	0.01215337	0.01135462	0.00819114	0.00423124	0.00704667	0.01059700	0.01072286	0.00215258	0.01672646	0.01059181	0.01833265	0.01611801	0.01732828	0.01654332	0.00864605	0.01815257	0.01890862	0.01646896	0.01609822	0.01731343	0.01778455	0.01485624	0.01773354	0.02206459	0.01542128	0.02281664	0.01955051	0.02321597	0.00814509	0.01553380	0.01115771	0.02339203	0.00267195	0.00933726	0.00280544	0.00360512	0.00170423	0.00286066	0.00120259	0.00740509	-0.00330468	0.00154685	0.00027131	-0.00505007	-0.00476639	-0.00387532	-0.01041606	-0.01720616	-0.01639546	-0.01821717	-0.02254946	-0.02101399	-0.02482078	-0.02567244	-0.02430415	-0.02569797	-0.02819358	-0.02966287	-0.02692117	-0.02765868	-0.03024675	-0.03151362	-0.03359445	-0.03206017	-0.03284519	-0.03214321	-0.03290000	-0.03397818	-0.03288683	-0.03371578	-0.03527200	-0.03203382	-0.03439662	-0.03560934	-0.03635572	-0.03547138	-0.03380959	-0.03494727	-0.03322928	-0.03247652	-0.03338753	-0.03355901	-0.03329572	-0.03433738	-0.03221394	-0.03427147	-0.03074968	-0.03305668	-0.03300539	-0.03282668	-0.03263326	-0.03015257	-0.03167948	-0.03159504	-0.03150699	-0.03046146	-0.02956404	-0.02957626	-0.02777481	-0.02793852	-0.02769910	-0.02772215	-0.02729808	-0.02552958	-0.02554231	-0.02575453	-0.02459487	-0.02515060	-0.02288602	-0.02406497	-0.02071984	-0.02241757	-0.02109536	-0.01982077	-0.02017893	-0.01811969	-0.01926372	-0.01855841	-0.01635496	-0.01669194	-0.01496915	-0.01454545	-0.01596856	-0.01449731	-0.01335296	-0.01321704	-0.01080317	-0.00837647	-0.00960693	-0.00863846	-0.01177999	-0.01164066	-0.00838918	-0.00870395	-0.00801661	-0.00774811	-0.00769992	-0.00761472	-0.00560439	-0.00446641	-0.00396415	-0.00371053	-0.00261780	-0.00081873	0.00023709	-0.00001026	0.00157363	0.00309174	0.00183416	0.00302557	0.00290385	0.00261449	0.00290462	0.00335288	0.00243097	0.00392342	0.00285485	0.00436258	0.00302032	0.00430248	0.00424485	0.00411551	0.00554174	0.00548347	0.00764968	0.00744393	0.00567955	0.00849862	0.00748290	0.00733899	0.00766525	0.00736419	0.00700631	0.00736462	0.00570685	0.00558043	0.00547358	0.00484480	0.00457592	0.00393359	0.00419749	0.00356098	0.00239775	0.00250180	0.00258430	0.00233537	0.00186712	0.00222348	0.00219704	0.00152474	0.00228959	0.00152113	0.00218295	0.00179047	0.00157966	0.00183798	0.00177531	0.00134317	0.00039395	0.00071393	0.00087408	0.00117881	0.00040785	-0.00048242	-0.00052309	-0.00083467	-0.00136787	-0.00159856	-0.00196783	-0.00118615	-0.00170677	-0.00271282	-0.00261483	-0.00317909	-0.00283448	-0.00352401	-0.00268097	-0.00300427	-0.00280041	-0.00370636	-0.00334365	-0.00330699	-0.00379498	-0.00271190	-0.00245593	-0.00205965	-0.00263268	-0.00250204	-0.00086897	-0.00181791	-0.00159393	-0.00130171	-0.00107093	-0.00114054	-0.00076719	-0.00074717	-0.00028165	-0.00093996	-0.00004770	-0.00103841	-0.00010444	0.00027889	-0.00061248	-0.00032983	0.00140720	-0.00149465	0.00118600	-0.00172298	-0.00090024	-0.00009464	-0.00012862	0.00063108	0.00104601	-0.00071945	-0.00041465	-0.00021859	-0.00130961	-0.00203324	-0.00020642	-0.00037710	0.00034000	0.00076562	-0.00022539	0.00023684	-0.00096434	-0.00303024	0.00096896	-0.00213094	-0.00246881	-0.00124302	0.00038835	0.00079012	-0.00101053	-0.00126706	-0.00259477	-0.00078076	-0.00014621	0.00042299	0.00102554	0.00097763	-0.00369830	-0.00061311	-0.00300537	0.00048925	-0.00026233	0.00030417	0.00101155	-0.00004109	0.00001825	-0.00054905	0.00046832	0.00125565	0.00101335	0.00198743	-0.00209258	-0.00244289	0.00081287	-0.00158358	-0.00153916	0.00121491	0.00029618	0.00209094	-0.00212516	-0.00212023	-0.00011353	-0.00288419	0.00114316	-0.00229367	-0.00308494	-0.00178209	-0.00146356	-0.00091334	0.00023101	-0.00037806	0.00102132	-0.00121482	-0.00141284	-0.00255959	-0.00008009	-0.00165410	-0.00118127	0.00067461	0.00005498	-0.00197620	0.00019840	-0.00121250	-0.00162089	0.00137006	-0.00009298	-0.00096198	0.00053057	-0.00081250	0.00113792	0.00000477	0.00048740	-0.00014326	-0.00052356	0.00053403	-0.00052159	0.00024681	0.00089568	0.00001780	0.00099636	0.00109278	0.00008940	0.00003618	0.00008488	0.00046624	-0.00002849	0.00047909	-0.00009915	-0.00014436	-0.00091837	0.00108987	0.00032900	-0.00076942	-0.00002452	0.00030325	-0.00077580	0.00090394	-0.00026590	-0.00028030	-0.00081018	-0.00116739	0.00031873	0.00064929	-0.00012258	-0.00037340	-0.00020831	-0.00002916	0.00028858	-0.00035889	0.00040560	-0.00088024	-0.00023835	-0.00046891	0.00032752	-0.00019872	0.00000971	-0.00007887	0.00017256	0.00045066	0.00030924	0.00005870	0.00008610	0.00002953	0.00050373	-0.00022109	-0.00014959	0.00015716	0.00042661	0.00001572	-0.00005877	-0.00030014	-0.00028234	-0.00048146	-0.00000997	0.00074193	0.00027420	-0.00012865	-0.00016170	-0.00003445	-0.00010749	0.00049581	0.00018146	0.00017502	0.00064411	0.00041990	-0.00025219	0.00013057	0.00019012	0.00016846	-0.00009231	-0.00021509	0.00006208	-0.00021697	-0.00012384	0.00027411	0.00007354	0.00021698	0.00008365	0.00006126	0.00011555	-0.00014811	-0.00017421	0.00019572	0.00008553	-0.00018409	0.00005194	-21.47483647
0.2498	0.86772776	-1.01203227	-21.47483647	0.56305993	-0.01979284	-21.47483647	-21.47483647	-1.06207311	1.16122580	-1.18424666	-21.47483647	-21.47483647	0.30307156	-21.47483647	-21.47483647	-21.47483647	-21.47483647	-21.47483647	-21.47483647	0.63604580	-0.03149546	-0.40795159	-0.50825994	-1.26162414	-0.34782648	0.31637403	-0.65445996	0.38148986	0.15479221	-0.28404182	-0.09982393	-0.00727753	0.18720580	-0.89810610	-0.12339356	-0.01024594	-0.20869796	0.01756376	0.08392722	0.00741173	0.07045363	0.03431231	0.04206994	0.01493763	0.02539308	0.01409572	0.00462523	0.02507087	-0.00039749	0.00465609	0.01715077	0.01151099	0.00740658	0.02436907	0.00936056	0.01828972	0.01322242	0.01546284	0.00927362	0.01749117	0.01028660	0.01979150	0.01311806	0.01377787	0.01348961	0.01398591	0.01934900	0.01548486	0.01376205	0.01294938	0.01570973	0.01524489	0.01475743	0.01206766	0.01152082	0.01031692	0.01688101	0.01064877	0.01347912	0.01071137	0.00929440	0.01225448	0.01311347	0.01705565	0.00367969	0.02164197	0.01092734	0.01449383	0.01737116	0.01488459	0.02441437	0.00817170	0.01458682	0.01736056	0.01744667	0.01308645	0.01258809	0.02010990	0.01709309	0.01803863	0.01916553	0.01729955	0.01544072	0.01666353	0.01605366	0.01267630	0.01282367	0.01769329	0.01414012	0.02474318	0.00784248	0.01684854	0.00982699	0.02032374	0.00054110	0.00726833	0.00491594	0.00626134	-0.00085784	0.00249968	-0.00105347	0.00568302	-0.00360420	-0.00043972	-0.00072791	-0.00527654	-0.00520723	-0.00788912	-0.01271717	-0.01951578	-0.01846155	-0.01977297	-0.02257537	-0.02152194	-0.02443256	-0.02618954	-0.02591032	-0.02482827	-0.02963698	-0.03061609	-0.02802055	-0.02908623	-0.03169944	-0.03110005	-0.03392688	-0.03296252	-0.03480564	-0.03254985	-0.03342426	-0.03426651	-0.03404275	-0.03459814	-0.03396045	-0.03271812	-0.03497122	-0.03564274	-0.03820320	-0.03645776	-0.03633679	-0.03735396	-0.03486052	-0.03302265	-0.03414320	-0.03451146	-0.03359462	-0.03420013	-0.03245722	-0.03434995	-0.03211187	-0.03485313	-0.03280788	-0.03378197	-0.03297466	-0.02964462	-0.03138333	-0.03205712	-0.03210321	-0.03117352	-0.03060900	-0.03081068	-0.02835674	-0.02935329	-0.02832662	-0.02740298	-0.02928448	-0.02551435	-0.02578907	-0.02535715	-0.02639068	-0.02476494	-0.02365538	-0.02535439	-0.02155941	-0.02473597	-0.02213631	-0.02043067	-0.02108474	-0.01774258	-0.01986000	-0.01813946	-0.01703342	-0.01888373	-0.01496563	-0.01477792	-0.01577570	-0.01518880	-0.01345667	-0.01424177	-0.01159905	-0.00982364	-0.00923887	-0.00859409	-0.01038348	-0.00907436	-0.00705047	-0.00767830	-0.00570784	-0.00628253	-0.00489259	-0.00477009	-0.00516076	-0.00505432	-0.00471229	-0.00590041	-0.00433871	-0.00390443	-0.00288430	-0.00316679	-0.00197433	-0.00050678	-0.00032054	0.00191208	0.00155213	0.00231798	0.00284104	0.00407895	0.00421276	0.00417180	0.00510801	0.00531830	0.00444811	0.00476481	0.00415260	0.00414650	0.00483427	0.00411263	0.00442758	0.00534501	0.00409321	0.00604456	0.00526782	0.00569153	0.00592445	0.00620837	0.00618456	0.00754829	0.00709766	0.00753441	0.00819695	0.00744750	0.00728989	0.00786601	0.00788151	0.00726234	0.00627329	0.00573448	0.00561626	0.00475640	0.00486777	0.00559316	0.00403305	0.00321203	0.00317345	0.00270253	0.00262636	0.00296688	0.00108521	0.00160658	0.00214597	0.00154164	0.00123563	0.00081315	0.00138450	0.00236199	0.00151105	0.00094480	0.00111469	0.00080596	0.00096065	0.00142514	0.00029733	0.00206618	0.00084475	0.00046504	0.00039995	-0.00041658	0.00011650	-0.00072578	-0.00086251	-0.00003746	-0.00096282	-0.00171633	-0.00167018	-0.00253961	-0.00194919	-0.00110214	-0.00234889	-0.00257879	-0.00378175	-0.00311197	-0.00301811	-0.00284521	-0.00322009	-0.00293503	-0.00340645	-0.00223894	-0.00297670	-0.00283281	-0.00230597	-0.00248287	-0.00144513	-0.00427044	-0.00204268	-0.00212369	-0.00272775	-0.00227118	-0.00150697	-0.00068551	-0.00022682	-0.00056114	-0.00248442	-0.00065948	-0.00013051	-0.00054843	0.00073457	-0.00042716	-0.00003890	-0.00166223	-0.00111398	-0.00185984	0.00109699	-0.00246678	0.00035979	0.00043532	-0.00113907	0.00111771	-0.00054087	-0.00234943	-0.00034679	0.00040840	-0.00120610	-0.00093397	-0.00043152	-0.00114612	-0.00177557	-0.00224638	-0.00364872	-0.00152882	-0.00022475	-0.00113104	0.00136077	-0.00078145	-0.00061621	-0.00282592	-0.00109431	0.00038541	-0.00071059	0.00008699	-0.00187018	0.00113595	0.00038719	0.00072260	-0.00053344	0.00073547	0.00200387	0.00013598	0.00081724	-0.00337927	0.00019696	-0.00138912	0.00020416	0.00101362	0.00075208	0.00108388	-0.00141365	-0.00122083	-0.00010515	-0.00195599	0.00094254	0.00058669	-0.00280573	-0.00206210	-0.00050043	-0.00012345	-0.00041237	-0.00226545	0.00137097	-0.00121635	-0.00120145	-0.00145914	-0.00046386	-0.00092339	-0.00044340	0.00090563	0.00029759	0.00017577	-0.00149408	-0.00068385	-0.00263997	-0.00070378	0.00064429	-0.00152972	-0.00109636	0.00064999	-0.00029093	0.00016479	0.00068841	-0.00204880	0.00029843	0.00169517	0.00166781	-0.00007832	-0.00009913	0.00176279	-0.00041634	-0.00002952	0.00071814	0.00029613	0.00019931	-0.00090348	0.00148047	-0.00003731	-0.00031151	0.00013151	-0.00023635	0.00055972	0.00036984	0.00001270	-0.00022363	0.00026949	0.00020466	0.00034186	-0.00049154	-0.00053392	0.00014861	-0.00093165	-0.00055233	0.00045744	0.00019722	-0.00011895	0.00061719	-0.00007242	-0.00023622	-0.00039415	0.00014178	-0.00051896	-0.00025613	-0.00024541	0.00073906	-0.00032414	-0.00007406	-0.00089930	0.00041551	0.00060453	-0.00003093	0.00017941	0.00043909	-0.00034587	0.00029556	-0.00051653	-0.00039059	-0.00057519	0.00066122	0.00048249	0.00041121	0.00060345	0.00040663	0.00029523	-0.00023446	0.00159773	0.00058320	-0.00026986	0.00005288	-0.00021405	0.00049629	0.00019966	0.00015970	-0.00012123	0.00008272	0.00014719	-0.00013921	-0.00032949	0.00050601	0.00016548	0.00036911	0.00003631	-0.00017354	-0.00006774	0.00039180	0.00017305	0.00031545	0.00016627	0.00011785	0.00004709	0.00047030	-0.00013426	0.00013385	0.00005105	0.00057615	0.00021797	0.00020397	-0.42433628
0.2998	-0.66558666	-21.47483647	0.90573841	-21.47483647	0.15255190	-21.47483647	-21.47483647	-2.38076687	-21.47483647	0.49472988	-21.47483647	-21.47483647	-0.25963336	0.11252096	-21.47483647	-1.59622419	1.16307437	0.61450505	-0.48841688	-21.47483647	0.15789819	1.30741751	-0.24934113	0.20864295	-0.48656395	0.35698997	-0.22825144	-0.12084678	-0.48403606	-0.32448194	-0.63052588	0.36521600	-1.00117726	0.36340433	-0.09055639	-0.07681105	0.15885814	-0.24535102	0.00286027	-0.14253041	0.10464765	0.02763782	0.03242455	0.01754674	0.02821135	-0.00150221	0.04932462	0.01975709	0.01842825	0.00689706	0.01838009	0.00959077	0.00440657	0.01999183	0.00734418	0.01288889	0.01071581	0.00832994	0.01313060	0.01613093	0.01027764	0.02097322	0.01828181	0.01349573	0.01421277	0.01353224	0.01600347	0.01880892	0.01388833	0.01506251	0.01362946	0.01699037	0.01481078	0.01240781	0.01303842	0.01277097	0.01515605	0.00908684	0.01009503	0.00942133	0.01162544	0.01548180	0.01505961	0.01927007	0.01179438	0.02029899	0.01009891	0.02182756	0.02098061	0.00951286	0.01669165	0.00782601	0.01740377	0.01788881	0.02188492	0.01372180	0.01494225	0.01734704	0.01890840	0.01586797	0.01717293	0.02199427	0.01735125	0.01721800	0.01627625	0.01596653	0.01170105	0.01717046	0.01807968	0.01809514	0.01122143	0.01678355	0.01168904	0.02424717	0.00319227	0.01053536	0.00012118	0.00356382	0.00189955	0.00230897	-0.00007022	0.00142048	-0.00003728	0.00006180	0.00043758	-0.00243006	-0.00723315	-0.00569811	-0.00998863	-0.01586527	-0.01890348	-0.02055113	-0.02232272	-0.02188891	-0.02526839	-0.02657720	-0.02597370	-0.02865531	-0.02886953	-0.03015403	-0.02842988	-0.03162153	-0.03092530	-0.03104125	-0.03344850	-0.03165628	-0.03410360	-0.03542464	-0.03299211	-0.03166709	-0.03336849	-0.03576369	-0.03461431	-0.03606521	-0.03486129	-0.03471609	-0.03660779	-0.03300329	-0.03706243	-0.03772796	-0.03721893	-0.03524731	-0.03614187	-0.03621022	-0.03580401	-0.03344056	-0.03315569	-0.03649577	-0.03308825	-0.03347352	-0.03255167	-0.03432092	-0.03169627	-0.03211663	-0.03334397	-0.03280963	-0.03147095	-0.02945540	-0.03177025	-0.03009981	-0.02971504	-0.02917234	-0.02918905	-0.02992958	-0.02809343	-0.02665042	-0.02625441	-0.02621278	-0.02531168	-0.02464360	-0.02238478	-0.02324241	-0.02511721	-0.02323042	-0.02204404	-0.02300796	-0.01937130	-0.02003167	-0.01955856	-0.01645896	-0.01802611	-0.01854923	-0.01670266	-0.01820334	-0.01619125	-0.01433834	-0.01429867	-0.01335086	-0.01211910	-0.01137533	-0.01037754	-0.00965771	-0.01005788	-0.00857847	-0.00644693	-0.00773765	-0.00756287	-0.00638311	-0.00486702	-0.00298527	-0.00372612	-0.00337843	-0.00296839	-0.00295703	-0.00374867	-0.00223752	-0.00203389	-0.00257579	-0.00200964	-0.00178448	-0.00108502	-0.00107341	-0.00149081	-0.00064840	-0.00002939	0.00149324	0.00038302	0.00218598	0.00313611	0.00392822	0.00363154	0.00488845	0.00506104	0.00649489	0.00542156	0.00721961	0.00695333	0.00494700	0.00563542	0.00489870	0.00507137	0.00581906	0.00407966	0.00469167	0.00422767	0.00389158	0.00565923	0.00505755	0.00586546	0.00662947	0.00537319	0.00662415	0.00753274	0.00725603	0.00675839	0.00875930	0.00725112	0.00762891	0.00744539	0.00758700	0.00711392	0.00737665	0.00652151	0.00779150	0.00686736	0.00496125	0.00541305	0.00436717	0.00524279	0.00388339	0.00274221	0.00303578	0.00313060	0.00232125	0.00191610	0.00240722	0.00141856	0.00130265	0.00045378	0.00113813	0.00039256	0.00185838	0.00106067	0.00076992	0.00084245	0.00028674	0.00128900	0.00108616	0.00112236	0.00189946	0.00088650	0.00129794	0.00125348	0.00149244	0.00036274	0.00025228	0.00017200	-0.00054265	0.00095235	0.00006900	-0.00025543	-0.00055453	-0.00031735	-0.00204222	-0.00124001	-0.00104275	-0.00193093	-0.00149342	-0.00133069	-0.00131496	-0.00129309	-0.00429238	-0.00249453	-0.00310604	-0.00392658	-0.00403281	-0.00205173	-0.00312315	-0.00250426	-0.00311299	-0.00516322	-0.00217585	-0.00264774	-0.00114092	-0.00164832	-0.00436427	-0.00260725	-0.00251295	-0.00117298	-0.00168387	0.00106817	-0.00280374	-0.00115760	0.00039260	-0.00034860	0.00124051	-0.00261824	-0.00479299	-0.00073687	-0.00208577	-0.00078457	-0.00097999	-0.00159496	-0.00232722	-0.00142740	0.00050353	-0.00051067	-0.00187079	0.00058055	-0.00052222	0.00179420	0.00200575	-0.00042703	-0.00032523	-0.00137600	-0.00041427	-0.00072425	-0.00005742	-0.00179197	0.00057081	-0.00166156	-0.00018229	0.00062223	-0.00000160	-0.00068003	0.00122153	-0.00019814	-0.00162103	0.00065715	-0.00143739	-0.00019307	0.00386973	0.00214471	0.00173391	-0.00141004	-0.00114542	0.00072174	0.00193912	0.00231234	0.00046084	-0.00295345	-0.00340633	-0.00049960	-0.00105091	-0.00136509	-0.00049886	0.00168406	-0.00045260	-0.00162152	0.00024342	-0.00046967	0.00077544	-0.00051557	-0.00135053	0.00088188	0.00010164	-0.00026124	-0.00066617	-0.00068077	0.00041806	0.00068338	0.00030741	-0.00030678	0.00010883	0.00073856	0.00243123	0.00077537	-0.00135302	-0.00113782	0.00218258	-0.00029530	0.00038979	0.00130711	0.00127994	-0.00055472	0.00081189	0.00012381	0.00046937	0.00024106	0.00024911	0.00038503	-0.00044323	0.00025830	-0.00035939	-0.00040054	0.00014352	-0.00010707	-0.00073600	-0.00086586	0.00076263	0.00001015	0.00081278	0.00036576	-0.00039166	-0.00047441	-0.00141642	-0.00095426	0.00090231	0.00057007	0.00016656	0.00088764	-0.00015276	0.00036726	-0.00120218	-0.00063063	0.00016485	-0.00056533	-0.00086284	0.00063518	-0.00036540	-0.00111683	-0.00124587	0.00027810	0.00014148	-0.00099909	-0.00005308	0.00044670	0.00013311	0.00107858	-0.00008722	-0.00043938	-0.00028444	0.00017390	-0.00002767	0.00060483	0.00028456	0.00038250	-0.00022910	0.00032557	0.00078593	-0.00051954	-0.00017518	-0.00057674	-0.00031494	0.00012707	0.00080356	-0.00002128	-0.00038771	0.00047109	0.00000349	0.00037714	-0.00025875	0.00072608	-0.00003074	0.00004249	-0.00011805	-0.00007416	-0.00017598	-0.00012377	0.00034137	-0.00023562	-0.00014084	0.00036895	-0.00033167	0.00048664	-0.00026266	0.00007182	-0.00022591	0.00026424	0.00002409	0.00016218	0.37709541
0.3498	0.15658931	-21.47483647	-1.38088739	-21.47483647	0.48337584	-21.47483647	-0.73575056	-21.47483647	0.25835526	1.25421131	-21.47483647	-21.47483647	-0.13724605	0.12853423	-21.47483647	-21.47483647	-21.47483647	-21.47483647	0.08549902	-0.83777236	-0.24303792	0.85143840	-0.46207429	-0.10370086	-1.03761489	0.00472262	0.26985776	0.00463605	0.47217138	-0.49762678	-1.11931615	-1.43144763	-0.13783118	0.12132146	-0.15286568	-0.21301172	0.00756691	0.18477683	-0.00909481	0.00043972	0.07551843	0.00519989	0.01613010	0.05800702	0.01642656	0.01089570	0.01678687	0.01979197	0.01591573	0.00601407	0.03112992	0.01126634	0.01593869	0.02662936	0.01030223	0.01740536	0.01081790	0.01458476	0.00982346	0.01189860	0.01627951	0.01938579	0.01633438	0.01559141	0.01317728	0.01526248	0.01605078	0.01346848	0.01501140	0.01419471	0.01409365	0.01575804	0.01596297	0.01217950	0.01367713	0.01524685	0.01536492	0.00763871	0.00923410	0.01372966	0.01192124	0.01306486	0.01049520	0.02462695	0.00963147	0.01144848	0.01646238	0.00737234	0.01896816	0.01600296	0.02195059	0.01052136	0.01683908	0.01753311	0.01933453	0.01404068	0.01290331	0.02002526	0.01697303	0.01644742	0.01790815	0.02090633	0.02012000	0.01621348	0.01641116	0.01714921	0.01595770	0.01656728	0.01485763	0.02096687	0.01108488	0.01587293	0.01203389	0.02298714	0.00241745	0.00691421	0.00233635	0.00523005	-0.00080727	-0.00039438	0.00015534	0.00276953	-0.00244813	0.00051289	-0.00143382	-0.00394587	-0.00495735	-0.00790889	-0.01262007	-0.01889170	-0.01803086	-0.02071508	-0.02200204	-0.01983627	-0.02558636	-0.02705944	-0.02705796	-0.02681670	-0.02889454	-0.02892720	-0.02958496	-0.03515606	-0.03123235	-0.02913745	-0.03320396	-0.03360543	-0.03430596	-0.03612374	-0.03225671	-0.03169721	-0.03436937	-0.03631938	-0.03560295	-0.03587105	-0.03533753	-0.03585400	-0.03716950	-0.03420306	-0.03630857	-0.03739872	-0.03643087	-0.03580909	-0.03611835	-0.03611645	-0.03490172	-0.03392208	-0.03362275	-0.03376456	-0.03478731	-0.03465334	-0.03306796	-0.03636279	-0.03150321	-0.03170749	-0.03273007	-0.03047335	-0.03173108	-0.02957555	-0.03092060	-0.03175546	-0.03105593	-0.03091674	-0.02878213	-0.03090757	-0.02934540	-0.02800336	-0.02596647	-0.02615204	-0.02431614	-0.02395626	-0.02490609	-0.02399036	-0.02573452	-0.02415321	-0.02355638	-0.02223287	-0.02082123	-0.01988319	-0.01835271	-0.01583354	-0.02055972	-0.01792862	-0.01576433	-0.01977863	-0.01498918	-0.01330243	-0.01354671	-0.01255637	-0.01337565	-0.01228693	-0.00923733	-0.01062626	-0.00944091	-0.00711991	-0.00711495	-0.00629567	-0.00632707	-0.00749382	-0.00523341	-0.00340209	-0.00470454	-0.00323328	-0.00289369	-0.00397020	-0.00214052	-0.00219339	-0.00072832	-0.00159237	0.00006184	0.00023818	0.00031249	-0.00041524	0.00027221	-0.00016600	-0.00120642	0.00013640	-0.00133727	-0.00016243	0.00054433	-0.00016920	0.00152498	0.00093162	0.00235437	0.00375310	0.00290992	0.00548651	0.00579991	0.00529393	0.00566583	0.00681773	0.00717419	0.00668644	0.00581960	0.00781000	0.00656180	0.00571337	0.00691117	0.00790556	0.00600303	0.00587953	0.00522940	0.00527320	0.00617543	0.00451901	0.00500414	0.00679493	0.00518718	0.00555128	0.00617080	0.00414106	0.00618686	0.00600211	0.00690139	0.00811972	0.00777137	0.00695473	0.00801998	0.00734345	0.00808277	0.00724462	0.00530758	0.00632010	0.00655666	0.00727530	0.00648532	0.00575844	0.00561079	0.00549694	0.00427274	0.00368006	0.00247728	0.00333577	0.00194000	0.00151243	0.00166091	0.00169304	0.00076738	0.00168021	0.00115627	-0.00037396	-0.00014011	-0.00016911	0.00081272	-0.00009416	-0.00004572	-0.00045380	0.00031626	-0.00062823	0.00123108	0.00017642	0.00110441	0.00015919	0.00088956	-0.00079600	0.00115782	0.00015743	0.00054696	0.00080169	0.00086002	0.00016590	0.00106768	-0.00008970	0.00048857	0.00131107	-0.00028279	-0.00008058	-0.00041145	-0.00046148	0.00102974	-0.00140855	-0.00150181	0.00045040	-0.00091807	-0.00277374	-0.00167835	-0.00265273	-0.00228208	-0.00124108	-0.00246421	-0.00226069	-0.00015222	-0.00338461	-0.00104423	-0.00296935	-0.00149253	-0.00081126	-0.00496644	-0.00207632	-0.00171193	-0.00269472	-0.00084862	-0.00462057	-0.00214193	-0.00180511	-0.00322597	-0.00118795	-0.00188791	-0.00387856	-0.00152919	-0.00179430	-0.00072468	-0.00224072	-0.00191435	-0.00196621	-0.00342981	0.00051348	-0.00176944	-0.00090155	0.00000773	-0.00018085	0.00100341	0.00215458	-0.00158269	-0.00138807	0.00222381	0.00075268	0.00133082	-0.00092880	0.00221704	-0.00088778	-0.00060545	0.00028693	0.00212353	0.00099469	-0.00012310	-0.00006057	0.00105022	-0.00056289	0.00109820	0.00077347	-0.00315405	-0.00082796	-0.00170918	-0.00076724	0.00074168	-0.00042918	0.00107803	0.00046480	0.00185152	0.00078897	0.00133834	-0.00169436	0.00080868	-0.00146887	0.00054613	-0.00069084	-0.00121089	-0.00071978	-0.00094108	-0.00090704	0.00015441	0.00004753	-0.00223138	-0.00006947	0.00070777	-0.00042702	-0.00063360	-0.00229459	0.00095281	0.00078231	-0.00044112	0.00047178	0.00063819	0.00053573	0.00069621	-0.00021575	0.00044678	-0.00059852	-0.00135479	-0.00078069	-0.00015230	-0.00138285	-0.00063497	-0.00026178	0.00023769	0.00028261	-0.00018576	-0.00023943	0.00066165	0.00035891	-0.00116312	0.00021150	-0.00058964	-0.00024938	-0.00030320	-0.00069100	0.00042120	0.00068098	0.00057486	-0.00051083	0.00135216	-0.00100007	0.00000672	-0.00090232	0.00004635	-0.00014375	-0.00016989	-0.00035553	0.00100625	-0.00043816	-0.00032424	-0.00075262	0.00108112	0.00032976	-0.00061375	-0.00116014	0.00049903	0.00067792	0.00049215	0.00046130	0.00031512	-0.00058274	0.00007993	-0.00043526	-0.00045704	-0.00013354	0.00054570	0.00023645	0.00024905	0.00047169	0.00022000	-0.00062515	0.00018475	-0.00005097	0.00041868	0.00094619	0.00050489	-0.00017486	0.00048636	0.00007787	0.00013275	-0.00027379	0.00015746	0.00004973	0.00036382	-0.00023072	0.00003525	-0.00016247	0.00031708	0.00049748	0.00035911	0.00017197	0.00028345	-0.00016589	0.00021725	-0.00040421	0.00020917	-0.00011177	0.00015558	0.00009112	0.00006040	-0.08126707
0.3998	-21.47483647	-1.43598974	-0.40786484	-21.47483647	-21.47483647	-21.47483647	-21.47483647	-21.47483647	-21.47483647	1.33606505	-21.47483647	-0.41437501	0.62333888	-21.47483647	-21.47483647	-21.47483647	-21.47483647	-21.47483647	-0.47349826	0.13617618	-0.51391906	0.29365930	0.03173520	-0.12478209	0.56197360	-0.03116041	-0.20248714	-0.23813237	-0.29853616	-2.00377303	0.02623904	-0.71253462	0.22129465	-0.14677560	0.14093761	0.30605185	0.08671236	-0.15076918	-0.02024183	0.01506876	0.12515865	0.01090320	0.07507707	0.01007485	0.05132583	0.00511289	0.01787007	0.00894601	0.00589096	0.01770032	0.02668185	0.01809533	0.01381919	0.02619651	0.01209774	0.01102689	0.01492591	0.01603568	0.02032835	0.01562746	0.01559643	0.02179227	0.01773808	0.01296809	0.01695049	0.01466490	0.01953735	0.01494711	0.01584472	0.01485169	0.01611815	0.01562391	0.01586271	0.01269342	0.01386983	0.01457671	0.01321173	0.01108513	0.01293252	0.01255522	0.01344961	0.01108120	0.01298761	0.01554518	0.01457715	0.01460751	0.00889656	0.01343564	0.00660998	0.01192582	0.02719077	0.01155723	0.01339608	0.02005156	0.02268059	0.01628557	0.01787526	0.01711306	0.02061069	0.01221183	0.01584975	0.02274307	0.01698545	0.01445478	0.01413183	0.01197230	0.01227272	0.01239600	0.00816235	0.02412675	0.01068603	0.01699048	0.01165278	0.02132348	0.00039342	0.00525013	0.00263845	0.00190129	0.00088336	0.00128032	0.00030462	0.00592550	-0.00576637	-0.00219387	-0.00331347	-0.00696101	-0.00834733	-0.00950316	-0.01522287	-0.02315453	-0.02061895	-0.02248772	-0.02299215	-0.02373071	-0.02562487	-0.02579323	-0.02508395	-0.02628595	-0.03024260	-0.03109999	-0.02792267	-0.02872527	-0.03225393	-0.03236263	-0.03371572	-0.03360642	-0.03404433	-0.03390870	-0.03412604	-0.03521935	-0.03409590	-0.03501992	-0.03652486	-0.03353223	-0.03593801	-0.03766127	-0.03860743	-0.03639514	-0.03661731	-0.03653143	-0.03559807	-0.03401457	-0.03539350	-0.03560070	-0.03533363	-0.03507026	-0.03434159	-0.03538078	-0.03279653	-0.03638613	-0.03425905	-0.03473588	-0.03341535	-0.03176263	-0.03326308	-0.03411836	-0.03225372	-0.03396875	-0.03183349	-0.03167146	-0.02925158	-0.02934372	-0.03029740	-0.02886845	-0.02897146	-0.02700131	-0.02722589	-0.02737169	-0.02768941	-0.02693982	-0.02433813	-0.02731901	-0.02291355	-0.02443313	-0.02262040	-0.02094773	-0.02252909	-0.01825940	-0.02078590	-0.02118337	-0.01703535	-0.01867879	-0.01643715	-0.01506384	-0.01694104	-0.01559077	-0.01396071	-0.01401456	-0.01172938	-0.00969920	-0.00937108	-0.00757005	-0.01134447	-0.01007244	-0.00595345	-0.00775664	-0.00596717	-0.00424559	-0.00418493	-0.00431708	-0.00470050	-0.00243563	-0.00186877	-0.00224056	-0.00149925	-0.00092655	-0.00107018	-0.00033252	0.00022647	0.00174763	0.00017924	0.00130570	0.00108110	0.00125533	0.00041440	0.00179965	0.00204072	0.00300956	0.00245218	0.00318799	0.00169598	0.00206084	0.00100772	0.00241488	0.00170063	0.00205121	0.00307925	0.00330601	0.00137240	0.00446531	0.00412165	0.00491927	0.00542774	0.00478024	0.00648176	0.00876590	0.00698351	0.00872625	0.00864594	0.00717234	0.00811543	0.00879464	0.00896045	0.00807053	0.00688991	0.00647273	0.00702003	0.00678864	0.00627132	0.00756764	0.00697837	0.00663302	0.00615602	0.00546755	0.00601953	0.00704764	0.00608479	0.00684845	0.00730330	0.00546308	0.00721733	0.00809922	0.00754119	0.00655705	0.00815164	0.00619590	0.00773542	0.00679872	0.00743279	0.00683166	0.00670087	0.00830869	0.00620450	0.00615287	0.00682165	0.00425856	0.00509370	0.00544132	0.00441888	0.00447418	0.00417261	0.00364645	0.00295072	0.00258811	0.00185969	0.00207037	0.00116385	0.00205778	0.00185039	0.00140192	0.00063544	0.00070855	-0.00015673	0.00015332	0.00019468	-0.00052440	0.00070454	0.00110066	0.00050706	0.00007761	0.00047155	-0.00048912	0.00017032	0.00069227	0.00018513	0.00052216	0.00145132	0.00137245	0.00252893	0.00037027	0.00053951	0.00181316	0.00198019	0.00075095	0.00177899	-0.00084714	0.00092042	-0.00013233	0.00074127	0.00102902	0.00230683	-0.00017012	0.00001283	0.00104137	0.00096934	0.00105330	-0.00137125	-0.00190696	0.00022055	-0.00216046	-0.00062235	-0.00115617	-0.00174914	-0.00133703	-0.00316505	-0.00033632	-0.00244478	-0.00135500	-0.00240767	-0.00290569	0.00165652	-0.00334270	-0.00175682	-0.00440559	-0.00188200	-0.00078005	0.00044350	-0.00067655	0.00043529	0.00047896	-0.00155981	0.00084784	-0.00222461	0.00135768	-0.00350582	0.00022100	-0.00129419	-0.00661521	0.00130188	-0.00157127	0.00106977	0.00200928	0.00001445	0.00046657	0.00025182	-0.00051148	0.00064648	0.00075162	0.00331439	0.00000447	-0.00143474	-0.00176873	-0.00022181	-0.00029857	0.00141164	-0.00193767	0.00103244	-0.00056871	0.00084681	-0.00154120	0.00109576	0.00022827	-0.00182921	0.00105460	0.00043253	0.00124775	0.00010034	-0.00124444	-0.00187574	0.00136454	0.00117437	0.00047788	-0.00008093	0.00145325	0.00171757	-0.00094405	-0.00030683	-0.00163086	-0.00135478	0.00074158	0.00017745	0.00014779	0.00068369	0.00065144	-0.00020295	0.00028094	0.00015038	-0.00052423	0.00082005	-0.00021671	0.00130602	0.00052617	-0.00042866	-0.00151545	-0.00000288	0.00082465	-0.00079678	-0.00153909	0.00015165	0.00019925	0.00034024	0.00070991	-0.00081204	-0.00077552	-0.00054967	-0.00006092	-0.00013512	-0.00035942	0.00048208	-0.00007097	0.00031642	-0.00043196	0.00069396	-0.00021600	0.00006140	-0.00073745	0.00043855	-0.00078883	-0.00028216	-0.00017194	0.00031697	-0.00099268	0.00011481	-0.00017035	-0.00089505	-0.00023518	0.00077302	-0.00004307	-0.00005927	0.00010417	-0.00116387	0.00014890	-0.00027902	-0.00066247	0.00040527	-0.00001487	0.00057983	0.00034985	0.00035653	0.00085921	0.00041667	-0.00040977	-0.00014073	-0.00068979	0.00019433	0.00027217	0.00012966	0.00051526	0.00045071	0.00049295	-0.00030007	0.00019696	0.00023393	-0.00048870	0.00006467	0.00000404	-0.00000068	-0.00022968	0.00032499	-0.00006711	0.00033141	0.00044118	0.00022789	-0.00010038	0.00032631	-0.00065619	0.00008405	-0.00016039	0.00025155	0.00043018	0.00029514	-21.47483647
0.4498	-21.47483647	-21.47483647	-0.09226208	-21.47483647	-21.47483647	-21.47483647	-21.47483647	-21.47483647	-2.50698066	-21.47483647	0.48589460	-21.47483647	-0.32163087	-21.47483647	-21.47483647	-21.47483647	0.78151125	-21.47483647	1.39863913	-1.10211051	-0.05798924	-0.56039078	0.13094604	0.68675065	0.45251444	0.34227413	-0.25189162	-0.32218614	0.10026787	-21.47483647	-0.10511881	0.13734064	-0.20119818	-0.11480599	-0.04722769	-0.39600635	-0.09988476	0.06570432	0.14735160	-0.00854284	0.03935119	-0.00675779	-0.00431030	0.02920752	0.05411696	0.01941059	0.02624607	0.01808803	0.03341535	0.01309284	0.02705069	0.00655776	0.01366764	0.02983688	0.02025070	0.01747260	0.01420812	0.00805640	0.01478049	0.01521104	0.01287281	0.01786565	0.01794866	0.01173964	0.01576856	0.01285756	0.01519905	0.01673563	0.01494357	0.01353770	0.01631641	0.01692707	0.01709722	0.01281930	0.01368674	0.01337930	0.01340094	0.01139043	0.00812332	0.01238733	0.01513323	0.01029014	0.01270208	0.02185101	0.01731366	0.01301688	0.01512080	0.02119813	0.01292843	0.00296729	0.01509594	0.00832403	0.01624179	0.01549488	0.01568644	0.01439457	0.01817134	0.01937309	0.01770934	0.01538274	0.01317621	0.02146025	0.01359741	0.01382070	0.00539206	-0.00271536	-0.02659296	-0.03428487	-0.04248537	-0.03667150	-0.05626740	-0.05282754	-0.05789602	-0.05104363	-0.06797647	-0.05913009	-0.06390787	-0.05828846	-0.06524337	-0.06325158	-0.06086106	-0.06333007	-0.06653441	-0.06111705	-0.05971179	-0.06014686	-0.05826645	-0.05293826	-0.04941629	-0.04297645	-0.02937747	-0.02463171	-0.02333486	-0.02087112	-0.02445089	-0.02661963	-0.02538941	-0.02594463	-0.02962285	-0.03043689	-0.02782928	-0.02855403	-0.03133237	-0.03150125	-0.03343518	-0.03391584	-0.03371118	-0.03300467	-0.03387976	-0.03384964	-0.03373553	-0.03557161	-0.03383037	-0.03291208	-0.03562912	-0.03522895	-0.03744308	-0.03679611	-0.03663782	-0.03732753	-0.03493439	-0.03390254	-0.03434006	-0.03516577	-0.03437321	-0.03336202	-0.03171244	-0.03609478	-0.03299421	-0.03534807	-0.03267242	-0.03495334	-0.03198485	-0.03038753	-0.03284274	-0.03217821	-0.03246855	-0.03172147	-0.03089982	-0.03185001	-0.02885110	-0.02937284	-0.02952223	-0.02751663	-0.02926575	-0.02601860	-0.02529064	-0.02571316	-0.02686246	-0.02570373	-0.02342575	-0.02570892	-0.02341416	-0.02582419	-0.02256788	-0.02078379	-0.02206166	-0.01704659	-0.02012504	-0.02024111	-0.01757395	-0.01914267	-0.01613016	-0.01540112	-0.01702477	-0.01409584	-0.01471672	-0.01456776	-0.01150830	-0.01091855	-0.01031174	-0.00724320	-0.01121391	-0.00714250	-0.00594848	-0.00815327	-0.00514242	-0.00601157	-0.00533995	-0.00425601	-0.00412848	-0.00428139	-0.00221793	-0.00278828	-0.00226945	-0.00263772	-0.00109900	-0.00068193	-0.00147468	0.00116084	0.00113517	0.00103487	0.00077293	0.00105763	0.00114970	0.00217916	0.00157957	0.00229216	0.00312684	0.00341993	0.00320976	0.00418018	0.00270703	0.00325059	0.00303419	0.00290267	0.00342466	0.00234666	0.00230737	0.00369322	0.00316001	0.00288650	0.00268975	0.00244635	0.00339214	0.00386825	0.00382403	0.00575864	0.00569061	0.00454227	0.00747805	0.00626256	0.00767516	0.00991910	0.00680555	0.00779246	0.00831373	0.00648841	0.00891045	0.00860083	0.00824590	0.00916997	0.00699568	0.00736892	0.00744856	0.00807014	0.00673464	0.00750382	0.00683594	0.00579437	0.00603390	0.00667333	0.00611663	0.00592753	0.00678127	0.00480335	0.00598616	0.00665988	0.00515206	0.00723349	0.00658181	0.00767016	0.00771291	0.00590192	0.00687321	0.00714853	0.00675054	0.00631091	0.00703574	0.00663670	0.00724922	0.00505806	0.00534260	0.00720344	0.00619615	0.00364489	0.00501073	0.00503092	0.00522956	0.00356798	0.00425020	0.00235878	0.00263224	0.00387029	0.00281105	0.00165930	0.00316231	0.00304666	0.00186584	0.00189144	0.00179430	0.00098329	-0.00061644	0.00120234	0.00122109	-0.00007069	0.00168244	0.00065056	0.00097076	0.00004480	-0.00176276	0.00098765	0.00132257	0.00016082	0.00103105	0.00016855	0.00015004	0.00039483	0.00083145	0.00245711	0.00269275	0.00068195	0.00250289	0.00271108	0.00057266	0.00170214	0.00172662	-0.00029007	0.00148419	0.00167087	0.00355949	0.00097414	0.00083075	-0.00019095	-0.00006198	0.00122807	-0.00033141	0.00106736	0.00219504	0.00112048	0.00254978	-0.00011156	0.00148571	-0.00085746	-0.00232974	0.00321846	-0.00062015	0.00059492	-0.00078613	-0.00200472	0.00044690	-0.00057389	0.00069796	0.00028011	-0.00062966	0.00040279	0.00142402	-0.00351662	0.00187437	-0.00213485	-0.00044665	0.00133689	0.00161583	0.00068310	-0.00155666	-0.00164504	-0.00111366	-0.00098718	0.00084298	-0.00111910	-0.00375504	-0.00167493	-0.00196046	-0.00147586	-0.00026908	-0.00050470	0.00137981	-0.00154155	-0.00006197	-0.00161305	0.00012147	-0.00146615	-0.00104859	0.00069017	0.00109719	-0.00070804	0.00000290	-0.00048533	-0.00116832	0.00084163	0.00063341	0.00058377	0.00067526	-0.00015921	0.00086078	0.00100915	0.00069211	-0.00092614	0.00063055	0.00316892	-0.00008390	-0.00039573	-0.00008434	0.00155192	-0.00048558	-0.00013906	0.00023083	0.00085118	-0.00043480	0.00057759	0.00109425	0.00014345	-0.00008742	-0.00077151	-0.00038598	0.00146787	0.00044363	-0.00023516	0.00059756	0.00015037	0.00012297	0.00034527	-0.00002277	0.00047086	-0.00025698	-0.00103158	-0.00056452	0.00040816	-0.00014176	-0.00125499	0.00062954	-0.00095488	-0.00005104	-0.00041417	-0.00116849	-0.00009796	-0.00000068	0.00017563	0.00083973	-0.00096516	-0.00056156	-0.00088558	0.00048883	-0.00013130	-0.00037318	-0.00018330	0.00030199	0.00095073	0.00145484	0.00052079	-0.00085533	-0.00018877	0.00030045	-0.00027358	0.00000102	0.00062393	0.00052113	0.00020239	0.00031742	0.00005779	0.00025167	-0.00021541	0.00028000	-0.00025348	0.00047236	0.00036361	0.00024100	-0.00005834	0.00023453	0.00022858	-0.00004487	-0.00011412	0.00023234	0.00000394	0.00030595	-0.00012590	-0.00010461	-0.00010442	0.00055983	0.00048826	-0.00011743	-0.00010496	-0.00015729	-0.00046009	0.00031447	-0.00030048	0.00026269	0.00010085	0.00043947	0.00014673	0.00056017	-21.47483647
0.4998	-21.47483647	-21.47483647	-21.47483647	-21.47483647	-21.47483647	-0.05720701	-21.47483647	-21.47483647	0.54753804	1.37796295	-21.47483647	-21.47483647	-21.47483647	-21.47483647	0.36427426	-21.47483647	2.33591843	-21.47483647	-0.15788182	0.91435571	0.00078839	-0.16411729	0.11713091	0.14350684	-0.17625540	-21.47483647	-0.28006385	0.55259061	0.44869870	0.62564894	0.41357449	-0.34902382	0.67208969	-0.30012127	0.07035497	-0.30097054	0.03056507	0.08312673	-0.04207443	-0.03603989	0.00963189	-0.00887980	0.07763478	-0.00215583	0.04516055	-0.01032641	0.02216931	0.03261206	0.01416882	-0.00688526	0.00834859	0.00726218	0.01520756	0.03155495	0.01084249	0.01552749	0.01683622	0.01498622	0.01292688	0.01636860	0.01262499	0.01904310	0.01472599	0.01528445	0.01634213	0.01263321	0.01481002	0.01783369	0.01483584	0.01452860	0.01641369	0.01729587	0.01658990	0.01132378	0.01398674	0.01146025	0.01347150	0.01136091	0.01442375	0.01463658	0.01349044	0.01223724	0.00759305	0.02233309	0.01604706	0.00881501	0.00540480	0.01874892	0.01652262	0.00919401	0.00976869	0.00355595	0.01360338	0.01878265	0.01666498	0.01627891	0.01525385	0.01800937	0.01782661	0.01724018	0.01456245	0.02092587	0.01318463	0.01579575	0.01329234	0.00069795	-0.01136741	-0.01578211	-0.02134519	-0.01330294	-0.03435803	-0.02618090	-0.03217441	-0.02276648	-0.04044008	-0.03879258	-0.04209569	-0.03687706	-0.04290195	-0.04044215	-0.04049049	-0.03722088	-0.04408860	-0.04066632	-0.03939187	-0.04168993	-0.04016455	-0.03700374	-0.03748723	-0.03437128	-0.02507717	-0.02252499	-0.02374549	-0.02261081	-0.02568432	-0.02589946	-0.02404583	-0.02510359	-0.02800335	-0.02862310	-0.02872563	-0.03061721	-0.03169278	-0.03070347	-0.03401756	-0.03419573	-0.03455346	-0.03192865	-0.03283546	-0.03205291	-0.03308441	-0.03538158	-0.03408245	-0.03523519	-0.03460354	-0.03581218	-0.03719641	-0.03589699	-0.03571472	-0.03693880	-0.03702358	-0.03582535	-0.03592965	-0.03535221	-0.03354526	-0.03260778	-0.03374537	-0.03522339	-0.03326748	-0.03545475	-0.03351522	-0.03575419	-0.03178746	-0.03049171	-0.03247018	-0.03070051	-0.03341188	-0.03110076	-0.03089993	-0.03140399	-0.02931234	-0.03199729	-0.02910334	-0.03011861	-0.02996403	-0.02605700	-0.02821099	-0.02557377	-0.02723906	-0.02458452	-0.02433470	-0.02542409	-0.02488571	-0.02606195	-0.02278801	-0.02343920	-0.02036185	-0.01933922	-0.02059647	-0.01773441	-0.01982784	-0.01975886	-0.01661732	-0.01609689	-0.01593794	-0.01386545	-0.01438240	-0.01556467	-0.01213044	-0.01296588	-0.01000214	-0.00970794	-0.00988595	-0.00842095	-0.00699778	-0.00886229	-0.00605616	-0.00672134	-0.00556853	-0.00498636	-0.00436426	-0.00418918	-0.00287546	-0.00346746	-0.00308100	-0.00163789	-0.00133711	-0.00114196	-0.00052644	-0.00166382	0.00030430	0.00101028	0.00107300	0.00128077	0.00132147	0.00179155	0.00130828	0.00186391	0.00284726	0.00238809	0.00274873	0.00422504	0.00268019	0.00451484	0.00345410	0.00265369	0.00463116	0.00343256	0.00398616	0.00490907	0.00433900	0.00548740	0.00338023	0.00334846	0.00358643	0.00266851	0.00249858	0.00376296	0.00299986	0.00286767	0.00324942	0.00246510	0.00376663	0.00570849	0.00356790	0.00578940	0.00528253	0.00448175	0.00711470	0.00514962	0.00704872	0.00919873	0.00770705	0.01016526	0.00916979	0.00761393	0.00896961	0.01009804	0.00852343	0.00847288	0.00672473	0.00817642	0.00737612	0.00741131	0.00643645	0.00724226	0.00636512	0.00742864	0.00516271	0.00672585	0.00467285	0.00589134	0.00646981	0.00554310	0.00521773	0.00640715	0.00594241	0.00558843	0.00583383	0.00632601	0.00751441	0.00517927	0.00614590	0.00589060	0.00632080	0.00736565	0.00603327	0.00604213	0.00614129	0.00631554	0.00628735	0.00517697	0.00456994	0.00668843	0.00541272	0.00463145	0.00517721	0.00610695	0.00318205	0.00410818	0.00478565	0.00383518	0.00515515	0.00284779	0.00299030	0.00142710	0.00424889	0.00203801	0.00300637	0.00032851	-0.00001089	0.00163631	0.00269426	0.00083645	0.00002199	-0.00121369	0.00040619	-0.00009570	-0.00080015	-0.00011399	0.00042139	-0.00096185	0.00007565	0.00130416	0.00125964	0.00159065	-0.00219992	-0.00104591	0.00122706	-0.00077031	-0.00034852	-0.00087354	-0.00012457	0.00119575	-0.00046494	-0.00002835	-0.00087364	0.00031130	0.00155947	0.00179167	0.00221312	-0.00001408	-0.00000695	0.00097117	-0.00028697	0.00311923	-0.00060121	0.00191874	0.00070514	0.00200650	0.00062648	0.00053252	0.00021004	-0.00058048	0.00206056	0.00353419	0.00109293	0.00066297	0.00202834	0.00030827	-0.00006239	0.00294709	0.00081058	0.00092893	-0.00055276	0.00018466	0.00095765	-0.00214919	0.00113895	0.00048839	-0.00192449	-0.00125311	-0.00257172	-0.00196165	-0.00115945	-0.00328634	-0.00084149	-0.00202312	-0.00214851	-0.00154038	-0.00026527	-0.00026768	-0.00046255	-0.00255634	0.00028172	-0.00440201	-0.00157242	-0.00057302	-0.00245745	0.00032261	-0.00083148	-0.00199352	-0.00184996	-0.00168059	-0.00145149	-0.00079036	0.00031908	-0.00278268	-0.00101495	-0.00082604	-0.00028232	-0.00091827	0.00017582	-0.00199198	-0.00090568	0.00018723	-0.00121687	-0.00024831	-0.00066557	-0.00005149	0.00033280	-0.00055731	-0.00062140	-0.00018762	-0.00056053	-0.00043714	-0.00062503	-0.00049465	-0.00035751	0.00046808	0.00016306	0.00041768	-0.00014065	-0.00009983	-0.00047255	-0.00048368	-0.00114672	0.00056163	-0.00118310	-0.00012663	0.00044157	-0.00107873	0.00060604	0.00017219	-0.00016131	0.00039991	-0.00096009	-0.00003954	0.00095534	-0.00003070	0.00076109	-0.00066133	0.00003861	-0.00007082	-0.00035263	0.00035628	0.00053880	0.00106242	0.00140746	-0.00032273	0.00016104	-0.00056633	0.00004613	-0.00047485	-0.00005858	-0.00003578	0.00061740	0.00012158	0.00025249	0.00076038	0.00027068	-0.00080572	-0.00004951	-0.00038781	0.00044290	0.00071810	-0.00005758	-0.00013903	0.00006406	0.00023027	0.00030386	0.00053697	0.00042171	0.00004788	0.00017845	-0.00038341	0.00006229	-0.00013999	0.00033702	-0.00007429	0.00008046	0.00003522	0.00005560	-0.00011536	0.00000420	0.00027170	0.00069707	-0.00014665	0.00067566	0.00046330	0.00037831	0.63464946
0.5498	0.21318816	-21.47483647	-0.20692076	0.17203531	-21.47483647	-21.47483647	-21.47483647	0.33122700	0.74723953	-21.47483647	-21.47483647	-21.47483647	0.55313513	-0.55995554	-21.47483647	-21.47483647	0.96055576	-21.47483647	-0.29069048	0.91687441	-0.64860490	-0.00514701	0.95887244	-0.25756428	-0.46352881	-21.47483647	-21.47483647	0.12755112	1.36409119	-21.47483647	0.09289668	-0.27091906	0.03888805	0.49225621	-0.24524561	-0.20201778	-0.20840683	0.06137198	0.04330810	0.05099395	-0.08128861	0.01467760	0.05009987	0.01011296	0.08073823	-0.02041921	0.00823425	0.02349549	0.02400256	0.01407380	0.01873710	0.00338188	0.01526670	0.02517724	0.01082924	0.01037293	0.01111639	0.01694755	0.01667650	0.01431420	0.01329857	0.02066950	0.01480267	0.01587257	0.01440915	0.01250395	0.01496308	0.01501276	0.01641273	0.01321100	0.01716928	0.01461944	0.01476132	0.01181674	0.01277246	0.01178227	0.01376117	0.01126467	0.01230871	0.00964388	0.01184377	0.01264803	0.01288413	0.01044656	0.01780414	0.01342374	0.00881540	0.01861591	0.00755547	0.01224189	0.01038742	0.01284374	0.01667717	0.01249155	0.01889334	0.01491655	0.01495815	0.01864633	0.02004108	0.01820692	0.01855038	0.02009579	0.01622000	0.01658769	0.01502578	0.01505239	0.01510030	0.01613683	0.01613846	0.02115460	0.00845164	0.01815102	0.01194706	0.02280714	0.00218753	0.00650094	0.00327125	0.00447977	-0.00085398	0.00074305	0.00112731	0.00453551	-0.00338067	-0.00128012	0.00064706	-0.00564429	-0.00690279	-0.00878336	-0.01289437	-0.01969832	-0.01731083	-0.01951169	-0.02249180	-0.02191818	-0.02388086	-0.02683872	-0.02724047	-0.02710609	-0.03085566	-0.02885416	-0.02927474	-0.03158775	-0.03319740	-0.03077354	-0.03303696	-0.03377448	-0.03430206	-0.03462143	-0.03260214	-0.03352614	-0.03478933	-0.03648026	-0.03547622	-0.03460577	-0.03668208	-0.03651724	-0.03694598	-0.03651886	-0.03698784	-0.03676665	-0.03677312	-0.03519928	-0.03706609	-0.03734269	-0.03728317	-0.03501175	-0.03579504	-0.03544520	-0.03442113	-0.03542027	-0.03447896	-0.03544229	-0.03325206	-0.03310665	-0.03366442	-0.03334852	-0.03242085	-0.03215568	-0.03292360	-0.03185155	-0.03012368	-0.03159842	-0.03067984	-0.03034598	-0.02969399	-0.02749256	-0.02836269	-0.02833232	-0.02783875	-0.02815221	-0.02387007	-0.02619833	-0.02510379	-0.02477520	-0.02454755	-0.02287605	-0.02189712	-0.02014374	-0.02156311	-0.01871043	-0.01931993	-0.01920853	-0.01728353	-0.01684310	-0.01577940	-0.01454091	-0.01567181	-0.01468193	-0.01308846	-0.01217394	-0.00973615	-0.00899653	-0.01158088	-0.00886194	-0.00653559	-0.00913666	-0.00703687	-0.00647398	-0.00444618	-0.00474770	-0.00571022	-0.00373099	-0.00248584	-0.00286617	-0.00251262	-0.00135842	-0.00058096	-0.00142966	-0.00002995	0.00114244	0.00016407	0.00062174	0.00053102	0.00142967	0.00134712	0.00245996	0.00163683	0.00233430	0.00267597	0.00328000	0.00308935	0.00428777	0.00363525	0.00409948	0.00402795	0.00457406	0.00454786	0.00379123	0.00390873	0.00501064	0.00463349	0.00471633	0.00315208	0.00488783	0.00553262	0.00544876	0.00507492	0.00558537	0.00464766	0.00492960	0.00557517	0.00474591	0.00480655	0.00492193	0.00368013	0.00503654	0.00448550	0.00376921	0.00468866	0.00468778	0.00427337	0.00530036	0.00456302	0.00596508	0.00662230	0.00722121	0.00676363	0.00825620	0.00864726	0.00786509	0.00771264	0.00908994	0.00936170	0.00952523	0.00924060	0.00955933	0.00919804	0.00877403	0.00768755	0.00872881	0.00730947	0.00788949	0.00775751	0.00731679	0.00730803	0.00811666	0.00714350	0.00665367	0.00717072	0.00726563	0.00671858	0.00471094	0.00635285	0.00613468	0.00639449	0.00621039	0.00641889	0.00720325	0.00664912	0.00640754	0.00683254	0.00597598	0.00410906	0.00758089	0.00754324	0.00646135	0.00583791	0.00766755	0.00603210	0.00763325	0.00607378	0.00636232	0.00590427	0.00639415	0.00551852	0.00728559	0.00596862	0.00404737	0.00554344	0.00500395	0.00397537	0.00545576	0.00605447	0.00360797	0.00405781	0.00354228	0.00508001	0.00279241	0.00140604	0.00389979	0.00447340	0.00280956	0.00279913	0.00233964	0.00219872	0.00201835	0.00078236	-0.00023530	0.00119238	0.00037642	0.00086057	0.00023312	0.00069506	0.00035945	0.00095294	-0.00153114	-0.00074051	0.00169708	-0.00053940	-0.00057449	0.00232504	0.00093815	0.00066898	-0.00105513	0.00023721	0.00171240	0.00018288	0.00176687	-0.00099922	0.00056343	-0.00129092	0.00053230	0.00001923	-0.00048674	0.00098550	0.00139742	0.00038903	0.00117667	0.00170540	-0.00086417	0.00272396	0.00435260	0.00435638	0.00418683	0.00048568	0.00256448	0.00093436	0.00334105	0.00303859	0.00249188	-0.00064057	0.00006984	0.00107858	-0.00063781	0.00160946	-0.00208680	0.00148141	0.00078919	0.00058626	-0.00000343	-0.00035747	0.00040338	0.00261651	0.00142544	0.00292706	0.00091651	0.00194310	0.00097036	-0.00117877	0.00145312	0.00068322	-0.00142728	-0.00137220	0.00021391	0.00012533	-0.00017870	-0.00091887	-0.00097842	-0.00083101	0.00057270	-0.00033283	-0.00114534	0.00053476	0.00123287	0.00002196	-0.00069081	-0.00082886	0.00086810	-0.00061342	-0.00044459	-0.00009717	-0.00098456	-0.00040683	-0.00168771	-0.00009581	0.00049881	-0.00038607	-0.00147492	-0.00134915	-0.00075297	-0.00050963	-0.00075794	-0.00075987	-0.00069845	-0.00020028	-0.00073475	-0.00075946	0.00008343	-0.00127876	-0.00129331	0.00041697	-0.00197416	-0.00099114	-0.00117498	-0.00031280	-0.00110430	-0.00007174	-0.00137822	-0.00022036	-0.00036683	-0.00074156	-0.00121190	0.00084296	-0.00006128	-0.00016956	-0.00079601	-0.00046854	0.00003410	-0.00064247	0.00035670	-0.00117381	-0.00034513	0.00068362	-0.00027473	-0.00049437	-0.00019107	0.00023863	-0.00009845	-0.00019112	0.00033995	-0.00058177	-0.00060900	0.00060172	-0.00005405	0.00000903	0.00048989	0.00008810	0.00011206	0.00028627	0.00020904	-0.00042860	-0.00014992	0.00044489	-0.00059328	0.00043427	0.00010395	-0.00026537	-0.00057252	0.00025964	0.00025530	0.00012534	0.00020713	0.00012715	-0.00017438	0.00070189	0.00028890	0.00052391	0.00010027	0.00068132	0.00055563	0.00041546	2.50311017
0.5998	-1.15238857	-21.47483647	-21.47483647	-21.47483647	-0.00580806	-21.47483647	-21.47483647	-21.47483647	0.65739617	-0.25288388	-0.99148995	-21.47483647	-21.47483647	-21.47483647	-21.47483647	-21.47483647	2.05085850	-21.47483647	1.30419385	0.04119849	0.04005241	-21.47483647	0.64525124	-1.33166512	-0.23935536	-0.95857757	0.29317570	-0.28931153	0.00765919	-0.42834060	0.52948631	0.27892397	-0.10966046	-0.85209469	-0.33131043	0.15249124	0.16281524	0.01742750	-0.05028546	-0.07013335	0.10524524	-0.05268666	-0.01001985	0.01677906	0.06208413	-0.00318586	0.02129141	0.01579721	0.00933440	-0.00172654	0.01176950	0.01281552	0.00919933	0.02563584	0.00471561	0.01991871	0.01799647	0.00956987	0.01222005	0.01378169	0.01736419	0.01948416	0.01548907	0.01425946	0.01571515	0.01115655	0.01769916	0.01486821	0.01512413	0.01428851	0.01245772	0.01701989	0.01456104	0.01229886	0.01255297	0.01242612	0.01231937	0.01034066	0.01739398	0.00724767	0.01074805	0.01555971	0.00871274	0.01793018	0.00943340	0.01487026	0.00515177	0.01654772	0.01800241	0.01497764	0.01862599	0.01200893	0.01561666	0.01528822	0.01617306	0.01131522	0.01452374	0.01646816	0.01481156	0.01976997	0.01304095	0.01826608	0.01800293	0.01405176	0.01850786	0.01555205	0.00926770	0.01549290	0.01737293	0.02225321	0.00911623	0.01709057	0.01112096	0.02346423	0.00069603	0.00813111	0.00195573	0.00755122	-0.00098961	0.00336857	-0.00279345	0.00237244	-0.00332603	0.00044403	-0.00311129	-0.00281763	-0.00622007	-0.00776502	-0.01426459	-0.01942139	-0.01874095	-0.02035495	-0.02148620	-0.02133032	-0.02375351	-0.02748960	-0.02866053	-0.02806010	-0.02903403	-0.02907911	-0.02829800	-0.03300774	-0.03231039	-0.03111137	-0.03404095	-0.03242497	-0.03566435	-0.03639847	-0.03543321	-0.03391648	-0.03370423	-0.03421976	-0.03613334	-0.03596059	-0.03719923	-0.03636158	-0.03742693	-0.03680180	-0.03754819	-0.03791332	-0.03723754	-0.03585860	-0.03640892	-0.03718167	-0.03612104	-0.03571134	-0.03544372	-0.03618737	-0.03427144	-0.03676548	-0.03425673	-0.03687447	-0.03330194	-0.03385699	-0.03374638	-0.03230257	-0.03249318	-0.03175542	-0.03180891	-0.03264232	-0.03083945	-0.03180070	-0.03061252	-0.03029393	-0.02980201	-0.02973807	-0.02748206	-0.02821770	-0.02804159	-0.02608006	-0.02525421	-0.02673401	-0.02534306	-0.02468661	-0.02406103	-0.02400135	-0.02182114	-0.01999030	-0.01976850	-0.01781822	-0.02047330	-0.01854496	-0.01707548	-0.01690690	-0.01659529	-0.01406848	-0.01626694	-0.01443107	-0.01279381	-0.01195884	-0.01032414	-0.01001972	-0.00988054	-0.00776801	-0.00740444	-0.00767737	-0.00647662	-0.00590666	-0.00627339	-0.00485665	-0.00549279	-0.00324734	-0.00338745	-0.00298090	-0.00255988	-0.00159113	0.00004239	-0.00129731	-0.00064488	0.00088367	0.00062326	-0.00050839	-0.00009851	0.00098926	0.00145213	0.00260552	0.00191842	0.00205413	0.00315732	0.00177231	0.00272573	0.00348113	0.00344078	0.00348319	0.00334369	0.00281041	0.00479836	0.00336265	0.00326431	0.00469396	0.00579445	0.00601954	0.00417601	0.00457241	0.00475924	0.00442914	0.00545935	0.00539965	0.00552758	0.00535977	0.00566611	0.00487287	0.00650613	0.00671367	0.00506820	0.00652128	0.00613425	0.00460425	0.00523303	0.00387600	0.00500305	0.00492314	0.00491833	0.00402807	0.00488384	0.00469131	0.00473535	0.00435825	0.00594844	0.00508925	0.00435718	0.00460160	0.00638492	0.00693735	0.00735369	0.00762319	0.00778236	0.00752581	0.00779738	0.00801082	0.00708796	0.00891910	0.00946089	0.00754952	0.00906742	0.00858184	0.00849356	0.00908448	0.00866535	0.00864294	0.00892764	0.00766586	0.00766442	0.00632453	0.00636420	0.00627841	0.00591034	0.00672851	0.00683137	0.00576478	0.00648828	0.00533860	0.00488211	0.00661674	0.00537556	0.00632356	0.00636849	0.00411786	0.00551225	0.00673836	0.00750231	0.00480074	0.00493071	0.00774796	0.00686586	0.00569824	0.00534934	0.00508444	0.00555547	0.00535513	0.00357376	0.00608578	0.00724857	0.00592294	0.00544754	0.00530854	0.00434892	0.00481860	0.00303551	0.00337501	0.00525278	0.00384446	0.00331147	0.00588538	0.00573303	0.00502114	0.00466293	0.00294514	0.00262631	0.00143204	0.00309956	0.00277960	0.00343135	0.00487393	0.00380056	0.00158310	0.00027437	0.00091301	0.00217154	0.00297133	0.00252504	0.00171823	0.00290500	0.00236735	-0.00017583	0.00167558	0.00035875	0.00237686	0.00294349	0.00204136	0.00012004	0.00167044	0.00255506	0.00109140	-0.00127421	-0.00134255	-0.00032201	0.00143591	0.00346404	-0.00103601	-0.00098409	-0.00051737	0.00258344	0.00096540	0.00048663	-0.00120609	0.00237844	0.00064733	0.00222309	0.00127643	-0.00173577	-0.00071414	0.00155855	0.00038169	0.00255069	0.00029794	0.00272814	0.00110055	0.00162130	-0.00068550	0.00160823	0.00141654	-0.00023306	0.00133506	0.00225255	0.00091609	-0.00050137	-0.00091109	-0.00095115	0.00221661	0.00261029	0.00324946	0.00122407	0.00153504	0.00242141	0.00259577	0.00112400	0.00093430	0.00168614	0.00311317	0.00352754	0.00184398	0.00176850	0.00140413	0.00199022	0.00169489	0.00303940	0.00107999	0.00141376	0.00089472	0.00151816	0.00069656	0.00012991	-0.00161867	0.00003857	0.00089299	0.00165639	-0.00090531	-0.00020217	-0.00005614	-0.00019547	-0.00060354	-0.00037445	-0.00077051	-0.00075144	-0.00159680	-0.00146434	0.00044308	-0.00005957	-0.00109130	0.00018412	-0.00115094	-0.00070935	-0.00124423	-0.00237275	-0.00128661	-0.00124913	-0.00285689	-0.00088109	-0.00270879	-0.00111776	-0.00204310	-0.00007828	-0.00157270	-0.00137069	-0.00173516	0.00004860	-0.00087405	0.00030134	-0.00029829	-0.00091399	0.00006873	0.00042614	-0.00027411	-0.00018205	-0.00100656	-0.00049221	-0.00037182	0.00066009	0.00013739	-0.00069992	-0.00152705	-0.00075373	-0.00082282	-0.00013614	-0.00012197	-0.00021427	-0.00014512	0.00016005	-0.00012264	0.00001323	-0.00032635	0.00005328	-0.00036155	0.00005920	-0.00014760	-0.00004284	-0.00008396	0.00003532	0.00043597	0.00017552	0.00035484	0.00042824	0.00014508	0.00069833	0.00027470	0.00076711	0.00003740	0.00041206	0.00076818	0.00039681	0.32845825
0.6498	-21.47483647	1.66018403	-21.47483647	-21.47483647	-0.42592847	-21.47483647	-0.64863329	-21.47483647	0.72269113	-21.47483647	-21.47483647	-21.47483647	1.65478456	-21.47483647	-21.47483647	0.79377830	-21.47483647	-0.14433830	-0.11893967	1.99151498	-0.84597114	-21.47483647	-0.21202146	-0.58523882	1.20992959	0.33321349	0.43923756	-0.21699345	-0.60090374	0.39779528	0.47234421	0.17013755	-0.07994878	0.29809360	-0.02159263	-0.16290635	0.11365126	0.07544521	-0.05946615	-0.06712033	0.08553238	0.04016796	0.04372327	0.01560254	0.01962102	0.01454082	0.03395214	0.01663055	0.00830153	0.00126779	0.02810511	0.01116523	0.01641084	0.02611255	0.00829863	0.01254324	0.01126464	0.01059415	0.01224336	0.01430988	0.01677344	0.01992548	0.01960177	0.01538509	0.01218398	0.01189871	0.01762035	0.01887440	0.01559904	0.01415922	0.01262110	0.01581520	0.01580602	0.01277380	0.01363287	0.01354909	0.01147702	0.01118965	0.01227823	0.01195584	0.01168688	0.00606559	0.01139418	0.01693491	0.01233573	0.01173194	-0.00044074	0.02050988	0.01931425	0.01386289	0.01262456	0.01199966	0.01427449	0.01516713	0.01588189	0.01593386	0.01408301	0.01685090	0.01823749	0.01478023	0.01769379	0.02081867	0.01654483	0.01449659	0.02119661	0.02205672	0.02163944	0.02028288	0.02075352	0.02436295	0.01016716	0.01861453	0.01154598	0.01672760	0.00336709	0.00828512	0.00376508	0.00722944	0.00166017	0.00297556	0.00319191	0.00623207	-0.00175078	0.00132375	0.00283660	0.00060326	-0.00276105	-0.00142691	-0.00828794	-0.01495412	-0.01614258	-0.02037516	-0.02209562	-0.02289971	-0.02609070	-0.02696644	-0.02541705	-0.02657812	-0.02993857	-0.02926624	-0.03070863	-0.02932207	-0.03203418	-0.03004508	-0.03353807	-0.03278525	-0.03480549	-0.03485901	-0.03406661	-0.03349559	-0.03502994	-0.03585890	-0.03545506	-0.03597476	-0.03556957	-0.03618423	-0.03671598	-0.03515699	-0.03662176	-0.03779855	-0.03724726	-0.03614040	-0.03633898	-0.03668967	-0.03552274	-0.03514928	-0.03537729	-0.03587693	-0.03401872	-0.03552904	-0.03462788	-0.03664571	-0.03362183	-0.03417332	-0.03457851	-0.03266520	-0.03345048	-0.03173534	-0.03224252	-0.03057400	-0.03064999	-0.03156568	-0.03064486	-0.03024627	-0.02918917	-0.02852441	-0.02780330	-0.02777814	-0.02711701	-0.02595248	-0.02436049	-0.02490205	-0.02528433	-0.02644039	-0.02463414	-0.02367238	-0.02325945	-0.02173016	-0.02092694	-0.01868304	-0.01894275	-0.01926004	-0.01702847	-0.01754590	-0.01636760	-0.01502112	-0.01554931	-0.01435703	-0.01354479	-0.01206529	-0.01021531	-0.01089632	-0.01103291	-0.00877414	-0.00801561	-0.00751373	-0.00646483	-0.00670806	-0.00539470	-0.00535316	-0.00417914	-0.00402910	-0.00264392	-0.00436771	-0.00305832	-0.00260388	-0.00194409	-0.00109742	-0.00132451	0.00009272	0.00011116	0.00071830	0.00143865	0.00035233	0.00024201	0.00139332	0.00205634	0.00195241	0.00288645	0.00184906	0.00277282	0.00321854	0.00313347	0.00446679	0.00301716	0.00257216	0.00433640	0.00430852	0.00356268	0.00445034	0.00478529	0.00485577	0.00413409	0.00453267	0.00397934	0.00468322	0.00431003	0.00530251	0.00520044	0.00586330	0.00508456	0.00467389	0.00535567	0.00597719	0.00574427	0.00615289	0.00585415	0.00636379	0.00675347	0.00577531	0.00647080	0.00659453	0.00514237	0.00635662	0.00584240	0.00620618	0.00626449	0.00629672	0.00605876	0.00553857	0.00511198	0.00459327	0.00515075	0.00512578	0.00518904	0.00484567	0.00478198	0.00462621	0.00509560	0.00456261	0.00568545	0.00659806	0.00689387	0.00620781	0.00657065	0.00725100	0.00769876	0.00751974	0.00882855	0.00769501	0.00915484	0.00806247	0.00880037	0.00939341	0.00749586	0.00907835	0.00770013	0.00834946	0.00797564	0.00784409	0.00834666	0.00718097	0.00589222	0.00612097	0.00709842	0.00602075	0.00676230	0.00570737	0.00636670	0.00495843	0.00629367	0.00594064	0.00544678	0.00580410	0.00560189	0.00599297	0.00584499	0.00574205	0.00575115	0.00628700	0.00458260	0.00608225	0.00823951	0.00634926	0.00477250	0.00549307	0.00470256	0.00351252	0.00542008	0.00450459	0.00640193	0.00546621	0.00485851	0.00870029	0.00556399	0.00644930	0.00691884	0.00416606	0.00453077	0.00367635	0.00353452	0.00458918	0.00502317	0.00283020	0.00355572	0.00176307	0.00089805	0.00187414	0.00597008	0.00202089	0.00457687	0.00203564	0.00387067	0.00466512	-0.00008242	0.00464504	0.00216001	0.00480133	0.00269665	0.00406987	0.00072261	0.00264506	0.00316607	0.00059796	0.00298198	0.00485973	0.00200247	0.00023998	0.00313959	0.00096406	0.00162154	0.00399640	0.00188608	0.00141366	0.00098780	0.00173589	-0.00092235	0.00052914	0.00315405	0.00072478	-0.00313907	-0.00055764	-0.00031911	-0.00096596	0.00076396	0.00013516	0.00148538	-0.00185309	-0.00072288	-0.00097805	-0.00104258	0.00101212	-0.00037297	0.00015542	0.00074719	-0.00093003	0.00017334	0.00090062	-0.00006722	0.00097232	0.00026105	0.00044416	-0.00168907	0.00190403	0.00118672	-0.00069076	0.00097470	-0.00269106	0.00073456	0.00115905	0.00127544	0.00157425	0.00295252	0.00230563	0.00187103	0.00248327	0.00319180	0.00337235	0.00178942	0.00193356	0.00129652	0.00112226	0.00207679	0.00170096	0.00166236	0.00176979	0.00169632	0.00141715	0.00141452	0.00142272	0.00074397	0.00101029	0.00100396	0.00135019	0.00165139	-0.00027979	0.00018150	0.00126520	0.00060718	0.00062298	0.00101084	0.00024664	0.00121846	-0.00034545	-0.00058995	-0.00179536	-0.00043510	-0.00203348	-0.00125267	-0.00116603	-0.00078699	-0.00140239	-0.00106747	-0.00156146	-0.00172647	-0.00132096	-0.00038433	-0.00049624	-0.00086311	-0.00102123	-0.00048278	0.00017878	0.00011049	0.00027945	0.00070895	0.00003352	0.00059279	0.00061394	0.00023213	0.00095834	0.00020735	-0.00094743	-0.00026475	-0.00075045	-0.00015274	-0.00055307	-0.00027208	-0.00020342	-0.00022339	-0.00092099	-0.00099150	-0.00074462	0.00017240	-0.00063166	-0.00044019	-0.00083826	-0.00048287	-0.00055218	-0.00000432	0.00007921	0.00037908	0.00050076	0.00051226	-0.00027103	0.00049343	-0.00053016	-0.00028761	-0.00072621	-0.00015775	-0.00037689	-0.00004294	-21.47483647
[truncated: 742,277 more chars]
