# Supplementary material for: KiMoPack: A python Package for Kinetic Modeling of the Chemical Mechanism
Source: J Phys Chem A. 2022 Jun 14;126(25):4087–99. doi: 10.1021/acs.jpca.2c00907 (PMC9251768; doi:10.1021/acs.jpca.2c00907)
Supplement: Supplementary file 2 — jp2c00907_si_002.zip [file jp2c00907_si_002.zip › Data/Scans/DCM_004.SIA]

0.000	275.00	276.00	277.00	278.00	279.00	280.00	281.00	282.00	283.00	284.00	285.00	286.00	287.00	288.00	289.00	290.00	291.00	292.00	293.00	294.00	295.00	296.00	297.00	298.00	299.00	300.00	301.00	302.00	303.00	304.00	305.00	306.00	307.00	308.00	309.00	310.00	311.00	312.00	313.00	314.00	315.00	316.00	317.00	318.00	319.00	320.00	321.00	322.00	323.00	324.00	325.00	326.00	327.00	328.00	329.00	330.00	331.00	332.00	333.00	334.00	335.00	336.00	337.00	338.00	339.00	340.00	341.00	342.00	343.00	344.00	345.00	346.00	347.00	348.00	349.00	350.00	351.00	352.00	353.00	354.00	355.00	356.00	357.00	358.00	359.00	360.00	361.00	362.00	363.00	364.00	365.00	366.00	367.00	368.00	369.00	370.00	371.00	372.00	373.00	374.00	375.00	376.00	377.00	378.00	379.00	380.00	381.00	382.00	383.00	384.00	385.00	386.00	387.00	388.00	389.00	390.00	391.00	392.00	393.00	394.00	395.00	396.00	397.00	398.00	399.00	400.00	401.00	402.00	403.00	404.00	405.00	406.00	407.00	408.00	409.00	410.00	411.00	412.00	413.00	414.00	415.00	416.00	417.00	418.00	419.00	420.00	421.00	422.00	423.00	424.00	425.00	426.00	427.00	428.00	429.00	430.00	431.00	432.00	433.00	434.00	435.00	436.00	437.00	438.00	439.00	440.00	441.00	442.00	443.00	444.00	445.00	446.00	447.00	448.00	449.00	450.00	451.00	452.00	453.00	454.00	455.00	456.00	457.00	458.00	459.00	460.00	461.00	462.00	463.00	464.00	465.00	466.00	467.00	468.00	469.00	470.00	471.00	472.00	473.00	474.00	475.00	476.00	477.00	478.00	479.00	480.00	481.00	482.00	483.00	484.00	485.00	486.00	487.00	488.00	489.00	490.00	491.00	492.00	493.00	494.00	495.00	496.00	497.00	498.00	499.00	500.00	501.00	502.00	503.00	504.00	505.00	506.00	507.00	508.00	509.00	510.00	511.00	512.00	513.00	514.00	515.00	516.00	517.00	518.00	519.00	520.00	521.00	522.00	523.00	524.00	525.00	526.00	527.00	528.00	529.00	530.00	531.00	532.00	533.00	534.00	535.00	536.00	537.00	538.00	539.00	540.00	541.00	542.00	543.00	544.00	545.00	546.00	547.00	548.00	549.00	550.00	551.00	552.00	553.00	554.00	555.00	556.00	557.00	558.00	559.00	560.00	561.00	562.00	563.00	564.00	565.00	566.00	567.00	568.00	569.00	570.00	571.00	572.00	573.00	574.00	575.00	576.00	577.00	578.00	579.00	580.00	581.00	582.00	583.00	584.00	585.00	586.00	587.00	588.00	589.00	590.00	591.00	592.00	593.00	594.00	595.00	596.00	597.00	598.00	599.00	600.00	601.00	602.00	603.00	604.00	605.00	606.00	607.00	608.00	609.00	610.00	611.00	612.00	613.00	614.00	615.00	616.00	617.00	618.00	619.00	620.00	621.00	622.00	623.00	624.00	625.00	626.00	627.00	628.00	629.00	630.00	631.00	632.00	633.00	634.00	635.00	636.00	637.00	638.00	639.00	640.00	641.00	642.00	643.00	644.00	645.00	646.00	647.00	648.00	649.00	650.00	651.00	652.00	653.00	654.00	655.00	656.00	657.00	658.00	659.00	660.00	661.00	662.00	663.00	664.00	665.00	666.00	667.00	668.00	669.00	670.00	671.00	672.00	673.00	674.00	675.00	676.00	677.00	678.00	679.00	680.00	681.00	682.00	683.00	684.00	685.00	686.00	687.00	688.00	689.00	690.00	691.00	692.00	693.00	694.00	695.00	696.00	697.00	698.00	699.00	700.00	701.00	702.00	703.00	704.00	705.00	706.00	707.00	708.00	709.00	710.00	711.00	712.00	713.00	714.00	715.00	716.00	717.00	718.00	719.00	720.00	721.00	722.00	723.00	724.00	725.00	726.00	727.00	728.00	729.00	730.00	731.00	732.00	733.00	734.00	735.00	736.00	737.00	738.00	739.00	740.00	741.00	742.00	743.00	744.00	745.00	746.00	747.00	748.00	749.00	750.00	751.00	752.00	753.00	754.00	755.00	756.00	757.00	758.00	759.00	760.00	761.00	762.00	763.00	764.00	765.00	766.00	767.00	768.00	769.00	770.00	771.00	772.00	773.00	774.00	775.00	776.00	777.00	778.00	779.00	780.00	781.00	782.00	783.00	784.00	785.00	786.00
-40.0002	0.32648550	-21.47483647	-0.90089852	0.89146936	-0.07605773	-21.47483647	0.55458754	-21.47483647	-0.41938022	-21.47483647	0.47683489	-0.23003397	-0.26463010	-21.47483647	-1.25725639	-0.77893192	-0.12075557	-21.47483647	-0.48707054	-21.47483647	-0.31276211	-21.47483647	-21.47483647	-21.47483647	0.10546367	-21.47483647	0.41498077	-21.47483647	0.14469508	-21.47483647	0.00619374	-0.53536904	-0.22630333	-21.47483647	-0.59017924	0.41819201	0.16238370	0.22706230	0.06494511	0.27221017	-0.03144548	-0.03529552	0.01343517	0.05332585	0.00571420	-0.00767232	0.00144145	-0.01858887	0.00987438	-0.00191560	0.00007883	-0.00057936	-0.00315027	-0.00300764	-0.00309402	0.00262285	0.00194500	0.00253080	-0.00303526	-0.00122469	-0.00395540	-0.00363035	0.00034157	0.00045785	-0.00086955	0.00538518	-0.00253092	0.00078464	0.00089816	0.00356778	-0.00179174	-0.00149404	0.00149103	-0.00007812	0.00166293	0.00247474	-0.00161311	0.00023773	-0.00042156	-0.00275351	-0.00040040	0.00011348	0.00332459	-0.00416697	-0.00738804	0.00578784	0.00166500	-0.00335276	0.00607127	0.00028646	-0.00232047	-0.00612610	-0.00229793	0.00234646	0.00153212	0.00309692	-0.00203401	-0.00543790	0.00246212	-0.00002865	0.00209705	0.00964624	0.00383357	0.01010679	0.00571723	0.01730524	0.01033212	0.01382722	0.00804268	0.01633699	0.01654907	0.01705044	0.01713631	0.02948676	0.03319880	0.03748969	0.03763505	0.05128461	0.05821215	0.07154933	0.07582733	0.08754035	0.08758500	0.09447766	0.09219865	0.09006449	0.08220173	0.08095917	0.07254205	0.06317426	0.04180407	0.01987944	0.00654058	0.00176177	-0.00011586	0.00212160	0.00004700	0.00043390	0.00193974	-0.00022818	0.00038700	0.00239491	-0.00001442	0.00015625	0.00103223	-0.00043378	-0.00040561	-0.00117066	-0.00057861	0.00166990	0.00040111	0.00006350	0.00036444	0.00041437	0.00139113	0.00186974	0.00065694	-0.00024419	-0.00062392	-0.00072130	0.00052123	-0.00013513	0.00082800	-0.00083648	0.00066463	0.00039053	-0.00063657	-0.00113398	-0.00005182	0.00086207	0.00022441	0.00116824	0.00094281	0.00015715	0.00030963	-0.00025777	-0.00093007	0.00044672	-0.00028356	-0.00024089	0.00084917	-0.00074291	-0.00025400	0.00063085	0.00023436	0.00092025	0.00083275	0.00108459	0.00044348	-0.00019995	-0.00015586	-0.00020771	0.00115396	-0.00037870	-0.00097023	-0.00091226	-0.00054009	-0.00013457	0.00055103	0.00005641	0.00067577	0.00031647	0.00041006	0.00033032	0.00077661	-0.00020799	0.00056529	0.00098986	0.00069808	0.00002410	0.00111694	0.00038915	-0.00038308	0.00027347	0.00026806	-0.00045770	0.00078365	0.00002277	-0.00031389	0.00033429	0.00072148	-0.00013556	0.00096396	0.00005650	0.00033620	0.00003803	-0.00011926	0.00031617	0.00057822	-0.00032864	0.00063861	-0.00053161	-0.00067358	-0.00001830	0.00103459	-0.00074300	0.00004186	0.00008403	0.00031037	-0.00032043	-0.00030369	-0.00008916	-0.00015700	-0.00000336	0.00023158	-0.00023183	0.00153702	0.00032696	0.00010500	0.00007848	0.00053858	0.00105851	-0.00083632	-0.00021209	-0.00007004	0.00032128	-0.00006502	0.00037800	-0.00003563	0.00025286	-0.00034092	-0.00045673	0.00057358	-0.00013691	-0.00041127	-0.00118060	0.00052770	0.00026885	0.00052922	-0.00027696	0.00049212	-0.00030438	-0.00018826	0.00073491	-0.00009747	-0.00004660	-0.00019070	0.00015407	-0.00002584	0.00075065	0.00034910	0.00056761	0.00008779	0.00000114	0.00028342	0.00033869	0.00072209	-0.00051493	-0.00042735	0.00017987	0.00012638	-0.00038732	0.00001388	-0.00004020	0.00042008	-0.00029602	0.00052693	0.00011249	0.00039462	0.00030513	-0.00009481	0.00001067	0.00046927	-0.00049638	0.00030790	0.00028788	0.00060404	-0.00015897	0.00020794	-0.00015513	0.00154264	0.00055308	0.00023783	-0.00015327	-0.00164807	0.00029649	0.00016529	0.00064201	-0.00050239	0.00171139	0.00048198	-0.00042148	0.00119234	0.00099443	-0.00198568	0.00039294	0.00050545	0.00133360	0.00008298	0.00139020	0.00017741	-0.00100572	0.00002089	-0.00204768	0.00070000	0.00143385	-0.00006226	0.00075237	-0.00123487	-0.00032478	0.00053389	-0.00080898	-0.00055022	0.00066821	-0.00066605	-0.00124914	-0.00041847	0.00078627	0.00072616	0.00184302	-0.00123601	0.00063063	0.00399527	0.00087240	0.00174473	0.00112089	-0.00051037	-0.00081981	-0.00057839	-0.00143965	0.00161382	0.00101520	0.00131158	0.00110932	0.00041126	0.00360884	-0.00098469	-0.00000530	0.00161389	0.00096367	0.00157933	0.00245411	0.00067805	0.00161228	0.00024746	0.00015234	0.00130740	0.00128778	0.00196830	0.00084577	-0.00031585	0.00032561	0.00272036	-0.00020925	-0.00202322	0.00127637	0.00022982	-0.00000774	-0.00181971	-0.00009137	0.00188896	-0.00032311	0.00324189	0.00109759	0.00116512	-0.00166061	-0.00092948	0.00314982	-0.00019971	-0.00209259	0.00097566	0.00190635	0.00122716	0.00016951	0.00072575	0.00086262	-0.00123785	0.00032330	0.00111889	0.00090035	0.00067965	-0.00010301	-0.00010091	0.00006200	-0.00027451	0.00288162	-0.00139737	0.00176050	0.00103043	0.00074603	0.00023672	0.00065497	-0.00003578	-0.00050385	0.00162881	0.00059501	-0.00033865	0.00083648	0.00025537	0.00062803	-0.00047491	-0.00005561	-0.00058718	0.00014777	0.00132082	0.00016899	0.00071687	-0.00016979	0.00024078	-0.00049091	-0.00063831	-0.00034804	-0.00019727	-0.00008565	0.00029713	0.00051528	0.00073229	-0.00000253	-0.00007997	0.00095384	-0.00002804	0.00026169	-0.00029336	0.00005492	0.00010892	-0.00039282	-0.00064266	0.00066019	0.00022078	0.00020164	0.00087960	-0.00033276	0.00021406	0.00014201	-0.00001096	-0.00007653	-0.00035729	0.00040381	0.00083193	0.00101848	0.00041763	0.00023532	0.00104945	-0.00012786	-0.00092513	-0.00016500	-0.00007612	-0.00006617	0.00013309	0.00053818	0.00026907	0.00017253	-0.00021849	0.00026785	0.00002917	0.00067822	0.00021143	0.00007946	-0.00007382	0.00014203	0.00053848	0.00005030	0.00048383	0.00006454	0.00025878	0.00046639	-0.00023275	0.00007577	-0.00032810	0.00020943	-0.00000189	0.00051438	0.00033501	0.00055134	0.00014646	0.00045739	0.00002277	0.00083914	0.00026253	0.00012329	0.00031864	-0.47264246
-35.0002	-0.68874126	-21.47483647	-0.12873925	-21.47483647	0.48694828	-21.47483647	0.20460221	-1.04270971	-0.03998859	-21.47483647	0.43974037	0.80302674	0.49115121	-21.47483647	0.64987976	0.82823980	0.31334705	-0.01026472	-21.47483647	-21.47483647	-0.10113012	-21.47483647	-21.47483647	0.05176340	0.28284902	-21.47483647	-21.47483647	-21.47483647	0.24259034	-21.47483647	0.80021057	-21.47483647	0.19150889	-21.47483647	-0.70581276	0.32312697	0.10280962	-0.77334542	-0.09606009	0.08324230	-0.06649658	-0.04915672	-0.00507838	0.04488726	-0.01535031	-0.02223472	-0.00128707	-0.00473436	0.00587776	-0.01954628	0.00108267	0.00166099	-0.00021067	0.00019400	0.00012828	-0.00677330	-0.00306230	0.00213608	0.00329044	-0.00121736	-0.00716405	-0.00286290	0.00364274	0.00057040	0.00196249	0.00447484	-0.00273106	0.00112404	0.00204970	0.00305191	0.00064676	0.00504764	0.00029776	0.00107243	-0.00015306	0.00418753	0.00115406	-0.00033662	0.00132903	-0.00145817	-0.00002568	0.00210525	0.00182478	-0.00027779	-0.00158808	-0.00496152	0.01190503	0.00234219	0.00672566	0.00870320	0.00297953	-0.00040297	-0.00006727	0.00556043	-0.00205209	0.00046324	-0.00251248	-0.00290056	0.00001212	0.00396471	-0.00309865	0.00861250	0.00471376	0.00710435	-0.00159011	0.01107773	0.00755736	0.02070029	0.01389989	0.02827623	0.02789568	0.02547086	0.02576216	0.03382245	0.04080404	0.05102044	0.05305904	0.07087424	0.07587861	0.09183096	0.10106538	0.11641969	0.11734626	0.11687886	0.10925857	0.10907021	0.10250380	0.09915969	0.08686264	0.07792035	0.05169587	0.02351086	0.00830721	0.00358978	0.00020495	0.00091269	0.00040320	0.00053442	0.00021775	-0.00016421	0.00013520	0.00181132	-0.00035081	0.00086162	-0.00091063	-0.00146201	0.00002483	-0.00122613	-0.00143752	0.00101995	0.00069068	0.00035044	0.00077957	-0.00006673	0.00022950	0.00057702	0.00072949	0.00071760	-0.00075659	-0.00012321	0.00027531	0.00069319	-0.00024417	-0.00007626	0.00059036	-0.00028802	-0.00109347	-0.00025458	-0.00096712	0.00029430	-0.00029235	0.00043977	0.00114133	0.00052685	0.00001656	0.00087614	-0.00053970	0.00108540	-0.00048881	0.00063625	0.00148289	-0.00052772	0.00097059	-0.00028707	0.00027401	0.00190768	0.00101739	0.00140058	0.00059136	-0.00000874	0.00045272	-0.00088312	0.00128064	-0.00016238	0.00026733	0.00050758	-0.00004632	-0.00011614	0.00001961	0.00063353	0.00081565	0.00021000	-0.00083450	0.00033766	-0.00016238	0.00037329	0.00115710	0.00117608	0.00002155	0.00109186	0.00052863	0.00101937	-0.00017669	0.00039942	0.00090217	-0.00077308	0.00057497	0.00036942	-0.00106726	-0.00023133	-0.00055707	0.00072142	0.00041220	0.00017740	0.00030842	0.00082697	0.00030588	0.00049214	0.00002294	-0.00009388	0.00052611	-0.00099761	-0.00094121	0.00044803	-0.00028456	-0.00054793	0.00028646	-0.00013398	0.00009091	-0.00035989	-0.00030903	-0.00000928	0.00024753	0.00031201	0.00005177	0.00007568	0.00103636	0.00033974	0.00066819	0.00014541	0.00037692	0.00114416	-0.00026704	-0.00125601	-0.00011916	0.00021849	-0.00050676	0.00003371	-0.00006014	-0.00052393	-0.00034965	-0.00030210	0.00038299	-0.00009093	0.00000269	-0.00073381	-0.00008185	0.00032895	0.00029024	0.00018852	0.00051328	-0.00020971	-0.00041219	0.00048215	-0.00028331	0.00015792	-0.00017367	0.00011555	0.00032702	0.00048581	0.00035063	-0.00004499	-0.00028991	-0.00002525	0.00029901	-0.00018337	0.00009676	0.00033304	-0.00082716	0.00017534	0.00000678	-0.00028955	0.00031251	0.00000608	-0.00053500	-0.00040520	-0.00024089	-0.00056982	-0.00018619	-0.00036536	0.00012328	0.00026013	-0.00058735	-0.00020271	0.00064252	-0.00006751	0.00033046	0.00088194	-0.00088289	0.00043318	0.00052881	0.00087128	-0.00027046	0.00078518	-0.00118099	-0.00020200	-0.00088524	0.00041524	-0.00083256	-0.00003481	-0.00072428	0.00063311	-0.00033739	0.00146135	-0.00116070	0.00001167	-0.00085154	0.00078687	-0.00035472	-0.00023917	0.00090345	0.00021803	0.00021750	-0.00112773	0.00182938	0.00291311	-0.00075485	0.00130109	-0.00040756	-0.00002160	0.00033429	0.00057669	0.00077330	-0.00044272	-0.00119850	-0.00023511	0.00110348	0.00212193	-0.00031412	0.00251157	0.00060569	0.00057461	0.00087614	0.00098041	0.00200840	0.00011622	-0.00105278	-0.00082348	-0.00110383	-0.00009398	-0.00005954	0.00129153	0.00120941	0.00037564	0.00167537	0.00146073	-0.00016150	0.00135991	-0.00108306	-0.00179458	0.00124930	0.00135713	-0.00084295	0.00035787	0.00065556	-0.00001241	-0.00049352	-0.00134156	-0.00024006	0.00082679	-0.00088860	0.00061688	0.00166493	-0.00041468	-0.00094450	0.00003464	0.00021344	0.00049084	-0.00023860	0.00014015	-0.00031732	-0.00221300	0.00139592	0.00012664	-0.00068564	-0.00008383	0.00007209	0.00315177	0.00047251	0.00026203	-0.00083500	0.00259051	-0.00149260	-0.00214409	0.00062877	-0.00052672	-0.00085729	0.00086047	0.00071183	0.00147230	-0.00003938	-0.00081850	-0.00145221	0.00013110	0.00149451	-0.00005005	-0.00166006	0.00033486	-0.00095114	-0.00143444	-0.00078553	0.00141343	0.00027852	-0.00104006	-0.00026546	0.00047895	-0.00007000	-0.00080477	0.00053446	0.00026734	-0.00000082	-0.00071047	-0.00139491	0.00054200	0.00002780	-0.00043279	0.00039648	0.00030255	-0.00017808	0.00031197	-0.00108869	-0.00042315	-0.00046231	-0.00018995	-0.00028769	0.00104761	0.00029163	0.00011061	-0.00005243	0.00027705	0.00002793	0.00009056	0.00063088	0.00087240	0.00039018	-0.00055264	-0.00114440	0.00045466	0.00031519	0.00071623	0.00092224	0.00041260	0.00053346	0.00013379	-0.00053547	0.00028449	-0.00038357	-0.00002958	0.00050055	0.00138498	0.00071581	-0.00036036	0.00057031	-0.00010319	-0.00012137	0.00011065	-0.00067830	0.00070475	0.00054764	0.00082888	-0.00070901	0.00042157	-0.00014831	0.00022609	-0.00032578	0.00050470	0.00024348	0.00032785	0.00009481	0.00024791	0.00036894	-0.00000059	0.00038548	0.00024902	0.00040781	-0.00048431	0.00014319	0.00048423	0.00001113	-0.00009644	-0.00029745	0.00042798	-0.00008622	0.00020359	0.00035544	0.00013087	0.00014665	0.00050256	-0.00014925	0.00007843	0.00058117	0.15886441
-30.0002	-0.23544695	-21.47483647	-0.12666383	-21.47483647	0.06941650	-21.47483647	0.29855738	-21.47483647	0.03106443	-21.47483647	-21.47483647	0.14123449	-0.35198439	-21.47483647	-0.67110994	-21.47483647	-0.20717202	-0.04955272	-0.08112174	-21.47483647	-0.70366967	-21.47483647	-21.47483647	-0.81840634	0.34214973	-21.47483647	-21.47483647	-21.47483647	-0.29258672	-21.47483647	-21.47483647	-0.10839513	-0.03147286	-21.47483647	1.10844034	0.09163753	-0.06458298	0.00316930	0.17496557	0.00415206	-0.01102617	-0.04846329	0.01055631	0.00669625	-0.00231686	-0.00587233	0.00536916	-0.01280162	0.00688059	-0.01132829	-0.00056424	-0.00215810	-0.00449207	0.00855154	0.00158574	-0.00418981	-0.00044316	0.00373181	0.00196165	-0.00253751	-0.00176149	0.00208692	0.00047686	-0.00238744	-0.00171774	0.00397857	-0.00121457	0.00451919	-0.00087249	0.00248353	0.00170804	0.00074627	0.00050777	0.00238756	0.00221623	0.00257207	0.00029775	-0.00169344	0.00036094	-0.00227718	-0.00171963	0.00062687	-0.00111517	-0.00705100	-0.01001643	0.00388563	0.00224560	0.00369816	0.00408097	0.00103259	-0.00214200	-0.00129167	-0.00073298	0.00345840	-0.00626469	0.00445510	0.00088845	-0.00547134	-0.00020221	0.00429565	0.00118540	0.00885987	0.00644348	0.00842891	0.00808220	0.02622475	0.02934291	0.04791684	0.04495454	0.06334495	0.06359998	0.06955586	0.06432598	0.07996853	0.08269559	0.08879734	0.09138738	0.10520758	0.11166067	0.13081905	0.14112408	0.16229818	0.15481595	0.15300650	0.14704899	0.14383718	0.13533252	0.12760114	0.10864626	0.09269773	0.06072665	0.02560401	0.01033864	0.00274658	0.00020821	0.00152228	0.00177601	0.00127878	0.00285234	0.00037484	0.00069816	0.00210167	-0.00012365	0.00068677	0.00041252	-0.00022008	0.00037596	-0.00050681	0.00027139	0.00080771	0.00020678	-0.00018048	0.00005698	0.00048950	-0.00008137	0.00124538	0.00086276	0.00009923	0.00012593	-0.00025058	0.00063887	-0.00064232	0.00018884	-0.00134556	0.00017967	-0.00010469	-0.00074314	-0.00076361	-0.00038801	0.00047229	-0.00043227	0.00032605	0.00158606	0.00060383	0.00047957	0.00063496	0.00007782	-0.00012682	0.00058179	0.00009621	0.00052933	-0.00047624	0.00062861	0.00035142	0.00025799	0.00121009	0.00015859	0.00202920	0.00060398	-0.00098537	0.00029575	-0.00022714	0.00113129	0.00085434	-0.00010990	-0.00067256	-0.00026320	-0.00003795	0.00075732	0.00151548	0.00032909	0.00023638	-0.00097231	0.00027409	0.00113684	0.00078264	0.00015052	0.00084289	0.00039431	0.00016164	0.00006440	0.00065668	-0.00044168	0.00071164	0.00013909	-0.00052177	0.00035072	0.00033238	-0.00067475	0.00016470	0.00010388	0.00060221	0.00070487	0.00042654	0.00002017	0.00019741	0.00040499	0.00089428	-0.00002279	-0.00001649	-0.00015185	-0.00074461	-0.00057728	0.00006076	0.00119016	-0.00094302	-0.00001307	0.00049513	-0.00009032	-0.00000103	0.00019000	-0.00013488	0.00018625	-0.00050610	0.00012827	0.00001015	0.00103441	0.00089248	-0.00023854	0.00008167	0.00041630	0.00090947	-0.00069624	-0.00023600	-0.00102137	-0.00013856	-0.00036303	0.00038110	0.00000479	0.00022049	0.00008754	-0.00030293	0.00063677	-0.00022039	-0.00024637	-0.00104038	0.00048816	0.00055786	-0.00012544	0.00042750	0.00063980	-0.00029682	-0.00059016	0.00032718	-0.00043795	-0.00012069	0.00000927	0.00047215	-0.00038063	0.00021791	-0.00001318	0.00021599	0.00000563	0.00040755	0.00065753	0.00026009	0.00043504	0.00005091	-0.00049021	-0.00022651	-0.00048994	-0.00078831	-0.00015817	-0.00003247	0.00026480	-0.00014693	-0.00050518	-0.00043650	0.00023295	-0.00048097	-0.00068555	-0.00005480	0.00055160	0.00001463	-0.00051907	0.00000906	-0.00026080	-0.00046035	-0.00053138	-0.00000429	0.00001270	0.00003872	0.00018527	-0.00062693	-0.00064980	-0.00011244	-0.00011262	-0.00048563	-0.00038962	0.00069146	-0.00034355	0.00090866	0.00037286	0.00112377	-0.00162148	-0.00064712	-0.00114490	-0.00004239	-0.00091877	0.00095736	-0.00052353	-0.00054472	0.00132236	-0.00154580	-0.00055985	0.00158986	-0.00109832	0.00149548	-0.00120165	-0.00040774	0.00074997	-0.00092503	-0.00090637	-0.00056238	-0.00052519	-0.00091906	0.00045532	0.00012689	-0.00004134	0.00111897	-0.00173309	-0.00039130	0.00129015	0.00017679	0.00046787	0.00022841	-0.00097363	-0.00063119	-0.00155119	0.00095990	-0.00012169	0.00039610	0.00157427	0.00021661	-0.00070681	0.00160518	-0.00079822	0.00030422	0.00006376	-0.00107143	-0.00113384	-0.00061502	-0.00130495	0.00008164	0.00074074	0.00216684	0.00027632	-0.00140806	0.00041579	0.00097577	0.00014389	0.00130480	0.00012037	0.00257964	-0.00095307	0.00040816	0.00053993	-0.00083101	0.00226006	0.00002163	-0.00106978	-0.00105561	0.00047057	0.00009221	-0.00020029	0.00029218	-0.00056049	0.00319049	-0.00023653	0.00147679	0.00167569	0.00082584	-0.00024881	0.00141111	-0.00045492	0.00035997	-0.00094689	0.00025595	0.00213585	0.00044450	-0.00203598	-0.00104614	-0.00146934	0.00064450	-0.00187206	0.00089970	-0.00206712	0.00212373	0.00040018	-0.00010296	-0.00176048	-0.00019180	0.00034355	-0.00070728	-0.00090758	0.00089855	0.00019705	-0.00115208	-0.00037249	-0.00110912	-0.00064164	-0.00013154	-0.00037879	0.00062517	0.00096248	0.00046754	0.00049728	-0.00035396	0.00011226	-0.00006199	-0.00086463	0.00028076	-0.00062837	-0.00041136	-0.00046404	0.00022803	-0.00003653	-0.00042217	-0.00044117	0.00086338	-0.00020897	-0.00044444	-0.00009465	-0.00053165	-0.00039631	-0.00093049	-0.00033489	-0.00025786	0.00019154	0.00034231	0.00060072	-0.00039955	-0.00009546	0.00037123	-0.00127000	-0.00039552	-0.00061272	-0.00085504	0.00023511	-0.00037545	0.00113751	0.00055678	0.00080748	-0.00043332	-0.00072649	-0.00030034	0.00006998	-0.00037905	-0.00006681	0.00000771	-0.00045676	0.00009519	-0.00004529	0.00009832	0.00001731	0.00004788	0.00003850	0.00034593	-0.00048819	-0.00010856	0.00037844	-0.00029359	0.00016333	0.00047027	0.00034407	-0.00029537	-0.00004529	-0.00004350	-0.00003125	-0.00017244	-0.00013543	0.00052459	-0.00029057	0.00014445	0.00035413	-0.00006084	-0.00008002	0.00012700	-0.00018138	0.00016527	0.00049838	-0.55470308
-25.0002	-0.12734898	-21.47483647	0.37163666	-0.02434211	0.16639180	-0.03859110	1.61786306	1.72775614	0.04866463	-21.47483647	-21.47483647	-0.90175068	0.29568590	-21.47483647	-0.29736126	0.05463387	-0.27963524	-21.47483647	0.60153760	-21.47483647	0.32891021	-21.47483647	-21.47483647	-21.47483647	0.37782504	-21.47483647	-21.47483647	-21.47483647	-0.28527436	-21.47483647	-0.30266741	-21.47483647	-0.08294595	-21.47483647	-0.35416984	-0.02522983	0.00271424	0.56302468	-0.14051016	-0.00382644	0.00174582	0.00596253	-0.03133570	-0.00258908	0.01306870	-0.01938511	-0.00313944	-0.01820336	0.01351836	-0.01599529	-0.00612786	-0.01085044	-0.00121883	-0.00197909	0.00702086	0.00163959	0.00075269	0.00292025	0.00074302	-0.00428198	-0.00405784	0.00267304	0.00277670	0.00284075	0.00219155	0.00466111	-0.00239418	0.00107259	-0.00004689	0.00094515	-0.00139767	0.00142045	0.00217939	0.00232419	0.00110072	-0.00035103	0.00050065	-0.00265931	-0.00081121	0.00135507	0.00165569	-0.00104032	-0.00101472	-0.00882483	-0.01110147	-0.00322675	0.00436542	0.00076911	0.00302260	0.00909924	0.00077826	-0.00915392	-0.00340574	0.00368883	0.00049513	0.00399610	-0.00379966	-0.00274458	0.00136571	0.00060346	0.00523262	0.00833748	0.00550468	0.01577076	0.02055885	0.04160724	0.04776375	0.06526813	0.05999936	0.07321357	0.07360259	0.07555111	0.07340283	0.09057330	0.09765471	0.10927459	0.11067563	0.12960681	0.13464192	0.15372986	0.16108452	0.18590132	0.18053855	0.17855754	0.17366383	0.17115632	0.16625171	0.15885967	0.13310510	0.10891530	0.06843643	0.03161519	0.00990993	0.00177808	0.00099908	0.00056278	0.00024407	0.00116136	0.00238977	0.00069119	0.00098487	0.00055487	-0.00146057	0.00021190	0.00022583	-0.00053555	0.00008608	-0.00032230	-0.00058189	0.00081697	0.00170498	0.00001770	0.00168204	-0.00049458	0.00188263	0.00053682	0.00013616	0.00056351	-0.00067487	0.00009685	0.00070032	0.00033801	0.00001268	-0.00058449	0.00082783	0.00006875	-0.00092844	-0.00100416	0.00000982	-0.00061871	-0.00052263	0.00003667	0.00052557	-0.00014507	0.00010955	0.00069329	0.00071189	0.00030997	0.00075196	-0.00009621	0.00109198	-0.00065297	0.00065930	0.00108838	0.00024445	0.00096184	0.00047887	0.00058042	-0.00006375	-0.00069013	-0.00016554	-0.00012151	0.00117520	-0.00006016	0.00053195	-0.00020442	-0.00059421	-0.00023847	0.00013255	-0.00009286	0.00003329	-0.00027775	-0.00061638	-0.00008135	0.00057555	0.00090041	0.00012451	0.00003117	-0.00004691	0.00030575	0.00109337	0.00076211	-0.00024363	-0.00069602	0.00046055	-0.00057962	-0.00021579	-0.00061469	-0.00069287	-0.00119739	0.00083444	-0.00049068	0.00024220	-0.00095634	0.00060732	0.00074473	-0.00083786	-0.00075383	0.00007036	0.00016565	0.00062518	-0.00019334	-0.00060785	0.00024764	0.00072261	-0.00075961	-0.00016127	-0.00006488	0.00008719	-0.00090953	0.00000871	0.00010157	0.00052839	-0.00028209	0.00058787	0.00047616	0.00092049	-0.00032986	-0.00038461	-0.00016050	0.00013164	0.00065434	-0.00037919	-0.00052329	-0.00030025	0.00031621	-0.00039076	0.00079783	-0.00029549	0.00009921	0.00006513	-0.00061383	0.00035953	-0.00056485	-0.00029235	-0.00057504	0.00005856	-0.00035721	0.00008690	-0.00053292	0.00042541	-0.00012858	-0.00059209	0.00015322	-0.00001499	0.00003728	0.00047363	0.00036891	-0.00023441	0.00039752	-0.00008083	0.00004131	0.00000556	0.00008112	0.00036823	0.00000018	0.00033015	-0.00068064	0.00015831	0.00009582	-0.00038758	-0.00057417	-0.00027253	-0.00052710	-0.00035260	-0.00004779	0.00018499	0.00039778	-0.00080609	-0.00014057	0.00040009	0.00144143	-0.00004576	0.00019358	-0.00079491	0.00019720	0.00007933	-0.00080627	-0.00051195	-0.00030050	0.00060929	-0.00029839	0.00004945	0.00058688	-0.00059040	-0.00091845	-0.00064887	0.00089772	-0.00049315	-0.00081950	-0.00073649	-0.00039967	0.00048716	0.00102436	-0.00098981	0.00040207	0.00036676	0.00083579	-0.00037154	0.00068109	-0.00002067	-0.00154604	-0.00063223	-0.00024917	-0.00049490	0.00095877	0.00047589	0.00024614	-0.00120402	-0.00115122	0.00047360	-0.00045624	-0.00080530	-0.00187750	-0.00107165	-0.00079939	0.00110221	0.00010129	0.00064788	0.00077902	-0.00039074	0.00123541	-0.00036591	0.00048900	0.00028050	-0.00069932	-0.00007663	-0.00132191	-0.00159969	-0.00187722	-0.00013541	0.00110406	-0.00008852	-0.00107351	-0.00118133	-0.00022603	-0.00053567	-0.00115298	-0.00192340	-0.00075178	-0.00011840	-0.00045400	-0.00149738	-0.00078064	0.00098348	-0.00036094	0.00081228	0.00213016	0.00019694	0.00046334	0.00102575	0.00061365	0.00150081	0.00199935	-0.00135289	0.00168387	0.00117917	-0.00281111	0.00250313	0.00185527	-0.00025713	-0.00034452	-0.00091683	0.00042652	0.00028192	-0.00075331	-0.00096104	0.00188932	-0.00111291	0.00010956	-0.00086804	0.00254411	0.00041780	-0.00010342	0.00070905	-0.00095010	-0.00022884	0.00109230	0.00110426	-0.00037302	-0.00163348	0.00029343	-0.00099242	0.00050411	0.00015375	0.00039900	-0.00199443	0.00074095	-0.00002556	-0.00039638	-0.00222937	0.00090192	-0.00127335	-0.00172654	-0.00043451	0.00122643	-0.00034826	-0.00029739	0.00087795	-0.00020632	0.00017967	-0.00095617	-0.00080703	0.00047559	0.00027507	-0.00020328	0.00066399	0.00030274	0.00002373	0.00019003	-0.00044482	0.00036280	0.00030490	-0.00077008	-0.00011650	0.00018751	-0.00036081	-0.00044552	-0.00048125	-0.00001544	0.00031824	-0.00018704	0.00031353	0.00010437	0.00012048	-0.00075111	-0.00001582	0.00047803	0.00037718	-0.00016349	0.00077915	0.00002458	0.00044099	0.00055429	-0.00017740	-0.00004782	-0.00161160	-0.00002120	-0.00006150	-0.00055713	0.00053782	0.00036776	0.00065443	-0.00023505	-0.00003197	-0.00002904	0.00009838	-0.00004200	0.00080922	0.00088794	-0.00095462	0.00021658	-0.00018451	-0.00010101	0.00032231	0.00027455	-0.00002109	0.00043775	0.00033807	0.00047047	0.00025190	0.00001862	0.00036917	0.00020794	0.00000159	-0.00039033	-0.00024066	0.00036541	0.00018462	0.00006465	-0.00040459	0.00039921	-0.00003062	0.00039014	0.00005508	0.00036487	-0.00015093	-0.00028391	-0.00022339	-0.00033018	0.00021257	0.27945780
-20.0002	-0.87807542	-21.47483647	-21.47483647	0.45976716	0.20613530	-21.47483647	1.16069068	-21.47483647	-0.86711879	-21.47483647	0.69083980	-0.52562541	-0.06505735	-21.47483647	-1.19638515	-21.47483647	0.11632463	-21.47483647	-21.47483647	-21.47483647	-0.69973861	-21.47483647	-21.47483647	-21.47483647	0.04444832	-21.47483647	0.08263855	-21.47483647	-0.13798644	-21.47483647	-21.47483647	-21.47483647	-0.27024482	-21.47483647	-0.52503935	1.01708733	-0.03184038	0.21577689	0.00925717	-0.06567692	-0.05817389	0.03955955	-0.02273289	0.00325354	0.01584381	-0.03047978	0.02102215	-0.00381571	0.00849672	-0.00550319	0.00753688	-0.00195992	0.00561925	-0.00627603	0.00748119	-0.00316385	-0.00216387	-0.00156954	-0.00113937	0.00162940	-0.00195300	0.00003252	0.00336712	0.00202168	0.00428854	0.00500178	-0.00224018	-0.00019874	0.00136076	0.00076150	-0.00122814	0.00463938	0.00019856	0.00026060	0.00328087	0.00337192	0.00163873	0.00040404	0.00105098	-0.00367612	0.00335759	0.00005048	-0.00129056	-0.00682061	-0.00471614	0.00550051	0.00376419	0.00532957	0.00848782	0.00219310	-0.00343521	-0.00424613	-0.00356695	0.00688916	-0.00340175	0.00627719	-0.00101188	0.00260899	0.00919262	0.00905803	0.00189409	0.00375506	0.00787503	0.01572158	0.01525299	0.04049938	0.04576222	0.06049212	0.05302591	0.06846193	0.06427143	0.07389511	0.06872165	0.08683958	0.08595351	0.09935759	0.10215540	0.11932020	0.12227662	0.13946919	0.14766543	0.17424743	0.16957631	0.16983250	0.16762308	0.16887291	0.16759573	0.16094075	0.13854351	0.11325958	0.07064164	0.03062354	0.00970046	0.00226418	0.00142164	0.00203200	0.00040324	0.00116929	0.00174497	-0.00010978	0.00025295	0.00233664	-0.00009517	0.00080998	-0.00002732	0.00060176	-0.00013661	0.00040237	0.00025804	0.00137238	0.00055136	-0.00055671	0.00077189	0.00021150	0.00099205	0.00215078	0.00031226	0.00119342	-0.00040861	-0.00054947	0.00127560	-0.00001292	-0.00037090	-0.00023552	0.00022209	-0.00026273	-0.00028374	-0.00064228	0.00042270	0.00046460	-0.00074113	0.00050520	0.00013287	0.00066304	0.00009533	0.00018454	-0.00097292	0.00029934	0.00011933	0.00114424	0.00059893	-0.00014977	-0.00030173	0.00028577	-0.00031768	0.00060811	0.00138250	0.00012656	0.00080125	-0.00053645	-0.00037120	0.00001721	0.00135524	0.00079761	0.00074964	0.00031505	-0.00065572	0.00044637	0.00064068	0.00034501	0.00099487	-0.00015728	-0.00019101	0.00022787	-0.00024077	0.00042008	0.00055040	0.00072542	0.00129914	0.00049137	-0.00021890	0.00106714	-0.00027959	-0.00043611	0.00061353	0.00014103	-0.00013298	0.00013897	-0.00039899	0.00030956	0.00060295	-0.00077361	0.00087001	0.00023681	0.00041976	0.00001335	0.00018115	0.00042736	0.00020530	0.00016672	0.00034793	-0.00056713	0.00001707	0.00002478	0.00035913	-0.00036339	0.00026304	0.00032043	-0.00055994	0.00042084	0.00031049	-0.00065418	0.00003685	-0.00034027	0.00035350	0.00013312	0.00093314	0.00046291	0.00018819	0.00053658	-0.00003915	0.00059802	-0.00066136	-0.00040844	-0.00007685	0.00075992	0.00012229	0.00009511	-0.00066065	0.00014984	-0.00004749	-0.00025071	0.00029557	0.00002629	-0.00010654	-0.00077627	0.00060365	0.00062045	0.00030350	0.00012866	0.00043333	-0.00030103	-0.00029717	0.00031385	0.00004623	0.00085635	0.00076019	0.00044260	-0.00003577	0.00014704	0.00072134	0.00055305	-0.00020534	0.00079924	0.00057360	-0.00020162	0.00073104	-0.00001086	-0.00035652	0.00019354	-0.00030459	-0.00067120	-0.00064934	0.00001558	-0.00003521	-0.00035382	0.00034934	-0.00026623	0.00049524	0.00057005	0.00060186	-0.00019421	0.00052317	-0.00014401	0.00032640	0.00007566	0.00050427	0.00066157	0.00001979	0.00111777	0.00008105	0.00005089	0.00119254	0.00105251	0.00018720	0.00051273	0.00119239	0.00022786	-0.00057700	0.00004602	0.00053221	0.00072327	0.00059352	0.00200509	-0.00087228	0.00006142	-0.00095586	-0.00085758	0.00049807	-0.00076303	0.00085272	-0.00064507	0.00087055	-0.00031877	-0.00085585	0.00167403	0.00190984	0.00197450	-0.00172192	-0.00068172	0.00134654	0.00054875	-0.00200832	-0.00104744	-0.00141215	-0.00064956	0.00016666	0.00078073	0.00009716	0.00166187	-0.00078695	0.00029444	0.00212818	0.00260196	0.00137636	0.00154589	-0.00028642	-0.00132807	-0.00269187	0.00078674	0.00068874	0.00327430	-0.00148100	-0.00007433	0.00205697	0.00142934	-0.00041748	0.00021280	0.00041922	0.00045786	0.00193524	-0.00002490	-0.00033294	0.00231395	0.00143126	0.00025549	0.00025641	0.00263325	0.00154649	-0.00018798	0.00281672	0.00011520	0.00029833	0.00105800	-0.00130223	-0.00009934	0.00108087	-0.00017125	0.00251722	-0.00050220	-0.00094231	-0.00073855	0.00047901	-0.00047195	0.00022092	-0.00269700	0.00132455	0.00164591	0.00089767	-0.00200415	0.00114150	0.00271630	0.00002159	-0.00013922	0.00001946	0.00059636	-0.00067010	-0.00112935	0.00027458	-0.00033811	-0.00053466	-0.00004386	0.00003078	0.00100151	-0.00050862	-0.00058351	0.00031045	0.00239910	-0.00008623	-0.00000317	-0.00063753	0.00142643	0.00015910	-0.00088893	-0.00042570	0.00162717	-0.00055603	-0.00080842	0.00012023	0.00050035	0.00067221	0.00073545	0.00007998	-0.00014264	0.00059945	-0.00013728	0.00086203	0.00053400	0.00044566	-0.00001121	-0.00077810	0.00015657	0.00022239	-0.00089045	0.00018914	0.00118702	0.00031456	-0.00024693	-0.00060192	0.00114947	0.00040730	0.00006241	0.00025998	0.00021279	0.00015303	0.00024462	0.00078835	0.00108878	0.00036691	0.00063177	0.00062336	0.00039464	-0.00023735	0.00111464	-0.00054949	0.00016274	-0.00110759	-0.00041390	0.00010360	0.00058270	-0.00001223	-0.00004537	0.00110277	-0.00006914	0.00007629	-0.00071077	-0.00050435	0.00044467	0.00092177	0.00132530	-0.00017377	0.00064181	-0.00032294	-0.00015317	0.00007128	0.00034054	0.00038796	0.00005881	0.00033547	0.00072687	0.00011029	0.00030088	0.00011541	0.00062178	0.00021534	0.00038172	-0.00005302	0.00044641	0.00033666	-0.00014270	0.00011448	0.00052863	0.00031981	0.00045027	0.00011982	0.00005589	0.00013452	0.00003116	0.00005795	0.00030040	0.00041134	-0.08670967
-15.0002	-0.34126932	-21.47483647	-0.10949219	0.68791795	-0.05076013	-21.47483647	0.55287853	0.79227233	0.25402952	-0.03953785	-21.47483647	0.74299706	0.26744438	0.50121814	0.55827176	-0.68535328	-0.35351099	-21.47483647	-0.33241753	-21.47483647	0.07431375	-21.47483647	-21.47483647	-21.47483647	0.21893779	-21.47483647	-21.47483647	-21.47483647	-0.31639455	-21.47483647	-21.47483647	-21.47483647	0.08331104	-21.47483647	-2.50800145	0.42559269	0.04232763	0.38870019	0.04243103	0.15237386	-0.02327769	0.01381156	0.00633756	-0.01165166	0.01241939	-0.02975659	0.01264251	-0.01347643	-0.00798568	-0.01548748	-0.00910720	-0.00796322	0.00215440	0.00232924	0.00262788	-0.00451284	-0.00079683	0.00201007	-0.00125525	0.00006631	-0.00481491	0.00137167	0.00052558	0.00049877	0.00309632	0.00271881	-0.00107461	0.00050626	0.00214474	-0.00014705	-0.00158169	0.00510780	-0.00041672	0.00173030	0.00131182	0.00253735	-0.00116138	0.00095585	-0.00091278	0.00035845	0.00324878	-0.00245628	0.00103619	-0.00120606	-0.01066062	0.00431673	0.01053056	0.00482071	0.01101441	0.00337834	-0.00118020	-0.01322191	0.00298306	-0.00081571	0.00437656	0.01147844	0.00120002	0.00058265	0.00058292	0.00511303	-0.00057233	0.00949098	0.00432670	0.01408772	0.01667674	0.03845721	0.04684319	0.06488357	0.06008098	0.07715938	0.07698804	0.07897273	0.07174836	0.09215924	0.09453353	0.10851239	0.10692860	0.12628941	0.13302309	0.14916491	0.15544387	0.18120988	0.17657929	0.17382126	0.16685248	0.16933195	0.16640363	0.15818730	0.13309813	0.10794646	0.06764469	0.03068338	0.01030993	0.00374062	0.00048718	0.00045668	0.00045562	0.00096839	0.00226197	0.00119267	0.00029102	0.00262764	0.00076461	0.00137410	-0.00033137	-0.00144660	0.00060334	0.00066408	0.00025445	0.00136874	0.00194745	0.00091059	0.00021700	0.00072223	0.00151801	0.00036386	0.00038749	-0.00025949	-0.00052257	0.00010050	0.00107013	0.00066922	0.00047946	-0.00044856	0.00067888	0.00044712	-0.00120037	-0.00042173	-0.00041449	0.00084313	-0.00024376	0.00125066	0.00132685	0.00044673	-0.00019693	-0.00017928	0.00026857	0.00054245	0.00050182	-0.00020285	0.00095445	0.00074894	0.00071921	0.00061738	0.00061811	0.00181823	0.00040822	0.00105337	0.00211772	0.00032301	0.00024679	0.00092529	0.00029043	0.00097978	0.00022823	0.00019861	0.00067212	0.00023834	0.00006151	0.00098267	0.00178234	-0.00015182	0.00031099	-0.00005527	0.00180360	0.00016171	0.00124336	0.00117162	0.00075979	0.00067070	0.00110875	0.00127012	0.00000965	0.00081472	0.00106676	-0.00001998	0.00014902	0.00043138	-0.00033009	0.00112483	0.00057814	0.00114490	0.00079644	0.00064454	0.00031049	0.00030269	0.00006685	0.00066083	-0.00019193	0.00085937	0.00045302	-0.00062094	-0.00011809	0.00040363	0.00078732	-0.00017023	0.00072689	-0.00017344	-0.00003896	0.00008241	0.00056517	-0.00006473	-0.00002743	-0.00058876	0.00062805	0.00029910	0.00083199	0.00060553	0.00037053	0.00050192	0.00050531	0.00104696	-0.00050826	0.00027164	0.00034613	0.00088667	-0.00014926	0.00047879	0.00032252	0.00065651	-0.00000336	-0.00029574	0.00033840	0.00045400	0.00007099	-0.00089835	0.00050519	-0.00009280	0.00050624	0.00026115	0.00090041	0.00013994	0.00029625	0.00116437	-0.00000249	0.00060051	0.00077986	0.00060492	0.00020129	0.00064831	0.00072043	0.00052028	0.00001713	0.00073453	0.00013538	0.00011528	0.00012830	0.00008518	0.00069313	0.00055866	-0.00050179	-0.00042395	-0.00017164	0.00026231	-0.00015480	0.00045826	-0.00003695	0.00027003	-0.00008986	-0.00011263	0.00015655	0.00049447	0.00003499	-0.00025835	0.00038947	0.00057331	0.00054967	0.00085234	-0.00050110	0.00079206	0.00092241	0.00061252	0.00084565	0.00086535	0.00042230	-0.00052704	0.00056066	0.00210855	0.00087639	0.00077554	0.00038435	0.00042601	0.00108763	0.00177783	-0.00224773	-0.00013908	-0.00001783	-0.00061241	-0.00041726	0.00052424	-0.00008832	0.00106292	0.00203316	0.00004120	0.00163274	0.00184917	0.00191237	0.00177553	-0.00003566	0.00096541	0.00048368	-0.00124492	0.00061612	0.00038228	0.00041297	-0.00122552	0.00298858	0.00199818	0.00308923	0.00261213	0.00057079	0.00038283	0.00116798	-0.00031180	0.00044453	0.00002174	-0.00097379	-0.00009459	-0.00112065	0.00100098	0.00089022	0.00158165	0.00200087	0.00210018	0.00026703	0.00223764	-0.00006568	0.00081686	-0.00069016	-0.00067215	0.00169683	0.00304041	0.00050418	0.00088878	0.00099399	0.00042967	0.00078719	0.00120277	0.00239350	0.00260667	-0.00118248	0.00030515	0.00146820	0.00192392	-0.00088226	0.00098585	0.00140552	-0.00076576	0.00117378	0.00171442	-0.00022859	0.00069570	-0.00055430	0.00135531	-0.00036280	0.00193383	-0.00146861	0.00328883	0.00100885	-0.00073289	0.00178638	0.00256993	0.00117951	0.00060988	-0.00051895	0.00208682	0.00159506	0.00090778	0.00048497	0.00041037	0.00060946	-0.00049325	-0.00110780	-0.00063972	0.00080893	0.00125305	-0.00213575	0.00135475	0.00123059	-0.00067676	0.00024303	0.00112858	-0.00083088	-0.00042297	-0.00051408	-0.00021432	0.00006939	-0.00027212	0.00039374	0.00025598	0.00007518	-0.00008821	-0.00087250	0.00057717	0.00099928	0.00161838	0.00048782	0.00077898	0.00080468	0.00012068	-0.00061783	-0.00008956	0.00000401	-0.00051318	0.00029553	0.00086494	0.00055017	-0.00088178	-0.00082244	0.00093801	0.00058977	-0.00031687	0.00021998	-0.00000399	0.00080598	0.00090208	-0.00046669	0.00058014	0.00079830	0.00019584	0.00165312	0.00014886	0.00095439	0.00087246	-0.00005185	-0.00030363	0.00021563	0.00064333	0.00033338	0.00030262	0.00064002	0.00010533	0.00035733	-0.00029413	-0.00035751	-0.00051909	-0.00038223	0.00065106	0.00096987	0.00070297	-0.00034261	0.00092029	0.00017200	0.00039691	0.00027091	0.00060945	0.00025982	0.00001109	-0.00018575	0.00042139	0.00021615	-0.00016219	0.00061664	0.00044697	0.00022418	-0.00006585	-0.00008689	0.00022252	0.00009075	-0.00004245	-0.00008199	0.00060729	-0.00005104	0.00008006	0.00039266	0.00047560	0.00005658	0.00029131	0.00000797	0.00002800	0.00050389	-0.45570962
-10.0002	0.01282334	-0.01140161	-0.05683217	-21.47483647	-0.46367528	-21.47483647	0.71371915	-21.47483647	-0.17802600	-21.47483647	-21.47483647	1.14748538	0.27004904	-21.47483647	-0.36034962	1.58801794	0.37521234	-21.47483647	-21.47483647	-21.47483647	-0.21929648	-21.47483647	-21.47483647	-21.47483647	-0.29407248	-21.47483647	-21.47483647	-21.47483647	0.06467584	-21.47483647	0.53312796	-21.47483647	-0.02735629	-21.47483647	-0.44598960	-0.38694546	-0.03139365	-0.70666699	0.09499937	0.04704284	-0.04499743	0.04817928	0.02809737	0.04907476	0.02661159	-0.00132810	0.00939513	-0.02024037	-0.00408688	-0.01620130	-0.00339391	-0.00460603	-0.00789739	0.00270826	0.00022952	-0.00262217	0.00301192	-0.00109876	0.00085096	-0.00131311	-0.00317188	-0.00417079	0.00133667	-0.00186174	0.00106914	0.00443820	-0.00073838	0.00067109	0.00314163	0.00240903	-0.00228896	0.00235843	-0.00005339	0.00283920	-0.00048707	0.00227465	-0.00077100	0.00178934	0.00212096	-0.00469452	0.00084339	-0.00348595	-0.00118069	-0.00544786	-0.00226270	-0.00040834	0.00718801	0.00654849	0.00365405	-0.00414147	-0.00048208	-0.00021947	0.00750512	0.00385077	-0.00132465	0.00140378	-0.00051909	0.00012399	0.00073386	0.00697824	0.00282087	0.00554654	0.00667352	0.01208144	0.01308412	0.03411921	0.03776333	0.05599091	0.05137485	0.06570387	0.06668832	0.07017638	0.06335732	0.07969018	0.08376389	0.09541995	0.09771395	0.11640153	0.12450412	0.13906968	0.14918220	0.16775370	0.16679791	0.16533066	0.15825484	0.16288267	0.15427032	0.14781637	0.12666643	0.10319996	0.06338920	0.02869784	0.00900996	0.00124818	0.00120222	0.00202999	-0.00058547	0.00265294	0.00185347	0.00056642	-0.00003036	0.00210598	0.00020357	0.00017623	0.00014203	0.00046483	-0.00045226	-0.00081600	0.00054041	0.00220341	0.00104008	0.00061348	0.00151481	0.00017470	0.00018263	0.00113693	0.00105056	0.00008923	-0.00103927	-0.00036449	0.00038470	-0.00009455	0.00092970	-0.00059535	0.00143352	-0.00004539	-0.00081285	-0.00050979	-0.00014552	0.00058328	-0.00057610	0.00044446	0.00033465	0.00077239	0.00031336	0.00032456	-0.00076646	0.00018568	0.00134226	0.00086588	0.00023683	0.00007015	0.00123536	0.00038158	-0.00088449	0.00157426	0.00097654	0.00163239	0.00106452	-0.00127289	-0.00074777	-0.00052846	-0.00003371	0.00004670	-0.00002110	-0.00003969	-0.00098601	0.00074090	0.00117949	-0.00003173	0.00087958	0.00010929	-0.00028980	0.00068616	0.00073464	0.00137213	0.00071150	0.00074644	-0.00014960	-0.00047819	0.00045006	0.00045684	0.00054706	0.00011756	0.00068707	0.00049287	0.00016905	-0.00068743	-0.00068990	0.00053036	0.00018550	-0.00008689	0.00003249	-0.00022593	-0.00028984	-0.00020926	0.00022609	0.00091862	0.00011215	-0.00022692	0.00016943	-0.00059854	-0.00167967	-0.00027158	0.00058112	-0.00013075	-0.00009867	0.00048225	0.00053300	-0.00024885	-0.00018005	-0.00033582	0.00050932	0.00038401	-0.00021322	0.00074969	0.00071576	-0.00004179	0.00021309	0.00016940	-0.00015218	0.00052003	-0.00044999	-0.00056181	-0.00055668	0.00095533	-0.00009152	0.00059594	-0.00008833	0.00017649	0.00010869	0.00003498	0.00070479	0.00067728	-0.00037439	-0.00005762	-0.00004065	-0.00012691	0.00004902	0.00058736	0.00054973	-0.00017379	-0.00062641	0.00034251	0.00023788	0.00084838	0.00035597	0.00090909	-0.00035445	0.00090626	-0.00006942	0.00075568	-0.00030569	0.00015513	0.00024280	0.00001272	0.00039663	0.00028281	-0.00029402	-0.00047197	-0.00020440	-0.00068935	-0.00085290	0.00013853	-0.00033027	0.00017432	-0.00004697	-0.00058119	0.00006243	0.00012674	0.00036924	-0.00009941	0.00057771	0.00002727	-0.00062185	0.00060541	-0.00002843	0.00025780	-0.00037649	0.00017642	0.00056612	0.00031779	-0.00027063	0.00026067	-0.00106236	-0.00116986	0.00064470	-0.00006928	0.00063800	0.00064703	-0.00004139	0.00048839	0.00038258	0.00072791	-0.00143353	-0.00034133	-0.00172022	-0.00075610	-0.00020287	0.00088125	0.00029124	-0.00026832	0.00093929	-0.00046366	-0.00032629	0.00057378	-0.00061985	0.00079347	-0.00195431	-0.00042481	0.00139000	-0.00009533	0.00013248	-0.00182853	-0.00106714	-0.00057167	-0.00053592	0.00119253	-0.00040391	-0.00029419	-0.00200765	0.00096980	0.00073366	0.00076289	0.00193384	0.00028676	-0.00040299	0.00038165	-0.00117483	0.00004146	0.00000735	0.00081444	-0.00031251	0.00121084	-0.00033693	0.00071356	0.00117413	-0.00007846	-0.00374007	-0.00027743	0.00166969	0.00046974	-0.00108131	-0.00013438	0.00083006	0.00146999	0.00038671	-0.00014264	0.00028718	0.00068831	0.00003483	0.00066612	-0.00078527	0.00027697	-0.00032218	0.00065235	0.00052606	-0.00117499	0.00332996	0.00099965	-0.00019868	-0.00034133	-0.00096531	-0.00086839	0.00020705	-0.00178012	0.00005550	0.00492119	-0.00123975	0.00071652	0.00088211	0.00349856	-0.00060393	0.00055656	0.00010461	-0.00050092	-0.00114961	-0.00030622	0.00073192	-0.00003245	-0.00072886	-0.00095517	0.00051935	-0.00100852	-0.00018552	0.00063812	-0.00185907	0.00180428	-0.00074254	-0.00051227	-0.00099075	-0.00170995	-0.00125690	-0.00109369	0.00053052	0.00106539	0.00111199	-0.00048408	-0.00067819	-0.00016050	-0.00020400	-0.00040736	-0.00090986	-0.00065106	0.00018854	0.00065506	0.00043117	-0.00023373	0.00032503	0.00004246	-0.00048912	0.00059810	0.00012707	-0.00011137	-0.00004885	0.00019500	-0.00022359	-0.00008400	-0.00068636	0.00146412	0.00042061	0.00023709	0.00098686	0.00055352	-0.00020115	0.00016750	-0.00018334	0.00041448	-0.00028552	0.00000029	0.00085630	0.00013413	0.00080799	0.00059352	-0.00014379	-0.00021149	-0.00070384	0.00024302	0.00044268	-0.00033330	0.00081824	-0.00037053	0.00007642	-0.00099693	-0.00027350	-0.00012867	0.00028022	-0.00015078	0.00031642	0.00047234	-0.00079607	0.00035813	-0.00016903	0.00037119	-0.00026514	0.00039302	0.00024921	0.00018060	-0.00033709	0.00045515	-0.00000621	-0.00010716	0.00019572	0.00022588	0.00044116	-0.00001047	0.00026186	0.00003787	-0.00004319	-0.00007760	-0.00005764	0.00055526	0.00013226	0.00015169	0.00008916	0.00007243	-0.00007559	-0.00010368	0.00003152	-0.00022968	0.00037939	0.18113108
-9.0002	0.08382861	-21.47483647	0.30961558	-0.03797847	0.27345156	-21.47483647	-0.03535029	1.16665411	-0.12820780	-21.47483647	1.40536678	0.11403381	0.02396537	-21.47483647	0.03496276	-21.47483647	-0.08298095	-21.47483647	-0.51458594	1.03371453	-0.26720624	-21.47483647	-21.47483647	-21.47483647	-0.19046522	-21.47483647	-21.47483647	-21.47483647	0.04989204	-21.47483647	-21.47483647	-0.47475028	-0.12943973	0.12868920	0.86896443	-0.05695414	0.10792751	-0.38723183	0.07797145	0.04870435	-0.01043334	0.06069069	-0.02366070	0.05347568	0.00599795	-0.03245522	0.01560206	-0.00447019	0.00946271	-0.00527399	-0.01774802	-0.00677241	0.00340090	0.00013952	0.00604102	0.00011432	0.00093301	0.00366251	0.00057326	0.00228420	-0.00331704	0.00033338	0.00344142	0.00138026	0.00227157	0.00285147	-0.00096330	0.00254669	0.00250647	0.00052386	-0.00204479	0.00180841	-0.00007004	-0.00108034	0.00142104	0.00195832	-0.00023137	0.00171722	-0.00182738	-0.00323559	-0.00253002	-0.00662478	-0.00046334	-0.00367895	-0.00369126	0.00335442	0.00606196	-0.00251836	0.01209414	0.00259605	0.00241631	-0.00920494	-0.00121409	0.00304049	-0.00044886	0.00349510	-0.00091103	-0.00274951	0.00079364	0.00164492	0.00395128	0.00472988	0.00984732	0.01136444	0.01535296	0.03987158	0.04601357	0.05842843	0.05379952	0.07411924	0.07166838	0.07860402	0.07337580	0.09249634	0.09695251	0.10619827	0.09964769	0.12160870	0.12706855	0.14531915	0.15254281	0.17729035	0.17139449	0.17188358	0.16762856	0.16782622	0.16440568	0.15988545	0.13541682	0.10852870	0.06849053	0.03171750	0.00965899	0.00236347	0.00058301	0.00098287	0.00055873	0.00048072	0.00121125	0.00083543	0.00068832	0.00238525	-0.00088251	0.00025057	-0.00056938	-0.00088202	-0.00015479	-0.00135423	-0.00104557	0.00109271	0.00062332	0.00068638	0.00080810	0.00015880	0.00041969	0.00066276	-0.00024411	0.00058382	-0.00070004	0.00027474	0.00106645	-0.00065706	-0.00025089	-0.00018797	0.00144682	0.00016090	-0.00096048	-0.00068140	-0.00066535	0.00037329	-0.00065405	-0.00010844	0.00022790	-0.00011792	0.00054740	0.00006844	-0.00012389	0.00040762	-0.00004101	0.00010422	0.00088074	-0.00001316	0.00027386	-0.00009275	0.00040467	0.00176882	0.00082170	0.00081556	0.00035669	0.00066662	0.00030089	-0.00069861	0.00048862	0.00026176	-0.00070787	0.00010825	-0.00007720	0.00004403	0.00131076	0.00009595	0.00054115	0.00025515	-0.00017795	0.00094995	0.00061502	0.00024674	0.00027038	-0.00004145	0.00016182	0.00059994	0.00062722	0.00062165	-0.00049671	0.00009306	0.00067087	0.00027389	0.00033569	0.00011535	-0.00123985	0.00100057	0.00028710	0.00033250	-0.00007833	-0.00067168	0.00074836	-0.00018518	0.00043631	0.00100513	-0.00001996	-0.00061136	0.00079319	-0.00064465	-0.00052578	0.00021138	0.00039277	-0.00042221	-0.00008638	0.00008178	0.00061113	0.00024190	0.00027517	0.00001715	-0.00001371	0.00000373	0.00045643	0.00034470	0.00036762	0.00007975	0.00018168	0.00005357	-0.00052001	0.00099219	-0.00052406	-0.00103360	0.00004283	0.00082670	0.00003480	0.00062844	0.00008279	0.00022590	-0.00046676	0.00023118	0.00067658	-0.00010172	-0.00033974	-0.00030983	0.00021724	-0.00038228	-0.00013009	0.00049065	0.00065905	-0.00026117	-0.00081074	-0.00045210	0.00020522	0.00082511	-0.00020598	-0.00003042	-0.00059179	0.00074947	0.00003609	0.00014764	0.00018657	-0.00007494	0.00020636	-0.00029768	0.00082905	0.00000286	-0.00039361	-0.00018858	-0.00061154	-0.00059359	-0.00029324	-0.00059035	0.00032006	0.00044072	-0.00025038	-0.00037341	-0.00023446	0.00072097	-0.00032872	0.00016742	0.00066060	-0.00033598	-0.00093554	0.00054090	0.00039948	0.00011576	0.00018421	0.00029513	0.00002911	0.00080591	0.00078734	-0.00007338	-0.00186185	-0.00077424	0.00069564	-0.00031514	-0.00044790	-0.00053102	-0.00042761	0.00047184	-0.00009318	0.00084549	-0.00085258	-0.00011789	-0.00093648	-0.00071253	0.00087992	0.00014625	-0.00036868	0.00032278	0.00030512	-0.00048640	0.00037550	0.00113732	0.00062537	0.00140142	-0.00079716	-0.00034578	0.00136346	-0.00217328	-0.00016979	0.00004972	-0.00189037	0.00056739	0.00241076	0.00101001	0.00081677	0.00041128	-0.00238451	0.00013475	0.00101769	0.00204641	0.00165940	-0.00019890	0.00096976	-0.00150556	-0.00165624	-0.00049043	0.00055001	0.00070557	0.00259261	-0.00026428	-0.00140153	0.00146388	-0.00056849	0.00024013	-0.00033947	0.00020123	-0.00165953	-0.00044844	0.00125865	0.00061390	0.00099343	0.00108090	0.00080091	0.00047601	0.00154231	0.00237568	-0.00202224	-0.00031205	0.00089388	0.00110269	-0.00091974	0.00194939	0.00115702	0.00106567	0.00044766	-0.00084060	-0.00104696	-0.00172989	0.00040888	-0.00007784	0.00001517	-0.00027713	0.00000722	0.00376375	0.00203971	-0.00001684	0.00015895	0.00186866	-0.00115053	-0.00154403	-0.00038792	0.00212756	0.00098212	0.00045744	0.00028033	0.00033698	-0.00280263	0.00186370	-0.00220207	-0.00126839	-0.00013820	0.00102075	-0.00165613	0.00223040	0.00033809	0.00001621	-0.00100731	0.00135071	-0.00033749	0.00018139	0.00047548	0.00154565	0.00028985	-0.00095488	0.00009118	-0.00118542	0.00017716	0.00010745	0.00077403	0.00060397	0.00053086	0.00024846	-0.00038722	0.00005363	-0.00025583	-0.00063471	-0.00147875	-0.00005703	-0.00041030	-0.00012663	-0.00039415	0.00035802	-0.00049880	-0.00072931	-0.00068666	0.00042641	-0.00030926	0.00030028	-0.00016562	0.00057015	0.00045546	-0.00006299	0.00030098	0.00032856	-0.00061076	-0.00008795	0.00041344	-0.00047982	0.00074498	0.00093094	-0.00125313	0.00066351	-0.00081796	0.00007715	-0.00011939	-0.00019502	0.00115871	-0.00049187	0.00068864	-0.00061830	-0.00018275	-0.00002665	-0.00027142	-0.00020135	0.00063501	0.00072122	-0.00028604	0.00038601	0.00028436	0.00002840	-0.00013195	0.00014272	0.00023541	0.00007906	0.00001257	0.00016486	0.00013208	-0.00001055	-0.00000112	0.00049247	-0.00012912	-0.00016833	-0.00040069	-0.00007302	0.00007063	0.00004886	-0.00087650	0.00091838	0.00024307	0.00019704	-0.00007274	0.00009590	-0.00001539	0.00006443	-0.00023103	-0.00008283	0.00022113	-0.68377845
-8.0002	-0.40561266	2.98908377	-0.75126791	0.55208004	-0.30119299	-21.47483647	0.25014193	0.55794901	-0.22459583	-21.47483647	-0.80186445	-0.66392392	0.34849553	-21.47483647	0.40919355	-21.47483647	0.22336826	1.12870210	-21.47483647	-21.47483647	-0.24763001	-21.47483647	-21.47483647	-21.47483647	-0.48710895	-21.47483647	-1.19934196	0.44411710	-0.67000754	-21.47483647	-0.03100197	-21.47483647	-0.02732073	-21.47483647	0.11303176	0.99926385	0.01506965	0.33169489	-0.09348794	0.06059101	-0.05347419	-0.01573136	0.02071050	0.04005645	-0.01601460	0.00727684	-0.00340191	-0.00429564	0.02241189	0.00432163	-0.01079653	0.00864602	-0.00507418	0.00244716	0.00166219	0.00236553	0.00285416	0.00368180	-0.00032001	0.00040092	-0.00470006	0.00002727	0.00322262	0.00103264	0.00217329	0.00370595	-0.00226644	0.00200778	0.00136214	0.00124948	0.00058154	0.00351166	0.00080519	0.00263383	-0.00108954	0.00357586	0.00313489	-0.00275586	-0.00018684	-0.00316679	0.00601230	-0.00086101	0.00052444	0.00222235	-0.00169699	-0.00266876	0.01526110	0.00816105	0.01113831	-0.00692733	0.00223682	0.00175018	-0.00157710	0.00295983	-0.00034975	0.00511557	0.00550227	0.00079755	0.00451050	0.00261223	0.00108134	0.00497647	0.00691286	0.01516495	0.01878919	0.04368541	0.04822262	0.06763618	0.06142950	0.07256558	0.07063980	0.07472587	0.07447702	0.08936526	0.09891386	0.10571694	0.10891886	0.12339677	0.13263786	0.14920837	0.15488688	0.18245968	0.17381963	0.17467969	0.16960324	0.16756388	0.16576299	0.16010471	0.13509128	0.11042301	0.07108067	0.03090127	0.00791714	0.00278670	0.00150465	0.00096049	-0.00090527	0.00046852	0.00273850	0.00114001	0.00015031	0.00156992	-0.00045903	-0.00024670	0.00084346	0.00012990	0.00070311	-0.00035997	0.00058858	0.00136778	0.00132783	0.00084867	0.00023108	0.00042679	0.00078365	0.00011990	0.00101670	0.00082530	-0.00105802	0.00026780	0.00003464	-0.00022616	0.00015921	0.00142320	0.00091396	0.00002209	-0.00145014	-0.00070491	-0.00029262	0.00088494	-0.00056278	0.00050392	0.00087696	0.00032428	0.00108314	0.00064142	-0.00054391	0.00032899	-0.00000678	0.00042845	0.00109132	-0.00003720	0.00045492	0.00051750	0.00033557	0.00144595	0.00120029	0.00122738	0.00095302	0.00034962	0.00007718	-0.00033583	0.00044092	0.00022370	-0.00013727	0.00006012	-0.00065585	0.00122534	0.00046793	0.00115938	-0.00018250	0.00014385	-0.00039127	0.00061291	0.00087693	0.00152306	0.00061209	0.00112296	-0.00053677	0.00078736	-0.00048841	0.00058705	-0.00033459	0.00050179	0.00044733	0.00048668	0.00036193	-0.00034419	0.00002159	0.00013845	0.00033829	-0.00063356	0.00094664	0.00020275	0.00033300	0.00067827	0.00003427	0.00054537	0.00018946	-0.00041141	0.00119872	0.00020940	-0.00037916	0.00076149	0.00036425	-0.00013411	0.00063225	0.00052304	0.00071492	0.00028584	-0.00034906	-0.00023175	0.00058399	0.00006596	0.00028620	-0.00029784	0.00094275	0.00095776	-0.00002473	-0.00006379	0.00103254	0.00150357	-0.00102415	-0.00022273	-0.00024723	0.00026269	-0.00033329	0.00029933	0.00011791	0.00005150	0.00003530	-0.00022451	-0.00046408	-0.00012657	0.00043954	-0.00016588	0.00046259	0.00017312	0.00040466	0.00008126	0.00082800	0.00034972	-0.00006698	0.00035575	0.00022360	0.00022345	-0.00020545	-0.00047961	0.00049534	0.00145583	0.00023970	0.00033884	-0.00031790	0.00009004	0.00039830	0.00008857	0.00035529	-0.00008383	-0.00014175	0.00026880	0.00027135	0.00018040	-0.00022514	-0.00050564	-0.00057646	0.00030651	0.00001918	0.00021516	-0.00073117	-0.00015556	0.00041847	0.00066236	0.00078279	-0.00084525	0.00021992	-0.00008911	-0.00070181	0.00013582	-0.00075720	0.00094059	-0.00004741	0.00115682	-0.00007147	0.00092554	-0.00010446	-0.00005546	-0.00008505	-0.00011602	0.00132914	-0.00009834	-0.00047274	0.00056347	0.00060998	0.00127596	-0.00156956	-0.00105153	-0.00088013	-0.00031662	-0.00007097	-0.00037224	-0.00039111	-0.00004181	0.00011372	-0.00082286	-0.00145404	0.00023064	0.00023290	0.00046005	-0.00091297	0.00018855	0.00160034	-0.00157554	-0.00009405	0.00002442	0.00012655	-0.00169553	0.00104151	0.00089999	0.00023619	0.00176333	-0.00098846	-0.00117948	0.00060472	0.00077694	0.00217490	-0.00105886	-0.00065649	0.00067026	-0.00274145	0.00045022	0.00159726	0.00287707	0.00227275	0.00129766	0.00192848	0.00269586	-0.00011154	-0.00044560	-0.00060733	-0.00040408	-0.00001538	0.00088352	-0.00171200	0.00231111	0.00030213	0.00115955	0.00111778	0.00185552	0.00178410	0.00108494	-0.00169591	0.00179459	0.00150691	0.00060380	-0.00077123	0.00214650	0.00125489	-0.00174177	0.00033364	-0.00079956	-0.00175273	-0.00097799	-0.00000188	0.00029426	0.00047336	0.00091480	0.00114815	0.00315553	0.00182924	-0.00084796	-0.00011391	0.00038616	-0.00100009	-0.00050207	0.00037685	0.00081299	0.00022588	-0.00150055	0.00008192	-0.00013044	-0.00042212	0.00162828	-0.00225760	0.00143260	0.00123871	0.00195864	-0.00196699	0.00182306	0.00121667	-0.00013004	-0.00071133	0.00044780	0.00030206	-0.00116027	0.00046238	0.00030035	0.00053359	-0.00074449	0.00022857	-0.00018145	0.00019383	-0.00018931	0.00044730	-0.00063937	0.00039842	0.00077291	0.00022781	0.00133932	0.00016679	-0.00051241	-0.00106032	-0.00039538	0.00007426	-0.00119742	0.00037033	0.00047967	0.00079764	-0.00061344	-0.00077933	0.00073590	0.00012658	-0.00037847	0.00019043	0.00058434	-0.00053210	-0.00101218	-0.00034505	0.00031483	0.00016705	-0.00004280	0.00014256	-0.00121630	0.00029376	-0.00005287	-0.00001183	-0.00030409	-0.00024199	0.00000065	0.00029235	0.00019207	-0.00011579	0.00063341	0.00074610	0.00022046	-0.00029786	0.00034826	-0.00021486	-0.00010958	0.00063155	0.00133607	-0.00040512	-0.00017209	-0.00009477	0.00008137	0.00002405	0.00079678	0.00012503	0.00066923	0.00003732	0.00029643	0.00016659	-0.00002841	0.00032009	0.00036424	-0.00014256	0.00001460	0.00022051	0.00008375	-0.00012301	0.00008314	0.00017691	0.00043388	0.00000367	0.00008870	0.00024774	0.00026619	-0.00003394	0.00030212	-0.00019172	0.00006360	0.00037254	-0.03493867
-7.0002	0.00649904	-21.47483647	0.27200454	-0.70547377	-0.36129126	-21.47483647	-0.53910613	1.52956605	-0.28369314	-21.47483647	-21.47483647	-21.47483647	-0.16609313	0.06988389	0.49437004	-21.47483647	0.56209168	-21.47483647	-21.47483647	-21.47483647	0.09353513	-21.47483647	-21.47483647	-21.47483647	-0.18879123	-21.47483647	-0.25649250	0.17974775	0.55310164	-21.47483647	-1.23013538	-0.06642745	0.38844542	0.44353580	-0.13732529	0.18954610	-0.02467266	0.01050075	0.00883106	0.26093466	-0.03331854	-0.00833544	-0.02377528	0.03210641	0.00347281	-0.02165596	0.00496840	0.00707238	0.01564984	-0.00482771	-0.00878538	-0.00176617	-0.00340645	-0.00106974	0.00549606	-0.00389390	-0.00348777	0.00215154	0.00221835	-0.00105592	-0.00465772	-0.00008913	0.00061938	-0.00013569	0.00347572	0.00364435	-0.00059273	0.00286461	0.00215168	0.00287744	-0.00117942	0.00217589	0.00201497	-0.00088403	0.00067876	0.00296222	0.00290218	0.00065923	0.00143918	-0.00048183	-0.00054707	-0.00064285	-0.00044891	-0.00501398	-0.00990934	0.00027443	0.00777771	0.00841433	0.01465530	0.00109181	-0.00570883	-0.00266463	-0.00468322	0.00208332	0.00003301	0.00292679	0.00049233	-0.00123434	0.00133690	0.00354179	0.00305839	0.00824783	0.00560642	0.01443421	0.02046431	0.04575456	0.05128329	0.06797975	0.06369048	0.07592941	0.07265735	0.08073984	0.07944627	0.09482938	0.10111437	0.11006187	0.10556863	0.12554936	0.13121357	0.14776950	0.15643592	0.18030167	0.17488534	0.17665688	0.17133778	0.17044248	0.16835705	0.16160453	0.13834544	0.11395033	0.07056935	0.03022568	0.00974686	0.00229752	0.00174002	0.00156829	-0.00042577	0.00095617	0.00128495	0.00100243	0.00209096	0.00162522	-0.00010060	0.00056201	0.00113229	0.00012370	0.00083109	-0.00029830	0.00075962	0.00170332	0.00011153	-0.00014554	0.00041804	-0.00016229	0.00044917	-0.00002366	0.00096906	0.00020514	-0.00054105	0.00039732	0.00015664	0.00051723	0.00091212	-0.00076867	0.00036342	0.00046248	-0.00090709	-0.00011131	-0.00010874	0.00086525	-0.00067802	0.00008974	0.00104664	0.00077579	0.00054124	0.00050126	0.00000127	0.00088236	-0.00046982	0.00078697	0.00011871	0.00007921	0.00099912	0.00094272	0.00039523	0.00126427	0.00054336	0.00089669	0.00067996	-0.00090572	0.00075580	0.00079743	0.00057993	-0.00036047	0.00004904	0.00004644	0.00014835	0.00030585	0.00039719	0.00036941	0.00067440	-0.00021149	-0.00062290	0.00188473	0.00070281	0.00077554	0.00083720	0.00132024	0.00114724	0.00022885	0.00002070	0.00160865	0.00035996	0.00133098	0.00078414	-0.00073697	0.00094291	0.00002525	-0.00036160	0.00118227	-0.00023552	0.00061701	0.00122811	-0.00000616	0.00068447	0.00063520	0.00045654	0.00034049	-0.00028288	0.00067459	0.00103304	-0.00078014	-0.00070671	-0.00008708	0.00084096	-0.00048360	0.00027356	0.00014332	0.00081197	0.00016802	0.00065198	-0.00026547	0.00065826	-0.00052382	-0.00000717	-0.00009984	0.00096052	0.00005996	0.00002393	0.00013298	0.00032679	0.00126327	-0.00030706	0.00007702	-0.00047929	0.00032756	0.00018663	0.00025585	0.00018167	0.00013340	-0.00004166	-0.00078961	0.00080194	-0.00009476	-0.00003760	-0.00078329	-0.00004578	0.00004733	0.00064490	0.00025547	0.00020419	-0.00007873	-0.00029678	0.00046890	0.00019338	0.00075727	0.00045968	0.00031847	0.00039692	0.00090812	0.00057105	0.00032865	0.00034205	-0.00064926	-0.00012247	-0.00007760	0.00058849	0.00001853	0.00021130	0.00005655	-0.00028198	-0.00028228	-0.00021612	-0.00060989	0.00006745	-0.00024715	0.00027482	0.00065766	-0.00033442	-0.00004020	0.00061173	0.00069163	-0.00008783	-0.00016723	-0.00111660	0.00073968	0.00051744	0.00097778	-0.00044139	-0.00059627	-0.00000025	0.00069925	-0.00054832	0.00036779	-0.00118343	0.00006600	0.00076924	0.00087364	-0.00019485	0.00022531	-0.00035136	0.00039448	0.00039672	0.00125760	-0.00211892	-0.00033992	0.00051364	-0.00059280	-0.00031246	0.00037864	-0.00027777	-0.00002591	-0.00028889	0.00257840	0.00052371	0.00184663	0.00093588	0.00072052	-0.00020803	0.00007856	0.00040180	-0.00085242	0.00054717	0.00049759	-0.00054691	-0.00038469	-0.00150306	0.00096468	0.00015893	-0.00046166	-0.00099834	0.00093842	0.00140263	-0.00132503	0.00151691	-0.00038202	-0.00058708	0.00083491	-0.00042232	-0.00176560	-0.00026252	0.00085729	0.00125294	-0.00089078	-0.00058304	0.00118941	0.00089695	0.00006717	0.00041203	-0.00084627	-0.00038113	-0.00012946	-0.00075007	0.00165565	0.00096286	0.00029876	-0.00106719	0.00096879	0.00138336	0.00153293	-0.00188825	0.00142968	0.00066893	0.00084533	-0.00075076	0.00079265	0.00207865	-0.00077401	0.00131765	-0.00124510	0.00029382	-0.00005711	0.00010465	0.00063930	0.00037005	-0.00065303	-0.00176209	0.00306015	-0.00101636	0.00132208	0.00108282	0.00337008	-0.00011010	-0.00195051	-0.00010594	0.00207675	-0.00016549	0.00018700	0.00057163	0.00127653	0.00026506	0.00017586	-0.00205113	-0.00062072	0.00120482	0.00029289	-0.00281878	-0.00045648	-0.00011182	-0.00029809	-0.00120730	-0.00066220	-0.00064483	-0.00079803	-0.00026733	0.00038905	-0.00051730	0.00042596	-0.00003871	-0.00035689	0.00030537	-0.00038683	-0.00050643	-0.00037577	0.00052374	-0.00024943	0.00059411	-0.00084783	0.00056488	0.00042713	-0.00006945	0.00028039	0.00003239	-0.00039296	0.00047282	-0.00010215	-0.00046380	-0.00001521	-0.00039018	0.00120409	0.00055548	0.00001617	0.00015733	0.00043479	0.00035994	-0.00026021	-0.00041645	0.00078932	0.00028678	0.00054419	0.00022332	-0.00037694	0.00041880	0.00128763	-0.00067739	0.00061116	-0.00119808	-0.00005784	-0.00002003	0.00062731	0.00099573	0.00038294	0.00044332	0.00047971	-0.00024352	-0.00023212	-0.00023330	-0.00032786	-0.00017802	0.00116547	-0.00026864	-0.00006271	0.00000208	-0.00020627	-0.00005353	0.00049216	0.00015198	-0.00007500	-0.00017812	0.00019566	0.00004864	-0.00017893	0.00002218	0.00005456	0.00028590	0.00003896	-0.00012666	-0.00003334	-0.00012781	0.00029334	0.00006760	0.00017862	0.00013095	-0.00004746	-0.00029266	0.00039549	0.00021620	0.00018274	0.00014600	-0.00040985	0.00001981	-0.14418523
-6.0002	0.04136060	-21.47483647	-21.47483647	1.58632731	-0.40767603	-21.47483647	-0.60729092	-21.47483647	-0.92942553	-21.47483647	-21.47483647	-21.47483647	-0.15721229	-21.47483647	-1.57065070	3.14241958	-0.33404754	-21.47483647	-1.60674942	-21.47483647	-0.96403867	-21.47483647	-21.47483647	-21.47483647	0.08896412	-21.47483647	-21.47483647	-21.47483647	0.02301574	-21.47483647	-0.02212495	-0.46750355	0.10675587	-21.47483647	-0.38289337	-0.06876491	0.09950955	-0.16923344	-0.05505186	-0.00441361	-0.06544371	-0.02282081	-0.02174651	-0.00361567	-0.00143279	-0.03544090	0.00952306	-0.00692902	-0.00138848	-0.00933899	0.00740351	-0.00729975	-0.00103947	0.00266230	0.00151520	0.00300155	-0.00235339	0.00224380	-0.00231087	-0.00095811	-0.00460843	-0.00365675	0.00181687	-0.00058620	0.00218401	0.00473597	-0.00327102	0.00134947	0.00136317	0.00276481	-0.00024288	-0.00078689	-0.00202487	0.00259918	0.00000602	0.00310622	0.00112409	0.00132617	0.00079674	-0.00318414	0.00042665	-0.00244528	-0.00466870	-0.01157686	-0.00768495	0.00290680	0.00653999	-0.00059217	0.01480681	0.00425520	-0.00848057	0.00142807	0.00358426	0.00166289	-0.00315388	-0.00039511	0.00070002	-0.00314234	0.00179098	0.00397888	0.00077304	0.00468534	0.00901602	0.01230200	0.01655908	0.04959284	0.04827825	0.06207413	0.05466169	0.07196911	0.07100386	0.07520026	0.07252007	0.09237820	0.09659232	0.10303512	0.10735218	0.12785971	0.13097999	0.14647051	0.15505629	0.18058036	0.17268133	0.17254691	0.16800950	0.16677070	0.16481738	0.15668389	0.13474488	0.10950204	0.06790811	0.03173377	0.00876384	0.00234412	0.00004885	0.00181729	0.00088776	0.00147125	0.00137427	-0.00137676	0.00022905	0.00226714	0.00111448	0.00130693	0.00057582	-0.00014111	-0.00065356	-0.00127332	0.00085871	0.00060255	0.00062472	-0.00057066	0.00165744	-0.00068365	0.00088321	0.00103083	0.00161179	-0.00098021	-0.00032266	-0.00012695	0.00090138	0.00025324	0.00037468	-0.00013072	0.00173627	-0.00011239	-0.00086824	-0.00077559	0.00003843	-0.00046035	-0.00030647	0.00009442	0.00128792	0.00044284	0.00005247	0.00055964	0.00004250	-0.00011234	-0.00012449	0.00055436	0.00090700	-0.00032174	-0.00034961	0.00039716	0.00010747	0.00118072	0.00036009	0.00173274	0.00087079	-0.00048619	-0.00053873	-0.00038328	0.00081471	-0.00057350	-0.00015600	-0.00011681	0.00011927	0.00079361	0.00058575	0.00019707	0.00000405	0.00001645	-0.00016745	0.00055705	0.00105752	0.00101362	0.00023836	0.00050824	0.00050595	0.00021811	0.00050858	0.00039904	-0.00025739	-0.00009533	-0.00002962	-0.00033916	0.00019409	0.00046410	-0.00075583	0.00005934	0.00070283	0.00045024	0.00029257	-0.00011827	-0.00024031	0.00034231	0.00037877	0.00032949	-0.00045547	-0.00011588	0.00036070	-0.00019411	-0.00022051	0.00120276	0.00024534	-0.00104074	0.00071210	-0.00021998	0.00066540	0.00015378	-0.00002345	-0.00040301	0.00044347	-0.00019145	0.00026386	0.00022547	0.00014908	0.00007512	0.00023057	0.00004259	0.00005028	0.00036898	-0.00005891	-0.00086399	0.00004256	0.00034464	-0.00029203	0.00016203	-0.00009782	0.00013031	-0.00065418	-0.00025325	0.00117339	-0.00009598	-0.00027194	-0.00019401	-0.00019734	-0.00031075	0.00016174	0.00017399	0.00039175	-0.00007402	0.00016922	-0.00048919	0.00005702	0.00085877	0.00048483	0.00027042	0.00002086	0.00022313	0.00023627	0.00025888	0.00032027	-0.00001197	-0.00021912	-0.00037666	0.00102110	-0.00013759	-0.00029756	-0.00038318	0.00000363	-0.00035425	-0.00042506	-0.00025016	-0.00012108	-0.00001687	-0.00046042	0.00056353	-0.00016950	-0.00024076	-0.00022069	0.00016840	0.00023418	-0.00062995	-0.00029541	0.00012981	-0.00019987	-0.00056248	-0.00074774	-0.00005541	0.00019165	-0.00056251	-0.00001306	0.00034704	-0.00066657	-0.00045353	0.00020857	0.00038084	-0.00125285	0.00051677	-0.00116832	0.00117429	0.00016627	0.00036775	-0.00140772	-0.00070238	-0.00070994	-0.00017643	0.00028774	0.00028409	-0.00019432	-0.00121271	-0.00017159	-0.00123382	0.00032307	0.00017368	0.00098376	0.00097045	-0.00011137	-0.00100788	-0.00019294	-0.00103987	-0.00029408	-0.00045035	-0.00285822	-0.00082417	0.00016307	0.00080126	0.00019501	0.00150338	-0.00093620	-0.00010669	0.00118748	0.00182167	0.00069980	0.00038284	0.00133876	0.00025796	-0.00196359	-0.00197500	0.00002970	0.00085170	0.00097412	-0.00079828	0.00097810	-0.00074342	-0.00071104	-0.00041721	-0.00049778	0.00037269	0.00020947	0.00069800	-0.00102687	-0.00022047	0.00121166	-0.00157577	0.00135792	-0.00146557	-0.00123909	0.00260348	-0.00164415	0.00005574	0.00112295	0.00105582	-0.00137137	0.00133790	0.00024557	-0.00114051	0.00033391	-0.00068456	0.00022143	-0.00155520	0.00015299	0.00012242	-0.00039615	0.00095037	-0.00027250	0.00271704	0.00156102	0.00085062	-0.00181136	0.00181984	-0.00071343	-0.00095153	-0.00006914	-0.00179854	-0.00110946	-0.00074096	0.00001408	-0.00131452	-0.00102503	0.00009269	-0.00175922	0.00064836	0.00095013	0.00034284	-0.00307676	0.00211053	-0.00047173	-0.00129894	-0.00089659	-0.00038983	-0.00124065	-0.00032390	0.00016955	0.00121682	-0.00085624	-0.00057851	0.00010297	-0.00137663	-0.00062161	-0.00064341	-0.00034047	0.00001571	0.00016607	0.00111045	0.00028235	-0.00062952	-0.00042080	-0.00066815	-0.00109381	-0.00082038	0.00000870	-0.00094526	-0.00060676	-0.00012202	-0.00005913	0.00053566	-0.00042141	0.00029876	0.00042589	-0.00053368	0.00014135	0.00011565	-0.00084059	-0.00059350	-0.00012889	0.00020433	-0.00036330	-0.00067137	-0.00003875	-0.00022034	0.00045712	-0.00011560	-0.00126323	-0.00000423	-0.00082521	-0.00052935	-0.00018987	-0.00061791	0.00039718	-0.00006453	0.00048176	-0.00016563	-0.00035178	-0.00066381	-0.00077979	-0.00070944	0.00031934	0.00039253	-0.00052857	0.00011707	-0.00031844	0.00002198	-0.00017904	0.00035864	0.00002643	0.00048594	0.00004484	0.00007318	0.00031485	-0.00007210	0.00038988	0.00045412	-0.00001549	-0.00033952	-0.00023214	-0.00006599	0.00001506	-0.00024026	-0.00023333	0.00047080	0.00004190	-0.00019962	-0.00015974	0.00002764	-0.00013686	0.00008990	-0.00018442	-0.00024671	0.00062811	-0.22470708
-5.0002	0.22621600	-21.47483647	0.06496492	-21.47483647	0.17065033	-21.47483647	0.79767013	-21.47483647	0.16416581	-21.47483647	-0.54235029	-0.48428977	0.63685861	0.29013747	0.25214286	-1.02870524	-0.39845971	-21.47483647	0.40409544	-21.47483647	-0.14736269	-21.47483647	-21.47483647	0.10363508	0.00995019	-21.47483647	0.72914848	-21.47483647	0.03185716	-21.47483647	0.86503947	-0.11007155	-0.12907332	-21.47483647	0.18346584	-0.27649925	-0.00904604	0.31578208	0.09846578	0.07191614	-0.02942311	0.03248214	0.00190393	0.04802077	0.00554902	-0.00710112	-0.00037991	-0.00855173	0.00425549	-0.01662983	-0.00697302	-0.00985685	-0.00344369	-0.00194383	0.00506168	-0.00098066	-0.00316815	0.00097078	-0.00066064	-0.00277571	-0.00270458	0.00072613	0.00389600	0.00002293	0.00305266	0.00187876	0.00048832	0.00084702	0.00083304	-0.00036086	0.00025433	0.00222211	0.00068475	0.00155481	0.00237637	0.00372485	-0.00215403	-0.00072910	-0.00281383	-0.00079288	-0.00272012	-0.00526686	-0.00059625	-0.01075797	-0.00825606	-0.00381667	0.01347236	0.00735175	0.00427368	-0.00061009	-0.00628203	-0.00352970	-0.00323184	0.00070151	-0.00177992	0.00516749	0.00108615	-0.00361077	0.00326309	0.00353241	0.00256009	0.00850390	0.00445425	0.01292071	0.01859489	0.04113947	0.04415705	0.06055256	0.05774152	0.07088514	0.07093142	0.07594457	0.07067185	0.09120172	0.09229344	0.10293188	0.10283186	0.12209401	0.12910264	0.14652083	0.14934874	0.17582894	0.17076192	0.17012135	0.16529183	0.16405559	0.16348352	0.15461550	0.13172837	0.10677388	0.06585000	0.02945680	0.01063037	0.00139723	0.00142851	0.00031259	0.00045456	0.00089455	0.00069266	0.00042648	0.00071987	0.00091634	0.00017153	0.00001300	-0.00015656	-0.00035830	-0.00047804	-0.00070134	0.00011095	0.00135717	0.00115508	0.00024314	0.00031913	-0.00043623	-0.00082888	0.00133617	0.00142373	0.00003751	-0.00067953	0.00001397	0.00047297	-0.00045166	0.00030132	-0.00215208	0.00007567	-0.00008192	-0.00082113	-0.00104809	-0.00116855	0.00035262	-0.00085155	0.00022475	0.00050337	0.00049560	0.00068710	0.00029039	-0.00075244	-0.00007099	0.00034150	0.00071075	0.00003893	-0.00013280	0.00021826	0.00016074	-0.00048749	0.00096134	0.00008140	0.00159251	0.00111690	-0.00016671	0.00007188	-0.00035888	0.00050289	-0.00035107	-0.00025986	-0.00021645	-0.00051773	-0.00038575	0.00021386	0.00084521	0.00030786	-0.00044928	0.00054935	-0.00031028	0.00100703	-0.00042667	0.00014675	0.00111360	0.00029413	0.00001243	0.00057281	0.00083010	-0.00031711	-0.00004687	0.00116318	0.00034388	-0.00013942	-0.00049972	-0.00095711	-0.00003298	0.00022494	-0.00026784	0.00029500	-0.00057131	0.00066821	-0.00076915	-0.00031717	-0.00037510	0.00013463	-0.00041642	-0.00039498	-0.00053530	-0.00072409	0.00017863	0.00057029	-0.00077436	0.00084201	0.00019179	0.00011276	0.00002451	-0.00107262	0.00002198	-0.00009932	0.00002072	0.00012024	-0.00004455	0.00069241	0.00105026	-0.00003470	-0.00010000	-0.00024911	-0.00000078	-0.00100258	-0.00083458	-0.00031221	0.00087707	-0.00045574	-0.00033676	0.00028539	0.00035961	-0.00018326	-0.00048224	0.00091016	-0.00036624	-0.00062251	-0.00038656	0.00059351	-0.00031003	0.00036335	-0.00048305	0.00014029	0.00038662	-0.00055214	0.00036210	-0.00004439	0.00022910	0.00052853	0.00009910	-0.00034670	0.00043139	0.00056280	0.00020654	-0.00027776	-0.00011964	-0.00055107	-0.00060504	0.00060428	-0.00009760	-0.00051460	0.00013247	0.00027623	-0.00067955	-0.00062729	-0.00078633	-0.00038270	-0.00038215	0.00033946	0.00021455	-0.00016188	-0.00032487	0.00013488	-0.00021962	0.00085985	0.00040285	-0.00031458	-0.00005967	0.00049543	0.00018792	0.00088366	-0.00013813	0.00028625	0.00009293	0.00047056	0.00131181	-0.00030561	-0.00007779	-0.00093769	0.00039070	-0.00016711	0.00034378	0.00010279	0.00111658	0.00088625	0.00055627	-0.00252401	0.00048107	0.00066747	0.00025107	0.00059759	0.00122868	-0.00026173	-0.00119825	-0.00002895	0.00050075	0.00026945	0.00044149	0.00032546	0.00075982	-0.00101557	0.00122526	0.00190577	-0.00053231	-0.00063543	-0.00121654	-0.00185618	0.00014134	-0.00100718	0.00101530	0.00000233	0.00091840	-0.00141838	0.00051641	0.00191890	0.00042029	0.00037045	-0.00075514	0.00036424	-0.00046306	-0.00107171	-0.00085458	0.00015902	0.00187977	0.00127621	-0.00033973	0.00146180	0.00119984	0.00045519	-0.00169193	-0.00162622	0.00031028	0.00106212	0.00144498	-0.00092229	0.00304907	-0.00060898	0.00040018	-0.00076242	0.00120669	0.00072388	0.00052594	-0.00187082	0.00080179	0.00050871	0.00173590	-0.00084507	-0.00108652	-0.00007384	-0.00103867	-0.00030986	-0.00206032	0.00080725	-0.00048057	0.00083247	0.00141439	0.00061313	-0.00054057	0.00121495	0.00210907	0.00008987	-0.00032838	0.00101490	0.00225052	0.00034284	0.00025839	0.00168181	0.00012283	0.00067102	-0.00020721	0.00125917	0.00074857	0.00073399	-0.00058729	-0.00051270	-0.00078585	0.00117256	0.00016260	-0.00174413	0.00102455	0.00049592	-0.00030755	-0.00125460	0.00111951	-0.00042598	0.00115938	0.00050440	0.00089776	-0.00061196	-0.00046541	0.00065064	-0.00117283	0.00123979	0.00016002	-0.00000096	0.00093889	0.00133381	0.00059341	0.00055273	0.00055327	0.00093882	-0.00030331	-0.00060528	0.00075908	-0.00026925	-0.00079388	-0.00013177	0.00096249	-0.00052705	-0.00008791	-0.00095915	0.00078326	0.00008789	-0.00045426	0.00082809	0.00070388	0.00035278	-0.00009711	-0.00067181	-0.00017771	0.00016686	0.00021952	0.00074468	0.00030340	-0.00001687	0.00153291	-0.00051178	0.00041435	-0.00027814	0.00059674	0.00054054	0.00088162	0.00100215	0.00038328	0.00075972	0.00019342	-0.00003107	-0.00034415	0.00014073	0.00008252	0.00063653	0.00096100	0.00013895	0.00023789	0.00014714	0.00032298	-0.00050527	0.00032006	0.00036056	0.00060536	0.00038657	0.00012002	0.00052263	0.00010279	0.00036648	0.00027515	0.00048351	-0.00005824	-0.00022786	0.00004368	0.00023038	-0.00026328	-0.00025050	0.00075521	0.00013018	0.00028873	0.00019408	0.00017060	0.00003239	0.00026424	0.00014654	0.00013801	0.00043880	0.19886631
-4.0002	0.13525715	-21.47483647	-1.38986814	1.50629114	-0.27815274	-21.47483647	-0.44888407	-1.76510561	-0.31271004	0.22173813	0.61050493	0.16801643	0.07038558	-21.47483647	0.09795986	-0.16323535	0.00010570	-1.78961182	-0.19598915	-21.47483647	0.34814092	-21.47483647	-21.47483647	-21.47483647	0.56569260	-21.47483647	-21.47483647	-21.47483647	0.16217400	-21.47483647	-21.47483647	-1.78342557	-0.08501543	-21.47483647	1.53850448	0.28651672	-0.03753472	-0.10844181	-0.22756718	-0.00173103	-0.02687825	0.00282386	-0.04098663	-0.02364412	0.00501654	-0.01075702	-0.00316003	0.00007421	-0.00223391	-0.00120357	-0.00642294	-0.00529959	-0.00327198	0.00356529	0.00718859	0.00179009	-0.00113079	0.00249770	-0.00293413	0.00080401	-0.00330310	-0.00053020	0.00178656	-0.00033919	0.00335772	0.00223717	0.00075608	0.00116756	0.00244210	0.00263938	-0.00055494	0.00118199	-0.00262371	-0.00139454	-0.00014439	0.00192428	0.00199393	0.00005009	-0.00046757	-0.00472789	-0.00535233	0.00060440	0.00291719	-0.00506370	-0.00940490	-0.00113368	0.00477957	0.00295374	0.00303423	0.00836148	0.00592968	-0.00135139	-0.00689174	-0.00312240	-0.00152819	0.00444113	-0.00079695	-0.00083730	0.00318020	0.00529074	0.00211840	0.00899361	0.00890109	0.01543146	0.01800404	0.04151216	0.04738316	0.06164623	0.05651144	0.07537807	0.07316399	0.08011750	0.07394877	0.09233598	0.09800720	0.10582933	0.10795032	0.12460927	0.12984438	0.14850160	0.15169134	0.17612724	0.17217780	0.17459788	0.16503057	0.16875571	0.16510407	0.15411211	0.13069786	0.10858771	0.06728911	0.03017340	0.01010709	0.00408784	0.00143931	0.00151227	0.00014911	0.00031037	0.00190442	-0.00019108	0.00094445	0.00253985	-0.00147324	0.00178872	0.00116981	0.00046532	0.00141120	0.00015728	0.00021707	0.00002782	-0.00036707	0.00040767	0.00122485	-0.00156806	0.00065258	0.00094617	0.00076795	-0.00057544	-0.00016313	-0.00030891	0.00065158	0.00013872	0.00005318	-0.00036600	0.00112106	-0.00002581	-0.00074280	-0.00014584	-0.00068957	0.00116724	-0.00111906	0.00044645	0.00060343	0.00045411	0.00020472	0.00121194	-0.00000212	-0.00008571	0.00052895	0.00080015	0.00022447	-0.00053358	0.00043380	0.00077219	-0.00037781	0.00065637	0.00113581	0.00089129	0.00012506	-0.00080317	0.00015861	-0.00019690	0.00069015	-0.00063193	0.00083776	0.00048903	-0.00046048	-0.00073229	0.00056373	0.00034559	0.00086265	0.00017932	-0.00119798	0.00097907	-0.00019599	0.00095447	0.00096973	0.00046707	0.00100686	0.00047162	-0.00011528	0.00054676	-0.00011389	0.00014990	0.00089134	0.00034573	0.00142327	0.00037698	0.00017047	0.00025642	0.00085333	-0.00065080	0.00091204	0.00035361	-0.00008192	0.00026922	0.00005534	-0.00051387	-0.00007677	0.00027806	0.00067694	0.00013091	-0.00026580	-0.00021701	0.00032678	-0.00028336	0.00034918	0.00003082	0.00014859	0.00002701	-0.00015705	-0.00044138	-0.00005549	0.00035913	0.00006814	-0.00010497	0.00026873	0.00129223	0.00052863	0.00109290	-0.00000953	0.00098618	0.00014528	-0.00068694	0.00027471	0.00113903	-0.00010874	0.00052078	-0.00026313	0.00022945	0.00024728	-0.00036518	0.00116714	0.00030914	-0.00001843	-0.00057571	0.00055388	0.00094407	0.00029432	0.00040075	-0.00026772	-0.00024080	0.00038109	0.00076964	0.00016808	0.00106403	0.00027780	0.00053603	0.00022655	0.00023660	0.00046426	0.00056190	0.00006987	0.00061950	-0.00020885	0.00038729	0.00037700	-0.00074485	0.00062752	0.00069682	0.00011741	-0.00041174	-0.00070367	0.00012425	-0.00040610	0.00016118	0.00015839	-0.00009076	-0.00046961	-0.00003827	0.00138001	-0.00041045	0.00098605	-0.00013206	0.00036438	0.00022392	-0.00010771	0.00035386	-0.00010936	0.00056154	0.00009035	-0.00034402	0.00008162	0.00056767	-0.00008477	0.00014770	0.00008077	0.00125917	0.00048453	0.00098930	-0.00022725	0.00091695	0.00062263	0.00210189	-0.00118392	-0.00115870	0.00040551	0.00049545	0.00006522	0.00142325	0.00001884	-0.00033481	-0.00024570	0.00015460	0.00086188	0.00274392	0.00048491	0.00048147	-0.00077045	-0.00111793	0.00018374	-0.00125550	0.00087756	0.00027552	-0.00039457	-0.00104831	0.00096140	-0.00050675	0.00197286	0.00075045	-0.00229471	0.00030965	0.00170305	0.00017672	0.00008376	0.00096624	0.00105414	0.00222654	-0.00166993	-0.00156037	0.00044504	0.00069594	0.00135502	0.00041845	0.00111377	0.00127755	0.00041839	0.00210931	0.00011493	-0.00126548	-0.00110354	0.00150676	0.00008289	-0.00060815	0.00121890	0.00136376	0.00132516	0.00258121	0.00016718	0.00131174	-0.00104485	0.00087643	-0.00044801	0.00115708	-0.00172681	0.00197682	0.00233942	-0.00065610	0.00044581	0.00061895	0.00068093	-0.00118947	0.00178622	0.00364163	0.00143095	-0.00152479	0.00083806	0.00238998	0.00004116	-0.00052294	0.00218593	0.00157031	0.00144230	0.00008652	0.00228811	0.00234215	0.00072859	0.00111434	0.00049954	0.00080122	-0.00192506	0.00111008	0.00037478	-0.00088334	0.00004371	0.00171918	-0.00108478	0.00179909	0.00236461	-0.00004592	0.00030738	0.00256060	-0.00085637	0.00039989	0.00019595	0.00078497	0.00049902	0.00021194	0.00194074	-0.00026788	0.00145258	0.00018402	0.00092821	0.00109445	0.00075084	0.00106540	0.00091509	0.00093247	0.00008730	-0.00001186	0.00057282	0.00045746	0.00002658	-0.00045584	-0.00030308	0.00105961	-0.00003999	-0.00004358	0.00016710	-0.00027792	0.00015040	-0.00033201	-0.00002615	0.00053238	-0.00027792	0.00023437	-0.00023808	0.00082671	-0.00039505	0.00055068	0.00052841	-0.00010582	0.00030209	0.00077493	-0.00087294	-0.00017420	-0.00073317	0.00029080	0.00070404	0.00049415	0.00096907	0.00014793	0.00062143	-0.00070553	-0.00045163	0.00007545	0.00012235	0.00013100	0.00061883	0.00021714	0.00038600	0.00035552	-0.00022186	0.00067646	0.00031311	0.00084642	0.00021321	0.00017059	-0.00000949	0.00026650	-0.00004715	0.00028559	0.00038478	0.00000367	0.00020952	0.00016252	0.00004972	0.00003485	0.00022234	-0.00007263	-0.00009209	0.00060688	-0.00016093	0.00023890	0.00029007	0.00058832	-0.00000153	0.00040345	0.00009085	0.00040538	0.00059816	-0.22264131
-3.0002	-0.43754838	-21.47483647	-2.10642505	-1.53789246	-0.36579473	-21.47483647	-0.19356874	-21.47483647	0.40166907	-1.54098678	-0.55106443	0.61800365	-0.56800857	0.30765900	-0.42372610	0.35457087	0.77847984	-21.47483647	-0.30928708	-0.43375111	-0.16684558	-21.47483647	-21.47483647	-21.47483647	0.84520291	-21.47483647	-21.47483647	-21.47483647	-0.52403820	-21.47483647	-0.49365784	1.38869882	0.25848425	-21.47483647	0.74544653	-1.10837209	0.09787505	-0.05962510	-0.00948998	0.09610567	-0.04280776	0.01691062	-0.01241235	0.00046014	-0.00456157	0.01351330	0.03447581	-0.00939674	0.00543655	0.00932591	-0.01151085	-0.00007799	-0.00452056	-0.00114956	0.00124298	-0.00505718	0.00224044	0.00329947	0.00153848	0.00035326	-0.00306232	0.00323158	0.00066714	-0.00083625	0.00075421	0.00073470	-0.00264407	0.00236201	0.00252727	0.00006762	0.00110247	0.00231943	0.00151612	0.00196994	0.00236410	0.00156819	-0.00202758	0.00121625	-0.00150192	-0.00358345	0.00108344	-0.00071069	0.00041633	-0.00575836	-0.00216662	-0.00660836	0.01358877	0.00649740	0.00777881	-0.00199082	-0.00197798	-0.00212538	0.00114679	-0.00146178	-0.00225444	0.00472090	-0.00008725	0.00090746	0.00330112	0.00363269	0.00225783	0.00203555	0.00755640	0.01656654	0.02006215	0.04657051	0.05340990	0.07085008	0.06510425	0.08138499	0.07836368	0.08095386	0.07712172	0.09830167	0.09987365	0.11229290	0.11145136	0.13277298	0.13403342	0.15321312	0.15693261	0.18559463	0.18045050	0.18091579	0.17330785	0.17276731	0.17205191	0.16436669	0.13956437	0.11416226	0.07202064	0.03282581	0.01110060	0.00203458	0.00288692	0.00158184	0.00015844	0.00053315	0.00063531	0.00023377	0.00153007	0.00178195	0.00003261	0.00053721	0.00053287	-0.00016466	-0.00003950	-0.00071788	-0.00002049	0.00058865	0.00140576	0.00011594	0.00164295	0.00054635	0.00201003	0.00114215	0.00018850	0.00022717	-0.00063557	-0.00024648	0.00124728	0.00051026	0.00078155	-0.00066025	0.00084377	0.00064995	0.00005687	0.00034199	0.00016824	0.00006808	-0.00029442	0.00080654	0.00030038	0.00025542	0.00029381	-0.00032186	-0.00006986	0.00002738	0.00093996	0.00012973	-0.00020528	0.00040122	-0.00038616	0.00107696	0.00005822	0.00173699	0.00006758	0.00072266	0.00126785	0.00018138	0.00106377	0.00008324	0.00059158	-0.00054653	-0.00076557	0.00007326	-0.00019039	0.00044312	-0.00047092	0.00036954	0.00085709	0.00085346	-0.00105760	0.00174969	0.00090748	0.00024543	-0.00054351	-0.00031964	0.00001846	0.00069494	0.00010181	-0.00001697	-0.00045946	-0.00024177	0.00076057	0.00035945	0.00040049	-0.00008462	-0.00051335	-0.00003697	0.00119102	-0.00031518	0.00044609	0.00028614	-0.00000462	0.00113115	0.00008850	-0.00029063	0.00002723	0.00058727	0.00058744	-0.00081407	-0.00029101	-0.00002313	0.00109547	-0.00030064	0.00082939	-0.00072653	0.00024929	0.00004549	0.00069667	0.00016828	0.00037500	0.00055361	0.00013560	0.00117528	0.00081824	0.00107466	0.00025536	0.00001510	0.00004514	0.00136884	-0.00067456	-0.00008649	0.00065946	0.00043670	0.00024885	0.00013032	0.00027832	0.00011942	-0.00040919	-0.00020053	0.00082871	-0.00003629	0.00030787	-0.00001951	0.00006557	0.00111783	-0.00035236	-0.00000726	0.00022392	0.00048803	-0.00014540	0.00066207	-0.00031768	0.00082567	0.00060020	-0.00016327	0.00000779	0.00098839	0.00021721	-0.00018431	0.00004069	0.00054741	0.00045560	-0.00024736	0.00071280	0.00064662	-0.00031337	0.00036717	0.00082556	0.00002765	-0.00003228	-0.00021318	0.00008686	-0.00028707	0.00057865	0.00023012	0.00025948	-0.00021932	0.00086608	-0.00004454	0.00068242	-0.00007276	0.00030004	0.00047480	-0.00021578	0.00046721	0.00016925	-0.00013448	0.00117774	0.00070828	0.00060147	0.00011645	-0.00081545	0.00023076	0.00050364	0.00050350	0.00041025	0.00026403	-0.00047195	0.00023028	0.00080246	0.00100261	-0.00066434	-0.00078849	-0.00030073	0.00096754	0.00003084	0.00004700	0.00099242	-0.00039710	0.00150907	-0.00024827	0.00086238	0.00279675	0.00203772	0.00086597	-0.00146032	-0.00216815	0.00180705	-0.00031792	-0.00045588	0.00033711	0.00012169	-0.00029482	0.00039937	-0.00012831	0.00115911	0.00164005	0.00032464	0.00291220	0.00138381	0.00087734	0.00107502	0.00029195	0.00021966	0.00149340	-0.00066103	-0.00190165	0.00219660	0.00135677	0.00145524	-0.00075834	0.00291449	0.00263117	-0.00033382	0.00038540	0.00272141	-0.00024391	0.00211742	0.00170894	0.00029752	0.00294998	0.00200108	0.00398644	0.00073277	0.00173203	0.00175753	0.00245267	-0.00031215	0.00039280	-0.00022985	0.00085773	0.00068075	0.00223369	-0.00045950	0.00032634	0.00001713	0.00254789	0.00051701	0.00114687	0.00110321	0.00251404	0.00059547	-0.00086239	0.00029858	0.00176601	0.00127310	0.00127396	0.00198791	0.00354650	0.00057455	0.00083271	-0.00002198	0.00083492	-0.00144101	0.00179741	0.00181947	0.00189067	0.00049473	0.00138488	-0.00176354	0.00024903	0.00174450	0.00169262	0.00056175	0.00188077	-0.00195019	-0.00061752	-0.00098656	0.00138468	0.00004243	-0.00104527	-0.00057238	0.00162507	0.00039544	-0.00073078	0.00085819	-0.00000258	0.00036408	0.00103883	0.00017456	-0.00026319	0.00099744	-0.00029155	0.00017873	0.00048020	0.00025202	-0.00006301	-0.00093425	0.00017868	0.00011579	-0.00059265	-0.00018713	0.00026401	-0.00016914	-0.00011674	-0.00017430	0.00053179	0.00087123	-0.00102003	0.00043141	0.00111508	-0.00009960	-0.00065169	0.00025705	-0.00013468	0.00010331	0.00076488	0.00031135	0.00017665	0.00024671	0.00087219	0.00022245	-0.00002802	-0.00039328	0.00104590	-0.00018413	-0.00016035	0.00087785	-0.00052615	0.00043018	0.00009768	-0.00064887	0.00020232	0.00038157	-0.00022664	0.00052409	0.00065642	-0.00070231	0.00036049	0.00026288	0.00093604	0.00013571	0.00048711	-0.00000454	0.00061718	0.00001700	0.00012296	0.00037359	0.00042229	0.00051087	0.00060550	0.00075274	0.00020905	0.00012159	0.00029069	0.00037738	0.00044122	0.00015248	0.00072884	0.00041417	0.00029410	0.00033615	0.00040973	0.00051873	0.00026742	0.00015262	0.00002161	0.00027169	-0.14817692
-2.9002	0.54081677	-0.71682709	-21.47483647	0.61716926	-0.26132823	-21.47483647	-21.47483647	-21.47483647	-0.52969470	-21.47483647	0.30398228	-0.31531113	-0.03281849	-21.47483647	-1.12523007	0.46820868	0.61635241	-0.74438548	-0.60999981	-21.47483647	0.45189469	-21.47483647	-21.47483647	-21.47483647	-0.02908334	-21.47483647	0.11489913	-21.47483647	0.51023631	-21.47483647	-0.32428685	0.68203837	0.43271047	-21.47483647	-0.26996390	-0.03489600	-0.18053600	-0.15454382	-0.03693526	0.07204041	-0.05444233	-0.00418419	-0.03177969	0.04328559	0.00134302	-0.02275011	0.01012308	-0.01236752	0.00368769	-0.00669495	-0.00485715	-0.00020122	-0.00481395	-0.00092947	0.00684288	0.00068484	-0.00122178	-0.00023709	-0.00299553	0.00084611	-0.00238023	-0.00169490	0.00179133	-0.00137108	0.00230719	0.00238408	-0.00081217	0.00390328	0.00262076	0.00158045	0.00003917	0.00193955	0.00189949	0.00014995	0.00038299	0.00113810	0.00094309	-0.00126392	0.00018596	-0.00098456	0.00412111	-0.00266948	-0.00255385	-0.00620353	-0.01189469	-0.00370497	0.00923290	0.00206546	0.01569016	0.00057088	-0.00243912	-0.00127899	-0.00163391	-0.00458555	0.00100639	0.00819205	0.00101554	-0.00430024	0.00321186	0.00624880	0.00581516	0.00650244	0.00397487	0.01619723	0.02047254	0.04928325	0.05554346	0.06870320	0.06552603	0.07843816	0.07879648	0.08087834	0.08007764	0.09514155	0.10415065	0.10965684	0.10707567	0.12984313	0.13555939	0.14834783	0.15453081	0.18211224	0.17745383	0.17680274	0.17081493	0.17225478	0.16956002	0.16265493	0.13942081	0.11405124	0.07194329	0.03196643	0.01066348	0.00196565	0.00000453	0.00174189	-0.00130456	0.00162220	0.00107116	-0.00070412	0.00175090	0.00123355	-0.00022004	0.00054801	-0.00032553	-0.00012279	0.00008362	-0.00069837	0.00001647	0.00038827	0.00145606	0.00100251	0.00025340	-0.00022285	0.00037197	0.00082526	0.00031391	-0.00127325	-0.00084104	-0.00059972	0.00011995	0.00005321	0.00035258	-0.00088397	0.00057082	0.00027722	-0.00081193	-0.00069100	-0.00084045	0.00060184	-0.00035915	0.00076192	0.00015498	0.00061725	0.00005592	-0.00039209	0.00074457	0.00063842	0.00022254	0.00046434	0.00072703	-0.00020784	0.00046741	0.00026252	-0.00068294	0.00068701	0.00058713	0.00028478	0.00036803	-0.00039820	-0.00041101	0.00018655	0.00061570	-0.00047052	0.00078406	0.00034961	-0.00060830	0.00027652	0.00118382	-0.00013429	0.00032139	0.00024044	-0.00115291	0.00033766	0.00049526	0.00069519	0.00033611	0.00117650	0.00044014	-0.00012478	0.00018801	0.00053846	-0.00042860	-0.00004015	0.00129766	-0.00007724	0.00025049	-0.00028864	-0.00060231	0.00001994	0.00050473	-0.00015059	0.00089979	-0.00027392	0.00001455	-0.00000214	-0.00069533	-0.00017116	-0.00066735	-0.00049184	0.00009228	-0.00017477	-0.00065496	-0.00057592	0.00069746	-0.00024436	0.00021207	-0.00022583	-0.00004223	-0.00044634	-0.00092434	-0.00049895	0.00024780	-0.00008472	0.00043884	-0.00027749	0.00111070	0.00067577	-0.00009639	-0.00035195	-0.00007379	0.00015830	-0.00093749	-0.00079651	-0.00009159	0.00006113	0.00041768	-0.00025218	-0.00085752	-0.00019673	0.00001689	-0.00084380	0.00027394	-0.00020011	-0.00018258	-0.00048948	0.00031784	-0.00040728	0.00020982	-0.00125934	0.00031410	-0.00035761	-0.00006180	0.00026037	-0.00000132	-0.00004414	-0.00004651	-0.00023229	0.00019174	0.00092246	0.00058170	0.00012804	-0.00041351	-0.00015635	-0.00003983	0.00001091	0.00035433	-0.00013130	-0.00009271	-0.00006832	0.00009764	-0.00053460	-0.00045378	-0.00041512	-0.00019362	-0.00038384	0.00005899	0.00026937	-0.00021473	0.00028438	0.00017284	-0.00016741	0.00029628	0.00003179	-0.00043020	0.00016418	-0.00007133	-0.00001190	-0.00032838	0.00008841	0.00092784	-0.00010491	0.00013533	-0.00003579	-0.00106080	0.00028978	-0.00035155	0.00024628	-0.00046759	0.00018011	-0.00073518	0.00008602	0.00196154	0.00169821	-0.00053508	0.00008618	-0.00000254	0.00017748	-0.00032205	0.00043361	-0.00046504	0.00013159	0.00007282	0.00056344	0.00055607	0.00192076	-0.00025945	0.00143669	-0.00136067	-0.00112291	0.00166425	0.00065549	0.00004957	-0.00029673	0.00030658	0.00024538	0.00100755	-0.00042218	-0.00018204	0.00064198	-0.00009167	-0.00039546	0.00209925	0.00067501	0.00019088	-0.00012495	0.00181708	0.00062282	-0.00018386	-0.00020173	-0.00058627	0.00167729	-0.00021994	-0.00054680	-0.00046489	0.00152062	-0.00064860	-0.00071195	-0.00197536	-0.00096433	-0.00192137	-0.00097883	-0.00049472	0.00142411	0.00010370	0.00088350	0.00032217	-0.00028594	-0.00083880	0.00060977	0.00061996	-0.00085846	-0.00016811	0.00033735	-0.00198861	-0.00169146	0.00140210	-0.00052510	0.00055712	-0.00011863	0.00189030	-0.00157061	0.00166983	-0.00006982	-0.00050345	-0.00119834	-0.00081555	0.00243918	-0.00074756	-0.00011401	0.00020308	0.00077264	0.00128577	-0.00044046	0.00109066	0.00088610	-0.00006851	0.00038767	0.00024303	0.00036608	0.00055228	-0.00137005	0.00168917	0.00005362	-0.00046388	0.00051690	-0.00134229	0.00044411	0.00052939	-0.00140344	-0.00161391	0.00004633	-0.00159995	-0.00189428	0.00036778	0.00116583	0.00033295	-0.00005364	-0.00060590	-0.00055008	0.00068287	-0.00036781	0.00014000	-0.00038070	0.00014552	0.00009140	0.00022291	-0.00042813	0.00008795	0.00039145	-0.00064958	0.00001254	0.00024171	-0.00085661	0.00069590	-0.00018670	-0.00022888	-0.00100295	-0.00016450	-0.00063509	0.00017312	-0.00022123	-0.00010413	0.00050153	0.00037781	-0.00050803	-0.00062585	-0.00036213	0.00031751	0.00066864	-0.00000737	0.00094252	-0.00010481	0.00021866	-0.00053437	0.00011081	-0.00103987	-0.00013397	0.00002546	0.00037995	0.00056525	-0.00051365	0.00046031	-0.00031543	-0.00061507	0.00017601	-0.00031613	0.00002053	0.00085580	0.00049836	-0.00058158	-0.00056256	-0.00028415	0.00022427	-0.00024673	0.00051298	-0.00023816	0.00073488	-0.00033204	0.00010242	0.00023521	0.00033384	-0.00028784	-0.00009712	-0.00011965	0.00018788	0.00018148	0.00046553	0.00026323	-0.00034974	0.00000528	0.00036918	0.00014229	0.00032562	0.00036627	0.00044216	0.00014413	0.00058235	0.00009239	0.00002281	0.00060870	-0.23353729
-2.8002	0.27837667	-21.47483647	-1.69129407	-21.47483647	0.38613570	-0.68169898	-1.32800007	-21.47483647	-0.62059769	-21.47483647	-0.76189578	-0.02533728	0.27866891	-21.47483647	0.38456492	0.74414210	-0.29127100	-21.47483647	0.08091543	-21.47483647	0.12599257	-21.47483647	-21.47483647	0.40486666	-0.23739697	-21.47483647	0.06808558	-21.47483647	0.34012351	-21.47483647	-0.74707651	-21.47483647	-0.28489615	-21.47483647	-0.69735290	0.53929369	-0.03095816	0.42427882	0.04369961	0.04675467	0.01847758	-0.02729282	-0.02187634	-0.01705558	-0.00787233	-0.01368230	0.01831924	0.00038144	0.00041766	0.00350153	-0.00086688	0.00394295	-0.00598371	-0.00378652	0.00081404	-0.00448524	-0.00501040	0.00617822	-0.00195791	0.00048189	-0.00572067	0.00088538	0.00236663	0.00136485	-0.00136304	0.00314617	-0.00165089	0.00054615	-0.00153917	0.00137140	0.00022242	0.00318691	-0.00009400	-0.00071163	-0.00029764	0.00177476	0.00170757	-0.00003034	-0.00076552	-0.00311035	-0.00144459	0.00119964	-0.00046594	-0.00104253	-0.00275765	-0.00633700	0.00672697	0.00478052	0.01134329	0.00504459	-0.00010236	0.00054796	-0.00405225	0.00117627	0.00233161	0.00217243	-0.00245393	-0.00280153	0.00074297	-0.00043008	0.00291077	0.00703595	0.00340123	0.01305842	0.02067891	0.04400661	0.04890931	0.06717653	0.06219554	0.07360406	0.07532958	0.07754457	0.07660212	0.09340867	0.09960311	0.10976283	0.10754573	0.12983829	0.13535325	0.15105012	0.15690240	0.18187523	0.17675259	0.17750974	0.17082794	0.17091669	0.16970313	0.16085286	0.13834860	0.11307466	0.06921462	0.03256009	0.00947012	0.00176561	0.00066655	0.00058278	0.00069175	0.00115444	0.00225065	0.00065907	0.00154080	0.00066866	-0.00128815	0.00048356	-0.00026287	-0.00034389	0.00019246	-0.00082331	-0.00002181	0.00093621	0.00156552	-0.00008730	0.00144536	0.00058944	0.00067194	0.00108890	0.00046981	0.00021808	-0.00124058	-0.00054728	0.00047147	0.00010882	-0.00108443	-0.00022171	0.00030676	-0.00022681	-0.00056247	-0.00117810	0.00038437	-0.00040269	-0.00134586	0.00093807	0.00088847	-0.00067064	-0.00001442	-0.00072066	0.00015682	0.00152353	0.00076847	0.00088653	0.00078950	-0.00060259	0.00038136	-0.00024256	-0.00056629	0.00078169	0.00095902	0.00102215	0.00130086	-0.00129618	-0.00024432	0.00041094	0.00082431	-0.00011309	0.00034087	-0.00024468	0.00043655	0.00006071	0.00052140	0.00000127	0.00068325	0.00052040	-0.00067003	0.00011137	0.00069870	0.00145599	0.00120356	0.00049482	0.00002694	0.00015648	0.00088225	0.00056284	0.00000062	-0.00036292	-0.00020117	-0.00031457	-0.00047552	-0.00046797	-0.00055554	0.00007262	-0.00025745	-0.00029156	0.00066496	-0.00056784	0.00012984	-0.00038512	-0.00024469	-0.00043649	0.00012852	0.00045719	0.00082038	-0.00011833	-0.00016895	-0.00002405	0.00030547	-0.00023892	0.00021831	-0.00027000	-0.00001052	-0.00007024	-0.00013990	-0.00078454	-0.00032956	0.00077423	0.00008358	-0.00021456	0.00048107	0.00064166	0.00067787	0.00005823	0.00030451	0.00020481	-0.00004263	-0.00004164	-0.00032087	0.00016803	-0.00005057	0.00066128	-0.00008952	-0.00035576	0.00055856	-0.00036657	0.00039549	-0.00017342	0.00018357	-0.00058360	0.00023255	-0.00047617	-0.00039387	0.00005428	0.00057681	-0.00005079	-0.00009601	0.00055627	0.00041527	0.00081152	-0.00016754	0.00046789	-0.00061489	0.00014306	0.00045002	0.00042030	-0.00009859	-0.00027235	0.00009532	-0.00067264	0.00024435	-0.00018642	-0.00011117	0.00014849	0.00039983	-0.00081327	0.00035871	-0.00057030	-0.00036213	0.00007326	0.00037590	0.00002077	0.00014370	-0.00040053	0.00034896	0.00027922	0.00011317	-0.00055145	-0.00022649	0.00014557	0.00077329	-0.00011978	-0.00047207	-0.00023169	0.00098312	-0.00051572	-0.00058921	0.00090413	-0.00042540	-0.00033543	-0.00000428	0.00144786	-0.00137598	0.00010311	-0.00066176	0.00009684	-0.00026184	0.00128226	-0.00261308	-0.00019354	0.00013719	0.00036901	-0.00116117	0.00037329	0.00107767	-0.00137903	0.00154475	-0.00010310	0.00111148	0.00163908	0.00200395	0.00243005	0.00005117	-0.00121621	-0.00059587	0.00021265	0.00027361	-0.00153371	-0.00028473	-0.00170303	-0.00073624	0.00061193	-0.00061228	0.00075234	-0.00124250	-0.00009252	0.00069640	0.00108322	0.00146368	0.00069921	-0.00034186	-0.00056476	-0.00148232	0.00058963	-0.00077053	0.00001658	0.00149162	-0.00103523	-0.00097957	0.00165671	0.00127234	-0.00006678	-0.00182815	-0.00268369	0.00176066	-0.00092394	-0.00190245	-0.00014700	0.00193241	-0.00047948	0.00110806	0.00021168	0.00028544	0.00022259	-0.00133941	0.00172926	0.00031998	-0.00024796	-0.00168026	0.00208225	-0.00023298	0.00142125	0.00157461	-0.00243457	0.00039707	-0.00079817	0.00189291	0.00134798	0.00094575	-0.00121727	-0.00207955	0.00164441	-0.00093512	-0.00052149	-0.00015587	0.00242490	0.00003758	-0.00081509	0.00039444	0.00077114	-0.00096588	-0.00022123	-0.00035014	-0.00003009	-0.00192498	0.00032343	-0.00314286	0.00019861	-0.00053747	-0.00012170	-0.00226827	0.00236907	0.00044918	-0.00018025	-0.00081328	-0.00066534	-0.00037602	-0.00058921	-0.00057329	0.00128759	-0.00035861	-0.00048828	0.00047592	-0.00026642	-0.00037698	-0.00085303	-0.00102869	-0.00074179	0.00026873	-0.00030365	0.00048075	-0.00054709	-0.00005433	-0.00041329	-0.00135747	0.00060134	-0.00040886	-0.00094886	0.00037558	-0.00002263	-0.00005143	-0.00019238	-0.00002177	0.00085626	-0.00038731	-0.00048845	-0.00013625	0.00065522	0.00011574	-0.00011508	-0.00093612	-0.00077723	-0.00006908	0.00013068	-0.00002046	-0.00102660	0.00096273	0.00026788	-0.00092539	0.00071224	-0.00059616	0.00038895	0.00066975	0.00055252	0.00040601	0.00058433	0.00026586	-0.00008832	-0.00016598	0.00004639	0.00019514	-0.00016892	0.00034545	0.00060807	-0.00035727	-0.00003732	0.00015662	0.00001886	-0.00017873	0.00042106	-0.00006156	0.00034216	-0.00005354	0.00030688	0.00027266	-0.00003528	-0.00002907	0.00055893	0.00048306	-0.00003569	-0.00010295	-0.00025948	0.00046034	-0.00045232	-0.00077838	0.00015776	0.00000663	-0.00012858	-0.00031649	0.00004496	0.00019086	0.00019463	-0.00027510	0.00010657	0.00023919	-0.47681711
-2.7002	-0.25956290	-21.47483647	-0.06998581	-21.47483647	0.05501759	-0.59281856	0.42694600	0.78459828	-0.14021994	-21.47483647	0.12369874	0.43990386	-0.25918613	-21.47483647	0.72468371	-21.47483647	-0.80717480	-21.47483647	-3.10517097	-21.47483647	0.05771777	-21.47483647	-21.47483647	-21.47483647	0.22546164	-21.47483647	-21.47483647	-21.47483647	0.40927688	-21.47483647	-0.38766843	-21.47483647	0.22946244	-21.47483647	-0.16960499	-0.33976344	0.07742949	0.41953291	0.05083582	-0.02344204	-0.02531452	0.06347669	-0.00691225	0.00177132	0.00779048	-0.02877305	0.01403984	-0.02419268	0.00039948	-0.00963590	-0.00460364	-0.00113688	-0.00358859	0.00293858	0.00097447	0.00338616	0.00113893	-0.00183813	-0.00078886	0.00065981	-0.00650875	-0.00091523	0.00311008	0.00009393	0.00207025	0.00021516	0.00017896	0.00240220	0.00046026	0.00130622	0.00011982	0.00218477	0.00045440	0.00047668	0.00022776	0.00324156	0.00246791	-0.00150174	-0.00009598	-0.00147461	0.00125658	0.00067648	0.00159177	-0.00440959	-0.00326551	0.00266618	0.01337785	0.00663857	0.00475875	0.00356730	0.00305882	-0.00101545	-0.00075237	-0.00030307	0.00155651	0.00791092	-0.00113645	0.00159314	0.00098273	0.00352285	0.00620393	0.01040316	0.01000686	0.01207989	0.01460094	0.04287249	0.04579121	0.06010138	0.05186712	0.06820915	0.06474185	0.06973494	0.06268496	0.08160612	0.08768765	0.09629465	0.09762288	0.11556722	0.12230345	0.14113318	0.14422168	0.16819016	0.16242419	0.16269323	0.15649351	0.15850674	0.15839335	0.15133359	0.13263914	0.10755605	0.06773259	0.02991450	0.01056526	0.00304791	-0.00006984	0.00005882	0.00040003	0.00032665	0.00191572	0.00087433	-0.00022798	0.00182046	0.00050557	0.00048297	0.00051591	0.00019417	0.00037965	-0.00076880	-0.00058156	0.00122262	0.00064838	0.00042946	0.00111481	-0.00010122	0.00052527	0.00072127	0.00133765	-0.00026148	0.00032635	0.00028542	0.00071871	0.00029636	-0.00036384	0.00067430	0.00022215	0.00036294	-0.00000991	-0.00021456	-0.00019470	0.00121355	-0.00045253	0.00101442	0.00061847	0.00092150	-0.00062047	0.00040213	-0.00013411	0.00011187	-0.00003402	0.00008583	0.00066916	-0.00014295	0.00097596	0.00100881	-0.00024604	0.00184243	0.00109972	0.00065805	0.00002388	-0.00100253	0.00020317	0.00049430	0.00054084	0.00009726	0.00024529	0.00020854	-0.00059297	0.00000304	-0.00011423	0.00044581	0.00052302	0.00018402	0.00059536	0.00040313	0.00078020	0.00043308	0.00104401	0.00029423	-0.00005956	0.00072850	0.00014963	0.00070317	0.00062086	0.00021803	0.00070258	0.00018145	0.00063438	0.00003180	-0.00042929	0.00013480	0.00012714	0.00012082	0.00030134	-0.00010276	0.00070802	-0.00019765	0.00031629	0.00017068	0.00032492	0.00042540	0.00049673	0.00007153	-0.00094785	-0.00013138	0.00015064	-0.00061117	0.00087169	-0.00007549	0.00071655	0.00036179	-0.00069185	-0.00061750	0.00059344	0.00000853	0.00096937	0.00024388	0.00085998	0.00112487	0.00025898	-0.00027562	0.00005777	0.00095200	-0.00040968	-0.00055597	-0.00004805	0.00033354	-0.00022865	-0.00047933	0.00061978	0.00061844	-0.00006698	0.00017114	0.00060341	-0.00029391	0.00019969	-0.00024777	0.00027055	-0.00003132	0.00019508	-0.00070196	0.00041368	0.00013200	0.00008967	0.00015915	0.00007743	0.00020908	0.00057934	0.00062113	0.00068176	0.00066291	0.00057142	-0.00002394	0.00005977	-0.00022874	0.00003075	0.00002823	0.00065809	0.00010818	-0.00014407	0.00022201	0.00028614	-0.00026397	-0.00025558	0.00034643	-0.00020280	0.00006877	-0.00003548	-0.00012377	0.00064847	0.00032692	0.00108620	-0.00027221	0.00020924	-0.00034463	-0.00041367	0.00059976	-0.00064708	0.00033193	0.00014886	-0.00013177	0.00060251	0.00074982	-0.00009764	0.00059653	-0.00037962	0.00020929	0.00015070	-0.00037257	0.00083381	0.00087909	0.00080634	0.00083590	-0.00068460	0.00109987	-0.00095354	-0.00026777	-0.00022157	0.00015055	-0.00053289	0.00003591	0.00028064	0.00142324	0.00286821	-0.00179673	0.00180695	0.00134610	0.00215056	0.00140433	0.00060059	0.00033861	0.00103327	-0.00143528	0.00087661	-0.00127279	-0.00104412	0.00017730	0.00233483	0.00197844	0.00030517	0.00097723	-0.00205130	0.00112105	0.00237126	0.00110067	0.00057199	0.00062358	-0.00022174	-0.00054122	-0.00124824	-0.00009567	0.00171342	0.00042436	0.00209499	-0.00037660	0.00120546	0.00131441	-0.00087849	0.00171801	-0.00017390	-0.00004718	0.00232818	0.00158424	-0.00046407	0.00171822	0.00112771	0.00086130	0.00343987	0.00121901	-0.00013685	0.00148937	-0.00051458	0.00122568	0.00151939	0.00350773	0.00068913	0.00323830	0.00147116	0.00062508	0.00259899	0.00188420	-0.00271462	0.00120941	-0.00053293	0.00193314	-0.00024207	-0.00122749	-0.00036422	0.00179593	0.00105188	0.00092316	-0.00014238	0.00372314	0.00249435	0.00063976	-0.00087358	0.00044114	-0.00062550	0.00039956	0.00016680	-0.00117450	-0.00029242	0.00019293	-0.00075898	0.00113095	0.00041611	0.00108410	-0.00142056	0.00230200	0.00060626	-0.00011987	-0.00062152	0.00000929	-0.00060077	-0.00103441	-0.00117998	0.00085106	0.00028871	0.00124099	0.00051723	0.00090527	0.00082218	0.00002369	0.00059837	0.00049389	0.00192368	-0.00036541	0.00040082	0.00039968	0.00053685	0.00031634	0.00007688	0.00074271	0.00138877	0.00037379	-0.00028184	0.00146281	0.00058142	0.00015522	0.00103477	0.00107528	0.00141240	0.00069859	0.00083853	0.00125882	0.00040059	0.00024454	-0.00009083	0.00040390	0.00001744	0.00030734	0.00149979	0.00031336	0.00040825	0.00089216	-0.00092473	0.00101802	0.00016773	0.00050927	0.00017797	0.00074165	0.00129968	0.00025864	0.00129410	0.00042193	-0.00059586	0.00049961	0.00052731	0.00075282	0.00077134	0.00128803	0.00014456	0.00090116	0.00023993	0.00048293	-0.00050135	0.00092714	0.00036365	0.00058790	-0.00028129	0.00060721	0.00017140	0.00013817	0.00048076	0.00023232	0.00052089	0.00019917	0.00032672	0.00032118	0.00009186	0.00034264	0.00002200	0.00069174	0.00011025	0.00013838	0.00036870	0.00027498	0.00014225	0.00041817	0.00007893	0.00003416	0.00043873	-0.00549291
-2.6002	0.27694980	-21.47483647	0.04802404	-21.47483647	-0.07430766	-21.47483647	-0.74517426	0.64801151	0.41493450	-21.47483647	1.21324246	0.16302188	-0.17225105	-21.47483647	-0.98855466	-21.47483647	0.33575410	-21.47483647	0.32116100	-21.47483647	-0.32612580	-21.47483647	-21.47483647	-21.47483647	-0.29710044	-21.47483647	2.13343263	-21.47483647	-0.52002434	-21.47483647	0.91428512	-21.47483647	0.62032551	-21.47483647	-0.00777871	1.14189531	0.16266381	-0.00934625	0.15745913	0.01082486	0.06397323	-0.01366525	-0.01580072	-0.03025350	0.00680693	-0.01032831	0.01164067	-0.01829575	0.01212924	-0.00982865	-0.00487242	-0.00448426	-0.00626662	-0.00703987	0.00807072	-0.00267916	-0.00369923	0.00258779	-0.00106445	0.00090115	-0.00827734	0.00345077	0.00135469	0.00026472	0.00246930	0.00235598	-0.00238724	0.00112246	0.00424953	0.00304245	0.00041967	0.00064835	0.00096072	0.00166771	-0.00069391	0.00187810	-0.00047791	0.00141097	-0.00007242	-0.00304675	0.00284952	-0.00167767	0.00126499	-0.00978751	-0.00987334	0.00413744	0.01078095	0.00348464	0.00359849	-0.00303016	-0.00305798	-0.00693802	0.00220327	0.00648970	0.00082934	0.00014647	-0.00047511	0.00453939	0.00270419	0.00090213	0.00261265	0.00760827	0.00722617	0.01440889	0.01989657	0.04396884	0.04785753	0.06781380	0.06008923	0.07539881	0.07710560	0.08033051	0.07756022	0.08995057	0.10007937	0.10794639	0.10840630	0.12753882	0.13276561	0.15350332	0.15709837	0.18169733	0.17644009	0.17436541	0.16659923	0.16858018	0.16563852	0.15743725	0.13483916	0.10827196	0.06932142	0.02884685	0.00888364	0.00296319	0.00141826	0.00151378	-0.00013801	0.00124184	0.00169930	0.00058763	0.00027149	0.00196588	0.00030187	0.00036390	0.00008813	-0.00001065	-0.00033221	-0.00024056	-0.00005177	0.00148271	0.00059690	-0.00058011	0.00066975	0.00002314	0.00037754	0.00113796	-0.00028291	0.00033905	-0.00082562	0.00040763	0.00123264	0.00000623	0.00033185	0.00039918	0.00048806	0.00015452	-0.00070952	-0.00159528	-0.00063017	-0.00016892	-0.00101516	-0.00064179	0.00058525	-0.00009568	0.00034283	0.00001021	-0.00058524	0.00041289	0.00058605	0.00029161	0.00036237	0.00026374	0.00051256	0.00123895	0.00032660	0.00156870	-0.00063255	0.00109846	0.00096203	-0.00040309	-0.00064418	-0.00039485	0.00117951	-0.00008546	-0.00009949	0.00028128	-0.00109456	-0.00000288	-0.00044587	0.00040598	0.00048160	0.00190173	-0.00029908	0.00017510	0.00044119	-0.00024446	0.00026449	0.00073136	0.00009895	-0.00007923	0.00120577	-0.00047844	-0.00071050	0.00020674	0.00106225	0.00049836	0.00019224	0.00030441	-0.00056266	0.00025667	-0.00026776	-0.00034169	0.00040330	0.00057766	0.00030649	0.00048395	0.00004824	0.00030174	-0.00038164	0.00030011	0.00008045	-0.00011383	-0.00118856	0.00005925	0.00085085	-0.00019138	-0.00016621	0.00041787	0.00020008	-0.00014446	-0.00022267	0.00000648	0.00036979	-0.00026958	-0.00009155	-0.00011750	0.00048508	-0.00001830	-0.00010675	-0.00005268	0.00015296	0.00082760	-0.00081406	-0.00069805	-0.00031899	0.00058828	0.00011357	-0.00005158	-0.00002787	-0.00050056	-0.00008522	0.00002021	0.00081720	-0.00006566	-0.00000447	0.00027872	-0.00004657	0.00013638	0.00026258	0.00009505	0.00033825	-0.00030923	0.00004179	-0.00006392	-0.00045507	-0.00017809	0.00012771	0.00046876	0.00043285	0.00034652	0.00034939	0.00025794	-0.00004395	-0.00031791	-0.00016860	-0.00005080	0.00033262	-0.00038391	-0.00013503	0.00025059	-0.00007135	-0.00016530	-0.00017767	-0.00011208	-0.00089333	0.00043679	0.00009789	-0.00046524	0.00041791	0.00000296	0.00006470	-0.00002565	-0.00028013	-0.00042750	-0.00023759	0.00030643	-0.00050826	-0.00035804	-0.00062155	0.00035775	0.00038161	-0.00018236	-0.00072172	0.00053334	-0.00000746	-0.00087491	0.00050507	0.00037201	0.00042865	-0.00016726	-0.00084605	-0.00036349	0.00076335	0.00117551	-0.00169702	-0.00167917	-0.00030582	-0.00020057	-0.00116813	0.00079071	-0.00095319	-0.00045106	-0.00068060	0.00017732	0.00016391	0.00055775	0.00053010	-0.00011752	-0.00152196	-0.00053769	0.00079450	0.00051911	0.00092652	-0.00147445	-0.00138869	-0.00112492	0.00022361	0.00097803	-0.00107671	-0.00016265	-0.00103363	-0.00022718	0.00019204	0.00059676	0.00054794	-0.00143189	0.00212971	-0.00073059	-0.00008417	-0.00184655	0.00127499	-0.00123898	0.00191111	-0.00135078	0.00110910	-0.00099333	0.00044449	0.00085397	0.00031584	-0.00235963	0.00072005	-0.00186049	-0.00116047	0.00110874	0.00171774	0.00142663	0.00216476	-0.00067767	0.00048726	0.00006703	-0.00019251	0.00072940	0.00097068	0.00007379	-0.00123270	0.00057957	0.00112481	-0.00108692	0.00158679	-0.00118485	-0.00093402	-0.00055891	0.00086666	0.00049701	0.00017442	-0.00059050	-0.00181679	0.00205201	-0.00012557	-0.00018997	-0.00090498	0.00200199	0.00027192	0.00084430	-0.00019143	-0.00100332	-0.00213615	-0.00196212	0.00047921	0.00008164	-0.00150989	-0.00026172	-0.00189302	-0.00063511	0.00028930	0.00090338	-0.00193386	0.00105480	-0.00039923	-0.00047132	-0.00196555	0.00001672	-0.00116106	-0.00074474	0.00011460	0.00037271	-0.00059874	-0.00075795	0.00114932	-0.00079547	-0.00036449	-0.00054315	-0.00080801	-0.00034435	0.00047968	-0.00005578	-0.00071595	-0.00001336	0.00051066	-0.00097204	-0.00056255	-0.00003746	0.00017327	-0.00064808	-0.00094027	0.00015036	-0.00044040	-0.00110665	-0.00034571	0.00125268	0.00039124	-0.00003095	-0.00102050	0.00062047	-0.00024582	-0.00084557	-0.00006482	-0.00016100	0.00020557	-0.00033771	0.00030460	-0.00028148	0.00012854	0.00095761	-0.00023995	-0.00062171	0.00008434	0.00089452	-0.00027237	0.00001294	0.00069692	-0.00020286	-0.00004832	-0.00071208	-0.00039319	-0.00018305	0.00023345	-0.00034965	0.00029475	0.00001607	-0.00020611	0.00007336	0.00055504	0.00042523	0.00001055	0.00064748	0.00015907	0.00000651	-0.00020453	0.00015943	0.00033775	0.00025872	-0.00021741	-0.00012570	0.00037960	-0.00001212	-0.00037753	0.00023568	-0.00025376	-0.00046294	-0.00052602	0.00028846	-0.00009210	0.00000077	0.00000964	-0.00010297	-0.00012864	-0.00023134	0.00018314	-0.00040990	0.00031734	-0.46901260
-2.5002	0.53966467	-21.47483647	0.03200752	1.56718314	-0.16072501	-21.47483647	1.31361973	-0.26046384	-0.45904552	-21.47483647	0.74371206	-21.47483647	-0.06315285	-21.47483647	-0.20930655	2.25250381	-0.34017907	-2.45501208	0.83917446	-21.47483647	0.07102828	-21.47483647	0.73809350	1.43816602	1.13264312	-21.47483647	-21.47483647	-21.47483647	-0.45920921	-21.47483647	0.02502587	0.51592548	-0.21981098	-21.47483647	0.48654941	0.47513745	-0.03697241	-0.27161319	0.14422567	-0.07794354	-0.03212759	0.00409006	0.01044591	0.04741947	0.02157173	0.01633850	0.00580222	-0.01598570	0.01625911	-0.00554789	-0.00542229	-0.00367333	-0.00740096	0.00287471	0.00395704	-0.00301208	0.00070944	0.00129696	-0.00679775	-0.00053982	-0.00499148	-0.00340367	0.00076022	-0.00160651	0.00071820	0.00056875	-0.00134416	0.00028794	0.00176012	-0.00077911	-0.00170441	0.00126198	0.00024989	0.00076613	-0.00041229	0.00325298	0.00022955	0.00021510	0.00045257	-0.00438429	-0.00003091	-0.00192367	0.00106118	-0.00115395	-0.00977854	0.00474210	0.01088822	0.00507887	0.01061360	-0.00139085	-0.00183557	-0.00247689	0.00495407	0.00169516	0.00303908	-0.00181628	-0.00021651	-0.00300473	0.00148846	0.00194953	-0.00100973	0.00532806	0.00558929	0.01165115	0.01651201	0.03981489	0.04788153	0.06550213	0.05949748	0.07688987	0.07583226	0.08108285	0.07505316	0.09262681	0.09644284	0.10976215	0.10894652	0.12568089	0.13204427	0.14856711	0.15269723	0.18064640	0.17458509	0.17141187	0.16463868	0.16739917	0.16411418	0.15466959	0.13292961	0.10866026	0.06718601	0.02939046	0.00939408	0.00271162	0.00081589	0.00022828	0.00062482	0.00078277	0.00114467	0.00030058	-0.00010284	0.00315509	-0.00041660	-0.00015289	-0.00004807	-0.00073418	0.00104294	-0.00066232	-0.00031390	0.00096071	0.00081472	0.00126982	0.00034187	0.00023526	0.00126095	0.00069658	-0.00023141	-0.00002572	-0.00098706	0.00048792	0.00059814	-0.00010171	0.00076387	-0.00058200	0.00031739	0.00017387	-0.00088766	0.00018317	-0.00089494	0.00046203	-0.00020654	0.00107533	0.00107881	0.00000235	0.00063954	0.00046368	-0.00039217	-0.00047215	-0.00055481	0.00075891	0.00150504	-0.00073378	0.00025181	0.00020180	-0.00063744	0.00190138	0.00079609	0.00224778	0.00124214	-0.00060176	0.00016053	-0.00080148	0.00052469	-0.00025492	0.00070539	0.00030700	-0.00058836	0.00062855	0.00087736	0.00072424	0.00133936	0.00018319	-0.00017323	0.00069069	0.00013090	0.00127621	0.00066561	0.00039384	0.00003770	0.00055779	0.00039957	0.00077178	-0.00035757	0.00012766	0.00055354	-0.00001187	-0.00014609	-0.00028544	-0.00093391	0.00011118	-0.00011734	0.00052093	0.00061465	0.00033704	0.00001085	-0.00010975	-0.00044869	-0.00086995	0.00012091	0.00056773	0.00054459	0.00046298	-0.00049319	0.00044134	0.00123378	-0.00000661	0.00043428	-0.00028877	0.00024332	0.00008859	-0.00021483	-0.00009230	0.00072200	0.00034151	-0.00017674	-0.00037486	0.00058428	0.00136737	0.00026705	0.00035952	0.00008784	0.00094885	-0.00081676	-0.00028084	-0.00057318	0.00108023	-0.00009650	0.00001407	0.00016071	-0.00033092	0.00023402	0.00031544	0.00048860	-0.00068661	-0.00018078	0.00027535	0.00007976	-0.00001461	-0.00011661	-0.00023653	0.00075001	-0.00002995	-0.00025835	-0.00022519	-0.00025511	0.00071226	0.00011221	0.00040838	0.00035358	0.00103039	0.00092944	0.00042873	-0.00001464	0.00004458	0.00042115	0.00023259	0.00082191	-0.00032953	-0.00089974	0.00016237	-0.00012385	-0.00059101	-0.00036894	-0.00016838	-0.00008786	0.00059603	0.00020266	0.00010598	-0.00013817	0.00010246	0.00031361	0.00063439	0.00050510	0.00006994	-0.00045910	0.00089407	0.00059730	0.00055877	-0.00015023	0.00025331	0.00087815	0.00045967	0.00056576	0.00100137	-0.00070415	0.00099830	-0.00017148	0.00054060	0.00039373	0.00075431	-0.00009824	0.00068520	0.00049889	0.00070147	-0.00161148	-0.00051809	-0.00057396	-0.00028625	0.00061694	0.00111363	-0.00005154	-0.00126353	0.00097264	-0.00046571	-0.00037733	0.00042408	0.00078144	0.00261458	-0.00124954	-0.00114176	0.00180602	0.00173139	-0.00035162	-0.00132404	-0.00007104	0.00001472	0.00108634	0.00144237	0.00143666	0.00025394	0.00062194	-0.00024474	0.00077869	0.00173548	0.00149965	0.00059509	0.00081528	0.00148860	0.00014328	-0.00108747	-0.00077120	0.00161843	0.00199220	0.00179764	-0.00051183	0.00123799	-0.00104231	0.00098516	-0.00110447	-0.00125292	-0.00085277	0.00111646	0.00204954	0.00192036	0.00158987	0.00179638	-0.00017987	0.00148310	0.00064792	0.00072351	0.00128060	0.00136069	0.00167468	0.00193259	0.00115275	0.00140251	-0.00016731	-0.00179658	0.00133360	0.00027156	-0.00014684	0.00047532	0.00151919	0.00180295	0.00111834	0.00025448	0.00116830	0.00447028	-0.00056096	-0.00044949	0.00116558	0.00286652	0.00051657	0.00161859	0.00033751	0.00173650	-0.00005885	0.00001635	0.00172079	0.00056539	0.00006693	0.00064083	0.00056621	-0.00002383	0.00154700	0.00063240	-0.00179595	-0.00062318	-0.00020817	0.00022421	-0.00163911	0.00266151	-0.00061207	-0.00014206	0.00066555	0.00065673	-0.00098378	-0.00093166	0.00116466	0.00010630	0.00052476	-0.00074983	0.00071246	0.00152380	0.00055019	-0.00013470	0.00010745	-0.00029636	0.00049895	-0.00036222	-0.00072146	-0.00038000	-0.00079818	-0.00054863	0.00008886	0.00061581	0.00028850	-0.00015970	-0.00057341	0.00097570	0.00029745	-0.00034633	-0.00013208	0.00003818	-0.00086979	-0.00121574	-0.00100901	0.00013844	-0.00024964	0.00037268	0.00046434	0.00011651	-0.00005545	0.00035142	0.00029918	0.00013846	-0.00042323	0.00021305	0.00000805	0.00058269	0.00001976	0.00057220	0.00049333	0.00010336	-0.00026126	-0.00020626	-0.00031237	-0.00039307	-0.00040370	0.00065598	-0.00081689	0.00025129	-0.00052101	-0.00012710	0.00013033	0.00077995	0.00018844	0.00029316	-0.00019128	0.00002060	-0.00017734	0.00024079	0.00041511	0.00012193	0.00042681	-0.00005919	-0.00009530	-0.00017478	0.00013157	0.00010753	-0.00040565	0.00039947	0.00021367	0.00023609	0.00014880	0.00054251	0.00002070	0.00006330	-0.00009812	-0.00005862	0.00033162	-0.15696635
-2.4002	0.23426145	-0.20089817	0.81472251	-0.63697678	-0.32510205	-21.47483647	-0.34762228	-21.47483647	-0.21678929	-21.47483647	0.29310247	0.26422215	-0.15890091	-21.47483647	-0.01998962	-21.47483647	0.71007343	-21.47483647	-0.83628029	-2.76852059	0.24383920	-21.47483647	-21.47483647	-0.86090183	-0.57316267	-21.47483647	-21.47483647	-21.47483647	0.44952008	-21.47483647	-0.39268225	-0.22268176	-0.44734626	-0.00058411	-0.08493901	-0.58673646	0.08691777	0.32318202	0.19109337	0.04303692	-0.09901531	-0.10989670	-0.01583323	-0.02081085	0.02211738	-0.00690202	0.01846473	0.00527174	0.02457112	0.00948376	-0.00442080	0.00213346	0.00212621	0.00073179	0.00529033	-0.00309471	-0.00024010	-0.00135463	-0.00286912	0.00073558	-0.00776517	0.00008374	-0.00009805	-0.00064674	0.00147437	0.00164656	-0.00091116	-0.00024386	-0.00044682	-0.00009585	-0.00127422	0.00162934	0.00057865	0.00261439	0.00064193	0.00039416	0.00005683	-0.00315940	0.00239713	-0.00366182	-0.00042836	0.00032828	0.00186198	-0.00578604	-0.00337085	-0.00440192	0.00719195	0.00389299	-0.00171016	0.00057820	-0.00208807	-0.00317670	-0.00203099	0.00035785	0.00332620	0.00102500	-0.00292679	-0.00293518	0.00412212	0.00136886	-0.00202679	0.00423174	0.00542421	0.01248782	0.02188577	0.04168832	0.04626138	0.06543496	0.06013415	0.07626942	0.07148945	0.07860627	0.07625941	0.09074443	0.09768509	0.11104281	0.10905425	0.12675447	0.13369050	0.14902513	0.15247557	0.18161060	0.17463343	0.17402850	0.16779829	0.16661202	0.16279086	0.15690623	0.13573504	0.10671568	0.06714484	0.02923996	0.01057615	0.00179442	-0.00008564	-0.00016688	-0.00053948	0.00019429	0.00067725	0.00015466	0.00033657	0.00205036	-0.00067893	-0.00047042	-0.00000527	-0.00064991	-0.00009545	-0.00133422	-0.00035495	0.00002708	0.00084323	0.00074625	0.00027742	0.00011403	0.00085146	0.00022939	0.00013481	-0.00007886	-0.00017080	-0.00028596	0.00127517	0.00019095	0.00009347	-0.00037684	0.00047584	-0.00009004	-0.00021655	-0.00122570	-0.00076000	0.00071321	-0.00036755	0.00014851	0.00077217	0.00064285	0.00043821	0.00093000	-0.00004084	-0.00012242	0.00041841	0.00061407	0.00058461	0.00030266	0.00029717	0.00038069	-0.00062524	0.00090065	0.00142448	0.00065002	0.00048173	-0.00065225	0.00019522	-0.00044246	-0.00016968	-0.00059703	-0.00043896	-0.00014070	-0.00025873	0.00001722	0.00039527	0.00011682	0.00054124	0.00009242	-0.00024997	0.00099635	0.00032177	-0.00056645	0.00002871	0.00088199	0.00106736	-0.00032551	0.00001344	0.00023511	0.00021634	-0.00001693	0.00025685	-0.00035970	-0.00063551	-0.00069129	-0.00091174	0.00002176	-0.00042558	0.00012661	-0.00012959	-0.00019397	0.00042014	-0.00026264	0.00004937	0.00000859	-0.00004606	-0.00060271	0.00052094	-0.00003048	0.00003119	-0.00009171	-0.00008347	-0.00091755	-0.00032419	-0.00062086	0.00003767	-0.00079567	-0.00040179	-0.00067859	0.00033309	0.00006779	0.00045252	-0.00010532	0.00067821	0.00034783	-0.00000275	0.00084631	-0.00016993	0.00011715	-0.00128158	-0.00000206	-0.00002624	0.00088987	0.00011970	0.00037653	0.00022654	0.00028506	-0.00009478	-0.00027182	0.00029957	-0.00048684	-0.00025325	-0.00076394	0.00042167	0.00005433	0.00031203	-0.00061227	0.00071017	-0.00014539	-0.00022831	0.00010983	0.00000603	0.00008981	0.00002731	0.00008744	-0.00005581	0.00023906	0.00051824	0.00006234	0.00023719	0.00019191	0.00046256	-0.00042886	0.00040703	0.00007537	-0.00016848	-0.00033398	-0.00033198	-0.00040294	-0.00014452	-0.00078023	0.00024016	0.00013454	-0.00014247	-0.00021980	0.00047596	0.00019812	0.00038349	0.00018421	-0.00053092	-0.00013456	-0.00056070	-0.00052860	-0.00004162	-0.00009487	-0.00044118	-0.00005439	0.00048186	0.00024681	0.00054597	0.00021477	-0.00175125	-0.00082576	-0.00027350	0.00083229	0.00015795	-0.00020372	-0.00023177	-0.00072463	0.00054752	0.00131588	-0.00155425	-0.00135307	0.00059513	-0.00003660	-0.00076494	0.00027806	-0.00077904	-0.00087121	-0.00032049	-0.00088795	-0.00022214	0.00369992	0.00053017	0.00233918	-0.00177579	0.00013846	-0.00018062	-0.00063758	-0.00011964	-0.00100675	-0.00046413	-0.00104951	-0.00095487	0.00013236	0.00048085	0.00134739	-0.00183872	0.00111348	-0.00000612	0.00093257	0.00048954	0.00048449	-0.00063038	0.00179735	-0.00216295	0.00155113	0.00044051	0.00125598	0.00200845	-0.00019482	-0.00132344	0.00117369	-0.00070979	-0.00052111	-0.00067680	-0.00164731	0.00225048	0.00044886	-0.00068039	0.00070188	-0.00070436	-0.00160614	-0.00064257	0.00079338	0.00185611	-0.00061971	-0.00192075	-0.00060023	0.00081878	-0.00066298	-0.00128915	-0.00145600	-0.00083934	-0.00254534	0.00087478	-0.00041330	-0.00078105	-0.00198864	0.00019452	0.00020430	0.00013837	-0.00112807	-0.00113905	0.00158238	0.00142356	-0.00077070	-0.00021770	0.00188786	-0.00084726	-0.00066751	0.00101231	0.00015862	-0.00069577	-0.00041433	0.00144576	-0.00073535	-0.00222435	0.00063029	-0.00058363	0.00061442	-0.00039987	0.00035678	-0.00028044	0.00058312	-0.00016640	-0.00002951	-0.00040501	-0.00157223	-0.00115427	0.00041965	-0.00024124	0.00051636	0.00076812	0.00031327	0.00015860	-0.00058370	-0.00026048	0.00021057	0.00012620	0.00053362	0.00090082	-0.00018402	0.00086101	-0.00026468	0.00033555	0.00036225	-0.00033761	0.00109374	0.00065394	-0.00042544	-0.00036096	0.00052086	0.00045604	-0.00008478	0.00029006	0.00058543	-0.00021141	0.00049625	-0.00004543	0.00031628	0.00039904	-0.00064122	-0.00068057	-0.00061742	-0.00005242	0.00016202	0.00096823	-0.00020901	0.00061461	0.00185021	-0.00028050	0.00080888	-0.00040498	0.00030238	-0.00032284	-0.00030202	0.00091905	0.00045603	0.00042119	0.00003920	-0.00000448	0.00051404	-0.00011014	-0.00001820	0.00071882	0.00115694	0.00047916	0.00000250	-0.00057475	0.00008269	-0.00020441	0.00031634	-0.00003770	0.00013248	-0.00020888	0.00047210	0.00048930	-0.00003127	0.00023833	0.00012801	0.00042252	-0.00004035	0.00035555	0.00010090	0.00065976	0.00001541	0.00011664	0.00078428	-0.00001608	0.00017994	0.00056733	0.00020304	-0.00005833	-0.00007740	-0.00011097	0.00022339	0.00045058	0.28744485
-2.3002	0.02412380	-2.15678596	-0.14726440	-21.47483647	-0.12437703	-21.47483647	-0.22503504	-21.47483647	-0.35346996	-21.47483647	0.34686457	-21.47483647	-0.47551298	-21.47483647	-0.13939831	-21.47483647	-0.35020518	-21.47483647	-21.47483647	-21.47483647	-0.25924280	-21.47483647	-21.47483647	-21.47483647	-0.97629036	-21.47483647	-21.47483647	-21.47483647	-0.26713863	-21.47483647	-21.47483647	-21.47483647	0.13686250	-1.36430953	0.80532822	0.17467252	-0.06574757	-0.22759167	-0.02613893	0.13657101	0.00547088	0.06551662	-0.02424791	0.00788037	-0.01638185	-0.03219960	0.02190832	-0.00838665	0.00024628	-0.00123841	0.00680400	0.01082581	0.00185821	0.01447384	0.01136378	0.01615479	0.00574754	0.00900346	0.00316224	0.00394609	-0.00144891	0.00077688	0.00142476	-0.00115022	0.00092035	0.00298532	-0.00242883	0.00101517	-0.00038361	0.00098193	-0.00109319	0.00014044	-0.00438367	-0.00125540	0.00062891	0.00213391	0.00168950	0.00038737	0.00296978	-0.00387084	-0.00085058	0.00195446	0.00359711	-0.00177212	-0.00472872	0.00041914	0.00508085	-0.00119088	-0.00150886	0.00804328	-0.00841044	-0.00101114	-0.00262886	0.00527995	-0.00517097	0.00047681	0.00363046	-0.00266141	0.00323998	0.00265195	0.00473804	0.01197569	0.00697144	0.01467509	0.01649537	0.04523746	0.04991159	0.06738517	0.06222057	0.07897238	0.07449451	0.07918973	0.07671052	0.09410648	0.10080896	0.10811481	0.11013030	0.12795618	0.13217568	0.14908583	0.15535955	0.17783844	0.17527728	0.17321698	0.16911438	0.16407147	0.16228618	0.15839896	0.13476696	0.11059028	0.06912001	0.03130376	0.00985899	0.00244513	0.00127695	0.00067277	-0.00123137	0.00274010	0.00129728	0.00013525	0.00075899	0.00172033	-0.00046065	0.00001371	0.00038250	0.00105821	-0.00052369	-0.00187162	0.00049331	0.00111695	0.00060396	-0.00058742	0.00012991	0.00042726	0.00076691	0.00033390	-0.00003946	0.00038243	-0.00089681	-0.00036239	0.00054846	-0.00053905	0.00031170	-0.00036801	0.00039244	0.00021110	-0.00055506	-0.00097261	-0.00032095	-0.00030374	-0.00029365	-0.00062324	0.00049013	0.00123008	-0.00105148	-0.00019926	-0.00020027	0.00025168	-0.00000481	0.00070418	0.00123665	-0.00012274	0.00065098	0.00028692	-0.00016146	0.00155838	0.00060509	0.00073139	0.00160343	-0.00056025	-0.00049866	0.00057872	-0.00009331	-0.00005743	-0.00055960	0.00023840	0.00063382	0.00041088	0.00026411	0.00111029	0.00074498	0.00010615	-0.00033173	0.00000809	0.00187694	0.00093384	0.00117290	0.00040347	0.00068972	0.00122827	0.00050933	0.00073881	-0.00055711	-0.00002371	0.00048801	-0.00013488	0.00019743	0.00039285	-0.00049070	-0.00063803	0.00023034	-0.00013299	0.00055121	-0.00027772	0.00081154	0.00009154	0.00007830	0.00047886	0.00037695	-0.00015034	0.00054649	-0.00081032	-0.00080137	-0.00032772	0.00060953	-0.00023538	-0.00063392	-0.00014149	0.00049529	-0.00081340	-0.00018879	-0.00016159	0.00060056	-0.00007704	0.00102161	0.00061322	0.00055171	-0.00018800	0.00011829	0.00054007	0.00036285	0.00073370	-0.00052615	-0.00036934	-0.00028821	0.00021366	-0.00022054	0.00018656	-0.00044421	0.00041957	0.00074227	-0.00041510	0.00069956	-0.00041080	-0.00020537	-0.00068860	0.00032098	0.00028340	0.00016740	-0.00034899	0.00087273	-0.00019116	0.00034964	0.00035984	-0.00007637	0.00040097	0.00002031	0.00041299	0.00034519	-0.00007778	0.00065178	-0.00014568	-0.00004480	0.00045456	-0.00007430	-0.00002522	0.00017404	-0.00007718	-0.00061983	-0.00023306	-0.00000653	-0.00009239	0.00000621	-0.00091013	-0.00040808	0.00040179	-0.00012203	-0.00019982	-0.00022533	-0.00034368	-0.00018926	0.00033512	0.00041222	-0.00040453	-0.00061893	-0.00076035	0.00026278	0.00048386	-0.00042976	0.00063528	0.00052582	0.00096091	-0.00012820	-0.00005009	-0.00028263	-0.00059903	0.00018769	0.00040484	0.00009856	-0.00000063	-0.00068179	0.00041913	0.00020910	0.00026126	-0.00194356	-0.00037221	0.00044060	0.00002403	-0.00033257	-0.00052810	0.00017380	-0.00098604	0.00040389	-0.00131571	-0.00008193	0.00177943	0.00125320	0.00079540	-0.00152430	-0.00025246	0.00031236	0.00029691	-0.00000517	-0.00185114	-0.00116789	0.00060170	0.00143681	0.00177743	0.00039801	0.00057024	0.00029911	0.00084284	0.00006219	-0.00010288	0.00121698	-0.00160640	-0.00047805	-0.00028983	0.00055805	-0.00110830	-0.00097030	0.00217145	0.00068258	0.00038954	-0.00075664	0.00180276	-0.00069191	-0.00057429	-0.00259182	0.00030241	-0.00105409	0.00093294	-0.00161013	0.00164577	0.00259349	0.00330763	0.00037231	0.00030682	0.00024402	0.00231119	-0.00285553	0.00234173	0.00242545	0.00091491	-0.00204328	0.00073194	0.00125867	-0.00095312	0.00239464	-0.00161524	0.00098198	0.00029720	0.00025276	0.00027739	0.00045137	-0.00135696	0.00033151	0.00342159	-0.00058562	-0.00165463	0.00021235	0.00256587	-0.00041069	0.00011793	0.00105716	0.00185927	-0.00054754	0.00045222	-0.00171252	-0.00184643	-0.00057847	0.00040534	-0.00255643	-0.00106515	0.00112969	0.00071910	-0.00133071	0.00101810	-0.00060665	0.00063926	-0.00176227	0.00035286	-0.00044229	-0.00066265	0.00047092	0.00002278	0.00077390	0.00062239	0.00045291	0.00017045	0.00029316	0.00038081	-0.00065514	0.00060003	0.00095038	0.00031236	0.00006996	0.00045873	0.00010594	0.00045413	-0.00130475	-0.00008117	-0.00066905	-0.00074749	0.00042650	0.00055592	0.00043029	-0.00085131	-0.00026082	0.00063313	-0.00047017	-0.00063143	0.00014029	0.00040585	-0.00006208	0.00016850	-0.00089666	-0.00015087	0.00044279	0.00030471	0.00111898	0.00067153	0.00019971	0.00022749	-0.00065206	-0.00033425	-0.00088659	0.00008773	0.00031830	-0.00057421	0.00134071	0.00028080	0.00041704	0.00004132	-0.00037730	-0.00008686	-0.00012300	-0.00078252	0.00086303	0.00047229	-0.00036298	0.00011855	-0.00029756	-0.00018855	-0.00017312	0.00001937	-0.00004474	0.00020060	0.00014108	0.00020458	0.00062271	0.00042312	0.00019763	0.00022754	0.00022280	-0.00017402	-0.00007461	0.00044486	0.00011131	-0.00025128	-0.00026523	0.00052620	0.00008092	0.00024482	0.00018292	0.00011378	0.00025212	0.00033378	-0.00017160	0.00008322	0.00061207	-0.04016383
-2.2002	-0.20441241	-21.47483647	-21.47483647	-0.86389682	-0.33679378	-21.47483647	0.72666597	0.02655423	0.43638343	-21.47483647	-0.35129642	0.15246770	-0.30365349	-21.47483647	0.12581130	0.47129679	-0.46982589	-21.47483647	1.69978976	-21.47483647	0.83073620	-21.47483647	-21.47483647	-21.47483647	0.10710325	-21.47483647	0.96768546	-21.47483647	-0.51881290	0.39660439	-21.47483647	-21.47483647	0.65770112	-0.15925139	-1.26683141	-1.11704594	0.08301076	0.09856631	0.04478135	-0.02426483	-0.07857562	-0.07192475	-0.00635986	0.00462950	0.01831166	-0.00824522	0.02795847	-0.00812042	0.00906432	0.00050696	0.00409763	0.00644784	0.00309424	0.00547934	0.01303056	0.00968855	0.01469675	0.01265599	0.01208254	0.00896657	0.00558661	0.00378494	0.00286377	0.00624556	0.00516371	0.00584565	-0.00241483	0.00135891	0.00039145	0.00077974	-0.00208515	-0.00048156	0.00021695	0.00071436	-0.00264998	-0.00030742	-0.00245133	-0.00304242	-0.00426123	0.00019019	-0.00018719	-0.00265333	0.00001933	-0.00805913	-0.00575825	0.00088520	-0.00230617	-0.00122455	0.00907914	-0.00325375	-0.00092073	-0.00479259	0.00459102	0.00470718	-0.00648660	0.00282434	-0.00217873	-0.00246166	0.00403689	0.00116458	-0.00109605	0.01192659	0.00693813	0.01431285	0.01250521	0.04108164	0.04932189	0.06349823	0.05920417	0.07750353	0.07236431	0.07628547	0.07614406	0.09319894	0.09646641	0.10872063	0.10769669	0.12716348	0.13057145	0.14733531	0.15699598	0.17601748	0.17290794	0.17120812	0.16445947	0.16742497	0.16251856	0.15630818	0.13243524	0.10843594	0.06772381	0.03138009	0.00931627	0.00192169	0.00157839	0.00073673	0.00085042	0.00066173	0.00065622	0.00092708	0.00074362	0.00276511	0.00006075	-0.00033259	0.00052688	-0.00006881	0.00071528	-0.00074942	-0.00018315	0.00005540	-0.00044325	0.00089241	0.00044710	-0.00017639	0.00026696	0.00039136	0.00066234	0.00049571	-0.00004666	-0.00041836	0.00016492	0.00015095	-0.00053973	-0.00072257	0.00043870	-0.00043333	-0.00044263	-0.00104744	-0.00063321	0.00089392	-0.00102933	0.00030393	0.00046661	-0.00095346	0.00003215	-0.00003912	0.00008307	-0.00031026	0.00013483	0.00016076	0.00049069	-0.00093148	0.00038278	0.00091265	-0.00000981	0.00069236	0.00120652	0.00049969	-0.00001590	-0.00129355	-0.00005994	-0.00053935	0.00028219	0.00000202	0.00069831	-0.00001988	-0.00032179	0.00005493	0.00041701	0.00070137	0.00022329	-0.00030664	-0.00095444	0.00075970	-0.00057233	0.00019723	0.00068052	0.00080117	0.00000425	-0.00029659	0.00055683	0.00117354	-0.00037572	0.00006229	-0.00071957	-0.00033397	-0.00013892	-0.00014620	0.00002160	-0.00032203	0.00026671	-0.00071441	-0.00003209	-0.00019689	0.00008449	-0.00012511	-0.00056514	0.00035087	-0.00030610	-0.00095777	0.00087665	-0.00081417	-0.00057297	0.00013340	-0.00028134	-0.00104392	0.00017060	-0.00084071	-0.00045000	-0.00014024	0.00016799	-0.00062158	0.00021531	0.00001148	0.00011606	-0.00036909	0.00117965	0.00001050	-0.00050149	0.00010979	-0.00036819	-0.00015595	-0.00033620	-0.00061345	-0.00047992	-0.00031670	-0.00047609	-0.00002721	0.00009116	0.00002092	0.00016549	-0.00030606	0.00073908	-0.00122282	0.00012614	-0.00104594	0.00026754	-0.00038038	0.00002771	-0.00044144	0.00017522	-0.00050793	-0.00030881	0.00038405	-0.00058880	0.00019664	0.00037321	0.00027364	0.00008786	0.00073506	0.00057680	-0.00004744	-0.00038233	-0.00043519	0.00004629	-0.00039955	0.00049967	0.00023655	-0.00055119	0.00040483	-0.00002202	-0.00077153	-0.00034465	-0.00041463	-0.00047212	-0.00007295	-0.00012400	0.00020090	0.00039297	-0.00034473	-0.00008853	0.00011472	-0.00012960	-0.00063666	-0.00074652	0.00045138	0.00058185	-0.00008922	-0.00073141	-0.00049400	0.00050699	-0.00007835	0.00053414	0.00069710	-0.00115795	-0.00086435	-0.00018987	-0.00010631	-0.00069336	-0.00036282	-0.00041110	-0.00069685	0.00038506	0.00154549	-0.00222972	0.00031074	-0.00110070	-0.00003853	-0.00000886	0.00069613	-0.00046819	-0.00095165	-0.00072715	-0.00203061	0.00039575	-0.00017815	0.00052946	0.00151313	-0.00110716	-0.00042894	0.00166079	-0.00148783	-0.00121335	-0.00038201	-0.00017150	-0.00223885	0.00092287	-0.00017610	-0.00057701	-0.00040507	-0.00054019	0.00040304	0.00046504	0.00055683	-0.00069943	-0.00101419	0.00141751	0.00023339	-0.00071702	-0.00062742	-0.00046336	0.00202920	0.00162525	-0.00250440	0.00197576	-0.00111251	-0.00270825	-0.00207121	-0.00082565	-0.00265544	-0.00187789	-0.00017360	0.00036223	0.00231888	0.00107640	-0.00078111	0.00014468	-0.00069328	0.00060959	-0.00042673	0.00013036	0.00002648	-0.00056531	-0.00000271	-0.00130158	0.00061074	-0.00015957	-0.00314940	0.00049217	-0.00006900	0.00002623	-0.00119908	0.00064065	0.00067153	-0.00252771	-0.00254399	-0.00160623	0.00229866	0.00087134	-0.00042066	0.00074681	0.00163663	0.00007551	0.00072200	-0.00042614	0.00097555	-0.00156225	-0.00102439	0.00035116	-0.00051589	-0.00156707	-0.00025021	-0.00003879	0.00034639	0.00146164	0.00038198	-0.00137806	0.00273966	0.00017335	-0.00147963	-0.00129427	0.00007217	-0.00083766	-0.00083990	-0.00004895	-0.00023615	-0.00032601	-0.00008104	0.00035792	-0.00079714	0.00045442	-0.00093547	-0.00016427	-0.00046824	0.00033291	0.00031850	-0.00063279	0.00044599	-0.00047375	0.00093616	-0.00045280	0.00024899	-0.00007023	-0.00092124	-0.00037780	0.00019096	-0.00021148	-0.00084955	-0.00017557	-0.00023916	-0.00001892	-0.00086871	-0.00015086	0.00012903	-0.00036137	-0.00071546	-0.00008236	0.00028594	-0.00018230	-0.00002752	0.00009663	-0.00087290	-0.00053217	0.00024669	-0.00088951	-0.00020053	0.00062325	0.00015702	0.00000436	-0.00026489	0.00102990	-0.00033820	-0.00020064	-0.00001535	-0.00090573	-0.00040226	0.00003661	-0.00023812	0.00017642	0.00050754	0.00005454	-0.00029946	-0.00016051	-0.00014333	-0.00043562	0.00005202	0.00000011	0.00020828	-0.00000974	0.00020463	0.00031130	0.00022573	-0.00001139	-0.00028042	0.00017938	-0.00029245	0.00004962	0.00004346	0.00004689	-0.00004295	-0.00050224	0.00036383	0.00017033	-0.00008114	-0.00003834	-0.00002959	-0.00006106	0.00001714	-0.00008633	0.00011675	0.00036753	-0.07712181
-2.1002	-0.22126785	-21.47483647	0.25061226	0.33654267	0.05749135	1.33989692	-1.31971788	-21.47483647	-0.28117051	-0.93334106	-21.47483647	-21.47483647	0.32244929	-21.47483647	1.34864032	-1.01800629	0.17038969	-21.47483647	-21.47483647	-21.47483647	-0.00834986	-21.47483647	-21.47483647	-21.47483647	-0.03941295	-21.47483647	0.98232234	-0.94804114	0.35567044	-21.47483647	-1.06320703	-0.78620397	-0.30587853	-21.47483647	-0.77013467	0.49007783	-0.02474755	0.15291052	-0.05856807	0.06131338	0.02109556	0.02478337	-0.03437611	0.00365742	-0.00276611	-0.00495307	0.02240825	-0.00294750	0.01801290	0.00081725	0.00310509	-0.00120111	-0.00185692	0.01289361	0.01434192	0.00924407	0.00611552	0.01591747	0.01011113	0.01265047	0.00446433	0.00903582	0.01256531	0.01169148	0.00984939	0.01167305	0.00271580	0.00737823	0.00499605	0.00262054	0.00226212	0.00175290	-0.00158562	-0.00056282	-0.00231106	0.00044418	-0.00003896	-0.00245566	-0.00157503	-0.00140844	-0.00183931	0.00377595	0.00094799	0.00039583	-0.01084796	0.00324965	0.00456363	-0.00117430	0.00393500	0.00037810	-0.00379468	-0.00690039	0.00227219	-0.00005761	0.00103656	0.00222828	0.00048448	-0.00331349	0.00258127	0.00166530	0.00252893	0.00362813	0.00245650	0.01424382	0.01380266	0.04036575	0.04526816	0.06427993	0.05786941	0.07221445	0.07554590	0.07978743	0.07662710	0.09424908	0.09888381	0.10945103	0.10618954	0.12630181	0.13170201	0.14751809	0.15415611	0.18170385	0.17568186	0.17363077	0.16421951	0.16505708	0.16218326	0.15453786	0.13120546	0.10748511	0.06725481	0.02967085	0.00859441	0.00183535	-0.00199715	0.00114016	-0.00067801	0.00182983	0.00194862	-0.00026277	0.00055602	0.00151296	-0.00056163	0.00020891	-0.00032518	-0.00038868	-0.00019979	-0.00028722	0.00050829	-0.00027023	0.00048800	0.00050603	0.00026031	-0.00055080	-0.00005106	-0.00008920	0.00093801	-0.00007451	-0.00010728	-0.00021494	0.00075422	-0.00028323	0.00010861	-0.00070932	0.00007770	0.00004785	-0.00069556	-0.00096274	-0.00165308	0.00081791	-0.00103539	0.00025266	0.00154962	-0.00018048	-0.00018933	-0.00024217	-0.00034977	0.00039827	0.00084166	0.00070864	0.00158916	-0.00034727	0.00028694	0.00117571	-0.00025645	0.00160693	0.00021010	0.00106868	0.00158259	-0.00036437	-0.00017128	0.00026460	0.00026369	-0.00030767	-0.00039198	0.00017863	0.00029129	0.00007098	0.00067675	0.00078853	0.00081122	0.00022423	-0.00074104	0.00066603	0.00055551	0.00060966	0.00064606	0.00060439	-0.00025959	-0.00022370	-0.00018594	0.00096879	-0.00015072	0.00104464	0.00003098	0.00034006	0.00070964	-0.00022585	-0.00163760	-0.00012771	0.00028838	-0.00034889	0.00001465	0.00008745	0.00079942	0.00009202	0.00009078	0.00024644	0.00008941	-0.00002717	0.00087883	-0.00028282	-0.00088814	0.00048604	0.00032357	-0.00037801	-0.00027958	-0.00026079	0.00017547	0.00060128	-0.00055281	-0.00008451	0.00030669	0.00045244	0.00055929	0.00008842	0.00026271	0.00078024	-0.00065340	-0.00037162	-0.00020732	0.00012286	-0.00111620	-0.00092550	-0.00090295	-0.00013695	0.00011412	0.00030710	0.00022660	0.00009732	-0.00051896	0.00040488	0.00039765	-0.00016269	-0.00028985	0.00033515	-0.00052014	-0.00020428	0.00017871	-0.00043167	0.00020048	-0.00016316	-0.00071216	0.00025443	-0.00029585	0.00008761	0.00020326	0.00019042	-0.00013325	0.00082747	0.00010175	0.00060055	-0.00034881	0.00008178	-0.00012602	0.00029517	0.00022571	0.00000169	-0.00018803	0.00011937	-0.00019264	-0.00071360	-0.00088997	-0.00028132	0.00003157	-0.00044642	-0.00040558	0.00002128	0.00056736	0.00069861	0.00039268	-0.00004983	-0.00038654	-0.00054329	-0.00011004	0.00026589	-0.00002603	0.00008592	-0.00013954	-0.00004649	-0.00018114	0.00093276	0.00053143	-0.00008234	-0.00177463	-0.00031151	0.00005140	0.00037548	-0.00046219	0.00026168	-0.00004117	0.00008734	-0.00050087	0.00187338	-0.00057970	-0.00044404	-0.00077726	0.00044431	-0.00090209	-0.00024581	-0.00016402	-0.00043120	0.00033185	-0.00069144	0.00141827	0.00220194	0.00058544	0.00310590	0.00040543	-0.00100661	0.00117990	0.00070181	0.00052080	-0.00119014	-0.00013729	0.00024369	0.00088068	0.00113808	0.00024224	0.00065058	0.00032080	0.00054543	0.00086536	0.00194645	0.00143372	-0.00020920	0.00125562	-0.00093939	-0.00123251	0.00055831	-0.00024506	-0.00033834	0.00102730	0.00029768	-0.00016162	0.00106798	0.00063651	0.00254330	0.00081791	-0.00196177	0.00170378	0.00015822	-0.00091063	0.00029304	0.00125328	0.00030531	-0.00054225	0.00057849	0.00101911	-0.00006965	-0.00021730	0.00013763	0.00087675	0.00112879	-0.00185362	0.00233108	-0.00043574	0.00000626	0.00048184	-0.00020924	-0.00117551	-0.00052518	0.00185014	0.00133133	-0.00135584	-0.00030123	-0.00080677	0.00161121	0.00179487	-0.00078142	0.00198552	0.00399473	0.00010313	0.00027357	-0.00082230	0.00094969	-0.00069939	0.00070427	0.00014510	0.00059197	-0.00118930	-0.00055096	-0.00181633	0.00034904	-0.00023715	0.00247990	-0.00171539	0.00257134	0.00036284	-0.00030215	-0.00220240	0.00091948	0.00013204	-0.00025010	-0.00002746	0.00190797	0.00021999	0.00047167	0.00015191	0.00006278	0.00069102	-0.00087184	-0.00069375	-0.00006696	0.00033639	0.00017498	0.00045387	-0.00060532	-0.00012639	0.00002555	-0.00083332	-0.00001992	-0.00002450	-0.00167044	-0.00027657	-0.00071031	0.00014112	-0.00068699	-0.00029571	0.00088481	0.00053265	-0.00015378	0.00008846	-0.00011962	-0.00018369	-0.00084831	-0.00056619	0.00033081	-0.00018851	-0.00018276	0.00050521	-0.00047986	0.00065698	0.00010355	-0.00054325	0.00015200	0.00012021	0.00011308	-0.00097701	-0.00056402	0.00025822	0.00019292	0.00052647	0.00014108	-0.00063653	0.00029794	0.00002400	0.00027223	-0.00000401	-0.00007079	-0.00041191	-0.00019098	-0.00023865	0.00007142	0.00040193	0.00023254	0.00022963	0.00010814	0.00007462	0.00043287	0.00017234	0.00024382	0.00002570	0.00040012	0.00030086	-0.00019348	0.00011283	-0.00003799	0.00014282	-0.00002224	-0.00004267	0.00075604	0.00034582	0.00022790	0.00028817	0.00011484	-0.00007366	0.00021317	0.00015439	0.00042568	0.00018215	-0.11276251
-2.0002	-0.29075787	0.18264377	0.11873504	-21.47483647	0.29730775	-0.02491342	-21.47483647	0.36447147	0.08992962	-21.47483647	-0.99986862	-0.02056567	0.50372730	-21.47483647	-0.17387597	-21.47483647	0.01411680	-21.47483647	-21.47483647	-0.55209797	0.30082241	-21.47483647	-21.47483647	-21.47483647	0.33235108	-21.47483647	-0.82704508	-21.47483647	0.37720822	-21.47483647	-21.47483647	-0.01188257	-0.22524338	0.43032506	-21.47483647	-0.06768256	0.00304253	-0.07713486	0.10584477	0.03233106	-0.02353491	-0.03240018	-0.00318497	0.02817052	0.01169657	-0.01417123	0.01337311	0.01993058	0.02221873	0.01330348	0.00759937	0.00587027	0.00221400	0.01028289	0.01025290	0.00424782	0.00261540	0.01294814	0.00876970	0.00753622	0.00440829	0.01158391	0.01471023	0.01449257	0.01743716	0.02186943	0.01829213	0.02276574	0.02070898	0.02018131	0.01774153	0.01656865	0.01131975	0.01228068	0.00983176	0.00731152	0.00333973	0.00135813	-0.00265247	-0.00497229	0.00104103	-0.00340688	-0.00359154	-0.01038109	-0.00934547	0.00676903	0.01245000	0.00472196	0.01395168	-0.00918732	-0.00283050	-0.00716359	0.00070142	-0.00094973	-0.00389713	0.00125403	0.00138490	0.00023228	0.00094382	0.00376143	-0.00116485	0.00226581	0.00477949	0.01410567	0.01694227	0.04392316	0.05002761	0.06604634	0.06207049	0.07107078	0.06951153	0.07583177	0.07482402	0.08991959	0.09736535	0.10793466	0.10515795	0.12685566	0.13224545	0.15032747	0.15432558	0.18214108	0.17473817	0.17544205	0.16947663	0.17054622	0.16504575	0.15939302	0.13580582	0.11090231	0.06894221	0.03137660	0.01022919	0.00198953	0.00125034	0.00202646	0.00002666	0.00110891	0.00075154	-0.00087894	0.00056470	0.00251928	0.00023056	-0.00029100	0.00046336	0.00011606	-0.00105554	-0.00079742	-0.00057099	0.00075709	0.00032071	-0.00088207	0.00062508	-0.00059243	0.00067435	0.00037537	0.00003711	0.00035151	-0.00057042	-0.00012779	0.00148503	-0.00094022	0.00034911	-0.00062844	0.00082467	-0.00033068	-0.00105309	-0.00115289	-0.00079300	0.00015900	-0.00109822	-0.00001120	0.00104372	0.00049071	0.00071293	-0.00027865	-0.00103028	-0.00054793	-0.00074009	-0.00036695	0.00064588	-0.00026426	0.00023794	0.00059926	-0.00015567	0.00118111	0.00017414	0.00061725	0.00045439	-0.00137057	-0.00048005	-0.00001141	-0.00026244	0.00012063	0.00095731	0.00015651	-0.00013338	0.00033639	0.00056468	0.00023447	0.00098405	-0.00056969	0.00009645	-0.00003267	-0.00029494	0.00075634	0.00056889	0.00100097	0.00075117	-0.00050347	0.00058899	0.00081704	-0.00074679	0.00009397	0.00025702	-0.00084383	-0.00008089	-0.00046597	-0.00025161	0.00028335	0.00034694	-0.00112505	0.00057318	-0.00068721	-0.00018282	-0.00017606	0.00001291	0.00077319	-0.00027818	-0.00000015	0.00081787	-0.00084951	-0.00042509	-0.00007487	0.00128196	-0.00053605	0.00054243	-0.00042739	0.00009062	0.00022731	-0.00058532	0.00002237	0.00007432	-0.00018326	-0.00008488	-0.00075054	0.00072333	0.00048401	-0.00005746	0.00023655	-0.00005142	0.00070531	-0.00023386	-0.00043352	-0.00078081	0.00044948	-0.00017001	0.00024955	-0.00025671	-0.00036132	-0.00004389	-0.00050270	0.00108964	0.00040516	-0.00019749	-0.00059191	-0.00028455	-0.00031760	0.00035671	-0.00024462	0.00036678	-0.00046115	0.00000249	0.00023759	0.00003941	0.00067923	0.00026168	0.00041926	-0.00020377	0.00076918	0.00024454	0.00028528	0.00006500	0.00020447	0.00035622	-0.00048734	0.00052893	-0.00001940	-0.00088949	0.00002715	-0.00007187	-0.00019685	-0.00071522	-0.00063439	-0.00068337	0.00003200	-0.00027460	-0.00050587	-0.00027314	-0.00008755	-0.00015113	0.00013235	0.00023539	-0.00001414	-0.00002857	0.00001208	0.00025312	0.00026440	0.00032954	0.00021697	0.00088213	-0.00051410	0.00101442	-0.00093035	-0.00055242	0.00008971	-0.00088134	0.00007738	-0.00024325	0.00091412	-0.00050016	0.00030277	-0.00007234	0.00131155	-0.00264152	-0.00121065	-0.00015779	-0.00043241	-0.00002677	-0.00014249	-0.00019375	-0.00232992	0.00129196	0.00011870	0.00060983	-0.00007025	-0.00014195	0.00126356	-0.00079982	-0.00044846	0.00014868	-0.00100186	-0.00002455	0.00010625	-0.00074624	-0.00159521	-0.00122619	0.00140795	0.00146824	0.00007474	-0.00046541	0.00004533	0.00136137	0.00111989	0.00062358	-0.00001531	0.00031337	0.00072795	0.00110364	-0.00090065	0.00172356	0.00105194	0.00169336	-0.00036236	-0.00006030	0.00070650	0.00005575	0.00231193	0.00072839	-0.00020760	0.00142492	-0.00100229	-0.00122227	0.00065502	0.00093385	0.00062647	0.00082860	0.00119001	0.00212448	-0.00204453	0.00071499	-0.00118292	0.00116975	0.00063382	0.00044105	0.00116562	0.00144236	0.00027618	0.00012942	0.00076176	0.00254724	-0.00052659	0.00030727	0.00035817	0.00056541	-0.00070563	-0.00185467	0.00455196	0.00120913	0.00252486	0.00183169	0.00284186	0.00023867	-0.00253175	-0.00011054	0.00108881	-0.00023900	0.00116115	-0.00045320	-0.00140013	-0.00048074	-0.00039023	-0.00229394	-0.00005808	0.00183832	0.00090313	-0.00251255	0.00017204	-0.00072098	0.00013899	-0.00200908	0.00070075	-0.00145231	-0.00015444	0.00057156	0.00118863	0.00050192	0.00113810	0.00129684	-0.00004224	-0.00007936	-0.00016370	0.00033267	0.00054355	0.00031063	0.00015119	-0.00014864	0.00028800	0.00024308	-0.00016923	-0.00056308	-0.00021985	0.00003098	-0.00063789	0.00013135	0.00024858	0.00044811	0.00048752	-0.00021316	0.00066925	0.00073374	0.00003290	0.00008015	0.00094805	0.00015640	-0.00065047	-0.00002375	0.00070578	0.00105030	0.00005881	0.00102140	0.00041427	0.00043178	0.00020359	-0.00062230	-0.00059940	-0.00105536	-0.00026681	0.00006570	0.00034748	0.00052900	-0.00010326	0.00013638	-0.00051535	-0.00027271	-0.00021590	-0.00028628	-0.00033499	0.00125559	0.00075943	-0.00027554	0.00031530	-0.00042100	0.00005718	-0.00000154	0.00033083	-0.00000719	-0.00013101	-0.00016433	-0.00001733	0.00018243	-0.00001261	0.00036470	-0.00005985	0.00036916	-0.00044837	-0.00015993	0.00025471	0.00058342	0.00028444	-0.00008566	0.00051024	0.00040734	0.00038132	0.00006883	0.00017424	0.00024784	-0.00003883	0.00031035	0.00019436	0.00040828	0.24917748
-1.9002	-0.39594976	-21.47483647	-21.47483647	-21.47483647	0.21704568	-21.47483647	-0.34355810	-21.47483647	0.72335463	-21.47483647	0.19686509	0.73940295	-0.33587660	-21.47483647	-1.47607183	-21.47483647	0.46772966	-21.47483647	-21.47483647	-21.47483647	0.51371453	-21.47483647	-21.47483647	-21.47483647	0.22697056	-21.47483647	-21.47483647	-21.47483647	0.30348567	-21.47483647	-0.37831330	-1.51173258	0.86691825	-0.28765962	-0.47125686	-0.44529522	0.02803109	0.26955963	0.13001722	-0.04463247	-0.02871807	0.00363831	0.03876615	0.04103093	0.00522937	-0.00344934	0.00828311	-0.00383433	0.01939389	0.01245982	0.00754895	0.01081173	0.01315714	0.01304137	0.00826168	0.00796434	0.01143719	0.01142988	0.00721724	0.00581938	0.00247515	0.00160654	0.00890561	0.00639167	0.01023970	0.01221465	0.00664071	0.01221960	0.01594375	0.01587602	0.01880748	0.01838747	0.01334940	0.01841091	0.01371832	0.01098061	0.00885772	0.00528640	0.00279555	-0.00071068	0.00139619	-0.00419577	-0.00245050	-0.01062310	-0.00475073	-0.00120002	0.00074720	0.00681673	0.00600623	-0.00215372	-0.00554101	-0.00745419	-0.00345897	0.00361471	0.00273887	0.00195948	0.00171180	-0.00324234	0.00136807	0.00432323	0.00060181	0.00532997	0.00820483	0.01426900	0.01836853	0.03953808	0.03517713	0.05245427	0.04283166	0.05507800	0.05436131	0.05394864	0.05501240	0.07321168	0.07760288	0.08864777	0.08626909	0.10454476	0.11206612	0.12425971	0.13173177	0.15635742	0.15276894	0.15509926	0.15013908	0.15431055	0.14911504	0.14608521	0.12289828	0.10166654	0.06371266	0.02857455	0.00928224	0.00277745	-0.00047782	0.00071171	0.00009942	-0.00016746	0.00158726	-0.00006121	0.00107736	0.00085697	-0.00066547	0.00019832	-0.00018324	-0.00018893	0.00149984	-0.00092926	0.00028599	0.00051360	0.00128106	0.00056438	0.00030187	-0.00010892	0.00122258	0.00001169	0.00015863	0.00086080	0.00016777	0.00053060	0.00012492	0.00098819	0.00024129	-0.00026084	0.00006724	0.00030136	-0.00163362	-0.00030892	-0.00101119	0.00173129	-0.00101297	-0.00046713	0.00122721	0.00041864	0.00000580	-0.00054864	-0.00144564	0.00044990	-0.00005244	0.00012431	0.00011938	0.00028837	0.00056612	0.00119753	-0.00044423	0.00219582	0.00103172	0.00155529	0.00073549	-0.00042971	0.00028121	-0.00020567	0.00097066	-0.00048225	-0.00037823	0.00039538	-0.00059324	0.00026297	-0.00048804	0.00075595	0.00071629	-0.00035245	-0.00067168	0.00001488	0.00126006	0.00090804	0.00078169	0.00056670	-0.00023072	0.00030035	0.00086147	0.00019005	0.00030256	-0.00032113	0.00018983	-0.00013262	-0.00025223	-0.00037365	-0.00083931	-0.00060731	-0.00023881	-0.00017432	-0.00011354	-0.00018764	-0.00030204	0.00048656	0.00008443	-0.00026189	-0.00069788	-0.00112409	0.00001889	-0.00039351	-0.00029205	0.00080654	0.00001849	-0.00054831	0.00040329	-0.00011176	-0.00000828	-0.00014899	0.00016768	-0.00060537	-0.00023774	0.00030896	0.00087042	0.00029072	0.00075646	0.00054032	-0.00090473	-0.00025894	-0.00064175	0.00073669	-0.00056577	-0.00023647	-0.00013328	-0.00009624	0.00012448	0.00044138	0.00017446	0.00000667	0.00002334	-0.00044073	0.00041473	-0.00052154	-0.00031502	-0.00071867	0.00012278	0.00053470	-0.00032947	-0.00050410	0.00049214	-0.00041707	-0.00047757	0.00027479	0.00055121	-0.00034320	0.00003750	-0.00030954	-0.00016859	0.00073815	0.00002372	0.00022017	-0.00034420	0.00042367	0.00027370	-0.00001730	0.00036141	-0.00000236	-0.00034603	0.00036184	-0.00008438	-0.00052547	-0.00042661	-0.00036195	-0.00014983	0.00024005	-0.00005670	0.00014899	-0.00088247	-0.00029470	-0.00048891	0.00010850	0.00030207	0.00024551	-0.00055530	0.00085744	-0.00036173	0.00010901	-0.00046008	-0.00008091	-0.00044509	0.00066067	0.00010251	0.00054184	-0.00038830	-0.00004722	0.00026488	-0.00078773	-0.00048352	0.00001994	-0.00089206	0.00029160	0.00124329	0.00086229	-0.00076118	0.00076979	-0.00030651	0.00046055	-0.00048339	-0.00047925	-0.00036110	0.00004746	0.00083612	-0.00094810	-0.00001378	-0.00070755	-0.00123357	0.00141092	-0.00261631	-0.00138568	0.00046411	-0.00091277	0.00092857	-0.00041961	0.00046926	-0.00073476	0.00056762	0.00117218	0.00244669	0.00028745	-0.00052236	0.00119211	0.00076595	-0.00004267	-0.00053637	0.00007338	-0.00073323	0.00117002	-0.00099078	-0.00091367	-0.00120212	0.00043900	-0.00171641	0.00241082	0.00045510	-0.00059671	-0.00022653	0.00021793	0.00035405	-0.00277213	0.00040211	0.00031776	-0.00098839	0.00044653	0.00216833	0.00026540	-0.00061279	-0.00041543	0.00056265	-0.00001079	-0.00087947	-0.00117166	0.00027957	-0.00028890	-0.00193238	-0.00057135	0.00110568	-0.00023340	0.00103574	0.00064368	-0.00033881	-0.00102426	-0.00056234	0.00160721	-0.00124348	0.00019373	0.00050866	0.00281721	-0.00049351	0.00242721	-0.00055601	0.00037852	-0.00048176	-0.00088388	0.00107911	0.00169116	-0.00070414	0.00121820	0.00057573	-0.00110935	-0.00122367	-0.00125086	-0.00181705	-0.00089812	0.00038570	-0.00000503	-0.00150151	-0.00074774	-0.00120177	0.00007407	-0.00122335	-0.00000399	-0.00038467	-0.00093034	-0.00144057	0.00130670	-0.00052752	-0.00007507	-0.00047498	-0.00110526	-0.00021508	-0.00021564	-0.00111150	-0.00012290	-0.00011164	-0.00084231	0.00014827	-0.00071213	-0.00001116	-0.00027334	-0.00107696	-0.00011319	-0.00031076	-0.00108571	0.00026694	0.00041971	-0.00033269	-0.00024838	-0.00024313	-0.00015686	0.00045525	-0.00051121	0.00023416	-0.00006381	-0.00040160	-0.00057940	-0.00036534	0.00005506	0.00031545	-0.00013974	0.00018961	-0.00006667	0.00031798	0.00110287	-0.00036299	0.00028568	-0.00083305	0.00005293	-0.00037844	-0.00006949	0.00012185	-0.00082559	0.00076631	-0.00016708	-0.00002503	0.00005135	-0.00089243	-0.00028081	0.00031058	0.00031812	-0.00085567	-0.00003712	0.00047685	-0.00007574	-0.00032489	0.00021065	0.00025944	0.00035831	-0.00014296	0.00007959	-0.00006051	-0.00029159	-0.00011537	0.00000642	0.00014685	-0.00031093	0.00045672	0.00020922	-0.00039756	-0.00014269	0.00019461	0.00066756	0.00038567	0.00012330	0.00018535	0.00017880	0.00015220	-0.00024634	-0.00006737	0.00014498	0.00020471	-0.35565956
-1.8002	-0.13895825	-1.66957366	0.26629435	0.45159468	0.21468425	-21.47483647	-0.64346904	-1.16192234	-0.19519523	-21.47483647	-21.47483647	2.02405953	-0.00293493	-21.47483647	0.92600060	-21.47483647	0.64238437	-21.47483647	-1.54054630	-21.47483647	0.36083127	-21.47483647	-21.47483647	-21.47483647	-0.43989203	-21.47483647	0.70926696	-21.47483647	-0.32132999	-21.47483647	1.72956610	-21.47483647	-0.04843474	-21.47483647	0.14620257	-0.04691274	0.03119808	-0.11271936	0.06706114	0.06800607	-0.06348233	-0.02030065	-0.00219704	0.00128078	0.00286354	-0.01620787	0.01593232	0.00533483	0.02175726	0.01362520	0.01420288	0.01255930	0.01953656	0.01366347	0.02378233	0.01472538	0.01190228	0.01510441	0.01328554	0.01108892	0.01088059	0.01055915	0.01052480	0.01069487	0.00988976	0.00995180	0.00606420	0.00579068	0.00567322	0.00772895	0.00670286	0.00993119	0.00608560	0.01386926	0.01236034	0.01478755	0.01545078	0.01271766	0.01234729	0.00966373	0.01304818	0.00379934	0.00565431	-0.00437624	-0.00370954	0.00296057	-0.00461054	0.00011181	0.00705421	-0.00655267	-0.00428348	-0.00991316	0.00066831	0.00253300	-0.00711252	-0.00216404	0.00276470	-0.00376465	-0.00216973	0.00111144	0.00522826	0.00841702	0.00597615	0.01555256	0.02207405	0.04376173	0.04772454	0.06246801	0.05400484	0.07037980	0.07053757	0.07247388	0.06882001	0.08504927	0.09275184	0.09992129	0.10470938	0.12344061	0.12882715	0.14529777	0.15355678	0.17732163	0.16875362	0.17165141	0.16599547	0.16794369	0.16541620	0.16047105	0.13585170	0.11240085	0.07171728	0.03173167	0.01018043	0.00174489	-0.00002560	0.00015303	-0.00018696	-0.00081638	0.00066751	-0.00099360	0.00081738	0.00165491	-0.00090869	0.00039599	0.00073963	-0.00165465	0.00057188	-0.00173586	-0.00032986	-0.00019196	0.00117428	-0.00013728	0.00008613	-0.00071841	0.00023957	-0.00048982	0.00013410	0.00006319	-0.00083894	-0.00023268	-0.00059124	-0.00057754	0.00008643	-0.00006693	0.00085804	0.00035881	-0.00091020	-0.00091772	-0.00004119	0.00021949	-0.00016981	0.00008001	0.00003711	0.00028354	-0.00053459	0.00019643	0.00035095	-0.00019318	-0.00162808	0.00028772	0.00024815	0.00023091	-0.00048031	0.00034980	-0.00009593	0.00077345	0.00062532	-0.00012565	0.00061976	-0.00055121	-0.00084587	0.00016193	0.00098599	-0.00000745	0.00049695	-0.00004184	-0.00055015	0.00020734	0.00077924	0.00099857	0.00089717	0.00038733	-0.00119750	0.00073445	0.00058518	0.00017475	0.00062219	0.00037142	0.00035059	0.00040832	0.00046370	0.00041109	0.00018312	-0.00029728	0.00025446	-0.00093098	-0.00050995	0.00021290	-0.00061668	-0.00021364	0.00029176	-0.00032245	0.00027506	-0.00037718	0.00037800	-0.00070293	-0.00011497	0.00039989	-0.00062523	0.00054965	0.00046018	-0.00068362	-0.00067461	0.00026326	0.00025650	-0.00069725	0.00032341	-0.00017535	0.00033566	-0.00024742	-0.00025621	-0.00038369	0.00007662	-0.00002197	0.00044898	0.00056749	0.00095456	0.00060491	0.00022721	0.00031247	0.00009881	0.00062379	-0.00089889	-0.00079091	-0.00043419	0.00038808	-0.00042901	-0.00081883	0.00008857	-0.00003287	-0.00041114	-0.00022989	0.00059814	-0.00044827	0.00009822	-0.00055207	-0.00003905	-0.00000465	0.00004555	-0.00004255	0.00052740	-0.00017464	-0.00002601	0.00048534	0.00001199	0.00027461	0.00024675	0.00000917	0.00001539	0.00066438	0.00062341	0.00023845	-0.00038434	0.00029759	-0.00027306	-0.00021619	0.00076592	0.00002011	0.00003465	-0.00015446	-0.00071872	-0.00073900	-0.00094455	-0.00023385	0.00003576	0.00026676	0.00042620	0.00038349	-0.00017484	-0.00067886	-0.00036375	-0.00003772	0.00043232	-0.00053514	-0.00059614	0.00017242	-0.00026808	0.00091477	-0.00148567	-0.00032989	-0.00024822	-0.00017258	0.00035987	0.00010350	-0.00116130	0.00056655	-0.00025345	-0.00031618	0.00016996	-0.00063970	-0.00087838	-0.00082654	-0.00022444	0.00115891	-0.00154499	0.00100814	-0.00008163	0.00052448	-0.00020759	0.00046436	-0.00024405	-0.00126478	0.00092023	-0.00108362	-0.00034442	0.00168427	0.00042754	0.00122110	-0.00140722	-0.00034128	0.00139528	0.00190701	-0.00003959	-0.00057846	-0.00090254	0.00059223	0.00063002	0.00099617	0.00033123	-0.00040939	-0.00023956	0.00125122	0.00037220	0.00109696	-0.00072392	0.00039423	0.00185284	0.00103223	-0.00192901	0.00029495	0.00138267	0.00166921	0.00005647	-0.00083924	0.00147642	-0.00201337	0.00035122	-0.00080576	-0.00039221	-0.00246113	-0.00092137	-0.00123152	-0.00045529	0.00015322	-0.00047471	0.00202083	0.00095426	0.00097736	0.00061191	0.00202802	0.00013393	0.00162944	0.00093177	0.00064193	-0.00077776	-0.00076503	0.00049201	-0.00068123	0.00277733	0.00003230	-0.00093604	0.00049579	0.00233331	0.00093440	0.00014197	-0.00060196	-0.00063509	0.00203928	0.00059744	0.00149526	0.00017139	0.00303687	0.00004673	0.00074685	-0.00018426	0.00141184	0.00053066	-0.00112097	-0.00076330	-0.00045225	0.00147818	0.00116257	-0.00108552	0.00186398	-0.00044750	-0.00012436	-0.00262622	0.00105433	-0.00007247	0.00019127	-0.00121122	0.00112363	-0.00057635	-0.00048892	0.00145776	-0.00040431	-0.00133085	-0.00043135	0.00121555	-0.00109363	-0.00026639	0.00043551	-0.00134485	-0.00014323	0.00052317	0.00155313	-0.00002581	-0.00037517	-0.00006811	0.00042142	-0.00110630	-0.00005167	-0.00017836	-0.00109160	0.00003003	0.00059074	-0.00033152	-0.00049393	0.00040426	0.00102075	0.00036376	0.00041919	0.00026902	0.00069895	-0.00027279	-0.00002308	-0.00052453	0.00044760	0.00064560	0.00065048	0.00124011	0.00013546	0.00022869	0.00113743	-0.00067254	0.00071601	-0.00130363	-0.00078158	-0.00014136	0.00040460	0.00084728	0.00067419	0.00188548	0.00017233	-0.00050167	-0.00043823	-0.00011435	-0.00007359	0.00035869	0.00068596	-0.00006875	0.00033036	-0.00005487	0.00070558	0.00018764	0.00013605	-0.00016345	0.00062547	0.00009102	0.00004985	0.00021091	0.00021492	0.00022728	-0.00015640	0.00011180	-0.00036114	-0.00021521	0.00025107	-0.00030564	-0.00013093	-0.00012292	0.00012497	-0.00003691	0.00008196	0.00012288	-0.00002509	-0.00006623	0.00041810	-0.00007620	0.00001210	0.00050159	-0.02782660
-1.7002	-0.24516021	-21.47483647	-0.61281016	-21.47483647	0.22036618	-0.26489419	-1.68947625	-0.18681993	-0.27249273	-21.47483647	0.96831721	-21.47483647	0.14696176	-21.47483647	-0.08012813	0.19004817	-0.49616238	-21.47483647	-1.01895726	-21.47483647	0.26832991	-21.47483647	-21.47483647	-21.47483647	-0.39209023	-21.47483647	-21.47483647	-21.47483647	-0.26385563	-21.47483647	-21.47483647	-21.47483647	-0.32041001	-21.47483647	-0.60280821	1.00555594	0.05788810	0.23887231	0.00044054	0.05480252	0.06771096	-0.00485949	0.04095210	-0.00474040	0.01220089	0.01042023	0.01669323	-0.00861351	0.01692841	0.01237131	0.01165730	0.01343341	0.00655625	0.01252420	0.01429173	0.01451216	0.01145758	0.01755384	0.01548019	0.01140715	0.00834029	0.01532449	0.01518480	0.01205845	0.01224158	0.01668686	0.00908741	0.01626031	0.01399003	0.00912288	0.00862685	0.00685341	0.00637033	0.00780554	0.00570168	0.00734105	0.00847651	0.00671181	0.00739463	0.00494916	0.01472809	0.00778182	0.01588719	0.00809339	0.00426694	0.01344699	0.01073361	0.00662675	0.00723088	0.00133026	-0.00356749	0.00153987	-0.00282328	0.00238856	-0.00330077	0.00234460	-0.00096933	-0.00348225	-0.00043883	0.00108859	0.00074603	0.00784218	0.00765858	0.01383219	0.01734860	0.04259919	0.04543226	0.06256265	0.05225206	0.06339420	0.06292920	0.06626105	0.06387227	0.07770880	0.08366881	0.09111743	0.09189385	0.11081573	0.11178747	0.12646477	0.13218651	0.14705170	0.14567385	0.14219789	0.14052312	0.13866227	0.13570864	0.13239544	0.11598351	0.09788624	0.06167062	0.02838241	0.00888037	0.00249896	0.00048983	0.00094341	-0.00026477	0.00091342	0.00152573	0.00044962	0.00050311	0.00174119	-0.00071945	0.00074842	-0.00048251	0.00039051	-0.00043462	-0.00034658	0.00043350	0.00011049	0.00032293	-0.00096811	0.00061858	-0.00031670	0.00069902	0.00022876	-0.00031932	0.00032578	-0.00008643	-0.00027994	0.00072843	-0.00014356	0.00098526	-0.00055471	-0.00037558	-0.00023294	-0.00117355	-0.00033805	-0.00108932	0.00017101	-0.00086708	-0.00006051	0.00062401	-0.00055399	-0.00006856	0.00059875	-0.00074296	0.00120323	-0.00061793	0.00075751	0.00071873	-0.00025284	-0.00073991	0.00034417	-0.00055367	0.00157935	0.00073459	0.00094707	-0.00049562	-0.00064483	0.00118742	-0.00035295	0.00036027	0.00024320	-0.00002340	-0.00060330	-0.00042889	-0.00001021	-0.00025531	0.00078349	0.00030313	0.00031605	-0.00058261	0.00065174	0.00089946	0.00063500	0.00021065	0.00093919	0.00084484	0.00074911	-0.00055919	0.00019428	-0.00058929	-0.00024965	0.00003338	-0.00017555	-0.00022012	-0.00047181	0.00035149	0.00045964	0.00043030	-0.00102991	-0.00042548	-0.00002684	0.00047778	0.00005739	-0.00035637	-0.00015623	-0.00006956	-0.00016578	0.00010393	-0.00079846	-0.00110925	-0.00056343	0.00070745	-0.00050899	0.00016047	0.00013159	-0.00004608	-0.00095904	-0.00063009	-0.00017637	0.00011520	0.00000769	-0.00051798	0.00013592	0.00127741	0.00043466	-0.00059129	0.00008709	0.00003661	0.00081939	-0.00007120	-0.00023123	-0.00015860	0.00008628	-0.00007707	0.00003651	-0.00012621	-0.00003819	0.00003678	-0.00040388	0.00056872	-0.00018608	-0.00051283	-0.00012757	0.00031689	-0.00029723	-0.00039342	0.00001355	0.00081782	-0.00042162	0.00013443	0.00049117	0.00009359	0.00053066	-0.00032635	-0.00010589	-0.00037466	0.00039955	0.00100045	0.00062508	-0.00032132	0.00074315	0.00007604	-0.00023482	0.00039361	0.00021317	-0.00027440	-0.00025582	-0.00018550	-0.00021557	-0.00004260	-0.00051868	0.00007414	0.00028759	0.00070718	-0.00012224	0.00004751	-0.00076305	0.00040971	-0.00006768	-0.00015886	-0.00069635	0.00036897	-0.00048830	0.00054725	0.00002156	-0.00127684	0.00070779	0.00007479	0.00060804	0.00017576	-0.00015856	-0.00095907	-0.00019127	0.00034600	-0.00013310	-0.00179942	0.00051699	-0.00108850	0.00077557	-0.00020637	0.00201998	-0.00060684	0.00017375	-0.00037404	0.00006946	-0.00068897	0.00020028	0.00023434	-0.00085154	-0.00020641	-0.00141380	0.00019881	0.00132421	0.00100285	0.00023146	-0.00306875	-0.00049075	-0.00011132	-0.00004747	0.00101282	-0.00204609	0.00018204	0.00052488	0.00098089	0.00186866	-0.00040015	0.00065584	0.00048618	-0.00017977	0.00222653	0.00001898	0.00111188	-0.00155833	-0.00008563	-0.00117722	-0.00198231	-0.00034224	-0.00085202	0.00074210	0.00122435	0.00033412	0.00218199	-0.00068037	-0.00073046	-0.00143694	-0.00148993	-0.00232813	-0.00038588	-0.00002758	-0.00017511	-0.00101614	-0.00114812	-0.00054876	-0.00000470	-0.00005672	0.00059774	0.00012683	0.00092539	0.00155472	0.00070454	-0.00094737	-0.00246091	-0.00136515	0.00062691	0.00004357	0.00026830	-0.00184814	-0.00161005	-0.00027737	-0.00019373	0.00023753	0.00110190	0.00046952	-0.00073581	0.00306212	-0.00164583	-0.00033297	-0.00046420	0.00018519	0.00047668	0.00044641	0.00051464	0.00084304	-0.00094039	-0.00013516	0.00080083	-0.00127819	-0.00008645	-0.00130290	0.00006405	-0.00014623	-0.00003561	0.00116485	-0.00259642	0.00232579	0.00057330	-0.00127456	-0.00250975	0.00133128	-0.00080952	-0.00174219	-0.00126066	0.00155276	0.00025806	-0.00031650	-0.00022755	-0.00039178	0.00020657	0.00027881	-0.00087862	0.00003271	-0.00005036	-0.00009570	0.00070141	-0.00034983	-0.00039471	0.00026546	-0.00109154	0.00002812	-0.00020845	-0.00101346	-0.00083394	0.00073908	0.00004970	-0.00013914	-0.00035606	0.00061016	-0.00021124	-0.00047846	-0.00033948	-0.00001769	-0.00047051	-0.00143699	-0.00023155	0.00061335	0.00083998	0.00017097	0.00021901	-0.00019924	-0.00067725	0.00021893	-0.00115559	0.00036973	-0.00055579	0.00002055	-0.00009040	0.00025029	0.00028143	-0.00015953	0.00007623	0.00016362	-0.00033070	-0.00037569	0.00012656	0.00024369	0.00080891	0.00096940	0.00030938	0.00010280	-0.00048053	-0.00013971	-0.00020126	0.00043009	-0.00019485	-0.00016715	-0.00005699	-0.00009458	-0.00012686	-0.00015056	-0.00023524	0.00021357	0.00019361	-0.00026791	0.00007888	-0.00011413	0.00006814	-0.00012891	-0.00029871	0.00033888	-0.00020034	-0.00015753	-0.00008752	0.00004692	-0.00008332	0.00020211	-0.00033275	0.00009338	0.00015215	-0.12180531
-1.6002	0.28548953	-21.47483647	-0.22848499	-21.47483647	-0.01162549	-21.47483647	-0.94981007	-0.00026788	0.38054600	-4.73864698	0.75728524	0.84690252	0.63714616	-21.47483647	-21.47483647	0.06471656	-0.05161886	-21.47483647	-0.05009878	-21.47483647	0.57154102	-21.47483647	-21.47483647	-21.47483647	-0.04451047	-21.47483647	-21.47483647	-0.83824962	0.09169228	-21.47483647	-0.35695225	-21.47483647	0.31682411	-21.47483647	0.40120562	0.72302308	0.26627225	0.11131137	0.02308673	-0.06997227	-0.01518132	0.03920656	-0.02110371	0.03457286	0.01371400	-0.00606469	0.02085384	0.00984494	0.02137816	0.01696271	0.00420359	0.01443959	0.01491751	0.01330709	0.01730325	0.01042809	0.01275098	0.01884851	0.01363952	0.00927520	0.00980169	0.01236001	0.01456062	0.01484871	0.01180766	0.01541377	0.01103857	0.01421906	0.01489296	0.01520011	0.01084535	0.01535753	0.01130698	0.01331285	0.00900360	0.01167174	0.00865316	0.00619938	0.00569505	0.00615976	0.00317729	0.00383837	0.00141252	-0.00012629	-0.00013628	0.01625255	0.01684845	0.02331952	0.02680225	0.01335276	0.00866515	0.00417982	0.00274693	0.00041253	-0.00650362	0.00096125	-0.00006747	-0.00301975	-0.00042879	-0.00584469	-0.00348129	0.00580269	-0.00170447	-0.00500085	-0.01640947	-0.02315049	-0.04542717	-0.04281833	-0.03911692	-0.01417052	-0.00018227	0.00327379	0.00775252	0.01429248	0.00474012	-0.00971929	-0.03320024	-0.05396732	-0.08022556	-0.10281872	-0.12541681	-0.15428188	-0.17947055	-0.20720067	-0.22406739	-0.24925326	-0.25534738	-0.25265765	-0.21324092	-0.15137989	-0.07311293	-0.01881198	-0.00272780	-0.00032691	-0.00129593	-0.00178258	-0.00236305	0.00002275	0.00121801	-0.00054377	-0.00034261	0.00117971	-0.00032813	-0.00090118	-0.00110953	-0.00042026	-0.00024229	-0.00093892	-0.00080431	0.00066545	0.00064763	0.00079351	-0.00066045	-0.00071098	0.00089868	0.00108507	0.00067724	0.00077452	-0.00074325	-0.00019280	0.00078307	-0.00038709	-0.00049209	-0.00037009	0.00043589	0.00020954	-0.00128244	-0.00069039	0.00041635	-0.00103212	-0.00096325	0.00002173	0.00016050	0.00011557	0.00076167	0.00050053	0.00033273	-0.00052194	0.00005651	0.00039791	0.00119082	0.00015389	0.00060156	0.00061273	0.00020105	0.00095313	0.00077279	0.00082165	0.00104715	-0.00063481	-0.00002911	-0.00053122	0.00014700	-0.00111366	-0.00094674	-0.00022098	-0.00018093	-0.00019435	0.00068577	0.00029898	0.00009453	0.00106587	-0.00085087	-0.00043319	0.00074515	0.00089711	0.00085569	0.00031128	-0.00022793	-0.00056992	0.00012323	0.00058568	-0.00108970	-0.00058699	0.00085244	-0.00053557	0.00017433	-0.00003205	-0.00060732	-0.00053287	0.00010721	0.00030215	-0.00048351	-0.00039142	-0.00024901	0.00008401	-0.00104177	-0.00011338	0.00001330	-0.00050792	0.00031520	0.00036973	-0.00060249	0.00060349	0.00021803	-0.00071813	0.00069879	-0.00010536	0.00007687	-0.00034463	0.00009383	-0.00035041	-0.00006245	0.00017459	0.00009412	-0.00034767	0.00100005	0.00050406	0.00008167	0.00063420	0.00038916	0.00047552	-0.00044529	-0.00061256	-0.00024566	0.00041153	-0.00050464	0.00011682	-0.00030012	-0.00013259	-0.00053008	-0.00083714	0.00091671	-0.00043722	-0.00093054	-0.00054761	0.00052928	-0.00002376	0.00061061	0.00017919	0.00026469	0.00017098	-0.00007469	0.00081667	0.00031150	0.00050348	0.00028420	-0.00034432	0.00015853	0.00010869	0.00000185	0.00034188	-0.00075066	-0.00008000	0.00001111	-0.00026617	-0.00005497	-0.00027021	-0.00056826	-0.00010851	-0.00021964	-0.00029845	-0.00082133	-0.00095461	-0.00014078	0.00016523	-0.00022378	0.00098232	0.00049865	0.00003767	0.00004327	0.00060052	0.00000032	-0.00113372	-0.00053437	0.00025563	-0.00058123	-0.00043908	-0.00125563	0.00042883	-0.00001676	0.00077944	0.00005499	0.00068349	-0.00157664	0.00056505	0.00015403	-0.00010999	-0.00006675	0.00024678	-0.00014265	-0.00090409	0.00121757	0.00039866	-0.00167154	-0.00069968	0.00021610	0.00038609	0.00033458	-0.00012411	0.00048072	-0.00073444	0.00122633	-0.00106132	0.00062460	0.00003863	-0.00041103	0.00195248	-0.00140661	-0.00074020	-0.00008651	-0.00066650	0.00014848	-0.00078453	-0.00133502	-0.00057291	0.00167262	0.00248404	0.00030608	-0.00056153	-0.00090822	-0.00089448	0.00031840	0.00045415	0.00141089	-0.00154916	0.00045049	-0.00121653	-0.00067028	-0.00113926	0.00055488	0.00131678	0.00140297	0.00040643	-0.00053030	0.00077459	0.00014590	-0.00060132	-0.00239061	0.00080455	0.00183776	0.00154447	-0.00019607	0.00185140	-0.00030299	0.00100477	-0.00014545	-0.00051568	0.00009707	0.00063438	-0.00052268	0.00016162	-0.00014305	0.00301171	-0.00056226	0.00137856	0.00024150	0.00029599	-0.00044533	-0.00088593	-0.00012680	-0.00067640	0.00158209	0.00021762	0.00052816	-0.00077189	-0.00121180	0.00129063	-0.00168735	-0.00281016	0.00004504	0.00139935	-0.00097948	-0.00051133	0.00004481	0.00083465	0.00036436	-0.00019288	0.00079143	0.00106116	-0.00103537	-0.00078961	-0.00160014	-0.00052490	-0.00037696	-0.00071936	-0.00230788	0.00242461	-0.00099994	-0.00043826	-0.00092814	0.00037572	-0.00233614	0.00009332	0.00032666	0.00048337	-0.00068705	-0.00140434	-0.00072491	-0.00124118	0.00033220	-0.00031658	-0.00092016	-0.00029330	0.00045067	0.00041768	-0.00034580	-0.00027656	-0.00004033	-0.00074877	-0.00104248	-0.00020842	0.00011850	-0.00096359	-0.00097874	-0.00012276	0.00056027	-0.00078725	-0.00057019	0.00169899	-0.00000631	-0.00024084	0.00031991	0.00031785	0.00003102	-0.00073070	-0.00020843	0.00038458	-0.00025133	0.00033459	0.00051134	-0.00044839	0.00056820	0.00070287	-0.00097152	-0.00003353	-0.00020809	0.00025266	0.00010387	0.00001648	0.00038401	-0.00111915	0.00006195	-0.00077992	-0.00045736	0.00024541	-0.00019996	-0.00052203	0.00055340	0.00083397	-0.00005539	0.00027620	0.00023505	0.00023452	-0.00010176	0.00022965	0.00017121	-0.00023429	-0.00019073	0.00011025	-0.00003703	-0.00000488	0.00019293	-0.00019924	0.00037331	-0.00022310	-0.00021551	0.00028320	0.00019474	0.00005446	-0.00013433	0.00006465	0.00017633	-0.00006462	-0.00028912	0.00010070	-0.00005384	0.00019602	-0.00002800	0.00004082	0.00049697	-0.35375550
-1.5002	-0.09514634	-21.47483647	-21.47483647	-21.47483647	-0.29223948	-21.47483647	-0.59938902	-21.47483647	0.39486561	-21.47483647	-0.83409438	-0.72999328	0.26657541	-21.47483647	0.45130020	-21.47483647	0.15906511	-21.47483647	0.10465336	-21.47483647	-0.61877263	-21.47483647	-21.47483647	-21.47483647	0.17395141	-21.47483647	-21.47483647	-21.47483647	-0.08703355	-21.47483647	-1.15983248	0.97820264	-0.28775038	-21.47483647	-0.74964410	-0.04816274	-0.13169483	-0.07394195	-0.11955813	0.12217090	-0.00902208	0.00066756	-0.01352533	0.02810053	0.02783299	-0.03537646	0.02063238	0.00364476	0.01238800	0.02535641	0.00755745	0.01806458	0.01362907	0.00800547	0.01369036	0.01510677	0.01401083	0.01538672	0.01321930	0.01527532	0.00565804	0.01262195	0.01624176	0.01349874	0.01534212	0.01628911	0.01141786	0.01488327	0.01559111	0.01680414	0.01387128	0.01433746	0.01087236	0.01436185	0.01236265	0.01102453	0.01054321	0.01172685	0.01052355	0.01085721	0.00911496	0.00493128	0.00679883	0.00317816	-0.01099520	0.00864815	0.00981830	0.02135913	0.03574095	0.01666875	0.01228525	0.01683742	0.01541980	0.01682932	0.01246016	0.00992845	0.01239138	-0.00050870	0.00567514	-0.00077895	-0.00092502	0.00710414	0.00779651	0.01227439	0.01662858	0.04026201	0.04628734	0.06146986	0.05638361	0.06943851	0.06957456	0.07889288	0.07141570	0.09174037	0.09387543	0.10380666	0.10645346	0.12330250	0.12735551	0.14258673	0.14773882	0.17041910	0.16500184	0.16100988	0.15604638	0.15581846	0.15393121	0.14557492	0.12596568	0.10400896	0.06480508	0.03032212	0.00853327	0.00214471	0.00079310	0.00154442	0.00023523	0.00017516	0.00197926	0.00016463	0.00110106	0.00180212	0.00040518	-0.00012427	0.00052584	-0.00011660	-0.00051297	-0.00193832	0.00005538	0.00084548	0.00010427	-0.00050762	0.00088578	-0.00043091	0.00016782	0.00116336	0.00130208	-0.00035925	-0.00086491	0.00032747	0.00029537	0.00070345	0.00044712	-0.00060825	0.00064557	0.00000520	-0.00159510	-0.00123212	-0.00023513	-0.00007177	-0.00042433	0.00023842	0.00102819	0.00006368	0.00067542	0.00025329	-0.00130985	-0.00014807	0.00023204	0.00071126	0.00053094	0.00017774	0.00040491	-0.00017829	0.00034520	0.00138742	0.00071682	0.00008856	-0.00007616	-0.00092266	0.00051501	-0.00000902	0.00054513	0.00020213	0.00071210	0.00041049	-0.00039276	0.00097396	0.00092896	0.00014814	0.00005034	0.00005040	-0.00030006	0.00070027	0.00125304	0.00054774	-0.00026299	0.00007605	0.00021655	0.00034643	0.00020113	0.00029280	-0.00109856	-0.00063107	0.00001036	-0.00026126	0.00001043	0.00006684	-0.00060263	0.00003147	0.00074305	0.00014472	0.00034727	-0.00072617	0.00027494	0.00071627	-0.00068863	-0.00072017	-0.00000662	-0.00080587	0.00043291	-0.00044068	-0.00081231	0.00057994	0.00058467	0.00077398	0.00040349	-0.00056570	-0.00014803	-0.00030879	0.00028574	-0.00029926	-0.00028467	-0.00019132	-0.00017768	0.00006657	0.00077011	0.00034858	0.00024063	0.00048765	-0.00055600	-0.00013910	-0.00101572	-0.00032459	-0.00059621	0.00011285	-0.00035122	-0.00005746	-0.00055304	-0.00029006	-0.00042908	-0.00039670	0.00059907	-0.00076463	-0.00049376	-0.00059173	-0.00016444	-0.00006268	0.00007333	-0.00022727	0.00006626	0.00002470	0.00000510	0.00003696	-0.00010583	0.00009454	0.00043021	0.00040401	-0.00028617	0.00057592	0.00039975	0.00029873	0.00037220	0.00001628	0.00030319	-0.00014571	0.00012571	0.00057243	-0.00046414	0.00046587	-0.00003578	-0.00037327	-0.00013663	0.00006244	-0.00016603	-0.00036358	-0.00043880	0.00018734	-0.00035147	0.00040921	-0.00004508	0.00008294	0.00011073	-0.00045572	-0.00060536	0.00023484	0.00031076	-0.00011224	-0.00071118	0.00088102	-0.00016357	0.00019695	0.00099087	0.00011115	-0.00048845	-0.00016835	-0.00023068	0.00041986	-0.00017047	-0.00069125	0.00018061	-0.00021124	-0.00060403	0.00091100	-0.00238506	0.00132846	0.00030897	-0.00012446	-0.00046021	-0.00138672	0.00072086	-0.00075950	0.00053969	-0.00053006	0.00074257	0.00118758	0.00069631	0.00033445	-0.00161905	-0.00062874	-0.00067806	-0.00054745	0.00046326	-0.00034373	-0.00151988	-0.00188064	-0.00044501	0.00165823	0.00005384	0.00047316	-0.00052098	0.00161057	-0.00114936	0.00180803	-0.00091220	0.00050410	-0.00037164	0.00075431	-0.00191844	-0.00207336	0.00028090	0.00047145	-0.00075601	-0.00140800	0.00130264	0.00204421	-0.00047021	-0.00003925	0.00010405	-0.00150150	0.00060003	0.00002050	-0.00086100	0.00102224	-0.00021992	0.00126549	0.00162576	-0.00246228	-0.00008787	-0.00003955	-0.00052696	0.00035855	0.00112147	0.00070810	0.00010166	0.00052734	-0.00081776	-0.00106280	-0.00072074	0.00027810	-0.00080307	-0.00188347	0.00081472	0.00095764	-0.00037260	-0.00104508	0.00128837	0.00200131	-0.00030601	-0.00043274	0.00116756	0.00222175	0.00072622	-0.00028267	0.00068098	0.00209466	0.00010428	-0.00023326	-0.00011042	-0.00209360	-0.00079207	-0.00087519	-0.00113580	-0.00051676	-0.00004040	0.00168608	-0.00160617	0.00066951	-0.00042786	-0.00023465	-0.00093469	0.00075903	-0.00037278	-0.00072659	-0.00086354	-0.00022045	-0.00040285	-0.00058499	0.00078304	-0.00033570	0.00056164	0.00011442	-0.00024239	-0.00129815	-0.00019886	-0.00033088	-0.00052276	-0.00143496	-0.00053506	-0.00078930	-0.00085534	-0.00031097	0.00053219	-0.00096858	-0.00041642	-0.00002209	0.00015406	-0.00027474	-0.00027993	0.00019012	0.00038009	-0.00097022	-0.00042305	0.00039567	-0.00026141	-0.00091128	-0.00069846	-0.00003636	0.00063013	0.00008460	0.00064432	-0.00025511	-0.00067750	-0.00015933	-0.00035180	0.00001632	-0.00075633	0.00000947	-0.00011017	0.00075230	0.00039144	-0.00067383	0.00066313	0.00000007	-0.00047368	-0.00056612	-0.00035236	-0.00056001	0.00024143	-0.00001231	-0.00040270	-0.00001431	0.00022466	0.00037526	-0.00001408	0.00044827	0.00000383	0.00039203	-0.00047667	0.00011719	0.00023708	0.00006943	-0.00012999	-0.00009665	0.00034405	-0.00038639	-0.00026754	-0.00034642	-0.00009168	-0.00040017	-0.00032573	0.00055268	0.00025767	0.00002850	0.00003465	-0.00000415	0.00015120	0.00037377	0.00003469	-0.00028120	0.00040582	0.54242516
-1.4002	0.08678112	-0.78404880	-21.47483647	-0.25633097	0.49802409	-21.47483647	-21.47483647	0.02150571	0.17004931	-21.47483647	0.19724367	0.08153182	0.06119297	-0.08465392	0.57983063	-21.47483647	0.01298109	-21.47483647	-1.22836041	-21.47483647	-0.12846588	-21.47483647	-21.47483647	2.22234726	-0.50204601	-21.47483647	-0.17105256	-1.58915234	0.05368669	-21.47483647	-21.47483647	0.70085740	-0.49306605	-21.47483647	0.78172738	-0.20935577	-0.06984880	-0.01784382	-0.01111079	0.01639806	-0.01173313	-0.06621348	-0.01504267	0.03431964	0.00844782	-0.01623007	0.02303021	0.01359038	0.01785358	0.01026109	0.00320639	0.01893272	0.01266313	0.01010273	0.01805440	0.01116363	0.01180623	0.01327801	0.00868658	0.01874803	0.00584788	0.01352374	0.01846433	0.01335971	0.01498237	0.01567769	0.00979362	0.01631535	0.01566454	0.01541211	0.01117012	0.01705200	0.01421348	0.01684326	0.01392595	0.01426203	0.01438455	0.01225010	0.01094157	0.00928318	0.00957111	0.00753914	0.01293895	0.00161690	0.00415744	0.00670350	0.01796331	0.01701420	0.01517406	0.01777879	0.00427333	0.00503364	0.01035090	0.01431868	0.01719047	0.02255983	0.02197306	0.02241571	0.02443312	0.02183445	0.01477361	0.01527955	0.00924563	0.01710046	0.01695237	0.04073094	0.04753042	0.06186410	0.05623998	0.07110567	0.06880433	0.07369649	0.07196349	0.08918782	0.09530105	0.10742453	0.10535118	0.12301770	0.13217293	0.15067215	0.15574607	0.18160721	0.17396367	0.17679294	0.16892141	0.17452410	0.16603961	0.16243084	0.13527171	0.11132757	0.06883097	0.03077202	0.00871179	0.00271175	0.00076664	0.00103384	-0.00006309	0.00141184	0.00174269	0.00007568	0.00016550	0.00151171	-0.00015574	-0.00010211	-0.00049728	-0.00141603	0.00005364	-0.00045265	0.00027002	0.00071841	0.00173778	0.00039601	-0.00084507	0.00057026	0.00023036	0.00068646	-0.00001118	-0.00000772	0.00018115	0.00044568	0.00027362	0.00036374	0.00022827	-0.00026975	0.00031036	-0.00016948	-0.00086673	-0.00057870	-0.00015122	0.00040949	-0.00107453	0.00022041	0.00078356	0.00012190	0.00113621	0.00049201	-0.00011581	-0.00013728	0.00029273	-0.00010079	0.00003991	-0.00040956	0.00037316	-0.00030064	-0.00053560	0.00127323	-0.00033391	0.00166233	0.00042658	-0.00086414	-0.00040053	-0.00093008	0.00004364	0.00002165	0.00048596	0.00049651	-0.00120947	0.00085510	0.00103345	0.00094225	0.00042456	0.00098872	-0.00132363	0.00038982	0.00064084	0.00076902	0.00005690	0.00147870	-0.00035915	0.00042909	-0.00062816	0.00044727	0.00043783	-0.00045950	-0.00010022	-0.00028043	0.00016966	-0.00067831	-0.00005163	-0.00012813	-0.00012482	0.00036944	0.00067727	0.00074185	-0.00014593	0.00002819	0.00004965	-0.00000700	-0.00169783	0.00044850	0.00061594	-0.00050777	-0.00050623	-0.00016636	0.00084892	-0.00077944	0.00006033	-0.00005621	-0.00020039	-0.00026421	-0.00027705	-0.00115766	-0.00009244	0.00041815	-0.00021611	0.00031429	0.00110406	-0.00013175	-0.00049723	-0.00012101	-0.00019832	0.00059796	-0.00033218	-0.00023644	0.00017798	0.00066571	0.00006316	0.00023032	-0.00056032	-0.00018497	0.00079073	-0.00038294	0.00066541	-0.00059160	-0.00012857	-0.00070191	0.00034354	0.00033410	-0.00014032	0.00032588	0.00032233	-0.00015687	0.00038715	0.00027371	-0.00029616	-0.00023015	-0.00046604	0.00015727	-0.00084135	-0.00014127	-0.00008227	-0.00040773	-0.00020948	0.00000377	-0.00015612	-0.00020888	0.00077942	-0.00051445	-0.00114795	-0.00000800	0.00028546	-0.00060519	-0.00018366	-0.00050579	-0.00030655	-0.00023281	0.00016852	0.00015316	-0.00009009	0.00017936	0.00011842	0.00018502	0.00037187	-0.00002013	-0.00008360	0.00002315	-0.00055752	0.00019639	-0.00103517	-0.00029251	-0.00031017	-0.00005812	-0.00075099	-0.00015210	-0.00032691	-0.00025778	-0.00040080	0.00039417	0.00113874	-0.00017397	-0.00029251	-0.00070392	0.00053738	0.00056007	-0.00191825	-0.00086106	-0.00154273	0.00120865	-0.00183537	-0.00009783	-0.00056045	0.00009739	0.00142410	-0.00172111	0.00058167	0.00027131	0.00041015	0.00177749	-0.00004987	-0.00057992	0.00105900	-0.00004046	-0.00119073	-0.00182972	-0.00030494	-0.00112963	-0.00028064	0.00041539	0.00154657	0.00078464	-0.00172608	-0.00179345	-0.00019864	0.00087686	0.00208919	0.00072928	-0.00028754	-0.00098569	-0.00035696	0.00069439	0.00103883	0.00089409	0.00168125	-0.00104199	-0.00134428	-0.00098716	0.00015606	-0.00037425	-0.00174869	-0.00086015	0.00207063	0.00018479	-0.00089052	0.00314179	0.00128680	0.00045525	-0.00078968	-0.00067340	-0.00136946	-0.00068585	-0.00251571	-0.00038174	0.00007848	-0.00032704	-0.00164164	0.00190308	0.00048886	-0.00165053	0.00125323	0.00067048	-0.00037917	-0.00018081	0.00059563	0.00240020	-0.00022909	-0.00028739	0.00019984	0.00140733	-0.00008181	-0.00074350	0.00010982	0.00120618	-0.00080338	-0.00101465	-0.00043303	0.00204582	-0.00058093	-0.00083977	0.00024199	-0.00151133	-0.00187155	-0.00208670	0.00006893	0.00131989	-0.00012666	0.00144806	-0.00235585	0.00124130	0.00001574	-0.00084040	-0.00159455	0.00099934	-0.00158973	-0.00142708	-0.00062102	0.00143240	-0.00133327	0.00008579	-0.00096799	-0.00064745	0.00026285	-0.00004462	-0.00070128	-0.00070046	0.00011816	-0.00001011	-0.00021419	0.00017582	0.00034569	0.00059212	-0.00028753	0.00045372	0.00029542	-0.00080701	-0.00101010	0.00049685	0.00066404	-0.00093129	-0.00047947	-0.00010355	0.00035755	0.00042733	0.00008972	-0.00004176	0.00011155	-0.00062303	0.00013660	0.00037735	0.00072910	0.00019995	0.00113905	-0.00071871	-0.00109169	-0.00018147	-0.00147181	-0.00019485	-0.00037142	0.00041977	-0.00018682	0.00036882	0.00020284	0.00081045	0.00074568	-0.00052232	-0.00063600	-0.00008933	-0.00044050	0.00047365	0.00072208	0.00152558	-0.00019382	0.00070945	-0.00008225	0.00017856	0.00034819	0.00033278	0.00045156	0.00037654	-0.00026896	0.00038552	0.00038277	-0.00014286	-0.00000209	0.00019648	0.00051970	0.00018496	0.00022646	0.00051656	0.00023779	0.00005674	-0.00011150	0.00081427	0.00025904	0.00024728	0.00029409	0.00011570	0.00022751	0.00031415	-0.00010120	-0.00033341	0.00026691	0.10573572
-1.3002	0.57480055	-21.47483647	-0.34504889	-0.73118699	0.38698969	-21.47483647	0.33987448	0.10036317	-0.33639404	-21.47483647	0.25235495	1.63353348	-0.12220805	0.29285833	0.00202516	-0.18384049	0.28141475	-21.47483647	-1.76814139	-21.47483647	0.08975808	-21.47483647	-0.85122317	-21.47483647	0.48886278	-21.47483647	-21.47483647	-21.47483647	0.35771798	-21.47483647	0.47371200	-21.47483647	-0.41654465	-21.47483647	-0.82252593	0.22129742	-0.00412756	0.42491415	0.18874281	0.08200291	-0.00851927	0.08839092	0.03975561	-0.01928091	0.02720933	-0.00325329	0.02786769	0.00155828	0.01688815	0.01804657	0.00567000	0.01299172	0.01540189	0.01130574	0.02219648	0.01629853	0.01619948	0.01429097	0.01555009	0.01477891	0.00732421	0.01512412	0.01755495	0.01769165	0.01362758	0.01712172	0.01403390	0.01422542	0.01595211	0.01572338	0.01313303	0.01602754	0.01522898	0.01808227	0.01226934	0.01201114	0.01371251	0.01311041	0.01152780	0.00789030	0.01313036	0.00421190	0.01618970	0.00289704	0.00721619	0.01820225	0.01508096	0.02030296	0.01797586	0.00667193	0.01234851	0.01485295	0.01536035	0.01265975	0.00821619	0.01572333	0.01522696	0.01835632	0.02222143	0.02971815	0.02886096	0.03756045	0.04176706	0.04736168	0.04813967	0.07163915	0.07427262	0.08156741	0.07285823	0.08417852	0.07978978	0.07900043	0.07328176	0.08883414	0.09265707	0.09915453	0.10048713	0.12077707	0.12524665	0.14297848	0.15083830	0.17441088	0.17030084	0.16856461	0.16399318	0.16389468	0.16265491	0.15280552	0.13221119	0.10807492	0.06555355	0.02971093	0.00835934	0.00225443	0.00166157	0.00134178	-0.00004002	0.00188811	0.00023215	-0.00039864	0.00094316	0.00156078	-0.00096158	0.00069269	-0.00053979	0.00056509	-0.00085093	0.00005714	-0.00027892	0.00073512	0.00073031	-0.00031466	-0.00008071	-0.00020772	0.00101326	0.00036087	0.00080192	-0.00036688	-0.00042853	0.00032074	0.00028878	-0.00026337	0.00089864	-0.00094174	0.00027663	0.00045310	-0.00094960	-0.00134363	-0.00006693	0.00065465	-0.00044891	0.00023957	0.00032451	0.00009626	-0.00000877	0.00046466	-0.00024650	-0.00023747	-0.00031634	-0.00030889	0.00060931	0.00073778	0.00133268	-0.00030448	-0.00062293	0.00123838	0.00059510	0.00147560	0.00100156	-0.00042791	0.00068664	0.00023514	0.00011622	-0.00060157	-0.00061292	0.00063243	-0.00015621	0.00010832	0.00050634	0.00162622	0.00060056	0.00088560	-0.00030217	0.00122492	0.00182392	0.00084305	0.00125839	0.00005316	-0.00036883	0.00013612	0.00092677	0.00045514	-0.00043799	-0.00029730	0.00012827	-0.00065950	0.00010503	-0.00028217	-0.00064112	0.00026081	0.00062065	-0.00053285	0.00110876	0.00016041	0.00044880	-0.00043949	-0.00074317	-0.00053812	0.00021305	0.00003108	0.00093034	-0.00077961	-0.00088625	-0.00023840	0.00108748	-0.00050004	0.00061986	0.00000335	0.00028892	-0.00025317	-0.00003433	-0.00027583	0.00038530	0.00056169	0.00053267	0.00029589	0.00087780	0.00070742	-0.00013203	0.00040030	-0.00053047	0.00024312	-0.00037065	-0.00005819	-0.00010449	0.00024377	-0.00029756	0.00041370	0.00022930	0.00001469	-0.00049347	-0.00023777	0.00095327	-0.00042552	-0.00005439	-0.00078760	-0.00007513	0.00016378	-0.00015997	-0.00003248	0.00070146	-0.00010809	-0.00036796	0.00071898	-0.00003018	0.00029279	0.00003637	0.00011850	0.00036154	0.00087124	0.00006802	0.00046933	0.00000711	0.00043537	0.00034544	-0.00060436	0.00005793	0.00017313	-0.00084085	-0.00025994	-0.00047634	-0.00038984	0.00002296	0.00020405	-0.00014978	-0.00056638	-0.00021883	0.00022998	0.00087639	0.00029852	0.00010638	0.00015332	0.00010568	0.00036142	0.00021501	0.00058613	0.00037572	0.00067076	-0.00020105	-0.00011289	-0.00022213	0.00044949	-0.00007539	0.00020963	-0.00062110	0.00050112	-0.00079428	0.00001623	-0.00000709	0.00069552	-0.00135517	0.00136368	0.00080756	0.00080383	-0.00095170	-0.00043413	0.00082501	-0.00002105	0.00062441	0.00083355	-0.00054044	0.00022576	0.00006400	0.00020360	0.00072320	0.00066371	-0.00014612	0.00020617	-0.00151408	-0.00017989	0.00065335	-0.00093559	-0.00074458	0.00177165	-0.00112489	-0.00028332	0.00161105	0.00106411	0.00120991	0.00097466	-0.00158912	0.00185855	-0.00064609	0.00119010	0.00095858	0.00044601	-0.00053811	0.00036828	-0.00368364	-0.00166035	-0.00047405	0.00038403	0.00167925	0.00142326	0.00150837	-0.00063577	0.00145476	0.00071171	-0.00265526	-0.00179566	0.00168596	0.00132884	-0.00083885	0.00129165	-0.00018005	0.00005594	-0.00065000	0.00090179	0.00207483	0.00048580	-0.00143651	0.00162431	0.00408056	-0.00049401	-0.00035460	-0.00020397	0.00103545	-0.00109968	0.00234002	0.00076613	-0.00092023	0.00058412	0.00130750	-0.00030146	0.00041236	0.00117874	0.00072769	0.00397400	0.00276134	0.00041363	-0.00060531	0.00279227	-0.00039235	-0.00068991	-0.00054258	-0.00021192	-0.00135292	-0.00000063	0.00096672	-0.00040306	-0.00055041	0.00001311	0.00019071	0.00130657	0.00110688	0.00073167	-0.00157896	0.00131690	0.00165398	0.00085475	0.00119512	0.00021880	-0.00037605	0.00000898	0.00191674	0.00040874	0.00063607	0.00068456	0.00113717	0.00051678	0.00077084	0.00094669	-0.00075990	-0.00014783	0.00097932	0.00017666	0.00085597	-0.00000269	0.00007781	0.00093115	-0.00114359	0.00075966	-0.00056362	-0.00053267	-0.00000014	0.00103556	-0.00000413	0.00022383	-0.00017997	-0.00019921	0.00014665	-0.00046852	0.00036644	0.00118174	0.00049463	-0.00067630	-0.00053427	0.00048512	-0.00001399	0.00057432	0.00057325	0.00037481	0.00020893	-0.00004443	-0.00007700	0.00041567	-0.00064370	0.00071950	0.00072347	0.00043960	0.00061624	0.00002767	0.00116979	0.00028449	-0.00020156	0.00031830	0.00012025	-0.00019520	0.00077572	0.00038658	0.00011884	0.00036783	-0.00015504	0.00034402	0.00001843	0.00039280	0.00028672	0.00024872	-0.00022732	0.00013018	0.00042430	0.00017192	0.00043542	0.00026975	0.00031515	0.00026075	0.00012931	0.00049640	0.00035418	0.00061786	0.00012436	0.00060922	0.00032993	-0.00001944	0.00047689	0.00024667	0.00039415	0.00028663	0.00015733	-0.00006909	0.00057317	-0.27893808
-1.2002	-0.03253654	0.33002952	0.29810682	0.82974267	0.21089534	-0.07827671	-0.61529908	-21.47483647	-0.41261001	-21.47483647	-0.48615456	0.15219755	0.66554323	0.05470084	-0.24213380	-0.08105666	0.46460639	-21.47483647	0.06330871	-21.47483647	-0.63074184	-21.47483647	1.01852787	-21.47483647	0.14714848	-21.47483647	-21.47483647	-21.47483647	-0.43182210	-21.47483647	-0.99752644	-21.47483647	0.28350942	-21.47483647	-1.05944523	-21.47483647	0.11219744	-0.19865743	0.01903809	0.22229251	-0.02625483	-0.02282352	-0.01501667	0.03772393	-0.00565627	-0.00854700	0.02375122	-0.00749209	0.01076870	0.00766942	0.00860342	0.01813684	0.01724804	0.02160112	0.01186515	0.01786634	0.01635968	0.01631739	0.01323039	0.01468454	0.01097455	0.01310221	0.01895713	0.01535945	0.01459746	0.01905676	0.01436261	0.01832427	0.01567867	0.01508423	0.01329373	0.01905073	0.01515281	0.01496066	0.01434634	0.01626870	0.01069505	0.01642187	0.01361671	0.00778608	0.01336815	0.00921463	0.01611853	0.00994135	0.00432188	0.01939231	0.01587416	0.01838987	0.03297959	0.01392357	0.00948163	0.01025309	0.01298223	0.01927837	0.01853237	0.01463063	0.01450868	0.01019597	0.01285094	0.01820161	0.01588940	0.01886013	0.02075349	0.02642567	0.03101608	0.05229079	0.05928247	0.07741840	0.06982320	0.08648030	0.07992293	0.07792833	0.07264575	0.08078076	0.08177753	0.08513775	0.08247933	0.09851589	0.10324562	0.11789848	0.12217504	0.13996369	0.13378868	0.13752301	0.13418349	0.13618946	0.13370313	0.13162166	0.11325097	0.09169942	0.05955996	0.02544953	0.00863795	0.00207284	-0.00115208	0.00083620	0.00042158	0.00084270	0.00161008	-0.00058781	0.00066978	0.00165220	0.00010210	0.00021500	0.00036529	0.00062165	0.00064653	-0.00149795	0.00053233	0.00103334	0.00079336	-0.00019709	0.00143746	0.00012657	0.00129856	0.00041592	0.00047288	-0.00039948	-0.00103157	-0.00048806	0.00069618	-0.00011747	-0.00114757	-0.00081667	0.00045358	0.00086119	-0.00068079	-0.00123843	0.00000854	0.00024916	-0.00097762	0.00069748	0.00089962	-0.00045020	-0.00002728	0.00021849	-0.00009424	0.00097331	0.00016807	-0.00001280	0.00000580	0.00029837	0.00070676	0.00033252	-0.00013401	0.00087765	0.00059907	0.00079222	0.00071785	-0.00091112	-0.00002605	-0.00002737	0.00036366	-0.00079033	0.00090121	-0.00040340	0.00045585	0.00034787	0.00013963	0.00072881	0.00099521	0.00066312	0.00004017	0.00096795	0.00156635	0.00140401	0.00017713	0.00034313	0.00010575	0.00025298	-0.00046750	0.00049597	-0.00025378	0.00034407	-0.00017086	-0.00020354	0.00031411	-0.00008984	-0.00065880	0.00019270	0.00046763	-0.00009503	0.00103540	-0.00037983	0.00068133	-0.00011229	-0.00044946	0.00041709	-0.00022547	-0.00027014	0.00032091	-0.00052446	-0.00059074	0.00054927	0.00067524	0.00018042	0.00076067	-0.00021575	0.00010796	-0.00017876	-0.00044161	-0.00033129	0.00019309	0.00026928	0.00017800	0.00081227	0.00071874	0.00008432	-0.00022520	0.00025463	0.00028627	0.00067917	-0.00016440	-0.00033013	-0.00018080	0.00026340	0.00009589	0.00016193	-0.00013755	-0.00000741	-0.00007890	-0.00053900	0.00086166	-0.00012108	0.00027922	-0.00049790	0.00034401	0.00027287	0.00049395	-0.00045110	0.00059713	0.00012189	-0.00007054	0.00051847	0.00029686	0.00016328	0.00063058	0.00041363	-0.00021530	0.00019406	0.00000394	0.00012785	-0.00009436	0.00013326	0.00016809	-0.00030767	0.00037401	-0.00035642	-0.00044862	0.00020764	0.00037103	-0.00061299	-0.00050494	0.00038624	-0.00008673	-0.00010836	-0.00009964	-0.00017683	-0.00016987	-0.00006365	0.00046176	-0.00052280	-0.00006896	-0.00057153	-0.00020668	-0.00069654	0.00012114	-0.00038587	-0.00053544	0.00014465	0.00086984	0.00008271	0.00030401	-0.00008452	-0.00070829	-0.00025703	0.00027809	0.00059088	-0.00003083	0.00082141	-0.00135644	0.00123381	0.00057174	0.00137184	-0.00226956	0.00055127	-0.00044221	0.00049265	0.00021822	-0.00012104	0.00080970	-0.00165349	0.00008505	-0.00057420	-0.00041653	0.00049023	-0.00066356	0.00115598	0.00018862	-0.00015320	0.00265112	-0.00087472	0.00031783	0.00098524	-0.00074308	-0.00135179	0.00251507	0.00068084	0.00083080	0.00349572	0.00017434	0.00022629	0.00028562	0.00152040	0.00120042	0.00061289	0.00035379	0.00021976	-0.00329682	0.00016581	0.00106385	0.00025476	0.00202984	0.00026438	0.00012345	0.00335770	-0.00073624	-0.00010224	0.00190293	-0.00237846	-0.00008377	-0.00093466	0.00020701	0.00037307	0.00245735	0.00262123	0.00160012	0.00194381	0.00158002	0.00190179	0.00003675	0.00195153	0.00197250	0.00119229	-0.00058704	0.00084057	0.00151440	-0.00230133	0.00074953	-0.00007032	0.00191274	-0.00060206	0.00057649	-0.00018313	-0.00078650	0.00114869	0.00129182	0.00223277	0.00092504	-0.00070242	0.00052932	0.00289574	0.00194016	-0.00205318	0.00057617	0.00111429	-0.00090235	0.00059597	0.00051252	-0.00106767	-0.00018489	0.00002614	-0.00019539	0.00082199	0.00070099	0.00187570	-0.00076619	0.00171529	0.00008869	-0.00081635	-0.00083462	0.00187278	-0.00033603	-0.00133165	0.00002627	0.00171563	-0.00002673	0.00086641	0.00111167	-0.00010824	0.00056277	-0.00009138	0.00065903	0.00050653	0.00019250	0.00010368	0.00007455	0.00028993	0.00066489	0.00001658	-0.00014773	-0.00026495	-0.00014544	-0.00093452	-0.00001436	0.00002065	0.00005460	0.00083491	-0.00040599	0.00044961	0.00031777	0.00005574	0.00042780	0.00039183	-0.00023127	-0.00083771	-0.00042110	-0.00005986	0.00020324	0.00023865	0.00068701	-0.00039131	0.00052863	0.00074688	-0.00064692	0.00058642	0.00002083	0.00028986	-0.00055558	0.00034528	0.00053237	0.00016434	0.00014936	-0.00059547	-0.00011637	0.00012588	-0.00073892	-0.00028666	-0.00008123	0.00032877	0.00035940	0.00039189	0.00004212	0.00008042	-0.00003923	-0.00016319	0.00015004	0.00024357	-0.00045455	0.00018070	0.00006943	0.00015743	0.00015597	0.00007700	0.00055142	-0.00008827	0.00000352	-0.00020471	-0.00016544	-0.00020942	0.00035209	0.00083190	0.00039064	0.00013416	0.00030608	-0.00006818	0.00009310	0.00032635	0.00014565	0.00030095	0.00054207	0.05584835
-1.1002	-0.10335181	-0.25973263	0.21709125	0.41719791	-0.02478098	-21.47483647	-0.67931598	-0.74374741	0.29499477	-21.47483647	-1.39483964	-21.47483647	-0.58883601	-1.45932758	-1.02037847	-0.72985411	-0.40352726	-21.47483647	-0.75195956	-21.47483647	-0.46347646	-21.47483647	-21.47483647	-21.47483647	0.52148301	-21.47483647	-0.08969036	-0.69818109	0.10702578	-21.47483647	-21.47483647	0.16733415	0.12044035	-21.47483647	0.36645016	0.17425771	-0.13059511	-0.24850248	0.01666067	0.03156437	0.02104054	0.00535146	0.01392238	-0.01511682	-0.00101321	-0.00882415	0.01902611	0.00480933	0.00539667	0.00698583	0.00378107	0.00652754	0.01725211	0.02098658	0.02231432	0.01398004	0.00869144	0.01391373	0.01604425	0.01490449	0.00799132	0.01137538	0.01426192	0.01262952	0.01535220	0.01845373	0.01266593	0.01671356	0.01417169	0.01636714	0.01445265	0.01640464	0.01365196	0.01671920	0.01175903	0.01662690	0.00936164	0.00919628	0.01224489	0.01094872	0.01281020	0.00431923	0.00989985	0.00638595	0.00343425	0.01201427	0.01896839	0.02493548	0.02705317	0.01363156	0.00902041	0.00368209	0.01451421	0.01968807	0.01997989	0.01871301	0.01718244	0.01321257	0.01918313	0.01848153	0.01671402	0.02039594	0.02159983	0.02614055	0.03110752	0.05439649	0.05758912	0.07124941	0.06691931	0.08502010	0.08653858	0.09025157	0.09129591	0.11290584	0.11653440	0.12126725	0.12057454	0.13664251	0.13602411	0.14531357	0.14476302	0.16226362	0.15038734	0.14819052	0.14331381	0.14625370	0.14266544	0.13803951	0.11843235	0.09893034	0.05941442	0.02458588	0.00561586	0.00124538	-0.00012602	0.00055438	0.00057461	0.00032252	0.00210932	-0.00113170	0.00076337	0.00164758	-0.00061846	-0.00001207	-0.00053438	0.00013415	-0.00029842	-0.00114566	0.00034459	0.00109619	0.00119719	0.00024924	0.00025117	0.00110165	0.00107798	0.00058529	0.00046228	0.00060326	0.00010651	-0.00018889	0.00129294	-0.00084308	-0.00047171	-0.00036738	0.00006525	-0.00043723	-0.00011888	-0.00030413	-0.00053164	-0.00034332	-0.00125098	0.00007377	0.00107394	0.00062710	0.00019388	-0.00036581	-0.00007182	0.00012819	0.00080663	0.00002685	0.00042250	-0.00036677	0.00047970	0.00052796	-0.00007121	0.00119702	0.00133406	0.00049322	0.00136730	-0.00132465	0.00046197	0.00115533	0.00048950	-0.00024870	-0.00001940	0.00030804	-0.00021323	0.00098078	0.00091133	0.00035171	0.00076821	-0.00073724	-0.00088152	0.00069526	0.00004589	0.00050384	0.00049220	0.00044668	0.00009988	0.00037252	0.00019586	0.00036225	-0.00090762	0.00004912	-0.00010400	-0.00030433	0.00043722	-0.00051296	-0.00146430	0.00012579	-0.00011506	-0.00115571	-0.00000067	-0.00000892	-0.00026565	-0.00019082	-0.00011597	-0.00054868	0.00018596	0.00020717	0.00054918	-0.00072998	-0.00098237	0.00015240	0.00096170	-0.00062424	0.00015694	-0.00051458	-0.00068940	-0.00020272	-0.00049534	-0.00007923	0.00014529	0.00007595	0.00023724	0.00021418	0.00051024	0.00044752	-0.00003865	-0.00006151	-0.00060443	0.00064393	-0.00035439	-0.00055689	-0.00009044	0.00045552	-0.00001327	0.00039696	-0.00009733	0.00007731	-0.00013218	-0.00014562	0.00055417	-0.00003182	0.00031297	0.00003609	0.00036986	0.00042655	-0.00031885	-0.00037941	0.00053039	-0.00043428	-0.00016450	0.00079555	0.00032226	0.00031070	-0.00036110	0.00016266	0.00053672	0.00120778	0.00010952	-0.00000089	-0.00011728	0.00040290	-0.00021415	0.00021198	0.00026005	0.00042642	-0.00033733	0.00009806	-0.00046156	-0.00068881	-0.00017855	0.00000843	-0.00020875	0.00044858	-0.00017876	-0.00030564	-0.00006667	0.00012984	-0.00083341	0.00000326	0.00082751	-0.00078792	-0.00074851	-0.00006357	0.00020055	-0.00010134	-0.00074475	0.00010123	0.00058634	0.00021699	0.00002663	-0.00012156	-0.00051781	-0.00096177	-0.00039903	0.00007381	-0.00007992	0.00041222	-0.00036739	0.00012148	0.00023286	0.00093745	-0.00245151	0.00028746	-0.00001664	0.00008047	0.00008146	0.00044426	0.00084265	0.00021792	-0.00061363	-0.00094202	-0.00010704	0.00094074	0.00083094	0.00193385	-0.00141557	-0.00030588	0.00103614	-0.00069903	-0.00059410	-0.00078854	0.00054836	-0.00095717	-0.00052766	0.00025375	0.00136405	0.00032738	0.00022395	0.00142112	0.00190226	-0.00028941	0.00102517	-0.00003016	0.00004191	0.00025004	-0.00097494	0.00005015	0.00039224	0.00125591	0.00092640	-0.00032613	0.00144714	0.00011484	0.00057864	0.00121768	-0.00138970	-0.00211846	0.00116576	0.00008369	-0.00089571	0.00177996	-0.00087305	-0.00106185	0.00226616	0.00287295	-0.00002979	-0.00074371	-0.00244824	0.00107224	0.00202847	-0.00007591	0.00055062	-0.00021288	0.00186257	-0.00215144	0.00030766	0.00038626	0.00039558	0.00173045	0.00288064	-0.00020865	0.00032351	0.00030124	-0.00031963	0.00117644	0.00024237	-0.00201311	0.00020978	0.00232014	0.00075377	-0.00205476	0.00145568	0.00023587	-0.00137533	-0.00040384	0.00120343	-0.00035753	-0.00169466	0.00009589	0.00041536	-0.00037324	0.00065689	-0.00016557	-0.00136768	0.00093738	0.00028515	-0.00012881	-0.00127025	0.00068210	-0.00183822	0.00046359	0.00006230	0.00139799	-0.00003953	0.00064039	0.00042461	-0.00049190	0.00096668	0.00089521	-0.00022668	-0.00019988	0.00048306	-0.00025065	0.00001747	-0.00052406	-0.00009926	-0.00027091	-0.00098683	0.00090053	0.00021871	-0.00126033	-0.00068063	0.00004303	-0.00030010	0.00017858	-0.00047716	0.00074514	-0.00020011	-0.00067362	0.00018865	0.00052223	0.00005573	-0.00058796	-0.00031454	-0.00044143	0.00047557	0.00037563	0.00115506	0.00014869	0.00041818	0.00053919	0.00011823	0.00079093	-0.00027665	0.00077713	-0.00005316	0.00026878	0.00106271	0.00086785	0.00046489	0.00003929	0.00024389	-0.00010733	0.00029624	0.00019515	0.00010291	0.00092034	0.00014333	0.00028669	0.00012484	0.00016785	0.00027073	0.00055661	0.00025621	0.00044042	0.00012959	0.00041120	0.00042890	0.00033866	0.00029562	0.00032747	0.00051706	-0.00005559	-0.00006003	0.00003269	0.00006794	-0.00002225	-0.00007514	0.00061844	0.00021045	0.00026641	0.00028673	0.00006893	0.00029565	0.00024771	0.00002684	0.00016652	0.00066511	-0.59552179
-1.0002	-0.69731762	-21.47483647	0.12113146	-21.47483647	-0.02269441	-21.47483647	-21.47483647	-0.05005863	-0.35734963	0.04154997	-21.47483647	-0.53633797	-0.05772114	-21.47483647	0.09653634	-0.46744394	0.54802638	-1.47355068	-21.47483647	-21.47483647	-0.39400446	-21.47483647	-21.47483647	-21.47483647	0.30497992	-21.47483647	-21.47483647	0.16106403	-0.28273125	-21.47483647	-0.13472871	-21.47483647	0.01626207	-21.47483647	0.07909615	-0.02848612	-0.08301304	0.03640255	0.03609868	0.19114601	-0.03306275	0.00136836	-0.02498187	0.02164101	0.00978961	-0.01303873	0.04272948	0.00396430	0.02496763	0.00182270	0.01422307	0.01116230	0.00724035	0.01264884	0.02076618	0.01209100	0.01591646	0.01577789	0.00980879	0.01448710	0.01088742	0.01271362	0.01568588	0.01237312	0.01280374	0.01782614	0.01293011	0.01458749	0.01673218	0.01677544	0.01155600	0.01628744	0.01309461	0.01742647	0.01339893	0.01790172	0.01441045	0.01151312	0.01455690	0.00579858	0.01409272	0.00682738	0.01403019	0.00447967	-0.00332656	0.01256798	0.02292979	0.02269388	0.02491880	0.02334426	0.00690362	0.01012423	0.01367261	0.01865413	0.01575640	0.02141211	0.01488657	0.01248331	0.01664426	0.02047615	0.01733655	0.01855768	0.02493949	0.03160899	0.03276311	0.06040712	0.06651891	0.07787182	0.07055372	0.07850660	0.07303000	0.07129096	0.06470022	0.07595564	0.08404884	0.09198487	0.09726144	0.12253072	0.13140944	0.15178925	0.16149713	0.18709127	0.18412833	0.17637235	0.16928047	0.16453207	0.15627612	0.14361558	0.12048936	0.09226496	0.05193148	0.01494342	-0.00403777	-0.00782084	-0.00853942	-0.00770037	-0.00682092	-0.00450989	-0.00175814	-0.00295170	-0.00067619	0.00055627	-0.00078364	0.00040482	-0.00005677	0.00004553	0.00002692	-0.00108252	-0.00029057	0.00071936	-0.00000021	-0.00039225	0.00052429	-0.00026534	-0.00012760	0.00114467	0.00095557	0.00127587	-0.00080554	0.00005794	0.00014887	-0.00044379	-0.00019444	-0.00093763	0.00029138	-0.00039398	-0.00150093	-0.00107288	-0.00008491	0.00037564	-0.00010353	0.00024071	0.00116906	0.00050684	0.00144307	-0.00050408	-0.00003082	0.00046786	0.00024746	0.00012434	-0.00026427	-0.00065948	0.00080652	0.00021684	-0.00114940	0.00048195	0.00054051	0.00072648	0.00031199	-0.00005826	-0.00040704	-0.00101135	0.00055749	-0.00046271	-0.00012283	-0.00005751	-0.00020426	-0.00020981	0.00053678	0.00008549	0.00069358	-0.00114141	-0.00008183	0.00033336	0.00030836	0.00028480	-0.00069108	0.00195842	-0.00031498	0.00030268	0.00054885	0.00009218	-0.00036791	-0.00012454	-0.00042956	-0.00021240	0.00023176	-0.00058381	0.00020523	-0.00071517	0.00062544	0.00052751	0.00109313	-0.00005832	0.00022958	-0.00051600	-0.00028212	0.00003100	-0.00039318	-0.00025599	0.00066295	0.00021187	-0.00087804	-0.00008513	0.00067140	-0.00052719	0.00082564	0.00001806	-0.00017685	0.00065540	-0.00038623	-0.00028499	0.00046203	0.00043371	-0.00023066	-0.00004163	0.00013478	0.00076752	0.00055516	-0.00027456	-0.00024708	0.00064470	-0.00099634	-0.00011995	-0.00025992	0.00051901	-0.00047362	0.00015814	-0.00012300	0.00001902	-0.00061263	-0.00058472	0.00039335	0.00037032	-0.00046128	-0.00061431	0.00030764	-0.00027818	0.00036094	-0.00052166	0.00055186	0.00020523	-0.00056475	-0.00043866	-0.00063238	0.00026560	0.00007692	0.00032923	-0.00003527	-0.00000901	0.00020784	0.00020457	-0.00043407	-0.00068331	-0.00046706	-0.00036363	0.00077060	0.00003311	0.00013936	-0.00031908	-0.00016837	-0.00029679	-0.00031081	0.00020553	-0.00018129	-0.00022301	0.00004435	-0.00012910	0.00006303	0.00026118	0.00031164	0.00040454	-0.00046242	-0.00092224	-0.00044312	0.00014517	-0.00022146	-0.00025748	-0.00075470	-0.00021430	0.00032654	0.00006123	-0.00042920	0.00016597	-0.00054380	0.00069231	0.00056570	0.00023418	-0.00150781	-0.00059232	-0.00033376	0.00000419	0.00047800	0.00014383	-0.00156987	-0.00058676	-0.00002349	0.00048173	-0.00031356	0.00007845	0.00058896	-0.00029950	-0.00111580	0.00057236	0.00016227	0.00056876	0.00113106	-0.00019182	-0.00113346	0.00169479	-0.00024894	-0.00021119	-0.00059264	-0.00066621	-0.00009865	-0.00059840	0.00036035	0.00059514	-0.00060847	0.00103394	-0.00009159	0.00128274	0.00035564	0.00175700	-0.00056444	0.00090268	-0.00040634	-0.00078787	-0.00015439	-0.00007657	0.00036304	0.00046276	0.00147061	-0.00186038	-0.00129946	-0.00006430	0.00084021	-0.00029942	-0.00113137	-0.00092551	0.00154581	0.00079306	-0.00117885	0.00051548	-0.00128469	-0.00154160	0.00096628	0.00098702	-0.00058495	0.00055918	-0.00114442	-0.00100295	0.00111245	-0.00031025	-0.00099677	0.00006352	-0.00034571	-0.00069178	0.00108066	-0.00111714	0.00145053	-0.00097252	0.00000764	0.00080690	0.00079496	-0.00152824	0.00097125	0.00262520	0.00172041	0.00093517	0.00033480	0.00299736	0.00014304	0.00006018	-0.00073879	0.00180972	0.00050665	0.00158199	0.00235650	0.00053153	0.00044595	0.00168988	-0.00135268	-0.00111165	-0.00023838	0.00034006	-0.00178200	0.00092984	-0.00025699	-0.00056263	-0.00106226	0.00115447	-0.00119784	0.00055481	-0.00076331	0.00089104	-0.00056163	-0.00107371	-0.00040981	0.00024364	0.00058119	-0.00052683	0.00037350	0.00003719	0.00078759	-0.00007738	0.00025810	0.00043101	0.00024918	0.00021871	-0.00033729	0.00010480	-0.00037204	-0.00107998	0.00004092	-0.00011850	-0.00009233	-0.00055771	-0.00026040	0.00060463	-0.00038663	-0.00067484	0.00020508	-0.00004626	-0.00049850	-0.00045214	0.00018335	0.00060649	0.00023259	-0.00013357	0.00053659	-0.00093636	0.00056700	0.00094002	-0.00035258	0.00037416	-0.00060390	0.00062855	0.00011175	-0.00003852	0.00126251	-0.00018649	0.00045747	-0.00061344	0.00002061	-0.00057806	-0.00006707	-0.00062813	0.00012546	0.00069693	-0.00039322	0.00005188	0.00036573	0.00022673	-0.00027004	0.00081833	-0.00006977	0.00000669	-0.00018745	0.00045642	0.00023604	0.00025032	0.00017443	0.00032562	0.00032024	-0.00004449	0.00007028	-0.00007054	0.00017238	0.00038998	-0.00019989	0.00062059	0.00039050	0.00026983	-0.00004875	0.00009641	0.00001275	0.00034422	0.00010731	0.00018367	0.00046044	0.02808869
-0.9502	0.05189454	-21.47483647	0.08406836	-21.47483647	0.22826902	-21.47483647	-0.78216940	-0.17485125	0.19376319	-21.47483647	-21.47483647	-21.47483647	-0.45273435	-21.47483647	1.04379416	-21.47483647	0.00602623	-21.47483647	-21.47483647	-21.47483647	0.62809834	-21.47483647	0.02829224	-21.47483647	-0.04354846	-21.47483647	-21.47483647	-21.47483647	0.02048949	-21.47483647	-0.28383413	-21.47483647	-0.49304075	-21.47483647	1.32196674	-0.02286399	-0.02950203	0.16047553	-0.10889961	0.07634377	-0.06863021	-0.00714695	-0.02205430	-0.01558400	0.01827441	-0.01036525	0.02176269	0.00012987	0.01836066	0.01440184	0.01025019	0.01650381	0.01245256	0.01425715	0.01413841	0.01595059	0.01420527	0.01716324	0.01545596	0.01379187	0.00718550	0.01242968	0.01690827	0.01166521	0.01385283	0.01786305	0.01100760	0.01472251	0.01307347	0.01830111	0.01623612	0.01566121	0.01539616	0.01762518	0.01363092	0.01406869	0.01492628	0.01233551	0.01262937	0.01158034	0.01181222	0.01109085	0.01297115	0.00096912	0.00379396	0.01515391	0.01854236	0.01783046	0.02079253	0.02302601	0.01179620	0.00780314	0.01954163	0.01693703	0.01415451	0.01572305	0.01492618	0.01686339	0.02493731	0.01824353	0.01816388	0.02161792	0.02372369	0.03108919	0.03547188	0.05477304	0.05970291	0.07652575	0.07241220	0.08637059	0.08047804	0.08456496	0.07265074	0.08723109	0.08659742	0.09116159	0.08910682	0.10714950	0.11097921	0.13179715	0.14361718	0.17195172	0.17160938	0.17609436	0.17154145	0.17652243	0.16755019	0.16234124	0.13302510	0.10464252	0.05811533	0.01866086	-0.00448382	-0.01463036	-0.01541027	-0.01351997	-0.01241643	-0.00961899	-0.00627366	-0.00824982	-0.00355083	-0.00287083	-0.00351376	-0.00310949	-0.00195357	-0.00135876	-0.00053480	-0.00183549	-0.00049563	0.00043141	0.00058329	0.00020602	0.00051160	-0.00035008	0.00070588	0.00147243	0.00044271	-0.00047987	0.00045876	-0.00025297	-0.00000523	0.00009669	-0.00074648	-0.00058564	-0.00001537	0.00065944	0.00014385	-0.00156037	-0.00020702	-0.00003179	-0.00056249	0.00046004	0.00038906	0.00049318	0.00004298	0.00004525	0.00005016	0.00033844	0.00057410	0.00038232	0.00020307	0.00041050	0.00007825	-0.00018329	-0.00141600	0.00163341	0.00113240	0.00093636	0.00069822	-0.00084595	0.00005669	0.00002939	0.00074029	-0.00038130	0.00014112	-0.00041545	0.00000973	0.00035451	-0.00001232	0.00074189	0.00034240	0.00022881	-0.00145157	0.00067729	0.00026677	0.00052237	-0.00000537	0.00011939	0.00015761	-0.00020939	0.00059731	0.00102700	0.00001239	0.00091921	0.00051007	0.00081692	0.00031317	-0.00026831	-0.00012483	-0.00029975	0.00018831	-0.00003530	-0.00031134	0.00026955	0.00040783	-0.00060772	-0.00024774	-0.00026842	0.00002094	0.00041736	0.00037769	-0.00096198	-0.00068885	-0.00034310	0.00080199	-0.00078094	-0.00010399	0.00023740	-0.00007426	-0.00023153	0.00039831	-0.00042768	0.00021658	-0.00001593	0.00056983	-0.00011243	0.00134977	0.00026784	0.00005590	-0.00013853	0.00053709	0.00117801	-0.00119261	-0.00048785	-0.00019229	0.00061284	-0.00040044	0.00025538	0.00001074	-0.00046214	-0.00007842	-0.00010855	0.00024156	-0.00071933	0.00039457	-0.00010874	0.00060054	0.00004173	0.00051005	-0.00014656	0.00040412	0.00024174	-0.00005029	-0.00004233	0.00002780	0.00010004	0.00026269	0.00032541	-0.00076485	0.00052479	0.00004947	0.00003627	-0.00035915	0.00019768	0.00010183	-0.00020102	0.00044689	0.00045458	-0.00073687	0.00022804	0.00048909	-0.00070451	-0.00037202	-0.00069486	-0.00028231	-0.00011196	0.00009027	0.00034647	0.00004440	0.00013436	0.00072818	0.00076377	0.00044153	0.00035051	-0.00038063	0.00030044	-0.00016470	-0.00007806	-0.00142799	0.00033022	0.00007839	-0.00034268	0.00038301	0.00122401	-0.00081137	-0.00032529	0.00100562	-0.00028379	-0.00010429	0.00028281	0.00082057	0.00072886	0.00170522	0.00147271	-0.00223096	-0.00065906	-0.00061309	0.00117314	-0.00001777	-0.00067642	0.00043295	0.00161018	0.00034396	-0.00072493	-0.00007271	0.00154135	0.00029310	0.00050922	0.00024947	-0.00119892	0.00058771	-0.00058618	0.00055803	-0.00021415	0.00051070	0.00036978	0.00150579	0.00145201	-0.00121458	0.00230689	-0.00286229	0.00266287	0.00168154	0.00046789	0.00198350	0.00072052	0.00042870	-0.00006415	-0.00117159	-0.00008490	0.00037653	0.00193106	0.00082181	-0.00001656	-0.00000922	0.00150121	-0.00013079	0.00077879	-0.00068631	-0.00070268	0.00187128	0.00016367	-0.00285527	0.00230202	0.00124083	0.00070323	0.00080488	-0.00137631	0.00043035	0.00221276	-0.00133502	0.00061151	0.00112458	-0.00014436	-0.00040104	0.00111604	-0.00009539	-0.00215697	0.00431456	0.00014932	-0.00112773	-0.00062307	0.00210407	0.00132841	0.00056726	-0.00268429	-0.00034415	0.00432219	0.00012323	-0.00041358	0.00052848	0.00261022	0.00082310	0.00066412	0.00048681	0.00165266	-0.00055443	-0.00069934	0.00139581	-0.00014137	-0.00189208	-0.00026140	-0.00054979	0.00041495	0.00258791	0.00135937	-0.00168806	0.00139803	0.00008433	0.00133954	-0.00251548	0.00139553	-0.00063479	-0.00140784	-0.00046577	0.00016599	-0.00006671	0.00056988	0.00043461	-0.00043110	-0.00015706	0.00072341	0.00114200	0.00036630	0.00099110	0.00001775	0.00065487	0.00040959	0.00046522	-0.00002441	0.00052285	0.00019330	0.00081071	-0.00065271	0.00016918	0.00017499	-0.00034893	-0.00011199	-0.00075416	0.00082100	0.00012635	0.00039871	0.00009653	0.00062306	-0.00054204	-0.00086131	-0.00085485	0.00005255	-0.00026126	0.00032579	0.00059690	-0.00034768	0.00028650	0.00026040	-0.00086106	0.00048700	-0.00034090	-0.00050240	0.00057781	0.00057205	0.00054500	0.00057120	0.00039651	0.00039545	-0.00086791	-0.00026737	0.00005907	-0.00000484	0.00050735	0.00146693	-0.00053505	-0.00004284	-0.00011676	0.00015926	-0.00063521	0.00048492	0.00000410	0.00036555	0.00001067	0.00044620	0.00024297	-0.00004721	0.00030460	0.00041141	0.00051820	0.00033244	0.00015822	0.00022123	0.00013105	0.00018647	-0.00002295	0.00036405	0.00001431	0.00038638	0.00008142	0.00023681	0.00011810	0.00003129	0.00004222	0.00014118	0.00038595	-0.23750851
-0.9002	0.10772039	-21.47483647	-21.47483647	1.32847023	0.10432652	-21.47483647	-1.56775200	0.19857681	-0.02567220	-21.47483647	-0.10273534	-1.19419324	0.09712397	-21.47483647	0.15483088	1.27775943	0.11814976	-0.50282115	-0.77167052	0.96512401	0.30982393	-21.47483647	-0.50541919	-21.47483647	0.24191990	-21.47483647	-0.94834542	-21.47483647	-0.85478209	-21.47483647	-21.47483647	-21.47483647	0.17422428	0.37140179	0.23679811	0.07481350	-0.07079989	-0.20721932	-0.06230495	0.10647775	0.04609689	0.00644434	-0.07283969	0.02095024	0.00340215	0.00437924	0.02113643	-0.00064244	0.01931763	0.01754037	0.01082156	0.01702135	0.00718465	0.01609103	0.01679319	0.01357830	0.01347116	0.02051985	0.01796635	0.00864427	0.01043667	0.01291176	0.01896726	0.01471362	0.01496653	0.01708358	0.01147866	0.01638450	0.01274344	0.01763622	0.01265959	0.01511831	0.01390848	0.01735523	0.01462185	0.01600765	0.01463637	0.00892013	0.01110745	0.00598003	0.01061128	0.01044848	0.01005304	0.00503200	0.00019485	0.01816253	0.01608903	0.02021023	0.03364307	0.01501301	0.00561629	0.01201052	0.01486068	0.01950944	0.01899986	0.01848113	0.01717560	0.01488825	0.01889854	0.01779674	0.01646661	0.02387226	0.02061967	0.02757634	0.03136700	0.05191935	0.05909880	0.07830690	0.07248257	0.08345387	0.08527218	0.08783914	0.08245263	0.09363401	0.09384490	0.10404317	0.09686327	0.11220294	0.11079113	0.12133500	0.12826420	0.14653457	0.14563156	0.14787938	0.15128416	0.15710269	0.16434059	0.16116084	0.14484020	0.12199914	0.07947688	0.03799630	0.01160565	-0.00006299	-0.00677692	-0.00940735	-0.01217333	-0.01256378	-0.01115848	-0.01356880	-0.00953179	-0.00748211	-0.00757794	-0.00632693	-0.00469819	-0.00306725	-0.00242474	-0.00217204	-0.00095710	0.00036406	0.00011075	-0.00062792	0.00044322	-0.00036577	0.00027864	0.00083769	0.00034051	-0.00057134	-0.00085063	0.00066979	-0.00044432	-0.00076896	0.00012654	-0.00015459	-0.00036826	-0.00017181	-0.00052111	-0.00051803	-0.00013582	0.00053322	-0.00212478	0.00040826	0.00072867	0.00163406	-0.00002449	-0.00043090	0.00039761	-0.00083045	0.00076711	-0.00021254	0.00004012	-0.00081452	-0.00003669	0.00062198	-0.00064644	0.00125737	0.00078015	0.00156684	0.00144173	-0.00050533	0.00031658	0.00016080	-0.00003938	-0.00020321	-0.00018273	-0.00019083	-0.00054758	0.00082574	-0.00018087	0.00042593	0.00086695	0.00039174	-0.00047219	0.00059935	0.00092272	0.00145603	0.00019966	-0.00022543	-0.00015924	0.00033652	-0.00016230	0.00087368	0.00049182	0.00070594	0.00033869	0.00032467	-0.00005632	0.00095233	-0.00094386	0.00041342	0.00008392	0.00046751	0.00064787	-0.00074031	0.00088641	0.00027974	-0.00043831	-0.00000462	0.00049520	-0.00034445	0.00064721	0.00013127	-0.00105145	-0.00063305	0.00107308	-0.00066936	0.00072677	0.00005269	-0.00028551	-0.00054444	-0.00052207	-0.00042218	0.00025975	0.00042657	0.00043115	0.00027217	0.00086190	0.00024784	-0.00004038	0.00040385	-0.00067787	0.00058531	-0.00046408	0.00035030	-0.00000338	0.00008470	-0.00011034	0.00051083	0.00004236	-0.00048085	0.00060720	-0.00000416	0.00102742	-0.00041249	-0.00021196	-0.00050064	-0.00020391	0.00033344	0.00049367	-0.00049258	0.00050908	-0.00080247	0.00005129	0.00035824	0.00031267	0.00038302	-0.00006653	0.00051680	-0.00017218	0.00067533	0.00085669	0.00040168	-0.00034908	0.00032571	0.00034991	-0.00020615	0.00035124	0.00030128	0.00036123	0.00045910	0.00008994	-0.00037005	-0.00003458	-0.00017269	-0.00023297	0.00020237	-0.00004693	0.00043262	0.00036137	-0.00010617	0.00081641	0.00098717	0.00011350	-0.00003883	-0.00020869	0.00008867	0.00035461	0.00027327	-0.00020475	-0.00086086	0.00014461	0.00039409	0.00043260	0.00081402	-0.00143603	-0.00013459	0.00017671	0.00038585	0.00019267	0.00013649	-0.00091412	-0.00031995	-0.00017932	0.00166199	-0.00154059	0.00077128	-0.00019395	0.00010143	-0.00050964	-0.00023660	-0.00100748	-0.00040284	0.00088760	-0.00097168	-0.00018037	0.00057246	-0.00012521	0.00122690	-0.00031578	-0.00157014	0.00085725	-0.00005612	0.00072476	-0.00042064	0.00073177	0.00037701	-0.00057562	0.00059530	-0.00078951	0.00061110	-0.00033417	0.00116908	0.00147969	0.00075366	0.00199194	0.00350678	-0.00019988	0.00003548	-0.00137709	-0.00244170	0.00181037	0.00133077	0.00042497	0.00057729	0.00104548	0.00176120	-0.00087791	0.00129568	0.00118312	-0.00213869	0.00086915	0.00054534	-0.00066197	0.00013576	0.00043331	0.00135153	0.00191093	0.00017185	0.00169742	0.00199042	-0.00073496	0.00127099	0.00147168	-0.00066672	0.00046544	0.00151496	0.00036477	-0.00131424	0.00031004	0.00091305	0.00071123	-0.00096312	0.00134664	0.00000921	0.00010796	-0.00021203	0.00012975	0.00326619	0.00020642	0.00037072	0.00033347	0.00208086	-0.00026969	0.00086392	-0.00102297	0.00048845	0.00083671	-0.00014428	0.00087854	0.00110994	-0.00142800	0.00084522	-0.00108189	0.00053368	0.00060843	0.00085160	-0.00231940	0.00068916	0.00038168	-0.00039428	-0.00049232	0.00098059	-0.00180277	-0.00156766	-0.00028039	0.00100810	-0.00006614	0.00003233	0.00109349	0.00022159	0.00009016	0.00022905	-0.00137738	0.00055404	0.00037232	-0.00015527	0.00083787	-0.00050234	0.00003175	-0.00036225	-0.00023519	-0.00065207	-0.00039430	-0.00077344	-0.00048913	0.00015980	-0.00079530	-0.00094358	-0.00002184	0.00044740	-0.00024921	0.00021744	0.00015344	0.00043786	-0.00005512	-0.00090810	-0.00030561	-0.00008331	0.00008497	-0.00017410	0.00048582	0.00014760	-0.00000559	0.00022496	-0.00005039	-0.00037348	-0.00044022	0.00043358	0.00002252	-0.00003236	-0.00027803	0.00037373	0.00053748	-0.00093687	-0.00041588	0.00027400	-0.00009667	-0.00023789	0.00022714	0.00026435	-0.00062055	-0.00016985	-0.00005456	-0.00011706	-0.00019310	0.00026134	0.00026093	0.00010475	-0.00013146	0.00006533	0.00026183	-0.00000447	-0.00002818	0.00008163	0.00006564	-0.00026842	-0.00015746	0.00029005	-0.00006717	-0.00018933	-0.00054270	0.00032674	0.00027016	-0.00003864	0.00002142	0.00003360	0.00004868	-0.00002058	-0.00021919	-0.00023446	0.00036086	-0.31097190
-0.8502	-0.40381554	-21.47483647	-21.47483647	-0.54109199	0.28135212	-0.46055578	-0.73350477	-0.91877347	0.03295219	-21.47483647	-21.47483647	-21.47483647	0.12060720	-21.47483647	-0.05866013	-1.25883782	0.09437690	-0.33916640	-0.34178994	-21.47483647	-0.06448534	-21.47483647	0.69163483	-21.47483647	-0.31449047	-21.47483647	-21.47483647	0.84391081	0.02456703	-21.47483647	0.41401236	-21.47483647	0.13203204	-1.06107140	0.18185667	-0.05967354	0.02100455	-0.23687939	-0.11827962	-0.07777991	-0.05263167	-0.02919542	0.04591198	0.04164944	-0.00213349	0.00673697	0.02646585	0.00716404	0.01528270	0.00469967	0.01279143	0.01043846	0.01149941	0.00875015	0.01889540	0.02098965	0.01357887	0.01710069	0.01254954	0.01286284	0.00965628	0.01233337	0.01497388	0.01430210	0.01470107	0.01612114	0.01052032	0.01397562	0.01490859	0.01407335	0.01367639	0.01536471	0.01449274	0.01709839	0.01392638	0.01581343	0.01520509	0.01190045	0.01193300	0.01139892	0.01034574	0.00776638	0.01130034	0.00177736	0.00428868	0.01796292	0.01179366	0.02103657	0.02783824	0.01451135	0.00495518	0.01246991	0.01513222	0.01752883	0.01422681	0.01601188	0.01762225	0.01407826	0.01905653	0.01882595	0.01675671	0.02115733	0.02192371	0.02823003	0.03087575	0.04958646	0.06086852	0.07663416	0.06820020	0.08419572	0.08498187	0.08917780	0.08201516	0.09798181	0.10093670	0.10453751	0.10586028	0.12402817	0.12216005	0.13791872	0.13836233	0.15612228	0.14429189	0.13988014	0.13498991	0.13449995	0.13591632	0.13455003	0.12056013	0.10793984	0.07533314	0.04084980	0.02523026	0.01864250	0.01583979	0.01147494	0.00652196	0.00224909	-0.00304474	-0.01008824	-0.01212083	-0.01200793	-0.01507954	-0.01336579	-0.01167849	-0.01107876	-0.00943235	-0.00709430	-0.00567618	-0.00400784	-0.00295334	-0.00165185	-0.00137113	-0.00046683	-0.00010072	0.00025787	0.00062481	0.00041332	-0.00108802	0.00058464	0.00080223	-0.00002908	-0.00051376	-0.00013616	0.00105771	-0.00076733	-0.00043305	-0.00124726	-0.00124647	0.00053154	-0.00119191	0.00023214	0.00023019	0.00125150	-0.00040411	-0.00040097	-0.00055763	-0.00005864	-0.00021607	0.00095757	0.00052006	-0.00064082	0.00093185	-0.00018752	-0.00056880	0.00057447	0.00110673	0.00144948	0.00080685	-0.00075498	-0.00006427	0.00003285	-0.00035421	0.00063525	0.00035765	-0.00005938	0.00017298	-0.00073313	-0.00008704	0.00002695	0.00023306	0.00021272	-0.00044814	-0.00009224	0.00062524	0.00084487	0.00007336	0.00041983	-0.00016044	-0.00010303	-0.00034103	0.00127737	-0.00038782	-0.00032156	-0.00012358	-0.00019170	0.00011940	0.00051257	-0.00051889	-0.00076401	-0.00069043	-0.00046582	0.00071318	-0.00034915	0.00038184	0.00019972	-0.00023606	-0.00036728	-0.00055331	0.00020450	0.00087714	-0.00061835	-0.00058526	-0.00014981	0.00060328	-0.00073400	0.00020609	-0.00037867	0.00060607	0.00002383	0.00016530	-0.00094025	-0.00023841	0.00042812	0.00013302	-0.00017865	0.00085058	0.00000279	-0.00035476	0.00029095	0.00013241	0.00076589	-0.00090972	-0.00084016	-0.00051981	0.00038064	0.00029587	-0.00009162	-0.00029223	0.00030098	-0.00018711	-0.00052521	0.00054106	-0.00066390	-0.00034376	-0.00060014	0.00071799	-0.00022317	-0.00023367	-0.00034227	-0.00007611	-0.00027339	-0.00049070	0.00071018	-0.00009527	-0.00032705	0.00010442	-0.00032639	0.00018802	0.00038872	0.00044988	0.00007807	-0.00013707	-0.00019219	0.00013146	-0.00031618	0.00023070	0.00004007	-0.00034671	0.00048751	-0.00031791	-0.00022413	0.00008296	-0.00023267	-0.00002869	0.00013430	-0.00012995	-0.00004341	-0.00073258	-0.00028760	0.00065327	-0.00017549	-0.00017584	-0.00004649	-0.00061173	0.00020721	-0.00007674	-0.00029223	-0.00104887	0.00073358	0.00083343	0.00037389	-0.00019029	0.00010982	-0.00195621	-0.00087262	0.00062100	0.00082204	0.00068413	0.00057903	-0.00065911	-0.00086006	-0.00008648	-0.00016577	-0.00195644	-0.00011373	0.00015242	0.00004993	-0.00068855	0.00016181	-0.00073277	-0.00120047	0.00094934	-0.00092347	0.00118342	0.00197289	0.00018982	0.00090834	-0.00137517	-0.00015453	0.00031719	-0.00043929	-0.00122664	-0.00032273	-0.00164653	-0.00144031	-0.00060888	0.00049119	0.00068539	0.00070821	0.00036088	0.00001484	0.00086631	-0.00122752	0.00258759	-0.00120556	-0.00064793	-0.00087002	-0.00075199	0.00032965	-0.00073770	0.00033179	0.00143572	-0.00142712	-0.00191726	0.00166218	-0.00049175	-0.00049658	-0.00107501	-0.00087667	0.00263506	-0.00018185	-0.00153451	0.00276488	0.00025100	-0.00074597	-0.00090335	-0.00165545	-0.00042386	0.00179051	-0.00106434	-0.00157107	0.00107461	-0.00078841	0.00037611	0.00127668	0.00109557	0.00003164	-0.00029770	0.00048796	0.00023152	-0.00021397	-0.00035211	0.00017099	-0.00086958	-0.00054596	0.00119117	0.00281859	0.00010615	0.00084387	0.00077643	-0.00017846	0.00082339	0.00092195	0.00063677	0.00024816	0.00032068	-0.00022488	-0.00011442	-0.00071149	-0.00042346	-0.00016849	-0.00190495	0.00106221	-0.00083940	0.00107873	-0.00201160	0.00204571	-0.00053962	-0.00083820	-0.00042619	-0.00092421	-0.00203802	-0.00075417	-0.00031730	0.00182385	-0.00037917	-0.00083395	-0.00021700	-0.00032599	0.00069769	0.00018429	0.00070541	0.00001545	0.00115250	-0.00034226	0.00060602	-0.00012445	0.00051457	-0.00038986	-0.00090650	0.00021791	-0.00027199	0.00017734	-0.00010467	0.00011542	0.00100685	-0.00063340	-0.00054132	0.00002156	0.00007454	0.00000493	-0.00012956	0.00023568	-0.00069110	-0.00064894	-0.00027020	0.00063281	0.00088744	0.00095210	0.00041652	0.00050096	0.00031354	0.00034263	-0.00068071	-0.00034285	-0.00067534	-0.00008433	0.00076845	0.00017276	0.00080484	-0.00002346	0.00005059	-0.00040723	-0.00036083	-0.00040862	-0.00070462	-0.00048697	0.00085533	0.00093481	-0.00033475	-0.00080540	-0.00012153	-0.00018358	0.00009522	0.00053974	-0.00017117	-0.00010145	0.00014827	0.00032033	0.00033493	-0.00010437	0.00034918	0.00021164	0.00041189	-0.00009575	0.00013057	0.00029937	0.00009103	0.00020908	0.00014854	0.00052253	0.00008508	0.00000879	0.00015870	0.00008344	0.00014632	0.00034410	-0.00027364	0.00015315	0.00010406	-0.24527970
-0.8002	-0.28478072	-21.47483647	0.04658368	-2.39534426	-0.02169144	-21.47483647	0.34792340	-0.05379757	-0.17266777	-1.86394586	-0.35427381	0.89515299	0.10722273	-21.47483647	-21.47483647	-21.47483647	0.32254384	-21.47483647	1.24782884	-21.47483647	-0.15475001	-21.47483647	-21.47483647	-21.47483647	-0.14426284	-21.47483647	-21.47483647	1.01880097	0.74992959	-21.47483647	0.06779906	-21.47483647	0.14629313	-21.47483647	-0.09275821	0.73113436	0.11079205	0.55465637	0.10286246	0.04695012	0.00435693	0.03139323	0.05703663	-0.01491083	0.00082408	0.02512068	0.00900493	0.00591695	0.02603676	0.01281114	0.01119216	0.00983941	0.00914909	0.01782498	0.01908229	0.01940177	0.00942415	0.01727446	0.01442552	0.01539931	0.01239007	0.01550198	0.01941850	0.01524293	0.01522989	0.01695774	0.01354902	0.01980449	0.01620669	0.01611957	0.01476185	0.01625731	0.01342266	0.01935628	0.01363619	0.01768455	0.01415624	0.01063011	0.01179122	0.00908649	0.01160311	0.00645638	0.01508094	0.00896241	0.00291631	0.02153588	0.02007769	0.02208842	0.02391451	0.02420548	0.01389234	0.00898617	0.01809601	0.01794882	0.01423726	0.01997333	0.01422509	0.01582699	0.01950344	0.02106143	0.01736714	0.01899969	0.02378377	0.03248343	0.03472953	0.06064404	0.06174044	0.08173540	0.07394841	0.09115105	0.08515859	0.08875910	0.08403106	0.10237454	0.10318296	0.11017193	0.10875697	0.12604191	0.13350672	0.14839185	0.15125939	0.16812987	0.15893678	0.15333199	0.14451187	0.13866537	0.13281679	0.12489333	0.10465931	0.08307875	0.04867126	0.01669526	0.00201747	0.00243084	0.00754876	0.01332762	0.01377268	0.01523396	0.01242017	0.00914641	0.00398605	0.00067410	-0.00660405	-0.00972622	-0.01182257	-0.01510455	-0.01364286	-0.01405559	-0.01040778	-0.00879879	-0.00751476	-0.00680749	-0.00398884	-0.00381930	-0.00221815	-0.00115962	-0.00092707	-0.00090973	-0.00164676	-0.00095345	-0.00003241	-0.00108192	0.00019005	-0.00038584	0.00028375	-0.00070082	-0.00003149	-0.00086453	-0.00088574	0.00080752	-0.00050112	-0.00008169	0.00077785	-0.00060306	0.00123963	0.00018933	-0.00093182	0.00038239	0.00009229	0.00019584	0.00032837	-0.00000132	-0.00005270	0.00087967	-0.00055669	0.00213846	0.00015556	0.00128211	0.00017149	-0.00049277	-0.00014160	-0.00063481	-0.00020476	0.00067439	0.00019597	-0.00021407	-0.00030169	0.00016343	-0.00064487	0.00076367	0.00050029	0.00015227	-0.00050277	0.00053958	0.00047178	0.00033642	0.00059563	0.00083780	0.00033249	0.00012472	0.00092775	0.00006296	0.00012095	0.00001321	-0.00033702	-0.00100114	-0.00050041	0.00106947	-0.00071547	0.00045720	-0.00042296	-0.00030101	0.00034658	-0.00050531	-0.00042092	0.00016540	-0.00021551	0.00005598	-0.00069510	-0.00065945	0.00020651	-0.00035683	-0.00049749	0.00040165	0.00001638	-0.00041550	0.00001803	0.00007418	-0.00026865	-0.00036510	-0.00061186	-0.00045797	-0.00016230	0.00016051	-0.00077078	0.00033415	0.00088718	0.00069868	0.00015579	0.00014984	0.00004168	0.00146886	-0.00047877	0.00015935	-0.00058876	0.00012165	-0.00060365	-0.00076000	-0.00020383	0.00019927	0.00019669	-0.00040428	0.00104925	0.00002252	0.00037048	-0.00027895	0.00053582	0.00011630	-0.00047945	0.00042737	0.00034283	-0.00056310	0.00028776	0.00011852	-0.00058253	0.00025853	0.00042808	0.00044248	0.00029422	0.00056083	0.00014489	0.00023946	0.00031172	-0.00022642	0.00009653	-0.00011659	0.00035156	-0.00022751	-0.00117397	-0.00030345	0.00002825	-0.00029788	-0.00012160	-0.00002126	0.00009466	0.00005901	0.00013811	-0.00019203	0.00023638	-0.00014189	0.00037864	-0.00023691	-0.00004878	-0.00050067	-0.00020735	0.00038943	0.00039797	0.00004061	-0.00004659	0.00027186	0.00093014	0.00055222	0.00008020	0.00035907	0.00015329	-0.00024431	0.00033153	0.00054036	0.00011335	0.00017886	0.00036192	-0.00016903	0.00013030	0.00101757	-0.00257027	-0.00061059	-0.00083719	0.00053082	-0.00075069	0.00071462	0.00144944	0.00096376	0.00013719	0.00041943	-0.00020078	-0.00025094	-0.00003403	-0.00035282	-0.00252748	-0.00183952	0.00026469	-0.00000554	0.00071789	0.00019728	-0.00149252	-0.00074884	-0.00145217	0.00127438	0.00014647	0.00268027	-0.00225218	-0.00036930	0.00073911	-0.00079436	0.00198325	-0.00070036	0.00027566	0.00108661	-0.00164759	-0.00142085	0.00102395	0.00153495	0.00024875	0.00015792	-0.00058014	0.00099538	-0.00043700	0.00049235	-0.00003691	-0.00173349	0.00164593	-0.00096889	-0.00031215	0.00330930	-0.00028202	0.00148238	0.00058516	0.00177837	-0.00029277	0.00032962	-0.00076675	-0.00159538	0.00220480	0.00009403	0.00037192	0.00024388	0.00159982	0.00078147	-0.00017159	0.00129826	-0.00211050	0.00097947	0.00043798	0.00174003	-0.00065848	0.00017106	-0.00237919	0.00461772	-0.00090062	0.00084286	0.00225582	0.00157014	-0.00180926	-0.00127469	0.00062537	-0.00132020	-0.00030512	0.00106005	0.00048437	0.00016810	-0.00049704	-0.00104632	-0.00127000	0.00036900	-0.00057685	-0.00079455	-0.00111697	0.00127912	0.00053761	-0.00110801	-0.00132885	-0.00093068	-0.00054172	-0.00187125	0.00031103	0.00095761	-0.00009007	0.00014764	-0.00024357	-0.00016928	-0.00016434	0.00016871	0.00009257	0.00011816	-0.00035080	0.00069122	-0.00021363	0.00032390	-0.00057999	0.00025330	-0.00097986	0.00008119	-0.00079054	-0.00094833	-0.00022127	-0.00020554	-0.00003289	-0.00049552	-0.00091081	0.00059591	-0.00047019	-0.00065426	-0.00002509	0.00067620	0.00052957	-0.00065908	-0.00090461	0.00041096	0.00010247	0.00015474	0.00065528	-0.00042112	0.00035159	0.00014446	-0.00019960	-0.00019425	-0.00095182	-0.00049416	0.00030428	-0.00025370	-0.00000879	-0.00049225	0.00059590	-0.00005024	0.00015554	-0.00031365	-0.00088699	-0.00026429	0.00034548	0.00020286	-0.00029059	-0.00012829	-0.00026843	-0.00000724	-0.00040914	0.00010179	0.00007026	-0.00007925	0.00003827	0.00027581	0.00023038	0.00004163	0.00008750	0.00005197	-0.00019056	0.00029033	-0.00017863	0.00030438	0.00006168	-0.00011400	0.00007588	0.00055047	0.00010526	0.00009759	0.00018773	0.00011040	-0.00003425	0.00009490	0.00021156	-0.00007506	0.00010105	-0.28929206
-0.7502	-0.24942905	-21.47483647	-0.92052019	-21.47483647	0.03679680	-21.47483647	0.82676499	-21.47483647	-0.09002180	-21.47483647	0.39889425	-0.61660119	0.11287386	-21.47483647	-21.47483647	0.06555276	-0.03313145	-21.47483647	-0.37234817	-1.38609564	0.33195183	-21.47483647	-21.47483647	-21.47483647	0.51569220	-21.47483647	0.96040797	-21.47483647	0.21855124	-21.47483647	-21.47483647	-0.54121926	-0.40092349	-21.47483647	0.12495124	0.36251865	0.00998982	0.01059052	0.07342339	0.10117205	-0.08395700	0.02461824	-0.00255097	0.00945647	0.00489504	-0.01490072	0.01819545	-0.00255712	0.01674601	0.00849735	0.00941171	0.00750984	0.00888698	0.01357708	0.01901734	0.01479176	0.01564976	0.02038779	0.01484567	0.01470937	0.01103629	0.01614557	0.01675549	0.01533107	0.01351403	0.01494320	0.01129190	0.01560589	0.01401316	0.01843983	0.01352453	0.01443347	0.01401382	0.01721420	0.01341359	0.01541405	0.01287861	0.01339797	0.01249344	0.01468889	0.00913490	0.00933154	0.01080602	0.01049949	0.01091353	0.02426070	0.02362902	0.02160457	0.02748803	0.01911299	0.00997807	0.00877489	0.01364094	0.01555947	0.01661526	0.01859103	0.01916649	0.00927759	0.01742149	0.02146784	0.01942188	0.01998670	0.02034068	0.02828984	0.03223023	0.05149197	0.05551303	0.07466553	0.06975178	0.08862030	0.08234368	0.09079394	0.08345868	0.10065248	0.09978256	0.10885215	0.10939391	0.12647034	0.13050169	0.14317560	0.14780234	0.17059322	0.16447467	0.15580196	0.14952372	0.14486080	0.13793092	0.12766939	0.10049738	0.07607414	0.03413553	-0.00164411	-0.01997016	-0.02449431	-0.02228663	-0.01455071	-0.00855355	-0.00153625	0.00649128	0.01119931	0.01364947	0.01556283	0.01252567	0.00866745	0.00251162	-0.00197383	-0.00662580	-0.00891353	-0.01104721	-0.01118376	-0.01294380	-0.01313577	-0.01053292	-0.01051744	-0.00800359	-0.00704232	-0.00521242	-0.00310090	-0.00348678	-0.00136163	-0.00026084	-0.00036780	-0.00042179	-0.00097004	0.00003166	0.00043324	-0.00066997	-0.00006405	-0.00021893	-0.00026466	-0.00013734	-0.00019277	0.00097258	0.00069554	-0.00006073	0.00071061	-0.00085453	-0.00031882	0.00013281	-0.00033624	0.00055190	0.00072904	0.00163776	0.00014743	-0.00043309	0.00133503	0.00041583	0.00082542	0.00079611	-0.00074964	-0.00030207	0.00042781	0.00040467	-0.00058301	0.00004144	-0.00052348	-0.00041911	-0.00020970	0.00085524	0.00050269	0.00051252	0.00018349	-0.00094512	0.00071727	0.00009987	0.00100202	0.00054449	0.00012660	0.00106110	0.00047159	0.00036867	0.00133642	0.00014898	-0.00015147	0.00037131	-0.00029476	0.00080878	-0.00042327	-0.00130190	0.00019889	0.00021958	0.00029814	0.00010045	-0.00065815	0.00065967	-0.00005222	0.00015641	0.00003842	0.00004805	-0.00032282	0.00040493	-0.00078865	-0.00017287	0.00024535	0.00081553	-0.00106602	0.00022019	-0.00011647	-0.00034330	-0.00050303	0.00022893	-0.00006285	0.00005611	0.00040560	-0.00004999	0.00004618	0.00078249	0.00021450	0.00022675	-0.00016849	0.00015512	-0.00006019	-0.00025152	-0.00059067	-0.00040419	0.00025490	0.00040981	0.00028839	-0.00006466	-0.00005493	0.00014232	0.00004791	0.00007112	0.00011378	-0.00004371	-0.00041465	0.00035355	0.00052753	0.00027813	0.00026907	-0.00019778	0.00011323	-0.00008328	0.00073422	0.00044714	0.00075870	0.00003908	-0.00009862	-0.00038934	0.00086972	0.00037105	0.00019740	-0.00029435	0.00023390	0.00008155	0.00001468	0.00104242	0.00038904	0.00011105	-0.00000883	-0.00034043	-0.00059158	-0.00004486	0.00005473	-0.00019880	0.00009804	-0.00059732	-0.00019188	-0.00035870	0.00008314	0.00067937	0.00025785	0.00006272	-0.00057283	0.00040250	0.00032836	-0.00049582	0.00076895	-0.00011683	-0.00038914	-0.00042794	0.00118905	-0.00016227	0.00148383	-0.00092110	0.00045749	0.00047948	0.00048295	0.00036052	-0.00066762	-0.00053726	0.00077645	0.00009167	-0.00063385	-0.00156933	-0.00018621	-0.00012459	-0.00005621	-0.00024093	0.00127699	0.00022579	-0.00138802	0.00054219	-0.00012341	-0.00056282	0.00181100	0.00047511	0.00099569	-0.00090921	-0.00016465	0.00010137	-0.00058532	0.00204572	-0.00038722	-0.00028097	0.00097775	0.00081615	-0.00058715	-0.00133144	0.00139389	-0.00048515	0.00034722	0.00076084	0.00200085	0.00069086	-0.00031848	0.00014180	0.00055512	-0.00062592	0.00040305	-0.00037179	0.00176703	-0.00041407	0.00024989	0.00006920	0.00104106	0.00098609	0.00001188	-0.00085573	-0.00031943	-0.00096178	0.00171026	-0.00137518	-0.00026880	0.00133018	0.00089833	0.00165084	0.00018658	0.00078318	0.00027677	-0.00048014	0.00192124	-0.00065056	0.00056779	0.00003859	0.00131817	0.00118948	0.00007035	0.00078418	0.00090273	-0.00076878	-0.00067948	0.00186630	0.00169441	0.00068116	-0.00220412	0.00180207	0.00328674	0.00014918	-0.00021072	-0.00003596	0.00222503	0.00218239	0.00117859	0.00038407	0.00023939	0.00041843	-0.00113122	-0.00018662	0.00005344	-0.00067194	-0.00178659	-0.00138830	-0.00069025	-0.00093202	-0.00013694	-0.00372779	0.00039609	-0.00003832	0.00027769	-0.00145611	0.00004661	-0.00083565	-0.00159258	-0.00091515	0.00077294	-0.00012114	0.00042957	0.00089644	-0.00116055	-0.00064154	0.00097603	-0.00057192	-0.00086000	0.00008156	-0.00028990	0.00072664	-0.00002454	-0.00085127	-0.00015478	-0.00149776	-0.00105223	-0.00018358	0.00006580	-0.00121205	0.00064177	-0.00049391	-0.00041717	-0.00038767	0.00059303	-0.00048549	-0.00034245	0.00037279	0.00006707	-0.00052018	-0.00130312	-0.00078305	0.00021582	0.00067650	-0.00092445	0.00007921	-0.00036504	0.00009615	0.00031995	-0.00051725	0.00014200	-0.00008814	-0.00009899	-0.00062659	-0.00018838	0.00051814	-0.00015098	-0.00028259	-0.00008742	-0.00017989	-0.00062363	-0.00090712	-0.00030257	0.00048681	0.00059973	-0.00057032	-0.00010248	-0.00035467	0.00024943	-0.00073461	0.00000213	-0.00002985	0.00001993	-0.00012148	0.00009573	0.00063499	-0.00016685	0.00003022	0.00019597	-0.00007566	-0.00040343	-0.00003556	0.00046121	-0.00031989	-0.00004192	-0.00030758	0.00049191	0.00027692	0.00010560	-0.00003864	0.00021513	0.00005265	0.00007063	0.00014384	-0.00004411	0.00034266	-0.13245486
-0.7002	-0.29909016	-21.47483647	-0.92640552	-21.47483647	0.04719137	-21.47483647	-1.01215276	-21.47483647	0.08227619	-21.47483647	1.92486978	-1.16941381	0.09365752	-21.47483647	-1.50049120	-1.08298934	0.04978937	-2.19578147	-21.47483647	0.26287463	-0.01945400	-21.47483647	-21.47483647	-21.47483647	1.38347960	-21.47483647	-21.47483647	-21.47483647	0.12807487	-21.47483647	-0.67568765	-21.47483647	-0.24744370	-21.47483647	0.94542475	0.22152610	-0.03561975	0.27215138	0.02794372	0.00864350	-0.06795430	-0.00107111	0.02566510	0.02288174	0.00254943	-0.00660592	0.02407891	-0.01682883	0.01676447	0.02124917	0.00481002	0.00907237	0.00308690	0.01056788	0.01955318	0.01355888	0.01378046	0.01570062	0.01048353	0.01646998	0.00694671	0.01307538	0.02073546	0.01185053	0.01155632	0.01554992	0.00949929	0.01493011	0.01390779	0.01832143	0.01343049	0.01627619	0.01327817	0.01611314	0.01341643	0.01602345	0.01241134	0.01275024	0.01139353	0.00844216	0.01274856	0.00668593	0.01663013	0.00593355	-0.00115781	0.01747478	0.02356742	0.02626839	0.03319010	0.01553347	0.01194530	0.01856504	0.02092144	0.01605662	0.01785249	0.01859595	0.01219923	0.01453882	0.01691119	0.01801220	0.01543159	0.02076220	0.02591813	0.02807882	0.03038355	0.05602896	0.06655401	0.07968624	0.06937421	0.08438966	0.08287724	0.08851868	0.08106694	0.09965750	0.10184648	0.10787198	0.10803696	0.12390189	0.13047690	0.14402843	0.15016013	0.16788407	0.16042629	0.15800895	0.15010484	0.14985882	0.14111561	0.13589982	0.11094185	0.08394987	0.04061199	0.00379530	-0.01948170	-0.03177117	-0.03436818	-0.03264331	-0.03221613	-0.03016630	-0.02357045	-0.01930182	-0.00993649	-0.00137866	0.00318695	0.01009853	0.01329878	0.01308439	0.01319516	0.00880190	0.00460604	0.00195449	-0.00174700	-0.00725851	-0.00921721	-0.01290235	-0.01297765	-0.01162593	-0.01162200	-0.01136567	-0.00974202	-0.00839958	-0.00547305	-0.00507698	-0.00315821	-0.00263819	-0.00237555	-0.00148444	-0.00103374	-0.00105541	-0.00120650	0.00001773	-0.00126690	0.00077534	0.00074871	0.00140580	0.00082781	-0.00027287	0.00025409	0.00075682	0.00046819	0.00012871	0.00013202	-0.00000755	0.00051864	0.00078782	-0.00035721	0.00009899	0.00057494	0.00014470	0.00131001	-0.00038477	-0.00025800	0.00026037	-0.00074426	0.00000048	0.00001541	0.00054186	-0.00059678	0.00032127	0.00033086	0.00064574	0.00072451	0.00004736	-0.00085830	0.00030165	0.00116919	0.00005265	0.00066392	0.00106822	-0.00054005	0.00099927	0.00078427	0.00063262	-0.00055772	0.00061372	0.00047600	-0.00013675	0.00055600	0.00011774	-0.00020541	-0.00016389	0.00050006	-0.00063247	0.00072641	-0.00033704	-0.00029981	0.00050262	0.00001267	0.00054002	-0.00000584	-0.00012414	0.00077756	-0.00041321	-0.00052553	-0.00055644	0.00117359	-0.00058753	0.00017134	-0.00018338	-0.00020943	0.00003660	-0.00043899	0.00021932	0.00029610	0.00030008	-0.00051646	-0.00076724	0.00082713	0.00001873	0.00007665	-0.00034723	0.00050511	0.00084539	-0.00078593	-0.00010521	0.00012118	0.00050205	-0.00059630	0.00079710	-0.00048346	0.00007221	-0.00043447	-0.00071868	-0.00003676	-0.00020750	-0.00010101	-0.00052647	0.00063582	-0.00036523	0.00027345	0.00056360	0.00050202	0.00004898	-0.00037118	0.00084879	0.00011645	0.00010983	0.00025024	0.00007355	-0.00038085	0.00041515	0.00027902	0.00040357	-0.00041345	0.00017684	0.00034781	0.00025500	0.00036883	-0.00064559	-0.00017759	-0.00005182	-0.00005925	-0.00067781	-0.00069048	-0.00025231	-0.00042394	0.00052475	-0.00012892	-0.00027648	-0.00076463	-0.00058113	0.00073020	-0.00000684	-0.00035980	-0.00068063	-0.00054457	-0.00009386	-0.00007277	0.00008487	-0.00064882	0.00032181	0.00018022	0.00070668	-0.00023414	0.00077367	-0.00108420	-0.00044785	0.00000383	0.00087018	-0.00061129	0.00073920	-0.00038644	0.00049439	-0.00054011	0.00080793	-0.00119802	-0.00022681	-0.00023239	0.00051885	0.00048668	0.00000210	-0.00071541	-0.00000917	0.00041777	0.00162064	-0.00152330	0.00108465	0.00103378	0.00013871	-0.00039874	-0.00145254	-0.00037047	-0.00163993	0.00061019	-0.00112169	-0.00197331	-0.00136581	0.00079448	-0.00060919	0.00091571	0.00266827	-0.00169352	-0.00017204	0.00212085	0.00109846	-0.00019253	0.00033062	0.00092512	0.00230749	-0.00226115	0.00089216	0.00094930	0.00107889	0.00160921	0.00102629	0.00146834	0.00087988	-0.00034348	-0.00006060	0.00010295	0.00117301	0.00272957	0.00268921	-0.00061217	0.00386900	-0.00007528	-0.00001845	0.00022016	0.00037760	-0.00000721	-0.00123233	-0.00182762	0.00144640	-0.00056348	0.00057763	-0.00181603	0.00100612	0.00020275	-0.00102809	0.00120057	0.00124875	-0.00053965	0.00133246	0.00228225	0.00145440	0.00066006	0.00095629	-0.00054487	0.00354084	0.00108005	0.00031006	0.00018319	0.00307564	0.00054771	0.00047324	0.00073733	0.00122836	0.00010617	0.00116722	-0.00026197	-0.00083167	-0.00163430	0.00023576	-0.00059984	-0.00017985	0.00038460	0.00121270	-0.00054719	0.00056976	0.00018438	0.00034352	-0.00246925	0.00098562	-0.00017164	0.00084506	-0.00067096	0.00164974	-0.00034039	0.00052485	0.00098838	-0.00008652	0.00007530	-0.00086487	-0.00062214	0.00006715	0.00017824	0.00019212	0.00069117	-0.00055239	0.00017111	0.00002478	-0.00094751	-0.00043582	0.00045939	-0.00026741	0.00010127	0.00059688	-0.00026134	-0.00024312	-0.00080957	0.00107135	0.00074498	-0.00041646	-0.00022859	-0.00004922	-0.00004801	-0.00010848	-0.00049005	0.00010811	0.00020174	-0.00051049	0.00074058	0.00025814	0.00025312	0.00109157	0.00013156	0.00042170	-0.00039760	-0.00007785	0.00033903	0.00028993	0.00003716	0.00011781	0.00052529	-0.00002229	-0.00029250	-0.00008097	0.00026829	-0.00032862	0.00004853	0.00012358	0.00016195	0.00072480	-0.00021665	-0.00012685	0.00013199	0.00018756	-0.00020238	-0.00001118	-0.00028448	0.00011229	0.00016353	0.00008458	0.00032050	-0.00010289	0.00047654	-0.00016769	-0.00028634	-0.00008858	-0.00024757	0.00023244	-0.00044019	0.00056330	0.00009917	0.00038162	0.00004612	0.00018711	0.00006351	0.00011433	0.00010970	0.00001412	0.00012069	-0.38984861
-0.6502	0.25002043	-21.47483647	0.67012618	-21.47483647	-0.90968721	-21.47483647	0.58825055	-21.47483647	0.02574428	-21.47483647	-21.47483647	-2.29435331	0.94881913	-21.47483647	0.05520828	-0.50164926	-0.20247480	-21.47483647	0.73095777	-21.47483647	-0.49933059	-21.47483647	-21.47483647	-2.64825821	0.13412210	-21.47483647	-0.42303970	-21.47483647	-0.60278127	-21.47483647	1.05021240	-21.47483647	0.46495630	1.17411971	-0.16697460	0.60259346	-0.01299434	0.24425544	-0.08446796	0.15494163	0.01905031	0.07059204	-0.02706215	0.03067279	0.00771466	0.00873484	0.02426412	-0.00661000	0.01578324	0.00878760	0.01331904	0.00736518	0.01703864	0.01011247	0.02746022	0.01341921	0.01608162	0.01893399	0.01364758	0.01634930	0.00709386	0.01312114	0.02024983	0.01416864	0.01235924	0.01684588	0.01226103	0.01601166	0.01738774	0.01655933	0.01207883	0.01512809	0.01299401	0.01818781	0.01366515	0.01616918	0.01528930	0.01021666	0.01240609	0.01192310	0.01423583	0.00869662	0.00993088	0.00408109	-0.00238700	0.01786140	0.01810389	0.02298781	0.02225045	0.02210420	0.01252426	0.01212878	0.01607989	0.01498596	0.01527659	0.01606679	0.01703236	0.01009671	0.01539938	0.02358972	0.01110093	0.02471646	0.02563501	0.02838821	0.03260581	0.05656568	0.06530730	0.08208447	0.07425991	0.09089224	0.08652975	0.09008397	0.08352772	0.10281251	0.10151802	0.10975711	0.11128079	0.12947219	0.13279815	0.14790809	0.15330438	0.17220681	0.16346140	0.16155081	0.15387585	0.15435904	0.14553570	0.14126640	0.11470051	0.09113734	0.04766670	0.01026347	-0.01341016	-0.02514196	-0.02711262	-0.02851061	-0.03065318	-0.03267952	-0.03343130	-0.03807689	-0.03373229	-0.02862411	-0.02621865	-0.01950958	-0.01179059	-0.00322190	0.00192246	0.00775121	0.01102760	0.01245981	0.01335285	0.00883184	0.00721135	0.00288695	-0.00115003	-0.00369770	-0.00952329	-0.01194491	-0.01344023	-0.01297690	-0.01108223	-0.01071030	-0.00989824	-0.00905536	-0.00629935	-0.00436823	-0.00501599	-0.00402822	-0.00259774	-0.00166225	-0.00181485	0.00014518	0.00008256	-0.00071336	0.00077144	0.00035471	-0.00016717	0.00022604	0.00082167	0.00024651	0.00015735	-0.00043807	0.00092434	0.00041393	-0.00087369	0.00108791	0.00009518	0.00085109	-0.00010309	-0.00020977	0.00029502	-0.00029611	0.00089016	-0.00006479	0.00064646	-0.00021005	-0.00114759	0.00040205	0.00054469	0.00000598	0.00065921	-0.00082434	-0.00075090	0.00079516	0.00093533	0.00041612	0.00072495	0.00047026	-0.00027273	0.00002414	0.00046275	0.00053288	-0.00000172	0.00053416	0.00030426	0.00032582	-0.00021626	0.00036665	-0.00057901	0.00081997	0.00013505	0.00003987	0.00104468	-0.00060424	0.00020710	-0.00024619	-0.00056056	0.00090662	-0.00066741	0.00025393	0.00028828	-0.00036830	-0.00037579	0.00031779	0.00073435	-0.00019288	0.00002507	0.00014755	-0.00023259	0.00006020	0.00009370	-0.00013506	0.00110727	-0.00040564	0.00035127	0.00095581	0.00124599	0.00031640	0.00018806	0.00007234	-0.00047753	0.00065084	-0.00027232	-0.00026066	-0.00032709	0.00125962	-0.00014212	-0.00008024	0.00020513	-0.00024275	-0.00047164	-0.00017317	0.00059588	0.00002241	-0.00025358	-0.00054726	0.00074219	0.00024373	0.00010985	-0.00007849	0.00041166	-0.00004221	-0.00014160	0.00056273	-0.00069070	0.00016831	0.00015275	-0.00000928	-0.00005122	0.00118664	0.00029410	0.00007325	-0.00065829	0.00021222	0.00002857	-0.00004881	0.00057642	-0.00020733	-0.00020124	0.00023777	-0.00048630	-0.00060343	-0.00045949	-0.00035213	-0.00016003	-0.00027348	0.00036211	-0.00028558	-0.00051711	-0.00003845	0.00038452	0.00080567	0.00019380	-0.00054327	0.00012682	-0.00007973	-0.00040350	-0.00029355	-0.00021146	0.00010298	-0.00026232	0.00109107	0.00070715	0.00016444	-0.00028670	-0.00004922	0.00007425	0.00100802	-0.00008408	0.00028692	-0.00041391	0.00065139	-0.00031864	0.00072854	-0.00220336	-0.00208634	-0.00053672	-0.00010453	-0.00011936	-0.00001921	-0.00075716	-0.00107833	-0.00071623	-0.00086400	-0.00143494	0.00065161	0.00182622	-0.00042449	-0.00218266	-0.00016138	0.00079139	-0.00122778	0.00023816	0.00027606	0.00041676	0.00098405	-0.00026988	0.00048456	-0.00091841	0.00063469	-0.00166820	0.00135693	-0.00037394	0.00050118	-0.00014914	-0.00013703	0.00016754	-0.00157147	-0.00104673	0.00047695	-0.00043732	-0.00039294	0.00190681	0.00083743	0.00098519	0.00182764	-0.00165891	-0.00034254	-0.00061561	-0.00125706	-0.00054855	-0.00201942	-0.00129102	0.00120567	-0.00028590	0.00108534	-0.00043161	0.00102226	-0.00019015	-0.00068738	0.00142445	-0.00062176	0.00076870	0.00106955	-0.00137770	0.00021205	0.00107311	-0.00295330	0.00130477	-0.00153540	0.00046076	-0.00055224	0.00095302	0.00048642	-0.00012841	-0.00104148	-0.00076401	0.00329366	0.00044188	-0.00133250	-0.00112911	0.00170124	-0.00111469	0.00033346	0.00020430	0.00032766	0.00061552	-0.00043287	-0.00011078	-0.00139523	-0.00137176	0.00012774	-0.00146843	-0.00064124	0.00058480	0.00124770	-0.00125968	0.00218205	-0.00016696	-0.00011043	-0.00096432	0.00120922	-0.00054493	-0.00033820	0.00003506	0.00051503	-0.00037003	-0.00065528	0.00121239	-0.00115619	0.00026016	-0.00028065	-0.00038292	-0.00021267	0.00126795	0.00009096	0.00000962	-0.00019858	0.00019904	0.00054440	-0.00072395	-0.00053054	-0.00045827	-0.00112380	-0.00025687	-0.00085785	0.00039383	-0.00052940	-0.00046855	-0.00011563	-0.00002383	0.00006919	0.00003107	0.00015578	0.00037837	-0.00043937	-0.00125422	-0.00038891	0.00013144	-0.00005188	0.00059091	-0.00086735	-0.00048605	-0.00002196	-0.00099407	0.00013629	-0.00087380	0.00026751	0.00007179	-0.00026202	0.00064866	0.00024079	0.00032186	-0.00008600	-0.00026780	-0.00034276	0.00002011	-0.00066657	0.00029432	0.00058366	-0.00006405	0.00008413	-0.00079299	-0.00050207	-0.00022477	0.00065242	-0.00024411	0.00003864	-0.00062154	0.00040893	0.00002092	-0.00020909	-0.00005046	-0.00034276	0.00026304	-0.00037231	-0.00031238	0.00000066	0.00003355	-0.00035195	-0.00036466	0.00056104	-0.00000005	-0.00005372	-0.00000754	0.00020311	0.00018636	0.00019014	-0.00013834	-0.00018852	0.00032166	0.20056514
-0.6002	-0.37915869	-0.67940593	-0.02708967	-0.11069191	0.50047603	-21.47483647	-21.47483647	0.51991701	-0.09746045	-21.47483647	-21.47483647	1.24177217	0.07153483	-21.47483647	1.89727151	1.08173078	0.41496220	-21.47483647	0.95479238	-21.47483647	0.40936966	-21.47483647	-0.47584221	-21.47483647	0.88671049	-21.47483647	-21.47483647	-21.47483647	0.22782589	-21.47483647	-21.47483647	-21.47483647	0.15723555	-21.47483647	-0.29500950	-0.12163374	-0.00743818	0.12284796	0.03012653	0.00781384	-0.02595188	-0.07609308	0.04066450	0.00024203	0.01173955	0.00067514	0.04082941	0.00294043	0.00627749	0.00666999	0.00879058	0.00720877	0.01314779	0.01543667	0.02651453	0.01628288	0.01696379	0.01762381	0.01132385	0.01630128	0.00666543	0.01904794	0.01782067	0.01431820	0.01163035	0.01603859	0.01439419	0.01832774	0.01657951	0.01951182	0.01462681	0.01679244	0.01536014	0.01802955	0.01230095	0.01526948	0.01581549	0.01093896	0.01104622	0.00950606	0.01077110	0.00737609	0.01102297	0.00540086	0.00569654	0.02800721	0.01208315	0.02114790	0.02728727	0.02070317	0.00931976	0.01358739	0.02008626	0.01257650	0.01962497	0.01967952	0.01967297	0.01520410	0.02099045	0.02038227	0.01951401	0.02413475	0.02156081	0.03078354	0.03630630	0.05872747	0.06466916	0.08605829	0.07572451	0.08929130	0.08447851	0.08607846	0.08296799	0.10524677	0.10184181	0.11279302	0.11025537	0.12860788	0.13136849	0.14555921	0.14968320	0.17143534	0.16336063	0.16026369	0.15249331	0.15171143	0.14505219	0.13869233	0.11653820	0.08990439	0.04820599	0.00959121	-0.01113317	-0.01928606	-0.02354222	-0.02418589	-0.02364954	-0.02638146	-0.02673016	-0.03307408	-0.03354854	-0.03149685	-0.03758884	-0.03952390	-0.03644519	-0.03361890	-0.02985330	-0.02375873	-0.01690140	-0.00969152	-0.00189612	0.00374645	0.00757657	0.00949350	0.01098211	0.00954699	0.00665340	0.00385218	-0.00056479	-0.00308538	-0.00455110	-0.00638803	-0.00932967	-0.01254779	-0.00993078	-0.01191512	-0.01093068	-0.00930447	-0.00875275	-0.00796700	-0.00616631	-0.00405986	-0.00213871	-0.00109012	-0.00252667	0.00054099	-0.00144326	-0.00029039	0.00049252	0.00031856	0.00013693	-0.00068886	0.00106821	0.00075756	-0.00041899	0.00154749	0.00013247	0.00177912	0.00009231	-0.00105312	0.00032689	-0.00117399	0.00111562	0.00069921	0.00022575	-0.00046774	-0.00039036	0.00072723	-0.00031794	0.00103668	0.00000007	0.00088746	-0.00084516	0.00117375	0.00109724	0.00026858	0.00031638	0.00097126	0.00048642	0.00052294	-0.00036027	0.00074653	0.00008841	-0.00056721	0.00117395	-0.00033460	-0.00041028	0.00018571	-0.00107269	0.00060175	0.00044523	-0.00035239	0.00073800	-0.00028047	-0.00020783	0.00011047	-0.00013530	0.00025929	-0.00044763	0.00060603	0.00076029	0.00013479	0.00022876	-0.00024380	0.00084322	0.00001053	0.00007509	0.00043244	0.00031846	-0.00026612	-0.00053580	-0.00033072	-0.00011557	0.00047549	-0.00031906	0.00053524	-0.00001451	0.00077526	0.00002145	0.00064875	0.00011776	0.00042043	-0.00011015	-0.00073533	-0.00009484	0.00000228	-0.00029334	-0.00001301	-0.00019215	0.00009902	-0.00012239	-0.00011121	0.00063128	-0.00017161	0.00039722	-0.00101124	0.00005190	0.00006670	0.00039486	-0.00001361	0.00119869	-0.00003797	-0.00041702	0.00068652	-0.00017812	0.00070729	0.00024852	-0.00026599	0.00001730	0.00009089	0.00076614	0.00004019	-0.00006971	-0.00016161	-0.00004628	-0.00045886	0.00026826	-0.00044014	-0.00092126	0.00019998	-0.00015899	-0.00105714	0.00023831	-0.00033101	0.00005354	0.00039775	0.00049479	0.00063982	-0.00004518	-0.00018208	-0.00003777	0.00019056	0.00013771	-0.00032329	-0.00019873	0.00005826	0.00024178	-0.00052252	0.00062094	0.00027497	0.00155704	0.00078909	0.00003667	-0.00013744	-0.00085052	-0.00052012	0.00013907	0.00058839	0.00015615	0.00101102	-0.00058971	0.00109069	0.00045998	0.00113649	-0.00158521	-0.00031033	-0.00049432	-0.00090352	-0.00023824	-0.00030883	0.00101400	0.00049842	0.00211654	-0.00012013	0.00024701	0.00099139	0.00090019	0.00097998	-0.00107897	-0.00029275	0.00226049	0.00021568	-0.00037413	0.00008184	-0.00117815	-0.00112114	0.00144283	0.00148919	0.00113888	0.00261246	-0.00033919	0.00038682	0.00052979	0.00145120	0.00206333	0.00016551	0.00002336	0.00203652	0.00072531	-0.00022951	-0.00132801	0.00177346	0.00020366	-0.00061931	0.00110531	0.00215062	-0.00052131	-0.00214205	-0.00007434	-0.00140338	0.00133560	0.00110515	-0.00084211	0.00053251	0.00090596	0.00139691	0.00112812	0.00035117	0.00083485	0.00043409	-0.00120420	0.00185496	0.00165522	0.00083686	-0.00007958	0.00032480	-0.00085929	-0.00179007	0.00123525	-0.00053529	-0.00081725	-0.00037017	-0.00128974	0.00026442	0.00054217	-0.00040491	-0.00061853	0.00196411	0.00156296	0.00260890	0.00167459	0.00281687	-0.00044729	0.00118872	-0.00073573	0.00038927	0.00044927	-0.00045678	-0.00048372	-0.00079695	-0.00162998	0.00151942	-0.00088913	0.00166270	0.00096458	0.00153796	-0.00053412	0.00218909	0.00076915	0.00139139	-0.00050456	0.00085004	-0.00036927	0.00047398	0.00082578	0.00106945	-0.00077421	-0.00101337	0.00059916	0.00039639	0.00040500	0.00005908	0.00011475	0.00015884	0.00008139	0.00024692	0.00062028	0.00049372	-0.00021597	0.00105620	-0.00071148	0.00024143	0.00007688	-0.00005061	0.00002339	0.00080302	0.00164904	0.00035475	-0.00052316	0.00035969	0.00006441	-0.00059491	0.00074121	0.00067809	0.00020251	-0.00062868	-0.00028192	0.00056194	0.00038132	0.00061011	0.00042604	0.00054194	0.00066905	0.00013334	-0.00058325	0.00057395	-0.00078990	0.00020653	0.00080584	-0.00014349	0.00090801	-0.00020328	0.00027529	-0.00026057	-0.00015438	-0.00035880	-0.00058295	0.00026312	0.00117241	0.00080959	0.00030036	0.00010137	0.00037086	0.00037214	-0.00053710	0.00000607	-0.00050163	0.00028586	-0.00000466	0.00029266	0.00045988	-0.00033068	0.00036624	0.00024269	0.00026043	-0.00013523	0.00011971	0.00032052	0.00026714	-0.00007040	-0.00022185	0.00051127	0.00035674	0.00030275	0.00012174	0.00030020	0.00013023	-0.00016068	0.00042471	0.00010796	0.00033955	-0.12573294
-0.5502	-0.33994310	-21.47483647	2.09383440	0.99941885	0.09623493	-21.47483647	-0.77674985	-21.47483647	-0.11845492	-21.47483647	-0.04734317	-0.12248007	0.04286641	1.08553147	0.60792014	-21.47483647	-0.21227277	-21.47483647	-21.47483647	-0.51192135	0.01119530	-21.47483647	-21.47483647	-21.47483647	0.18217538	-21.47483647	-21.47483647	-21.47483647	-0.08663616	-21.47483647	-2.17834783	-21.47483647	0.06233194	-21.47483647	0.11972036	-0.58364972	0.04287334	-0.00418655	-0.10804936	0.00734307	0.00635385	-0.00857869	-0.03088346	-0.03664973	0.01848164	-0.02161166	0.03324742	-0.00023949	0.01108393	0.00969999	0.01875174	0.00937724	0.00573753	0.01636370	0.02275233	0.01269684	0.01571894	0.01939617	0.01078009	0.01592791	0.00662150	0.01353385	0.01371854	0.01251102	0.01595419	0.01748950	0.01020645	0.01355482	0.01593070	0.01978373	0.01765529	0.01524048	0.01391013	0.01750903	0.01735415	0.01528148	0.01440218	0.01159678	0.01234033	0.01195246	0.01247864	0.00671842	0.01118316	0.01020585	-0.00249140	0.02227432	0.02028243	0.02197873	0.02727152	0.02266224	0.01406739	0.01018539	0.00892393	0.01707776	0.01745412	0.01809327	0.01869626	0.01522376	0.01921767	0.02035264	0.01827558	0.02289839	0.02261941	0.03065491	0.03266794	0.05307391	0.06253447	0.07886526	0.07256410	0.08508208	0.08448779	0.08849423	0.08054633	0.10076176	0.10075768	0.11163804	0.10926749	0.12553177	0.12716164	0.14409034	0.14777642	0.17079079	0.16247347	0.15847001	0.15168056	0.14840538	0.14278335	0.13269221	0.11410844	0.08958004	0.04644211	0.01013345	-0.01177465	-0.01980260	-0.02315441	-0.02194362	-0.02341554	-0.02325945	-0.02421989	-0.02917105	-0.02709697	-0.02791078	-0.03168458	-0.03777115	-0.03653272	-0.03795164	-0.03819538	-0.03817254	-0.03819772	-0.03602193	-0.03101337	-0.02490204	-0.01798859	-0.01286657	-0.00640274	-0.00088561	0.00253408	0.00542035	0.00583931	0.00738080	0.00736813	0.00517494	0.00249941	0.00013792	-0.00079569	-0.00580788	-0.00832844	-0.00926688	-0.01050514	-0.01262319	-0.01215168	-0.01108134	-0.00813396	-0.00800121	-0.00732011	-0.00591330	-0.00441978	-0.00402981	-0.00275205	-0.00256284	-0.00126641	-0.00009547	-0.00039912	-0.00034543	-0.00029048	0.00104089	-0.00045929	0.00097614	0.00133560	-0.00039268	-0.00009890	-0.00006451	0.00037636	-0.00039657	-0.00050354	0.00091508	0.00015918	-0.00025076	0.00064275	0.00049785	0.00061720	0.00074800	0.00005828	0.00067153	0.00152759	0.00003563	0.00040625	0.00035791	0.00101976	0.00042845	0.00007959	0.00025097	-0.00006245	0.00051240	0.00056540	-0.00128510	0.00006548	0.00035386	-0.00029324	0.00005838	0.00021691	0.00021018	0.00019437	-0.00089549	-0.00032986	-0.00023905	0.00018983	-0.00027972	0.00007873	-0.00109615	0.00023637	-0.00021411	-0.00124966	-0.00027688	0.00070464	-0.00102624	0.00114182	-0.00017388	0.00025256	-0.00029812	-0.00015736	-0.00000903	0.00080209	0.00035333	-0.00096076	-0.00015010	0.00095282	0.00008158	-0.00000600	-0.00037659	0.00003870	0.00038776	-0.00057330	-0.00055285	-0.00095902	-0.00016930	-0.00062713	0.00041521	-0.00005608	-0.00006790	0.00019327	-0.00109661	0.00053888	-0.00035987	0.00050353	-0.00061074	0.00031906	0.00006481	-0.00034904	-0.00081962	0.00041293	-0.00021737	0.00006525	0.00052510	-0.00012252	0.00022523	0.00060991	0.00079014	-0.00002303	0.00106262	0.00061391	0.00060204	-0.00009630	0.00007958	0.00036280	0.00039534	0.00008487	0.00003950	-0.00051160	0.00017483	-0.00008828	-0.00084304	-0.00015056	-0.00005986	-0.00001897	0.00019750	-0.00021944	-0.00020544	-0.00075911	-0.00038235	-0.00029196	-0.00034281	0.00024344	-0.00046504	0.00092510	-0.00013816	-0.00007552	0.00006574	-0.00039584	-0.00029450	0.00077701	0.00012889	-0.00004695	0.00107595	-0.00116012	0.00004907	-0.00036058	0.00106160	0.00024149	0.00018637	0.00038015	-0.00068468	0.00023906	0.00152023	-0.00187919	-0.00047357	0.00070245	-0.00023884	-0.00038095	-0.00048965	0.00084914	-0.00127145	0.00033712	0.00003631	0.00038401	0.00076549	-0.00062979	-0.00024137	-0.00023818	-0.00010625	-0.00005629	0.00026231	0.00100488	-0.00068234	-0.00084771	0.00001597	0.00025371	0.00176448	0.00047563	0.00262489	-0.00137435	0.00058506	0.00108325	0.00116957	0.00059610	-0.00084680	0.00039894	0.00043563	-0.00224455	-0.00278725	-0.00088305	0.00114658	0.00078288	0.00063366	0.00141820	0.00083410	0.00019189	-0.00173888	-0.00091274	-0.00112533	-0.00152785	-0.00076982	0.00048348	0.00129176	0.00097108	-0.00126596	0.00033179	-0.00055037	0.00249830	0.00135308	0.00093272	0.00031830	0.00090492	0.00052551	-0.00041847	-0.00027332	0.00008469	-0.00141763	0.00130628	0.00096174	-0.00015624	-0.00012678	0.00037906	0.00348101	-0.00067618	-0.00013294	-0.00263957	0.00220082	0.00059572	0.00041994	-0.00017207	0.00171952	-0.00025281	-0.00319338	-0.00046548	0.00012430	0.00005218	-0.00008901	0.00059894	0.00050487	-0.00105644	-0.00064012	-0.00143577	-0.00140999	-0.00015376	-0.00069012	-0.00294489	0.00224305	0.00048053	-0.00058439	-0.00153686	0.00187698	-0.00255639	-0.00026493	-0.00035354	0.00068359	0.00024595	-0.00019827	0.00017459	0.00010458	0.00090972	-0.00038202	0.00066541	0.00011104	0.00004950	0.00039864	-0.00015593	-0.00021832	0.00076636	0.00041709	-0.00035071	-0.00032386	-0.00007018	0.00001676	0.00011098	0.00097375	0.00069868	0.00044365	-0.00020851	0.00109061	0.00040398	-0.00012532	-0.00051760	0.00027874	0.00057694	-0.00040889	-0.00011750	-0.00008378	-0.00021582	0.00010794	0.00035980	0.00092051	-0.00008376	-0.00017586	-0.00060039	0.00020086	-0.00019143	0.00050903	0.00004155	0.00000263	0.00053697	0.00038334	0.00114222	0.00060560	0.00009197	0.00013097	-0.00046110	0.00019782	0.00064771	0.00106551	0.00028632	0.00060982	0.00023120	0.00005160	0.00064186	0.00033847	0.00030747	0.00006496	-0.00030011	-0.00001698	0.00070692	0.00006844	0.00029103	0.00024649	-0.00004690	-0.00008041	0.00026486	0.00002800	0.00048728	0.00000615	0.00002302	0.00045069	0.00011303	0.00030483	-0.00017336	0.00022948	-0.00014359	0.00039551	0.00002402	0.00004170	0.00061389	-0.18466682
-0.5002	0.06802935	-21.47483647	0.09420698	-21.47483647	-0.11147717	-21.47483647	-0.15499876	-21.47483647	-0.75688478	-21.47483647	0.73488763	-0.35785946	-0.40544979	-21.47483647	-0.25104776	1.54328763	-0.28728487	-21.47483647	-21.47483647	-21.47483647	0.81349431	-21.47483647	-1.62454605	-21.47483647	-0.47930386	-21.47483647	-21.47483647	-21.47483647	0.31459175	-21.47483647	-21.47483647	1.88723552	-0.35584667	0.39732170	-0.23119389	-0.21489266	-0.00467923	0.11279638	-0.00997134	-0.00643525	-0.01468702	-0.02916336	0.01338299	-0.03745564	0.00339903	-0.00680721	0.01868371	0.01686711	0.00815851	0.01054286	0.01294703	0.00589380	0.00951064	0.01936481	0.01999182	0.01459454	0.01217330	0.02279228	0.01727544	0.01402891	0.00921363	0.01353600	0.01745615	0.01169776	0.01455917	0.01778979	0.01259010	0.01895275	0.01702854	0.01747535	0.01684378	0.01588247	0.01462659	0.01958980	0.01461242	0.01724726	0.01540403	0.01122113	0.01110501	0.00810253	0.01176898	0.00953176	0.01128909	0.00457978	0.00453888	0.01351093	0.01532984	0.02292265	0.03051343	0.01620629	0.01325502	0.01011793	0.01549633	0.01208488	0.01408042	0.01547001	0.01316328	0.01354858	0.01722485	0.02208185	0.01935309	0.02161290	0.02165938	0.03195988	0.03502024	0.05932002	0.06729274	0.08255432	0.07337965	0.08910950	0.08838368	0.08928549	0.08578152	0.10378747	0.10576993	0.11217393	0.11065098	0.12943463	0.13122958	0.14525300	0.15139735	0.17297516	0.16365961	0.16040780	0.15434920	0.15204922	0.14734659	0.13849404	0.11577833	0.09130369	0.04907428	0.01083698	-0.01144708	-0.01968020	-0.02272829	-0.02214784	-0.02324862	-0.02299560	-0.02271128	-0.02816931	-0.02549368	-0.02371112	-0.02765096	-0.02975597	-0.03113052	-0.03251586	-0.03374098	-0.03420460	-0.03670175	-0.04031150	-0.03937867	-0.03983414	-0.03750735	-0.03548827	-0.03297285	-0.02902201	-0.02318438	-0.01847346	-0.01355148	-0.00699369	-0.00170650	0.00373616	0.00600494	0.00739444	0.00814592	0.00763705	0.00461539	0.00245537	-0.00100724	-0.00468686	-0.00779627	-0.00953856	-0.00961109	-0.00993466	-0.01072642	-0.01022965	-0.01054708	-0.00985602	-0.00745697	-0.00770109	-0.00464006	-0.00449919	-0.00338357	-0.00284696	-0.00284455	-0.00003087	-0.00041678	0.00041387	0.00020479	-0.00128175	0.00007836	0.00070933	0.00071119	-0.00005776	0.00033876	0.00052613	-0.00018149	-0.00011827	-0.00038537	0.00035790	0.00013375	0.00023269	0.00032054	0.00036151	0.00129584	0.00034092	0.00049585	0.00116422	0.00028584	0.00067969	0.00026165	0.00077746	-0.00030637	0.00084834	0.00058172	-0.00032718	0.00001325	-0.00109996	0.00002011	0.00032719	0.00077098	-0.00049429	0.00007788	-0.00085649	0.00051899	-0.00018730	-0.00071808	0.00014328	0.00047130	0.00017339	0.00044876	-0.00014017	-0.00083108	0.00029762	0.00055655	-0.00105303	-0.00005097	0.00045086	-0.00020672	0.00043527	-0.00008354	-0.00026832	-0.00010704	0.00048539	0.00008357	0.00053521	0.00131899	0.00078240	0.00002738	-0.00011738	0.00059649	0.00065257	-0.00031086	-0.00025905	-0.00000346	0.00032504	0.00025723	0.00045770	-0.00004338	0.00023045	-0.00012853	-0.00085099	0.00096808	-0.00017394	-0.00029107	-0.00077529	-0.00029614	-0.00003656	-0.00012584	-0.00063740	0.00032035	0.00025244	-0.00047692	0.00032653	-0.00052039	0.00010857	-0.00005270	0.00043995	-0.00007021	0.00063417	0.00092145	0.00021864	0.00002182	-0.00016417	0.00025343	-0.00054267	0.00035763	-0.00001396	-0.00015626	0.00033472	-0.00020686	-0.00038394	-0.00009936	-0.00010291	-0.00049771	0.00036663	0.00011243	-0.00011943	-0.00054413	-0.00021672	-0.00012598	-0.00048966	-0.00038142	-0.00036555	-0.00007867	-0.00003829	-0.00020795	0.00063824	-0.00010199	0.00018495	0.00078893	0.00003334	0.00003822	-0.00044095	-0.00121375	-0.00001684	-0.00081035	0.00011454	-0.00019246	-0.00029611	-0.00048754	0.00053109	0.00070674	0.00103348	-0.00055638	-0.00035536	0.00039900	-0.00077974	-0.00048722	-0.00039683	-0.00070586	-0.00081119	0.00217455	0.00001204	-0.00006345	0.00154515	0.00154399	0.00149636	-0.00223174	0.00123735	0.00028855	0.00050601	0.00019543	0.00100839	-0.00014564	0.00008121	0.00038399	-0.00021868	0.00197943	0.00110898	0.00075690	0.00163338	0.00232967	0.00089478	-0.00015906	-0.00149305	0.00084197	0.00165620	-0.00245301	-0.00083747	-0.00016505	0.00289706	0.00047445	0.00002874	0.00058453	0.00067626	-0.00003901	-0.00100534	-0.00152193	-0.00034098	0.00171049	0.00108470	-0.00043366	0.00266148	0.00012710	-0.00018132	0.00015261	0.00108125	-0.00071507	-0.00014170	-0.00152899	0.00270494	0.00032444	0.00008895	0.00094759	-0.00016801	0.00083871	-0.00087147	0.00144048	-0.00007332	-0.00089816	-0.00055864	-0.00014696	0.00118302	0.00044844	-0.00101825	0.00078886	0.00177871	0.00034376	0.00061916	0.00011780	0.00205261	0.00183775	-0.00016803	0.00089566	0.00178676	0.00028298	0.00042968	0.00117924	0.00003434	-0.00079401	0.00011020	-0.00094348	-0.00047430	0.00014176	0.00015570	-0.00150835	0.00209214	0.00107788	-0.00057135	-0.00167646	0.00117787	-0.00103049	-0.00077849	0.00035424	0.00119336	-0.00164485	-0.00040952	0.00006040	-0.00033754	0.00098487	0.00081397	-0.00033009	0.00015836	0.00065618	0.00035900	-0.00011529	-0.00034702	0.00002782	0.00040946	-0.00127521	0.00012487	-0.00057955	-0.00067985	0.00004076	0.00067823	0.00032571	-0.00025166	-0.00067326	0.00035065	-0.00023091	-0.00033361	-0.00045589	0.00020833	-0.00019446	0.00054312	-0.00044998	0.00081345	-0.00050600	0.00081038	0.00047670	0.00023180	0.00041410	0.00031540	-0.00056263	-0.00000739	-0.00120596	0.00038839	-0.00037734	-0.00028305	0.00083682	0.00062243	-0.00003160	-0.00031587	-0.00023844	0.00017844	-0.00006796	-0.00016186	0.00036296	0.00061639	-0.00041422	0.00028632	-0.00021696	-0.00030011	-0.00013704	0.00029486	0.00024713	0.00017408	-0.00070873	-0.00003842	-0.00000448	-0.00007760	0.00028091	0.00031631	0.00008954	-0.00003153	-0.00057781	-0.00027479	0.00013112	-0.00003360	-0.00055689	0.00047727	0.00006195	0.00008413	-0.00005171	-0.00001216	0.00017045	0.00021141	0.00000901	-0.00029170	0.00027025	0.07645497
-0.4502	-0.21250837	-21.47483647	0.03519168	-21.47483647	0.29581164	-21.47483647	-0.43385311	-21.47483647	0.24441580	-21.47483647	-0.41984979	-0.39461810	0.01662912	-21.47483647	-0.47028534	-0.35068436	-0.24212637	-21.47483647	-1.98270655	-0.81627214	0.10412651	-21.47483647	-21.47483647	-21.47483647	0.20090231	-21.47483647	-21.47483647	-21.47483647	-0.34132767	-21.47483647	-21.47483647	-21.47483647	0.18997384	-21.47483647	-0.03969367	-0.70603952	0.10080865	-0.05989400	0.02019166	-0.07227969	-0.00772434	-0.04514447	0.00446832	-0.03823217	0.01143549	0.03356139	0.01363558	0.01612692	0.01435610	0.01181867	0.01511141	0.01716549	0.00785560	0.00926128	0.01594100	0.01086060	0.01262444	0.01392497	0.01195630	0.01388175	0.00732859	0.01767663	0.01672196	0.01382894	0.01608069	0.01684481	0.01066097	0.01589440	0.01737354	0.01761648	0.01648490	0.01564085	0.01319590	0.01508869	0.01454957	0.01511122	0.01287464	0.01334080	0.01185348	0.01146228	0.01041285	0.01371090	0.01421909	0.00803598	0.00023137	0.01945853	0.02154980	0.02195357	0.02704064	0.02565603	0.01048468	0.00872111	0.01884646	0.01610611	0.01770796	0.01899892	0.02047747	0.01718075	0.02134509	0.01799204	0.02081502	0.02013992	0.02497918	0.02876206	0.03259973	0.06026034	0.06663084	0.08428080	0.07743203	0.09098926	0.08372057	0.09163101	0.08024702	0.09683259	0.10529358	0.11144599	0.11182484	0.12819485	0.12977204	0.14613749	0.15096814	0.16980263	0.16293970	0.15859398	0.15125892	0.14850978	0.14485082	0.13821477	0.11395685	0.09020243	0.04766433	0.00990758	-0.01159490	-0.02029998	-0.02232927	-0.02159136	-0.02235435	-0.02382559	-0.02372198	-0.02818928	-0.02568430	-0.02511903	-0.02885622	-0.03034459	-0.02961794	-0.02980888	-0.03052409	-0.03057524	-0.03191747	-0.03336176	-0.03468865	-0.03590221	-0.03703837	-0.03918141	-0.04011940	-0.04091828	-0.03908068	-0.03822497	-0.03639439	-0.03293869	-0.02611267	-0.02223967	-0.01677648	-0.01241407	-0.00726589	-0.00338151	-0.00099126	-0.00042013	-0.00008725	-0.00015318	-0.00379269	-0.00315172	-0.00380107	-0.00506095	-0.00608853	-0.00764653	-0.00970631	-0.01012142	-0.00928350	-0.01145004	-0.00835652	-0.00921044	-0.00854240	-0.00757486	-0.00741695	-0.00636042	-0.00534971	-0.00349870	-0.00312792	-0.00281959	-0.00144093	-0.00158893	-0.00053523	0.00030794	-0.00083111	-0.00054312	-0.00036086	0.00015812	0.00050827	-0.00005742	0.00096424	0.00011065	-0.00026137	0.00085574	0.00157983	0.00024440	0.00060706	0.00100788	0.00038264	0.00002416	-0.00004455	0.00110212	-0.00023524	0.00050492	0.00050169	-0.00027744	0.00008142	0.00008744	0.00012218	-0.00011900	0.00099607	0.00002177	0.00022133	0.00011997	0.00031387	0.00001028	-0.00017195	0.00071082	-0.00019561	0.00058026	0.00072916	-0.00016230	-0.00078329	-0.00010634	0.00056769	-0.00066848	0.00005632	0.00082237	0.00081002	-0.00009777	0.00005281	0.00009213	0.00013888	-0.00015094	0.00010044	0.00022741	0.00113767	0.00013518	-0.00005186	-0.00081464	0.00044543	-0.00025845	-0.00031438	0.00010347	-0.00010012	0.00080211	0.00037300	0.00030083	-0.00006337	-0.00019960	-0.00020535	-0.00047123	0.00025673	0.00048845	0.00048794	-0.00048635	0.00068406	0.00042648	0.00016434	0.00022798	0.00054394	-0.00113619	-0.00031685	0.00061361	-0.00015351	0.00026436	-0.00033181	-0.00014954	-0.00019584	0.00039547	0.00035197	0.00003491	-0.00024560	0.00017814	0.00005453	-0.00008463	0.00048329	-0.00063475	-0.00024825	0.00013738	0.00029945	-0.00079641	-0.00016633	-0.00035524	-0.00001036	0.00023016	0.00008175	-0.00000176	-0.00001476	0.00096177	0.00045747	0.00092948	0.00048735	-0.00003379	0.00001309	0.00006437	0.00101831	0.00006083	-0.00062367	-0.00068575	0.00000692	-0.00001045	0.00104922	0.00047006	-0.00020755	-0.00025178	0.00019258	0.00111801	0.00002702	0.00017076	-0.00016143	0.00097641	-0.00029821	0.00097189	-0.00143376	0.00105289	-0.00049996	0.00043255	-0.00069982	-0.00006253	-0.00051302	-0.00048889	-0.00046330	-0.00177761	0.00025116	0.00146534	0.00052907	0.00126918	-0.00187524	-0.00188232	-0.00068057	-0.00032406	-0.00111223	-0.00057015	-0.00059264	0.00024718	0.00057429	0.00115268	0.00220084	0.00148513	-0.00004283	-0.00114391	0.00141756	0.00196658	0.00104354	-0.00054754	-0.00037950	0.00031095	-0.00082198	-0.00006151	0.00078917	0.00341678	0.00071333	0.00273867	-0.00006904	0.00119496	0.00162824	-0.00094873	0.00093622	-0.00160662	0.00036364	-0.00116144	-0.00264299	-0.00011628	0.00208351	0.00095708	0.00206357	0.00057860	-0.00027478	-0.00167028	-0.00052861	0.00037379	0.00109168	0.00001568	0.00052834	0.00169843	-0.00061452	-0.00027872	-0.00001308	0.00095764	-0.00011252	0.00085632	-0.00030710	0.00114897	-0.00126208	-0.00114512	0.00023109	0.00190411	-0.00030842	0.00248296	0.00080606	0.00344427	-0.00133703	-0.00059149	0.00059320	0.00048354	-0.00010283	0.00060756	0.00042087	-0.00045578	-0.00011049	0.00114188	0.00017476	0.00092291	0.00125885	-0.00048139	-0.00162282	-0.00014396	0.00114678	0.00035021	-0.00148108	0.00043234	-0.00047198	-0.00072454	-0.00002436	0.00075864	0.00000490	-0.00031345	-0.00032767	-0.00028981	0.00020320	0.00008999	-0.00025135	-0.00002062	0.00018987	0.00161561	0.00018097	-0.00018718	0.00046168	0.00019851	-0.00104550	-0.00030210	-0.00050130	-0.00026063	0.00017826	0.00058007	-0.00021736	-0.00022149	0.00015333	0.00134117	0.00048360	-0.00009274	-0.00087244	-0.00011441	0.00006774	-0.00033126	-0.00058419	0.00063973	0.00089447	0.00033624	0.00039019	-0.00010847	0.00001231	0.00013935	-0.00071400	0.00110630	0.00040941	0.00023539	0.00035454	0.00027968	0.00103525	0.00012755	0.00059696	-0.00014926	-0.00007206	0.00001391	-0.00039271	0.00019834	0.00127863	0.00128091	-0.00014055	0.00009933	0.00043805	0.00002999	-0.00020216	0.00036669	0.00004661	0.00013795	-0.00002778	0.00046606	0.00036170	-0.00006250	0.00034094	0.00041223	0.00020610	-0.00019149	-0.00015629	0.00024573	0.00025354	-0.00002896	0.00020743	0.00033587	-0.00019166	0.00019790	0.00014799	0.00024047	0.00014824	0.00009067	-0.00033676	0.00012782	0.00045240	-0.44544796
-0.4002	0.10665744	-21.47483647	-0.44451071	-2.10572648	-0.65557083	-21.47483647	-0.51470584	-1.59516799	0.15149842	-21.47483647	0.61863058	-0.31311287	-0.35862970	0.24173547	-1.57048720	-21.47483647	0.08071597	-21.47483647	-0.52826635	-21.47483647	0.05982239	-21.47483647	-21.47483647	-21.47483647	0.61852032	-21.47483647	-21.47483647	-21.47483647	-0.10004210	-21.47483647	0.94557154	-21.47483647	-0.01247343	-21.47483647	-0.16720562	-1.98698854	-0.03133251	-0.23592864	0.00219266	0.09852935	-0.00124316	-0.01267477	-0.00807928	-0.01216644	0.00134105	0.01363557	0.02157982	-0.00556934	0.02505379	0.00792857	0.01051757	0.01144317	0.01037721	0.01471723	0.01587296	0.01636683	0.01198033	0.02023703	0.01216799	0.00882620	0.01088274	0.01413091	0.01771043	0.01657765	0.01705675	0.01707410	0.00896946	0.01594083	0.01375008	0.01645012	0.01507949	0.01704038	0.01535314	0.01785649	0.01199928	0.01557158	0.01608367	0.00958344	0.01086202	0.01017811	0.01562866	0.00961838	0.01124333	0.00941257	-0.00604315	0.01775492	0.02036296	0.01948055	0.02813633	0.02136500	0.00795996	0.00772291	0.01526396	0.01894230	0.02398266	0.02211589	0.02158572	0.01884154	0.01769863	0.01868154	0.01837583	0.02509526	0.02238574	0.03063396	0.03483112	0.05664768	0.06835974	0.08528442	0.07734802	0.08860516	0.08637829	0.08836913	0.08269222	0.10121414	0.10193674	0.11212127	0.10998707	0.12680519	0.13156393	0.14479511	0.15129641	0.17192364	0.16360088	0.15982675	0.15395620	0.15366909	0.14662939	0.13985554	0.11721851	0.09093244	0.04801818	0.01165623	-0.01043998	-0.01989272	-0.02142805	-0.02345143	-0.02243299	-0.02287023	-0.02396129	-0.02774947	-0.02580075	-0.02450649	-0.02817016	-0.03018084	-0.02873155	-0.02980142	-0.03078589	-0.03002595	-0.03043402	-0.03207769	-0.03207032	-0.03247462	-0.03200359	-0.03291859	-0.03471211	-0.03671200	-0.03765590	-0.03828501	-0.03826320	-0.04041194	-0.03704273	-0.03742651	-0.03673996	-0.03460318	-0.03073739	-0.03066230	-0.02780144	-0.02505239	-0.02215324	-0.01900615	-0.01680621	-0.01157829	-0.00940253	-0.00692305	-0.00421088	-0.00282866	-0.00141873	-0.00033931	-0.00144633	-0.00159071	-0.00206106	-0.00402007	-0.00469334	-0.00620172	-0.00753662	-0.00613100	-0.00740838	-0.00726253	-0.00732717	-0.00966363	-0.00682947	-0.00697900	-0.00436404	-0.00650063	-0.00382907	-0.00297099	-0.00232920	-0.00113909	-0.00118107	0.00009194	0.00007968	0.00041062	-0.00139504	0.00011251	0.00139349	-0.00000882	0.00046182	0.00071952	0.00097566	0.00005627	0.00078522	0.00017486	-0.00122970	-0.00060170	0.00057479	0.00019269	-0.00064978	-0.00024240	-0.00014508	0.00010992	0.00000561	-0.00043968	0.00029594	-0.00007925	0.00030098	0.00036884	-0.00147300	0.00066763	-0.00053429	0.00011765	0.00007231	-0.00072114	-0.00026641	-0.00018073	0.00048725	-0.00110330	0.00003847	-0.00012930	0.00041504	-0.00078919	0.00048503	-0.00023433	-0.00000306	0.00005377	-0.00037900	0.00035493	0.00054786	0.00003064	0.00056284	-0.00001349	-0.00003077	0.00053464	-0.00020899	-0.00078239	-0.00097702	0.00027776	0.00063670	-0.00126622	-0.00060028	0.00011523	-0.00067693	-0.00095215	-0.00036265	-0.00035368	-0.00084690	-0.00057555	0.00001106	-0.00019437	-0.00028770	-0.00070887	-0.00032662	-0.00042068	-0.00026495	-0.00049627	0.00028971	0.00022084	-0.00024653	-0.00055136	-0.00011778	0.00039852	0.00024279	0.00026120	-0.00108694	0.00018583	0.00001543	-0.00029966	0.00029406	0.00001367	-0.00073035	-0.00047309	-0.00020287	-0.00081717	-0.00036773	-0.00080630	-0.00017904	-0.00023975	-0.00067967	-0.00024433	-0.00048422	-0.00031231	0.00006101	0.00052178	0.00014917	0.00020426	-0.00030599	0.00057891	-0.00123641	0.00043795	-0.00151717	-0.00057745	0.00206034	0.00075683	0.00007970	0.00052848	-0.00160531	-0.00115045	-0.00080144	-0.00069600	0.00005154	0.00027244	0.00016721	-0.00000805	-0.00163446	0.00031185	-0.00117184	-0.00052567	-0.00067587	-0.00062279	-0.00093945	-0.00054617	-0.00053435	-0.00066353	0.00089090	-0.00070144	-0.00008250	0.00039457	0.00102154	0.00042680	-0.00259908	-0.00188032	0.00133543	0.00076039	-0.00055374	-0.00028524	0.00056172	-0.00011232	-0.00028302	0.00159063	-0.00033355	0.00175326	0.00037149	0.00078396	-0.00017530	0.00151443	0.00176892	-0.00087116	0.00024226	0.00003875	-0.00062390	0.00011865	-0.00068441	0.00230466	0.00134070	-0.00187062	0.00148271	0.00041337	0.00000217	-0.00075809	-0.00245968	-0.00092925	0.00073073	-0.00016683	-0.00190189	0.00076945	0.00144551	0.00004117	0.00051391	0.00089344	0.00084991	0.00053577	-0.00021104	0.00048687	0.00019400	0.00041187	0.00033350	0.00145527	-0.00082602	0.00012470	0.00120617	-0.00037842	-0.00211453	-0.00039285	0.00097498	0.00143083	-0.00103552	-0.00116253	-0.00048203	0.00202100	0.00141438	0.00124747	0.00019672	0.00364736	-0.00167416	-0.00257984	0.00122502	0.00059613	-0.00046458	0.00049736	0.00099074	-0.00179135	-0.00134861	0.00064413	-0.00056822	0.00049422	-0.00016761	0.00082595	-0.00179839	0.00222118	-0.00073098	-0.00078051	-0.00151618	-0.00034224	-0.00145125	-0.00066282	-0.00028205	0.00094122	-0.00044332	0.00008081	-0.00040152	0.00034222	0.00013036	-0.00016210	-0.00066822	0.00072350	0.00008932	-0.00007809	0.00007890	-0.00050176	-0.00045824	-0.00017194	-0.00067128	-0.00071902	0.00009203	-0.00072447	0.00069728	0.00010492	0.00026863	-0.00001801	-0.00030914	0.00088909	0.00054023	-0.00001573	-0.00026294	0.00050528	-0.00052023	-0.00060754	-0.00033217	0.00092918	0.00022897	0.00039633	0.00156462	0.00072866	0.00035992	0.00093900	-0.00028189	0.00008696	-0.00057013	0.00032685	0.00063237	-0.00058828	0.00110701	0.00011835	0.00061606	0.00005814	0.00014606	0.00001691	0.00011696	0.00027051	0.00088065	0.00043999	0.00018992	0.00044548	0.00019514	0.00024996	-0.00004104	0.00060120	-0.00000453	0.00037523	0.00016587	-0.00003841	0.00022463	0.00004422	0.00043646	-0.00000282	0.00047304	-0.00007662	0.00040326	0.00066146	0.00033195	0.00006625	0.00020824	0.00038277	0.00025093	0.00032770	0.00022429	0.00031540	0.00014582	-0.00008805	0.00026497	0.00002802	0.00050727	0.07915987
-0.3502	0.30963824	-21.47483647	-0.73007953	-1.23968959	0.26273887	-1.70721495	0.18657530	-21.47483647	0.52634983	-21.47483647	-2.76499581	0.22234503	0.25947663	-21.47483647	0.49036232	0.70007083	-0.39098440	-21.47483647	0.10929257	0.66646959	0.05561891	-21.47483647	-21.47483647	-21.47483647	0.33308269	-21.47483647	-1.36150646	-21.47483647	0.51046938	-21.47483647	-0.11236992	0.39709247	0.14124739	-21.47483647	0.67004650	0.17048282	0.14277011	-0.23666862	-0.01201756	0.15737366	-0.01373831	-0.00030038	0.02876083	-0.01740771	-0.00705283	0.01177796	0.02941073	-0.00835793	0.01839525	0.01489488	0.01197093	0.01298541	0.00943387	0.01903684	0.01778097	0.01437514	0.01123298	0.01787729	0.01176613	0.01440655	0.01077041	0.01303863	0.01784840	0.01241516	0.01449688	0.01751222	0.01487361	0.01614023	0.01463036	0.01812100	0.01431394	0.01455717	0.01357460	0.01675739	0.01334351	0.01504309	0.01391287	0.01302808	0.01011339	0.01215218	0.01265379	0.00997348	0.01276319	0.01040699	0.00613685	0.02043032	0.01039332	0.01866494	0.03392346	0.02606034	0.01313785	0.00399313	0.01731732	0.02600053	0.01448282	0.01610455	0.02019555	0.01802585	0.01795080	0.02428546	0.02100848	0.02456586	0.02464928	0.02820437	0.03603892	0.05960686	0.06479643	0.08222566	0.07742670	0.08954081	0.08846837	0.09086286	0.08380327	0.10132076	0.10170968	0.11160829	0.11000703	0.12568667	0.13302530	0.14381420	0.15291163	0.17239911	0.16737163	0.16199370	0.15340435	0.15477326	0.14718940	0.13741844	0.11580880	0.09040269	0.04815638	0.01104090	-0.01145455	-0.02024514	-0.02314280	-0.02279254	-0.02265943	-0.02299281	-0.02443769	-0.02856588	-0.02590414	-0.02389692	-0.02736685	-0.02906887	-0.02993246	-0.02932060	-0.02956794	-0.02967665	-0.03050571	-0.03207484	-0.03190156	-0.03201735	-0.03169027	-0.03219472	-0.03216506	-0.03397408	-0.03458593	-0.03566675	-0.03685578	-0.03719910	-0.03622275	-0.03767186	-0.03917513	-0.04161748	-0.04055640	-0.04237882	-0.04140653	-0.04113235	-0.03693613	-0.03577810	-0.03283595	-0.02714266	-0.02131273	-0.01683342	-0.01190918	-0.00781301	-0.00470440	-0.00018759	0.00210455	0.00529782	0.00670095	0.00552280	0.00573657	0.00501085	0.00211264	0.00245878	0.00029338	-0.00053389	-0.00378728	-0.00662520	-0.00613891	-0.00733043	-0.00802989	-0.00969744	-0.00834549	-0.00783352	-0.00688765	-0.00583515	-0.00407162	-0.00418243	-0.00294451	-0.00280024	-0.00438427	-0.00201734	-0.00016868	-0.00017007	-0.00015479	0.00060157	0.00040155	-0.00024889	0.00069271	0.00102398	-0.00074473	0.00027505	0.00023184	-0.00033931	0.00008260	0.00007033	-0.00040022	0.00025840	0.00012772	-0.00057762	-0.00038097	-0.00027851	0.00076892	-0.00026013	-0.00047185	-0.00078916	-0.00068897	-0.00017633	0.00067362	-0.00122572	-0.00089310	-0.00012060	0.00036113	-0.00067135	0.00060424	0.00091685	-0.00001316	-0.00026137	0.00022319	-0.00041052	0.00041863	0.00043375	0.00024504	-0.00010564	0.00161856	0.00068264	-0.00063406	-0.00048486	-0.00032465	0.00062901	-0.00080653	0.00016009	-0.00017042	0.00089282	0.00036121	-0.00011496	-0.00024099	0.00006369	-0.00013856	-0.00079966	0.00082457	-0.00044066	-0.00081866	-0.00080509	0.00023281	0.00027270	0.00042763	0.00024475	0.00058382	-0.00037767	-0.00023990	0.00099527	-0.00037976	0.00040269	-0.00009902	0.00041792	-0.00029133	0.00030174	0.00072795	0.00041680	0.00003715	-0.00037917	0.00061518	-0.00019309	-0.00005958	-0.00033439	-0.00012070	-0.00014447	-0.00012569	0.00002029	-0.00064043	-0.00019295	-0.00012921	0.00093910	-0.00017437	0.00008974	0.00035481	-0.00050709	-0.00058178	0.00044013	-0.00029999	-0.00004427	-0.00035857	-0.00053967	-0.00070811	0.00044469	-0.00009582	0.00011611	0.00060089	0.00071227	0.00066344	-0.00015319	-0.00107180	0.00005635	0.00100823	0.00039494	0.00052318	-0.00039246	0.00030489	0.00055300	-0.00057072	-0.00123956	-0.00322753	0.00066723	-0.00030608	0.00089905	0.00080147	0.00008875	0.00034723	0.00018734	0.00043619	-0.00012675	0.00028777	0.00172718	-0.00000764	0.00355435	-0.00006945	-0.00053665	0.00147822	-0.00033002	0.00061071	0.00033078	0.00005819	-0.00187830	0.00012067	0.00035754	0.00007922	0.00146410	0.00027585	0.00110795	-0.00057706	0.00126818	0.00050533	0.00037072	-0.00089227	-0.00045820	-0.00187858	-0.00145900	0.00173137	0.00179060	-0.00218096	-0.00137104	-0.00046645	0.00095251	0.00020558	0.00169175	0.00128189	-0.00043857	-0.00017710	0.00274868	0.00196135	0.00044581	0.00063785	0.00191347	0.00290295	-0.00035823	-0.00048982	0.00055866	0.00064163	-0.00104535	0.00203567	0.00198819	0.00052705	0.00203551	-0.00039771	0.00076796	0.00077896	-0.00058870	0.00008866	0.00057611	0.00178294	0.00153253	-0.00011177	-0.00049947	-0.00017542	0.00233728	-0.00039561	-0.00051058	0.00027912	0.00272801	-0.00045912	0.00086940	-0.00023130	0.00004430	0.00084260	-0.00089076	0.00053543	-0.00032327	0.00002306	0.00100289	-0.00068175	-0.00134282	0.00040348	0.00011369	-0.00131449	0.00154430	-0.00060326	0.00032400	0.00003217	-0.00210708	-0.00006310	-0.00016423	-0.00042214	0.00074617	-0.00087833	-0.00048731	0.00087377	0.00031002	0.00035460	0.00009530	-0.00013143	0.00014465	0.00148044	-0.00024159	0.00129135	0.00067429	0.00109189	0.00038093	-0.00095047	0.00061706	0.00020824	-0.00050507	-0.00001065	0.00132139	0.00068864	-0.00027163	-0.00044649	0.00063935	0.00050062	-0.00017037	-0.00013146	0.00029700	0.00089896	0.00012451	-0.00027239	-0.00003254	0.00012813	-0.00027835	0.00084247	-0.00109532	0.00097327	0.00011359	-0.00060335	0.00018370	-0.00050737	-0.00021986	0.00101327	0.00035552	0.00115246	-0.00007999	0.00032212	-0.00026424	-0.00098224	0.00023433	-0.00001633	0.00048688	0.00090726	0.00026459	0.00015202	0.00013684	-0.00003770	0.00018484	-0.00006111	0.00041725	0.00016738	0.00019649	-0.00009770	0.00034892	-0.00011443	0.00012571	0.00000484	-0.00010658	-0.00022238	-0.00001048	-0.00018466	0.00017154	-0.00003554	0.00017396	0.00031203	0.00008043	0.00031575	0.00050181	-0.00011437	0.00037970	-0.00006149	0.00020012	0.00000351	-0.00021152	0.00025753	-0.03520609
-0.3002	0.32349142	-21.47483647	1.34483242	-0.18510577	0.98184031	-21.47483647	0.08602831	0.31945440	-0.05257498	-21.47483647	0.79510409	0.20757402	0.33335339	-0.20863381	-0.34348440	0.07350105	-0.26649170	-21.47483647	-0.65217310	-0.48140472	0.08370401	-21.47483647	-21.47483647	-21.47483647	-0.18361014	-21.47483647	0.30978170	-21.47483647	-0.10433591	-21.47483647	-21.47483647	-21.47483647	-0.52304575	0.11536861	0.34354250	-0.40749238	0.03859012	0.45287305	-0.06679150	-0.00945680	0.00053966	0.02160678	-0.03088831	0.05819397	0.00395928	-0.00296787	0.02322622	-0.00654149	0.01087206	0.01349342	0.01580338	0.01798558	0.00903081	0.01340799	0.02336985	0.01629854	0.01330529	0.01526926	0.01400469	0.01406928	0.01110899	0.01134339	0.01443689	0.01781789	0.01710511	0.01474329	0.01029068	0.02072227	0.01707906	0.01864310	0.01614525	0.01507100	0.01352202	0.01881816	0.01683450	0.01761531	0.01504709	0.01209864	0.01478241	0.01020919	0.01042320	0.00601683	0.00565902	0.00700353	0.00706673	0.02278176	0.02388392	0.02523514	0.02732762	0.02421978	0.01401392	0.01512183	0.01749490	0.01987150	0.01584470	0.02302086	0.01904512	0.01958776	0.01936941	0.01744447	0.01574569	0.02235193	0.02459248	0.03172196	0.03443530	0.06030138	0.06417431	0.08342794	0.07386533	0.08964831	0.08592673	0.09188511	0.08757867	0.10424173	0.10342218	0.11189537	0.10802471	0.12884986	0.12925635	0.14759143	0.14887315	0.16983548	0.16289752	0.15929598	0.15172063	0.15167081	0.14369498	0.13589215	0.11409817	0.08903068	0.04621390	0.00832994	-0.01057185	-0.02074722	-0.02217620	-0.02277802	-0.02277480	-0.02473716	-0.02418438	-0.02726137	-0.02541657	-0.02619246	-0.02866846	-0.03020114	-0.02995826	-0.03113111	-0.03043117	-0.02983181	-0.03019955	-0.03070155	-0.03150984	-0.03267494	-0.03234177	-0.03275392	-0.03141199	-0.03238534	-0.03217735	-0.03230134	-0.03310349	-0.03382809	-0.03293279	-0.03389270	-0.03373739	-0.03617224	-0.03375507	-0.03665599	-0.03632130	-0.03730365	-0.03571466	-0.03572617	-0.03517649	-0.03080439	-0.02880545	-0.02666178	-0.02435343	-0.02136520	-0.01833015	-0.01359838	-0.01045716	-0.00679643	-0.00318688	-0.00047404	0.00266278	0.00446493	0.00544927	0.00820337	0.00761117	0.00771559	0.00659686	0.00420692	0.00210159	0.00112713	0.00023722	-0.00236003	-0.00345130	-0.00473337	-0.00657213	-0.00626780	-0.00762846	-0.00700891	-0.00579490	-0.00664324	-0.00706090	-0.00593805	-0.00465942	-0.00459461	-0.00480511	-0.00332803	-0.00204811	-0.00150119	-0.00129224	0.00007500	-0.00116740	-0.00094147	-0.00010368	-0.00073296	0.00021145	-0.00035563	-0.00104744	0.00026177	0.00064454	-0.00000183	0.00043215	0.00067666	0.00018122	-0.00002800	-0.00101304	-0.00038373	0.00019740	0.00024753	0.00036002	-0.00007737	-0.00118613	0.00047289	0.00127776	0.00023678	0.00063058	0.00027646	0.00021005	-0.00063675	0.00016101	-0.00011034	0.00006918	-0.00005439	0.00002692	-0.00004451	0.00047046	0.00060652	0.00062459	0.00047796	-0.00043276	0.00078884	-0.00070238	0.00015180	-0.00029723	0.00060664	0.00057611	0.00023746	-0.00039198	0.00045914	0.00024137	-0.00022246	0.00093052	0.00006625	0.00054479	-0.00061444	0.00042397	-0.00000599	0.00008430	-0.00074420	0.00100539	-0.00002548	-0.00000949	0.00077859	-0.00034322	-0.00002006	-0.00060556	0.00007113	-0.00029070	-0.00002917	-0.00004230	0.00032952	0.00007442	-0.00012010	0.00019351	0.00008979	0.00036878	-0.00044897	-0.00102515	0.00021410	0.00026502	-0.00008193	-0.00000836	-0.00061272	-0.00015906	0.00017468	-0.00000220	-0.00043040	0.00018092	-0.00000039	-0.00054939	0.00059032	0.00007304	-0.00078477	-0.00039979	0.00053907	0.00001356	0.00001948	-0.00084742	0.00052668	-0.00017489	0.00061365	0.00020014	0.00011094	-0.00069513	-0.00026656	0.00016543	-0.00011066	-0.00083118	0.00039356	-0.00039564	0.00201368	0.00071843	0.00062691	-0.00069354	-0.00028322	-0.00091705	0.00022918	0.00069348	0.00118812	0.00041074	-0.00060070	0.00163858	-0.00063634	0.00088114	-0.00018494	0.00031851	0.00164278	-0.00126206	-0.00097165	0.00057685	0.00030416	0.00124278	-0.00015273	0.00076251	-0.00034473	0.00041110	-0.00010810	-0.00085026	0.00203770	-0.00095338	0.00077203	0.00140459	0.00068632	0.00157119	-0.00147097	0.00026269	-0.00011329	-0.00112217	0.00026022	0.00147804	0.00124141	0.00152498	-0.00044946	-0.00029946	0.00130555	0.00006064	0.00134568	-0.00108436	-0.00245166	0.00074331	-0.00042259	-0.00011670	0.00212480	0.00148046	-0.00059618	0.00300603	0.00274114	0.00132448	0.00119838	-0.00091362	0.00081230	0.00220499	-0.00125345	0.00062873	0.00049817	-0.00137774	0.00053930	0.00180540	-0.00007378	0.00112355	0.00092559	0.00059564	0.00120729	0.00037145	-0.00140117	-0.00075803	0.00288128	0.00047102	-0.00129924	0.00137436	0.00426642	0.00095088	-0.00024300	-0.00076239	0.00028611	-0.00067996	-0.00124527	0.00003454	-0.00004163	-0.00042870	-0.00129584	-0.00188682	-0.00054681	0.00082815	0.00050032	-0.00132384	0.00215568	0.00072349	0.00008243	0.00000639	0.00114043	-0.00209495	-0.00078123	-0.00050782	0.00238350	-0.00061833	-0.00092471	-0.00101623	-0.00070952	-0.00053973	-0.00007416	-0.00112334	-0.00048180	-0.00020254	0.00096416	0.00018679	0.00021900	0.00057224	0.00023454	-0.00119232	-0.00019005	0.00011201	-0.00061156	0.00036032	0.00036915	-0.00009513	0.00005001	0.00028115	0.00110943	0.00065408	-0.00116338	0.00047313	0.00099566	-0.00011159	-0.00004149	0.00012844	0.00045543	0.00028086	0.00012680	0.00045155	0.00021730	0.00046665	0.00044934	-0.00044601	0.00035055	-0.00052434	0.00017805	0.00028534	0.00057349	0.00092579	-0.00005444	0.00077218	0.00034208	0.00009064	0.00008419	0.00011695	-0.00015672	0.00089870	0.00080460	0.00013711	0.00022488	0.00057553	0.00006212	0.00017376	0.00028560	0.00044955	0.00047824	-0.00015356	0.00041723	0.00022701	-0.00014188	-0.00013014	-0.00013610	0.00008264	0.00011321	0.00016210	0.00051284	0.00011451	-0.00033138	0.00012070	0.00050018	0.00035293	0.00048300	0.00011786	0.00002422	-0.00009373	0.00021079	0.00000888	0.00006818	0.00083936	-0.21373256
-0.2502	-0.18913959	-21.47483647	-1.09253783	-0.48559719	0.08525785	-21.47483647	-0.78317809	-21.47483647	-0.33535177	-21.47483647	0.78267729	0.23902179	0.03033264	-21.47483647	1.41873306	1.29491317	-0.04374616	-21.47483647	0.57069845	-21.47483647	-0.43754253	-21.47483647	-21.47483647	-21.47483647	-0.24772126	-21.47483647	0.70009643	-21.47483647	-0.17043377	-21.47483647	-0.87740953	-21.47483647	-0.23969969	-21.47483647	-0.67534307	-0.56630562	0.10472557	-0.10438679	0.10537202	0.05805231	0.02385045	-0.03182954	0.04444869	0.03211304	0.03100858	0.01674243	0.03445856	0.00693196	0.02105873	0.02045869	0.01461636	0.02285826	0.00949177	0.01985559	0.01721971	0.01702347	0.01256842	0.01947482	0.01621250	0.01715351	0.00973904	0.01973293	0.01523014	0.01340414	0.01683365	0.01570204	0.01422759	0.01668718	0.01598417	0.01981895	0.01559844	0.01683057	0.01593645	0.01852134	0.01322159	0.01821648	0.01394757	0.01446376	0.01616112	0.01402349	0.01017378	0.00713816	0.01128571	0.00971793	-0.00389724	0.01801065	0.02328215	0.02112885	0.02569731	0.02967697	0.00509517	0.00687690	0.01594307	0.01886927	0.01846880	0.02088683	0.01871794	0.01660877	0.02167094	0.02504884	0.02076938	0.02225919	0.02643581	0.03027434	0.03472101	0.05507001	0.06593314	0.07894977	0.07189567	0.08959479	0.08825318	0.08372965	0.08002819	0.09803938	0.10068501	0.10976814	0.10667225	0.12535741	0.12914829	0.14228992	0.14801806	0.16662317	0.16015317	0.15539450	0.14985469	0.14607294	0.14092200	0.13242747	0.11008233	0.08628877	0.04438197	0.00956472	-0.01164094	-0.02192472	-0.02318608	-0.02239848	-0.02438504	-0.02356024	-0.02264029	-0.02845140	-0.02490453	-0.02485620	-0.02955652	-0.03058412	-0.02867316	-0.02870585	-0.03076684	-0.03038996	-0.03175997	-0.03236936	-0.03137216	-0.03257781	-0.03208583	-0.03358221	-0.03172069	-0.03429639	-0.03238922	-0.03292237	-0.03316503	-0.03278505	-0.03183201	-0.03170361	-0.03122759	-0.03329727	-0.03053568	-0.03383742	-0.03437002	-0.03459106	-0.03408319	-0.03483845	-0.03479814	-0.03414815	-0.03474263	-0.03407093	-0.03146412	-0.03277570	-0.02940409	-0.02882820	-0.02542099	-0.02337507	-0.01767890	-0.01585463	-0.01387214	-0.00934067	-0.00782293	-0.00341172	-0.00140085	0.00105599	0.00381588	0.00280444	0.00557737	0.00551028	0.00817252	0.00637039	0.00578786	0.00503207	0.00373180	0.00222823	0.00108860	-0.00053264	-0.00136630	-0.00204482	-0.00494205	-0.00467060	-0.00625174	-0.00726361	-0.00676820	-0.00664564	-0.00579815	-0.00604129	-0.00644072	-0.00444027	-0.00636410	-0.00579835	-0.00323920	-0.00440695	-0.00186199	-0.00216182	-0.00273402	-0.00101850	-0.00130211	-0.00004339	-0.00008967	-0.00005698	-0.00070030	-0.00000236	0.00050741	0.00022511	-0.00073232	-0.00027307	0.00078736	-0.00027737	-0.00028759	-0.00042582	0.00116464	-0.00010491	0.00000548	0.00069458	0.00028746	-0.00053106	-0.00052871	-0.00033093	-0.00052213	0.00018109	-0.00043641	0.00049152	0.00012866	0.00023977	0.00002203	0.00009833	-0.00039608	0.00008739	-0.00054223	-0.00090350	-0.00030222	0.00070499	0.00027334	0.00033472	0.00022251	-0.00008026	0.00006529	0.00002714	0.00006360	0.00014355	-0.00053486	0.00018146	-0.00006557	-0.00029230	0.00013070	0.00010342	0.00026545	-0.00072565	-0.00014480	0.00016294	-0.00013775	-0.00011828	-0.00013274	0.00018291	-0.00041745	0.00038829	0.00012888	-0.00002666	-0.00018993	0.00015579	-0.00055458	-0.00087564	0.00081868	-0.00117718	-0.00117371	-0.00049609	-0.00070211	-0.00012676	-0.00042072	-0.00041826	-0.00032594	-0.00057789	-0.00003284	-0.00060330	0.00059516	0.00026182	0.00018197	0.00021830	0.00034442	-0.00100810	-0.00034243	0.00053563	-0.00009232	-0.00042526	-0.00064304	0.00071203	0.00006234	0.00084120	-0.00060254	0.00069938	-0.00035949	-0.00049069	0.00125068	0.00184419	-0.00000093	0.00040778	-0.00038452	0.00079955	-0.00076429	0.00228571	-0.00074955	-0.00124795	-0.00006565	0.00024476	0.00029033	0.00013259	0.00069790	0.00091100	0.00085987	-0.00164532	0.00079229	0.00119057	-0.00104337	0.00157616	-0.00133646	0.00028189	0.00169264	0.00044917	0.00164115	0.00056268	-0.00099118	-0.00191551	0.00046718	0.00016533	0.00004437	0.00077904	-0.00027074	0.00193086	0.00207039	0.00146674	0.00162545	-0.00038211	-0.00057017	-0.00001545	-0.00305107	0.00068532	-0.00015133	0.00004163	0.00118696	-0.00038747	0.00220592	0.00176427	-0.00091728	-0.00133344	-0.00028302	0.00019024	0.00129810	0.00057135	0.00091093	0.00101071	0.00049039	0.00108187	0.00134737	0.00048910	0.00089128	0.00031165	-0.00037196	0.00185154	0.00099962	-0.00064037	-0.00036441	0.00083911	0.00034170	-0.00052318	0.00081593	-0.00092418	0.00111606	0.00154845	0.00088897	0.00039834	-0.00082009	-0.00032500	0.00035028	0.00388632	0.00151024	-0.00130104	0.00229719	0.00204299	0.00062270	0.00009445	0.00088419	0.00215139	0.00006149	0.00044612	0.00068371	-0.00123539	-0.00072461	-0.00023218	-0.00036813	0.00156605	-0.00037441	0.00008082	-0.00220222	0.00184997	0.00054813	-0.00010954	-0.00032791	0.00045858	-0.00097486	0.00008489	0.00189165	0.00033990	0.00005529	-0.00075891	0.00069854	-0.00102621	0.00056867	0.00024552	-0.00018351	0.00013364	0.00029217	0.00007913	-0.00005260	0.00011534	-0.00015352	0.00053477	-0.00105353	0.00073271	0.00058357	-0.00009490	0.00031503	0.00024883	-0.00002783	-0.00015966	-0.00072117	0.00051913	-0.00031035	-0.00029247	0.00064791	0.00111586	-0.00007934	-0.00082401	-0.00036571	0.00053608	0.00055521	0.00050118	0.00012214	-0.00019856	-0.00008065	0.00062413	0.00021513	0.00057855	-0.00011264	0.00006047	0.00074515	0.00077001	0.00115139	0.00047411	0.00024195	-0.00019917	0.00078802	-0.00004966	0.00064514	-0.00057422	0.00103228	0.00099452	0.00048565	-0.00022590	-0.00055342	0.00001488	0.00029986	0.00055316	0.00032334	0.00021948	0.00033253	0.00065267	0.00025032	-0.00019224	0.00008170	0.00026530	0.00039135	-0.00030621	0.00020824	-0.00032711	0.00007403	0.00014177	-0.00015027	0.00057195	0.00021739	0.00016143	0.00038598	0.00038408	0.00037061	0.00016997	0.00006545	0.00012862	0.00054574	-0.02077837
-0.2002	0.68855244	-21.47483647	0.38980252	-0.26368434	-0.17234475	-21.47483647	2.35683894	-21.47483647	-0.36770812	-21.47483647	-0.44926071	-0.99420974	0.75924007	-21.47483647	1.00506675	0.71950677	0.12955426	-21.47483647	0.18460808	-21.47483647	0.14117629	-21.47483647	-21.47483647	-21.47483647	0.27284533	-21.47483647	-0.07197543	-21.47483647	0.07486363	-21.47483647	0.46083206	-21.47483647	-0.07224754	-21.47483647	0.93766345	0.15945085	0.12942637	0.54233113	0.06362222	0.01619747	-0.02796822	-0.01083881	-0.03803280	0.00064867	0.01792667	-0.01551199	0.01199544	0.00803906	0.00540065	0.02293740	0.00356273	0.01769893	0.01302155	0.01439368	0.01600517	0.01242410	0.01478537	0.01714016	0.01445383	0.01646732	0.01102763	0.01681050	0.01663586	0.01374746	0.01853539	0.01895555	0.00991792	0.01635395	0.01641713	0.01726647	0.01401928	0.01594265	0.01549804	0.01705301	0.01378288	0.01640760	0.01262193	0.01051773	0.01469124	0.01082448	0.01483245	0.00610013	0.00954575	0.00442974	0.00164632	0.01628373	0.00661745	0.02235824	0.02917853	0.01868997	0.01113647	0.01325016	0.01043331	0.01790500	0.01941180	0.01519001	0.01901155	0.01458654	0.02056799	0.01805238	0.01760388	0.02028285	0.02516989	0.02613881	0.03523826	0.05684679	0.06349120	0.08130146	0.07523293	0.08795169	0.08038658	0.08963262	0.08584332	0.09835121	0.10305065	0.11117769	0.10795704	0.12812985	0.12885549	0.14581944	0.15141661	0.16952999	0.16423583	0.15954132	0.15220102	0.15418043	0.14550788	0.13879069	0.11488341	0.08522445	0.04787594	0.00946374	-0.01252113	-0.02008947	-0.02315627	-0.02436157	-0.02361708	-0.02396394	-0.02424067	-0.02869644	-0.02711739	-0.02500894	-0.02913500	-0.02894763	-0.03005129	-0.03054534	-0.03081476	-0.03036327	-0.03098872	-0.03159498	-0.03224529	-0.03239654	-0.03162089	-0.03202653	-0.03161106	-0.03247212	-0.03300545	-0.03380894	-0.03408617	-0.03450329	-0.03207720	-0.03258155	-0.03142433	-0.03333135	-0.02951080	-0.03150869	-0.03154025	-0.03185160	-0.03119700	-0.03192315	-0.03246228	-0.03209894	-0.03089600	-0.03084349	-0.03163463	-0.03287996	-0.03214180	-0.03272754	-0.03051215	-0.03085805	-0.02723082	-0.02674539	-0.02526681	-0.02358839	-0.02125611	-0.01703994	-0.01508240	-0.01277067	-0.01059494	-0.00873963	-0.00568909	-0.00403249	0.00040218	0.00085818	0.00363449	0.00366410	0.00486277	0.00721289	0.00683901	0.00672607	0.00707595	0.00586122	0.00367087	0.00462604	0.00333538	0.00180384	-0.00106651	-0.00079721	-0.00180783	-0.00278329	-0.00471423	-0.00365552	-0.00500444	-0.00630948	-0.00574622	-0.00775877	-0.00567082	-0.00629221	-0.00651487	-0.00501795	-0.00351347	-0.00461720	-0.00381059	-0.00306587	-0.00271336	-0.00167405	-0.00200197	-0.00131197	-0.00095603	-0.00031915	-0.00015419	-0.00026601	0.00079653	0.00109586	0.00098046	0.00022057	0.00075291	-0.00061667	-0.00071724	0.00073260	0.00010118	0.00020635	0.00010883	0.00021548	0.00082869	0.00046263	0.00121353	0.00033001	0.00004377	0.00089692	0.00082299	-0.00017953	0.00072454	0.00010659	-0.00030778	0.00085382	0.00003430	0.00001465	-0.00010483	-0.00061511	0.00018737	-0.00058489	0.00038679	0.00012832	0.00079997	-0.00078426	-0.00010231	-0.00000428	0.00004534	0.00096920	0.00070444	-0.00073181	-0.00034772	0.00039983	0.00048551	-0.00030221	-0.00033527	0.00064039	-0.00045407	0.00054725	0.00063263	-0.00018124	-0.00010066	0.00057618	0.00012906	0.00046400	0.00080054	-0.00031491	0.00027312	0.00019159	-0.00042959	-0.00097263	0.00047697	-0.00092695	0.00013800	-0.00080256	-0.00007840	0.00046522	0.00000499	0.00093551	-0.00103236	0.00041256	-0.00064187	0.00029407	-0.00054997	-0.00029821	0.00035969	0.00011272	-0.00154046	0.00075348	-0.00008244	0.00000231	-0.00022691	-0.00067335	-0.00059939	-0.00027260	-0.00038070	0.00041338	-0.00071854	-0.00029462	-0.00081028	0.00059691	0.00039432	0.00162763	-0.00162020	-0.00069331	-0.00027868	-0.00065422	-0.00047351	-0.00031426	-0.00011291	-0.00082803	0.00033396	-0.00100792	0.00057651	0.00038598	-0.00009102	0.00165920	-0.00129549	-0.00019382	0.00189327	0.00000452	0.00048460	0.00075746	-0.00058641	-0.00087432	0.00015941	0.00177240	0.00125152	0.00266510	-0.00129555	0.00190000	0.00179915	0.00202365	0.00156613	0.00027142	-0.00104561	0.00083080	-0.00230804	-0.00204980	-0.00075913	0.00066409	0.00009897	-0.00097347	-0.00137863	0.00179628	0.00079115	-0.00128570	-0.00159960	-0.00159700	0.00052871	0.00220892	0.00004046	0.00218942	0.00082990	-0.00060660	0.00260395	0.00376499	0.00126070	0.00061630	-0.00071946	0.00259929	0.00144186	0.00056740	-0.00265323	0.00203774	0.00241575	-0.00034962	-0.00052002	0.00095707	0.00031167	-0.00022137	0.00114495	0.00454399	-0.00091231	-0.00085128	-0.00086158	0.00412277	0.00101707	-0.00074003	0.00038717	0.00289119	0.00139575	-0.00002207	-0.00043144	0.00126281	-0.00095606	0.00040844	0.00051399	-0.00040220	-0.00085647	0.00070389	-0.00185208	-0.00077688	0.00003082	0.00024383	-0.00141206	0.00085845	-0.00026384	-0.00166382	-0.00084752	-0.00035499	-0.00026783	-0.00021820	0.00002992	0.00072712	0.00038948	0.00017670	0.00025833	-0.00103041	0.00087843	0.00015668	-0.00008214	0.00019817	0.00095343	0.00097648	0.00084065	0.00000330	0.00002387	0.00015709	-0.00166091	-0.00018894	-0.00008657	-0.00056636	0.00059307	0.00104180	0.00027546	0.00007107	-0.00053348	0.00025996	0.00091823	-0.00098166	0.00003140	0.00035782	-0.00027530	-0.00039492	-0.00086968	0.00011412	0.00085342	0.00009358	0.00070892	-0.00019683	0.00084571	0.00117077	-0.00023669	0.00082653	-0.00065433	0.00008845	0.00027228	0.00007051	0.00161355	0.00022607	0.00040087	-0.00048208	-0.00078771	0.00002229	-0.00017406	-0.00025571	0.00053303	0.00047648	-0.00047260	-0.00021606	-0.00031695	0.00017947	0.00015521	0.00053837	0.00010132	-0.00011741	-0.00013422	0.00066110	0.00026564	0.00019975	0.00015240	-0.00011133	0.00054871	0.00024139	0.00029998	-0.00002645	0.00047016	0.00003895	0.00018227	0.00082355	0.00025080	0.00016022	0.00001096	-0.00009202	0.00003328	0.00029370	0.00033746	0.00015163	0.00038048	0.72661781
-0.1502	-0.15215304	-21.47483647	-1.90831482	-21.47483647	-0.01069862	0.57539083	-1.23890346	-21.47483647	-0.09174445	-21.47483647	-0.88807362	0.26910651	0.43523310	-21.47483647	0.40483546	1.88601372	0.10111799	-1.22101581	-0.03508236	-21.47483647	-0.46956873	-21.47483647	-21.47483647	-21.47483647	0.73456669	-21.47483647	-21.47483647	0.86803171	0.12737934	-21.47483647	-21.47483647	-21.47483647	0.16692414	-21.47483647	-0.22265046	0.71730067	0.07355876	-0.40111072	0.03413197	0.00639432	0.02864935	-0.01961292	-0.03853807	0.02993490	0.01520468	-0.00541200	0.02996269	0.00387230	0.01061982	0.00171073	0.01857510	0.00772172	0.01841851	0.01580906	0.02290524	0.01299799	0.01396726	0.02077131	0.01255333	0.01879913	0.01337640	0.01417564	0.01920539	0.00873549	0.01486492	0.02030637	0.01312785	0.01573348	0.01515705	0.01834177	0.01597422	0.01601070	0.01388554	0.01680745	0.01470726	0.01664300	0.01564789	0.01311253	0.01051196	0.00956037	0.00953861	0.01060189	0.01421017	0.00979794	0.00376668	0.01723014	0.01603504	0.01405787	0.02507803	0.01571975	0.00969762	0.01166617	0.01864896	0.01622768	0.01708500	0.02090930	0.01619731	0.01569667	0.01770425	0.02147057	0.01973648	0.02432407	0.02296166	0.03082082	0.03177070	0.05597063	0.06158255	0.07888071	0.07373319	0.09126096	0.08488077	0.09195398	0.08584403	0.10147233	0.10309424	0.11295894	0.10987611	0.12552431	0.13010711	0.14833273	0.15019391	0.16916750	0.16222766	0.15842924	0.15248905	0.14921300	0.14028963	0.13415307	0.11241716	0.08773508	0.04676162	0.00949859	-0.01150446	-0.02111829	-0.02316560	-0.02370766	-0.02331769	-0.02482300	-0.02398717	-0.02768197	-0.02750274	-0.02526306	-0.02899196	-0.03131216	-0.02979070	-0.02983733	-0.03104607	-0.03096366	-0.03085016	-0.03209230	-0.03136150	-0.03280714	-0.03262183	-0.03348470	-0.03204583	-0.03306672	-0.03338042	-0.03322369	-0.03409606	-0.03492233	-0.03209676	-0.03182928	-0.03107698	-0.03328212	-0.03090433	-0.03340879	-0.03252218	-0.03254888	-0.02991060	-0.02996405	-0.03151892	-0.02989993	-0.03003977	-0.03018321	-0.03019836	-0.03120918	-0.03072339	-0.03138439	-0.03142799	-0.03196831	-0.02989602	-0.03078354	-0.03040046	-0.02712391	-0.02829140	-0.02558741	-0.02424968	-0.02185504	-0.02152094	-0.02271281	-0.01728356	-0.01599614	-0.01339164	-0.01165763	-0.00941144	-0.00669581	-0.00428384	-0.00208780	0.00009298	0.00299956	0.00514683	0.00536474	0.00650283	0.00660576	0.00678732	0.00793615	0.00621003	0.00698347	0.00506485	0.00439773	0.00310873	0.00306158	0.00010441	-0.00052625	-0.00139412	-0.00226665	-0.00258837	-0.00359973	-0.00544907	-0.00613280	-0.00441189	-0.00561783	-0.00501902	-0.00606224	-0.00577409	-0.00581129	-0.00540029	-0.00495303	-0.00449254	-0.00424940	-0.00313093	-0.00342275	-0.00282903	-0.00188926	-0.00078473	-0.00128607	-0.00093049	-0.00120457	-0.00050170	-0.00048416	0.00010494	-0.00006315	-0.00050331	0.00073468	0.00006061	-0.00014509	0.00109708	0.00105290	0.00027822	0.00006852	0.00011415	-0.00008845	-0.00080302	-0.00046402	-0.00036423	0.00013596	-0.00050105	0.00026272	-0.00034352	-0.00063749	-0.00075909	-0.00047696	0.00082544	0.00011509	0.00006209	-0.00060764	0.00042315	-0.00018124	0.00013661	-0.00024679	0.00057946	-0.00058437	-0.00001044	0.00045831	0.00046948	0.00008126	0.00013151	0.00000039	-0.00021515	0.00054285	0.00045437	0.00030561	-0.00019704	-0.00019562	0.00035055	0.00038621	0.00033426	-0.00011096	-0.00013280	0.00038231	0.00018717	-0.00064679	-0.00035935	0.00002902	-0.00011117	0.00038026	0.00025914	0.00018784	-0.00032272	0.00047752	0.00048441	-0.00018065	0.00004562	-0.00006559	0.00020548	0.00012785	0.00027884	-0.00028885	-0.00036410	0.00041833	0.00020379	0.00013660	-0.00078820	0.00031792	-0.00055687	0.00050762	0.00043821	0.00095492	0.00031226	0.00135232	-0.00007564	0.00015617	0.00025385	0.00108560	-0.00160325	-0.00065959	-0.00083754	0.00083045	-0.00001565	-0.00122670	0.00076266	-0.00174717	0.00206471	-0.00049810	0.00043483	0.00110956	-0.00025841	0.00152897	-0.00156539	0.00084173	0.00074058	0.00041696	-0.00006236	0.00070431	-0.00128799	0.00004405	0.00022629	0.00059093	0.00201625	0.00040852	-0.00051695	0.00155438	0.00299618	0.00274016	0.00122699	-0.00079722	-0.00077731	-0.00076234	-0.00259227	0.00078186	0.00055706	0.00230858	-0.00009826	0.00206137	-0.00035434	0.00058584	0.00169297	0.00060567	0.00034054	-0.00231390	0.00303181	0.00029293	0.00081511	0.00033302	0.00055560	-0.00072397	-0.00007902	0.00091088	0.00072762	0.00148703	-0.00210816	0.00121193	0.00127188	0.00127152	0.00193740	-0.00047122	0.00216997	-0.00148276	-0.00077026	-0.00005359	0.00018696	0.00018854	0.00303339	0.00055810	-0.00154277	-0.00057186	0.00052750	0.00226641	-0.00012574	-0.00154899	0.00070543	0.00229153	-0.00142058	-0.00096241	0.00048243	-0.00011146	-0.00093593	-0.00003184	0.00317802	0.00027850	-0.00118859	-0.00131711	-0.00067712	-0.00049253	-0.00118143	0.00131936	-0.00212045	0.00182135	-0.00055031	0.00055706	-0.00162237	0.00118392	-0.00073181	0.00123920	0.00104502	0.00127332	0.00034807	0.00023054	-0.00041894	-0.00029928	0.00100667	-0.00046090	-0.00005994	-0.00060260	0.00017965	0.00037068	0.00159077	-0.00043505	-0.00034284	-0.00045338	-0.00076430	0.00058934	-0.00040565	-0.00040540	0.00033314	0.00023824	0.00028761	-0.00062823	-0.00062008	0.00016604	0.00059970	-0.00016337	-0.00066269	-0.00011601	-0.00037850	-0.00060072	-0.00083316	-0.00009558	-0.00036836	0.00102164	0.00119195	0.00021218	0.00035616	0.00082143	0.00044031	-0.00008241	-0.00053397	0.00101866	-0.00047104	0.00043519	0.00122871	0.00014391	0.00088438	-0.00036247	-0.00064834	-0.00072981	-0.00034503	-0.00029705	0.00035454	0.00067300	-0.00037817	0.00049172	-0.00013484	-0.00017070	-0.00039607	0.00007105	0.00016922	-0.00035742	-0.00000082	0.00024441	0.00011524	-0.00012425	0.00005993	0.00031999	0.00028795	0.00023934	0.00008376	0.00055087	0.00021296	0.00039550	-0.00010652	0.00064573	0.00031426	0.00013553	0.00034723	0.00020835	0.00022326	0.00057384	0.00006996	-0.00027407	0.00033070	-0.11747480
-0.1002	0.27329010	-21.47483647	-21.47483647	-21.47483647	0.62707872	-21.47483647	0.29263271	0.45109910	-0.48327229	-21.47483647	-1.05746889	1.16489780	-0.09507626	-21.47483647	-1.22589240	-21.47483647	0.04796113	-21.47483647	0.06972091	-21.47483647	-0.16253515	-21.47483647	-21.47483647	-21.47483647	0.21103596	-21.47483647	-21.47483647	-0.81222850	0.07389634	-21.47483647	-0.65768558	0.49820378	-0.20793591	-21.47483647	-0.15065930	0.15137820	0.04776162	-0.24948531	-0.07380272	0.01100256	-0.02669011	-0.06578864	-0.04336177	0.01859801	0.00592484	-0.00689736	0.04034718	0.00145176	0.02234109	0.01599141	0.01453384	0.01177511	0.00849670	0.00990997	0.02103455	0.01763428	0.01415524	0.01650444	0.01326506	0.01370359	0.00988891	0.01679793	0.01627723	0.01723681	0.01695857	0.01778826	0.01283160	0.01777090	0.01488200	0.01675829	0.01481337	0.01552763	0.01467601	0.01896437	0.01342070	0.01550667	0.01536952	0.01439053	0.01303177	0.01032455	0.01573938	0.01221871	0.01373716	0.00550729	0.00203977	0.00905256	0.01662137	0.02831915	0.01989714	0.02518591	0.01399715	0.01388611	0.01999875	0.01792340	0.01126496	0.01627383	0.01822978	0.01754520	0.02002836	0.02242449	0.02059838	0.02246895	0.02103833	0.03354943	0.03104303	0.06106456	0.06535694	0.08371225	0.07586287	0.08877690	0.08549134	0.08983704	0.08513326	0.10059100	0.10378005	0.10747478	0.10910517	0.12951696	0.12885712	0.14500425	0.15147527	0.16803899	0.15980019	0.15852951	0.14975784	0.14924230	0.14228977	0.13215528	0.11155906	0.08700155	0.04610539	0.00963962	-0.01379279	-0.02189612	-0.02245258	-0.02281853	-0.02459611	-0.02508592	-0.02522150	-0.02842241	-0.02660118	-0.02648391	-0.02904315	-0.03175260	-0.03023496	-0.02792980	-0.03045144	-0.03130041	-0.03146045	-0.03315168	-0.03222690	-0.03249434	-0.03304586	-0.03380984	-0.03332434	-0.03459704	-0.03277375	-0.03330666	-0.03444465	-0.03345361	-0.03102679	-0.03195408	-0.03133180	-0.03326806	-0.03066479	-0.03310163	-0.03163448	-0.03324519	-0.03029615	-0.03060459	-0.03160245	-0.02874411	-0.03034440	-0.03042618	-0.02911531	-0.03042708	-0.02850214	-0.02858436	-0.02930592	-0.02803637	-0.02776325	-0.02973420	-0.02884274	-0.02850996	-0.02941969	-0.02893322	-0.02726556	-0.02729252	-0.02537409	-0.02647936	-0.02364952	-0.02362914	-0.02055173	-0.01851031	-0.01735810	-0.01531522	-0.01472451	-0.01321167	-0.01097009	-0.00859230	-0.00655005	-0.00438045	-0.00247235	-0.00114409	0.00168887	0.00368228	0.00479120	0.00649431	0.00649814	0.00569999	0.00769105	0.00718610	0.00719833	0.00703896	0.00637839	0.00488660	0.00393299	0.00388393	0.00233538	0.00130462	0.00144129	0.00007301	-0.00093591	-0.00358447	-0.00201398	-0.00308904	-0.00427644	-0.00428848	-0.00529098	-0.00441924	-0.00419143	-0.00542135	-0.00589809	-0.00556752	-0.00434071	-0.00514978	-0.00398336	-0.00432995	-0.00363548	-0.00281885	-0.00268114	-0.00190788	-0.00246978	-0.00179965	-0.00101419	-0.00094324	0.00017841	-0.00014205	0.00020241	-0.00021071	0.00045226	0.00006561	-0.00068905	-0.00081633	0.00008646	-0.00006043	-0.00050522	0.00005666	0.00012198	-0.00049913	-0.00060692	-0.00008853	0.00054934	-0.00003204	0.00036505	0.00002963	0.00018150	-0.00033128	0.00002269	-0.00023033	-0.00002010	0.00016419	-0.00089070	0.00035162	-0.00000126	0.00001874	0.00017239	-0.00009994	-0.00016547	0.00029692	-0.00002858	0.00021132	0.00010148	-0.00024033	-0.00019189	0.00026940	0.00040415	0.00047032	-0.00067267	0.00036245	-0.00022807	-0.00002832	-0.00031612	0.00032732	-0.00053494	-0.00001156	-0.00009456	-0.00015700	0.00005182	-0.00063970	0.00040771	0.00067474	0.00025200	0.00011958	0.00040344	0.00066938	0.00036866	0.00046865	0.00121799	0.00033385	0.00111208	0.00064675	-0.00104752	-0.00039307	-0.00088393	-0.00005200	-0.00060236	0.00189675	-0.00043534	0.00024174	-0.00059444	0.00040261	-0.00015631	-0.00043013	-0.00185423	-0.00051859	0.00004764	-0.00135277	-0.00166695	0.00112726	-0.00016295	-0.00096779	0.00002519	-0.00096493	-0.00166088	0.00156622	-0.00070892	0.00022455	-0.00185931	-0.00109391	0.00013776	0.00063467	-0.00038967	-0.00102134	0.00024782	0.00059406	-0.00083401	-0.00012345	-0.00129147	0.00113270	-0.00178856	0.00181901	0.00027459	0.00091586	0.00055625	0.00120165	-0.00137020	-0.00042896	-0.00182729	-0.00062333	0.00005345	0.00050694	-0.00003704	-0.00062869	-0.00081100	-0.00163319	-0.00242572	-0.00105380	-0.00060998	-0.00083895	0.00080750	0.00082644	0.00080059	0.00146831	0.00056572	0.00063424	-0.00102830	0.00068718	-0.00138895	0.00040010	-0.00070213	0.00019982	0.00254587	0.00011706	-0.00109725	0.00051719	-0.00076578	-0.00245627	-0.00027586	0.00013689	-0.00115701	-0.00026911	0.00113842	0.00086273	-0.00221393	-0.00027918	-0.00088856	0.00159988	0.00004537	0.00027396	-0.00174548	0.00126636	-0.00051335	-0.00175068	0.00166547	0.00118464	-0.00035364	-0.00278788	0.00131043	-0.00006776	-0.00081104	-0.00082300	-0.00005286	0.00067600	0.00132909	0.00216101	-0.00191420	0.00026882	0.00012952	-0.00038091	-0.00074208	0.00075850	0.00001435	-0.00010094	-0.00023164	0.00165101	-0.00115149	0.00022348	-0.00009402	-0.00023878	-0.00060586	0.00079201	-0.00087759	-0.00040524	0.00013150	0.00118211	0.00028315	-0.00023251	0.00068987	0.00076010	-0.00135363	0.00032619	0.00020330	-0.00005015	-0.00026654	-0.00024358	-0.00074714	0.00032690	-0.00056910	0.00029368	0.00059614	-0.00110493	-0.00051133	0.00045737	-0.00022410	-0.00074425	-0.00085729	0.00077977	-0.00001907	0.00011999	0.00048621	-0.00023003	-0.00057549	0.00002120	0.00011394	0.00043351	-0.00023218	0.00008199	-0.00030574	0.00008633	0.00089635	0.00039272	0.00099137	0.00010868	-0.00019354	-0.00022737	-0.00063586	0.00002817	0.00048621	0.00089618	-0.00017983	0.00064773	-0.00036664	-0.00010943	-0.00013871	0.00017292	0.00000794	0.00027890	0.00042514	0.00008985	0.00035905	0.00036361	-0.00033004	0.00007222	0.00031227	-0.00025890	0.00010887	0.00000004	-0.00013605	-0.00014507	-0.00060978	0.00034829	0.00016650	0.00019471	0.00010451	0.00002819	-0.00013997	0.00028848	-0.00006495	-0.00007765	0.00030964	0.18022239
-0.0502	0.18788144	-21.47483647	0.69752803	-21.47483647	0.02389030	-21.47483647	-0.75442060	-0.83652127	0.20826768	-21.47483647	0.25702873	0.28492618	-0.41709898	-21.47483647	-0.47846848	1.23763918	0.23615867	-21.47483647	-0.61487991	-1.42719209	0.22721871	-21.47483647	-1.11679959	-21.47483647	-0.08087196	-21.47483647	-0.01403235	-21.47483647	0.45104036	-21.47483647	-21.47483647	-21.47483647	-0.09697808	-21.47483647	-0.31702539	-0.85021801	-0.03417215	-0.10921096	0.01754531	-0.00002086	0.01544157	-0.01467120	-0.00446366	0.00840200	-0.00308754	0.00815827	0.01318638	0.01169481	0.01441107	0.01864059	0.02087740	0.00630146	0.02062776	0.02140076	0.01602330	0.01460984	0.01547097	0.02202264	0.01141970	0.01463982	0.01247460	0.01509236	0.01524330	0.01383630	0.01562179	0.01584313	0.01182424	0.01614631	0.01473036	0.01606957	0.01331316	0.01655576	0.01378076	0.01820975	0.01218223	0.01566755	0.01497962	0.01185299	0.01162060	0.01068013	0.01221007	0.00684630	0.00926094	0.00913241	0.00946467	0.01557953	0.01303979	0.01196937	0.02133876	0.02170254	0.01261174	0.01066890	0.01097152	0.01693778	0.01392523	0.01830345	0.01709628	0.02127030	0.01949108	0.01887720	0.02133243	0.01968191	0.02421205	0.03173107	0.02953123	0.05628399	0.06496916	0.07774705	0.07366208	0.08769090	0.08296812	0.09075392	0.08488247	0.09617400	0.10135466	0.10858430	0.10815877	0.12545629	0.12668499	0.14485163	0.15237594	0.16675943	0.15825243	0.15346851	0.14898214	0.14772261	0.14030766	0.13322422	0.11087292	0.08592404	0.04313673	0.00781035	-0.01307070	-0.02212573	-0.02452904	-0.02364210	-0.02433271	-0.02556877	-0.02429605	-0.02890151	-0.02716676	-0.02582138	-0.02969867	-0.03081917	-0.02887827	-0.02929227	-0.03036079	-0.03211498	-0.03223962	-0.03247447	-0.03208291	-0.03329549	-0.03224730	-0.03350463	-0.03288693	-0.03436569	-0.03370557	-0.03316230	-0.03483025	-0.03389764	-0.03243926	-0.03274414	-0.03276139	-0.03330459	-0.03162274	-0.03298195	-0.03247020	-0.03387781	-0.03061340	-0.03087534	-0.03119645	-0.02922213	-0.03129623	-0.02989422	-0.02946323	-0.03090609	-0.02982749	-0.02847401	-0.02825517	-0.02757159	-0.02652997	-0.02750269	-0.02582354	-0.02624390	-0.02781162	-0.02687939	-0.02645327	-0.02710452	-0.02668116	-0.02835303	-0.02613278	-0.02600378	-0.02430922	-0.02261014	-0.02222851	-0.02015422	-0.02142335	-0.01956194	-0.01814790	-0.01622081	-0.01302754	-0.01282370	-0.01184526	-0.00969485	-0.00793085	-0.00658266	-0.00326173	-0.00145972	-0.00072409	0.00100749	0.00291151	0.00393366	0.00556410	0.00688616	0.00704217	0.00781015	0.00690834	0.00599798	0.00678935	0.00777818	0.00667114	0.00517078	0.00555516	0.00473893	0.00383953	0.00292776	0.00160152	0.00206853	0.00073357	-0.00005914	-0.00014290	-0.00023129	-0.00308781	-0.00301937	-0.00274255	-0.00412469	-0.00332001	-0.00364759	-0.00490525	-0.00516376	-0.00585988	-0.00484933	-0.00444736	-0.00473315	-0.00388155	-0.00408352	-0.00252310	-0.00299269	-0.00342898	-0.00317536	-0.00187370	-0.00148714	-0.00229676	-0.00212537	-0.00162419	-0.00065143	-0.00104439	-0.00004557	-0.00050523	-0.00043201	-0.00040204	-0.00081116	0.00041241	-0.00010025	-0.00057062	-0.00055750	0.00014271	-0.00006845	-0.00033048	-0.00025722	0.00019657	-0.00006284	-0.00018360	0.00006031	0.00002945	0.00020227	-0.00017222	-0.00000820	0.00005098	0.00043223	-0.00000221	-0.00006377	-0.00006859	-0.00041175	-0.00036670	0.00036360	0.00065819	-0.00006383	-0.00038724	-0.00059737	0.00063084	-0.00064951	-0.00028100	-0.00061773	0.00013929	-0.00024553	-0.00041536	-0.00012369	-0.00038496	0.00012388	0.00000070	-0.00029486	0.00018363	-0.00038476	-0.00115583	-0.00014174	-0.00016928	0.00014469	-0.00144143	-0.00079203	0.00090224	0.00119734	-0.00030006	0.00066606	-0.00031489	-0.00051737	-0.00111299	-0.00036764	0.00047431	0.00041096	0.00007036	0.00093246	0.00090240	0.00007858	-0.00067499	0.00036155	-0.00091835	0.00037606	-0.00027952	0.00064398	-0.00062437	-0.00120913	0.00127428	-0.00191376	0.00074508	0.00104167	-0.00023525	0.00078114	0.00008834	-0.00057776	0.00078179	-0.00049039	-0.00039856	-0.00178356	0.00132965	-0.00117649	0.00073167	0.00178889	0.00174098	0.00073090	0.00004573	0.00080531	0.00220378	0.00045859	0.00142799	-0.00089635	-0.00042946	-0.00100442	-0.00081480	-0.00007770	-0.00200979	0.00073101	0.00386051	-0.00040567	-0.00088618	0.00103759	0.00076545	-0.00066331	-0.00186876	-0.00412221	-0.00080831	0.00161790	-0.00270913	0.00173012	0.00143053	0.00197697	-0.00005557	-0.00047907	-0.00031464	0.00024415	-0.00223676	0.00097614	-0.00058596	-0.00134576	-0.00135571	0.00256809	0.00089039	-0.00135960	0.00117365	-0.00023193	0.00066392	-0.00048776	0.00150289	0.00099707	0.00068033	0.00093851	-0.00012990	0.00114289	0.00067206	0.00084587	0.00081615	0.00267894	-0.00029310	-0.00015168	-0.00138109	0.00059925	-0.00075241	-0.00043350	0.00064828	0.00026002	0.00007052	0.00032672	-0.00039851	-0.00109633	-0.00086510	0.00167524	-0.00103075	-0.00114640	-0.00054665	-0.00169705	-0.00124721	0.00126839	-0.00156145	-0.00104621	-0.00018119	0.00021591	0.00080036	0.00094060	0.00069024	0.00060170	0.00063427	-0.00013501	-0.00138335	-0.00013263	0.00070460	0.00017844	0.00080614	-0.00023372	0.00058179	0.00150058	-0.00079143	0.00025402	0.00033749	-0.00083719	0.00067959	0.00012758	-0.00001673	-0.00028056	-0.00042110	0.00093865	0.00049529	0.00018023	-0.00025818	-0.00013364	0.00049930	-0.00042083	-0.00022821	0.00046670	0.00080825	0.00018783	0.00103281	0.00001675	0.00088340	0.00076752	0.00055500	0.00055265	-0.00076581	0.00019698	0.00071862	0.00056419	0.00112478	0.00068264	0.00071006	0.00032183	0.00003376	0.00054776	0.00045773	-0.00005611	0.00129845	0.00107009	-0.00018880	0.00015543	0.00027956	0.00050654	0.00042091	0.00036293	0.00023807	0.00045970	0.00001238	0.00028649	0.00067857	0.00001077	0.00030630	0.00024496	0.00043425	-0.00002578	0.00020118	0.00005529	0.00011491	0.00023174	0.00036993	0.00075053	0.00033680	0.00004267	0.00005300	0.00024449	0.00036728	0.00025002	0.00004175	0.00007617	0.00032049	-0.07032173
-0.0002	0.76255935	1.21886694	-0.11494983	-21.47483647	-0.45297138	-21.47483647	-1.83095837	-2.59967232	0.06920964	-21.47483647	-0.83234006	0.44721359	-0.13402366	-21.47483647	-0.37100897	-21.47483647	0.40007824	-21.47483647	-0.41922886	-0.15672512	-0.63006231	-21.47483647	-21.47483647	-21.47483647	-0.83355552	-21.47483647	-21.47483647	-21.47483647	-0.00573336	-21.47483647	-0.28070086	1.82691312	-0.35715547	0.76771158	-0.55500475	-0.02002759	0.09954795	0.22653386	0.04757931	-0.01364466	-0.06183025	0.03459888	0.01827746	0.05717870	-0.00950490	0.01241397	0.02373976	-0.00159761	0.01192025	0.02510557	0.00980955	0.01701228	0.01357071	0.02289724	0.02643631	0.01127678	0.01215405	0.02201877	0.01277625	0.01622541	0.00985163	0.01543104	0.01791328	0.01437664	0.01444294	0.01541678	0.01442517	0.01200067	0.01688230	0.01802359	0.01530917	0.01922853	0.01258238	0.01809100	0.01536910	0.01942846	0.01256730	0.01000270	0.01248254	0.00919349	0.01173091	0.01170950	0.01280077	0.00505360	-0.00617819	0.01514506	0.02070267	0.02436522	0.02399936	0.01589348	0.00504967	0.01289735	0.01406112	0.01785304	0.01522195	0.01674880	0.01831917	0.01612340	0.01932301	0.02172531	0.01281194	0.02542181	0.02629413	0.03130669	0.02804236	0.05619929	0.06103853	0.07663322	0.06935639	0.08310898	0.08300969	0.08337879	0.07958108	0.09608848	0.09854402	0.10529876	0.10195881	0.11937415	0.12355695	0.14131237	0.14591072	0.16311025	0.15614760	0.15409798	0.14561857	0.14196769	0.13442256	0.12920889	0.11151746	0.08879641	0.04624213	0.01047305	-0.01344383	-0.02334745	-0.02440550	-0.02204347	-0.02422265	-0.02564130	-0.02492259	-0.02857531	-0.02735177	-0.02549535	-0.02934667	-0.03131316	-0.03023084	-0.02942567	-0.03129284	-0.03125272	-0.03161549	-0.03302281	-0.03327387	-0.03249696	-0.03334674	-0.03433049	-0.03326824	-0.03528323	-0.03396778	-0.03423755	-0.03573088	-0.03368083	-0.03219912	-0.03319064	-0.03246958	-0.03372130	-0.03201853	-0.03460996	-0.03238671	-0.03314642	-0.03135132	-0.03116905	-0.03228169	-0.02965540	-0.03038153	-0.03010177	-0.03061086	-0.03031799	-0.02933814	-0.02932226	-0.02865422	-0.02827267	-0.02624296	-0.02711721	-0.02688221	-0.02491608	-0.02663539	-0.02604800	-0.02487832	-0.02514611	-0.02390872	-0.02627634	-0.02433260	-0.02562748	-0.02348312	-0.02316765	-0.02420195	-0.02244652	-0.02477760	-0.02286112	-0.02017542	-0.01958688	-0.01580489	-0.01520856	-0.01638410	-0.01376381	-0.01305989	-0.01205469	-0.00994329	-0.00895358	-0.00842294	-0.00593797	-0.00494184	-0.00292034	-0.00125737	0.00056854	0.00136396	0.00308496	0.00255008	0.00411333	0.00578164	0.00685094	0.00744921	0.00646301	0.00674599	0.00756543	0.00634141	0.00612209	0.00601909	0.00532186	0.00520729	0.00402974	0.00421482	0.00307446	0.00224654	0.00224694	0.00247362	0.00149751	0.00111456	0.00057835	0.00026007	-0.00060513	-0.00129569	-0.00174678	-0.00125969	-0.00260419	-0.00297067	-0.00391843	-0.00294260	-0.00355326	-0.00404864	-0.00362872	-0.00372727	-0.00398187	-0.00501931	-0.00474095	-0.00467041	-0.00329338	-0.00384734	-0.00301886	-0.00271085	-0.00218679	-0.00186594	-0.00199526	-0.00100668	-0.00091103	-0.00146201	-0.00058024	-0.00005294	-0.00018953	-0.00022887	-0.00006544	0.00023453	-0.00001545	-0.00026803	-0.00021189	0.00021422	0.00043084	0.00002101	0.00035462	0.00039494	0.00092822	-0.00005326	0.00025846	-0.00006182	-0.00054587	-0.00008695	-0.00014551	0.00116751	-0.00039027	-0.00022579	0.00066368	0.00013758	-0.00094019	-0.00033908	-0.00043379	0.00029595	0.00026376	-0.00042492	0.00015570	0.00017070	-0.00040183	0.00116897	0.00032986	0.00033680	-0.00152525	0.00004384	-0.00037323	-0.00076030	-0.00007706	-0.00034509	0.00022747	0.00066811	0.00061833	-0.00040641	-0.00014632	-0.00083609	-0.00017473	0.00045325	0.00009371	-0.00081023	-0.00005122	-0.00078813	0.00073044	0.00066345	0.00132135	-0.00124298	-0.00101601	-0.00072010	-0.00090732	0.00023168	0.00041077	0.00116270	-0.00005735	-0.00013512	-0.00112322	0.00020828	0.00076900	0.00077891	0.00107695	-0.00280821	-0.00099961	0.00041341	0.00064520	-0.00169212	-0.00312470	0.00043647	0.00018016	0.00025919	0.00031806	0.00000560	-0.00022369	-0.00097278	-0.00074254	0.00079695	0.00113041	0.00139620	0.00055728	0.00002823	-0.00123284	-0.00016278	-0.00086894	0.00106691	0.00044678	0.00113738	0.00163131	-0.00085344	0.00153542	-0.00145409	0.00079252	-0.00137049	0.00034504	0.00026383	0.00027927	-0.00171021	0.00161387	-0.00006189	0.00099173	0.00000619	0.00190016	-0.00041564	0.00146664	-0.00053072	0.00002893	0.00046676	0.00156403	-0.00280818	0.00200555	0.00011997	-0.00286662	0.00001970	0.00076610	-0.00015655	0.00129419	0.00011167	0.00165721	-0.00019886	-0.00019214	-0.00070539	0.00235198	-0.00135875	-0.00111918	-0.00081744	0.00181412	-0.00054962	0.00039147	0.00104234	-0.00074535	-0.00079006	0.00024255	0.00146663	0.00009505	-0.00048518	-0.00124685	-0.00063034	-0.00125745	0.00178279	0.00088031	-0.00149351	0.00143357	-0.00104414	0.00059225	-0.00291430	0.00199882	-0.00058642	-0.00001495	-0.00046597	0.00136275	-0.00032243	-0.00021008	0.00028964	0.00041181	-0.00037588	0.00002612	0.00004522	0.00084095	0.00039850	0.00008229	0.00077149	-0.00019179	0.00077442	-0.00013067	-0.00119299	0.00078965	0.00005066	-0.00098083	0.00011955	0.00060252	0.00039437	-0.00114476	-0.00092094	0.00052084	-0.00043753	-0.00046206	0.00026723	-0.00037242	0.00066094	-0.00052347	-0.00054852	-0.00002212	-0.00031493	0.00070043	0.00054520	0.00015780	0.00057950	0.00099956	-0.00071176	0.00119234	-0.00072574	0.00046870	0.00060726	-0.00000653	0.00017161	0.00046022	-0.00014737	0.00014324	-0.00001017	-0.00032640	-0.00052063	0.00016470	0.00073072	0.00099506	-0.00028686	-0.00005269	-0.00023982	0.00011623	-0.00024334	0.00029170	0.00016212	-0.00010564	0.00015218	0.00011482	0.00051558	-0.00014941	0.00007500	0.00004982	0.00042192	-0.00025916	0.00031767	0.00020844	-0.00011834	0.00032918	0.00007481	0.00060190	0.00012274	0.00009527	0.00014720	0.00010891	-0.00007696	0.00027261	-0.00016769	0.00003921	0.00035021	-0.08952885
0.0498	-0.00787309	-21.47483647	1.06537634	-21.47483647	0.00180175	0.17546278	0.40398524	-21.47483647	0.14840765	-21.47483647	-0.31609328	0.46105702	0.23902507	-21.47483647	-21.47483647	-21.47483647	-0.03877628	-21.47483647	0.34844694	-21.47483647	-0.27803271	-21.47483647	-21.47483647	-1.46376681	-21.47483647	-21.47483647	-21.47483647	-21.47483647	0.17360496	-21.47483647	-21.47483647	-21.47483647	-0.29057289	-21.47483647	0.43721195	0.82673279	0.16621339	0.20477060	-0.02799126	0.03210625	-0.06818467	0.02277478	0.01411729	-0.01505093	0.01915468	-0.02404724	0.03164647	-0.02139863	0.02240362	0.01995731	0.00673699	0.00822734	0.01425496	0.00955464	0.01914265	0.01476407	0.01596601	0.01617934	0.02100422	0.01863415	0.00801984	0.01481298	0.01600209	0.01435846	0.01690354	0.01892480	0.01185905	0.01593049	0.01619087	0.01810981	0.01274775	0.01703085	0.01424339	0.01660996	0.01427976	0.01673741	0.01678462	0.01291102	0.01208704	0.00975796	0.01741742	0.01404938	0.01062221	0.00987467	-0.00228294	0.01961178	0.02209921	0.02407017	0.02480056	0.02472257	0.01610857	0.01008192	0.02323351	0.02201741	0.01784099	0.02057879	0.01944947	0.01642540	0.01689538	0.01978891	0.01867805	0.02230665	0.02191723	0.03203550	0.03612149	0.06226463	0.06921127	0.08621338	0.07551117	0.08650597	0.08491318	0.08574574	0.08208065	0.09707802	0.10506669	0.10957558	0.11019108	0.12526412	0.13064513	0.14735786	0.14940302	0.16840353	0.16466346	0.15754118	0.15362523	0.14982692	0.14311361	0.13716722	0.11474805	0.08700752	0.04676885	0.00893358	-0.01246593	-0.02278310	-0.02273876	-0.02278202	-0.02324280	-0.02463208	-0.02422225	-0.02881560	-0.02638053	-0.02564053	-0.02835821	-0.03113875	-0.02965888	-0.02997058	-0.03056522	-0.03201327	-0.03219597	-0.03313608	-0.03264812	-0.03230522	-0.03264476	-0.03411698	-0.03320853	-0.03473366	-0.03382561	-0.03471701	-0.03418957	-0.03472084	-0.03193009	-0.03288862	-0.03264981	-0.03340482	-0.03189418	-0.03331405	-0.03397389	-0.03353277	-0.03113615	-0.03194758	-0.03254563	-0.02942882	-0.03080417	-0.02943327	-0.02931374	-0.03054188	-0.03000455	-0.02981512	-0.02911498	-0.02857573	-0.02642450	-0.02703901	-0.02613299	-0.02565715	-0.02591845	-0.02535019	-0.02437354	-0.02478344	-0.02362194	-0.02609354	-0.02400224	-0.02305014	-0.02105714	-0.02250567	-0.02180520	-0.02136190	-0.02255515	-0.02241896	-0.02130610	-0.02201036	-0.01986857	-0.01840109	-0.01851341	-0.01676288	-0.01583368	-0.01432982	-0.01182502	-0.01103813	-0.00961527	-0.00835903	-0.00809843	-0.00579675	-0.00657549	-0.00566796	-0.00399031	-0.00418604	-0.00229422	-0.00141729	-0.00013507	0.00216409	0.00335735	0.00375078	0.00472558	0.00632704	0.00539159	0.00723261	0.00675317	0.00688784	0.00747373	0.00761556	0.00726289	0.00557615	0.00405445	0.00487713	0.00574143	0.00303608	0.00465890	0.00403127	0.00320907	0.00275113	0.00271372	0.00208618	0.00181342	0.00169829	0.00132251	0.00122688	0.00100040	-0.00065081	0.00002510	-0.00094311	-0.00164374	-0.00117027	-0.00287508	-0.00213678	-0.00273588	-0.00216557	-0.00310040	-0.00402793	-0.00412000	-0.00383139	-0.00429217	-0.00368095	-0.00257701	-0.00359791	-0.00362060	-0.00358954	-0.00271972	-0.00275146	-0.00250773	-0.00222079	-0.00108355	-0.00179466	-0.00125236	-0.00077463	-0.00090018	-0.00028496	-0.00025817	-0.00074858	-0.00012038	0.00058369	0.00006542	-0.00007196	-0.00040163	0.00000363	0.00054364	-0.00007455	0.00087106	0.00018510	0.00012678	-0.00019220	-0.00038585	-0.00036877	0.00029124	-0.00021156	0.00019259	-0.00048204	0.00050132	0.00063018	-0.00024828	0.00008900	-0.00060657	0.00085255	0.00084537	-0.00026155	0.00006542	0.00009730	0.00007048	0.00048468	0.00015092	0.00118250	0.00130652	0.00123497	0.00004127	0.00054197	-0.00052083	-0.00041691	-0.00003906	0.00046855	0.00024912	0.00111647	-0.00046346	0.00120327	0.00008858	0.00076881	-0.00208620	0.00044052	-0.00043774	-0.00088779	0.00018914	0.00117047	-0.00006814	-0.00118121	0.00046553	-0.00030161	0.00003483	0.00073738	0.00030245	-0.00032514	0.00003954	0.00041186	0.00145336	-0.00121757	0.00025438	-0.00041667	0.00000244	-0.00071487	-0.00094616	0.00040578	-0.00009864	0.00066754	0.00107484	0.00031441	0.00085421	-0.00071896	0.00089476	-0.00103070	-0.00116036	-0.00031746	-0.00092318	-0.00042543	0.00213325	0.00336070	0.00066959	-0.00006424	0.00094742	0.00163435	-0.00155628	0.00066128	-0.00153919	-0.00281478	0.00089529	-0.00038418	-0.00021662	-0.00011634	-0.00013225	0.00038284	0.00059693	0.00170626	0.00131693	0.00219650	0.00158657	-0.00092115	-0.00113388	-0.00081606	-0.00204886	0.00047875	0.00083098	-0.00205408	-0.00059031	0.00067104	0.00017272	0.00002574	0.00064241	0.00203122	-0.00008565	-0.00233328	0.00031569	0.00398387	-0.00179003	0.00068164	-0.00029439	0.00186778	-0.00023288	-0.00048530	0.00025575	0.00070100	-0.00004328	-0.00112781	0.00002282	0.00117309	-0.00013737	-0.00053237	-0.00157160	-0.00053414	0.00066842	0.00091144	-0.00144506	0.00092202	-0.00033342	-0.00075039	-0.00113577	0.00209437	-0.00055960	-0.00007953	0.00043585	0.00113975	0.00079172	-0.00073392	0.00018286	-0.00059861	0.00058560	0.00046485	-0.00126165	0.00047336	0.00020258	0.00097362	0.00047072	-0.00057497	0.00047623	-0.00001898	-0.00050543	-0.00033581	-0.00039773	-0.00136101	-0.00023105	0.00037523	0.00019884	-0.00082068	-0.00016955	0.00082011	-0.00027642	-0.00103661	-0.00035253	0.00022173	0.00051196	-0.00126102	-0.00131455	-0.00012116	-0.00021112	0.00019976	0.00089349	0.00014550	0.00010877	-0.00023508	0.00035629	-0.00028002	-0.00006384	0.00023399	0.00001670	0.00006083	0.00040340	0.00008589	-0.00004781	-0.00051985	-0.00066819	-0.00076874	-0.00056629	-0.00048360	0.00004853	0.00034902	-0.00043281	0.00007685	0.00006134	0.00010720	-0.00038540	0.00016346	0.00027221	-0.00014777	-0.00025487	-0.00011482	0.00037339	-0.00001670	-0.00006652	-0.00021748	0.00014024	-0.00024516	-0.00042349	-0.00000563	-0.00003136	-0.00024360	-0.00019004	0.00063738	0.00008513	0.00002788	-0.00009457	0.00001880	0.00028780	0.00000892	-0.00013772	-0.00010906	-0.00004985	0.09830131
0.0998	0.37955803	-21.47483647	-0.44621176	0.38680092	-0.44905505	-21.47483647	-21.47483647	-1.56747401	0.04875894	-21.47483647	0.31658542	-0.98064232	-0.35171608	-21.47483647	-21.47483647	-0.66660996	0.37226012	-0.27636750	-0.51879657	-21.47483647	-1.03359038	-21.47483647	-0.33776653	-21.47483647	-0.02918044	-21.47483647	-21.47483647	-21.47483647	-0.09388334	-21.47483647	-0.08842804	0.39128029	-0.33060593	-21.47483647	-0.25913037	0.27295427	0.08856947	0.06473751	0.00673804	0.06630924	-0.03975843	-0.00247806	0.00330592	0.00088291	0.00185106	-0.01873333	0.02683630	0.00893055	0.01497864	0.01027716	0.01603094	0.00833863	0.01781263	0.01314071	0.01400199	0.01287005	0.01080537	0.02002665	0.01246913	0.01445837	0.01176219	0.01806105	0.01736231	0.01651802	0.01560978	0.01895608	0.01254593	0.01700629	0.01290125	0.01735195	0.01516744	0.01542812	0.01377166	0.01640197	0.01232459	0.01463250	0.01151944	0.01481382	0.01740882	0.01178168	0.01074664	0.01313851	0.01053008	0.00626654	-0.00112051	0.01575496	0.01951825	0.02956875	0.02193134	0.02034191	0.01600375	0.00800238	0.01701487	0.01835641	0.01576718	0.01791731	0.01822099	0.01618765	0.01880756	0.02260647	0.01883403	0.02248140	0.02441244	0.02919990	0.03243045	0.05736317	0.06525305	0.08192623	0.07046493	0.08984201	0.08417416	0.09054428	0.08150986	0.09613176	0.10114603	0.10590698	0.11062007	0.12575183	0.12735671	0.14392282	0.14700427	0.16776491	0.16035894	0.15502397	0.15062010	0.14767467	0.14148210	0.13270283	0.11118562	0.08503123	0.04469457	0.00907230	-0.01315993	-0.02262634	-0.02188518	-0.02315023	-0.02407689	-0.02465959	-0.02363963	-0.02862354	-0.02876025	-0.02583937	-0.02993559	-0.03215953	-0.03031667	-0.03094843	-0.03107796	-0.03182169	-0.03203160	-0.03406879	-0.03338786	-0.03322962	-0.03340566	-0.03467944	-0.03300110	-0.03501861	-0.03429943	-0.03524797	-0.03447410	-0.03492662	-0.03269952	-0.03357286	-0.03279967	-0.03430091	-0.03227016	-0.03472515	-0.03287411	-0.03449765	-0.03199153	-0.03307633	-0.03230520	-0.03070426	-0.02970134	-0.03080149	-0.02995857	-0.03132164	-0.03051231	-0.03026684	-0.02920688	-0.02885583	-0.02597612	-0.02704602	-0.02651962	-0.02492592	-0.02694955	-0.02598417	-0.02479473	-0.02418457	-0.02389020	-0.02626046	-0.02403539	-0.02436970	-0.02086071	-0.02083372	-0.02182286	-0.02017366	-0.02119550	-0.02001956	-0.01911452	-0.01948720	-0.01656979	-0.01731253	-0.01883226	-0.01618806	-0.01776246	-0.01779009	-0.01541184	-0.01484511	-0.01239006	-0.00985084	-0.00921008	-0.00771056	-0.00856474	-0.00721724	-0.00563914	-0.00494122	-0.00445551	-0.00410142	-0.00276517	-0.00147338	-0.00094244	-0.00086343	0.00009052	0.00115518	0.00182747	0.00178684	0.00399025	0.00397863	0.00481274	0.00688151	0.00726633	0.00612821	0.00730513	0.00700087	0.00833679	0.00621315	0.00791546	0.00718001	0.00685460	0.00664781	0.00472377	0.00423757	0.00489208	0.00501129	0.00456479	0.00373962	0.00409973	0.00368976	0.00297109	0.00232657	0.00192196	0.00219980	0.00165817	0.00171329	0.00105992	0.00129438	0.00035617	0.00058130	0.00014469	-0.00029096	-0.00036572	-0.00080496	-0.00091791	-0.00147199	-0.00224369	-0.00280624	-0.00210920	-0.00216288	-0.00324712	-0.00344355	-0.00356961	-0.00377419	-0.00361330	-0.00364668	-0.00368255	-0.00248871	-0.00296206	-0.00251400	-0.00272661	-0.00184562	-0.00149458	-0.00117169	-0.00119951	-0.00161413	-0.00094124	-0.00056720	-0.00071973	-0.00046105	-0.00031400	-0.00007111	-0.00003520	-0.00069612	-0.00007602	0.00038681	0.00018467	-0.00016204	0.00008777	0.00026902	-0.00015061	-0.00050398	-0.00010701	0.00035956	0.00000696	-0.00003549	-0.00034557	0.00086423	0.00033595	0.00138916	-0.00021936	0.00119038	0.00086468	0.00021407	-0.00003350	0.00094362	-0.00032747	0.00051308	-0.00000554	0.00019288	0.00027000	0.00126422	0.00020869	0.00097049	0.00054700	0.00061769	-0.00087770	0.00014913	-0.00057436	0.00059574	-0.00040411	0.00162618	0.00176644	-0.00016206	0.00121513	-0.00072239	0.00179346	0.00105457	0.00083692	0.00098090	-0.00072128	-0.00105572	0.00179133	-0.00045444	0.00113279	0.00174392	-0.00089307	-0.00216916	-0.00065287	0.00071956	0.00232563	0.00305464	0.00034229	-0.00012898	0.00164490	0.00115321	0.00119047	0.00080374	-0.00065633	0.00059197	-0.00279381	0.00033132	-0.00021556	0.00106123	0.00216734	0.00137993	0.00073501	0.00046829	-0.00034365	-0.00167949	-0.00262349	-0.00204920	0.00162825	0.00003377	0.00066293	0.00198099	0.00057818	0.00004532	0.00105203	0.00021559	0.00173235	-0.00005427	-0.00029528	0.00212775	0.00106721	-0.00012713	0.00056129	-0.00126675	0.00004115	-0.00032367	0.00094871	0.00001945	0.00139224	0.00097617	0.00204779	0.00202725	0.00150279	0.00050848	0.00196318	0.00329328	0.00193926	0.00098052	-0.00111690	0.00058008	-0.00022999	0.00140500	0.00030529	0.00022707	0.00165210	-0.00070683	-0.00055088	-0.00020627	-0.00059833	-0.00048055	-0.00098416	0.00068693	0.00089745	0.00058748	-0.00103708	0.00281020	0.00079865	-0.00000571	-0.00187540	0.00192324	-0.00163762	-0.00035854	0.00060386	0.00095574	-0.00036749	-0.00186465	0.00081472	-0.00031329	0.00001620	0.00041506	0.00060958	-0.00063279	0.00025702	-0.00011923	0.00109968	0.00022382	0.00019667	-0.00017632	-0.00027397	0.00076164	-0.00076543	-0.00041032	0.00010608	0.00033672	-0.00027874	-0.00033022	-0.00015252	0.00120980	-0.00039308	-0.00006828	0.00051653	0.00026104	-0.00024581	-0.00036844	0.00010300	0.00051069	0.00029646	-0.00010511	0.00119357	-0.00063607	0.00009343	0.00000819	-0.00059019	0.00005223	0.00016383	0.00062827	-0.00012769	-0.00013914	-0.00006793	-0.00006768	-0.00003725	0.00053828	0.00024609	0.00005963	0.00006900	0.00051416	0.00017526	0.00087725	-0.00013114	-0.00018969	-0.00040864	0.00011226	-0.00031548	0.00052151	0.00005079	0.00026099	0.00020735	0.00021547	0.00004909	0.00012862	0.00037889	0.00077545	0.00026913	-0.00032487	-0.00028452	0.00020255	0.00005441	-0.00009529	0.00002340	0.00050824	0.00007815	-0.00012459	-0.00001651	0.00013298	0.00007161	0.00020085	0.00000077	-0.00028510	0.00025153	0.14190259
0.1498	-0.30114199	-21.47483647	0.22425866	-21.47483647	-0.87964285	-21.47483647	0.17903659	-21.47483647	0.85158994	-0.27306670	0.21834181	0.88096536	0.13505738	-0.95633644	-0.33251395	-21.47483647	0.09560647	-21.47483647	-0.00976123	-21.47483647	0.07732818	-21.47483647	-21.47483647	-21.47483647	-4.09582424	-21.47483647	-21.47483647	-21.47483647	-0.50022980	-21.47483647	-0.38729602	1.16209567	-0.53411513	-21.47483647	0.16533256	0.47291617	0.10138058	-0.23541682	-0.00354849	0.06845946	-0.00299837	-0.04054894	0.02791491	0.01821013	0.00398122	0.00477367	0.02197274	0.00147704	0.02014866	0.01319380	0.00572579	0.01451013	0.01178221	0.01589853	0.02039424	0.01593217	0.01546196	0.02095996	0.01738408	0.01782014	0.01189314	0.01506824	0.01797374	0.01540332	0.01603000	0.01757665	0.01496823	0.01815651	0.01674643	0.01790005	0.01484510	0.01639668	0.01552492	0.01758690	0.01396667	0.01780252	0.01321983	0.01283629	0.00823214	0.00903413	0.01587041	0.00510256	0.01420998	0.00519599	0.00141373	0.01663812	0.00969246	0.01196656	0.02627673	0.02302898	0.01509872	0.01333589	0.01881388	0.02040262	0.01957400	0.01416264	0.01657632	0.01552678	0.02084995	0.01873033	0.01928117	0.02071038	0.02608714	0.03334878	0.03376664	0.05846926	0.06526499	0.08203730	0.07410881	0.08797238	0.08204363	0.08618935	0.08226374	0.09449736	0.09851588	0.10539029	0.10587399	0.12322724	0.12671775	0.14429541	0.14685641	0.16589587	0.15751055	0.15535429	0.14865207	0.14602562	0.13918886	0.13339392	0.11348655	0.08655505	0.04318794	0.00940625	-0.01276858	-0.02064507	-0.02503529	-0.02339818	-0.02532614	-0.02385989	-0.02662974	-0.02824936	-0.02673943	-0.02625064	-0.02966157	-0.03176657	-0.03036541	-0.03090609	-0.03196804	-0.03217473	-0.03314147	-0.03311467	-0.03360154	-0.03356307	-0.03293532	-0.03590795	-0.03376436	-0.03491149	-0.03399225	-0.03569541	-0.03477002	-0.03712449	-0.03305945	-0.03389586	-0.03370986	-0.03435981	-0.03256614	-0.03315208	-0.03364434	-0.03438530	-0.03253408	-0.03235626	-0.03223018	-0.03101329	-0.03153367	-0.03014075	-0.03069863	-0.03090081	-0.03089075	-0.03085144	-0.03031419	-0.02951158	-0.02716354	-0.02704513	-0.02734315	-0.02693643	-0.02748683	-0.02667381	-0.02479620	-0.02388949	-0.02437994	-0.02588943	-0.02358127	-0.02404688	-0.02210798	-0.02116216	-0.02139328	-0.02014610	-0.02145980	-0.02010172	-0.01809352	-0.01879006	-0.01653763	-0.01576780	-0.01734775	-0.01569374	-0.01483278	-0.01567135	-0.01483372	-0.01389277	-0.01266204	-0.01159560	-0.01325214	-0.01053000	-0.01200736	-0.00966719	-0.00847110	-0.00823308	-0.00597019	-0.00465417	-0.00451507	-0.00306935	-0.00092435	-0.00098985	-0.00033166	-0.00096233	0.00035791	-0.00018268	0.00098852	0.00096554	0.00056687	0.00105002	0.00230217	0.00242573	0.00193841	0.00369394	0.00502356	0.00428378	0.00615748	0.00689585	0.00724528	0.00737767	0.00751563	0.00727053	0.00797182	0.00775729	0.00750510	0.00671849	0.00729474	0.00563731	0.00510959	0.00490404	0.00463599	0.00394206	0.00293398	0.00286674	0.00281700	0.00319020	0.00262003	0.00259897	0.00258373	0.00241529	0.00206151	0.00212114	0.00258143	0.00190947	0.00158224	0.00088903	0.00088605	0.00115156	0.00088108	-0.00026396	0.00060920	-0.00042090	-0.00093021	-0.00099446	-0.00138374	-0.00188025	-0.00235890	-0.00266402	-0.00316515	-0.00239111	-0.00256514	-0.00294904	-0.00337156	-0.00322046	-0.00304962	-0.00321550	-0.00279683	-0.00266410	-0.00296272	-0.00242196	-0.00245607	-0.00269605	-0.00222085	-0.00215548	-0.00172306	-0.00085793	-0.00072221	-0.00148443	-0.00106201	-0.00075068	-0.00061477	-0.00114236	-0.00050356	-0.00054748	-0.00039701	-0.00024428	-0.00020379	0.00064711	-0.00013536	0.00019538	0.00077054	0.00065154	-0.00019276	0.00099657	-0.00071916	-0.00014723	-0.00073554	0.00096419	0.00055556	0.00053495	-0.00191795	0.00086956	0.00059966	0.00143077	-0.00071689	-0.00115859	-0.00021894	-0.00082135	-0.00009225	0.00030962	0.00062187	-0.00129955	0.00123307	-0.00042799	0.00055547	0.00131001	-0.00065934	0.00027068	-0.00157761	-0.00104747	0.00213505	-0.00035954	-0.00013303	-0.00081461	-0.00003474	-0.00056943	0.00079755	0.00074522	0.00014273	0.00215284	-0.00025187	-0.00033343	0.00077581	-0.00018869	0.00139343	0.00110674	0.00028615	-0.00067648	-0.00117470	-0.00226938	0.00080254	0.00065301	0.00060086	0.00071488	0.00050891	0.00279442	0.00131914	-0.00104971	-0.00201063	-0.00034821	-0.00098417	0.00019470	-0.00063091	0.00278324	-0.00082522	-0.00029390	0.00087873	-0.00008539	0.00072234	0.00032262	-0.00101511	0.00196287	-0.00027559	0.00288652	0.00014847	0.00237484	0.00011348	0.00008761	-0.00010574	-0.00033280	-0.00151194	-0.00029191	0.00125286	0.00168071	0.00115806	0.00092523	0.00428085	0.00327340	0.00073301	-0.00108663	0.00135491	0.00274376	0.00022863	-0.00169651	-0.00036411	0.00120788	-0.00092575	0.00000855	0.00089705	0.00020718	0.00023565	0.00042662	-0.00097375	0.00059461	-0.00039558	0.00009220	-0.00236011	0.00213926	0.00006440	-0.00003619	-0.00192545	0.00209239	-0.00080406	-0.00065669	0.00106327	0.00100679	0.00035086	0.00026764	0.00041543	0.00015769	0.00038683	-0.00027619	-0.00012784	-0.00000840	-0.00029192	-0.00011095	-0.00031706	0.00002048	-0.00001235	-0.00030051	-0.00130198	0.00021839	-0.00067322	-0.00124296	0.00046854	0.00165812	0.00013863	-0.00002209	-0.00043046	0.00002092	0.00036490	-0.00053057	-0.00031816	0.00035430	0.00010836	-0.00020431	-0.00023937	0.00063962	-0.00030346	0.00022824	0.00034750	0.00032618	0.00082105	0.00105070	-0.00051138	0.00071122	-0.00071093	0.00022699	0.00066620	0.00026681	0.00086771	0.00015760	0.00050140	-0.00048458	-0.00016239	-0.00024328	-0.00057639	0.00006239	0.00061090	0.00065508	-0.00022534	0.00030744	-0.00006022	0.00022534	-0.00019322	0.00029589	-0.00002362	0.00003529	-0.00035195	0.00023305	-0.00005226	0.00000204	0.00021749	0.00023595	0.00021338	-0.00002287	-0.00019773	-0.00031134	0.00021288	-0.00036940	-0.00013098	0.00037318	0.00035804	-0.00017759	0.00021859	0.00005839	0.00007339	0.00020297	0.00046542	0.00000486	0.00023886	-0.27124062
0.1998	-0.50954834	-0.76469505	2.57312655	0.63876087	-1.05006474	-21.47483647	-2.17390943	-21.47483647	0.00833327	-21.47483647	1.39231813	-0.09003049	0.37482545	-0.30102268	-1.51711071	-21.47483647	0.06002903	-21.47483647	-21.47483647	-21.47483647	-0.86305578	-21.47483647	-21.47483647	-21.47483647	-0.30796565	-21.47483647	-21.47483647	-21.47483647	-0.43572751	-21.47483647	-21.47483647	-21.47483647	-0.25923987	-21.47483647	-0.16785213	-0.40041953	0.16841814	0.12600067	-0.08034241	0.02042134	-0.04340911	-0.03618549	0.01160492	0.00662441	0.01380099	-0.00166489	0.02450482	0.00147148	0.00628723	0.02096617	0.01339645	0.00651164	0.01623762	0.02170231	0.01940544	0.01191425	0.01140240	0.01990365	0.01735657	0.01992209	0.00803606	0.01367449	0.01601771	0.01585526	0.01741099	0.01640684	0.01336290	0.01612138	0.01623540	0.01824701	0.01600995	0.01841732	0.01429044	0.01780965	0.01719274	0.01449336	0.01541446	0.00815708	0.01272221	0.01148528	0.01318090	0.00798115	0.00729292	0.00366200	0.00960986	0.01586085	0.01749988	0.02989754	0.02207155	0.02469731	0.01306953	0.01004806	0.02342136	0.02159122	0.01749547	0.01771770	0.01836634	0.01506976	0.02004088	0.02192020	0.02020607	0.02179627	0.02212612	0.03270896	0.03756448	0.06154702	0.06930105	0.08636732	0.07884626	0.09277632	0.08460848	0.09137056	0.08485945	0.10076892	0.10353970	0.11005519	0.11032262	0.12685875	0.13000409	0.14837674	0.15036856	0.17176711	0.16447010	0.16023053	0.15377184	0.14987530	0.14372282	0.13687118	0.11642984	0.08854358	0.04799499	0.00819841	-0.01240504	-0.02262887	-0.02361606	-0.02432961	-0.02470729	-0.02586490	-0.02513750	-0.02892391	-0.02717821	-0.02609092	-0.02939101	-0.03275523	-0.03062889	-0.03065763	-0.03209987	-0.03202313	-0.03249516	-0.03422052	-0.03324906	-0.03311085	-0.03382513	-0.03544225	-0.03358645	-0.03512340	-0.03454410	-0.03422985	-0.03488644	-0.03545354	-0.03348662	-0.03394564	-0.03341448	-0.03371649	-0.03171811	-0.03481671	-0.03453990	-0.03419071	-0.03247481	-0.03271491	-0.03336783	-0.03089610	-0.03164903	-0.03123455	-0.03067259	-0.03146914	-0.03162935	-0.03060814	-0.02986800	-0.02875881	-0.02743753	-0.02856478	-0.02769774	-0.02594732	-0.02777081	-0.02637571	-0.02516038	-0.02462018	-0.02476886	-0.02694966	-0.02406634	-0.02451593	-0.02217107	-0.02186145	-0.02159136	-0.02051612	-0.02143061	-0.01999768	-0.01787581	-0.01935667	-0.01669608	-0.01664672	-0.01738011	-0.01420876	-0.01391207	-0.01431058	-0.01182856	-0.01210970	-0.01110141	-0.00979499	-0.01113037	-0.00935419	-0.01086232	-0.01055874	-0.00946782	-0.00901432	-0.00818268	-0.00803252	-0.00820089	-0.00697148	-0.00461882	-0.00413808	-0.00239512	-0.00241033	-0.00037870	0.00068441	0.00114913	0.00077779	0.00200717	0.00265360	0.00294359	0.00176257	0.00191940	0.00195290	0.00339454	0.00151552	0.00307484	0.00411133	0.00322358	0.00428782	0.00407156	0.00445754	0.00613955	0.00563931	0.00693702	0.00776278	0.00832538	0.00849640	0.00812914	0.00741942	0.00796523	0.00772807	0.00734011	0.00733758	0.00593465	0.00599102	0.00544921	0.00417653	0.00432284	0.00423860	0.00335459	0.00311565	0.00364062	0.00277880	0.00194713	0.00252050	0.00210448	0.00247872	0.00244656	0.00137846	0.00282492	0.00152916	0.00163414	0.00278039	0.00153637	0.00164529	0.00158619	0.00150405	0.00130980	0.00090280	0.00073556	0.00024119	0.00015408	-0.00137174	-0.00084288	-0.00149425	-0.00124231	-0.00150651	-0.00284665	-0.00236920	-0.00304026	-0.00329787	-0.00303014	-0.00339803	-0.00258140	-0.00265716	-0.00311629	-0.00301431	-0.00293514	-0.00234152	-0.00158794	-0.00247445	-0.00253602	-0.00208585	-0.00262763	-0.00105753	-0.00161424	-0.00125931	-0.00178592	-0.00060385	-0.00027841	-0.00038009	-0.00070076	0.00012985	-0.00145538	-0.00049815	-0.00148858	0.00002681	-0.00064145	0.00075670	-0.00061717	0.00173892	0.00136211	0.00111161	-0.00099093	-0.00061852	0.00041878	-0.00052077	0.00010204	0.00066009	-0.00132073	-0.00007584	-0.00021563	0.00073101	0.00125341	0.00282505	0.00107626	0.00122046	0.00080011	0.00001018	0.00013819	-0.00117121	-0.00038102	-0.00042454	0.00022503	-0.00088629	0.00118713	0.00028298	0.00009346	0.00154582	-0.00019854	0.00128812	0.00161866	0.00167136	0.00165907	-0.00069007	0.00091109	0.00063548	-0.00007340	-0.00078444	0.00180322	0.00128463	0.00069409	0.00084891	0.00118081	0.00026037	0.00076544	-0.00006017	0.00028571	-0.00047461	0.00010171	0.00073511	-0.00011036	0.00024947	-0.00052859	0.00036975	-0.00002203	0.00131125	0.00084350	0.00038915	-0.00085285	0.00208930	0.00024308	0.00078968	0.00215956	0.00224146	0.00073491	-0.00181123	-0.00009401	-0.00016949	0.00001461	-0.00158987	0.00192394	0.00013836	0.00007348	0.00027708	0.00146250	0.00274905	0.00037483	0.00146071	-0.00046145	0.00235435	-0.00025328	-0.00033988	-0.00022867	0.00081479	0.00019170	0.00089008	0.00026337	-0.00002770	-0.00066868	0.00194967	-0.00011050	0.00172338	-0.00055495	0.00085702	-0.00198309	0.00291210	-0.00013357	-0.00085829	0.00021776	0.00048062	-0.00174403	-0.00032244	0.00001714	0.00050565	0.00006359	-0.00029625	0.00074195	-0.00018949	-0.00000181	-0.00001540	0.00127240	0.00085115	0.00092360	0.00066477	0.00053841	0.00053320	0.00046654	0.00011530	0.00064328	0.00158668	-0.00043969	-0.00060471	0.00044500	-0.00023643	0.00052482	-0.00042913	-0.00031111	0.00106296	0.00041378	-0.00010109	0.00037214	0.00008581	0.00004107	-0.00098277	-0.00003083	0.00050450	0.00068907	0.00040042	0.00092958	-0.00023361	-0.00001354	0.00094449	0.00026155	0.00075995	0.00001261	0.00046549	0.00085502	0.00076891	0.00062588	0.00070884	0.00062306	-0.00030001	0.00023805	0.00058552	-0.00031156	0.00048456	0.00107729	0.00111603	0.00022871	0.00017132	-0.00003942	0.00013347	0.00009529	0.00027420	0.00004868	0.00031277	0.00015213	0.00022248	0.00046167	0.00007960	-0.00027385	0.00043226	0.00014614	0.00018074	0.00010343	0.00022508	0.00062474	0.00005894	-0.00005605	0.00079610	0.00029360	0.00026136	0.00051271	0.00037616	-0.00000126	0.00028028	0.00026153	0.00009179	0.00013732	0.47132452
0.2498	0.00413912	-21.47483647	-0.15003343	0.01031544	-0.34161075	-21.47483647	0.74504050	1.14111764	-0.28726165	-21.47483647	-0.18520998	-21.47483647	0.43038997	-21.47483647	0.41513567	0.12339830	0.26528292	-1.31055045	-21.47483647	0.54342598	-0.53894508	-21.47483647	-21.47483647	-0.57692647	-0.44013550	-21.47483647	-21.47483647	-21.47483647	-0.28813228	-21.47483647	-0.05890295	-21.47483647	-0.40058611	-21.47483647	0.53124690	1.01891434	-0.12028972	-0.17768522	0.02065425	0.20675217	-0.04269484	0.03357928	-0.00436584	0.00484073	-0.00007725	-0.01505713	0.01922701	0.00770988	0.01999628	0.00609285	0.01303371	0.01006208	0.01598893	0.01490103	0.01895086	0.01796511	0.01581765	0.01303447	0.01365126	0.01821300	0.01040762	0.01433285	0.01946104	0.01477193	0.01649213	0.01865619	0.01317386	0.01716742	0.01591742	0.01616829	0.01431904	0.01396835	0.01420467	0.01891207	0.01296651	0.01480781	0.01539232	0.00953976	0.01276802	0.01298055	0.01372500	0.00873714	0.00597323	0.00972595	0.00110425	0.01419987	0.01487542	0.02787391	0.02850616	0.01480702	0.01506347	0.01746557	0.01304570	0.01766537	0.01224460	0.02205371	0.01476149	0.01415002	0.02131042	0.02132321	0.01697632	0.02239275	0.02283424	0.03436835	0.03845613	0.06135480	0.06820337	0.08428338	0.07477410	0.08723963	0.08700434	0.08863781	0.08226920	0.09818581	0.10149643	0.11259477	0.10923740	0.13027464	0.13149180	0.14727552	0.14950725	0.16839300	0.16315334	0.16109546	0.15454990	0.15212682	0.14444418	0.13805933	0.11398903	0.08834860	0.04522701	0.00828508	-0.01249068	-0.02073964	-0.02652990	-0.02415623	-0.02500391	-0.02443801	-0.02533560	-0.02770688	-0.02621822	-0.02542375	-0.02955687	-0.03093966	-0.03159487	-0.03205320	-0.03265599	-0.03140229	-0.03236115	-0.03318969	-0.03290900	-0.03361050	-0.03217005	-0.03270814	-0.03362747	-0.03406016	-0.03546455	-0.03559253	-0.03538501	-0.03673650	-0.03346971	-0.03274379	-0.03332623	-0.03500467	-0.03250363	-0.03388797	-0.03376328	-0.03440730	-0.03183939	-0.03412639	-0.03357764	-0.03150621	-0.03140839	-0.03032437	-0.03142502	-0.03192189	-0.03197055	-0.03110598	-0.02968693	-0.03053589	-0.02719643	-0.02699753	-0.02896292	-0.02675246	-0.02710097	-0.02616476	-0.02559126	-0.02430689	-0.02563034	-0.02733600	-0.02477656	-0.02506752	-0.02228630	-0.02262060	-0.02289960	-0.02054515	-0.02117681	-0.01962199	-0.01924906	-0.01948190	-0.01562553	-0.01566845	-0.01806778	-0.01341913	-0.01477584	-0.01505822	-0.01214647	-0.01279460	-0.01044128	-0.00939360	-0.01029991	-0.00744844	-0.00952977	-0.00881406	-0.00847717	-0.00829595	-0.00680299	-0.00676206	-0.00680483	-0.00765402	-0.00530641	-0.00616951	-0.00438543	-0.00502254	-0.00368437	-0.00326080	-0.00327181	-0.00215501	-0.00060196	0.00060007	0.00136255	0.00236148	0.00220715	0.00231551	0.00414294	0.00280137	0.00504447	0.00440735	0.00468148	0.00436874	0.00261107	0.00313700	0.00398202	0.00398956	0.00441230	0.00403079	0.00469779	0.00639871	0.00517456	0.00668779	0.00698440	0.00673402	0.00645358	0.00629127	0.00651781	0.00892213	0.00668709	0.00725352	0.00725750	0.00692575	0.00737467	0.00709308	0.00642658	0.00547978	0.00503735	0.00449935	0.00430995	0.00379734	0.00390007	0.00313951	0.00292501	0.00233947	0.00199009	0.00249070	0.00165909	0.00201483	0.00138641	0.00119009	0.00154454	0.00165225	0.00145736	0.00133896	0.00119359	0.00174826	0.00134553	0.00092081	0.00141597	0.00143949	0.00035240	0.00070625	0.00041966	-0.00045946	-0.00013985	-0.00074749	-0.00091098	0.00016318	-0.00060583	-0.00180345	-0.00119137	-0.00236510	-0.00153949	-0.00248053	-0.00252386	-0.00318607	-0.00243857	-0.00232686	-0.00325787	-0.00243245	-0.00377268	-0.00207773	-0.00236070	-0.00182826	-0.00192726	-0.00218136	-0.00451081	-0.00289738	-0.00140858	-0.00175336	-0.00191957	-0.00114839	-0.00210498	-0.00135884	-0.00095685	-0.00065364	-0.00223858	-0.00112341	-0.00102083	-0.00054544	-0.00189417	0.00020877	-0.00128036	-0.00111052	0.00032682	0.00018603	0.00075822	0.00050269	0.00043889	0.00237645	-0.00135827	0.00020596	0.00048100	-0.00191025	-0.00151426	0.00082447	0.00174639	0.00000102	0.00183345	0.00154735	-0.00070573	0.00104911	-0.00201958	0.00017202	0.00052732	0.00128938	0.00237057	-0.00058348	0.00009646	-0.00040502	-0.00063006	0.00067104	0.00044462	-0.00026858	-0.00050878	-0.00066342	0.00089195	0.00239625	-0.00321338	-0.00018127	-0.00025212	-0.00085671	0.00144930	-0.00001600	-0.00209322	0.00013420	0.00228402	0.00175388	0.00044637	0.00190000	0.00051709	0.00247383	-0.00021208	-0.00049127	0.00066208	0.00137565	-0.00075280	-0.00004993	0.00011677	-0.00107585	0.00122911	-0.00120510	-0.00085224	-0.00035174	0.00113027	0.00218016	-0.00127237	-0.00138878	-0.00072193	0.00534969	-0.00004772	-0.00133588	0.00088306	0.00250363	0.00093073	-0.00100090	0.00051456	0.00087961	-0.00026312	-0.00099366	0.00099854	-0.00068640	0.00175697	0.00095472	-0.00074711	0.00003187	-0.00075287	0.00064951	-0.00228907	0.00253885	-0.00086863	-0.00023108	-0.00092064	0.00160656	-0.00252091	-0.00119474	-0.00076182	0.00191909	0.00003573	-0.00053275	0.00113456	-0.00036952	-0.00006570	-0.00016722	-0.00044508	-0.00079039	0.00009629	0.00000696	0.00018357	0.00022587	-0.00033970	-0.00127838	-0.00069004	-0.00038049	-0.00054618	-0.00109525	-0.00043027	0.00069526	0.00027757	0.00054865	-0.00028830	0.00078913	-0.00001665	-0.00084210	0.00055558	0.00039644	-0.00038130	-0.00024498	-0.00001659	-0.00029056	-0.00010642	0.00001842	0.00040418	-0.00082766	-0.00008226	-0.00052806	-0.00018339	0.00039674	-0.00086069	0.00031136	0.00053636	0.00004549	0.00042930	-0.00033786	0.00039964	-0.00053323	-0.00135749	-0.00007553	-0.00019340	-0.00009881	0.00005348	-0.00014633	-0.00014235	-0.00019085	-0.00033409	0.00001570	-0.00004356	0.00039481	-0.00006321	0.00063902	-0.00014643	0.00033241	0.00018302	-0.00003639	0.00007672	-0.00000587	0.00034632	-0.00016031	-0.00052044	0.00012203	-0.00015231	-0.00051575	-0.00025175	0.00017808	0.00007393	-0.00027195	0.00003128	0.00034201	0.00004383	0.00055777	0.00026785	0.00000427	0.00025968	0.14507634
0.2998	-0.14223761	-21.47483647	-0.07987797	-0.17378689	-0.64250740	1.49827480	-0.26883592	-0.19120041	0.37112142	-21.47483647	0.39924338	-21.47483647	-0.18857198	-21.47483647	0.05314673	-21.47483647	0.67364603	2.53248382	-0.06193691	-21.47483647	-0.60134288	-21.47483647	0.65670860	-21.47483647	-0.40472046	-21.47483647	-0.96066645	-21.47483647	0.17978844	0.24324383	-21.47483647	-0.16968377	0.28676266	-21.47483647	-0.09813488	-0.08147389	0.18425200	0.52854893	0.16660040	-0.17221025	-0.04335796	-0.03091116	-0.01815017	0.03388708	0.02695394	-0.03354233	0.02426640	0.00882629	0.02769916	0.00929867	0.01127316	0.00691576	0.01395504	0.01243711	0.01926780	0.01711697	0.01747982	0.02077456	0.01315210	0.01428543	0.01105554	0.01226529	0.01690455	0.01586636	0.01366646	0.01719421	0.01487820	0.01840134	0.01486699	0.01741686	0.01387946	0.01636480	0.01569107	0.01756402	0.01310481	0.01504374	0.01504921	0.01167936	0.01114665	0.00790607	0.01520257	0.00853156	0.01200793	0.00150033	-0.00194123	0.01889942	0.02576437	0.02101843	0.03330777	0.02060383	0.01704518	0.01139876	0.02096854	0.02318620	0.01162573	0.02251195	0.01926815	0.01695254	0.02038584	0.02312716	0.02131564	0.02295197	0.02205437	0.02813617	0.03159158	0.05400612	0.06120496	0.07900546	0.07488481	0.09130475	0.08550623	0.09293874	0.08561383	0.10150213	0.10176745	0.11257834	0.11231030	0.12900321	0.13008172	0.14861859	0.15055991	0.17007547	0.16360125	0.15967936	0.15608887	0.15026841	0.14635497	0.13695517	0.11428575	0.08640778	0.04630452	0.00900882	-0.01319317	-0.02060196	-0.02284897	-0.02527168	-0.02211314	-0.02444960	-0.02578247	-0.02840995	-0.02867573	-0.02719278	-0.03028146	-0.03160030	-0.03162743	-0.03287396	-0.03353533	-0.03262903	-0.03255274	-0.03529184	-0.03426208	-0.03456116	-0.03401255	-0.03439205	-0.03560210	-0.03504914	-0.03583509	-0.03734358	-0.03689266	-0.03767611	-0.03441423	-0.03518860	-0.03484598	-0.03579995	-0.03347778	-0.03508521	-0.03361698	-0.03504231	-0.03334157	-0.03385524	-0.03402721	-0.03305906	-0.03202353	-0.03096066	-0.03152549	-0.03164538	-0.03300276	-0.03173141	-0.03037495	-0.03081584	-0.02830543	-0.02846425	-0.02827987	-0.02647587	-0.02810444	-0.02611061	-0.02643581	-0.02519719	-0.02571698	-0.02678857	-0.02414896	-0.02538619	-0.02365673	-0.02406684	-0.02281374	-0.02196976	-0.02116567	-0.01893515	-0.01865712	-0.01940774	-0.01794282	-0.01719966	-0.01784912	-0.01437209	-0.01441718	-0.01478821	-0.01311732	-0.01256609	-0.01100918	-0.01056985	-0.01053532	-0.00901199	-0.00915921	-0.00873653	-0.00726223	-0.00744860	-0.00578431	-0.00564743	-0.00561278	-0.00493531	-0.00366836	-0.00392071	-0.00320427	-0.00348072	-0.00304435	-0.00364816	-0.00333388	-0.00289175	-0.00304653	-0.00328383	-0.00096571	-0.00253004	-0.00136838	0.00015237	0.00153786	0.00080764	0.00321747	0.00334285	0.00428320	0.00461157	0.00499635	0.00562853	0.00507818	0.00567231	0.00467201	0.00508151	0.00581034	0.00599440	0.00559144	0.00517122	0.00490788	0.00547453	0.00408914	0.00439047	0.00466124	0.00583531	0.00554363	0.00622051	0.00583105	0.00702262	0.00798848	0.00731625	0.00841496	0.00790450	0.00757112	0.00666507	0.00742951	0.00697563	0.00753637	0.00766528	0.00666355	0.00653984	0.00546855	0.00514601	0.00459674	0.00503985	0.00378012	0.00358803	0.00269977	0.00251592	0.00268298	0.00169267	0.00116345	0.00122221	0.00153796	0.00066865	0.00145361	0.00067905	0.00043417	0.00107823	0.00118172	0.00057226	0.00151443	0.00063434	0.00121558	0.00198044	0.00127044	0.00086566	0.00077119	0.00076622	0.00118116	0.00083089	0.00065293	0.00020716	0.00093036	0.00038210	0.00025384	0.00006264	-0.00075982	0.00054515	-0.00010753	-0.00066017	-0.00154522	-0.00131758	-0.00209275	-0.00218244	-0.00144987	-0.00274330	-0.00199614	-0.00157275	-0.00238456	-0.00243591	-0.00347152	-0.00163862	-0.00333028	-0.00238126	-0.00226052	-0.00319549	-0.00222643	-0.00137714	-0.00155656	-0.00157256	-0.00167803	-0.00113859	-0.00229646	-0.00013965	-0.00120012	0.00062013	-0.00221379	-0.00085467	-0.00032804	0.00055507	-0.00127288	-0.00092911	-0.00131677	-0.00122267	-0.00090313	0.00206438	0.00187902	0.00065617	-0.00298585	0.00052555	0.00255288	0.00030863	0.00178719	-0.00175876	0.00150690	-0.00164640	-0.00012467	-0.00021222	-0.00003597	0.00159448	0.00211913	0.00125117	0.00046627	0.00178947	-0.00078966	-0.00054255	0.00010616	-0.00008948	0.00029749	-0.00050943	-0.00004464	0.00076889	0.00182158	0.00072609	0.00038885	-0.00047192	-0.00095816	-0.00158744	-0.00171979	0.00242096	-0.00111021	0.00147488	-0.00329519	-0.00107061	0.00082821	-0.00019227	0.00144058	-0.00085110	0.00155398	0.00052750	0.00132421	0.00193565	0.00179898	-0.00112418	0.00119387	0.00206561	0.00075468	-0.00010735	0.00202935	0.00271883	0.00126566	0.00041446	0.00034330	0.00168474	0.00110172	-0.00099988	-0.00053969	-0.00029092	-0.00027252	0.00148558	-0.00099039	-0.00080486	0.00000019	-0.00012434	-0.00184055	0.00213245	-0.00005169	0.00004549	-0.00170002	0.00078209	-0.00100546	-0.00037394	0.00020510	0.00109408	0.00022981	0.00059091	0.00054571	0.00014728	0.00130474	-0.00021758	-0.00003665	0.00016959	0.00032267	0.00010703	0.00096556	0.00025027	0.00065502	-0.00021308	-0.00046381	0.00064011	0.00051543	0.00042322	0.00057549	0.00149789	0.00056250	-0.00022642	0.00085924	0.00053602	0.00031785	-0.00025516	0.00022885	0.00094972	-0.00038470	-0.00102999	-0.00035665	0.00041605	0.00118159	0.00042143	0.00127040	0.00000260	0.00044093	-0.00009107	-0.00036370	0.00116625	-0.00002125	0.00025876	0.00053399	-0.00030808	0.00077265	-0.00067999	0.00117814	0.00004312	0.00018591	-0.00003999	0.00000142	0.00014461	0.00085886	0.00054714	0.00023993	0.00029677	-0.00006086	0.00052983	0.00002457	0.00091609	0.00041271	0.00083357	0.00043154	0.00019789	0.00083130	-0.00021787	0.00019560	0.00006732	0.00006378	0.00004122	0.00016048	0.00059520	0.00025181	0.00031437	0.00006952	0.00053416	0.00032434	0.00025516	0.00044395	0.00039530	0.00022732	0.00058719	0.00024871	0.00008777	0.00074840	-0.43969375
0.3498	0.13305167	-21.47483647	0.07872507	-2.76868725	-0.03216596	-21.47483647	0.67896451	-0.06463218	-0.65117891	-2.05750173	-0.45413868	0.53909414	0.30256323	0.54871321	-0.18198284	-0.77979141	0.21906727	-21.47483647	0.58549768	-21.47483647	-0.30079573	-21.47483647	-1.77599895	-21.47483647	-0.03196710	-21.47483647	-21.47483647	-21.47483647	0.18286379	-21.47483647	-21.47483647	-21.47483647	-0.10665390	-21.47483647	0.13077106	-0.46786091	-0.14365949	-0.09451870	-0.09494601	0.01862919	-0.00008971	-0.00523775	-0.01060966	0.00815214	0.01619006	-0.01264596	0.04209237	0.01385552	0.01948816	0.01444965	0.00860463	0.00605381	0.00923209	0.01609670	0.01507715	0.01273879	0.00974926	0.01480901	0.01388852	0.01691651	0.00873014	0.01393838	0.01813724	0.01363024	0.01452188	0.01725049	0.01306161	0.01907003	0.01744443	0.01780880	0.01309044	0.01457306	0.01516163	0.01636968	0.01494677	0.01589018	0.01199760	0.01134908	0.01292683	0.01202401	0.00828141	0.00764264	0.00998246	0.01141591	0.00560064	0.01145142	0.02331804	0.01924042	0.01973692	0.02181282	0.02321553	0.00357701	0.01360815	0.02212624	0.02007689	0.02239298	0.01896167	0.01484808	0.01667485	0.02312013	0.01573781	0.02328184	0.02466148	0.03323011	0.03617530	0.05668309	0.06632942	0.08407633	0.07710787	0.08734838	0.08500558	0.09335269	0.08352666	0.10450129	0.10479282	0.10888107	0.10855315	0.12830419	0.13016452	0.14862792	0.15177505	0.17208664	0.16397493	0.15978702	0.15201929	0.15181714	0.14604807	0.13943433	0.11734747	0.08953879	0.04736022	0.00943193	-0.01300384	-0.02174684	-0.02308769	-0.02385200	-0.02277205	-0.02505931	-0.02459066	-0.02860425	-0.02720551	-0.02626145	-0.03011053	-0.03127671	-0.03097474	-0.03198330	-0.03232924	-0.03165393	-0.03206055	-0.03383551	-0.03360668	-0.03373510	-0.03290646	-0.03345947	-0.03359219	-0.03468310	-0.03450802	-0.03563674	-0.03599759	-0.03608584	-0.03250868	-0.03385448	-0.03402655	-0.03405252	-0.03361250	-0.03508492	-0.03373876	-0.03474247	-0.03226169	-0.03439173	-0.03428993	-0.03312414	-0.03154774	-0.03028810	-0.03200188	-0.03228386	-0.03227860	-0.03108587	-0.03084331	-0.03025509	-0.02892198	-0.02723709	-0.02822599	-0.02671074	-0.02794756	-0.02655437	-0.02510537	-0.02565120	-0.02539574	-0.02823992	-0.02450059	-0.02627577	-0.02259891	-0.02370081	-0.02201144	-0.02030062	-0.02225208	-0.01935369	-0.01900453	-0.01971530	-0.01677594	-0.01636525	-0.01756083	-0.01497008	-0.01557305	-0.01508998	-0.01281206	-0.01310801	-0.01022624	-0.00969471	-0.00971339	-0.00814447	-0.00904009	-0.00819814	-0.00740252	-0.00782472	-0.00567069	-0.00562318	-0.00629253	-0.00479632	-0.00299932	-0.00297867	-0.00347117	-0.00225569	-0.00181429	-0.00173043	-0.00152594	-0.00082851	-0.00140466	-0.00093325	-0.00034841	-0.00119855	-0.00146632	-0.00043820	-0.00095886	-0.00102624	-0.00022939	-0.00010961	0.00064422	0.00081808	0.00132902	0.00254588	0.00358902	0.00439356	0.00479876	0.00434947	0.00628119	0.00788734	0.00660537	0.00898261	0.00706437	0.00678566	0.00616874	0.00595802	0.00546827	0.00728630	0.00501063	0.00467054	0.00556811	0.00499532	0.00532689	0.00548809	0.00576224	0.00491075	0.00504230	0.00463092	0.00602621	0.00564556	0.00699028	0.00778503	0.00773607	0.00818967	0.00661687	0.00690570	0.00771964	0.00820152	0.00734760	0.00722588	0.00732389	0.00659343	0.00684960	0.00633655	0.00533753	0.00482174	0.00493936	0.00378843	0.00362307	0.00281476	0.00251130	0.00240655	0.00200179	0.00157096	0.00132858	0.00115825	0.00072865	0.00008382	0.00063244	0.00053734	0.00012061	-0.00019035	-0.00026724	0.00099520	0.00111309	0.00088187	0.00028749	0.00120019	0.00097559	0.00132059	0.00032345	0.00130948	0.00159019	0.00102320	0.00126516	0.00172605	0.00026337	-0.00002650	0.00029148	0.00077115	0.00046147	0.00033174	-0.00099669	-0.00069977	0.00076727	0.00047252	-0.00107512	-0.00030899	0.00037731	-0.00037627	-0.00222526	-0.00068686	-0.00130168	-0.00225629	-0.00189732	-0.00212005	-0.00135157	-0.00124714	-0.00171137	-0.00152620	-0.00320425	-0.00215500	-0.00043130	-0.00222840	-0.00150349	-0.00362992	-0.00093678	-0.00145435	-0.00027791	0.00016828	0.00017910	-0.00021502	-0.00209765	-0.00086366	-0.00038339	-0.00036967	0.00069325	-0.00155545	-0.00203891	-0.00010870	-0.00061065	-0.00128672	-0.00023812	0.00029869	-0.00024890	0.00132760	-0.00082009	-0.00015485	0.00180322	0.00103460	-0.00220229	-0.00115281	0.00223510	0.00067610	-0.00084644	0.00100674	0.00105667	0.00101190	0.00050243	0.00120766	0.00077556	0.00234902	0.00242608	-0.00084604	0.00163488	-0.00090176	0.00091312	-0.00018676	0.00080108	-0.00016826	0.00076480	0.00049382	0.00157197	0.00176493	0.00041399	0.00283977	0.00216447	-0.00042126	-0.00100363	0.00208022	0.00050045	0.00197843	-0.00044994	0.00154738	0.00135229	-0.00004123	0.00043724	0.00044879	0.00073744	-0.00004264	0.00052339	-0.00026629	-0.00250025	-0.00130304	-0.00227307	0.00089148	0.00077936	0.00036316	-0.00182904	0.00180366	0.00068064	0.00060157	-0.00123331	0.00176402	-0.00041906	-0.00115578	-0.00006736	0.00167630	0.00040785	-0.00022947	0.00042427	-0.00016793	0.00102047	-0.00001215	-0.00032218	0.00042661	0.00027902	-0.00066569	-0.00016627	0.00069061	0.00028500	0.00082336	-0.00133683	-0.00067358	0.00023505	-0.00029137	-0.00127246	-0.00004762	-0.00022240	0.00086689	-0.00049484	0.00043906	0.00022363	-0.00041241	-0.00027502	-0.00028197	0.00019318	-0.00123161	-0.00015782	0.00113104	0.00028334	0.00001826	0.00092787	0.00056218	-0.00028013	0.00115220	-0.00008447	0.00055376	-0.00093293	0.00026436	0.00030963	0.00054705	0.00034839	-0.00072688	-0.00017819	0.00005947	-0.00020214	0.00045650	-0.00040094	0.00033488	0.00038334	0.00068392	-0.00052426	-0.00009566	-0.00012204	0.00005266	-0.00006550	0.00033532	0.00011746	0.00014662	-0.00011755	0.00025203	0.00019566	-0.00000449	0.00010437	0.00048107	0.00028739	0.00004409	0.00009490	0.00063120	0.00005146	0.00000348	-0.00007373	0.00040746	0.00012640	0.00006607	0.00006747	0.00025788	-0.00001065	0.00029317	0.00023452	-0.00012421	0.00000665	-0.04603942
0.3998	0.12282391	-21.47483647	-0.49062326	-0.01838322	-0.32769837	0.26373976	-0.10366271	-21.47483647	1.15078437	-21.47483647	-21.47483647	-21.47483647	0.48559897	-21.47483647	-0.14921896	-21.47483647	0.64929452	-21.47483647	0.02878973	-21.47483647	0.92138967	-21.47483647	-21.47483647	-21.47483647	-0.37657722	-21.47483647	-0.00169610	-21.47483647	-0.19355072	-21.47483647	-21.47483647	-21.47483647	0.53755785	-21.47483647	-0.21041385	-0.28771852	-0.04605867	0.16469709	0.02101366	-0.08097359	0.04445743	-0.03370558	0.00872015	-0.03048745	0.01274106	0.00359608	0.00959515	0.01156964	0.03059322	0.01205819	0.02333314	0.01666719	0.01604203	0.01568956	0.01789414	0.01238583	0.01496119	0.01948357	0.01343825	0.01655369	0.00893818	0.01327470	0.01916382	0.01612425	0.01611809	0.01620237	0.01451460	0.01674919	0.01557260	0.01755089	0.01406790	0.01501258	0.01377583	0.01779767	0.01426172	0.01651688	0.01633064	0.01177892	0.01073386	0.00969698	0.01237560	0.00581279	0.01254753	0.00789838	0.00499620	0.01301568	0.02639138	0.02024345	0.02259663	0.02728438	0.00736070	0.00869188	0.01588830	0.01752352	0.02151293	0.02067969	0.01522118	0.01162219	0.02043263	0.02214898	0.01749567	0.02057676	0.02347459	0.02612353	0.03046872	0.05657906	0.06190672	0.08276658	0.07576575	0.09175052	0.09276488	0.09333574	0.08511083	0.10119189	0.10682201	0.11197413	0.11282244	0.12791748	0.13335248	0.14857502	0.15257094	0.17402631	0.16517943	0.16273067	0.15621690	0.15518358	0.14801761	0.13754798	0.11696005	0.08912006	0.04682282	0.01063420	-0.01298696	-0.02181034	-0.02531962	-0.02573748	-0.02548731	-0.02509592	-0.02623264	-0.03018043	-0.02900611	-0.02790097	-0.03011511	-0.03065558	-0.03295060	-0.03308463	-0.03432001	-0.03236612	-0.03381559	-0.03309958	-0.03443521	-0.03568027	-0.03428446	-0.03340046	-0.03395031	-0.03430021	-0.03568563	-0.03666693	-0.03626813	-0.03720734	-0.03538534	-0.03576568	-0.03519502	-0.03653160	-0.03378361	-0.03456603	-0.03511052	-0.03612431	-0.03275948	-0.03506264	-0.03517857	-0.03294004	-0.03182331	-0.03102029	-0.03228682	-0.03203631	-0.03305994	-0.03268863	-0.03035591	-0.03183438	-0.02937553	-0.02875159	-0.02973837	-0.02804084	-0.02943003	-0.02618656	-0.02669236	-0.02535835	-0.02595598	-0.02874853	-0.02484688	-0.02602981	-0.02403843	-0.02578433	-0.02232575	-0.02241422	-0.02253220	-0.01952709	-0.02011684	-0.02044299	-0.01777493	-0.01846858	-0.01812849	-0.01469820	-0.01535630	-0.01425333	-0.01294391	-0.01278124	-0.01192545	-0.01097416	-0.00988080	-0.00827744	-0.00991749	-0.00886601	-0.00790623	-0.00752202	-0.00644172	-0.00559642	-0.00552767	-0.00442139	-0.00417896	-0.00400350	-0.00267189	-0.00287621	-0.00186909	-0.00201737	-0.00166230	-0.00022522	-0.00121380	0.00052985	0.00088104	0.00024671	-0.00036698	0.00159296	0.00158736	0.00025708	0.00112223	0.00004257	0.00159161	0.00087726	0.00019406	0.00058633	0.00103337	0.00205060	0.00150846	0.00189822	0.00307848	0.00429694	0.00413001	0.00572729	0.00500706	0.00650435	0.00552705	0.00519403	0.00615228	0.00757185	0.00722267	0.00776061	0.00749737	0.00691609	0.00799436	0.00765056	0.00734468	0.00681907	0.00602772	0.00426487	0.00588079	0.00522564	0.00576808	0.00588633	0.00618603	0.00651415	0.00519255	0.00591034	0.00714096	0.00606436	0.00653162	0.00688112	0.00710948	0.00709114	0.00725531	0.00781045	0.00702088	0.00760642	0.00683326	0.00671489	0.00673961	0.00774087	0.00570457	0.00693251	0.00566941	0.00487394	0.00553625	0.00431563	0.00510291	0.00441294	0.00326345	0.00331854	0.00364136	0.00247121	0.00236002	0.00166997	0.00122822	0.00130181	0.00071834	0.00114417	0.00078259	0.00084306	0.00020628	0.00088532	-0.00022551	0.00094667	0.00117502	0.00172498	0.00041007	-0.00019687	-0.00000913	0.00020103	0.00110756	0.00095782	0.00011506	0.00173050	0.00109622	0.00080646	-0.00033395	0.00201579	0.00061979	0.00094343	0.00102511	0.00161379	0.00130053	-0.00109284	0.00262988	-0.00073862	0.00136021	0.00271464	0.00007638	0.00139857	-0.00190968	-0.00165618	0.00026204	0.00019633	-0.00145286	-0.00073766	-0.00246753	-0.00309500	-0.00078205	-0.00012717	-0.00164323	-0.00022604	-0.00141990	-0.00090389	0.00078133	-0.00388063	-0.00141403	-0.00188973	-0.00106652	-0.00050541	-0.00145217	-0.00174799	-0.00160950	0.00023607	-0.00066194	-0.00169446	-0.00051708	-0.00058779	0.00086318	-0.00081648	-0.00418717	-0.00193371	-0.00124268	-0.00002948	-0.00171953	-0.00041050	-0.00130647	0.00086198	0.00073893	-0.00000510	0.00180890	0.00161284	-0.00064472	0.00012325	0.00149309	0.00036469	-0.00106393	-0.00027669	0.00014802	0.00025376	0.00083995	0.00116964	0.00014190	0.00089019	-0.00233903	0.00052247	-0.00022604	-0.00001398	0.00020042	0.00553209	0.00143845	0.00065290	0.00096008	0.00220760	0.00051328	0.00072536	-0.00060562	-0.00099319	0.00135373	-0.00013809	0.00086347	0.00079624	-0.00311803	-0.00056087	-0.00290564	0.00021089	0.00142739	-0.00020687	-0.00073793	0.00090034	-0.00125971	0.00110013	-0.00139829	-0.00056109	-0.00043355	-0.00069335	-0.00012688	0.00163404	-0.00014284	-0.00057802	-0.00007523	0.00002547	0.00003553	-0.00012646	-0.00076827	0.00008871	-0.00023392	0.00065827	0.00060840	-0.00022724	0.00028171	-0.00027068	-0.00097114	0.00012724	-0.00041178	-0.00062663	0.00015585	0.00043899	0.00080288	-0.00025572	0.00009900	0.00021741	0.00055563	-0.00016846	-0.00016397	0.00070083	-0.00007594	0.00007327	-0.00071533	0.00066969	0.00033336	0.00015509	0.00041229	0.00015137	-0.00011437	-0.00005221	-0.00005546	-0.00005880	-0.00098633	-0.00043936	0.00036584	0.00047358	0.00067551	-0.00029016	-0.00005874	-0.00074866	-0.00049155	-0.00094343	-0.00072753	-0.00006132	0.00038690	0.00109332	-0.00020627	0.00047591	-0.00001637	0.00003198	-0.00022231	0.00035653	-0.00010068	0.00009638	-0.00011610	0.00010322	0.00014957	0.00014513	0.00028179	0.00038142	0.00008522	-0.00010747	-0.00031593	0.00003071	0.00036904	0.00001637	-0.00027061	0.00056311	-0.00031883	0.00015304	-0.00011647	0.00007875	0.00003458	0.00060648	0.00002403	0.00008377	0.00001438	-0.37823526
0.4498	-0.08236234	-1.99697411	0.28413536	-0.69535351	0.19660294	-0.25962532	-0.40511832	-21.47483647	0.19779843	0.88412316	-0.04615244	-0.38365178	-0.24834293	-21.47483647	-0.37771205	-0.56288403	-0.21854854	-1.65861320	0.36007126	-21.47483647	-1.10737622	-21.47483647	-21.47483647	-21.47483647	0.59575885	-21.47483647	-1.69206834	0.22601812	0.22136227	-21.47483647	0.22560237	-0.09321497	0.05807798	-21.47483647	-0.26149407	0.22969678	-0.25268035	-0.23573203	0.09001649	-0.04200214	-0.02669226	0.02696618	0.01737018	0.10005845	0.03427685	0.01113602	0.02982583	-0.00998145	0.02337323	0.02178348	0.01009700	0.01059738	0.01477883	0.01803647	0.02470942	0.01217581	0.01320313	0.01999772	0.01813267	0.01360332	0.01135726	0.01810974	0.01843214	0.01524392	0.01509376	0.01980055	0.01570315	0.01767426	0.01486379	0.01739779	0.01553663	0.01493221	0.01553992	0.01594703	0.01248546	0.01495858	0.01500334	0.01378728	0.01239505	0.01414489	0.01267501	0.01159336	0.01064938	0.01109478	0.00124802	0.01798780	0.01717961	0.01787452	0.02994316	0.01366286	0.00975266	0.01197239	0.01452858	0.01676644	0.01760771	0.01913754	0.01887041	0.01413614	0.01699226	0.01851608	0.01850746	0.02295845	0.02258058	0.02759211	0.03146559	0.05402187	0.06259606	0.08315338	0.07539110	0.09334749	0.08931270	0.09093824	0.08517798	0.10452479	0.10613372	0.11599996	0.11389809	0.13257607	0.13610779	0.15005291	0.15583785	0.17656633	0.16785868	0.16441201	0.16126479	0.16051019	0.14952128	0.14117962	0.11830390	0.08651741	0.04675367	0.01055570	-0.01230898	-0.02123809	-0.02307590	-0.02732849	-0.02508209	-0.02504520	-0.02653523	-0.02898685	-0.03017504	-0.03022022	-0.03211445	-0.03157210	-0.03208834	-0.03338847	-0.03376763	-0.03628125	-0.03337420	-0.03103976	-0.03380175	-0.03509011	-0.03411563	-0.03645416	-0.03549084	-0.03492653	-0.03506567	-0.03571365	-0.03764305	-0.03714945	-0.03493745	-0.03614690	-0.03475698	-0.03710570	-0.03545865	-0.03616959	-0.03578027	-0.03572061	-0.03409702	-0.03405456	-0.03332404	-0.03330114	-0.03259674	-0.03394300	-0.03222661	-0.03369548	-0.03115327	-0.02972795	-0.02923106	-0.03110887	-0.02978711	-0.03007737	-0.02888327	-0.02924819	-0.02914114	-0.02738340	-0.02707243	-0.02707637	-0.02574652	-0.02580104	-0.02621693	-0.02532348	-0.02380713	-0.02412602	-0.02296035	-0.02348475	-0.02241892	-0.02141577	-0.01956880	-0.01859001	-0.01879434	-0.01710464	-0.01762016	-0.01730480	-0.01434769	-0.01384352	-0.01361319	-0.01237563	-0.01270431	-0.01095673	-0.01105596	-0.01022042	-0.00870817	-0.00794460	-0.00712478	-0.00785810	-0.00708771	-0.00688467	-0.00572270	-0.00509719	-0.00410399	-0.00329910	-0.00304043	-0.00281099	-0.00143370	-0.00162654	-0.00164346	-0.00052725	-0.00062944	-0.00017188	0.00085631	-0.00001059	0.00011379	0.00120096	0.00178417	0.00136605	0.00189615	0.00240955	0.00286700	0.00206136	0.00207226	0.00285315	0.00183433	0.00264585	0.00226669	0.00218781	0.00363484	0.00211039	0.00181701	0.00232110	0.00272623	0.00327622	0.00219780	0.00349023	0.00353686	0.00469799	0.00562068	0.00537371	0.00590449	0.00669761	0.00642383	0.00664039	0.00836784	0.00717408	0.00822025	0.00752966	0.00807181	0.00823498	0.00762700	0.00588499	0.00798386	0.00598595	0.00679671	0.00762944	0.00675349	0.00658899	0.00596339	0.00575386	0.00666955	0.00606127	0.00590343	0.00565378	0.00558677	0.00591828	0.00624009	0.00638521	0.00710359	0.00657760	0.00650397	0.00685975	0.00748934	0.00614119	0.00663775	0.00697237	0.00616477	0.00599764	0.00627786	0.00597991	0.00603440	0.00566214	0.00617519	0.00533402	0.00586652	0.00329984	0.00399222	0.00445972	0.00415472	0.00344876	0.00261383	0.00180868	0.00290576	0.00306904	0.00145907	0.00252890	0.00072466	0.00192791	0.00085713	0.00056254	0.00069002	0.00080777	-0.00147577	0.00082716	0.00067589	0.00151260	-0.00093157	-0.00046469	-0.00002936	-0.00115320	-0.00009636	0.00111052	0.00107048	0.00068864	0.00285420	-0.00006599	0.00120308	0.00170371	0.00057845	0.00348135	-0.00031756	0.00007978	0.00158429	0.00039292	0.00207006	0.00180596	0.00087375	-0.00003218	0.00198160	0.00318766	0.00227807	0.00212506	-0.00028539	0.00245891	0.00251771	0.00042331	0.00149073	0.00176388	-0.00121700	0.00025258	-0.00160840	-0.00012477	0.00086614	-0.00014224	-0.00086608	0.00126574	-0.00152225	-0.00048905	-0.00143061	-0.00324902	-0.00409972	-0.00451613	-0.00207684	-0.00058161	-0.00313224	0.00042253	-0.00013604	-0.00038484	-0.00184927	0.00095107	-0.00134186	-0.00223315	-0.00117599	-0.00165147	-0.00177622	-0.00035337	-0.00259018	0.00016207	-0.00043527	-0.00248329	0.00030640	-0.00121693	-0.00137385	-0.00127724	-0.00157886	-0.00003792	-0.00064109	-0.00343160	-0.00075993	0.00076093	-0.00126689	-0.00239960	-0.00117139	0.00291383	-0.00081073	-0.00135802	0.00059316	0.00003155	-0.00033672	-0.00027358	0.00069880	0.00001874	-0.00151306	-0.00088907	-0.00325881	0.00047529	-0.00024012	0.00131295	-0.00177189	0.00049924	-0.00026499	-0.00140445	-0.00015644	0.00061562	-0.00176398	-0.00182925	-0.00153511	0.00137878	-0.00008829	-0.00084425	0.00083817	-0.00056035	-0.00055304	-0.00029266	-0.00132806	0.00026908	0.00031730	-0.00006157	-0.00026376	0.00028087	-0.00043719	-0.00013665	-0.00143029	0.00076759	-0.00011790	-0.00119392	-0.00055726	0.00004678	-0.00017002	0.00012388	-0.00067083	0.00069720	0.00054255	0.00084787	0.00070214	0.00034446	-0.00038277	-0.00007063	-0.00021800	0.00066582	-0.00044759	0.00024105	-0.00000885	0.00000451	0.00098918	-0.00073139	-0.00094371	-0.00043243	-0.00007378	-0.00026011	0.00008353	0.00032470	-0.00026601	0.00024215	0.00082744	0.00028903	-0.00073765	-0.00041989	-0.00017421	-0.00027647	0.00044808	0.00047967	-0.00071174	0.00005395	0.00010454	0.00032651	-0.00000619	0.00013628	0.00027074	-0.00002063	-0.00013270	0.00050084	0.00031691	-0.00021026	0.00016875	0.00022077	-0.00005464	-0.00022500	-0.00023667	0.00000639	0.00021396	-0.00064389	-0.00041740	0.00029438	-0.00005456	0.00008294	0.00012509	-0.00022795	0.00004327	0.00017904	-0.00000275	0.00012357	0.00039255	0.38866120
0.4998	0.54112989	-21.47483647	-0.20282885	-21.47483647	-0.10842631	-21.47483647	-0.34042064	-1.15699297	-0.64178630	-21.47483647	0.26011758	-0.05350579	0.03926150	-0.21451962	0.37201376	1.03400491	-0.09102895	-21.47483647	0.96657112	-21.47483647	0.09917968	-21.47483647	-0.34912840	0.31979653	0.10781708	-21.47483647	-0.36292074	0.02369208	0.74036919	-21.47483647	-21.47483647	0.78841186	0.01953211	-0.92537230	-0.19341056	0.00330649	-0.04119461	0.07202216	0.16378338	0.02879375	-0.01396676	0.02534462	-0.03153943	0.00982702	-0.01422866	-0.00888335	0.02733479	0.00884395	0.02638231	0.01590303	0.00510126	0.01120102	0.00552092	0.02041249	0.02264090	0.01719045	0.01707170	0.01880405	0.01406764	0.01683451	0.01002995	0.01623594	0.01632612	0.01546404	0.01623996	0.01935273	0.01159257	0.01743104	0.01559334	0.01675753	0.01732900	0.01529211	0.01457995	0.01635546	0.01491955	0.01678190	0.01743841	0.01290704	0.01199139	0.00922575	0.01069831	0.00525155	0.01687375	0.01135290	0.00283622	0.03027087	0.01878147	0.01451201	0.02255627	0.01489325	0.00862460	0.01131496	0.01187473	0.01461273	0.01555904	0.02118243	0.01074175	0.01674329	0.02186587	0.02389178	0.02028179	0.02342144	0.02192609	0.02771139	0.03078105	0.05511569	0.05928280	0.07979951	0.07601431	0.09429872	0.08914456	0.09606003	0.08930231	0.10759588	0.10547842	0.11284621	0.11600097	0.12909431	0.13467969	0.15177412	0.15443629	0.17548167	0.17115231	0.16513760	0.15984595	0.15675268	0.15108490	0.14250327	0.11685340	0.09244545	0.04886010	0.01142268	-0.01159726	-0.01804664	-0.02341752	-0.02695775	-0.02436705	-0.02542729	-0.02484709	-0.02800457	-0.02772629	-0.02833261	-0.03104970	-0.03008768	-0.03279703	-0.03548492	-0.03366003	-0.03237669	-0.03224270	-0.03241832	-0.03338458	-0.03578873	-0.03490693	-0.03532062	-0.03535592	-0.03491275	-0.03553380	-0.03673448	-0.03682341	-0.03704064	-0.03518753	-0.03667792	-0.03515317	-0.03806207	-0.03453527	-0.03397850	-0.03520602	-0.03436422	-0.03279202	-0.03542492	-0.03500918	-0.03438126	-0.03199489	-0.03166047	-0.03207159	-0.03152437	-0.03302490	-0.03227428	-0.03153503	-0.03150629	-0.03016056	-0.03025805	-0.02930788	-0.02936342	-0.02804457	-0.02632777	-0.02784391	-0.02546311	-0.02615350	-0.02676455	-0.02536806	-0.02514796	-0.02511079	-0.02639863	-0.02421483	-0.02395242	-0.02047291	-0.01854797	-0.02002321	-0.01847799	-0.01879153	-0.02021642	-0.01715984	-0.01524812	-0.01449411	-0.01385612	-0.01421838	-0.01228155	-0.01237331	-0.01303176	-0.01061010	-0.00954695	-0.00910019	-0.00811613	-0.00736967	-0.00685347	-0.00563729	-0.00593555	-0.00547525	-0.00403358	-0.00461525	-0.00375626	-0.00298499	-0.00278191	-0.00244691	-0.00151579	-0.00148378	-0.00124274	-0.00120826	-0.00019136	0.00066921	0.00021648	0.00006964	0.00131489	0.00201241	0.00113111	0.00247739	0.00130985	0.00322471	0.00151902	0.00329889	0.00349152	0.00338857	0.00498263	0.00327740	0.00334618	0.00521901	0.00437934	0.00506976	0.00387165	0.00394815	0.00454111	0.00288560	0.00261072	0.00298512	0.00276695	0.00298593	0.00373948	0.00335755	0.00293986	0.00421195	0.00305724	0.00589417	0.00484427	0.00459781	0.00515793	0.00693067	0.00639656	0.00794104	0.00670845	0.00872357	0.00899916	0.00795404	0.00899486	0.00910148	0.00817745	0.00872187	0.00872859	0.00736767	0.00847666	0.00648523	0.00740436	0.00709565	0.00676709	0.00611404	0.00628435	0.00741887	0.00665999	0.00689146	0.00672650	0.00608774	0.00592404	0.00669911	0.00621256	0.00615311	0.00733491	0.00632687	0.00630807	0.00694794	0.00642953	0.00753179	0.00609445	0.00748453	0.00525307	0.00584689	0.00645676	0.00618295	0.00608688	0.00520719	0.00764572	0.00563264	0.00463739	0.00580612	0.00619313	0.00440096	0.00516305	0.00441017	0.00530120	0.00453313	0.00427325	0.00264782	0.00427787	0.00409800	0.00335860	0.00213291	0.00217833	0.00145228	-0.00007655	0.00126480	0.00169529	0.00139658	-0.00027326	0.00190978	0.00097016	0.00121606	0.00232120	0.00043695	0.00019070	-0.00012910	-0.00035266	0.00157058	-0.00019075	0.00036555	-0.00081700	-0.00035157	0.00159143	0.00123692	0.00272096	0.00228631	0.00411607	0.00158218	0.00001717	0.00241728	0.00191952	0.00178854	0.00066254	0.00229139	0.00258311	0.00117978	0.00105112	0.00092057	0.00162056	0.00236563	0.00174532	0.00038557	0.00298976	0.00128350	-0.00091547	0.00098657	0.00017132	0.00333796	0.00215767	0.00166658	0.00115112	0.00262872	0.00113860	0.00182531	0.00191629	0.00205341	-0.00003585	-0.00100647	-0.00169183	0.00019238	-0.00140579	-0.00067411	-0.00070224	0.00001374	-0.00063074	0.00252405	-0.00097612	-0.00167396	-0.00262776	0.00043570	0.00071038	-0.00142442	-0.00121147	-0.00036752	0.00068511	-0.00092560	-0.00185087	0.00097905	0.00317383	0.00055302	-0.00092372	-0.00017723	-0.00008471	-0.00115432	-0.00278967	0.00023244	-0.00035810	-0.00166307	-0.00048942	-0.00072248	-0.00188433	-0.00014049	0.00011317	-0.00193762	0.00001695	-0.00036342	0.00047903	-0.00168120	0.00047199	-0.00103405	-0.00056310	0.00004094	0.00080857	-0.00029652	0.00137314	0.00063427	-0.00037015	0.00022539	0.00065977	0.00039020	-0.00015102	0.00015426	0.00001398	-0.00023751	0.00004867	0.00002665	0.00069710	-0.00003859	0.00025043	-0.00016030	-0.00075904	0.00019667	0.00074095	0.00045249	0.00029110	-0.00004337	0.00098178	0.00088640	0.00045527	0.00081077	0.00065000	0.00139743	-0.00005240	-0.00038028	0.00081727	-0.00007742	0.00057863	0.00126419	0.00054513	0.00061411	0.00114879	-0.00038016	-0.00014824	-0.00005829	0.00000970	0.00169965	0.00023510	0.00143779	0.00044990	0.00066514	0.00076499	-0.00000164	0.00000869	0.00045988	0.00058051	0.00098298	0.00131704	0.00032353	0.00084502	-0.00043687	0.00011115	0.00017310	0.00067819	0.00010576	0.00027800	-0.00022037	0.00043458	0.00030491	0.00020816	0.00030376	0.00054400	0.00025565	0.00040259	0.00007228	0.00057489	0.00035856	0.00044490	-0.00018740	0.00075092	0.00054798	0.00053178	0.00031042	0.00031288	0.00044421	0.00083223	0.00012646	0.00049136	0.00049789	0.05788586
0.5498	0.10797216	-21.47483647	-0.32214909	-21.47483647	-0.41759919	-21.47483647	-0.28486092	-21.47483647	0.18588139	-0.11506792	-0.07297760	-1.07964182	-0.04111629	-21.47483647	-0.68473685	-21.47483647	0.56636960	-21.47483647	0.87958207	-0.74046594	0.37036160	-21.47483647	-21.47483647	-21.47483647	-0.54603869	-21.47483647	-21.47483647	-21.47483647	0.52870297	-21.47483647	0.90101564	-21.47483647	0.54690086	-21.47483647	0.80913259	-0.15587148	0.05040684	0.09055635	0.01903822	-0.13804454	-0.05608143	0.09228343	0.00290571	0.01058335	-0.01532439	-0.00656627	-0.00054914	0.00396814	0.01926358	0.02438789	0.01048467	0.01427621	0.01141096	0.01340219	0.01233863	0.01170647	0.01743090	0.01946962	0.02019374	0.01721301	0.01405825	0.01638769	0.01551604	0.01690242	0.01772615	0.01596460	0.01296846	0.01489995	0.01648472	0.01956954	0.01572882	0.01624158	0.01566890	0.02047180	0.01404544	0.01806956	0.01481780	0.01154696	0.01338291	0.00830832	0.01244619	0.01108171	0.01149565	0.00752862	0.00532009	0.02499136	0.01623928	0.02306549	0.02823901	0.01909213	0.00312122	0.01149807	0.01707660	0.01529911	0.01662877	0.01620152	0.01933796	0.01662229	0.01986154	0.02244046	0.01873477	0.02244139	0.02277389	0.02838342	0.03382402	0.05525013	0.05959692	0.07893358	0.07540388	0.09198201	0.08941160	0.09338778	0.08823017	0.10109930	0.10267362	0.11498626	0.11057160	0.12657957	0.13109137	0.14518074	0.15298488	0.17270258	0.16594559	0.15981858	0.15793829	0.15119958	0.14611715	0.13572603	0.11415336	0.08682897	0.04655765	0.00940111	-0.01303288	-0.02000890	-0.02425170	-0.02641675	-0.02366685	-0.02526264	-0.02533112	-0.03005159	-0.02817097	-0.02684566	-0.03069460	-0.03088084	-0.03274899	-0.03397793	-0.03458415	-0.03208111	-0.03294504	-0.03306577	-0.03320566	-0.03639069	-0.03331448	-0.03468897	-0.03556555	-0.03560786	-0.03433968	-0.03627129	-0.03633669	-0.03789587	-0.03498256	-0.03603986	-0.03510258	-0.03690316	-0.03510315	-0.03491521	-0.03547077	-0.03725001	-0.03348434	-0.03566033	-0.03473070	-0.03354820	-0.03266642	-0.03292690	-0.03288823	-0.03228138	-0.03270665	-0.03272632	-0.03206634	-0.03215421	-0.02886485	-0.02985044	-0.02996588	-0.02846835	-0.02869760	-0.02658117	-0.02709132	-0.02659669	-0.02655582	-0.02791503	-0.02617644	-0.02609540	-0.02413515	-0.02671951	-0.02330613	-0.02346805	-0.02136293	-0.02074596	-0.02100214	-0.01987856	-0.01995644	-0.01846832	-0.01923272	-0.01559811	-0.01557626	-0.01515568	-0.01463687	-0.01337252	-0.01237489	-0.01257740	-0.01121909	-0.00894413	-0.00899402	-0.00905737	-0.00823140	-0.00891449	-0.00643250	-0.00679264	-0.00615366	-0.00590424	-0.00468467	-0.00364904	-0.00322315	-0.00306157	-0.00300885	-0.00160054	-0.00198828	-0.00115691	-0.00061705	-0.00074255	0.00017462	-0.00128069	-0.00003034	0.00183352	0.00135621	0.00093913	0.00201782	0.00133801	0.00263835	0.00205887	0.00241708	0.00283548	0.00320316	0.00360746	0.00419657	0.00339445	0.00479328	0.00500516	0.00492113	0.00500442	0.00407674	0.00632774	0.00398042	0.00335449	0.00521458	0.00511030	0.00445513	0.00430793	0.00421829	0.00362324	0.00383353	0.00345073	0.00402490	0.00301312	0.00313095	0.00197267	0.00384594	0.00360840	0.00386752	0.00518049	0.00583715	0.00556772	0.00535478	0.00681750	0.00619546	0.00633454	0.00855121	0.00857080	0.00907082	0.00952852	0.00848779	0.00979675	0.00840936	0.00809014	0.00791403	0.00866737	0.00879314	0.00828108	0.00677658	0.00782371	0.00684032	0.00676906	0.00765703	0.00574702	0.00636645	0.00688089	0.00649035	0.00563828	0.00534119	0.00498717	0.00706110	0.00472346	0.00729402	0.00580278	0.00591857	0.00684229	0.00631590	0.00668042	0.00536895	0.00684235	0.00524625	0.00552310	0.00593378	0.00709111	0.00637803	0.00576277	0.00664101	0.00780253	0.00632690	0.00518032	0.00513660	0.00706532	0.00575734	0.00596500	0.00386749	0.00557288	0.00497424	0.00471413	0.00433284	0.00380855	0.00445363	0.00523973	0.00479790	0.00266429	0.00288911	0.00413259	0.00439612	0.00627860	0.00080957	0.00233285	0.00433382	0.00012674	0.00227715	0.00044771	0.00057300	0.00018586	0.00082297	0.00118290	0.00165645	0.00162911	-0.00044800	0.00011528	0.00217166	0.00119448	0.00011939	0.00143473	-0.00142922	0.00152148	-0.00094084	-0.00229695	-0.00033942	0.00120328	0.00017108	0.00059892	-0.00026848	0.00204910	0.00006571	0.00001170	0.00072412	-0.00028426	0.00061166	0.00190435	0.00044756	0.00311524	0.00258698	0.00052471	0.00152236	0.00130782	0.00094652	0.00185857	0.00017755	0.00134766	0.00291359	0.00322682	0.00117292	0.00170413	0.00162937	0.00076227	0.00200196	0.00250714	0.00079120	0.00027726	0.00075932	0.00142508	0.00254386	-0.00045731	0.00018098	0.00452832	-0.00077365	0.00059905	0.00141926	0.00279596	0.00093091	0.00086465	0.00007881	0.00142002	0.00080426	-0.00060820	0.00200490	-0.00008129	-0.00179229	-0.00066311	-0.00193277	-0.00127153	-0.00068340	-0.00060301	-0.00360776	0.00061072	-0.00099717	0.00100442	-0.00077883	-0.00089400	-0.00156858	-0.00035811	-0.00051919	0.00018861	-0.00171701	-0.00107991	0.00074006	-0.00115286	-0.00101560	-0.00101636	-0.00040535	-0.00150157	-0.00055043	0.00039881	0.00059859	-0.00061497	-0.00087641	-0.00043999	-0.00132254	-0.00041086	-0.00065786	-0.00070486	-0.00092248	0.00044285	0.00027393	-0.00022194	-0.00089749	0.00056400	-0.00051651	0.00024374	0.00058739	0.00027738	-0.00001143	-0.00052829	0.00028856	-0.00022956	-0.00014797	0.00057673	0.00095005	0.00017194	0.00060943	0.00000460	-0.00093418	0.00011456	-0.00014441	0.00102872	0.00047039	0.00003491	-0.00008063	0.00072134	0.00050138	0.00043391	-0.00029050	0.00054483	0.00004959	-0.00010335	0.00095897	0.00116886	-0.00037746	0.00028394	0.00021567	-0.00003186	0.00036616	0.00034907	0.00001098	0.00042222	-0.00002448	0.00041053	0.00048890	0.00047630	0.00036458	0.00006581	0.00018895	0.00012125	-0.00027667	-0.00008518	0.00026124	-0.00012372	-0.00051732	0.00080429	0.00021090	0.00034040	0.00009479	0.00026500	0.00063322	0.00079727	0.00050551	0.00042106	0.00060365	0.27242935
0.5998	-0.38123175	0.12786318	0.53801703	-21.47483647	-0.22387981	-21.47483647	-0.19474900	-1.08645964	-0.59627975	-0.91039425	-0.40555349	1.06352639	-0.02407540	-21.47483647	0.43195503	-21.47483647	0.17088323	-21.47483647	-1.55843699	-0.86922932	0.33974036	-21.47483647	-21.47483647	-21.47483647	0.22670815	-21.47483647	-21.47483647	-21.47483647	-21.47483647	-21.47483647	0.09570649	1.15072298	0.69084564	-21.47483647	-0.33961893	-0.50646058	-0.05431410	0.03507804	0.04122400	-0.03205867	-0.03135779	-0.02672806	-0.03183246	0.01117105	0.03658007	0.01218709	0.00866872	-0.00148190	0.02556506	0.01025265	0.00259010	0.00612424	0.01014637	0.01598268	0.01638857	0.01433172	0.01240126	0.01886038	0.01646266	0.01586494	0.00925827	0.01447396	0.01753805	0.01473777	0.01563252	0.01605127	0.01079731	0.01274873	0.01441232	0.01691269	0.01444734	0.01468498	0.01362560	0.01901609	0.01587687	0.01729775	0.01227134	0.01060225	0.01335839	0.01165261	0.01337417	0.00775193	0.01349536	0.00342578	-0.00634339	0.02085526	0.02503465	0.01686058	0.01614911	0.01940140	0.00973638	0.00594535	0.01458903	0.02101014	0.01568208	0.02122176	0.01921874	0.01452652	0.01855766	0.02074125	0.01887238	0.02440563	0.02207386	0.02902098	0.03689252	0.06289842	0.06881767	0.08683004	0.07681259	0.09567679	0.09113000	0.09159848	0.08609209	0.10429897	0.10517099	0.11412146	0.11219067	0.12925531	0.13565744	0.15023086	0.15461733	0.17674733	0.16949484	0.16322718	0.16016299	0.15477297	0.15083612	0.14379379	0.12082693	0.09269894	0.05088046	0.01096917	-0.01207688	-0.02118477	-0.02281370	-0.02402229	-0.02443301	-0.02601306	-0.02429612	-0.02939169	-0.02784039	-0.02612765	-0.03063283	-0.03081360	-0.03251602	-0.03253998	-0.03248116	-0.03206739	-0.03417929	-0.03326458	-0.03380630	-0.03499717	-0.03301023	-0.03381582	-0.03403935	-0.03510588	-0.03569063	-0.03638420	-0.03663003	-0.03651116	-0.03369995	-0.03467349	-0.03442776	-0.03550782	-0.03432204	-0.03496869	-0.03446651	-0.03519511	-0.03359144	-0.03449325	-0.03464111	-0.03377324	-0.03291239	-0.03065007	-0.03172455	-0.03243798	-0.03289673	-0.03275143	-0.03163243	-0.03173682	-0.02868286	-0.02960711	-0.02938460	-0.02857408	-0.02891532	-0.02704052	-0.02739527	-0.02699286	-0.02699653	-0.02958950	-0.02629733	-0.02654639	-0.02430833	-0.02506204	-0.02360954	-0.02197185	-0.02195872	-0.02054916	-0.02138484	-0.02022035	-0.01790193	-0.01698135	-0.01775253	-0.01553672	-0.01636446	-0.01592808	-0.01331626	-0.01357385	-0.01275003	-0.00999460	-0.01102468	-0.00893275	-0.00994353	-0.00928217	-0.00756112	-0.00809857	-0.00745612	-0.00598129	-0.00609695	-0.00530575	-0.00422460	-0.00300059	-0.00228799	-0.00294294	-0.00198163	-0.00182168	-0.00191574	-0.00104296	-0.00061377	0.00010492	0.00035696	0.00005795	0.00006322	0.00063375	0.00192987	0.00063518	0.00202601	0.00180575	0.00216656	0.00282250	0.00250378	0.00320974	0.00341047	0.00344751	0.00393473	0.00322022	0.00376493	0.00470291	0.00431026	0.00511435	0.00424671	0.00514560	0.00381754	0.00391720	0.00459934	0.00560386	0.00412512	0.00539610	0.00545633	0.00451090	0.00565685	0.00545742	0.00698427	0.00542818	0.00573955	0.00433430	0.00475378	0.00512145	0.00495029	0.00545989	0.00481004	0.00485492	0.00403607	0.00461904	0.00407757	0.00495084	0.00443068	0.00373516	0.00533441	0.00569932	0.00653536	0.00682710	0.00648440	0.00628444	0.00804150	0.00611696	0.00846060	0.00809890	0.00714785	0.00946253	0.00856427	0.00908861	0.00901443	0.00795254	0.00886745	0.00862736	0.00776974	0.00792083	0.00758657	0.00682958	0.00680512	0.00649176	0.00684225	0.00719264	0.00689001	0.00573404	0.00657914	0.00663859	0.00612845	0.00565022	0.00653500	0.00583942	0.00539539	0.00688285	0.00541037	0.00464364	0.00493135	0.00768846	0.00630817	0.00527669	0.00460509	0.00621300	0.00619384	0.00770005	0.00426152	0.00633794	0.00578785	0.00639709	0.00406025	0.00462273	0.00592165	0.00562556	0.00768736	0.00523078	0.00519809	0.00693865	0.00480819	0.00746351	0.00423208	0.00401630	0.00530093	0.00344806	0.00443965	0.00521320	0.00383037	0.00506220	0.00481064	0.00363794	0.00379914	0.00438293	0.00501946	0.00367449	0.00428455	0.00448730	0.00401862	0.00214517	0.00230232	0.00127219	-0.00055358	0.00082344	0.00144858	0.00118970	0.00139698	0.00000405	0.00065269	0.00208719	-0.00016050	-0.00066946	0.00112944	-0.00118206	0.00011300	0.00050257	-0.00062671	0.00157378	0.00142346	-0.00168847	0.00093024	-0.00022979	0.00117171	0.00025772	-0.00240292	0.00136863	0.00139322	0.00015366	-0.00164067	0.00343360	0.00138410	-0.00077166	0.00169184	0.00084434	0.00032672	0.00212102	0.00278830	0.00374023	0.00106491	0.00162274	0.00070831	0.00374732	0.00099984	0.00173078	0.00026698	0.00285199	0.00089611	0.00133117	-0.00019890	0.00109626	0.00035055	0.00182783	0.00217249	0.00059711	-0.00075261	0.00033403	0.00010421	0.00072175	0.00047328	0.00134695	-0.00021030	0.00197158	0.00140259	0.00031397	-0.00015969	0.00145750	-0.00001360	0.00029926	0.00175503	0.00162049	0.00082069	0.00019133	0.00160196	0.00042509	0.00046038	0.00046643	-0.00044211	0.00008909	0.00023448	-0.00009952	-0.00042757	-0.00038124	-0.00003175	-0.00088642	-0.00209785	-0.00080851	-0.00098034	-0.00169243	-0.00188121	-0.00063289	-0.00023067	-0.00139441	-0.00142031	-0.00041805	-0.00115672	-0.00059397	-0.00193248	-0.00086697	-0.00089714	-0.00243135	-0.00201827	-0.00112907	-0.00093335	-0.00160617	-0.00057604	-0.00174856	-0.00144339	-0.00033062	-0.00203310	-0.00124318	-0.00146558	-0.00043246	-0.00010330	-0.00029416	-0.00055750	-0.00061584	-0.00056916	-0.00019363	-0.00019637	-0.00053378	-0.00062275	-0.00070912	-0.00039071	-0.00006919	-0.00134669	-0.00011441	-0.00059606	-0.00019022	-0.00037737	-0.00041545	-0.00016133	0.00015820	-0.00036283	-0.00019585	-0.00013997	-0.00009990	-0.00005154	0.00011536	0.00006901	-0.00077297	-0.00043739	-0.00004247	0.00019283	-0.00025930	-0.00057651	0.00103387	0.00035552	0.00028850	0.00031599	0.00045182	0.00058424	0.00024417	0.00042275	0.00042388	0.00040846	-0.05229774
0.6498	-0.28280463	-21.47483647	0.09526635	-0.06017625	-0.04422702	-21.47483647	-1.01001896	-0.53429794	-0.01289450	-21.47483647	-21.47483647	0.02525100	-0.14392645	-21.47483647	-21.47483647	-21.47483647	-0.18773919	-0.34302875	0.17941943	-21.47483647	-0.43541489	-21.47483647	-21.47483647	-21.47483647	-1.59592915	-21.47483647	-21.47483647	-21.47483647	-1.43947250	-21.47483647	-21.47483647	-21.47483647	-0.01570735	-21.47483647	-0.57465229	-0.37635426	0.13470892	0.09214189	-0.04239948	-0.04344255	-0.05135840	0.04220727	-0.02113486	0.02373060	0.00275443	0.00708159	0.01909270	0.00214566	0.02082366	0.00637607	0.01474954	0.00906355	0.01878013	0.02261712	0.02550205	0.01706291	0.01221231	0.01408956	0.01453393	0.01465458	0.01051242	0.01452601	0.01777910	0.01476436	0.01604642	0.01702300	0.01216414	0.01687745	0.01624621	0.01753463	0.01513756	0.01704430	0.01367722	0.01795935	0.01506909	0.01429193	0.01413407	0.01220641	0.01588983	0.00955981	0.01554704	0.01254666	0.01199258	0.00561496	-0.00315809	0.01534554	0.01941103	0.02361599	0.01953562	0.02423019	0.01560864	0.00834491	0.01887508	0.01866610	0.01612613	0.02201855	0.02032087	0.01479252	0.02013416	0.02214069	0.02028906	0.01937715	0.02484752	0.03126206	0.03244445	0.05817311	0.06811550	0.08898789	0.07880199	0.09307447	0.09185458	0.09527980	0.08354889	0.10477211	0.10485008	0.11617741	0.11525838	0.13152104	0.13797319	0.15102257	0.15559073	0.17525217	0.16724000	0.16567725	0.15776579	0.15313065	0.15077060	0.14241597	0.11901942	0.09269523	0.05070502	0.00959374	-0.01397398	-0.02084591	-0.02341839	-0.02498811	-0.02551317	-0.02632536	-0.02597576	-0.02837872	-0.02873804	-0.02723117	-0.02988976	-0.03095835	-0.03240573	-0.03285195	-0.03338107	-0.03345096	-0.03240609	-0.03315169	-0.03390462	-0.03474271	-0.03430331	-0.03527004	-0.03473377	-0.03567080	-0.03613413	-0.03546495	-0.03623885	-0.03664802	-0.03491707	-0.03639395	-0.03520259	-0.03687109	-0.03437600	-0.03565629	-0.03510084	-0.03576327	-0.03495940	-0.03522516	-0.03545274	-0.03340922	-0.03271283	-0.03267142	-0.03304841	-0.03245781	-0.03194901	-0.03341684	-0.03235680	-0.03231412	-0.02985224	-0.03005097	-0.03067266	-0.02999057	-0.02984245	-0.02791213	-0.02867817	-0.02736260	-0.02710040	-0.02888783	-0.02620826	-0.02729409	-0.02429938	-0.02520846	-0.02372385	-0.02241141	-0.02292711	-0.02040567	-0.01989194	-0.02016810	-0.01846426	-0.01847041	-0.01867394	-0.01703490	-0.01545411	-0.01492552	-0.01418980	-0.01317510	-0.01250882	-0.01129052	-0.01197402	-0.00989456	-0.01045579	-0.00800703	-0.00758543	-0.00774210	-0.00700628	-0.00662818	-0.00640162	-0.00445784	-0.00362926	-0.00358844	-0.00336195	-0.00238286	-0.00135516	-0.00225314	-0.00207846	-0.00133023	-0.00100109	-0.00018245	0.00077138	0.00024803	-0.00059801	0.00228237	0.00241117	0.00108987	0.00204412	0.00201210	0.00277006	0.00253874	0.00248635	0.00382068	0.00375059	0.00470506	0.00365866	0.00400258	0.00480601	0.00540473	0.00453176	0.00494706	0.00590811	0.00564440	0.00492981	0.00425650	0.00457930	0.00517837	0.00461662	0.00611203	0.00545634	0.00588000	0.00562068	0.00513886	0.00619894	0.00575683	0.00568120	0.00518696	0.00624908	0.00616031	0.00647176	0.00672314	0.00647166	0.00652111	0.00605429	0.00630649	0.00603807	0.00587951	0.00559628	0.00553425	0.00515934	0.00532533	0.00492577	0.00499287	0.00469417	0.00483964	0.00481412	0.00527993	0.00592775	0.00597264	0.00577180	0.00642743	0.00724698	0.00691875	0.00790857	0.00745933	0.00814815	0.00849808	0.00876580	0.00802498	0.00908456	0.00832788	0.00897563	0.00830918	0.00982901	0.00848819	0.00862291	0.00872147	0.00841786	0.00776340	0.00732028	0.00779997	0.00755440	0.00759369	0.00575067	0.00751129	0.00686318	0.00632828	0.00579462	0.00649351	0.00545194	0.00579128	0.00492254	0.00629495	0.00678181	0.00667735	0.00405036	0.00658445	0.00600440	0.00597665	0.00574200	0.00490805	0.00597915	0.00702256	0.00602315	0.00540050	0.00654105	0.00695435	0.00559546	0.00741713	0.00507602	0.00472277	0.00660648	0.00523374	0.00644105	0.00517764	0.00581399	0.00468374	0.00541236	0.00427861	0.00585773	0.00634497	0.00516847	0.00613685	0.00686026	0.00743207	0.00629641	0.00421469	0.00441668	0.00269891	0.00281923	0.00352262	0.00358947	0.00448613	0.00586557	0.00490367	0.00507278	0.00381610	0.00452807	0.00358216	0.00228614	0.00241986	0.00313450	0.00377820	0.00243115	0.00250873	0.00475306	0.00176523	0.00212606	0.00098710	0.00171081	0.00152751	0.00022132	0.00042286	0.00112970	0.00134051	-0.00099763	0.00237299	-0.00063922	-0.00085865	0.00165864	0.00093982	0.00060705	0.00153372	0.00084169	0.00087174	0.00137390	0.00092223	-0.00061704	0.00328996	-0.00005922	-0.00183315	-0.00077210	0.00320011	0.00013023	0.00008633	0.00111337	0.00319515	0.00112162	0.00101949	0.00161318	0.00134842	-0.00056789	0.00101449	0.00035940	0.00216939	0.00133673	0.00242799	-0.00073021	0.00249457	0.00220687	0.00087177	0.00039168	0.00271878	0.00228291	0.00213850	0.00277401	0.00310726	0.00313389	0.00150153	0.00297331	0.00286862	0.00281902	0.00196694	0.00182255	0.00107507	0.00208824	0.00222086	0.00124715	0.00240749	0.00142703	0.00115543	0.00001071	0.00146236	0.00045466	0.00060272	0.00159280	0.00196225	0.00075731	0.00077801	0.00024515	0.00121915	0.00034024	0.00005009	0.00057016	-0.00037205	-0.00059033	-0.00072310	-0.00105601	-0.00082160	-0.00039534	-0.00039511	-0.00078818	-0.00048320	-0.00039417	-0.00016798	-0.00247935	-0.00025562	-0.00039580	0.00008147	-0.00032294	0.00097362	0.00100741	-0.00047332	0.00002827	-0.00038208	0.00021835	-0.00032464	-0.00012763	0.00005931	0.00052285	0.00090834	-0.00074298	0.00011351	-0.00010266	-0.00007726	-0.00054513	0.00004069	-0.00056784	-0.00021099	-0.00044418	0.00001389	0.00023399	-0.00019831	0.00008620	-0.00004753	0.00007649	0.00042022	-0.00011523	0.00027618	0.00017163	-0.00002879	0.00022733	0.00077214	0.00061614	0.00033178	0.00028147	0.00045731	0.00046335	-0.00011558	-0.00016680	0.00024612	0.00004439	-0.07383069
[truncated: 740,935 more chars]
