# Supplementary material for: KiMoPack: A python Package for Kinetic Modeling of the Chemical Mechanism
Source: J Phys Chem A. 2022 Jun 14;126(25):4087–99. doi: 10.1021/acs.jpca.2c00907 (PMC9251768; doi:10.1021/acs.jpca.2c00907)
Supplement: Supplementary file 2 — jp2c00907_si_002.zip [file jp2c00907_si_002.zip › Data/Scans/DCM_005.SIA]

0.000	275.00	276.00	277.00	278.00	279.00	280.00	281.00	282.00	283.00	284.00	285.00	286.00	287.00	288.00	289.00	290.00	291.00	292.00	293.00	294.00	295.00	296.00	297.00	298.00	299.00	300.00	301.00	302.00	303.00	304.00	305.00	306.00	307.00	308.00	309.00	310.00	311.00	312.00	313.00	314.00	315.00	316.00	317.00	318.00	319.00	320.00	321.00	322.00	323.00	324.00	325.00	326.00	327.00	328.00	329.00	330.00	331.00	332.00	333.00	334.00	335.00	336.00	337.00	338.00	339.00	340.00	341.00	342.00	343.00	344.00	345.00	346.00	347.00	348.00	349.00	350.00	351.00	352.00	353.00	354.00	355.00	356.00	357.00	358.00	359.00	360.00	361.00	362.00	363.00	364.00	365.00	366.00	367.00	368.00	369.00	370.00	371.00	372.00	373.00	374.00	375.00	376.00	377.00	378.00	379.00	380.00	381.00	382.00	383.00	384.00	385.00	386.00	387.00	388.00	389.00	390.00	391.00	392.00	393.00	394.00	395.00	396.00	397.00	398.00	399.00	400.00	401.00	402.00	403.00	404.00	405.00	406.00	407.00	408.00	409.00	410.00	411.00	412.00	413.00	414.00	415.00	416.00	417.00	418.00	419.00	420.00	421.00	422.00	423.00	424.00	425.00	426.00	427.00	428.00	429.00	430.00	431.00	432.00	433.00	434.00	435.00	436.00	437.00	438.00	439.00	440.00	441.00	442.00	443.00	444.00	445.00	446.00	447.00	448.00	449.00	450.00	451.00	452.00	453.00	454.00	455.00	456.00	457.00	458.00	459.00	460.00	461.00	462.00	463.00	464.00	465.00	466.00	467.00	468.00	469.00	470.00	471.00	472.00	473.00	474.00	475.00	476.00	477.00	478.00	479.00	480.00	481.00	482.00	483.00	484.00	485.00	486.00	487.00	488.00	489.00	490.00	491.00	492.00	493.00	494.00	495.00	496.00	497.00	498.00	499.00	500.00	501.00	502.00	503.00	504.00	505.00	506.00	507.00	508.00	509.00	510.00	511.00	512.00	513.00	514.00	515.00	516.00	517.00	518.00	519.00	520.00	521.00	522.00	523.00	524.00	525.00	526.00	527.00	528.00	529.00	530.00	531.00	532.00	533.00	534.00	535.00	536.00	537.00	538.00	539.00	540.00	541.00	542.00	543.00	544.00	545.00	546.00	547.00	548.00	549.00	550.00	551.00	552.00	553.00	554.00	555.00	556.00	557.00	558.00	559.00	560.00	561.00	562.00	563.00	564.00	565.00	566.00	567.00	568.00	569.00	570.00	571.00	572.00	573.00	574.00	575.00	576.00	577.00	578.00	579.00	580.00	581.00	582.00	583.00	584.00	585.00	586.00	587.00	588.00	589.00	590.00	591.00	592.00	593.00	594.00	595.00	596.00	597.00	598.00	599.00	600.00	601.00	602.00	603.00	604.00	605.00	606.00	607.00	608.00	609.00	610.00	611.00	612.00	613.00	614.00	615.00	616.00	617.00	618.00	619.00	620.00	621.00	622.00	623.00	624.00	625.00	626.00	627.00	628.00	629.00	630.00	631.00	632.00	633.00	634.00	635.00	636.00	637.00	638.00	639.00	640.00	641.00	642.00	643.00	644.00	645.00	646.00	647.00	648.00	649.00	650.00	651.00	652.00	653.00	654.00	655.00	656.00	657.00	658.00	659.00	660.00	661.00	662.00	663.00	664.00	665.00	666.00	667.00	668.00	669.00	670.00	671.00	672.00	673.00	674.00	675.00	676.00	677.00	678.00	679.00	680.00	681.00	682.00	683.00	684.00	685.00	686.00	687.00	688.00	689.00	690.00	691.00	692.00	693.00	694.00	695.00	696.00	697.00	698.00	699.00	700.00	701.00	702.00	703.00	704.00	705.00	706.00	707.00	708.00	709.00	710.00	711.00	712.00	713.00	714.00	715.00	716.00	717.00	718.00	719.00	720.00	721.00	722.00	723.00	724.00	725.00	726.00	727.00	728.00	729.00	730.00	731.00	732.00	733.00	734.00	735.00	736.00	737.00	738.00	739.00	740.00	741.00	742.00	743.00	744.00	745.00	746.00	747.00	748.00	749.00	750.00	751.00	752.00	753.00	754.00	755.00	756.00	757.00	758.00	759.00	760.00	761.00	762.00	763.00	764.00	765.00	766.00	767.00	768.00	769.00	770.00	771.00	772.00	773.00	774.00	775.00	776.00	777.00	778.00	779.00	780.00	781.00	782.00	783.00	784.00	785.00	786.00
-40.0002	-0.05063304	-0.82098137	0.17015126	-21.47483647	0.15928715	-0.33636332	-21.47483647	-21.47483647	-21.47483647	-0.76932853	0.76061475	-21.47483647	0.21896337	0.27359107	1.22068691	-21.47483647	0.69581923	-21.47483647	0.95382887	-21.47483647	-0.81881933	-1.07477152	-21.47483647	-21.47483647	-21.47483647	-0.37163374	-0.36773065	-21.47483647	-0.57048354	0.48527616	-21.47483647	0.92664927	-0.90026360	-0.75255207	-21.47483647	-0.62393780	0.04365202	-0.08674533	-0.04446747	-0.03105549	-0.08657423	0.15531086	-0.01611619	0.03361105	0.01711481	0.01790203	-0.01826478	-0.01144713	-0.00732386	0.01438074	-0.01161339	-0.00633547	-0.00088150	0.00045110	0.00071063	-0.00236414	0.00280069	-0.00062099	-0.00236274	-0.00150849	0.00028035	-0.00162684	-0.00243463	-0.00268933	-0.00026199	0.00001747	-0.00058791	0.00208965	0.00184053	0.00053800	0.00094431	0.00084986	0.00277944	0.00380266	-0.00080448	0.00039531	0.00173885	0.00317887	0.00432596	-0.00074811	0.00340188	-0.00452990	-0.00053058	-0.00879489	0.00434534	0.00158763	0.00019436	-0.00169238	0.01071281	0.00152182	-0.00481328	0.00156865	0.00540235	0.00258240	0.00460832	-0.00464449	-0.00660553	0.00107017	-0.00346156	-0.00149567	0.00080193	0.00385098	0.00390442	0.00472752	-0.00533257	0.00441911	0.00730904	0.00225433	-0.00203911	0.00988772	0.00506557	0.00518614	-0.00312925	0.00058877	0.00335522	-0.00183389	-0.00098442	0.00182822	0.00378580	0.00080319	0.00375238	0.00711498	0.00637596	0.00498132	0.00661934	-0.00232701	0.00491261	-0.00042602	0.00092321	-0.00075690	0.00057494	0.00300239	0.00192493	0.00123755	0.00137264	-0.00020823	0.00227362	-0.00050418	0.00094706	0.00072784	0.00013502	0.00123574	0.00092608	0.00092545	-0.00059084	0.00038022	-0.00015335	0.00072381	0.00083525	-0.00024409	0.00035683	0.00003638	-0.00092185	-0.00075811	0.00125826	0.00093353	0.00065191	0.00060835	0.00131641	-0.00014173	0.00011084	0.00133424	-0.00009628	-0.00035662	0.00088138	0.00121839	-0.00023787	0.00038633	-0.00000526	-0.00136410	0.00019312	0.00081411	0.00035895	0.00220768	0.00046314	0.00017145	0.00069170	-0.00018890	0.00101133	0.00023346	0.00094981	-0.00117532	0.00113843	-0.00089620	0.00081128	0.00175699	0.00070216	0.00042957	0.00060504	0.00080628	0.00101200	0.00032026	0.00134989	0.00107839	-0.00043293	0.00141874	0.00051455	0.00094931	-0.00030150	0.00036818	0.00021744	-0.00048606	0.00074932	0.00039381	0.00067310	0.00128965	-0.00015639	-0.00010326	-0.00097600	0.00109214	0.00042991	-0.00069428	0.00072606	-0.00004008	0.00045213	0.00017623	-0.00019316	0.00104587	0.00033988	-0.00003233	0.00059865	0.00061253	-0.00029824	-0.00019789	0.00117331	0.00146005	0.00086117	0.00038505	-0.00053452	0.00091263	0.00109961	0.00021049	-0.00028958	0.00031356	0.00166263	0.00031666	-0.00052623	0.00026015	0.00064303	0.00073311	0.00023699	-0.00002242	0.00013614	-0.00004860	-0.00024308	0.00035180	-0.00100879	0.00086037	-0.00030960	0.00036072	0.00041567	0.00031273	-0.00007756	0.00025790	0.00018695	0.00086274	-0.00013690	0.00010599	0.00022850	0.00031249	-0.00067819	0.00082730	0.00047851	0.00119529	0.00101144	0.00023132	0.00025039	0.00109543	0.00029669	-0.00022616	0.00064813	0.00106668	-0.00003598	-0.00025700	0.00088341	0.00092235	0.00077306	0.00091403	-0.00015292	0.00063348	-0.00058312	0.00031300	-0.00026182	0.00083328	0.00046695	-0.00048457	0.00015295	-0.00005203	-0.00027013	0.00051761	0.00082445	0.00035878	0.00014576	0.00012913	0.00104007	0.00083937	0.00045786	0.00014460	0.00000633	0.00002226	0.00037320	-0.00014321	0.00025582	0.00023483	0.00007487	0.00033771	0.00015414	0.00048462	-0.00029162	-0.00016204	0.00016649	0.00164504	-0.00034323	0.00009122	-0.00079386	0.00035863	0.00166500	0.00025312	-0.00057667	0.00089828	0.00098497	0.00065580	0.00153904	0.00021113	0.00050903	0.00110328	-0.00140943	-0.00007543	-0.00232438	0.00140707	0.00060966	0.00111991	0.00048504	0.00099767	0.00172415	0.00175801	0.00209966	0.00118181	0.00098900	0.00108901	-0.00211949	0.00175914	0.00082993	0.00274525	0.00014662	0.00243731	0.00130921	0.00082150	-0.00032022	0.00025517	0.00035151	-0.00194233	-0.00036296	0.00065402	0.00366897	0.00013396	-0.00103160	0.00192227	0.00362496	0.00218729	0.00156052	0.00007554	0.00055441	0.00147012	-0.00010297	0.00185451	0.00069291	0.00417925	0.00355896	0.00335000	0.00077021	0.00651040	0.00166286	0.00267028	0.00216271	0.00144957	-0.00052525	-0.00146103	0.00141419	0.00295460	-0.00004137	-0.00094409	-0.00196928	0.00173523	-0.00093331	0.00227376	0.00308938	0.00342834	-0.00246849	0.00016374	0.00329917	0.00010011	0.00040574	0.00039002	0.00217179	0.00104411	-0.00181748	0.00184836	0.00080777	0.00295865	-0.00028895	0.00107622	-0.00036360	0.00092684	0.00050565	0.00221648	0.00014311	0.00174534	-0.00016188	0.00079800	0.00159140	0.00227803	0.00188659	0.00080907	-0.00178384	0.00045147	-0.00189033	-0.00037133	0.00021093	0.00236612	0.00033611	-0.00043260	-0.00007571	0.00144083	-0.00091711	0.00040384	0.00181152	0.00134677	0.00075246	0.00069531	0.00021506	0.00016589	-0.00003548	0.00000539	0.00051665	0.00138989	0.00063305	0.00046046	0.00059201	0.00115790	-0.00055443	0.00085872	0.00078533	0.00080495	-0.00163919	0.00044746	0.00049213	0.00063349	-0.00005110	-0.00084069	0.00023787	0.00082943	0.00046703	-0.00003106	0.00032039	-0.00043207	-0.00116196	-0.00056005	0.00010640	0.00085340	-0.00017828	-0.00021669	0.00111792	0.00055321	0.00014436	0.00056885	-0.00006875	0.00109103	0.00008905	0.00041847	0.00033146	0.00054887	0.00027327	-0.00047979	0.00031000	-0.00036566	-0.00008829	0.00063215	-0.00002473	0.00086519	-0.00027338	0.00013454	0.00012295	0.00009803	-0.00063876	0.00027627	0.00000461	0.00008488	0.00010750	-0.00069903	0.00001185	0.00016915	-0.00058595	-0.00009782	0.00018497	0.00014664	0.00047311	-0.00014878	0.00018445	-0.00015083	0.00070919	-0.00008412	0.00002684	0.00012883	-0.00009820	0.00034776	0.00011164	-0.00029196	0.00039011	0.00045312	0.00014248	0.09824890
-35.0002	0.44514260	-0.67303120	-21.47483647	0.47249860	0.36418322	0.38271211	-0.24632543	0.65913308	-21.47483647	0.06549633	-0.02392108	-1.64645481	-0.91830630	-21.47483647	-21.47483647	-0.20138623	-0.26201805	-21.47483647	-0.06072671	-21.47483647	-21.47483647	-21.47483647	-21.47483647	1.33324516	1.38230425	0.06555820	0.32890663	-21.47483647	-21.47483647	-21.47483647	0.43171315	-21.47483647	0.20169075	0.39249237	0.26272740	-0.08923760	-0.00208081	0.15173990	0.02821185	-0.07541548	-0.00394002	0.05050613	-0.01625610	0.00939373	-0.00639293	0.02260914	0.01363607	0.00702751	-0.00533043	0.00366579	0.00179597	-0.00497609	-0.00423614	-0.00052121	-0.00102300	-0.00082858	0.00129400	0.00051040	-0.00116663	-0.00025992	0.00582012	-0.00271249	-0.00392372	0.00001178	0.00280916	-0.00027976	0.00171612	-0.00131081	0.00074689	-0.00046506	0.00100051	0.00104535	0.00121559	0.00436348	0.00240004	0.00092297	0.00249746	-0.00133506	0.00207139	-0.00501625	0.00516583	0.00357336	-0.00004930	-0.00334703	0.00640832	0.00068380	0.00252822	-0.00870538	-0.00209399	-0.00690020	-0.00546329	0.00655484	0.00661761	-0.00002491	0.00341586	-0.00128870	-0.00167765	0.00434402	0.00017874	-0.00400018	-0.00023028	0.00665276	0.00153714	0.00341326	-0.00653535	0.00341313	-0.00071021	-0.00801396	-0.00766115	0.00582967	0.00221342	0.00246046	-0.00155641	-0.00177558	0.00053250	-0.00389456	-0.00610986	-0.00139429	0.00390567	-0.00099199	-0.00146125	0.00567737	0.00207110	-0.00093111	-0.00102780	-0.00707912	-0.00265844	-0.00507683	-0.00573461	-0.00390895	-0.00376445	0.00049106	-0.00013735	0.00060418	0.00112000	0.00226777	0.00118578	0.00076089	0.00068250	0.00159476	0.00144382	-0.00018635	0.00040648	-0.00015927	0.00000753	0.00009012	0.00133282	0.00195833	0.00177225	0.00097767	0.00071539	-0.00149564	-0.00008661	0.00054613	0.00025572	0.00089812	0.00082935	0.00034490	0.00158820	0.00060912	0.00008948	0.00081099	0.00116667	0.00017273	0.00036080	0.00016063	-0.00013377	0.00111688	-0.00080633	-0.00071987	0.00128542	0.00035245	0.00050049	0.00097276	0.00093894	-0.00013075	0.00025275	-0.00013975	0.00096488	-0.00093292	-0.00019915	0.00065932	0.00158857	-0.00001535	0.00036948	0.00142228	0.00114660	0.00016962	0.00086151	0.00011987	0.00043104	0.00064301	0.00106338	0.00108231	0.00024515	0.00117527	-0.00007339	0.00045584	0.00031996	-0.00043155	-0.00038258	-0.00027990	-0.00009635	-0.00036949	0.00030286	0.00128191	0.00033633	0.00033943	-0.00017182	0.00129999	0.00048723	0.00066837	0.00026158	-0.00002021	0.00042899	-0.00011045	-0.00010029	0.00060743	0.00114159	0.00011686	0.00150319	0.00037439	0.00075581	0.00006458	0.00088575	0.00103411	0.00095198	0.00000790	0.00036971	0.00094554	0.00067120	0.00080421	0.00004226	0.00074987	0.00076817	-0.00020394	-0.00083503	0.00043347	-0.00011537	0.00147755	-0.00011167	-0.00000594	0.00024140	0.00051950	-0.00022142	0.00036684	-0.00033553	0.00102746	0.00021534	-0.00032867	0.00012545	0.00092471	0.00012049	0.00004398	0.00065420	0.00104574	-0.00063173	-0.00002486	0.00090919	0.00086985	0.00039644	0.00130247	0.00056250	0.00145671	0.00075522	0.00023551	0.00050690	0.00048031	0.00033628	0.00013968	0.00118464	0.00025780	-0.00036132	0.00036309	0.00099210	0.00095039	0.00068435	0.00060373	-0.00005296	0.00044352	0.00007640	0.00029216	0.00044448	0.00059411	0.00013386	-0.00024225	0.00095209	0.00075080	-0.00008997	0.00011025	-0.00008748	0.00001892	-0.00064171	-0.00024173	0.00037252	0.00095901	0.00075404	0.00017678	0.00031129	0.00017600	0.00001830	0.00058362	0.00026104	0.00066556	-0.00072159	0.00023443	0.00022815	0.00057598	-0.00099721	-0.00091391	0.00055892	0.00193782	0.00070079	0.00041068	0.00044921	0.00080486	0.00047859	0.00014834	0.00034165	0.00065128	-0.00010770	0.00060674	0.00090656	-0.00018566	-0.00042312	0.00116448	-0.00047568	-0.00052846	-0.00083577	0.00004969	0.00162032	0.00197249	-0.00066485	0.00009593	0.00205235	0.00246980	-0.00072084	0.00081116	-0.00029973	0.00214026	0.00038131	0.00212987	0.00199158	0.00261833	-0.00015291	0.00258381	0.00216809	0.00054004	-0.00066801	0.00052487	0.00215127	0.00032356	0.00238118	0.00099507	0.00089778	-0.00261948	-0.00151936	0.00042502	0.00334272	0.00256344	-0.00000666	0.00425267	0.00110612	0.00393049	-0.00027484	-0.00062624	0.00259725	0.00314835	-0.00135125	0.00166565	0.00441541	0.00437042	0.00074011	0.00118738	0.00173940	0.00253907	-0.00379235	0.00117237	0.00184279	0.00258620	0.00043013	0.00283809	-0.00044212	0.00284820	-0.00081657	0.00163663	0.00304438	0.00375813	0.00105348	0.00160810	0.00232154	0.00191235	-0.00039169	0.00094949	-0.00160089	0.00171753	0.00166024	0.00277826	0.00224814	0.00371531	-0.00010307	0.00235013	0.00010037	-0.00077627	0.00129021	0.00041479	0.00103911	0.00144888	-0.00122085	-0.00179201	0.00091700	0.00237527	0.00034028	-0.00018726	0.00027513	0.00233374	-0.00028465	-0.00061663	0.00004917	0.00089293	-0.00038115	-0.00050568	0.00115451	0.00170115	0.00028075	0.00021799	0.00081162	0.00190477	0.00156575	0.00115309	0.00057510	0.00086143	-0.00046185	-0.00055295	0.00017190	0.00141657	-0.00000311	-0.00025519	0.00015596	0.00036335	-0.00116036	0.00138606	0.00033879	0.00067649	0.00015550	0.00008803	-0.00007129	0.00149412	-0.00036608	0.00021699	0.00048641	0.00017699	0.00132125	0.00014446	0.00030741	0.00047508	-0.00032330	-0.00160786	-0.00057984	0.00053660	0.00035747	0.00014816	0.00022362	-0.00002345	-0.00024144	-0.00006766	-0.00004654	0.00071650	0.00103261	0.00035625	0.00149707	0.00118301	0.00076574	-0.00042574	0.00025386	0.00007577	0.00019690	0.00063462	-0.00015527	0.00017043	0.00035792	0.00007313	-0.00037294	0.00048891	-0.00029589	0.00026413	0.00026836	-0.00003094	0.00033206	-0.00024483	0.00039244	0.00014848	-0.00002539	-0.00014506	0.00007084	0.00018338	0.00064173	-0.00005894	0.00000953	0.00029599	0.00022400	0.00003815	-0.00000532	0.00013403	-0.00015412	-0.00021554	0.00009695	0.00010867	0.00009944	0.00048030	0.00020074	-0.59970789
-30.0002	-0.16532321	-21.47483647	-0.78300481	-21.47483647	-1.08233261	-0.90443766	0.81518724	-1.06304118	-0.77648962	0.42875594	1.02746868	-1.21562618	0.42202049	-21.47483647	-21.47483647	-21.47483647	0.72584753	-0.10639184	0.11235382	-21.47483647	-21.47483647	-21.47483647	-21.47483647	-21.47483647	-0.68800825	-21.47483647	0.03694849	0.30879295	0.73412389	-21.47483647	0.03278958	-21.47483647	0.52715273	-1.09816813	-0.09691194	-0.28610042	-0.34970248	-0.12330580	-0.15849665	0.00135885	-0.02127301	0.08972955	0.00685021	0.02378777	0.00884674	-0.01493040	-0.01202501	0.00732923	0.00505056	0.01455286	0.00051928	-0.00984616	0.00813518	-0.01025957	-0.00432018	-0.00356595	-0.00168975	0.00323343	0.00091923	0.00231630	0.00596547	-0.00184669	-0.00882554	0.00120777	0.00187832	0.00041268	0.00039316	0.00161909	0.00307787	0.00071101	-0.00218174	-0.00054607	0.00267786	0.00253614	0.00285908	-0.00133938	0.00337278	0.00415740	0.00270862	-0.00280885	0.00559325	-0.00041591	-0.00051550	-0.00441012	0.00165093	0.00637980	0.00909156	-0.00104813	0.00478564	0.00256874	-0.00240982	0.00288454	0.00047989	-0.00123693	0.00503111	-0.00200536	0.00292434	0.00591671	0.00065894	-0.00337230	-0.00151283	0.00074153	-0.00094106	0.00227065	-0.00779114	-0.00260254	-0.00269342	-0.00719671	-0.00814863	0.00353825	0.00244042	0.00316805	-0.00228380	0.00007611	0.00255813	-0.00437102	-0.00237947	0.00080023	0.00126050	-0.00276079	0.00084047	0.00644207	0.00328006	0.00379755	-0.00010495	-0.00800657	-0.00233558	-0.00619480	-0.00413833	-0.00509807	-0.00237583	-0.00019210	-0.00082494	0.00096130	0.00176337	0.00013456	0.00013753	-0.00142753	0.00003237	0.00036806	0.00142202	0.00158661	0.00068706	0.00003127	-0.00043955	0.00053682	0.00021514	0.00071141	-0.00017613	-0.00083398	0.00078726	-0.00051503	-0.00004211	0.00061778	0.00030118	0.00091297	0.00074676	0.00025487	0.00074963	0.00027647	0.00125950	0.00155928	-0.00005422	0.00058744	0.00070999	0.00037409	-0.00006727	0.00133571	-0.00004659	-0.00146270	-0.00030803	0.00053903	0.00013128	0.00144236	0.00034064	0.00078582	-0.00110928	-0.00101618	0.00110391	0.00064723	0.00069501	-0.00107800	0.00029467	-0.00036341	0.00087687	0.00052830	0.00162541	0.00040730	-0.00053683	0.00067812	0.00143167	-0.00045860	0.00011648	-0.00001001	0.00009787	0.00095362	0.00062084	0.00148874	0.00079185	0.00027228	0.00014456	-0.00012507	-0.00063566	-0.00082440	0.00033446	0.00153155	0.00061133	0.00086527	-0.00028146	0.00072221	-0.00000041	0.00065350	-0.00046497	-0.00085709	0.00117467	0.00062651	-0.00056364	0.00089973	-0.00010540	0.00040821	0.00103725	0.00052260	0.00025817	0.00028776	0.00014101	0.00001702	-0.00013832	0.00025051	0.00028786	-0.00041934	0.00034724	0.00074470	-0.00058668	-0.00005888	0.00097199	0.00066487	-0.00055997	0.00085370	0.00047931	0.00153777	-0.00056836	-0.00027182	0.00085883	0.00074928	-0.00076536	0.00020197	0.00024953	0.00071160	-0.00045707	0.00000908	0.00021819	0.00055952	-0.00008034	0.00040984	0.00047289	0.00153373	-0.00086073	0.00091294	0.00025692	-0.00016217	-0.00018312	0.00135221	0.00050694	0.00038878	0.00012168	0.00051142	0.00019394	0.00047842	0.00075224	0.00000573	0.00038124	0.00059682	-0.00013611	0.00011206	0.00064338	0.00071527	0.00022379	0.00106777	-0.00012076	-0.00008102	0.00006324	0.00071156	0.00025125	0.00030931	0.00001802	-0.00033388	0.00063165	-0.00045088	0.00010306	-0.00010112	0.00046438	0.00053709	-0.00006641	-0.00089374	-0.00046278	0.00044558	0.00074987	0.00003629	0.00080096	0.00105318	0.00074297	0.00036626	-0.00047858	0.00033016	-0.00154763	0.00010427	0.00001238	-0.00039407	-0.00041209	0.00008850	0.00077350	0.00139715	0.00051049	-0.00059697	-0.00029510	0.00019260	0.00002568	0.00009315	0.00031253	0.00048837	0.00082790	-0.00008989	0.00080042	-0.00066480	-0.00125380	0.00021900	0.00048603	0.00029366	-0.00086347	0.00147414	0.00064971	0.00079852	0.00022842	0.00141248	0.00311107	0.00260497	0.00010774	0.00125954	0.00056102	0.00138551	-0.00152972	0.00054351	0.00217839	0.00222989	-0.00002199	0.00088642	0.00172058	0.00193575	0.00012772	-0.00009840	0.00003575	0.00031168	0.00067878	0.00006286	0.00294338	-0.00050431	-0.00039241	0.00059375	0.00431823	0.00170919	-0.00136640	0.00144255	0.00086709	0.00317339	-0.00081919	0.00119889	0.00061589	0.00357623	0.00190329	0.00143087	0.00212036	0.00375332	0.00243890	0.00216828	0.00212560	0.00192942	-0.00260172	0.00019130	-0.00118736	0.00071626	-0.00010829	0.00096238	0.00069876	0.00193091	-0.00043747	0.00111431	0.00312978	0.00336544	0.00053682	0.00003130	0.00105888	0.00096263	0.00226235	0.00127621	-0.00146383	-0.00027057	-0.00135273	0.00077253	0.00402555	0.00374496	0.00045455	-0.00094466	0.00049247	0.00187504	0.00077381	-0.00074226	0.00048123	0.00186657	-0.00183632	0.00028437	0.00053551	0.00023560	0.00079413	0.00104107	-0.00035124	0.00201480	-0.00187263	-0.00028637	-0.00138076	0.00148939	0.00023980	-0.00032923	-0.00070380	0.00139962	0.00013679	-0.00005363	0.00033771	0.00205875	-0.00012745	0.00075361	0.00057738	0.00131703	-0.00022395	-0.00054028	-0.00006849	0.00083528	0.00030170	-0.00042664	0.00021556	0.00159298	0.00056617	0.00027038	-0.00014550	0.00061735	-0.00066514	0.00055916	-0.00009405	0.00136161	0.00049023	0.00018216	0.00042605	0.00080611	0.00163071	0.00003658	0.00077828	0.00020856	-0.00055148	0.00048422	0.00039501	0.00053109	0.00088194	-0.00004431	0.00115099	0.00072341	0.00105845	-0.00075882	-0.00044220	0.00051548	0.00078305	0.00034331	0.00084488	0.00036038	0.00045152	0.00105154	0.00155209	0.00055487	0.00095009	0.00052561	0.00008375	0.00058793	-0.00034054	-0.00039688	0.00035919	0.00008316	0.00064317	0.00017376	-0.00000498	0.00077321	-0.00037737	-0.00013969	0.00007756	0.00024716	-0.00023510	0.00016956	0.00031666	0.00099275	0.00044162	0.00003448	-0.00055069	0.00008036	0.00061797	-0.00006891	0.00014790	0.00012454	0.00055307	0.00041209	0.00001637	0.00002114	0.00050975	0.00044645	0.00053575	0.83750117
-25.0002	0.00937256	0.76463813	1.27147520	-1.34618688	0.15167913	-21.47483647	-0.21840590	-21.47483647	-2.06762624	-1.48610812	0.17598776	-21.47483647	-0.23181447	-1.33540761	0.29644743	-21.47483647	-0.75116133	1.12906528	-0.24869763	0.84651053	-0.45201804	-21.47483647	-21.47483647	-21.47483647	-0.16008776	-21.47483647	-21.47483647	-0.04537988	-21.47483647	-21.47483647	-21.47483647	-21.47483647	-0.84813339	0.27179065	-0.33161942	-0.07813073	-0.15421053	0.01877369	0.02528242	-0.15505925	0.04929420	-0.00349644	0.02475668	0.02096296	-0.02750095	0.01131096	-0.00943533	-0.00784257	-0.00481658	0.01712756	0.00006578	-0.01333036	0.00257813	0.00019598	-0.00033902	0.00484586	0.00210479	0.00283428	0.00228066	-0.00173999	0.00181751	0.00324508	-0.00522103	-0.00089570	-0.00098641	-0.00138225	0.00003381	-0.00100202	0.00290949	-0.00057152	0.00105274	0.00149787	0.00075198	0.00155265	0.00085434	0.00125431	0.00276510	-0.00096887	0.00176889	0.00026828	0.00144274	-0.00304535	0.00142123	-0.01417246	0.00793778	0.00312943	0.00577281	0.00237301	-0.00002472	-0.00352754	0.00571626	0.00265180	-0.00065523	-0.00292751	0.00410367	-0.00123021	-0.00042854	0.00612939	-0.00101750	-0.00392532	-0.00175396	0.00075458	0.00090178	0.00253921	-0.00094890	0.00721366	0.00657242	0.00523503	-0.00447651	0.00964058	0.00593477	0.00418394	-0.00382782	-0.00156749	0.00263917	0.00027437	-0.00157862	0.00150060	0.00263067	0.00376942	0.00307437	0.00888703	0.00761817	0.00510096	0.00063164	-0.00328080	0.00161280	0.00046369	0.00170680	0.00256513	-0.00065102	0.00040614	0.00022368	-0.00090936	0.00159463	0.00172086	-0.00092931	0.00040235	-0.00031949	0.00052919	0.00065017	0.00088633	-0.00023425	0.00067595	-0.00022715	0.00103521	0.00076218	0.00120592	-0.00015263	-0.00070681	0.00004961	-0.00044340	-0.00008091	-0.00033342	-0.00012414	0.00089642	0.00030168	0.00063468	0.00105265	0.00040618	0.00006763	0.00097700	0.00042486	0.00008137	-0.00001022	-0.00085040	-0.00036715	-0.00006904	-0.00011159	-0.00078189	0.00147939	0.00126491	0.00036705	0.00145301	0.00020681	-0.00002532	-0.00038410	-0.00152794	0.00115313	-0.00035384	-0.00017459	-0.00136265	0.00005262	-0.00050252	-0.00004198	0.00082195	0.00052485	-0.00012374	-0.00018423	-0.00007118	0.00104234	0.00052614	0.00029239	-0.00032392	0.00015150	0.00109379	-0.00130193	-0.00024856	-0.00003960	0.00005567	-0.00090716	-0.00013781	-0.00082006	-0.00086026	-0.00030244	0.00002203	0.00010215	0.00012096	-0.00101266	0.00086785	-0.00034650	-0.00017636	0.00001966	-0.00016947	-0.00035731	0.00004144	-0.00069181	-0.00006072	-0.00022364	0.00014354	0.00042910	-0.00013000	0.00071547	-0.00060515	0.00119912	0.00043797	0.00031752	0.00018052	-0.00028213	-0.00009943	-0.00004517	0.00046708	-0.00076400	0.00055127	0.00030514	-0.00021307	-0.00090446	-0.00035470	0.00040047	0.00097762	-0.00006302	-0.00049510	-0.00076078	-0.00078665	-0.00080641	-0.00034266	-0.00084716	0.00037270	-0.00036482	-0.00040071	0.00052192	0.00013745	-0.00039778	0.00031741	-0.00024296	0.00088046	-0.00044518	-0.00000010	-0.00001844	0.00001813	-0.00071969	0.00039206	-0.00014977	0.00047542	0.00076227	0.00019475	0.00001034	-0.00006818	0.00018680	-0.00005886	0.00001312	0.00054890	0.00018986	-0.00064008	0.00036866	0.00068404	0.00000824	0.00069226	-0.00029366	-0.00001272	-0.00078445	-0.00040247	0.00024079	0.00039855	0.00038068	-0.00080846	0.00054066	-0.00058347	0.00007327	-0.00016923	-0.00004819	0.00000723	0.00007381	0.00014313	-0.00017741	0.00080629	-0.00006545	-0.00004458	0.00078524	0.00044690	0.00020978	-0.00002367	0.00010372	0.00015994	-0.00053070	-0.00005490	0.00055747	0.00026188	-0.00056790	-0.00005079	0.00046462	0.00028677	-0.00012532	-0.00102757	-0.00014779	-0.00001325	0.00032676	-0.00017428	0.00001446	-0.00058959	-0.00058597	0.00127474	0.00021611	0.00047920	-0.00096649	0.00085275	-0.00074356	-0.00005006	0.00010200	0.00073753	0.00070144	0.00150417	-0.00043005	0.00050930	0.00149743	0.00340689	-0.00001571	-0.00137466	0.00198927	0.00097443	-0.00190602	0.00125954	0.00047908	0.00163766	-0.00029997	0.00023953	0.00072721	0.00256822	0.00035274	-0.00023034	-0.00019212	-0.00056927	0.00057875	0.00049362	0.00129231	-0.00028314	0.00009333	0.00210705	0.00136895	0.00077194	0.00026182	0.00050281	0.00180023	0.00258366	-0.00134541	0.00233096	0.00064995	0.00268843	0.00308948	0.00264787	-0.00005230	0.00292737	0.00145636	0.00235005	0.00125225	-0.00022461	-0.00294643	0.00114073	0.00101240	0.00145854	-0.00028065	0.00035689	-0.00066359	-0.00061697	-0.00145574	-0.00021843	0.00379492	0.00159160	-0.00155911	0.00008097	0.00125883	-0.00170701	-0.00049171	0.00161196	-0.00033363	0.00159363	-0.00092326	0.00119318	0.00072338	0.00325936	-0.00040596	-0.00101979	-0.00089868	0.00138739	-0.00107327	-0.00082599	-0.00007736	0.00078795	-0.00192618	-0.00032508	-0.00074116	0.00181326	0.00044701	0.00013214	-0.00018141	0.00060019	-0.00114637	-0.00085565	-0.00277493	-0.00048849	-0.00117049	-0.00076075	-0.00037358	0.00036424	0.00109852	-0.00004237	0.00085180	0.00044668	-0.00072886	-0.00004331	-0.00008868	0.00069767	0.00055729	-0.00054970	-0.00053977	0.00049352	-0.00002571	-0.00012445	-0.00065086	0.00032753	0.00030222	0.00018593	0.00016021	0.00020171	-0.00013914	-0.00001763	0.00001601	0.00020416	0.00030810	0.00062601	0.00058062	0.00066337	0.00056761	0.00025268	0.00006052	0.00019816	-0.00044827	-0.00104899	0.00015429	0.00095468	0.00003827	-0.00036721	0.00065049	-0.00014876	0.00061439	0.00085605	0.00046370	0.00081892	-0.00006340	-0.00021355	-0.00007223	0.00071958	0.00030923	-0.00039604	0.00002658	0.00004631	0.00048739	0.00046590	-0.00020648	0.00066746	-0.00000652	0.00035820	0.00009212	0.00028971	-0.00003316	0.00048558	0.00054637	0.00029223	0.00041959	-0.00014609	-0.00006890	0.00025903	-0.00044391	-0.00061906	-0.00032943	0.00015794	0.00073477	-0.00033333	-0.00049500	-0.00027371	0.00053338	-0.00026129	-0.00009103	0.00000293	0.00029485	0.00008736	-0.00014152	0.00032450	0.00044602	0.00046517	0.00022182	-0.21867096
-20.0002	-21.47483647	-21.47483647	-21.47483647	-21.47483647	0.46562493	-21.47483647	-0.95229375	1.15376594	0.48360491	0.53502718	-21.47483647	-1.46096516	-0.49255490	-21.47483647	-0.28625234	-21.47483647	0.74907708	0.03331603	0.41566506	-21.47483647	-21.47483647	-21.47483647	0.71789551	-0.70284313	0.03662902	-21.47483647	-21.47483647	-21.47483647	-21.47483647	-21.47483647	-21.47483647	0.52445376	0.71206480	0.67985409	-0.61000889	0.03982466	-0.27500164	0.08687315	0.07776356	-0.13463045	0.06334940	0.10281020	0.08386228	0.05306203	0.01504969	0.02406015	-0.00334874	0.00284310	0.00604192	0.00981055	-0.00397844	-0.00375628	0.00621118	-0.00449170	-0.00175158	-0.00184291	0.00041212	-0.00090637	-0.00281006	0.00064554	0.00064227	-0.00122123	-0.00428470	-0.00073306	-0.00032177	0.00186615	-0.00007990	0.00124703	0.00199995	0.00012795	-0.00098882	0.00228894	0.00169028	0.00411269	-0.00088898	-0.00045503	0.00248478	0.00274240	0.00230470	-0.00166562	0.00111505	-0.00236922	0.00080666	-0.00355282	-0.00256104	0.00090992	-0.00133067	-0.00776527	0.01270551	-0.00437477	-0.00359547	-0.00169135	0.00343978	0.00055975	0.00520996	0.00013126	-0.00168904	0.00115699	0.00081968	-0.00170273	0.00195248	0.00386246	-0.00000848	0.00222215	-0.00172266	0.00781315	0.00217552	0.00043377	-0.00198643	0.01158313	0.00492973	0.00307228	0.00121494	0.00253102	0.00386626	-0.00059100	-0.00169020	0.00280203	0.00503967	0.00313514	0.00322128	0.00726615	0.00417039	0.00462611	0.00336801	-0.00363181	0.00018391	0.00012538	-0.00158570	-0.00004177	-0.00119986	0.00091802	0.00065252	0.00126832	0.00227866	0.00045189	0.00291229	-0.00059941	-0.00036046	0.00128457	0.00057932	0.00070902	-0.00044490	0.00006256	0.00063822	0.00138258	0.00026321	-0.00006635	0.00086707	-0.00090751	-0.00017413	-0.00015853	0.00000251	-0.00066893	0.00069950	-0.00102940	0.00107399	-0.00030173	0.00091472	-0.00072636	0.00026488	0.00037805	-0.00009316	0.00060691	0.00113896	-0.00070315	-0.00008198	0.00034657	-0.00089896	0.00050824	-0.00079628	0.00019736	0.00052470	0.00179014	0.00055909	0.00068733	-0.00001066	-0.00039352	0.00059461	-0.00016526	0.00096427	-0.00114429	0.00127994	0.00001189	0.00101680	0.00050855	0.00103070	0.00020802	-0.00026925	0.00025387	0.00056416	0.00033401	0.00061571	0.00135279	-0.00001071	0.00015889	0.00035966	-0.00007382	0.00001032	0.00026595	0.00115229	0.00006292	0.00075533	-0.00064412	0.00009336	0.00109346	-0.00006634	-0.00032673	0.00068655	0.00121835	0.00082800	0.00028575	0.00040509	0.00025665	0.00017624	-0.00002523	-0.00008206	0.00024222	0.00066618	0.00070128	0.00109402	0.00004653	0.00014418	-0.00048917	0.00162052	0.00048746	0.00075580	0.00038310	0.00079150	0.00089476	0.00054383	0.00019653	-0.00056060	-0.00074114	0.00061619	-0.00072553	0.00028423	0.00020186	0.00034487	0.00027940	0.00088886	-0.00016163	0.00036027	-0.00051331	-0.00034193	0.00079572	0.00017771	0.00058603	0.00017459	0.00025617	0.00065589	-0.00013229	-0.00031714	0.00016957	0.00057997	0.00093544	0.00002627	0.00053953	0.00010295	0.00012349	0.00039631	0.00075385	0.00012906	-0.00010207	0.00095603	0.00042324	0.00091855	0.00044386	0.00056228	0.00041714	0.00066974	0.00101439	-0.00025291	0.00003825	0.00068688	0.00123578	0.00140466	0.00033923	-0.00014251	-0.00004652	0.00018985	0.00059356	0.00030747	0.00030593	0.00086455	-0.00050045	0.00037186	0.00004298	0.00037753	0.00024996	0.00020388	0.00012980	0.00035112	0.00020291	0.00019658	0.00084516	0.00027370	0.00070884	-0.00009752	-0.00058950	0.00047003	0.00051368	0.00038769	0.00002790	-0.00024345	-0.00026450	0.00005199	0.00021777	-0.00090532	-0.00017203	0.00142804	0.00095728	0.00038678	0.00027341	0.00036416	-0.00055719	0.00136179	0.00002912	-0.00009966	-0.00084363	0.00078982	0.00057167	0.00002085	-0.00095206	-0.00070911	0.00004576	0.00037105	-0.00032071	0.00044462	0.00103551	0.00044882	0.00041585	0.00008128	0.00085440	0.00160984	0.00073086	0.00092064	0.00099193	0.00069434	0.00022497	-0.00004102	0.00199302	0.00068573	0.00001752	0.00105466	0.00147533	0.00077926	0.00088180	-0.00002415	0.00107502	0.00045767	-0.00013429	0.00120218	-0.00021269	0.00132629	-0.00327744	-0.00034763	0.00113930	0.00275143	0.00180599	0.00206941	-0.00012865	0.00048730	0.00052653	-0.00201811	-0.00109746	0.00186125	0.00472161	0.00059427	0.00319405	0.00102531	0.00418511	0.00141937	0.00234822	0.00308000	0.00064027	-0.00034354	-0.00046204	0.00059035	0.00110116	0.00039789	0.00406670	-0.00133120	0.00158588	-0.00015201	0.00141880	0.00247314	0.00153149	-0.00028698	0.00218348	0.00255096	-0.00197921	0.00083956	0.00152202	0.00011013	0.00217522	-0.00094106	0.00153668	0.00039823	0.00202971	-0.00135351	-0.00035274	0.00039013	0.00090555	-0.00114256	0.00038597	0.00054128	0.00172615	-0.00112421	0.00062607	-0.00083901	0.00171327	0.00030951	0.00043355	-0.00007907	-0.00014092	-0.00142601	-0.00100022	-0.00046794	0.00068748	-0.00078269	0.00072386	-0.00057830	0.00274430	-0.00019987	-0.00042183	0.00031919	0.00053109	-0.00013067	0.00018735	0.00082352	0.00096795	0.00059228	0.00020865	0.00144547	0.00180140	0.00065871	0.00023653	0.00125581	0.00035081	-0.00001415	0.00093395	0.00074667	0.00060390	-0.00082793	-0.00007993	0.00020145	-0.00026360	0.00012048	0.00092575	0.00033944	0.00105693	0.00070599	0.00004371	0.00022281	-0.00025623	-0.00024644	-0.00132977	0.00009333	0.00001839	0.00127467	-0.00039512	0.00109904	0.00069989	0.00018577	0.00112285	0.00008065	0.00078657	0.00020335	0.00090081	0.00093839	0.00099781	0.00043631	0.00041622	0.00043198	0.00002999	-0.00007578	0.00029184	0.00019453	0.00033349	0.00007637	0.00036088	0.00009455	0.00014193	0.00006141	0.00066384	0.00038141	0.00001676	0.00016655	-0.00023861	-0.00038054	0.00028658	-0.00040281	-0.00031560	0.00020463	0.00068644	0.00022462	0.00030034	-0.00004512	0.00043088	0.00027744	0.00004190	0.00052965	0.00014583	0.00022813	0.00011328	-0.00000434	0.00005772	0.00010379	0.00048904	0.00018879	1.01176362
-15.0002	-21.47483647	-21.47483647	-0.18334180	0.95152211	0.18226478	-2.18393588	1.36110330	-0.12923584	-0.70226835	0.37545744	-1.53878212	-1.08769953	-21.47483647	-0.25029258	-21.47483647	0.04806555	0.62330282	-0.19078784	0.80159356	-0.20389792	0.16348743	-21.47483647	0.37281248	-0.24686143	1.05703066	-1.66175866	-21.47483647	-21.47483647	-21.47483647	-0.14380354	-21.47483647	-21.47483647	-0.97239762	-0.14342311	0.52000221	0.26441322	-0.09505641	0.04805471	0.03095918	-0.03407388	-0.02910465	0.09709466	0.01531985	0.00902775	0.00224314	0.00310836	-0.00590116	-0.01840247	0.00202729	0.02009333	-0.00354479	-0.00569505	0.00948600	-0.00041922	0.00165044	-0.00159085	0.00342612	-0.00375243	0.00423624	-0.00091960	0.00287638	-0.00048842	-0.00656364	-0.00053994	-0.00064883	0.00033934	0.00054944	0.00248523	0.00136827	0.00043662	0.00187476	0.00305710	0.00026739	0.00137188	-0.00198071	0.00140881	0.00032330	0.00235535	0.00415094	0.00106575	0.00318952	-0.00095212	-0.00090791	0.00180247	-0.00292362	0.00324774	-0.00362666	0.00053625	-0.00043267	-0.00033777	0.00056933	0.00194979	-0.00134737	-0.00316899	0.00635357	0.00109073	-0.00041645	0.00062964	0.00327444	0.00291040	-0.00350616	0.00219216	0.00304344	0.00177341	-0.00725378	0.00928874	0.00155290	0.00205309	-0.00473224	0.00980204	0.00678125	0.00250951	0.00057439	0.00167378	0.00354207	-0.00148787	-0.00184675	0.00190573	0.00378506	0.00346722	0.00002845	0.00894841	0.00519347	0.00560478	0.00418894	-0.00559475	0.00155775	-0.00085656	-0.00074612	-0.00053963	-0.00054277	0.00065714	0.00010158	0.00028071	0.00264795	0.00016556	0.00141655	0.00024985	0.00011855	0.00144080	0.00072912	0.00087016	0.00041322	0.00108735	-0.00047235	-0.00076442	0.00026830	0.00135222	-0.00051048	0.00085093	0.00028049	0.00124632	0.00059337	0.00015286	0.00071523	0.00073938	0.00013734	-0.00050478	-0.00001178	0.00083646	0.00076380	0.00179129	0.00015033	0.00043664	0.00068875	-0.00044864	-0.00033352	0.00119008	-0.00087693	-0.00058451	-0.00043081	0.00000851	-0.00071929	0.00055564	0.00049886	0.00005690	-0.00057949	-0.00064396	0.00162296	0.00091696	0.00110694	-0.00123620	0.00111061	-0.00013417	-0.00021298	0.00127950	0.00138855	0.00012713	0.00025504	0.00004378	0.00020188	0.00006506	0.00037596	0.00081149	0.00026846	0.00082891	-0.00040971	-0.00012506	0.00043692	0.00117545	-0.00024981	0.00016805	-0.00058383	-0.00091030	-0.00060287	0.00100798	0.00079369	-0.00014354	-0.00098243	0.00074044	0.00118651	0.00028664	-0.00034758	0.00007291	0.00014494	0.00026683	-0.00020914	0.00110270	0.00025597	-0.00013986	0.00036692	0.00045158	0.00028852	-0.00066793	0.00141334	0.00115429	0.00121699	0.00046570	-0.00013589	0.00007626	-0.00002227	0.00068167	-0.00055471	0.00068828	0.00087920	0.00089545	-0.00016261	0.00010866	-0.00052089	0.00026104	-0.00003798	-0.00058434	0.00027996	0.00047208	-0.00050702	0.00001914	-0.00076978	0.00045266	-0.00065827	-0.00034042	0.00018359	0.00064591	-0.00085213	0.00027250	-0.00001676	0.00148828	-0.00017649	0.00053867	0.00035182	-0.00033633	-0.00019285	0.00128261	0.00038196	0.00062331	-0.00026905	0.00054710	0.00030986	0.00003141	-0.00001911	0.00017452	0.00008334	0.00012799	0.00024770	-0.00064283	0.00054073	0.00051987	0.00056895	0.00035775	-0.00017677	0.00043626	0.00002180	0.00088621	-0.00003095	0.00064492	0.00029604	-0.00066311	0.00043374	0.00004118	0.00001597	0.00013458	0.00024800	0.00016808	0.00002709	-0.00020899	-0.00037277	0.00090845	-0.00014113	0.00040199	0.00043524	0.00091087	0.00065344	-0.00009623	-0.00002773	0.00019657	-0.00081670	0.00054614	0.00022963	-0.00011152	-0.00138835	-0.00018984	0.00075752	0.00006358	0.00004476	-0.00030312	-0.00008337	-0.00047692	0.00138014	-0.00009092	0.00061912	0.00004346	-0.00010694	0.00096753	-0.00050845	0.00006028	-0.00152060	0.00080829	-0.00003310	-0.00001033	-0.00011246	-0.00020661	0.00072589	0.00095635	0.00033242	0.00017153	0.00029639	0.00119113	0.00079881	0.00123749	-0.00081532	0.00140943	-0.00073696	0.00069244	0.00138748	0.00148683	0.00098212	0.00090728	0.00002217	-0.00020656	-0.00026665	-0.00016291	0.00096175	-0.00127888	-0.00018464	-0.00024825	0.00264765	0.00078223	-0.00001522	0.00094695	0.00410487	0.00218155	0.00148302	0.00178077	-0.00004914	0.00194437	-0.00125046	0.00088475	0.00109136	0.00357723	0.00049696	0.00055351	-0.00126750	0.00371772	0.00034338	0.00086285	0.00152320	-0.00036523	-0.00114472	0.00015836	-0.00053272	0.00242696	0.00012763	0.00076906	-0.00220142	0.00169259	0.00088310	0.00123488	0.00121705	0.00155042	-0.00291475	0.00078909	0.00337188	0.00052481	-0.00037921	0.00234983	-0.00179961	0.00200959	-0.00112381	0.00087831	0.00124874	0.00149772	-0.00008164	-0.00112058	-0.00057773	0.00187446	0.00084444	0.00223403	-0.00129240	0.00035926	0.00037274	-0.00012019	-0.00100659	0.00199465	0.00105033	0.00029242	-0.00051476	0.00013550	-0.00079319	-0.00008376	-0.00203464	0.00096099	0.00198664	0.00018744	-0.00015811	0.00113331	-0.00025404	0.00036992	0.00030896	-0.00044145	0.00144626	0.00077483	-0.00023406	0.00111552	-0.00025928	-0.00112281	0.00021758	0.00120469	0.00041085	-0.00038141	0.00009521	0.00073301	-0.00084769	0.00037538	0.00080464	0.00096891	-0.00110530	-0.00030686	-0.00046633	0.00096380	0.00033897	0.00070098	-0.00028166	0.00042987	-0.00003056	-0.00007313	-0.00020883	-0.00037766	-0.00030841	-0.00041054	0.00013458	0.00139710	0.00179307	-0.00063715	0.00052734	-0.00018301	0.00111220	0.00031293	-0.00089664	0.00066124	0.00140731	-0.00044978	0.00042050	0.00036524	0.00065044	-0.00073269	0.00072815	-0.00105521	0.00016965	0.00086327	0.00019032	0.00034938	0.00018156	-0.00002755	0.00021769	0.00033896	0.00013547	0.00008762	0.00034868	-0.00001922	0.00067132	-0.00068775	-0.00034742	0.00001869	-0.00018664	0.00002064	0.00005480	0.00033200	0.00067837	0.00030456	0.00002612	0.00001352	0.00025088	0.00008215	0.00019350	0.00021978	0.00007552	0.00031398	-0.00029467	0.00002248	0.00025288	0.00036695	0.00011471	-0.30655950
-10.0002	-0.53147055	-0.05418371	-0.56465026	-0.69305044	-1.09065843	0.66320321	-1.64308572	-0.61620224	-21.47483647	0.46077839	-0.27462396	0.58133315	-21.47483647	-21.47483647	-21.47483647	-1.30430973	-0.48472539	0.69785551	0.38835664	-0.73010242	0.79724801	-0.51501900	-21.47483647	-1.90107787	-0.50254130	-21.47483647	-0.94489229	2.65724230	-0.08070402	-21.47483647	-1.13055480	-21.47483647	-0.80037237	-0.47987529	-0.45964262	-0.08387266	-0.13428878	0.08330432	0.09622867	-0.05102559	0.03089082	0.07255221	-0.02190483	0.01374666	-0.02143581	0.00431678	-0.00242379	-0.00239272	-0.00177873	0.01198021	-0.00574442	-0.00702579	0.00512304	0.00272892	0.00038779	0.00905580	-0.00222378	-0.00084849	0.00256779	-0.00028758	0.00583461	-0.00194487	-0.00120761	0.00139226	0.00249607	0.00051825	0.00078812	0.00130955	-0.00015035	-0.00064172	0.00204146	0.00304212	0.00082194	0.00350509	0.00021168	0.00158402	0.00163806	0.00344212	0.00028073	-0.00025174	0.00309679	-0.00501909	0.00115321	-0.00365665	0.00620259	-0.00122917	-0.00282308	-0.00993808	-0.00051495	0.00039255	-0.00978272	0.00618688	0.00699662	0.00028046	-0.00039356	0.00295553	0.00331666	-0.00105671	-0.00075588	0.00497959	0.00194839	0.00386428	0.00397585	0.00261824	-0.00627196	0.00056222	0.00189384	-0.00177734	-0.00690237	0.00880779	0.00457050	0.00200395	-0.00308953	0.00064096	0.00168089	-0.00163014	-0.00338847	0.00156699	0.00254692	-0.00189136	0.00190049	0.00378019	0.00506327	0.00444310	0.00293680	-0.00413066	-0.00271774	-0.00469905	-0.00218519	-0.00155809	-0.00099315	0.00213707	0.00113135	0.00041252	0.00096807	-0.00014662	0.00098561	-0.00026852	0.00050872	0.00094149	0.00141217	0.00182316	-0.00021493	-0.00051840	0.00041446	-0.00076632	0.00130074	0.00086723	0.00110604	0.00002202	0.00055053	0.00113965	0.00109179	-0.00039935	0.00056796	0.00159203	0.00193768	0.00105892	0.00069605	0.00050651	0.00024950	0.00140984	0.00028592	-0.00092804	0.00095333	0.00078163	0.00076083	0.00055318	-0.00013968	-0.00086644	0.00069932	-0.00020671	-0.00001586	0.00033845	-0.00015653	-0.00043896	0.00076010	0.00074920	0.00094242	-0.00005522	0.00113124	-0.00075959	0.00091773	-0.00072650	0.00151495	0.00144848	0.00075513	-0.00063577	0.00063010	0.00013736	0.00098319	0.00012268	0.00185904	0.00075944	0.00186454	0.00141043	0.00093904	0.00030011	0.00113611	-0.00033734	0.00021382	0.00153965	-0.00000031	-0.00010400	0.00091475	0.00102947	-0.00020619	0.00025618	-0.00003560	0.00045937	0.00037818	0.00102900	0.00085566	0.00099977	0.00075530	-0.00025024	-0.00011582	0.00121713	0.00158516	0.00025600	0.00128196	0.00095877	0.00046066	0.00047138	0.00179841	0.00143257	0.00043868	0.00059954	0.00078977	0.00072239	0.00058971	0.00030047	0.00014113	0.00128543	0.00047012	-0.00069152	-0.00033358	0.00025927	0.00113665	0.00182380	0.00106622	-0.00036385	0.00042694	0.00002308	-0.00052982	0.00107460	0.00037105	0.00118834	0.00002398	0.00103491	0.00040206	0.00087000	-0.00049142	0.00120700	0.00044879	0.00045344	-0.00013899	0.00040121	0.00083609	0.00081794	-0.00031331	0.00105319	0.00025251	0.00059107	0.00149814	0.00038399	0.00101302	0.00044253	0.00054721	0.00079116	0.00133420	0.00068354	0.00069121	0.00025954	0.00086318	0.00101286	0.00101602	0.00123817	-0.00004823	0.00026707	-0.00006503	0.00105895	0.00074459	0.00035530	0.00040684	-0.00006955	0.00089135	0.00044853	0.00075904	0.00061491	0.00038560	0.00080045	0.00021764	-0.00078841	-0.00023956	0.00087126	0.00017557	0.00086144	0.00077330	0.00068533	0.00072646	-0.00044511	0.00060618	0.00068172	-0.00002633	0.00028406	-0.00000417	0.00042465	-0.00076531	0.00033065	0.00088716	0.00111729	0.00057261	0.00060664	-0.00008914	-0.00070548	0.00088920	-0.00032229	0.00000871	0.00061741	0.00102436	0.00065942	-0.00019054	-0.00043733	-0.00063809	0.00157456	0.00035918	-0.00007166	-0.00057863	0.00083232	0.00150752	0.00022856	0.00071843	-0.00018465	0.00152316	0.00081535	-0.00000708	0.00171512	0.00180409	0.00022605	-0.00079371	0.00142352	0.00117074	0.00185570	0.00006662	0.00168339	0.00058939	-0.00013477	0.00217062	-0.00005021	0.00059311	0.00025318	0.00036413	0.00188241	0.00294163	-0.00117346	-0.00164767	0.00106038	0.00316429	0.00110921	0.00105150	0.00340607	0.00212794	0.00192478	-0.00259052	0.00095915	0.00111185	0.00410171	0.00143734	0.00276309	0.00085914	0.00598470	0.00044814	0.00307145	0.00296047	0.00113782	-0.00166539	0.00132508	0.00150792	0.00160313	0.00093806	0.00171526	0.00084832	0.00183981	0.00168260	0.00078366	0.00349456	0.00265141	0.00000508	0.00129403	0.00333012	0.00022167	-0.00036299	0.00319897	-0.00072428	0.00032884	-0.00006496	0.00329821	0.00172625	0.00325143	-0.00141824	0.00077148	-0.00015997	0.00152992	0.00048490	-0.00020945	-0.00057380	0.00101318	-0.00174245	0.00049816	-0.00021399	0.00142787	0.00200586	0.00300354	0.00097171	0.00117872	-0.00010259	-0.00094338	-0.00256002	-0.00098832	-0.00063050	0.00002833	0.00034945	0.00096433	0.00057707	-0.00001320	0.00184601	0.00090114	-0.00005713	0.00063226	0.00083116	0.00039480	-0.00001812	0.00029667	0.00039783	0.00148921	0.00066584	-0.00007499	0.00105060	0.00075411	-0.00037653	0.00101181	-0.00020268	0.00103508	-0.00088709	-0.00039701	0.00041508	0.00204118	0.00032356	0.00047445	0.00011062	0.00107280	0.00090688	0.00044579	0.00128775	-0.00025357	-0.00019029	-0.00034143	0.00047898	0.00113082	0.00032085	-0.00002739	0.00127847	0.00099498	0.00048966	0.00075785	-0.00052597	0.00114194	0.00017981	0.00070724	0.00093853	0.00113803	-0.00005273	0.00006101	0.00098907	-0.00026718	-0.00020784	0.00055896	0.00074570	0.00091100	0.00061430	0.00071642	0.00062690	0.00049577	-0.00002848	0.00076806	0.00037593	0.00058816	-0.00008706	0.00007118	-0.00012009	0.00009544	-0.00011801	-0.00028455	0.00014284	0.00080560	0.00012956	0.00013699	-0.00009047	0.00011782	0.00031352	-0.00006951	0.00002173	0.00000664	0.00023156	0.00019993	0.00020938	0.00023591	0.00013628	0.00045682	0.00042034	-0.15753311
-9.0002	-0.08947292	0.20209603	0.80831409	-1.01848447	-1.11982942	-21.47483647	0.41497524	0.35000724	-1.26933817	-1.39169836	0.39682989	0.01679697	-0.21402404	-1.14824611	-0.80146283	0.40678322	-0.16217095	-0.30580297	-0.04345111	-1.05844319	0.11416661	-21.47483647	-21.47483647	0.51023036	0.04810935	-21.47483647	-21.47483647	0.23401813	-21.47483647	-21.47483647	2.65602922	-0.67853338	1.39947963	0.40450378	1.50819411	-0.40748173	-0.39508881	-0.00776809	-0.16253313	0.02208402	0.04241428	0.09984175	-0.01089142	0.02771098	0.01152312	0.02689699	-0.00354835	-0.01941250	-0.01303954	0.01057339	-0.00490441	-0.00694594	-0.00270872	-0.00446418	-0.00701251	0.00078620	-0.00065292	0.00081663	-0.00362256	0.00271847	0.00140257	-0.00015860	-0.00504492	0.00059812	0.00141402	0.00039459	-0.00004607	0.00107038	0.00260118	0.00093003	-0.00217092	0.00140244	0.00247177	0.00225367	-0.00243094	0.00112049	0.00423256	0.00222525	-0.00228344	-0.00063622	0.00643848	0.00049950	0.00003637	-0.00494671	0.00117022	0.00481058	0.00060693	-0.00405730	-0.00114373	-0.00244433	0.00016799	0.00141822	0.00083447	0.00694403	0.00232842	-0.00158108	-0.00373675	0.00333772	0.00184281	0.00301710	-0.00048426	0.00395473	0.00155341	0.00462314	-0.00386010	0.00688890	0.00492907	0.00113499	-0.00073240	0.00524175	0.00287782	0.00304183	-0.00310831	0.00147240	0.00302500	-0.00086927	-0.00265680	0.00111444	0.00209067	0.00117524	0.00212441	0.00714649	0.00658291	0.00341079	0.00402597	-0.00524373	0.00139088	-0.00248895	-0.00083212	-0.00111553	-0.00246058	0.00210039	0.00027023	0.00136289	0.00131467	0.00020696	0.00057010	0.00046465	-0.00052552	0.00082777	0.00051046	0.00216837	-0.00056855	0.00071798	0.00057038	0.00037616	0.00011409	0.00120224	-0.00055722	-0.00018725	0.00018742	-0.00070633	-0.00001738	-0.00046026	-0.00068449	0.00050320	0.00103478	-0.00037805	0.00088133	0.00099291	0.00023739	0.00116456	-0.00003719	0.00014435	0.00040848	-0.00002973	0.00042184	0.00089165	-0.00032519	0.00008330	0.00001054	0.00016902	0.00070236	0.00063130	0.00020370	0.00002608	-0.00094174	-0.00040173	0.00048660	0.00120413	0.00063183	-0.00036489	0.00019177	0.00013741	0.00005602	0.00107258	0.00066945	-0.00080258	0.00053081	0.00153925	0.00086575	0.00052429	0.00078695	-0.00006351	0.00040595	-0.00012042	-0.00033533	0.00032867	0.00039283	0.00008569	0.00065705	0.00018776	-0.00082157	-0.00145910	0.00056699	0.00032735	-0.00044046	-0.00019915	-0.00129746	0.00130160	-0.00056075	-0.00047323	-0.00021334	0.00007820	0.00076390	-0.00068547	-0.00042182	0.00066653	0.00119758	0.00020087	0.00057562	0.00025236	0.00005257	-0.00000055	0.00061357	0.00062705	0.00050272	0.00015492	0.00007994	0.00017255	0.00027042	0.00037541	-0.00065993	0.00007230	0.00041031	0.00041500	-0.00125035	-0.00036998	0.00039963	-0.00012840	-0.00023770	-0.00000084	-0.00019845	-0.00004396	-0.00036332	-0.00019648	0.00024759	0.00049171	-0.00026466	0.00037379	-0.00003394	0.00008803	-0.00047320	0.00012391	0.00009883	0.00053228	-0.00085026	0.00029514	0.00080041	-0.00037425	0.00026524	0.00125671	0.00030140	0.00129636	0.00045514	0.00051500	0.00011898	0.00031038	0.00040979	0.00002626	0.00045445	0.00056148	-0.00051949	-0.00016660	0.00065701	0.00103141	0.00050946	0.00124466	-0.00027470	0.00030533	-0.00076314	0.00030006	-0.00009376	0.00084068	-0.00032457	-0.00065553	0.00038756	-0.00057758	0.00009304	-0.00002655	-0.00087881	-0.00013598	-0.00022058	-0.00075252	-0.00045955	0.00007344	-0.00033940	0.00008986	0.00026714	0.00050358	0.00080669	-0.00047896	-0.00002338	0.00022173	0.00042279	0.00027946	-0.00007028	-0.00103184	-0.00145013	-0.00023241	0.00055136	0.00180104	-0.00012136	-0.00053151	0.00035988	-0.00068480	0.00095061	0.00049192	-0.00042568	-0.00014399	-0.00017645	0.00068683	0.00005261	-0.00000743	-0.00108091	0.00015958	0.00004009	0.00020585	-0.00062209	0.00047338	0.00153794	0.00086299	0.00004458	-0.00017091	0.00083832	0.00183085	-0.00205932	0.00110886	-0.00070596	0.00060707	-0.00148747	-0.00015268	0.00117299	0.00206756	-0.00034098	0.00029110	0.00020219	0.00276114	0.00020173	0.00047703	-0.00006012	-0.00040071	-0.00025106	0.00022983	0.00302497	-0.00059907	-0.00253091	-0.00022697	0.00332324	0.00184630	-0.00210373	0.00080215	0.00019684	0.00116233	-0.00124969	-0.00034124	0.00106222	0.00281364	0.00166935	0.00141978	0.00079195	0.00293514	0.00083662	0.00066761	0.00032564	0.00150306	-0.00270029	0.00105332	0.00047663	0.00265663	-0.00015289	0.00044674	-0.00082393	-0.00024580	-0.00124251	-0.00124813	0.00263853	0.00223438	-0.00063020	0.00025400	0.00082612	0.00058986	0.00097833	-0.00020138	-0.00068938	-0.00013722	-0.00150545	-0.00005513	0.00056018	0.00194587	-0.00188960	-0.00033540	-0.00084223	0.00140568	-0.00265653	-0.00117774	-0.00046257	0.00125199	0.00041066	-0.00075761	-0.00017528	0.00119510	-0.00067597	0.00055880	-0.00086009	-0.00175760	-0.00168043	-0.00116665	-0.00279780	-0.00067995	-0.00105274	-0.00119992	-0.00208917	-0.00027916	-0.00035290	-0.00078075	0.00013976	0.00085471	-0.00081975	0.00016062	-0.00064864	0.00003801	-0.00070629	-0.00020081	0.00072645	0.00021092	0.00034654	-0.00121477	-0.00018770	0.00083967	-0.00124292	-0.00045318	0.00024171	0.00011113	-0.00146138	-0.00088726	-0.00050162	-0.00004550	-0.00004096	0.00041449	-0.00018858	0.00070795	0.00027167	-0.00051873	0.00043500	-0.00021509	-0.00074767	-0.00094523	-0.00064959	-0.00005078	-0.00045720	-0.00092067	0.00057340	-0.00106077	0.00006385	0.00000922	-0.00189195	0.00167223	-0.00021720	-0.00082015	-0.00010150	-0.00003109	0.00089590	-0.00078287	0.00069661	-0.00124633	-0.00044959	0.00009194	-0.00061387	0.00040408	-0.00081950	-0.00025162	0.00005284	-0.00033528	-0.00064482	0.00025131	0.00016162	-0.00006288	-0.00024751	-0.00077988	-0.00050288	-0.00006116	-0.00061478	-0.00084729	0.00010507	0.00007207	0.00036073	0.00004127	-0.00019942	0.00011552	0.00012002	-0.00054436	-0.00020938	-0.00026011	-0.00003249	-0.00043308	-0.00050573	-0.00024236	-0.00008026	0.00016610	-0.00000883	0.69604242
-8.0002	-2.91071486	0.44865051	-0.27125927	-21.47483647	0.29453559	0.55331588	0.18397585	0.07515619	0.22484946	-0.16345124	-0.18531051	0.75185657	0.19094176	-21.47483647	0.40982166	-0.50781392	-0.05573826	1.38700038	-21.47483647	-21.47483647	0.07347472	-1.57605731	-21.47483647	-21.47483647	0.35680283	0.56320405	-21.47483647	-21.47483647	-21.47483647	-21.47483647	1.55097938	0.67455238	-0.40330851	-21.47483647	0.18486130	-0.38600012	-0.11842577	0.03096188	0.13491657	-0.00262020	0.00532798	0.08571196	0.00257892	0.01022298	0.00239234	0.01616900	-0.00865688	-0.00163368	-0.00548183	0.00044710	-0.00103942	0.00184289	-0.00464697	-0.00056152	-0.00400079	0.00063212	-0.00522198	-0.00023633	-0.00617785	-0.00277248	0.00302312	-0.00002685	-0.00414263	-0.00046669	0.00036173	-0.00278923	0.00297000	0.00462608	0.00018069	-0.00170224	0.00142009	0.00167218	-0.00069252	-0.00050864	0.00067847	0.00114436	-0.00125518	0.00208281	-0.00066026	0.00172119	0.00455989	-0.00527450	-0.00493508	-0.00371242	0.00224832	-0.00291838	-0.00287999	-0.00759049	-0.00169165	-0.00189786	-0.00286285	0.00111881	0.00172421	0.00040360	0.00285007	0.00103527	0.00030292	0.00045436	-0.00216235	-0.00249732	0.00144865	0.00235488	0.00307968	0.00349255	-0.00664885	0.00245021	0.00316866	-0.00240616	-0.00708951	0.00703126	0.00128747	0.00259054	-0.00478476	-0.00152234	0.00374289	-0.00160806	-0.00228908	0.00022752	0.00248523	-0.00062607	0.00218086	0.00591248	0.00460034	0.00455287	0.00081331	-0.00510457	-0.00080431	-0.00033622	-0.00160546	-0.00061597	-0.00177793	0.00049840	0.00052728	0.00024539	0.00104191	0.00006753	0.00156256	0.00024422	0.00001638	0.00017748	0.00183456	0.00087538	0.00018025	-0.00029129	-0.00068280	-0.00065027	-0.00019176	0.00004718	0.00015965	-0.00003460	0.00047597	0.00054010	0.00061839	-0.00122495	0.00066009	0.00035943	0.00109123	-0.00039073	-0.00052797	-0.00039362	0.00039476	0.00116959	-0.00049924	0.00043545	0.00018591	-0.00011700	-0.00100388	0.00042369	-0.00034817	0.00030271	-0.00036365	0.00018637	0.00001530	0.00038786	-0.00006503	-0.00029444	0.00025033	-0.00040152	0.00035773	0.00028876	0.00030430	-0.00086061	-0.00010187	-0.00095865	0.00047839	0.00119306	0.00024454	-0.00055887	0.00041633	0.00047719	0.00095954	0.00028530	0.00052025	0.00034029	-0.00031153	0.00006599	0.00090190	-0.00048242	-0.00020000	0.00009909	0.00003056	0.00093919	-0.00056313	-0.00122844	0.00031159	0.00035428	0.00047745	-0.00055260	0.00026376	0.00054800	-0.00008116	0.00013086	0.00088460	0.00029772	-0.00006333	-0.00027773	-0.00009251	0.00104345	0.00028074	-0.00021323	0.00121067	0.00059598	0.00056411	-0.00088832	0.00131651	0.00176605	0.00028159	-0.00048006	-0.00002307	0.00074554	0.00024317	0.00051405	0.00003991	-0.00024268	0.00068585	-0.00023691	-0.00054551	0.00072285	0.00014717	0.00018857	-0.00003577	0.00052021	-0.00000043	-0.00056330	-0.00059178	-0.00018589	0.00013648	0.00015282	0.00022209	-0.00039965	-0.00006815	-0.00021793	-0.00016891	0.00021646	-0.00001077	0.00041223	-0.00004152	-0.00006829	0.00004785	0.00027319	-0.00003281	0.00105837	0.00016497	0.00092638	0.00105941	0.00043347	0.00081141	0.00057156	0.00103329	-0.00036318	0.00037855	-0.00012702	0.00063203	0.00016100	0.00025458	0.00023503	0.00110945	0.00090848	-0.00034670	0.00041462	0.00035921	0.00067176	0.00016857	0.00035253	0.00069578	-0.00062579	0.00053385	-0.00045345	0.00011935	0.00068941	0.00015645	-0.00020239	0.00005773	-0.00055535	-0.00048186	0.00060411	0.00014148	0.00043234	-0.00062139	-0.00021685	0.00052046	-0.00033966	-0.00015169	0.00016652	-0.00018617	-0.00013054	-0.00065489	-0.00004825	-0.00114726	-0.00023825	-0.00039472	0.00016485	-0.00061185	-0.00088647	0.00032849	0.00032831	0.00213033	0.00010620	-0.00062953	-0.00080606	0.00047074	0.00027287	-0.00024272	-0.00019629	0.00043887	-0.00010190	-0.00077640	0.00002819	-0.00147006	0.00136109	0.00130985	-0.00007492	-0.00005536	0.00059130	0.00079670	0.00211047	0.00169134	0.00065071	-0.00250044	0.00014900	-0.00248209	0.00127391	0.00037484	-0.00051992	0.00082662	0.00035273	0.00094806	-0.00186898	-0.00042261	0.00120225	-0.00121056	-0.00237979	-0.00073505	-0.00086259	0.00132955	-0.00072007	-0.00047721	0.00080557	0.00149852	0.00129402	0.00112239	-0.00082807	0.00082184	-0.00043055	-0.00153257	0.00039767	0.00017108	0.00241748	0.00126224	0.00141338	0.00139138	0.00346172	0.00171914	0.00180560	0.00108701	-0.00033145	-0.00068797	0.00210023	-0.00186096	0.00155167	0.00066055	-0.00097452	0.00057978	-0.00063003	-0.00129421	0.00109947	0.00391860	0.00264169	-0.00146885	0.00078651	0.00179020	-0.00021058	0.00183472	0.00135919	0.00047420	-0.00230146	0.00039679	0.00117829	0.00122762	0.00191984	0.00040873	0.00185448	-0.00079805	0.00091191	-0.00195741	-0.00088939	-0.00091189	0.00131026	-0.00018828	-0.00056262	-0.00082304	0.00023437	-0.00081712	0.00023978	-0.00147726	0.00125950	-0.00172818	-0.00063015	-0.00140069	-0.00075158	-0.00198047	0.00038792	-0.00109239	-0.00072509	-0.00003561	0.00039174	-0.00046694	0.00016677	-0.00005480	0.00022519	0.00105621	0.00039228	-0.00060856	-0.00000481	0.00093588	0.00052984	0.00047841	0.00033955	0.00061222	0.00039026	-0.00030973	-0.00023175	0.00025464	0.00061823	-0.00055747	0.00074794	-0.00013433	0.00009530	-0.00066060	0.00111896	-0.00037560	-0.00036524	0.00093721	0.00077361	0.00051962	-0.00036957	-0.00098343	-0.00087646	0.00022965	0.00021459	0.00025613	0.00002601	0.00122969	0.00036849	0.00081455	0.00018408	0.00023862	0.00091063	0.00048559	0.00116390	0.00024534	0.00053121	0.00010122	-0.00002874	0.00060272	-0.00083866	-0.00048518	0.00021500	-0.00037133	0.00078806	0.00051267	0.00074856	0.00047729	0.00020732	0.00010716	0.00073660	0.00026014	-0.00022165	-0.00002503	-0.00088424	0.00026780	0.00017194	0.00045749	-0.00008246	0.00005055	0.00030107	0.00073094	0.00008423	0.00041847	0.00025361	0.00030088	0.00017087	0.00017812	0.00016512	0.00006261	-0.00018078	0.00009564	0.00029250	0.00033101	0.00068985	0.00018433	-1.31881762
-7.0002	0.82613015	1.04101753	-21.47483647	-21.47483647	-21.47483647	-0.21537638	1.30690908	-21.47483647	0.56154130	0.96387708	-21.47483647	-21.47483647	1.26515365	0.54590778	0.54189753	0.09872559	0.33859412	-21.47483647	-0.40364391	-21.47483647	0.18729668	-21.47483647	-21.47483647	0.12694220	0.83764458	-21.47483647	-21.47483647	-1.07473826	-1.28505599	1.65843284	-0.08853665	-0.66657621	-0.00657390	-0.23186226	0.78883684	0.00508116	-0.19702826	-0.21426654	-0.00901074	0.00588222	-0.01969685	0.11767593	-0.04386575	0.04464041	0.04037170	0.00484028	0.00021173	-0.01401112	-0.00050865	0.00698927	-0.00044194	-0.00329764	0.00096378	-0.00582696	0.00169986	-0.00706613	0.00040820	-0.00104316	-0.00115737	-0.00413160	0.00597839	0.00312575	-0.00384508	-0.00238625	-0.00019606	-0.00181975	0.00233750	0.00080902	-0.00133629	-0.00139395	0.00039588	0.00337567	0.00232733	0.00221011	-0.00062159	-0.00021544	0.00048540	0.00278076	0.00361252	-0.00190466	0.00481240	-0.00176495	-0.00179890	-0.00470750	0.00816421	0.00371730	0.00669216	-0.00593450	-0.00111175	-0.00791976	0.00675211	0.00058071	0.00347064	0.00684194	0.00116555	-0.00349806	0.00395934	0.00244695	0.00013111	-0.00087203	0.00146382	0.00459401	-0.00220370	0.00581546	-0.00742915	-0.00014376	0.00307690	0.00132123	-0.00708185	0.01087669	0.00624137	0.00298936	-0.00190739	0.00154294	-0.00040068	-0.00300426	-0.00039275	0.00051257	0.00243060	0.00146489	0.00176379	0.00716845	0.00449968	0.00315808	0.00069138	-0.00533088	-0.00099800	-0.00323986	-0.00243947	-0.00372069	-0.00102803	0.00256332	-0.00067471	0.00036246	0.00032121	-0.00024949	0.00022358	0.00014709	0.00047265	-0.00046021	0.00009709	0.00230682	0.00058035	0.00017671	-0.00045471	-0.00101500	0.00033750	0.00144474	0.00022455	0.00041004	0.00043159	-0.00037861	-0.00035906	-0.00119593	-0.00009914	0.00107770	0.00025649	0.00053836	0.00007812	0.00036810	-0.00094964	0.00057375	-0.00032344	-0.00022763	-0.00032677	-0.00157111	-0.00058488	0.00064367	-0.00136543	-0.00007521	0.00113457	-0.00023262	-0.00014443	0.00012491	-0.00076307	0.00005853	-0.00142321	-0.00070237	0.00098845	0.00024078	-0.00002191	0.00029626	0.00024945	-0.00072981	0.00072186	0.00012283	0.00059982	0.00011658	-0.00045520	-0.00080999	0.00013321	0.00096424	0.00029165	0.00000238	0.00030953	0.00127027	-0.00127179	-0.00023777	0.00030074	-0.00028579	-0.00037692	-0.00023298	0.00000111	-0.00061142	-0.00104828	0.00124912	0.00056546	0.00033148	-0.00080086	0.00101687	0.00062660	0.00095937	0.00060639	-0.00000023	-0.00017315	-0.00070910	-0.00088209	0.00093507	0.00068763	0.00073988	0.00048064	0.00028880	0.00057757	-0.00131538	-0.00008046	0.00037745	0.00021406	-0.00005310	-0.00055642	-0.00044061	0.00002606	0.00062643	-0.00082784	0.00046195	0.00059471	0.00070798	-0.00086915	-0.00058608	-0.00028921	0.00031691	-0.00001032	-0.00030294	0.00037989	-0.00057464	-0.00094842	-0.00036992	-0.00040032	0.00017668	-0.00113151	-0.00003987	0.00012054	0.00049999	-0.00117929	0.00004039	-0.00021120	0.00090509	-0.00045105	-0.00079028	0.00036239	-0.00031278	-0.00065978	0.00119903	-0.00010478	0.00069565	0.00059661	-0.00027092	0.00026406	0.00078555	-0.00035608	0.00004961	0.00062967	0.00032327	-0.00068401	-0.00040183	0.00042599	0.00080826	0.00030310	0.00007222	-0.00014017	0.00018379	-0.00050161	0.00021072	0.00064343	-0.00002859	-0.00047247	-0.00035342	0.00007614	0.00029856	-0.00088217	-0.00069899	0.00059699	-0.00026838	-0.00023881	-0.00012346	-0.00096434	0.00072775	-0.00016606	-0.00009823	-0.00074272	0.00076478	-0.00004393	-0.00025275	0.00006785	0.00040953	-0.00108967	-0.00047581	-0.00092295	-0.00048850	-0.00139896	0.00021152	0.00032106	0.00118949	-0.00082938	-0.00088883	-0.00008220	0.00003671	0.00007680	-0.00179445	-0.00081691	0.00109717	-0.00047181	0.00061067	0.00047796	0.00032449	-0.00125602	-0.00062217	-0.00120089	0.00001119	-0.00175907	0.00075735	0.00069042	0.00145279	-0.00056590	-0.00097772	0.00133022	0.00159524	0.00060566	-0.00064269	-0.00081710	0.00190022	-0.00235846	0.00021398	0.00014985	0.00216618	-0.00034049	0.00123248	-0.00027603	0.00236136	-0.00105566	-0.00048612	-0.00061826	0.00012538	-0.00234036	-0.00317493	0.00171485	-0.00032494	0.00038282	0.00002258	0.00374704	0.00068923	-0.00167459	0.00035227	0.00112195	0.00328497	-0.00271862	0.00008314	0.00070515	0.00224758	0.00142239	0.00075665	0.00121876	0.00251979	0.00015267	0.00050569	0.00068975	-0.00065540	-0.00360335	-0.00190608	0.00010315	0.00050702	-0.00157288	0.00236990	-0.00070501	0.00065789	-0.00077806	-0.00061693	0.00199222	0.00186951	-0.00196119	0.00002168	-0.00030653	-0.00154383	0.00073492	-0.00030849	-0.00176868	0.00105429	-0.00152361	-0.00014112	0.00023229	-0.00087959	-0.00126599	-0.00126442	0.00004965	-0.00124865	0.00050192	-0.00188709	-0.00149727	0.00099386	0.00067736	-0.00056764	-0.00036690	0.00219096	-0.00019048	0.00003880	-0.00191364	-0.00096464	0.00037375	-0.00119295	-0.00137292	0.00176953	0.00063623	-0.00000106	-0.00075059	0.00212613	-0.00131824	0.00010340	-0.00007342	-0.00016142	-0.00073496	-0.00041486	0.00013065	0.00104560	-0.00010206	-0.00106354	-0.00052209	0.00019211	0.00096824	-0.00083275	-0.00022924	0.00011112	-0.00032729	0.00015876	-0.00075717	0.00100634	-0.00063114	-0.00020855	-0.00049856	-0.00001800	0.00067798	-0.00039875	0.00024500	-0.00022295	0.00119957	0.00046807	0.00039320	-0.00064906	-0.00016077	-0.00174419	0.00024356	0.00098061	0.00033218	-0.00132162	0.00064092	-0.00048860	-0.00028063	-0.00018107	-0.00041503	0.00113564	0.00040976	-0.00011355	0.00031708	0.00025674	0.00034776	-0.00026880	0.00024793	-0.00075475	-0.00035471	0.00007894	-0.00031504	0.00053909	0.00016103	-0.00007526	0.00020567	-0.00018625	-0.00014958	-0.00022626	-0.00001318	0.00018333	0.00032321	-0.00069195	-0.00039859	-0.00024084	-0.00003200	-0.00053467	-0.00060525	-0.00030947	-0.00001736	-0.00026314	0.00006254	-0.00017478	-0.00004370	-0.00011737	0.00000842	-0.00021337	0.00021289	-0.00027227	-0.00022253	-0.00038847	0.00007828	0.00004134	-0.00005527	0.10773155
-6.0002	1.53428683	-0.13932405	0.10138911	-21.47483647	-0.33448069	0.20066191	0.47788131	0.42624819	-0.04902828	-21.47483647	0.07418720	0.39520416	0.68394529	0.72047382	-21.47483647	-1.37700284	-1.51217353	-0.27435595	0.13600179	-21.47483647	-0.50661664	-21.47483647	-21.47483647	-21.47483647	0.14426345	-21.47483647	-21.47483647	0.80121712	-0.37060454	-21.47483647	-1.54680574	-21.47483647	0.68766400	0.02187608	-0.55278104	0.04834311	-0.05009213	0.25216571	0.10204350	-0.07142754	-0.02599304	0.08864413	-0.03115042	0.01537169	0.00225599	0.01054769	-0.00362996	-0.00066676	-0.01883212	0.01440211	-0.01010115	-0.00355422	0.00195129	0.00003714	-0.00221856	0.00131682	0.00120840	-0.00019171	-0.00422433	0.00002540	0.00140095	0.00078999	-0.00629354	-0.00040238	0.00106144	0.00088171	0.00268204	0.00072820	0.00013112	-0.00079976	-0.00150125	0.00209625	0.00045981	0.00025318	-0.00017623	0.00075790	0.00040400	0.00426109	0.00053693	-0.00468392	0.00485403	-0.00205495	-0.00423167	-0.00628296	0.00283007	0.00298724	-0.00440184	-0.00800455	-0.00555307	0.00070541	-0.00026868	0.00216498	0.00005689	0.00403864	0.00503872	-0.00355230	-0.00239616	-0.00010422	0.00009443	-0.00422541	0.00322893	0.00251473	0.00034788	0.00218580	-0.00726334	-0.00298697	-0.00201125	-0.00423708	-0.00587897	0.00627239	0.00425047	0.00209158	-0.00020732	-0.00257372	0.00020599	-0.00463229	-0.00429519	-0.00002104	0.00109935	0.00027807	0.00140831	0.00582759	0.00556732	0.00310389	0.00216182	-0.00598905	-0.00015119	-0.00369560	-0.00169062	-0.00114516	-0.00201140	-0.00021871	0.00155322	0.00126700	0.00059027	0.00140616	0.00053005	0.00057559	-0.00078157	0.00023223	0.00144284	0.00053863	0.00010761	0.00019457	-0.00047987	-0.00081683	0.00210747	0.00103287	0.00167475	-0.00016937	0.00072438	-0.00069054	-0.00012998	0.00029577	-0.00051528	-0.00018009	0.00018495	0.00026770	0.00059499	0.00027866	0.00066508	0.00128544	-0.00026666	0.00082822	0.00004920	-0.00016616	-0.00027259	0.00013359	0.00046527	-0.00080376	0.00003648	0.00003632	0.00014667	0.00085317	-0.00081174	0.00025390	-0.00022775	0.00008887	0.00049249	-0.00031262	0.00024887	-0.00123291	0.00070799	-0.00012884	0.00034321	0.00064420	0.00132020	-0.00076457	0.00067424	0.00041442	0.00031847	0.00006405	0.00108872	0.00076447	0.00051778	0.00054704	0.00004917	0.00068543	0.00078709	-0.00063964	0.00039961	0.00036272	-0.00015842	-0.00015559	0.00012381	0.00065425	0.00034120	-0.00057632	-0.00005478	0.00080809	-0.00041649	-0.00060380	0.00100736	0.00004745	0.00030167	-0.00028826	0.00054469	0.00178677	0.00072130	-0.00006891	0.00038958	0.00041091	0.00033610	-0.00051923	0.00079242	0.00147966	0.00004821	0.00021325	-0.00036134	0.00023102	0.00011511	0.00041737	-0.00094239	-0.00081528	0.00059645	-0.00033289	-0.00044288	-0.00008240	0.00005190	0.00033133	0.00089541	-0.00062544	0.00007668	-0.00046551	-0.00023815	0.00079817	-0.00045213	-0.00000164	-0.00019737	-0.00019963	0.00001676	-0.00018265	-0.00021248	0.00001894	0.00009597	0.00045950	-0.00012265	0.00021287	0.00054337	0.00022208	0.00010409	0.00069676	-0.00012185	0.00105547	0.00029929	0.00028884	0.00049619	0.00006560	0.00123948	0.00025282	-0.00002635	0.00038568	-0.00041412	-0.00023470	0.00075029	0.00097642	0.00066768	0.00080209	-0.00041176	-0.00024960	0.00007433	0.00010160	0.00024991	0.00030440	-0.00000030	0.00019720	0.00078068	-0.00043710	0.00030540	0.00041023	-0.00018040	0.00027393	0.00035273	-0.00012452	-0.00041956	0.00070264	0.00065510	0.00056362	-0.00034703	0.00004464	0.00081795	0.00016488	0.00014407	-0.00043701	-0.00025902	0.00025073	-0.00040588	-0.00062917	-0.00047917	-0.00019574	-0.00124076	0.00070421	0.00012299	-0.00106191	-0.00031533	0.00038735	0.00132652	0.00009851	-0.00053997	-0.00156658	0.00006267	0.00024086	0.00015456	-0.00069728	-0.00000316	0.00094438	-0.00038498	0.00017856	-0.00066616	0.00001419	0.00198788	0.00067748	-0.00056804	-0.00043865	0.00291572	0.00201923	-0.00050976	-0.00066823	0.00053804	0.00072238	-0.00121110	0.00055275	0.00136092	0.00196863	-0.00106255	0.00068495	0.00074096	0.00001801	-0.00010229	0.00026960	-0.00123670	-0.00190872	-0.00173452	-0.00174952	-0.00052468	-0.00199495	-0.00232766	0.00196802	0.00284942	0.00078502	0.00019024	0.00410975	-0.00013871	0.00289634	-0.00128367	-0.00027495	-0.00096658	-0.00013298	0.00252261	0.00188530	0.00240777	0.00191400	0.00198401	0.00030215	0.00174698	-0.00116145	-0.00114554	-0.00056824	-0.00054336	0.00016423	0.00040416	-0.00075201	-0.00172532	-0.00082772	-0.00040453	0.00002985	0.00257450	0.00148941	-0.00059546	-0.00162084	0.00078939	-0.00196387	0.00127241	0.00171355	0.00037584	-0.00027480	0.00172614	0.00170877	0.00176766	0.00052660	-0.00318751	-0.00064241	0.00235424	0.00076958	-0.00150331	0.00151508	-0.00074654	-0.00105448	-0.00011183	0.00021849	0.00122975	0.00044197	0.00009614	-0.00069198	-0.00322337	-0.00038481	-0.00192213	-0.00078064	-0.00071768	0.00049220	0.00043294	0.00074427	0.00017501	0.00036027	-0.00043656	0.00085255	0.00067994	0.00033711	-0.00026621	0.00063152	-0.00021384	0.00010149	-0.00077590	-0.00000525	-0.00014809	0.00119477	-0.00010838	-0.00026137	0.00062317	0.00027629	0.00007380	0.00157486	0.00091204	-0.00006611	-0.00055446	0.00035578	0.00047060	0.00091138	0.00038465	0.00130259	0.00049507	0.00088729	0.00129091	0.00075574	-0.00016669	-0.00043741	-0.00014443	-0.00020183	-0.00085314	0.00020785	0.00042077	-0.00010165	0.00094574	-0.00045635	-0.00042449	0.00050046	-0.00008837	0.00108742	0.00088308	-0.00036212	0.00050501	0.00093176	0.00054160	0.00061267	0.00008257	-0.00028135	-0.00032766	0.00053433	-0.00044281	0.00069355	-0.00010107	-0.00008178	0.00032953	-0.00047709	0.00011425	-0.00002866	0.00038375	0.00004888	0.00015194	-0.00074877	0.00027659	-0.00010487	-0.00013691	0.00028646	0.00004288	0.00051662	0.00047190	0.00007633	0.00004061	0.00004471	0.00029786	0.00020959	-0.00003852	0.00015108	-0.00010717	0.00022626	-0.00018298	0.00061683	0.00006510	0.00035786	0.00041768	-1.96019709
-5.0002	0.32062799	-0.16088066	-1.12224039	0.02280524	-0.70537823	-21.47483647	-1.14662504	-21.47483647	-21.47483647	-21.47483647	-0.07435369	-0.45822956	-0.65136986	0.45407298	-0.03008863	-21.47483647	-0.84714673	-0.85579151	0.45669676	-0.60387570	-0.76154531	-21.47483647	-21.47483647	-21.47483647	1.18861854	-21.47483647	-21.47483647	-21.47483647	-0.68927988	-0.41398249	0.29373848	0.98822671	-1.57253376	-0.18652258	-0.05180866	-0.26886968	0.16693053	0.27478671	-0.07007605	-0.01345314	-0.02069461	0.05628708	0.00288867	0.00594442	0.00584826	0.02103022	-0.01254072	-0.00419286	-0.00083416	-0.00168477	-0.00879922	-0.00753635	0.00091980	-0.00116729	0.00337774	-0.00198770	-0.00204880	-0.00032787	-0.00063633	-0.00410520	0.00551117	-0.00187230	-0.00427089	0.00189627	0.00053016	-0.00097925	0.00116948	0.00118940	0.00130540	-0.00010412	-0.00100391	-0.00014331	0.00164769	0.00090335	-0.00070666	-0.00070830	0.00171701	0.00047948	-0.00171785	-0.00193132	0.00444435	-0.00502020	-0.00374584	-0.00356338	0.00170256	0.00243017	-0.00891357	-0.00377729	-0.00124463	-0.00024394	-0.00243883	0.01168427	-0.00182081	-0.00246024	-0.00109032	-0.00073004	-0.00067539	0.00129382	0.00237663	-0.00289694	-0.00086441	0.00463194	-0.00146765	0.00598173	-0.00959656	0.00345999	0.00451314	-0.00319750	-0.00848907	0.00809131	0.00497346	0.00368370	-0.00516114	0.00047223	0.00076365	-0.00191192	-0.00297784	0.00168739	0.00571583	0.00094764	0.00194009	0.00579868	0.00542973	0.00364128	0.00148875	-0.00345942	0.00049927	-0.00169700	-0.00128168	-0.00190485	-0.00040063	0.00188311	0.00039974	-0.00014467	0.00139273	0.00141470	0.00134635	0.00158441	-0.00008584	0.00007448	0.00087112	0.00210120	0.00007485	0.00043207	0.00069900	0.00083347	0.00135475	0.00080152	-0.00017543	-0.00020724	0.00126381	-0.00037291	-0.00051867	-0.00068276	0.00059570	0.00095504	0.00021513	-0.00018096	-0.00041484	0.00025328	0.00046975	0.00022285	0.00087643	-0.00027165	0.00086505	-0.00019280	0.00102099	0.00208418	-0.00100091	-0.00190600	0.00046496	0.00040871	-0.00035547	0.00073489	0.00036920	-0.00051703	-0.00051196	-0.00077766	0.00095842	0.00056618	-0.00021132	-0.00028955	0.00088870	-0.00083141	0.00020913	0.00021261	-0.00021386	0.00040559	-0.00032434	-0.00042780	0.00050923	-0.00042877	0.00054283	-0.00031847	-0.00011972	0.00100431	-0.00042926	0.00029540	0.00023316	0.00053779	-0.00119296	-0.00024693	-0.00027070	-0.00074808	-0.00044226	0.00075205	-0.00046737	-0.00045369	-0.00157152	0.00021790	-0.00074116	0.00053676	-0.00018654	-0.00042742	0.00005807	-0.00006292	-0.00106015	0.00133636	0.00016568	0.00036343	-0.00031982	-0.00076260	-0.00079255	-0.00053628	0.00025857	0.00046112	0.00020069	0.00005366	0.00009745	-0.00020320	-0.00006845	0.00024098	-0.00100059	-0.00077981	0.00128727	0.00037797	-0.00036445	-0.00090797	-0.00073123	0.00097315	0.00039492	-0.00081531	-0.00075687	-0.00048296	-0.00046278	-0.00048627	-0.00076520	-0.00017606	-0.00032817	-0.00049722	0.00057779	-0.00040836	-0.00084952	0.00004807	-0.00003163	0.00115310	0.00024116	-0.00004294	-0.00011085	0.00038384	-0.00012554	0.00081513	-0.00001496	0.00019411	0.00024348	0.00050430	0.00017665	0.00000196	0.00023494	-0.00015069	0.00043737	-0.00008067	-0.00042508	-0.00065492	0.00029137	-0.00038554	-0.00011483	0.00097064	-0.00040446	-0.00054422	-0.00056118	0.00071150	0.00010635	0.00023019	0.00004759	-0.00085303	-0.00026910	-0.00028210	0.00006232	-0.00069411	-0.00043291	-0.00036551	-0.00033219	-0.00077629	-0.00043354	0.00074707	0.00044565	0.00034515	0.00052373	0.00048060	-0.00016332	-0.00044437	-0.00011365	0.00147717	-0.00104993	0.00008286	-0.00051092	0.00058906	-0.00143945	-0.00017493	0.00105869	0.00074344	0.00022159	-0.00050437	0.00026562	0.00083701	0.00051689	-0.00077823	-0.00092115	-0.00048662	0.00027107	0.00082197	-0.00044067	-0.00099611	-0.00115092	0.00061933	-0.00033431	-0.00014628	-0.00182353	0.00005399	-0.00080952	0.00101431	0.00070804	-0.00072783	0.00089260	0.00258082	0.00022347	-0.00007890	-0.00046226	0.00150636	-0.00269575	0.00009521	0.00036023	0.00287133	-0.00055079	0.00041504	0.00096740	0.00332803	-0.00007511	-0.00124656	0.00024216	-0.00096040	-0.00014196	-0.00114617	0.00288279	-0.00067199	-0.00058029	0.00018356	0.00199861	0.00213906	0.00129093	0.00040137	0.00124584	0.00296047	0.00010645	-0.00086247	0.00099427	0.00361078	0.00275029	0.00179759	0.00041191	0.00279787	0.00175587	0.00100611	0.00156411	-0.00185212	-0.00144565	0.00016254	-0.00017171	0.00148371	-0.00016188	-0.00018533	-0.00029604	-0.00004140	0.00174191	-0.00108969	0.00247243	0.00217746	-0.00067701	0.00014568	0.00107038	-0.00003599	0.00254679	0.00195989	0.00027236	-0.00007566	-0.00010558	0.00127193	0.00046204	0.00254838	0.00123102	-0.00171185	-0.00073158	-0.00073694	-0.00004148	-0.00069694	-0.00084429	0.00076761	-0.00101361	-0.00115672	-0.00107358	0.00060541	0.00129722	0.00164629	-0.00181510	0.00138925	-0.00138897	-0.00126093	-0.00175312	0.00125315	-0.00024985	0.00005488	-0.00221972	0.00174794	-0.00119167	0.00015447	0.00064117	-0.00002509	0.00040066	-0.00074669	0.00089090	0.00013141	0.00037660	-0.00085866	-0.00028445	0.00096079	0.00026986	-0.00136179	-0.00058699	0.00092799	-0.00041494	0.00013721	-0.00031862	0.00009421	-0.00055936	-0.00016139	0.00013900	0.00075536	0.00028294	0.00024596	0.00064980	-0.00003075	0.00029371	-0.00083035	-0.00082979	-0.00015975	-0.00057542	-0.00085272	-0.00046451	0.00117254	0.00039815	-0.00093688	0.00023234	0.00002592	0.00048518	-0.00021864	-0.00007251	0.00034219	0.00062000	-0.00022417	0.00016943	-0.00033288	0.00010641	-0.00036490	0.00085948	-0.00076867	0.00057216	-0.00001028	-0.00021987	-0.00079938	0.00051838	-0.00007567	0.00020846	-0.00020550	-0.00001694	-0.00020093	0.00013940	-0.00045826	-0.00045592	-0.00037539	-0.00059206	0.00051840	-0.00024623	0.00012038	-0.00011511	0.00003662	0.00038958	0.00013342	-0.00027912	0.00002504	0.00030901	-0.00022031	-0.00006282	-0.00004808	0.00018265	0.00041254	-0.00016735	0.00007641	0.00020646	0.00032692	0.00002499	-0.21181190
-4.0002	0.51727813	-0.17999665	-21.47483647	1.02982378	-21.47483647	0.42160094	-0.37064424	-21.47483647	-0.65948001	-21.47483647	0.80766535	-0.78447849	-0.58541721	0.03184220	-1.19749808	0.36019191	0.36403158	-0.15572920	1.13149810	-1.24612075	0.34830034	1.30883816	-21.47483647	-21.47483647	-0.11724021	-0.62699401	-21.47483647	1.50727069	-0.10584539	-21.47483647	-21.47483647	0.07729034	0.09444118	0.19998044	-0.52269637	0.54039087	0.04234738	0.09758481	0.14419746	0.03830143	0.01338669	0.05964519	-0.01804567	0.04178908	-0.02901412	0.00313458	-0.00513417	-0.00875026	0.01101272	0.02041986	-0.00216337	-0.01209256	0.00068042	0.00358909	-0.00469719	-0.00393701	0.00008693	0.00460083	-0.00081079	0.00076457	0.00409748	-0.00232032	-0.00610466	-0.00199203	-0.00010252	-0.00265972	0.00063696	0.00301934	0.00147971	-0.00248890	-0.00072274	0.00136555	0.00229940	-0.00082532	-0.00289547	-0.00021896	0.00037159	0.00231764	0.00125693	-0.00135706	0.00389431	0.00336108	-0.00271255	-0.00507987	0.00790037	0.00540971	-0.00735081	-0.01545212	0.00415759	-0.00541017	-0.00332233	0.00432276	0.00298074	0.00206795	0.00115055	-0.00228900	-0.00052643	-0.00093549	-0.00131952	-0.00328755	-0.00263301	0.00408433	0.00117469	0.00211551	-0.00452689	0.00586625	0.00430203	-0.00019227	-0.00369881	0.00725930	0.00317467	0.00777932	-0.00112572	-0.00092626	0.00594598	-0.00115969	0.00039397	0.00311334	0.00429105	-0.00013600	0.00199673	0.00871604	0.00472180	0.00405517	0.00458556	-0.00487977	0.00105538	0.00000966	0.00018696	0.00124490	0.00073210	0.00066636	0.00198566	0.00109021	0.00097571	-0.00070601	0.00192258	0.00030156	-0.00039992	0.00011172	0.00156840	0.00248328	0.00037687	0.00067783	-0.00031354	-0.00001244	-0.00074489	0.00052311	0.00016305	-0.00060081	0.00022801	-0.00106028	-0.00002755	0.00026947	0.00034881	0.00003657	0.00071896	0.00020077	0.00041731	-0.00097627	0.00154504	0.00210206	-0.00046587	0.00010057	0.00074083	-0.00028094	-0.00048281	0.00048341	0.00092690	-0.00049266	-0.00003362	-0.00012869	0.00004958	0.00098819	-0.00048140	-0.00075291	0.00020107	0.00031435	0.00115820	0.00035384	0.00138739	-0.00011484	0.00039425	-0.00035921	0.00046148	0.00039290	0.00114529	0.00003882	0.00048185	0.00063872	0.00055155	-0.00022739	0.00143588	0.00094910	0.00066361	0.00034197	0.00043705	0.00106917	0.00042316	0.00108259	0.00143845	0.00077469	-0.00000716	-0.00064325	0.00046862	0.00097480	0.00098978	-0.00018458	0.00051944	0.00166564	-0.00042356	-0.00045393	0.00117688	0.00084824	0.00101427	0.00093063	0.00051548	0.00148335	0.00111874	-0.00027752	0.00061725	0.00064132	0.00067129	-0.00061384	0.00152566	0.00095548	0.00036194	-0.00024476	0.00002501	0.00030503	0.00095603	0.00041648	0.00014083	0.00060167	0.00114158	0.00042979	0.00028428	-0.00010802	0.00110855	0.00016465	0.00105571	0.00023515	0.00022760	-0.00090121	-0.00017005	0.00020465	-0.00025791	-0.00036973	-0.00050340	-0.00002150	0.00016516	0.00029051	-0.00033836	-0.00022044	0.00033472	0.00134788	-0.00021432	0.00035678	0.00043072	0.00030801	0.00044659	0.00088929	0.00032311	0.00083791	0.00151291	0.00033948	0.00105668	-0.00000236	0.00081810	0.00054420	-0.00035946	0.00046002	0.00020254	0.00016590	0.00059365	0.00021208	0.00081997	0.00016814	0.00028174	0.00070110	0.00001549	0.00070634	0.00021868	-0.00013258	0.00053693	-0.00019133	0.00065382	0.00028542	0.00020925	0.00032660	0.00043887	0.00012127	0.00010697	-0.00022633	0.00036682	0.00093983	0.00099818	0.00042116	0.00077145	0.00184382	0.00027419	0.00037995	-0.00005793	-0.00063608	-0.00051289	0.00073005	0.00001755	-0.00020796	-0.00049364	-0.00003692	0.00075442	0.00047621	0.00006839	-0.00076430	-0.00015134	0.00022852	0.00166557	0.00015208	-0.00023142	-0.00125196	0.00056269	0.00069451	0.00014115	-0.00029874	0.00035372	0.00137610	-0.00105266	-0.00068945	0.00008169	0.00035312	0.00131961	-0.00045682	0.00027345	0.00071874	0.00223859	0.00190825	0.00251996	-0.00033898	-0.00027079	0.00195624	0.00008842	0.00308553	0.00182306	0.00203304	-0.00087893	0.00200951	-0.00043561	0.00244209	-0.00038581	0.00063753	-0.00013513	0.00344800	-0.00131939	-0.00089332	0.00381174	-0.00037796	-0.00127066	0.00274977	0.00368000	0.00279401	0.00160716	0.00119550	0.00145729	0.00108073	-0.00001324	0.00253477	0.00247341	0.00158201	0.00207855	0.00267146	0.00038696	0.00385814	0.00309082	0.00356385	0.00304069	0.00078659	-0.00029275	0.00283068	0.00087755	-0.00029026	-0.00037003	-0.00047788	0.00137359	0.00183478	0.00158188	0.00170909	0.00404791	0.00201259	-0.00086054	0.00071407	0.00220745	0.00120081	0.00009328	0.00056730	-0.00024662	0.00120548	0.00040406	0.00256470	0.00053562	0.00220501	0.00120081	-0.00037205	-0.00013393	0.00096636	0.00031708	-0.00171377	0.00126927	0.00187736	0.00082485	0.00029314	0.00237978	0.00143740	0.00221826	0.00135781	-0.00082711	-0.00064210	-0.00045374	-0.00014966	-0.00034461	0.00140491	0.00177052	0.00079669	0.00007299	0.00149545	0.00023525	0.00049752	0.00208112	0.00145218	0.00085004	0.00076280	0.00073349	0.00106806	0.00036525	-0.00005368	0.00146367	0.00087429	0.00015998	-0.00024760	0.00033107	0.00102003	0.00026751	0.00112825	0.00087266	0.00068911	-0.00055768	0.00092242	0.00060102	0.00077294	-0.00044263	0.00047072	0.00059324	0.00053487	0.00024202	0.00097586	0.00099003	0.00063406	-0.00049246	-0.00120661	0.00037150	0.00137761	0.00057648	0.00010032	0.00123270	0.00046592	0.00041569	0.00107640	0.00029470	0.00214640	0.00057182	0.00079751	0.00218063	0.00080529	0.00089553	0.00007932	0.00103932	0.00026337	-0.00012913	0.00103676	0.00026268	0.00096362	0.00024141	0.00034493	-0.00002974	0.00027164	0.00039209	0.00075514	0.00008733	0.00019052	0.00022171	-0.00050400	0.00010461	0.00045615	0.00008980	0.00028286	0.00039084	0.00066055	0.00036890	0.00016995	-0.00013862	0.00025970	0.00082449	-0.00005226	0.00022294	0.00040388	0.00020665	0.00025269	0.00035509	0.00062083	0.00010039	0.00068056	0.00028165	-1.52760351
-3.0002	-21.47483647	-21.47483647	1.15139747	-1.09165339	-0.84801689	-0.17331861	-1.32489610	0.47935283	-0.00798972	0.09933064	-21.47483647	-21.47483647	0.16450639	0.46955618	-0.57260141	-0.13695642	0.67126381	-0.39621805	0.67748975	-21.47483647	-0.07900198	0.23331434	-21.47483647	-21.47483647	-0.44297206	-21.47483647	-21.47483647	1.60978901	-1.57327151	-21.47483647	-21.47483647	-21.47483647	-0.58271426	-21.47483647	0.14939220	0.04172574	-0.15097427	-0.15983995	-0.05380572	-0.16682181	-0.10815260	0.11738578	-0.03681708	-0.02289675	-0.00577324	0.00396622	-0.02210186	-0.00112448	0.00707043	0.00992994	-0.00587271	0.00007983	0.00421166	-0.00763424	0.00089138	0.00283864	-0.00392546	0.00083990	-0.00108454	-0.00386547	0.00323738	-0.00021044	-0.00124056	-0.00124268	-0.00060844	0.00240062	0.00365166	0.00040124	-0.00021429	-0.00170273	0.00148732	-0.00013422	0.00256107	-0.00241706	0.00094821	0.00002193	-0.00068183	0.00084997	0.00099640	-0.00167683	0.00191908	0.00133239	0.00129099	-0.00017857	-0.00492049	0.00744499	0.00373592	-0.00078769	0.00156340	-0.00608454	0.00115751	0.00059897	-0.00259220	-0.00288568	0.00380637	-0.00777028	-0.00133942	0.00319531	0.00208021	0.00139986	0.00115832	0.00150629	0.00302580	0.00471344	-0.00645608	0.00352284	0.00302658	-0.00180748	-0.00576859	0.00782630	0.00199188	0.00414164	-0.00278552	-0.00072081	0.00175722	-0.00311358	-0.00563776	-0.00114674	0.00200433	0.00134668	0.00038697	0.00400763	0.00594622	0.00608659	0.00020188	-0.00400052	0.00128234	-0.00185329	-0.00271208	-0.00078971	-0.00132167	0.00187881	-0.00134010	-0.00019751	0.00295892	0.00192237	-0.00073151	-0.00103467	0.00096402	0.00033308	0.00228270	0.00070738	0.00162546	0.00079452	-0.00101833	0.00022326	-0.00040697	0.00169342	-0.00034213	-0.00062549	0.00058808	0.00006443	0.00024964	0.00075372	0.00104895	0.00076474	0.00011057	-0.00004711	-0.00058154	0.00096717	0.00073784	0.00136089	-0.00027889	0.00072540	-0.00016525	-0.00026046	-0.00009467	0.00116298	-0.00099580	-0.00120901	-0.00095203	0.00101967	-0.00043315	0.00077675	0.00003912	0.00048182	-0.00075325	-0.00066382	0.00092272	0.00059182	0.00008881	-0.00081006	0.00068114	-0.00048973	-0.00117592	0.00037901	0.00076783	0.00031186	-0.00000836	0.00027208	0.00029484	0.00009788	0.00066964	-0.00069462	0.00010981	0.00072206	-0.00004814	-0.00066216	0.00040638	-0.00012393	-0.00032758	-0.00036239	-0.00222666	-0.00004456	-0.00067276	0.00046949	-0.00070942	-0.00016859	-0.00043850	0.00035910	0.00015797	0.00044678	-0.00055598	-0.00046535	-0.00008955	-0.00003165	-0.00069272	0.00060157	0.00027794	-0.00026037	0.00039661	-0.00027470	-0.00008178	-0.00095381	0.00105476	0.00020076	-0.00004692	0.00030038	-0.00052198	-0.00034897	0.00029634	0.00077040	-0.00057139	0.00007807	0.00057028	-0.00041072	-0.00106519	-0.00002678	-0.00008564	0.00063654	-0.00025475	-0.00034869	0.00020337	-0.00037146	-0.00133413	0.00002054	-0.00011751	-0.00004448	-0.00025981	-0.00045200	0.00024926	0.00016560	-0.00035395	0.00021392	0.00009802	0.00117687	-0.00105318	0.00025270	0.00012476	0.00038709	-0.00005175	0.00100920	0.00032110	0.00041966	0.00016229	0.00015598	-0.00052841	-0.00019112	-0.00039793	0.00020980	0.00054564	0.00047327	0.00030511	-0.00075629	0.00004785	0.00058174	0.00041681	0.00041877	-0.00000672	-0.00015306	-0.00025228	0.00002545	0.00039076	0.00014954	0.00047941	-0.00015005	0.00084249	-0.00051864	-0.00040084	-0.00007390	0.00010921	-0.00037297	-0.00052793	-0.00004778	-0.00069541	0.00028532	0.00031986	-0.00036718	-0.00046854	0.00093744	0.00051469	0.00033028	0.00049627	0.00088193	-0.00001532	0.00027764	0.00026647	0.00050936	-0.00046445	-0.00068000	0.00013461	0.00140969	-0.00011996	-0.00053334	0.00075564	0.00052426	0.00116327	-0.00060606	0.00054429	0.00046338	0.00005817	0.00019265	-0.00058803	-0.00054304	-0.00033605	-0.00051253	0.00071966	-0.00083392	-0.00093752	0.00014113	0.00083238	0.00104577	-0.00117384	-0.00007932	0.00142878	0.00199012	0.00197484	0.00036434	-0.00120581	-0.00068671	0.00058351	0.00122743	0.00060170	0.00061571	-0.00056000	0.00042361	0.00123618	0.00006141	-0.00075208	0.00050206	0.00128951	-0.00023036	-0.00034304	0.00042808	0.00134480	-0.00193911	-0.00003365	-0.00091421	0.00202275	0.00318817	0.00097862	0.00190797	0.00144241	0.00234972	-0.00166933	-0.00126387	0.00022208	0.00449685	0.00155217	0.00028398	0.00084672	0.00459011	0.00081678	-0.00026617	0.00197265	-0.00008451	-0.00366041	-0.00062048	0.00037825	-0.00040426	-0.00102782	0.00088797	0.00093398	0.00207612	-0.00236752	0.00100495	0.00182766	0.00191300	-0.00193167	-0.00040559	0.00181283	0.00172408	0.00105626	-0.00022400	-0.00197667	0.00036872	-0.00145618	-0.00052994	-0.00015216	0.00276554	-0.00099965	0.00072422	-0.00243375	-0.00006842	-0.00103604	-0.00087967	-0.00036404	0.00073964	-0.00103782	-0.00112041	-0.00114895	0.00100899	-0.00008375	0.00132317	-0.00088859	-0.00135179	-0.00110884	-0.00203929	-0.00083808	-0.00018269	0.00043802	0.00004468	-0.00051035	0.00054395	-0.00113149	-0.00038397	0.00013515	-0.00039516	-0.00028861	-0.00030483	0.00063189	0.00020080	-0.00152740	-0.00077571	0.00007910	0.00082320	-0.00002762	-0.00009615	0.00004046	0.00001629	-0.00071669	-0.00012187	-0.00026367	0.00014346	-0.00035258	0.00049797	0.00008809	0.00112582	0.00071584	0.00015011	-0.00042034	0.00017922	0.00131289	-0.00080239	-0.00006785	-0.00030398	-0.00039318	0.00007076	-0.00038334	0.00054974	0.00082334	-0.00054460	0.00071164	-0.00036868	0.00059888	-0.00022735	-0.00007617	0.00016784	0.00109224	-0.00049609	0.00017286	0.00002020	0.00038309	-0.00021338	-0.00015303	-0.00038611	0.00046355	0.00079811	-0.00024790	0.00016477	0.00011154	0.00054790	0.00022841	0.00010839	0.00025921	0.00011530	0.00050769	0.00045273	0.00016497	-0.00083990	-0.00012526	0.00069080	0.00035671	-0.00001848	-0.00017567	0.00037881	0.00082142	0.00025184	-0.00018662	0.00009404	0.00048659	-0.00020628	0.00031464	0.00014742	0.00015142	-0.00003018	-0.00008960	-0.00004845	0.00049531	0.00050940	0.00074148	-0.08262237
-2.9002	0.47783784	-0.44368120	-0.91044592	-21.47483647	-0.68548323	-0.31156673	-21.47483647	-0.12617308	-0.25717461	-0.92108595	0.41054946	-2.69708014	-0.50133410	0.68440762	0.91537487	1.67270899	0.22709802	0.18655508	-0.74485779	-21.47483647	-21.47483647	-21.47483647	0.92119813	-21.47483647	1.29587725	-21.47483647	-0.21316743	-21.47483647	0.15515050	-21.47483647	-21.47483647	0.51898175	-21.47483647	1.39529094	-0.01643247	-0.61291799	0.06606395	0.00025950	-0.05009481	0.01729620	0.02180340	0.04465175	-0.01046297	0.04483628	0.00789824	0.00744608	-0.00687108	-0.01715005	0.00566350	0.00911866	-0.00732124	-0.00889126	0.00125163	0.00813801	0.00533192	0.00129305	-0.00064932	0.00330410	-0.00030391	-0.00108067	0.00373072	-0.00114014	-0.00733637	-0.00036320	0.00086964	-0.00060746	0.00278745	0.00133652	0.00314929	-0.00114796	-0.00036851	0.00171990	0.00261688	0.00448175	0.00131676	0.00160913	0.00169005	0.00277037	0.00244099	-0.00138678	0.00159270	-0.00413623	-0.00149157	0.00239877	0.00812375	0.00582141	-0.00055791	-0.00595922	-0.00738104	0.00142479	-0.00038004	-0.00190400	0.00353471	0.00274560	0.00367999	-0.00248966	0.00149035	0.00206934	0.00324941	-0.00643667	-0.00001737	0.00422771	0.00062926	0.00433261	-0.00042392	0.00726927	0.00693287	0.00054608	-0.00503247	0.00692660	0.00123883	0.00034067	-0.00014166	-0.00173430	0.00488624	-0.00150667	-0.00150227	0.00038621	-0.00053321	-0.00038230	-0.00030494	0.00378104	0.00530633	0.00499478	0.00329103	-0.00391935	0.00019539	-0.00061232	-0.00134138	-0.00034423	-0.00253480	0.00074152	0.00081794	0.00043690	0.00081002	-0.00058827	0.00187955	-0.00080244	-0.00227462	0.00039778	0.00156411	0.00152222	-0.00027927	-0.00001873	-0.00053150	0.00034374	-0.00008184	0.00044117	-0.00027661	0.00044556	0.00055082	-0.00124763	0.00082486	0.00010116	0.00075938	0.00014097	0.00033767	0.00104138	-0.00036302	0.00020153	0.00100933	0.00098904	0.00061867	0.00068526	0.00064797	-0.00017192	-0.00008155	-0.00045603	0.00039531	-0.00014487	0.00032112	-0.00008921	-0.00038004	0.00103842	0.00055013	-0.00131802	-0.00014885	-0.00038847	0.00141799	0.00080789	0.00109364	-0.00082877	0.00029576	-0.00128257	0.00096266	0.00077025	0.00117145	0.00055335	-0.00021001	0.00056816	0.00019860	0.00037095	0.00043556	-0.00047852	0.00056917	0.00015623	-0.00046206	-0.00013279	0.00140386	-0.00065415	0.00061480	-0.00004936	0.00003510	-0.00155110	-0.00040697	0.00088367	-0.00002719	-0.00038279	-0.00050578	0.00029186	0.00119621	-0.00067417	-0.00014161	-0.00035526	0.00071673	0.00092150	0.00033947	0.00105858	0.00023984	0.00023778	0.00049229	0.00004029	0.00062596	-0.00013806	0.00115318	0.00116480	0.00036185	0.00023521	0.00040144	0.00021928	0.00001089	0.00063839	-0.00110154	0.00064312	0.00108515	-0.00008827	-0.00014303	0.00073812	0.00026220	0.00023744	0.00064249	0.00001779	0.00005064	0.00061260	-0.00056954	0.00090019	-0.00035603	0.00063491	0.00017951	0.00019440	0.00049177	0.00014929	-0.00042551	0.00049087	0.00020209	0.00151512	-0.00058641	-0.00005086	0.00036471	-0.00013799	-0.00020978	0.00040830	0.00054136	0.00052734	0.00044246	0.00086737	0.00028102	0.00037506	0.00001770	-0.00011423	0.00070811	0.00067959	0.00039213	-0.00036304	0.00063107	0.00141055	0.00061137	0.00073133	-0.00032699	0.00021829	-0.00026786	0.00065930	0.00063556	0.00086081	0.00015840	-0.00049517	0.00040815	0.00019759	-0.00005927	0.00003647	-0.00008349	0.00047988	0.00058248	-0.00005889	-0.00001167	0.00145458	0.00002020	0.00007603	-0.00056473	0.00058476	-0.00006089	-0.00028689	-0.00011742	-0.00067096	-0.00143493	0.00022548	-0.00008950	-0.00063810	-0.00133837	0.00031414	0.00093459	0.00150207	-0.00018997	0.00005669	0.00057507	-0.00043705	0.00114787	-0.00000315	0.00082065	-0.00102296	0.00016622	-0.00009912	0.00021071	-0.00115287	-0.00070753	0.00121899	0.00122344	-0.00054105	-0.00157543	0.00080680	0.00146307	0.00101974	-0.00033537	0.00012295	0.00090924	0.00082341	0.00122320	-0.00084741	-0.00050898	-0.00118021	-0.00166249	0.00248866	-0.00048901	0.00031503	0.00071113	0.00156007	-0.00066835	0.00012323	0.00012418	0.00005964	-0.00092452	0.00035366	-0.00203278	-0.00058292	0.00174075	-0.00269306	-0.00177691	0.00131381	0.00167066	0.00200074	-0.00146243	0.00018853	-0.00164993	0.00248608	-0.00158570	0.00005022	0.00060981	0.00300643	0.00005821	0.00058351	0.00039588	0.00270951	0.00093066	0.00094274	0.00289132	-0.00101303	-0.00292808	-0.00097199	-0.00019739	0.00141367	-0.00044157	-0.00037355	-0.00046779	0.00178910	-0.00013461	0.00280561	0.00290883	0.00110246	-0.00087408	-0.00026956	0.00023678	-0.00072157	0.00043062	0.00231674	0.00184502	0.00168008	-0.00053635	0.00026646	0.00125701	0.00215895	-0.00138697	-0.00066583	-0.00043352	0.00006114	-0.00109923	-0.00119830	0.00018369	0.00026138	-0.00175297	0.00083423	0.00038386	0.00113145	-0.00027404	0.00141799	-0.00165651	-0.00113324	-0.00126384	0.00031386	-0.00136090	0.00073012	-0.00036277	-0.00060654	-0.00032927	0.00081311	-0.00035989	-0.00102573	0.00057603	0.00175312	-0.00079828	0.00005276	0.00022557	0.00085249	-0.00086979	-0.00033891	0.00052118	0.00043137	0.00011212	0.00025998	0.00046271	-0.00004677	-0.00079562	-0.00042577	0.00004086	0.00066148	-0.00025414	-0.00005631	-0.00013273	0.00116885	0.00035000	0.00037665	0.00037851	0.00021695	0.00013512	0.00002663	0.00042382	-0.00071225	-0.00068316	-0.00159906	0.00087675	0.00095114	0.00017858	-0.00074192	0.00069739	0.00083889	-0.00027490	0.00025001	-0.00024177	0.00166891	0.00071068	0.00023647	0.00042111	0.00107785	-0.00041461	0.00053994	0.00065502	-0.00027014	0.00050674	-0.00028785	-0.00016722	0.00017956	0.00005109	0.00025863	-0.00039419	-0.00003786	-0.00007100	0.00022338	0.00024199	0.00037040	0.00013838	-0.00031721	0.00029962	0.00024953	-0.00038381	-0.00024535	-0.00010611	0.00059536	0.00027980	-0.00009989	0.00032313	0.00026145	0.00022271	-0.00011030	0.00026076	0.00034540	0.00025306	0.00044297	0.00039132	0.00022161	0.00002661	0.00049876	0.00042098	-0.63389039
-2.8002	0.90868816	-0.69678193	-0.90382769	-21.47483647	-0.93435413	-21.47483647	-21.47483647	-0.01161468	0.31218753	-0.03362999	0.32871614	-1.01904396	0.94159728	0.21589771	-0.56040101	-1.03217065	0.09791700	-0.81337014	0.54042703	-21.47483647	0.23229977	-21.47483647	-21.47483647	-21.47483647	-0.65100177	-21.47483647	0.57535875	-21.47483647	-0.36245392	0.34694824	-21.47483647	-21.47483647	-21.47483647	-1.65487397	-0.01302130	0.09800638	0.06749911	-0.04447288	-0.00758766	-0.04450664	-0.00277994	0.17858210	0.00467641	0.02596616	-0.03069281	-0.00016859	-0.01917345	0.00018228	0.01170321	-0.00309740	0.00365913	-0.01489500	-0.00681882	0.00062339	-0.00172620	-0.00062089	-0.00303224	0.00292008	-0.00232340	-0.00038074	0.00060677	-0.00073310	-0.00223331	-0.00009445	-0.00002973	0.00089808	0.00082752	0.00194718	0.00032548	-0.00095027	-0.00050257	0.00182850	-0.00171937	0.00371415	0.00096959	0.00101182	-0.00039253	0.00264545	0.00002826	-0.00157886	0.00040468	0.00063283	-0.00108501	0.00551078	-0.00090464	0.00436104	0.00535979	0.00571316	-0.00210954	-0.00355747	-0.00029849	0.00322190	-0.00388005	-0.00047637	-0.00202654	-0.00145148	-0.00274783	0.00501672	-0.00182416	-0.00124018	-0.00396818	0.00404991	0.00070870	0.00346293	-0.00671067	-0.00256578	-0.00157217	-0.00135171	-0.00768681	0.00837179	0.00226225	0.00657160	-0.00319621	-0.00093849	-0.00064558	-0.00466141	-0.00244990	0.00142645	0.00332463	0.00120415	0.00017484	0.00645386	0.00507565	0.00329856	0.00071620	-0.00335407	0.00041262	-0.00354521	-0.00265935	-0.00227840	0.00073855	0.00103818	0.00097452	0.00093582	0.00111859	0.00161849	0.00087746	-0.00010282	-0.00040625	0.00059437	-0.00081555	0.00066941	0.00040419	-0.00045351	-0.00052317	0.00019139	0.00048910	0.00110221	-0.00044496	0.00046001	0.00136828	-0.00043783	-0.00044993	-0.00042313	0.00122166	0.00101278	0.00043125	-0.00044450	0.00059272	0.00053598	0.00065568	0.00145709	-0.00005799	0.00023584	-0.00014100	-0.00113540	-0.00013035	0.00046033	0.00050723	-0.00077654	0.00030345	0.00051295	0.00021448	0.00047028	-0.00082975	0.00028368	-0.00002927	0.00031920	0.00041616	0.00013597	0.00134795	-0.00095105	0.00014128	-0.00021615	0.00046940	0.00072329	0.00024175	0.00058687	0.00056734	-0.00042710	-0.00035127	0.00043944	0.00051130	-0.00013620	-0.00029468	0.00091783	-0.00047368	-0.00010737	-0.00051951	0.00002102	-0.00084242	0.00039687	-0.00084393	-0.00055675	0.00023537	0.00070205	-0.00009369	-0.00069169	-0.00058444	0.00081176	0.00011929	-0.00020182	-0.00013318	0.00022136	-0.00040726	-0.00079967	-0.00058210	0.00069299	0.00024458	0.00075184	0.00058115	-0.00092523	-0.00032629	-0.00061179	0.00134412	0.00123111	0.00024800	0.00024963	-0.00030774	-0.00002911	-0.00062994	0.00074837	-0.00050801	0.00006511	0.00049431	-0.00002806	-0.00046544	0.00023946	-0.00062257	0.00072224	-0.00005216	-0.00005358	0.00017052	-0.00041728	-0.00009730	-0.00039918	-0.00030800	0.00027693	-0.00023588	0.00023323	0.00060675	0.00004335	-0.00027913	0.00050768	0.00007914	0.00138008	-0.00087954	0.00075769	0.00003954	-0.00026699	0.00030828	0.00033826	0.00002479	0.00053386	0.00018735	0.00089779	0.00002076	0.00025858	0.00035254	-0.00018884	0.00026218	0.00012791	0.00010868	-0.00031052	0.00038131	0.00067629	0.00082360	0.00106384	-0.00026184	0.00028712	-0.00043173	-0.00006488	-0.00007007	0.00008915	0.00023000	-0.00069591	0.00045679	-0.00049767	-0.00007157	-0.00022922	0.00027749	0.00018031	0.00008809	-0.00032135	-0.00020901	0.00054716	-0.00001701	-0.00011105	0.00021563	0.00035068	0.00071164	-0.00068063	0.00033518	-0.00023197	-0.00038519	0.00112411	-0.00028676	0.00048083	-0.00007021	-0.00017185	0.00010722	0.00025681	-0.00096605	-0.00110753	-0.00038959	-0.00011820	0.00215041	-0.00028733	-0.00006268	0.00007837	0.00107719	0.00102694	-0.00038299	-0.00037138	-0.00069056	0.00049422	-0.00166022	0.00000770	-0.00131766	0.00107503	0.00041860	0.00147291	-0.00032543	-0.00004576	0.00010672	0.00118834	0.00054253	-0.00073396	0.00062112	0.00027379	-0.00113213	-0.00172145	0.00102093	0.00106129	0.00069634	0.00100028	0.00056502	0.00023535	0.00002329	-0.00075934	-0.00081794	0.00042570	-0.00050453	-0.00015744	0.00034682	-0.00160993	-0.00104559	0.00048812	0.00261335	-0.00022869	-0.00014394	0.00153667	0.00037802	0.00227008	-0.00031173	0.00131753	0.00123247	0.00305718	0.00307148	0.00119432	0.00040404	0.00433861	0.00200542	0.00139691	0.00167645	-0.00103847	0.00134444	-0.00091565	0.00004327	-0.00005709	0.00001950	-0.00119689	-0.00024121	0.00014576	-0.00088415	0.00176433	0.00252614	0.00120547	0.00071784	0.00041864	-0.00036561	-0.00173472	0.00018092	0.00224883	-0.00079239	0.00012852	-0.00278748	0.00095006	0.00055903	0.00089081	0.00100408	-0.00042402	-0.00167996	0.00108163	0.00121623	-0.00163874	-0.00079864	0.00035786	-0.00012869	-0.00132032	-0.00133938	0.00065414	0.00137650	0.00043919	-0.00174558	-0.00030224	-0.00200134	-0.00053499	-0.00206195	-0.00091956	-0.00031242	0.00089012	-0.00152142	-0.00053667	-0.00172409	-0.00067614	0.00025993	-0.00017195	-0.00039661	-0.00019916	0.00019790	-0.00051034	-0.00051950	-0.00086047	-0.00055356	-0.00056845	0.00070212	-0.00003088	0.00014572	0.00046822	-0.00031764	0.00047253	0.00041004	-0.00021522	-0.00032719	-0.00051173	0.00027712	0.00025662	-0.00010805	-0.00082413	0.00001317	-0.00032918	0.00093040	-0.00000131	0.00048104	-0.00039771	-0.00010468	-0.00089242	-0.00009652	0.00065963	-0.00017012	-0.00070850	0.00006303	-0.00018221	0.00119350	0.00006169	-0.00092831	0.00019400	0.00040266	0.00004034	0.00115020	0.00020687	0.00014909	-0.00051102	0.00001859	-0.00012140	-0.00042288	0.00033332	-0.00023020	0.00012406	0.00001007	-0.00006362	-0.00019487	-0.00022492	-0.00026124	0.00022983	0.00010564	-0.00044190	-0.00012009	-0.00062011	-0.00028485	-0.00014599	-0.00014654	-0.00007313	-0.00006867	-0.00019912	0.00049575	0.00017810	-0.00015513	-0.00015907	0.00032322	-0.00068136	-0.00026208	-0.00038401	-0.00009495	-0.00015455	0.00009593	0.00004110	0.00010392	0.00016398	0.00036395	-0.02199537
-2.7002	-0.31417499	0.51859930	0.09726867	0.06253558	0.23954083	0.10132153	-1.05229676	-21.47483647	0.34103179	-0.11769046	-21.47483647	-21.47483647	-0.58747593	-0.03346681	-1.09548426	-0.78872381	0.03897561	1.94777477	0.32281813	-21.47483647	-21.47483647	-21.47483647	-21.47483647	-21.47483647	-0.43419760	-21.47483647	-21.47483647	-21.47483647	-21.47483647	-21.47483647	-21.47483647	-21.47483647	0.45558974	0.02672912	-0.08784810	-0.13587477	0.36300019	-0.03577731	-0.10750712	-0.02066992	0.04099747	0.15698984	-0.00346834	-0.00225759	0.01046371	0.01737585	-0.02459663	-0.01886542	-0.00371840	0.00956421	-0.00325125	-0.00902865	-0.00310391	-0.00561765	0.00113553	-0.00348268	0.00059375	0.00349626	-0.00276880	-0.00324999	0.00253068	0.00130254	-0.00564670	-0.00203436	-0.00089877	-0.00105404	0.00247906	0.00230552	0.00063653	0.00089461	0.00069646	0.00123730	0.00202692	0.00296456	0.00313128	0.00041672	0.00173532	-0.00063153	0.00192007	0.00181666	0.00523801	-0.00525720	0.00562782	-0.00249436	0.00748451	0.00920337	-0.00079963	0.00016655	-0.00432409	-0.00638264	0.00287859	0.00066695	0.00418600	0.00290261	0.00843607	-0.00130075	0.00127238	0.00105058	0.00102291	-0.00061821	-0.00131887	0.00526269	0.00476952	0.00172002	-0.00772729	0.00783401	-0.00092431	-0.00303798	-0.00860153	0.00722504	0.00506440	0.00287167	-0.00369795	-0.00074930	0.00150310	-0.00212800	-0.00296287	0.00124914	0.00092357	-0.00136475	-0.00130959	0.00052241	0.00108129	0.00457359	0.00068929	-0.00558222	-0.00361597	-0.00468013	-0.00496041	-0.00259803	-0.00374484	-0.00034767	0.00066091	-0.00017225	0.00267004	0.00103292	0.00168219	-0.00017882	-0.00009955	0.00133435	0.00225070	0.00001065	0.00117642	0.00128487	-0.00029987	0.00066757	-0.00011082	0.00133014	0.00030486	0.00005763	0.00139307	0.00030743	-0.00065244	-0.00008234	0.00101683	0.00039113	0.00125007	0.00053093	0.00108929	0.00171382	0.00022671	0.00161101	-0.00050095	0.00119212	0.00051020	0.00004254	0.00031697	0.00191588	-0.00027856	-0.00086809	0.00002850	-0.00014505	-0.00038546	0.00032308	0.00022531	0.00071126	-0.00074178	-0.00056796	0.00089661	0.00021567	-0.00016752	-0.00095789	0.00078647	0.00033580	-0.00045560	0.00022710	0.00049316	0.00054706	-0.00045324	-0.00075191	0.00084011	0.00052333	0.00013446	0.00099045	0.00017503	0.00068854	-0.00005348	0.00023472	0.00011161	0.00047658	0.00043022	-0.00027039	-0.00039261	-0.00003461	-0.00217482	0.00071136	-0.00020900	-0.00011499	-0.00119690	0.00066185	0.00004657	0.00024091	-0.00027744	0.00049860	0.00076394	0.00063367	-0.00060251	0.00074001	0.00077527	0.00000619	0.00066547	-0.00080974	0.00010645	-0.00003066	0.00048333	0.00063090	-0.00011566	0.00039589	-0.00003828	0.00046251	-0.00021391	0.00063804	-0.00071311	-0.00016727	0.00045838	-0.00012886	-0.00090069	-0.00006814	0.00015549	0.00054800	-0.00042056	-0.00060043	-0.00018491	0.00045646	-0.00122481	0.00027992	-0.00042976	0.00090190	-0.00070466	-0.00077518	0.00026540	0.00035262	0.00003184	0.00032404	0.00027554	0.00061465	-0.00040405	-0.00028465	-0.00044373	0.00009935	-0.00063814	0.00065215	0.00024018	0.00048988	0.00042270	0.00026001	0.00041305	0.00066662	0.00003532	0.00049787	0.00074060	0.00033565	-0.00021076	-0.00016973	0.00015410	0.00061780	0.00008372	0.00043229	-0.00006178	-0.00022463	-0.00026556	-0.00064440	0.00000968	0.00043797	-0.00053046	-0.00059400	0.00058971	-0.00048741	-0.00023919	-0.00023563	0.00005990	-0.00017820	-0.00001043	-0.00012795	-0.00033082	0.00045063	-0.00011250	0.00047579	0.00026666	0.00126902	0.00019842	-0.00028016	0.00039814	0.00097937	-0.00047563	0.00038417	-0.00025099	-0.00070223	-0.00129720	0.00058647	0.00057648	0.00148438	-0.00006308	-0.00102337	-0.00035612	0.00108196	0.00163795	0.00021704	0.00049551	0.00023674	0.00029200	0.00020219	-0.00036846	-0.00092264	-0.00087255	-0.00003342	-0.00011945	0.00110581	0.00052320	-0.00054233	0.00107352	0.00094623	-0.00098172	-0.00048894	0.00170573	0.00259301	0.00012877	-0.00198386	-0.00082495	0.00087571	-0.00306533	0.00106476	0.00165459	0.00258034	0.00019059	-0.00044787	0.00034930	0.00083156	-0.00049986	0.00047441	-0.00075632	-0.00012255	-0.00145059	-0.00136241	0.00074074	-0.00144436	-0.00187722	-0.00015116	0.00232671	0.00008020	-0.00166676	0.00150612	0.00016079	0.00299497	-0.00050067	-0.00030729	0.00122069	-0.00015976	0.00319128	0.00094228	0.00257064	0.00501685	0.00062157	-0.00108177	0.00236188	-0.00040396	-0.00207909	-0.00193654	-0.00153180	0.00212122	-0.00251687	0.00109812	-0.00087859	-0.00004661	-0.00052890	-0.00000361	0.00175396	0.00354424	-0.00212464	-0.00059236	-0.00014333	0.00089128	0.00029200	0.00087167	-0.00064426	0.00060107	-0.00181136	0.00238498	0.00010628	0.00020236	-0.00027108	0.00120159	-0.00078307	-0.00025080	-0.00078625	-0.00185032	0.00027090	0.00238076	-0.00114952	0.00032506	-0.00132900	0.00139737	0.00034167	0.00000740	-0.00078579	-0.00065241	-0.00169195	-0.00173907	-0.00218149	0.00110987	0.00028861	-0.00118250	0.00041360	0.00096758	-0.00054735	0.00036897	-0.00028167	-0.00002692	-0.00051199	-0.00043796	-0.00071852	0.00084600	-0.00027896	-0.00045073	0.00027832	0.00124920	0.00033993	-0.00062039	0.00079569	-0.00019059	-0.00024667	-0.00005561	0.00045041	0.00062103	-0.00004930	-0.00057456	0.00014100	0.00123506	0.00048778	0.00053640	0.00027829	-0.00004856	0.00059924	0.00022277	0.00043195	0.00021900	-0.00000234	-0.00067348	-0.00032234	0.00049327	0.00032993	-0.00040784	0.00093151	-0.00012814	0.00016712	-0.00081599	-0.00091273	0.00044056	0.00054264	0.00058838	-0.00013501	0.00044513	0.00058157	-0.00021483	0.00053606	-0.00056896	-0.00060231	0.00005039	-0.00033722	-0.00000515	-0.00014051	0.00040699	-0.00014957	0.00017130	0.00009698	-0.00012202	0.00018138	0.00002368	0.00016671	-0.00072251	-0.00037244	-0.00001643	0.00004197	-0.00012784	-0.00036788	0.00040180	0.00006861	-0.00020149	-0.00028403	-0.00015737	-0.00012303	-0.00040394	-0.00007744	-0.00048377	0.00001247	-0.00004816	-0.00039453	-0.00013240	0.00037401	0.00020599	0.00022819	-0.26155527
-2.6002	1.48658741	-0.96542725	-0.50758034	0.02909087	1.16494010	-0.03410064	-21.47483647	-21.47483647	0.10640466	-0.52470720	-0.36412760	-0.44395149	0.50181390	-21.47483647	0.41229483	-21.47483647	-1.14505744	-0.40540895	-0.05959620	-21.47483647	0.63698834	-21.47483647	-21.47483647	-21.47483647	-21.47483647	-21.47483647	-21.47483647	-21.47483647	0.24205472	0.72561365	-21.47483647	-21.47483647	0.96229309	-21.47483647	-0.35134830	-0.26439277	-0.34850584	-0.13181752	-0.04496749	-0.06114858	0.07277952	0.03398327	0.04552723	0.02350607	0.01198283	0.01587884	-0.01094260	-0.01510542	0.00878681	0.01292752	-0.00678862	-0.00738170	0.00648530	0.00050670	-0.00347727	-0.00107014	-0.00203636	-0.00383160	0.00070181	0.00332843	0.00393034	-0.00342190	-0.00371832	-0.00075750	-0.00061777	-0.00257810	0.00103474	0.00091271	0.00067413	-0.00042000	-0.00027041	0.00009279	0.00072848	0.00381617	0.00118602	-0.00209177	0.00265340	0.00213369	0.00316756	0.00078080	0.00472470	0.00036428	-0.00264991	-0.01019660	0.01267693	-0.00021608	-0.00006632	-0.00912609	0.00133271	-0.00194360	-0.00297990	0.00254975	0.00433711	0.00551813	0.00410754	-0.00025079	0.00264961	0.00375701	0.00336893	-0.00161266	0.00217329	0.00573081	0.00329495	0.00607231	-0.00571607	0.00773103	0.00347220	-0.00400849	-0.00393352	0.00668583	0.00420209	0.00015221	-0.00244264	-0.00308351	0.00390529	-0.00322650	-0.00123041	0.00446248	0.00276239	0.00038028	0.00267682	0.00414507	0.00483860	0.00239487	0.00177834	-0.00480611	-0.00021063	-0.00329353	-0.00122975	-0.00264572	-0.00117800	0.00267364	0.00087361	0.00081973	0.00193254	0.00134921	0.00147012	-0.00070272	0.00015378	-0.00075390	0.00068346	0.00088006	0.00101668	0.00021299	0.00018247	-0.00018676	0.00105765	0.00080343	-0.00016959	0.00026243	0.00035961	0.00050566	-0.00000413	0.00025224	0.00067487	0.00043695	0.00060246	0.00037618	0.00085218	-0.00031804	0.00022671	0.00151419	-0.00026987	-0.00027539	0.00059129	-0.00066532	0.00003710	0.00019319	-0.00096709	-0.00102504	0.00066924	0.00109447	0.00035090	0.00096578	0.00067108	0.00118311	-0.00106846	-0.00034622	0.00062774	0.00061464	-0.00005731	-0.00076091	0.00115955	-0.00031271	0.00095134	0.00007937	0.00115112	-0.00014815	-0.00071606	0.00118408	0.00111254	-0.00055061	0.00003898	0.00076667	0.00019022	-0.00016164	-0.00029651	0.00027342	0.00060239	-0.00005151	-0.00013152	-0.00042401	-0.00013524	-0.00032050	-0.00065307	0.00086481	0.00041585	0.00045308	-0.00018558	0.00103972	0.00065161	0.00040572	-0.00094233	0.00053400	-0.00018726	-0.00014754	-0.00087781	0.00093883	0.00072699	0.00025699	0.00049066	0.00021666	0.00014324	0.00000679	0.00087099	0.00015893	0.00090778	0.00018274	-0.00080639	-0.00064541	0.00017157	0.00092251	-0.00067248	0.00015422	0.00114327	-0.00031846	-0.00064866	0.00033744	0.00016410	0.00111242	-0.00026079	-0.00048231	0.00014226	0.00026261	-0.00165531	0.00060818	-0.00013829	0.00086235	-0.00060568	-0.00033825	0.00051831	0.00050233	-0.00056521	0.00004955	-0.00015774	0.00013125	-0.00014517	-0.00017783	0.00055422	0.00012814	0.00007815	0.00077682	-0.00045534	0.00094929	-0.00022794	0.00046820	-0.00006833	-0.00008305	-0.00065064	0.00042757	0.00042020	0.00049609	-0.00028598	-0.00083133	0.00030674	0.00089496	0.00035825	0.00055421	-0.00025538	0.00077848	-0.00037522	0.00007107	0.00007840	0.00048879	-0.00015752	-0.00075673	-0.00002066	0.00040942	0.00034625	0.00032126	0.00020563	-0.00014167	-0.00015243	-0.00018827	-0.00019113	0.00048233	-0.00057963	0.00026297	-0.00001537	0.00090951	0.00002977	0.00015729	-0.00015742	0.00017982	-0.00076048	0.00033914	-0.00024346	0.00017038	-0.00085057	-0.00040338	0.00018625	0.00164547	0.00013069	-0.00085431	-0.00064358	0.00045762	0.00048690	0.00072576	0.00060665	-0.00100242	-0.00022844	0.00038543	0.00086648	-0.00094660	-0.00069939	-0.00019347	-0.00073322	-0.00016088	-0.00051409	0.00021929	0.00221268	0.00178234	0.00041368	-0.00062030	0.00221059	0.00215445	-0.00020733	-0.00024043	-0.00063990	0.00140525	0.00006491	0.00123742	0.00073968	0.00360333	-0.00012117	0.00151485	0.00322306	0.00160511	-0.00062063	0.00002163	0.00037744	-0.00068323	-0.00068651	-0.00034827	0.00233546	-0.00020265	-0.00082337	-0.00064915	0.00382340	0.00256304	-0.00036094	0.00286118	0.00146158	0.00058824	-0.00156563	-0.00029561	-0.00043361	0.00307446	0.00132099	0.00479614	-0.00136849	0.00470565	0.00204411	0.00287559	0.00268958	-0.00035641	-0.00155993	0.00252345	0.00045550	0.00280280	-0.00037559	-0.00031822	0.00015906	0.00221953	-0.00232787	0.00185086	0.00202731	0.00271037	-0.00295625	-0.00044585	0.00064319	-0.00158305	-0.00052074	0.00151408	0.00048537	0.00306703	0.00039438	0.00120069	0.00131873	0.00213572	-0.00089143	-0.00061609	-0.00031473	0.00224293	-0.00050068	-0.00000470	-0.00030996	0.00242625	-0.00030730	0.00058306	-0.00068348	0.00224560	-0.00152532	0.00162128	-0.00219611	-0.00064126	-0.00197090	-0.00157943	-0.00079200	0.00071758	0.00061216	-0.00150079	0.00001243	0.00094976	0.00036362	-0.00085439	-0.00001280	0.00086992	-0.00032278	-0.00035670	0.00030685	0.00074954	-0.00048214	-0.00114538	0.00032933	0.00086464	0.00019082	-0.00082351	-0.00066656	-0.00008616	-0.00059098	-0.00015846	-0.00046298	0.00082928	-0.00043552	-0.00083473	-0.00032724	0.00038984	-0.00022686	-0.00045615	0.00011410	0.00063402	-0.00011372	0.00025171	0.00029067	-0.00029520	-0.00023291	-0.00086962	-0.00039235	0.00053429	0.00019576	-0.00076111	0.00081920	-0.00014509	-0.00015998	-0.00047875	0.00015287	0.00061293	0.00062521	0.00012515	0.00037282	-0.00010298	0.00059138	-0.00001848	0.00047209	-0.00033567	0.00014761	0.00087017	0.00001970	0.00007527	0.00009044	-0.00015573	-0.00049381	0.00041907	-0.00002773	0.00000302	0.00013780	0.00005879	-0.00030220	-0.00096593	-0.00042738	0.00044239	-0.00041410	-0.00062773	-0.00039605	0.00033556	0.00032563	-0.00003859	-0.00040327	0.00002561	-0.00030491	-0.00042284	-0.00065746	-0.00012248	0.00002884	0.00004229	-0.00028053	-0.00036089	0.00022364	-0.00000514	-0.00011619	-0.77100715
-2.5002	0.18109652	-21.47483647	-0.04583693	-0.86873662	-0.26595975	0.03837505	-21.47483647	0.65643668	0.20109472	-0.48547078	0.76265407	-0.27877113	0.48636085	-0.23044467	-0.82126956	-0.33520748	-21.47483647	-0.01793826	0.26640564	-21.47483647	-1.10832626	-21.47483647	-21.47483647	-21.47483647	0.41772555	-21.47483647	-21.47483647	1.99304730	-0.06905019	-0.66834623	-21.47483647	-21.47483647	-0.88148355	0.56533673	0.43036035	0.38102266	0.12803150	-0.15529353	-0.02530142	0.04568294	0.02475524	0.12922788	0.04276767	0.01716327	0.03520164	-0.00147077	-0.01996946	0.00565737	0.01377564	0.01047399	-0.00240934	-0.00900324	0.00794145	-0.00609747	-0.00479604	-0.00070144	0.00229309	0.00257735	-0.00120513	-0.00028239	0.00111114	-0.00349590	-0.00440323	-0.00061896	0.00290545	-0.00131982	0.00043912	0.00042699	0.00259237	-0.00106553	-0.00121347	0.00094288	0.00251561	0.00075129	-0.00207830	0.00188115	0.00267052	0.00513346	0.00481027	-0.00243648	0.00308682	0.00016596	-0.00432999	-0.00611892	0.00210047	0.00351565	-0.00254746	-0.00632653	0.00423614	-0.00289345	-0.00370922	0.00031387	0.00596938	0.00024674	-0.00016787	0.00011900	0.00110170	0.00430984	-0.00125235	-0.00202855	0.00292194	0.00627264	0.00396622	0.00147026	-0.00492228	0.00294584	-0.00010344	-0.00322882	-0.00807773	0.00713534	0.00332938	-0.00157660	-0.00278610	-0.00155858	0.00049310	-0.00160022	-0.00504220	0.00000393	0.00238438	-0.00267082	-0.00087094	0.00525134	0.00381756	0.00347687	0.00148452	-0.00532362	0.00029362	-0.00348896	-0.00365706	-0.00215390	-0.00108974	-0.00007484	0.00200944	-0.00043548	-0.00050142	0.00073088	0.00088359	0.00101114	0.00073783	0.00087452	0.00174373	0.00166383	0.00019672	-0.00034681	0.00007969	0.00149308	0.00118805	0.00015148	0.00020405	-0.00033001	0.00082076	-0.00045683	-0.00005204	0.00052681	0.00010634	0.00051600	0.00041014	0.00043498	-0.00023283	0.00016397	0.00094398	0.00117562	-0.00010111	0.00051570	0.00089521	-0.00018796	-0.00035940	0.00093491	0.00057636	0.00069873	-0.00035918	0.00008166	0.00055706	0.00042884	0.00039343	0.00002371	-0.00013357	-0.00032877	0.00039997	-0.00023179	0.00056021	-0.00047446	0.00113494	-0.00074662	0.00139016	0.00042023	0.00081118	0.00014602	0.00039641	0.00052516	0.00094505	0.00037673	0.00141639	0.00086575	0.00050960	0.00043500	0.00066129	0.00081189	0.00108461	0.00035668	0.00078652	-0.00031984	0.00019934	-0.00064377	-0.00001733	0.00234226	0.00046523	0.00090903	0.00043059	0.00109753	0.00074375	0.00041296	0.00048093	-0.00018891	0.00032049	0.00037096	-0.00031671	0.00182825	0.00086616	0.00070493	0.00058363	0.00056379	0.00099334	0.00056614	0.00074899	0.00110187	0.00092815	0.00019175	-0.00031360	0.00013848	0.00124211	0.00187850	-0.00091077	0.00008772	0.00070893	0.00089606	-0.00005207	0.00087515	0.00045518	0.00040292	0.00066239	0.00021022	0.00059897	-0.00055068	0.00023912	0.00017379	-0.00015605	0.00039808	-0.00037390	0.00021267	0.00038839	0.00076123	-0.00040128	0.00024992	0.00033127	0.00148081	-0.00056869	0.00031720	0.00045877	0.00014639	0.00021557	0.00076255	0.00024343	0.00069598	0.00086172	0.00039088	0.00061028	0.00006934	0.00015255	0.00021958	0.00020150	0.00077302	-0.00034228	-0.00073550	0.00069761	0.00116524	0.00106189	0.00049679	0.00001120	0.00044224	-0.00041375	0.00063750	0.00081321	0.00093992	-0.00012178	-0.00048031	0.00069983	0.00010392	-0.00019351	0.00035826	0.00014093	-0.00019857	-0.00021738	-0.00065906	-0.00032604	0.00049928	0.00027286	0.00104289	0.00009489	0.00102451	0.00032546	0.00031433	0.00097082	0.00106240	-0.00046792	0.00130375	0.00016973	-0.00033725	-0.00085230	0.00027709	0.00118411	0.00032029	0.00005073	0.00050636	0.00028425	-0.00043084	0.00017957	0.00077913	0.00035857	0.00084914	0.00022247	0.00016598	0.00129470	-0.00034842	-0.00153831	0.00189095	-0.00018499	-0.00014626	-0.00001679	0.00075789	0.00216105	0.00128669	0.00006132	0.00004335	0.00172592	0.00322279	0.00106540	-0.00062579	0.00098434	0.00032539	-0.00177091	0.00045063	0.00052377	0.00429041	-0.00072118	0.00080856	0.00203667	0.00137820	0.00105656	0.00022402	-0.00059578	-0.00037117	0.00130650	0.00145622	0.00169037	-0.00182576	-0.00243831	0.00230140	0.00222757	0.00291565	-0.00228267	0.00233445	0.00106105	0.00250222	-0.00155476	0.00063521	0.00282227	0.00501011	0.00149375	0.00171775	0.00388633	0.00378938	0.00076393	0.00183495	0.00143194	0.00001737	-0.00241947	0.00015568	-0.00122023	0.00005466	-0.00245506	0.00041169	0.00014955	0.00076079	-0.00017877	0.00142745	0.00285730	0.00180088	-0.00068836	-0.00174597	0.00111566	-0.00155708	-0.00054743	0.00351286	-0.00154442	0.00034345	-0.00101826	0.00073067	0.00233975	0.00425130	-0.00131404	-0.00013684	-0.00189925	0.00108179	-0.00161579	-0.00214789	-0.00014326	-0.00035529	0.00031086	-0.00032868	0.00058977	0.00172438	0.00025561	0.00017176	-0.00071905	-0.00144395	-0.00183091	-0.00037150	-0.00186486	0.00014493	-0.00144459	-0.00085664	-0.00045563	0.00191133	-0.00145825	-0.00024448	0.00095077	0.00105841	-0.00127148	0.00054379	-0.00003770	0.00085255	-0.00151963	-0.00083115	-0.00050928	0.00015091	-0.00058804	0.00028600	0.00110834	0.00103123	-0.00023645	0.00095510	0.00060876	0.00138430	-0.00046810	0.00029012	0.00040249	0.00077188	-0.00008516	0.00045234	0.00039804	0.00065920	0.00133918	0.00008398	0.00050952	0.00044530	-0.00081502	-0.00014983	0.00069368	0.00036394	-0.00019425	-0.00086580	0.00101092	0.00048480	-0.00086083	0.00018640	0.00023462	0.00070274	-0.00008712	-0.00016216	0.00050775	0.00042406	-0.00061718	-0.00084827	0.00106142	0.00066616	-0.00016110	0.00042934	-0.00073994	0.00032195	-0.00070642	-0.00009779	-0.00016351	0.00011484	0.00002936	0.00031884	0.00029709	0.00009121	-0.00036026	-0.00035298	0.00046796	0.00025041	-0.00050284	-0.00012156	-0.00002781	0.00030557	0.00011737	0.00012151	-0.00000886	0.00016604	0.00058600	-0.00009436	-0.00004103	0.00006685	0.00031347	0.00026897	0.00016286	-0.00033657	-0.00008698	0.00036157	0.00008338	-0.60655333
-2.4002	-21.47483647	-21.47483647	-0.04321530	0.97806145	-21.47483647	-0.56755818	-0.14806329	-21.47483647	0.01496410	0.26819868	-21.47483647	-21.47483647	0.15983076	-1.04449332	0.29389908	0.60192746	-21.47483647	-0.95657469	0.64085446	-21.47483647	0.05433266	-21.47483647	1.43696785	-21.47483647	0.02164257	-21.47483647	-21.47483647	-21.47483647	0.27447861	-21.47483647	-21.47483647	0.47779736	0.31832263	-1.15950656	0.31020133	0.03622581	-0.06941928	0.30530307	0.16233478	0.04872844	0.01025224	0.01358707	0.00105085	0.03557111	0.00264689	0.01198423	0.00854620	0.00242940	0.01749613	0.02205405	0.00236955	0.00017235	0.01329957	0.00033010	-0.00239199	0.00363285	-0.00008873	0.00144405	-0.00138041	-0.00358564	0.00097359	-0.00149336	-0.00795899	-0.00057122	-0.00069150	-0.00238825	-0.00019436	-0.00067351	-0.00008652	-0.00140678	-0.00187142	0.00308687	-0.00058194	0.00195805	-0.00141312	-0.00100273	0.00233279	0.00271706	-0.00118293	0.00032212	0.00298931	-0.00309713	0.00168166	0.00000214	0.00072557	0.00316573	-0.00126677	-0.01159713	-0.00416259	-0.00567645	-0.00563670	0.00423305	0.00175085	0.00069608	0.00161844	-0.00488998	-0.00301193	0.00506671	0.00219583	-0.00263057	-0.00523664	0.00579987	0.00168489	0.00164924	-0.00409600	0.00311123	0.00632310	-0.00117163	-0.00537376	0.00550723	0.00291688	0.00178399	-0.00649325	-0.00027269	0.00368208	-0.00150002	-0.00540464	-0.00025139	0.00202374	0.00100875	0.00136495	0.00649600	0.00382329	0.00427634	0.00311057	-0.00449110	0.00017539	-0.00081585	-0.00033803	-0.00094453	-0.00031493	0.00278316	-0.00087096	-0.00025817	0.00089670	-0.00065580	0.00186042	0.00039301	-0.00012417	0.00057343	0.00091805	0.00145330	-0.00058548	0.00019855	0.00003980	0.00074946	-0.00022972	0.00180658	0.00069880	0.00029935	0.00013339	-0.00095038	0.00025804	-0.00096002	-0.00089854	0.00029931	0.00112363	-0.00045512	-0.00036566	-0.00001022	0.00022773	0.00068279	-0.00010329	-0.00072073	0.00048468	-0.00117887	-0.00036544	0.00025234	-0.00083650	-0.00013605	0.00095245	-0.00010815	0.00100634	0.00032490	0.00011264	-0.00051976	-0.00022031	-0.00093051	0.00061796	0.00054284	0.00063095	-0.00147321	0.00067770	-0.00109928	0.00114275	0.00048295	-0.00019277	0.00032653	0.00068602	0.00083818	0.00075142	0.00008226	0.00124660	0.00070817	-0.00043684	0.00076631	0.00014818	0.00035466	-0.00043983	-0.00004140	-0.00037554	-0.00063850	-0.00022706	-0.00042973	-0.00034322	0.00112683	0.00030874	-0.00063560	0.00066165	0.00112869	-0.00032432	0.00035683	0.00017674	0.00081520	0.00064964	-0.00073268	-0.00010324	0.00070955	-0.00007518	0.00053599	0.00102679	0.00039797	0.00003119	-0.00068566	0.00094499	0.00043857	0.00032934	-0.00051906	0.00062610	0.00073152	0.00052431	0.00030097	0.00023956	0.00004975	0.00037307	0.00048118	0.00056912	0.00026667	0.00081872	0.00086169	0.00071445	-0.00036010	0.00000362	-0.00002806	0.00039184	0.00070137	-0.00037847	0.00043747	0.00001483	0.00013390	0.00037962	-0.00015531	-0.00026685	-0.00010232	-0.00001490	0.00102911	0.00040390	0.00036219	-0.00012202	0.00044295	0.00031784	0.00139293	0.00055254	0.00018580	0.00068555	0.00006667	0.00040685	0.00047790	0.00064150	0.00013124	0.00067357	0.00008937	0.00025857	-0.00022678	0.00026525	0.00088810	0.00136429	0.00112143	-0.00011660	0.00072449	-0.00004991	0.00042133	0.00035597	0.00071839	0.00037586	-0.00007195	0.00029979	-0.00028359	0.00046344	-0.00009117	0.00028311	-0.00017447	0.00040301	0.00005829	-0.00008098	0.00113320	0.00083116	0.00036892	0.00005757	0.00101885	-0.00027375	0.00014416	-0.00042732	0.00024885	-0.00028034	0.00085778	-0.00026113	-0.00041141	-0.00079968	-0.00041388	0.00006092	0.00036723	-0.00031899	-0.00054073	-0.00020644	0.00012298	0.00115591	0.00008079	0.00062061	-0.00032818	0.00101666	0.00049727	-0.00054720	-0.00058374	0.00003931	0.00137802	0.00005424	0.00000732	-0.00058420	-0.00052231	0.00112930	-0.00022160	-0.00069011	0.00036405	0.00110339	0.00284759	0.00163131	0.00064917	-0.00032230	0.00017780	-0.00239007	0.00250559	0.00190944	0.00175770	-0.00001120	0.00097229	0.00200798	-0.00113947	0.00002676	-0.00229066	0.00009045	-0.00185058	0.00005016	-0.00125628	0.00127609	-0.00143569	-0.00109429	0.00217506	0.00231046	0.00320700	0.00329348	0.00135015	0.00144330	0.00122037	-0.00380823	0.00144890	-0.00089635	0.00329131	0.00169782	0.00277141	0.00179562	0.00253475	0.00130428	0.00265966	0.00064471	-0.00051471	-0.00267833	0.00293060	0.00056466	-0.00000204	0.00089668	-0.00121757	0.00060348	0.00151261	-0.00164571	0.00178711	0.00068147	0.00079668	-0.00284481	-0.00073506	0.00172783	-0.00069485	0.00205520	0.00107895	-0.00150820	0.00046976	0.00028821	0.00111028	0.00171015	0.00355220	-0.00003928	-0.00048573	-0.00096655	-0.00207601	0.00046900	-0.00042255	0.00115297	0.00200250	-0.00182999	0.00108185	-0.00004766	0.00062967	0.00109745	0.00066302	-0.00199048	-0.00040361	-0.00180190	-0.00030305	-0.00221568	-0.00009540	-0.00046825	0.00005312	0.00107470	0.00304472	-0.00055583	0.00092869	0.00020842	0.00056808	-0.00108496	0.00055205	-0.00078170	0.00039125	-0.00079988	-0.00020098	0.00003455	0.00071845	0.00070528	-0.00041282	-0.00027709	0.00111103	-0.00000022	0.00031528	0.00010383	0.00043123	-0.00073502	0.00024177	0.00017826	0.00029316	0.00119676	0.00134912	0.00007276	0.00063143	0.00042022	-0.00024099	-0.00004056	-0.00042961	-0.00065634	-0.00061806	-0.00083999	0.00037361	0.00072523	-0.00027943	0.00065986	-0.00031396	-0.00009899	0.00067444	0.00013123	0.00047769	0.00051628	0.00026282	0.00023759	0.00090456	0.00071056	0.00003893	0.00124395	-0.00057416	0.00018397	0.00015287	-0.00044829	0.00015960	-0.00044868	-0.00008136	-0.00025529	-0.00011264	-0.00007421	0.00010803	0.00054348	0.00039629	0.00001971	0.00003331	-0.00025626	0.00018841	-0.00043822	0.00015090	0.00022764	0.00046105	0.00004162	0.00031653	0.00025716	-0.00001995	0.00047410	-0.00026205	0.00039954	-0.00003056	0.00000484	0.00039003	-0.00003854	0.00031598	0.00006969	0.00054130	0.00050763	-0.02009132
-2.3002	0.34998187	-0.05123569	-0.61663759	0.80648917	0.90617269	-21.47483647	-0.75081086	-21.47483647	0.62563443	0.32913768	-21.47483647	0.19512333	0.17280736	-0.73946852	-0.33506075	-21.47483647	-0.13621097	0.29014689	0.62082287	-21.47483647	0.02752756	-21.47483647	-21.47483647	1.57916379	0.38989507	-21.47483647	0.16526047	-21.47483647	-21.47483647	-1.13504159	0.23731433	-21.47483647	-0.04091141	-0.72453034	-0.35273604	-0.32960512	0.25096801	0.42320781	-0.04136540	-0.02955098	-0.05598008	0.14588129	0.02331803	0.03044165	0.02713118	0.02029904	0.02292057	-0.00977688	0.00949424	0.03495718	0.00478043	0.00211387	0.01625427	0.00698227	0.01033173	0.01017682	0.00172391	0.00747157	0.00252578	0.00304566	0.00459685	-0.00176229	-0.00531768	-0.00094278	-0.00147215	-0.00085783	-0.00059412	0.00029517	-0.00012916	-0.00158400	-0.00051692	0.00247022	0.00048205	-0.00111807	0.00059334	-0.00214468	-0.00061999	-0.00115703	-0.00058553	-0.00121015	0.00291777	-0.00254971	-0.00104404	-0.00504584	0.00204096	0.00824453	0.00177542	-0.00080877	-0.00031364	-0.00788766	0.00054627	0.00193340	-0.00095309	0.00023120	0.00794552	0.00130813	-0.00086985	0.00025722	-0.00385672	0.00107716	-0.00272268	0.00299541	0.00438505	0.00604281	-0.00836508	0.00325967	-0.00036784	-0.00129676	-0.01035276	0.00545268	0.00296588	-0.00127630	-0.00617859	-0.00175317	0.00172585	-0.00327978	-0.00366056	-0.00136971	0.00214825	-0.00085584	0.00032485	0.00336239	0.00086528	0.00284150	-0.00177984	-0.00556100	-0.00165596	-0.00376819	-0.00343880	-0.00241921	-0.00320094	0.00059056	-0.00104295	0.00133850	-0.00064685	0.00094993	0.00006258	-0.00039639	0.00040316	-0.00084863	0.00062977	0.00070311	0.00032762	0.00024734	-0.00058494	0.00017342	-0.00022809	0.00161730	-0.00036311	-0.00012739	-0.00011512	0.00005555	-0.00024743	-0.00084624	-0.00087892	0.00026847	-0.00029551	-0.00013958	-0.00014372	0.00108440	-0.00023831	0.00049039	-0.00011963	0.00103352	-0.00031996	-0.00120471	-0.00040720	0.00115704	-0.00113635	-0.00107700	0.00009017	0.00019576	-0.00105692	0.00082285	0.00064071	0.00063484	-0.00046333	-0.00047851	0.00062797	-0.00068934	-0.00001634	-0.00071910	0.00031344	-0.00037993	-0.00010116	0.00092267	0.00033567	-0.00060990	0.00039573	-0.00098746	-0.00058439	0.00013394	0.00048202	0.00083016	-0.00008902	0.00083735	-0.00083018	0.00015334	0.00034499	0.00018696	-0.00054191	0.00008294	-0.00037680	-0.00054129	-0.00183974	0.00154377	0.00011724	-0.00068430	-0.00045592	0.00103976	0.00026387	0.00030347	-0.00008285	0.00017291	-0.00060681	-0.00037193	-0.00000028	0.00085012	0.00017802	0.00019779	0.00030078	-0.00110371	0.00019276	-0.00025298	0.00023050	0.00006513	0.00003228	-0.00065558	0.00035376	-0.00015976	-0.00028582	0.00046092	-0.00072485	-0.00068547	0.00008547	-0.00068276	-0.00076063	0.00009759	-0.00000345	0.00027509	-0.00007178	-0.00046327	-0.00032229	-0.00015828	-0.00074554	0.00066142	-0.00084914	0.00054177	-0.00062603	-0.00002953	0.00014051	0.00025926	-0.00045047	0.00012673	0.00007042	0.00023609	-0.00045901	0.00012724	-0.00026322	0.00035116	-0.00028498	0.00087139	-0.00003324	0.00009322	0.00045054	0.00021761	0.00015803	0.00000039	0.00002460	-0.00008241	0.00018321	-0.00016635	-0.00044780	-0.00030419	0.00006483	0.00065005	0.00050217	0.00052317	-0.00034181	0.00039596	-0.00066040	0.00034787	-0.00009739	-0.00022035	0.00011413	-0.00037208	0.00036347	-0.00023346	-0.00011480	-0.00047514	0.00033042	-0.00033882	0.00019471	0.00031734	-0.00006719	0.00029356	0.00024092	0.00025285	0.00045729	0.00178586	0.00056794	0.00006207	0.00060757	0.00039531	-0.00025851	0.00005345	-0.00059511	-0.00002431	-0.00135873	0.00001212	0.00008022	0.00086081	0.00039985	-0.00079475	-0.00032426	0.00108388	0.00047761	-0.00066529	0.00014196	-0.00088000	-0.00046302	0.00005977	-0.00013171	0.00068069	-0.00059237	0.00018794	0.00017886	-0.00023841	-0.00115947	-0.00021442	-0.00025903	0.00110424	0.00100277	-0.00021708	0.00177742	0.00194258	-0.00005827	-0.00007967	-0.00060354	0.00022196	-0.00141658	0.00079138	0.00049383	0.00132868	0.00029745	-0.00159259	0.00099777	0.00070217	0.00019742	-0.00031802	-0.00001506	-0.00008694	0.00043742	-0.00109348	0.00089077	-0.00035116	-0.00028388	-0.00003328	0.00197770	0.00039146	-0.00128249	0.00145021	-0.00054070	0.00099033	-0.00234127	-0.00013269	0.00154055	0.00538198	0.00086364	-0.00041057	0.00090952	0.00290685	0.00144748	-0.00036236	0.00323891	-0.00014720	-0.00267034	-0.00159673	-0.00105288	-0.00005594	0.00058473	-0.00119436	-0.00103664	-0.00080011	0.00078585	0.00008986	0.00217118	0.00185782	-0.00039379	-0.00108451	0.00299468	-0.00083523	-0.00051195	0.00015838	-0.00003574	0.00181881	-0.00140868	-0.00066315	-0.00049981	0.00172572	-0.00200888	-0.00017095	-0.00134448	-0.00018430	-0.00016731	-0.00245958	-0.00018650	-0.00053318	-0.00058761	-0.00094923	-0.00113715	0.00061974	0.00195238	0.00141394	-0.00118046	-0.00063644	-0.00120450	0.00024940	-0.00153822	0.00103632	-0.00168767	-0.00049008	-0.00051351	0.00131244	-0.00035997	-0.00026618	0.00009319	0.00048567	0.00032997	0.00076050	-0.00054924	-0.00019705	-0.00103111	-0.00089371	0.00019734	0.00013282	-0.00014317	-0.00086651	0.00033904	0.00012125	-0.00049825	0.00051365	-0.00063087	0.00037857	-0.00085067	-0.00064455	-0.00038170	0.00007710	0.00050849	-0.00014656	-0.00013555	0.00010027	0.00147662	-0.00005700	-0.00009388	-0.00038802	0.00040794	-0.00093176	0.00005332	0.00031739	0.00055719	-0.00032428	0.00046117	0.00056954	0.00040772	-0.00037305	0.00004803	0.00004984	0.00115297	-0.00030676	0.00071469	-0.00057254	0.00033604	-0.00065878	0.00035703	-0.00044286	0.00070449	0.00047524	-0.00018096	-0.00003590	-0.00078149	0.00017408	0.00000158	-0.00016756	-0.00007342	0.00012063	-0.00020790	-0.00040637	0.00008517	-0.00035025	-0.00012440	-0.00033504	-0.00001226	0.00025324	-0.00040454	0.00015597	0.00046661	-0.00005062	-0.00005981	-0.00029251	0.00028492	-0.00006101	0.00012624	-0.00017629	0.00060497	0.00022254	-0.00010707	0.00006521	0.00024813	0.00082189	0.00055872	-0.52146364
-2.2002	-21.47483647	-0.14170067	0.89451036	0.27373215	0.99178696	-21.47483647	-0.36082157	-21.47483647	-0.57024902	-0.22112052	-0.63814437	-21.47483647	-0.27080064	-1.30354938	0.02378186	-1.05887926	0.04985695	-0.45201373	-2.12950253	-21.47483647	1.78167784	-21.47483647	-21.47483647	-21.47483647	-21.47483647	-21.47483647	0.74000072	0.14091216	-21.47483647	-21.47483647	-21.47483647	0.04121743	-0.59989670	1.20375102	0.14124346	-0.29731182	-0.01352723	-0.00382030	0.04457256	-0.02257919	0.00981424	0.09094089	-0.03143241	0.02607171	0.03668422	-0.01162387	-0.00127852	-0.00507167	0.01591484	0.03389741	0.00765016	-0.00417760	0.00541234	0.01971754	0.01038228	0.01364864	0.01618637	0.01440109	0.01352292	0.00968279	0.01273566	0.00472806	0.00219229	0.00221221	0.00279359	0.00177782	0.00147678	0.00073889	-0.00258043	-0.00168014	-0.00042252	-0.00105799	0.00100726	-0.00087705	-0.00067010	-0.00034955	-0.00107884	0.00177541	0.00270690	-0.00057686	-0.00188843	0.00040935	-0.00194179	0.00223877	-0.00510564	-0.00560754	-0.00358581	0.00150983	0.00371211	-0.00590491	-0.00263389	0.00510978	-0.00544449	0.00181104	0.00341879	-0.00251381	-0.00104043	0.00401430	0.00003516	-0.00408023	-0.00143638	0.00300850	-0.00018355	0.00365254	-0.00742383	0.00033892	-0.00576707	-0.01053403	-0.02087570	-0.00634059	-0.00653634	-0.00765195	-0.01632333	-0.01317607	-0.01014731	-0.01275831	-0.01444420	-0.00836890	-0.00729935	-0.01115922	-0.00795501	-0.00488807	-0.00404608	-0.00812420	-0.00570356	-0.01191081	-0.00712599	-0.00801695	-0.00838499	-0.00633642	-0.00430786	-0.00034016	-0.00185646	0.00111310	0.00090550	-0.00030209	0.00045434	0.00022778	0.00015488	0.00021115	0.00043417	0.00089282	0.00021489	0.00084970	-0.00036747	-0.00059673	0.00080991	0.00156513	0.00040969	-0.00030225	0.00024870	0.00078309	-0.00201348	0.00076125	0.00037006	0.00124569	0.00036330	-0.00054925	0.00070754	0.00039738	-0.00021416	0.00087908	0.00059014	0.00060397	0.00006659	0.00023301	0.00028059	0.00093453	-0.00012413	-0.00092770	0.00010018	0.00003045	-0.00057246	-0.00071463	0.00040698	0.00091244	-0.00048619	-0.00030717	0.00052259	0.00047312	0.00072615	-0.00082725	0.00142387	0.00002154	-0.00026321	0.00093257	0.00068935	-0.00137952	-0.00013611	0.00051218	0.00025508	0.00011323	-0.00051609	-0.00036503	-0.00001890	0.00116066	-0.00093396	0.00093694	0.00102080	0.00009795	-0.00094826	-0.00106171	0.00010581	-0.00116463	-0.00050374	0.00114521	-0.00030959	-0.00084616	-0.00123015	0.00053833	0.00023788	0.00065514	-0.00046583	0.00041041	-0.00004125	0.00028069	0.00018735	0.00026624	-0.00012352	-0.00053049	0.00059825	0.00019777	0.00049503	-0.00084672	0.00063164	0.00053252	0.00021596	0.00045932	-0.00027629	0.00000623	-0.00036427	0.00100770	-0.00075182	0.00013012	0.00010746	0.00001234	-0.00107404	-0.00027313	0.00029571	0.00068521	0.00049478	-0.00078403	0.00017946	-0.00019028	-0.00109888	-0.00039011	-0.00057246	0.00011876	-0.00050549	-0.00032598	0.00009761	0.00029303	-0.00031601	0.00005507	0.00026063	0.00094783	-0.00054067	-0.00028895	-0.00007521	0.00037198	-0.00076627	0.00075593	-0.00029513	0.00005826	0.00053916	0.00018451	0.00048517	0.00010706	0.00054595	0.00027568	0.00020878	0.00049305	-0.00019040	-0.00063934	0.00028435	0.00024020	-0.00012828	-0.00042794	-0.00040489	0.00074631	-0.00050058	-0.00005347	0.00008215	0.00038139	-0.00017402	-0.00115354	0.00043163	0.00024239	-0.00036617	-0.00011410	-0.00020986	-0.00022744	0.00020525	-0.00058931	-0.00052214	0.00066412	0.00049235	-0.00021885	-0.00043733	0.00000165	0.00072944	-0.00034089	0.00013800	0.00031232	-0.00168097	0.00022298	-0.00039769	-0.00025409	-0.00117143	-0.00036917	-0.00046038	0.00157739	-0.00026037	0.00023561	-0.00058259	0.00096332	0.00138501	0.00006448	-0.00023645	0.00020782	-0.00051933	0.00040379	-0.00065829	0.00024343	0.00039704	0.00081938	0.00010734	-0.00005974	-0.00006255	0.00030995	0.00008721	0.00065250	0.00007720	0.00083875	0.00077200	0.00265626	0.00070937	0.00003268	-0.00082925	0.00043879	-0.00268400	0.00067795	-0.00087048	0.00232201	-0.00010412	0.00090534	0.00149017	-0.00011674	0.00191064	0.00008402	0.00083256	0.00092715	0.00029501	-0.00143259	0.00195444	-0.00395034	-0.00114128	0.00084479	0.00391578	0.00241039	-0.00079209	0.00067246	0.00197361	0.00022435	-0.00315538	0.00006319	0.00144613	0.00145175	0.00117363	0.00025297	-0.00038071	0.00314516	0.00083069	0.00089285	0.00246335	0.00148521	-0.00150018	-0.00063986	-0.00096462	-0.00012635	0.00019470	0.00112463	-0.00103658	-0.00063537	0.00076314	0.00085432	0.00103610	0.00014654	-0.00286430	0.00057754	0.00202505	0.00113588	-0.00008609	0.00172079	-0.00105113	-0.00113190	0.00092197	0.00060453	-0.00016818	0.00069440	-0.00281647	-0.00171104	-0.00117534	-0.00127222	-0.00069953	-0.00105103	-0.00150737	0.00007379	-0.00096442	-0.00041317	0.00049323	0.00043211	0.00072977	0.00018363	-0.00270140	0.00025282	-0.00258294	-0.00189049	-0.00070560	0.00080523	-0.00029910	0.00124267	-0.00058026	0.00022393	0.00025861	-0.00022707	0.00002116	0.00096975	0.00028631	-0.00081854	0.00133249	-0.00042474	-0.00041827	-0.00082728	0.00047119	0.00048455	0.00039673	-0.00074222	0.00079488	0.00070934	0.00031088	0.00058256	-0.00069231	0.00043066	-0.00048551	-0.00016817	-0.00010911	0.00092025	0.00050569	-0.00012779	-0.00026873	0.00134077	0.00110951	0.00057215	-0.00030714	0.00026036	-0.00011422	-0.00049639	0.00049475	0.00023815	-0.00012563	-0.00022273	0.00011817	0.00050735	0.00048409	0.00093096	0.00019641	0.00074864	0.00065869	0.00049857	0.00015552	0.00144634	0.00049020	-0.00017880	0.00091629	-0.00025170	0.00005053	0.00054596	0.00048968	0.00066055	0.00039790	-0.00019470	0.00039460	0.00009943	-0.00016327	0.00023455	0.00012037	-0.00010086	0.00006404	-0.00060715	0.00016665	0.00027854	-0.00046872	0.00017783	0.00014868	0.00060713	0.00016094	0.00025751	-0.00005274	-0.00013276	-0.00003347	-0.00022028	0.00009088	0.00017733	0.00043052	0.00007848	0.00011195	0.00005630	0.00023210	0.00034767	0.00034764	-0.23621076
-2.1002	-0.45431969	-0.19336037	0.91950262	-0.16044825	-0.09626806	0.17828956	0.09491137	0.57415581	-0.40524781	0.32745206	0.48643754	0.59585828	0.59674811	0.65790194	1.37839592	-21.47483647	1.19467771	-0.86675161	-0.73805559	-21.47483647	-0.91560119	-21.47483647	-0.55283505	-21.47483647	-21.47483647	-21.47483647	-21.47483647	-1.61380124	0.14681679	0.38698529	1.20703006	0.11216258	0.19141557	0.31794836	0.60362709	0.23850668	-0.26779041	-0.01284636	0.03956708	-0.13109321	-0.03786024	0.17716168	0.00106027	0.00543926	0.04218162	0.02395542	0.00480953	-0.00287987	0.02662284	0.02450268	0.00562514	-0.00492625	0.01713596	0.00239144	0.00647725	0.00803330	0.00991798	0.00934766	0.01245764	0.01328317	0.01639597	0.00824171	0.00564425	0.01087715	0.00910596	0.00813161	0.00608269	0.00378504	0.00457617	0.00052570	0.00109814	0.00086522	0.00084956	0.00141146	-0.00171587	-0.00136481	0.00055277	-0.00044093	0.00012566	-0.00447976	0.00051328	-0.00014331	0.00251074	-0.00526874	0.00439879	0.00479791	-0.00127138	-0.00497304	0.00231740	0.00062761	-0.00217528	-0.00068937	0.00240218	0.00195049	0.00277294	-0.00137019	0.00394090	0.00113594	0.00012653	-0.00212943	0.00207379	0.00460732	0.00028188	0.00314206	-0.00629753	0.00690493	0.00001668	-0.00053512	-0.00711901	0.00577179	0.00725141	0.00086017	-0.00072961	-0.00253489	-0.00029045	-0.00302409	-0.00314131	0.00059131	0.00127489	-0.00111744	0.00021423	0.00522175	0.00578272	0.00266226	0.00046577	-0.00504764	-0.00062749	-0.00350837	-0.00074587	-0.00102787	-0.00078142	0.00289836	0.00112013	-0.00025813	0.00141850	0.00131786	0.00145590	0.00089150	0.00087660	0.00078556	0.00176761	0.00085225	0.00094422	0.00049684	-0.00072264	-0.00018783	0.00070036	0.00103447	0.00114962	-0.00044766	-0.00006136	0.00007110	-0.00002485	0.00025425	0.00064883	0.00036747	0.00036392	0.00053384	-0.00002437	0.00063006	0.00100387	-0.00018657	-0.00132681	-0.00015474	0.00100290	-0.00063850	-0.00011021	0.00151512	-0.00141397	0.00013371	-0.00136907	0.00052460	0.00015853	0.00155660	0.00017978	0.00128206	-0.00008218	-0.00004749	0.00098422	0.00048005	0.00065659	-0.00071662	0.00023018	-0.00026327	-0.00021249	0.00132485	0.00039753	-0.00075829	0.00024399	0.00003631	0.00027985	0.00049666	-0.00001891	0.00007001	-0.00048062	0.00055935	-0.00077003	0.00070367	0.00078209	0.00103193	-0.00021010	-0.00055578	-0.00020126	-0.00111409	0.00008211	0.00048942	0.00006093	-0.00028869	-0.00098656	0.00176356	0.00059159	0.00076209	-0.00028921	-0.00000312	-0.00037153	0.00026544	-0.00006114	0.00023417	0.00073054	-0.00010466	0.00048141	-0.00028898	-0.00016855	0.00033583	0.00023760	0.00049245	0.00097489	0.00031538	-0.00018325	0.00094350	0.00031267	0.00068421	-0.00061685	0.00006455	0.00120050	0.00033944	-0.00102842	-0.00008309	0.00026436	0.00100786	0.00024796	-0.00043613	0.00060010	0.00054485	-0.00053941	0.00084943	-0.00065092	0.00065762	-0.00044454	0.00072634	0.00007530	0.00077222	-0.00066216	0.00049631	0.00050918	0.00119289	-0.00061655	-0.00020615	0.00012428	0.00057510	-0.00013449	0.00068891	-0.00025452	0.00083475	0.00061968	0.00071852	0.00056467	0.00041449	0.00047959	-0.00036466	0.00009913	0.00120425	0.00029305	0.00041264	0.00017858	0.00067849	0.00049803	0.00028011	-0.00041697	0.00058450	-0.00091174	0.00044956	-0.00029841	0.00097152	-0.00023133	-0.00090359	0.00018711	-0.00073010	-0.00072406	-0.00016180	0.00064754	0.00013739	-0.00023753	-0.00041253	0.00006793	0.00141434	0.00006866	0.00025576	0.00070713	0.00062035	0.00018618	0.00046174	0.00083853	0.00004462	-0.00039528	0.00017422	0.00011262	0.00048020	-0.00029969	-0.00008287	0.00134476	0.00109030	0.00028012	0.00049877	-0.00024801	0.00022057	0.00116320	-0.00045733	-0.00075059	-0.00006521	-0.00028915	0.00121560	-0.00017355	-0.00036264	-0.00151382	0.00050175	-0.00034757	-0.00076207	-0.00113078	0.00053042	0.00089082	0.00141972	-0.00128371	-0.00002614	0.00092576	0.00257409	0.00063737	0.00124282	-0.00002648	0.00085174	-0.00207580	0.00031311	0.00057993	0.00116792	-0.00093879	-0.00085598	0.00134078	-0.00060115	-0.00204513	-0.00020881	0.00049942	-0.00136990	0.00031162	-0.00161944	0.00121617	-0.00229908	-0.00296177	-0.00078693	0.00294002	0.00036816	0.00067214	0.00100385	0.00045980	0.00078441	-0.00334453	-0.00069872	0.00122551	0.00474571	0.00106210	0.00333009	0.00121439	0.00226100	0.00017668	0.00133981	0.00196611	0.00132951	-0.00149847	-0.00377856	-0.00010205	0.00234021	-0.00005984	-0.00022340	-0.00101176	0.00071698	-0.00038624	0.00001427	0.00423222	0.00142669	-0.00247872	-0.00076644	0.00134810	-0.00037081	-0.00203262	-0.00026354	-0.00119971	-0.00050302	-0.00111796	0.00163830	0.00050879	0.00310846	-0.00136365	0.00039547	-0.00030618	0.00137214	-0.00204098	-0.00191047	-0.00006632	0.00102237	-0.00220007	-0.00055811	-0.00166182	0.00024249	-0.00035710	0.00078742	-0.00116709	-0.00005696	-0.00196986	-0.00018967	-0.00143887	0.00122237	-0.00045537	-0.00006399	-0.00006215	0.00071033	-0.00072507	-0.00116672	0.00113986	0.00002668	0.00042339	-0.00022227	-0.00000248	0.00099404	-0.00180653	-0.00077946	-0.00007755	0.00092963	-0.00037284	-0.00083050	-0.00001300	-0.00030717	-0.00127290	-0.00041027	0.00065667	-0.00037721	-0.00023116	-0.00054942	0.00022685	0.00007255	-0.00038733	-0.00020423	-0.00001578	0.00065019	0.00065802	-0.00035249	-0.00008230	0.00008558	-0.00078710	-0.00076442	-0.00051872	0.00015455	0.00002039	-0.00102436	0.00067475	-0.00030112	-0.00012861	-0.00004284	-0.00020761	0.00086322	0.00029215	-0.00038180	0.00018252	0.00019862	0.00003709	0.00017738	0.00016573	-0.00039202	-0.00023327	0.00012476	-0.00086451	-0.00024292	-0.00058024	-0.00018607	-0.00043438	-0.00013707	-0.00005589	-0.00041945	0.00000872	-0.00059446	-0.00039974	-0.00055518	-0.00045791	-0.00010133	-0.00023810	-0.00065230	-0.00065719	0.00041074	0.00015789	-0.00007177	-0.00011280	-0.00072196	0.00029359	-0.00023759	-0.00001107	-0.00007427	-0.00025294	-0.00000259	-0.00033834	0.00008946	-0.00012307	0.00030857	0.00060074	-0.74599849
-2.0002	-0.68155102	-0.60438144	-1.00894392	0.67787808	0.06655212	-0.25513221	0.30556202	-21.47483647	-21.47483647	-21.47483647	0.67066211	-21.47483647	-0.58190583	-2.58743191	-0.78825599	-0.82374954	-0.67914879	0.23541489	-0.77765477	-21.47483647	-0.26666487	-21.47483647	-21.47483647	-21.47483647	-0.56855178	0.25907356	0.97814935	0.65656084	-0.21058694	-21.47483647	-21.47483647	-21.47483647	0.39724258	0.65230775	0.43559920	0.02838611	-0.22581411	0.44938006	-0.17245788	-0.13603076	-0.05974520	0.10572827	-0.04484069	0.01703855	0.02792596	0.01442007	-0.00804738	-0.00128695	0.01496087	0.02785327	0.01255540	0.01381817	0.01500954	0.00574515	0.00397551	0.00908481	0.00958331	0.00426648	0.00544296	0.01099737	0.01642920	0.00645780	0.00939521	0.01541944	0.02098365	0.01810137	0.02240709	0.02177296	0.02034998	0.01960255	0.01650082	0.01452410	0.01290650	0.01071525	0.00405657	0.00210490	0.00744140	0.00184403	0.00231816	-0.00467529	0.00222185	0.00023529	-0.00084631	-0.00673181	0.01007912	0.00112233	-0.00061582	-0.00306740	0.00526058	0.00858044	-0.00703357	0.00589997	0.00654788	0.00119513	0.00367451	-0.00491617	0.00538781	0.00599753	0.00008385	-0.00078338	0.00161127	0.00264324	-0.00197227	0.00303929	-0.00292775	0.00481037	0.00458061	-0.00357069	-0.00476575	0.00600533	0.00170365	0.00029020	-0.00181924	-0.00169071	0.00100900	-0.00421688	-0.00175713	0.00028953	0.00377871	0.00100830	0.00162709	0.00421903	0.00460553	0.00310682	0.00187279	-0.00374455	0.00046456	-0.00329630	0.00048855	0.00020045	-0.00011427	0.00207072	-0.00116622	0.00152791	0.00125935	0.00013106	0.00073898	0.00071976	0.00095061	0.00074705	0.00128447	0.00130959	-0.00024325	0.00008027	0.00092344	-0.00045893	0.00032654	0.00128039	0.00163853	0.00120118	0.00022763	0.00018399	-0.00001506	0.00021401	0.00008656	0.00075011	0.00059149	0.00042523	0.00003718	0.00057396	0.00155027	0.00089317	-0.00018655	-0.00016105	0.00060369	-0.00082052	-0.00028271	0.00139786	0.00115664	-0.00037409	0.00087925	0.00031070	0.00054547	0.00120761	0.00033387	0.00048825	-0.00003974	0.00017403	0.00120309	0.00075463	0.00028655	-0.00078499	0.00119115	-0.00005234	0.00078584	0.00058169	0.00109847	-0.00024139	0.00047323	0.00071440	-0.00034155	0.00078172	0.00150318	0.00052918	0.00029641	0.00066905	0.00071192	0.00083978	0.00046741	0.00015299	0.00041753	-0.00018428	-0.00012729	-0.00013633	-0.00032304	0.00223325	0.00030714	0.00061250	0.00012236	0.00142850	0.00022129	0.00045406	0.00107455	0.00146519	0.00035548	0.00009328	0.00038702	0.00147614	0.00112610	0.00026539	0.00084040	0.00047743	0.00123480	0.00014739	0.00189846	0.00075954	0.00112836	0.00010705	-0.00030909	0.00022518	0.00020459	0.00046946	-0.00022683	0.00068395	0.00101371	-0.00007585	-0.00003002	0.00014464	0.00053593	0.00117981	0.00015001	-0.00019679	0.00033175	0.00042697	-0.00097545	0.00023761	-0.00014627	0.00067256	0.00055823	0.00014864	0.00043613	0.00031123	-0.00084402	0.00055762	0.00066353	0.00108750	-0.00001003	0.00020824	0.00079742	0.00027864	0.00023546	0.00168444	0.00057374	0.00086860	0.00042453	0.00102719	0.00079508	0.00001076	0.00025130	-0.00042882	0.00037996	0.00062116	0.00029047	0.00022414	0.00038803	0.00100033	0.00106317	0.00099735	-0.00042959	0.00044940	-0.00000222	0.00051475	0.00064949	0.00043468	0.00027601	-0.00023400	0.00117799	-0.00029079	-0.00010873	0.00044929	0.00042601	0.00043461	0.00004943	0.00031764	0.00012680	0.00100189	0.00058831	0.00072728	-0.00022562	0.00063613	0.00035392	0.00008661	0.00059067	0.00031139	-0.00087833	0.00106355	0.00012262	-0.00033292	-0.00057762	0.00034963	0.00002805	0.00063518	-0.00015638	0.00024579	0.00126307	0.00027813	0.00183008	-0.00033101	0.00005193	-0.00063806	0.00010867	0.00095373	0.00025838	0.00012651	-0.00006589	0.00050170	-0.00073525	-0.00021765	0.00014183	0.00024959	0.00050431	0.00196681	0.00041740	0.00055034	0.00132243	0.00233463	-0.00011408	0.00230411	0.00149134	0.00159140	-0.00186343	0.00226574	0.00168637	0.00222307	0.00026160	0.00049111	0.00263652	0.00153226	-0.00027254	0.00021321	0.00062504	-0.00110712	-0.00130785	0.00099813	0.00268000	-0.00128765	0.00040454	0.00280587	0.00500385	0.00162439	0.00022681	0.00405991	0.00185444	0.00231591	-0.00045143	0.00031283	0.00243122	0.00328335	0.00235127	0.00185515	0.00171110	0.00290571	0.00112225	0.00152377	0.00266530	-0.00039811	-0.00067762	0.00253170	-0.00132683	0.00069658	-0.00110924	-0.00036274	-0.00000651	0.00059522	0.00210457	0.00173547	0.00314548	0.00191665	-0.00159584	0.00174430	0.00318379	0.00084140	0.00001438	-0.00024051	0.00037712	0.00229962	-0.00044514	0.00186613	0.00203490	0.00292014	-0.00192708	0.00094832	-0.00057993	0.00076773	-0.00061342	-0.00043319	-0.00036933	0.00040540	-0.00120571	-0.00019750	0.00048129	0.00274225	-0.00053059	-0.00007231	-0.00134170	0.00059219	-0.00172229	-0.00082067	-0.00116730	0.00069288	-0.00063182	0.00006584	-0.00107992	0.00106691	-0.00112743	0.00043625	0.00066475	0.00167118	-0.00002047	0.00040491	0.00035794	0.00134298	-0.00159745	0.00062830	0.00140062	0.00115307	0.00017930	0.00002899	0.00043415	0.00150615	-0.00068107	0.00089516	0.00066476	0.00090971	-0.00095535	-0.00037201	-0.00009950	0.00002429	0.00047765	0.00045310	0.00044654	0.00088782	0.00104804	0.00053448	0.00117406	0.00035055	0.00001849	-0.00044727	-0.00023199	0.00093218	0.00034556	-0.00021671	0.00044225	0.00056736	0.00020227	0.00046976	-0.00024176	0.00118201	0.00057360	0.00006142	0.00134467	0.00128904	0.00037995	-0.00015763	0.00111510	-0.00035142	-0.00026843	0.00102538	0.00036442	0.00042454	0.00028973	0.00027515	0.00011479	0.00047991	-0.00005410	0.00027666	0.00077231	0.00008541	-0.00002737	-0.00037203	-0.00033840	0.00045943	-0.00029467	0.00014310	0.00013546	-0.00003535	0.00023951	0.00023629	0.00012042	0.00009531	-0.00000106	-0.00007634	0.00005049	0.00003584	-0.00000913	-0.00001116	0.00018601	0.00012779	-0.00015831	0.00014078	0.00012662	-0.09888810
-1.9002	-0.32497048	0.60697007	-0.05481691	-1.20270300	0.95248753	1.76325223	0.31469208	-0.03993520	-0.07750984	-21.47483647	0.04855138	-21.47483647	0.00702389	0.08740743	-1.00026721	-0.16122143	-0.35859393	0.39739172	0.03288001	-21.47483647	-21.47483647	-21.47483647	-21.47483647	0.94593263	0.80607414	-21.47483647	-21.47483647	-21.47483647	-2.49423170	-21.47483647	-21.47483647	-1.74549663	-0.25890903	1.18921619	-0.19749336	-0.02736609	-0.01499506	0.16998673	0.01967102	0.14677995	-0.03620906	0.05482235	0.00203682	0.03400954	-0.00547159	-0.00076013	0.00757464	-0.00620467	0.01512234	0.02174433	0.00992406	0.00995895	0.01039242	0.01371078	0.01372816	0.01202938	0.01269201	0.00812247	0.00641406	0.00667324	0.01066483	0.00534402	0.00239022	0.00947967	0.01216678	0.00794124	0.01230748	0.01693421	0.01551708	0.01704823	0.01611888	0.01835042	0.01556899	0.01824799	0.01528965	0.00856439	0.01153063	0.00673213	0.00622751	-0.00322768	0.00440572	-0.00132949	-0.00244448	-0.00031375	0.00950108	-0.00023113	-0.00728479	-0.00591697	-0.00098491	-0.00092940	-0.00403847	-0.00340305	-0.00182389	0.00065406	0.00339119	-0.00485747	-0.00145973	0.00330818	-0.00023363	-0.00148968	0.00217525	0.00416877	-0.00177548	0.00277638	-0.00636233	0.00248141	-0.00144675	-0.01045207	-0.01092191	0.00015628	-0.00458520	-0.00921429	-0.01035814	-0.00903620	-0.00653066	-0.01236904	-0.01235563	-0.00886467	-0.01091841	-0.00989973	-0.00881103	-0.00561999	-0.00709230	-0.00874315	-0.00904008	-0.01395750	-0.01158050	-0.01318806	-0.01175662	-0.00935755	-0.00613799	-0.00381352	0.00066542	0.00055967	0.00191252	-0.00059560	0.00021138	-0.00047648	-0.00032610	-0.00066090	0.00278046	0.00084906	0.00037599	0.00122107	-0.00053397	0.00081751	-0.00041331	-0.00000593	0.00098279	0.00060906	0.00119096	0.00041886	0.00003077	-0.00030851	-0.00061157	-0.00025589	0.00050608	0.00100224	-0.00012917	0.00075045	0.00109478	0.00108293	-0.00028720	0.00016759	0.00089707	-0.00034418	0.00033553	0.00109694	0.00019064	0.00002948	-0.00026140	-0.00017378	0.00074035	0.00039284	-0.00063147	0.00017668	0.00048334	-0.00053681	0.00071136	-0.00003839	0.00011392	-0.00119400	0.00120606	-0.00043783	0.00148844	0.00088046	0.00122549	0.00014136	0.00073226	-0.00019705	0.00007642	0.00100971	0.00151514	0.00071094	-0.00040527	-0.00016281	0.00104331	0.00114418	0.00131793	0.00007011	0.00005971	0.00004814	0.00013396	-0.00054302	0.00124064	0.00147295	0.00005849	0.00042963	0.00037916	0.00089296	-0.00016605	-0.00043563	0.00042953	0.00102520	0.00002602	-0.00022862	0.00004066	0.00170388	0.00113488	0.00008257	0.00100220	0.00092643	0.00050451	-0.00034485	0.00195383	0.00104647	0.00059973	0.00057626	0.00044979	0.00116938	0.00000770	0.00076950	0.00014899	-0.00040453	0.00102971	0.00084183	-0.00011483	0.00087431	-0.00025367	0.00086159	0.00021116	0.00012125	-0.00001054	0.00035412	-0.00028602	0.00124164	0.00002247	0.00037725	0.00069227	0.00014395	0.00038646	-0.00043543	0.00038875	0.00018120	0.00078596	0.00119252	-0.00021985	0.00037815	-0.00024102	0.00035603	-0.00014272	0.00151263	0.00101885	0.00076588	0.00100490	-0.00024131	0.00034276	0.00055058	0.00081399	-0.00055400	0.00027851	0.00065584	0.00038575	-0.00010868	0.00078946	0.00124491	0.00096825	0.00135401	0.00022626	0.00038456	-0.00009817	0.00070346	0.00078222	0.00069309	0.00046237	0.00016820	0.00124033	-0.00006218	0.00031334	0.00022076	0.00006755	0.00055751	0.00051074	0.00020935	0.00004460	0.00131569	0.00002314	0.00067964	0.00009414	0.00044909	0.00124700	0.00056594	0.00078637	0.00074592	-0.00046177	-0.00050155	-0.00012299	-0.00086709	-0.00111832	-0.00072558	0.00060060	0.00103761	-0.00051906	-0.00105303	0.00004889	0.00046610	0.00162836	0.00014451	0.00143156	0.00010432	0.00033730	0.00109618	-0.00082616	-0.00170607	-0.00030070	0.00148529	0.00018572	-0.00070926	0.00012197	0.00107485	0.00070055	0.00058665	0.00000501	0.00137809	0.00126079	0.00240152	0.00140176	-0.00047601	-0.00002507	0.00114212	-0.00096128	0.00264182	0.00074058	0.00275787	0.00084970	0.00265423	0.00015941	0.00017849	0.00005863	0.00064409	0.00099582	0.00101869	0.00120910	-0.00003119	0.00251326	0.00037236	-0.00189750	0.00147169	0.00276575	0.00210719	-0.00110416	0.00289652	0.00074955	0.00335010	-0.00116300	0.00239406	0.00170807	0.00396142	0.00150699	0.00412291	-0.00131802	0.00249594	0.00003479	0.00336952	0.00157375	-0.00001895	-0.00062181	0.00244728	0.00037422	0.00108182	0.00041246	0.00077291	-0.00072523	0.00264634	-0.00174386	0.00217475	0.00329642	0.00272943	-0.00149792	-0.00135431	0.00478309	-0.00164928	0.00085911	0.00165232	0.00035505	0.00229482	-0.00163884	0.00137112	0.00243434	0.00275120	0.00051352	0.00096121	0.00079996	0.00112918	0.00095577	0.00088525	0.00042177	-0.00070382	-0.00092979	-0.00021091	-0.00176837	0.00202955	0.00203393	0.00197003	-0.00185810	0.00057435	-0.00001422	-0.00072157	-0.00025695	0.00122386	0.00122656	0.00008575	-0.00000745	-0.00026331	-0.00017907	-0.00049510	0.00082907	0.00227649	0.00023454	0.00133763	0.00079802	0.00033814	-0.00039548	-0.00102756	0.00003597	0.00058031	-0.00005554	0.00004243	0.00039614	0.00047670	-0.00062492	0.00135767	0.00024535	0.00044775	-0.00011081	-0.00020950	0.00021278	0.00036773	0.00059941	0.00070205	0.00073534	0.00037985	0.00109052	-0.00041997	0.00003182	0.00006348	0.00015678	-0.00039771	0.00009426	0.00104208	0.00041968	0.00015254	0.00032965	0.00025602	0.00004583	0.00009609	0.00025975	0.00089259	0.00167996	0.00032429	0.00032270	0.00029405	-0.00024124	0.00037749	0.00093848	0.00003495	-0.00039320	0.00127899	-0.00032963	0.00080709	-0.00054354	0.00027370	-0.00002378	0.00044451	-0.00033418	0.00086904	0.00029253	0.00035155	-0.00021687	-0.00013319	0.00028261	0.00007946	-0.00064641	0.00009964	0.00014293	0.00051205	0.00092603	0.00041691	0.00036604	0.00005502	-0.00014579	0.00008254	0.00007843	0.00013856	-0.00019115	0.00056403	0.00007792	0.00024542	0.00025543	0.00077442	0.00031719	-0.33086196
-1.8002	-2.12672067	0.26283232	-21.47483647	-21.47483647	0.25783288	-0.77168059	-0.23479990	0.09903544	-0.57905966	0.03101719	0.23877047	1.07532609	0.06638695	-0.86919832	-0.30201745	-1.29320526	-0.41852650	-0.56164551	0.54623131	-21.47483647	-0.07891899	0.50163454	-21.47483647	0.71563607	0.97972952	0.07125606	1.37786973	-21.47483647	0.03708469	-21.47483647	-0.45284417	-1.12550900	0.28514993	-0.29971461	-0.41369411	0.11463274	-0.13422166	0.06507735	0.06913906	-0.00341320	0.01613052	0.09973880	0.04276656	0.04495494	0.01200777	0.00681684	0.00118865	-0.00742818	0.01528883	0.02550418	0.00099388	0.00694310	0.01676264	0.01551825	0.00981548	0.01526487	0.01099981	0.01477242	0.01225557	0.01270920	0.01475815	0.00686298	0.00698517	0.00906838	0.00972709	0.00673795	0.01173558	0.00781161	0.00773992	0.00714862	0.00755355	0.00869755	0.00999655	0.01603240	0.01166650	0.01649267	0.01752055	0.01829929	0.01630564	0.01105082	0.01500936	0.00258447	0.00362832	0.00111594	0.00711328	0.00888899	-0.00046073	-0.00528796	-0.00250416	-0.00522409	-0.00836357	0.00468562	-0.00086554	-0.00367269	-0.00281101	-0.00633643	-0.00321272	-0.00154708	-0.00244711	-0.00191933	0.00060408	0.00275640	-0.00775398	-0.01648102	-0.04171524	-0.06707474	-0.09550591	-0.11838427	-0.13316506	-0.12494238	-0.13654684	-0.14646141	-0.15460081	-0.16160321	-0.16425877	-0.17543921	-0.18217832	-0.19083002	-0.20005484	-0.20793542	-0.20696103	-0.21156387	-0.21286750	-0.21265252	-0.21473179	-0.21979793	-0.21829133	-0.22008360	-0.20198175	-0.16650694	-0.11622810	-0.05562874	-0.01890780	-0.00649559	-0.00229305	-0.00150345	0.00102440	-0.00040228	0.00038451	-0.00055262	0.00037615	-0.00078641	-0.00065300	0.00057269	-0.00024507	0.00045979	0.00059129	0.00057617	0.00074409	-0.00169701	-0.00025013	0.00001105	0.00009411	-0.00082083	0.00022274	0.00000441	0.00043472	0.00001241	-0.00076601	0.00013188	0.00111556	0.00185096	0.00053055	-0.00000207	0.00130509	-0.00022259	0.00033172	0.00056857	0.00006074	-0.00154470	-0.00066261	0.00012263	-0.00002829	0.00094720	-0.00046846	-0.00018028	0.00096261	-0.00076902	0.00130351	-0.00053230	0.00033608	-0.00056991	0.00070842	-0.00050097	0.00035657	0.00151824	0.00058237	-0.00032334	0.00077054	0.00006510	0.00018287	-0.00029067	0.00092667	0.00106404	-0.00001848	0.00017176	0.00037181	0.00021966	0.00013885	0.00011041	0.00052097	-0.00032166	-0.00113759	-0.00033867	0.00011770	0.00063261	-0.00004749	-0.00047440	-0.00075039	0.00016087	-0.00011774	-0.00040926	0.00001815	0.00054106	0.00008811	-0.00056533	0.00079150	0.00096358	0.00032356	0.00028685	0.00074002	0.00017664	0.00050567	-0.00092414	0.00132716	0.00093449	0.00046121	-0.00060766	-0.00041620	0.00047030	0.00070371	0.00046612	-0.00035586	0.00035306	0.00063867	-0.00069068	-0.00002974	0.00077720	0.00004691	0.00044213	-0.00000544	-0.00056212	0.00057405	0.00012020	0.00002958	-0.00009056	-0.00034643	0.00052333	-0.00047260	0.00073007	0.00020817	0.00044039	-0.00043015	0.00080812	0.00022752	0.00110810	-0.00103260	0.00028202	0.00027592	-0.00021908	-0.00027641	0.00085773	-0.00015724	0.00108653	0.00058035	-0.00007108	0.00022579	0.00024824	0.00064534	-0.00012881	0.00061146	0.00033798	-0.00016242	0.00007080	0.00045336	0.00062337	0.00131920	0.00064851	0.00011994	-0.00031643	-0.00045473	0.00079526	0.00051272	0.00041586	0.00076512	-0.00040199	0.00009502	0.00001321	0.00022495	-0.00066516	0.00009557	-0.00028727	0.00024088	0.00025258	-0.00002050	0.00054647	0.00081984	0.00057704	0.00213370	0.00103489	0.00074356	0.00022656	0.00000991	0.00024316	-0.00044281	-0.00012629	0.00082833	-0.00039798	-0.00090908	-0.00105449	0.00002948	0.00020338	-0.00057045	-0.00033632	-0.00022370	-0.00077182	0.00155164	0.00036750	-0.00024301	-0.00108927	-0.00006667	0.00037508	-0.00043571	-0.00049152	-0.00023358	-0.00024236	0.00060809	-0.00012384	-0.00052979	0.00162973	0.00082954	0.00086941	0.00005653	0.00104213	0.00109389	0.00115507	0.00126035	-0.00016629	-0.00091416	0.00100920	-0.00098331	0.00034174	-0.00036623	0.00108313	0.00213969	0.00198705	0.00063498	0.00008682	0.00092499	0.00053654	-0.00021912	0.00106171	0.00076807	-0.00041466	0.00215470	-0.00122517	-0.00071555	0.00159967	0.00271941	0.00344429	-0.00063754	0.00338104	0.00126964	0.00004962	-0.00303955	0.00049368	0.00197645	0.00384940	0.00259701	0.00071436	0.00122659	0.00162424	-0.00039213	0.00078395	0.00283478	0.00073042	-0.00220879	0.00022002	-0.00015212	0.00096881	-0.00002837	0.00009883	-0.00004828	0.00098959	0.00094489	0.00212573	0.00062785	0.00255376	-0.00186847	0.00208511	0.00198267	-0.00058627	0.00127805	0.00210672	-0.00274580	0.00074890	-0.00143293	0.00135612	0.00241135	0.00224670	0.00017594	0.00010821	-0.00118692	0.00011776	-0.00051483	0.00003905	0.00104640	0.00121935	-0.00143664	-0.00048476	-0.00050445	-0.00084595	-0.00060117	0.00118890	-0.00258775	-0.00041494	-0.00119360	-0.00039800	-0.00150397	0.00152011	-0.00073355	0.00082731	-0.00107957	0.00070443	-0.00066351	0.00080701	0.00059189	0.00029662	0.00071924	-0.00006044	-0.00023363	0.00067724	-0.00153254	-0.00094270	-0.00021335	-0.00006597	0.00047333	-0.00019022	-0.00007425	0.00010328	-0.00043336	-0.00015680	-0.00057322	-0.00014259	-0.00045016	-0.00075472	-0.00061827	0.00012271	0.00011714	0.00064532	0.00027032	0.00142523	0.00043585	-0.00003873	0.00001189	-0.00069994	-0.00113387	-0.00089248	-0.00007840	0.00038346	0.00042440	-0.00010191	0.00163558	-0.00009158	-0.00022133	0.00000788	-0.00019973	0.00013599	0.00029868	0.00017980	0.00031700	0.00028939	0.00012803	0.00014077	0.00098778	-0.00052497	0.00013354	0.00105877	-0.00008105	0.00042831	-0.00052532	0.00049432	0.00012425	0.00006804	0.00027061	0.00014904	0.00027710	0.00012521	0.00006680	-0.00077317	-0.00001841	0.00049702	-0.00054673	-0.00047345	-0.00000402	0.00015328	0.00012722	-0.00000841	-0.00004364	-0.00020839	0.00021134	-0.00067935	0.00020983	0.00012134	0.00014872	0.00038358	0.00006715	0.00001588	0.00002087	0.00072012	0.00000936	-21.47483647
-1.7002	-0.53384544	-0.10661931	-0.35343108	-21.47483647	-0.81006499	-1.06965365	2.78443193	0.33606906	0.52799400	0.38036564	-0.66735464	-21.47483647	-0.07807778	-21.47483647	-0.38415736	0.14981124	0.35843073	0.90033948	0.88108963	0.01579689	0.74682483	-1.62900235	-21.47483647	-21.47483647	-0.34217039	-21.47483647	-21.47483647	-0.41553569	0.42281434	-21.47483647	-0.19767958	-21.47483647	-0.14271783	1.16850173	0.82270576	-0.42637645	-0.09167676	-0.38566810	0.08620699	0.10144523	0.04359861	0.06720681	0.00823924	0.02563233	0.00276266	0.01772882	0.03000100	0.02316631	0.01475745	0.03108346	0.00932173	0.01026381	0.01504960	0.01377247	0.01640289	0.01422425	0.01510239	0.01449664	0.01259645	0.01567483	0.01274513	0.01346072	0.00374859	0.01581925	0.01680091	0.01195855	0.01043881	0.01258804	0.00817443	0.01106583	0.00782886	0.00832439	0.00586871	0.00837954	0.00639711	0.00838063	0.00805258	0.01167443	0.01072957	0.01228325	0.01412363	0.00717993	0.01252018	0.00797025	0.00639842	0.01434553	0.00013241	-0.00082302	-0.00531840	-0.00384349	-0.00489872	0.00301012	-0.00643803	-0.00087762	0.00078314	-0.00215061	0.00142138	0.00235282	0.00307613	-0.00256051	-0.00111433	-0.00014049	-0.00080060	0.00295471	0.00140417	0.00764564	0.00833329	0.00246125	-0.00219174	0.00432053	0.00211157	0.00388853	-0.00243871	-0.00116528	0.00023415	-0.00116868	-0.00051878	0.00033672	0.00210767	-0.00115106	0.00034187	0.00667347	0.00407630	0.00353597	0.00266970	-0.00383298	0.00085021	-0.00005381	-0.00245154	-0.00293977	-0.00200547	0.00001558	0.00036077	0.00026066	0.00111715	0.00142028	0.00158316	-0.00019665	-0.00037217	0.00005796	0.00046765	0.00025489	-0.00022362	0.00033735	-0.00106134	-0.00130533	-0.00042096	0.00100124	0.00053150	-0.00000545	0.00073067	0.00056392	0.00010045	-0.00061351	0.00017310	0.00016515	0.00072558	0.00012976	0.00025355	0.00005845	-0.00000912	0.00027903	0.00000630	0.00086954	-0.00029337	-0.00015564	-0.00036383	0.00047788	-0.00063484	-0.00071263	-0.00051629	-0.00045853	0.00003206	0.00107648	-0.00086791	-0.00170232	-0.00057783	-0.00085228	0.00047535	0.00117341	0.00042325	-0.00032514	0.00024333	-0.00103738	0.00029227	0.00043608	0.00079518	0.00054061	0.00065297	0.00041616	0.00050777	0.00059039	0.00055939	0.00025733	0.00039012	0.00007043	-0.00084994	-0.00083251	0.00031387	-0.00033124	-0.00034348	-0.00091401	-0.00124089	-0.00157720	0.00064656	0.00172379	-0.00038324	-0.00097619	-0.00079652	0.00122962	-0.00030554	-0.00041142	-0.00011087	0.00071491	-0.00047925	-0.00094180	-0.00077953	0.00071390	0.00087779	-0.00064058	0.00024997	0.00008309	0.00029563	-0.00031477	0.00076103	0.00105718	0.00036995	-0.00038635	0.00022193	-0.00060465	-0.00001440	0.00036706	-0.00038669	0.00005856	0.00062878	-0.00005607	-0.00005722	0.00051267	0.00059784	0.00071276	0.00033030	-0.00114515	0.00090230	-0.00066997	-0.00067298	0.00051021	0.00002813	0.00048281	-0.00004523	0.00018264	-0.00000620	0.00005911	-0.00075192	-0.00019112	-0.00022790	0.00090290	-0.00075075	-0.00006924	-0.00005710	-0.00020240	0.00026171	0.00135047	-0.00031583	-0.00029983	0.00018952	0.00015975	0.00047884	-0.00049009	0.00055553	-0.00012614	0.00046785	0.00060789	0.00016596	-0.00025839	0.00000287	0.00065968	0.00104157	0.00064147	-0.00040334	0.00043628	-0.00020828	0.00044428	0.00064439	0.00056040	0.00063497	0.00008565	0.00029220	-0.00049344	0.00023257	-0.00004115	0.00022271	-0.00017174	-0.00027170	-0.00026770	-0.00055773	0.00076768	0.00008806	-0.00043646	0.00053313	0.00016897	0.00068523	-0.00077123	-0.00051027	0.00027578	0.00009076	0.00001377	-0.00027719	-0.00048842	-0.00114734	-0.00129424	-0.00007011	0.00010916	-0.00067552	-0.00144234	0.00043908	-0.00030359	0.00134237	0.00006013	0.00031033	-0.00085625	-0.00064216	0.00035580	-0.00100590	-0.00071157	-0.00062671	0.00077577	0.00026534	-0.00089821	-0.00141768	0.00047764	0.00030082	0.00060095	0.00100297	-0.00052586	0.00026231	0.00186069	0.00166961	0.00019978	-0.00091195	0.00085441	-0.00023282	0.00021119	-0.00030693	0.00177045	0.00086436	0.00182397	-0.00024723	-0.00048638	0.00164217	-0.00097657	0.00042302	-0.00096238	-0.00172478	-0.00140309	0.00119272	-0.00114345	0.00022997	-0.00039415	0.00210352	0.00021456	0.00089684	0.00064966	-0.00175073	0.00140693	-0.00220097	0.00198701	0.00005095	0.00269397	0.00231663	0.00110730	0.00037761	0.00106805	0.00140778	-0.00040084	0.00120110	-0.00098107	-0.00011941	0.00118752	-0.00071634	0.00129702	-0.00121822	-0.00004955	-0.00224267	-0.00130788	0.00013493	-0.00068939	0.00116469	0.00174070	-0.00140283	-0.00061543	0.00097192	-0.00138553	0.00031940	0.00105499	-0.00065381	0.00191593	-0.00165021	-0.00081563	-0.00082180	0.00016794	0.00001957	0.00108628	-0.00085698	-0.00060237	0.00110626	0.00083818	0.00020830	0.00053718	-0.00002492	-0.00091003	-0.00140964	-0.00014918	0.00017399	0.00052015	-0.00186651	0.00014196	-0.00116746	-0.00342776	-0.00249586	0.00109767	0.00073447	-0.00049356	-0.00293953	0.00119820	-0.00078046	0.00085743	0.00020633	0.00145869	0.00057460	0.00099597	0.00084570	0.00065148	-0.00009930	-0.00069755	0.00045211	0.00041491	0.00029936	-0.00026888	0.00086485	-0.00013681	-0.00005436	0.00075058	-0.00025047	0.00066429	-0.00052892	-0.00002631	-0.00055035	0.00092879	0.00067637	0.00058484	0.00076682	0.00059152	0.00053064	-0.00016007	0.00015530	0.00012721	-0.00011564	-0.00046308	-0.00034965	0.00106009	0.00042294	-0.00074369	0.00122200	0.00013602	0.00026238	0.00032092	-0.00040686	0.00066087	0.00051701	-0.00017797	0.00049290	0.00087218	0.00009792	0.00001461	0.00009824	0.00001439	-0.00057943	0.00068455	-0.00060971	0.00033281	-0.00024200	-0.00013616	-0.00041570	-0.00033321	-0.00008660	0.00037434	0.00018768	0.00017153	-0.00013871	0.00025875	0.00007384	0.00007872	0.00011998	-0.00030662	-0.00003945	-0.00042554	0.00025367	0.00036419	-0.00021738	-0.00026256	-0.00005441	-0.00033831	0.00026484	-0.00005930	0.00021050	-0.00001776	-0.00013983	-0.00023683	0.00018572	0.00039778	0.00039324	0.72412500
-1.6002	0.57954322	0.05167510	0.23706043	-21.47483647	-0.95775086	-1.93219543	0.46215392	-21.47483647	0.15878609	-21.47483647	-0.76116270	-0.51059270	-0.11940056	2.21317482	0.64947599	-21.47483647	-0.23419714	1.56585646	0.24133088	0.19113636	-21.47483647	1.52050734	-21.47483647	0.07980968	-0.36833346	-21.47483647	0.23420976	-21.47483647	-21.47483647	-0.08512353	-21.47483647	-0.71935254	-0.79324305	-0.01028794	-0.05396371	0.13716268	-0.09612016	0.03177435	0.07468724	-0.13489026	0.03788661	0.00029744	0.00462138	0.06168139	0.00675701	0.00216532	0.00353670	0.01041771	0.03373924	0.01960539	0.00833236	0.00550655	0.02453548	0.00991306	0.01511571	0.01069148	0.01608683	0.01480769	0.01363330	0.01413194	0.01811104	0.01227582	0.00886482	0.01099924	0.01417980	0.01381727	0.01419102	0.01352270	0.01474517	0.01403828	0.01454896	0.01245672	0.01252288	0.01477163	0.00900547	0.01001824	0.00917434	0.00944552	0.01083706	0.00219092	0.00718465	0.00597512	0.00460127	0.00398627	0.01830667	0.02483717	0.01922905	0.01887490	0.00994811	0.01556612	0.01077735	0.00532953	-0.00044230	0.00165320	0.00313062	-0.00186480	-0.00180664	0.00232553	-0.00237379	-0.00438089	-0.00434795	0.00211875	-0.00078239	0.00410317	-0.00555438	0.00293993	0.00723528	0.00402239	-0.00297455	0.00847944	0.00426218	-0.00021443	-0.00270592	0.00193721	-0.00077940	-0.00219265	-0.00257178	0.00224987	0.00411325	0.00105127	0.00146623	0.00640256	0.00250473	0.00416143	0.00026763	-0.00475412	0.00001673	-0.00071974	-0.00108756	-0.00103322	-0.00011093	0.00111499	0.00021343	-0.00109656	-0.00041993	0.00093753	0.00097927	-0.00028934	-0.00133505	-0.00059472	0.00156230	0.00105164	-0.00026275	0.00105632	-0.00117318	0.00040624	0.00067003	0.00092621	0.00021336	-0.00017066	0.00039229	0.00113928	0.00042956	0.00072890	0.00043662	0.00170490	-0.00046317	-0.00012432	0.00071741	0.00075066	0.00083717	0.00039101	0.00004505	0.00071985	0.00117020	-0.00023344	0.00020681	0.00063572	-0.00073408	-0.00005898	-0.00005300	0.00045224	0.00024846	0.00086808	0.00004096	0.00053500	0.00013075	-0.00031435	0.00115892	0.00163715	0.00047787	0.00041259	0.00086358	-0.00028051	0.00011501	-0.00002934	0.00004588	-0.00049982	0.00044559	0.00019109	0.00009674	0.00079814	0.00042087	0.00098169	-0.00012486	0.00130809	-0.00067353	-0.00022091	0.00041951	0.00024949	-0.00031813	0.00033841	-0.00013213	-0.00013726	-0.00016321	0.00089686	-0.00004682	-0.00004162	-0.00079624	0.00119435	-0.00015288	0.00036943	0.00022975	0.00070411	0.00008280	0.00014864	-0.00062488	0.00152552	-0.00013990	-0.00014977	-0.00003650	0.00002144	0.00059649	-0.00080292	0.00075207	0.00109649	0.00047429	-0.00012718	0.00012311	0.00033943	0.00063976	0.00082836	-0.00095454	-0.00050020	0.00094182	0.00030392	-0.00087894	0.00005965	0.00004572	0.00079626	0.00037394	-0.00034596	-0.00024808	0.00048262	-0.00110728	0.00016238	-0.00087325	0.00004177	-0.00043490	0.00020716	0.00005092	-0.00008198	-0.00094714	0.00030752	0.00014313	0.00081460	-0.00096566	-0.00004759	-0.00019712	0.00000491	-0.00014334	0.00087790	-0.00074864	0.00071306	0.00030402	-0.00014342	0.00015573	0.00020635	-0.00007630	-0.00064840	0.00027504	0.00070255	-0.00049819	-0.00053182	-0.00003314	0.00083474	0.00028690	0.00053440	0.00026738	0.00009821	-0.00018744	0.00030291	0.00046033	0.00046856	-0.00021617	-0.00050126	0.00043684	-0.00057563	-0.00047335	-0.00025585	-0.00010351	0.00024163	-0.00045336	-0.00027582	-0.00013023	0.00088136	0.00031407	0.00035917	0.00060743	0.00126229	0.00065575	-0.00061796	-0.00030835	0.00034000	-0.00036583	0.00034276	-0.00010586	-0.00044822	-0.00089266	-0.00012501	-0.00012213	0.00127273	-0.00089519	-0.00087198	0.00016730	0.00105549	0.00017320	-0.00068025	0.00041147	0.00042175	0.00062990	0.00062828	-0.00016949	-0.00087855	-0.00176657	0.00020293	-0.00024054	0.00009045	-0.00065108	0.00034750	0.00196639	0.00254265	-0.00059845	0.00120658	0.00120907	0.00166115	0.00016624	0.00119476	-0.00096739	0.00035237	-0.00222100	0.00125102	0.00122222	0.00254438	0.00014250	0.00003382	0.00112833	0.00067391	-0.00128061	0.00045363	-0.00055120	0.00165090	-0.00086990	0.00057805	0.00032358	0.00134314	-0.00171734	0.00125715	0.00307609	0.00279450	0.00014137	-0.00053933	0.00132199	-0.00033729	-0.00394004	0.00053446	0.00299122	0.00316188	0.00025123	0.00013742	0.00140407	0.00200298	0.00015234	0.00128948	-0.00041769	-0.00037937	-0.00248523	-0.00206747	-0.00082657	-0.00157793	-0.00171498	-0.00157701	-0.00091821	0.00118870	-0.00117554	0.00203797	0.00262945	0.00164846	-0.00158687	0.00072210	0.00082025	-0.00052800	0.00026109	0.00020851	-0.00123066	0.00165201	-0.00070303	0.00019935	-0.00018050	0.00303324	-0.00209302	-0.00043068	-0.00114166	0.00059667	-0.00062670	-0.00119555	-0.00148873	0.00090007	-0.00174489	-0.00169599	0.00002063	0.00103565	0.00030353	0.00069257	-0.00121336	-0.00007713	-0.00173154	-0.00191129	-0.00047548	-0.00100000	-0.00169088	-0.00169433	-0.00048344	0.00087635	0.00000009	-0.00064364	0.00078824	0.00138840	0.00021379	0.00094053	0.00075754	0.00028933	-0.00083639	-0.00025262	-0.00038417	0.00109591	0.00003651	-0.00036921	0.00061829	0.00075616	-0.00036239	0.00018151	-0.00000402	0.00065387	-0.00078749	-0.00086552	0.00003010	-0.00034050	0.00017681	0.00029440	0.00016841	0.00055661	0.00056304	-0.00024200	-0.00031262	-0.00067491	0.00022175	-0.00119148	0.00003550	0.00093637	-0.00020021	-0.00045885	0.00039143	-0.00046921	-0.00057071	-0.00035797	-0.00076691	0.00000089	0.00007575	0.00022604	0.00041287	-0.00018082	0.00041482	-0.00041961	0.00021972	0.00023715	0.00000992	0.00040734	-0.00032324	0.00051337	0.00037818	-0.00008227	0.00002591	0.00015604	-0.00020453	-0.00003132	-0.00006036	-0.00006611	-0.00034430	-0.00028859	-0.00010152	0.00005988	-0.00016014	0.00021315	-0.00016855	0.00018490	0.00021493	-0.00040820	-0.00004362	-0.00001513	-0.00001839	-0.00033624	-0.00021432	-0.00027449	0.00002743	0.00000690	-0.00022956	-0.00039881	0.00037903	0.00005779	0.00003249	-0.04293856
-1.5002	-0.09572460	0.03192930	-0.43374638	-21.47483647	0.68910265	-2.76361394	-0.52600168	-21.47483647	1.10539424	0.84874894	-21.47483647	0.41452286	0.14236738	0.46049893	0.37874379	-21.47483647	1.02166849	-0.33102132	-21.47483647	-21.47483647	-0.83367819	-0.68700063	-21.47483647	-21.47483647	-0.60086000	-21.47483647	-21.47483647	-21.47483647	0.29046875	0.61259437	2.39509130	-0.30060068	0.07504977	-0.14502295	0.31562049	-0.23657955	-0.25455913	0.29494296	-0.02569413	-0.16765613	0.04411204	0.09217797	0.02835699	0.05171564	0.01246503	0.02331596	-0.00517372	0.00189826	0.01842369	0.02418861	0.00329782	0.01207309	0.01775389	0.01131404	0.01727960	0.01286107	0.01434895	0.01369296	0.01359170	0.01119798	0.01967212	0.01249742	0.01197769	0.01422120	0.01580295	0.01210529	0.01370323	0.01465530	0.01269497	0.01295536	0.01519528	0.01192996	0.01774616	0.01798581	0.01300306	0.01299794	0.01637400	0.01575980	0.01176487	0.00611139	0.00991055	0.00623780	0.01165936	0.00160227	0.01317655	0.01602177	0.01264454	0.01695995	0.02591297	0.02075953	0.01405706	0.02386077	0.02825631	0.02286757	0.01763598	0.00447239	0.01088282	0.00337510	-0.00236991	-0.00823190	-0.00121893	-0.00116938	-0.00111236	0.00002268	-0.00789524	0.00394552	0.00366658	-0.00437435	-0.00791545	0.00512151	0.00203208	-0.00139302	-0.00046758	-0.00023721	-0.00050282	-0.00078439	-0.00037291	0.00171766	0.00453828	0.00270224	0.00227032	0.00680459	0.00569290	0.00346279	0.00321931	-0.00453579	0.00075392	-0.00223703	0.00001111	-0.00052021	-0.00094475	0.00039105	-0.00060034	0.00035130	0.00158900	0.00000353	0.00141953	-0.00053355	-0.00016694	0.00091184	0.00147941	0.00032462	0.00082581	0.00050588	0.00013610	0.00066858	0.00081709	0.00188690	0.00031474	-0.00043865	0.00008908	0.00013044	-0.00023403	0.00098735	0.00068550	0.00100917	0.00140733	-0.00026426	0.00071573	-0.00063743	0.00068701	0.00087448	0.00118104	-0.00002514	0.00073435	-0.00078555	0.00028293	0.00096385	0.00004717	-0.00055277	-0.00004553	0.00012443	0.00036869	0.00086891	0.00117805	0.00083924	0.00038413	0.00005718	0.00105846	-0.00015441	-0.00026075	-0.00085343	0.00126448	0.00053957	0.00115891	0.00054503	0.00074403	-0.00001907	0.00019849	-0.00017364	0.00059517	0.00142214	0.00102834	0.00019004	0.00070400	0.00135031	-0.00035344	0.00068927	0.00119324	0.00132677	0.00005335	0.00060190	0.00034049	-0.00059605	-0.00047361	0.00095703	0.00044569	0.00095582	-0.00128496	0.00019213	0.00047802	0.00060025	-0.00030966	0.00004961	-0.00003365	0.00117573	-0.00017428	0.00020588	0.00076155	0.00030854	0.00002649	-0.00088748	0.00012109	0.00023377	0.00149057	0.00103560	0.00022556	0.00055249	-0.00046022	0.00079654	0.00065101	0.00089506	-0.00079607	-0.00020271	0.00090993	0.00017496	-0.00027448	0.00033630	0.00047581	0.00123967	0.00012124	-0.00026297	0.00040768	0.00065704	-0.00002681	0.00026966	0.00034206	0.00069039	-0.00008408	-0.00023449	0.00056812	0.00012576	0.00002835	0.00085992	0.00039030	0.00180591	-0.00079280	0.00029478	0.00036249	0.00018267	0.00004508	0.00074868	0.00042607	0.00100970	0.00093247	0.00000076	0.00135449	0.00084926	0.00013964	0.00030587	0.00089814	0.00066252	-0.00015276	-0.00007332	0.00107021	0.00108582	0.00027250	0.00102133	-0.00018973	0.00081010	-0.00053338	0.00037994	0.00036783	0.00087789	0.00032746	0.00047764	0.00070874	0.00010734	0.00019971	0.00041145	-0.00032396	0.00038350	0.00029151	-0.00043196	0.00063774	0.00002943	0.00042290	0.00077905	0.00062479	0.00038249	0.00010437	-0.00004221	0.00066971	0.00047390	-0.00048722	0.00159053	0.00003725	-0.00005570	-0.00091760	0.00032754	0.00122617	0.00101245	0.00034698	0.00001260	0.00048138	0.00074828	0.00159673	0.00116716	0.00047455	0.00104452	0.00106945	0.00102415	0.00132221	0.00027376	-0.00028086	0.00139114	0.00063122	0.00100863	0.00003320	0.00076951	0.00263227	0.00160217	-0.00149230	0.00083687	0.00248174	0.00208044	0.00129222	0.00046333	0.00048920	0.00202331	-0.00214281	0.00234208	0.00232397	0.00183812	-0.00068720	0.00078474	0.00192729	0.00264324	-0.00037055	0.00026221	0.00125356	0.00126848	-0.00070582	0.00130905	0.00248105	-0.00090111	-0.00044522	0.00297742	0.00333443	0.00263400	0.00021657	0.00371129	0.00248550	0.00293821	-0.00088631	0.00150245	0.00058351	0.00311323	0.00179143	0.00175961	0.00292655	0.00459389	-0.00019117	0.00177759	0.00390384	0.00215156	-0.00195555	0.00034247	0.00188927	0.00309073	-0.00101507	0.00017989	0.00098975	0.00222406	-0.00043504	0.00096384	0.00339908	0.00276280	-0.00100299	0.00076012	0.00148332	-0.00062972	-0.00009248	0.00199738	-0.00162131	0.00209624	-0.00092161	0.00259748	0.00185497	0.00391825	-0.00176337	-0.00006646	-0.00045279	0.00138170	-0.00012048	0.00012829	0.00086356	0.00376638	-0.00160641	0.00128671	-0.00112285	0.00317453	0.00247705	0.00056078	-0.00193807	0.00037770	-0.00207242	0.00017247	-0.00239121	0.00193075	-0.00116648	0.00088702	-0.00075744	0.00204735	0.00026430	-0.00066136	0.00098042	0.00177094	0.00077427	-0.00001291	0.00025360	0.00073393	0.00103633	-0.00079472	0.00006422	0.00063182	0.00058146	0.00048425	0.00096928	0.00100706	-0.00027180	0.00099804	0.00034668	0.00110463	-0.00068812	-0.00010534	0.00064424	0.00119216	0.00058769	0.00097518	0.00000446	0.00188037	0.00088650	0.00004806	0.00054628	0.00023425	-0.00040695	-0.00055014	0.00027095	0.00137104	0.00035956	0.00020429	0.00054391	0.00076361	0.00048240	0.00079451	-0.00016766	0.00177050	0.00044551	0.00121123	0.00110816	0.00099356	0.00042602	0.00011136	0.00080331	0.00031767	0.00038064	0.00069116	0.00021212	0.00105572	0.00035496	0.00031584	-0.00008833	0.00028950	0.00019346	0.00020790	0.00058935	0.00043887	0.00032275	-0.00006848	0.00004523	0.00082749	-0.00016463	0.00015279	0.00005709	0.00053560	0.00040838	0.00040244	-0.00033699	0.00062340	0.00027558	-0.00006443	0.00004245	0.00014024	0.00029701	-0.00005922	0.00002001	0.00019332	0.00031243	0.00030441	0.00041244	0.11082014
-1.4002	-21.47483647	-0.10844676	0.41009499	-21.47483647	-1.41663992	-21.47483647	-0.78453335	-0.38603560	0.06146447	0.21921006	-0.41145054	-0.65986057	-0.05158450	1.14231002	0.21933128	-21.47483647	-0.17829882	-1.17931473	-0.93771866	-21.47483647	0.68844771	0.52359766	-21.47483647	-0.06874626	-21.47483647	-21.47483647	-21.47483647	-21.47483647	0.50308153	1.91447437	-21.47483647	-21.47483647	0.22354585	0.25746594	0.04298966	-0.18676737	-0.00291637	0.12039920	0.14587308	0.11628486	-0.02789572	0.11081999	-0.02345137	0.05644339	0.01103340	0.01410113	0.00232171	0.00470590	0.00659335	0.02951586	0.00608758	0.01647022	0.02010067	0.01663211	0.01546119	0.01038305	0.01491144	0.01409663	0.01251188	0.01324003	0.02001328	0.01502323	0.00887861	0.01230596	0.01394301	0.01365680	0.01709495	0.01321245	0.01602783	0.01793713	0.01537614	0.01442036	0.01580847	0.01563617	0.01017996	0.01303431	0.01495482	0.01424522	0.01182606	0.00790103	0.00868283	0.00825488	0.00898276	0.00652707	0.00751443	0.01613323	0.00257773	0.00970586	0.01316196	0.00562442	0.00727630	0.01099596	0.01468104	0.01634344	0.02439835	0.02062065	0.02593015	0.02862771	0.02401030	0.01785020	0.01253342	0.00962414	0.00474402	0.00361905	-0.01000960	-0.00157482	-0.00182998	-0.00792130	-0.01008168	0.00100072	-0.00738063	-0.00680848	-0.00737662	-0.00271265	-0.00010134	-0.00454252	-0.00338697	-0.00085571	-0.00030171	-0.00044950	0.00161923	0.00583136	0.00462838	0.00355119	0.00374066	-0.00545568	-0.00260198	-0.00388854	-0.00433138	-0.00313037	-0.00435555	-0.00051792	-0.00027200	0.00162031	0.00047977	0.00027934	0.00205930	0.00033494	-0.00036172	0.00018858	-0.00030435	0.00073557	0.00193386	0.00064192	-0.00102628	0.00056153	0.00045525	0.00059413	0.00070791	0.00076860	-0.00062212	0.00014378	0.00069722	0.00097071	-0.00008260	-0.00070682	0.00043717	0.00040016	-0.00029786	0.00017907	0.00090473	0.00102325	0.00079149	0.00036202	0.00106187	0.00055259	-0.00092936	0.00040061	-0.00037751	-0.00013768	-0.00028607	0.00082164	-0.00022813	0.00152401	0.00075906	-0.00007329	-0.00048686	0.00048057	0.00121212	0.00087792	0.00124233	-0.00051015	0.00031453	-0.00024501	0.00096998	0.00099151	0.00056944	-0.00090722	0.00098601	-0.00013020	0.00071923	-0.00004608	0.00069768	0.00034548	0.00014253	0.00083211	0.00049770	0.00072592	0.00068790	0.00055545	0.00017241	-0.00021594	-0.00048591	-0.00075510	-0.00034148	0.00045119	-0.00036740	-0.00047640	-0.00062921	0.00073545	-0.00009449	-0.00002580	0.00057382	0.00061996	0.00074263	-0.00039058	0.00021701	0.00055188	0.00005262	0.00000776	0.00102976	-0.00076425	0.00010054	0.00021054	0.00084098	0.00054889	0.00046402	-0.00000179	0.00055348	0.00009369	0.00065210	0.00015251	0.00011032	-0.00051913	0.00074421	-0.00058520	-0.00057625	0.00023593	0.00021920	0.00032734	0.00066473	-0.00026240	-0.00022575	-0.00030291	-0.00015201	0.00062907	-0.00002020	0.00039431	-0.00002231	-0.00002251	0.00098935	0.00024793	-0.00019985	0.00047540	0.00018810	0.00054763	0.00051390	0.00007657	0.00000645	-0.00040146	0.00013573	0.00065800	-0.00029982	0.00016341	0.00069602	-0.00003742	0.00043523	0.00048419	0.00053377	-0.00041837	0.00061410	0.00029919	-0.00038062	0.00002864	0.00050149	0.00098585	0.00060310	0.00046438	-0.00056007	-0.00009451	-0.00040468	0.00101411	0.00044869	0.00007311	0.00058345	-0.00027512	0.00018344	-0.00044258	-0.00004988	-0.00019576	0.00042147	0.00032246	-0.00020769	-0.00019282	0.00019276	0.00086255	0.00020622	0.00088544	0.00042028	0.00067186	-0.00071997	0.00038859	-0.00030070	-0.00033777	-0.00010332	-0.00011044	-0.00052686	-0.00030455	-0.00007613	-0.00104552	-0.00047406	0.00060430	0.00020976	-0.00094998	-0.00053037	0.00023032	-0.00046936	-0.00020455	-0.00019455	-0.00121644	-0.00009378	0.00003370	-0.00011210	-0.00051476	0.00003028	0.00028852	-0.00041932	0.00118859	-0.00054428	-0.00024001	-0.00040922	-0.00037500	0.00067100	-0.00039767	-0.00078444	0.00184668	0.00051890	0.00093422	-0.00011836	0.00021177	-0.00151026	0.00105963	0.00125000	0.00114566	0.00150712	0.00146665	0.00018115	-0.00013287	0.00171666	-0.00058276	-0.00003423	-0.00143471	-0.00081216	-0.00117262	0.00065979	-0.00080556	-0.00147783	0.00018164	0.00129621	-0.00085604	0.00038758	0.00309583	0.00001768	0.00255604	-0.00042972	0.00149941	0.00087488	0.00345064	0.00144276	0.00142035	-0.00193054	0.00435881	0.00130832	0.00022350	0.00335995	0.00065169	-0.00054584	-0.00038750	0.00029392	0.00108300	0.00097621	-0.00005591	-0.00009755	-0.00140803	-0.00012122	0.00075589	0.00279038	0.00128063	-0.00242992	-0.00092908	-0.00001735	-0.00154522	-0.00009719	0.00164156	-0.00158647	-0.00081186	-0.00109148	0.00220147	0.00303991	0.00110428	-0.00190486	-0.00022452	-0.00080218	-0.00091174	-0.00229913	-0.00253419	-0.00055135	-0.00066018	-0.00215841	-0.00067529	-0.00032487	0.00198778	-0.00192259	0.00106247	-0.00120076	-0.00041914	-0.00069226	0.00077497	-0.00178683	0.00101607	-0.00204966	0.00063081	-0.00022118	0.00153529	0.00109545	-0.00114218	0.00107655	0.00033122	0.00084156	0.00044321	0.00038583	0.00006985	-0.00116891	-0.00019976	0.00018608	0.00043211	0.00008428	0.00034584	0.00061327	0.00080491	0.00051457	0.00142884	0.00020187	-0.00013606	-0.00000683	-0.00003870	0.00071912	0.00095128	-0.00035402	0.00056828	-0.00023366	0.00038189	0.00134548	0.00016616	-0.00007493	0.00000388	0.00005391	-0.00048673	-0.00051346	0.00122973	-0.00024401	-0.00005846	0.00047470	0.00054777	0.00082720	0.00107046	-0.00047131	0.00113819	0.00071932	0.00119180	0.00114888	0.00104565	0.00020835	-0.00046268	0.00039393	-0.00086194	-0.00029745	0.00070500	0.00010964	0.00050336	-0.00000675	0.00043127	0.00015598	-0.00035870	0.00007389	0.00033836	0.00028731	-0.00017877	0.00034411	-0.00041942	-0.00001458	0.00006075	-0.00006697	0.00044824	0.00003739	0.00023083	0.00025469	0.00022941	-0.00011467	-0.00015332	0.00009649	0.00012165	0.00025725	0.00017423	0.00024133	0.00044906	0.00012071	0.00021566	0.00003764	0.00039643	0.00011896	-0.15184794
-1.3002	-0.12160401	0.18500164	-0.50734234	1.81037366	-0.20325372	-1.12938631	-1.51459873	-0.79586396	-0.79632219	-0.11192184	-0.41030195	0.95978558	-0.73639363	0.02296164	0.49891590	-21.47483647	-0.54206795	0.25115034	-0.10353796	2.43887234	0.36860040	-1.41896069	-1.16714644	-21.47483647	0.57612509	-21.47483647	0.48254317	-21.47483647	-21.47483647	-1.32501173	-0.00004281	0.16045068	-0.71113780	-21.47483647	0.50243556	-0.43109261	-0.02836032	-0.23001943	0.02188148	-0.08136186	0.05804631	0.02167714	0.01544493	0.02296349	0.03340167	0.02391770	0.01251138	0.00657068	0.02334806	0.02330740	0.01691776	0.01039598	0.01627615	0.00302658	0.01623714	0.01229086	0.01551883	0.01576371	0.01319586	0.01633129	0.01896908	0.01565568	0.00721776	0.01577758	0.01805415	0.01094262	0.01546735	0.01541431	0.01554695	0.01426035	0.01181463	0.01762343	0.01699772	0.01748889	0.01676783	0.01277879	0.01675178	0.01490180	0.01435606	0.01261620	0.01794780	0.00579955	0.01143884	0.00400906	0.01155053	0.02117038	0.02040459	0.01196072	0.01614744	0.01245195	0.00770586	0.01215333	0.01003436	0.01199994	0.01553862	0.01494876	0.02169955	0.02624680	0.02752607	0.02503897	0.03016576	0.03330518	0.02985712	0.03332819	0.02350389	0.02756948	0.01885983	0.01017269	-0.00308069	0.00969276	0.00108640	-0.00273591	-0.00991759	-0.00412162	-0.00257926	-0.00791721	-0.00793370	-0.00594369	-0.00224013	-0.00443775	-0.00269270	0.00339183	0.00190593	0.00192560	-0.00095790	-0.00552933	-0.00090286	-0.00386548	-0.00276169	-0.00373581	-0.00447892	-0.00114064	0.00012690	0.00016390	0.00117783	-0.00006564	0.00131053	-0.00034964	-0.00104977	-0.00059504	0.00069193	0.00132028	0.00087464	0.00079571	-0.00096208	0.00136624	0.00046710	0.00006041	0.00041022	-0.00019317	-0.00002027	0.00018115	-0.00030052	0.00029634	0.00051618	-0.00014666	0.00052747	0.00073122	0.00026643	0.00001292	0.00076608	0.00026962	-0.00036406	0.00019464	-0.00027773	0.00024246	0.00019262	0.00062968	-0.00060635	-0.00008069	0.00052364	0.00013321	0.00042879	0.00052122	-0.00048228	0.00072735	0.00029120	-0.00133544	0.00066901	0.00017505	0.00076807	0.00010883	0.00069892	0.00029272	0.00061044	0.00099189	0.00100706	0.00028131	0.00044856	0.00063899	0.00137275	-0.00017443	0.00105906	0.00014033	-0.00025352	-0.00006359	-0.00071593	-0.00042289	0.00092607	0.00095777	-0.00033147	0.00045622	-0.00045510	-0.00106002	-0.00030686	0.00110810	0.00049376	0.00168056	-0.00054967	0.00168202	0.00047482	0.00053074	0.00036974	0.00072721	-0.00019486	0.00001847	-0.00073569	0.00175365	0.00039418	0.00058551	0.00065434	0.00068797	0.00110105	-0.00057939	0.00152968	0.00113254	0.00036986	-0.00023566	0.00039158	0.00087497	-0.00046949	0.00104469	-0.00006920	0.00002496	0.00098471	0.00070966	-0.00044493	0.00045838	0.00001081	0.00169064	0.00035954	0.00001118	-0.00038578	0.00012551	0.00004889	0.00008744	-0.00038094	0.00002643	-0.00024662	-0.00032024	0.00078603	0.00043240	-0.00113526	0.00023404	0.00075329	0.00087109	-0.00042825	0.00011112	0.00100425	-0.00005154	0.00011871	0.00112652	0.00016636	0.00073244	0.00023167	0.00016220	0.00024155	0.00041145	0.00060020	-0.00006224	0.00084566	0.00084173	-0.00001627	-0.00080288	0.00098433	0.00118751	-0.00009002	0.00069736	0.00023359	0.00030366	-0.00070804	0.00019590	-0.00017950	0.00100710	-0.00027498	-0.00019005	0.00067304	0.00015101	-0.00002076	-0.00014363	-0.00014554	0.00052916	0.00018185	-0.00029271	0.00029931	0.00068798	-0.00001825	-0.00001103	0.00006128	0.00060667	0.00023563	-0.00029694	0.00045550	0.00072929	-0.00115012	0.00113407	0.00013238	0.00004433	-0.00051894	0.00038206	-0.00027421	0.00153800	0.00001246	0.00063623	0.00042553	-0.00009368	0.00110258	-0.00005717	0.00077957	0.00051963	0.00075594	0.00064261	0.00033111	-0.00050993	-0.00125194	0.00057462	-0.00119848	0.00015534	-0.00062967	0.00140791	0.00087736	0.00087518	-0.00174136	0.00142888	0.00214009	0.00308912	0.00094684	0.00135584	0.00181631	0.00224141	-0.00238982	0.00130287	0.00106401	0.00288314	-0.00041387	0.00143807	0.00262440	0.00130840	0.00229733	0.00068156	-0.00113440	0.00037995	0.00022856	0.00054077	0.00204183	0.00055450	-0.00152980	0.00225865	0.00395710	0.00352283	-0.00031612	0.00402665	0.00231055	0.00373111	0.00042042	-0.00066666	0.00418051	0.00457298	0.00313878	0.00093427	0.00148114	0.00345133	0.00134925	0.00088690	0.00078892	-0.00025070	-0.00199238	0.00243585	-0.00056916	0.00130738	0.00099145	0.00031430	0.00034460	0.00160548	0.00012172	-0.00055886	0.00258921	0.00210463	-0.00352387	0.00106076	0.00099623	-0.00040546	0.00125576	0.00136854	0.00026106	-0.00174291	-0.00060903	0.00151980	0.00219771	0.00308584	0.00012943	0.00040971	-0.00101801	-0.00005325	-0.00108985	-0.00027385	0.00030369	0.00061509	-0.00108545	-0.00179253	-0.00084488	0.00227926	0.00013706	-0.00077732	-0.00055808	0.00039279	-0.00217438	0.00086107	-0.00077554	0.00080179	0.00030214	-0.00037314	0.00008274	0.00117088	-0.00144673	0.00026847	0.00061128	0.00133773	0.00010111	-0.00026261	0.00084252	0.00029703	-0.00000430	-0.00050188	-0.00004943	0.00038976	0.00026216	0.00019371	0.00038565	-0.00026061	0.00012944	0.00010137	0.00017349	0.00148067	0.00082724	-0.00009614	-0.00016018	0.00061104	0.00099065	0.00066736	-0.00069909	0.00048133	0.00115177	0.00013569	0.00049321	0.00055464	-0.00064301	-0.00000722	-0.00006823	0.00160714	0.00010547	-0.00098201	0.00073460	0.00087532	0.00002346	0.00019287	-0.00004541	0.00126215	0.00054428	0.00010345	0.00014574	0.00189872	0.00027089	-0.00017033	0.00073901	-0.00059500	0.00027863	0.00052407	0.00022002	0.00027671	-0.00045010	-0.00020729	0.00011867	0.00041523	0.00023736	0.00016709	0.00003152	0.00053050	-0.00032661	-0.00055283	-0.00035107	0.00000781	-0.00029467	0.00023197	-0.00006447	-0.00019106	0.00040971	-0.00017240	-0.00011442	0.00022468	-0.00018362	-0.00005334	-0.00012020	0.00005707	0.00011376	0.00009067	-0.00003053	0.00025394	0.00035027	0.00051463	0.00024974	-0.35013971
-1.2002	-21.47483647	0.52207295	-21.47483647	0.22219884	-0.55990814	-0.37548164	0.04551365	-21.47483647	0.07684347	0.10453637	-0.39486328	-0.45162270	-1.02000535	0.28993569	0.09557466	0.50974268	-0.06944203	1.06316592	1.13303900	-21.47483647	-21.47483647	-21.47483647	-0.54896778	-21.47483647	1.95447588	-21.47483647	-21.47483647	-21.47483647	0.38387427	-21.47483647	0.33264211	-21.47483647	-0.40947091	2.25803471	-0.17780437	0.10068325	-0.02020578	0.15519497	0.02120703	-0.04795754	-0.03703957	0.12139903	0.01335749	0.07050095	0.02216266	0.01338481	0.01341231	0.00511558	0.01055990	0.02991486	0.01973174	0.00788884	0.01936417	0.01504333	0.01758357	0.01298384	0.01698351	0.01787916	0.01339708	0.01801034	0.01980469	0.01412509	0.01078555	0.01442831	0.01522851	0.01269859	0.01675590	0.01656460	0.01442847	0.01593303	0.01636152	0.01464043	0.01407503	0.01850711	0.01433568	0.01376032	0.01668279	0.01475376	0.01415203	0.00959854	0.01341140	0.01037395	0.00873254	0.00944545	0.01566106	0.02846603	0.01123565	0.01360728	0.01412354	0.01599214	0.00867741	0.01493967	0.01478965	0.01305964	0.01754049	0.00793845	0.01256114	0.01496198	0.00635763	0.00957338	0.01768642	0.01774696	0.02152956	0.02176535	0.02049724	0.03582305	0.03668008	0.03379955	0.02508843	0.03556620	0.03030361	0.02600759	0.01449732	0.01271528	0.00991769	0.00185391	-0.00301765	-0.00572121	-0.00304283	-0.00647277	-0.00530942	-0.00116512	-0.00318392	0.00111487	-0.00185152	-0.00812667	-0.00076691	-0.00490425	-0.00186642	-0.00345594	-0.00280374	-0.00012937	-0.00047331	0.00181448	0.00186860	0.00050516	0.00242328	0.00036260	-0.00068900	-0.00093451	0.00053787	0.00082374	0.00013996	-0.00155314	-0.00059734	-0.00046857	0.00026230	0.00115162	0.00103015	-0.00024297	0.00018985	0.00009265	-0.00046211	-0.00072517	0.00134500	0.00003829	0.00069690	0.00160957	0.00034230	-0.00025147	0.00039615	0.00039289	-0.00035238	-0.00016859	0.00044376	-0.00064149	-0.00062984	0.00084240	-0.00057241	-0.00012576	-0.00029355	0.00043417	0.00021992	0.00067748	-0.00028341	0.00018864	-0.00100130	-0.00018504	0.00052829	-0.00075403	0.00077572	-0.00140240	0.00107488	-0.00022393	0.00044365	0.00029883	0.00117246	0.00000557	-0.00051489	0.00028559	0.00036384	0.00007386	-0.00065537	0.00010601	-0.00014304	-0.00008796	0.00026032	0.00062887	0.00041252	0.00037107	0.00017072	0.00007642	-0.00072516	-0.00137694	-0.00044181	0.00001618	0.00017703	-0.00094826	-0.00047501	0.00091412	0.00012932	0.00087463	0.00057346	-0.00006655	0.00080768	-0.00025051	0.00050357	0.00119515	0.00010483	0.00008678	0.00047710	0.00005671	0.00035617	-0.00152767	0.00186898	0.00044768	0.00044410	-0.00036715	0.00039559	0.00034224	-0.00045331	-0.00041085	-0.00025309	-0.00062634	0.00082082	-0.00031147	-0.00010328	0.00055553	-0.00036569	-0.00011906	0.00057673	-0.00034530	0.00010456	-0.00056800	0.00103045	0.00032521	-0.00008624	0.00020956	0.00036560	0.00022550	0.00043576	-0.00028278	0.00008727	-0.00027679	-0.00023291	0.00117437	-0.00046041	0.00029395	0.00026831	-0.00019027	0.00058191	0.00111617	0.00039509	-0.00024317	0.00094615	-0.00007021	0.00037616	-0.00009055	0.00044789	0.00071419	0.00060915	0.00052783	-0.00051279	-0.00041205	0.00042748	0.00062049	0.00093180	0.00123141	-0.00055195	0.00052403	0.00072878	0.00004352	-0.00028403	0.00006297	0.00003920	-0.00058434	0.00007991	0.00005832	0.00003974	-0.00015004	0.00007876	0.00017010	0.00001112	-0.00062667	-0.00003796	0.00066818	0.00124105	0.00014295	0.00011077	-0.00002566	0.00001617	-0.00086384	-0.00003594	-0.00001322	-0.00097783	0.00006134	-0.00133523	-0.00010005	-0.00097417	-0.00068589	-0.00028835	-0.00006605	0.00093992	-0.00007887	-0.00070882	0.00005740	0.00066692	-0.00098005	-0.00101325	0.00061791	0.00050163	0.00034900	0.00065023	-0.00155759	-0.00005151	0.00021751	-0.00073549	-0.00074105	-0.00135287	0.00025575	0.00075159	-0.00055439	-0.00090959	0.00064202	0.00134525	0.00107107	0.00027174	0.00071929	-0.00038313	0.00074607	-0.00220411	-0.00034046	0.00000558	0.00006734	0.00040494	0.00063337	0.00048924	0.00025659	0.00143852	0.00039270	0.00028557	-0.00027605	-0.00082962	-0.00174053	0.00170216	-0.00196213	-0.00176740	0.00129863	0.00207872	0.00121864	0.00034983	0.00120360	0.00020635	0.00095487	-0.00082352	-0.00047874	0.00075472	0.00253542	0.00056185	-0.00112443	0.00085663	0.00314549	0.00021928	0.00053589	0.00273725	-0.00164409	-0.00138643	0.00004547	0.00141701	0.00143341	-0.00027784	-0.00212561	-0.00107655	0.00079142	-0.00102738	0.00050054	0.00310621	0.00267877	-0.00188511	-0.00069839	0.00211041	0.00031737	0.00085459	0.00022651	-0.00014699	-0.00118051	0.00001686	0.00104061	0.00154196	0.00115030	-0.00149681	-0.00160935	-0.00050588	0.00033248	-0.00144409	0.00008818	-0.00095565	0.00156329	-0.00184428	0.00014050	-0.00175198	0.00006213	0.00080112	0.00172197	0.00027083	0.00102146	-0.00154388	0.00039110	-0.00077003	0.00042110	-0.00124035	0.00103191	-0.00132902	0.00006922	-0.00037841	-0.00023811	0.00017369	-0.00032319	0.00009199	0.00051516	-0.00004153	-0.00040728	-0.00034773	-0.00070614	-0.00024938	0.00102915	0.00042127	-0.00051274	0.00112094	0.00002516	-0.00099560	0.00035446	0.00076387	0.00021546	-0.00129139	0.00042635	-0.00039092	0.00031729	0.00069594	0.00020985	-0.00005196	-0.00022180	0.00084813	-0.00034101	0.00011264	-0.00072420	-0.00058525	0.00010513	-0.00019095	-0.00059353	-0.00081790	-0.00037390	0.00086525	-0.00040543	0.00021161	-0.00069967	-0.00112126	-0.00065419	0.00064946	-0.00013308	0.00011667	-0.00020994	0.00111610	0.00010180	0.00062312	-0.00032672	-0.00039825	0.00088792	-0.00057558	-0.00022194	-0.00028737	-0.00028412	0.00008521	0.00007877	-0.00018881	0.00015995	0.00020794	0.00017651	-0.00045636	-0.00030081	0.00014878	-0.00021181	-0.00039573	-0.00019612	-0.00010137	0.00007780	0.00054126	0.00008595	-0.00024756	-0.00022872	-0.00009390	-0.00000750	0.00032370	0.00031680	-0.00021517	-0.00013107	0.00003707	0.00002981	0.00009880	0.00039208	0.00034866	0.03303375
-1.1002	-0.77619010	-21.47483647	0.03857237	-21.47483647	-0.38790472	0.49708214	1.25105956	0.12013395	2.61169577	-0.53535676	-21.47483647	-21.47483647	-0.94189189	-1.14646462	0.50181037	-21.47483647	0.08471883	-0.28152851	2.08987802	0.26094514	-0.03665739	0.36604849	-21.47483647	-21.47483647	0.93717279	-0.69048482	1.10927796	-0.36065075	-0.73832056	-0.06711394	-21.47483647	-0.11976314	0.72611422	-1.13973796	0.23181449	0.27407482	-0.07409479	-0.05003007	-0.03644958	-0.07082761	-0.00796537	0.08592837	-0.04880884	0.01134456	-0.02337909	0.00179702	0.01061490	0.00614734	0.01694205	0.02350394	0.01159387	0.00986148	0.01580523	0.01542630	0.01235933	0.01696089	0.01567487	0.01344093	0.01403889	0.01443284	0.02018144	0.01158325	0.01069270	0.01138912	0.01270285	0.01530638	0.01509732	0.01619568	0.01391296	0.01502498	0.01381588	0.01687395	0.01315813	0.01941299	0.01175595	0.01168945	0.01242442	0.01452017	0.01413044	0.01157448	0.01361978	0.00654211	0.01456365	0.00626934	0.01188180	0.01998080	0.02375126	0.01871308	0.01772881	0.01413527	0.01210078	0.01701514	0.02064117	0.01950008	0.02097524	0.01210081	0.01680281	0.02343361	0.01859601	0.01192936	0.01313576	0.01345190	0.01215738	0.01293911	0.00352355	0.01289595	0.01158831	0.00788125	0.00047802	0.01965813	0.01817707	0.01983207	0.01896203	0.02113433	0.02051896	0.01577218	0.00503646	0.00707694	0.00438718	-0.00239751	-0.00621832	-0.00539248	-0.00917999	-0.00858632	-0.01277752	-0.01556342	-0.01320907	-0.01458677	-0.01152920	-0.00940036	-0.00885216	-0.00298085	-0.00268377	-0.00110979	0.00081226	-0.00030824	-0.00025839	-0.00045834	-0.00034491	-0.00000125	-0.00004608	0.00084786	0.00042547	0.00050093	-0.00072571	-0.00038402	0.00025549	0.00126799	-0.00022040	-0.00049438	0.00048323	0.00019854	-0.00005310	-0.00043654	0.00067468	0.00039201	-0.00074117	0.00043663	0.00053357	-0.00007532	0.00021862	0.00260211	0.00034391	0.00114068	0.00060796	0.00070622	-0.00023545	0.00058598	0.00023926	-0.00081762	0.00027161	0.00082235	-0.00071858	0.00122916	-0.00024694	0.00067113	-0.00061385	0.00061471	0.00071032	0.00059749	0.00046173	-0.00129476	0.00097100	0.00041433	-0.00041446	0.00166461	0.00105165	0.00059195	-0.00032966	-0.00051584	0.00084070	0.00055588	0.00060113	0.00032994	-0.00025414	0.00044886	-0.00042083	-0.00037647	-0.00028855	-0.00033915	-0.00106132	-0.00059624	-0.00026826	-0.00033268	-0.00078869	0.00073447	-0.00056947	0.00042393	-0.00016602	0.00008236	-0.00015897	0.00009971	0.00023702	0.00010901	0.00080609	-0.00010286	-0.00060275	0.00100700	0.00043159	-0.00056732	-0.00080056	-0.00031100	0.00060409	-0.00003193	0.00076768	0.00090856	0.00041307	-0.00015270	-0.00013618	0.00041137	0.00007728	0.00058605	-0.00106969	0.00071881	0.00074079	0.00021336	-0.00080817	0.00005987	0.00063727	0.00023679	-0.00002411	-0.00045418	0.00015428	-0.00066633	-0.00104674	0.00016493	-0.00042549	0.00039117	-0.00134000	0.00030800	0.00042826	-0.00011241	-0.00080015	0.00044959	-0.00007807	0.00118157	-0.00189087	-0.00046836	-0.00009356	0.00019854	-0.00034886	0.00058675	-0.00038952	0.00038843	0.00000538	-0.00016433	-0.00081005	-0.00002772	0.00038747	-0.00050447	0.00015813	0.00042387	-0.00073878	-0.00066467	0.00004352	0.00092971	0.00041862	0.00073125	0.00067221	-0.00049931	-0.00039491	-0.00033243	-0.00019244	-0.00016090	0.00027887	-0.00097330	-0.00017052	-0.00047298	0.00000065	0.00012413	-0.00015865	-0.00039436	-0.00055498	0.00024466	-0.00054312	0.00065984	0.00028026	-0.00064863	-0.00061763	0.00091769	0.00094035	-0.00070475	0.00064056	-0.00008581	-0.00103531	0.00048439	-0.00009357	-0.00032533	-0.00074511	0.00025015	0.00016536	0.00044894	0.00013374	-0.00010884	0.00031052	-0.00025872	0.00058636	-0.00040066	0.00107063	0.00013693	-0.00070330	0.00014099	-0.00068486	-0.00040217	-0.00080695	0.00120695	-0.00083375	-0.00138988	-0.00146631	-0.00003412	-0.00073722	0.00099211	-0.00159439	-0.00082517	0.00040149	0.00256023	-0.00053434	-0.00163276	-0.00089740	0.00092923	-0.00121106	0.00003582	-0.00059753	-0.00079886	-0.00134387	-0.00013370	-0.00045365	0.00021421	-0.00022339	0.00006399	-0.00008267	0.00007598	-0.00142094	-0.00030127	-0.00078947	-0.00053666	-0.00040152	0.00029621	0.00130417	0.00063734	-0.00182425	-0.00145810	0.00124849	0.00147576	-0.00256386	0.00072379	-0.00120096	0.00263077	0.00017519	-0.00114236	-0.00015013	0.00209765	0.00088240	0.00063475	0.00200081	0.00045717	-0.00147932	-0.00091503	0.00002130	-0.00121862	-0.00073127	-0.00165407	-0.00103724	0.00059057	-0.00059424	-0.00051877	0.00297814	0.00268161	-0.00301154	-0.00110712	0.00112914	0.00058132	-0.00191254	0.00094854	-0.00202420	0.00163726	0.00071168	0.00010155	0.00018261	0.00039507	-0.00211245	0.00025931	-0.00247222	0.00018271	-0.00168859	-0.00265132	-0.00131084	0.00076994	-0.00082932	-0.00097676	-0.00079541	0.00189525	0.00083054	-0.00065157	-0.00211080	0.00042515	-0.00222509	-0.00224481	-0.00205995	-0.00028444	-0.00027923	-0.00068863	-0.00132997	0.00126428	0.00002947	-0.00016183	0.00086934	0.00066027	-0.00095265	0.00024881	0.00002959	-0.00034889	-0.00164689	-0.00063918	-0.00050226	0.00031164	-0.00017982	-0.00068163	0.00011229	0.00022501	0.00034436	-0.00005945	-0.00069817	-0.00000164	-0.00058955	-0.00035724	0.00052689	-0.00014400	0.00063390	-0.00035123	-0.00015893	0.00057681	0.00091456	-0.00089045	0.00026962	-0.00075903	-0.00020913	-0.00117104	-0.00105421	-0.00086991	0.00075849	-0.00086722	0.00061623	-0.00083769	-0.00006989	0.00003902	-0.00022347	0.00002060	0.00056927	-0.00007955	-0.00005798	0.00015950	-0.00008322	-0.00141387	0.00012998	-0.00034043	-0.00005385	-0.00023943	-0.00000829	-0.00025815	0.00000349	0.00014399	-0.00042647	-0.00016957	0.00049510	-0.00009134	0.00011793	-0.00014845	-0.00017450	-0.00072022	-0.00004180	0.00017187	-0.00019633	-0.00020948	-0.00027522	0.00020288	0.00026642	0.00002929	-0.00027227	-0.00009329	0.00043964	-0.00030305	-0.00007028	-0.00021291	0.00000674	0.00020009	-0.00014563	0.00009382	0.00017372	0.00001309	0.00053957	-0.18373559
-1.0002	1.62237597	-0.54827338	-0.28393760	-21.47483647	-0.22612817	-0.01990170	-0.75982676	0.14600947	-0.03871448	-21.47483647	-21.47483647	-0.46836022	0.14280751	-21.47483647	-0.55859455	-21.47483647	-1.50456738	1.00315201	0.02181939	-21.47483647	-21.47483647	-21.47483647	-21.47483647	-21.47483647	-0.39312586	-21.47483647	-21.47483647	-21.47483647	1.22488031	-21.47483647	1.43631744	-0.39745164	0.00054609	-1.73727131	0.48514923	-0.71778911	-0.03631059	-0.28919684	-0.00835433	-0.15827046	0.03364836	0.03453612	0.00714163	-0.01150733	0.03875785	0.03408203	0.01473948	0.01413498	0.00112689	0.01816027	0.00472420	0.00799366	0.01879528	0.00757953	0.01594684	0.01381162	0.01420679	0.01434390	0.01710388	0.01439321	0.02144839	0.00833189	0.00619939	0.01123703	0.01282903	0.01242132	0.01599195	0.01612414	0.01635817	0.01513664	0.01465912	0.01058618	0.01498975	0.01628513	0.01341244	0.01157855	0.01664980	0.01608155	0.01379946	0.01247474	0.01619506	0.00732361	0.01316002	0.00696548	0.01891383	0.02426728	0.01533316	0.01196626	0.02382718	0.01422400	0.01146676	0.02058136	0.01742186	0.01642259	0.02230340	0.01661869	0.02176328	0.01812410	0.01573336	0.01505664	0.01963445	0.01780305	0.01299947	0.01544325	0.00795895	0.01366874	0.00762325	0.00319575	-0.00842213	-0.00038758	-0.00883929	-0.00991861	-0.01573745	-0.01824743	-0.01377196	-0.01821047	-0.01095840	-0.00730221	0.00224575	-0.00008066	0.00080296	0.00588752	0.00323863	0.00353411	-0.00389591	-0.01338785	-0.00982490	-0.01854974	-0.02076985	-0.01993941	-0.01745549	-0.01403267	-0.01218817	-0.01135628	-0.00856536	-0.00738400	-0.00532539	-0.00473670	-0.00355400	-0.00146738	0.00044806	-0.00007912	0.00044925	-0.00050312	-0.00005534	0.00004478	0.00086786	0.00113534	0.00026096	0.00018046	-0.00071557	0.00036805	-0.00060209	-0.00024755	0.00200703	0.00010960	0.00049279	-0.00010903	0.00054047	-0.00038212	0.00011347	0.00023601	-0.00077244	0.00020949	0.00169267	-0.00102817	-0.00113928	0.00120944	-0.00019346	-0.00138043	0.00100689	-0.00006080	0.00014933	0.00182678	0.00026725	-0.00065907	-0.00045124	-0.00085568	0.00080764	0.00033896	0.00035951	0.00004134	0.00093691	0.00038921	0.00057321	0.00094393	0.00073730	-0.00044499	0.00026348	0.00002782	0.00026806	0.00033289	0.00107193	0.00032205	0.00033132	0.00105728	-0.00040894	0.00039035	0.00070675	-0.00000293	-0.00032274	0.00011900	-0.00047554	0.00025111	0.00006663	0.00142059	0.00052597	-0.00065470	-0.00062906	0.00117910	-0.00085698	0.00041297	0.00181349	0.00069786	-0.00018762	-0.00016518	0.00009945	0.00112678	0.00124861	0.00037352	0.00045738	0.00004612	-0.00015465	0.00057192	0.00094796	0.00037286	0.00001683	0.00005795	0.00017574	0.00023166	0.00018344	0.00070092	-0.00077149	0.00044863	0.00194042	-0.00006838	-0.00111025	-0.00024531	0.00009850	0.00012604	0.00025430	-0.00104574	0.00029833	-0.00025274	-0.00074097	-0.00011745	-0.00000774	0.00002242	-0.00017819	-0.00060547	0.00027957	0.00043259	-0.00093024	0.00071914	-0.00000635	0.00049984	-0.00008561	0.00027227	-0.00005765	-0.00065014	-0.00041187	0.00122600	-0.00045662	0.00100369	0.00022714	-0.00007701	0.00027211	0.00039388	0.00020762	-0.00058067	0.00108804	0.00056487	-0.00019352	-0.00053506	0.00073926	0.00015664	-0.00011096	0.00067196	-0.00003558	0.00017133	-0.00043018	0.00079440	0.00047608	0.00059906	0.00017291	-0.00104322	0.00016649	0.00019925	-0.00006855	0.00005285	0.00029577	0.00004203	-0.00006472	-0.00053578	0.00038392	0.00142785	0.00061222	0.00045606	0.00120140	0.00031098	0.00032745	0.00071815	0.00114016	0.00014627	-0.00085425	0.00159666	0.00011485	-0.00025411	-0.00081872	-0.00066099	0.00022683	0.00007966	-0.00039881	0.00019069	-0.00016395	0.00089334	0.00087155	0.00063894	-0.00064149	0.00001617	0.00074495	0.00137759	0.00033799	-0.00011446	0.00025261	0.00133580	-0.00070224	-0.00120566	-0.00037304	0.00097862	0.00127855	0.00074835	0.00081273	0.00199579	0.00031009	0.00396714	0.00163552	0.00051071	0.00046628	0.00051218	-0.00208526	0.00238781	-0.00087976	0.00279681	-0.00167508	0.00136716	0.00149156	0.00221742	0.00001082	0.00102978	0.00121528	0.00093346	-0.00069744	-0.00086491	0.00105601	-0.00091782	-0.00098890	0.00222547	0.00367459	0.00221122	0.00025341	0.00236050	0.00165553	0.00060990	-0.00314249	0.00164353	0.00247581	0.00191424	0.00316594	0.00115897	0.00187342	0.00407574	0.00194791	0.00351133	0.00063168	0.00247009	-0.00123339	0.00151421	0.00015136	0.00027831	-0.00015189	-0.00019529	-0.00214800	0.00226459	-0.00175154	0.00100014	0.00285294	0.00311745	-0.00097496	0.00030010	0.00328424	-0.00012675	0.00177738	0.00274874	0.00032947	0.00121931	-0.00119346	0.00163888	0.00253178	0.00323097	-0.00165158	-0.00138132	0.00054671	0.00245800	-0.00001611	0.00045478	-0.00022915	0.00175994	-0.00113004	0.00184069	0.00288426	0.00171052	0.00171673	0.00169294	-0.00042302	-0.00012400	-0.00083266	-0.00004605	-0.00083006	0.00082433	0.00002681	0.00134216	-0.00019548	0.00219648	-0.00096007	0.00017156	0.00139728	0.00071286	-0.00018716	0.00024680	0.00075689	0.00027428	-0.00057165	-0.00065564	0.00052823	0.00127348	0.00005277	-0.00106944	0.00013371	0.00043486	-0.00032919	0.00043609	-0.00050306	0.00074498	-0.00074087	0.00014251	0.00017866	0.00161290	0.00075984	0.00001618	0.00030180	-0.00039067	0.00013596	0.00002092	0.00036824	0.00030390	-0.00055223	-0.00158548	-0.00005423	0.00054293	-0.00010508	-0.00113446	0.00053092	0.00030514	-0.00022160	0.00056963	-0.00041910	0.00157320	0.00009727	-0.00041773	0.00066532	0.00076708	-0.00005051	0.00050141	0.00000871	-0.00040235	-0.00094681	0.00015087	-0.00000169	-0.00001690	0.00014216	-0.00024738	0.00014127	-0.00017494	0.00011134	0.00039278	-0.00043298	0.00023659	-0.00018795	-0.00037834	0.00021608	0.00031904	0.00011982	-0.00006208	0.00015953	0.00016125	0.00017895	0.00014092	-0.00030165	0.00002905	0.00028016	-0.00006106	0.00006057	0.00041644	0.00009709	0.00038712	-0.00004812	-0.00042366	0.00010979	0.00037834	0.00028198	0.63979021
-0.9502	0.08448546	-1.35502005	-21.47483647	0.21969390	-0.25524430	0.52112588	-0.89680906	-21.47483647	-21.47483647	-0.86066770	-0.39620650	-0.21982966	0.17298494	-0.44447552	-21.47483647	0.82283396	-0.43048712	0.11534788	-0.99263662	-21.47483647	0.61973715	0.81758571	-21.47483647	-21.47483647	-0.53421724	-21.47483647	-1.86368489	-21.47483647	0.14655210	-21.47483647	-0.25769436	-1.15491521	-21.47483647	-0.45456408	-0.57875989	0.34453526	-0.24196624	0.15827401	-0.03877825	-0.05549964	0.00419158	0.04232248	0.01159358	-0.00317314	0.04050629	0.01677655	-0.00723216	0.00968536	0.01698424	0.02822502	0.01138037	0.00772054	0.02175950	0.01156079	0.01511090	0.01516667	0.01800541	0.01787463	0.01381227	0.01554215	0.01593797	0.00987757	0.00833278	0.01380061	0.01265424	0.01335942	0.01343484	0.01683123	0.01269773	0.01467712	0.01454207	0.01490552	0.01607564	0.01950432	0.01366536	0.01558928	0.01404760	0.01166156	0.01317454	0.01172728	0.01298657	0.00689275	0.00875739	0.00722571	0.01620027	0.03058126	0.00556821	0.01139785	0.01590905	0.01553553	0.00741878	0.01534010	0.01958677	0.02425517	0.01567934	0.01522449	0.01607440	0.02167088	0.01457817	0.01614933	0.01443483	0.02051577	0.01329860	0.01733888	0.00935076	0.01194162	0.01108575	0.00918998	0.00054193	0.01685228	0.00681127	0.00556916	-0.00467085	-0.01015001	-0.01177820	-0.01401754	-0.01364792	-0.01185876	-0.00943825	-0.00837902	-0.00167234	0.00266970	0.00597113	0.00867353	0.00690547	-0.00123835	0.00158202	-0.00402073	-0.00663780	-0.01160218	-0.01480599	-0.01460134	-0.01497332	-0.01523348	-0.01360752	-0.01396406	-0.00918192	-0.00894234	-0.00799470	-0.00594491	-0.00323504	-0.00154779	-0.00211779	-0.00175569	-0.00263243	0.00068143	0.00028591	-0.00027549	0.00051758	0.00014582	0.00011595	0.00046507	-0.00080458	-0.00027525	0.00045410	0.00002440	0.00071539	-0.00069373	-0.00050609	-0.00058333	0.00023218	0.00154030	-0.00065799	-0.00033384	0.00077245	-0.00088662	0.00004803	-0.00028749	-0.00053157	-0.00108231	-0.00039288	-0.00061607	-0.00005932	0.00091503	-0.00017921	0.00022270	-0.00097328	-0.00002390	0.00081122	-0.00022575	0.00055945	-0.00078115	0.00017031	-0.00075006	0.00013705	0.00014472	0.00043598	-0.00063106	-0.00033894	-0.00050273	0.00015343	-0.00009900	0.00035645	0.00080383	0.00013016	0.00011574	-0.00030158	0.00019269	-0.00016460	-0.00062319	0.00047039	-0.00097989	-0.00031241	0.00084339	-0.00039324	-0.00086201	-0.00013296	-0.00070860	-0.00068623	0.00087584	-0.00028965	-0.00025262	-0.00037060	-0.00077378	-0.00023225	0.00042601	-0.00080143	0.00160332	0.00004407	-0.00070925	0.00027096	-0.00036423	0.00046929	-0.00075768	0.00146354	0.00013497	-0.00013483	-0.00026800	-0.00033786	-0.00002220	-0.00102816	0.00053820	-0.00093762	-0.00038182	0.00057186	-0.00055640	-0.00087837	0.00000902	0.00044490	0.00081048	0.00015647	-0.00073484	-0.00024946	-0.00143793	-0.00104577	-0.00023540	-0.00149554	-0.00014762	-0.00077840	-0.00010333	0.00137731	-0.00024142	-0.00089695	-0.00063383	-0.00046273	0.00045048	-0.00059804	0.00007597	0.00055675	-0.00038317	-0.00089887	0.00055099	-0.00032154	0.00068866	-0.00008058	0.00031918	0.00099929	-0.00046567	-0.00004772	0.00037493	-0.00020233	-0.00001159	0.00005022	-0.00072217	-0.00006926	0.00049248	0.00003844	0.00043789	-0.00107141	-0.00086330	-0.00071392	-0.00019851	-0.00056100	0.00043866	-0.00097816	-0.00015899	0.00020782	-0.00024860	-0.00069457	-0.00101963	-0.00041064	0.00073926	-0.00048933	0.00028837	-0.00019255	0.00108728	-0.00063904	-0.00036689	-0.00077994	-0.00055673	0.00026758	-0.00066809	-0.00081382	-0.00007223	-0.00189749	0.00075668	-0.00054490	-0.00091240	-0.00107670	-0.00016266	-0.00046903	0.00007157	-0.00084628	-0.00091487	-0.00081388	-0.00059752	0.00082226	-0.00037523	-0.00049410	-0.00085456	-0.00037859	-0.00046726	-0.00128344	-0.00087409	-0.00048188	0.00128971	-0.00182902	-0.00137281	-0.00110505	0.00037036	0.00021476	0.00012690	-0.00057841	0.00073181	0.00075501	0.00026917	-0.00018127	0.00023812	-0.00003180	0.00142056	-0.00196719	-0.00089525	0.00149909	-0.00024506	-0.00054461	0.00017651	0.00035231	-0.00046845	0.00086903	-0.00177061	-0.00050333	0.00075911	-0.00011190	-0.00128985	0.00226089	-0.00284098	-0.00204053	0.00188635	0.00191494	0.00235722	-0.00071248	0.00130283	-0.00010653	0.00071700	-0.00103186	-0.00028541	0.00010251	0.00014669	-0.00068354	0.00180106	-0.00043856	0.00173115	0.00026803	0.00156111	0.00346130	-0.00206554	-0.00372503	-0.00173307	-0.00127061	0.00029451	-0.00155669	-0.00150226	-0.00161729	-0.00157884	-0.00083438	-0.00018293	0.00043904	0.00075497	-0.00255644	0.00040030	0.00080200	-0.00071859	0.00049243	0.00068441	-0.00165901	0.00001628	-0.00215617	-0.00065017	0.00127705	-0.00037721	-0.00259092	-0.00122986	-0.00137864	-0.00090354	-0.00080315	-0.00010672	-0.00053035	-0.00115710	-0.00010346	-0.00024892	-0.00112381	0.00066185	-0.00055144	0.00080345	-0.00249230	-0.00253629	-0.00142110	-0.00108837	-0.00268072	0.00018259	0.00021161	-0.00046938	-0.00049950	0.00089491	-0.00057676	0.00032859	-0.00056855	0.00088812	-0.00152769	-0.00040776	-0.00074117	-0.00050604	-0.00096278	-0.00023656	-0.00026020	0.00042376	-0.00026084	-0.00006780	-0.00024744	0.00012106	-0.00117252	0.00064113	-0.00015804	0.00005865	-0.00118724	-0.00028755	0.00001074	0.00053152	0.00068493	0.00020495	-0.00048276	-0.00043116	0.00055706	-0.00143804	-0.00012432	-0.00030931	-0.00041276	-0.00075501	-0.00002478	0.00015572	-0.00022080	-0.00068005	0.00042334	-0.00053688	0.00032711	0.00025518	-0.00040213	0.00041218	0.00021787	0.00016799	-0.00002070	0.00079850	-0.00091460	0.00047499	-0.00001493	0.00020948	-0.00079167	0.00045704	-0.00066071	-0.00053136	-0.00117389	-0.00078602	-0.00016598	-0.00012636	-0.00038403	-0.00014538	0.00019257	-0.00050409	-0.00017168	-0.00042983	-0.00043259	0.00005325	-0.00090753	-0.00082937	-0.00025886	-0.00000195	0.00008214	0.00008334	-0.00008788	-0.00019412	-0.00008482	-0.00050155	-0.00002505	-0.00013588	-0.00012164	0.00008529	-0.00028327	-0.00031259	-0.00003550	0.00014333	0.00007183	0.70364492
-0.9002	-21.47483647	-1.69912422	-0.15583707	-21.47483647	-1.06745663	0.26965063	-21.47483647	0.04936226	0.72952443	-0.41941287	0.04317887	-1.01930692	0.06574447	-1.07697690	-21.47483647	-0.15667842	0.10557065	-21.47483647	0.98747186	-21.47483647	1.13282251	2.04435182	0.94521791	-21.47483647	1.06421089	-21.47483647	-1.69116139	0.43272007	-0.10555253	-21.47483647	1.83322990	0.56545134	-0.23845379	0.51462298	-0.04662818	-0.39845735	-0.15287995	0.04124955	-0.12388470	-0.20049398	-0.01142594	0.09622114	0.00893295	0.02843502	0.04153694	0.02001510	-0.01551849	0.00060344	0.02280762	0.02530604	0.01284517	0.00252435	0.01502721	0.01618755	0.00781121	0.01538146	0.01478485	0.01429718	0.01328040	0.01399805	0.01789323	0.01240299	0.00803342	0.00934203	0.01501859	0.01124369	0.01375892	0.01685688	0.01454638	0.01318973	0.01318775	0.01320563	0.01542726	0.01776403	0.01240054	0.01413162	0.01579866	0.01678801	0.01383295	0.00996868	0.01452464	0.01350311	0.00803612	0.00417770	0.01672844	0.02117251	0.01466468	0.01808042	0.01156776	0.01454273	0.01917037	0.01349825	0.02643015	0.02057818	0.01936642	0.01120130	0.02224344	0.02404441	0.01340151	0.01425766	0.01369726	0.01925271	0.01492325	0.01895143	0.01170702	0.01894153	0.01512851	0.01400315	0.00703896	0.01807818	0.01157043	0.00778474	0.00482373	0.00199466	0.00073130	-0.00589336	-0.01326553	-0.01013450	-0.01186377	-0.01678527	-0.01459482	-0.01063763	-0.00979090	-0.00734355	-0.00405771	-0.00454405	0.00682946	0.00575502	0.00974264	0.00812723	0.00393226	0.00532825	-0.00069403	-0.00593743	-0.00760380	-0.01227239	-0.01234212	-0.01275846	-0.01232398	-0.01103674	-0.00891786	-0.00838441	-0.00774496	-0.00587661	-0.00460489	-0.00218674	-0.00206926	-0.00172715	-0.00051422	-0.00043796	-0.00038466	-0.00102278	0.00018339	0.00027323	0.00029773	0.00130400	0.00090285	-0.00061185	0.00037626	0.00002264	0.00053268	0.00117697	-0.00056657	-0.00035308	-0.00048651	-0.00015829	-0.00024013	0.00043695	-0.00045971	-0.00023755	0.00071813	-0.00061917	-0.00061261	0.00072755	-0.00008691	-0.00037866	-0.00043607	-0.00062943	0.00024119	-0.00124833	-0.00042483	-0.00093109	0.00053898	-0.00131029	0.00079978	0.00095190	0.00206966	-0.00045919	-0.00104074	-0.00012874	0.00143588	0.00042722	0.00191959	-0.00085112	0.00104087	0.00078949	-0.00062143	0.00059490	0.00011579	0.00039544	-0.00017862	-0.00069173	-0.00087056	-0.00079511	-0.00054506	0.00053117	-0.00016672	-0.00016754	-0.00032267	0.00007353	-0.00054900	0.00069584	-0.00044453	0.00016486	0.00055042	-0.00056716	-0.00004361	0.00055798	0.00014755	0.00034202	0.00082138	-0.00030872	0.00044488	-0.00040606	0.00149285	0.00021293	0.00008646	-0.00077437	0.00007112	0.00010011	-0.00012564	0.00028428	-0.00010070	-0.00039192	0.00110788	0.00017215	-0.00060548	0.00036400	0.00019180	0.00101567	0.00016321	-0.00112212	-0.00042086	-0.00008108	-0.00092331	-0.00016859	-0.00050378	0.00018646	-0.00035504	0.00007828	0.00012690	0.00042657	-0.00082167	0.00012749	0.00034692	0.00082080	0.00006478	0.00014243	0.00011053	-0.00007564	-0.00031086	0.00088825	0.00011602	0.00008503	0.00016035	-0.00069151	0.00026039	-0.00009920	-0.00014744	-0.00036801	0.00069562	0.00007014	0.00035824	-0.00050252	0.00075748	0.00098240	0.00035642	0.00080754	-0.00022040	0.00003302	-0.00064772	0.00065364	0.00031346	0.00003561	-0.00002089	-0.00057970	0.00006705	-0.00029490	0.00004205	-0.00011216	0.00044814	0.00038038	-0.00022688	-0.00046232	-0.00037432	0.00013840	0.00053348	0.00000298	0.00075941	0.00089288	0.00038142	0.00013284	0.00016906	0.00000660	-0.00078274	0.00004409	-0.00010467	-0.00046212	-0.00146764	-0.00037770	0.00005250	0.00081430	-0.00052141	-0.00030512	-0.00076508	-0.00083625	0.00026586	0.00008300	0.00031650	-0.00009106	-0.00099576	-0.00134482	0.00045399	-0.00140510	-0.00108565	0.00135161	0.00044139	0.00035655	-0.00068371	0.00034441	0.00120246	0.00048506	-0.00019759	0.00110748	0.00105885	0.00172885	0.00001531	0.00009299	0.00093714	0.00125197	-0.00118186	0.00005425	0.00134339	0.00122806	-0.00026945	0.00095198	-0.00007035	0.00022683	-0.00031842	0.00036498	-0.00016370	0.00049562	-0.00075451	-0.00213485	0.00123771	0.00052061	-0.00057728	0.00078737	0.00229251	0.00261379	-0.00185068	0.00210775	0.00183643	0.00160932	-0.00104554	0.00304902	0.00039703	0.00429103	0.00183674	0.00181597	-0.00004470	0.00390332	-0.00108129	0.00190147	0.00158643	0.00135711	-0.00356182	-0.00010708	-0.00136666	0.00275430	0.00024988	0.00030737	-0.00024645	0.00003817	-0.00094725	-0.00063142	0.00057880	0.00047213	-0.00237099	-0.00010310	0.00178650	0.00016696	-0.00006331	0.00096562	-0.00064993	0.00108951	-0.00257492	0.00030034	0.00150643	0.00335187	-0.00212926	-0.00165841	-0.00091332	0.00022597	-0.00020931	-0.00068140	0.00003855	0.00024415	-0.00122890	-0.00104233	0.00000514	0.00010044	-0.00027670	-0.00001856	-0.00104397	-0.00171891	-0.00143357	-0.00009980	-0.00082041	0.00172346	-0.00085244	0.00081799	-0.00005447	0.00055526	-0.00018424	-0.00103571	0.00118078	-0.00035773	-0.00014451	0.00053795	0.00104436	0.00082941	-0.00080942	-0.00089745	-0.00019779	0.00053602	0.00112651	-0.00090432	-0.00010530	0.00014460	-0.00076249	-0.00038435	-0.00026444	0.00076432	-0.00073185	-0.00071302	-0.00014717	0.00062588	0.00041307	0.00068277	0.00068827	0.00045969	0.00060449	-0.00003805	0.00080993	0.00057306	0.00004204	-0.00029186	-0.00031216	-0.00025408	-0.00059092	-0.00160428	0.00042104	-0.00005413	0.00050909	0.00033380	-0.00098278	0.00054431	0.00086170	0.00010410	-0.00033429	0.00065756	-0.00000512	-0.00021214	0.00056868	0.00012956	-0.00078746	0.00024813	-0.00041821	0.00053367	0.00010220	-0.00010728	-0.00046499	0.00015355	-0.00034205	0.00008013	0.00004306	0.00014409	-0.00043567	-0.00014913	0.00033037	0.00042760	-0.00028719	-0.00014936	-0.00003930	-0.00008820	0.00008626	0.00003335	-0.00006128	-0.00032407	0.00032780	0.00016211	0.00012260	-0.00001452	0.00035692	0.00008347	-0.00001609	0.00012904	0.00001033	0.00034951	0.00027777	1.26803625
-0.8502	0.38847157	-1.20904303	0.87599906	-21.47483647	0.31837846	-0.06155065	-1.13634494	0.57126379	0.81318289	1.01788121	0.83248216	-0.22510773	0.34519471	-0.87916899	0.18874709	-21.47483647	0.94677033	-0.42961523	1.27098763	-21.47483647	0.71073771	-21.47483647	-21.47483647	-21.47483647	0.26092395	-21.47483647	0.70354360	-21.47483647	-21.47483647	-2.30804825	-21.47483647	0.15151829	0.05259773	-0.55079937	-0.13031533	-0.26481960	0.27668253	-0.07471732	0.07050198	-0.09344699	-0.02080856	0.05051066	-0.00053877	0.06130187	0.01795685	0.01580340	-0.00823900	0.00845533	0.00847951	0.02628414	0.01719804	0.00645441	0.01124230	0.01057660	0.01410182	0.00916337	0.01774993	0.01528778	0.01168322	0.01258424	0.02024004	0.01591265	0.01068171	0.01429161	0.01372924	0.01440296	0.01539554	0.01616128	0.01340207	0.01371778	0.01441842	0.01340430	0.01617510	0.01731181	0.01440497	0.01341829	0.01476250	0.01363867	0.01683737	0.01208703	0.01533293	0.00974843	0.00618229	0.00792052	0.01946325	0.01968378	0.01762549	0.01426230	0.01802809	0.01596863	0.00952944	0.01759654	0.01545579	0.00957574	0.02042006	0.01745050	0.02662265	0.02296075	0.01521295	0.01978374	0.01234005	0.01657956	0.01831255	0.01959715	0.01315217	0.01818291	0.01876044	0.01320743	0.00352376	0.01582628	0.00866925	0.00780390	-0.00056279	0.00320978	0.00448141	-0.00012571	-0.00597460	-0.00616568	-0.00558966	-0.00781656	-0.01429680	-0.01489096	-0.01840045	-0.01723446	-0.02068332	-0.02447879	-0.01486081	-0.01104489	-0.00657242	-0.00086479	0.00580030	0.01352021	0.01263821	0.01518401	0.01316047	0.00741287	0.00262403	-0.00223869	-0.00869562	-0.01015461	-0.01329145	-0.01210335	-0.01261152	-0.01108681	-0.01137518	-0.00809729	-0.00686618	-0.00486566	-0.00489746	-0.00329603	-0.00155046	-0.00130634	-0.00134990	-0.00150057	-0.00069424	0.00057398	-0.00047591	-0.00014204	0.00078831	0.00052685	0.00021567	0.00038034	-0.00039066	0.00015333	-0.00015417	-0.00081226	0.00077340	0.00014172	-0.00051852	-0.00089919	0.00070159	-0.00003146	0.00005901	0.00062753	0.00057799	0.00012242	-0.00066021	0.00001655	0.00045165	-0.00007672	-0.00008828	-0.00200931	-0.00004878	-0.00050625	0.00015640	0.00086081	0.00021706	0.00025111	0.00019112	0.00056310	-0.00019275	0.00007150	-0.00067413	0.00112861	0.00037800	0.00118826	-0.00104622	-0.00088062	0.00097951	0.00128357	0.00068801	-0.00072716	-0.00083973	-0.00053553	-0.00053972	0.00128849	0.00056847	0.00016189	-0.00109490	0.00005745	-0.00069996	0.00058436	-0.00107834	-0.00049697	-0.00029927	0.00032743	-0.00125049	0.00023056	0.00059601	0.00059213	-0.00006586	0.00046712	0.00017887	0.00018174	0.00031453	0.00074704	-0.00015978	-0.00056027	-0.00052115	0.00031006	0.00037993	0.00150291	-0.00108679	0.00018328	-0.00004899	0.00065971	-0.00069415	-0.00019584	0.00037646	0.00092029	-0.00044321	-0.00063417	0.00019052	0.00020117	-0.00092423	-0.00059152	-0.00051453	0.00086787	-0.00036769	0.00017144	0.00010994	0.00007601	-0.00103440	-0.00017358	-0.00009483	0.00074937	-0.00096667	-0.00037732	-0.00014601	0.00049278	-0.00066866	0.00085938	0.00005207	0.00093120	0.00051188	0.00005871	0.00041970	0.00035439	0.00022240	-0.00001945	0.00043805	0.00053306	-0.00015956	-0.00060246	-0.00009027	0.00032355	0.00008357	0.00014003	-0.00032723	0.00028632	-0.00050856	0.00003604	-0.00027061	-0.00039269	-0.00041515	-0.00083812	0.00095439	-0.00010144	0.00021616	0.00040103	-0.00017150	0.00010017	-0.00109072	-0.00022408	-0.00036876	0.00079206	0.00004116	0.00050638	-0.00005162	0.00114556	0.00000646	-0.00029979	-0.00020082	0.00036041	-0.00035926	0.00047924	-0.00006769	0.00000280	-0.00084259	-0.00067660	0.00053632	-0.00068710	-0.00095532	-0.00103775	0.00020023	-0.00091383	0.00074574	-0.00023105	0.00024760	-0.00020734	-0.00023165	-0.00002555	0.00030578	-0.00079293	0.00002115	-0.00029652	-0.00051069	0.00047140	-0.00005310	-0.00036482	-0.00012299	0.00053588	-0.00088082	0.00034797	0.00125332	0.00056804	0.00141837	0.00020052	-0.00055516	-0.00049142	-0.00203162	-0.00001945	-0.00005341	0.00188515	0.00128566	0.00072747	0.00096699	0.00012743	-0.00012058	-0.00078429	0.00061969	0.00070206	-0.00009578	-0.00116965	0.00076625	-0.00210039	-0.00058460	0.00095489	0.00390066	0.00126574	-0.00103238	-0.00075948	0.00196897	-0.00037689	-0.00119395	-0.00021757	-0.00031552	0.00309191	0.00129642	0.00085002	-0.00043642	0.00347505	0.00130307	0.00024510	0.00222083	0.00007084	-0.00308971	-0.00111978	-0.00114883	0.00046705	0.00153116	-0.00048437	-0.00018216	-0.00107812	-0.00024132	-0.00078537	0.00212274	0.00399016	-0.00086668	-0.00086121	-0.00041950	-0.00237945	0.00137400	0.00020858	-0.00067599	0.00252522	-0.00081305	0.00074654	0.00057376	0.00211436	-0.00022000	-0.00107005	-0.00060007	0.00020542	-0.00191047	-0.00106785	-0.00101000	-0.00093516	-0.00129491	-0.00018453	-0.00050271	-0.00017650	0.00168019	-0.00033557	-0.00217963	-0.00092343	-0.00276220	-0.00069906	-0.00324226	-0.00007209	-0.00219386	-0.00108529	-0.00055877	0.00105928	0.00005578	0.00029497	0.00087261	0.00135016	-0.00037576	-0.00157231	-0.00011687	0.00004572	-0.00136179	-0.00061970	-0.00019219	-0.00052454	-0.00025466	-0.00090228	-0.00018811	0.00009083	-0.00021546	-0.00061718	-0.00081836	-0.00007339	-0.00107711	-0.00128862	-0.00011963	0.00024150	-0.00003595	0.00010307	-0.00075515	-0.00029822	0.00022140	-0.00083549	0.00026265	-0.00043724	-0.00150835	-0.00123601	-0.00040518	-0.00045131	-0.00044663	-0.00123662	-0.00048206	-0.00044340	-0.00028431	-0.00033059	-0.00149117	0.00013695	0.00008769	-0.00082187	0.00001242	-0.00006846	-0.00075873	-0.00011005	0.00006666	-0.00108951	0.00001455	-0.00019162	-0.00087955	-0.00066730	-0.00058841	-0.00056503	-0.00031104	-0.00001403	-0.00040520	-0.00022801	-0.00019987	-0.00030170	0.00025496	-0.00074998	-0.00055906	-0.00018928	-0.00027556	-0.00065157	-0.00005187	0.00006475	0.00031175	-0.00036477	-0.00067425	-0.00045061	0.00034246	-0.00015539	-0.00033949	-0.00040532	0.00023013	-0.00031618	-0.00055360	-0.00014230	0.00020987	0.00022443	-0.00001752	-0.11784108
-0.8002	-0.75316227	-0.22022930	0.59428465	-21.47483647	-0.08525711	0.27277133	0.52330174	-0.09865042	-21.47483647	-0.29067999	-1.20016752	-0.03683782	-0.05738519	-0.52164572	-0.00490820	-21.47483647	-0.54079938	-0.39044090	-21.47483647	0.72280079	0.54334664	-21.47483647	-21.47483647	-21.47483647	0.01369397	-0.80047089	-21.47483647	-21.47483647	-1.47729409	0.17120713	-21.47483647	0.62571257	0.49541949	0.02060874	0.63608536	0.59906235	0.22982078	-0.01297810	0.11732975	-0.04717713	0.05535594	0.06381213	-0.01539882	0.02803980	0.01062698	0.03192449	0.00453304	0.01023999	0.01466136	0.01846277	0.00874734	0.01591980	0.01932837	0.01505084	0.01471003	0.00920850	0.01322289	0.01181641	0.01470814	0.01555135	0.01793397	0.01169323	0.00706597	0.01277602	0.01602266	0.01325642	0.01753488	0.01539892	0.01473386	0.01396376	0.01431733	0.01329470	0.01451887	0.01898139	0.01420766	0.01486334	0.01620165	0.01815100	0.00821304	0.01263470	0.01236239	0.00813455	0.01076905	0.00413922	0.01476570	0.02184880	0.00898561	0.00972782	0.01643789	0.01831274	0.01118508	0.01708854	0.02027187	0.01849539	0.02101892	0.01355214	0.02051952	0.02043412	0.01547722	0.01594124	0.01754971	0.01829445	0.01534945	0.02015657	0.00745108	0.01680255	0.01231390	0.00632530	0.00505912	0.01777564	0.01044867	0.00915287	0.00148686	0.00553222	0.00402978	-0.00478455	-0.00289161	-0.00165965	-0.00241502	-0.00516891	-0.00611442	-0.00627784	-0.01125683	-0.01465954	-0.01821676	-0.02519982	-0.02857752	-0.02878722	-0.02681790	-0.02499167	-0.01682296	-0.01091089	-0.00226417	0.00435629	0.01088541	0.01527525	0.01714297	0.01443081	0.01138944	0.00793060	0.00292197	-0.00135303	-0.00775254	-0.01292610	-0.01426613	-0.01514078	-0.01424637	-0.01183728	-0.01184574	-0.00965986	-0.00694162	-0.00636447	-0.00487767	-0.00365875	-0.00226136	-0.00051144	-0.00019115	-0.00041498	-0.00058785	0.00050366	0.00041477	0.00052168	-0.00050644	-0.00043305	0.00029489	-0.00054409	-0.00013613	0.00061380	-0.00078593	-0.00106429	0.00034901	-0.00039471	0.00048172	0.00075813	-0.00035083	0.00051083	-0.00095681	-0.00095934	0.00018024	-0.00019618	0.00027972	0.00021410	-0.00035743	-0.00012230	0.00018891	0.00037110	0.00007010	0.00017263	0.00031614	0.00025579	0.00059016	-0.00036443	0.00094988	0.00068250	0.00065231	-0.00016897	0.00004620	0.00080985	-0.00005982	0.00025921	-0.00053138	-0.00000232	-0.00028166	-0.00056660	-0.00036328	0.00098757	-0.00011278	-0.00054836	-0.00011326	0.00054263	-0.00027432	0.00043476	-0.00019204	-0.00020016	-0.00024631	-0.00021987	0.00009356	0.00071396	0.00078435	0.00037346	0.00136156	-0.00078773	0.00013069	-0.00057503	0.00161452	0.00049829	0.00017966	0.00043117	-0.00013355	0.00103738	-0.00009497	0.00017524	-0.00019231	0.00040128	0.00049670	-0.00023407	-0.00032846	-0.00016873	0.00086056	0.00020569	0.00032960	-0.00054371	-0.00043865	-0.00023151	-0.00126692	-0.00022120	-0.00015229	-0.00000785	-0.00041389	0.00008084	0.00010007	0.00026393	-0.00029657	0.00043598	-0.00014820	0.00157474	-0.00114625	0.00003675	0.00045608	-0.00003915	0.00036575	0.00057194	-0.00000908	0.00069521	0.00043844	0.00033026	0.00066125	0.00030824	0.00017637	0.00041372	0.00043294	-0.00032569	0.00001289	-0.00005320	0.00072378	0.00032558	0.00015153	0.00052144	-0.00023320	-0.00029419	-0.00079613	0.00057655	0.00037632	0.00057283	0.00015184	-0.00082936	0.00052432	-0.00020928	0.00021070	-0.00006106	0.00014633	0.00028987	0.00016770	0.00015131	-0.00040105	0.00079919	0.00041532	-0.00048580	-0.00019169	-0.00030778	0.00037933	-0.00064520	-0.00044806	-0.00011653	-0.00076967	0.00040735	0.00018448	-0.00025440	-0.00078416	-0.00032889	-0.00048363	0.00102320	-0.00062949	-0.00048598	-0.00110317	-0.00024593	-0.00058917	-0.00123338	-0.00019615	0.00041302	-0.00091013	0.00063809	0.00007285	-0.00129556	-0.00117842	0.00062929	-0.00187658	0.00046947	-0.00225579	0.00026058	0.00004229	0.00103559	0.00040886	-0.00011615	0.00169460	0.00207335	-0.00139015	-0.00056410	-0.00090245	-0.00047291	-0.00316850	0.00134374	-0.00031406	-0.00011256	-0.00012350	0.00133763	0.00060385	-0.00095840	-0.00079826	0.00035972	-0.00074870	-0.00177095	-0.00010617	0.00029530	0.00065262	-0.00351774	-0.00117423	-0.00051328	0.00037163	0.00019475	-0.00170503	0.00052803	0.00018056	0.00230138	-0.00133543	-0.00006552	-0.00008361	0.00021240	0.00332163	0.00225315	-0.00065749	0.00072091	0.00004277	0.00083933	0.00260507	-0.00156183	-0.00166097	0.00050953	-0.00042080	-0.00007506	-0.00094411	-0.00027409	-0.00105598	-0.00101416	-0.00023660	0.00059829	0.00352944	0.00185837	-0.00224614	-0.00001993	0.00220205	-0.00050673	0.00094093	0.00086262	-0.00093011	-0.00152222	-0.00163914	0.00168992	0.00149350	0.00230815	-0.00142865	0.00010343	-0.00129780	0.00119684	-0.00125050	-0.00116463	-0.00150981	-0.00048452	-0.00097529	-0.00025548	-0.00097370	0.00062801	-0.00097697	0.00032713	-0.00106802	0.00032842	-0.00127051	-0.00089759	-0.00164345	-0.00114537	-0.00164173	0.00035439	-0.00009877	-0.00009347	-0.00207920	-0.00032946	0.00023475	0.00043098	-0.00012830	0.00013694	0.00122500	0.00017610	-0.00033387	-0.00094400	-0.00015832	0.00043250	-0.00062685	-0.00012538	0.00075908	0.00038943	-0.00087516	0.00054955	0.00026858	0.00095337	-0.00099009	-0.00057182	0.00011378	0.00041092	0.00077062	0.00013788	0.00044525	0.00036000	-0.00000726	-0.00011227	0.00031331	-0.00034034	-0.00048681	-0.00044215	0.00030169	0.00024745	-0.00000004	-0.00001050	0.00103004	-0.00011735	0.00030899	0.00053274	0.00004364	0.00107521	0.00063149	-0.00016835	0.00045137	0.00059607	-0.00000766	0.00006109	0.00103443	-0.00066921	0.00062442	0.00048190	0.00056802	0.00023033	-0.00026637	0.00002315	0.00062669	0.00026060	-0.00009237	0.00021514	0.00035751	-0.00003075	-0.00016041	-0.00049270	-0.00034101	0.00001566	0.00012306	-0.00037760	-0.00008205	0.00008086	0.00005012	0.00039406	-0.00039620	0.00048723	-0.00012956	-0.00029102	0.00018587	0.00002091	0.00011906	0.00030814	-0.00019057	-0.00008338	0.00011365	0.00027175	0.00055125	0.36560391
-0.7502	-0.43613246	-0.23851345	-1.80839777	-21.47483647	0.36249152	-21.47483647	-0.14196422	0.64228040	-1.50005591	-0.65817340	0.67484175	0.07535382	1.15212631	2.04353619	0.39594615	1.48316157	-0.51441658	-21.47483647	-0.23632520	-21.47483647	0.25953803	-21.47483647	-21.47483647	-21.47483647	-1.25682336	-21.47483647	-21.47483647	-21.47483647	-0.84138066	-21.47483647	0.32027808	0.28916466	-0.27443833	0.22040879	-0.11146259	-0.51121321	-0.03891056	-0.15254697	0.06856313	-0.04416011	-0.05900303	0.08833570	-0.04315268	-0.01713766	0.00912122	0.00124541	0.00406112	0.00598939	0.02362427	0.02061417	0.01043754	0.00264799	0.01833337	0.01609633	0.01638677	0.01369345	0.01405061	0.02091249	0.01519947	0.01331068	0.01965257	0.00937271	0.01280816	0.01093338	0.01586815	0.01466638	0.01641781	0.01354599	0.01543259	0.01541478	0.01559190	0.01702645	0.01913044	0.01500740	0.01622666	0.01713970	0.01456914	0.01316068	0.01862752	0.01105727	0.01859062	0.00598085	0.01085324	0.00711623	0.00751893	0.02594003	0.00703997	0.01663566	0.02138507	0.01359042	0.00955614	0.01936045	0.01686060	0.02011153	0.02049816	0.01531335	0.02047586	0.02151837	0.01746340	0.01456310	0.01980010	0.02041695	0.01890606	0.01070855	-0.00112333	-0.00682289	-0.01842090	-0.02818553	-0.03152498	-0.01930694	-0.02439527	-0.02715318	-0.02747752	-0.03091111	-0.02885389	-0.03522022	-0.03591174	-0.03151314	-0.03208110	-0.03318107	-0.03433853	-0.03416201	-0.03373369	-0.03357880	-0.03795573	-0.04326048	-0.04516337	-0.04868318	-0.04527939	-0.04168034	-0.03822445	-0.03266130	-0.02811573	-0.02346797	-0.01768152	-0.01005895	-0.00345737	0.00272352	0.00897781	0.01265902	0.01418390	0.01327967	0.01109688	0.00614443	0.00031914	-0.00301383	-0.00812303	-0.00952575	-0.01249158	-0.01505529	-0.01353318	-0.01135421	-0.01168488	-0.00959000	-0.00724935	-0.00562199	-0.00432537	-0.00255463	-0.00260683	-0.00116528	-0.00218446	-0.00002598	-0.00059527	0.00083910	0.00058570	-0.00061366	0.00040544	0.00075432	-0.00022739	-0.00012684	0.00050125	-0.00009889	-0.00043699	0.00002512	0.00096222	0.00050269	-0.00071677	0.00006212	0.00053170	-0.00004013	-0.00022642	-0.00006564	-0.00012385	-0.00044408	0.00038267	0.00008730	0.00049406	0.00008503	0.00051533	0.00010698	0.00127405	-0.00018265	0.00046113	-0.00006823	0.00071940	0.00041679	-0.00032528	0.00006724	-0.00008817	-0.00097496	-0.00019237	0.00017261	-0.00050536	-0.00055205	-0.00065451	0.00086717	0.00095003	0.00036825	-0.00052619	0.00194439	-0.00046556	0.00052668	-0.00015229	-0.00037115	0.00039446	0.00018888	0.00056980	0.00101163	0.00125024	-0.00016313	0.00031393	-0.00055733	0.00073844	0.00004534	0.00141988	0.00111302	0.00034332	0.00100684	0.00049587	0.00015852	0.00015979	0.00044978	-0.00026379	-0.00053509	0.00064602	0.00015950	-0.00028194	-0.00022261	0.00000110	0.00053302	0.00026401	-0.00056525	0.00001266	-0.00004426	-0.00059243	0.00006828	-0.00015478	0.00025121	-0.00070857	-0.00010363	-0.00011643	0.00011426	-0.00006455	0.00074009	0.00002785	0.00072206	0.00016083	0.00058065	0.00054040	0.00000592	-0.00012019	0.00166440	-0.00019317	0.00059266	0.00089238	0.00029280	0.00076142	0.00037346	-0.00008463	-0.00000511	0.00029362	-0.00009575	-0.00029313	-0.00033353	-0.00027289	0.00057956	0.00066868	0.00061834	-0.00020199	0.00079707	0.00019025	0.00035336	0.00019843	0.00029329	0.00029943	-0.00021516	0.00051928	0.00023630	0.00009453	0.00014273	0.00022057	-0.00032302	0.00029436	-0.00023795	0.00006306	0.00080637	-0.00006011	0.00024149	0.00026110	0.00029787	0.00034307	-0.00058961	-0.00044222	0.00022126	-0.00106432	0.00057726	-0.00008658	0.00022914	-0.00125755	0.00000567	0.00053732	0.00083070	-0.00009654	-0.00000253	-0.00013482	0.00041289	0.00111629	-0.00026453	0.00152818	-0.00040762	0.00000520	-0.00017972	0.00015862	-0.00078595	-0.00114502	-0.00027792	0.00090058	-0.00041334	-0.00018053	-0.00002954	0.00013252	-0.00056632	-0.00061716	0.00036936	0.00154936	0.00254393	0.00088670	0.00086434	-0.00010825	-0.00017562	-0.00072719	0.00049759	-0.00193672	0.00244760	0.00151160	-0.00042664	0.00029565	-0.00008665	0.00095971	-0.00163163	-0.00009589	0.00068831	0.00123659	-0.00160406	0.00073501	-0.00170168	-0.00153870	0.00034309	0.00143947	0.00091307	-0.00016574	0.00131982	0.00004042	0.00247332	-0.00190194	-0.00053553	0.00022911	0.00210697	0.00115732	0.00228943	-0.00067101	0.00288477	0.00158116	0.00104389	0.00203140	0.00108523	-0.00215911	0.00168569	-0.00063624	0.00070844	0.00009344	-0.00189588	-0.00318451	-0.00044381	-0.00047023	0.00022211	0.00011412	0.00254743	-0.00208169	-0.00057196	0.00304470	-0.00119254	0.00122197	0.00142675	0.00076968	0.00173036	-0.00129426	0.00087191	0.00121685	0.00069614	-0.00235004	0.00030886	0.00097831	-0.00096941	0.00073128	-0.00043516	-0.00008044	0.00105091	-0.00129290	0.00084202	-0.00106741	0.00140019	-0.00062175	0.00042021	-0.00115882	0.00005175	-0.00176406	0.00033230	-0.00064362	-0.00005656	-0.00069183	0.00084298	0.00143076	0.00121945	-0.00005891	-0.00042820	0.00082611	0.00001058	0.00101953	-0.00077468	0.00083080	0.00112336	-0.00032957	-0.00032926	0.00044186	0.00023237	0.00004798	-0.00170055	0.00033809	0.00049911	-0.00019487	0.00056267	0.00048889	0.00052894	-0.00070934	-0.00003418	0.00054928	0.00019173	0.00031578	-0.00008656	-0.00012859	0.00056859	0.00080431	-0.00003142	0.00064108	-0.00039070	-0.00000854	-0.00084317	0.00021363	0.00087136	0.00134544	-0.00018897	0.00020998	0.00032287	0.00041545	0.00049876	-0.00033410	0.00063676	0.00102766	0.00022859	0.00139193	0.00134528	0.00017292	0.00028792	0.00060655	-0.00000738	-0.00017302	0.00021269	0.00014661	0.00001320	0.00024472	0.00053322	-0.00006877	-0.00025821	0.00012760	0.00001139	0.00062547	0.00041102	-0.00013337	-0.00013887	-0.00000341	0.00013085	-0.00019679	0.00021222	-0.00006696	0.00049890	0.00046563	0.00000976	0.00005518	-0.00010209	0.00016585	-0.00002095	0.00017992	-0.00004344	0.00033067	0.00019013	0.00001380	0.00028597	0.00017311	0.00072229	0.00056388	-0.17418185
-0.7002	0.08667871	0.81503322	0.32141985	3.16179180	-1.41173553	-21.47483647	-21.47483647	0.01651496	-1.42111063	-0.30432827	0.36680946	-0.35532908	-21.47483647	1.50084007	-21.47483647	0.58273866	-0.26849448	-21.47483647	0.21269689	-21.47483647	0.52316276	-0.79613185	-21.47483647	-21.47483647	-21.47483647	-21.47483647	-21.47483647	-21.47483647	0.86322212	-21.47483647	-21.47483647	0.99192923	-0.55200082	-21.47483647	0.40402524	-0.25369801	0.23561118	0.19234681	0.14020995	0.02744996	-0.00005959	0.02595455	0.01604856	0.06781887	-0.00371173	0.02350918	-0.00138730	0.01294040	0.01061818	0.03182161	0.01756630	0.01105202	0.00832121	0.02483582	0.01559124	0.01575569	0.01516504	0.01836189	0.01237165	0.01631340	0.01641374	0.01205539	0.01150470	0.01481538	0.01592925	0.01580288	0.01713706	0.01584356	0.01620337	0.01660732	0.01404420	0.01374140	0.01635623	0.01643663	0.01561555	0.01231961	0.01918754	0.01437388	0.01610121	0.01076833	0.01852011	0.00864770	0.01357697	0.00667700	0.00866802	0.02071101	0.00836468	0.01803861	0.02838438	0.01845294	0.01422709	0.01764540	0.02032630	0.01538396	0.01520416	0.00988012	0.01662251	0.01840690	0.01989413	0.01382243	0.01885488	0.01732424	0.01856208	0.01898135	0.00675469	0.01475282	0.00844391	0.00288356	-0.00078493	0.00950468	0.00537326	0.00539733	-0.00036869	-0.00027106	0.00044635	-0.00392052	-0.00576383	-0.00480046	-0.00547379	-0.00847047	-0.00973705	-0.00632588	-0.00981444	-0.01204584	-0.01328500	-0.01881988	-0.01805311	-0.02236326	-0.02557565	-0.02832141	-0.02734055	-0.02634748	-0.03245040	-0.03191390	-0.03201633	-0.03467125	-0.02797198	-0.02632032	-0.02090226	-0.01321436	-0.00458865	0.00269513	0.00750247	0.01273326	0.01414323	0.01376705	0.01119154	0.00841149	0.00371586	-0.00098287	-0.00553120	-0.00895242	-0.01200465	-0.01329576	-0.01337225	-0.01258709	-0.01077192	-0.01057047	-0.00841300	-0.00670858	-0.00447778	-0.00346010	-0.00310493	-0.00204508	-0.00122836	-0.00194421	-0.00039821	0.00096942	0.00040282	-0.00117932	0.00054892	0.00086470	0.00073065	0.00046474	0.00042507	-0.00009431	-0.00042061	-0.00062831	0.00103467	0.00030812	0.00081703	-0.00069318	0.00106108	-0.00024217	0.00114540	0.00024955	0.00146129	0.00015826	0.00088201	0.00032059	0.00164046	0.00048448	0.00075584	-0.00004704	0.00007353	0.00119867	-0.00010129	-0.00030015	0.00050593	0.00026511	-0.00012774	-0.00000262	0.00001626	-0.00034920	-0.00045961	0.00125296	0.00038473	-0.00043865	-0.00086937	0.00082226	-0.00028733	0.00067253	0.00019228	0.00049801	0.00039568	0.00013495	-0.00040260	0.00076096	0.00060507	0.00040670	0.00035141	-0.00087425	-0.00034467	-0.00030940	0.00108334	0.00109311	0.00097707	-0.00008132	0.00067511	0.00006706	0.00003213	0.00133815	-0.00120598	0.00001497	0.00085972	0.00074067	-0.00074462	-0.00025241	0.00100091	0.00021441	0.00007431	-0.00017125	0.00033992	-0.00014633	-0.00038809	0.00035227	-0.00017369	0.00036315	0.00006537	0.00077059	-0.00022907	0.00001621	0.00015194	0.00006246	0.00045882	0.00064249	-0.00102148	0.00016720	0.00041455	0.00012195	-0.00028115	0.00161814	0.00023810	0.00040779	0.00031484	0.00030498	0.00019613	0.00037693	-0.00027637	0.00002940	0.00067225	0.00031356	0.00012251	-0.00038411	0.00072428	0.00078934	0.00105309	0.00107979	-0.00019756	0.00074763	-0.00011182	0.00004823	0.00064974	0.00065612	0.00025336	-0.00037667	0.00033072	-0.00014401	0.00092443	0.00046017	0.00013367	0.00063024	0.00012743	-0.00018335	-0.00011857	0.00057213	0.00027335	0.00043818	0.00117621	0.00026576	0.00009409	0.00012539	0.00002033	-0.00037447	-0.00072390	0.00073441	-0.00009210	0.00037109	-0.00015798	-0.00051284	0.00026186	0.00052656	-0.00070708	-0.00063002	0.00038487	-0.00020523	0.00118006	-0.00051672	0.00028380	-0.00024939	0.00005043	0.00112915	-0.00007479	-0.00003368	-0.00044830	0.00111147	-0.00090997	0.00119787	-0.00176380	0.00149092	0.00080481	0.00014868	-0.00046020	-0.00004377	0.00173622	0.00241411	-0.00062492	0.00108687	-0.00077195	0.00221391	-0.00067843	0.00368729	-0.00008024	0.00278579	0.00167913	0.00320381	0.00183256	0.00183108	-0.00026146	0.00164944	-0.00018141	-0.00084175	0.00063036	0.00137565	0.00292386	-0.00125440	-0.00150851	0.00156228	0.00319389	0.00199027	-0.00034871	0.00054149	0.00146968	0.00229151	-0.00212830	0.00395629	0.00228201	0.00477053	-0.00132182	0.00080728	0.00162055	0.00331929	0.00051322	0.00224623	0.00114727	0.00039440	-0.00226907	0.00053959	0.00131599	0.00193226	-0.00028887	-0.00051397	-0.00093141	0.00281151	-0.00060235	0.00115298	0.00359048	0.00396439	-0.00280334	0.00058891	0.00375777	-0.00040832	-0.00002109	0.00186999	0.00072763	0.00266316	-0.00045319	0.00154751	0.00079887	0.00234864	-0.00128488	-0.00025855	0.00188735	0.00042069	-0.00008609	-0.00075024	0.00022292	0.00001568	-0.00017237	-0.00205746	-0.00089430	0.00099189	-0.00016469	0.00084656	-0.00075247	0.00003828	-0.00035626	0.00060665	-0.00205370	0.00118701	-0.00106309	-0.00024250	-0.00038537	0.00185306	-0.00220720	-0.00099652	0.00150521	0.00072738	0.00000399	0.00070482	-0.00003131	0.00026284	-0.00095849	-0.00085127	-0.00019229	0.00074025	-0.00027084	-0.00034522	-0.00035877	0.00073200	-0.00027766	0.00039932	0.00060364	0.00043840	-0.00092674	-0.00076789	-0.00149269	0.00058890	0.00121318	0.00047551	-0.00043852	0.00088195	0.00065526	0.00053227	-0.00018188	-0.00079789	-0.00035837	-0.00059097	-0.00038662	0.00051978	-0.00038452	-0.00103682	-0.00043815	-0.00005452	-0.00073208	0.00071013	-0.00028277	0.00067140	0.00037902	0.00044699	0.00057020	0.00034874	0.00048380	-0.00015526	0.00004853	0.00000315	0.00010144	0.00075215	0.00002422	0.00050928	-0.00012545	-0.00017575	0.00000182	0.00007485	-0.00051195	0.00037322	0.00026159	-0.00022724	-0.00015394	-0.00018869	-0.00009298	0.00017864	-0.00028058	-0.00003016	-0.00023450	-0.00009732	0.00020898	0.00009665	0.00007412	-0.00013879	0.00048712	0.00004145	-0.00014767	-0.00019367	0.00004683	0.00022502	-0.00010171	-0.00010037	0.00026978	0.00045110	0.00038430	-0.48187552
-0.6502	0.03115126	-1.06214435	-21.47483647	-21.47483647	-21.47483647	-0.02613264	0.51621664	0.42226815	-0.06777659	-21.47483647	2.44375849	0.63706982	-0.07282944	-21.47483647	0.11747938	-0.84810429	-0.95305324	1.14685214	0.73768379	0.19325866	-21.47483647	-21.47483647	-21.47483647	-21.47483647	-0.33133164	-21.47483647	0.26826748	-21.47483647	0.27484691	-0.39130494	-1.38179207	0.37532598	-0.20913099	0.43207961	0.25151196	0.00841011	0.08097709	-0.06461953	0.19921268	0.00506606	-0.06223157	0.03454475	0.03702707	0.08292839	0.03098470	0.03305575	0.00167083	0.00796281	0.01601869	0.03246845	0.00661197	0.01763104	0.01318660	0.01174736	0.02127836	0.01690613	0.01435695	0.01710025	0.01286967	0.01505079	0.01640238	0.01029105	0.01209067	0.01055708	0.01612532	0.01253393	0.01451752	0.01512191	0.01460724	0.01843126	0.01333291	0.01510824	0.01641892	0.01737766	0.01423517	0.01358118	0.01726094	0.01628328	0.01513744	0.01416270	0.01309678	0.01134250	0.00671936	0.00696430	0.01200290	0.02574379	0.00915190	0.01926528	0.01908879	0.01754117	0.01746267	0.01759902	0.02445219	0.01236846	0.02372356	0.01369472	0.01646474	0.01740612	0.01614279	0.01949381	0.01679732	0.01889764	0.01709551	0.01708351	0.00153669	0.00691409	-0.00142309	-0.00838344	-0.01369022	0.00107790	0.00131735	-0.00404291	-0.00771105	-0.00858805	-0.00845243	-0.01356006	-0.01499747	-0.01068930	-0.01140554	-0.01051541	-0.01345339	-0.01155489	-0.01530530	-0.01611136	-0.01804923	-0.02235663	-0.02434048	-0.02739094	-0.02695457	-0.02532973	-0.02404695	-0.02052325	-0.02356779	-0.02640756	-0.02813623	-0.02936207	-0.03034471	-0.03535169	-0.03601369	-0.03469357	-0.03250225	-0.02739178	-0.02369703	-0.01511532	-0.00863295	0.00027218	0.00669785	0.01100262	0.01332100	0.01398721	0.01251338	0.00938810	0.00475158	0.00080617	-0.00406603	-0.00781724	-0.01024070	-0.01290294	-0.01258136	-0.01339059	-0.01156669	-0.00998672	-0.00994026	-0.00743919	-0.00635037	-0.00575088	-0.00454121	-0.00163191	-0.00204317	-0.00129722	-0.00090756	-0.00011374	-0.00071634	0.00054540	0.00009652	-0.00006194	-0.00084236	-0.00066181	0.00097095	0.00025349	0.00006031	0.00002572	-0.00016493	-0.00004429	0.00151617	0.00019857	0.00131598	-0.00052419	0.00025343	0.00089877	0.00060827	0.00042191	0.00148658	-0.00020240	0.00015995	0.00095813	0.00043109	0.00081915	0.00009477	0.00032445	-0.00026366	-0.00030662	-0.00003622	-0.00072290	0.00087792	0.00057308	0.00010990	-0.00021852	-0.00028999	0.00100337	0.00035093	-0.00014551	0.00024190	0.00016072	0.00017721	0.00025718	0.00032516	0.00111979	0.00024958	-0.00011116	0.00094179	0.00023222	-0.00003348	0.00081598	0.00070620	0.00158858	0.00075261	0.00041165	0.00002770	0.00052473	0.00082764	0.00031155	-0.00008193	-0.00045824	0.00107907	-0.00042184	-0.00022569	-0.00000623	-0.00029043	0.00113329	0.00007495	-0.00021195	0.00026129	0.00039821	-0.00072599	0.00022158	0.00021020	0.00071434	-0.00110120	0.00027078	0.00031328	0.00001972	-0.00117341	0.00079241	-0.00046260	0.00148626	-0.00081907	0.00015748	0.00051147	0.00009734	-0.00021212	0.00095388	0.00109104	0.00068681	0.00036784	0.00043762	0.00067356	0.00046263	0.00049204	-0.00022062	0.00069296	0.00046129	-0.00042265	-0.00030290	0.00106264	0.00069777	0.00071961	0.00108372	-0.00003789	0.00031487	0.00001800	0.00038193	0.00019681	0.00163230	0.00031901	-0.00011811	0.00056311	-0.00024473	0.00025143	0.00074792	0.00044067	0.00082557	0.00060665	0.00062377	-0.00011646	0.00037834	0.00049454	0.00060341	0.00036732	0.00114305	0.00063554	0.00058469	-0.00050556	0.00098577	0.00029389	0.00035880	-0.00026401	0.00006416	-0.00069048	0.00025129	0.00042207	0.00100065	-0.00052151	-0.00023478	-0.00030649	0.00035636	0.00141892	-0.00059594	0.00080661	-0.00034914	0.00060451	0.00104460	0.00054835	0.00082996	0.00051019	0.00047519	0.00028133	0.00005341	-0.00069690	-0.00070948	0.00017894	0.00061454	0.00018883	-0.00027144	0.00308080	0.00235550	0.00286834	0.00047170	0.00109290	0.00204884	-0.00111819	0.00095862	0.00194133	0.00333943	0.00090695	0.00153608	0.00187509	0.00118635	0.00062319	0.00001198	0.00069009	0.00078485	0.00066581	0.00037789	0.00286359	-0.00089872	-0.00044851	0.00361219	0.00223930	0.00135357	-0.00028279	0.00076010	0.00053999	0.00189253	-0.00214609	-0.00036019	0.00071061	0.00391730	-0.00046820	0.00114477	-0.00016006	0.00494528	0.00247111	0.00287065	0.00106495	0.00054884	-0.00214062	0.00302962	-0.00010909	0.00319047	0.00015806	-0.00009757	-0.00012129	0.00193526	-0.00193979	0.00072441	0.00286612	0.00340396	-0.00189956	0.00040260	0.00186760	0.00147734	0.00102379	0.00314597	-0.00157147	0.00084436	0.00044944	0.00384043	0.00220556	0.00283912	-0.00119874	0.00183168	0.00010169	0.00161890	-0.00030948	0.00245000	0.00097069	0.00268013	-0.00220397	-0.00087107	-0.00172904	0.00238345	-0.00117182	0.00230291	-0.00100077	-0.00010851	-0.00124557	-0.00015196	-0.00025057	0.00139068	0.00044513	0.00058763	0.00063321	0.00093509	-0.00054017	-0.00052782	0.00116267	0.00201432	0.00009475	0.00109092	-0.00023247	0.00082511	-0.00050010	-0.00057628	0.00019081	0.00038507	0.00000360	-0.00108851	0.00064397	0.00122454	0.00002851	0.00008066	0.00055885	0.00125305	0.00053334	0.00002254	0.00116165	0.00043078	0.00094538	0.00072314	-0.00018626	0.00009103	0.00082813	0.00032015	0.00086474	0.00025547	-0.00016843	-0.00131721	0.00016344	0.00095019	0.00077906	-0.00012351	0.00104299	0.00025989	0.00092687	-0.00011927	0.00076083	0.00131352	0.00106528	0.00035386	0.00093769	0.00064530	0.00029359	0.00012740	0.00037286	-0.00023632	0.00021916	0.00042834	0.00005018	0.00048816	0.00048721	0.00069911	0.00015643	-0.00000464	-0.00012305	0.00050066	0.00016561	0.00033164	-0.00014354	-0.00013933	-0.00009641	0.00007759	-0.00032916	-0.00028014	0.00024819	0.00066669	0.00025903	0.00038866	0.00019110	0.00034159	0.00052059	-0.00001916	0.00020767	0.00018235	0.00013297	0.00036394	-0.00018125	0.00002658	0.00050025	0.00053331	0.00036694	-0.08350470
-0.6002	0.16000402	-0.18924204	0.11462918	-21.47483647	-21.47483647	-21.47483647	-0.99699634	0.55262023	0.72904401	0.52831900	-0.41817835	-21.47483647	-0.10012320	1.24149375	0.47270317	1.10183334	-21.47483647	0.51542622	-21.47483647	-1.41672206	-21.47483647	-21.47483647	-21.47483647	-21.47483647	-21.47483647	-1.00918686	-21.47483647	0.10994560	-0.15544149	-1.49061465	0.59307957	-21.47483647	0.49721964	0.93630755	0.14608479	0.00429849	-0.18905293	-0.16520894	0.01783787	-0.05142261	0.08222257	0.13563918	-0.01528094	0.05140313	0.05858280	0.00952065	-0.00471613	0.01498786	0.01073277	0.02409056	0.00994648	0.01326823	0.01489485	0.00950571	0.01825215	0.01237528	0.01380848	0.01700328	0.01705377	0.02007700	0.02176379	0.01491799	0.01367274	0.01311678	0.01455873	0.01569977	0.01425810	0.01585636	0.01689939	0.01581552	0.01516063	0.01528825	0.01725051	0.01773567	0.01346983	0.01293792	0.01893190	0.01817598	0.01664200	0.01247124	0.01516076	0.00881476	0.01336255	0.00575034	0.01102879	0.01272488	0.00854860	0.01265851	0.01993116	0.01323564	0.01115970	0.01601784	0.02216348	0.01833441	0.01768838	0.01395972	0.01625211	0.02527408	0.01531498	0.01944169	0.01571281	0.02194383	0.01455767	0.02025680	0.01123025	0.01431224	0.01052437	0.00611896	-0.00161079	0.01187125	0.00707496	0.00167263	0.00085524	-0.00117406	0.00042893	-0.00258643	-0.00899422	-0.00570625	-0.00322694	-0.00942299	-0.00666775	-0.00663899	-0.01066295	-0.01018675	-0.01604966	-0.02111729	-0.01627369	-0.02192642	-0.02103232	-0.02098748	-0.02081244	-0.01837896	-0.02240202	-0.02361027	-0.02295645	-0.02405727	-0.02428056	-0.02791157	-0.02884215	-0.03339840	-0.03444565	-0.03536751	-0.03782853	-0.03917226	-0.03551652	-0.03011956	-0.02655722	-0.01835561	-0.01197782	-0.00526757	0.00138262	0.00658558	0.00978398	0.01111898	0.01040412	0.00887300	0.00578301	0.00059887	-0.00190720	-0.00397911	-0.00645525	-0.00834064	-0.01093049	-0.01134420	-0.01076163	-0.01086969	-0.01028895	-0.00892909	-0.00765233	-0.00735103	-0.00486532	-0.00399783	-0.00210056	-0.00161340	-0.00095959	-0.00084481	-0.00095335	-0.00128993	-0.00013700	-0.00101399	0.00024900	-0.00101279	0.00059155	-0.00018811	0.00018312	-0.00002945	-0.00060157	0.00047908	-0.00030166	-0.00010549	0.00036968	0.00033269	0.00039560	-0.00001073	-0.00008053	0.00208799	-0.00032050	-0.00008851	0.00093084	-0.00055617	0.00031074	-0.00019399	-0.00046301	-0.00027497	0.00027643	0.00057804	-0.00034383	-0.00078036	-0.00009906	0.00099425	-0.00049694	0.00050865	-0.00032041	0.00054418	-0.00057936	-0.00019293	0.00026456	0.00091703	0.00073140	-0.00035289	0.00015610	0.00056851	-0.00057504	0.00013593	0.00150963	0.00121666	0.00040900	0.00089893	0.00062031	0.00020617	0.00018050	0.00030138	0.00003442	0.00065859	0.00063762	0.00032621	-0.00077327	0.00028176	0.00024401	0.00046232	0.00000100	-0.00040268	0.00077873	0.00004042	-0.00016495	0.00060792	-0.00029927	0.00101396	-0.00058084	0.00058413	0.00033037	0.00050360	0.00002207	0.00016924	-0.00059399	0.00085671	-0.00040394	0.00022622	0.00044518	-0.00004083	0.00002284	0.00063148	0.00043870	0.00033633	0.00005600	0.00015210	0.00021493	0.00055770	0.00048077	-0.00013478	0.00035499	0.00033900	-0.00005073	-0.00047597	0.00055083	0.00084574	0.00046760	0.00071162	-0.00022367	0.00013982	0.00015800	0.00087346	0.00087265	0.00036566	-0.00044068	-0.00032423	0.00053792	0.00029751	0.00033370	0.00018922	0.00036342	-0.00009836	0.00024211	-0.00019180	0.00029471	0.00023476	0.00057284	0.00045671	-0.00000151	0.00042736	0.00005920	0.00053266	-0.00054870	0.00048323	-0.00048456	0.00079429	0.00004455	0.00074576	-0.00087142	0.00086321	-0.00027622	0.00130474	-0.00042981	-0.00043414	-0.00106241	0.00060668	-0.00028382	-0.00038304	0.00044574	0.00043166	0.00053358	0.00012628	0.00021958	-0.00093428	-0.00046741	0.00124145	-0.00132854	-0.00003207	-0.00101021	0.00075257	0.00064817	0.00139293	0.00120757	0.00119229	0.00083756	0.00207909	0.00092261	0.00085443	0.00058553	0.00071861	-0.00180244	0.00114853	0.00074782	0.00368162	-0.00066214	0.00134441	0.00192225	0.00065288	0.00086995	0.00086353	0.00134293	-0.00033262	0.00096560	-0.00007688	0.00084368	-0.00196037	-0.00086091	0.00151092	0.00363437	0.00194434	0.00076649	0.00230293	-0.00008022	0.00160876	-0.00104140	0.00089689	0.00180413	0.00229572	-0.00068277	0.00098722	-0.00000005	0.00449897	0.00233027	0.00304198	0.00122533	-0.00063028	-0.00106130	0.00078634	-0.00030224	0.00038471	-0.00017761	0.00151344	0.00050085	0.00176434	0.00021073	-0.00020466	0.00247318	0.00252075	-0.00165812	-0.00116948	0.00145859	-0.00059422	-0.00000880	0.00238402	0.00003339	-0.00077051	0.00092432	0.00126760	0.00031918	0.00381200	-0.00028326	-0.00007315	-0.00094386	0.00067239	-0.00199142	0.00137839	0.00122391	0.00224084	-0.00200396	0.00097428	-0.00134303	0.00252579	0.00121752	0.00169324	-0.00023004	0.00044458	-0.00076627	-0.00089296	-0.00147204	0.00145563	-0.00038321	0.00053996	-0.00088267	0.00061083	-0.00230216	-0.00022220	0.00063763	0.00011819	-0.00009805	-0.00008721	0.00043500	0.00086309	-0.00052329	-0.00169203	0.00045353	0.00119772	0.00008020	0.00002521	0.00064040	0.00037619	-0.00067659	0.00027209	-0.00026652	-0.00036856	-0.00108641	0.00045947	0.00015435	0.00055267	-0.00006337	0.00003685	-0.00018800	0.00012902	0.00114303	-0.00016326	0.00067980	-0.00012290	0.00008188	-0.00038857	-0.00014893	0.00026711	-0.00016799	-0.00019826	0.00068897	-0.00023364	0.00063930	0.00012201	-0.00028765	0.00114469	0.00041568	-0.00049190	0.00084017	0.00047044	-0.00001976	-0.00066433	0.00053431	-0.00037370	0.00007028	0.00067430	-0.00006170	0.00055543	-0.00036977	-0.00005896	0.00045631	-0.00041186	-0.00035725	0.00037184	0.00069075	-0.00012572	-0.00043453	-0.00060411	-0.00032147	0.00000679	0.00003530	-0.00040384	-0.00007415	0.00001865	0.00055742	0.00027315	-0.00031479	-0.00009836	0.00018405	-0.00011137	0.00012850	0.00016897	0.00007471	0.00020943	-0.00006388	0.00057571	0.00038770	0.00044842	0.00017726	-0.21258945
-0.5502	-0.46775404	-21.47483647	-1.03550386	-0.10306500	-0.38727176	-0.61922341	0.44829302	-21.47483647	0.60327842	-0.34727439	0.90995482	-21.47483647	-0.52800471	-0.38002752	-0.09519413	2.11566716	0.79833378	-0.20307846	0.22982221	-21.47483647	-0.90871197	-21.47483647	-21.47483647	-21.47483647	0.22142823	-21.47483647	0.39414787	-21.47483647	0.42408752	-21.47483647	-21.47483647	-0.73577186	-1.58580673	-0.14155949	0.26504099	0.05849574	-0.02637428	0.16876749	0.02732176	-0.02145421	-0.02478032	0.12219667	-0.01824213	0.05356127	0.01849865	-0.00432148	0.00644356	0.02580500	0.01566156	0.02929927	0.00965247	0.00976246	0.02409649	0.01688645	0.01293342	0.01589307	0.01394238	0.01481387	0.00713742	0.01273727	0.01738415	0.01555995	0.00818882	0.01334284	0.01723634	0.01434369	0.01370545	0.01656767	0.01402733	0.01783561	0.01553325	0.01601263	0.01607263	0.01762657	0.01424663	0.01409949	0.01784214	0.01746074	0.01257334	0.01037404	0.01607136	0.01303787	0.01027341	0.00616403	0.01464856	0.01223199	0.01879741	0.01740319	0.02755566	0.01761883	0.01388070	0.01530694	0.02348420	0.01896452	0.02068374	0.01243876	0.02053838	0.02253037	0.01743008	0.01239417	0.02081813	0.01961004	0.02081819	0.01761703	0.00126533	0.01260986	0.01003790	0.00398411	0.00153693	0.01244540	0.00736323	0.00860207	0.00273766	0.00521869	0.00542944	-0.00408754	-0.00420286	-0.00225467	-0.00471064	-0.00620198	-0.00704469	-0.00298503	-0.00688572	-0.00941254	-0.01079105	-0.01774424	-0.01658462	-0.02055011	-0.02035264	-0.01794414	-0.02197751	-0.01769769	-0.02071413	-0.02299827	-0.02329082	-0.02279186	-0.02231329	-0.02429067	-0.02676285	-0.02785207	-0.02934049	-0.02892412	-0.03266059	-0.03546410	-0.03758945	-0.03664390	-0.03787332	-0.03711696	-0.03800392	-0.03562358	-0.02890298	-0.02342696	-0.01555082	-0.00973300	-0.00355185	0.00061419	0.00451368	0.00732338	0.00793890	0.00763774	0.00679897	0.00584079	0.00158908	0.00031145	-0.00271779	-0.00660716	-0.00902477	-0.01065527	-0.01126256	-0.01277952	-0.01075211	-0.01020992	-0.00912115	-0.00634181	-0.00588499	-0.00444990	-0.00409361	-0.00395845	-0.00148203	-0.00096111	-0.00092931	-0.00092441	0.00067919	-0.00017219	0.00054038	0.00118401	0.00139975	-0.00010358	0.00076480	0.00092819	0.00030195	0.00075915	0.00037894	0.00123855	0.00025570	0.00106591	-0.00045890	0.00079188	0.00090732	0.00061379	-0.00016521	-0.00020141	0.00045480	-0.00046357	0.00007210	0.00074988	0.00001415	-0.00013763	-0.00027480	0.00144995	0.00036894	0.00101368	0.00048093	0.00043130	0.00111649	0.00134734	0.00015309	0.00224626	0.00094713	0.00030710	0.00052702	0.00088564	0.00068403	0.00030630	0.00085228	0.00163950	0.00060553	0.00032030	0.00010247	0.00048624	0.00091966	0.00106390	-0.00052022	-0.00007744	0.00041604	-0.00000976	-0.00068799	0.00054950	0.00008903	0.00091465	0.00020988	0.00019050	0.00050816	-0.00032897	-0.00091948	0.00091026	-0.00064224	0.00051704	-0.00051227	0.00002678	0.00015770	0.00046217	-0.00046918	0.00029852	-0.00002089	0.00117609	-0.00071965	0.00025283	0.00012536	0.00021346	-0.00002551	0.00125579	0.00018323	0.00066256	0.00024585	0.00001856	0.00052944	0.00032004	0.00045646	-0.00001454	0.00083951	0.00051952	-0.00099574	-0.00071285	0.00078249	0.00141073	0.00026092	0.00054309	-0.00025343	0.00054043	0.00002841	0.00016578	0.00007807	0.00092740	0.00029967	-0.00013790	0.00058347	0.00023948	-0.00044355	-0.00007157	0.00000911	0.00009229	-0.00080856	0.00015616	-0.00038173	0.00094534	0.00104133	0.00049365	0.00031015	0.00102269	-0.00035581	0.00001741	-0.00003301	0.00033189	-0.00080968	0.00016813	-0.00034727	0.00056393	-0.00077067	-0.00019853	0.00024313	0.00107569	-0.00005151	-0.00017657	-0.00018328	-0.00016924	0.00009938	-0.00005586	0.00020275	-0.00017377	0.00060068	0.00132913	0.00101883	-0.00005834	-0.00091525	0.00061346	-0.00048226	-0.00008102	-0.00030062	0.00060537	0.00036707	0.00132564	0.00075550	0.00128400	0.00156725	0.00162657	0.00104060	0.00028980	0.00066031	0.00050434	-0.00148990	0.00204065	-0.00006284	0.00168490	0.00034081	0.00047531	0.00120145	0.00018272	-0.00054396	0.00122605	0.00036539	0.00100144	-0.00114301	-0.00004084	0.00246916	-0.00109353	-0.00070414	0.00176658	0.00252716	0.00251153	-0.00136310	0.00142916	0.00011880	0.00311167	-0.00122662	-0.00023209	0.00138914	0.00338704	0.00025505	0.00013067	0.00082950	0.00335493	-0.00041074	0.00217937	0.00334196	0.00072977	-0.00196687	-0.00090029	-0.00091663	0.00033711	-0.00115426	-0.00037907	0.00025432	0.00162485	-0.00254610	0.00032313	0.00319456	0.00214686	-0.00235873	-0.00010667	-0.00042770	-0.00033637	-0.00072509	0.00113566	-0.00198015	0.00158854	0.00010414	0.00240510	0.00251116	0.00383466	-0.00221695	-0.00028079	-0.00056703	0.00003351	-0.00076055	0.00066074	0.00010748	0.00057931	-0.00066077	-0.00123590	0.00007766	0.00055914	-0.00001753	0.00075875	-0.00010816	0.00013836	-0.00197566	-0.00231788	-0.00094827	0.00011229	-0.00092593	0.00013963	-0.00072610	0.00007084	-0.00227503	-0.00019691	0.00095752	0.00142632	-0.00068789	0.00064856	0.00017134	0.00090527	-0.00062860	-0.00057928	0.00001396	0.00123864	-0.00054065	-0.00124300	0.00118378	-0.00035686	-0.00055516	0.00003887	-0.00027873	-0.00011935	-0.00023763	0.00050525	0.00050075	0.00087869	-0.00029164	0.00028123	-0.00036984	-0.00009079	0.00097267	0.00014829	-0.00018072	-0.00053054	-0.00101336	-0.00015382	0.00006807	0.00077927	0.00040544	-0.00045424	0.00077922	0.00015254	-0.00051462	-0.00062324	-0.00030906	0.00169942	0.00064969	-0.00027460	-0.00011111	0.00112566	0.00041570	0.00021015	0.00027753	0.00000575	-0.00027913	0.00101965	-0.00054892	0.00008693	0.00017000	0.00012619	0.00005420	0.00024170	0.00009829	0.00024841	0.00005455	-0.00016611	-0.00039286	-0.00024053	-0.00006045	0.00054469	-0.00072138	-0.00059450	0.00001856	0.00045090	0.00028830	-0.00015335	-0.00014570	0.00026594	-0.00005857	-0.00041488	0.00025625	0.00002407	-0.00039804	0.00008102	-0.00018020	-0.00049174	0.00014451	0.00036027	0.00025326	0.65563920
-0.5002	0.68996570	-1.04257643	-21.47483647	-0.80167960	-0.65053868	0.15853998	0.00364081	0.07838994	-2.07595015	0.23036782	0.21947364	-21.47483647	0.14385124	0.08978787	-0.31813707	-21.47483647	-21.47483647	-1.67904425	-0.02536069	-21.47483647	-21.47483647	-21.47483647	-21.47483647	-21.47483647	0.97770643	-21.47483647	-21.47483647	-21.47483647	-21.47483647	-21.47483647	-21.47483647	-0.30405936	-0.82644575	-21.47483647	0.04053468	0.21989793	0.18441836	0.14072792	-0.02245611	-0.03881642	-0.02799796	0.12994277	0.01324760	0.05283124	0.01812281	0.02108693	-0.00541630	0.00746545	0.01572175	0.01624266	0.01000508	0.01325275	0.01031277	0.00845806	0.01413470	0.01486461	0.01932963	0.01700672	0.01128399	0.01540439	0.01552557	0.01104998	0.01192140	0.01215625	0.01347763	0.01247107	0.01564618	0.01658869	0.01281111	0.01502549	0.01540140	0.01524506	0.01540287	0.01807103	0.01380695	0.01482927	0.01498800	0.01414549	0.01642708	0.01455338	0.01104352	0.00694330	0.01217178	0.00950896	0.01541857	0.02104711	0.01345855	0.01946056	0.01578993	0.01856816	0.01666655	0.02147007	0.01819732	0.01885389	0.02233927	0.01920068	0.02053241	0.02035154	0.01665847	0.01440856	0.01740508	0.02219536	0.01519670	0.02427458	0.00491670	0.01766323	0.00822087	0.00222316	-0.00720720	0.00820203	0.00042737	0.00008386	-0.00741906	-0.00991252	-0.00773197	-0.00989405	-0.01439536	-0.01414856	-0.01225566	-0.01488618	-0.01377434	-0.01291089	-0.01487414	-0.01802530	-0.02081541	-0.02503607	-0.02494553	-0.02618802	-0.02673179	-0.02443492	-0.02287688	-0.02104088	-0.02326318	-0.02305439	-0.02251238	-0.02279506	-0.02118613	-0.02453272	-0.02623164	-0.02714840	-0.02746615	-0.02502544	-0.02946124	-0.03182583	-0.03333904	-0.03189483	-0.03322736	-0.03609727	-0.03784582	-0.04074135	-0.04081283	-0.03997669	-0.03825646	-0.03340420	-0.03119977	-0.02640386	-0.01984107	-0.01418290	-0.00887031	-0.00377787	0.00190017	0.00665913	0.00776394	0.00884787	0.00837399	0.00625985	0.00291338	0.00100260	-0.00169903	-0.00730791	-0.00955484	-0.01098849	-0.01134848	-0.01055146	-0.01169195	-0.00969586	-0.01089558	-0.01035303	-0.00725940	-0.00641674	-0.00568114	-0.00546288	-0.00347170	-0.00258317	-0.00113412	-0.00106903	0.00014121	-0.00135487	-0.00077255	-0.00040925	0.00011295	0.00051908	0.00136671	0.00100878	-0.00017553	0.00012467	-0.00039893	0.00029770	0.00090321	-0.00076105	-0.00041571	0.00024345	-0.00113310	-0.00071803	-0.00029674	0.00081301	0.00029847	-0.00060789	-0.00009282	0.00074700	0.00008173	-0.00009643	-0.00004105	0.00020547	0.00015279	-0.00032997	-0.00057008	-0.00010168	0.00002021	-0.00079003	0.00062786	0.00013754	-0.00066543	-0.00052616	0.00127274	0.00121181	0.00003308	-0.00091768	0.00038997	0.00044276	-0.00028530	-0.00024912	-0.00005952	0.00021503	0.00013931	-0.00047826	-0.00001156	-0.00077588	-0.00015900	0.00015349	0.00063703	-0.00031098	0.00014095	-0.00091439	0.00005405	0.00015177	-0.00090518	0.00012795	0.00002648	-0.00023715	0.00012562	0.00036654	-0.00007303	0.00010601	0.00021590	0.00047777	-0.00023124	-0.00010554	-0.00020304	-0.00028340	0.00006352	0.00128153	-0.00017010	0.00016762	0.00048398	-0.00003660	0.00044801	-0.00015257	0.00059370	-0.00021906	0.00036532	-0.00021648	-0.00048333	-0.00048716	0.00063124	0.00047099	0.00000519	0.00036530	-0.00052703	-0.00021382	-0.00029397	0.00028972	0.00006876	0.00003103	0.00061010	-0.00082322	0.00007124	-0.00035036	0.00002147	-0.00051807	-0.00026427	0.00000121	0.00015031	0.00017236	-0.00045528	0.00060889	0.00101737	-0.00043635	0.00003519	0.00015353	0.00101219	0.00012998	-0.00048446	0.00000812	-0.00093029	0.00034692	-0.00015850	-0.00119586	-0.00146798	0.00003885	-0.00086110	0.00104290	0.00007541	-0.00119928	0.00016939	-0.00110510	0.00024351	0.00003864	0.00022909	-0.00084217	-0.00014437	0.00074051	-0.00056499	0.00054853	-0.00091028	-0.00040587	-0.00135768	-0.00116612	-0.00188079	-0.00102874	0.00022157	0.00010672	0.00029142	0.00018879	0.00266407	0.00077035	0.00111699	0.00075068	-0.00131311	-0.00017547	-0.00194386	0.00084908	-0.00047006	0.00090440	0.00103165	0.00104467	0.00060789	-0.00013904	-0.00056613	0.00219577	-0.00220320	-0.00048350	-0.00126435	-0.00152343	0.00268998	-0.00163374	-0.00242602	0.00115063	0.00307006	0.00168179	-0.00045380	0.00084137	0.00015631	0.00164935	-0.00204903	-0.00007906	-0.00046296	0.00273520	0.00073698	0.00063696	-0.00133339	0.00103004	0.00263032	0.00030093	0.00241620	-0.00078001	-0.00252581	-0.00046264	0.00028361	-0.00095453	-0.00129878	-0.00048517	-0.00132384	-0.00040777	-0.00000944	-0.00127989	0.00084377	-0.00003163	-0.00076529	-0.00043549	0.00265290	-0.00059422	0.00194783	0.00058753	-0.00091482	-0.00141313	-0.00127267	0.00152754	0.00050664	0.00194149	0.00045957	-0.00010233	0.00015638	0.00004776	-0.00064521	-0.00086802	-0.00077039	0.00029253	-0.00143945	0.00030855	-0.00243390	0.00144225	-0.00071981	-0.00067718	-0.00203925	-0.00018735	-0.00205810	-0.00177690	-0.00238255	0.00045497	0.00056721	-0.00063748	-0.00145788	0.00072109	-0.00146721	-0.00122059	0.00161969	-0.00036033	-0.00057485	0.00029474	0.00027064	0.00014535	-0.00054493	-0.00007396	0.00033746	-0.00034744	-0.00038252	-0.00068646	0.00009590	-0.00034003	-0.00038108	0.00015178	0.00074104	-0.00015437	-0.00095143	-0.00036288	-0.00037457	0.00095264	-0.00013905	0.00113090	0.00016797	-0.00044906	0.00087936	0.00001250	0.00072738	-0.00062606	-0.00033564	-0.00090171	-0.00017294	0.00004085	0.00023243	-0.00093837	0.00105156	-0.00000733	0.00004527	0.00106776	-0.00019899	0.00097893	0.00044312	0.00049846	0.00000932	0.00050480	0.00031577	-0.00042060	0.00015506	-0.00052540	-0.00005454	0.00063973	-0.00079884	0.00043729	-0.00022009	0.00025663	-0.00034009	-0.00041144	0.00001213	0.00005827	0.00006964	-0.00008319	-0.00030342	-0.00041120	-0.00019414	-0.00033253	-0.00034888	-0.00025763	-0.00022227	0.00010719	0.00028507	0.00020788	-0.00016993	-0.00002447	0.00004873	-0.00053346	0.00005017	-0.00016032	0.00024349	0.00019359	-0.00028576	0.00032880	0.00021512	0.00019061	0.00034058	1.05503762
-0.4502	-0.57787195	-0.62528268	0.66240139	-21.47483647	0.16312902	0.17231351	1.20690119	-2.18739247	1.95450687	0.76224315	0.22140028	-0.85922772	-21.47483647	0.41386002	-0.67264205	-1.44836310	-0.60765904	-0.68712088	-0.45422433	-21.47483647	-21.47483647	-21.47483647	0.32299775	-0.02650510	2.12208390	-0.32376051	-21.47483647	-21.47483647	-21.47483647	-21.47483647	-0.58033544	-0.63438159	-0.05062154	0.68545272	-0.43890764	0.80211337	0.02623878	-0.05604452	-0.09653254	-0.03924372	0.07175310	0.19931613	-0.00707646	0.06530593	0.02358624	-0.01166178	0.00927650	0.01976221	0.00854500	0.02234570	0.01091979	0.00928627	0.01783199	0.01463434	0.01301538	0.01023686	0.01321386	0.01227117	0.01791732	0.00807120	0.01727496	0.01535740	0.01373655	0.01197013	0.01318099	0.01285594	0.01459218	0.01568176	0.01445466	0.01457597	0.01527697	0.01774369	0.01548369	0.01745139	0.01331353	0.01316066	0.01668421	0.01242545	0.01369567	0.00902526	0.01482807	0.01052765	0.00757393	0.00815923	0.01742306	0.02448005	0.01243865	0.01666068	0.01931511	0.02010568	0.00623797	0.01626679	0.02189722	0.01723261	0.01869293	0.01955774	0.01818926	0.02040205	0.01301449	0.01429689	0.01788070	0.02085965	0.01435780	0.01228057	-0.00582462	-0.00290192	-0.00648643	-0.01729549	-0.02564475	-0.01191077	-0.01976947	-0.02448752	-0.02786443	-0.02815019	-0.02608994	-0.03320923	-0.03269471	-0.03144305	-0.03162560	-0.03433644	-0.03713351	-0.03668072	-0.03866159	-0.04190913	-0.04177869	-0.04757629	-0.04610072	-0.04687374	-0.04293518	-0.03650668	-0.03284277	-0.02428508	-0.02443299	-0.02454686	-0.02281230	-0.02270636	-0.02243529	-0.02431704	-0.02554199	-0.02649212	-0.02541871	-0.02386245	-0.02825288	-0.02987373	-0.03009179	-0.02905945	-0.03091391	-0.03009263	-0.03243090	-0.03656724	-0.03620615	-0.03726042	-0.03892327	-0.03962994	-0.03993242	-0.04046796	-0.03939571	-0.03764440	-0.03321197	-0.03007555	-0.02346973	-0.01764245	-0.01279458	-0.00791147	-0.00287833	-0.00087093	0.00207659	0.00341868	0.00274965	0.00002548	-0.00089932	-0.00476790	-0.00553936	-0.00420509	-0.00724457	-0.00811119	-0.01120945	-0.01156438	-0.00972316	-0.01070701	-0.00907544	-0.01068505	-0.00804734	-0.00865237	-0.00581946	-0.00513004	-0.00466797	-0.00459883	-0.00317569	-0.00217333	-0.00126746	-0.00055675	0.00024543	0.00073288	-0.00010013	0.00081206	0.00044514	0.00042755	-0.00032588	-0.00059602	0.00057197	-0.00008154	0.00007299	0.00055430	0.00073263	0.00108007	-0.00033359	0.00007321	-0.00061530	0.00111881	0.00021700	0.00005750	0.00049614	-0.00001173	0.00044364	-0.00064146	0.00065931	0.00180123	0.00075508	-0.00109856	0.00049369	0.00072098	-0.00017167	0.00033112	0.00139505	0.00081581	0.00128004	0.00033058	0.00003511	0.00010456	0.00037206	0.00007629	-0.00062865	0.00090820	0.00068657	-0.00012145	-0.00017328	0.00028370	0.00002037	0.00068705	0.00081549	-0.00048657	0.00016541	0.00060227	-0.00072514	-0.00022588	-0.00005509	0.00120384	-0.00022998	-0.00058377	0.00055795	0.00035333	-0.00044600	0.00032934	0.00026368	0.00068395	0.00001296	0.00042463	0.00026207	-0.00051276	-0.00025668	0.00132063	0.00013269	0.00096198	0.00070843	0.00001298	0.00100742	0.00100412	0.00059694	0.00099067	0.00079832	0.00035071	-0.00007293	-0.00045304	-0.00015479	0.00014721	0.00061595	0.00054091	0.00035036	0.00043030	-0.00001246	0.00043982	0.00024533	0.00036365	0.00077780	-0.00079709	0.00061713	0.00005232	-0.00018150	0.00018899	0.00009147	0.00035330	0.00014715	0.00031208	-0.00036301	0.00094552	0.00048334	-0.00019737	0.00012989	0.00100103	0.00086439	0.00012195	0.00096153	0.00045975	-0.00032952	0.00085601	0.00023745	-0.00013256	-0.00103834	0.00017838	0.00128591	0.00196662	0.00006007	0.00050541	0.00021789	0.00041143	0.00083867	-0.00064458	0.00027888	-0.00028746	0.00052250	0.00048800	0.00015549	-0.00054363	-0.00047782	0.00179283	0.00087072	-0.00011644	-0.00012887	0.00203193	0.00192375	0.00097913	0.00056996	0.00076371	0.00115051	0.00136647	0.00085272	0.00079514	0.00056697	0.00193039	-0.00120025	0.00172378	0.00174046	0.00089149	0.00123649	0.00200075	0.00242042	-0.00039169	-0.00016146	0.00060262	0.00005575	0.00062417	-0.00159597	0.00151250	0.00304789	-0.00163994	-0.00160736	0.00198558	0.00289103	0.00460849	0.00026867	0.00186311	-0.00007786	0.00299871	-0.00102984	0.00068821	0.00007949	0.00362958	0.00217396	0.00214529	0.00115371	0.00489960	0.00235278	0.00163269	0.00090390	0.00234952	-0.00067334	0.00204413	0.00303767	0.00244082	-0.00031995	0.00179668	-0.00108597	0.00221396	-0.00126394	-0.00034091	0.00326128	0.00308757	-0.00065729	-0.00006926	0.00395235	0.00154563	-0.00025848	0.00343245	0.00022333	0.00208181	-0.00058683	0.00145611	0.00256519	0.00188619	-0.00071996	0.00124708	0.00167360	0.00192473	0.00097175	0.00126395	0.00085296	0.00080505	-0.00066149	-0.00037581	0.00178261	0.00130792	0.00155029	0.00076254	0.00004960	0.00106039	0.00044688	0.00049890	-0.00083242	0.00230743	-0.00058398	0.00018456	-0.00012666	0.00028755	0.00058450	-0.00055980	0.00144592	0.00082012	0.00003285	-0.00027801	0.00110559	0.00035988	0.00055556	-0.00051042	0.00004676	0.00088252	0.00069514	0.00043402	0.00088553	0.00077885	0.00029740	0.00122524	0.00023401	0.00090946	-0.00069599	0.00097746	0.00046772	0.00108159	-0.00027642	0.00036949	0.00073981	0.00136793	0.00105979	-0.00041006	0.00025478	0.00018522	-0.00080153	-0.00100081	-0.00014013	0.00085716	0.00068125	-0.00017986	0.00080380	0.00041132	0.00028800	-0.00019473	-0.00028531	0.00106533	0.00023162	0.00000020	0.00065487	0.00112425	-0.00030232	0.00001611	0.00016102	0.00023913	-0.00055170	0.00044360	0.00000081	0.00033961	-0.00000981	0.00042467	0.00007390	0.00001176	0.00019368	0.00035379	0.00032043	0.00041956	-0.00025481	-0.00038414	0.00007282	0.00000777	-0.00024001	-0.00001052	-0.00021400	0.00044130	0.00018341	-0.00010882	-0.00041490	0.00016955	0.00048202	-0.00035044	0.00009931	0.00001394	-0.00012286	0.00035120	0.00011000	0.00020260	0.00024617	0.00036911	0.00043491	0.47862606
-0.4002	-0.06779752	-21.47483647	-0.25975069	-21.47483647	1.26563244	-0.16870028	-21.47483647	0.52155048	-0.54225236	-21.47483647	0.37338719	0.69492592	-0.23572847	0.18220769	-0.06211302	0.50191698	0.71403795	0.45421282	-21.47483647	-0.55820328	0.02114861	0.50196654	-21.47483647	-21.47483647	1.67313385	-21.47483647	-21.47483647	-21.47483647	-21.47483647	-1.23835588	-21.47483647	-0.56239915	-0.38438727	0.63168652	-0.33067382	0.33526852	-0.15601814	-0.12942345	0.12732185	-0.01919893	0.03289821	0.14272962	-0.03885367	-0.01799367	0.05223289	0.04093048	0.00308716	0.00431144	0.02222961	0.04026276	0.01794675	0.00309626	0.02069764	0.01175687	0.01500872	0.01496944	0.01885506	0.01602880	0.01567675	0.01464320	0.01884837	0.01641987	0.00851155	0.01288308	0.01663539	0.01757654	0.01671978	0.01577125	0.01398869	0.01505782	0.01358189	0.01659500	0.01771066	0.01682012	0.01177876	0.01450148	0.01625534	0.01552512	0.01655084	0.00921312	0.01346000	0.00476683	0.01689503	0.00707055	0.02014539	0.01614106	0.01455207	0.01410191	0.01622349	0.01273056	0.01580040	0.01277491	0.02036992	0.01928651	0.02336808	0.00914593	0.01932912	0.02327251	0.01610069	0.02334966	0.01617990	0.01934078	0.01469508	0.01884779	0.00956982	0.01888110	0.01287459	0.00187202	-0.00478890	0.00721168	-0.00006638	-0.00739214	-0.00673916	-0.00630786	-0.00430519	-0.01132055	-0.01493635	-0.01122855	-0.01181060	-0.01591336	-0.01632856	-0.01360325	-0.01830466	-0.01766266	-0.01981192	-0.02456386	-0.02339422	-0.02614161	-0.02379877	-0.02270533	-0.02382679	-0.01898409	-0.02244190	-0.02418983	-0.02148102	-0.02156910	-0.02162308	-0.02524765	-0.02388787	-0.02599251	-0.02540240	-0.02420839	-0.02710353	-0.03011999	-0.02782867	-0.02698960	-0.02892105	-0.02862233	-0.03020334	-0.03224289	-0.03208034	-0.03225996	-0.03386620	-0.03525738	-0.03458796	-0.03708666	-0.03690950	-0.03740863	-0.03793552	-0.03835475	-0.03632319	-0.03267163	-0.03434382	-0.03107656	-0.02808299	-0.02719098	-0.02332829	-0.02092576	-0.01792555	-0.01728485	-0.01277487	-0.01042175	-0.00821424	-0.00509602	-0.00410345	-0.00296877	-0.00220103	-0.00297159	-0.00163984	-0.00299498	-0.00238994	-0.00432889	-0.00542725	-0.00682550	-0.00745006	-0.00751202	-0.00803231	-0.00764013	-0.00843553	-0.00754001	-0.00556764	-0.00527905	-0.00357609	-0.00358626	-0.00301316	-0.00082691	-0.00162856	-0.00034865	-0.00083453	0.00012462	0.00034029	-0.00023640	-0.00044386	-0.00016469	0.00008315	0.00153952	0.00001953	0.00094080	-0.00025527	0.00109398	0.00010827	-0.00000877	0.00074228	0.00143269	0.00044699	0.00074386	-0.00014377	0.00070382	0.00097958	0.00000864	0.00051224	0.00034930	0.00066319	0.00010500	0.00063522	0.00112323	-0.00027478	0.00068076	-0.00002227	0.00125046	0.00165172	0.00049034	-0.00187024	-0.00015608	0.00027366	0.00014006	-0.00041181	0.00076315	0.00018363	0.00160672	0.00089703	0.00046542	0.00003754	0.00030405	-0.00066897	-0.00012625	-0.00054123	0.00037357	-0.00052295	0.00047791	0.00038130	0.00188577	-0.00108519	0.00012836	0.00019313	0.00115416	-0.00017019	-0.00004678	0.00034130	0.00012881	0.00006627	0.00110297	0.00058366	0.00112399	0.00056287	0.00027321	0.00032487	0.00058659	0.00030010	0.00052167	0.00067282	-0.00014384	0.00009133	0.00025470	0.00083157	0.00101209	0.00026919	0.00033088	0.00013569	0.00055711	-0.00031177	0.00099705	0.00069903	0.00040540	0.00020449	-0.00025559	0.00088028	-0.00018208	-0.00058928	0.00061410	0.00014073	0.00035367	-0.00019885	0.00008121	-0.00073520	0.00070929	0.00016834	0.00047705	0.00076683	0.00177380	0.00090348	0.00049343	-0.00016164	0.00067852	0.00068429	0.00021847	0.00006839	0.00005508	-0.00064943	-0.00018151	-0.00009192	0.00132414	0.00024610	-0.00006738	0.00027513	0.00027064	0.00181775	0.00030012	0.00028294	0.00031361	-0.00013802	0.00123353	0.00062926	0.00052478	-0.00027229	0.00049465	-0.00009497	-0.00033260	-0.00089956	0.00134447	0.00070996	0.00206719	0.00080665	0.00168803	-0.00040594	0.00326399	0.00027753	-0.00072347	0.00105046	0.00043676	-0.00089736	0.00231253	0.00104359	0.00335524	-0.00078004	0.00302793	0.00238341	-0.00004510	0.00045445	0.00015803	0.00060535	0.00186675	-0.00024055	0.00166218	0.00112196	-0.00002265	-0.00127056	0.00182242	0.00181942	0.00176170	-0.00015784	0.00279380	0.00104443	0.00624615	0.00021011	0.00245341	0.00002561	0.00149841	-0.00147983	0.00207828	0.00167160	0.00329842	0.00003769	0.00006078	0.00046627	0.00117605	-0.00163354	-0.00130588	-0.00027530	0.00119429	-0.00230586	0.00125744	-0.00139240	0.00205308	-0.00152470	0.00103454	0.00023196	0.00141469	-0.00123755	0.00009227	0.00193088	-0.00030576	-0.00049029	0.00045098	0.00066246	0.00135199	-0.00193988	0.00077785	0.00074651	0.00506837	-0.00247842	-0.00079032	-0.00016026	-0.00082792	-0.00082493	-0.00107205	-0.00089639	-0.00037421	-0.00211411	-0.00028472	0.00212162	0.00101045	0.00100169	-0.00007259	-0.00144822	-0.00056096	-0.00201269	-0.00052589	-0.00129736	-0.00068946	-0.00035528	0.00074672	-0.00136484	0.00035248	-0.00176478	0.00110040	0.00151902	0.00067861	0.00008113	0.00022682	0.00113967	0.00033919	-0.00043333	-0.00104915	0.00035182	0.00097042	-0.00014961	-0.00081656	-0.00016134	0.00115836	-0.00125319	-0.00018211	-0.00009217	-0.00036249	-0.00033087	-0.00010102	0.00005239	0.00079238	-0.00073506	0.00105353	0.00074376	0.00034532	0.00054627	-0.00017007	-0.00041309	-0.00008492	-0.00066091	-0.00147015	-0.00031108	0.00058832	0.00049051	-0.00100631	0.00069175	-0.00025543	-0.00028957	-0.00005263	-0.00107695	0.00105912	-0.00013677	0.00015032	-0.00024730	0.00103455	0.00089080	-0.00020474	0.00078771	-0.00015743	0.00000650	0.00004794	-0.00030631	-0.00010901	-0.00092276	0.00027823	-0.00020038	0.00029464	-0.00014095	0.00046414	-0.00018967	0.00037907	0.00017459	-0.00068589	-0.00024237	0.00009039	-0.00001532	-0.00051562	-0.00013246	0.00006751	0.00010292	-0.00026587	-0.00049668	-0.00027928	0.00013839	-0.00029687	-0.00010854	-0.00009064	0.00002596	-0.00043151	-0.00011485	-0.00031029	0.00021620	0.00019045	0.00000514	-0.20441838
-0.3502	0.06769179	-0.16459263	0.79853410	-0.25522316	0.87151515	-21.47483647	0.56936637	-0.51064961	-0.20394281	2.23616886	-21.47483647	2.49602199	-0.43951800	-21.47483647	-0.10879255	1.73208892	0.23169807	-0.95751965	-21.47483647	-21.47483647	-0.71803564	2.22326803	-21.47483647	-21.47483647	1.11184132	-21.47483647	-21.47483647	-0.72980152	-21.47483647	-0.27716398	-21.47483647	-21.47483647	-0.46171899	1.31327634	0.07553233	-0.19545782	0.06482511	-0.04876177	0.02954367	-0.02135258	0.02112231	0.15055157	-0.00331117	0.01293943	0.01857550	0.00739149	0.00301443	-0.00400681	0.00791999	0.01998980	0.01262155	0.02232650	0.01630815	0.02259324	0.01344455	0.01368381	0.01535129	0.01991846	0.01226702	0.01138018	0.01949982	0.01512280	0.00814396	0.01439849	0.01366672	0.01387637	0.01408460	0.01390800	0.01186042	0.01464319	0.01487032	0.01451289	0.01486751	0.01856104	0.01421766	0.01471379	0.01453226	0.01592382	0.01511711	0.01033944	0.01438634	0.01307170	0.01020277	0.00781423	0.00366125	0.02649722	0.01498033	0.01858063	0.02249385	0.01095722	0.00879311	0.02110400	0.01848677	0.01697974	0.02029772	0.01725576	0.01874821	0.01847112	0.01652396	0.02151466	0.01824611	0.01768373	0.01911747	0.01871478	0.00579609	0.01438337	0.00681190	-0.00527314	-0.02109222	-0.01331271	-0.02397191	-0.02959918	-0.03485801	-0.02990215	-0.02905209	-0.02777655	-0.03185549	-0.03319753	-0.03791071	-0.05134115	-0.05843907	-0.06375194	-0.06734946	-0.06677616	-0.06526693	-0.06450068	-0.05603805	-0.04871003	-0.03775989	-0.03037747	-0.02390754	-0.01956776	-0.02145460	-0.02256704	-0.02302890	-0.02275565	-0.02363224	-0.02355158	-0.02582351	-0.02700939	-0.02750688	-0.02525872	-0.02690526	-0.02925001	-0.02966119	-0.02903892	-0.02926890	-0.02827729	-0.02952146	-0.03192408	-0.03070874	-0.03206174	-0.03108649	-0.03183292	-0.03230263	-0.03345172	-0.03458046	-0.03423916	-0.03512800	-0.03665767	-0.03686112	-0.03830850	-0.03947647	-0.04007102	-0.03875362	-0.04186077	-0.03984606	-0.03799458	-0.03529479	-0.03347342	-0.02912707	-0.02499825	-0.02031926	-0.01469963	-0.01034398	-0.00652371	-0.00211694	0.00049547	0.00423163	0.00434397	0.00482871	0.00331123	0.00378446	0.00215770	0.00133155	0.00054335	-0.00218383	-0.00416575	-0.00546764	-0.00656369	-0.00730378	-0.00761914	-0.00631290	-0.00636479	-0.00744565	-0.00562734	-0.00520325	-0.00514923	-0.00407259	-0.00387680	-0.00331089	-0.00314215	-0.00242097	-0.00205002	-0.00138340	-0.00005487	-0.00064954	-0.00107223	-0.00175160	0.00102010	-0.00020957	-0.00009389	0.00072651	0.00027508	0.00036893	0.00002619	-0.00026400	0.00080046	-0.00009721	-0.00017426	0.00055875	0.00034124	0.00064983	-0.00033776	0.00105398	0.00139762	0.00032174	-0.00008106	0.00017584	0.00029239	0.00029417	0.00016250	-0.00051251	0.00013119	0.00050328	-0.00002671	-0.00102276	-0.00013629	0.00049056	0.00072538	-0.00041323	-0.00034431	-0.00041044	-0.00020915	-0.00049282	0.00016373	0.00007996	0.00009902	-0.00042776	-0.00013915	0.00033376	0.00023664	-0.00029463	0.00035924	-0.00033414	0.00098649	-0.00064304	-0.00055184	0.00102944	0.00063031	-0.00013414	0.00157640	-0.00024699	0.00135314	0.00076833	0.00017100	0.00086916	0.00030328	-0.00003224	-0.00013867	0.00065527	0.00038212	-0.00012969	-0.00065449	-0.00006799	0.00034954	0.00025680	0.00085517	0.00022345	0.00025228	-0.00007332	0.00053746	-0.00021352	0.00044898	-0.00005932	-0.00037818	0.00031499	-0.00051841	-0.00024079	-0.00008608	-0.00002318	0.00007717	0.00031853	-0.00023001	-0.00063950	0.00018095	0.00021353	-0.00002544	-0.00039470	0.00180135	-0.00000343	0.00026084	-0.00009582	0.00065376	-0.00064192	0.00043337	0.00041304	0.00072691	-0.00030163	-0.00019448	0.00094239	0.00096310	-0.00003082	-0.00076777	-0.00022868	-0.00102516	0.00068524	-0.00127810	0.00057975	-0.00047259	0.00015713	0.00025004	-0.00040519	-0.00202172	-0.00091457	0.00108571	-0.00059765	0.00037810	-0.00011826	0.00064743	-0.00006384	0.00075081	-0.00086995	-0.00012471	0.00001938	0.00206464	-0.00050273	0.00049377	0.00025687	0.00116673	-0.00125495	-0.00078313	0.00038198	0.00180560	-0.00042157	0.00167001	-0.00104014	-0.00045605	-0.00276519	0.00086923	-0.00150434	0.00122532	-0.00093095	-0.00085010	0.00254131	-0.00140915	-0.00232478	0.00023533	0.00333360	0.00237642	-0.00039831	0.00067876	0.00112476	0.00385789	-0.00269190	-0.00059331	-0.00072652	0.00143363	-0.00092971	0.00240844	0.00003584	0.00375222	0.00016556	0.00098889	-0.00103317	-0.00150770	-0.00197386	-0.00141185	-0.00085328	0.00078871	-0.00072127	-0.00112304	-0.00156797	-0.00118562	-0.00041956	0.00045422	0.00212603	0.00233677	-0.00246459	0.00081890	0.00042856	-0.00046357	0.00060874	-0.00004725	0.00049202	-0.00008092	-0.00078689	0.00040351	-0.00193577	0.00101855	-0.00174441	0.00007954	-0.00136680	-0.00053045	-0.00052142	-0.00112635	0.00108839	-0.00076857	-0.00158423	-0.00057266	-0.00074710	-0.00007000	0.00109895	0.00026473	-0.00189834	-0.00032132	-0.00124104	-0.00157308	-0.00185174	-0.00057567	-0.00108254	-0.00014711	-0.00156883	0.00116418	-0.00144899	-0.00181161	0.00017960	0.00075737	0.00000721	0.00080895	-0.00004509	0.00005124	-0.00121932	-0.00050683	-0.00069564	0.00177192	0.00050006	-0.00082322	0.00061083	-0.00116105	-0.00078014	0.00022718	-0.00065480	0.00030417	-0.00025864	-0.00025726	-0.00072254	0.00014089	0.00050872	-0.00077496	-0.00004698	0.00060874	0.00056800	-0.00051213	-0.00054384	-0.00078150	-0.00028765	-0.00066674	0.00032543	-0.00053647	0.00050405	-0.00032232	0.00025051	0.00005599	0.00011806	-0.00009380	-0.00086492	0.00017703	0.00073609	0.00057434	0.00015936	0.00042110	-0.00010768	-0.00025975	0.00007450	-0.00039378	-0.00021564	0.00043468	-0.00045279	0.00035844	-0.00017773	0.00002279	-0.00038989	-0.00041207	-0.00009319	0.00031723	0.00008930	-0.00006674	-0.00049412	-0.00026461	-0.00038476	0.00023791	-0.00094938	-0.00048020	-0.00017005	0.00010294	0.00038525	0.00014846	-0.00029299	-0.00051318	0.00031544	-0.00026645	-0.00008164	-0.00035464	0.00011500	0.00011923	-0.00012905	0.00002863	0.00002516	0.00032108	-0.00012986	-0.47268998
-0.3002	0.59761352	-0.37920156	0.42489919	0.38992265	-0.33764893	-1.12531531	0.55424602	0.49942017	0.06972055	-2.17547894	0.04681814	0.03471987	0.17358641	-1.28474677	0.56328829	0.43228731	-21.47483647	-21.47483647	-0.40810978	-21.47483647	0.47373489	-21.47483647	-21.47483647	-21.47483647	-21.47483647	-21.47483647	-0.86879706	-21.47483647	-0.06033470	-21.47483647	-21.47483647	1.02784085	-0.43616544	-0.51743312	-0.41369845	0.03006019	-0.04201275	-0.01596132	-0.06408204	-0.10437158	-0.04566987	0.03054924	-0.01119998	0.06082312	0.01839519	0.03474175	0.01299608	0.00762718	0.02165662	0.02567526	0.02658380	0.00917968	0.02143136	0.01221580	0.01469827	0.01733896	0.01142022	0.01663370	0.01437919	0.01066529	0.01339542	0.01194331	0.00879823	0.01248093	0.01488372	0.01127523	0.01641906	0.01525502	0.01474382	0.01457946	0.01394156	0.01547458	0.01544998	0.01872035	0.01119215	0.01484338	0.01557141	0.01862545	0.01398862	0.01319318	0.01359512	0.00916963	0.01114193	0.00780290	0.01166552	0.02169161	0.02391009	0.01048703	0.01657927	0.01589211	0.00783165	0.01805012	0.01918309	0.02367095	0.01859160	0.01575051	0.01667003	0.02024028	0.01357987	0.01910583	0.01785293	0.02118274	0.01722396	0.01904599	0.00289576	0.00992770	0.00332473	-0.00478114	-0.00749357	0.00056985	-0.00067298	-0.00566870	-0.00875435	-0.00803670	-0.00733064	-0.01073387	-0.01536562	-0.01274292	-0.01567120	-0.01812437	-0.02103649	-0.01995616	-0.02450170	-0.03028182	-0.03490860	-0.04256160	-0.04164652	-0.04425872	-0.03915160	-0.03230840	-0.02633795	-0.02174402	-0.02265052	-0.02427555	-0.02245979	-0.02273237	-0.02307097	-0.02470250	-0.02519535	-0.02774210	-0.02620110	-0.02622555	-0.02842424	-0.02988037	-0.03078228	-0.03006317	-0.03026574	-0.02881123	-0.02962647	-0.03222021	-0.03175684	-0.03117493	-0.03237444	-0.03097431	-0.03129629	-0.03327446	-0.03274837	-0.03266354	-0.03237061	-0.03340278	-0.03284378	-0.03290700	-0.03476467	-0.03545148	-0.03524599	-0.03822560	-0.03733948	-0.03559551	-0.03565153	-0.03731297	-0.03367735	-0.03132850	-0.02904066	-0.02364047	-0.02225696	-0.01730912	-0.01505836	-0.01152424	-0.00674407	-0.00191057	0.00015219	0.00198213	0.00529953	0.00548782	0.00725182	0.00704529	0.00609043	0.00515888	0.00471612	0.00264698	0.00109600	-0.00031077	-0.00197968	-0.00374034	-0.00444197	-0.00545131	-0.00600603	-0.00557936	-0.00713602	-0.00677801	-0.00729722	-0.00710861	-0.00723274	-0.00612996	-0.00551491	-0.00290251	-0.00301621	-0.00306203	-0.00279799	-0.00082258	-0.00170771	0.00107030	-0.00025774	0.00037328	0.00034459	-0.00013560	0.00011298	0.00176719	0.00074212	-0.00026628	0.00062215	-0.00010124	0.00021698	-0.00065326	0.00077085	0.00076136	0.00060171	0.00120674	-0.00014377	0.00046306	0.00031077	0.00097811	-0.00053556	-0.00023661	0.00020717	0.00020487	-0.00043800	0.00038768	0.00096536	0.00041287	0.00089346	-0.00046464	0.00059372	0.00041775	-0.00043340	0.00046401	-0.00058327	0.00102865	-0.00045031	0.00043543	0.00054057	0.00121702	-0.00041911	0.00028454	0.00039856	0.00107598	-0.00038234	0.00069830	-0.00028403	0.00019457	-0.00008719	0.00140049	-0.00013818	0.00065803	0.00053735	-0.00008441	0.00043692	0.00012856	-0.00034079	0.00042783	0.00056160	0.00023630	-0.00024514	-0.00010168	-0.00000404	0.00102951	0.00020082	0.00024662	-0.00058456	-0.00022891	-0.00017084	0.00044667	0.00010977	0.00014993	-0.00012151	-0.00081866	0.00064185	-0.00027391	0.00007643	0.00071235	-0.00008302	-0.00007036	-0.00016017	-0.00011758	-0.00041574	0.00000717	0.00074986	0.00054177	0.00028859	0.00003873	0.00103780	-0.00029816	-0.00015779	0.00224531	-0.00096985	0.00039370	0.00071150	0.00021349	-0.00055352	-0.00008685	0.00094028	0.00081193	0.00006017	-0.00068857	-0.00083867	-0.00001853	0.00079695	0.00000824	-0.00045548	-0.00124642	0.00062134	0.00002619	0.00027479	0.00085574	-0.00018280	0.00154617	-0.00061228	0.00084311	-0.00053373	0.00051615	-0.00012975	0.00105836	-0.00025836	-0.00018334	0.00077660	0.00155536	0.00102904	0.00138199	-0.00057902	0.00057916	-0.00158350	0.00040014	0.00084945	-0.00073244	-0.00012809	0.00109454	0.00178188	0.00006065	-0.00111707	0.00011503	0.00127046	-0.00026002	-0.00272823	0.00200302	0.00179806	-0.00075376	-0.00140322	0.00267122	0.00342657	0.00323942	-0.00031486	0.00287158	0.00243977	0.00182333	-0.00221251	0.00044850	0.00031631	0.00250110	0.00049013	0.00175107	0.00172767	0.00245936	0.00108050	-0.00074590	0.00156603	0.00127737	-0.00222980	-0.00178023	0.00022607	0.00054266	-0.00117744	0.00050500	-0.00006858	0.00088865	-0.00023831	-0.00019870	0.00120891	0.00182082	0.00004508	0.00129838	0.00323730	-0.00100618	0.00057311	0.00062048	0.00053084	-0.00039205	-0.00241186	0.00033408	0.00300687	0.00052793	0.00102755	-0.00041082	-0.00076237	0.00058672	0.00048475	0.00129094	0.00072625	0.00079748	-0.00124544	-0.00126933	-0.00132434	-0.00010419	-0.00038365	0.00002764	-0.00051100	-0.00000671	-0.00184123	-0.00026422	-0.00159413	0.00101374	0.00038652	0.00026496	0.00023472	0.00087564	-0.00056277	0.00062888	0.00028350	0.00015434	-0.00259791	0.00073718	0.00083308	0.00071546	0.00020476	-0.00078397	0.00026695	0.00177545	-0.00059560	-0.00051762	0.00053783	0.00013092	-0.00074255	0.00096752	0.00000468	-0.00002301	-0.00047910	0.00017813	-0.00075196	0.00048207	0.00045638	0.00095828	-0.00014037	0.00057818	0.00119415	0.00014605	0.00017180	0.00016352	0.00060372	-0.00030290	0.00005505	0.00107727	-0.00030399	0.00019712	0.00038844	0.00022922	0.00036775	0.00032292	-0.00074565	0.00105614	0.00084678	-0.00029663	0.00049248	0.00055968	0.00010917	-0.00094254	0.00098683	-0.00078064	0.00004710	0.00050542	0.00004370	0.00021498	-0.00028855	0.00040401	0.00046166	0.00008493	-0.00003298	0.00034820	0.00051273	-0.00010534	-0.00045103	-0.00015024	-0.00002011	-0.00030360	-0.00013175	-0.00009867	0.00017440	0.00028159	0.00000514	0.00021795	0.00012684	0.00013514	0.00021907	-0.00038769	-0.00006181	0.00006107	0.00009036	-0.00003665	0.00010472	-0.00006959	0.00032470	0.00042662	0.00061990	1.82642299
-0.2502	-0.40825804	-0.21711709	-21.47483647	-21.47483647	-0.15559383	-21.47483647	0.67150715	-21.47483647	-0.12781717	-0.91509485	-0.45079929	-0.11032518	-0.62271935	1.08713434	1.00846386	2.34282136	0.07435242	-1.82832098	-0.30225317	2.32570863	-2.04840016	-21.47483647	-21.47483647	-21.47483647	0.29437584	-21.47483647	-21.47483647	-2.01770735	-0.29864457	-21.47483647	0.60821182	0.06097247	-0.10844947	-1.11306655	-0.47997590	-0.44429157	-0.28076086	-0.14502944	-0.00500354	0.04397570	0.05127091	0.11540081	-0.02832784	0.04204597	0.03517002	0.00971647	0.00852461	0.01084168	0.03174566	0.02456349	0.01006254	0.00945661	0.02387691	0.01684164	0.01869762	0.01510100	0.02327796	0.01380249	0.01482508	0.01483353	0.01515938	0.01571848	0.00966303	0.01335606	0.01931990	0.01598566	0.01589331	0.01916246	0.01561741	0.01596626	0.01357102	0.01763850	0.01650307	0.01778945	0.01314449	0.01317382	0.01749059	0.01752724	0.01081710	0.01011660	0.01679208	0.01047891	0.01264715	0.00701518	0.00771232	0.02155427	0.00301671	0.02035084	0.01883980	0.01253658	0.01546217	0.02080791	0.01761202	0.02458757	0.01994269	0.01433605	0.02081743	0.02007738	0.01591320	0.01567676	0.01693228	0.01956798	0.01628356	0.01597557	0.01208509	0.01767396	0.01945167	0.01420631	0.00665731	0.01856344	0.00985639	0.00683875	0.00382014	0.00586686	0.00759208	-0.00171108	-0.00045006	0.00101041	-0.00107719	-0.00367376	-0.00253299	-0.00171914	-0.00429281	-0.00562183	-0.00757093	-0.01515862	-0.01308415	-0.01790437	-0.01591636	-0.01900580	-0.02021335	-0.01806439	-0.02136124	-0.02370962	-0.02030072	-0.02304345	-0.02212550	-0.02449361	-0.02495000	-0.02587525	-0.02569957	-0.02524518	-0.02831801	-0.03050081	-0.02969670	-0.03032401	-0.03142121	-0.02920990	-0.03235676	-0.03305114	-0.03220551	-0.03204189	-0.03180206	-0.03216685	-0.03223539	-0.03349558	-0.03387509	-0.03202693	-0.03286548	-0.03236870	-0.03177368	-0.03166370	-0.03221827	-0.03253282	-0.03341292	-0.03434220	-0.03372062	-0.03300181	-0.03315072	-0.03524249	-0.03388696	-0.03437526	-0.03418691	-0.03162354	-0.03135400	-0.02988171	-0.02938579	-0.02646666	-0.02199000	-0.02103339	-0.01593914	-0.01441057	-0.01065864	-0.00780288	-0.00569952	-0.00112066	0.00150593	0.00217641	0.00421099	0.00505800	0.00598061	0.00662652	0.00725510	0.00633767	0.00353362	0.00379806	0.00148376	0.00114542	-0.00169102	-0.00279905	-0.00346693	-0.00527531	-0.00639259	-0.00625374	-0.00675202	-0.00625446	-0.00667275	-0.00735029	-0.00715060	-0.00526660	-0.00631096	-0.00443534	-0.00502323	-0.00439071	-0.00268115	-0.00264903	-0.00303773	-0.00050611	-0.00106460	-0.00051208	-0.00043195	0.00015521	-0.00047291	-0.00060962	0.00041220	0.00016403	-0.00018764	0.00017565	0.00029036	0.00040742	0.00010797	0.00072027	-0.00083456	-0.00023185	0.00018317	0.00026754	-0.00208842	-0.00057250	-0.00011104	0.00109560	-0.00032833	-0.00096279	0.00049937	-0.00044586	-0.00124578	0.00028363	-0.00028634	0.00027229	-0.00027338	-0.00014745	0.00051528	0.00019491	-0.00130123	-0.00021578	0.00014369	0.00125766	-0.00101704	-0.00057288	0.00008840	0.00060720	-0.00053999	0.00134835	-0.00014142	0.00098172	0.00050658	0.00042867	-0.00074883	0.00003905	0.00027181	-0.00097304	-0.00013690	-0.00004654	-0.00046862	-0.00103096	0.00072777	0.00135693	-0.00040485	0.00025666	-0.00040819	0.00025703	-0.00071816	0.00013289	-0.00063808	0.00007334	-0.00049657	-0.00082520	-0.00035170	-0.00086382	-0.00044398	0.00007461	-0.00086619	-0.00030587	-0.00108920	-0.00053083	-0.00064341	0.00048814	-0.00080631	0.00029705	-0.00063270	-0.00017184	0.00004625	0.00014310	0.00078682	0.00055439	-0.00117841	0.00000301	-0.00082625	-0.00062593	-0.00028105	-0.00073309	-0.00039980	0.00123142	-0.00061956	-0.00144466	0.00065233	0.00113145	0.00080015	-0.00121266	0.00050350	0.00049706	-0.00068392	-0.00023748	-0.00025806	-0.00086402	-0.00129111	0.00007756	-0.00017743	0.00028768	-0.00267437	0.00026515	0.00152872	0.00122652	-0.00013079	0.00063233	0.00087936	0.00277044	-0.00111273	-0.00005835	-0.00102935	0.00028224	-0.00297260	0.00088899	0.00061324	0.00246660	-0.00122243	0.00151648	0.00060047	-0.00045250	-0.00054897	-0.00109909	-0.00051146	-0.00021181	-0.00021031	0.00117221	0.00194778	-0.00012856	-0.00211838	0.00163053	0.00258529	0.00139922	-0.00076284	-0.00084280	-0.00051296	0.00221098	-0.00271537	0.00043413	-0.00064152	0.00412635	-0.00004108	0.00116257	0.00228724	0.00299605	0.00008658	-0.00070474	0.00220101	-0.00122627	-0.00275447	-0.00031581	-0.00141099	0.00209313	-0.00228024	-0.00062312	-0.00158061	0.00085897	-0.00164382	0.00065949	0.00254497	0.00166318	-0.00282775	0.00048835	0.00014862	-0.00200495	-0.00117264	0.00013112	0.00074235	0.00138707	-0.00130133	-0.00148764	0.00008085	0.00200372	-0.00148049	-0.00000634	-0.00100963	-0.00065091	-0.00145789	-0.00084647	-0.00092438	0.00049242	-0.00078406	-0.00120487	-0.00117360	0.00017536	-0.00052155	-0.00151269	-0.00126776	0.00010589	-0.00198297	-0.00197696	-0.00179115	0.00171837	-0.00124940	-0.00044956	0.00049815	0.00035736	-0.00073812	-0.00171260	-0.00012769	0.00032758	-0.00099384	-0.00051627	0.00071097	-0.00013226	-0.00111826	-0.00157539	0.00041245	0.00048117	-0.00016616	-0.00100928	0.00019379	0.00036855	-0.00098666	-0.00044945	-0.00006382	-0.00053614	-0.00128796	-0.00077988	0.00027952	0.00031317	-0.00027007	-0.00040314	-0.00051653	0.00040608	0.00136652	-0.00035074	-0.00005956	0.00041297	-0.00072810	-0.00220845	-0.00009729	0.00077208	-0.00032979	-0.00110147	0.00093181	0.00051801	0.00027335	-0.00001852	-0.00067865	0.00125364	0.00079266	0.00013053	0.00043677	0.00007720	0.00027869	-0.00039371	0.00010535	-0.00041816	-0.00036731	0.00015988	-0.00011566	0.00031735	-0.00036060	0.00027190	0.00014681	-0.00007565	0.00004205	0.00014018	-0.00015176	-0.00004052	-0.00024869	-0.00053658	0.00019315	0.00002026	-0.00025113	-0.00064930	-0.00041699	0.00064981	0.00023117	-0.00053470	-0.00045810	-0.00013978	0.00010482	-0.00007045	0.00007280	-0.00003303	0.00027382	-0.00014804	-0.00021207	-0.00015724	0.00020470	0.00003941	-0.00006526	0.60347003
-0.2002	-0.70842505	-21.47483647	0.49303374	-21.47483647	0.40960986	-1.08039862	1.97739327	0.42149284	-0.22529429	-21.47483647	-21.47483647	0.13360155	0.96065396	-21.47483647	-21.47483647	-0.97217449	-21.47483647	-1.19200945	-21.47483647	-21.47483647	0.17599562	-0.69915766	-1.57235050	-21.47483647	0.16530880	1.28109658	-21.47483647	-21.47483647	0.04790203	-21.47483647	-21.47483647	-21.47483647	-0.44866564	-0.25513631	0.30102755	-0.03029889	-0.21651745	0.09832945	0.07375739	-0.09771363	0.00068164	0.04466306	0.01673554	0.03528617	0.00539604	0.06119976	-0.00482429	0.01481535	0.01276184	0.02618185	0.00575507	0.01782601	0.02255686	0.01450593	0.01379178	0.01536845	0.01141563	0.01482911	0.01261777	0.01293677	0.01804852	0.00969075	0.01186024	0.01171007	0.01440296	0.01280978	0.01558897	0.01578156	0.01483048	0.01487071	0.01387274	0.01756390	0.01505772	0.01764962	0.01631830	0.01428879	0.01302254	0.01381408	0.01360521	0.01225047	0.01417929	0.01024652	0.01491082	0.00575576	0.01225621	0.02156280	0.01111730	0.01695511	0.01421544	0.01260838	0.01118617	0.02153860	0.02138967	0.01602172	0.01855145	0.01322793	0.01799963	0.02573899	0.01989897	0.01460694	0.01632570	0.01887631	0.01478127	0.02151819	0.01203301	0.02333827	0.01589197	0.01505933	0.00500574	0.01309636	0.00904430	0.01112564	0.00245115	0.00674331	0.00442804	0.00318143	-0.00310476	0.00113473	0.00180876	-0.00321708	-0.00374169	-0.00124938	-0.00404457	-0.00703405	-0.01070689	-0.01572263	-0.01429187	-0.01720919	-0.01624363	-0.01779144	-0.02194961	-0.01913873	-0.02214647	-0.02258638	-0.02141589	-0.02384064	-0.02258412	-0.02491287	-0.02542966	-0.02648520	-0.02827819	-0.02414445	-0.02819257	-0.03079105	-0.03061836	-0.02901100	-0.03091285	-0.02979355	-0.03230349	-0.03459700	-0.03258807	-0.03191103	-0.03288653	-0.03397065	-0.03242884	-0.03357402	-0.03472461	-0.03402959	-0.03344062	-0.03342742	-0.03241283	-0.03085868	-0.03150676	-0.03226901	-0.03047154	-0.03390875	-0.03118159	-0.03125451	-0.03144861	-0.03238885	-0.03255434	-0.03065965	-0.03372663	-0.03313461	-0.03344046	-0.03337775	-0.03386935	-0.03301618	-0.03071795	-0.02980400	-0.02662946	-0.02428638	-0.02404026	-0.02110405	-0.01953404	-0.01518570	-0.01360989	-0.01209012	-0.00863903	-0.00621455	-0.00398744	-0.00089927	0.00237052	0.00466486	0.00525410	0.00674374	0.00609938	0.00581641	0.00658998	0.00720370	0.00447438	0.00427016	0.00297017	0.00189607	-0.00006049	-0.00020378	-0.00191629	-0.00348428	-0.00491419	-0.00156776	-0.00527421	-0.00415476	-0.00727766	-0.00759477	-0.00711710	-0.00608459	-0.00616308	-0.00438116	-0.00492205	-0.00435567	-0.00384479	-0.00359149	-0.00220324	-0.00274904	-0.00113697	-0.00078019	-0.00091147	-0.00017005	-0.00025568	0.00008642	-0.00026795	0.00029336	-0.00036689	0.00003028	0.00081905	-0.00065237	-0.00131271	0.00054985	0.00084525	0.00127068	0.00045581	-0.00008897	0.00040501	0.00063865	-0.00069103	-0.00022284	-0.00005025	0.00016295	-0.00024847	0.00013993	0.00059520	-0.00010319	0.00016004	0.00053265	0.00027885	0.00175361	0.00023597	0.00014340	-0.00031655	0.00008266	-0.00019823	0.00158847	0.00026735	0.00135534	0.00077538	0.00014326	0.00072920	0.00030940	0.00030761	-0.00007463	0.00069195	-0.00009227	0.00002025	-0.00018174	0.00104033	0.00128855	0.00074942	0.00067043	0.00016796	-0.00050431	0.00028060	0.00026773	-0.00038540	0.00086139	-0.00000995	-0.00072063	0.00070460	0.00029673	0.00061763	0.00024016	0.00039416	0.00036141	0.00045589	0.00003267	-0.00043124	0.00074886	-0.00012930	-0.00024675	0.00040887	0.00033563	0.00075673	-0.00023643	0.00094668	0.00048516	-0.00062629	-0.00045439	0.00008937	-0.00035797	-0.00033787	0.00013301	0.00025396	0.00139129	-0.00043401	-0.00017592	0.00048987	-0.00000445	0.00125175	-0.00082350	0.00012480	0.00017097	0.00016150	0.00059188	0.00079827	-0.00072931	-0.00037423	0.00100938	0.00043152	-0.00024552	-0.00037577	0.00019853	0.00252150	0.00192011	0.00043446	0.00087811	0.00136872	0.00191159	0.00019968	0.00000870	0.00166156	0.00106644	-0.00160099	0.00115706	-0.00122703	0.00148373	0.00059583	0.00141986	0.00145854	0.00127903	-0.00078312	0.00128821	0.00081424	0.00111952	-0.00025293	0.00159190	0.00180361	-0.00067575	-0.00021154	0.00171414	0.00265149	0.00245286	0.00039914	0.00043806	-0.00022376	0.00358658	-0.00133817	0.00050210	0.00186630	0.00288147	0.00322828	0.00043269	0.00219294	0.00253307	0.00003729	0.00034957	0.00208006	-0.00018735	-0.00171053	0.00061973	-0.00055798	0.00221352	0.00015864	0.00124194	0.00017105	0.00125206	0.00173748	0.00113321	0.00066849	0.00282323	0.00052882	0.00108283	0.00343014	-0.00006905	-0.00019708	0.00118225	0.00054321	0.00250807	0.00033765	0.00217982	0.00041535	0.00221210	-0.00067374	-0.00050050	-0.00066333	0.00104951	0.00066172	-0.00159040	0.00088088	0.00103588	-0.00159143	0.00041565	-0.00093183	0.00160361	0.00185421	0.00079283	-0.00136155	0.00091040	-0.00097030	-0.00141745	-0.00095704	-0.00040776	-0.00008169	0.00199138	-0.00104320	-0.00022430	-0.00036433	-0.00109029	0.00016677	0.00115121	0.00064751	0.00076770	0.00032128	0.00137386	0.00020465	0.00022433	0.00044553	0.00057387	-0.00003660	-0.00080194	0.00003880	0.00059247	-0.00018239	0.00149362	0.00006954	0.00089128	-0.00040084	-0.00034763	0.00044037	0.00004797	0.00038830	0.00065965	0.00082245	-0.00018225	0.00048607	-0.00006463	0.00047091	0.00022431	-0.00015260	-0.00060851	-0.00095374	0.00082931	0.00046820	-0.00087276	0.00041910	0.00023810	0.00048132	0.00035847	-0.00041015	-0.00011493	0.00045246	-0.00097068	0.00093563	0.00002032	-0.00016689	-0.00017555	0.00044943	-0.00019460	0.00036852	0.00078474	-0.00005272	0.00049332	0.00003363	0.00054738	-0.00023413	0.00013784	-0.00016864	0.00032383	0.00023959	0.00045490	-0.00011944	-0.00058783	0.00004536	0.00019372	-0.00008684	-0.00022500	-0.00005299	-0.00041874	0.00035040	0.00028799	-0.00015831	-0.00002467	0.00002726	0.00000621	0.00016256	0.00016045	0.00049681	0.00016681	-0.00002750	0.00006207	0.00025916	0.00027117	0.00040319	-0.87474587
-0.1502	-21.47483647	0.40605605	0.52000720	-2.82936013	0.38903434	-21.47483647	0.65199531	-21.47483647	-0.78243774	-0.39538950	-0.12395453	0.60098135	0.19341902	0.13792621	0.60235566	1.68108928	0.74841691	0.64724844	0.41838545	-21.47483647	-21.47483647	-21.47483647	-0.98078775	-21.47483647	-0.16409119	-21.47483647	-21.47483647	-21.47483647	-21.47483647	-1.10292232	-21.47483647	0.54868340	2.20211339	-1.15434423	0.16697544	0.22371766	0.36038954	-0.10359419	0.02952726	-0.06664415	-0.01189166	0.06166069	0.05884870	0.00750939	0.03866267	0.01347640	0.01912651	0.01386531	0.00814957	0.02596879	0.00802387	0.00384874	0.02089955	0.00857047	0.01420345	0.01398156	0.01523741	0.01613085	0.01250265	0.01259613	0.02133065	0.01408517	0.00954077	0.01241465	0.01565720	0.01614815	0.01741480	0.01583303	0.01608162	0.01470799	0.01401535	0.01467464	0.01281794	0.01628885	0.01392006	0.01350670	0.01567695	0.01721527	0.01304253	0.01316813	0.00958432	0.01157340	0.00551497	0.01009343	0.01088451	0.02385731	0.01165590	0.01831313	0.01369393	0.02322374	0.00611755	0.01948616	0.01748687	0.01921396	0.02039105	0.01633216	0.02038988	0.01747709	0.02151040	0.01719028	0.01648704	0.01847403	0.01779437	0.01626401	0.00820604	0.01826369	0.01631439	0.01351868	0.00735833	0.01832182	0.01524565	0.01225857	0.00983484	0.00824486	0.00902413	0.00251233	-0.00060393	0.00224358	0.00109514	-0.00143433	-0.00007028	-0.00214807	-0.00319089	-0.00636055	-0.00919380	-0.01558858	-0.01360767	-0.01918392	-0.01566513	-0.01498943	-0.02006051	-0.01864891	-0.02211606	-0.02476903	-0.02240855	-0.02394042	-0.02333411	-0.02611312	-0.02721162	-0.02767815	-0.02674596	-0.02526999	-0.02947294	-0.03185027	-0.03054820	-0.02890294	-0.03089294	-0.03046998	-0.03238140	-0.03405720	-0.03282937	-0.03283444	-0.03436760	-0.03255396	-0.03357600	-0.03503290	-0.03456829	-0.03390854	-0.03327491	-0.03334053	-0.03258416	-0.03142469	-0.03283934	-0.03277763	-0.03091083	-0.03397188	-0.03134461	-0.03171341	-0.03069448	-0.03153714	-0.03095184	-0.03051743	-0.03185682	-0.03142384	-0.03189374	-0.03186097	-0.03228838	-0.03262565	-0.03118011	-0.03165355	-0.03133419	-0.03085102	-0.02968957	-0.02860016	-0.02887142	-0.02666320	-0.02358834	-0.02322098	-0.02144546	-0.02002407	-0.01632007	-0.01426587	-0.01199237	-0.00966497	-0.00697191	-0.00418331	-0.00206002	0.00053636	0.00267900	0.00386932	0.00523176	0.00664914	0.00581721	0.00502553	0.00644743	0.00681162	0.00627842	0.00599357	0.00259630	0.00325668	0.00201917	0.00006879	-0.00121769	-0.00301355	-0.00275911	-0.00341989	-0.00458986	-0.00441562	-0.00485112	-0.00650811	-0.00501204	-0.00484842	-0.00565834	-0.00710125	-0.00417513	-0.00305154	-0.00397975	-0.00469055	-0.00386821	-0.00269306	-0.00260149	-0.00207148	-0.00246054	-0.00087672	-0.00103302	-0.00108084	-0.00107542	-0.00087021	-0.00017263	0.00000577	-0.00004963	-0.00032356	-0.00015519	-0.00020275	-0.00029287	-0.00016471	-0.00039030	0.00050299	-0.00020970	-0.00091914	0.00069966	0.00024415	-0.00126635	-0.00007008	0.00010312	0.00098472	-0.00082450	0.00040965	-0.00007844	0.00000162	-0.00046795	0.00049921	0.00000490	0.00103441	0.00011232	-0.00008660	0.00032340	-0.00024772	0.00007283	-0.00023636	-0.00035086	0.00028797	-0.00073205	-0.00067434	0.00064041	0.00064878	-0.00030126	-0.00037683	-0.00013974	0.00036901	-0.00059935	-0.00007027	-0.00001658	-0.00041810	0.00021663	-0.00105465	0.00076076	-0.00079389	-0.00006108	-0.00007017	-0.00042874	-0.00017702	-0.00073985	-0.00053506	-0.00035612	0.00023469	0.00027337	0.00045052	-0.00064174	0.00095086	0.00028177	-0.00012052	-0.00067934	0.00036886	-0.00096952	0.00006411	-0.00005209	0.00003089	-0.00126364	0.00000495	-0.00082641	0.00086518	-0.00015317	-0.00093658	0.00031593	-0.00031275	0.00094392	0.00072530	-0.00005486	-0.00119055	0.00068577	0.00020990	-0.00026927	-0.00142963	-0.00160042	-0.00012990	-0.00112231	-0.00087474	-0.00050185	0.00001799	-0.00015946	-0.00044194	-0.00027446	-0.00067867	0.00142518	0.00147694	0.00094888	0.00022594	-0.00032103	-0.00052373	-0.00297108	-0.00049375	-0.00066864	0.00120313	0.00060535	0.00230672	0.00031777	0.00048704	-0.00138411	-0.00095986	-0.00160485	-0.00108306	-0.00124224	-0.00254647	0.00122070	-0.00366185	-0.00111729	-0.00075380	0.00156995	0.00121091	-0.00105150	-0.00009325	0.00113484	0.00041097	-0.00160019	-0.00339413	0.00117212	0.00267719	-0.00006989	0.00118476	0.00212912	0.00285462	0.00151530	0.00002781	-0.00008463	0.00109917	-0.00438534	-0.00189682	-0.00122052	0.00167636	0.00055501	-0.00030447	-0.00123218	0.00230745	-0.00016657	-0.00051180	0.00200441	0.00298316	-0.00083015	-0.00168545	0.00021439	-0.00191226	-0.00051378	0.00050331	-0.00146131	0.00077678	-0.00127326	0.00160356	0.00126993	0.00016076	-0.00141244	0.00108766	-0.00091194	-0.00007781	-0.00159014	-0.00036513	-0.00174519	-0.00114336	-0.00261397	-0.00140820	0.00020535	0.00237509	-0.00080225	0.00111534	-0.00095144	-0.00026670	-0.00165390	-0.00190112	-0.00141316	0.00111772	-0.00021282	-0.00047755	-0.00096907	-0.00074754	-0.00018621	-0.00043399	-0.00041488	0.00146758	0.00031397	-0.00009304	-0.00015860	-0.00076006	-0.00229751	-0.00133128	-0.00104439	0.00024476	0.00030718	-0.00052328	0.00026012	0.00111717	-0.00103239	0.00003001	0.00052320	-0.00025672	-0.00096571	-0.00043654	-0.00036238	0.00057573	-0.00003552	-0.00021846	-0.00013678	0.00037010	0.00078880	-0.00110081	-0.00032567	-0.00036916	-0.00052527	-0.00085566	-0.00003822	0.00001498	0.00028929	-0.00073806	-0.00011455	-0.00077175	0.00014515	-0.00029225	-0.00008287	0.00039951	0.00065472	0.00033342	0.00057418	0.00012444	-0.00053962	-0.00035689	0.00039328	-0.00035599	-0.00079578	0.00005230	-0.00111620	0.00016990	-0.00028969	0.00005779	-0.00025193	-0.00007898	-0.00022137	-0.00030060	-0.00032697	-0.00041160	-0.00039643	-0.00032966	-0.00060765	-0.00003228	-0.00038170	-0.00008477	-0.00017936	0.00007793	0.00005345	-0.00063056	-0.00019373	-0.00033732	0.00015793	-0.00025338	-0.00047883	-0.00027636	0.00028769	0.00000728	-0.00015580	-0.00004730	0.00001198	0.00026544	-0.00022921	-0.26853661
-0.1002	-0.71619439	0.04540098	-0.98946631	0.74623647	-0.67915499	-0.13452239	1.03776811	-0.10349860	0.34497405	-21.47483647	0.14865410	-1.48072278	-0.15165582	-0.82466301	1.96440876	0.40463141	-0.09112694	0.51186982	-0.52015692	-0.40039307	0.20484736	0.47643936	-0.77174264	-21.47483647	-0.06989499	0.75482577	0.48401698	-21.47483647	-0.27287447	0.82430685	-21.47483647	-21.47483647	-0.64505784	-0.36943585	-0.15221918	0.78250193	-0.14834044	0.06776720	0.00157035	-0.03430728	0.03525183	0.06907430	-0.00985273	0.07139057	0.00869632	0.01383340	0.00579522	-0.00751292	0.02004244	0.02032685	0.01740627	0.01314063	0.01804101	0.00957007	0.02089826	0.01426142	0.01607258	0.01477075	0.01865246	0.01933135	0.01706556	0.01636534	0.01076287	0.01584926	0.01569815	0.01342683	0.01730835	0.01688988	0.01460796	0.01328020	0.01481035	0.01818221	0.01594125	0.01759378	0.01102874	0.01569153	0.01558931	0.01540783	0.01405986	0.01109209	0.01279635	0.00576220	0.00805593	0.00621392	0.01427373	0.02349538	0.01128602	0.00975982	0.01241713	0.01570335	0.01393184	0.01841515	0.01479391	0.01350829	0.02123156	0.01406724	0.02311507	0.02050384	0.01971563	0.01531425	0.01345860	0.01596571	0.01858206	0.01691310	0.00859166	0.01824902	0.01630260	0.01330044	0.00542627	0.02028096	0.01631332	0.01181852	0.00472543	0.00836453	0.00781498	0.00382047	-0.00211126	0.00030730	0.00120862	-0.00321595	-0.00315880	-0.00085532	-0.00416723	-0.00607588	-0.00905765	-0.01571241	-0.01291651	-0.01590151	-0.01814420	-0.02150612	-0.01946914	-0.01847566	-0.02097890	-0.02085737	-0.02347014	-0.02419365	-0.02382955	-0.02378465	-0.02792858	-0.02718634	-0.02889327	-0.02940830	-0.02866472	-0.03008862	-0.03257006	-0.03426401	-0.03214085	-0.03053029	-0.03239842	-0.03254609	-0.03267899	-0.03344166	-0.03360258	-0.03368023	-0.03427147	-0.03359770	-0.03344477	-0.03479928	-0.03393005	-0.03420428	-0.03497497	-0.03457257	-0.03482354	-0.03373065	-0.03213941	-0.03253654	-0.03276543	-0.03184994	-0.03214963	-0.03344879	-0.03055804	-0.03108311	-0.02937437	-0.02891449	-0.02981090	-0.02906387	-0.03051720	-0.03050368	-0.02970170	-0.03036291	-0.03014648	-0.03155873	-0.03001793	-0.03047703	-0.02850016	-0.02808309	-0.02736706	-0.02735238	-0.02616677	-0.02421461	-0.02352411	-0.02137487	-0.02044817	-0.01940627	-0.01649430	-0.01555761	-0.01308887	-0.01096152	-0.00826263	-0.00701300	-0.00504315	-0.00278685	-0.00091937	0.00176103	0.00330851	0.00533703	0.00532685	0.00595733	0.00656218	0.00856163	0.00620893	0.00776187	0.00549675	0.00514031	0.00485296	0.00359661	0.00155654	0.00257275	0.00094722	0.00032707	-0.00038911	-0.00199089	-0.00234582	-0.00337207	-0.00308925	-0.00312635	-0.00505516	-0.00546464	-0.00511315	-0.00619049	-0.00548483	-0.00445981	-0.00520461	-0.00493554	-0.00390866	-0.00405476	-0.00358939	-0.00292514	-0.00305516	-0.00172775	-0.00046154	-0.00206392	-0.00121721	-0.00124777	-0.00089253	-0.00058881	-0.00048154	0.00031225	-0.00080020	-0.00022741	0.00030256	-0.00019327	-0.00009662	-0.00001964	-0.00015402	0.00067542	-0.00097629	-0.00004809	0.00035292	-0.00041378	0.00032393	0.00095108	-0.00017545	0.00067157	0.00045310	-0.00005430	0.00030750	0.00005128	0.00002099	0.00037162	0.00037516	-0.00039509	0.00052078	-0.00046730	0.00016016	0.00049759	0.00080749	0.00075166	-0.00046770	-0.00071546	-0.00005819	0.00015224	-0.00002874	0.00009418	0.00011473	-0.00011981	0.00075321	-0.00014073	0.00040752	0.00044164	0.00035979	-0.00001225	0.00002425	-0.00003322	-0.00020284	0.00052459	0.00007697	0.00086048	0.00004389	0.00117751	0.00075162	0.00012469	-0.00073961	-0.00024047	-0.00148224	0.00012530	-0.00001654	-0.00012374	-0.00058038	-0.00050593	-0.00036729	0.00043323	-0.00020230	-0.00011266	-0.00028472	-0.00053134	0.00124655	-0.00057544	-0.00104540	-0.00136652	-0.00065997	0.00038597	-0.00083092	-0.00115810	-0.00127314	0.00066886	-0.00097927	-0.00055686	-0.00000614	0.00053478	-0.00039906	0.00006709	-0.00001843	-0.00079453	0.00171211	0.00083152	-0.00026405	0.00032688	0.00023163	0.00052102	-0.00290474	0.00006150	0.00041421	-0.00032024	0.00075888	0.00115390	0.00150914	-0.00102560	0.00183321	-0.00011898	-0.00082450	-0.00131055	-0.00109555	-0.00057337	0.00068047	-0.00086138	-0.00222254	-0.00007317	0.00208435	0.00144626	-0.00179340	0.00171632	0.00030052	0.00265359	-0.00161034	-0.00155334	0.00065164	-0.00007030	0.00121377	0.00053629	-0.00118957	0.00264228	0.00129536	0.00074937	0.00140619	-0.00010367	-0.00175500	-0.00179518	-0.00127010	0.00178407	0.00027820	0.00060788	-0.00072298	0.00164303	0.00069447	0.00134377	0.00130964	0.00328635	-0.00091055	-0.00045194	0.00137539	-0.00104450	0.00079301	0.00111399	-0.00078541	0.00177114	0.00054229	0.00008280	0.00048367	0.00228335	-0.00236116	0.00021182	-0.00204255	0.00075464	0.00023369	0.00017587	0.00040302	0.00050837	-0.00161560	0.00049778	0.00012832	0.00009311	0.00001970	0.00234960	-0.00048219	0.00065535	-0.00062753	0.00044397	0.00018055	-0.00011197	-0.00004619	0.00074717	0.00023793	-0.00143065	-0.00068032	0.00014353	0.00045923	0.00156146	0.00027582	0.00038090	0.00076750	0.00084402	0.00011822	-0.00083197	0.00035010	0.00048976	0.00032879	-0.00029582	0.00028145	0.00041467	-0.00050528	0.00077805	0.00064346	0.00020096	0.00012663	-0.00034283	0.00013039	0.00032334	-0.00044734	-0.00004749	-0.00001590	-0.00028814	0.00182051	0.00053400	0.00142147	-0.00086697	0.00036381	-0.00027380	0.00045592	0.00082540	0.00052066	-0.00031683	0.00045614	0.00002634	0.00110659	0.00014544	-0.00057313	0.00054816	0.00128297	-0.00049240	0.00029169	0.00035540	-0.00002872	0.00018404	0.00048587	-0.00064636	0.00074434	0.00050577	-0.00017492	0.00053381	-0.00009433	-0.00018900	0.00002231	-0.00021624	0.00003766	0.00022292	0.00029046	0.00032097	0.00008938	-0.00025745	-0.00029960	0.00040252	-0.00021289	-0.00031559	0.00017458	-0.00011997	0.00066898	0.00019981	-0.00012502	-0.00032684	0.00035392	-0.00001541	0.00046984	0.00024596	0.00023802	0.00011839	-0.00000233	-0.00003425	0.00012315	0.00056763	0.00016872	-1.37952563
-0.0502	-21.47483647	-0.33165220	-1.04206611	1.97412908	-21.47483647	-21.47483647	1.00356060	1.20977974	-0.61497145	-0.41852364	-0.76634997	-21.47483647	-0.04489491	-1.57440710	-2.04483801	-1.44973636	-0.79477972	0.37941828	-0.44006802	-21.47483647	0.42572297	-21.47483647	-21.47483647	-21.47483647	2.58475900	-21.47483647	-0.70911419	-0.16607317	-0.29612477	-21.47483647	-21.47483647	-21.47483647	-0.40939782	-0.23380585	0.63146551	-0.04024542	0.06297253	-0.10399573	-0.07671471	-0.04695725	0.05306626	0.12635262	0.05350940	0.03515139	-0.00672052	-0.00707710	0.00058968	0.01693665	0.01440379	0.05191729	0.01410785	0.00255226	0.01689053	0.01225565	0.01456239	0.00918115	0.01893715	0.01500972	0.01415953	0.01452629	0.01719695	0.01165715	0.01014427	0.01308992	0.01678130	0.01327377	0.01516957	0.01593637	0.01618490	0.01350290	0.01579277	0.01382401	0.01711589	0.01788918	0.01696755	0.01580310	0.01643268	0.01705261	0.01385673	0.01133209	0.01751882	0.00814015	0.01496871	0.00744447	0.02113332	0.02241637	0.00978371	0.01316718	0.02211542	0.01705679	0.00816032	0.01320411	0.02514458	0.01719051	0.01916533	0.01925005	0.01891601	0.01989391	0.01270464	0.01442356	0.02022588	0.02218862	0.02087032	0.02023490	0.01266319	0.02308249	0.02511519	0.01592654	0.01081356	0.02133938	0.01221762	0.01223323	0.00749363	0.00739544	0.00620356	0.00331324	-0.00130154	0.00190624	0.00243468	-0.00335186	-0.00102704	-0.00029654	-0.00388833	-0.00434169	-0.00771401	-0.01341030	-0.01029709	-0.01201845	-0.01408098	-0.01824981	-0.01843035	-0.01720900	-0.02055978	-0.02210620	-0.02223614	-0.02672540	-0.02295187	-0.02488790	-0.02730685	-0.02626704	-0.02929120	-0.02644505	-0.02917768	-0.03027351	-0.03326228	-0.03185875	-0.03152202	-0.03116693	-0.03016813	-0.03170179	-0.03178174	-0.03410015	-0.03264389	-0.03319058	-0.03383110	-0.03365064	-0.03319525	-0.03292558	-0.03343309	-0.03441398	-0.03174344	-0.03247891	-0.03253051	-0.03321765	-0.03122442	-0.03375581	-0.03133958	-0.03025161	-0.03099140	-0.03140568	-0.03042216	-0.02953598	-0.02946851	-0.02846406	-0.02966078	-0.02926805	-0.02936228	-0.02904238	-0.02725827	-0.02692224	-0.02708411	-0.02728552	-0.02626312	-0.02788515	-0.02651845	-0.02637114	-0.02705374	-0.02620047	-0.02697211	-0.02623022	-0.02546501	-0.02390655	-0.02329846	-0.02345241	-0.02112048	-0.01859180	-0.01911227	-0.01724489	-0.01534589	-0.01443698	-0.01346881	-0.01204402	-0.00956800	-0.00815300	-0.00578142	-0.00323177	-0.00267181	-0.00025291	0.00121620	0.00443016	0.00502780	0.00621912	0.00606408	0.00669039	0.00835395	0.00644140	0.00703155	0.00712277	0.00800679	0.00587546	0.00581572	0.00464128	0.00460425	0.00286539	0.00363891	0.00193156	0.00116286	-0.00043028	-0.00047988	-0.00112540	-0.00093429	-0.00133922	-0.00365434	-0.00312687	-0.00240796	-0.00370775	-0.00563099	-0.00432937	-0.00369425	-0.00380779	-0.00328756	-0.00495311	-0.00334436	-0.00382259	-0.00294504	-0.00271475	-0.00293158	-0.00202497	-0.00254575	-0.00233917	-0.00107048	-0.00133166	-0.00166983	-0.00001777	0.00017288	0.00089801	-0.00030656	-0.00005972	0.00092180	0.00027198	0.00042016	0.00133623	-0.00020097	0.00060970	0.00049727	-0.00011647	0.00046487	0.00067212	0.00009436	0.00110110	0.00067272	-0.00005518	-0.00058716	-0.00008345	0.00028858	0.00107418	0.00031162	0.00077029	-0.00008322	0.00019272	0.00053761	0.00082918	0.00057076	0.00080332	0.00050890	-0.00084883	0.00136619	0.00094060	0.00021740	0.00029585	0.00034747	0.00101900	0.00028844	0.00013530	-0.00003051	0.00082324	0.00012729	0.00019849	-0.00019581	0.00118669	0.00005990	0.00041347	-0.00015325	0.00062872	-0.00064075	0.00005354	-0.00054981	0.00022380	-0.00055535	0.00106379	0.00100732	0.00131861	-0.00077580	0.00001759	0.00038508	0.00132697	0.00085108	0.00046867	0.00052208	-0.00001211	-0.00031810	0.00024253	0.00137908	0.00078894	-0.00096552	0.00036773	-0.00087565	-0.00047855	-0.00170672	0.00082819	0.00056337	0.00118799	-0.00008935	0.00015832	0.00251442	0.00306455	0.00005953	0.00189232	-0.00062863	0.00153285	-0.00123303	0.00288954	-0.00057942	0.00168761	-0.00016749	0.00080874	0.00196564	0.00049204	0.00145859	0.00052061	0.00116315	-0.00028226	0.00049461	-0.00079407	0.00341986	-0.00184211	-0.00160001	0.00168599	0.00186915	0.00141643	0.00065679	0.00088089	0.00405725	0.00376509	0.00085394	0.00075915	0.00261173	0.00395601	0.00320299	0.00083790	0.00218549	0.00363619	0.00204180	0.00338363	0.00294012	-0.00063547	-0.00403841	0.00229590	0.00192481	0.00244982	-0.00198737	-0.00101371	0.00049863	0.00058803	-0.00012320	0.00124929	0.00380047	0.00338111	-0.00071227	0.00072926	0.00478290	0.00138355	0.00095720	0.00195579	-0.00146746	0.00159368	0.00086515	0.00304326	0.00116629	0.00171888	0.00021624	0.00221405	0.00072694	0.00216145	-0.00072958	0.00009572	0.00024360	0.00248423	-0.00047100	0.00033888	0.00030723	0.00158069	0.00077625	0.00097401	-0.00144780	0.00132827	-0.00183990	0.00150171	-0.00086793	0.00086215	0.00152851	0.00025895	-0.00079272	0.00228212	-0.00066281	-0.00015160	0.00129153	0.00179449	-0.00102587	0.00102479	0.00058880	0.00050177	-0.00110963	0.00071342	0.00080326	0.00071723	0.00012051	-0.00007408	0.00040793	0.00218285	-0.00066135	0.00181900	0.00017860	0.00016888	-0.00077111	-0.00004546	0.00018669	0.00198062	0.00014983	0.00042347	0.00096054	0.00121606	0.00147297	0.00000513	0.00009377	0.00019228	-0.00063593	-0.00133689	0.00050891	0.00160517	0.00105092	-0.00033625	0.00086218	0.00050733	0.00059915	0.00113769	0.00039897	0.00137994	0.00131767	-0.00021690	0.00118563	0.00067178	0.00100538	0.00008825	0.00120190	-0.00001325	0.00097346	0.00085552	0.00008918	0.00066010	0.00010506	0.00114780	0.00006684	0.00009548	0.00003263	0.00036016	0.00047431	0.00005429	0.00014830	-0.00030812	0.00055924	0.00037634	0.00009755	0.00025890	0.00016423	0.00028579	0.00025418	0.00017500	0.00005369	0.00006591	0.00010465	-0.00010598	0.00028877	0.00046516	0.00030210	0.00022485	-0.00003176	0.00025725	0.00033203	0.00087280	0.00067167	-0.33903064
-0.0002	-21.47483647	0.33989677	-1.74465573	-21.47483647	1.58246833	-21.47483647	1.00140715	0.49299058	0.68659430	-21.47483647	-0.66190664	-1.84983778	0.22247051	-1.44065922	-0.26657539	0.40805936	-0.24545504	-0.00868405	-1.27344000	-21.47483647	1.06754339	-21.47483647	-21.47483647	-1.39483249	0.85497950	-21.47483647	-21.47483647	-0.64417201	-21.47483647	-2.64409852	-0.54785275	-21.47483647	-0.56870638	1.60421392	-0.07912698	-0.45627331	-0.12474959	0.04852948	0.12444509	-0.00662037	0.06839902	0.10496873	-0.01268096	0.00296185	0.00909884	0.01527876	-0.00885215	0.00077220	0.00817771	0.02592050	0.00517975	0.01617023	0.00875212	0.01154822	0.01321983	0.01270403	0.01480837	0.01404965	0.01493631	0.01116509	0.01866764	0.01379829	0.01106861	0.01600573	0.01458304	0.01481240	0.01722588	0.01540845	0.01616046	0.01491581	0.01525216	0.01470696	0.01485113	0.02125540	0.01423414	0.01549452	0.01524823	0.01741144	0.01411559	0.01273616	0.01186724	0.00608547	0.01417457	-0.00045509	0.01439645	0.01598701	0.00892997	0.02145230	0.01762248	0.01253774	0.01361907	0.01450907	0.01841442	0.02176423	0.02088483	0.01393787	0.01628365	0.01929006	0.01778388	0.01578243	0.01294209	0.01736725	0.01741585	0.02025097	0.00941822	0.02222607	0.02264910	0.01591117	0.00449676	0.02023619	0.01393289	0.01233312	0.00375512	0.00721051	0.01039211	0.00514029	-0.00329239	0.00212890	0.00245382	0.00091455	-0.00354010	0.00219001	-0.00162559	-0.00200009	-0.00731832	-0.01411459	-0.01062696	-0.01442535	-0.01673527	-0.01671575	-0.01793362	-0.01634621	-0.01992580	-0.02147585	-0.02113497	-0.02509888	-0.02235958	-0.02394034	-0.02605213	-0.02718873	-0.02716981	-0.02741882	-0.02896281	-0.02945659	-0.03176222	-0.03210759	-0.03106895	-0.02983123	-0.03213210	-0.03256439	-0.03275586	-0.03301682	-0.03403332	-0.03411676	-0.03400162	-0.03339717	-0.03398083	-0.03338104	-0.03383123	-0.03368509	-0.03371308	-0.03450959	-0.03253725	-0.03370327	-0.03165888	-0.03287478	-0.03220776	-0.03081781	-0.03223123	-0.03235374	-0.03015380	-0.03249486	-0.02963199	-0.02946361	-0.03040647	-0.02930131	-0.02949538	-0.02842021	-0.02716005	-0.02863421	-0.02659458	-0.02810118	-0.02565788	-0.02677904	-0.02474260	-0.02491413	-0.02424601	-0.02478856	-0.02618107	-0.02588613	-0.02510359	-0.02426107	-0.02459004	-0.02557836	-0.02478950	-0.02174490	-0.02244370	-0.02076872	-0.02019514	-0.01826841	-0.01749055	-0.01698778	-0.01549731	-0.01435314	-0.01233714	-0.00949180	-0.00910243	-0.00808037	-0.00838557	-0.00387358	-0.00365973	-0.00223237	-0.00081383	0.00094986	0.00214685	0.00386108	0.00472004	0.00697487	0.00688065	0.00717737	0.00739462	0.00744657	0.00685383	0.00668796	0.00711977	0.00699120	0.00573178	0.00578891	0.00361242	0.00404518	0.00386257	0.00354152	0.00146030	0.00183539	0.00116244	0.00096141	-0.00080167	-0.00034345	-0.00063544	-0.00081019	-0.00196227	-0.00276665	-0.00303772	-0.00283307	-0.00453886	-0.00364922	-0.00453461	-0.00359088	-0.00452230	-0.00383912	-0.00365468	-0.00393860	-0.00445711	-0.00338048	-0.00324133	-0.00114662	-0.00375309	-0.00189766	-0.00176142	-0.00143773	-0.00204169	-0.00039428	-0.00060027	-0.00047615	-0.00010119	-0.00017604	0.00028810	0.00003960	-0.00021598	-0.00057900	-0.00005917	0.00077771	-0.00021131	-0.00043723	0.00070211	0.00080623	0.00024531	0.00093488	-0.00065111	-0.00016073	-0.00016779	-0.00000568	0.00040650	0.00086443	0.00037423	-0.00032253	0.00041170	-0.00011038	-0.00072587	-0.00006943	-0.00048334	0.00010188	0.00013192	-0.00042888	-0.00043109	0.00086478	0.00037245	-0.00018525	-0.00016225	0.00107159	0.00001180	-0.00062094	-0.00014990	0.00054516	-0.00061100	0.00085699	-0.00031748	0.00021315	-0.00134050	-0.00012238	0.00027734	0.00088236	-0.00043094	-0.00104155	-0.00028218	0.00090468	0.00145224	0.00029862	-0.00060788	-0.00050564	0.00056838	0.00018408	-0.00038346	-0.00029213	-0.00026741	0.00025520	-0.00064721	0.00135511	-0.00078912	0.00103024	0.00019996	0.00162508	-0.00105060	0.00078105	0.00015809	0.00339430	0.00230581	0.00045182	0.00004514	0.00131737	-0.00147874	0.00150532	0.00092117	0.00200493	-0.00104589	0.00152950	-0.00013793	0.00158877	-0.00181988	0.00043195	-0.00064565	0.00014280	0.00108865	-0.00107162	0.00003719	-0.00083900	-0.00082546	0.00024916	0.00245401	0.00252390	-0.00083413	0.00083342	0.00083510	0.00075787	-0.00126325	0.00169954	0.00215360	0.00317714	0.00081109	0.00201900	0.00161571	0.00495358	0.00141309	0.00237907	0.00104203	-0.00003539	-0.00063491	0.00007533	0.00191678	0.00173777	0.00177768	-0.00228531	-0.00140231	0.00036920	0.00035556	0.00183550	0.00202401	0.00236613	-0.00178089	0.00043186	0.00093940	-0.00061090	0.00178768	-0.00017343	0.00088053	0.00163568	-0.00091243	0.00194506	0.00238398	0.00089551	-0.00017491	-0.00050093	-0.00061297	0.00110721	0.00046903	-0.00144304	0.00056611	0.00066823	-0.00160343	0.00014295	0.00081639	0.00031948	-0.00125018	0.00081978	-0.00153209	0.00073375	0.00019325	0.00040208	0.00079836	0.00110577	0.00054097	0.00026627	-0.00131530	0.00041765	-0.00202155	-0.00084994	0.00114077	0.00049214	-0.00109384	-0.00021840	0.00154108	0.00044072	0.00012572	-0.00104928	0.00042178	0.00101773	0.00040266	-0.00127868	0.00045126	-0.00033566	0.00018926	0.00041157	-0.00016544	0.00134269	-0.00102167	0.00010200	0.00014102	0.00170999	0.00006957	0.00090299	0.00047567	0.00052038	0.00050429	-0.00026326	0.00076587	-0.00065644	-0.00039787	-0.00088111	-0.00023520	0.00073830	0.00076778	-0.00006008	0.00070723	0.00055583	0.00061363	0.00084225	0.00073308	0.00120657	0.00000395	0.00026259	0.00070358	0.00091959	0.00064630	0.00048368	0.00022916	-0.00038296	-0.00048155	0.00067105	-0.00038582	0.00046987	-0.00059604	0.00001781	0.00000457	-0.00011790	0.00036268	0.00017109	0.00034740	0.00007923	-0.00018942	-0.00032046	-0.00045291	0.00017505	-0.00035156	-0.00024139	-0.00004240	0.00011369	0.00050477	0.00035192	-0.00046316	-0.00003605	0.00051443	0.00006665	0.00006984	-0.00005873	0.00012741	0.00004746	0.00002496	0.00006998	0.00042865	0.00027445	0.00036372	-0.79222625
0.0498	0.13611873	-0.39367031	-0.05577971	-0.36011183	-0.81003345	0.10608867	-0.40236311	-21.47483647	0.18866399	1.00630319	-0.83012962	-21.47483647	-0.66926251	-1.13713324	-0.48148844	-21.47483647	-21.47483647	0.27101675	0.30111349	-21.47483647	-21.47483647	-1.38747728	-21.47483647	-21.47483647	0.12974814	0.46367189	-1.52163661	-21.47483647	0.72019327	-0.85800502	-21.47483647	-21.47483647	-0.54718708	-0.60031134	-0.69098686	-0.20474481	0.10939383	0.06184147	0.09597456	-0.04609536	0.02014010	0.12341172	0.01227564	0.00834879	0.02553438	0.02827485	0.02247281	0.01167419	0.02175520	0.02884041	0.02698968	0.00846215	0.01939775	0.01253562	0.01139624	0.01492490	0.01471288	0.01580470	0.01571228	0.01667383	0.01691061	0.01295392	0.01243410	0.01371365	0.01652926	0.01338833	0.01717242	0.01662756	0.01809779	0.01746612	0.01401831	0.01765741	0.01426088	0.01597274	0.01241190	0.01593458	0.01546740	0.01518930	0.01544997	0.01001255	0.01162056	0.00508893	0.01272966	0.00508985	0.01169648	0.01478896	0.01535615	0.01510819	0.01334711	0.01682132	0.00897407	0.01588928	0.02014399	0.01379642	0.01929743	0.00973045	0.02118481	0.02185530	0.01839063	0.01485668	0.01811666	0.01776523	0.01822970	0.02417990	0.01072188	0.02143129	0.02121540	0.01689270	0.00853508	0.01771999	0.01262000	0.01277871	0.00221393	0.00608071	0.00944174	0.00235060	-0.00037775	0.00046548	0.00391305	0.00034093	-0.00074441	0.00104197	-0.00187632	-0.00431046	-0.00695171	-0.01448993	-0.01303069	-0.01517664	-0.01594700	-0.01675962	-0.01775523	-0.01774208	-0.02024512	-0.02300818	-0.02183554	-0.02346099	-0.02272633	-0.02451546	-0.02618395	-0.02677628	-0.02797600	-0.02712280	-0.02727259	-0.03091943	-0.03148484	-0.03137472	-0.03063512	-0.02957302	-0.03109015	-0.03259493	-0.03330374	-0.03368799	-0.03312369	-0.03345155	-0.03238192	-0.03318490	-0.03392534	-0.03423423	-0.03358490	-0.03388063	-0.03261874	-0.03377953	-0.03356552	-0.03345015	-0.03176133	-0.03264008	-0.03219628	-0.03297137	-0.03137110	-0.03283847	-0.03188640	-0.03094427	-0.03091082	-0.02918309	-0.02967567	-0.02934819	-0.03041023	-0.03040510	-0.02721575	-0.02837768	-0.02741713	-0.02833595	-0.02576260	-0.02744938	-0.02484167	-0.02419485	-0.02404761	-0.02431162	-0.02446486	-0.02363328	-0.02358601	-0.02286510	-0.02232286	-0.02215872	-0.02217867	-0.02252950	-0.02324410	-0.02204044	-0.02089469	-0.02072252	-0.02064206	-0.01978210	-0.01900727	-0.01689795	-0.01499068	-0.01289582	-0.01037229	-0.01029765	-0.01035651	-0.00867929	-0.00692122	-0.00616977	-0.00524457	-0.00412100	-0.00311345	-0.00331806	-0.00108512	0.00093876	0.00194891	0.00333540	0.00444083	0.00452145	0.00569940	0.00617001	0.00765813	0.00746604	0.00871036	0.00700616	0.00711490	0.00668731	0.00664276	0.00664082	0.00465000	0.00516975	0.00583748	0.00447377	0.00264377	0.00269017	0.00232747	0.00254615	0.00193457	0.00085989	0.00141821	0.00067287	0.00086626	0.00044378	0.00008025	-0.00155031	-0.00121731	-0.00206522	-0.00131725	-0.00248287	-0.00321568	-0.00228265	-0.00369341	-0.00235732	-0.00449967	-0.00421503	-0.00356064	-0.00374497	-0.00395232	-0.00309616	-0.00272207	-0.00288903	-0.00289729	-0.00190034	-0.00219800	-0.00195055	-0.00225687	-0.00160310	-0.00141678	-0.00009613	-0.00070193	-0.00116834	0.00012999	0.00012650	-0.00003979	0.00005253	0.00003329	0.00041050	-0.00089659	0.00049518	0.00020423	-0.00005513	0.00056985	-0.00102073	0.00015683	0.00027663	-0.00031239	0.00012916	0.00078482	0.00085628	-0.00085386	-0.00019266	-0.00015492	0.00033932	-0.00019629	0.00085281	0.00011469	0.00083871	0.00037436	0.00047127	0.00008883	0.00055702	-0.00142626	-0.00004329	0.00016022	-0.00009433	-0.00216572	0.00016499	0.00094247	0.00114117	-0.00015183	-0.00214764	0.00009367	-0.00018358	0.00044981	-0.00086735	0.00135953	-0.00060606	0.00073839	-0.00090660	0.00036303	-0.00080772	-0.00006670	0.00026269	-0.00001174	-0.00018012	-0.00106555	0.00009044	0.00173651	0.00036574	-0.00051708	0.00088151	0.00157126	0.00195844	0.00023613	-0.00014908	0.00122407	0.00273172	-0.00145850	0.00156260	-0.00015067	0.00237994	0.00194302	0.00138710	0.00060878	0.00157892	0.00199437	-0.00025793	0.00189212	0.00022094	0.00061586	-0.00020293	0.00124187	-0.00109041	-0.00081228	0.00030285	0.00206897	0.00110954	0.00162714	0.00194352	0.00153591	0.00499356	-0.00152723	0.00239366	0.00074896	0.00358535	0.00214529	0.00345091	0.00233850	0.00615478	-0.00049950	0.00102919	0.00220138	0.00162875	-0.00252834	0.00004748	-0.00122778	0.00275628	0.00037379	0.00064448	-0.00015961	0.00159156	-0.00083334	-0.00046171	0.00195591	0.00183174	-0.00109586	0.00116565	0.00225094	-0.00184221	-0.00010499	0.00051736	0.00117565	-0.00055658	-0.00105887	0.00304449	0.00233642	0.00321057	0.00036134	0.00151901	0.00024343	0.00020110	0.00079390	-0.00082165	0.00054912	0.00117373	-0.00070909	-0.00108719	-0.00144306	0.00255381	0.00104757	0.00106855	-0.00133999	-0.00013654	0.00039126	-0.00078403	-0.00080084	0.00187654	-0.00089072	0.00044471	-0.00018635	0.00099475	-0.00078325	-0.00006146	0.00152118	0.00213754	-0.00033188	0.00170812	0.00051499	0.00009740	-0.00024043	-0.00055773	0.00084492	0.00114170	0.00126972	-0.00052856	0.00077375	0.00104075	0.00015278	0.00123581	0.00012795	0.00110192	-0.00022817	0.00001272	-0.00040738	0.00111995	0.00091161	0.00043907	-0.00013733	-0.00007171	0.00107287	0.00026881	0.00084531	0.00024463	-0.00024478	-0.00035807	0.00060916	0.00018764	0.00008713	0.00006612	0.00127811	-0.00050947	0.00046747	-0.00025208	-0.00021791	0.00141406	0.00156949	0.00032298	0.00080796	0.00035296	0.00037738	-0.00013303	0.00074848	0.00032896	0.00035235	0.00051108	0.00060101	0.00015806	0.00041458	0.00032317	-0.00011575	0.00052151	0.00025715	0.00011158	0.00000119	-0.00005416	-0.00050651	-0.00010337	-0.00001135	0.00044817	-0.00000284	0.00002572	0.00012113	0.00033622	0.00041838	0.00008890	0.00011528	0.00015913	0.00027165	0.00005479	0.00018294	-0.00008974	0.00003410	-0.00015938	-0.00009767	-0.00007422	-0.00000531	0.00036103	-0.00005574	0.19191434
0.0998	0.05983802	1.13355350	-0.40337259	-1.18691623	-0.83255714	-21.47483647	-1.18802798	0.64159352	-21.47483647	-21.47483647	0.06041785	-21.47483647	-0.40946792	1.38562036	-1.46316051	-21.47483647	0.49288499	1.23891807	0.45877755	-21.47483647	-0.29151296	-21.47483647	0.38561767	-21.47483647	-0.34620162	-21.47483647	-21.47483647	-21.47483647	-1.34354472	-21.47483647	-1.17464817	-21.47483647	-0.07289419	0.54254739	0.13049573	-0.35670517	0.05130038	-0.22935174	0.01451176	0.01546964	-0.02465389	0.12123001	0.05556830	0.04188670	0.06490213	0.02652205	0.01518699	0.00777865	0.01543561	0.02205185	0.01086663	0.00830960	0.02124049	0.01343130	0.01917591	0.01637753	0.01550576	0.02019103	0.01088375	0.01367385	0.01727265	0.01529230	0.01086733	0.01376669	0.01434791	0.01345568	0.01541908	0.01629004	0.01592956	0.01632781	0.01558212	0.01659213	0.01553413	0.01717452	0.01316484	0.01610497	0.01836221	0.01615866	0.01543139	0.01102438	0.01183789	0.00632387	0.01119357	0.00284880	0.00931003	0.02434644	0.01528604	0.02017792	0.01928928	0.01524279	0.01394846	0.01377696	0.01997753	0.02289757	0.02143405	0.01275996	0.01906979	0.02213273	0.01415346	0.01825940	0.01532988	0.01816915	0.01717304	0.01724053	0.00967960	0.02287144	0.01793170	0.01293468	0.00935151	0.01727536	0.01253006	0.01075125	0.00344443	0.00494808	0.00594972	0.00262305	-0.00156189	0.00291379	0.00209755	-0.00095780	-0.00251948	0.00121570	-0.00252745	-0.00505281	-0.00895353	-0.01525998	-0.01116138	-0.01650348	-0.01501626	-0.01595606	-0.01824768	-0.01835177	-0.02251582	-0.02371286	-0.02309612	-0.02266024	-0.02403809	-0.02531033	-0.02529417	-0.02789692	-0.02929872	-0.02761293	-0.02895959	-0.03193714	-0.03247819	-0.03106996	-0.03180737	-0.03129007	-0.03211234	-0.03539650	-0.03257634	-0.03341214	-0.03421557	-0.03307839	-0.03400625	-0.03525776	-0.03500514	-0.03571594	-0.03418693	-0.03425353	-0.03432633	-0.03189911	-0.03276546	-0.03393904	-0.03251708	-0.03522671	-0.03327204	-0.03226812	-0.03171334	-0.03297078	-0.03206142	-0.03140388	-0.03282933	-0.03026375	-0.03029782	-0.03231721	-0.03184533	-0.03011496	-0.02930952	-0.02812002	-0.02790767	-0.02801941	-0.02686630	-0.02594886	-0.02681955	-0.02570111	-0.02480310	-0.02511035	-0.02543192	-0.02583186	-0.02395094	-0.02325846	-0.02119766	-0.02189673	-0.02087213	-0.01922646	-0.02097180	-0.02061646	-0.01916575	-0.01988825	-0.01916236	-0.01809915	-0.01897104	-0.01800359	-0.01831154	-0.01649449	-0.01497318	-0.01429953	-0.01281284	-0.01004116	-0.00964885	-0.00793637	-0.00836228	-0.00744547	-0.00601719	-0.00391034	-0.00437324	-0.00241216	-0.00150036	-0.00133999	-0.00082715	-0.00070361	0.00115596	0.00102244	0.00327786	0.00364345	0.00532291	0.00486294	0.00532551	0.00751935	0.00757600	0.00775872	0.00602325	0.00747566	0.00741541	0.00747796	0.00609944	0.00708059	0.00616682	0.00596439	0.00477895	0.00378924	0.00391419	0.00446009	0.00347701	0.00435234	0.00359094	0.00295289	0.00125155	0.00269765	0.00178814	0.00237338	0.00041791	0.00144877	0.00053253	0.00142504	-0.00121765	0.00029960	0.00043185	-0.00056731	-0.00218243	-0.00019646	-0.00190280	-0.00130498	-0.00203426	-0.00274706	-0.00256094	-0.00288433	-0.00386139	-0.00327838	-0.00351874	-0.00322184	-0.00379090	-0.00370126	-0.00249962	-0.00215041	-0.00296500	-0.00224422	-0.00178425	-0.00134510	-0.00228940	-0.00096165	-0.00047243	-0.00030177	-0.00046545	-0.00114534	0.00027119	-0.00028741	-0.00039535	-0.00103544	-0.00025519	0.00046817	-0.00002313	0.00004586	-0.00034224	0.00140939	0.00044710	-0.00021996	0.00064509	0.00094834	0.00018947	0.00064968	0.00019136	0.00106227	-0.00079105	0.00012966	0.00037347	-0.00064569	-0.00126741	-0.00081162	0.00137819	0.00187091	-0.00054156	-0.00007838	-0.00006281	-0.00076384	0.00134726	-0.00068885	0.00070757	0.00049024	0.00082631	-0.00070518	0.00013988	0.00046188	-0.00161962	0.00118367	0.00086661	0.00078582	-0.00091290	0.00130282	0.00042951	0.00031147	-0.00017629	0.00093001	0.00237456	0.00159843	0.00139214	0.00062951	0.00049491	0.00034176	-0.00127557	0.00018422	0.00173215	0.00242319	-0.00042770	0.00198390	0.00119855	-0.00023854	-0.00117770	-0.00075733	0.00092436	0.00120769	0.00021601	0.00139594	0.00087186	-0.00132961	-0.00056794	0.00227722	0.00254810	0.00094527	-0.00062469	0.00093547	0.00055808	0.00319770	-0.00153734	-0.00053946	0.00260416	0.00497655	0.00141920	0.00233689	0.00175816	0.00326146	-0.00088891	0.00111129	0.00135839	-0.00109388	-0.00310076	0.00023548	0.00051852	0.00102790	-0.00038402	-0.00035239	0.00040108	-0.00020397	0.00081205	-0.00039052	0.00321563	0.00105593	-0.00218938	-0.00103135	0.00119669	-0.00324408	-0.00056174	0.00099866	-0.00211618	0.00050193	-0.00038077	0.00129022	0.00010714	0.00277324	-0.00176208	-0.00105029	-0.00054514	0.00015496	-0.00096696	-0.00081391	-0.00083236	-0.00075117	-0.00250654	-0.00040036	-0.00195946	0.00037047	-0.00087486	-0.00061022	-0.00101149	0.00064970	-0.00227751	-0.00090393	-0.00223319	0.00074461	0.00034411	-0.00068412	-0.00072725	0.00106475	-0.00100793	0.00042544	-0.00001600	0.00042264	-0.00008147	-0.00055777	-0.00021890	-0.00028606	-0.00214724	-0.00052333	-0.00035717	-0.00023489	-0.00046679	-0.00144097	-0.00026362	0.00030390	-0.00019251	0.00022926	0.00021783	0.00041289	-0.00076886	-0.00038459	0.00008256	-0.00006108	0.00003570	0.00013989	-0.00003343	0.00013244	0.00084161	-0.00049059	-0.00069694	-0.00003386	-0.00083600	-0.00089925	-0.00024619	0.00075361	0.00023896	-0.00079444	0.00014682	-0.00022134	-0.00087930	-0.00044144	-0.00078415	0.00108027	0.00113099	0.00023708	0.00001202	0.00031157	0.00036991	0.00008177	0.00006890	-0.00068566	-0.00048696	-0.00017114	-0.00034072	-0.00035346	-0.00076407	-0.00039742	-0.00022192	-0.00010500	-0.00043574	-0.00001866	-0.00007772	-0.00004813	-0.00031179	-0.00071518	-0.00034078	-0.00045203	-0.00019671	-0.00044337	-0.00054406	0.00000482	0.00022163	0.00015959	-0.00009686	-0.00000400	0.00001531	-0.00080197	-0.00002843	-0.00022831	0.00014711	-0.00021483	-0.00034390	0.00019210	0.00015863	0.00008007	0.00007882	0.79451291
0.1498	-21.47483647	-0.69915986	-0.65260314	-21.47483647	-0.09949058	0.55907353	0.11343408	-0.32693196	0.92558026	-21.47483647	1.36091566	-21.47483647	0.64924628	-0.19677134	-0.14490727	1.37735140	-0.15758864	-21.47483647	0.47237993	-21.47483647	1.00209816	-21.47483647	-21.47483647	-21.47483647	0.12088516	-21.47483647	-21.47483647	-0.37614354	0.25023091	-1.33918729	-21.47483647	1.48809326	-21.47483647	0.25201132	-0.18201715	-0.38954364	0.16421560	0.06768454	0.00816712	-0.12902516	0.00373382	0.06876309	-0.03686223	0.06561857	0.04976631	0.04640082	0.00673806	0.02492994	0.00415466	0.03381059	0.00883992	0.01414660	0.02232842	0.00982720	0.00829638	0.01419589	0.01599479	0.01863300	0.01183864	0.01282623	0.02356787	0.01061244	0.00707605	0.01522560	0.01680231	0.01549683	0.01610633	0.01608441	0.01759885	0.01519993	0.01523201	0.01372348	0.01568550	0.02049802	0.01298684	0.01280966	0.01569642	0.01455868	0.01327945	0.01038459	0.01329042	0.00896786	0.01461579	0.01191883	0.00318286	0.01608102	0.01737089	0.01328060	0.01722677	0.01544108	0.01306708	0.01538693	0.01586071	0.01793250	0.01988580	0.01040084	0.01663787	0.02079670	0.01987445	0.01393706	0.01631243	0.02230084	0.01801983	0.02408149	0.01424057	0.02336935	0.02440758	0.01707018	0.00897387	0.02137378	0.01607154	0.00956446	0.00453620	0.00417832	0.00748926	0.00239185	-0.00110120	0.00169237	0.00376104	0.00004140	-0.00213922	0.00005367	0.00035362	-0.00318416	-0.00731323	-0.01554946	-0.01226132	-0.01486383	-0.01510170	-0.01323829	-0.01763396	-0.01698952	-0.02196278	-0.02342566	-0.02368961	-0.02300936	-0.02422131	-0.02435634	-0.02611194	-0.02767713	-0.02794636	-0.02578244	-0.02917576	-0.03227104	-0.03058546	-0.02983640	-0.03140636	-0.03118085	-0.03238165	-0.03383139	-0.03167092	-0.03301757	-0.03554161	-0.03345337	-0.03432190	-0.03384378	-0.03341412	-0.03422953	-0.03328028	-0.03449330	-0.03395308	-0.03364252	-0.03365251	-0.03425947	-0.03347675	-0.03386033	-0.03327087	-0.03342358	-0.03184624	-0.03466203	-0.03243583	-0.03173628	-0.03271822	-0.02852778	-0.03126492	-0.03088772	-0.03128963	-0.03031134	-0.02923064	-0.02899511	-0.02839321	-0.02869164	-0.02687227	-0.02700809	-0.02594922	-0.02646994	-0.02577157	-0.02595076	-0.02414520	-0.02492984	-0.02339223	-0.02284679	-0.02245247	-0.02091932	-0.02196739	-0.02072448	-0.02062531	-0.02027334	-0.01793286	-0.01802253	-0.01799617	-0.01734149	-0.01726697	-0.01710347	-0.01521389	-0.01465102	-0.01517380	-0.01440962	-0.01516828	-0.01273507	-0.01297047	-0.01209047	-0.01029499	-0.00952402	-0.00909546	-0.00745602	-0.00612293	-0.00361051	-0.00314578	-0.00293516	-0.00117279	-0.00169803	-0.00045663	-0.00074378	0.00071086	0.00113732	0.00093303	0.00154841	0.00111295	0.00206455	0.00306471	0.00364164	0.00241057	0.00432318	0.00535896	0.00599579	0.00537505	0.00690070	0.00733618	0.00788645	0.00829545	0.00712193	0.00767189	0.00606861	0.00622649	0.00614130	0.00560509	0.00598282	0.00492512	0.00388853	0.00388726	0.00367226	0.00271797	0.00289654	0.00258509	0.00260145	0.00178773	0.00234835	0.00245709	0.00164938	0.00107772	0.00209317	0.00149661	0.00156927	0.00144979	0.00111841	0.00058850	0.00023802	0.00017509	0.00004926	-0.00063228	-0.00086968	-0.00234912	-0.00193401	-0.00124196	-0.00190718	-0.00270382	-0.00274707	-0.00315377	-0.00306132	-0.00367767	-0.00306633	-0.00301632	-0.00290291	-0.00383918	-0.00355492	-0.00297982	-0.00169559	-0.00209712	-0.00221742	-0.00150477	-0.00214231	-0.00154146	-0.00154255	-0.00170418	-0.00064663	-0.00050040	-0.00080037	-0.00005467	0.00089380	-0.00040968	-0.00083517	-0.00063717	0.00010685	-0.00071942	-0.00016685	0.00000027	-0.00016250	-0.00019233	-0.00071027	-0.00000422	0.00119850	0.00008339	-0.00010553	0.00021708	-0.00034360	0.00111314	-0.00034461	-0.00026667	0.00089806	0.00016273	0.00094874	-0.00051977	-0.00001262	-0.00003530	0.00044931	-0.00015167	0.00001924	-0.00280480	0.00036859	0.00037704	0.00127127	-0.00021738	0.00037749	0.00151933	0.00278432	-0.00009361	0.00085781	-0.00063356	0.00060400	-0.00149507	-0.00047720	-0.00056675	0.00263582	0.00057474	0.00155137	0.00049063	0.00074302	-0.00081864	-0.00062374	0.00180821	0.00065896	0.00068370	-0.00109280	0.00309266	-0.00272343	-0.00146525	0.00040040	0.00341859	0.00118178	0.00225740	0.00133888	0.00211833	0.00330987	0.00020417	0.00338867	0.00055461	0.00481058	0.00156547	0.00081066	0.00227689	0.00347094	0.00119407	0.00154157	0.00135444	0.00121720	-0.00158866	0.00059161	-0.00018591	0.00052888	-0.00045917	-0.00104696	-0.00102798	0.00105527	-0.00133516	0.00077974	0.00234554	0.00231998	-0.00069907	-0.00030546	0.00158308	0.00152396	-0.00017719	-0.00002640	-0.00111220	0.00042854	-0.00189986	0.00111389	0.00170086	0.00099699	-0.00078184	-0.00119312	-0.00068254	0.00117389	-0.00106894	-0.00020797	0.00012773	0.00196852	-0.00196373	-0.00095413	-0.00177068	0.00133174	0.00026277	0.00093065	-0.00175927	-0.00035152	-0.00069231	-0.00254433	-0.00143198	0.00341200	0.00081463	-0.00062388	-0.00050842	0.00022417	-0.00199735	0.00035564	0.00021777	0.00032125	-0.00037588	0.00005607	0.00090961	-0.00012805	-0.00128883	-0.00089434	-0.00005219	0.00052195	-0.00001921	-0.00069296	0.00027243	0.00047157	-0.00026970	0.00005430	-0.00007521	0.00118514	-0.00098797	-0.00000836	-0.00055937	-0.00042312	0.00023466	0.00041518	-0.00004636	0.00004331	0.00039483	-0.00048272	0.00053623	-0.00046968	-0.00086816	-0.00031948	-0.00023012	0.00039458	0.00032255	0.00012274	0.00105521	0.00068999	0.00055288	-0.00006997	-0.00035118	0.00058739	0.00105602	0.00017625	0.00032648	0.00095136	0.00047761	-0.00062270	0.00107846	-0.00033124	-0.00011073	0.00036724	0.00005435	-0.00049312	0.00060659	0.00045538	-0.00015966	0.00018435	-0.00007932	0.00009214	0.00009806	0.00022747	-0.00035549	-0.00008821	-0.00002478	0.00049588	-0.00034276	-0.00023048	-0.00031559	0.00002836	0.00080823	-0.00021747	-0.00017212	0.00012632	0.00015170	-0.00022207	-0.00006325	0.00010303	0.00034218	0.00006900	0.00009347	0.00001327	0.00016237	0.00019871	0.00026424	-0.41665445
0.1998	0.38102481	-21.47483647	0.37148003	-21.47483647	-0.92960083	-1.00768220	0.57742250	-0.48095024	-1.60150754	-1.11627996	-21.47483647	-21.47483647	0.43607356	0.00685370	-21.47483647	1.03793061	-0.38066097	-0.36377385	0.27499219	-0.17480618	-0.33857994	-0.72332501	-21.47483647	-21.47483647	0.09826190	0.02193476	-21.47483647	-0.81649441	-0.12878025	-21.47483647	-0.85120147	-1.31706011	-0.20097626	-0.60147956	0.74405761	-0.14793884	0.06143866	-0.05639888	0.10796851	0.09824304	-0.08038316	0.07221058	-0.03046694	0.06373023	0.02252771	0.00226980	0.00652237	0.00956862	0.01969261	0.02332522	0.01182778	0.01159127	0.01773800	0.01286581	0.01512218	0.01671114	0.01613724	0.01616504	0.01383404	0.01275446	0.01748721	0.01772391	0.01239372	0.01249104	0.01432923	0.01369061	0.01410349	0.01654989	0.01623691	0.01467360	0.01321347	0.01719676	0.01566883	0.01695788	0.01591962	0.01903446	0.01624429	0.01889646	0.01176863	0.01066818	0.01537652	0.00693806	0.01369085	0.00786132	0.01207489	0.02099956	0.01305693	0.01762739	0.02613736	0.01855359	0.01209323	0.01921708	0.02426848	0.02016332	0.01819235	0.01568087	0.02382763	0.02252186	0.01788627	0.01618707	0.01489991	0.02035500	0.02085439	0.02363747	0.01298684	0.02066417	0.02074866	0.01212108	0.00616395	0.01840295	0.01220717	0.01164211	0.00360529	0.00615211	0.00835071	-0.00095731	-0.00065744	0.00000772	0.00066921	-0.00266634	-0.00313324	-0.00007871	-0.00113853	-0.00617289	-0.00894352	-0.01340249	-0.01270832	-0.01678068	-0.01399001	-0.01894371	-0.02012879	-0.01859557	-0.02348627	-0.02321102	-0.02187697	-0.02401765	-0.02427098	-0.02575898	-0.02632298	-0.02796374	-0.02718412	-0.02665639	-0.02927074	-0.03122730	-0.02944317	-0.03022628	-0.03088500	-0.02975052	-0.03097517	-0.03350131	-0.03279614	-0.03309983	-0.03389933	-0.03284942	-0.03371618	-0.03554325	-0.03445864	-0.03418800	-0.03348504	-0.03436869	-0.03276315	-0.03392561	-0.03452325	-0.03373837	-0.03251760	-0.03474797	-0.03329767	-0.03261207	-0.03152166	-0.03456275	-0.03194668	-0.03149363	-0.03208425	-0.02992117	-0.03143473	-0.03067556	-0.03085803	-0.03023529	-0.02945546	-0.02777913	-0.02721291	-0.02902730	-0.02719481	-0.02773630	-0.02712844	-0.02642450	-0.02583795	-0.02736307	-0.02479346	-0.02534063	-0.02326929	-0.02309017	-0.02276370	-0.01980422	-0.02141318	-0.02079463	-0.02025437	-0.02079415	-0.01850652	-0.01931919	-0.01706296	-0.01701013	-0.01676481	-0.01551736	-0.01478664	-0.01338572	-0.01349326	-0.01227777	-0.01270094	-0.00921965	-0.01080330	-0.01070748	-0.00994028	-0.00923905	-0.01027305	-0.00886402	-0.00965596	-0.00723504	-0.00551521	-0.00601088	-0.00424372	-0.00370031	-0.00210777	-0.00129168	0.00167391	0.00108141	0.00156022	0.00222590	0.00172891	0.00144728	0.00176629	0.00265224	0.00149314	0.00236265	0.00316354	0.00196925	0.00190225	0.00331939	0.00410698	0.00478797	0.00438705	0.00589497	0.00616223	0.00649609	0.00657502	0.00827854	0.00735635	0.00814921	0.00763715	0.00724710	0.00699748	0.00728529	0.00558742	0.00567192	0.00586830	0.00609372	0.00445888	0.00414247	0.00427752	0.00367291	0.00263599	0.00523074	0.00273681	0.00285590	0.00263966	0.00211245	0.00258865	0.00260511	0.00207779	0.00123269	0.00228467	0.00138921	0.00132349	0.00126834	0.00175962	0.00108871	0.00143271	0.00101013	0.00056920	0.00020364	-0.00108669	0.00004359	-0.00134748	-0.00093393	-0.00124463	-0.00243043	-0.00233893	-0.00245295	-0.00260427	-0.00231462	-0.00317554	-0.00283641	-0.00340432	-0.00280107	-0.00305161	-0.00185537	-0.00267086	-0.00231496	-0.00201685	-0.00191089	-0.00291934	-0.00212787	-0.00236181	-0.00146241	-0.00285726	-0.00144116	-0.00088328	-0.00097589	-0.00263361	-0.00157581	0.00004824	-0.00042017	-0.00071889	0.00013128	-0.00049044	0.00038385	0.00012734	0.00034076	-0.00052964	-0.00016234	0.00018998	0.00120641	0.00012031	0.00154047	-0.00130904	0.00066655	-0.00093087	0.00071644	-0.00142179	0.00022963	0.00129059	0.00149021	-0.00026179	0.00156976	0.00208392	0.00256139	0.00020979	0.00026591	0.00052196	0.00052369	-0.00099677	0.00107432	0.00051775	0.00310807	0.00062272	0.00209200	0.00157355	0.00097364	-0.00112678	0.00118144	0.00029044	0.00146132	-0.00108527	0.00049462	0.00133891	-0.00009635	-0.00145209	0.00021460	0.00347893	0.00476862	-0.00160181	0.00175917	0.00183058	0.00170800	-0.00192794	0.00141577	0.00148154	0.00282308	0.00012740	0.00263725	0.00224147	0.00259989	0.00151181	0.00172164	0.00075709	0.00001282	-0.00292152	-0.00146468	0.00025499	0.00109754	-0.00153917	-0.00084990	0.00032157	0.00045673	-0.00055436	0.00153909	0.00133954	0.00216935	-0.00200368	0.00107892	0.00061612	-0.00175703	0.00032364	0.00103244	-0.00002838	-0.00040006	-0.00087599	0.00180610	0.00187324	0.00275144	0.00006063	-0.00009052	-0.00187668	-0.00032401	0.00100593	0.00032924	0.00041523	-0.00009145	-0.00067882	0.00119403	-0.00246173	-0.00128765	-0.00033548	0.00101914	0.00000956	-0.00021131	-0.00100585	-0.00211953	-0.00134580	0.00199118	-0.00035056	-0.00050066	-0.00040128	0.00119701	-0.00167986	-0.00049794	0.00096469	0.00135605	-0.00012776	0.00150263	0.00085361	0.00074728	-0.00092780	0.00020917	0.00050012	0.00045279	0.00113841	0.00009103	-0.00023294	0.00014480	-0.00056255	0.00057028	0.00051080	0.00042165	-0.00076482	-0.00006282	0.00055181	0.00039709	0.00094320	0.00040840	-0.00007140	-0.00022163	0.00070619	-0.00011634	0.00014382	-0.00037868	-0.00043528	0.00037701	0.00008417	0.00095220	-0.00001997	-0.00056387	0.00039868	-0.00011110	0.00015528	-0.00010634	-0.00042134	0.00107530	0.00056941	0.00044686	0.00022930	0.00015976	-0.00022167	0.00057461	0.00029422	-0.00100765	-0.00013299	0.00064317	-0.00011302	0.00038133	-0.00049577	0.00023199	0.00014298	-0.00002863	-0.00034720	-0.00030360	0.00005417	-0.00036672	0.00019703	-0.00063377	0.00006806	0.00001471	-0.00013583	-0.00035854	0.00004275	0.00005948	0.00037598	-0.00011739	-0.00020682	-0.00007471	0.00029972	-0.00008271	0.00010407	-0.00009040	0.00037592	-0.00004833	-0.00002267	-0.00017563	0.00003703	0.00005164	0.00028745	0.16210894
0.2498	0.64006769	-21.47483647	1.45104933	-21.47483647	-0.37225346	-0.63671304	0.01396837	-21.47483647	0.11595391	-21.47483647	-21.47483647	-0.45808408	0.93790805	0.43083155	0.47199970	0.47647011	-1.72612941	1.62794828	-0.37097871	-21.47483647	0.26429772	-21.47483647	-21.47483647	-21.47483647	-0.71848541	-21.47483647	-21.47483647	-21.47483647	0.01239587	-0.59280281	-21.47483647	-0.49873835	-21.47483647	-0.26599836	-0.42249610	0.32289673	-0.15980273	0.29543897	-0.00920578	-0.01803231	0.03995050	0.08590728	-0.00337391	0.01320735	0.05065911	0.03342180	0.02552957	0.01781375	0.01764153	0.01999800	0.01133619	0.00545880	0.01649045	0.01849437	0.01306328	0.01550140	0.01727652	0.01412392	0.01386388	0.01766435	0.01606848	0.01598622	0.01124937	0.01430090	0.01518694	0.01204750	0.01504824	0.01693527	0.01371923	0.01537759	0.01594701	0.01719360	0.01471320	0.01570572	0.01527098	0.01586758	0.01380218	0.01601160	0.01257853	0.01423797	0.01151424	0.00746172	0.00969901	0.00949585	0.01031649	0.01441632	0.01651790	0.01277706	0.01894768	0.01323101	0.00993522	0.01909007	0.01905183	0.02597892	0.01852334	0.01415709	0.02221063	0.02188057	0.01546403	0.01787558	0.01914002	0.02225852	0.01956080	0.02095875	0.01231125	0.02282394	0.01676159	0.01436623	0.00696996	0.01907572	0.01609298	0.01001190	0.00354461	0.00551906	0.00640186	0.00182050	-0.00141132	0.00234433	0.00266008	-0.00151176	-0.00368635	0.00031780	-0.00171235	-0.00665272	-0.00776053	-0.01478596	-0.01379332	-0.01634452	-0.01535728	-0.01630804	-0.02068657	-0.01931629	-0.02098172	-0.02438240	-0.02221074	-0.02325525	-0.02331728	-0.02743190	-0.02610561	-0.02801504	-0.02892173	-0.02732744	-0.02849212	-0.03188236	-0.03190467	-0.03282257	-0.03227112	-0.02930728	-0.03299520	-0.03520285	-0.03421847	-0.03427166	-0.03442090	-0.03404105	-0.03466682	-0.03497054	-0.03565962	-0.03552213	-0.03495795	-0.03573715	-0.03318718	-0.03335501	-0.03404620	-0.03456925	-0.03307935	-0.03550772	-0.03277377	-0.03456828	-0.03228360	-0.03467796	-0.03297339	-0.03199225	-0.03287467	-0.03106890	-0.03202275	-0.03226420	-0.03205618	-0.03135758	-0.02902673	-0.02973854	-0.02955504	-0.02833368	-0.02863373	-0.02804788	-0.02823920	-0.02683652	-0.02585250	-0.02677981	-0.02607138	-0.02734608	-0.02465997	-0.02492520	-0.02315532	-0.02194824	-0.02206278	-0.01868609	-0.02183672	-0.02033468	-0.01865269	-0.02047334	-0.01768394	-0.01676601	-0.01765848	-0.01593119	-0.01686819	-0.01500914	-0.01341555	-0.01357885	-0.01171184	-0.00875137	-0.00935585	-0.00828041	-0.01049592	-0.00976116	-0.00817689	-0.00851453	-0.00857190	-0.00584143	-0.00680365	-0.00740774	-0.00557130	-0.00509600	-0.00564614	-0.00567807	-0.00310892	-0.00175671	-0.00234303	-0.00160234	-0.00075192	0.00097801	0.00114645	0.00255323	0.00193891	0.00246908	0.00439389	0.00298452	0.00322728	0.00379891	0.00370225	0.00409110	0.00408551	0.00318406	0.00364898	0.00345857	0.00380546	0.00530027	0.00459066	0.00634405	0.00565148	0.00670362	0.00628926	0.00635471	0.00710000	0.00805378	0.00768108	0.00925958	0.00683165	0.00644205	0.00741484	0.00689426	0.00622408	0.00702586	0.00597672	0.00532210	0.00465739	0.00510393	0.00389707	0.00354796	0.00289903	0.00224520	0.00240482	0.00176577	0.00156629	0.00094494	0.00209776	0.00252309	0.00188455	0.00218634	0.00077994	0.00168111	0.00070515	0.00168271	0.00147654	0.00163919	0.00140404	0.00121198	0.00105273	0.00049322	0.00076881	0.00069152	0.00002683	-0.00013917	-0.00070592	-0.00103347	-0.00179352	0.00019847	-0.00146936	-0.00134872	-0.00141529	-0.00133559	-0.00216243	-0.00290287	-0.00258489	-0.00178181	-0.00314296	-0.00351574	-0.00375033	-0.00374356	-0.00430792	-0.00352940	-0.00182797	-0.00188124	-0.00348091	-0.00298861	-0.00298542	-0.00237910	-0.00199369	-0.00161671	-0.00185638	-0.00238168	-0.00159359	-0.00097065	-0.00216605	-0.00215689	-0.00114374	-0.00047902	-0.00139813	0.00016734	-0.00132938	-0.00091970	-0.00039524	0.00060566	-0.00057801	-0.00042712	0.00088147	0.00211187	0.00011802	-0.00116518	0.00098165	0.00012781	-0.00070782	-0.00041535	0.00058368	-0.00037677	0.00199517	0.00134314	-0.00083245	-0.00026088	0.00059495	-0.00094225	-0.00033641	-0.00027895	0.00084260	0.00117787	0.00034494	-0.00083606	-0.00349433	0.00030763	0.00304122	0.00332620	-0.00007063	0.00086847	-0.00061338	0.00346300	-0.00450854	-0.00058627	-0.00037302	0.00291509	-0.00071989	-0.00161232	0.00105328	0.00172364	0.00017945	0.00215245	0.00169068	-0.00014351	-0.00046395	-0.00065053	-0.00275246	0.00056585	-0.00014381	-0.00135965	-0.00028624	0.00053948	-0.00069141	0.00056266	0.00248809	0.00168415	-0.00358053	-0.00128919	0.00178683	-0.00009319	-0.00075027	0.00054139	-0.00121527	0.00245147	0.00010277	0.00061604	0.00177826	0.00196171	-0.00211962	-0.00006451	-0.00143551	-0.00066987	-0.00018227	-0.00156516	-0.00056844	0.00113072	-0.00005276	-0.00020556	-0.00121925	0.00134002	0.00093317	-0.00053674	-0.00052934	-0.00020275	-0.00257391	-0.00172935	-0.00274168	-0.00129228	-0.00140520	-0.00108869	0.00014357	0.00024409	-0.00176648	-0.00072585	-0.00072253	0.00030013	0.00004693	-0.00040039	0.00002765	0.00015733	-0.00028665	0.00006499	-0.00089653	-0.00078657	-0.00072436	-0.00050550	-0.00087397	0.00123471	-0.00115815	-0.00012089	-0.00105484	-0.00019757	-0.00088029	-0.00088438	-0.00060914	0.00027016	0.00085935	0.00044329	-0.00059649	0.00043428	0.00060598	-0.00026137	0.00011662	-0.00037597	-0.00033032	-0.00110178	-0.00069884	-0.00065490	0.00014354	-0.00157915	-0.00013662	-0.00009770	-0.00053805	-0.00059402	-0.00034084	0.00069338	0.00034879	0.00030553	-0.00044950	-0.00017373	-0.00027127	-0.00000593	0.00020879	-0.00026602	-0.00070511	0.00007811	0.00009735	0.00068233	0.00009578	-0.00025791	-0.00043841	-0.00010570	0.00001919	-0.00021331	0.00002158	-0.00010240	0.00001900	-0.00078277	-0.00043076	0.00010065	-0.00023551	-0.00068499	-0.00000746	0.00011589	0.00037312	-0.00043223	-0.00026288	-0.00025419	0.00043600	-0.00044600	-0.00014793	-0.00020972	0.00002663	-0.00021065	-0.00029886	-0.00026514	0.00039721	0.00016662	0.00001757	-0.39977995
0.2998	-0.18844138	-0.49758735	-0.41055799	-1.41686857	-0.15207197	-0.78948003	-0.00743892	-0.07104462	0.52648559	-21.47483647	-0.60873151	-1.31280643	-0.10307126	2.29879975	-21.47483647	1.12446585	-0.07062492	-0.01713213	2.11535525	-21.47483647	1.51980889	-21.47483647	-21.47483647	-21.47483647	2.84664726	-0.17973264	-21.47483647	1.85327506	0.04460335	-0.82986343	0.31206543	-1.18703413	-0.54761102	0.78960605	0.33059578	-0.07575785	-0.07731970	0.07616609	-0.05086538	-0.11866755	0.05267778	0.00174130	0.03053733	0.04684059	0.02455114	0.03652782	-0.00506712	0.01288539	0.00255584	0.01629119	0.01084967	0.01306659	0.02793034	0.01021467	0.01730284	0.01294126	0.01174260	0.01427898	0.01425507	0.00951403	0.01917648	0.01389995	0.01014691	0.01004582	0.01523476	0.01175532	0.01525056	0.01309483	0.01693403	0.01438188	0.01578098	0.01751988	0.01676000	0.01911009	0.01261347	0.01360602	0.01264696	0.01417289	0.01344744	0.01131376	0.01220743	0.01399758	0.01444403	0.00530544	0.01274082	0.01996000	0.01027945	0.01998330	0.01253818	0.01870784	0.01072789	0.01021447	0.01363729	0.02001882	0.01645414	0.00899676	0.01518366	0.02197740	0.01718920	0.01630237	0.01230275	0.01901363	0.01481528	0.01592264	0.01440838	0.02060825	0.02433467	0.02010832	0.00917797	0.02086072	0.01439176	0.01329732	0.00361590	0.00625761	0.00607505	0.00050011	0.00105051	0.00073306	0.00115691	-0.00045955	-0.00267794	0.00149933	-0.00182791	-0.00302512	-0.00760121	-0.01431875	-0.01130830	-0.01347938	-0.01512500	-0.01726183	-0.01963275	-0.01737377	-0.02095842	-0.02453945	-0.02377182	-0.02603892	-0.02447966	-0.02622838	-0.02710736	-0.02879191	-0.02963657	-0.02691881	-0.03136596	-0.03165647	-0.03160167	-0.03150358	-0.03112993	-0.03022024	-0.03266455	-0.03477692	-0.03395898	-0.03486093	-0.03491381	-0.03512607	-0.03389351	-0.03654751	-0.03560900	-0.03512785	-0.03516119	-0.03625404	-0.03499754	-0.03420095	-0.03491049	-0.03473428	-0.03377567	-0.03555990	-0.03447938	-0.03330764	-0.03196827	-0.03477236	-0.03378678	-0.03238826	-0.03352258	-0.03185082	-0.03300469	-0.03275341	-0.03149159	-0.03185929	-0.02956683	-0.03073379	-0.02930888	-0.02921253	-0.02814302	-0.02927640	-0.02885184	-0.02762977	-0.02662841	-0.02770777	-0.02640262	-0.02682035	-0.02426530	-0.02503302	-0.02168123	-0.02258638	-0.02297906	-0.02098637	-0.02180064	-0.02079176	-0.01968698	-0.02144888	-0.01810704	-0.01738028	-0.01718757	-0.01572138	-0.01678915	-0.01460434	-0.01375217	-0.01294043	-0.01223541	-0.01006556	-0.01057112	-0.00986335	-0.00941506	-0.00943814	-0.00758133	-0.00757526	-0.00644957	-0.00451093	-0.00485238	-0.00599939	-0.00419761	-0.00385088	-0.00327805	-0.00521624	-0.00276832	-0.00301354	-0.00301886	-0.00381843	-0.00305139	-0.00224750	-0.00110224	-0.00176502	-0.00173332	-0.00009562	0.00115614	0.00286317	0.00264013	0.00447744	0.00418629	0.00635624	0.00547128	0.00432800	0.00548187	0.00475260	0.00504109	0.00506573	0.00411305	0.00504371	0.00421939	0.00340109	0.00428715	0.00368112	0.00412573	0.00530887	0.00511851	0.00708385	0.00502135	0.00604136	0.00700222	0.00674102	0.00707845	0.00731318	0.00705509	0.00747943	0.00805698	0.00665517	0.00757749	0.00693052	0.00667866	0.00643014	0.00598324	0.00550168	0.00470560	0.00443122	0.00478507	0.00383912	0.00383489	0.00346408	0.00184853	0.00158571	0.00150147	0.00140656	0.00160074	0.00113262	0.00041060	0.00025872	0.00097727	0.00062751	0.00089112	0.00078900	0.00129739	0.00048226	0.00064941	0.00089373	0.00128894	0.00144331	0.00141851	0.00150570	0.00061322	-0.00008442	0.00065338	-0.00077509	0.00000998	-0.00021334	-0.00033918	-0.00134686	-0.00107268	-0.00154112	-0.00206132	-0.00198361	-0.00178084	-0.00099700	-0.00191456	-0.00197303	-0.00203723	-0.00267319	-0.00220470	-0.00336400	-0.00303658	-0.00362652	-0.00258556	-0.00352979	-0.00275086	-0.00303741	-0.00408235	-0.00264246	-0.00371315	-0.00317605	-0.00299606	-0.00221355	-0.00155063	-0.00090943	-0.00093066	-0.00219712	0.00037417	0.00087672	-0.00110748	-0.00140172	-0.00023126	-0.00098858	-0.00100680	-0.00027817	0.00046215	0.00069043	0.00024148	0.00051879	0.00016970	-0.00063745	-0.00062299	-0.00143255	0.00010050	0.00081448	0.00017321	-0.00135062	0.00047909	-0.00317695	-0.00117977	0.00258698	0.00109045	-0.00007911	-0.00150866	0.00077502	0.00063307	0.00283413	-0.00302416	-0.00055333	0.00159509	0.00304515	0.00058863	0.00112332	0.00012992	0.00346318	0.00103767	0.00229586	0.00032744	-0.00046584	-0.00238816	0.00043143	-0.00006617	0.00038344	-0.00026223	0.00020667	-0.00313757	0.00318183	-0.00087479	-0.00085736	0.00223077	0.00054749	-0.00319723	-0.00062295	0.00227479	-0.00091348	0.00079843	0.00093079	-0.00035686	-0.00054536	-0.00171420	-0.00104570	0.00012510	0.00141781	-0.00299337	-0.00123988	-0.00141782	-0.00011311	-0.00119979	0.00071117	0.00102413	0.00062167	-0.00177478	-0.00108263	0.00062695	0.00116398	0.00056496	0.00164380	-0.00121733	-0.00066312	-0.00084128	-0.00073287	-0.00170314	0.00028003	-0.00028070	-0.00072836	-0.00081257	-0.00034497	-0.00062637	0.00075852	0.00065662	0.00140730	-0.00015058	-0.00044314	0.00007303	-0.00008515	-0.00114417	-0.00041226	0.00072408	-0.00059519	0.00075340	-0.00067785	0.00039519	-0.00008393	-0.00005684	0.00047766	0.00074693	0.00042768	-0.00013533	-0.00030282	-0.00005475	-0.00023026	0.00017340	0.00044561	-0.00014267	0.00063241	0.00074888	-0.00001706	-0.00034442	-0.00054653	-0.00069660	-0.00164889	-0.00080123	-0.00038256	0.00028811	-0.00104631	0.00042311	0.00009790	-0.00010877	0.00000068	0.00002991	0.00040703	0.00029112	-0.00040693	-0.00005164	0.00062970	0.00019186	-0.00056195	0.00046500	-0.00019203	-0.00051184	0.00075884	-0.00018172	0.00019440	-0.00073339	-0.00053678	-0.00065347	0.00027664	-0.00005820	0.00008167	-0.00027296	0.00010184	0.00018857	-0.00013049	-0.00009019	-0.00006274	-0.00022324	-0.00009569	-0.00011926	0.00039547	0.00043087	0.00003937	-0.00019115	0.00003373	0.00025393	-0.00011136	0.00000925	-0.00032658	0.00070768	-0.00014712	-0.00006222	0.00007884	0.00028535	0.00034057	0.00021482	-0.57331287
0.3498	-21.47483647	-0.76630986	-0.30688339	-0.26679028	0.14718227	1.48244360	0.77123517	1.09921968	0.00127819	1.14555946	-1.06792521	-21.47483647	-0.00975024	-0.87215364	-0.16024242	-0.10361966	0.15924245	0.31443479	-21.47483647	-21.47483647	0.42717996	-0.39863920	0.21438631	-21.47483647	1.30923235	-21.47483647	1.07458532	0.23487841	0.21632411	-1.85696626	0.65428799	-0.11450881	-0.59714933	0.29360487	-0.11510472	-0.32719428	-0.24631386	0.11333787	0.10402496	0.03558816	-0.02985350	0.05370504	0.03559318	0.01215531	-0.00349855	0.01011035	0.01012106	0.01288741	0.01282745	0.02839712	0.01915751	0.01455807	0.01783571	0.01513729	0.01713260	0.01576205	0.01259397	0.01294659	0.01571713	0.01534746	0.01309525	0.01399872	0.00872227	0.01388899	0.01416798	0.01345640	0.01482537	0.01494511	0.01548217	0.01498745	0.01380186	0.01469261	0.01376844	0.01634759	0.01271718	0.01581037	0.01551210	0.01378813	0.01077447	0.01046571	0.00995081	0.00842722	0.00506649	0.00509362	0.00735231	0.01931439	0.01223544	0.01556431	0.01904373	0.00961459	0.00983256	0.01525688	0.02099180	0.01715701	0.01953471	0.01263068	0.01518761	0.01990858	0.01776057	0.01904501	0.01937255	0.01875171	0.01501047	0.02190893	0.01207775	0.02379276	0.02188219	0.01707889	0.00861642	0.01775799	0.01294994	0.01231263	0.00516744	0.00373700	0.00621925	0.00158548	-0.00356809	0.00035083	0.00173876	-0.00002511	-0.00131696	0.00197376	-0.00316596	-0.00384481	-0.00628051	-0.01470048	-0.01120596	-0.01397548	-0.01624030	-0.01668721	-0.01999853	-0.01795333	-0.02295555	-0.02291609	-0.02350054	-0.02377857	-0.02336697	-0.02533159	-0.02618734	-0.02930207	-0.02861287	-0.02796410	-0.02989401	-0.03218966	-0.03248192	-0.03230474	-0.03254142	-0.03160259	-0.03312274	-0.03613267	-0.03381160	-0.03458931	-0.03477915	-0.03460460	-0.03624404	-0.03631251	-0.03564772	-0.03584063	-0.03551080	-0.03711537	-0.03413131	-0.03378899	-0.03487067	-0.03512655	-0.03318591	-0.03503719	-0.03363126	-0.03338416	-0.03309846	-0.03494199	-0.03353046	-0.03201441	-0.03397024	-0.03237557	-0.03173460	-0.03169946	-0.03141290	-0.03243255	-0.03079746	-0.03153598	-0.02905655	-0.02928998	-0.02838334	-0.02889519	-0.02867078	-0.02734801	-0.02660125	-0.02701891	-0.02762922	-0.02781848	-0.02437092	-0.02595879	-0.02314213	-0.02384444	-0.02291744	-0.02074420	-0.02169367	-0.01945000	-0.01922695	-0.01996446	-0.01874743	-0.01717316	-0.01753392	-0.01612335	-0.01695016	-0.01483909	-0.01531725	-0.01298813	-0.01209002	-0.00954737	-0.01007169	-0.00900478	-0.00920259	-0.00941680	-0.00737555	-0.00729558	-0.00510111	-0.00479958	-0.00539745	-0.00430704	-0.00340431	-0.00283089	-0.00257163	-0.00346363	-0.00029845	-0.00114628	-0.00175866	-0.00205979	-0.00262522	-0.00117464	-0.00096172	-0.00128556	-0.00085391	-0.00096670	-0.00007611	-0.00051811	-0.00098684	-0.00010373	0.00122903	0.00191526	0.00198806	0.00283004	0.00338777	0.00448790	0.00501562	0.00514059	0.00593071	0.00725300	0.00659613	0.00712356	0.00607076	0.00645639	0.00611800	0.00586649	0.00557662	0.00651422	0.00427150	0.00464639	0.00479463	0.00478526	0.00579727	0.00688204	0.00549468	0.00620440	0.00623553	0.00561450	0.00706445	0.00626903	0.00877012	0.00761590	0.00746609	0.00856563	0.00789482	0.00663706	0.00742660	0.00833689	0.00753784	0.00721277	0.00619763	0.00585145	0.00581630	0.00599051	0.00462412	0.00341101	0.00478940	0.00266203	0.00307739	0.00245021	0.00313787	0.00167995	0.00095414	0.00165682	0.00117356	0.00056384	0.00104934	0.00058820	0.00054868	0.00136426	-0.00054505	0.00072083	0.00096771	0.00019500	0.00078370	0.00089336	0.00066129	0.00069472	0.00100754	0.00146251	0.00021618	0.00094196	0.00130439	0.00197306	0.00120650	0.00053383	0.00054248	0.00070158	0.00210959	0.00059642	-0.00039300	-0.00019742	0.00142459	0.00002318	-0.00065683	-0.00015326	-0.00116452	0.00085989	-0.00243116	-0.00224342	-0.00187001	-0.00082973	-0.00076204	-0.00202086	-0.00130424	-0.00143587	-0.00187944	0.00139148	-0.00023191	-0.00163691	-0.00321679	-0.00277242	-0.00467862	-0.00022465	-0.00062987	-0.00024822	-0.00114379	-0.00107078	-0.00212552	0.00064876	0.00000489	-0.00048452	-0.00177288	-0.00035367	-0.00220112	-0.00091166	-0.00006173	-0.00206641	-0.00238749	0.00026157	0.00355104	-0.00027020	0.00188462	0.00077644	0.00033779	0.00216200	-0.00031366	-0.00073128	0.00092643	0.00283294	0.00069022	0.00166972	0.00125278	0.00275075	0.00322008	0.00270006	0.00140076	0.00152720	-0.00058490	0.00015104	-0.00089399	0.00082042	0.00044460	0.00077062	-0.00017743	0.00128651	-0.00075051	0.00046401	0.00261309	0.00346200	0.00052751	-0.00000829	0.00051311	-0.00084312	-0.00000342	0.00197316	-0.00055670	0.00180322	0.00069940	0.00246049	0.00198388	0.00263224	-0.00147409	0.00027546	-0.00091854	-0.00050731	0.00180481	-0.00002714	-0.00015762	0.00058063	-0.00159052	-0.00052221	-0.00115782	0.00030115	0.00157367	0.00101231	-0.00107188	0.00031815	-0.00076353	-0.00081130	-0.00072683	-0.00048741	-0.00061364	0.00128800	-0.00236041	-0.00004291	0.00030126	0.00057870	0.00101044	0.00044681	0.00019591	-0.00120783	0.00067508	0.00052968	0.00077846	-0.00060758	0.00166848	0.00067754	-0.00087120	-0.00048146	0.00121949	0.00111347	-0.00016007	0.00007208	0.00047262	-0.00041619	-0.00055806	0.00084611	-0.00075595	0.00076695	0.00064357	0.00137582	-0.00000917	0.00043381	0.00133894	0.00095491	-0.00030424	0.00040054	-0.00051100	0.00016653	-0.00010707	0.00010812	0.00085973	0.00000151	0.00017408	0.00075980	0.00048642	0.00102506	0.00018480	0.00138329	0.00046116	-0.00056079	0.00018570	0.00077801	0.00063370	-0.00033396	0.00048331	0.00009699	0.00028192	0.00070923	-0.00016589	0.00019637	-0.00069897	-0.00036922	-0.00018683	0.00054872	0.00012435	0.00011935	0.00022975	0.00028785	0.00001400	-0.00009819	-0.00017724	-0.00010439	-0.00050504	0.00001478	0.00007223	0.00037114	0.00051996	0.00004284	-0.00009986	-0.00030136	0.00039822	-0.00006876	0.00021080	0.00002734	0.00017674	0.00007251	-0.00005642	0.00055403	0.00043757	0.00065198	0.00059978	-0.07723412
0.3998	-0.49384971	-1.58361137	0.10721070	-0.01481062	0.33116751	-1.02389383	1.28689134	0.17389752	0.29081005	1.07263720	-0.80037820	0.25214228	-0.35750505	0.53582086	-0.36268294	0.75268245	0.11070251	1.18592304	-0.17534090	-0.33478341	-0.59147894	-21.47483647	-21.47483647	-21.47483647	0.45667964	-21.47483647	-21.47483647	-21.47483647	0.62046313	-0.36431840	-1.29590583	1.01497754	1.12572035	0.61856881	0.47844571	-0.07325209	0.08640488	0.18159631	-0.00150513	-0.05459088	0.02085032	0.01350173	0.00087650	0.06569329	0.01896981	0.03903570	0.01220293	0.02029128	0.00011478	0.02042542	0.00691798	0.00394956	0.01499015	0.01998254	0.01965251	0.01103091	0.01213905	0.01662215	0.01455600	0.01116802	0.01803506	0.01494049	0.00808818	0.01352960	0.01240029	0.01645579	0.01529331	0.01499240	0.01321797	0.01681254	0.01537061	0.01592510	0.01491911	0.01653277	0.01455827	0.01469720	0.01436722	0.01375238	0.01224741	0.00957815	0.01114903	0.00454224	0.01387381	0.00811770	0.01496358	0.01861555	0.01564182	0.01563014	0.01619791	0.01147362	0.00950348	0.01213926	0.01240762	0.01219420	0.01910750	0.01079489	0.01606681	0.02271560	0.02104644	0.01409208	0.02140927	0.01900709	0.02005617	0.02096334	0.01075931	0.02052184	0.02365346	0.01447857	0.00689896	0.02051645	0.01446937	0.00984532	0.00573331	0.00378787	0.00743440	0.00023764	0.00041060	-0.00053884	0.00140586	-0.00271649	-0.00314881	-0.00060922	-0.00451116	-0.00361593	-0.00971504	-0.01634218	-0.01176654	-0.01562954	-0.01602910	-0.01787271	-0.01903945	-0.01792171	-0.02242606	-0.02304675	-0.02361905	-0.02483634	-0.02473030	-0.02555396	-0.02744335	-0.02929528	-0.02882998	-0.02721000	-0.03021574	-0.03175444	-0.03172234	-0.03186177	-0.03190251	-0.03162796	-0.03375000	-0.03583730	-0.03456651	-0.03494433	-0.03395336	-0.03474393	-0.03474429	-0.03600852	-0.03595960	-0.03643765	-0.03640603	-0.03514276	-0.03462084	-0.03421356	-0.03405641	-0.03480935	-0.03389816	-0.03667136	-0.03379536	-0.03356613	-0.03308948	-0.03533538	-0.03464627	-0.03262137	-0.03284840	-0.03287842	-0.03335383	-0.03186832	-0.03218775	-0.03365140	-0.03075472	-0.03070649	-0.02914988	-0.03046445	-0.02936595	-0.02910640	-0.02821345	-0.02746843	-0.02607218	-0.02728570	-0.02688860	-0.02844120	-0.02495831	-0.02526011	-0.02279676	-0.02285344	-0.02266333	-0.02046034	-0.02243292	-0.02034494	-0.01883981	-0.01995714	-0.01917563	-0.01732035	-0.01830137	-0.01645494	-0.01602039	-0.01448611	-0.01388104	-0.01387328	-0.01190377	-0.00815157	-0.01054348	-0.01008430	-0.00975415	-0.00958914	-0.00827149	-0.00758193	-0.00688701	-0.00448757	-0.00335226	-0.00475448	-0.00318831	-0.00317007	-0.00141735	-0.00210398	-0.00197973	-0.00043516	-0.00248024	0.00012548	-0.00098260	0.00025559	-0.00055629	0.00012939	0.00008131	0.00062333	0.00191022	-0.00013203	0.00016250	0.00110658	0.00070844	0.00020612	0.00031040	0.00069523	0.00169350	0.00107399	0.00050373	0.00198916	0.00198033	0.00386060	0.00388935	0.00497229	0.00554703	0.00627751	0.00615126	0.00623263	0.00629245	0.00767467	0.00670298	0.00718059	0.00771597	0.00702579	0.00720543	0.00730104	0.00593673	0.00713706	0.00657339	0.00594822	0.00571203	0.00580044	0.00564960	0.00656556	0.00618017	0.00679522	0.00556193	0.00543708	0.00594914	0.00762025	0.00681002	0.00715959	0.00628934	0.00720664	0.00612672	0.00820561	0.00712256	0.00658152	0.00762706	0.00586789	0.00615511	0.00608071	0.00616227	0.00519431	0.00556615	0.00524371	0.00416710	0.00412552	0.00373883	0.00421310	0.00300143	0.00360127	0.00313492	0.00247877	0.00166667	0.00133188	0.00114954	0.00006594	-0.00027222	0.00090753	0.00097200	-0.00108200	-0.00096851	0.00008379	-0.00043122	0.00076416	-0.00014154	-0.00031307	0.00067269	0.00038639	0.00089459	0.00030480	0.00051710	0.00165369	0.00067889	0.00104517	0.00215124	-0.00049005	0.00059453	0.00130909	0.00026000	0.00109302	0.00093313	0.00127531	0.00159559	0.00190517	0.00063916	0.00095731	0.00129384	0.00196838	-0.00008441	0.00040792	-0.00050823	-0.00058909	-0.00193768	0.00026798	-0.00121165	0.00213862	0.00095166	0.00213778	-0.00091075	0.00061533	-0.00103140	-0.00122475	-0.00068924	-0.00136472	0.00038941	-0.00192314	-0.00020095	-0.00333050	-0.00325147	-0.00071773	-0.00024134	0.00139002	-0.00011768	0.00024422	-0.00070447	0.00118745	-0.00147976	-0.00198905	-0.00112817	0.00351761	0.00106430	0.00045669	-0.00006103	0.00140453	-0.00045398	0.00113524	0.00121446	-0.00105583	-0.00261666	-0.00071231	-0.00065899	0.00079114	0.00041148	0.00086752	-0.00179829	-0.00064365	-0.00123546	-0.00114082	0.00233865	0.00212142	-0.00103458	0.00090551	0.00351227	0.00036392	-0.00037483	-0.00051035	0.00038912	0.00163205	-0.00060306	0.00370750	0.00094383	0.00442184	-0.00166092	-0.00056920	0.00041893	0.00027918	0.00053587	-0.00077433	0.00244767	-0.00012270	-0.00218680	-0.00050417	-0.00053754	0.00191311	0.00137320	0.00095818	0.00006644	0.00113038	-0.00106716	-0.00007302	-0.00055821	-0.00052102	0.00006467	0.00041425	-0.00050935	0.00124463	-0.00006260	-0.00036443	-0.00007932	0.00006002	-0.00037739	0.00091336	0.00058913	0.00081005	-0.00024669	-0.00067331	0.00040176	0.00077411	0.00042776	-0.00030437	0.00036618	-0.00068911	-0.00086418	0.00129111	0.00038937	0.00028924	-0.00046916	-0.00010247	0.00062837	0.00060534	-0.00053271	0.00062606	-0.00039642	0.00014981	0.00051177	-0.00037406	-0.00026779	-0.00041731	-0.00032748	-0.00015252	-0.00056006	0.00050901	0.00025168	-0.00090929	0.00048022	0.00045662	-0.00021643	0.00031933	0.00061460	0.00092733	-0.00012079	0.00078569	0.00077316	0.00037905	-0.00008673	-0.00073775	-0.00028203	-0.00027782	0.00020504	0.00068507	-0.00030957	0.00039487	-0.00012283	0.00046162	-0.00018658	0.00017830	0.00006426	0.00064992	0.00066721	-0.00001727	-0.00006064	-0.00012061	0.00015465	0.00073089	-0.00013807	-0.00004362	0.00041694	0.00035367	0.00065122	0.00008176	-0.00005467	0.00001723	0.00050047	-0.00010010	0.00022250	-0.00006371	0.00023649	0.00029650	0.00000490	0.00027152	0.00032804	0.00069527	0.00006593	-0.54224154
0.4498	-21.47483647	0.30456471	0.81827122	0.64280289	0.62980517	-0.33688759	-21.47483647	-0.26545623	-0.43568524	-0.08849991	-21.47483647	0.46812323	-0.77122815	-0.05190522	0.69151143	0.05953664	-1.54456919	-21.47483647	0.34696390	-21.47483647	1.30840476	-21.47483647	-21.47483647	-21.47483647	-0.32317243	0.68944347	-21.47483647	0.04379647	0.97877830	-21.47483647	-21.47483647	0.87831718	0.04108521	-0.56869952	0.09092954	0.43337168	0.08941954	0.10726691	-0.00191897	0.02410242	-0.09605903	0.10536508	0.04867359	0.02521813	0.02457420	0.01931648	0.00205511	0.00149718	-0.00679816	0.03223680	0.00318462	0.00924826	0.02296456	0.01416616	0.00833362	0.01327913	0.01301297	0.01572343	0.01113225	0.01516106	0.02036531	0.01316868	0.01025234	0.01505785	0.01400620	0.01347675	0.01499096	0.01485145	0.01706215	0.01428650	0.01394963	0.01550104	0.01746126	0.01733325	0.01673165	0.01503159	0.01800920	0.01729347	0.01199059	0.01132874	0.01829684	0.01241785	0.00953348	0.00012498	0.01430001	0.02045941	0.01628769	0.02278055	0.02054038	0.02233289	0.01278412	0.01717525	0.02151141	0.01789799	0.02331267	0.01464505	0.02185662	0.02133831	0.01638797	0.01484085	0.01856660	0.01801440	0.01688973	0.01872864	0.01135926	0.01880635	0.01712029	0.01396189	0.00675953	0.01581769	0.00905293	0.01057389	0.00302208	0.00727276	0.00720547	-0.00094292	-0.00231744	-0.00127872	0.00036893	-0.00558203	-0.00229325	0.00016528	-0.00385144	-0.00479977	-0.00904579	-0.01770332	-0.01262409	-0.01830963	-0.01715264	-0.01859385	-0.01993825	-0.01899780	-0.02418638	-0.02357221	-0.02290888	-0.02544465	-0.02294024	-0.02570696	-0.02670123	-0.02951522	-0.02884967	-0.02861289	-0.03110485	-0.03239426	-0.03285850	-0.03280892	-0.03132610	-0.03124032	-0.03236632	-0.03397489	-0.03486450	-0.03587374	-0.03532238	-0.03497398	-0.03463834	-0.03691050	-0.03602454	-0.03516731	-0.03602945	-0.03631161	-0.03541691	-0.03436650	-0.03512447	-0.03700649	-0.03339014	-0.03537373	-0.03392168	-0.03367038	-0.03489859	-0.03540377	-0.03329873	-0.03299574	-0.03294779	-0.03207571	-0.03338749	-0.03249917	-0.03241787	-0.03232818	-0.03012328	-0.03071295	-0.03016647	-0.03071896	-0.02927541	-0.02919759	-0.02771644	-0.02714582	-0.02717604	-0.02665763	-0.02817974	-0.02724641	-0.02541052	-0.02543328	-0.02386440	-0.02372871	-0.02450496	-0.02134331	-0.02152857	-0.02041629	-0.02009404	-0.01860817	-0.02021438	-0.01892936	-0.01852452	-0.01657640	-0.01639434	-0.01491269	-0.01340821	-0.01351360	-0.01266352	-0.01061342	-0.01150189	-0.00948387	-0.00902412	-0.00814932	-0.00842313	-0.00836937	-0.00785640	-0.00562148	-0.00494885	-0.00485304	-0.00323697	-0.00344732	-0.00140362	-0.00292157	-0.00173356	-0.00191271	-0.00159969	-0.00145030	-0.00049971	0.00011942	-0.00044473	0.00080046	-0.00017056	0.00022825	0.00273894	0.00128261	0.00107826	0.00235878	0.00279138	0.00270560	0.00236421	0.00168177	0.00152116	0.00263673	0.00014765	0.00204262	0.00021407	0.00241736	0.00176941	0.00233836	0.00227161	0.00294864	0.00128129	0.00280563	0.00343194	0.00600226	0.00388625	0.00612402	0.00718828	0.00677448	0.00721011	0.00833671	0.00794326	0.00766011	0.00887586	0.00782507	0.00729135	0.00678176	0.00796094	0.00713850	0.00703497	0.00623348	0.00479630	0.00587099	0.00631539	0.00645598	0.00628566	0.00707701	0.00552821	0.00614379	0.00475755	0.00763358	0.00579596	0.00651541	0.00683748	0.00596045	0.00674394	0.00683537	0.00553884	0.00671430	0.00655534	0.00571822	0.00647365	0.00597677	0.00653096	0.00778199	0.00680519	0.00642604	0.00487107	0.00554823	0.00476165	0.00429206	0.00399733	0.00496336	0.00332828	0.00328016	0.00363486	0.00299538	0.00252425	0.00174338	0.00298860	0.00309913	0.00140546	0.00064579	0.00031587	0.00035865	0.00183563	-0.00148842	0.00135002	-0.00075851	0.00024495	0.00005485	0.00044995	0.00052002	-0.00024110	0.00076840	-0.00041998	-0.00029041	0.00019775	-0.00061317	0.00092933	0.00199171	-0.00107353	0.00163303	0.00179979	0.00273086	0.00123658	0.00098102	0.00081102	0.00324639	-0.00005744	-0.00023256	0.00167775	0.00094051	0.00037310	0.00085315	0.00033471	0.00126650	0.00127424	0.00155491	-0.00010287	-0.00028452	0.00037885	-0.00114101	0.00202321	-0.00070800	-0.00156945	-0.00170027	0.00018131	0.00102923	-0.00120290	0.00041452	-0.00028503	0.00120379	-0.00305736	-0.00261426	-0.00225292	0.00130182	-0.00298134	-0.00061894	-0.00090621	0.00324290	-0.00098549	0.00015064	-0.00009853	-0.00401258	-0.00635922	-0.00111733	-0.00202241	-0.00024335	-0.00326980	-0.00179465	-0.00195856	-0.00174085	-0.00104380	-0.00231489	0.00156585	0.00192593	-0.00451281	-0.00284917	0.00168444	-0.00147922	-0.00071218	0.00013064	0.00017028	-0.00034751	-0.00120249	0.00079006	0.00095772	0.00203161	-0.00117275	-0.00050633	-0.00208328	-0.00070609	-0.00033910	-0.00167317	-0.00108721	-0.00092816	-0.00170531	-0.00039421	-0.00099463	-0.00129524	-0.00081865	-0.00090538	-0.00130083	0.00015223	-0.00135639	-0.00187213	-0.00079650	0.00073144	-0.00013412	-0.00319233	-0.00055871	0.00052966	-0.00058926	-0.00052009	-0.00112991	0.00092103	-0.00074212	-0.00033371	-0.00090277	-0.00006351	-0.00063679	-0.00075521	-0.00036445	0.00040610	-0.00036210	-0.00110665	-0.00135375	-0.00112470	-0.00119541	0.00065835	-0.00032597	-0.00051977	-0.00125727	-0.00088560	-0.00196580	0.00017718	0.00017204	0.00107552	-0.00039045	-0.00073093	0.00062274	-0.00055491	0.00066788	-0.00014392	-0.00061493	-0.00094907	0.00007021	-0.00013384	0.00086706	-0.00119315	0.00003027	-0.00106104	0.00011527	-0.00048702	-0.00000286	0.00000754	0.00097996	0.00023844	0.00063428	0.00003601	0.00018653	-0.00133450	0.00023996	-0.00138657	-0.00032882	-0.00003897	-0.00041243	0.00027354	-0.00035457	0.00034847	-0.00025812	-0.00061856	-0.00024608	0.00011192	-0.00019526	-0.00007601	0.00008488	-0.00039315	-0.00038147	0.00002387	-0.00037299	-0.00021210	-0.00019445	0.00041611	0.00021731	-0.00001747	-0.00026892	-0.00002220	0.00015219	0.00001937	-0.00000429	0.00000416	0.00016970	0.00015616	0.00010767	0.00023501	0.00049747	0.00028037	0.00052226	-1.06162539
0.4998	0.32085630	-21.47483647	-21.47483647	1.82645166	-21.47483647	-0.31193054	-0.58056678	-21.47483647	0.58493694	-21.47483647	-21.47483647	-21.47483647	0.68654019	-0.40336542	-21.47483647	-0.19943272	-0.69065955	-21.47483647	-21.47483647	0.52899253	-0.64034814	-21.47483647	-21.47483647	-1.52376509	-21.47483647	0.98601496	-0.09421962	-0.79627937	-0.85847786	-21.47483647	-21.47483647	-21.47483647	-0.45131414	0.03531521	0.83506505	-0.20231904	-0.01096036	0.05265195	0.03114019	-0.01441343	-0.02089158	0.12951787	-0.01502595	0.02000136	0.02428592	0.01862850	0.02336513	-0.00433399	0.03800696	0.03549222	0.01077003	0.01811392	0.01853937	0.01806154	0.01984250	0.01433720	0.01594199	0.01460579	0.01648781	0.01509289	0.02224913	0.01531101	0.01171144	0.01260216	0.01473756	0.01541322	0.01446956	0.01555702	0.01705090	0.01478271	0.01447146	0.01370025	0.01791744	0.01587816	0.01126014	0.01152896	0.01671679	0.01270597	0.01716816	0.01087101	0.01257782	0.01051591	0.01051982	0.00851958	0.01062603	0.02225056	0.01775217	0.01419115	0.02020389	0.01612225	0.00760553	0.01332023	0.01767412	0.01743881	0.02212916	0.01090281	0.01819152	0.01743167	0.02112721	0.01811129	0.02209240	0.01510883	0.01984463	0.01754364	0.01189965	0.02189881	0.02022856	0.01013189	0.00680197	0.01728654	0.01204898	0.01014885	0.00711323	0.00659609	0.00677249	-0.00165142	-0.00346851	0.00028071	-0.00037096	-0.00319207	-0.00390424	-0.00179169	-0.00513332	-0.00607181	-0.00831073	-0.01771434	-0.01412189	-0.01769918	-0.01713757	-0.01952667	-0.02114952	-0.01853777	-0.02173485	-0.02373162	-0.02440341	-0.02433773	-0.02357561	-0.02641389	-0.02700283	-0.03078943	-0.02917721	-0.02886073	-0.02911019	-0.03156150	-0.03208320	-0.03179108	-0.03271596	-0.03131194	-0.03324311	-0.03420267	-0.03396393	-0.03501642	-0.03573691	-0.03552744	-0.03549845	-0.03525599	-0.03642510	-0.03507922	-0.03589640	-0.03588044	-0.03523904	-0.03585906	-0.03505724	-0.03601827	-0.03414669	-0.03611885	-0.03445001	-0.03440687	-0.03444981	-0.03646246	-0.03410980	-0.03405167	-0.03244027	-0.03231070	-0.03298119	-0.03171104	-0.03360422	-0.03390312	-0.02995059	-0.03232951	-0.03055567	-0.03003906	-0.03068728	-0.03022600	-0.02809181	-0.02749638	-0.02784590	-0.02706364	-0.02764724	-0.02652043	-0.02630044	-0.02605078	-0.02389158	-0.02487308	-0.02416135	-0.02196197	-0.02122363	-0.02114167	-0.02013479	-0.02101542	-0.01899043	-0.01857994	-0.01873534	-0.01835260	-0.01655982	-0.01422815	-0.01395583	-0.01352098	-0.01342741	-0.01165557	-0.01078382	-0.01072538	-0.00944704	-0.00931321	-0.00743918	-0.00763409	-0.00661640	-0.00555625	-0.00554884	-0.00569412	-0.00400875	-0.00299396	-0.00305272	-0.00318213	-0.00099339	-0.00197644	-0.00114441	-0.00081675	0.00039177	-0.00025375	-0.00005732	0.00104575	-0.00043142	0.00090446	0.00214977	0.00160442	0.00068037	0.00237734	0.00212973	0.00328994	0.00355201	0.00243734	0.00330678	0.00423641	0.00346781	0.00314917	0.00420681	0.00388533	0.00291681	0.00315196	0.00314378	0.00372446	0.00256354	0.00262581	0.00255371	0.00371130	0.00227845	0.00295492	0.00357391	0.00307866	0.00385104	0.00464641	0.00465226	0.00544133	0.00666541	0.00608823	0.00741609	0.00764393	0.00779643	0.00807576	0.00866539	0.00897782	0.00847062	0.00803274	0.00822812	0.00910296	0.00794283	0.00810238	0.00664742	0.00712045	0.00612290	0.00616327	0.00643810	0.00676484	0.00612988	0.00534016	0.00665973	0.00603339	0.00543874	0.00594090	0.00635613	0.00692665	0.00653458	0.00570494	0.00630057	0.00703427	0.00707594	0.00630638	0.00615060	0.00760747	0.00724538	0.00671787	0.00613637	0.00682448	0.00590827	0.00597212	0.00577899	0.00532723	0.00521776	0.00539414	0.00586642	0.00600397	0.00399463	0.00527299	0.00464789	0.00306970	0.00433062	0.00456028	0.00350066	0.00183964	0.00308687	0.00360602	0.00260997	0.00265640	0.00299843	0.00315376	0.00088670	0.00035053	-0.00023801	0.00218579	0.00068661	0.00184217	0.00079797	0.00186025	0.00121107	0.00148302	-0.00055795	-0.00084767	0.00113041	0.00080619	-0.00191451	0.00101413	0.00202170	-0.00021632	0.00066117	0.00122072	0.00260048	0.00115043	0.00125751	-0.00019677	0.00000825	0.00160798	0.00001163	0.00090990	0.00131654	0.00066883	0.00001530	0.00200094	0.00332208	0.00332273	0.00209113	0.00115015	0.00128133	0.00191965	0.00132039	0.00086839	-0.00021426	0.00276448	0.00193881	0.00354778	0.00253037	0.00480505	0.00148671	0.00110811	0.00222652	0.00022877	-0.00205052	-0.00009692	0.00079964	0.00067574	-0.00093802	0.00014582	-0.00224646	0.00007079	0.00095649	0.00024709	0.00122133	0.00227499	-0.00273737	-0.00118478	0.00235283	-0.00110552	-0.00126743	-0.00116711	-0.00166688	-0.00085916	-0.00205209	0.00073830	-0.00016394	0.00109105	-0.00223693	-0.00204714	-0.00179652	-0.00075595	-0.00121101	-0.00056736	-0.00095817	0.00007709	-0.00180150	-0.00344966	-0.00044922	0.00117669	-0.00114312	-0.00016594	-0.00236934	-0.00082467	-0.00199138	-0.00139473	-0.00200124	0.00139682	-0.00002556	-0.00100577	-0.00128754	0.00129413	-0.00144686	0.00005832	0.00027448	0.00058940	-0.00128625	-0.00091708	0.00076691	0.00116263	-0.00126402	-0.00057429	0.00044961	0.00093018	-0.00021719	-0.00083712	0.00052552	0.00015842	-0.00068633	-0.00005090	0.00000774	0.00061147	0.00069385	-0.00030309	-0.00089525	0.00052558	0.00061416	0.00027756	0.00002497	0.00011008	0.00078872	-0.00046639	0.00028270	-0.00029128	-0.00051409	-0.00087629	-0.00050749	0.00061586	-0.00039388	-0.00026829	0.00065158	0.00027959	0.00025672	0.00048945	-0.00082809	0.00049587	-0.00035831	-0.00012588	0.00075781	0.00015428	0.00009638	0.00015377	0.00065213	-0.00056237	0.00004182	0.00052821	-0.00011861	0.00041028	-0.00063040	0.00003993	-0.00004894	-0.00031862	0.00002247	0.00010754	0.00010753	0.00030279	-0.00003860	-0.00057041	-0.00054255	-0.00018932	-0.00074512	-0.00006066	-0.00008679	0.00011859	0.00032046	0.00011707	-0.00062701	0.00003794	0.00040287	-0.00038816	-0.00002307	0.00015976	0.00029709	0.00011450	-0.00015552	0.00022960	0.00041235	0.00062919	0.00045115	0.77479518
0.5498	-0.32520695	-21.47483647	1.96734452	-21.47483647	-0.15642810	0.49141662	-0.04697788	0.83862293	0.47102162	0.02730391	0.52915412	-21.47483647	-0.88994861	-1.10322502	0.46169236	0.10055675	-0.13109750	0.66289336	0.11994905	-21.47483647	-0.45246106	-21.47483647	-21.47483647	0.58678818	-0.73851587	0.25875458	-1.83041298	-21.47483647	-21.47483647	-0.94089552	-21.47483647	-21.47483647	0.48996100	0.03764100	-0.43528504	0.13625366	-0.16144678	-0.00763152	0.05997530	0.00325640	0.09396407	0.10764188	0.03796205	0.03859829	0.05661875	0.01569132	0.00143370	0.00330756	0.02503760	0.01121599	0.00044615	0.01457482	0.01005989	0.01392858	0.01762797	0.01227430	0.01948446	0.01880830	0.01305842	0.00872149	0.02103491	0.01156185	0.00740541	0.01341722	0.01482777	0.01207969	0.01466806	0.01641448	0.01756186	0.01524730	0.01207413	0.01557643	0.01688188	0.01558914	0.01466307	0.01342245	0.01606058	0.01475166	0.01849528	0.01004612	0.01950947	0.01332556	0.00958797	0.01184587	0.01554078	0.01209628	0.01162868	0.01297542	0.01913600	0.01325430	0.01317864	0.02354215	0.01854258	0.01762851	0.01943840	0.01648388	0.01677243	0.02004573	0.01941231	0.01470580	0.02178224	0.01646094	0.01751681	0.02315611	0.01250029	0.01943055	0.01734478	0.00598643	0.00211599	0.01184956	0.00517547	0.00371468	0.00052389	-0.00132348	0.00267204	-0.00316800	-0.00664040	-0.00412050	-0.00463937	-0.00696109	-0.00828551	-0.00416682	-0.00622581	-0.00916498	-0.01279735	-0.01741451	-0.01531039	-0.02122129	-0.01953742	-0.02257769	-0.02284643	-0.01871905	-0.02128153	-0.02176196	-0.02247224	-0.02469953	-0.02195897	-0.02616107	-0.02757599	-0.02792526	-0.02655490	-0.02632254	-0.02855787	-0.03108222	-0.03152826	-0.03178300	-0.03094611	-0.02976803	-0.03185249	-0.03424084	-0.03362006	-0.03489837	-0.03380534	-0.03392320	-0.03374967	-0.03487624	-0.03496105	-0.03433116	-0.03375801	-0.03452957	-0.03375601	-0.03239068	-0.03373199	-0.03489030	-0.03281299	-0.03439858	-0.03270328	-0.03350971	-0.03296286	-0.03418719	-0.03262624	-0.03162111	-0.03144122	-0.03097084	-0.03168331	-0.03131037	-0.03180145	-0.03212839	-0.02929636	-0.03098395	-0.02975189	-0.02866306	-0.02781611	-0.02806289	-0.02759964	-0.02728446	-0.02602479	-0.02657078	-0.02547427	-0.02646599	-0.02387068	-0.02505151	-0.02220004	-0.02201516	-0.02245433	-0.02029834	-0.02171030	-0.02024795	-0.01906969	-0.01973899	-0.01811296	-0.01758229	-0.01725051	-0.01580175	-0.01603318	-0.01476251	-0.01383315	-0.01312651	-0.01169778	-0.00913330	-0.00987141	-0.00909645	-0.00983190	-0.00899547	-0.00764256	-0.00737555	-0.00690023	-0.00447094	-0.00515746	-0.00480363	-0.00368067	-0.00329797	-0.00193480	-0.00230591	-0.00071478	-0.00080383	-0.00052149	-0.00162770	-0.00069311	0.00046207	0.00111630	0.00105301	0.00036486	0.00044812	0.00283971	0.00195518	0.00169530	0.00237355	0.00216725	0.00452307	0.00326869	0.00266946	0.00365868	0.00389324	0.00333632	0.00326709	0.00403635	0.00472845	0.00489195	0.00495265	0.00490203	0.00529005	0.00514501	0.00509069	0.00458722	0.00592634	0.00387134	0.00379679	0.00357156	0.00442905	0.00393407	0.00392823	0.00362301	0.00461494	0.00351504	0.00338096	0.00502068	0.00435959	0.00539593	0.00526772	0.00646304	0.00683476	0.00682748	0.00687970	0.00749110	0.00903031	0.00874293	0.00822600	0.00835823	0.00840036	0.00841026	0.00933225	0.00912111	0.00886205	0.00805509	0.00751924	0.00818578	0.00779478	0.00761536	0.00666954	0.00711504	0.00737463	0.00722436	0.00606433	0.00622497	0.00849012	0.00604087	0.00627109	0.00675079	0.00708324	0.00670372	0.00494710	0.00644805	0.00771652	0.00652278	0.00614840	0.00669578	0.00610789	0.00470032	0.00641966	0.00633391	0.00734683	0.00470530	0.00720287	0.00613801	0.00448872	0.00562570	0.00710725	0.00678514	0.00578419	0.00543512	0.00649564	0.00639058	0.00443792	0.00479457	0.00677370	0.00468547	0.00463294	0.00249080	0.00473406	0.00539709	0.00492075	0.00395061	0.00417233	0.00439808	0.00543753	0.00336691	0.00391130	0.00217766	0.00316268	0.00026153	0.00271735	0.00158383	0.00380645	0.00190848	0.00188758	0.00244915	0.00085680	0.00163263	0.00011258	0.00072194	0.00086331	-0.00068226	-0.00038530	0.00234717	0.00006184	-0.00139452	0.00310487	0.00248115	0.00205950	0.00091769	0.00299930	0.00176503	0.00479192	-0.00110033	0.00218181	0.00250409	0.00416228	0.00249649	0.00417254	0.00402429	0.00476379	0.00327101	0.00319615	0.00378882	0.00167230	0.00082389	0.00246007	0.00321655	0.00369391	0.00144430	0.00135958	0.00213693	0.00435017	0.00005165	0.00465488	0.00469915	0.00622642	0.00062802	0.00336095	0.00377766	0.00205005	0.00135183	0.00023568	0.00072487	0.00100538	-0.00028887	0.00503304	0.00401129	0.00555219	-0.00056153	0.00002644	0.00177584	0.00326485	0.00018103	-0.00177895	-0.00043146	0.00136715	-0.00241681	0.00073718	-0.00171476	0.00152992	0.00027326	-0.00026015	-0.00264394	0.00018532	-0.00255895	-0.00171458	-0.00123259	0.00109272	-0.00003347	0.00058445	-0.00060537	0.00115435	-0.00167188	-0.00026136	0.00125617	0.00242903	0.00054533	0.00061320	0.00049457	0.00044887	0.00046223	-0.00075784	0.00010402	0.00118230	-0.00130827	-0.00083159	-0.00038094	0.00093799	-0.00116090	0.00087981	0.00060304	0.00132539	-0.00050593	0.00042122	-0.00036226	0.00058288	0.00012780	0.00023004	0.00003786	0.00087849	0.00058305	0.00008545	0.00111077	0.00098405	-0.00044303	-0.00081341	-0.00066136	0.00081592	0.00007063	-0.00020115	0.00128217	0.00077599	0.00121979	0.00105249	-0.00045554	0.00087470	0.00065561	0.00096790	0.00107218	0.00098588	0.00050101	0.00043233	0.00140332	-0.00054849	0.00036700	0.00091725	0.00093492	0.00151146	0.00037017	0.00067946	-0.00019359	0.00003651	0.00005946	0.00040713	0.00034045	0.00003229	0.00026295	-0.00044696	0.00012251	0.00049793	-0.00009298	-0.00007467	-0.00005049	0.00061685	0.00055822	0.00023354	-0.00011631	-0.00020176	0.00053181	0.00013513	0.00017683	0.00045784	0.00078597	0.00034349	0.00045844	0.00038061	0.00071268	0.00086717	0.00043636	-0.86270404
0.5998	0.50335571	-0.42126217	-0.45987400	-21.47483647	-0.99038965	1.64488518	-0.15490277	0.19482082	-0.10628516	-0.19932039	-0.59062531	1.32309484	0.21948458	-21.47483647	0.56087170	-21.47483647	-0.86888796	2.10276604	0.47618951	-21.47483647	-0.42745040	-0.77950305	-21.47483647	-2.12829375	-21.47483647	-21.47483647	-1.35470915	0.64820671	0.19605617	-21.47483647	0.67537946	0.53594309	0.08219901	0.43573850	0.15279809	-0.18202415	0.05004097	0.14740954	0.08485976	-0.03262970	0.02385407	0.07374488	-0.04895580	0.06755820	-0.00591938	0.02925125	0.01349881	-0.01131801	0.03217334	0.03010341	0.02329279	0.00942540	0.01687584	0.00549480	0.01747389	0.01598150	0.00645837	0.01438271	0.01185843	0.01524403	0.01927243	0.01609136	0.01163467	0.01483960	0.01501899	0.01231087	0.01738210	0.01613478	0.01447973	0.01600607	0.01375077	0.01721879	0.01328850	0.01657545	0.01512607	0.01528225	0.01641026	0.01740715	0.01330766	0.01131637	0.01237159	0.01114340	0.00835236	0.00434179	0.01479451	0.02186812	0.02169449	0.01785565	0.02122757	0.01582195	0.01040842	0.01577183	0.01963971	0.01194517	0.02039306	0.01434206	0.01812719	0.02201640	0.01342036	0.01690901	0.01827780	0.02298265	0.02193647	0.01997272	0.01358398	0.02366488	0.02231894	0.01714195	0.01049821	0.01801354	0.01430988	0.01071158	0.00472595	0.00413837	0.00972656	0.00491911	-0.00283755	0.00101172	0.00076132	-0.00105654	-0.00228257	0.00022321	-0.00243355	-0.00283251	-0.00791722	-0.01463268	-0.01123665	-0.01463165	-0.01340470	-0.01324467	-0.01732094	-0.01758039	-0.02259848	-0.02193674	-0.02138572	-0.02377642	-0.02108767	-0.02599522	-0.02585075	-0.02805991	-0.02680741	-0.02610128	-0.02958438	-0.03034591	-0.03135821	-0.03102599	-0.03239047	-0.02926413	-0.03220477	-0.03458133	-0.03382954	-0.03538986	-0.03340272	-0.03400727	-0.03398207	-0.03576748	-0.03567507	-0.03597690	-0.03508751	-0.03548302	-0.03396538	-0.03414344	-0.03501565	-0.03418614	-0.03346530	-0.03541818	-0.03273563	-0.03422540	-0.03297478	-0.03500797	-0.03251533	-0.03246809	-0.03324869	-0.03101233	-0.03391282	-0.03203889	-0.03283452	-0.03219655	-0.03096947	-0.03053054	-0.02938723	-0.02934154	-0.02888256	-0.02772037	-0.02850700	-0.02900376	-0.02644279	-0.02744557	-0.02678599	-0.02722430	-0.02524054	-0.02561222	-0.02355164	-0.02456101	-0.02314906	-0.02055753	-0.02304014	-0.02083189	-0.02047944	-0.02156826	-0.01770190	-0.01678606	-0.01813294	-0.01691905	-0.01710302	-0.01560308	-0.01370979	-0.01451618	-0.01305697	-0.00960184	-0.01066011	-0.00789193	-0.01074024	-0.01010751	-0.00824101	-0.00820403	-0.00658987	-0.00483336	-0.00592527	-0.00584986	-0.00440290	-0.00404002	-0.00263750	-0.00288957	-0.00051314	-0.00055521	-0.00097190	-0.00089423	-0.00077277	-0.00012972	0.00026181	0.00185915	-0.00015198	0.00045549	0.00200154	0.00117465	0.00160466	0.00236410	0.00263278	0.00357273	0.00290780	0.00330481	0.00353540	0.00273228	0.00347372	0.00316139	0.00322580	0.00460114	0.00387256	0.00544998	0.00485702	0.00475592	0.00415899	0.00494053	0.00394374	0.00715116	0.00380414	0.00465294	0.00594293	0.00584849	0.00582392	0.00717816	0.00572670	0.00471085	0.00552769	0.00477518	0.00516073	0.00481387	0.00414376	0.00476223	0.00490467	0.00602908	0.00442847	0.00401517	0.00492568	0.00472431	0.00410250	0.00503819	0.00562121	0.00571969	0.00617916	0.00770435	0.00734189	0.00685838	0.00710373	0.00707174	0.00872747	0.00849855	0.00839289	0.00984746	0.00887025	0.00924133	0.00873504	0.00800413	0.00792992	0.00901130	0.00751745	0.00778521	0.00801408	0.00832547	0.00669692	0.00603176	0.00700878	0.00779396	0.00586186	0.00594540	0.00648544	0.00646105	0.00586723	0.00588940	0.00616226	0.00648073	0.00608724	0.00607571	0.00669313	0.00691330	0.00738667	0.00581371	0.00635752	0.00459836	0.00572468	0.00766856	0.00652497	0.00520575	0.00413098	0.00650792	0.00541798	0.00566688	0.00371627	0.00698448	0.00587553	0.00720298	0.00661324	0.00616982	0.00781196	0.00776697	0.00504801	0.00742981	0.00556758	0.00536770	0.00425918	0.00591305	0.00559712	0.00668275	0.00494678	0.00395174	0.00493757	0.00475448	0.00363017	0.00021656	0.00195997	0.00180061	0.00192638	0.00220381	0.00459792	0.00023226	0.00108983	0.00371159	0.00422227	0.00274742	0.00140509	0.00098487	0.00195458	0.00307456	-0.00255914	0.00064203	-0.00102080	0.00539568	0.00252526	0.00151013	0.00068704	0.00476999	-0.00006199	-0.00026802	0.00046265	0.00147748	-0.00218451	-0.00098070	-0.00179497	0.00324492	0.00174976	0.00259044	0.00258020	0.00166101	0.00143692	0.00349301	0.00414559	0.00399396	-0.00149517	0.00102416	0.00165437	0.00072230	0.00266856	0.00263499	0.00080239	0.00377588	0.00100154	0.00061540	0.00140833	0.00149198	-0.00086758	0.00056654	0.00054972	0.00294600	0.00080527	0.00192227	0.00114057	0.00350341	-0.00106665	0.00033735	0.00035151	0.00192626	0.00195692	0.00129869	-0.00078560	0.00105772	-0.00092193	-0.00134419	-0.00094819	0.00204023	0.00022144	0.00031308	0.00017525	0.00152703	-0.00080480	-0.00071708	0.00014180	0.00155411	0.00125009	0.00039508	0.00067775	0.00053981	-0.00104105	-0.00098206	0.00023306	0.00009947	-0.00088560	-0.00071553	-0.00085562	-0.00087250	-0.00197311	-0.00150714	-0.00192739	-0.00127996	-0.00171115	-0.00141636	-0.00187440	-0.00062772	-0.00169348	-0.00088438	-0.00125782	-0.00008043	-0.00014726	-0.00051349	-0.00166487	-0.00071555	-0.00131443	-0.00214966	-0.00116387	-0.00010546	-0.00004889	-0.00113895	-0.00032037	-0.00134232	-0.00144994	-0.00063733	-0.00076225	0.00101278	0.00095853	-0.00082959	0.00030341	-0.00052448	0.00010962	-0.00043987	0.00022138	-0.00051167	0.00009723	-0.00019047	-0.00070087	-0.00001019	-0.00043134	-0.00024986	-0.00028472	-0.00021575	-0.00028148	0.00014514	-0.00025259	-0.00072071	-0.00080253	-0.00049588	-0.00013840	-0.00013359	-0.00044266	-0.00027417	0.00014820	0.00013557	0.00013787	-0.00026704	-0.00015916	-0.00062792	-0.00006760	-0.00005028	-0.00017537	-0.00003719	0.00010702	0.00026726	0.00011815	0.00034321	0.00025300	0.00080905	0.00044461	0.22344212
0.6498	-0.17671341	-0.32457229	-0.24358550	-21.47483647	-0.56813057	0.09234323	0.34363063	-21.47483647	-0.20252102	-21.47483647	-21.47483647	-0.83501671	-0.53430700	-0.61330688	-21.47483647	1.35545993	0.53426060	-1.04688048	-0.72375791	-21.47483647	-0.29975605	0.93260032	-21.47483647	-21.47483647	0.38783354	-21.47483647	1.94763422	-21.47483647	-21.47483647	1.50532528	0.05514843	-21.47483647	-1.30062346	0.22148335	-0.60952042	-0.22096005	-0.11085211	-0.25212200	-0.05057165	0.00852406	-0.04980393	0.10441843	0.00133282	0.02190354	0.02537844	0.02132941	0.01292227	-0.01131887	0.00676737	0.02500697	0.01289537	0.00762361	0.01542195	0.00509447	0.01474634	0.01227878	0.01549374	0.01358449	0.01172115	0.01137437	0.01543435	0.01082997	0.01184689	0.01428304	0.01299679	0.01070879	0.01499517	0.01480012	0.01446031	0.01479262	0.01537108	0.01396847	0.01842109	0.01845118	0.01364862	0.01426261	0.01655264	0.01309068	0.01223096	0.00970353	0.01582629	0.00902640	0.00435534	0.00796150	0.00689763	0.02542716	0.00752645	0.00869151	0.01776766	0.02087745	0.00650000	0.00956165	0.01772522	0.01406008	0.01518745	0.01509783	0.01800166	0.02352839	0.01377991	0.01684007	0.01972680	0.01565975	0.01542588	0.02025882	0.01240770	0.01932367	0.01978485	0.01457631	0.00564652	0.01915046	0.01279307	0.00875960	0.00407368	0.00438864	0.00647395	0.00164659	-0.00305445	-0.00019126	0.00201617	-0.00352943	-0.00311554	-0.00030299	-0.00511279	-0.00521591	-0.00866877	-0.01603766	-0.01356508	-0.01446496	-0.01481534	-0.01827602	-0.01957809	-0.01753163	-0.02126779	-0.02389901	-0.02459962	-0.02683055	-0.02406476	-0.02597446	-0.02772187	-0.02907537	-0.02944954	-0.02793111	-0.02991435	-0.03126651	-0.03282876	-0.03407459	-0.03233922	-0.03172987	-0.03320220	-0.03478640	-0.03425397	-0.03548093	-0.03400980	-0.03561027	-0.03541627	-0.03664442	-0.03611032	-0.03524997	-0.03602926	-0.03757615	-0.03661253	-0.03476304	-0.03699369	-0.03637335	-0.03426444	-0.03592409	-0.03426483	-0.03424150	-0.03284956	-0.03649483	-0.03414267	-0.03473913	-0.03307424	-0.03193751	-0.03337835	-0.03192359	-0.03288853	-0.03226775	-0.03113055	-0.03242196	-0.03014279	-0.03111995	-0.02986339	-0.02972354	-0.02842332	-0.02697247	-0.02761306	-0.02783002	-0.02743193	-0.02602602	-0.02567002	-0.02610187	-0.02509037	-0.02546471	-0.02303497	-0.02350964	-0.02146477	-0.02014861	-0.02022394	-0.02024837	-0.01985682	-0.01984460	-0.01882197	-0.01834224	-0.01618875	-0.01415760	-0.01407469	-0.01396188	-0.01357657	-0.01186718	-0.01007690	-0.01078488	-0.01020387	-0.00876926	-0.00820433	-0.00857065	-0.00744240	-0.00525108	-0.00528140	-0.00442229	-0.00437819	-0.00438099	-0.00300550	-0.00326331	-0.00133958	-0.00096113	-0.00171027	-0.00140108	-0.00168484	-0.00037771	-0.00052352	-0.00052490	-0.00009097	0.00151447	0.00175725	0.00125680	0.00118409	0.00120703	0.00237828	0.00268030	0.00337895	0.00292756	0.00287781	0.00322803	0.00234585	0.00338022	0.00333255	0.00485093	0.00432761	0.00491806	0.00485036	0.00496976	0.00470234	0.00472505	0.00435222	0.00590891	0.00486152	0.00595721	0.00593826	0.00548845	0.00588977	0.00622204	0.00581127	0.00658690	0.00599671	0.00557064	0.00599409	0.00560097	0.00658906	0.00625424	0.00642331	0.00631145	0.00526908	0.00487957	0.00588266	0.00546773	0.00505136	0.00619774	0.00459269	0.00530102	0.00452201	0.00467337	0.00530301	0.00534138	0.00501395	0.00509554	0.00625020	0.00607791	0.00623220	0.00727773	0.00708104	0.00758278	0.00760697	0.00741666	0.00843595	0.00897548	0.00880863	0.00837605	0.00894177	0.00928922	0.00935732	0.00871867	0.00841580	0.00881675	0.00749438	0.00794393	0.00678278	0.00539824	0.00533455	0.00705065	0.00682331	0.00681544	0.00600848	0.00651580	0.00670782	0.00462449	0.00531662	0.00539160	0.00592477	0.00550584	0.00486858	0.00743860	0.00673847	0.00424938	0.00538973	0.00792470	0.00534788	0.00512210	0.00517145	0.00460958	0.00594419	0.00686739	0.00547237	0.00512027	0.00642136	0.00590306	0.00540918	0.00814797	0.00520976	0.00621639	0.00378411	0.00472389	0.00534993	0.00731086	0.00699476	0.00548518	0.00582188	0.00515118	0.00578415	0.00338284	0.00442971	0.00364550	0.00323633	0.00780653	0.00722702	0.00224027	0.00252463	0.00289176	0.00467985	0.00524078	0.00317718	0.00483314	0.00398911	0.00392808	-0.00076373	0.00220810	0.00357144	0.00624393	0.00371359	0.00451407	0.00249600	0.00281966	0.00264411	0.00300715	0.00371008	-0.00026524	-0.00029914	0.00042761	0.00003451	-0.00053067	0.00017743	-0.00080113	-0.00233078	-0.00075571	-0.00078552	-0.00039905	0.00108872	0.00110530	-0.00256376	-0.00020532	0.00062075	-0.00219941	-0.00026845	0.00152627	-0.00039393	0.00148449	0.00000496	-0.00091262	0.00077011	0.00022662	-0.00106554	-0.00057912	0.00022979	-0.00036501	0.00040917	-0.00032926	0.00168186	-0.00029768	-0.00087868	0.00086513	-0.00114477	0.00169073	0.00114257	0.00110532	-0.00025845	0.00101145	-0.00066940	0.00034688	0.00025432	0.00301342	-0.00025403	0.00152884	0.00156010	0.00319016	0.00059713	0.00133767	0.00265859	0.00302308	0.00183212	0.00224097	0.00199429	0.00283345	0.00101000	0.00058117	0.00073744	0.00130158	0.00015216	-0.00006944	-0.00002012	-0.00060337	-0.00034230	0.00110004	-0.00001769	0.00064414	-0.00129566	0.00026202	-0.00013732	0.00028719	0.00004050	-0.00008379	-0.00090754	-0.00087462	0.00008488	-0.00117384	-0.00058665	-0.00206217	-0.00209834	-0.00226933	-0.00146203	-0.00135071	-0.00115495	-0.00279656	-0.00065041	-0.00132032	-0.00196794	-0.00089749	-0.00084540	0.00025905	0.00013656	-0.00084585	-0.00025334	0.00047765	0.00005096	0.00045676	0.00060752	-0.00072160	-0.00058482	0.00034354	-0.00100554	0.00030980	-0.00067142	-0.00020109	-0.00012501	-0.00042618	-0.00051464	-0.00033220	-0.00007770	-0.00044170	-0.00012857	-0.00088573	-0.00083098	-0.00016536	-0.00085480	-0.00046205	-0.00029242	-0.00015532	-0.00014424	-0.00001409	-0.00008928	-0.00055754	-0.00010953	-0.00014705	0.00007132	0.00030851	0.00021374	0.00017736	-0.00008714	0.00014645	0.00006424	0.00059654	-0.00013274	0.52394352
[truncated: 742,321 more chars]
