# Supplementary material for: KiMoPack: A python Package for Kinetic Modeling of the Chemical Mechanism
Source: J Phys Chem A. 2022 Jun 14;126(25):4087–99. doi: 10.1021/acs.jpca.2c00907 (PMC9251768; doi:10.1021/acs.jpca.2c00907)
Supplement: Supplementary file 2 — jp2c00907_si_002.zip [file jp2c00907_si_002.zip › Data/Scans/DCM_006.SIA]

0.000	275.00	276.00	277.00	278.00	279.00	280.00	281.00	282.00	283.00	284.00	285.00	286.00	287.00	288.00	289.00	290.00	291.00	292.00	293.00	294.00	295.00	296.00	297.00	298.00	299.00	300.00	301.00	302.00	303.00	304.00	305.00	306.00	307.00	308.00	309.00	310.00	311.00	312.00	313.00	314.00	315.00	316.00	317.00	318.00	319.00	320.00	321.00	322.00	323.00	324.00	325.00	326.00	327.00	328.00	329.00	330.00	331.00	332.00	333.00	334.00	335.00	336.00	337.00	338.00	339.00	340.00	341.00	342.00	343.00	344.00	345.00	346.00	347.00	348.00	349.00	350.00	351.00	352.00	353.00	354.00	355.00	356.00	357.00	358.00	359.00	360.00	361.00	362.00	363.00	364.00	365.00	366.00	367.00	368.00	369.00	370.00	371.00	372.00	373.00	374.00	375.00	376.00	377.00	378.00	379.00	380.00	381.00	382.00	383.00	384.00	385.00	386.00	387.00	388.00	389.00	390.00	391.00	392.00	393.00	394.00	395.00	396.00	397.00	398.00	399.00	400.00	401.00	402.00	403.00	404.00	405.00	406.00	407.00	408.00	409.00	410.00	411.00	412.00	413.00	414.00	415.00	416.00	417.00	418.00	419.00	420.00	421.00	422.00	423.00	424.00	425.00	426.00	427.00	428.00	429.00	430.00	431.00	432.00	433.00	434.00	435.00	436.00	437.00	438.00	439.00	440.00	441.00	442.00	443.00	444.00	445.00	446.00	447.00	448.00	449.00	450.00	451.00	452.00	453.00	454.00	455.00	456.00	457.00	458.00	459.00	460.00	461.00	462.00	463.00	464.00	465.00	466.00	467.00	468.00	469.00	470.00	471.00	472.00	473.00	474.00	475.00	476.00	477.00	478.00	479.00	480.00	481.00	482.00	483.00	484.00	485.00	486.00	487.00	488.00	489.00	490.00	491.00	492.00	493.00	494.00	495.00	496.00	497.00	498.00	499.00	500.00	501.00	502.00	503.00	504.00	505.00	506.00	507.00	508.00	509.00	510.00	511.00	512.00	513.00	514.00	515.00	516.00	517.00	518.00	519.00	520.00	521.00	522.00	523.00	524.00	525.00	526.00	527.00	528.00	529.00	530.00	531.00	532.00	533.00	534.00	535.00	536.00	537.00	538.00	539.00	540.00	541.00	542.00	543.00	544.00	545.00	546.00	547.00	548.00	549.00	550.00	551.00	552.00	553.00	554.00	555.00	556.00	557.00	558.00	559.00	560.00	561.00	562.00	563.00	564.00	565.00	566.00	567.00	568.00	569.00	570.00	571.00	572.00	573.00	574.00	575.00	576.00	577.00	578.00	579.00	580.00	581.00	582.00	583.00	584.00	585.00	586.00	587.00	588.00	589.00	590.00	591.00	592.00	593.00	594.00	595.00	596.00	597.00	598.00	599.00	600.00	601.00	602.00	603.00	604.00	605.00	606.00	607.00	608.00	609.00	610.00	611.00	612.00	613.00	614.00	615.00	616.00	617.00	618.00	619.00	620.00	621.00	622.00	623.00	624.00	625.00	626.00	627.00	628.00	629.00	630.00	631.00	632.00	633.00	634.00	635.00	636.00	637.00	638.00	639.00	640.00	641.00	642.00	643.00	644.00	645.00	646.00	647.00	648.00	649.00	650.00	651.00	652.00	653.00	654.00	655.00	656.00	657.00	658.00	659.00	660.00	661.00	662.00	663.00	664.00	665.00	666.00	667.00	668.00	669.00	670.00	671.00	672.00	673.00	674.00	675.00	676.00	677.00	678.00	679.00	680.00	681.00	682.00	683.00	684.00	685.00	686.00	687.00	688.00	689.00	690.00	691.00	692.00	693.00	694.00	695.00	696.00	697.00	698.00	699.00	700.00	701.00	702.00	703.00	704.00	705.00	706.00	707.00	708.00	709.00	710.00	711.00	712.00	713.00	714.00	715.00	716.00	717.00	718.00	719.00	720.00	721.00	722.00	723.00	724.00	725.00	726.00	727.00	728.00	729.00	730.00	731.00	732.00	733.00	734.00	735.00	736.00	737.00	738.00	739.00	740.00	741.00	742.00	743.00	744.00	745.00	746.00	747.00	748.00	749.00	750.00	751.00	752.00	753.00	754.00	755.00	756.00	757.00	758.00	759.00	760.00	761.00	762.00	763.00	764.00	765.00	766.00	767.00	768.00	769.00	770.00	771.00	772.00	773.00	774.00	775.00	776.00	777.00	778.00	779.00	780.00	781.00	782.00	783.00	784.00	785.00	786.00
-40.0002	-0.49490267	0.06852864	0.02901068	0.62520397	0.76939237	0.63837904	-0.97860289	0.12333673	-0.54902991	-21.47483647	-0.30749610	-0.11745155	-0.55652875	-21.47483647	0.02005145	-0.58915219	-1.00053024	1.23836112	1.07864726	-21.47483647	-0.20064897	0.50241435	0.65595865	-21.47483647	1.20147920	-21.47483647	-21.47483647	-0.16520156	-0.31981776	-21.47483647	-1.86262977	-21.47483647	-0.32214510	0.57755232	0.56785351	-0.24967170	-0.14728717	0.17400459	-0.04812453	-0.10358390	0.08812670	-0.07487003	0.03394467	0.02359439	0.03554712	0.02042105	-0.02885138	-0.00860745	0.00241886	0.00159233	-0.00386659	0.00919520	0.00292640	-0.00596830	-0.00142253	-0.00196601	0.00604458	0.00063750	-0.00368747	0.00047613	-0.00047975	-0.00395601	0.00002341	-0.00082386	-0.00153875	-0.00049768	0.00170177	-0.00156062	-0.00225678	-0.00030623	-0.00311799	0.00097255	0.00155708	0.00157814	0.00035796	-0.00071239	0.00205892	-0.00161517	-0.00192276	0.00076981	-0.00636681	-0.00322152	-0.00038128	-0.00379231	-0.00617642	-0.00299877	0.00098422	0.00146008	-0.00270071	-0.00098045	-0.00748523	0.00658548	0.00331123	0.00608388	0.00187679	0.00096536	0.00240304	0.00068249	-0.00216859	-0.00107021	-0.00115356	0.00009109	0.00126449	0.00252744	-0.00111154	0.01601714	0.00923245	0.00763427	0.00305638	0.01713673	0.00852832	0.00569932	0.00136148	0.00646192	0.00959270	0.00469872	0.00171416	0.00631763	0.00899619	0.00346557	0.00456996	0.01126759	0.00826536	0.00651831	0.00678794	0.00212022	0.00930743	0.00490490	0.00356956	0.00177850	0.00143889	0.00122222	-0.00255753	-0.00053567	-0.00067700	0.00057241	-0.00104032	0.00021439	-0.00107173	-0.00009527	-0.00128233	-0.00120149	-0.00021830	-0.00023022	0.00020056	0.00027977	0.00059723	-0.00002333	-0.00082553	-0.00116078	-0.00001413	-0.00067686	-0.00031159	0.00018791	0.00005177	0.00036445	-0.00106259	-0.00087262	-0.00041112	-0.00007814	0.00040915	-0.00091128	-0.00018466	0.00156885	-0.00017172	0.00054730	-0.00057700	-0.00027012	0.00015055	-0.00018601	0.00083486	0.00030316	-0.00127904	0.00062748	-0.00010679	-0.00004675	0.00089514	-0.00094351	-0.00052456	0.00017456	-0.00007131	0.00014764	-0.00040741	-0.00082795	-0.00008939	-0.00078633	0.00021862	-0.00043709	-0.00120571	-0.00017503	-0.00058067	0.00067332	-0.00031898	0.00113215	-0.00014549	-0.00051213	0.00059918	0.00037291	-0.00085816	-0.00078257	-0.00018680	-0.00084317	-0.00000191	0.00074053	0.00071937	-0.00174420	-0.00018745	-0.00025523	-0.00073623	-0.00014525	-0.00161325	0.00054921	0.00001342	0.00001315	-0.00040965	0.00020445	-0.00043637	0.00044588	-0.00028990	-0.00087438	-0.00018612	0.00054250	-0.00094278	0.00011350	-0.00034934	-0.00125996	-0.00003057	-0.00010151	-0.00050773	-0.00018531	0.00013588	-0.00008079	-0.00053500	-0.00030102	-0.00033508	-0.00070933	-0.00024053	0.00006847	-0.00000912	-0.00106910	-0.00002526	0.00026714	-0.00066071	-0.00026463	-0.00085679	-0.00043517	-0.00024164	-0.00126159	-0.00135660	-0.00061716	0.00042140	-0.00049498	-0.00013639	0.00036897	-0.00052276	-0.00135019	-0.00064545	-0.00066018	-0.00086647	0.00031469	-0.00002759	-0.00015749	-0.00050468	-0.00013159	0.00016819	-0.00034320	-0.00023107	0.00019029	-0.00083621	0.00025954	0.00039439	-0.00047750	-0.00019980	0.00016706	-0.00046739	0.00078246	-0.00026795	-0.00012669	-0.00141209	-0.00023870	0.00095308	0.00005112	0.00004199	0.00021955	-0.00100641	0.00051900	0.00037439	0.00021040	-0.00087053	-0.00020292	0.00064342	-0.00044537	0.00004134	-0.00060792	-0.00006072	0.00013011	-0.00023040	0.00009968	0.00048131	0.00066726	-0.00046091	0.00031610	-0.00000586	0.00029525	-0.00128490	-0.00091857	-0.00023783	0.00109149	-0.00098222	-0.00091453	0.00057060	-0.00003540	-0.00015417	-0.00117100	-0.00027041	0.00040442	-0.00060464	-0.00003925	-0.00025305	0.00028746	-0.00029160	0.00118345	-0.00011401	0.00047107	-0.00012396	0.00165605	-0.00130697	0.00063068	0.00115883	0.00104464	-0.00042591	0.00017028	-0.00000004	-0.00006375	0.00022973	-0.00045451	0.00031899	-0.00068437	-0.00092814	0.00178352	-0.00146690	0.00052927	0.00061055	0.00096198	-0.00193939	0.00096753	-0.00054373	0.00088397	0.00192322	0.00106957	-0.00046846	0.00101434	0.00086690	0.00018816	-0.00041052	0.00121674	-0.00181782	0.00031801	-0.00086089	0.00014160	0.00041794	-0.00127292	0.00241321	0.00058997	0.00158544	0.00106504	-0.00209877	0.00183086	0.00039090	-0.00006119	-0.00193350	0.00319497	0.00046087	0.00297293	-0.00050544	0.00049478	0.00191957	-0.00308679	0.00103783	-0.00011841	0.00053865	0.00078866	0.00001356	0.00136452	-0.00159612	-0.00246598	-0.00088485	-0.00119485	-0.00106928	-0.00036807	0.00006028	-0.00146665	0.00126285	-0.00203993	-0.00104217	-0.00079157	-0.00030166	0.00030794	0.00068930	0.00068253	0.00025356	0.00026950	-0.00090701	0.00100010	0.00125861	0.00078499	0.00081502	-0.00066259	-0.00076788	0.00048881	0.00163017	-0.00072986	-0.00036542	0.00061889	-0.00073113	0.00186458	-0.00272731	-0.00173256	-0.00099571	-0.00030308	-0.00094641	0.00021997	-0.00007681	-0.00040064	-0.00073992	0.00087227	0.00128371	0.00022578	0.00009432	0.00135624	0.00011313	0.00056280	-0.00009072	-0.00084278	-0.00039078	0.00008807	-0.00100480	-0.00039498	-0.00074751	-0.00008732	0.00048655	-0.00055499	-0.00055034	-0.00048319	0.00037177	0.00087195	-0.00015505	-0.00100378	-0.00042667	-0.00023257	0.00057346	-0.00033783	0.00080146	0.00009562	-0.00022774	0.00089809	-0.00005999	-0.00011354	0.00090730	0.00010875	-0.00014803	0.00050259	-0.00028928	0.00051867	-0.00008164	-0.00116166	-0.00049200	-0.00058954	0.00006294	-0.00041671	-0.00001517	0.00027252	-0.00080903	0.00070219	-0.00040683	0.00036121	0.00018257	-0.00000332	-0.00056629	0.00032884	0.00103330	-0.00061787	-0.00036932	-0.00016702	-0.00009864	0.00066482	-0.00054285	-0.00000302	0.00021796	-0.00004344	-0.00021597	-0.00030867	-0.00006222	-0.00023069	0.00010211	-0.00030142	-0.00007936	-0.00009919	-0.00012380	-0.00011577	0.00008324	-0.00027872	0.00006794	0.00003292	0.00042366	0.00025557	0.00016348	0.00057627	-0.00012115	-0.00008657	-0.00014636	-0.41557012
-35.0002	0.48481210	-0.22347826	-0.39882138	0.43791161	-0.67809653	0.06608380	0.04142804	-0.29821353	-2.19329929	-0.07656360	-0.05936114	0.43788570	-0.17490307	-21.47483647	-0.47536922	-21.47483647	-21.47483647	0.90968230	-0.63871684	1.24898374	-0.45180172	-21.47483647	-21.47483647	-21.47483647	-21.47483647	-21.47483647	-21.47483647	0.12614669	0.00661612	-0.18409391	-21.47483647	-21.47483647	0.21583163	-0.96025962	-0.14274430	0.75734011	-0.07042029	-0.11316187	-0.10345319	-0.05389750	0.05990366	-0.06123296	-0.00136155	0.03167194	0.03794617	0.04013492	-0.02874465	-0.00868809	0.01908727	0.00106572	-0.00550202	0.00409231	0.00230797	-0.00273085	0.00539872	0.00115357	0.00557747	0.00022882	0.00190868	0.00080897	0.00168439	0.00073656	-0.00217835	-0.00193199	0.00179979	0.00186116	-0.00092756	-0.00143945	0.00243615	0.00147362	0.00181004	-0.00091205	0.00252102	0.00163955	0.00055353	0.00007594	0.00331237	-0.00191245	-0.00245258	-0.00049021	0.00035792	-0.00721411	-0.00001844	-0.00370551	0.00974294	0.00011358	-0.00116465	-0.00297405	0.00960454	-0.00448082	-0.00223282	0.00351571	0.00712596	0.00392654	0.00243941	-0.00236460	0.00636409	0.00748190	-0.00064518	-0.00085651	0.00284693	0.00196329	0.00131686	0.00177309	0.00543484	0.01734412	0.01010750	0.01219823	0.00650176	0.01132118	0.00744114	0.00368603	0.00096690	0.00828589	0.00712077	0.00542258	0.00660351	0.00450279	0.00776022	0.00880938	0.00729973	0.01481497	0.01280030	0.00864665	0.00908297	0.00499344	0.00972708	0.00772074	0.00662909	0.00745338	0.00337804	0.00043048	0.00098784	-0.00011893	0.00202754	-0.00170633	-0.00059349	0.00109774	0.00024961	0.00056158	0.00117613	0.00038327	-0.00019799	-0.00085242	0.00057276	-0.00113650	0.00020956	-0.00049988	0.00131051	0.00075146	0.00002690	0.00092116	0.00076216	0.00059082	0.00049574	0.00066342	-0.00003820	-0.00058657	-0.00103067	0.00062514	0.00132060	-0.00060820	0.00083167	0.00125096	-0.00036884	0.00106062	0.00021113	0.00085793	0.00068528	0.00111115	0.00062991	0.00061534	0.00013985	0.00136448	0.00110904	0.00003094	0.00175078	-0.00014304	0.00055063	0.00053178	0.00054818	0.00077357	-0.00013188	-0.00084398	-0.00045077	0.00100342	0.00049770	-0.00072259	0.00026587	-0.00034833	0.00073697	-0.00038953	0.00076025	0.00086931	-0.00043310	0.00041687	0.00058515	0.00154220	0.00063524	0.00016632	0.00023413	0.00018282	-0.00007484	0.00039760	0.00077061	0.00020757	-0.00000043	0.00003998	0.00042816	0.00039830	-0.00004601	0.00143576	0.00024267	0.00017723	-0.00002909	0.00040463	0.00010586	0.00038553	0.00059938	0.00057178	0.00048218	0.00126335	0.00041139	-0.00017118	0.00058399	-0.00007597	0.00119388	-0.00003419	0.00010312	-0.00011883	0.00072037	0.00008063	0.00038275	0.00064693	0.00079273	-0.00063356	0.00022449	0.00072296	0.00135553	0.00025903	0.00070183	0.00029169	0.00055575	-0.00015976	-0.00114352	0.00008085	0.00065498	-0.00058932	-0.00001894	0.00028188	0.00034740	-0.00019603	-0.00012896	0.00035195	0.00049777	0.00019581	0.00060028	0.00090591	0.00051882	0.00020593	0.00047149	0.00024585	0.00118753	0.00126053	0.00086860	0.00086676	0.00029802	0.00039250	-0.00051534	0.00020043	0.00099213	0.00038440	0.00008142	0.00005530	-0.00026160	0.00098464	-0.00054775	0.00024179	0.00068000	0.00072476	0.00036656	0.00043336	0.00014551	0.00094427	-0.00009198	0.00038119	-0.00005059	0.00036568	-0.00011339	0.00030938	0.00163106	0.00066929	-0.00009022	0.00032884	0.00125370	0.00075973	-0.00028247	-0.00029900	0.00080139	0.00046222	-0.00102692	0.00065663	0.00139503	0.00113218	0.00001088	0.00026036	0.00044918	0.00100637	-0.00104211	0.00040469	-0.00002100	0.00011232	0.00036629	-0.00004399	0.00003412	0.00136512	0.00031969	0.00083084	0.00208551	0.00131962	0.00086996	0.00196323	0.00011878	0.00028815	-0.00017312	0.00223550	0.00122966	0.00207724	-0.00088275	0.00171401	0.00182104	0.00132777	-0.00039145	0.00079988	0.00012901	0.00181999	0.00000982	0.00275868	-0.00023176	0.00154463	0.00019226	0.00107296	0.00045832	-0.00069888	-0.00011865	0.00134594	-0.00123489	-0.00014943	-0.00012295	0.00214522	0.00083066	0.00035724	0.00140385	0.00004172	0.00152133	0.00239963	0.00087993	0.00294441	0.00160963	0.00264217	0.00062381	0.00079101	0.00348130	0.00127115	-0.00193631	0.00136984	-0.00120326	0.00200430	0.00055670	0.00166611	0.00126315	0.00168249	-0.00128031	0.00170715	0.00082046	0.00022302	-0.00030019	0.00110128	0.00026919	0.00170444	0.00145613	0.00079545	0.00095304	0.00118103	-0.00106955	-0.00072166	0.00251589	-0.00091716	-0.00151278	0.00046181	0.00205933	0.00039608	0.00109101	-0.00051107	0.00278802	-0.00159022	0.00033571	0.00043721	0.00133710	0.00141211	-0.00102688	0.00015710	0.00043959	0.00056921	0.00042018	-0.00170943	-0.00118177	0.00010966	-0.00307093	0.00004952	0.00047580	0.00178704	0.00037274	0.00071827	-0.00010773	0.00198145	-0.00241653	-0.00063577	-0.00176812	0.00026031	-0.00131073	0.00043634	0.00139675	-0.00016209	-0.00041935	0.00036824	0.00035762	0.00071562	-0.00140378	0.00038028	0.00086269	0.00130181	0.00065077	-0.00059478	0.00000183	0.00067165	-0.00000835	-0.00018857	-0.00044222	-0.00015162	-0.00115539	-0.00019029	0.00060608	0.00086353	-0.00112981	-0.00022951	0.00016576	0.00005099	-0.00105110	0.00004451	0.00076977	-0.00070023	-0.00049113	-0.00015681	-0.00030377	0.00120919	-0.00058146	-0.00014821	0.00063012	-0.00039348	-0.00097209	0.00097342	-0.00007061	0.00043568	0.00077862	-0.00006348	-0.00139330	0.00039135	-0.00090073	0.00058892	0.00022810	0.00002666	-0.00003929	-0.00046308	-0.00013504	0.00050587	0.00010344	0.00019560	0.00033526	0.00066713	0.00032229	-0.00035856	0.00029123	-0.00006907	-0.00033324	0.00016693	0.00018652	0.00054786	0.00003255	-0.00032657	-0.00004816	0.00036723	0.00018619	-0.00042840	0.00014915	-0.00014255	0.00032613	-0.00033444	-0.00052674	0.00020734	-0.00020191	0.00005141	-0.00026807	-0.00028243	0.00020894	0.00011720	0.00023700	0.00001025	0.00011190	-0.00008725	-0.00008181	-0.00689876
-30.0002	-0.44484024	-0.56763136	0.91498087	0.50246760	0.36557419	-21.47483647	-0.51764255	-21.47483647	-21.47483647	1.27214837	0.85506019	0.06500112	0.07901345	-0.30090413	-0.03470615	-0.95891665	-0.47525758	-0.01685288	0.21601826	-21.47483647	-0.43031165	-21.47483647	-21.47483647	-21.47483647	-21.47483647	-21.47483647	-0.28785652	0.89020404	-1.18200016	-0.15991937	0.07076263	-21.47483647	-0.26736338	0.39898250	-0.31658851	0.17212332	-0.03154089	0.10050789	-0.07511175	-0.00802977	0.05490686	-0.11891230	0.07280608	0.01328169	0.04015119	0.01239896	-0.01274859	-0.00481376	0.00243247	-0.00357001	0.00909605	0.00620491	0.00189621	-0.00031833	0.00133278	0.00129302	0.00353420	0.00066266	0.00019331	0.00053824	-0.00137056	0.00057830	0.00174609	-0.00079707	-0.00068207	-0.00085400	0.00051615	-0.00044193	-0.00092463	-0.00037791	0.00055137	0.00160786	0.00273495	0.00145258	-0.00036392	0.00071718	0.00018617	-0.00449902	0.00265392	0.00295446	-0.00270280	-0.00079774	0.00062902	-0.00040463	0.00474994	-0.00559736	-0.00115874	0.00024715	-0.00177739	0.00111978	-0.00049802	0.00176438	0.00396619	0.00075007	-0.00038797	-0.00198704	0.00097833	0.00032363	0.00289117	0.00079798	0.00140369	0.00127975	0.00284865	0.00161416	0.00212388	0.01298893	0.00426177	0.01054599	0.00465107	0.01203783	0.00629080	0.00880139	-0.00045090	0.00353417	0.00577094	0.00224993	0.00521631	0.00607145	0.00650743	0.00763701	0.00686738	0.01157075	0.00952013	0.00633066	0.00333630	0.00266830	0.00601120	0.00619277	0.00400001	0.00426511	0.00205974	0.00208010	-0.00058970	-0.00051956	0.00029137	-0.00094754	0.00007443	0.00006835	0.00029614	0.00031695	-0.00094749	-0.00034104	0.00120389	0.00120853	0.00022415	-0.00017854	0.00077195	-0.00123136	-0.00090460	0.00008977	-0.00065648	0.00091525	-0.00004721	0.00017814	0.00034871	0.00130354	-0.00038040	-0.00030006	-0.00002793	-0.00009385	0.00028601	0.00020870	-0.00004279	0.00196119	-0.00022087	-0.00057224	0.00021356	0.00069446	-0.00009272	0.00110613	0.00081733	0.00028519	-0.00117539	0.00116501	-0.00048802	0.00099079	0.00087157	-0.00064739	-0.00001046	0.00133606	0.00041729	0.00101538	0.00046042	-0.00033295	-0.00042832	-0.00047946	-0.00007439	-0.00019263	-0.00019139	-0.00038455	0.00106292	0.00044940	-0.00069357	0.00060669	-0.00101016	0.00131245	0.00000678	-0.00018878	-0.00083494	-0.00024074	0.00024166	0.00033252	-0.00041059	0.00073065	0.00051182	-0.00035494	-0.00024918	0.00099062	-0.00022786	-0.00020054	-0.00083651	0.00009743	0.00020978	-0.00022052	-0.00091837	0.00130305	-0.00035940	0.00047314	0.00154691	0.00089211	0.00051067	0.00059835	0.00030849	-0.00000950	0.00038080	-0.00023959	0.00034836	-0.00005563	0.00016183	0.00092953	-0.00004271	0.00006360	-0.00089925	-0.00005687	0.00059778	0.00036032	-0.00016745	0.00060341	0.00099783	-0.00057259	-0.00026202	0.00063968	-0.00021709	0.00015524	-0.00034016	-0.00063213	0.00040997	-0.00009140	0.00001134	-0.00013172	0.00031949	-0.00085808	-0.00008251	-0.00014065	-0.00005188	-0.00043725	0.00050080	0.00070628	-0.00012295	-0.00009713	0.00004732	-0.00019440	0.00044516	0.00099061	0.00016283	0.00063010	0.00008683	-0.00012892	0.00002050	-0.00019492	-0.00014991	-0.00030515	0.00025577	0.00047969	0.00033255	0.00048349	-0.00065309	0.00030544	-0.00041826	0.00039007	0.00054622	0.00080503	-0.00019257	0.00100282	0.00036925	0.00070937	0.00072482	0.00096164	-0.00010718	0.00036053	0.00082019	-0.00023423	0.00022564	-0.00041770	0.00005261	-0.00006387	-0.00051792	0.00084131	-0.00048498	0.00117099	-0.00043521	0.00118390	-0.00046454	0.00132263	0.00072346	0.00122732	-0.00081820	0.00076525	-0.00077098	0.00029566	-0.00031394	0.00063347	0.00081646	0.00049831	0.00021664	0.00160343	-0.00083958	0.00111096	0.00022790	0.00009829	-0.00028918	0.00085103	0.00009569	0.00072559	0.00095402	0.00137175	0.00026102	0.00185696	-0.00070774	0.00061687	0.00037401	-0.00045992	-0.00002119	-0.00008688	-0.00004251	0.00147504	0.00141409	0.00090640	-0.00024732	0.00123380	0.00108305	0.00034089	-0.00016250	0.00048269	0.00002220	0.00146058	-0.00045339	0.00070111	-0.00142138	0.00227121	-0.00057555	0.00001142	0.00001190	0.00102943	0.00025169	0.00175176	-0.00069705	0.00084676	-0.00072464	0.00142011	-0.00133551	0.00040827	0.00179655	0.00313792	-0.00094103	0.00071528	0.00061107	-0.00064362	-0.00048872	0.00067021	0.00011553	0.00130012	-0.00038024	0.00331206	-0.00123633	0.00019962	-0.00022998	-0.00021450	0.00102611	0.00240121	0.00081600	0.00110025	0.00060191	0.00269806	0.00074922	0.00004633	-0.00004571	-0.00027247	0.00246595	-0.00137356	0.00104744	-0.00163866	0.00008053	0.00035563	-0.00128107	0.00031899	-0.00078605	-0.00070827	-0.00235611	-0.00170907	0.00005138	0.00043356	-0.00068388	0.00179501	0.00086781	-0.00199741	-0.00102284	-0.00050906	-0.00087581	0.00160435	-0.00079474	0.00075661	-0.00011629	0.00026780	-0.00160282	0.00110403	-0.00167969	-0.00099828	-0.00116361	-0.00152872	-0.00190250	0.00004495	0.00015205	-0.00103807	0.00056188	0.00103858	-0.00036761	-0.00030401	-0.00139509	-0.00002153	0.00031056	0.00035291	-0.00006593	-0.00115739	-0.00034816	0.00030454	-0.00041813	0.00029403	-0.00046386	-0.00001338	0.00019624	-0.00099379	0.00041182	-0.00006577	-0.00041709	-0.00006521	-0.00001682	0.00003341	-0.00054493	-0.00011852	0.00028148	-0.00096027	-0.00011568	-0.00001737	-0.00030264	0.00146281	-0.00044690	0.00019913	0.00028437	0.00000686	0.00034126	0.00029901	-0.00098763	0.00047514	0.00001638	-0.00106389	-0.00189656	-0.00111444	-0.00121271	0.00008384	0.00008218	0.00026377	-0.00022992	-0.00046639	-0.00063180	-0.00021385	-0.00005600	0.00007153	-0.00089696	0.00044297	0.00025600	-0.00056410	-0.00021133	0.00019587	-0.00015378	-0.00001117	-0.00014324	-0.00018690	0.00004485	-0.00029783	-0.00020627	-0.00035348	-0.00015091	-0.00002206	-0.00036427	-0.00000928	-0.00008539	-0.00036626	-0.00016411	0.00004949	-0.00012728	-0.00039979	-0.00028825	-0.00045259	0.00016546	-0.00020567	0.00016892	-0.00006372	0.00018285	-0.00016508	-0.00029216	0.34706587
-25.0002	-0.37431792	-21.47483647	-0.07294749	-0.40759309	-0.71293217	0.55974555	-0.57412635	-0.61242153	0.47992351	-21.47483647	0.14347602	0.91220743	-0.82662380	-21.47483647	-0.94652009	1.19814467	-0.81328557	-1.37318814	0.13264689	-21.47483647	-0.22367981	-21.47483647	-21.47483647	-21.47483647	-0.18876483	-21.47483647	-21.47483647	0.79857787	0.77316831	-21.47483647	0.21454371	-21.47483647	-0.17552437	-0.50589792	0.08455556	-0.04003411	0.02848504	0.20815337	-0.02763014	-0.08465917	0.13565837	-0.05145652	0.03316878	0.00382514	0.05875729	0.00429747	-0.01149175	0.00130316	-0.00437805	-0.00921375	-0.00253940	0.01112515	0.01020882	-0.00378635	-0.00332316	-0.00151197	0.00209873	0.00095907	-0.00071852	-0.00045370	0.00046941	-0.00131421	-0.00391617	0.00143907	0.00266782	-0.00060668	0.00099891	-0.00013755	-0.00014940	0.00315459	-0.00136752	0.00028506	0.00165306	0.00252874	-0.00044172	-0.00244285	0.00594959	0.00098567	0.00116930	0.00229996	-0.00140293	-0.00032711	-0.00306542	-0.00203568	0.00310145	0.00741497	-0.00440651	-0.00604767	0.00956901	0.00280632	0.00364450	0.00032829	0.00264412	0.00281806	0.00533451	-0.00419093	0.00756649	0.00603444	0.00112187	0.00038962	0.00184540	0.00162078	0.00277275	0.00062731	0.00776345	0.02035858	0.01517924	0.01406546	0.00996408	0.01943949	0.00861892	0.00824221	0.00142433	0.00847106	0.01110068	0.00551285	0.00709996	0.00507741	0.00966650	0.00637194	0.01053435	0.01353602	0.01323340	0.01039097	0.01254641	0.00519572	0.01184085	0.01046009	0.01010433	0.00678763	0.00519622	0.00095560	0.00103807	0.00156816	-0.00042761	-0.00004129	0.00029966	0.00050531	0.00048044	-0.00094211	0.00045745	-0.00110543	-0.00042291	-0.00000681	0.00073118	-0.00095875	-0.00037832	-0.00112493	-0.00026366	0.00022481	0.00094773	0.00035333	0.00086677	0.00070988	0.00074900	0.00115232	-0.00008616	0.00007568	-0.00017985	0.00028491	0.00048237	-0.00072875	0.00077366	0.00248009	0.00031709	0.00113503	0.00080675	0.00086209	-0.00055657	0.00070023	-0.00067604	0.00069728	0.00024068	0.00136585	-0.00018887	-0.00016851	0.00087828	0.00016508	-0.00010234	0.00109960	0.00100816	0.00127197	-0.00025190	-0.00054460	0.00005085	-0.00039723	0.00069949	-0.00091044	0.00074655	-0.00014089	0.00136080	0.00009316	0.00019669	0.00064407	0.00022807	0.00051761	0.00072189	0.00047259	0.00057462	-0.00157157	-0.00044157	0.00017476	0.00033938	-0.00020574	0.00020337	-0.00029691	-0.00003689	-0.00049327	0.00031497	0.00004950	-0.00049971	0.00014872	-0.00053323	0.00022444	-0.00044422	0.00114074	0.00047495	0.00056266	0.00123943	-0.00008104	0.00050874	0.00113879	0.00044300	0.00052817	0.00032325	-0.00091547	0.00065338	-0.00045871	-0.00007134	0.00001926	0.00025241	0.00053359	-0.00073898	-0.00006146	0.00046672	-0.00014819	0.00016807	0.00081957	0.00107552	0.00046366	-0.00023481	0.00030055	0.00049207	-0.00002210	-0.00061643	-0.00070763	0.00072356	0.00024452	-0.00031236	-0.00012711	0.00042860	-0.00009667	-0.00020596	0.00019121	0.00086389	-0.00025734	0.00015173	0.00034929	-0.00008042	-0.00034049	0.00013099	0.00068962	0.00150499	0.00095971	0.00056951	0.00047706	0.00007754	-0.00012694	-0.00049514	0.00020082	0.00043319	-0.00016077	-0.00017235	-0.00030101	-0.00052351	0.00077981	-0.00009650	-0.00022916	-0.00013373	0.00068755	0.00004328	0.00032230	0.00005348	0.00093174	-0.00070924	0.00012629	0.00055352	-0.00016507	-0.00050680	-0.00009018	0.00019152	0.00013639	-0.00082642	-0.00055548	-0.00026491	0.00039079	-0.00034233	-0.00015255	0.00018055	-0.00080008	-0.00038158	0.00100202	0.00044784	0.00016690	-0.00099694	0.00012283	0.00019675	-0.00016016	-0.00089290	0.00053117	0.00018228	0.00133198	-0.00060066	0.00003185	0.00071089	0.00025328	-0.00068324	0.00017541	0.00049970	0.00079660	-0.00005675	0.00029413	-0.00150391	0.00069063	-0.00048464	0.00190949	-0.00055919	0.00073148	-0.00130130	-0.00021968	0.00048238	-0.00057951	-0.00060067	0.00107998	0.00138390	0.00041796	0.00027302	0.00197468	-0.00008674	0.00118266	-0.00018264	0.00043805	0.00164227	0.00024895	-0.00179744	0.00028518	-0.00015374	0.00311608	-0.00163799	0.00073327	-0.00048637	0.00046244	0.00131758	0.00294286	0.00103924	0.00304353	-0.00226509	0.00071505	0.00079777	0.00229153	-0.00148600	-0.00233448	0.00139011	0.00159847	-0.00027452	0.00084021	-0.00074942	0.00147220	0.00108751	0.00285308	0.00013311	0.00104575	-0.00032218	0.00204946	0.00001882	0.00082545	-0.00071339	0.00125072	-0.00052303	0.00185539	-0.00079541	-0.00141799	0.00114172	0.00103197	0.00017958	-0.00082407	0.00109124	-0.00039175	-0.00179957	-0.00049234	0.00120252	0.00213826	-0.00158493	-0.00226891	0.00280955	0.00083972	-0.00201402	0.00049190	-0.00128261	0.00036717	-0.00149863	-0.00066301	-0.00102497	0.00134654	-0.00118453	-0.00013868	-0.00104360	0.00163512	-0.00194932	0.00079334	-0.00000932	0.00190514	-0.00110038	0.00083677	-0.00051748	0.00225437	-0.00284166	-0.00038134	-0.00036857	-0.00010214	-0.00177202	-0.00090218	0.00203365	-0.00066789	-0.00112140	-0.00012161	-0.00085160	0.00066388	-0.00048092	-0.00002075	0.00019251	0.00158135	-0.00037275	-0.00075388	0.00026073	0.00030593	-0.00014778	0.00031188	-0.00040378	-0.00005720	0.00020864	-0.00025434	0.00001319	0.00070434	-0.00075269	0.00009432	-0.00066281	-0.00038504	-0.00110512	-0.00030223	-0.00057395	-0.00078346	-0.00066016	-0.00072153	-0.00008841	0.00099358	-0.00028936	-0.00066903	0.00022510	-0.00014762	-0.00039704	0.00025896	-0.00006276	0.00134186	-0.00068806	-0.00119128	-0.00059870	-0.00078914	-0.00051716	-0.00083097	-0.00013251	-0.00035443	0.00025303	0.00061112	-0.00017409	0.00046066	-0.00072248	-0.00005314	0.00060022	-0.00031388	0.00005589	-0.00028690	-0.00046251	0.00059283	-0.00036025	0.00034146	-0.00029575	0.00038690	-0.00000821	-0.00008675	-0.00017453	0.00050878	0.00001389	-0.00035087	-0.00005359	-0.00000873	-0.00006318	-0.00061662	-0.00027175	0.00028027	0.00005737	-0.00027641	-0.00006418	-0.00016793	-0.00020097	-0.00025960	0.00009196	-0.00046036	0.00008551	-0.00028600	-0.00031299	0.63298070
-20.0002	-1.06350740	-21.47483647	-0.95570886	-21.47483647	-0.13893340	-21.47483647	-0.26550480	-0.06482546	0.20446021	-21.47483647	0.18273149	-21.47483647	0.47810394	-0.08973147	-0.06702562	1.16157472	-21.47483647	-0.40151328	0.05544374	-0.34337702	-21.47483647	-1.45599759	-21.47483647	-21.47483647	0.55919991	-21.47483647	-21.47483647	-21.47483647	-1.30011439	0.37211967	-21.47483647	0.40527067	0.32803731	-21.47483647	0.14368181	-0.25335453	-0.21331752	0.24078743	0.10251978	0.03981535	0.00520666	-0.02985314	0.01496978	-0.01576329	0.00948214	0.01413835	-0.01724295	0.00991604	0.00678247	-0.00321528	0.00150376	0.00404623	0.00015286	-0.00610959	0.00074315	0.00053678	0.00637598	-0.00330615	0.00150927	-0.00424991	0.00039866	-0.00039942	0.00148590	-0.00002333	0.00053620	0.00123457	0.00163156	-0.00183054	-0.00126532	0.00239931	-0.00020943	0.00091201	0.00130682	0.00059992	0.00041079	-0.00044209	0.00411675	-0.00017149	-0.00082125	0.00073209	-0.00375763	0.00254758	0.00114568	-0.00004084	0.00746013	-0.00980282	-0.00379766	-0.00432549	0.01764957	0.00683941	-0.00103963	0.00721892	0.00916058	0.00492201	0.00491505	-0.00215770	0.00257065	0.00356515	-0.00126714	-0.00336992	0.00214295	-0.00088261	0.00124266	0.00477612	0.00530350	0.01993716	0.01367321	0.01276493	0.00753016	0.01818224	0.01039513	0.00856752	0.00518101	0.00838519	0.01022794	0.00685754	0.00495128	0.00730131	0.00884146	0.00771061	0.00996436	0.01401445	0.01185701	0.01208499	0.01246761	0.00540172	0.01190014	0.01264267	0.00996268	0.00667941	0.00578464	0.00203419	0.00163669	0.00079840	0.00136467	-0.00080469	0.00135329	-0.00135454	-0.00128490	-0.00008465	-0.00001556	0.00073635	-0.00025053	-0.00075390	0.00097439	-0.00081721	0.00037211	-0.00054020	-0.00001068	-0.00032922	0.00000952	0.00058724	0.00159112	0.00146146	0.00017989	0.00092207	-0.00039256	-0.00041321	-0.00094972	-0.00018929	0.00090671	0.00027360	0.00084592	0.00116150	0.00054547	0.00026240	-0.00087151	0.00034214	-0.00087831	0.00135695	-0.00024111	0.00058496	0.00032435	0.00109980	-0.00009921	0.00065957	0.00063117	-0.00048061	0.00003224	0.00141833	0.00078438	-0.00033756	-0.00031312	-0.00097691	0.00110081	0.00120379	-0.00014072	0.00010627	0.00039427	0.00054257	0.00114798	0.00037616	0.00059484	0.00060105	-0.00085364	-0.00030392	0.00060571	0.00042822	-0.00012066	-0.00091780	0.00085474	0.00043694	0.00080367	0.00102311	0.00116156	0.00004317	0.00042307	-0.00056249	0.00013920	0.00006853	0.00036353	0.00018751	0.00035063	0.00006090	0.00072937	0.00147557	0.00029047	0.00005482	0.00111327	0.00017659	0.00044706	0.00123825	0.00036905	-0.00016789	-0.00037523	0.00027174	0.00070123	0.00032742	0.00042143	0.00092481	0.00085915	0.00024488	-0.00001525	-0.00001679	0.00088192	-0.00058504	0.00007426	0.00059601	0.00082522	0.00035753	0.00075293	0.00017587	0.00010647	0.00057624	-0.00011996	-0.00056616	0.00064515	-0.00061517	0.00053466	-0.00009681	0.00032899	0.00069705	0.00079784	-0.00002368	0.00072442	0.00022538	0.00032364	0.00062692	0.00064210	0.00002010	0.00031557	-0.00007032	0.00091982	0.00069354	0.00113511	0.00062447	0.00059630	0.00018639	-0.00019565	0.00030352	0.00088926	0.00068090	0.00017135	0.00023936	0.00056977	0.00023904	-0.00036238	0.00012319	0.00023454	0.00102641	0.00067241	0.00036910	0.00005286	0.00057458	0.00053819	0.00075072	0.00051065	0.00047037	-0.00024530	-0.00014124	0.00051037	0.00042767	0.00018542	-0.00012979	0.00025207	0.00012898	0.00023546	0.00012836	0.00044961	0.00024663	-0.00004972	0.00080127	0.00058999	0.00069367	-0.00042888	-0.00012281	-0.00024238	0.00097855	-0.00030511	0.00072912	0.00015545	0.00049713	-0.00027459	0.00032954	0.00042004	0.00039177	-0.00026771	0.00111701	0.00062303	-0.00019007	0.00084381	0.00121792	-0.00083517	0.00021336	0.00090441	0.00130958	0.00019620	0.00167809	0.00024638	0.00177881	0.00080354	-0.00013026	0.00026535	0.00145656	-0.00029561	0.00071748	-0.00001174	0.00263157	-0.00010145	0.00284769	0.00051133	0.00244590	0.00106619	0.00002870	0.00130072	0.00024474	0.00132537	0.00039215	0.00053695	-0.00078736	0.00090272	0.00201618	0.00073522	0.00454504	0.00212982	0.00081243	-0.00013147	0.00192097	-0.00097080	0.00198359	0.00000047	0.00159331	0.00204029	0.00165261	-0.00041706	0.00315739	0.00102695	0.00052384	0.00168557	0.00118456	0.00046190	0.00277854	0.00053555	0.00291412	-0.00089268	-0.00175730	-0.00109111	-0.00018396	-0.00147444	0.00276299	-0.00025147	0.00217605	0.00112014	0.00151441	-0.00004351	0.00048756	-0.00141430	0.00127429	0.00001859	-0.00116384	0.00126941	0.00015917	-0.00059438	0.00130662	0.00186405	0.00269221	-0.00040538	0.00149050	0.00287048	-0.00009028	0.00046599	0.00040941	-0.00007240	0.00179637	0.00106667	0.00158821	-0.00072317	0.00045874	-0.00227486	0.00131927	-0.00093889	0.00240038	-0.00122122	0.00109808	-0.00066793	0.00106329	-0.00290189	0.00062866	-0.00122645	-0.00039953	-0.00027413	0.00116281	0.00097695	-0.00026480	-0.00132885	0.00075282	0.00020637	0.00078753	-0.00079752	0.00027213	0.00112856	0.00065720	0.00103342	-0.00049341	0.00132459	0.00143431	0.00003198	0.00013530	0.00044860	0.00152700	0.00037346	-0.00053118	0.00112876	0.00126049	0.00064411	0.00090982	0.00074116	-0.00009165	-0.00027061	0.00034764	0.00002768	0.00117085	-0.00010738	0.00088846	0.00063948	0.00175336	-0.00036586	0.00068033	0.00089189	0.00024966	0.00050939	0.00080757	0.00031971	0.00151229	-0.00037283	-0.00050403	-0.00079503	0.00037007	-0.00040282	-0.00001080	0.00027916	0.00027514	0.00051739	0.00073043	-0.00010339	0.00062738	0.00003581	0.00082290	0.00029319	0.00109369	-0.00033839	0.00044308	0.00048361	0.00102538	0.00071890	0.00023959	0.00004772	0.00005609	0.00039528	-0.00016956	-0.00028146	0.00084512	0.00057804	0.00025837	0.00003475	0.00037036	0.00010315	0.00000208	0.00033774	0.00004063	0.00072466	-0.00011326	0.00011299	0.00029958	0.00022358	0.00011211	0.00027760	-0.00003244	0.00016596	0.00048212	-0.00002890	-0.98695249
-15.0002	-21.47483647	-0.51616734	0.44967690	0.45723632	0.30778986	0.37914209	-21.47483647	-0.03930636	0.20503789	0.01424452	1.21501529	0.68165900	-0.14735793	-0.32375979	0.91381696	0.32368028	-0.59098673	-0.66994636	-0.00065792	-21.47483647	0.34283641	0.40547225	-0.06478313	0.29874486	-0.28764278	-0.34679598	-0.30100979	-21.47483647	0.73709935	-21.47483647	0.13989948	-21.47483647	-0.77272652	0.75476414	-0.53034602	-0.38429693	0.18606129	-0.06384473	-0.09396338	-0.07868001	0.13493613	0.03205096	0.04426269	-0.03524218	0.05395285	0.01366077	-0.01156998	-0.01173772	0.00135185	-0.01046484	0.00020644	0.00495414	-0.00117767	-0.00090246	-0.00091698	0.00515337	0.00732853	-0.00015065	-0.00029650	0.00457430	-0.00323144	-0.00310721	-0.00161307	-0.00058756	0.00185303	0.00080745	-0.00013035	0.00128329	0.00075447	0.00065603	0.00041560	-0.00012150	0.00207740	0.00278217	0.00046180	-0.00188809	0.00237972	-0.00420702	0.00038794	0.00108452	-0.00169615	-0.00416923	-0.00209106	-0.00570651	0.00450867	0.00414998	-0.00147215	-0.00636198	0.00404957	0.00327355	0.00508182	0.00935121	0.00653455	0.00411654	0.00230785	-0.00243188	0.00517668	0.00466642	-0.00376096	0.00069302	0.00209303	0.00018646	0.00344133	0.00432254	0.00361492	0.01520473	0.01426488	0.01027812	0.01032632	0.01625023	0.00860547	0.00841758	0.00548345	0.00985145	0.01190563	0.00763331	0.00721156	0.00671481	0.01036929	0.00592382	0.00758196	0.01392559	0.01053799	0.00999925	0.00888529	0.00784556	0.01136337	0.00970045	0.00795556	0.00754622	0.00323180	0.00307204	0.00039918	0.00003701	0.00043883	0.00010869	0.00086209	0.00001745	-0.00127323	0.00013862	-0.00136544	-0.00023631	0.00132642	0.00033224	0.00068790	0.00030327	0.00059451	-0.00041802	0.00062637	0.00091410	-0.00061100	0.00011437	0.00112126	0.00117267	0.00033666	0.00111128	0.00050909	0.00074340	-0.00087097	0.00039733	0.00112416	0.00013768	-0.00011661	0.00033202	0.00064113	0.00038243	0.00156602	0.00174223	0.00055987	-0.00011842	0.00085329	0.00048779	0.00066116	0.00076908	0.00027424	0.00112565	0.00116202	0.00001380	-0.00057590	-0.00012156	0.00116170	0.00093402	0.00004054	-0.00001328	0.00180968	0.00004301	-0.00060517	-0.00143379	0.00093049	0.00033992	0.00113612	-0.00121765	0.00094126	0.00042038	-0.00158763	0.00038702	0.00109415	0.00088286	-0.00045431	-0.00037176	0.00050659	-0.00040131	-0.00031054	-0.00021134	0.00161257	0.00107072	0.00054150	-0.00004303	-0.00114991	0.00017063	-0.00010553	0.00139043	0.00038338	0.00060512	-0.00035678	0.00101041	0.00081350	0.00076189	0.00038344	-0.00011992	0.00180222	0.00164222	-0.00017155	-0.00014621	0.00007162	0.00013257	0.00062719	-0.00058886	0.00106734	0.00042186	-0.00005745	-0.00032163	-0.00083223	-0.00037199	0.00023138	0.00013005	0.00030154	0.00053043	0.00172957	-0.00057915	-0.00002671	-0.00030583	0.00066849	0.00060795	-0.00029167	-0.00043202	-0.00008145	-0.00031494	0.00018798	-0.00039941	0.00043217	-0.00045495	0.00000653	0.00053971	0.00062842	-0.00100680	0.00077677	0.00028504	0.00016884	-0.00012035	0.00057126	0.00032373	0.00123600	0.00110167	0.00128143	0.00083840	-0.00009659	0.00001504	-0.00003697	0.00001889	0.00055228	0.00024794	0.00018384	0.00027687	0.00044113	0.00028439	0.00003029	0.00054639	0.00023807	0.00019746	0.00065829	0.00018795	-0.00002993	0.00074154	0.00064792	0.00014348	-0.00008104	0.00050858	0.00071625	0.00028288	0.00087959	-0.00033044	0.00052583	-0.00033858	0.00004647	-0.00009167	-0.00043315	0.00015736	0.00032984	-0.00009613	-0.00026375	0.00036115	0.00040781	0.00030283	-0.00074226	0.00067213	0.00026888	0.00072842	-0.00003602	0.00036227	0.00036953	0.00044471	0.00082553	-0.00002476	0.00067117	0.00027998	0.00020609	0.00115138	0.00015146	-0.00036942	0.00024104	0.00115156	-0.00084375	-0.00024122	-0.00021367	0.00201560	0.00069083	0.00066563	0.00018708	0.00127244	-0.00012196	-0.00020463	-0.00006773	0.00193464	0.00050159	-0.00076150	-0.00064394	0.00269476	0.00056782	0.00075058	-0.00107408	0.00269087	0.00070357	-0.00052470	-0.00068613	0.00125295	0.00073128	0.00105886	0.00178795	0.00168972	0.00115579	0.00112176	-0.00005306	0.00271297	0.00050217	0.00096305	-0.00028530	0.00328028	0.00189402	0.00003919	-0.00277117	-0.00039514	0.00416931	0.00073914	-0.00024386	-0.00100535	0.00074197	0.00016533	0.00180636	0.00060438	-0.00109522	0.00023281	0.00261142	0.00386198	-0.00051126	0.00058612	-0.00086612	0.00152382	0.00030622	0.00149086	0.00199085	0.00042900	0.00164936	-0.00105817	-0.00112747	-0.00028557	0.00068372	0.00011359	-0.00140404	0.00047958	0.00026757	0.00005352	-0.00072554	-0.00017188	0.00244332	-0.00018798	0.00086850	0.00089528	0.00094121	0.00150629	-0.00073831	0.00097027	0.00086746	0.00170629	0.00114690	0.00214437	0.00039787	0.00035774	-0.00059176	0.00034153	0.00007875	0.00189348	-0.00116935	0.00166947	-0.00033494	0.00220863	-0.00150637	0.00023209	0.00065386	-0.00001613	-0.00085995	0.00124681	0.00165326	-0.00019628	-0.00135643	0.00053103	0.00114115	0.00038371	-0.00160188	0.00117843	0.00141789	0.00028561	0.00026509	-0.00033486	0.00034356	-0.00005137	-0.00021670	-0.00027358	-0.00005689	0.00133090	0.00017375	0.00017682	0.00023619	0.00068538	0.00036500	0.00061552	0.00051224	-0.00058695	-0.00066520	0.00024161	0.00093003	-0.00022177	-0.00030904	0.00005680	0.00036281	0.00160769	0.00024822	-0.00042020	0.00074857	0.00047800	0.00014054	0.00025548	-0.00017883	0.00096759	0.00083939	-0.00027662	-0.00071021	0.00047713	-0.00005303	0.00037888	0.00017914	0.00072412	0.00024585	-0.00015730	0.00003540	0.00039756	-0.00059405	-0.00023327	0.00051054	0.00105974	-0.00022130	-0.00015425	0.00042974	0.00005556	-0.00030833	-0.00027360	0.00024382	0.00018926	0.00024387	-0.00020213	0.00046392	0.00045678	0.00015881	0.00015249	-0.00009579	-0.00006918	0.00002856	-0.00008859	0.00053505	0.00020500	-0.00025619	-0.00013723	-0.00012316	-0.00002283	0.00005733	0.00025248	0.00030198	0.00002075	0.00019142	0.00002583	0.00001618	0.45735739
-10.0002	-21.47483647	-21.47483647	-0.04710034	0.46263784	0.24526768	0.27533454	-21.47483647	0.99973136	-0.43881945	0.57149214	-21.47483647	0.75036824	0.18975076	-21.47483647	0.68086219	-21.47483647	-1.00611099	-21.47483647	0.85162812	-21.47483647	0.58640569	-21.47483647	-2.23185587	-21.47483647	-0.34159070	-1.19455820	0.41344154	0.00401600	-0.61767337	-21.47483647	0.97661692	0.61675447	-0.57665874	-0.23224983	-0.07667699	-1.19370657	-0.18090726	0.33279180	0.00923879	-0.00232758	0.05180915	-0.07846928	0.04896749	0.04644962	0.00772524	0.01487558	-0.01633911	0.00597290	-0.00651005	-0.00809981	-0.00413743	0.00177374	0.00340086	-0.00292117	0.00538747	-0.00536016	0.00470328	-0.00295941	-0.00061550	0.00338363	0.00149024	-0.00071114	-0.00212326	-0.00085940	0.00070769	-0.00088253	-0.00178739	-0.00212739	0.00208333	-0.00143993	-0.00366782	0.00166004	0.00006003	-0.00009217	-0.00120805	-0.00195542	-0.00094402	-0.00134124	-0.00176560	-0.00097564	-0.00235565	-0.00146512	-0.00221669	-0.00719124	-0.00015952	-0.00557115	-0.00242572	0.00298394	-0.00574282	0.00526805	-0.00441402	0.00068652	0.00123550	0.00093613	0.00283284	-0.00141172	0.00049729	0.00050214	-0.00118087	0.00001094	0.00114586	-0.00267092	0.00224197	0.00318685	0.00383231	0.01695600	0.01704443	0.01717394	0.00516349	0.01455861	0.00814992	0.00554883	0.00368515	0.00643643	0.01142846	0.00385680	0.00808047	0.00422457	0.00796579	0.00648363	0.00895181	0.01237241	0.01014369	0.01028023	0.00868081	0.00419427	0.01312942	0.01070377	0.00971958	0.00758630	0.00425276	0.00143590	-0.00113593	0.00043824	0.00042845	-0.00033385	0.00020019	-0.00020619	-0.00027581	0.00097680	0.00019140	0.00000950	0.00019867	-0.00091935	-0.00054865	-0.00038599	-0.00025595	0.00069459	-0.00121194	-0.00002735	-0.00077054	0.00049094	-0.00088942	-0.00051222	0.00085247	0.00218249	-0.00054351	-0.00137294	-0.00079605	0.00005100	0.00099770	-0.00036491	-0.00023683	-0.00028441	0.00108595	-0.00060787	-0.00035720	-0.00033703	-0.00027384	0.00018709	0.00018799	-0.00000510	-0.00139899	-0.00066371	-0.00056543	0.00051184	-0.00015987	0.00001232	-0.00169447	0.00124809	0.00025405	0.00032224	-0.00034040	-0.00159146	0.00076255	-0.00057944	-0.00049854	-0.00120498	-0.00043475	-0.00054015	0.00034435	0.00013007	-0.00044303	0.00045739	-0.00011877	0.00022211	-0.00048801	-0.00030492	-0.00003819	-0.00024044	-0.00037967	0.00019506	-0.00006857	-0.00009181	0.00040071	-0.00188974	0.00010933	-0.00021622	-0.00108266	-0.00052972	-0.00151948	0.00035882	0.00064831	-0.00109749	-0.00019570	0.00084692	-0.00090802	-0.00014049	0.00046448	-0.00132593	-0.00095353	0.00143990	-0.00057127	0.00011937	-0.00133432	0.00051629	-0.00025993	-0.00016188	0.00040678	-0.00005126	0.00023301	-0.00050767	-0.00041272	-0.00093353	-0.00065029	-0.00038129	-0.00081348	0.00023257	0.00071800	-0.00089262	0.00093090	0.00076299	0.00019960	-0.00017428	-0.00044878	-0.00099569	0.00005467	-0.00031976	-0.00030215	0.00004924	0.00030888	-0.00130089	-0.00030732	-0.00079671	0.00094019	-0.00033872	0.00016102	0.00031231	-0.00040542	-0.00016563	-0.00037677	-0.00045059	0.00029250	0.00029057	-0.00007956	-0.00024810	0.00021011	-0.00017594	0.00019592	0.00015284	-0.00005345	-0.00005598	0.00011126	-0.00055543	-0.00013619	0.00039368	-0.00096200	-0.00021938	0.00016307	0.00028773	0.00058656	-0.00009222	-0.00051982	0.00009293	-0.00043988	-0.00011265	-0.00028968	0.00012285	-0.00001854	-0.00065073	0.00016097	0.00039694	0.00021657	-0.00015042	0.00052226	0.00037889	-0.00035252	-0.00020882	-0.00066579	-0.00002634	-0.00014373	-0.00077034	-0.00003593	0.00005388	-0.00032491	-0.00070422	-0.00121706	0.00024357	-0.00065156	0.00027266	0.00009892	0.00113691	0.00003610	-0.00022526	-0.00105432	0.00078960	-0.00045060	-0.00098874	0.00018610	0.00028000	-0.00019574	0.00018357	-0.00126308	0.00045663	-0.00024065	0.00141039	0.00026192	0.00083887	-0.00171769	-0.00003333	0.00095463	-0.00019601	-0.00026359	0.00046052	-0.00038457	0.00211641	0.00053494	-0.00030807	-0.00094746	0.00205068	-0.00062571	-0.00040263	-0.00032714	0.00004077	-0.00094539	0.00199416	-0.00058727	0.00074916	-0.00000534	0.00004478	-0.00202847	0.00146204	0.00180488	-0.00049286	-0.00172237	0.00070031	-0.00068661	0.00111631	0.00068496	-0.00040457	-0.00200748	-0.00108584	0.00045440	0.00063837	-0.00090444	0.00048452	0.00072758	-0.00033830	0.00120531	0.00066217	-0.00296567	0.00119704	0.00106799	0.00301784	-0.00287938	0.00075578	0.00095813	-0.00019402	0.00033086	0.00160364	0.00096298	0.00078556	0.00110478	-0.00021288	-0.00064252	-0.00127649	-0.00088263	0.00060478	-0.00032721	-0.00122526	-0.00049461	-0.00033949	-0.00085064	-0.00241908	0.00007589	0.00081050	-0.00067245	0.00087031	0.00053184	0.00009547	-0.00012085	0.00144800	-0.00083681	-0.00082679	-0.00000875	-0.00219537	-0.00180028	0.00012869	-0.00211410	-0.00002996	-0.00102536	0.00099186	0.00075517	-0.00001265	-0.00225092	0.00031842	-0.00157250	-0.00180573	-0.00183108	-0.00074652	-0.00064116	-0.00102942	0.00058814	0.00131492	-0.00080049	-0.00043775	0.00035791	-0.00043071	-0.00029319	-0.00077328	-0.00015971	-0.00028464	-0.00048900	0.00013425	-0.00046748	0.00068644	-0.00030400	-0.00116958	-0.00014212	-0.00051626	-0.00044687	-0.00006042	0.00003342	0.00046947	0.00034868	0.00000932	-0.00012921	0.00023837	-0.00097584	0.00008814	0.00019103	-0.00082823	-0.00068853	0.00010237	-0.00080304	0.00076643	0.00063986	-0.00068286	0.00006176	-0.00067023	-0.00055301	0.00046233	-0.00106858	0.00066075	-0.00018443	-0.00137285	-0.00160593	-0.00034273	-0.00044582	-0.00027972	-0.00061740	-0.00023996	-0.00038185	-0.00031541	-0.00043780	0.00041540	0.00043520	-0.00060318	-0.00045129	-0.00053592	-0.00066432	-0.00012885	-0.00050948	-0.00073193	-0.00019084	0.00018604	-0.00065302	-0.00015373	0.00023675	-0.00024815	-0.00002623	0.00002468	0.00010560	-0.00024708	-0.00002393	-0.00030722	0.00041896	-0.00007132	-0.00002783	-0.00015719	0.00008680	-0.00046537	-0.00055049	-0.00018903	0.00031105	0.00011876	0.00000530	-0.00033291	0.00031976	-0.00009464	0.00001623	-0.15251354
-9.0002	-0.66181254	-0.53378141	0.25013843	-0.74425274	0.18764342	-21.47483647	-0.87049748	-2.13826084	2.93417406	-21.47483647	-21.47483647	0.59701593	-21.47483647	-21.47483647	-21.47483647	0.68548918	-0.54536686	-0.41244328	-21.47483647	-21.47483647	-21.47483647	0.70114321	-21.47483647	-21.47483647	-21.47483647	-21.47483647	-0.80893092	-21.47483647	-0.63886430	0.13115765	-0.07010809	-2.11402392	-0.02273102	0.30793596	-0.06010896	0.73542613	-0.06707593	-0.00919112	-0.00274403	0.08841463	-0.01752609	-0.00680022	0.01208568	0.02679178	0.03156837	0.01784537	0.00029373	-0.01947647	0.01489670	-0.01766877	-0.00504948	0.00784367	-0.00107214	0.00777053	0.00099302	0.00144208	0.00597446	0.00279912	-0.00008358	-0.00473771	0.00147936	-0.00036183	-0.00117630	-0.00212334	0.00201980	0.00246431	-0.00080855	-0.00128511	0.00094847	0.00176462	-0.00232467	0.00008789	0.00267959	0.00220496	0.00177479	-0.00298369	0.00166964	-0.00068568	-0.00219023	0.00014285	-0.00088852	-0.00164942	-0.00056032	-0.00438618	0.00540522	0.01058595	0.00319404	-0.00447669	-0.00006400	-0.00014878	-0.00512117	-0.00422067	0.00060496	0.00641908	0.00188993	-0.00532031	0.00473013	0.00305506	-0.00357569	-0.00052357	0.00300319	-0.00122229	0.00603258	0.00157666	0.00367549	0.01958627	0.01685090	0.01302566	0.00743492	0.01473361	0.00934544	0.00572591	0.00244992	0.00830096	0.00959265	0.00455670	0.00442055	0.00210359	0.00674572	0.00704971	0.00721498	0.01193586	0.01190321	0.00923500	0.01075015	0.00351308	0.01221197	0.00962740	0.01011010	0.00934886	0.00448971	0.00181624	0.00127077	0.00045097	0.00043566	-0.00128276	0.00070218	0.00035929	-0.00078834	0.00061071	-0.00074211	0.00189629	-0.00000049	0.00080726	-0.00001055	-0.00021979	0.00074054	0.00020973	-0.00059337	0.00082059	-0.00078287	-0.00012299	0.00051305	0.00096453	-0.00041977	0.00119100	-0.00052354	-0.00026402	-0.00084854	0.00040360	0.00124658	-0.00035885	0.00075170	0.00150191	0.00071196	0.00065266	0.00019616	0.00032469	0.00080674	0.00161385	0.00018472	-0.00002952	-0.00050335	0.00100733	0.00088468	0.00041313	0.00015722	-0.00039205	0.00011792	0.00096560	0.00039692	0.00122999	0.00008101	-0.00107214	0.00065283	0.00002835	0.00027110	0.00009790	-0.00035159	-0.00086432	0.00023389	0.00047846	-0.00007631	-0.00022493	-0.00044200	0.00007249	0.00042841	-0.00018334	0.00050191	0.00012841	-0.00010576	0.00056263	0.00003867	0.00089124	0.00114335	0.00077731	0.00093149	-0.00052790	0.00004111	-0.00024364	-0.00053753	0.00103996	-0.00040013	0.00017093	0.00001662	0.00110029	-0.00038461	0.00060036	-0.00022497	0.00004060	0.00119802	0.00068711	0.00083610	0.00068381	-0.00019243	-0.00051691	0.00006067	0.00041663	-0.00027148	0.00040003	-0.00067657	0.00079388	-0.00058762	0.00004347	0.00089793	0.00016585	0.00069431	0.00012530	0.00104179	-0.00002585	0.00085565	0.00097631	0.00049324	0.00061822	-0.00154269	-0.00059739	0.00037184	0.00008230	-0.00047888	-0.00014968	0.00065114	-0.00161814	-0.00049936	-0.00106336	-0.00011259	-0.00025379	-0.00003767	0.00055408	-0.00063404	0.00013946	0.00008362	0.00015826	0.00000957	0.00121906	0.00002806	-0.00014329	0.00137279	-0.00015549	-0.00108473	-0.00015288	0.00029430	-0.00016250	-0.00053438	0.00045042	-0.00000325	0.00015788	-0.00126435	0.00016551	-0.00034461	-0.00005413	-0.00018310	0.00028326	0.00013320	0.00005348	0.00043113	-0.00020680	0.00002587	0.00055507	-0.00088781	0.00040865	0.00103152	0.00013521	0.00009970	-0.00030245	0.00021282	0.00000899	-0.00048498	0.00060995	-0.00005232	0.00025252	-0.00019282	0.00038128	0.00106671	-0.00019378	-0.00117886	0.00047996	-0.00044453	0.00070264	-0.00109320	-0.00083395	0.00060203	0.00033367	-0.00016499	-0.00063250	0.00093252	0.00074287	-0.00081325	-0.00025064	-0.00028260	0.00165080	0.00005572	0.00097983	-0.00095274	-0.00079692	-0.00038296	0.00202365	0.00071910	0.00005075	-0.00141453	0.00069238	-0.00044094	0.00091017	-0.00009125	0.00147480	0.00115374	0.00085846	-0.00030689	0.00120234	-0.00016875	0.00093235	-0.00059212	0.00175468	-0.00008365	0.00119393	-0.00157283	0.00121161	-0.00037508	0.00236763	-0.00228231	0.00150047	-0.00070284	0.00293560	0.00058085	0.00128029	0.00070988	0.00100095	-0.00001891	0.00190802	0.00230399	0.00209879	-0.00183376	-0.00190083	0.00202904	0.00291689	-0.00261218	-0.00205644	-0.00185252	0.00178338	0.00061995	0.00293210	0.00106692	0.00200927	-0.00004302	0.00212887	0.00032021	-0.00061216	-0.00095067	0.00097611	0.00029980	0.00172646	-0.00247763	0.00025927	0.00115195	0.00206934	-0.00195809	-0.00053450	0.00093914	0.00014203	-0.00033041	0.00035249	0.00203722	0.00020913	-0.00058600	-0.00050937	0.00252577	0.00070069	-0.00010811	-0.00030619	0.00030046	0.00068561	0.00047635	0.00052873	-0.00092397	0.00099580	-0.00090183	0.00083892	0.00022934	0.00151008	-0.00203859	0.00049076	-0.00042885	0.00043208	-0.00152697	0.00080412	0.00010666	0.00212214	-0.00298890	-0.00159554	0.00024906	-0.00065376	-0.00130907	-0.00067595	0.00097206	0.00089473	-0.00057329	0.00024264	0.00097884	0.00074358	-0.00107037	0.00018787	0.00035886	0.00074665	0.00040022	-0.00043563	0.00006951	0.00076277	-0.00059723	0.00068035	0.00062854	0.00081136	-0.00046617	-0.00070214	0.00058171	0.00026689	-0.00002463	-0.00028449	0.00051156	0.00059215	-0.00175771	0.00048509	-0.00045630	-0.00026409	-0.00067315	0.00022306	-0.00050361	0.00077603	-0.00101600	0.00011798	0.00087058	-0.00005927	-0.00055993	0.00096616	-0.00071276	-0.00012203	-0.00046290	-0.00028505	-0.00117064	0.00012110	-0.00012858	0.00033904	0.00011629	0.00070071	0.00068330	-0.00024930	-0.00053541	0.00023083	-0.00051664	-0.00068364	-0.00022738	0.00085531	-0.00046479	-0.00020364	-0.00010244	-0.00010430	-0.00035395	-0.00026740	0.00033643	0.00042291	0.00004254	-0.00034355	0.00011425	-0.00003332	0.00026292	-0.00045074	-0.00013506	0.00016261	0.00011132	-0.00030530	0.00004272	0.00028128	0.00011404	-0.00011498	-0.00029986	0.00002521	0.00012741	-0.00034423	0.00006031	-0.00037067	0.00016702	-0.00013971	-0.00008572	0.24706558
-8.0002	-21.47483647	0.59636092	-21.47483647	-21.47483647	-0.02625368	0.59239005	-0.20158312	-1.83604193	-21.47483647	-21.47483647	-21.47483647	0.83287233	-0.17304589	-2.48272157	-0.02214458	0.71956879	0.09215900	-21.47483647	0.10612400	1.09564388	-1.08855499	0.89630908	0.52805459	0.74121100	-0.75334029	-0.26546893	0.38531768	1.27296412	-0.20418404	-21.47483647	-0.06429499	0.61792925	-0.34712961	0.39678054	-0.70253296	-0.48974578	0.10679892	0.11832864	-0.03322372	-0.03068074	0.06333660	-0.03372995	0.04861009	-0.01633148	0.03038968	0.01325685	0.00597793	-0.00454216	-0.00268242	0.00361667	0.00673586	0.00805848	0.01143748	0.00279765	0.00174976	0.00601451	0.00399643	0.00363598	0.00420228	-0.00109412	-0.00022570	0.00043504	-0.00199436	-0.00194415	0.00252152	0.00150377	-0.00167309	0.00004551	0.00223815	0.00008504	-0.00249767	-0.00005835	0.00291672	-0.00066822	0.00047949	-0.00040684	0.00247172	-0.00209024	-0.00192324	-0.00217876	-0.00252603	0.00047881	-0.00217663	0.00205778	0.00536395	-0.00331501	-0.01503248	-0.00696035	0.00995037	-0.00627223	-0.00185482	0.00513132	0.00938062	0.00977477	0.00440470	-0.00581561	0.00696644	0.00257663	0.00048429	-0.00157015	0.00494252	0.00322067	0.00211568	0.00220699	0.00515925	0.02109844	0.01382796	0.01256554	0.00731283	0.01362227	0.00952688	0.00779180	0.00438114	0.00853389	0.01350062	0.00441162	0.00768195	0.00694271	0.00945023	0.00888346	0.01137823	0.01513686	0.01283458	0.00845931	0.01071670	0.00503006	0.01071097	0.00951568	0.00985798	0.00731462	0.00357347	0.00105214	-0.00033168	0.00084023	0.00119683	-0.00010367	0.00039157	0.00056499	-0.00135281	-0.00006525	0.00124189	-0.00043277	0.00000740	-0.00025448	0.00073978	0.00006524	0.00002780	-0.00054714	-0.00033554	0.00138358	-0.00102725	0.00079312	0.00065754	0.00130752	0.00047402	0.00055151	0.00036271	0.00108885	-0.00106691	-0.00004702	0.00213184	0.00087679	-0.00010102	0.00105217	0.00083342	0.00046246	0.00095119	0.00091913	-0.00034787	0.00082048	0.00032979	0.00011762	-0.00048150	0.00096207	-0.00025008	0.00078790	0.00131469	-0.00034715	0.00014792	0.00109260	0.00162137	0.00029285	0.00014394	0.00005694	0.00043022	0.00044542	0.00010964	-0.00090315	-0.00071219	0.00000497	0.00059462	-0.00049853	0.00033215	0.00158503	-0.00131154	0.00080051	0.00149616	-0.00018052	0.00018772	-0.00012933	0.00028342	-0.00014564	-0.00004153	0.00033983	0.00115202	-0.00048154	0.00013689	-0.00058025	0.00031613	0.00079732	-0.00153461	0.00027567	-0.00018859	-0.00029373	-0.00064924	-0.00057079	-0.00023381	0.00004164	0.00018076	-0.00090735	0.00115920	0.00093857	-0.00090794	-0.00068578	-0.00009030	-0.00029375	0.00078999	-0.00016101	-0.00026158	0.00044866	-0.00075499	-0.00078571	-0.00047123	-0.00041552	0.00074334	-0.00035221	0.00035735	0.00052702	0.00045560	-0.00035344	0.00031500	-0.00034949	-0.00061961	-0.00021489	-0.00123498	0.00002043	-0.00000898	-0.00099406	0.00002296	0.00062111	0.00041716	-0.00003136	-0.00047613	-0.00008104	-0.00013390	-0.00116277	0.00023080	0.00080380	-0.00074134	-0.00000973	-0.00089194	-0.00004991	0.00055013	0.00102599	-0.00014252	-0.00008542	-0.00016691	-0.00075634	-0.00041836	0.00053200	0.00041460	0.00025153	0.00028170	-0.00027038	-0.00028856	0.00088871	-0.00075992	-0.00084307	-0.00066442	-0.00025990	0.00016768	0.00078056	0.00026783	0.00082343	0.00052942	-0.00061148	0.00026823	0.00007862	-0.00038704	0.00045059	0.00001936	0.00005804	-0.00001266	0.00007007	-0.00041291	-0.00019371	-0.00108707	0.00020876	0.00001930	-0.00078546	-0.00016718	0.00045339	-0.00066318	0.00008204	-0.00049675	0.00006311	-0.00017734	0.00086744	-0.00106012	-0.00020553	0.00004457	-0.00037355	-0.00013392	-0.00044836	0.00060177	-0.00065238	-0.00039143	-0.00004847	0.00006215	0.00064445	0.00049682	0.00084959	-0.00055597	0.00013170	-0.00046729	0.00312067	-0.00195176	0.00045196	-0.00105484	0.00018705	0.00166307	-0.00049773	-0.00062321	0.00095885	0.00063765	-0.00020293	-0.00128152	0.00222267	-0.00038751	-0.00010581	-0.00211509	0.00157962	-0.00045065	-0.00163149	-0.00075726	0.00076930	-0.00056318	-0.00160461	0.00161981	0.00289054	-0.00170683	-0.00135918	-0.00014143	0.00019456	0.00085819	0.00007148	-0.00104267	0.00458690	-0.00138970	0.00106945	-0.00155556	-0.00122130	0.00288510	-0.00008269	-0.00134953	0.00046815	-0.00087798	-0.00000876	-0.00102895	0.00375437	0.00044736	-0.00361019	-0.00058840	0.00261965	-0.00054975	-0.00000726	-0.00231762	-0.00218289	-0.00075413	-0.00085290	-0.00158633	0.00165752	0.00222355	0.00052930	-0.00234484	-0.00049429	-0.00173416	-0.00206584	-0.00281345	-0.00000543	-0.00075088	-0.00070531	-0.00111458	-0.00070845	0.00148235	-0.00217143	-0.00115997	0.00167413	-0.00070670	-0.00054676	-0.00176655	-0.00034229	-0.00088360	0.00160424	-0.00117676	-0.00199884	-0.00070315	-0.00116545	-0.00353215	-0.00098265	0.00092421	0.00132982	-0.00262017	-0.00027824	-0.00072963	0.00118944	-0.00398456	-0.00095894	-0.00100249	0.00004710	-0.00215720	-0.00017853	0.00156125	-0.00031549	-0.00078015	0.00058127	0.00122026	0.00006211	-0.00131594	0.00057182	0.00035970	0.00162800	0.00008447	-0.00001561	0.00103954	0.00044064	-0.00064581	-0.00030308	0.00034198	0.00023941	-0.00070139	-0.00033499	-0.00025324	0.00072393	-0.00009479	0.00066923	0.00044269	0.00014207	-0.00035751	0.00022212	0.00041280	0.00023142	-0.00003387	0.00032758	-0.00066791	0.00128388	-0.00139103	0.00054773	0.00008719	-0.00026884	-0.00089897	0.00069928	0.00004650	0.00105933	-0.00059011	-0.00063304	-0.00095608	-0.00037443	-0.00070333	-0.00005311	0.00019998	0.00033969	0.00015130	-0.00049880	0.00032101	0.00085956	0.00000743	0.00049091	0.00008243	0.00080514	0.00004171	-0.00016802	-0.00013455	-0.00002030	-0.00016152	0.00013928	-0.00009234	0.00014515	0.00018766	0.00001193	0.00033122	0.00015009	-0.00001538	-0.00027795	0.00006909	-0.00003481	0.00006969	-0.00008252	0.00003000	0.00005382	-0.00001631	-0.00017136	0.00002311	0.00008290	-0.00010742	0.00002384	0.00005558	-0.00035265	-0.00034333	-0.00000345	-0.00050355	-0.16136757
-7.0002	-1.02802575	-0.13606972	-21.47483647	-0.07623613	-0.26762903	-0.39016974	-1.52845299	-21.47483647	2.46869659	-21.47483647	-0.16405904	-0.97106191	-0.25336525	-21.47483647	0.06230589	0.72981216	-0.81125048	-21.47483647	-0.35261987	-21.47483647	-0.08528246	-0.01458309	-0.31724000	-21.47483647	0.17970490	-21.47483647	-21.47483647	-21.47483647	0.24884982	-21.47483647	0.84224319	0.84873468	-0.23642870	0.16949093	-0.08063900	-0.21374287	0.01659510	0.11557997	0.03156451	0.00216671	0.08522005	-0.06809022	0.04680255	-0.00101174	0.02059938	0.02087779	-0.00898975	0.01305297	0.01919763	0.00611237	0.00277000	0.01113002	0.00659096	-0.00154532	-0.00091318	0.00136235	0.00689344	-0.00132091	-0.00068319	-0.00122826	0.00366559	-0.00230242	0.00002913	-0.00187557	0.00465851	-0.00024688	0.00015514	-0.00109511	0.00136049	0.00265131	-0.00081621	0.00042703	0.00536219	0.00034080	-0.00341193	-0.00337107	0.00550768	-0.00279127	-0.00417058	-0.00186891	-0.00024674	-0.00138777	-0.00729084	-0.00362714	-0.00509044	0.00215780	-0.00575493	-0.00386315	0.00720228	0.00551053	-0.01038659	0.00360170	0.00754007	0.00167685	0.00214079	-0.00714380	0.00726122	0.00368758	0.00082061	-0.00428902	-0.00105567	-0.00221582	-0.00064948	0.00378966	0.00248064	0.01482362	0.01082498	0.00966926	0.00446773	0.01087669	0.00709098	0.00585521	0.00036891	0.00953826	0.00679284	0.00336162	0.00249218	0.00385343	0.00737114	0.00629197	0.00900723	0.01169660	0.01117877	0.00512605	0.00713498	0.00164535	0.00699972	0.00704141	0.00853249	0.00527442	0.00178451	0.00017218	0.00003930	-0.00115462	-0.00011054	-0.00111636	0.00040037	-0.00032251	-0.00014300	0.00025175	0.00019238	-0.00000568	0.00110417	-0.00056475	0.00081399	-0.00037008	-0.00080368	-0.00032687	0.00009921	-0.00042571	0.00044703	-0.00011978	0.00076634	0.00035038	-0.00035617	0.00071097	0.00090236	0.00122369	-0.00065101	0.00010047	0.00032782	-0.00027373	0.00011140	0.00082139	0.00081544	0.00023315	0.00021113	-0.00032334	0.00008943	0.00164384	0.00030422	-0.00030318	0.00049171	0.00150903	-0.00006172	0.00067310	0.00141097	0.00059603	-0.00000321	0.00003901	0.00026341	0.00009500	-0.00008599	-0.00082789	0.00016484	-0.00036089	0.00035710	-0.00110317	-0.00015730	0.00046270	0.00057571	-0.00045271	0.00040544	0.00114814	-0.00033609	-0.00046016	0.00050039	-0.00020315	-0.00133306	0.00067391	0.00025664	0.00097099	-0.00041286	0.00058025	0.00068204	-0.00090238	0.00024111	-0.00013403	-0.00023711	-0.00015950	-0.00108050	-0.00016816	-0.00073615	-0.00050793	-0.00041573	0.00117216	-0.00016990	0.00040563	0.00023159	0.00023887	0.00029984	0.00074570	-0.00016675	-0.00013680	-0.00013501	-0.00030902	0.00014897	-0.00043696	0.00000484	0.00003217	-0.00055731	-0.00053498	-0.00098514	-0.00069224	0.00024699	-0.00062700	0.00050384	-0.00006796	0.00085880	0.00006976	-0.00042981	0.00010369	-0.00003769	-0.00049466	-0.00087904	-0.00076010	-0.00039942	-0.00113690	-0.00063711	0.00029121	-0.00024501	-0.00118301	0.00020344	-0.00017938	0.00022562	-0.00048985	-0.00013933	-0.00052732	-0.00059265	-0.00034543	-0.00018657	0.00023849	0.00062461	0.00030846	-0.00044855	0.00033264	0.00047966	-0.00023587	-0.00063933	-0.00003390	0.00095110	-0.00055937	-0.00020561	-0.00019018	0.00027095	0.00023815	-0.00051946	0.00012305	-0.00053035	0.00049078	0.00051597	0.00051504	0.00030482	0.00039533	-0.00018973	-0.00025378	-0.00009061	0.00019827	-0.00035546	-0.00030096	0.00039138	-0.00003620	-0.00043357	-0.00005670	-0.00025891	-0.00055364	-0.00053310	0.00027517	0.00020145	-0.00033035	-0.00073536	0.00019678	0.00023741	0.00020971	-0.00005486	0.00031074	-0.00042113	0.00011496	-0.00005133	0.00070114	0.00043310	0.00098519	0.00010677	-0.00061354	0.00013672	0.00118420	-0.00042066	0.00076888	-0.00078502	-0.00008289	-0.00023689	0.00061654	-0.00020942	0.00005137	0.00060751	0.00289460	0.00087676	0.00125132	-0.00092446	0.00124333	0.00004208	0.00035845	-0.00090562	0.00009275	0.00084385	-0.00035557	0.00038484	0.00094345	0.00028720	0.00069476	-0.00005577	0.00088578	0.00111455	0.00030415	0.00005376	0.00083635	-0.00092453	0.00020023	0.00098166	0.00265752	0.00153960	-0.00032414	-0.00026840	0.00249919	0.00035732	0.00054263	-0.00156088	0.00150917	0.00070632	0.00158875	-0.00104274	-0.00068975	-0.00007579	0.00110270	0.00099788	0.00092891	0.00035425	-0.00060772	0.00150343	0.00300760	0.00032093	0.00120191	-0.00156488	0.00096221	-0.00010244	-0.00062508	-0.00139357	0.00231629	0.00117680	0.00132512	-0.00036129	-0.00018955	0.00037692	0.00012450	-0.00147907	-0.00077386	-0.00039164	-0.00020786	-0.00017911	0.00137237	0.00105336	-0.00069904	-0.00072279	0.00102164	0.00252892	0.00283263	-0.00152692	0.00233610	-0.00014911	0.00044086	0.00022531	0.00026963	0.00009690	0.00197420	0.00091714	-0.00034475	-0.00065470	-0.00099642	-0.00146010	-0.00021432	0.00110394	0.00080461	-0.00293100	-0.00001112	-0.00104145	0.00155439	-0.00315516	-0.00037222	-0.00100099	-0.00063217	-0.00196220	0.00023344	0.00065280	0.00067563	-0.00057333	-0.00041306	-0.00034011	0.00082179	-0.00217031	0.00036006	0.00118158	0.00095901	-0.00025538	0.00067292	-0.00085219	0.00108360	-0.00007780	0.00017746	0.00026881	0.00048507	0.00003542	0.00023954	0.00001044	0.00038936	0.00018979	-0.00012256	0.00032671	0.00055413	-0.00119536	0.00002312	0.00087032	0.00046849	0.00026042	-0.00017798	-0.00010215	0.00118738	-0.00068522	-0.00051261	0.00069276	-0.00030065	-0.00052105	0.00023896	0.00001302	0.00118553	-0.00032979	-0.00092161	-0.00075516	-0.00095207	0.00033762	0.00010137	-0.00026180	-0.00002874	-0.00005186	0.00045006	-0.00002415	-0.00003655	0.00044790	-0.00049618	0.00014525	0.00135098	-0.00076550	0.00029679	0.00015012	0.00015231	-0.00062588	-0.00004836	-0.00025251	0.00024536	0.00034429	-0.00000505	-0.00017944	0.00042330	0.00059077	-0.00009818	0.00009718	0.00015527	0.00012401	0.00004030	-0.00017036	-0.00011804	0.00030477	-0.00014004	-0.00003302	-0.00039694	-0.00008017	0.00001944	0.00013585	-0.00012637	0.00015608	0.00014113	-0.00030208	0.45138154
-6.0002	-21.47483647	-21.47483647	2.90692258	-21.47483647	-0.09124595	-0.79426473	-0.76035292	0.41857319	-0.01903706	-0.27717370	0.25612460	-21.47483647	1.62589729	-21.47483647	-21.47483647	1.05370617	0.35479362	0.51522452	0.16287157	1.61215484	-0.03658018	-0.45054030	-21.47483647	-0.39784428	0.27518501	-21.47483647	-0.33707356	-21.47483647	-0.23089064	-21.47483647	-0.07686048	0.42714465	-0.25975544	-21.47483647	0.43030896	0.05994485	-0.23068926	0.03979469	-0.09957959	-0.07757622	0.09683877	-0.03665790	0.01398779	0.03556927	0.02431580	0.01261205	-0.01072130	0.00034788	0.01964309	-0.00199033	0.00005057	0.01085065	-0.00177556	0.00036539	0.00065924	0.00056148	0.00316465	0.00002194	0.00356326	-0.00330839	0.00135954	-0.00049937	-0.00667054	-0.00246978	0.00109566	0.00102407	-0.00056572	-0.00086077	0.00102739	-0.00048915	-0.00007235	0.00300961	0.00311636	-0.00190002	0.00316665	-0.00233392	0.00556588	0.00204960	-0.00160117	0.00294275	0.00021265	0.00165197	-0.00424069	-0.00093932	0.00296452	0.00586032	0.00222498	0.00008278	0.01115963	0.00037636	0.00157568	-0.00074815	0.01347171	0.00772766	0.00206736	-0.00297450	0.00702948	0.00748144	-0.00127181	-0.00177925	0.00320211	-0.00130217	0.00050535	0.00495711	0.00449895	0.01326161	0.00901139	0.00644636	0.00181703	0.01244101	0.00451971	0.00134888	0.00056622	0.00415725	0.00563183	0.00002407	0.00181377	0.00082588	0.00268106	0.00163908	0.00737488	0.01013316	0.00857949	0.00481930	0.00663731	0.00195288	0.00560980	0.00415887	0.00722567	0.00351030	0.00249476	0.00170797	-0.00004134	0.00185744	0.00003924	-0.00123751	0.00055103	0.00016137	-0.00110186	0.00026641	0.00060723	0.00080432	-0.00051373	-0.00106068	0.00148108	-0.00044898	0.00011679	-0.00021897	-0.00037690	0.00013135	-0.00013823	0.00053268	0.00111157	0.00214476	0.00020489	0.00077860	0.00057140	-0.00018784	-0.00042735	0.00122781	0.00129127	0.00038009	0.00022137	0.00210510	0.00071501	0.00125578	0.00042521	0.00080015	0.00090403	-0.00033214	0.00044064	0.00071473	-0.00026919	0.00211386	0.00104161	0.00056159	0.00080097	-0.00042685	0.00025354	0.00108238	0.00166125	0.00177670	-0.00025771	0.00179935	0.00048433	0.00109332	0.00088970	-0.00064994	0.00039036	0.00057284	0.00048916	-0.00036200	0.00061315	0.00160430	-0.00064421	0.00056578	0.00045764	0.00035148	0.00024965	-0.00027562	0.00010218	0.00120207	0.00005085	-0.00003961	0.00129048	-0.00033028	0.00020905	0.00020716	0.00023952	0.00013501	0.00023452	0.00109187	-0.00075736	0.00106902	0.00050459	0.00103933	-0.00026000	0.00020597	-0.00055066	0.00008180	0.00057751	0.00096969	0.00026927	-0.00005537	-0.00122946	-0.00017872	0.00017835	-0.00033935	0.00015849	-0.00037882	0.00003403	-0.00008230	-0.00045462	-0.00020648	0.00056575	-0.00023009	0.00072431	0.00008227	0.00095393	0.00027819	0.00122248	0.00062594	-0.00009943	0.00019303	-0.00088081	-0.00002145	0.00063635	-0.00015925	-0.00048173	-0.00007262	0.00043127	-0.00003524	0.00028692	-0.00004390	0.00042450	-0.00024736	0.00082778	0.00058711	0.00041927	-0.00012380	-0.00029150	0.00005657	0.00138403	0.00102021	0.00050746	-0.00020450	0.00041227	0.00026535	-0.00065061	0.00112529	0.00059740	0.00004468	0.00083849	0.00068957	0.00071362	0.00108310	-0.00037064	-0.00019096	0.00019100	0.00041688	0.00016493	0.00075985	0.00032748	0.00100118	0.00017167	0.00048130	-0.00014713	0.00086935	-0.00046036	0.00005875	0.00149672	0.00058220	-0.00017211	0.00055741	0.00018338	0.00090492	-0.00045031	0.00007385	0.00070351	-0.00012920	0.00035161	0.00156238	0.00064540	0.00095895	-0.00009942	0.00035475	-0.00056481	0.00072691	-0.00045674	0.00004830	0.00053594	0.00055816	0.00036737	0.00054321	0.00145231	0.00051164	0.00005954	0.00133486	0.00120750	0.00111755	0.00023686	0.00138535	-0.00034295	0.00075850	0.00009683	0.00357448	0.00060935	0.00113167	0.00024509	0.00183058	0.00189088	-0.00013728	-0.00085845	0.00084453	-0.00058033	0.00100820	-0.00055816	0.00118270	0.00175868	0.00115224	-0.00127597	0.00088946	0.00275992	0.00027567	-0.00017291	0.00180766	0.00092872	0.00022505	0.00120025	0.00174262	0.00008049	0.00023951	0.00027612	0.00348510	0.00135686	0.00115895	-0.00139260	0.00361363	0.00200585	0.00070261	-0.00053049	0.00101402	0.00157893	-0.00052674	0.00269836	0.00096240	0.00109277	0.00401888	0.00192354	0.00118612	0.00239390	0.00337931	0.00052501	0.00239158	0.00141271	0.00090683	0.00168115	0.00109223	0.00125350	0.00231405	-0.00082140	-0.00045226	0.00434974	0.00031806	-0.00067291	0.00001439	0.00060432	0.00236148	-0.00210567	0.00015461	0.00330014	0.00266096	0.00102150	-0.00028421	0.00320254	0.00210360	0.00034624	0.00222243	-0.00105407	0.00086164	-0.00072515	0.00310140	0.00131022	-0.00011902	-0.00066851	0.00073499	0.00243023	-0.00012241	-0.00124730	0.00032327	0.00033038	0.00169958	-0.00174769	0.00072952	0.00175361	0.00201277	-0.00341690	-0.00152869	-0.00108460	-0.00117011	-0.00159725	0.00123739	0.00329035	0.00195001	-0.00001212	0.00055785	0.00118585	0.00124947	-0.00069434	0.00118384	0.00085390	0.00132028	-0.00141448	-0.00069038	-0.00031043	0.00009790	-0.00035897	0.00088505	0.00022036	0.00091774	0.00012260	-0.00012028	0.00104016	0.00085503	0.00056306	0.00079481	0.00090164	0.00102870	-0.00028505	-0.00015345	0.00056180	0.00100732	-0.00002179	0.00037270	0.00067441	0.00083324	0.00002440	0.00010190	0.00101336	0.00065734	-0.00076529	0.00070084	0.00078696	0.00055659	0.00016960	-0.00034746	-0.00078630	0.00075236	-0.00081465	-0.00027355	0.00053017	0.00008381	0.00067960	-0.00012084	0.00053128	0.00043494	0.00006871	0.00012247	-0.00021846	0.00091804	0.00031598	-0.00011614	0.00031448	0.00032179	-0.00025292	0.00006102	0.00021102	0.00041233	0.00029504	0.00009450	0.00015932	0.00026830	0.00011228	-0.00030586	0.00021863	-0.00022820	0.00022976	-0.00045686	-0.00014296	0.00012373	-0.00010363	-0.00056673	-0.00013397	0.00010950	0.00028364	0.00003759	0.00008838	-0.00015679	-0.00009363	-0.00001422	-0.00053099	-0.53137265
-5.0002	0.19675367	1.00423152	-1.44709448	1.15768039	-3.13124037	-0.08562820	0.37904259	-21.47483647	-0.30106105	-0.12586860	-21.47483647	-21.47483647	-21.47483647	-2.22859359	0.50167211	2.50355077	0.81568356	-21.47483647	-0.14418773	-21.47483647	2.66389918	-0.63931233	-0.20734827	1.73336148	0.51592308	-21.47483647	-0.49432102	-0.12567464	-21.47483647	-21.47483647	-21.47483647	-1.14954555	-0.10937784	0.77070856	-0.49604191	0.71268139	0.10438871	0.09637570	-0.17442795	-0.05704000	0.07953917	-0.02392147	0.00282923	0.01257364	0.05012391	0.02366650	0.01630440	-0.00062874	0.01937806	-0.01177995	-0.00377183	0.00908022	0.00439735	-0.00122355	0.00239663	0.00099918	0.00641735	0.00959916	-0.00042413	-0.00053050	0.00007061	0.00118044	0.00013158	-0.00448143	0.00034144	0.00012925	-0.00159419	-0.00149887	0.00005989	0.00187340	-0.00206174	0.00090947	0.00326849	0.00195084	-0.00125481	-0.00103484	0.00245808	0.00102019	-0.00206144	0.00208872	-0.00449048	-0.00221485	0.00027260	-0.00114122	-0.00032585	-0.00394038	-0.00181330	-0.00506169	-0.00249096	0.00049510	-0.00390167	0.00291831	0.00604732	0.00593781	0.00501067	-0.00240916	0.00419020	0.00318056	-0.00276956	-0.00183185	-0.00163528	-0.00170220	0.00137436	0.00352950	0.00216950	0.01575491	0.00929327	0.01202061	0.00872035	0.01420496	0.00968479	0.00473288	0.00207942	0.00618599	0.01003827	0.00099179	0.00394430	0.00515469	0.00618121	0.00738289	0.00746244	0.01079045	0.01110220	0.00754584	0.00611557	0.00438348	0.00640037	0.00726047	0.00910473	0.00684380	0.00329354	0.00110997	0.00037835	0.00144202	0.00283800	0.00124203	0.00039799	0.00106156	-0.00055015	0.00056252	-0.00117234	0.00061336	0.00137450	0.00005120	0.00090221	-0.00043997	-0.00022356	0.00066388	-0.00056319	0.00074686	0.00109710	0.00113525	0.00170212	0.00118908	0.00089694	0.00125307	0.00001643	0.00047664	0.00026711	0.00008664	0.00057307	-0.00007304	0.00021961	0.00244132	0.00017016	0.00101081	-0.00033464	0.00000565	-0.00100177	0.00061237	0.00105024	0.00123606	-0.00012025	0.00032665	0.00008391	0.00152282	0.00078988	0.00100167	0.00029703	0.00120366	-0.00043399	0.00022174	0.00008971	0.00080020	-0.00031298	0.00015641	-0.00031488	-0.00020549	-0.00107875	0.00018088	0.00173338	0.00032181	-0.00098887	0.00150708	-0.00088280	0.00058048	-0.00046559	0.00032744	0.00009080	0.00000590	-0.00045537	-0.00070075	0.00001601	0.00052242	-0.00003767	0.00068055	-0.00011736	0.00102618	-0.00075746	-0.00030899	-0.00001456	0.00017194	-0.00032592	-0.00014772	0.00043116	0.00078904	-0.00038163	0.00004580	0.00258958	0.00146849	-0.00050912	0.00057204	0.00053931	-0.00000639	-0.00085217	-0.00019446	0.00049483	0.00057782	0.00007765	-0.00004380	-0.00054903	0.00067164	-0.00192930	-0.00043175	0.00103051	0.00075245	0.00027836	0.00103585	0.00096820	0.00068551	-0.00053537	0.00079515	0.00021385	-0.00064955	-0.00103567	0.00006201	0.00006943	0.00036329	-0.00203004	-0.00106100	0.00018830	-0.00016816	-0.00024458	0.00016561	0.00034155	0.00029152	0.00028257	-0.00020568	-0.00013555	0.00037724	-0.00002372	0.00019963	0.00083246	0.00022159	-0.00001958	0.00013403	0.00071661	-0.00005238	-0.00058308	0.00065811	0.00033106	-0.00020367	0.00020792	-0.00005675	-0.00004263	0.00081421	-0.00066077	0.00024634	-0.00028535	-0.00039144	-0.00043664	0.00043267	0.00040935	0.00100262	-0.00018936	0.00030638	0.00016570	0.00035135	-0.00010648	-0.00012614	0.00068153	0.00058180	-0.00079242	0.00023238	0.00030747	0.00093581	-0.00073694	0.00083968	0.00011675	0.00174136	0.00039993	-0.00058492	0.00037053	0.00026393	0.00062441	-0.00070439	-0.00040402	0.00045222	-0.00116518	-0.00026591	0.00085499	0.00092831	-0.00020920	0.00017992	-0.00051117	0.00225921	-0.00130726	0.00120738	0.00122391	0.00244113	0.00026354	0.00032804	-0.00024126	0.00125034	-0.00053492	0.00281166	-0.00016695	0.00057404	-0.00025897	0.00143305	0.00047966	0.00082298	-0.00043725	0.00121270	0.00083650	0.00086378	0.00043605	0.00253787	0.00034383	0.00117200	-0.00060714	0.00032898	0.00078494	0.00251375	-0.00133776	0.00192125	-0.00136806	0.00162312	-0.00044428	0.00045672	-0.00101688	0.00266097	-0.00090410	0.00139232	0.00159163	0.00073922	-0.00121345	0.00048821	0.00202549	0.00210738	0.00033696	-0.00012084	0.00208343	0.00152161	0.00064786	-0.00058929	0.00161798	0.00276795	0.00177491	0.00072522	-0.00118893	0.00048768	0.00024352	0.00250678	0.00019105	-0.00119807	0.00070903	-0.00017574	0.00205041	0.00147560	0.00114241	0.00072680	0.00213687	0.00162351	-0.00043415	-0.00084421	0.00081441	0.00267510	-0.00109279	0.00013919	0.00299984	0.00325321	0.00179128	0.00035108	0.00081105	0.00183974	-0.00219877	-0.00009577	0.00050092	0.00018631	-0.00210993	0.00093586	-0.00010429	0.00101469	0.00069257	0.00062673	-0.00005685	0.00063749	-0.00151985	0.00111532	-0.00099748	0.00137783	-0.00138435	-0.00008733	-0.00138483	0.00314536	-0.00228701	-0.00038525	-0.00107112	-0.00019531	-0.00185506	0.00110581	0.00216090	0.00247843	0.00029296	-0.00011509	0.00059468	-0.00090716	-0.00170061	-0.00065774	0.00064270	0.00059170	-0.00044856	0.00018282	0.00086415	0.00129080	-0.00022816	-0.00038438	-0.00054392	0.00049368	-0.00003448	-0.00059324	-0.00009565	0.00090527	-0.00075923	0.00013889	0.00001091	0.00045317	-0.00026427	-0.00088929	0.00002576	0.00115406	0.00034457	-0.00064758	-0.00029442	0.00150962	-0.00054923	-0.00048347	0.00035044	0.00005724	-0.00032977	0.00036786	-0.00000228	0.00159839	0.00009853	-0.00033820	-0.00158334	-0.00063768	-0.00056203	0.00015290	0.00009974	-0.00006573	0.00081730	-0.00029892	-0.00002893	0.00006657	0.00027581	-0.00028307	-0.00001015	0.00011508	-0.00019516	-0.00017587	-0.00038031	-0.00009446	-0.00014736	-0.00007394	-0.00014230	0.00025262	0.00013847	-0.00011063	0.00011571	0.00035004	0.00028096	-0.00081292	0.00000338	-0.00022209	-0.00030929	-0.00017313	-0.00049314	0.00011250	0.00005361	-0.00094291	-0.00020251	-0.00018841	0.00027156	-0.00020814	0.00027679	0.00005027	0.00032467	-0.00008806	-0.00017565	0.23336834
-4.0002	0.14484300	0.29741603	0.08460840	-1.09915757	0.17006721	-21.47483647	-0.42451173	-1.99226403	-0.09721047	0.37599456	-21.47483647	-21.47483647	-0.26074234	-21.47483647	0.20572343	-0.12729602	0.24601875	-0.17828427	-0.07195301	0.25878414	0.40800180	0.23301530	-21.47483647	1.15537596	1.26207805	-21.47483647	-21.47483647	-21.47483647	-21.47483647	-21.47483647	-0.25283620	-0.46256849	-0.45375539	-21.47483647	0.04899207	-0.48039101	-0.00882641	-0.06350539	-0.04601432	0.01093687	0.00930939	-0.04014571	0.05365483	0.01948052	0.02437015	0.02262229	0.00353572	-0.00975098	0.00168855	0.00469161	0.00130165	0.01001957	0.00535969	-0.00218867	-0.00020939	-0.00107223	0.00811149	0.00165870	-0.00138704	0.00117328	-0.00173708	-0.00432715	0.00099468	0.00166490	-0.00036608	0.00041491	-0.00064009	0.00234921	-0.00175309	0.00106843	-0.00063518	-0.00150812	0.00086103	0.00063722	0.00123703	0.00028214	-0.00046279	-0.00230216	0.00076671	0.00027958	-0.00516344	-0.00001199	0.00145208	0.00745534	0.00108534	0.00141110	-0.00609955	-0.00677435	-0.00677174	-0.00288190	-0.00290912	0.00662685	0.00072555	0.00436852	-0.00039481	-0.00349042	0.00270846	0.00411092	-0.00354840	0.00050889	0.00034845	0.00014685	0.00501739	0.00442026	0.00176766	0.01898600	0.01313805	0.01575482	0.00288038	0.01457457	0.00693989	0.00800708	-0.00022404	0.00636555	0.00756953	0.00190898	0.00264261	0.00418519	0.00904658	0.00476207	0.00633355	0.01136605	0.01022384	0.01016228	0.00589278	0.00513933	0.01046591	0.01010425	0.00726647	0.00709000	0.00241901	0.00206757	-0.00089661	-0.00005420	0.00117628	-0.00034923	-0.00035811	0.00118074	-0.00078417	-0.00089994	-0.00176296	0.00096326	-0.00010303	0.00044819	-0.00088055	-0.00103241	-0.00050785	-0.00040275	-0.00129077	0.00069320	-0.00089829	0.00183788	-0.00000915	-0.00009112	0.00029648	0.00018355	-0.00143957	0.00030998	-0.00132869	-0.00018656	0.00026866	-0.00130304	0.00006177	0.00140024	-0.00029796	-0.00005058	0.00001032	0.00054551	-0.00182961	-0.00024774	-0.00147955	0.00091099	-0.00114843	0.00033325	0.00009055	0.00039162	0.00026710	0.00017304	-0.00070528	0.00111614	-0.00124899	-0.00022665	-0.00062201	-0.00089908	-0.00101239	-0.00008640	-0.00116448	-0.00052539	-0.00123105	-0.00103217	-0.00110385	-0.00036590	0.00060102	0.00043254	-0.00157000	-0.00045641	-0.00060174	0.00017772	-0.00202028	-0.00121698	-0.00057607	-0.00115815	-0.00002209	0.00021812	0.00040978	-0.00062298	-0.00074909	0.00036259	-0.00059007	-0.00078830	-0.00086698	-0.00010456	-0.00059606	-0.00073252	-0.00038616	-0.00003156	-0.00106336	0.00063388	0.00031775	-0.00072408	-0.00056403	0.00008309	-0.00025822	-0.00071203	-0.00079128	-0.00167642	-0.00099834	-0.00034984	-0.00100016	-0.00163479	-0.00028588	-0.00131964	-0.00145336	0.00014462	-0.00005601	-0.00131051	-0.00071113	0.00024798	0.00068923	-0.00086277	-0.00008561	-0.00051086	-0.00055700	0.00069361	-0.00047578	-0.00165167	-0.00062676	-0.00061343	-0.00159642	-0.00045557	0.00007269	-0.00121491	-0.00021874	-0.00029116	-0.00032360	-0.00114813	0.00020859	-0.00013903	-0.00047044	-0.00064470	-0.00017342	-0.00042786	0.00108175	0.00062906	0.00057332	0.00014782	-0.00037569	0.00103916	-0.00162413	-0.00018561	0.00016254	-0.00043409	-0.00056127	0.00038273	0.00005363	-0.00097296	-0.00032474	0.00026156	-0.00094811	-0.00022177	0.00002032	0.00007506	-0.00061883	-0.00026371	0.00012845	0.00010507	-0.00005950	-0.00056636	-0.00129862	0.00034442	0.00033293	0.00018102	0.00028610	-0.00040239	-0.00067595	0.00006729	-0.00123511	0.00012022	-0.00022609	0.00072428	-0.00032367	0.00032273	0.00030481	0.00141282	-0.00028346	-0.00043497	-0.00083566	0.00062931	-0.00073071	0.00040089	0.00120828	-0.00012743	-0.00114296	-0.00222943	-0.00139971	0.00103581	-0.00080325	-0.00048694	-0.00027213	0.00097893	-0.00002446	0.00081379	-0.00143275	0.00032140	-0.00129624	0.00188434	-0.00088836	0.00062618	-0.00109851	-0.00049029	-0.00026287	-0.00053417	-0.00180827	0.00023353	-0.00032389	0.00151047	-0.00191981	-0.00091614	-0.00123045	0.00129332	-0.00062430	0.00052160	-0.00039690	0.00028416	-0.00026790	0.00054107	0.00050928	-0.00010439	-0.00127324	0.00153915	-0.00170993	0.00030860	-0.00008277	0.00076857	0.00014077	0.00083171	-0.00127187	0.00163160	0.00038660	0.00196401	-0.00106966	-0.00331514	0.00116831	0.00035712	-0.00095017	-0.00192341	-0.00015588	-0.00239295	-0.00008442	-0.00051944	-0.00119932	0.00108413	-0.00145105	0.00202497	-0.00184422	-0.00196202	-0.00027548	-0.00149039	-0.00119536	0.00023243	-0.00269444	0.00098805	-0.00177204	0.00124708	-0.00036409	-0.00110182	-0.00207479	-0.00195197	-0.00105097	0.00176484	0.00015656	-0.00259439	-0.00027992	-0.00148727	0.00079392	-0.00117968	-0.00070403	0.00098051	-0.00003390	-0.00200584	-0.00024580	0.00044387	-0.00071006	0.00057907	0.00006118	-0.00161937	-0.00075654	0.00016571	-0.00234538	-0.00098084	-0.00002679	0.00006205	-0.00185882	-0.00246488	-0.00115242	0.00136717	-0.00081751	-0.00171663	-0.00105252	-0.00106571	0.00031898	-0.00053556	-0.00072854	-0.00112900	-0.00157426	-0.00114623	-0.00090542	-0.00066722	-0.00103489	0.00016835	-0.00074801	-0.00055723	0.00003704	-0.00059148	-0.00033826	-0.00025365	-0.00018577	-0.00087296	-0.00086149	-0.00058820	-0.00052171	-0.00086871	-0.00073846	0.00017192	-0.00024092	-0.00009893	-0.00094953	-0.00024977	-0.00107718	-0.00022633	-0.00017639	-0.00057058	-0.00016890	-0.00094192	-0.00101050	0.00008444	-0.00072609	0.00012712	-0.00008896	-0.00067250	-0.00031872	-0.00009395	-0.00050102	0.00041267	-0.00033874	-0.00144608	-0.00117549	-0.00081055	-0.00023735	-0.00004293	-0.00033210	-0.00064008	-0.00060131	-0.00146615	-0.00018079	0.00019624	0.00025978	-0.00017396	0.00006571	0.00006085	-0.00050330	0.00050975	0.00012723	0.00012573	-0.00022049	0.00011080	0.00019077	0.00000094	0.00048643	-0.00047312	-0.00034118	-0.00063658	0.00018219	-0.00043807	-0.00015241	-0.00056390	-0.00013574	-0.00034340	-0.00011754	0.00001068	-0.00016417	-0.00047687	-0.00048992	-0.00034775	-0.00011689	-0.00034274	-0.00008346	-0.00011335	-0.00018302	-0.00035893	-0.00028186	-0.07690418
-3.0002	-0.50791679	0.20195845	-0.00002992	-0.09997524	-0.16831135	-0.98354763	-21.47483647	0.71303133	-0.25080260	-1.15891421	-0.75096706	-0.33317269	-0.00302920	0.25222764	-0.31277838	-0.43503055	0.26404706	-0.51982951	-21.47483647	-21.47483647	1.36862648	0.54449016	-21.47483647	-21.47483647	-21.47483647	0.01446979	0.19241443	-21.47483647	0.78156763	-21.47483647	0.83243215	-0.54731393	-0.43028797	-1.03454304	1.02428663	-0.22487306	-0.17316171	-0.19132357	-0.07337089	0.05288555	0.12140218	-0.06125905	0.02218069	0.01112854	0.00870087	0.02404782	-0.01663727	-0.00776789	0.00713471	-0.01161208	-0.00564691	0.00718908	-0.00240799	0.00034168	-0.00279345	0.00484725	-0.00072272	0.00269115	-0.00185035	-0.00305643	-0.00236984	-0.00275044	-0.00057494	-0.00105479	0.00006131	-0.00051673	0.00043347	-0.00154765	0.00017524	0.00012811	0.00079453	0.00039447	0.00218609	-0.00068169	-0.00099873	0.00044601	0.00143208	-0.00007742	-0.00191219	0.00145177	-0.00429154	-0.00094322	-0.00622841	0.00012447	0.00775838	0.00636431	-0.00745011	-0.00849197	-0.00234789	-0.00054943	-0.01215901	0.00518836	0.00187467	0.00495435	0.00265228	-0.00783165	0.00576795	-0.00036035	-0.00641491	-0.00028068	0.00461479	0.00188898	0.00206463	0.00308106	-0.00177364	0.01329949	0.00649913	0.00637864	0.00076478	0.00958786	0.00351324	0.00264066	-0.00026497	0.00280833	0.00507988	0.00044619	0.00054717	0.00205908	0.00414922	0.00217636	0.00401922	0.01056420	0.00492223	0.00448047	0.00645388	-0.00041473	0.00703660	0.00440665	0.00470629	0.00368276	0.00214224	0.00128878	0.00000073	-0.00046075	0.00027436	0.00043043	0.00010638	-0.00021245	-0.00182233	0.00059737	-0.00105160	-0.00043037	0.00038203	-0.00178783	-0.00022426	-0.00094371	-0.00005119	-0.00072733	0.00062909	0.00062096	-0.00048350	-0.00010858	0.00031571	0.00120432	0.00030073	0.00068742	0.00066693	-0.00007552	-0.00010023	-0.00009249	0.00141113	-0.00061976	0.00048730	0.00097782	-0.00004439	0.00066025	-0.00090812	0.00004554	0.00083910	0.00018819	-0.00002196	0.00004036	-0.00019166	0.00110563	-0.00086254	-0.00008561	0.00153316	-0.00074381	-0.00010347	-0.00126527	0.00040259	0.00057320	0.00000919	-0.00033407	-0.00047471	-0.00068675	-0.00055043	-0.00019418	-0.00085382	0.00071195	-0.00007092	0.00016731	0.00008052	0.00049843	-0.00029248	-0.00020064	0.00131611	0.00066193	-0.00013934	-0.00001008	0.00066038	-0.00020428	0.00028734	0.00065228	0.00062956	-0.00040317	-0.00037817	0.00016249	0.00004886	0.00103581	-0.00077278	-0.00071723	-0.00047310	-0.00040428	0.00020466	-0.00024069	-0.00023587	0.00070199	0.00038886	-0.00112723	0.00045697	0.00144696	0.00011889	-0.00013847	-0.00051882	0.00031447	-0.00019245	-0.00045758	-0.00054984	0.00023276	-0.00064414	-0.00008186	-0.00001755	-0.00036906	0.00034543	-0.00042501	0.00032906	0.00066490	0.00132082	-0.00061530	0.00056042	0.00068426	0.00020277	0.00019108	-0.00029868	-0.00096833	0.00005506	-0.00079717	-0.00012727	-0.00019389	0.00015131	0.00015026	-0.00058268	-0.00034471	0.00022906	-0.00044268	0.00051234	0.00043194	0.00049529	0.00017808	-0.00028181	0.00045396	0.00053512	0.00077735	0.00070780	0.00009003	-0.00034490	-0.00020950	0.00025639	0.00000213	0.00016014	-0.00012898	0.00017430	-0.00004562	-0.00012983	0.00059368	-0.00052790	0.00005103	0.00066831	0.00009827	0.00007933	0.00024088	0.00012850	0.00035569	0.00028608	0.00036772	0.00016810	0.00091193	-0.00045484	-0.00000623	0.00078638	0.00023572	0.00057975	0.00053543	0.00035858	0.00025660	-0.00060155	0.00006794	0.00027161	-0.00022878	-0.00054001	0.00078744	0.00074736	0.00051348	-0.00029790	0.00029686	-0.00032828	-0.00019076	-0.00109321	0.00013458	0.00015138	0.00033796	-0.00094558	-0.00014970	-0.00079893	-0.00053566	0.00023405	0.00057933	-0.00102082	-0.00015134	-0.00035862	0.00052420	-0.00146636	-0.00019734	0.00039296	0.00107200	-0.00079790	0.00143627	-0.00124353	0.00125892	0.00030923	-0.00104580	0.00038972	0.00017402	0.00075410	0.00038863	0.00085789	0.00257155	-0.00131777	0.00048495	0.00008871	0.00101332	0.00121889	-0.00026350	0.00023763	0.00148234	-0.00050050	0.00151261	-0.00083555	0.00089529	-0.00009630	0.00114624	-0.00025981	-0.00005760	0.00128929	-0.00065023	-0.00023820	0.00350646	-0.00037827	0.00174201	-0.00000906	0.00129742	0.00205136	0.00191130	-0.00067518	-0.00127592	-0.00088578	0.00229428	0.00100183	0.00115849	0.00056357	-0.00063896	0.00070287	0.00138192	-0.00060010	-0.00121626	0.00088246	0.00075823	0.00013466	0.00119904	-0.00028793	-0.00144361	0.00074313	-0.00177128	-0.00032356	-0.00091792	-0.00020886	0.00058565	0.00090229	0.00000037	0.00100471	0.00024116	-0.00080670	-0.00180543	0.00054878	0.00135180	-0.00063858	0.00158042	0.00020004	-0.00031367	-0.00057724	0.00005196	-0.00097382	0.00009660	-0.00039207	0.00085648	-0.00018566	-0.00170254	-0.00228803	-0.00053049	0.00000845	0.00027053	-0.00244648	-0.00160278	-0.00052815	0.00066465	-0.00265988	0.00011869	-0.00047915	-0.00130974	-0.00096680	-0.00228068	0.00050616	-0.00115633	-0.00073667	-0.00009336	-0.00102936	0.00006194	-0.00219739	-0.00039466	0.00053606	0.00137616	0.00051963	0.00032863	0.00026741	0.00030073	-0.00074405	-0.00022461	0.00093457	0.00007112	-0.00017037	0.00017624	0.00069180	0.00015509	-0.00033803	-0.00059742	0.00024482	0.00096114	-0.00102311	0.00008706	0.00040220	-0.00007333	-0.00056583	-0.00036206	0.00033545	0.00147476	-0.00046656	-0.00067152	0.00077490	0.00016462	-0.00039860	0.00070511	-0.00020612	0.00055075	-0.00119357	-0.00021714	-0.00002735	-0.00036706	0.00002720	-0.00077944	0.00010270	-0.00048603	0.00012051	0.00012368	0.00019757	-0.00048530	0.00022920	0.00016275	0.00022384	-0.00001292	-0.00006610	-0.00002571	0.00041745	0.00010161	-0.00001351	0.00045764	0.00043248	0.00056266	0.00073261	0.00043178	0.00064385	0.00041907	0.00062974	0.00021508	-0.00002933	-0.00001261	0.00020585	0.00030394	0.00057417	0.00040112	0.00033365	-0.00021477	-0.00013454	0.00024394	0.00048769	-0.00004381	0.00002169	0.00029837	-0.00012967	0.00034054	-0.00028052	0.75602010
-2.9002	0.73160289	-1.49438512	-21.47483647	0.70083668	0.45224875	0.22108263	-1.20534036	0.92198902	0.25092691	-21.47483647	0.62183440	-21.47483647	-0.80576293	-0.40101746	-0.57652639	-21.47483647	-21.47483647	-0.45570132	-0.28907472	-21.47483647	-21.47483647	-21.47483647	-21.47483647	-21.47483647	0.56849980	-21.47483647	-21.47483647	-21.47483647	-0.27559898	-21.47483647	-0.36910745	-21.47483647	0.33593757	0.66984776	-0.55525180	0.11806888	0.01306223	0.10726568	-0.09570652	-0.15195190	0.05882165	-0.03056951	-0.01263685	-0.01780053	0.02078055	0.01181682	-0.00167507	0.00066277	0.02160340	0.00612381	0.00514963	0.00864147	0.00078072	0.00354614	-0.00270748	0.00385650	0.01049797	-0.00177380	-0.00447559	-0.00426290	0.00079821	-0.00060110	-0.00064891	-0.00458111	-0.00371664	0.00262787	-0.00035331	-0.00023169	0.00042254	0.00067490	-0.00213736	0.00094762	0.00380882	-0.00018424	0.00064763	-0.00239126	0.00279497	-0.00025498	-0.00399702	0.00021913	-0.00491190	0.00015125	0.00091289	-0.00012906	0.01182048	0.00253931	-0.00079633	-0.00042075	0.00534237	0.01294710	-0.00205444	-0.00031706	0.00542765	0.00803200	-0.00030455	0.00274163	0.00497355	0.00147523	-0.00451376	-0.00175419	0.00034940	-0.00373946	0.00284925	0.00443957	0.00507703	0.01834218	0.01426541	0.01148380	0.00618735	0.01395937	0.00718035	0.00553154	0.00115481	0.00641757	0.00682989	0.00342679	0.00484163	0.00618494	0.00899480	0.00481325	0.00685360	0.01081734	0.01269410	0.00714133	0.00968225	0.00422041	0.01228511	0.01032187	0.00961000	0.00636925	0.00404179	0.00114805	-0.00089635	0.00077981	0.00180405	-0.00285022	0.00079568	0.00084943	-0.00008740	0.00082835	0.00082021	-0.00155758	-0.00009522	-0.00009512	0.00144307	0.00032372	0.00027429	0.00046676	0.00040677	-0.00033534	-0.00111586	0.00098814	0.00190128	0.00050081	-0.00031134	0.00020324	0.00000753	0.00031628	-0.00073975	0.00064674	0.00175261	-0.00051625	0.00008820	0.00171539	0.00054996	0.00060841	-0.00001252	0.00057585	-0.00048946	0.00077985	-0.00039192	-0.00001090	-0.00043079	0.00192002	0.00033794	0.00026546	0.00078920	0.00072241	0.00045168	0.00101141	0.00036845	0.00176914	0.00037062	-0.00104805	0.00089967	-0.00051467	-0.00045899	-0.00095885	0.00082918	0.00044862	0.00020004	0.00022147	0.00005121	0.00065586	-0.00082926	-0.00034866	0.00050373	0.00069126	0.00036516	0.00001382	0.00115570	0.00040088	-0.00053396	0.00037446	0.00125256	-0.00025806	0.00010835	-0.00089580	0.00034927	-0.00020808	-0.00023990	0.00018092	-0.00022681	0.00021227	-0.00087850	0.00062569	0.00007305	0.00033685	0.00104490	-0.00063325	-0.00044195	0.00029669	-0.00009163	0.00067521	0.00007967	-0.00032474	0.00120211	-0.00043366	0.00020786	0.00042300	0.00028544	0.00054451	-0.00005426	-0.00007425	0.00068377	-0.00002164	0.00065141	0.00064770	0.00106035	-0.00005799	0.00063346	-0.00004542	0.00027001	-0.00045608	-0.00044390	-0.00021105	-0.00010470	-0.00012852	-0.00018443	0.00046649	0.00068535	-0.00008261	-0.00054705	-0.00003551	0.00072191	0.00002648	0.00030284	0.00066609	0.00034410	0.00019332	-0.00009141	0.00067355	0.00141676	0.00044942	0.00073192	0.00007072	-0.00017031	-0.00024204	-0.00016922	0.00039054	0.00080599	-0.00051739	0.00023164	0.00018541	-0.00018220	0.00072868	-0.00013127	0.00022098	0.00007466	0.00022195	0.00068779	0.00030833	0.00034923	0.00018357	0.00043941	0.00028369	0.00059975	0.00080742	0.00006133	0.00009528	0.00074553	0.00083270	0.00014557	0.00000270	0.00015641	0.00038207	-0.00017481	0.00015501	0.00039580	0.00005469	0.00005501	0.00030661	0.00067659	0.00092196	0.00004475	-0.00037473	-0.00013376	0.00049467	-0.00092931	0.00045058	0.00057981	0.00045166	-0.00011457	0.00005703	0.00042542	0.00054030	0.00004251	0.00069287	0.00125280	0.00005900	-0.00059150	0.00040828	-0.00095977	0.00083665	-0.00017362	0.00133247	0.00006972	0.00127916	-0.00001759	0.00111652	0.00065764	-0.00073658	0.00000898	0.00043162	0.00038114	-0.00021259	-0.00114706	0.00289117	-0.00019047	0.00111469	-0.00213743	0.00205696	0.00117543	0.00120910	-0.00145682	0.00105904	0.00028485	0.00055167	-0.00131503	0.00353951	-0.00000832	0.00069690	-0.00101067	0.00231833	0.00079898	0.00250956	-0.00226807	0.00105483	0.00095997	0.00174114	0.00101244	0.00008273	0.00312525	0.00093968	0.00017956	-0.00046248	0.00033110	0.00040818	0.00118167	-0.00052660	0.00114056	0.00051833	-0.00010899	0.00151436	0.00019395	0.00034116	-0.00093288	0.00006161	0.00040805	0.00218600	-0.00109864	-0.00207144	0.00317488	0.00101824	-0.00021908	-0.00073559	-0.00008275	-0.00109470	0.00054784	-0.00012660	0.00134320	-0.00001691	0.00006640	-0.00012051	0.00031929	-0.00028319	-0.00113236	-0.00059318	0.00034144	-0.00078980	-0.00224778	-0.00033632	-0.00009642	0.00093696	-0.00028849	0.00099881	-0.00025180	-0.00016190	0.00025493	-0.00014527	0.00050724	0.00087005	-0.00105689	-0.00049279	0.00008967	0.00121594	-0.00198697	0.00009640	0.00016135	-0.00143427	-0.00024315	0.00053606	0.00131746	-0.00020469	-0.00117540	0.00131522	0.00071923	0.00026850	-0.00015683	0.00077462	0.00053935	0.00146682	-0.00078957	-0.00014897	0.00024106	0.00123423	0.00018541	0.00070989	0.00031683	0.00060008	-0.00092291	-0.00034681	0.00010446	-0.00016648	0.00001990	0.00056139	0.00024265	-0.00001751	-0.00080781	-0.00056064	-0.00038200	0.00019131	-0.00002440	-0.00049144	-0.00040186	0.00094108	-0.00117303	0.00097231	0.00137695	-0.00004063	0.00011508	-0.00018888	0.00032391	0.00087377	0.00017775	-0.00048340	-0.00100013	-0.00093071	0.00001162	-0.00028575	0.00042970	0.00043371	0.00014311	-0.00033157	-0.00010901	0.00003670	-0.00011156	0.00007483	-0.00050052	0.00116348	-0.00024262	-0.00014706	0.00045564	0.00068415	-0.00038801	0.00051835	0.00057941	0.00034097	0.00009440	0.00016410	0.00003154	0.00027086	0.00046897	0.00022965	-0.00001504	0.00033285	0.00011449	0.00044929	0.00008336	0.00043409	0.00052243	-0.00037652	0.00041416	0.00035998	0.00038459	-0.00001370	0.00053952	0.00003126	0.00005388	0.00001154	0.00018615	-0.51258945
-2.8002	-0.23764377	0.87267071	0.69667223	-0.08863280	-0.27752292	-21.47483647	0.21749858	1.03678533	-0.11519153	-2.19900656	0.49083006	0.50282429	-0.31019225	-21.47483647	0.70114976	-1.35652292	0.87249979	-21.47483647	-21.47483647	-21.47483647	-21.47483647	0.47640375	-21.47483647	-21.47483647	-0.38439894	-21.47483647	1.09372365	-21.47483647	0.04101842	-21.47483647	-21.47483647	-21.47483647	0.22785791	0.98816800	0.21988116	0.01149575	-0.30034055	0.20457791	-0.17818924	-0.14737058	0.12143810	-0.05460894	0.03111929	-0.02028585	0.00756927	-0.02694346	-0.00169456	0.00221527	0.01090213	-0.01514255	0.00162381	0.00285377	0.00458416	-0.00312169	-0.00054343	0.00122722	0.00844758	0.00145715	-0.00081891	-0.00109145	0.00048376	0.00014060	-0.00276039	-0.00186092	0.00174634	0.00089564	0.00135265	-0.00011251	-0.00132765	0.00202762	0.00000682	0.00391502	0.00218647	0.00049942	-0.00011085	-0.00221162	0.00382300	0.00344069	-0.00105334	0.00067594	-0.00333703	-0.00246364	-0.00136200	0.00279928	0.01128932	0.00417710	-0.00067811	0.00224203	0.00636701	-0.00210217	0.00309892	-0.00506959	0.00387006	0.00562547	0.00733016	-0.00555331	0.00043111	0.00732542	-0.00494662	-0.00008769	0.00300988	-0.00068113	0.00117030	0.00400143	0.00627800	0.01951949	0.01423285	0.01148175	0.00776583	0.01230935	0.00782047	0.00511605	0.00209874	0.00744399	0.00677959	0.00323551	0.00406345	0.00478536	0.00599920	0.00574352	0.00661049	0.01194688	0.01172633	0.00852012	0.00890625	0.00338938	0.01139834	0.00792549	0.00878302	0.00716828	0.00547912	0.00105065	-0.00068400	0.00034641	0.00064641	0.00102443	0.00007641	0.00037684	-0.00019356	0.00029015	0.00021188	0.00012536	0.00098357	-0.00004850	0.00082466	-0.00050975	0.00052102	0.00070129	-0.00021948	0.00021949	-0.00024084	0.00037906	0.00118288	0.00083653	0.00053863	0.00109140	-0.00058080	0.00065696	0.00051269	0.00000093	0.00092691	0.00038273	0.00043276	0.00211486	0.00099274	0.00041879	0.00085694	0.00090239	-0.00101277	0.00142097	0.00107668	0.00049641	-0.00067575	0.00079068	0.00055176	-0.00037919	0.00223063	-0.00121805	0.00042806	0.00016493	-0.00024575	0.00095739	0.00048250	0.00014149	-0.00016224	0.00028146	-0.00060121	0.00038400	-0.00017294	0.00124464	0.00100893	-0.00025592	-0.00067256	0.00083481	-0.00021233	0.00001004	0.00068555	0.00146845	0.00052206	-0.00013307	0.00034245	0.00087738	0.00012183	0.00024851	-0.00044871	-0.00008436	0.00120637	0.00069047	-0.00015605	0.00024768	0.00133499	-0.00010598	-0.00118807	-0.00045091	0.00045303	0.00144411	0.00003011	0.00022711	0.00026175	0.00023749	0.00011857	0.00085245	0.00050049	0.00060163	-0.00010673	-0.00020303	-0.00009853	0.00123272	-0.00001721	-0.00051777	0.00012048	0.00037565	-0.00027559	0.00032145	0.00005600	-0.00024821	0.00000752	0.00066548	0.00128057	-0.00046920	-0.00039229	-0.00099143	0.00028872	0.00020330	-0.00098142	-0.00030948	0.00079976	-0.00029446	0.00055612	-0.00024804	0.00058332	-0.00087159	-0.00033458	-0.00034579	0.00003979	0.00059085	-0.00040447	-0.00047530	0.00084170	0.00044032	-0.00034145	0.00042413	0.00206371	0.00113567	0.00039524	-0.00067999	-0.00016662	0.00019735	-0.00040189	-0.00018232	-0.00016162	0.00098694	0.00037223	-0.00008027	0.00081553	0.00024022	-0.00103838	0.00009671	0.00023922	0.00090592	-0.00017788	0.00043892	0.00060232	0.00070718	-0.00029354	0.00043786	-0.00005727	0.00047255	-0.00027722	-0.00052362	0.00041146	0.00075584	0.00033802	0.00033496	-0.00100870	0.00056626	-0.00067084	-0.00012922	0.00016660	0.00131345	-0.00038911	0.00060994	0.00079976	0.00018702	-0.00090844	-0.00126557	0.00004810	0.00136510	-0.00002824	0.00003262	0.00047536	-0.00018752	0.00030152	0.00006177	0.00084079	0.00046369	0.00023102	0.00124511	-0.00013286	0.00169420	-0.00034611	0.00150057	-0.00006893	0.00039212	-0.00033133	0.00185935	-0.00034577	0.00202466	-0.00080847	0.00065808	-0.00004365	0.00094383	0.00023026	0.00002002	0.00056690	0.00039378	-0.00096608	0.00141894	0.00208103	0.00087379	0.00004979	0.00019404	0.00101956	0.00167880	0.00045091	0.00103878	-0.00067653	-0.00039632	-0.00098600	0.00145253	-0.00042627	0.00225354	0.00069185	0.00171458	-0.00034528	0.00100067	-0.00257787	0.00253497	0.00046790	0.00109412	-0.00238997	-0.00102038	0.00375229	0.00211192	-0.00200064	0.00073382	0.00058241	0.00299863	-0.00020043	0.00067525	-0.00018370	0.00166276	-0.00058259	0.00213284	0.00059068	0.00022676	-0.00204232	-0.00045748	0.00028702	0.00380062	-0.00055648	0.00056745	0.00336150	0.00083356	-0.00047097	-0.00059295	0.00197134	0.00269514	-0.00122526	-0.00063810	0.00148780	-0.00001994	0.00033620	-0.00001395	0.00086543	0.00322255	-0.00123630	-0.00095784	0.00114372	-0.00010336	0.00037636	-0.00230986	-0.00090300	0.00173241	0.00084667	-0.00144445	-0.00066957	0.00092813	-0.00371841	-0.00006250	0.00231469	0.00177367	-0.00085495	0.00073170	-0.00062798	0.00296398	-0.00263466	-0.00226329	-0.00121294	-0.00114618	-0.00007933	0.00112865	0.00083716	0.00022058	-0.00171544	-0.00068143	-0.00054940	0.00038221	-0.00024491	0.00032153	0.00056377	0.00098631	-0.00063456	-0.00126683	-0.00019765	0.00093999	-0.00045665	0.00004890	0.00097063	-0.00003972	-0.00057194	0.00039889	0.00054987	0.00089751	0.00003333	-0.00039723	-0.00005370	0.00005451	-0.00043649	0.00007623	0.00024545	-0.00049444	0.00031925	0.00027684	0.00016590	0.00085509	-0.00106138	-0.00053854	0.00050119	0.00047494	-0.00044306	0.00009157	-0.00030538	0.00015296	-0.00129096	-0.00125753	-0.00096756	0.00050083	-0.00078710	0.00001100	0.00039283	-0.00000565	0.00038310	-0.00013022	-0.00037925	0.00122975	0.00002662	-0.00005683	-0.00012824	0.00067155	-0.00013187	-0.00015066	0.00006667	0.00062204	-0.00062282	-0.00008294	-0.00004670	0.00021418	0.00038934	-0.00030313	-0.00003458	0.00019772	0.00054229	-0.00067909	-0.00014154	0.00017166	0.00066254	-0.00038820	-0.00027741	-0.00012171	0.00033298	-0.00024946	-0.00019796	0.00018641	0.00023995	-0.00025843	0.00005549	-0.00034870	0.00010627	-0.00040329	0.00003121	-0.21459801
-2.7002	0.58136079	-0.40968643	0.26503755	0.58343226	0.10985794	-0.50802046	-21.47483647	0.28404761	0.66466585	0.49004900	-21.47483647	0.14422181	0.13923842	0.53218055	0.52433489	0.70944422	0.07013225	0.06316504	0.24992539	-21.47483647	0.10448816	-21.47483647	0.65955949	-21.47483647	-0.03214671	-21.47483647	-21.47483647	-21.47483647	-0.56852967	0.12645108	-0.24007839	-21.47483647	-0.24220173	1.62899363	0.05181833	-0.74281729	0.28625516	-0.23106602	-0.04409289	0.00454501	0.10859162	-0.01532197	0.01701808	0.04477505	0.04087554	0.00134816	-0.00882095	-0.01523726	-0.00446704	0.00191462	-0.00801293	0.00417080	0.01596038	-0.00433284	0.00011482	0.00182407	0.00265065	-0.00075666	-0.00118716	-0.00245778	-0.00037570	-0.00218175	-0.00254467	-0.00161348	-0.00166516	0.00201449	0.00179797	-0.00171874	0.00262472	-0.00005750	-0.00310306	0.00311417	0.00149459	-0.00082492	0.00100393	-0.00018851	-0.00073366	0.00124161	-0.00272614	0.00290090	0.00028271	0.00206721	0.00319703	-0.00361004	0.00156519	-0.00898305	0.00294951	-0.00516195	0.00414401	-0.00401200	-0.00095041	0.00551689	0.00258951	0.01185740	0.00192905	-0.00228921	-0.00013939	0.00145270	0.00119964	0.00158026	-0.00380594	0.00081158	-0.00040694	0.00292333	-0.00088681	0.01277175	0.00901538	0.01052552	0.00305568	0.01033563	0.00901820	0.00556205	0.00023354	0.00555607	0.00927288	0.00534059	0.00415732	0.00276679	0.00668659	0.00294666	0.00665195	0.01074798	0.00887872	0.00757168	0.00584336	0.00295530	0.00945850	0.00662027	0.00607844	0.00525180	0.00316579	0.00101397	-0.00043330	-0.00003446	0.00074716	0.00012086	0.00026067	0.00000465	-0.00066317	0.00032921	0.00045951	0.00025116	-0.00033112	-0.00026521	-0.00032971	-0.00025500	0.00086848	-0.00076584	-0.00107472	0.00076844	-0.00038893	0.00120833	0.00045134	-0.00007411	0.00105104	0.00160229	-0.00014599	-0.00022968	-0.00057540	0.00070180	0.00080034	-0.00047996	-0.00072286	0.00144434	0.00000863	0.00072937	-0.00050782	0.00103590	-0.00147038	0.00060247	0.00067482	-0.00001461	-0.00049954	0.00029687	0.00027037	0.00086615	-0.00020682	-0.00036123	-0.00059164	0.00158531	0.00121013	0.00094241	0.00031840	-0.00075312	-0.00001812	-0.00072918	0.00024369	-0.00047634	0.00024410	-0.00051918	-0.00001440	-0.00008680	-0.00073142	0.00191197	-0.00002439	0.00117729	0.00046259	0.00082828	-0.00068754	0.00027258	0.00044306	-0.00025124	0.00028445	0.00127777	0.00030744	0.00020974	0.00052638	-0.00030589	-0.00017271	0.00043357	0.00015081	0.00016450	0.00053355	-0.00018776	0.00035544	0.00041647	-0.00001550	0.00097505	0.00030597	-0.00052996	-0.00017451	0.00048065	-0.00012832	0.00050262	0.00017007	0.00079355	0.00052706	-0.00018972	0.00059470	0.00040761	-0.00092267	0.00046904	-0.00034431	0.00069067	-0.00011894	0.00036925	0.00046387	0.00017749	0.00020855	-0.00018830	0.00032241	0.00057275	0.00032498	0.00053048	-0.00048200	-0.00082774	0.00005259	0.00019872	-0.00147155	-0.00018019	-0.00114074	-0.00084208	0.00029844	-0.00051974	0.00113546	-0.00010237	0.00002971	0.00056947	-0.00037413	0.00069407	0.00016201	0.00009811	0.00079308	0.00051255	-0.00014005	-0.00016250	-0.00002918	0.00007801	-0.00002604	0.00077214	0.00113473	-0.00041493	-0.00025210	-0.00005973	0.00027025	0.00061692	-0.00034862	-0.00004904	-0.00002218	-0.00026966	0.00010717	0.00043307	0.00064159	0.00088885	0.00061571	-0.00014446	0.00034905	0.00113890	-0.00055691	-0.00033850	0.00116179	0.00018383	-0.00031264	0.00032007	0.00066340	0.00010784	-0.00039370	0.00062428	-0.00030911	0.00038814	0.00018116	0.00085493	0.00109292	0.00055351	0.00024703	-0.00037704	0.00000645	0.00102787	-0.00016868	0.00026141	0.00031580	0.00085655	0.00005704	-0.00064553	-0.00012196	0.00165402	0.00119987	0.00092790	0.00101561	0.00145234	0.00072248	0.00023570	-0.00092885	0.00045903	0.00238668	0.00145851	0.00020626	0.00148693	-0.00179223	0.00107013	0.00015582	0.00013572	0.00050961	0.00236995	0.00017653	0.00105897	-0.00029563	0.00108824	-0.00093840	0.00032834	-0.00020647	0.00120630	-0.00135943	-0.00166063	-0.00073996	0.00008252	-0.00083834	-0.00044111	-0.00122473	0.00098426	-0.00170254	-0.00011959	0.00046659	0.00191743	0.00108089	-0.00123629	-0.00125680	0.00091007	-0.00083409	0.00140176	-0.00026426	-0.00046615	-0.00034262	0.00227286	-0.00103244	0.00021686	-0.00061391	0.00246834	0.00212632	0.00136033	-0.00038090	0.00213099	-0.00161030	0.00157338	-0.00212530	-0.00001786	0.00263321	-0.00012357	0.00159436	0.00110700	-0.00019718	-0.00058252	0.00081453	0.00029114	-0.00247407	-0.00096012	0.00133237	-0.00054231	-0.00087365	-0.00029778	0.00175798	0.00012439	0.00122059	-0.00071068	0.00083700	0.00046255	-0.00039077	-0.00019385	-0.00091538	-0.00129245	0.00130324	0.00056583	-0.00012723	0.00088880	-0.00067638	-0.00072246	0.00006009	-0.00066336	-0.00088535	-0.00046730	0.00000811	0.00191883	0.00162357	0.00051107	-0.00035034	0.00138473	-0.00019748	-0.00191975	0.00020538	0.00035041	0.00010297	0.00057214	0.00100326	0.00045074	-0.00112544	0.00018968	0.00067238	0.00115678	0.00015988	0.00094966	0.00111987	0.00225255	0.00070722	-0.00006833	0.00033622	0.00035149	0.00031217	0.00151948	0.00081968	0.00121947	0.00119314	0.00119541	-0.00006478	0.00047607	-0.00014089	0.00096418	0.00043469	-0.00045673	-0.00065434	0.00020644	0.00036933	0.00013557	0.00018987	0.00072787	-0.00086142	0.00080779	-0.00105718	-0.00013203	0.00105758	0.00012137	0.00049000	-0.00004943	-0.00008162	0.00042423	0.00083522	-0.00033702	-0.00073112	0.00129027	0.00029175	0.00060381	0.00087047	0.00067240	0.00071248	0.00050272	0.00025458	0.00024998	0.00054668	0.00032081	-0.00032078	0.00087331	0.00038833	-0.00011818	0.00020034	-0.00001604	-0.00075335	-0.00010507	0.00020001	0.00039108	0.00004438	0.00010092	0.00027492	-0.00003719	0.00069595	0.00017709	0.00009008	0.00014206	0.00031997	-0.00018195	0.00016969	-0.00001377	0.00015425	-0.00055120	0.00032219	0.00007542	0.00045560	0.00017129	0.00009501	-0.00011180	0.00015245	0.00035789	-0.00005421	-0.24801731
-2.6002	0.28001864	0.12345558	-0.17905802	-0.70767856	-0.70156038	0.12409142	-0.25359190	-21.47483647	1.53823411	-21.47483647	0.06306270	-0.58834863	1.25152127	0.66227949	0.14847529	-0.68816320	0.24131337	-0.79924598	-0.36113288	0.54801673	-21.47483647	-21.47483647	-21.47483647	-1.51119769	1.16361150	-21.47483647	-21.47483647	-21.47483647	-21.47483647	-21.47483647	-21.47483647	0.20107681	-0.28316486	-0.01175194	-0.74910200	-0.15129416	0.14773858	0.01811786	-0.10920901	-0.16208336	0.07357744	0.01246264	0.04231213	0.00069319	0.02354918	0.03871283	-0.00215893	-0.00969380	0.00888739	-0.01756299	-0.00333829	0.00169309	-0.00065273	-0.00403401	-0.00076732	-0.00399865	0.00300433	0.00040304	-0.00296393	-0.00209406	0.00120989	-0.00017700	-0.00263581	-0.00105775	0.00489009	-0.00119623	0.00166409	-0.00020358	-0.00214262	0.00093603	0.00179524	-0.00014058	0.00366168	0.00051991	0.00336361	0.00083689	0.00311699	-0.00175162	0.00073906	0.00237109	-0.00027570	0.00222905	-0.00008677	-0.00160962	0.00038605	-0.00382856	0.00465574	-0.00500143	0.00744850	0.00766898	-0.00339274	0.00107169	0.00889322	0.00944338	0.00407603	-0.00075655	0.00087621	0.00350919	-0.00238855	0.00203306	0.00007685	-0.00309748	0.00314526	0.00292420	0.00126505	0.01007724	0.00973851	0.00785701	0.00334576	0.00918516	0.00533394	0.00600807	0.00094937	0.00767362	0.00807062	0.00210828	0.00162979	0.00337308	0.00606657	0.00301267	0.00596794	0.01061065	0.01081662	0.00613639	0.00734333	0.00097770	0.00811563	0.00697038	0.00547522	0.00460562	0.00201458	-0.00078772	-0.00094692	-0.00026669	0.00082241	-0.00129291	-0.00028013	-0.00026875	-0.00044116	0.00018639	-0.00042328	0.00055204	0.00126885	-0.00008684	0.00122711	-0.00039227	-0.00012718	-0.00056279	-0.00094967	0.00172639	-0.00046091	0.00057271	0.00141921	0.00111583	0.00012141	0.00077212	0.00044337	0.00141697	-0.00049678	-0.00045192	0.00081217	0.00008226	0.00141767	0.00129969	-0.00002783	0.00061099	0.00094122	0.00097832	0.00072345	0.00146638	0.00091159	-0.00005029	0.00030793	0.00133454	0.00124703	0.00051106	0.00101266	0.00019392	0.00028053	0.00051284	0.00064584	0.00020353	0.00042440	-0.00045655	-0.00017236	-0.00198670	-0.00030755	0.00043785	0.00011235	0.00077655	0.00026857	0.00025316	-0.00041625	0.00000801	-0.00062102	0.00041086	0.00027132	0.00025813	0.00010621	0.00028409	0.00047492	0.00009843	0.00058936	0.00109140	0.00035755	0.00024689	0.00050303	-0.00009042	-0.00101357	-0.00005100	-0.00004165	0.00132366	0.00023296	-0.00034711	-0.00037985	0.00121519	-0.00083012	0.00068845	0.00124174	0.00000219	-0.00005119	0.00093946	-0.00030336	0.00081275	0.00025276	-0.00002620	0.00103245	0.00090882	-0.00067683	-0.00021527	-0.00002708	0.00098206	-0.00032900	0.00015416	0.00066472	0.00057353	0.00059913	0.00044735	0.00079732	0.00035272	-0.00029633	0.00020204	0.00035016	-0.00016301	-0.00067593	-0.00114578	0.00024319	-0.00019370	-0.00074307	-0.00030570	0.00037856	-0.00037772	-0.00087955	-0.00011693	0.00018336	-0.00024150	-0.00012743	-0.00013387	0.00015536	0.00004976	0.00009866	-0.00013993	0.00152993	0.00169406	0.00009930	0.00001103	-0.00017471	0.00031597	-0.00017272	-0.00010921	0.00047644	-0.00048021	-0.00010975	0.00023587	0.00030529	0.00088873	-0.00034999	-0.00050911	0.00064824	0.00038611	-0.00047877	0.00036962	0.00070634	0.00111445	-0.00003480	0.00001013	-0.00010866	0.00066191	-0.00025975	-0.00042629	0.00041588	0.00078817	-0.00045720	0.00039115	-0.00017082	0.00010132	-0.00067610	0.00030179	0.00003537	-0.00009230	0.00012580	0.00047670	0.00109642	0.00152269	-0.00077322	0.00017994	-0.00083810	0.00137414	-0.00039792	0.00046757	0.00026974	0.00040976	0.00025474	0.00079447	0.00087395	0.00156506	-0.00010488	0.00032373	0.00126494	0.00170515	-0.00005321	-0.00014817	-0.00075369	0.00210783	-0.00026806	0.00243890	-0.00004431	0.00144653	-0.00140872	0.00263621	0.00120766	-0.00053916	-0.00080821	-0.00030156	0.00039263	0.00257044	-0.00078658	0.00205991	-0.00057593	0.00176447	-0.00018920	0.00067848	0.00217435	0.00084196	-0.00107510	0.00101955	0.00006283	0.00171479	0.00086008	0.00220682	0.00014617	-0.00000248	-0.00132866	0.00305227	0.00171010	0.00024139	0.00084541	0.00367635	0.00116431	0.00263308	-0.00179279	-0.00143769	0.00247004	0.00114909	-0.00075735	0.00408425	0.00010522	0.00119011	-0.00042065	0.00180654	0.00214959	0.00128894	-0.00111440	0.00141651	-0.00043237	-0.00059852	0.00072050	-0.00002522	0.00084380	0.00195948	-0.00199529	0.00160806	0.00419481	0.00070769	-0.00033543	-0.00119396	0.00064723	-0.00055575	0.00020667	-0.00115162	0.00188723	0.00327110	0.00100701	-0.00101935	0.00215587	0.00065219	-0.00188903	-0.00037438	-0.00138460	0.00067145	-0.00099590	0.00157808	0.00106921	0.00148043	-0.00002726	-0.00031270	0.00020226	-0.00086578	-0.00230326	0.00008064	0.00153471	0.00136506	-0.00113984	0.00104271	-0.00085834	0.00268799	-0.00363477	-0.00071362	-0.00037061	-0.00009946	-0.00149498	0.00015399	0.00142477	0.00000306	0.00007174	0.00046366	0.00043362	0.00073253	-0.00129137	0.00048151	0.00055594	0.00095938	-0.00013509	-0.00082032	0.00063971	0.00132469	-0.00107960	0.00024342	-0.00011881	-0.00009627	0.00049277	-0.00072522	0.00020101	0.00001945	-0.00043267	0.00080284	0.00036766	0.00066614	-0.00105517	-0.00045775	0.00002284	0.00005315	0.00020777	0.00023589	-0.00074556	0.00137772	-0.00129799	0.00002878	-0.00013032	-0.00064361	-0.00021226	0.00040821	-0.00019225	0.00152247	0.00046068	-0.00088430	-0.00039340	0.00023649	-0.00029102	-0.00026970	0.00022338	0.00055850	-0.00035012	0.00016239	-0.00034982	0.00043540	0.00047742	0.00066901	0.00030102	0.00059513	0.00039433	-0.00070453	0.00022057	-0.00029476	-0.00018095	-0.00003545	-0.00039112	0.00014567	0.00000980	0.00002405	0.00011066	0.00061522	0.00029020	-0.00018968	0.00007947	0.00008790	0.00027827	-0.00012488	0.00005970	0.00035262	0.00023761	-0.00026332	0.00005523	0.00004709	0.00032344	-0.00012186	0.00011286	0.00015322	0.00005937	0.00004973	0.00004855	0.02911734
-2.5002	-1.38187705	0.23649693	-0.40187696	-1.93651634	-0.98542012	0.16391633	0.24730258	-0.62415690	-0.00959726	-21.47483647	-21.47483647	-21.47483647	-0.33159153	-0.47968975	1.05489817	0.02373369	0.28118616	-0.18932688	-0.58735126	1.99315023	-0.08531594	-21.47483647	-21.47483647	-1.07305861	-0.29353726	-21.47483647	-21.47483647	1.03180957	-21.47483647	-0.33722648	-21.47483647	-21.47483647	-0.99581046	0.32508504	-0.15857046	0.62423527	-0.04865899	-0.07261802	0.22520892	-0.00122746	0.00616057	-0.01308625	0.02091442	0.03142601	0.01597087	0.00719869	0.00821124	0.00424243	-0.01070667	-0.00868411	-0.00570034	0.00841800	-0.00427743	0.00346530	0.00326787	-0.00354816	0.00044898	-0.00159139	0.00324378	0.00047272	-0.00323331	0.00079447	-0.00087539	-0.00128694	-0.00144014	0.00157963	-0.00171355	-0.00056265	-0.00254270	0.00139110	-0.00187954	0.00145196	0.00141556	-0.00084924	-0.00047655	-0.00028280	0.00071980	-0.00121511	-0.00573308	0.00736448	-0.00300462	-0.00466765	-0.00157925	-0.00081232	-0.00179371	0.00212449	0.00572396	0.00125544	0.00686628	0.00259735	0.00064691	0.00333447	0.00533945	0.00550891	0.00195267	-0.00522444	-0.00044002	0.00407686	-0.00142524	0.00234327	-0.00037445	0.00315167	0.00055558	0.00317890	0.00313203	0.01596056	0.00861551	0.00789318	0.00378385	0.01025035	0.00548710	0.00392103	-0.00017583	0.00464993	0.00720705	0.00043989	0.00251500	0.00291992	0.00566401	0.00588613	0.00481777	0.01034480	0.00844554	0.00748359	0.00803963	0.00265027	0.00706687	0.00513637	0.00390907	0.00213608	0.00176397	-0.00014721	-0.00055276	0.00028682	0.00158515	0.00088370	-0.00016214	0.00033835	-0.00007233	-0.00075493	-0.00033717	0.00065512	0.00009764	0.00068989	-0.00045287	0.00004314	0.00018443	0.00067623	-0.00203329	0.00064988	-0.00138758	-0.00002719	0.00056624	0.00026610	-0.00052912	0.00048601	-0.00015082	0.00047139	-0.00118848	0.00002597	0.00052011	-0.00050348	0.00019257	-0.00038583	-0.00016172	0.00020209	0.00020606	0.00164596	-0.00025347	0.00111653	0.00048153	0.00103545	-0.00108525	0.00137317	0.00044674	0.00063415	0.00054287	-0.00026688	0.00039903	-0.00030254	0.00028211	0.00005013	-0.00037496	-0.00061856	-0.00075824	-0.00080707	-0.00022172	0.00012667	-0.00110959	0.00023567	0.00016208	-0.00036461	-0.00028254	0.00021690	-0.00074978	0.00010772	-0.00028606	0.00001316	-0.00046758	0.00004712	-0.00025030	0.00028136	0.00039709	0.00058697	0.00031340	0.00002503	0.00035111	-0.00042723	0.00101640	-0.00022850	-0.00022896	0.00097842	0.00011311	0.00081039	-0.00075603	0.00047660	-0.00001905	0.00043112	0.00081010	-0.00015582	-0.00097162	-0.00017133	0.00010874	-0.00005355	-0.00049729	-0.00036359	0.00037995	0.00040660	-0.00041913	0.00087024	-0.00071854	0.00048264	-0.00027884	0.00003617	0.00031066	-0.00111850	-0.00007932	-0.00012760	0.00035250	0.00017849	0.00045443	-0.00058602	0.00046079	-0.00009090	-0.00076313	-0.00066471	0.00014054	-0.00040160	-0.00080557	0.00030619	0.00060190	-0.00009733	-0.00079678	-0.00041078	0.00123112	0.00011677	0.00054884	0.00007083	-0.00042969	-0.00058099	0.00037436	0.00094152	0.00072283	0.00033175	0.00029136	0.00050714	-0.00002722	-0.00065380	-0.00098160	0.00028834	0.00094687	-0.00072335	-0.00049059	0.00046856	-0.00030567	0.00047034	-0.00080058	-0.00003243	0.00013590	-0.00005324	0.00019905	0.00019365	-0.00043546	0.00184603	0.00047281	-0.00049613	0.00047633	0.00023381	-0.00060819	0.00018150	0.00105011	0.00018299	-0.00018611	0.00076075	-0.00078106	-0.00004593	-0.00005803	-0.00034021	-0.00110718	0.00064172	-0.00014880	0.00058648	0.00096858	0.00067052	0.00003482	-0.00009143	-0.00047234	0.00085182	-0.00045804	0.00047008	0.00004550	0.00148765	0.00092182	-0.00027424	-0.00049972	0.00159616	-0.00055912	-0.00029532	-0.00033441	0.00084768	-0.00076706	-0.00000070	-0.00096961	-0.00083844	0.00099225	0.00139102	0.00003706	-0.00029475	-0.00154998	0.00140583	-0.00030651	-0.00069235	-0.00068125	0.00045837	-0.00060812	0.00009813	-0.00010773	0.00113595	0.00030838	0.00105472	0.00008964	0.00050961	0.00060533	0.00031170	-0.00122080	0.00119345	-0.00119487	0.00093768	-0.00084974	0.00171998	-0.00039212	0.00124552	-0.00063973	0.00126584	-0.00065237	0.00192602	-0.00096715	0.00146018	-0.00021561	0.00124340	0.00027296	-0.00128032	0.00224964	0.00095737	-0.00167818	0.00268232	-0.00056676	0.00226155	0.00070334	0.00055976	0.00109486	0.00157458	0.00042396	0.00097675	-0.00310684	0.00079303	-0.00085158	0.00038482	0.00103853	0.00098014	-0.00200167	0.00002067	0.00205637	0.00074480	0.00093073	0.00217446	-0.00097134	-0.00097304	-0.00054681	-0.00140265	0.00048345	-0.00228003	0.00101259	-0.00027491	0.00063976	0.00177404	0.00088748	0.00090486	-0.00032462	0.00011696	-0.00219975	0.00011498	-0.00062366	-0.00085356	0.00048779	-0.00024564	-0.00090217	-0.00018278	-0.00219403	-0.00039713	-0.00031542	0.00101930	-0.00180503	0.00097589	0.00039649	0.00153950	-0.00023134	0.00002697	-0.00066323	-0.00202825	-0.00298835	-0.00057095	0.00208205	0.00159250	0.00032976	0.00044177	0.00002776	0.00124028	-0.00070412	0.00067437	0.00055423	0.00059142	-0.00056434	-0.00010888	0.00027585	0.00064913	-0.00092352	-0.00010712	0.00010804	-0.00046876	-0.00026521	-0.00058053	-0.00027826	-0.00006142	-0.00092776	0.00049569	0.00081382	-0.00010096	-0.00071452	0.00038377	-0.00035071	-0.00000275	0.00051705	0.00002598	-0.00072359	0.00055434	0.00043286	-0.00086216	0.00043395	-0.00095737	0.00012407	0.00040177	-0.00029029	0.00034908	-0.00035225	-0.00015447	-0.00053705	-0.00018185	0.00080899	0.00003305	0.00008027	0.00030452	0.00161176	-0.00014407	-0.00008678	0.00026449	0.00031417	-0.00020655	-0.00052245	0.00082019	0.00039838	0.00013476	0.00049318	0.00031154	0.00041300	0.00080320	-0.00007499	0.00012928	0.00052920	-0.00004350	0.00001032	-0.00005713	0.00038570	-0.00025729	0.00019473	-0.00032482	0.00006247	-0.00005459	-0.00042374	-0.00002212	0.00015913	-0.00013593	0.00017812	-0.00002698	0.00037719	-0.00029413	0.00027555	-0.00051493	0.00014132	0.00007438	-0.00015891	-0.33688259
-2.4002	-0.14582187	-1.22708058	-21.47483647	-21.47483647	-0.13244977	-0.18651906	-0.42780804	-0.39062603	-0.25871039	-0.12159438	-21.47483647	-0.36381236	-0.23604300	0.25808114	-21.47483647	-21.47483647	-1.45448720	-21.47483647	0.43901745	-21.47483647	-0.19232217	0.77018642	-21.47483647	-21.47483647	0.21886411	-21.47483647	-21.47483647	-21.47483647	-0.61683985	-1.09015292	-21.47483647	-0.59877615	-0.02493820	-0.44181520	0.26355773	0.28012339	-0.03780621	0.20125108	0.01987071	-0.08171307	-0.00370919	-0.00358025	0.06644694	-0.01768848	0.01491462	0.02659811	0.01125691	0.00242290	0.02039424	0.00874245	0.00469949	0.01356884	0.01642334	0.00303801	0.00435153	0.00401057	0.00488994	-0.00106424	-0.00015106	-0.00153436	0.00028665	-0.00382998	-0.00065248	-0.00235373	0.00162110	-0.00046189	0.00035227	-0.00146870	-0.00356917	-0.00290042	-0.00312752	0.00114884	0.00173693	-0.00057503	-0.00024788	-0.00011810	0.00004714	-0.00064974	-0.00005980	-0.00036338	-0.00334066	-0.00343911	0.00050553	-0.00188539	0.00189093	-0.00333750	0.00072629	-0.00108670	0.00493129	0.00339062	0.00515188	0.00613134	0.00375050	0.00879084	0.00157070	-0.00532542	0.00244871	0.00092393	-0.00062453	-0.00105239	-0.00139643	-0.00078490	0.00157885	0.00154145	0.00122122	0.01146175	0.00740504	0.00600318	0.00356497	0.00736464	0.00665869	0.00196880	0.00115565	0.00419019	0.00664699	0.00224424	0.00123571	0.00120177	0.00236378	0.00371602	0.00367323	0.00846725	0.00914589	0.00343469	0.00313182	-0.00136043	0.00491989	0.00245592	0.00199534	-0.00007672	-0.00099371	-0.00109176	-0.00067029	0.00057503	-0.00044027	-0.00000710	0.00046832	-0.00068813	-0.00036585	-0.00043036	-0.00102877	-0.00093467	-0.00031999	-0.00019456	0.00004821	0.00013274	-0.00021539	0.00042978	-0.00051022	-0.00020248	-0.00053609	0.00066416	0.00072456	0.00095452	-0.00028026	-0.00105799	-0.00025783	0.00143141	-0.00099114	-0.00003874	0.00017557	-0.00057919	0.00018952	0.00100406	0.00008970	0.00063442	0.00015509	0.00085630	0.00010892	0.00056640	-0.00003514	-0.00051043	0.00058803	0.00149593	-0.00046640	0.00145090	0.00023198	-0.00155975	-0.00040682	0.00067057	0.00116854	0.00037620	0.00011469	-0.00146836	-0.00065851	-0.00019854	-0.00028319	-0.00067117	-0.00036711	0.00026410	0.00101463	-0.00038654	-0.00059940	0.00114802	-0.00118843	0.00047471	0.00124829	0.00094733	-0.00089551	-0.00094129	0.00001080	0.00074601	-0.00061878	0.00070054	-0.00003458	0.00001346	-0.00039552	-0.00093143	-0.00083489	-0.00003478	-0.00062949	0.00018640	-0.00042141	-0.00039624	-0.00134086	0.00057578	-0.00094791	0.00009759	0.00048461	0.00025355	0.00029816	0.00107327	-0.00013661	0.00013297	-0.00051265	-0.00081670	0.00013929	-0.00012377	-0.00037209	-0.00012966	-0.00009669	-0.00023225	-0.00039358	-0.00051465	0.00028146	-0.00003823	-0.00022018	-0.00035834	0.00081720	-0.00012747	-0.00015142	0.00023628	-0.00008826	0.00005206	-0.00069930	-0.00021382	-0.00011201	-0.00111281	-0.00026589	-0.00021475	0.00001435	-0.00040998	-0.00030399	-0.00041993	-0.00047146	-0.00076028	0.00018902	-0.00015563	-0.00012818	-0.00019491	-0.00020744	0.00040839	0.00065426	0.00065921	0.00006308	-0.00004248	0.00012685	-0.00050279	-0.00036484	-0.00002287	-0.00015299	-0.00055540	-0.00013363	0.00024874	-0.00039102	0.00021326	-0.00074369	-0.00026580	0.00011314	-0.00053648	-0.00017494	-0.00014697	0.00012890	0.00039715	-0.00010793	-0.00009761	0.00032603	-0.00021542	-0.00031818	-0.00000930	-0.00005695	0.00083692	-0.00025023	-0.00042319	-0.00048499	0.00012555	-0.00029482	-0.00021674	-0.00058744	-0.00035852	-0.00045103	-0.00006757	0.00003240	0.00076858	-0.00131640	-0.00035830	0.00081573	0.00061285	-0.00146698	-0.00000769	0.00068048	0.00087133	0.00031289	-0.00012575	0.00023421	-0.00002165	-0.00089732	-0.00080361	0.00009795	0.00117711	-0.00073027	0.00071518	-0.00087678	0.00073604	-0.00129407	0.00109208	0.00051327	0.00160515	-0.00141770	0.00120393	0.00110999	-0.00039008	-0.00207320	0.00044891	0.00044459	-0.00018794	-0.00071826	0.00101086	-0.00042823	0.00068381	-0.00134617	0.00073538	0.00007837	-0.00014611	-0.00184689	0.00062945	0.00081495	0.00309584	-0.00120606	0.00294010	-0.00114599	0.00114984	-0.00119214	-0.00017142	0.00125383	-0.00084684	-0.00117041	0.00110081	0.00078200	0.00052181	-0.00152060	-0.00076784	0.00037583	0.00012710	-0.00031120	0.00162476	-0.00276151	-0.00098447	-0.00218736	0.00200403	0.00016334	0.00191454	-0.00139272	0.00082836	0.00126645	0.00004755	-0.00118242	-0.00192082	0.00005436	0.00178131	-0.00021344	-0.00010179	0.00151945	0.00331677	-0.00065036	-0.00067120	0.00010497	0.00104962	-0.00033589	-0.00046026	-0.00020233	-0.00198154	-0.00015845	0.00084347	0.00084269	0.00164108	-0.00031791	0.00246262	-0.00195404	-0.00149371	-0.00145207	0.00008077	-0.00081739	0.00130444	-0.00056980	-0.00045585	-0.00077151	0.00025161	-0.00181641	-0.00042031	-0.00015799	0.00095967	-0.00177902	-0.00105005	-0.00080231	0.00237953	-0.00291570	-0.00155841	-0.00173304	-0.00016719	-0.00195136	-0.00160567	-0.00071072	0.00023065	-0.00101680	-0.00081826	-0.00075398	0.00081507	-0.00093365	0.00089691	0.00042940	0.00113402	-0.00140572	0.00015792	-0.00044369	0.00061937	-0.00070181	0.00007264	0.00000290	0.00010058	-0.00027370	0.00036139	-0.00048688	0.00053017	-0.00033198	-0.00041356	0.00000691	-0.00012544	-0.00058699	-0.00074833	-0.00024932	-0.00004405	-0.00075133	-0.00076853	-0.00071188	0.00154474	-0.00011786	-0.00001463	0.00034289	-0.00031471	0.00011239	-0.00014773	-0.00061317	-0.00050779	-0.00032147	-0.00035781	-0.00091865	-0.00058884	-0.00022673	0.00068958	0.00007922	-0.00010489	0.00000719	-0.00050873	-0.00010399	0.00083500	0.00003980	-0.00083488	-0.00046490	0.00002310	0.00004613	-0.00030297	-0.00018299	0.00011103	-0.00044853	0.00021619	-0.00009307	-0.00000008	-0.00036454	-0.00011202	0.00009189	-0.00019481	0.00056935	-0.00037527	-0.00009470	-0.00024022	-0.00005922	-0.00006225	-0.00013499	-0.00015810	-0.00028892	-0.00023974	-0.00040409	-0.00007301	0.00047627	-0.00020506	0.00001443	-0.00047201	0.00036006	-0.00043313	0.00000868	-0.70448339
-2.3002	-0.53259800	-0.32479703	-1.01472184	-0.36295283	-0.32157323	-21.47483647	0.59776153	1.20441975	0.63493325	-21.47483647	-21.47483647	-21.47483647	0.36468071	0.95464566	-0.39450365	-0.44204344	-0.40429909	0.22833762	-0.18767058	-21.47483647	0.05710740	0.68120062	-21.47483647	1.44525492	1.86214840	-21.47483647	-21.47483647	-1.20725119	-0.38994157	0.60266585	-21.47483647	-21.47483647	-0.18050773	-0.21472102	-0.13617667	-0.11555905	-0.41741618	-0.00040857	-0.00516737	0.02485693	0.05607819	0.05374128	0.04978436	0.02123456	0.01452988	0.01187824	-0.00602236	-0.00670430	0.02406411	0.00746609	0.01271857	0.02341117	0.01447467	0.00966416	0.00570626	0.00865711	0.01144518	0.00652785	-0.00011999	0.00273606	-0.00067585	0.00545514	0.00044784	-0.00118269	0.00008147	-0.00048755	0.00138060	-0.00404800	-0.00274698	-0.00288450	-0.00228541	0.00160675	-0.00071313	0.00011910	-0.00184541	-0.00030646	-0.00028535	-0.00129726	-0.00422818	0.00124042	-0.00074076	-0.00385125	0.00038207	-0.00046847	0.00775105	-0.00568901	-0.01126103	-0.00305530	0.00001519	-0.00104559	0.00381315	0.00570315	0.00518878	0.00943292	0.00407027	-0.00793504	0.00435905	0.00349909	0.00079607	0.00148836	-0.00031259	-0.00053807	0.00152857	0.00088271	0.00111642	0.01618884	0.01131000	0.00295523	0.00205249	0.01414410	0.00544598	0.00559945	0.00142606	0.00313828	0.00682335	0.00123233	0.00191527	0.00359039	0.00479691	0.00429376	0.00373584	0.01118225	0.00941907	0.00488194	0.00720878	0.00239181	0.00743603	0.00314646	0.00423511	0.00203004	0.00129535	-0.00035518	-0.00016483	0.00029860	-0.00017762	0.00008915	-0.00042940	0.00055422	-0.00160622	0.00126575	-0.00042786	-0.00181702	0.00081516	0.00012234	-0.00084602	0.00015654	-0.00065639	0.00040872	-0.00135084	-0.00057527	-0.00238028	0.00118336	0.00006323	-0.00028353	-0.00019857	0.00020864	0.00015450	-0.00064155	-0.00000562	0.00043773	0.00153025	-0.00019445	-0.00010907	0.00164319	0.00003758	0.00093115	0.00081482	0.00044572	-0.00059695	-0.00036178	-0.00006069	-0.00005977	-0.00033278	0.00082099	-0.00058125	0.00073061	0.00075134	-0.00116256	0.00021138	0.00087592	0.00043261	0.00081817	-0.00118301	-0.00073404	-0.00009446	-0.00044072	-0.00023615	-0.00083820	-0.00067229	-0.00118234	-0.00000676	-0.00095420	-0.00088314	0.00086815	-0.00123652	0.00085563	-0.00015253	0.00007612	-0.00143898	-0.00055258	-0.00088235	-0.00085497	-0.00031922	0.00099989	-0.00009540	0.00017702	-0.00051990	-0.00023201	-0.00036741	-0.00005632	-0.00036018	-0.00032578	0.00031345	-0.00088103	0.00009037	0.00039251	-0.00074302	-0.00110005	0.00121384	-0.00038618	0.00044986	0.00017116	-0.00044601	-0.00043288	-0.00022044	-0.00028298	-0.00012781	0.00011578	-0.00077053	0.00038326	-0.00044216	0.00047665	-0.00037356	-0.00160891	0.00050686	-0.00107975	-0.00018518	-0.00008753	0.00079264	0.00054859	0.00054182	-0.00051774	0.00013933	-0.00022767	-0.00065754	-0.00060771	0.00066983	-0.00131207	-0.00126465	-0.00067008	-0.00017956	-0.00128940	-0.00017947	-0.00058628	0.00002364	-0.00042330	-0.00022042	-0.00012086	0.00026935	-0.00027202	0.00056357	-0.00038189	0.00117883	0.00041100	-0.00003753	-0.00050438	-0.00063151	-0.00000486	-0.00106033	-0.00048227	-0.00027728	-0.00030218	0.00027932	-0.00025387	0.00006930	-0.00021595	-0.00080781	-0.00051137	-0.00015596	0.00003511	-0.00053607	0.00075752	0.00043614	0.00076037	-0.00015846	-0.00072929	0.00018999	0.00034668	-0.00068796	-0.00030587	0.00040245	0.00050899	-0.00084754	-0.00104354	-0.00009177	0.00069984	-0.00076756	0.00052455	-0.00153482	-0.00018224	-0.00089117	-0.00028865	0.00004810	0.00065798	-0.00140614	0.00003342	0.00049872	0.00121196	-0.00098662	0.00053492	0.00051100	0.00065410	-0.00010950	-0.00087691	0.00054833	0.00046803	-0.00030694	0.00002368	0.00047787	0.00085345	-0.00068737	0.00077246	-0.00083241	0.00045602	-0.00060086	0.00165618	-0.00052223	0.00228902	-0.00208321	0.00048546	0.00082840	-0.00051877	0.00069988	0.00070649	0.00013751	0.00036509	-0.00015241	0.00202333	-0.00067167	0.00066229	-0.00228963	0.00069586	0.00050077	-0.00054507	-0.00164614	0.00017132	-0.00069484	0.00131606	0.00025658	0.00072718	0.00044594	0.00156759	-0.00023051	0.00158698	0.00149673	0.00036804	-0.00142784	0.00069454	0.00156228	0.00276378	-0.00151213	-0.00054998	0.00232097	0.00101603	0.00042244	-0.00262241	-0.00009229	0.00158504	-0.00104143	0.00035796	0.00004470	-0.00072442	-0.00162267	0.00315644	-0.00259520	-0.00142450	-0.00091260	-0.00145076	0.00066283	0.00189192	0.00140910	-0.00059255	0.00118094	0.00017592	0.00008780	-0.00021158	0.00154268	-0.00171068	-0.00177384	-0.00129433	0.00012035	0.00020021	0.00021399	-0.00173016	0.00119296	-0.00054233	-0.00145523	0.00037216	-0.00007428	0.00060860	0.00022662	0.00084429	-0.00274767	0.00023996	-0.00191912	-0.00018979	-0.00098586	-0.00043059	-0.00011189	-0.00052246	0.00110548	0.00087235	-0.00192490	-0.00040325	-0.00080099	0.00245771	-0.00283124	-0.00061619	-0.00086779	-0.00138108	-0.00181423	0.00011239	0.00031961	-0.00058092	-0.00053632	0.00029392	0.00172698	0.00077836	0.00003777	0.00072503	-0.00064341	0.00144522	0.00057009	0.00035997	-0.00015036	0.00125244	0.00062531	-0.00086221	-0.00109712	0.00071195	-0.00001696	-0.00117398	-0.00026519	0.00037406	-0.00107149	-0.00087624	-0.00051826	-0.00006043	-0.00132495	0.00006657	-0.00020841	0.00007454	-0.00061798	-0.00079638	-0.00028529	0.00008220	0.00000112	-0.00066497	-0.00002663	-0.00096489	-0.00043781	0.00008656	-0.00021400	0.00040354	-0.00036669	-0.00018118	-0.00115933	-0.00001657	-0.00065804	-0.00047974	-0.00024447	0.00036998	0.00003531	-0.00029285	-0.00062491	0.00047529	0.00026370	-0.00022236	-0.00064971	0.00015920	-0.00042564	-0.00014272	0.00057531	-0.00027731	0.00000511	-0.00034243	-0.00012998	0.00009833	-0.00007330	-0.00023197	-0.00026515	-0.00025774	0.00011114	-0.00024572	-0.00028966	-0.00010300	0.00004879	-0.00021105	-0.00020359	-0.00015428	-0.00014025	-0.00029876	-0.00024475	-0.00034982	0.00050035	-0.00055898	0.00008992	-0.00014716	0.00001474	-0.00032347	-0.00015596	0.60965415
-2.2002	0.53192967	-1.16397390	-1.21628555	-0.85584583	0.27373602	-21.47483647	-21.47483647	-21.47483647	-21.47483647	-21.47483647	-0.27219797	0.75275069	-0.34913992	-21.47483647	-0.58729923	1.20813617	-1.70655139	-0.19393611	-21.47483647	-21.47483647	-21.47483647	0.02348428	-1.29726052	0.27246967	0.39313050	2.80878830	0.21744762	-21.47483647	-0.42033624	-0.60555053	-21.47483647	-21.47483647	0.10859660	0.19217884	-0.11581929	-0.91307493	-0.23294274	0.14553064	-0.06127500	0.01059604	0.13125819	0.04061899	0.07919703	0.02016047	0.02074707	0.05260384	-0.01103998	0.00009602	0.00535807	-0.00528734	0.00910206	0.01965572	0.01474859	0.00948626	0.00768809	0.01556024	0.01931864	0.01012302	0.00348976	0.00651982	-0.00051345	0.00405888	0.00406971	0.00098771	0.00164935	0.00206625	-0.00123062	-0.00318921	-0.00258379	-0.00005393	-0.00252005	0.00012261	0.00175581	0.00016958	0.00026182	-0.00279526	0.00156551	-0.00528344	-0.00196829	0.00322717	-0.00390612	-0.00302799	-0.00444630	-0.00199827	-0.00006107	-0.00566779	0.00127955	-0.00865929	0.00227782	0.00762603	0.00035640	0.00670121	0.00240695	0.00680246	0.00216443	-0.00559494	0.00295208	0.00336556	-0.00225079	-0.00275257	0.00260827	-0.00190176	0.00184678	-0.00221927	0.00340368	0.01466861	0.00520817	0.00505607	0.00178755	0.01396362	0.00565525	0.00509552	0.00258364	0.00777758	0.00536708	0.00154448	0.00243429	0.00067716	0.00463132	0.00534288	0.00435079	0.01049744	0.01071112	0.00644443	0.00897845	0.00093346	0.00820171	0.00291314	0.00418821	0.00335311	0.00081085	0.00046333	-0.00025788	-0.00060370	-0.00044552	-0.00006722	0.00051614	0.00213674	-0.00132678	0.00037050	-0.00050936	-0.00044151	-0.00008186	-0.00039484	0.00119286	-0.00119047	0.00080152	0.00033252	-0.00051653	-0.00030218	0.00013899	0.00067743	0.00167810	0.00128727	-0.00064513	0.00166647	0.00036223	0.00093927	-0.00111579	-0.00077243	0.00086538	0.00020729	0.00028858	0.00086694	0.00065417	0.00135238	0.00118957	0.00098396	0.00019742	0.00043918	-0.00021805	-0.00049917	-0.00011385	0.00174459	0.00015758	0.00030494	0.00079571	-0.00028022	0.00014986	0.00133728	0.00052771	0.00093458	0.00009630	-0.00007414	-0.00011702	-0.00055737	0.00027957	-0.00003345	-0.00041099	0.00025860	0.00044856	-0.00026054	0.00066021	0.00126211	-0.00127848	-0.00015182	0.00032658	0.00112652	0.00074615	0.00033515	0.00088071	-0.00080933	0.00027172	0.00015883	0.00017478	0.00053018	0.00016536	-0.00055722	-0.00065722	0.00021630	-0.00018900	0.00101349	-0.00015259	-0.00032188	0.00022527	0.00060895	0.00000670	-0.00025237	-0.00005389	0.00077866	-0.00021470	0.00054322	-0.00033794	0.00107807	-0.00103225	0.00027388	0.00053926	0.00120321	0.00006473	-0.00007290	-0.00076157	-0.00003792	-0.00045218	-0.00040682	0.00049999	0.00013013	-0.00125569	0.00003793	0.00069287	0.00033825	0.00005331	0.00106028	0.00062491	-0.00037825	-0.00067379	-0.00141814	0.00044665	0.00004666	-0.00082881	-0.00013811	0.00088664	-0.00147668	-0.00047159	-0.00038320	-0.00013660	-0.00058140	0.00026077	0.00041582	0.00026564	-0.00006905	-0.00019642	0.00030476	0.00038083	0.00029467	0.00087552	-0.00004813	0.00074340	0.00018280	-0.00120415	0.00046908	0.00084822	0.00094698	-0.00056703	-0.00022974	0.00055690	0.00004824	-0.00035177	0.00045962	0.00008707	0.00039902	-0.00027724	-0.00017201	-0.00066626	0.00125230	0.00019928	0.00038765	0.00050606	0.00073785	-0.00070099	-0.00036580	0.00070456	-0.00011213	-0.00002104	-0.00041128	-0.00031683	0.00053348	-0.00079724	-0.00006566	0.00001300	0.00074634	-0.00052540	0.00077835	0.00051887	0.00059831	-0.00032794	-0.00023427	-0.00024409	0.00004977	-0.00048201	-0.00046991	0.00072422	-0.00040307	-0.00028092	-0.00037848	-0.00017805	0.00122277	-0.00135906	0.00004331	0.00038363	0.00117946	0.00078964	0.00066438	-0.00016045	0.00012391	0.00056297	0.00155216	-0.00048389	0.00245468	-0.00029403	0.00003622	0.00163444	0.00194461	0.00063729	-0.00001155	0.00117023	0.00002978	-0.00055294	0.00121024	-0.00081279	0.00118550	-0.00008596	0.00036217	0.00140893	0.00077921	-0.00198812	0.00210690	-0.00183738	0.00283448	0.00008518	0.00302152	-0.00200588	0.00138619	0.00041112	0.00132816	0.00041947	0.00098414	-0.00062798	0.00183422	-0.00037989	0.00121408	0.00047957	0.00048239	0.00219326	0.00269608	0.00042763	0.00030521	0.00075406	0.00184632	0.00032073	0.00126771	0.00131748	0.00152475	0.00053721	0.00224405	-0.00119455	0.00101583	-0.00057230	-0.00132551	0.00108904	0.00165260	0.00152793	0.00131481	0.00008139	0.00209936	-0.00051213	0.00015804	-0.00088407	-0.00066064	-0.00127913	0.00138978	0.00241384	-0.00017745	0.00063953	-0.00244377	0.00119299	0.00149860	-0.00142498	-0.00019682	-0.00005688	0.00145214	-0.00077665	0.00151944	-0.00070871	0.00211258	0.00033351	-0.00007233	0.00056706	-0.00046277	-0.00220812	-0.00094841	0.00048289	0.00064227	-0.00080101	0.00125344	-0.00072224	0.00307488	-0.00185527	-0.00073793	0.00027596	-0.00002356	-0.00128013	-0.00012763	-0.00050685	0.00123567	0.00023304	-0.00008180	-0.00087860	0.00119789	-0.00113306	0.00020713	-0.00091857	0.00078975	0.00020991	0.00006311	0.00018506	0.00064414	-0.00000872	0.00010496	0.00083601	-0.00046230	-0.00025212	-0.00098708	-0.00024197	0.00010768	-0.00092745	0.00031250	-0.00050401	0.00095181	-0.00103223	-0.00001586	-0.00088986	-0.00002089	0.00000050	-0.00046048	0.00012265	0.00055463	-0.00091202	0.00014191	0.00086291	-0.00028361	-0.00092440	0.00015272	-0.00048343	0.00052505	-0.00026528	-0.00115512	-0.00115705	0.00007045	-0.00023556	-0.00028508	0.00000955	0.00059063	0.00028333	0.00048822	-0.00074174	0.00012970	0.00028264	0.00066921	-0.00024398	-0.00025343	0.00013249	0.00005664	0.00024473	0.00002214	-0.00040381	-0.00007928	0.00015082	-0.00013459	-0.00037647	0.00003937	-0.00014897	0.00012717	0.00031563	0.00030593	-0.00027833	0.00035784	0.00011901	-0.00009300	0.00027149	0.00017035	0.00024970	-0.00012913	0.00002362	0.00004825	0.00031061	-0.00008461	-0.00018607	-0.00012089	0.00015290	-0.00021119	-0.00003267	0.80535985
-2.1002	0.23391317	0.59842133	0.71980765	0.65976697	-21.47483647	0.29419922	-1.48964071	-1.11716534	-0.43584878	-21.47483647	0.19946998	-1.26076815	0.38403279	-0.00144364	-0.07081695	-0.44022572	-0.95612681	-2.67285824	1.19635201	-21.47483647	0.44817078	1.14751506	0.31415477	-0.65769532	-0.00180557	0.40644154	-21.47483647	-21.47483647	-2.75622320	-21.47483647	0.09504041	-1.01268029	-0.40952563	-0.34440929	0.34075426	-0.70733476	0.06717520	0.13975210	0.00230179	-0.02002613	0.01284776	-0.08123453	0.02706551	-0.01536265	0.06320012	0.04006286	0.01666568	0.01820391	0.00600751	0.00206639	0.00437609	0.01273740	0.00374006	0.00410055	0.01335898	0.00842009	0.01817084	0.01453675	0.01520706	0.01345479	0.01170994	0.01234641	0.01076109	0.01038120	0.00976138	0.00953279	0.00362805	0.00425723	0.00383693	0.00703732	0.00108500	-0.00103212	0.00359327	0.00016842	0.00016576	0.00011854	0.00574563	-0.00403491	-0.00322740	0.00181868	-0.00353755	-0.00200472	-0.00007276	-0.00194423	0.00190466	-0.00568552	0.00346897	-0.00542168	0.00957500	0.00316489	0.00017502	-0.00086683	0.00584165	0.00674196	0.00354241	0.00206369	0.00167482	0.00592916	0.00037357	-0.00153953	-0.00126384	-0.00139036	0.00383494	0.00130436	-0.00531393	0.00693618	-0.00257880	-0.00577308	-0.00930436	0.00298268	-0.00196737	-0.00438631	-0.00775789	-0.00262989	-0.00127274	-0.00785336	-0.00924943	-0.00488976	-0.00287030	-0.00645070	-0.00437255	-0.00294978	-0.00010834	-0.00504081	-0.00520504	-0.00956468	-0.00410710	-0.00834700	-0.00554033	-0.00462089	-0.00266180	-0.00147405	0.00006354	-0.00034446	0.00128065	-0.00022179	0.00026212	0.00032693	-0.00169347	0.00170070	-0.00011977	0.00068570	0.00010638	0.00057756	0.00124677	0.00032514	0.00137823	0.00036844	-0.00024553	0.00042584	-0.00083733	0.00171103	0.00102914	0.00103170	0.00062835	0.00192285	-0.00096109	0.00027919	0.00018670	-0.00014448	0.00149299	0.00163778	0.00041843	0.00086530	0.00094029	-0.00102497	0.00133416	0.00059305	0.00048070	0.00191514	0.00071497	0.00157798	-0.00025013	0.00146052	0.00029344	0.00093985	0.00085178	0.00014018	0.00064092	0.00120922	0.00107931	0.00191894	-0.00011236	0.00015827	0.00013999	0.00027751	-0.00025677	-0.00017387	0.00057460	0.00040670	0.00070155	0.00009188	-0.00013417	0.00037754	-0.00061308	-0.00041899	0.00033909	0.00025499	-0.00025323	-0.00012219	-0.00041161	0.00021650	-0.00062723	0.00064475	0.00124948	-0.00043462	-0.00019060	-0.00080256	0.00035788	0.00042755	0.00014035	0.00064890	0.00007534	0.00097957	0.00004940	0.00125350	-0.00005102	0.00005464	0.00202144	0.00000922	0.00005707	0.00084693	0.00016343	-0.00004691	-0.00011709	0.00001463	0.00101158	0.00008914	-0.00048057	0.00034530	0.00058472	0.00069257	-0.00003272	0.00039768	0.00094051	-0.00044061	-0.00024692	0.00029458	0.00136393	0.00033716	0.00053775	0.00009714	0.00067800	0.00063825	-0.00106911	-0.00044991	0.00019589	0.00034330	-0.00014778	0.00037194	0.00000118	-0.00036669	0.00023228	-0.00117931	0.00127960	0.00052744	-0.00039183	0.00122033	0.00010458	0.00032709	0.00120398	0.00002726	0.00085757	0.00118595	0.00047339	0.00045691	0.00115813	0.00017593	-0.00005153	0.00003848	0.00089425	0.00000009	-0.00019383	0.00071298	0.00047402	0.00091027	-0.00087322	0.00012496	0.00070165	0.00046499	0.00030557	0.00038112	0.00060897	0.00105645	0.00109012	0.00097123	0.00092943	0.00037352	-0.00063153	-0.00019631	0.00101469	0.00090503	-0.00004133	-0.00032573	0.00055169	0.00132363	-0.00030050	0.00066376	-0.00067139	0.00058642	-0.00068236	0.00034751	0.00111332	0.00127042	-0.00027456	0.00031591	0.00072573	0.00077238	-0.00081270	-0.00008070	0.00064894	0.00168522	0.00053323	0.00036134	0.00043168	0.00106057	0.00021533	0.00097912	0.00066008	0.00138068	0.00150283	0.00043218	-0.00057045	0.00086722	0.00029657	0.00309272	0.00177930	0.00172551	-0.00015887	0.00155153	0.00085834	0.00123353	-0.00060921	0.00155727	0.00150420	0.00143642	0.00101983	0.00099512	0.00070269	0.00214323	-0.00024884	0.00285142	0.00138902	0.00176177	-0.00066771	0.00152927	0.00125771	0.00413839	-0.00114403	0.00228008	0.00056695	0.00087925	-0.00142040	0.00132063	0.00125880	0.00147096	0.00099954	0.00379644	0.00093635	0.00375730	0.00041424	-0.00002259	0.00281238	0.00157268	-0.00105840	0.00229940	0.00188697	0.00141900	0.00038607	0.00094062	0.00122913	0.00215326	0.00032115	0.00116826	-0.00043471	0.00239441	0.00143726	0.00092239	0.00146438	0.00130845	0.00212014	0.00490694	0.00273179	0.00241000	-0.00082883	-0.00085031	0.00098536	-0.00051993	-0.00110798	-0.00039043	0.00153900	0.00153176	-0.00069398	-0.00087440	0.00274253	0.00192777	-0.00017634	0.00123275	0.00045410	0.00064720	-0.00065406	0.00081417	0.00121514	0.00228144	0.00075689	0.00069759	-0.00041471	-0.00021940	-0.00177523	0.00188806	0.00058305	0.00153524	0.00071010	0.00139785	0.00070885	0.00382072	-0.00321125	0.00049592	0.00027176	-0.00083093	-0.00160152	0.00086035	0.00083878	0.00140929	-0.00047621	0.00018723	0.00131699	0.00114082	-0.00070101	0.00048012	0.00207035	0.00203199	0.00081843	-0.00039889	0.00056119	0.00076502	-0.00065274	0.00041862	-0.00000560	-0.00012648	-0.00066186	-0.00049156	0.00051484	0.00087228	0.00092336	-0.00035922	0.00012098	0.00157350	-0.00114917	-0.00015670	0.00005901	0.00041955	-0.00024154	-0.00103724	-0.00008556	0.00140485	-0.00009213	0.00046573	0.00058566	0.00058686	-0.00017918	0.00027345	0.00047955	0.00066877	0.00012745	-0.00020441	-0.00056808	0.00037333	-0.00019582	-0.00070114	-0.00013410	-0.00002529	0.00027210	0.00027695	0.00004140	0.00078308	0.00048810	0.00026264	-0.00030898	0.00082368	0.00022506	0.00006316	0.00037313	0.00048797	-0.00004743	0.00003413	0.00002370	0.00015425	0.00054743	0.00017208	0.00022479	0.00027187	0.00029280	0.00004699	-0.00035797	0.00005408	0.00032822	-0.00003312	0.00013819	0.00018387	0.00003788	-0.00041527	0.00002912	0.00006924	0.00026929	-0.00034916	0.00021309	0.00005144	0.00046374	0.00018399	0.00007835	-0.52839622
-2.0002	0.78969145	-21.47483647	-0.94731826	-21.47483647	0.27000236	0.67922392	-0.09238770	-21.47483647	0.14842226	0.31273705	-21.47483647	-21.47483647	0.32379543	-21.47483647	-21.47483647	-2.64566636	-0.13076314	-1.54524469	-21.47483647	-21.47483647	-0.20731326	-21.47483647	0.23389582	0.39840841	-2.05565262	-21.47483647	-21.47483647	-0.52738985	0.44925596	-21.47483647	-21.47483647	-21.47483647	0.30950550	0.24090376	0.18651252	-0.00622730	0.33128604	0.00714878	-0.04322808	0.04691361	0.06847107	-0.05757303	0.00544731	0.04062636	0.06667927	0.04200012	0.00378593	0.00867819	0.02304542	0.01125676	0.03129633	0.02764441	0.02134293	0.00934688	0.00770458	0.00828308	0.01077512	0.00747862	0.00572672	0.01052895	0.00988256	0.01220426	0.01665853	0.01287076	0.02306486	0.02073042	0.01792523	0.01645891	0.01890522	0.01821393	0.01349449	0.01187791	0.01003109	0.01064323	0.00387553	0.00040686	0.00132698	0.00065688	-0.00143868	-0.00023666	-0.00453590	-0.00581714	-0.00457843	-0.00281806	0.00226767	-0.00062088	-0.00693965	0.00023937	0.00344021	-0.00280310	0.00140831	0.00193219	0.00351836	0.00844391	0.00367453	-0.00750770	0.00286548	0.00489874	-0.00109865	0.00063965	0.00173069	-0.00035396	0.00486244	0.00616516	0.00361915	0.01510633	0.01144775	0.00783871	0.00654613	0.01160573	0.00808644	0.00747894	0.00097429	0.00740959	0.00828509	0.00533533	0.00295468	0.00432467	0.00698446	0.00387690	0.00472641	0.01232665	0.01057832	0.00833599	0.00991498	0.00364188	0.00876630	0.00578759	0.00710230	0.00420470	0.00237071	0.00249346	-0.00094615	0.00089806	-0.00018677	-0.00094498	0.00041613	-0.00043203	-0.00151607	-0.00133941	-0.00061562	-0.00065889	0.00148353	0.00085198	0.00137607	-0.00074408	0.00061289	-0.00079987	-0.00096546	-0.00011152	-0.00062641	0.00114932	0.00054878	0.00116802	0.00036552	0.00091068	0.00025120	-0.00061347	-0.00039329	-0.00081860	0.00075555	-0.00078555	-0.00017897	0.00200359	-0.00108799	0.00143111	-0.00037123	0.00011115	0.00026621	0.00175481	0.00076254	-0.00083156	-0.00018415	0.00000885	-0.00061120	0.00080888	-0.00050815	0.00093446	-0.00004719	-0.00020362	0.00101533	0.00054758	-0.00048073	-0.00087539	0.00027147	-0.00043827	-0.00013572	-0.00125237	-0.00025251	0.00001209	0.00052931	-0.00064678	-0.00044449	0.00054640	-0.00089729	0.00015907	-0.00000431	-0.00023611	-0.00051056	-0.00077114	0.00066870	0.00064377	-0.00083202	0.00096670	0.00033250	-0.00065351	-0.00018822	0.00037480	-0.00096006	0.00028986	-0.00029522	-0.00096499	-0.00000404	-0.00051899	-0.00012109	-0.00084973	-0.00010731	-0.00002027	0.00022616	-0.00024546	-0.00080231	0.00044884	-0.00114012	-0.00050638	-0.00053552	-0.00067342	0.00001486	-0.00156227	0.00090729	0.00140478	-0.00035929	-0.00093619	-0.00041295	-0.00049692	0.00022334	0.00015863	-0.00092711	0.00000187	0.00024574	-0.00051652	-0.00014820	0.00034647	-0.00011314	0.00022747	-0.00065004	-0.00130619	0.00025637	-0.00048630	-0.00113908	-0.00044137	0.00083349	-0.00005868	0.00043591	-0.00007292	0.00009208	-0.00079980	0.00007699	0.00049155	0.00065631	-0.00104273	-0.00072080	0.00009717	0.00054682	0.00023713	-0.00001132	0.00043769	0.00011460	-0.00021421	-0.00022946	-0.00032597	0.00018082	-0.00069280	0.00016266	0.00051842	0.00040368	0.00029336	-0.00045672	0.00039884	-0.00009043	0.00018412	0.00011478	0.00024863	-0.00029475	0.00039666	-0.00031826	-0.00008679	0.00048346	-0.00061043	-0.00066884	-0.00006496	0.00043142	-0.00067045	-0.00022810	0.00028621	-0.00025100	0.00046931	-0.00122320	0.00010048	0.00063946	0.00042001	0.00020267	0.00031547	0.00096388	0.00065582	-0.00075265	-0.00110944	-0.00166894	-0.00017049	-0.00092200	0.00029764	0.00013946	0.00065115	-0.00084314	-0.00064485	-0.00039662	0.00062166	0.00015040	-0.00000789	-0.00022553	-0.00022297	0.00011298	-0.00054033	-0.00162484	0.00032356	0.00048925	0.00165363	0.00031754	0.00086926	-0.00144113	0.00044489	-0.00108983	-0.00064202	0.00001104	-0.00056031	0.00014006	0.00062308	-0.00053125	0.00059339	-0.00100958	0.00116209	-0.00111347	0.00162405	0.00068957	-0.00190487	-0.00111905	-0.00006887	-0.00150370	-0.00104975	-0.00136864	0.00206834	0.00078469	-0.00129759	-0.00127343	0.00102663	0.00079242	0.00187693	-0.00054426	0.00143963	-0.00127509	0.00017261	-0.00106337	-0.00124308	0.00089738	-0.00066833	-0.00173203	0.00144039	-0.00245390	0.00026692	-0.00234226	0.00239793	-0.00328872	0.00004231	-0.00169220	0.00303506	-0.00029955	0.00139911	-0.00059850	0.00060715	0.00176034	0.00227810	-0.00010569	-0.00043599	0.00020461	-0.00077101	-0.00162122	-0.00137589	-0.00039140	-0.00160133	-0.00044237	-0.00258219	0.00140406	-0.00005239	-0.00071497	-0.00136717	0.00185415	0.00090847	-0.00063668	0.00033066	-0.00008179	0.00069950	-0.00131546	-0.00128497	-0.00052912	0.00174938	0.00068632	-0.00112241	0.00022068	-0.00157586	-0.00348835	-0.00045059	0.00048023	0.00272209	-0.00147939	-0.00255833	-0.00059734	0.00176843	-0.00327106	-0.00131941	-0.00128729	-0.00072146	-0.00149224	0.00003392	0.00021724	0.00012945	-0.00155118	-0.00061438	0.00075735	-0.00009170	-0.00048005	0.00021644	0.00174685	0.00062304	-0.00077462	-0.00013079	-0.00023221	0.00009259	-0.00103489	-0.00004705	-0.00064311	-0.00010895	-0.00097189	-0.00031750	-0.00037493	-0.00073753	-0.00005383	0.00031115	0.00017647	-0.00030857	-0.00119944	-0.00037793	-0.00094565	-0.00064076	0.00009909	-0.00036347	-0.00063111	0.00136234	-0.00012159	-0.00015903	0.00051387	-0.00048419	-0.00040240	-0.00103597	-0.00147178	0.00018196	-0.00023117	-0.00140446	-0.00133365	-0.00103622	-0.00065684	-0.00035099	0.00023060	-0.00037548	0.00020031	-0.00044835	-0.00110893	0.00041097	-0.00049094	0.00011745	-0.00086757	0.00126408	-0.00032205	-0.00041892	-0.00000464	0.00056069	-0.00023475	0.00029475	0.00042961	0.00015555	0.00039325	0.00005793	-0.00010714	0.00017028	0.00043113	-0.00041240	-0.00033549	-0.00011631	-0.00003940	-0.00075827	-0.00016890	-0.00062308	-0.00014196	-0.00026392	-0.00047471	-0.00007187	0.00003398	0.00001306	0.00012628	-0.00048812	0.00004090	-0.00009910	-0.00012557	-0.15803455
-1.9002	0.18426933	-0.21771849	-0.60806606	-0.15546522	0.59500759	-0.34824106	0.29669818	0.79312477	-0.00636617	-1.84013629	-0.66488192	-0.12820810	0.19956030	-0.87522111	0.88249770	0.25793913	-0.69323017	1.34138691	-0.51992664	-21.47483647	-0.23176805	-21.47483647	-21.47483647	-21.47483647	0.27289864	-21.47483647	-21.47483647	0.38652433	-0.03320057	-21.47483647	-21.47483647	-0.53897715	0.19596222	0.20391767	0.07557960	0.22628914	-0.10803509	0.19627629	-0.24384671	-0.03504205	0.07630679	0.00890410	0.01286538	0.07404648	0.00137695	0.03951959	0.00989242	0.02179464	0.02043150	-0.00275827	0.01159718	0.01472208	0.01642319	0.01823538	0.01781743	0.01530938	0.01212716	0.00950119	0.00170051	0.00486727	0.00640814	0.00760097	0.00885962	0.00619078	0.01026117	0.01022211	0.01416639	0.01430316	0.01631368	0.02071802	0.01826930	0.01954995	0.01705205	0.01643131	0.01281415	0.00976375	0.00919550	0.00437494	-0.00114225	-0.00089523	-0.00348473	-0.00238506	0.00252485	-0.00055120	-0.00150618	0.00299581	-0.00910090	-0.00530452	-0.00161533	-0.00416371	-0.01171367	0.00009243	0.00353628	0.00229068	0.00106827	-0.00390555	0.00297060	-0.00010687	-0.00006685	-0.00151267	0.00048302	-0.00171786	0.00392119	0.00374494	0.00278482	0.01296319	0.00962263	0.01184564	0.00620131	0.01562452	0.01014450	0.00906781	0.00302870	0.00761043	0.00820557	0.00237245	0.00556659	0.00584729	0.00705945	0.00655558	0.00795289	0.01065616	0.01358577	0.00852094	0.00924091	0.00460380	0.01053143	0.00527030	0.00673746	0.00662036	0.00334183	0.00196739	0.00067844	-0.00072954	-0.00220018	-0.00137181	-0.00076525	0.00206907	-0.00083641	0.00074952	0.00083196	-0.00192575	0.00084435	-0.00079760	0.00043139	-0.00088085	-0.00045834	-0.00001413	-0.00212675	0.00033867	-0.00096838	0.00080172	0.00087199	0.00088225	-0.00011492	0.00084563	-0.00079243	0.00011397	-0.00025771	0.00018271	-0.00041491	0.00024775	0.00016888	0.00119987	-0.00004006	0.00068938	0.00115622	0.00124687	0.00009755	0.00011255	0.00061679	0.00008637	-0.00103171	0.00056755	0.00035066	0.00039422	0.00018189	0.00034202	-0.00101602	0.00079626	0.00007548	0.00089148	-0.00003591	-0.00064494	0.00024064	0.00044652	-0.00042282	-0.00003991	-0.00115178	0.00025818	0.00072504	-0.00006470	-0.00120846	0.00194674	-0.00119688	0.00124071	-0.00023621	0.00010545	-0.00027699	-0.00023334	0.00029212	-0.00002408	0.00066213	0.00034860	-0.00028614	0.00001298	0.00048953	-0.00009937	-0.00058695	-0.00032129	-0.00121208	0.00044889	-0.00041360	-0.00095972	0.00034767	0.00055840	-0.00026303	-0.00007181	0.00069219	0.00045697	-0.00001096	0.00067796	-0.00016249	0.00014748	-0.00064698	-0.00090904	0.00021919	0.00000751	-0.00020696	-0.00034150	-0.00037226	-0.00020038	-0.00040833	-0.00064155	-0.00023487	0.00041444	0.00006408	-0.00011625	0.00052461	0.00051726	0.00041639	-0.00001683	0.00049369	0.00041905	-0.00084888	-0.00063950	0.00036443	-0.00042162	-0.00157772	-0.00053377	0.00086496	-0.00067140	-0.00064793	-0.00016594	0.00004105	-0.00044502	0.00046134	-0.00015510	0.00002374	-0.00011208	0.00008821	0.00015132	0.00087724	0.00000258	0.00078418	0.00009936	-0.00053943	0.00092029	-0.00043166	-0.00028830	0.00026359	-0.00074893	0.00020262	-0.00037104	-0.00027419	0.00104853	-0.00045265	0.00047224	0.00010630	-0.00008464	0.00019876	0.00056564	-0.00042684	0.00042578	-0.00013929	-0.00007390	-0.00000531	0.00009695	-0.00063842	-0.00070849	0.00066051	-0.00005766	0.00021487	-0.00048841	0.00025694	0.00092576	-0.00021288	0.00024188	-0.00038364	0.00010739	-0.00073570	-0.00021196	0.00039620	0.00025019	-0.00052245	-0.00066572	-0.00018581	0.00095193	-0.00080951	-0.00011552	0.00014650	0.00106999	-0.00011497	-0.00042642	0.00011007	0.00107713	-0.00100909	-0.00012978	0.00054215	0.00148957	0.00015830	0.00050627	-0.00015332	0.00100596	-0.00026328	0.00184858	0.00078057	0.00240186	-0.00063965	0.00019931	-0.00022813	-0.00039973	0.00027443	-0.00004698	0.00075246	0.00090587	0.00053462	0.00283191	-0.00007279	0.00277511	-0.00116353	0.00038031	0.00018313	0.00021664	-0.00124737	0.00050160	0.00065617	0.00254895	0.00098971	0.00090592	-0.00094458	0.00133559	-0.00084949	0.00033612	0.00207388	0.00101749	-0.00154583	0.00232285	-0.00050371	0.00251234	-0.00056038	-0.00060384	0.00238081	0.00141450	0.00003493	0.00018249	0.00118042	0.00305217	0.00117099	0.00334191	-0.00117655	0.00304871	-0.00116168	0.00107290	-0.00020015	-0.00010462	-0.00100156	-0.00191451	-0.00135676	0.00202612	0.00114205	-0.00050983	0.00096377	0.00225120	-0.00070751	-0.00215953	-0.00071664	0.00149537	-0.00068203	-0.00150630	-0.00026473	-0.00007927	-0.00064543	-0.00192961	0.00023860	0.00384557	-0.00097244	0.00069126	-0.00067441	0.00043698	-0.00235821	-0.00012597	0.00058035	0.00193908	0.00106573	0.00024303	-0.00026684	0.00005013	-0.00113798	-0.00140142	0.00064903	0.00080924	-0.00024978	0.00063168	-0.00146960	0.00059317	-0.00216143	-0.00060210	0.00009527	-0.00058197	-0.00084801	0.00019669	0.00150258	0.00049382	-0.00016099	0.00033644	0.00005217	-0.00000870	-0.00103106	-0.00072817	-0.00007612	0.00073967	0.00042256	-0.00040559	-0.00001252	0.00061803	0.00071241	-0.00007862	-0.00001970	0.00019266	-0.00087295	-0.00063599	0.00007778	-0.00018006	-0.00029974	0.00044361	-0.00018139	0.00012411	-0.00063269	0.00057456	0.00096422	-0.00049901	0.00048833	-0.00004314	-0.00003246	0.00081533	0.00050736	0.00007862	0.00066833	-0.00051084	-0.00125509	-0.00020103	-0.00046181	0.00084616	-0.00031145	-0.00087362	-0.00107531	-0.00146514	0.00058281	-0.00102043	-0.00028764	0.00044148	0.00064016	-0.00005596	-0.00055080	-0.00028988	0.00066248	-0.00003414	-0.00039907	0.00046144	0.00000014	-0.00018369	0.00016514	0.00009065	0.00023019	0.00021608	-0.00006215	0.00032867	0.00035572	-0.00011310	-0.00026554	-0.00003318	0.00018362	-0.00002880	0.00009086	-0.00010189	0.00019851	-0.00058808	0.00011687	-0.00030405	0.00001134	-0.00050335	0.00002405	-0.00014508	0.00050266	0.00010626	0.00022358	0.00018996	0.00019753	-0.00004734	-0.00021417	-0.68654116
-1.8002	-0.23085385	0.62729919	-1.18990803	1.47696406	0.09569398	-1.68159604	0.65214315	-1.27574356	0.55777043	0.58760528	-1.00735581	-0.40187019	-21.47483647	0.31900138	-0.21017916	0.01188532	-0.30081476	-0.29371873	0.35570263	-21.47483647	1.31596947	-21.47483647	-21.47483647	-1.27899051	-1.06854546	-21.47483647	-21.47483647	-0.29466555	0.71877134	-21.47483647	-21.47483647	-3.73278451	0.28124441	-21.47483647	-0.57585158	-0.78841821	0.02185759	-0.00846963	-0.11488449	-0.04764349	0.04694387	-0.01689510	0.00101320	0.04925557	0.01737269	0.01668326	-0.00156514	0.01317510	0.01715367	0.01562795	0.01783793	0.03200572	0.01452293	0.00862816	0.01791451	0.01428134	0.01590564	0.01363581	0.01374096	0.01465623	0.01130951	0.00943919	0.00844015	0.00610870	0.01065783	0.00541742	0.00748857	0.00475842	0.00634735	0.00958112	0.00530715	0.01117779	0.01244534	0.01529688	0.01322513	0.01443404	0.01833635	0.01153872	0.01010224	0.01071336	0.00828519	0.00450495	0.00103940	-0.00162585	0.00396768	-0.00809985	-0.00240113	0.00306337	-0.00031082	-0.00097146	-0.00405598	0.00253464	0.00369661	0.00653865	-0.00222499	-0.00761786	0.00360447	0.00388935	-0.00261561	0.00000894	-0.00275202	-0.00143435	0.00414020	0.00254931	0.00467496	0.01582425	0.01678596	0.01536830	0.01204287	0.01323386	0.01051264	0.00815267	0.00331512	0.00726278	0.00967140	0.00442991	0.00307804	0.00798264	0.01057439	0.00738918	0.00530485	0.01398931	0.01390405	0.00895766	0.00834883	0.00382929	0.01108370	0.01020632	0.00878113	0.00782461	0.00443132	0.00105285	-0.00091456	-0.00004990	0.00057598	-0.00066610	0.00032213	0.00066958	-0.00023550	0.00043881	0.00013645	0.00051826	-0.00129147	-0.00018672	-0.00029535	-0.00070705	-0.00047244	-0.00005207	-0.00060001	-0.00083326	0.00060625	0.00036763	0.00101209	0.00078247	0.00054860	0.00132194	-0.00119613	0.00111462	-0.00069006	0.00015042	0.00024037	-0.00026241	0.00057121	0.00307753	0.00180079	0.00089894	0.00074700	0.00147354	-0.00040953	0.00032086	0.00086065	0.00037233	-0.00130613	0.00112423	0.00046993	0.00021821	0.00157074	-0.00088228	0.00061568	0.00149909	0.00077019	-0.00017965	0.00135554	-0.00040151	-0.00046240	0.00005250	-0.00026902	-0.00062365	0.00045251	-0.00035212	0.00102637	-0.00068099	0.00068951	0.00078150	0.00005467	0.00061820	0.00072621	0.00063000	0.00004775	-0.00010457	0.00079954	0.00151004	0.00017027	0.00096790	-0.00001189	0.00054249	-0.00014552	0.00046290	-0.00052044	-0.00018701	-0.00072460	0.00119784	0.00016663	-0.00071895	0.00032567	0.00085128	-0.00053149	0.00148516	0.00133757	0.00092737	0.00110709	0.00097454	0.00105173	-0.00026651	-0.00045081	-0.00006272	-0.00005708	0.00089401	0.00045978	0.00022582	-0.00016703	0.00140226	-0.00035480	-0.00019636	0.00106973	0.00067855	-0.00007217	0.00026201	0.00100410	0.00049062	0.00061304	0.00009948	0.00077447	0.00001438	-0.00067785	-0.00063295	0.00029176	0.00002453	-0.00037154	0.00042749	0.00064469	-0.00009488	0.00009704	0.00022302	0.00040922	-0.00009191	0.00093157	0.00085978	0.00071032	0.00048172	-0.00001018	0.00017118	0.00063584	0.00150210	0.00082955	0.00105892	-0.00020236	-0.00017399	-0.00055578	0.00012198	0.00057070	-0.00037606	0.00028315	0.00020383	0.00025036	0.00112047	-0.00047852	-0.00013941	0.00082380	0.00052560	0.00065935	0.00046904	0.00007773	0.00110004	0.00056646	0.00011731	0.00079911	0.00064333	-0.00043602	0.00019654	0.00040231	0.00072189	-0.00094111	0.00038880	0.00074217	0.00019508	-0.00028806	0.00124400	0.00034181	0.00123628	-0.00010294	0.00149253	0.00059025	0.00149408	-0.00072664	0.00005747	-0.00118638	0.00071904	-0.00125619	0.00005969	0.00045145	0.00149032	0.00009955	-0.00015186	0.00032083	0.00045493	0.00008239	0.00102833	0.00034234	0.00114139	-0.00017716	0.00161666	-0.00115549	0.00153888	0.00066360	0.00085933	-0.00013803	0.00052340	-0.00030611	-0.00047437	0.00004523	-0.00056835	-0.00080074	-0.00061326	0.00176030	0.00072750	-0.00036734	0.00143565	0.00024968	0.00151083	0.00087602	0.00093060	0.00200189	0.00088292	-0.00039309	0.00064259	0.00017423	0.00206241	0.00042200	0.00071199	0.00025004	0.00052238	-0.00029984	0.00139570	-0.00075930	0.00101651	-0.00042441	0.00509837	0.00075324	0.00208559	0.00114969	-0.00101886	0.00058091	0.00106019	-0.00017739	0.00140858	0.00105646	0.00275499	0.00218293	0.00303205	0.00171782	0.00045866	-0.00012994	0.00253231	-0.00060795	0.00208097	-0.00110381	0.00049004	0.00087437	0.00145341	-0.00101475	0.00147344	0.00027879	0.00019555	-0.00051611	-0.00028481	0.00053588	-0.00071067	0.00063475	-0.00075097	0.00162523	0.00075029	0.00110294	-0.00002267	0.00016897	0.00300012	-0.00157331	0.00178647	-0.00012396	0.00045298	0.00055626	0.00165899	0.00003501	0.00297874	0.00146636	0.00131205	-0.00071295	-0.00047185	-0.00208109	0.00100143	0.00018133	0.00190767	0.00021956	-0.00092028	-0.00113965	0.00232886	-0.00254322	-0.00062753	-0.00081905	-0.00019599	0.00056107	0.00005176	0.00192768	0.00040915	-0.00036030	0.00124747	-0.00100050	0.00029098	-0.00061048	0.00002330	0.00033592	0.00128477	-0.00039544	-0.00065602	0.00074226	0.00040974	0.00030951	0.00054414	-0.00058993	0.00093832	-0.00017051	-0.00037506	0.00022528	0.00158827	-0.00075543	-0.00035357	0.00054774	0.00037569	-0.00050267	-0.00053313	0.00012372	-0.00017143	-0.00018741	-0.00101160	0.00028693	0.00123465	0.00029159	-0.00011460	0.00035386	0.00041791	-0.00018745	0.00082751	0.00014798	0.00030588	0.00019498	-0.00152036	-0.00143240	-0.00107162	0.00047733	0.00025921	0.00026004	0.00062437	0.00064878	-0.00041404	-0.00008671	0.00036964	0.00021798	0.00039274	-0.00026779	0.00103502	-0.00001794	-0.00005181	-0.00012753	-0.00006051	0.00007383	0.00013009	-0.00013660	0.00030864	0.00025594	0.00005026	-0.00013282	-0.00007010	0.00050663	-0.00038297	-0.00009704	-0.00002466	0.00017350	-0.00026670	-0.00018705	0.00006788	0.00008747	-0.00016521	0.00007330	-0.00008747	0.00005049	-0.00018425	-0.00009809	-0.00034973	-0.00017486	-0.00011836	-0.00027736	0.09838044
-1.7002	-1.16481793	-21.47483647	-0.53007251	0.30656175	2.45027375	1.11964566	0.05700417	0.58336467	-0.26818909	-0.47519299	-0.43365853	0.34121859	-0.27783486	-0.43015244	-0.21578240	1.47750305	0.30440670	-0.15233859	0.07287429	-21.47483647	-0.47314395	-21.47483647	-21.47483647	-21.47483647	-0.37521880	-21.47483647	-21.47483647	0.20994751	0.22381060	-21.47483647	-21.47483647	-21.47483647	0.16559449	0.28789941	0.45618512	0.21017254	0.06933793	0.22905955	0.05481081	-0.09391142	0.07013102	0.04017272	0.02522102	0.05801367	0.02601460	0.03556755	-0.00040433	0.00118415	0.02410434	0.00167392	0.01648824	0.01498209	0.00493002	0.01625820	0.01841973	0.02613328	0.01688544	0.01735696	0.01412366	0.01240843	0.01251809	0.01651131	0.01374889	0.00875291	0.01792155	0.01024602	0.01186118	0.01083665	0.00843969	0.01149003	0.00245346	0.01056679	0.00608898	0.00928640	0.00449822	0.00593745	0.01157850	0.00840609	0.00827688	0.01006817	0.01283655	0.00977984	0.01344874	0.00664230	0.00605507	0.00509201	-0.01138515	0.00237484	-0.00008336	0.00207232	-0.00479875	0.00021751	0.00218253	-0.00050071	0.00052791	-0.00719955	0.00357030	0.00171805	-0.00593495	-0.00159264	-0.00239753	-0.00206639	-0.00033365	0.00213777	0.00058320	0.01611706	0.01220319	0.01355514	0.01080120	0.01231198	0.01097951	0.00647686	0.00402433	0.00855029	0.00821269	0.00681943	0.00265858	0.00712828	0.00841618	0.00722520	0.00905169	0.01364476	0.01216139	0.00705702	0.01331146	0.00292771	0.00926982	0.00979030	0.00865241	0.00811106	0.00325982	0.00182703	-0.00129213	-0.00048165	0.00093871	-0.00001057	-0.00023044	-0.00099194	0.00092386	-0.00092852	0.00084606	0.00025156	0.00009132	0.00022146	-0.00077069	-0.00001161	-0.00141195	-0.00063250	-0.00040138	0.00012798	-0.00035948	-0.00000343	0.00157769	0.00010043	0.00103914	-0.00028344	-0.00017449	0.00111386	-0.00152214	0.00072469	-0.00022546	0.00020637	-0.00007602	0.00093740	0.00034581	0.00022202	0.00003772	0.00039128	0.00024399	0.00000374	0.00083661	-0.00030974	-0.00102124	0.00095497	-0.00043846	0.00068118	0.00032540	0.00026605	-0.00126278	-0.00008694	0.00061063	-0.00004072	-0.00039211	-0.00216061	0.00069312	-0.00082756	-0.00044562	-0.00070090	-0.00078351	0.00042030	-0.00031467	-0.00014396	-0.00070408	-0.00019083	-0.00048824	-0.00039798	0.00145801	-0.00096590	0.00017307	-0.00149454	0.00000740	-0.00077959	-0.00095911	0.00106384	0.00013786	0.00029837	-0.00023397	-0.00052131	0.00040149	-0.00013244	-0.00046711	-0.00024114	0.00005511	-0.00124326	0.00024283	0.00111082	-0.00047046	0.00097078	0.00016490	0.00062891	-0.00059387	0.00054095	-0.00042164	0.00002258	-0.00018602	-0.00052093	0.00024602	-0.00165339	0.00011463	-0.00042947	-0.00056201	0.00019854	-0.00047414	0.00037002	-0.00057531	0.00010886	-0.00063735	0.00071801	0.00086364	-0.00026128	0.00097554	-0.00032513	0.00018173	-0.00058546	-0.00103656	-0.00133613	0.00013244	-0.00015942	-0.00062235	0.00032216	0.00009038	-0.00044810	-0.00038172	-0.00042371	0.00040528	-0.00085945	0.00074091	-0.00000116	0.00008966	-0.00015052	-0.00009368	0.00018809	0.00005228	0.00089573	0.00030074	0.00023294	-0.00092757	0.00043054	-0.00033452	-0.00026094	0.00057771	-0.00071570	-0.00026405	-0.00011062	0.00029808	0.00036280	-0.00040749	0.00011116	0.00050136	0.00011387	-0.00063713	0.00052664	-0.00005248	0.00094808	0.00047339	-0.00045149	0.00030697	-0.00001573	-0.00047517	-0.00004416	0.00079643	0.00029600	-0.00052368	0.00026876	-0.00031858	0.00009605	-0.00040118	0.00041794	0.00023593	-0.00063203	-0.00040851	-0.00030124	-0.00004802	0.00023547	-0.00021164	-0.00068847	-0.00048820	0.00101812	-0.00122513	0.00084449	-0.00016906	0.00016476	-0.00045501	0.00003032	0.00040550	-0.00021957	-0.00079428	-0.00033581	0.00129148	0.00090871	-0.00094451	0.00068086	-0.00050786	0.00051049	-0.00060440	0.00355681	-0.00044232	0.00128780	-0.00107383	-0.00010809	0.00060421	-0.00136114	0.00118770	0.00026222	0.00058516	0.00019842	-0.00099046	0.00030551	0.00002975	0.00123316	-0.00068699	0.00047133	0.00029298	-0.00027374	-0.00051673	0.00195297	-0.00138268	0.00115884	-0.00056915	-0.00110316	-0.00046958	0.00149711	0.00011179	0.00058171	-0.00084651	0.00059137	-0.00162081	0.00199416	-0.00102885	0.00030744	-0.00122785	-0.00128505	0.00110899	0.00067444	-0.00373821	0.00224419	0.00061815	0.00025350	-0.00094170	0.00011457	0.00023464	0.00117431	-0.00112817	0.00021943	-0.00097550	-0.00302113	0.00065086	-0.00106760	0.00057930	0.00079628	-0.00060286	0.00282130	0.00031889	0.00215108	-0.00077079	0.00071862	-0.00121339	-0.00111317	-0.00188330	-0.00181262	0.00143242	-0.00205357	0.00022521	-0.00191099	-0.00032755	0.00147082	-0.00269772	0.00032240	-0.00065033	-0.00123031	-0.00163233	0.00116746	-0.00188292	-0.00033343	0.00122284	-0.00181793	0.00015557	-0.00232366	-0.00153640	0.00055054	0.00016737	0.00018458	-0.00261036	-0.00048095	-0.00276159	0.00163405	-0.00237671	-0.00042929	0.00038684	-0.00039537	-0.00049486	-0.00191251	0.00077656	-0.00097909	-0.00095557	0.00049362	-0.00108559	0.00039437	-0.00162286	-0.00006515	0.00047627	0.00011207	-0.00050266	-0.00116704	-0.00060440	0.00000182	-0.00033737	-0.00022600	0.00006735	0.00077134	-0.00036899	-0.00036204	-0.00013267	0.00011427	-0.00087573	-0.00015257	0.00029061	-0.00034604	-0.00045020	-0.00055803	-0.00017505	-0.00095995	0.00018879	-0.00030896	0.00006273	0.00104146	-0.00029594	-0.00045440	-0.00012795	0.00040357	-0.00063930	-0.00013655	-0.00033380	-0.00033833	-0.00021988	-0.00096313	-0.00045612	-0.00057664	-0.00166626	-0.00121889	-0.00076457	-0.00031233	-0.00007515	-0.00008959	-0.00042279	-0.00002552	0.00046098	0.00004189	-0.00032864	0.00028197	0.00027781	-0.00031409	-0.00057068	-0.00083176	-0.00059366	-0.00001675	-0.00030977	-0.00002944	-0.00046399	0.00000107	-0.00018952	-0.00007329	0.00050862	-0.00009779	-0.00016867	-0.00015477	-0.00003940	-0.00014516	-0.00030949	0.00006798	-0.00002063	-0.00039714	-0.00031524	-0.00019866	0.00018337	-0.00015669	0.00006063	-0.00062156	0.00041805	-0.00018017	-0.00044038	-0.25701146
-1.6002	-0.39891284	-21.47483647	-21.47483647	-21.47483647	0.47163256	-1.06669652	0.11106688	0.55999720	-0.20360229	0.32717481	-0.04443151	-21.47483647	1.24725163	-0.63286364	0.60389867	-1.24999428	1.16696315	-0.31792843	0.46816565	-21.47483647	-0.74885196	1.07176626	0.86533433	-21.47483647	-21.47483647	-0.92192549	-21.47483647	-21.47483647	0.52394205	1.00955248	1.02905227	0.24651477	-1.05130492	0.27085364	-21.47483647	1.23457249	-0.17446831	0.05513176	-0.05884477	-0.07802430	0.07587172	0.00658786	0.05093269	0.01975685	0.06640330	0.04114367	0.01551328	0.01870961	0.03320119	0.00961700	0.01568730	0.01528248	0.01390560	0.00945177	0.01412365	0.01898116	0.02467616	0.01156973	0.00933760	0.01623015	0.01959508	0.01341664	0.01368656	0.01280296	0.01291249	0.01477130	0.01298191	0.01433333	0.01376832	0.01655817	0.01310618	0.01466457	0.01331866	0.01366712	0.00927452	0.00664323	0.01164360	0.00742269	0.00536264	0.00518426	0.00406924	0.00101964	0.01219598	0.00335558	0.01726516	0.02440300	0.01750469	0.01323156	0.02652303	0.01364941	0.00256363	0.00843501	-0.00027629	0.00599320	0.00253325	-0.00309945	-0.00034105	0.00179271	-0.00250082	-0.00479538	-0.00047220	-0.00046357	0.00241238	0.00037067	0.00225773	0.01218119	0.01094069	0.01193374	0.00705018	0.01167024	0.01082821	0.00731836	0.00602749	0.00709979	0.01000186	0.00318366	0.00600102	0.00667135	0.00747111	0.00795110	0.00601134	0.01143188	0.01268337	0.00759747	0.01212744	0.00317456	0.00857850	0.00710541	0.00857246	0.00827280	0.00415009	0.00194588	0.00070900	-0.00137932	0.00018558	-0.00004044	0.00146754	-0.00085181	0.00012155	0.00175355	-0.00049868	-0.00002249	0.00099819	0.00036972	0.00035881	0.00067190	-0.00033871	-0.00041841	-0.00079426	0.00012841	-0.00034417	-0.00068838	0.00087068	-0.00006320	0.00013346	0.00036657	-0.00031231	0.00128003	-0.00042257	0.00059808	0.00118729	-0.00003004	0.00043943	0.00110443	0.00031579	0.00048054	-0.00016891	0.00005775	-0.00030999	0.00049315	0.00152915	0.00149509	0.00094145	0.00143771	-0.00049553	0.00203269	0.00111160	0.00013977	-0.00006618	0.00046755	0.00017184	0.00126895	0.00056285	-0.00014527	0.00163869	-0.00099372	-0.00063232	-0.00027912	-0.00001871	-0.00038657	0.00116142	-0.00013171	-0.00016686	0.00097656	-0.00104222	0.00070045	-0.00039901	0.00095837	-0.00009872	-0.00058664	0.00118605	0.00086024	0.00037764	0.00097095	0.00194363	-0.00001341	-0.00070666	0.00061596	0.00080687	0.00040484	-0.00031741	0.00032073	0.00014586	0.00143105	0.00014198	0.00119646	0.00019051	0.00001754	0.00037263	0.00081061	0.00010165	0.00112339	-0.00096251	0.00053418	0.00037113	0.00002416	0.00023201	-0.00001039	0.00024486	0.00024976	0.00050147	0.00053282	0.00017612	0.00037200	0.00015616	0.00024886	0.00097961	0.00081177	0.00025058	0.00052065	0.00247656	0.00080686	0.00056073	0.00065815	-0.00086614	-0.00070894	0.00001084	-0.00011359	0.00023456	-0.00039818	0.00021260	0.00008172	0.00015076	0.00025117	0.00020926	-0.00054335	0.00089730	0.00033123	0.00035333	0.00083162	-0.00026773	0.00033530	0.00109990	0.00120885	0.00075758	0.00033084	0.00050672	-0.00000779	-0.00033102	0.00032817	0.00119787	-0.00027016	0.00051460	0.00010769	0.00099684	0.00043478	0.00000266	0.00024880	0.00046756	0.00038627	0.00061666	0.00065074	0.00035662	0.00048192	0.00039149	0.00008438	0.00015438	0.00104720	-0.00045527	-0.00024765	0.00093707	-0.00003356	-0.00065482	0.00069033	-0.00005838	0.00012973	-0.00011603	-0.00033180	0.00010122	0.00037065	-0.00067688	0.00010142	-0.00004132	0.00120913	-0.00010914	-0.00002414	-0.00025616	0.00055302	-0.00011657	-0.00025961	0.00047622	0.00091849	0.00032596	-0.00036397	0.00075042	0.00131515	0.00042629	0.00032411	0.00096958	0.00103235	-0.00029525	0.00096526	-0.00145311	0.00097746	0.00013285	0.00140546	0.00013387	0.00101149	-0.00087266	0.00046532	0.00097869	-0.00030623	0.00143603	0.00198034	0.00130596	0.00108812	-0.00003147	0.00082652	0.00074387	0.00194172	0.00079984	0.00105174	0.00084617	-0.00010366	-0.00044057	0.00026043	-0.00200962	0.00084121	-0.00056069	0.00332234	-0.00023874	0.00150562	0.00089866	0.00147804	0.00194822	0.00282587	-0.00030204	0.00376170	0.00180338	0.00298571	-0.00042175	-0.00062874	0.00282217	0.00099311	0.00127171	0.00018649	0.00006133	0.00149786	0.00129366	0.00260724	-0.00005594	0.00078390	-0.00037336	0.00077298	-0.00167401	-0.00121307	0.00070025	-0.00052152	-0.00050951	0.00233431	-0.00051252	0.00059547	0.00058781	0.00293534	-0.00030386	-0.00036812	0.00061520	0.00080414	0.00190361	0.00128756	-0.00031872	0.00010581	0.00073104	-0.00247033	0.00281607	0.00312313	-0.00090197	-0.00080035	-0.00111149	-0.00108937	-0.00009782	0.00090702	0.00050568	0.00113342	0.00123253	-0.00112903	-0.00003405	0.00031494	-0.00086714	0.00095283	-0.00036247	0.00025736	-0.00037466	-0.00125831	-0.00185710	0.00275806	-0.00196029	0.00026656	0.00116217	-0.00017164	-0.00205666	0.00031999	0.00208653	0.00058509	-0.00063909	0.00074389	0.00081180	0.00092927	-0.00183648	0.00064864	0.00129379	0.00182901	-0.00031219	0.00034269	0.00081984	0.00075458	-0.00010889	0.00016643	0.00039005	0.00087943	-0.00023400	0.00018207	-0.00048632	0.00074484	-0.00009702	-0.00041868	0.00052069	-0.00035111	-0.00142529	0.00004161	0.00074570	-0.00019632	-0.00066614	0.00078765	-0.00067190	0.00067891	-0.00109678	-0.00056272	0.00015533	-0.00061449	-0.00032463	0.00037217	-0.00037008	0.00100624	0.00046813	-0.00026791	-0.00047046	-0.00013290	-0.00050912	0.00012593	-0.00020835	0.00030502	0.00123216	-0.00035583	-0.00042323	0.00048128	0.00000433	0.00041858	-0.00053090	0.00055661	0.00038446	-0.00018318	0.00020798	0.00031991	-0.00038095	0.00041529	-0.00000243	0.00034155	-0.00008948	-0.00023710	-0.00037665	0.00023099	0.00046201	-0.00039578	-0.00034555	-0.00003676	0.00032489	0.00021651	0.00033705	0.00047995	0.00018456	-0.00031363	0.00003421	-0.00008368	0.00066899	-0.00009758	0.00030563	-0.00037782	0.00017322	0.00003021	-0.00021244	0.08810553
-1.5002	0.02942694	-0.94582552	0.68157289	-0.71167549	-21.47483647	-0.69822502	-21.47483647	0.11348627	-0.12947130	0.16749957	0.61321661	-21.47483647	0.49785893	-21.47483647	-0.00193805	-0.61088532	-0.05581395	-1.20451772	-21.47483647	1.21764922	-0.22050954	-1.47987342	1.32302125	0.92930448	-21.47483647	-21.47483647	-21.47483647	-21.47483647	-0.14521790	-21.47483647	-0.26041415	-21.47483647	-0.45424384	-21.47483647	-0.16790921	0.55812344	-0.01362062	0.11007062	0.09389974	-0.08998990	0.07777360	-0.07080136	0.07211052	0.03806954	0.02385139	0.01804056	0.01024656	0.02181079	0.02179495	0.00483900	0.02045298	0.01417483	0.02165681	0.01274736	0.01984013	0.01523756	0.02171720	0.01978814	0.01643522	0.01445116	0.01406041	0.01629946	0.01525868	0.00949565	0.01475254	0.01190022	0.01148928	0.01311288	0.01738764	0.01356742	0.01186362	0.01504579	0.01633982	0.01762160	0.01323292	0.01343130	0.01549088	0.01180187	0.00803756	0.00697776	0.00538491	-0.00116073	0.01134223	0.00720534	0.00708255	0.00818833	0.01138479	0.01455514	0.02396123	0.02399541	0.01291686	0.02552178	0.02272157	0.02397054	0.01145838	0.00171016	0.01058896	0.00531358	-0.00085048	-0.00710044	-0.00043108	-0.00134412	0.00143057	-0.00047307	-0.00147331	0.01312079	0.00575121	0.01065212	0.00728236	0.01420630	0.00742974	0.00488461	0.00142649	0.00598288	0.00953601	0.00335737	0.00694939	0.00593730	0.00835573	0.00853542	0.00799962	0.01232756	0.01033227	0.00685646	0.01080983	0.00224379	0.01128373	0.00682859	0.00640663	0.00615179	0.00218434	0.00234642	-0.00188320	0.00125855	-0.00007052	0.00004711	-0.00088040	-0.00090861	-0.00094202	-0.00128217	-0.00099827	-0.00120532	0.00073368	-0.00186318	0.00015894	0.00006005	0.00064525	-0.00037489	-0.00157794	0.00072838	0.00011803	0.00090960	0.00050952	0.00063257	0.00185415	0.00050181	0.00071033	0.00074737	-0.00103656	0.00088638	0.00220177	-0.00029111	0.00027827	0.00114761	-0.00019858	0.00056957	-0.00024904	0.00080798	-0.00028996	-0.00077394	-0.00005471	0.00076858	0.00035249	0.00094598	-0.00055093	0.00104695	0.00024804	-0.00004196	-0.00052583	0.00143150	0.00094273	0.00032155	-0.00010525	-0.00131395	0.00010282	-0.00038752	-0.00096945	-0.00041742	0.00005593	0.00020906	-0.00004104	-0.00026662	-0.00027996	0.00129454	-0.00112024	0.00018509	-0.00059047	-0.00019787	0.00034024	-0.00129860	0.00009239	-0.00062552	0.00037961	-0.00000036	0.00003157	-0.00071593	-0.00003533	-0.00022021	0.00005775	0.00106887	-0.00099097	0.00001903	0.00006798	-0.00005791	0.00063739	0.00092403	0.00022873	0.00012382	0.00077318	0.00080686	0.00088195	0.00149037	-0.00006477	0.00026133	-0.00030378	0.00052955	0.00041024	-0.00033899	0.00083599	0.00065644	0.00018162	-0.00032313	-0.00016403	-0.00044458	0.00027408	0.00021907	-0.00047044	0.00028779	-0.00004847	0.00018147	0.00099808	-0.00000673	0.00047620	0.00045403	-0.00035565	-0.00061277	0.00022360	-0.00028546	0.00019858	0.00007990	0.00052105	0.00030581	-0.00007440	0.00025762	-0.00055616	0.00007145	0.00079887	0.00025773	0.00025206	-0.00018131	0.00000414	0.00024048	0.00161959	0.00079411	0.00045456	0.00049755	-0.00024189	0.00010723	0.00010823	0.00046109	0.00017109	-0.00012445	-0.00002440	-0.00016147	-0.00032307	0.00004483	-0.00033176	0.00002929	0.00013491	0.00001345	0.00068396	-0.00012078	0.00000334	0.00036184	-0.00061005	0.00058775	0.00041498	0.00043281	0.00016730	0.00028445	0.00068483	0.00036758	-0.00004627	0.00065658	-0.00066359	0.00017486	-0.00090380	0.00070538	0.00024814	0.00075898	-0.00027297	-0.00012178	-0.00013517	0.00019581	-0.00030968	-0.00001322	-0.00051599	0.00103037	-0.00098220	0.00012955	-0.00020593	0.00070706	-0.00047641	-0.00005271	-0.00041981	0.00115158	0.00110096	0.00047286	0.00009054	0.00119953	0.00081139	-0.00048570	-0.00089787	0.00040828	-0.00011581	0.00205243	0.00011701	0.00266600	-0.00124900	0.00094791	0.00094602	-0.00167802	0.00033016	0.00079080	0.00180822	0.00208575	0.00020663	0.00161408	-0.00027236	-0.00013735	-0.00112830	0.00037307	0.00084314	0.00112156	-0.00112989	0.00125527	-0.00165544	0.00165713	0.00043710	0.00213436	0.00043517	0.00044158	-0.00085933	0.00190582	0.00023803	0.00071925	-0.00154100	0.00110253	0.00103287	0.00123628	0.00147357	-0.00120242	0.00087178	0.00105214	-0.00171641	0.00179452	0.00057258	0.00261377	-0.00017043	0.00251071	-0.00020019	0.00261978	0.00042318	0.00312301	-0.00082624	-0.00052726	-0.00008335	0.00088968	-0.00044518	0.00164414	0.00205780	0.00073456	0.00174096	0.00091371	-0.00193913	-0.00102825	0.00043287	0.00103909	-0.00223320	-0.00015946	0.00033134	0.00156890	0.00175627	-0.00055334	0.00189289	0.00097650	0.00032410	0.00215302	0.00041811	0.00206798	0.00008583	0.00311690	-0.00091970	0.00273953	-0.00198280	0.00005788	0.00138307	-0.00079454	-0.00122391	-0.00044121	0.00063795	0.00190019	0.00024658	0.00084213	-0.00158666	0.00196367	-0.00083882	0.00021137	-0.00010114	-0.00167614	0.00053309	-0.00006739	0.00246316	0.00157731	0.00066066	0.00036937	-0.00023401	-0.00042323	-0.00076353	0.00237948	0.00100176	0.00102203	-0.00005168	0.00090010	0.00135803	0.00086413	-0.00057301	0.00021315	0.00077807	0.00078743	0.00034997	-0.00016725	-0.00048488	0.00090250	-0.00023906	0.00121183	0.00034371	0.00030683	-0.00066797	0.00008877	0.00066787	-0.00004183	0.00081622	-0.00074858	-0.00062413	0.00139135	0.00001464	-0.00025222	0.00056680	0.00074659	-0.00073150	0.00068638	0.00021637	0.00088615	0.00057863	-0.00070356	-0.00026044	-0.00062836	0.00011643	0.00001147	0.00071021	0.00009393	0.00121706	-0.00004162	-0.00022239	0.00133206	0.00053125	-0.00026498	-0.00041970	0.00084311	0.00073005	-0.00055489	0.00105161	0.00013587	-0.00011886	0.00019001	-0.00004248	0.00057378	0.00055241	0.00010974	0.00038283	0.00048669	0.00010847	-0.00014130	0.00003647	0.00000284	0.00019446	-0.00024429	0.00008087	0.00025016	0.00038004	-0.00020559	-0.00034545	0.00017741	0.00041468	0.00009743	0.00026221	0.00011707	0.00024801	0.00015429	-0.00014848	0.34103002
-1.4002	0.30528370	-21.47483647	0.13942225	0.75286794	0.70406465	0.48782703	0.20840667	0.43473470	-0.06505729	-21.47483647	0.25679884	-0.02661235	0.13736719	-21.47483647	-0.02434332	-0.86420953	-0.09927334	-0.30447003	-0.38031656	-0.92739373	-0.16784655	1.16165471	-0.33916512	-21.47483647	-21.47483647	2.02936268	-21.47483647	-21.47483647	-0.96716616	-21.47483647	-21.47483647	-21.47483647	-0.07489702	-0.09916633	0.21754269	0.95988649	0.16485310	-0.29372476	0.03655251	-0.07761148	0.02003612	-0.03103802	-0.03057519	-0.01533527	0.03361937	0.03232175	0.00876165	0.01046773	0.03220205	0.00428991	0.01496351	0.01730026	0.01895920	0.01284237	0.01929283	0.01567467	0.01793016	0.01679441	0.01525411	0.01274455	0.01393784	0.01246530	0.01322396	0.01444968	0.01398935	0.01227942	0.01602346	0.01473600	0.01303943	0.01583649	0.01323416	0.01601556	0.01420392	0.01744158	0.01195694	0.01327229	0.01640359	0.00906456	0.01025541	0.01081551	0.00611932	0.00796322	0.01112344	0.00349532	0.01126199	0.00870160	-0.00110044	0.01295258	0.01254324	0.01844230	0.00801170	0.01308994	0.02541253	0.02076866	0.02283139	0.01624029	0.02516557	0.02532831	0.01395983	0.01474742	0.01001244	0.00864615	0.00565781	0.00006772	-0.00175122	0.01426426	0.01029226	0.00555606	0.00128843	0.01038206	0.00421329	0.00004167	0.00024253	0.00596012	0.00599911	0.00287861	0.00387290	0.00508471	0.00901770	0.00681185	0.00793096	0.01118983	0.01121737	0.00715892	0.00945753	0.00365733	0.01059868	0.00883352	0.01037693	0.00562159	0.00294889	0.00179214	-0.00099562	0.00037110	0.00054308	0.00001035	0.00059847	-0.00213252	0.00048166	-0.00051180	-0.00077459	0.00073337	-0.00032368	0.00054337	0.00025468	-0.00042286	-0.00032135	0.00008822	-0.00085103	-0.00009938	0.00066570	0.00024853	0.00084428	-0.00023445	-0.00040375	0.00023226	-0.00063676	0.00048031	-0.00113687	0.00069554	0.00087451	-0.00016727	-0.00047155	0.00195727	0.00004320	-0.00089398	-0.00056418	0.00093739	-0.00112571	-0.00021604	0.00078845	0.00062951	-0.00017548	0.00093942	-0.00096928	0.00038743	0.00157791	0.00003817	-0.00087496	0.00016720	0.00106617	-0.00006710	-0.00051386	-0.00171635	-0.00023576	-0.00063519	-0.00139081	-0.00033239	-0.00026662	-0.00006220	-0.00076887	-0.00005351	-0.00005667	0.00058749	-0.00122195	-0.00001941	0.00046210	0.00056702	-0.00018540	-0.00074135	0.00037974	-0.00082873	0.00062830	0.00001363	-0.00065427	-0.00040186	0.00013336	0.00020148	-0.00056614	0.00045128	-0.00093672	0.00008166	-0.00002172	-0.00023639	-0.00087402	-0.00026365	-0.00005953	0.00103650	0.00050539	-0.00014173	0.00015419	0.00025876	0.00053278	0.00006102	0.00004807	-0.00037966	0.00031893	-0.00009189	-0.00019824	-0.00083195	-0.00010894	-0.00053468	-0.00039569	-0.00050046	-0.00017390	-0.00008052	-0.00027222	0.00028536	0.00046932	-0.00061372	0.00076837	-0.00064338	-0.00028395	-0.00018875	-0.00093060	-0.00011674	0.00030597	0.00005615	-0.00186395	0.00015090	0.00015801	-0.00026377	-0.00025822	-0.00058864	0.00028714	-0.00082857	0.00102865	-0.00017818	-0.00067223	-0.00070998	0.00003851	0.00043206	0.00047298	0.00080067	0.00125451	0.00010694	-0.00022837	-0.00008500	-0.00027242	-0.00004235	0.00037063	-0.00019979	-0.00087119	0.00056655	-0.00024583	0.00022818	-0.00086800	-0.00094859	-0.00151869	-0.00026629	-0.00070742	0.00009604	0.00056976	-0.00014800	0.00039778	0.00002694	0.00059922	-0.00024189	-0.00047904	0.00029008	0.00093228	-0.00008489	-0.00028960	-0.00027260	-0.00115004	-0.00053871	-0.00107263	0.00056685	-0.00023557	-0.00096338	-0.00132415	-0.00161874	0.00065731	0.00028821	-0.00040830	-0.00104234	-0.00092210	0.00037164	0.00003006	0.00072082	-0.00120368	0.00085353	0.00046530	-0.00047618	0.00017445	-0.00035162	0.00004696	-0.00072799	-0.00019170	0.00201643	-0.00005560	-0.00051394	-0.00155300	0.00004338	-0.00168881	0.00054089	-0.00077990	0.00094160	-0.00097411	0.00073238	0.00041214	-0.00052128	-0.00028958	0.00074528	0.00042688	0.00122408	0.00010396	0.00034970	-0.00121897	-0.00035626	-0.00054326	0.00060672	-0.00054309	-0.00029004	0.00078472	0.00067097	-0.00097350	-0.00014790	0.00019711	-0.00046654	0.00032685	0.00129120	-0.00044691	0.00127665	-0.00078200	-0.00071115	-0.00264694	0.00215290	-0.00063340	0.00155200	0.00119393	-0.00261835	0.00109491	0.00089968	-0.00113077	0.00217313	-0.00061862	-0.00033142	-0.00126850	0.00234485	-0.00129477	-0.00064563	-0.00091416	0.00097572	-0.00059295	-0.00337239	0.00151335	-0.00036625	0.00003241	-0.00095066	-0.00148063	-0.00103384	0.00269152	0.00142466	-0.00019820	-0.00293341	-0.00090705	-0.00130942	-0.00059765	0.00094011	0.00078342	-0.00155583	-0.00072469	-0.00048202	0.00018336	0.00078932	-0.00160851	0.00010958	0.00086780	-0.00043395	0.00056483	0.00101202	-0.00178131	-0.00020688	-0.00017207	-0.00115268	-0.00131857	-0.00077735	-0.00048854	0.00002749	0.00116297	0.00185292	-0.00496003	-0.00048611	0.00047324	-0.00000452	-0.00221255	-0.00194311	-0.00174996	-0.00047734	-0.00125468	-0.00174578	0.00020382	-0.00128125	0.00030748	0.00014562	0.00111139	0.00081478	-0.00070608	-0.00068279	-0.00046481	0.00070072	-0.00222292	-0.00072081	0.00005157	0.00083158	-0.00087567	0.00038484	-0.00021365	-0.00075574	-0.00006142	-0.00110666	-0.00062196	0.00010571	-0.00045081	0.00002325	0.00029961	0.00041038	-0.00122377	-0.00047144	-0.00059895	-0.00019768	0.00020291	0.00026903	-0.00068615	0.00079727	-0.00070889	0.00011024	0.00072923	-0.00062774	0.00015819	-0.00004957	-0.00050673	0.00096389	-0.00069683	-0.00120541	-0.00134692	0.00025240	-0.00061904	-0.00063816	0.00005494	-0.00131670	0.00064799	-0.00046182	-0.00017401	0.00071199	-0.00039486	0.00006789	-0.00000463	0.00035854	0.00021015	-0.00077721	0.00006198	0.00021121	-0.00011493	-0.00021841	0.00007664	0.00003472	0.00044115	-0.00000584	-0.00006280	0.00001072	0.00020983	-0.00043151	-0.00023087	0.00015423	0.00029627	-0.00032950	-0.00013199	0.00031006	0.00009937	-0.00049696	-0.00023166	0.00000033	0.00009039	-0.00001461	-0.00004388	-0.00023457	0.00018489	-0.00014829	-0.00013081	0.28340328
-1.3002	0.28019287	-1.31676805	-0.25106909	-0.04306345	0.24887838	-21.47483647	-21.47483647	-2.13865685	-0.44592946	-1.81219506	-0.59340186	-21.47483647	0.69538151	-0.92191577	-21.47483647	-0.63330531	0.16999210	0.31119050	0.28552202	-21.47483647	1.08662081	-21.47483647	-21.47483647	-21.47483647	-0.64098120	-21.47483647	-21.47483647	-0.19956076	0.54773112	-21.47483647	0.27331510	-21.47483647	-0.50200179	-0.16296826	-0.02375587	0.30138313	-0.13373154	0.22328813	0.02565179	-0.06167168	0.08958746	-0.07048992	-0.01780347	0.02683973	0.06140102	0.01312790	0.00980010	0.01568822	0.03617508	0.00190544	0.01174537	0.00774547	0.01171530	0.00613590	0.01599273	0.01756213	0.02531723	0.01576045	0.01155638	0.01639973	0.01297679	0.01329390	0.01449269	0.01576905	0.01541511	0.01261338	0.01652081	0.01327691	0.01481116	0.01446198	0.01417980	0.01618368	0.01716560	0.01737280	0.01346147	0.01279254	0.01653082	0.01461302	0.00798319	0.00875283	0.00953191	0.00417836	0.01425776	0.00634775	0.00565430	0.01259976	0.01065263	0.01859287	0.00949665	0.02034958	0.01192063	0.01657223	0.01477302	0.01771721	0.01834216	0.00709821	0.02501885	0.02201582	0.02277470	0.02359034	0.03213779	0.03470118	0.03494138	0.03647937	0.02660388	0.03775453	0.03021494	0.02349126	0.01291655	0.01347451	0.01162549	0.00402237	0.00056309	0.00188168	0.00455012	0.00059464	-0.00229804	0.00129880	0.00456917	0.00649409	0.00641030	0.01196373	0.01021048	0.00995609	0.00967096	0.00108047	0.01003808	0.00794492	0.00862345	0.00541950	0.00256680	0.00282167	-0.00070789	0.00137690	0.00039686	0.00030625	0.00096068	0.00085370	-0.00056112	0.00025625	0.00009062	0.00139044	0.00136664	0.00034463	0.00096738	0.00039452	0.00099047	0.00084128	-0.00151654	0.00083572	-0.00083371	0.00177325	0.00108827	0.00034980	0.00040292	0.00024987	-0.00011111	0.00012425	-0.00027734	0.00069921	0.00071081	-0.00032305	-0.00019079	0.00173119	-0.00028799	0.00021858	0.00012989	0.00060990	0.00046894	-0.00005980	0.00054808	0.00045439	-0.00021025	0.00060355	0.00048418	0.00133046	0.00046608	-0.00053672	0.00029165	0.00058651	0.00045587	0.00225633	-0.00010508	-0.00007710	0.00017728	-0.00120964	0.00010069	-0.00004376	-0.00012528	0.00017517	-0.00026739	0.00014014	0.00010141	0.00055326	-0.00024694	0.00037110	0.00006522	0.00002758	0.00033561	-0.00051159	-0.00045503	-0.00027037	-0.00016773	0.00134618	0.00093193	0.00016547	-0.00024657	0.00008361	-0.00078642	-0.00025969	-0.00055018	-0.00087937	0.00041462	0.00024153	-0.00020605	0.00055718	0.00002884	0.00005385	0.00164719	0.00014402	-0.00075648	0.00183566	0.00035034	-0.00115396	-0.00188247	-0.00054027	0.00065127	-0.00020483	-0.00016545	-0.00019235	-0.00014046	-0.00065845	-0.00016494	-0.00125591	0.00030409	0.00005009	-0.00053889	0.00048597	0.00039545	0.00024085	0.00121856	0.00003987	0.00049095	0.00051987	-0.00038624	-0.00043838	-0.00037875	-0.00089129	-0.00046734	-0.00094555	0.00069296	-0.00002216	-0.00079113	-0.00050355	0.00022698	-0.00011665	0.00055516	-0.00030554	-0.00029784	-0.00068933	-0.00007062	-0.00084960	0.00105377	0.00143142	0.00023140	-0.00021005	-0.00001861	0.00024459	-0.00074145	0.00040339	0.00073187	-0.00025560	0.00081561	-0.00055638	0.00008859	0.00035911	-0.00014928	-0.00002465	0.00029627	0.00000534	0.00043664	-0.00030520	-0.00042799	0.00092610	-0.00009562	0.00024132	0.00066557	0.00044212	0.00006471	0.00073489	0.00055595	-0.00039110	0.00127820	-0.00054378	-0.00087801	0.00097816	-0.00098723	0.00109488	0.00012289	0.00062446	-0.00052488	0.00015315	0.00047199	0.00085505	0.00044710	-0.00092167	0.00040776	0.00145262	0.00039742	0.00026667	0.00049184	-0.00000785	-0.00043043	0.00035947	0.00150516	0.00147250	-0.00032872	0.00075891	0.00074281	0.00120984	-0.00059802	0.00042504	-0.00026572	-0.00016954	-0.00037050	0.00240488	-0.00029931	0.00175193	-0.00231813	0.00175532	0.00008372	-0.00060780	-0.00010291	-0.00062265	0.00027817	0.00041412	-0.00211218	0.00136551	-0.00120423	0.00132390	-0.00104211	0.00092710	0.00103150	-0.00036722	-0.00011706	-0.00040137	-0.00077370	0.00157692	0.00042805	0.00072729	-0.00250004	0.00273659	0.00169931	-0.00038045	-0.00144015	0.00231332	-0.00162629	0.00370227	0.00015208	0.00242499	-0.00231167	0.00072802	0.00266273	0.00059762	-0.00137453	-0.00176000	-0.00124896	0.00183216	-0.00084215	0.00128166	-0.00135838	0.00217505	0.00004127	0.00333691	-0.00079673	-0.00168453	-0.00192730	-0.00127617	0.00186438	0.00137483	0.00061187	-0.00085955	0.00093139	-0.00093047	-0.00387327	-0.00035349	0.00041762	0.00083356	-0.00043838	-0.00051566	0.00101436	-0.00133109	-0.00070784	-0.00030745	0.00144530	0.00142204	0.00020926	0.00076415	0.00016724	0.00016488	0.00108014	0.00151960	-0.00056594	0.00140216	0.00024215	-0.00239263	0.00177237	-0.00087312	-0.00055778	-0.00004763	0.00230067	0.00407587	-0.00114045	0.00081318	-0.00097814	0.00264474	-0.00170279	-0.00092382	0.00037260	-0.00187453	-0.00139877	0.00155980	0.00026524	0.00085080	0.00102172	0.00098553	0.00083445	0.00009301	-0.00092801	0.00193711	0.00026171	0.00135078	0.00064612	0.00033081	0.00063006	0.00113594	0.00014944	0.00017798	-0.00016177	0.00024014	0.00039481	0.00005459	0.00014221	-0.00011221	-0.00013854	0.00078988	0.00034639	0.00045495	-0.00134794	0.00053107	0.00040049	-0.00043706	0.00032291	-0.00086032	0.00009501	0.00173965	-0.00007078	0.00003670	0.00155725	0.00089203	0.00018431	0.00098489	0.00037011	0.00111105	0.00070279	-0.00052124	0.00011262	-0.00032120	0.00006934	0.00106354	0.00094483	0.00056755	0.00060298	0.00036129	0.00014013	0.00080883	0.00057580	0.00028069	-0.00034893	0.00107572	0.00042267	0.00044364	0.00080329	0.00053111	-0.00035960	0.00003812	0.00027127	0.00044642	0.00009233	-0.00014379	-0.00042196	0.00043871	0.00044060	0.00001606	0.00048846	0.00007196	0.00032390	-0.00018411	0.00042505	0.00015523	0.00038244	-0.00005661	-0.00002810	0.00028300	0.00095243	0.00016264	-0.00002160	0.00051530	0.00039481	-0.00018415	-0.00000307	0.38718015
-1.2002	0.88594577	0.52926517	-21.47483647	0.39039026	-0.79947674	-0.60121506	0.01429900	-21.47483647	-0.00631091	-0.49821163	0.99068755	1.18526196	-0.08091247	-21.47483647	-0.03074385	0.29103878	0.13031831	-0.15613587	-21.47483647	-21.47483647	0.12642683	-21.47483647	-21.47483647	-21.47483647	-0.01912039	0.91473866	-21.47483647	-21.47483647	0.60972738	-2.33617043	1.35351896	-21.47483647	-0.10663070	0.28921667	-0.29061635	0.14196620	-0.25348958	0.25896624	0.05057942	0.01930230	0.01734461	0.01661521	0.05452588	-0.03322108	0.06826224	0.02827716	0.01324087	0.00336500	0.02463800	0.00856965	0.00726556	0.03072234	0.01135111	0.02090138	0.01477719	0.02085715	0.01562705	0.02012493	0.01367776	0.01251510	0.01642030	0.01363357	0.00960789	0.01146352	0.01418049	0.01406863	0.01159534	0.01611231	0.01249782	0.01531001	0.01335847	0.01485694	0.01721251	0.01526220	0.01430573	0.01127514	0.01703941	0.01111035	0.01164358	0.01379052	0.01041908	0.00732628	0.00704209	0.00593780	0.01288778	0.01263991	0.00776786	0.02012057	0.01814317	0.01209148	0.00825612	0.01963570	0.01881275	0.02487122	0.01609529	0.01250975	0.01244411	0.01756564	0.00381380	0.01310505	0.01531801	0.01327433	0.02084438	0.02193354	0.03384174	0.04349607	0.05070342	0.04373420	0.03997445	0.04454126	0.03525393	0.02953682	0.01678413	0.02040593	0.01395832	0.00677987	0.00418899	-0.00030166	0.00429056	-0.00068314	-0.00037521	0.00585526	0.00552852	0.00441622	0.00500958	0.00135492	0.00552319	0.00633261	0.00578216	0.00519259	0.00335661	0.00013782	0.00140436	-0.00093042	0.00019597	-0.00048865	0.00017054	0.00019587	-0.00137689	-0.00015518	-0.00021241	-0.00004864	-0.00118431	0.00054372	0.00054569	-0.00078754	0.00044362	-0.00152091	0.00033033	0.00028232	-0.00059476	0.00014083	0.00049570	0.00087142	-0.00102797	0.00080298	-0.00040152	0.00034245	-0.00011275	0.00084057	-0.00010511	-0.00103769	0.00093572	0.00057101	-0.00017962	-0.00003703	0.00015565	0.00014309	-0.00087806	0.00081922	-0.00054127	0.00042109	-0.00103299	0.00103519	-0.00074144	0.00000151	0.00120397	-0.00078784	0.00011709	0.00040749	0.00047152	-0.00021045	-0.00026928	-0.00099955	0.00037089	-0.00003807	0.00003334	-0.00090617	0.00013917	-0.00036701	0.00078231	-0.00026272	0.00065648	0.00080270	-0.00116546	0.00082833	-0.00027780	0.00015490	-0.00073297	-0.00027457	0.00065442	-0.00038954	-0.00085208	0.00033764	0.00094220	-0.00008545	0.00044050	-0.00198048	-0.00032051	0.00049591	0.00007273	0.00145584	-0.00055070	0.00048744	-0.00123851	0.00056292	-0.00073133	0.00157757	0.00107074	-0.00006593	-0.00035407	0.00083752	-0.00004357	-0.00007387	-0.00066966	-0.00078634	0.00023730	-0.00040280	0.00065133	0.00007142	-0.00161252	0.00069463	-0.00039107	-0.00008945	0.00035492	-0.00050411	0.00043429	0.00066277	0.00080727	0.00019593	0.00029614	0.00030972	-0.00000487	0.00072842	-0.00087749	0.00052933	0.00027871	-0.00019785	-0.00095923	0.00015629	-0.00011009	-0.00058900	-0.00016113	-0.00082234	-0.00003022	-0.00101420	-0.00020103	0.00063674	-0.00055935	0.00037922	-0.00013833	0.00041089	0.00037013	0.00005656	0.00097342	0.00013334	-0.00004758	-0.00027366	-0.00008683	0.00022959	0.00003214	0.00037066	0.00065554	0.00071149	0.00042508	0.00007105	-0.00076602	0.00023877	0.00023012	-0.00023545	0.00067010	0.00016000	0.00047729	-0.00048392	0.00026413	0.00023775	0.00002175	-0.00024329	-0.00024038	0.00005670	-0.00004665	0.00022231	-0.00054295	0.00013351	-0.00013599	0.00024277	-0.00052469	-0.00017572	0.00033226	0.00051794	0.00022228	0.00038858	0.00040787	0.00067365	-0.00137234	-0.00054470	-0.00040508	0.00029351	-0.00086394	-0.00002637	0.00099332	0.00005463	0.00037185	-0.00084937	-0.00004824	0.00037545	0.00018178	0.00028580	0.00002613	0.00029001	-0.00029491	-0.00040017	-0.00132993	-0.00041860	0.00068616	0.00112545	-0.00008204	0.00113540	0.00086303	-0.00033237	0.00031303	-0.00091170	-0.00064690	0.00236877	0.00053014	0.00176204	0.00136996	0.00126713	0.00006045	0.00127110	-0.00057901	0.00019191	-0.00032012	-0.00180921	-0.00019912	0.00085674	0.00057647	0.00157751	-0.00159075	0.00292627	-0.00169738	0.00282616	-0.00025117	0.00028977	0.00272541	0.00099573	-0.00110522	0.00379047	-0.00008101	0.00184762	-0.00040947	0.00015714	0.00314459	0.00221780	0.00010753	-0.00004763	-0.00057797	0.00064358	0.00101310	0.00248176	0.00159833	0.00182508	0.00057191	0.00182354	-0.00213771	0.00101104	-0.00020340	0.00203973	-0.00020066	0.00078926	-0.00231288	0.00041244	0.00292175	0.00124241	0.00063620	-0.00167379	0.00070185	0.00120191	0.00073711	0.00131853	0.00025347	0.00163987	0.00074661	0.00020082	0.00235389	0.00136341	-0.00089468	0.00103323	-0.00051072	0.00061423	0.00085524	-0.00078084	-0.00216693	0.00013015	0.00094382	0.00030203	-0.00070779	0.00000369	-0.00189964	-0.00003409	-0.00209843	0.00161239	-0.00174200	-0.00077355	0.00048033	0.00121719	-0.00077130	-0.00361449	-0.00075740	-0.00007996	-0.00192096	-0.00046845	0.00178923	-0.00027798	-0.00078849	-0.00089562	-0.00018326	0.00082915	-0.00101657	0.00040514	0.00183790	0.00064065	0.00045555	0.00026834	-0.00015995	0.00044679	-0.00034589	0.00067218	-0.00027152	0.00043612	-0.00091668	-0.00066864	0.00009707	-0.00043548	-0.00021364	-0.00046100	0.00023433	-0.00066094	-0.00033594	0.00010887	0.00025827	-0.00014683	-0.00058461	0.00027365	0.00117623	0.00139114	-0.00066667	-0.00017452	0.00024310	-0.00044714	-0.00072960	0.00003920	0.00003760	0.00118347	-0.00020656	-0.00018552	-0.00107953	-0.00016801	0.00018719	0.00110464	-0.00025482	0.00012294	0.00064277	-0.00056169	0.00020961	-0.00024493	0.00024606	0.00006906	0.00001394	0.00102573	0.00041547	-0.00042041	-0.00025000	0.00025425	-0.00057575	0.00002351	-0.00005929	0.00038386	0.00034043	-0.00009886	-0.00004282	-0.00005282	0.00025363	-0.00023488	-0.00032530	-0.00026770	0.00028193	-0.00021331	0.00023818	-0.00000024	-0.00013976	-0.00035094	0.00023985	-0.00007771	0.00038527	-0.00013136	0.00006776	-0.00052264	0.00002468	-0.00021124	-0.00051965	-0.21339094
-1.1002	0.32350510	-21.47483647	0.64844787	0.51384366	-1.45841718	0.20184308	0.57209613	0.52167688	0.50602466	-0.10500251	0.48969954	-0.02809134	-21.47483647	-0.53606308	0.28976843	-0.35768163	0.55662361	-21.47483647	1.20263686	-21.47483647	0.67310106	0.28741185	-0.01162273	0.30395737	-21.47483647	-21.47483647	-21.47483647	-21.47483647	-0.15266349	-21.47483647	-21.47483647	-2.78519773	0.26537674	-21.47483647	0.22814947	-0.45060458	0.31472159	0.11767330	-0.12776697	0.04310869	0.02993402	-0.05268804	0.01321856	0.00807798	0.03656783	0.04734201	0.00127174	0.01928325	0.02125784	0.02352060	0.01117924	0.00908869	0.02477408	0.00987371	0.01868358	0.01592124	0.01848916	0.00765731	0.01148935	0.01255500	0.01116893	0.01741995	0.01076067	0.01398856	0.01725456	0.01494936	0.01335319	0.01257094	0.01495861	0.01345207	0.01250575	0.01343935	0.01689809	0.01792853	0.01276206	0.01437598	0.01534408	0.01076468	0.01406275	0.01313904	0.00839234	0.01061637	0.01294853	0.00602361	0.01095131	0.01133374	0.01119751	0.01189809	0.02195146	0.02517704	0.00888208	0.02513468	0.02295053	0.02631826	0.01876887	0.00908548	0.02398995	0.01920832	0.01428243	0.01268065	0.01943139	0.00777790	0.01528287	0.01270548	0.00842473	0.02550841	0.02124544	0.02314485	0.02024779	0.02959006	0.02774001	0.02889469	0.02669775	0.02908763	0.03124834	0.02103418	0.01758865	0.01235493	0.01104655	0.00518984	0.00088580	0.00432777	-0.00355899	-0.00549043	-0.00458489	-0.00907324	-0.00190514	0.00026299	0.00141434	0.00124607	-0.00215577	-0.00200650	-0.00267177	0.00040895	-0.00073027	0.00027457	-0.00159317	0.00056033	-0.00011474	-0.00066479	-0.00050537	-0.00017121	-0.00086533	-0.00072344	0.00077424	-0.00060620	0.00042848	0.00070321	-0.00049705	0.00024711	-0.00149613	0.00079232	0.00039319	0.00135414	-0.00024223	0.00122236	-0.00049638	-0.00017828	-0.00102226	0.00017815	0.00074651	-0.00057621	0.00107567	0.00116596	-0.00064259	0.00112439	-0.00048327	0.00145549	-0.00060778	0.00003053	0.00054580	0.00018239	0.00048411	-0.00018775	0.00041557	0.00193792	0.00093279	0.00035456	-0.00136467	0.00191629	0.00000284	0.00221517	-0.00015298	-0.00083853	-0.00010552	-0.00028997	0.00027439	-0.00076855	0.00056867	0.00071021	0.00079635	-0.00065377	0.00070558	0.00110603	-0.00095164	0.00114451	-0.00071302	-0.00029306	-0.00005561	0.00096320	0.00090458	-0.00020866	0.00106922	0.00057803	-0.00019789	-0.00045136	-0.00101718	-0.00033144	0.00075778	0.00063595	-0.00052465	-0.00050725	0.00011526	0.00056068	0.00035931	0.00102826	0.00020265	-0.00032635	0.00102211	-0.00006305	-0.00005359	0.00029679	-0.00050460	0.00085802	-0.00016652	-0.00067554	0.00009606	0.00050156	0.00067658	0.00024054	-0.00032114	-0.00008891	0.00009777	-0.00017994	-0.00050746	-0.00066760	-0.00076219	0.00094532	0.00080595	0.00046229	0.00044166	0.00018706	0.00027916	0.00075249	0.00001805	-0.00094620	0.00104057	-0.00111985	-0.00060446	0.00022988	0.00017048	-0.00029082	-0.00038700	0.00009601	-0.00050133	-0.00004240	0.00024604	0.00069173	0.00034443	-0.00022857	0.00028137	0.00005086	0.00065289	0.00099615	0.00013613	0.00045263	-0.00028348	-0.00005841	-0.00056872	0.00115421	-0.00049952	0.00038194	-0.00010756	0.00021220	0.00031816	0.00074407	0.00024582	-0.00050911	0.00063479	0.00068331	0.00006077	0.00037378	0.00025266	0.00117601	0.00023837	0.00013238	0.00056106	0.00102299	-0.00019916	0.00048948	0.00073353	0.00048907	0.00096606	0.00043030	0.00062665	0.00046589	0.00009987	0.00013055	-0.00008287	-0.00020936	-0.00033648	0.00053849	0.00009256	0.00081534	-0.00079018	0.00012164	0.00138703	-0.00012534	-0.00042625	-0.00005094	0.00033180	0.00118561	-0.00023083	0.00057604	-0.00053495	0.00124251	0.00043453	-0.00022400	-0.00035515	0.00061424	0.00058116	0.00085426	-0.00001596	-0.00066996	-0.00015402	0.00190715	-0.00134429	0.00183549	-0.00155672	0.00127243	0.00029367	-0.00171180	0.00112698	0.00057180	0.00099598	0.00131914	0.00026643	-0.00035839	0.00071736	0.00231176	-0.00014897	0.00162305	0.00003786	0.00161060	-0.00077002	0.00160506	-0.00005578	0.00154612	0.00083703	0.00229074	0.00066939	0.00092331	0.00102358	0.00036063	0.00069798	0.00312469	-0.00056410	0.00340080	-0.00037220	0.00094516	-0.00089786	-0.00074966	0.00171720	0.00092217	0.00052558	-0.00157520	0.00218998	-0.00179319	0.00348933	0.00247893	0.00146147	0.00329676	0.00047347	0.00298171	-0.00226881	0.00013111	0.00105611	-0.00009579	0.00080866	0.00189146	0.00096607	-0.00043848	0.00279154	0.00039760	0.00003755	-0.00017432	-0.00198779	0.00009385	-0.00050439	0.00198754	0.00112197	-0.00053180	-0.00044070	-0.00211021	0.00246893	0.00113027	0.00218085	0.00131159	0.00035137	-0.00074899	-0.00106798	0.00116792	-0.00160277	0.00208022	0.00042928	0.00011560	0.00128502	0.00082557	-0.00051996	-0.00076480	0.00008160	0.00070417	0.00035298	-0.00152754	0.00010059	0.00198635	-0.00259494	0.00024915	-0.00068965	-0.00002560	-0.00064349	0.00052634	0.00078918	0.00098537	0.00049423	0.00004830	0.00171233	0.00107706	0.00015472	0.00157393	0.00076257	0.00076562	0.00170140	0.00034405	0.00094604	0.00102988	0.00055568	-0.00058838	0.00052881	-0.00047917	-0.00007992	-0.00076243	-0.00026580	0.00083593	-0.00002426	0.00026876	0.00101607	-0.00005934	-0.00098926	0.00026422	0.00073733	0.00011091	-0.00060720	0.00033454	0.00042247	0.00188931	-0.00043486	0.00089145	0.00103753	0.00039585	-0.00039081	0.00015958	-0.00030131	0.00111837	0.00043133	-0.00076097	-0.00065762	-0.00051550	-0.00035815	-0.00048690	0.00099210	0.00032069	0.00025277	-0.00045201	-0.00019102	0.00017907	0.00025191	0.00014046	-0.00001299	0.00142817	0.00055911	0.00010417	0.00034951	0.00032189	0.00051822	0.00009070	0.00012002	0.00021188	0.00053691	0.00015418	0.00004282	0.00049043	0.00047916	0.00014289	0.00010841	0.00030697	0.00009467	-0.00011492	0.00010301	-0.00005244	0.00018598	0.00004661	-0.00020885	0.00023284	0.00023844	0.00038474	-0.00005837	0.00024581	-0.00024614	0.00013480	-0.00029537	0.29466868
-1.0002	0.32204559	-0.55807549	-21.47483647	-0.62452196	-0.10740036	0.75184677	-1.13686031	-0.22417970	-0.32047941	-21.47483647	-0.05403152	0.12665804	0.04042160	-21.47483647	0.31814143	1.24487579	-0.24794330	0.44723642	4.01000929	0.03239435	-0.41430330	-21.47483647	0.28854844	-21.47483647	-21.47483647	-21.47483647	0.22856045	-21.47483647	0.25990649	-21.47483647	-21.47483647	1.61978734	-0.30937379	-0.52663495	-0.07641132	-0.25364006	0.14927206	-0.08639841	-0.05740893	0.01346368	0.08993497	-0.00397078	0.05747700	0.02967668	0.01710680	0.05905854	0.01485903	0.03585925	-0.00440278	0.01348876	0.01355117	0.01812247	0.01324991	0.00882889	0.01596587	0.00931652	0.02562769	0.01471745	0.01239247	0.00894691	0.01413683	0.01428544	0.00753192	0.01250965	0.01533659	0.01580779	0.01258017	0.01143860	0.01323665	0.01381230	0.01291589	0.01391614	0.01657642	0.01615201	0.01207316	0.01054024	0.01389365	0.01453805	0.00951730	0.01062112	0.00655138	0.00916352	0.01598486	0.00407588	0.00994245	0.01270457	0.01286925	0.01286263	0.02222609	0.01355778	0.01334247	0.02491123	0.01921914	0.02008092	0.01472518	0.01272101	0.01835374	0.01957079	0.01265288	0.01219288	0.01668696	0.01168645	0.02205612	0.01647452	0.02242463	0.03236215	0.02085212	0.02095620	0.00993192	0.01387972	0.00554508	-0.00147551	-0.00567128	-0.00153242	0.00309003	-0.00613969	0.00123022	0.00521720	0.01410164	0.01337046	0.01052461	0.01640705	0.01337936	0.00982971	0.00602013	-0.00042762	0.00297682	0.00002764	-0.00057577	-0.00584027	-0.00737849	-0.01199463	-0.01166581	-0.00892974	-0.00817877	-0.00680100	-0.00552348	-0.00339328	-0.00413266	-0.00190868	-0.00162064	-0.00059932	-0.00163135	-0.00171546	0.00153294	-0.00039246	-0.00002229	-0.00101668	0.00000819	0.00027057	-0.00101481	0.00089901	-0.00048438	0.00127905	-0.00096910	-0.00014217	-0.00077145	0.00012796	-0.00076833	-0.00067507	0.00158580	-0.00055678	0.00014164	0.00063749	-0.00070552	0.00044719	0.00036365	0.00075230	-0.00187248	0.00061104	-0.00002841	-0.00065967	-0.00064654	-0.00034565	0.00026226	0.00016442	0.00152802	-0.00052252	-0.00089912	0.00061266	-0.00002520	0.00171973	0.00020239	-0.00056592	-0.00021996	-0.00028439	-0.00003782	-0.00074853	-0.00054665	-0.00033173	0.00111992	-0.00048987	0.00001440	0.00129627	-0.00118469	0.00033061	0.00045391	0.00105570	-0.00052385	0.00058779	0.00066906	-0.00006514	-0.00034503	0.00056424	0.00162078	0.00012825	-0.00014625	-0.00016985	-0.00105705	0.00005463	-0.00051529	0.00095850	-0.00012171	0.00033344	-0.00016149	0.00056581	0.00050592	0.00014580	0.00174707	-0.00021091	0.00055382	0.00004710	-0.00010517	-0.00009837	-0.00028035	-0.00066342	-0.00006730	0.00059428	-0.00051135	0.00123769	0.00002885	0.00000396	-0.00054378	-0.00095971	0.00084652	0.00066625	-0.00000610	0.00033957	0.00041025	-0.00030426	-0.00067903	0.00011115	-0.00021631	0.00020117	-0.00150006	-0.00102263	0.00065999	-0.00084182	-0.00026837	-0.00022314	0.00034040	-0.00079442	-0.00068969	-0.00004973	-0.00022044	0.00019195	0.00010099	-0.00004178	0.00002999	-0.00081898	-0.00013675	-0.00058666	-0.00038538	0.00112500	0.00090500	0.00040544	-0.00034716	-0.00041268	0.00039065	-0.00023897	0.00021550	0.00013257	0.00011882	-0.00022600	0.00030253	-0.00086132	-0.00104118	-0.00006571	0.00021230	0.00049727	0.00045941	0.00084505	0.00063537	0.00148095	-0.00042619	0.00002070	-0.00015038	0.00025008	-0.00067117	0.00040453	0.00096736	-0.00014153	-0.00020221	0.00024919	0.00064149	0.00093871	-0.00011928	-0.00020257	-0.00055408	0.00133409	-0.00061295	0.00104494	0.00039271	0.00142397	0.00025416	0.00023224	-0.00069254	0.00029537	0.00035182	0.00007878	0.00047532	-0.00007300	-0.00044239	-0.00019422	-0.00041883	0.00112056	-0.00064813	0.00005831	0.00006583	0.00030004	-0.00049035	-0.00068208	-0.00043866	0.00056247	-0.00044676	0.00234416	-0.00022019	0.00142899	-0.00020226	0.00149358	-0.00003582	0.00033904	-0.00051332	0.00088207	0.00022539	-0.00037759	0.00110367	-0.00002519	-0.00040849	0.00220879	-0.00058024	0.00277401	0.00040073	0.00162822	-0.00118891	0.00070579	0.00122617	0.00011429	0.00044775	0.00190535	-0.00059501	0.00075378	-0.00252994	0.00027647	-0.00053206	0.00017763	0.00017028	0.00169923	-0.00101650	0.00172092	-0.00037229	0.00053132	0.00057408	0.00069518	0.00037093	-0.00002972	0.00125177	0.00405542	0.00085161	0.00045379	-0.00010554	0.00018783	-0.00048857	0.00427958	-0.00233296	0.00007647	-0.00104501	-0.00055454	-0.00056282	0.00184851	0.00056000	-0.00157328	0.00291609	0.00057052	-0.00081354	-0.00174327	-0.00161712	0.00068204	-0.00027464	0.00043302	-0.00186713	0.00045554	-0.00033566	-0.00072924	0.00179857	0.00202180	-0.00113211	0.00050118	0.00002369	-0.00082565	-0.00038408	0.00093848	0.00049891	0.00192278	-0.00066037	-0.00092512	-0.00076772	-0.00071834	-0.00168153	-0.00111143	0.00032722	0.00075087	-0.00010136	-0.00203825	-0.00181345	0.00085222	-0.00134994	-0.00093345	-0.00161778	0.00034674	-0.00127531	-0.00108159	0.00043893	-0.00049103	0.00027590	-0.00137546	0.00022654	-0.00004465	0.00058376	0.00103208	0.00038502	0.00203086	0.00031208	0.00096753	-0.00056481	0.00100917	-0.00075810	0.00110497	-0.00025370	-0.00089393	0.00006769	-0.00082507	-0.00015781	0.00051283	0.00037173	0.00025513	-0.00083339	0.00040325	-0.00056523	0.00016892	0.00020114	0.00033170	-0.00013084	-0.00009777	-0.00031451	0.00092397	0.00012134	0.00017355	0.00080372	-0.00066190	-0.00002553	0.00004447	-0.00027790	0.00088341	0.00020966	0.00035214	-0.00137494	0.00054825	-0.00020262	0.00044499	-0.00054901	0.00057915	0.00071132	-0.00039495	-0.00027872	0.00063817	-0.00026317	0.00039843	-0.00001369	0.00055121	0.00035008	0.00063823	-0.00008665	0.00069565	-0.00009916	0.00039289	0.00014225	0.00021726	0.00000110	-0.00032632	0.00012708	0.00025857	-0.00024117	-0.00039462	0.00007167	0.00012282	0.00022038	-0.00021627	0.00009665	0.00046294	0.00004703	-0.00036706	0.00009006	0.00015768	0.00033679	0.00018916	-0.00001318	0.00040698	0.00015066	-0.00020433	-0.00022395	-0.57127577
-0.9502	0.37271632	0.80235195	0.92750251	1.99786425	-0.48303500	-0.25362310	0.18607149	-1.02532472	-0.27997197	-21.47483647	0.16516349	-21.47483647	-21.47483647	-0.40262612	0.84943583	0.10322900	-0.85494742	-0.40991604	0.03764458	0.75685424	-0.45270683	-21.47483647	-21.47483647	0.96630156	-0.04335456	-0.21598518	-0.16763015	-21.47483647	0.76245733	-21.47483647	-0.15781975	-0.63775185	0.14168583	0.83741266	0.94407488	-0.17803429	0.19883038	-0.09701310	-0.13562949	0.01245267	0.04983825	-0.00892904	0.01366221	-0.01502273	0.05157663	0.00704583	0.02322913	0.01532869	0.02537976	0.01286998	0.00427150	0.02269559	0.01975295	0.01081780	0.01587552	0.01762846	0.01702013	0.01185394	0.01372833	0.01185505	0.01497976	0.01500196	0.01464244	0.01280191	0.01522939	0.01449303	0.01065908	0.01320562	0.01382780	0.01608143	0.01147538	0.01535364	0.01952911	0.01460183	0.01332318	0.01067943	0.01726373	0.01232012	0.01087933	0.00974224	0.00919576	0.00658788	0.01220624	0.00925820	0.00766740	0.01288298	0.01414950	0.01673816	0.02402148	0.01628773	0.01919933	0.01797559	0.01704565	0.02595384	0.01878324	0.01284491	0.02012726	0.02059131	0.01118387	0.01783934	0.01851049	0.01968379	0.01789523	0.01769216	0.01854086	0.02882464	0.03355807	0.02770394	0.01905272	0.02365853	0.01333446	0.00672034	-0.00404784	0.00092142	-0.00329182	-0.00621842	-0.00741449	-0.00411309	0.00092653	0.00162229	0.00791712	0.01261969	0.01546712	0.01498344	0.01526984	0.01038841	0.01314105	0.00780281	0.00559911	-0.00376014	-0.00903274	-0.01253778	-0.01711070	-0.01684561	-0.01461029	-0.01338639	-0.01099949	-0.00874776	-0.00818621	-0.00503777	-0.00491457	-0.00186414	-0.00149085	-0.00198530	0.00029617	-0.00129028	-0.00104901	-0.00058959	-0.00075721	0.00023479	-0.00034377	0.00064973	0.00033685	0.00075366	-0.00026898	0.00119021	-0.00014761	0.00008305	-0.00030348	-0.00055259	0.00070614	-0.00043027	0.00028569	0.00125613	0.00035530	0.00053631	0.00053681	0.00066627	-0.00013534	-0.00004603	-0.00104457	0.00037104	-0.00075010	0.00076073	0.00031305	0.00018553	0.00079195	-0.00081338	-0.00018652	0.00071130	0.00025675	0.00087014	-0.00065406	-0.00108761	-0.00064192	-0.00025498	-0.00077504	0.00005810	-0.00019048	0.00018201	0.00031436	-0.00151637	0.00018127	0.00103839	-0.00121139	0.00026564	0.00065992	0.00038060	-0.00190648	-0.00040056	0.00020762	-0.00017859	0.00024814	-0.00033803	0.00079966	-0.00064358	-0.00031882	-0.00062784	-0.00013417	-0.00011867	-0.00108261	0.00058627	-0.00024922	-0.00001153	-0.00076188	0.00088341	-0.00057449	0.00018907	0.00005384	-0.00099970	-0.00041566	-0.00013301	0.00007386	0.00095663	-0.00003940	0.00036983	-0.00032429	-0.00048819	0.00020602	0.00015659	-0.00034338	0.00012670	-0.00067166	-0.00099577	-0.00016756	-0.00088019	-0.00018040	0.00023485	0.00051836	0.00011965	-0.00027838	0.00001389	-0.00023934	-0.00020980	-0.00078871	0.00018367	-0.00061626	-0.00119802	-0.00042590	-0.00016715	0.00060512	-0.00090945	0.00002553	-0.00061550	0.00105164	-0.00003394	-0.00045612	-0.00003909	-0.00002672	-0.00029763	-0.00025328	-0.00014623	0.00096923	0.00013774	0.00122650	-0.00088569	-0.00048939	-0.00106965	-0.00020188	-0.00036587	0.00032559	-0.00046361	-0.00040962	-0.00001928	-0.00028592	0.00148282	-0.00066298	-0.00020153	-0.00018292	0.00000839	0.00008135	-0.00039918	0.00031772	-0.00016797	-0.00010426	0.00010815	-0.00000968	0.00086771	-0.00121570	0.00066553	0.00061095	0.00042320	-0.00005971	-0.00070019	-0.00016806	-0.00044857	-0.00108332	0.00020013	-0.00002375	0.00026281	0.00013475	-0.00020639	-0.00031921	0.00061043	-0.00060329	-0.00003168	-0.00044136	0.00027373	-0.00068668	0.00030414	0.00141477	-0.00027070	-0.00142186	-0.00142144	0.00057225	-0.00029451	-0.00146675	-0.00003023	-0.00001006	0.00122952	-0.00105930	-0.00049428	-0.00074180	-0.00110306	-0.00046683	0.00175007	-0.00033866	0.00077723	-0.00149924	-0.00034694	-0.00094185	-0.00030370	-0.00027700	-0.00095527	-0.00027185	-0.00096525	-0.00080726	0.00157004	-0.00051375	0.00111495	-0.00127171	0.00024089	-0.00098193	-0.00152658	-0.00141618	0.00015836	-0.00093315	0.00016319	-0.00021555	0.00077180	-0.00094608	-0.00008181	-0.00090493	-0.00034514	-0.00107641	0.00001399	-0.00340671	0.00011504	-0.00102322	0.00017067	-0.00217995	-0.00227774	-0.00162147	0.00057686	0.00017126	-0.00039639	-0.00071468	-0.00107485	-0.00265230	0.00004467	-0.00004783	-0.00056331	0.00154136	0.00158357	-0.00103667	-0.00233671	-0.00026913	0.00041425	-0.00041911	0.00220238	-0.00087290	0.00101847	0.00042698	0.00050931	-0.00031793	-0.00064016	0.00007095	-0.00013488	-0.00097884	-0.00121967	-0.00019615	0.00051157	-0.00111192	-0.00045674	-0.00000962	0.00138559	-0.00150028	-0.00262257	-0.00027027	-0.00167657	-0.00074850	-0.00227409	-0.00008101	-0.00123100	-0.00143206	-0.00166959	-0.00107228	0.00016740	-0.00167682	0.00147369	0.00001277	0.00071875	-0.00294480	-0.00108822	-0.00055193	0.00171320	-0.00216857	-0.00123296	-0.00074503	-0.00247348	-0.00194543	0.00013442	0.00052354	0.00072122	-0.00104424	-0.00032112	-0.00106741	-0.00017951	0.00014166	-0.00034786	0.00069034	0.00107673	-0.00050592	-0.00081100	0.00023533	0.00025500	-0.00062141	-0.00108025	0.00033670	0.00029902	-0.00082492	-0.00057336	-0.00013902	-0.00008534	-0.00059216	0.00010394	0.00091142	-0.00111064	-0.00085259	-0.00038390	-0.00018772	-0.00051598	-0.00017966	-0.00105202	0.00050055	-0.00017877	-0.00088822	-0.00083427	0.00066213	-0.00016279	-0.00080521	0.00040575	-0.00078996	0.00000011	-0.00136496	-0.00017770	-0.00145266	0.00026632	0.00013486	-0.00065129	-0.00004158	-0.00114265	0.00021713	0.00064085	0.00070539	-0.00019105	0.00000482	0.00014838	-0.00072289	0.00061280	-0.00022655	-0.00006806	-0.00034568	0.00026247	-0.00049952	0.00008491	0.00020947	0.00017606	0.00024407	-0.00023905	0.00023194	-0.00006276	0.00023880	-0.00035918	-0.00005709	-0.00007642	0.00015114	-0.00018189	-0.00030758	0.00040682	0.00014149	-0.00029854	-0.00027179	-0.00018236	0.00024836	-0.00015653	0.00002881	-0.00028481	0.00016489	-0.00009244	-0.00008103	0.22073983
-0.9002	0.44520041	-0.25629472	-21.47483647	-0.48581395	-0.34771285	-21.47483647	0.50901832	-0.71244069	0.73217875	0.36263019	-1.05572331	0.84059542	0.33930773	0.15385485	0.30038214	-21.47483647	0.84654209	-0.20107563	0.21802525	-21.47483647	-0.07542560	1.68676317	-21.47483647	0.18337088	0.34485063	-0.99893701	-21.47483647	-0.91163987	0.76226712	-21.47483647	0.46274213	-21.47483647	-1.19186478	-0.88763791	1.40007801	-0.34983239	-0.02069225	-0.34370292	-0.00850620	-0.00335809	0.07943136	-0.01893144	0.05071988	-0.01709580	0.03973490	0.01605298	0.02329572	0.00287681	0.01702525	0.01650854	0.00877144	0.02792089	0.02056926	0.01156118	0.01540668	0.02371921	0.02002469	0.01607223	0.01253301	0.00676096	0.01725442	0.01476097	0.01401019	0.01723079	0.01380366	0.01421270	0.01300482	0.01431881	0.01368003	0.01568102	0.01232680	0.01605812	0.01834970	0.01809983	0.01106947	0.01155857	0.01667634	0.01524648	0.01195506	0.01251084	0.00813165	0.00746480	-0.00018461	0.00772546	0.01486065	0.01394816	0.01237614	0.01623390	0.01832523	0.01742274	0.01768339	0.01744830	0.02241868	0.01973395	0.01681721	0.01764360	0.02059044	0.02103855	0.01488786	0.01780163	0.01845517	0.01627070	0.01878241	0.01772710	0.02361450	0.03129660	0.02868332	0.02995645	0.01906622	0.02710982	0.01696875	0.01887923	0.00588348	0.01023152	0.00852190	-0.00251946	-0.00305441	-0.00517541	-0.00315938	-0.01006732	-0.00563434	-0.00173545	-0.00021321	0.00352827	0.00427884	0.00936624	0.01580796	0.02035296	0.01908519	0.01502938	0.00841108	0.00181096	-0.00569114	-0.00782534	-0.01141065	-0.01422636	-0.01305407	-0.01401673	-0.01338934	-0.00970775	-0.00935786	-0.00681246	-0.00571534	-0.00457555	-0.00215072	-0.00301495	-0.00088626	-0.00122106	-0.00066125	0.00014614	0.00013956	0.00083857	-0.00025725	0.00089452	-0.00025295	0.00110327	-0.00015434	0.00159728	-0.00073386	-0.00112509	0.00138223	-0.00077395	0.00035921	0.00082560	0.00105375	0.00025096	0.00044510	0.00067243	0.00012636	0.00144699	0.00106149	0.00032916	-0.00151852	0.00082724	0.00077901	-0.00074615	0.00111928	-0.00022526	-0.00061878	0.00069282	0.00232611	0.00059977	-0.00007422	0.00005072	-0.00105860	0.00049088	0.00022255	-0.00010956	0.00114865	-0.00020497	-0.00030129	-0.00086448	0.00133777	0.00042543	-0.00052060	0.00019987	0.00134642	0.00006544	-0.00000896	-0.00010377	0.00108428	0.00080488	-0.00028934	-0.00025897	0.00064159	-0.00089574	0.00112668	-0.00026258	0.00011612	-0.00040828	-0.00133825	0.00083304	-0.00128926	0.00020798	-0.00197817	0.00071927	0.00048513	0.00008540	0.00175814	-0.00006422	0.00069587	0.00047965	-0.00000338	-0.00037614	0.00005598	0.00000905	-0.00015740	-0.00060281	0.00050659	0.00064416	-0.00092943	0.00035133	0.00009551	-0.00007343	0.00090366	-0.00041366	-0.00004407	0.00021651	0.00140916	-0.00095019	0.00142162	0.00052414	0.00012929	-0.00096713	-0.00119262	0.00019538	0.00082687	0.00056314	-0.00009098	-0.00036954	0.00059380	-0.00046373	0.00028106	-0.00050642	-0.00006522	-0.00020683	0.00066515	-0.00037166	-0.00073710	-0.00026926	-0.00011229	0.00054712	0.00101663	0.00089521	0.00070771	0.00004063	0.00029895	-0.00009708	-0.00035176	-0.00007524	0.00036639	0.00063501	-0.00130343	-0.00013819	-0.00079962	0.00043312	-0.00070379	0.00005751	0.00007073	-0.00063017	0.00130580	0.00028692	0.00026960	0.00050509	0.00102478	-0.00032501	0.00069931	0.00039931	-0.00050430	0.00075153	0.00054981	-0.00027097	-0.00115942	-0.00059336	-0.00014129	0.00032535	0.00000314	-0.00010768	-0.00000040	0.00009208	-0.00087192	-0.00012556	0.00032267	0.00075127	-0.00100548	-0.00058795	-0.00041886	0.00074398	-0.00088727	-0.00049013	0.00091645	0.00002489	-0.00002757	-0.00106188	0.00045071	0.00027527	-0.00113437	0.00067632	-0.00129167	0.00081216	-0.00105900	0.00107170	-0.00088321	-0.00106362	0.00050173	0.00170478	0.00047058	-0.00053511	0.00003345	0.00001385	0.00029871	0.00019799	-0.00034120	0.00100319	0.00034604	0.00114806	0.00112896	0.00033515	0.00221194	0.00052636	-0.00093716	0.00025140	0.00011864	0.00003696	-0.00081327	0.00256237	-0.00022674	0.00093243	-0.00245778	0.00108619	-0.00243280	0.00130971	0.00044898	0.00011758	0.00086968	-0.00007459	-0.00080980	0.00087219	0.00007668	0.00119099	-0.00070901	-0.00052225	0.00027819	0.00166612	-0.00003651	0.00380449	0.00060112	0.00173066	0.00115101	-0.00042360	-0.00001962	0.00051293	-0.00042889	0.00282524	-0.00151861	-0.00108574	-0.00190247	0.00041752	-0.00023366	0.00002870	0.00046070	-0.00011005	0.00046591	0.00165036	0.00018620	-0.00283888	0.00157956	0.00106175	-0.00195306	0.00040960	-0.00170010	-0.00107861	-0.00111320	-0.00103038	-0.00073075	0.00287526	-0.00310662	-0.00020035	-0.00044325	-0.00266233	-0.00032214	0.00014898	-0.00035567	0.00221295	-0.00044651	0.00007573	-0.00154935	0.00152245	-0.00204062	-0.00128919	-0.00135404	0.00092501	-0.00148397	-0.00046562	0.00009857	0.00063264	-0.00071001	-0.00049683	-0.00097424	-0.00110294	-0.00312413	-0.00020226	-0.00074690	0.00012842	-0.00116422	0.00018367	-0.00051614	0.00087618	0.00013579	-0.00108374	0.00129624	0.00069008	0.00012285	-0.00024505	-0.00066073	0.00039754	-0.00083246	0.00127992	-0.00076704	0.00071233	-0.00079092	-0.00046483	0.00025314	0.00032729	-0.00029930	-0.00064610	-0.00013555	-0.00016959	-0.00072283	-0.00013831	0.00010030	0.00010389	-0.00060956	0.00052762	-0.00030173	0.00063733	-0.00038423	-0.00009795	0.00006587	0.00025989	0.00034010	-0.00019726	-0.00033627	0.00074073	-0.00084358	-0.00054430	-0.00026222	-0.00057135	-0.00058817	-0.00057773	-0.00074581	-0.00025040	-0.00022507	-0.00032355	-0.00009759	-0.00050521	-0.00022574	-0.00039909	-0.00075565	0.00006388	-0.00072491	-0.00041019	-0.00018426	0.00004596	-0.00065277	-0.00044196	-0.00022341	-0.00035937	0.00011094	-0.00004591	-0.00023201	-0.00032253	-0.00003149	0.00005775	0.00004754	-0.00005001	-0.00000607	-0.00015916	0.00025591	-0.00007970	0.00046435	-0.00035703	0.00018079	0.00031927	0.00040651	-0.00036064	0.00021459	0.00002741	0.00043673	0.00023631	-0.00025244	-0.03321985
-0.8502	0.06958942	-0.41395767	-21.47483647	-0.36577460	0.52713630	-0.32047197	0.25342359	-0.12026864	0.60087800	0.17809719	0.44995190	0.50118926	0.89231646	0.22161970	0.08819363	0.97682464	-0.83810055	-21.47483647	0.07133646	-21.47483647	-0.40421891	1.08521852	-0.27712646	-0.38316694	-0.32483832	-21.47483647	-21.47483647	-1.11957371	-0.11070819	-21.47483647	-21.47483647	-21.47483647	-0.24473892	0.55077571	0.47302773	0.03206309	0.21743656	-0.17055801	-0.12024290	-0.08044802	-0.00937375	0.01716562	-0.00185780	0.06828922	0.04802953	0.02829191	0.02270827	-0.00278902	0.05071464	0.00222832	0.01677518	0.02419949	0.02376470	0.01934668	0.01418370	0.01988993	0.01402059	0.01633604	0.01285665	0.01144236	0.01736777	0.01184383	0.01682984	0.01440012	0.01475335	0.01088315	0.01563737	0.01612448	0.01535973	0.01564566	0.01040238	0.01713984	0.01724169	0.01711923	0.01440760	0.01269877	0.01696149	0.01170273	0.01356984	0.00827693	0.00963030	0.00429754	0.01105218	0.01452978	0.00451255	0.02041311	0.00868513	0.01690933	0.02386869	0.02082001	0.01560586	0.02006670	0.02184185	0.02334140	0.01672064	0.01292086	0.01765496	0.02072618	0.01445406	0.02132670	0.01510004	0.01791395	0.01655827	0.01695448	0.01779888	0.02891370	0.02785282	0.01891194	0.01407247	0.02018142	0.01562418	0.01251546	0.00204451	0.01186948	0.00887860	0.00489184	0.00053774	0.00220453	0.00007686	-0.00522946	-0.01014529	-0.01165098	-0.01118165	-0.01602566	-0.01270384	-0.01592091	-0.00491672	0.00306307	0.00696487	0.01594727	0.01501090	0.01419988	0.01508652	0.01194023	0.00890167	0.00361561	-0.00000698	-0.00694985	-0.00940722	-0.01144404	-0.01535518	-0.01303962	-0.01253886	-0.01038590	-0.00907103	-0.00669094	-0.00579548	-0.00450087	-0.00395826	-0.00233318	-0.00142652	-0.00144108	0.00065073	0.00001958	-0.00043031	0.00114605	-0.00175106	0.00133423	-0.00147820	0.00010870	-0.00017436	0.00008388	0.00080975	0.00115475	0.00229631	0.00014556	0.00098230	-0.00055343	0.00013666	-0.00022536	-0.00043792	0.00022749	-0.00050781	0.00173414	-0.00056624	0.00031823	0.00026723	-0.00106051	-0.00055972	-0.00011434	0.00071822	0.00027550	-0.00026382	-0.00092071	-0.00035967	-0.00089052	-0.00033813	-0.00037300	-0.00101817	-0.00024992	-0.00015050	0.00021353	-0.00058974	0.00086506	-0.00012771	-0.00017195	0.00096838	0.00013044	-0.00064563	-0.00022983	-0.00022640	-0.00016178	0.00010497	0.00071696	-0.00077259	0.00002935	0.00022766	-0.00020481	0.00038193	-0.00049431	0.00000984	-0.00139964	-0.00013650	-0.00109730	-0.00067903	0.00131277	-0.00053037	0.00058250	-0.00003271	0.00023642	-0.00023207	0.00074106	-0.00004371	-0.00011535	-0.00027914	-0.00141193	0.00072531	-0.00057540	-0.00059860	0.00025958	0.00004266	-0.00064496	-0.00072937	-0.00035188	0.00022730	-0.00092676	-0.00020025	-0.00006537	0.00101163	-0.00036621	0.00067627	-0.00013618	0.00047755	-0.00047693	-0.00037656	-0.00044373	0.00022617	-0.00075587	-0.00110981	-0.00046316	0.00038150	-0.00028138	-0.00020743	-0.00113134	0.00045991	-0.00152969	0.00015518	0.00019442	-0.00050072	0.00018482	-0.00044474	0.00032068	0.00033010	0.00070687	0.00035735	0.00049202	-0.00012176	-0.00001860	0.00021157	-0.00061498	0.00010498	-0.00042586	-0.00046837	-0.00007433	-0.00051166	0.00055869	-0.00138060	0.00042822	-0.00050478	-0.00050127	-0.00008393	0.00055830	0.00053166	-0.00068084	0.00043184	-0.00014228	0.00063137	-0.00012223	-0.00030147	-0.00037149	0.00014828	0.00040187	-0.00144713	0.00022145	-0.00056627	-0.00001959	-0.00039312	0.00042770	-0.00022718	-0.00017217	-0.00019481	0.00021735	-0.00032334	0.00032395	-0.00123115	-0.00017076	-0.00015575	0.00101340	-0.00203912	0.00058250	0.00022769	0.00096505	0.00080824	-0.00090115	0.00041128	-0.00008316	-0.00022438	0.00045430	0.00010766	0.00038658	0.00020862	0.00018854	-0.00019669	0.00053474	-0.00124165	0.00051229	-0.00041908	0.00098400	-0.00087994	-0.00077049	0.00050162	-0.00127391	-0.00162217	0.00018946	-0.00052450	0.00057782	-0.00126783	0.00146317	0.00029891	0.00104447	-0.00095721	0.00003675	0.00064823	-0.00030314	0.00029320	-0.00012851	0.00050501	0.00081998	-0.00098712	0.00035714	-0.00145747	0.00082057	-0.00084167	0.00140279	-0.00039854	-0.00162457	-0.00231742	-0.00033738	0.00077828	-0.00099057	-0.00055406	-0.00282227	0.00298925	0.00065500	-0.00159696	0.00323746	-0.00175970	0.00178412	-0.00053993	0.00068004	0.00026337	0.00061054	0.00032319	-0.00014793	-0.00079686	-0.00136843	-0.00062543	-0.00116956	-0.00051941	0.00177276	-0.00280030	0.00041007	-0.00167298	0.00135197	-0.00237173	-0.00151438	0.00008891	-0.00186976	0.00070769	-0.00250737	0.00047287	-0.00067643	-0.00075435	-0.00302005	0.00038098	0.00069544	-0.00360296	0.00005581	-0.00119436	-0.00192394	-0.00032454	-0.00113330	-0.00168153	-0.00042928	0.00099040	-0.00181899	-0.00143662	-0.00197031	-0.00035112	0.00064319	0.00066685	0.00108601	-0.00190124	-0.00115567	-0.00089436	0.00165411	-0.00116847	-0.00051779	-0.00127856	-0.00326323	-0.00103662	-0.00112522	0.00012656	-0.00028540	-0.00300671	0.00171984	-0.00036327	0.00018571	-0.00126876	0.00007734	0.00092450	-0.00063316	-0.00077521	-0.00075336	0.00060678	-0.00062363	-0.00015960	-0.00011396	-0.00000406	0.00010532	0.00028273	0.00013490	0.00004963	0.00053136	-0.00057308	-0.00037496	0.00089585	-0.00034120	-0.00075387	-0.00043974	-0.00027965	-0.00049939	-0.00049579	0.00061362	-0.00016266	0.00130613	-0.00126295	-0.00083501	0.00016199	-0.00060337	-0.00013179	-0.00020627	-0.00036386	0.00025567	0.00028979	-0.00057059	-0.00093791	-0.00012653	-0.00044568	-0.00036334	-0.00058594	0.00070201	0.00028526	0.00060019	0.00069490	0.00014246	0.00072214	-0.00099350	-0.00023489	-0.00004188	0.00037606	-0.00040561	0.00032957	0.00000294	-0.00034894	0.00004269	-0.00014971	0.00011290	-0.00001817	0.00030648	0.00023611	0.00010790	0.00034100	-0.00021839	0.00017980	-0.00001214	0.00051348	0.00005134	-0.00006381	-0.00007367	-0.00004587	0.00006074	0.00003577	-0.00015979	0.00035382	-0.00007950	0.00020733	-0.00033736	0.00015452	-0.00014347	-0.00033422	-0.48241237
-0.8002	0.30857462	-0.64831659	-0.33293092	3.12415147	-0.16018999	-0.95650285	-21.47483647	0.09652053	1.12438716	-0.33406783	-0.20995319	1.73200804	-21.47483647	-0.34278810	-21.47483647	-21.47483647	-21.47483647	-0.00652729	-21.47483647	-21.47483647	0.07835284	0.01544453	0.28540205	1.27685249	-21.47483647	2.64236164	0.81523736	-0.28172714	-21.47483647	-21.47483647	-21.47483647	-21.47483647	0.16549968	0.55149592	-0.30740734	-0.38101460	0.14330286	0.38044562	-0.05644463	-0.18350563	0.02579073	-0.05686021	0.08686786	-0.00481794	0.06260365	0.02437823	0.00967601	0.01636467	0.00990880	0.02409440	0.01221612	0.02789755	0.01626604	0.01455712	0.02232016	0.02032589	0.01960375	0.01684972	0.01405479	0.01437336	0.01754097	0.01507491	0.01439940	0.01346429	0.01565351	0.01197381	0.01351130	0.01293595	0.01413811	0.01466418	0.01213416	0.01735727	0.01738002	0.01607541	0.01392928	0.01207391	0.01630058	0.01256558	0.01325683	0.01374269	0.00623737	0.00847591	0.01267371	0.00433300	0.01350751	0.00312695	0.00921125	0.01568640	0.02496259	0.01825015	0.01047785	0.02127187	0.01598122	0.02108143	0.01197227	0.01331283	0.02149314	0.01895654	0.02099767	0.01705295	0.02010432	0.01670867	0.02122042	0.02271434	0.02089255	0.02851352	0.02514613	0.02556696	0.01545516	0.02359331	0.02215840	0.01864491	0.00982574	0.01249553	0.01208704	0.00530480	0.00493334	0.00429272	0.00398965	0.00468602	0.00235038	0.00192716	-0.00209146	-0.00860232	-0.01376749	-0.01835322	-0.01434425	-0.01535224	-0.01180791	-0.00902919	-0.00630710	-0.00072047	0.00482718	0.01006875	0.01411938	0.01550313	0.01631646	0.01217587	0.00689815	0.00167348	-0.00260145	-0.00632668	-0.01008174	-0.01361360	-0.01304533	-0.01431430	-0.01146493	-0.01051419	-0.00886378	-0.00690650	-0.00665281	-0.00319536	-0.00290400	-0.00163312	-0.00108768	0.00014954	-0.00068989	-0.00070666	-0.00122823	-0.00041729	0.00100340	-0.00024894	-0.00023316	0.00065832	0.00060767	0.00010628	0.00011823	0.00027245	-0.00009258	-0.00097205	0.00074271	-0.00061882	-0.00032787	0.00066008	-0.00105003	0.00058620	0.00078644	-0.00064922	0.00025640	-0.00046533	0.00093316	-0.00007223	-0.00008449	-0.00028509	0.00053919	-0.00025538	0.00041678	-0.00040596	-0.00067668	0.00042566	0.00019106	0.00036712	-0.00026527	0.00014918	-0.00067854	0.00040275	0.00054179	0.00049406	-0.00108427	0.00050867	0.00059584	-0.00098874	-0.00109017	0.00029546	0.00081850	-0.00103042	-0.00016204	-0.00100501	-0.00087568	0.00012153	-0.00019101	0.00161159	-0.00057100	-0.00051071	-0.00034613	0.00032673	0.00010131	-0.00033679	0.00062206	0.00004445	0.00027369	0.00141612	0.00058472	0.00028246	-0.00000667	0.00040438	0.00026534	-0.00031026	-0.00027007	0.00016724	-0.00004543	0.00016395	-0.00040519	-0.00042052	0.00031806	-0.00042632	-0.00064470	0.00028055	0.00085978	0.00046940	0.00006942	-0.00005519	0.00037133	0.00019510	-0.00125506	-0.00111169	0.00020737	-0.00015255	-0.00097794	0.00004555	0.00098408	-0.00035672	-0.00056101	-0.00060227	-0.00054227	-0.00009364	0.00001167	-0.00041574	0.00038120	0.00020348	0.00059855	0.00007349	0.00047131	0.00066389	0.00016948	-0.00011611	-0.00026056	-0.00007215	-0.00070028	0.00057572	0.00037286	-0.00056806	-0.00084924	0.00050914	0.00023936	-0.00029342	-0.00031559	-0.00008052	-0.00028038	0.00024214	0.00111860	0.00026778	0.00006181	-0.00007966	0.00023377	-0.00023460	-0.00016406	0.00033228	-0.00013226	0.00016219	0.00032722	0.00018819	0.00016865	-0.00036873	0.00003868	-0.00021579	-0.00039957	-0.00111256	0.00059414	0.00040490	-0.00022113	-0.00036654	-0.00014759	0.00057331	-0.00018464	-0.00056470	-0.00011903	0.00039974	-0.00050172	0.00024861	0.00092793	-0.00028392	-0.00045366	-0.00109900	0.00035451	0.00031516	-0.00052278	0.00005296	0.00007572	0.00046835	-0.00063003	0.00052367	-0.00122147	-0.00037711	-0.00014135	0.00214162	0.00120155	0.00145973	-0.00084456	0.00040659	-0.00026188	0.00034331	-0.00031602	-0.00014949	0.00021670	0.00033291	-0.00045007	0.00186172	0.00040432	-0.00082041	-0.00064160	0.00208017	0.00137527	0.00066100	-0.00009743	0.00198027	-0.00033141	0.00103530	-0.00212877	0.00074738	0.00117318	0.00093081	0.00066539	0.00128929	-0.00062019	-0.00057455	-0.00214546	0.00259495	-0.00066610	0.00154769	-0.00050745	-0.00208678	0.00116555	0.00099707	-0.00012712	0.00074124	0.00041820	0.00450190	0.00178686	0.00267128	0.00052166	0.00105512	-0.00010328	0.00134325	0.00108505	0.00166231	-0.00160149	0.00096877	0.00120183	0.00211332	0.00223000	0.00053609	0.00167269	0.00271955	0.00030775	0.00044724	0.00241550	0.00161740	0.00080382	-0.00072364	0.00136655	0.00102582	0.00014405	-0.00102284	0.00138507	0.00138401	-0.00116445	-0.00011415	-0.00008663	-0.00124936	-0.00002787	0.00067877	0.00011852	0.00166469	-0.00030631	-0.00079062	-0.00008110	-0.00110958	-0.00180937	0.00109060	0.00115675	0.00101863	-0.00226327	-0.00029204	-0.00094239	0.00187661	-0.00192329	0.00115159	0.00014003	-0.00015332	-0.00110016	0.00081973	0.00014780	-0.00012681	-0.00142678	-0.00004271	0.00028516	-0.00050373	-0.00124562	0.00009566	0.00017359	-0.00001704	0.00037708	-0.00108549	0.00050943	-0.00044558	-0.00113202	-0.00031563	-0.00000349	0.00070855	-0.00004649	-0.00080404	0.00038657	0.00072031	-0.00108686	-0.00001150	-0.00047803	0.00026902	-0.00086428	0.00023599	-0.00035134	-0.00063624	0.00003611	0.00023801	-0.00070323	0.00062805	-0.00075034	0.00007765	0.00001725	-0.00028056	-0.00058446	0.00077320	0.00014906	0.00013585	-0.00044318	-0.00072419	-0.00128439	-0.00103735	-0.00035573	-0.00043802	0.00041081	0.00011176	-0.00019852	-0.00062264	0.00020975	0.00097044	-0.00014958	0.00017693	0.00003470	0.00013856	0.00001596	-0.00005167	0.00034319	0.00022436	-0.00048852	0.00042599	0.00004765	0.00030037	0.00005923	-0.00008810	0.00002019	-0.00018875	0.00005796	-0.00021209	-0.00014501	0.00007575	0.00004895	-0.00019728	0.00005531	0.00002308	-0.00005753	-0.00025637	0.00022750	-0.00001594	0.00012329	0.00009419	0.00014598	-0.00006819	-0.00000850	-0.00004596	-0.00023170	-0.10976829
-0.7502	0.41771704	-0.14102142	-0.35738102	-21.47483647	0.35948541	-21.47483647	-0.55219920	0.40720531	0.35127727	-21.47483647	0.13474202	-0.52318254	0.43783904	0.84971446	-0.85584535	-1.50678417	0.48856305	1.12349987	0.50790703	-21.47483647	0.72579223	-21.47483647	-21.47483647	0.60393256	1.21359837	-21.47483647	-21.47483647	2.26769853	-21.47483647	-0.05579829	0.00419592	-0.42893595	0.45181312	-0.17485957	0.18081503	-0.14731223	-0.12754259	0.33025376	-0.02132288	-0.07565818	0.00563840	-0.02945417	0.03256135	-0.01169066	0.04197087	-0.01149389	0.01094140	0.00247638	0.02054469	0.00576183	0.00761081	0.02425234	0.01112309	0.01103288	0.01728775	0.01542893	0.01727264	0.00977633	0.01346084	0.01187714	0.01471892	0.01120898	0.01496221	0.01494540	0.01212692	0.01374969	0.01337090	0.01233290	0.01357528	0.01882857	0.01253937	0.01538398	0.01729927	0.01684573	0.01532381	0.01345562	0.01560447	0.01170405	0.00918776	0.01419908	0.00823992	0.01003039	0.01058914	0.00779715	0.01332031	0.01469395	0.01659602	0.01200988	0.02629675	0.02181777	0.01221600	0.01438897	0.02966990	0.02514171	0.01551405	0.01339070	0.02351156	0.02191330	0.01508490	0.01591578	0.01905630	0.01832973	0.02337356	0.01878339	0.01691534	0.03080145	0.02579932	0.02700554	0.01573202	0.02382911	0.01705601	0.01815356	0.00549206	0.01076924	0.01350396	0.00361909	0.00402173	0.00333753	0.00594153	0.00342642	0.00304466	0.00545179	0.00244078	-0.00485719	-0.00533938	-0.01316271	-0.01281849	-0.01528909	-0.01939412	-0.01955166	-0.02512054	-0.02599928	-0.02598345	-0.01836506	-0.01162836	-0.00466876	-0.00036824	0.00813095	0.01150823	0.01535882	0.01144346	0.01140779	0.00668029	0.00108361	-0.00344185	-0.00850324	-0.01056711	-0.01247646	-0.01320783	-0.01376645	-0.01211201	-0.01015902	-0.00889077	-0.00804210	-0.00621277	-0.00386768	-0.00411932	-0.00229793	-0.00186032	-0.00074372	-0.00022915	-0.00139137	-0.00045926	0.00140891	0.00107985	0.00060587	0.00040042	0.00144613	-0.00085053	0.00006313	-0.00009458	0.00008750	-0.00036688	0.00068948	0.00059621	0.00014752	0.00035553	-0.00073664	0.00008931	0.00050971	0.00047106	0.00103496	-0.00021684	-0.00033259	-0.00055446	-0.00074982	-0.00135830	0.00018815	-0.00037909	-0.00042636	-0.00137230	-0.00111837	-0.00038882	0.00041748	-0.00120843	0.00028606	0.00066894	0.00053466	-0.00021439	-0.00071258	0.00148077	-0.00040270	-0.00031287	-0.00013437	0.00061679	0.00020195	0.00087010	-0.00024848	0.00021019	-0.00015509	0.00008186	-0.00015117	-0.00000867	0.00008441	-0.00017037	0.00115392	-0.00033380	0.00139187	0.00125548	0.00038322	0.00011981	-0.00076138	0.00064418	-0.00076541	-0.00000229	-0.00040108	-0.00004229	-0.00027515	-0.00035572	0.00071646	-0.00017691	-0.00002469	-0.00003265	0.00014981	-0.00005039	-0.00002983	-0.00022500	0.00021972	0.00052129	-0.00020408	0.00058812	-0.00021503	0.00016540	-0.00062866	-0.00035789	-0.00058086	0.00041940	0.00028253	-0.00126256	-0.00073723	0.00051491	-0.00087205	-0.00022362	-0.00054980	-0.00018806	-0.00052973	0.00028821	0.00077767	-0.00067072	-0.00050457	-0.00052933	-0.00030605	0.00034166	-0.00001619	0.00023979	-0.00004739	-0.00112171	-0.00035725	-0.00023354	-0.00080347	-0.00019470	-0.00027694	-0.00041744	0.00053721	-0.00050885	0.00022578	-0.00116308	-0.00024584	-0.00028317	0.00058130	0.00035226	-0.00040745	-0.00006966	0.00149326	-0.00023387	-0.00064571	-0.00009206	0.00043796	-0.00074155	-0.00003085	0.00054136	0.00055150	-0.00057825	0.00009084	0.00032522	0.00016898	-0.00022920	0.00000648	-0.00030364	0.00015171	-0.00038239	0.00044515	0.00093369	0.00123798	-0.00118605	0.00093911	-0.00065970	0.00006535	-0.00114088	-0.00097184	0.00063439	-0.00019390	0.00017637	-0.00043808	-0.00148105	0.00120559	-0.00057179	-0.00045113	0.00004391	0.00109401	0.00005442	0.00100724	-0.00072754	-0.00040123	-0.00069774	0.00173607	-0.00037241	0.00190644	-0.00071577	0.00207138	0.00024960	-0.00073174	-0.00160630	0.00035708	0.00048771	0.00135853	0.00047228	0.00062835	-0.00033553	0.00151873	-0.00006373	0.00049378	-0.00082181	-0.00114333	-0.00106891	0.00038686	-0.00217080	0.00089555	0.00074147	0.00060593	-0.00106968	0.00029081	0.00130814	0.00054923	0.00113247	-0.00029122	-0.00142099	0.00302472	0.00033772	0.00277240	0.00067726	0.00004504	0.00158521	0.00239298	-0.00318106	0.00050805	0.00009921	0.00149246	-0.00065337	-0.00053035	0.00089568	0.00110713	-0.00017701	0.00221985	-0.00090101	-0.00167822	-0.00045629	-0.00054025	-0.00131297	0.00307227	-0.00075380	0.00074510	-0.00001691	0.00211991	0.00015613	-0.00076386	-0.00018352	-0.00115193	-0.00201848	0.00016922	-0.00160842	-0.00116825	-0.00024662	-0.00188004	-0.00100820	0.00382216	-0.00251871	0.00093196	0.00015229	0.00033722	-0.00029833	0.00051417	-0.00088876	0.00105266	-0.00227958	0.00006725	-0.00133561	-0.00017422	-0.00295915	0.00153117	-0.00082231	0.00035991	-0.00102780	0.00022850	-0.00087118	0.00025657	-0.00137314	0.00088111	-0.00198945	-0.00136731	-0.00267692	0.00044589	0.00060256	0.00024211	-0.00176828	-0.00030911	-0.00112752	0.00074507	-0.00035313	0.00026648	0.00117907	0.00177449	-0.00100807	0.00007781	0.00000983	0.00050174	-0.00048360	0.00063250	0.00001309	-0.00059470	0.00045058	-0.00004239	-0.00012434	-0.00016909	-0.00088183	-0.00041045	0.00122227	-0.00002468	-0.00090676	-0.00059487	0.00005465	0.00006423	-0.00001554	0.00047404	-0.00045097	0.00139728	0.00018256	-0.00022960	0.00022004	-0.00008937	-0.00020139	0.00002980	0.00008237	0.00030313	0.00038424	0.00018109	-0.00040429	-0.00002035	-0.00070384	0.00007421	0.00019831	-0.00002487	0.00039873	-0.00032304	-0.00032412	-0.00014941	0.00011861	0.00025220	0.00022313	0.00097397	0.00029896	0.00025125	-0.00018674	0.00007981	-0.00024985	0.00007464	0.00003061	0.00021654	0.00021137	-0.00019401	0.00000391	0.00042098	0.00036866	0.00005540	-0.00012991	-0.00030058	0.00016906	0.00027715	0.00021713	0.00001237	0.00054434	0.00007616	0.00024668	-0.00012471	0.00033928	0.00002549	0.00025928	-0.00028186	0.00035451	0.00003883	0.00007821	-0.43048109
-0.7002	-0.13835904	-0.25003111	-0.24020623	-0.47739929	1.82349169	-0.50237590	-21.47483647	0.90566751	-0.05806029	-1.10762799	-0.09018202	-0.30865203	0.28197097	-0.76954895	-21.47483647	0.58252081	0.10502894	0.44923301	-0.24237121	1.34969592	1.82271290	-0.25741082	-0.63518083	0.80804545	-1.08086085	0.40995571	0.63929904	-0.46063837	-0.31832156	-0.71167018	-1.01173031	-21.47483647	0.08060887	0.82102981	0.24532446	0.19053874	0.00571604	0.13395832	0.02945404	-0.05798734	0.06536435	-0.05148416	0.06266496	0.04413799	0.03402026	0.03099115	0.02028212	0.01572651	0.01489785	0.00504620	0.02431854	0.01281234	0.02408636	0.01253891	0.01501190	0.01436170	0.01892204	0.01599532	0.01258817	0.01626741	0.01448592	0.01428354	0.01300631	0.00972421	0.01214767	0.01269086	0.01488777	0.01219132	0.01478824	0.01558212	0.01268467	0.01563739	0.01518516	0.01967775	0.01102168	0.01222399	0.01684809	0.01420210	0.01228055	0.01121075	0.00921510	0.00947994	0.01489574	0.01242094	0.01004517	0.01191118	0.01122220	0.01520970	0.02429978	0.01300253	0.00909358	0.01966965	0.02207573	0.02468626	0.01907356	0.01379636	0.02023703	0.02283838	0.01227564	0.01586488	0.01837074	0.01921765	0.01784281	0.01728044	0.01686791	0.03004957	0.02903167	0.02792992	0.01980031	0.02470515	0.02199086	0.01793916	0.00685038	0.00989541	0.01216125	0.00675199	0.00503613	0.00593027	0.00651089	0.00689876	0.00321277	0.00607065	0.00346813	-0.00039431	-0.00065534	-0.00660349	-0.00532502	-0.01009667	-0.01138588	-0.01654530	-0.02328317	-0.02640219	-0.03416388	-0.03525999	-0.03201454	-0.03102816	-0.02925635	-0.02268737	-0.01569590	-0.00792030	-0.00003053	0.00547241	0.01232111	0.01306095	0.01315310	0.01058464	0.00741563	0.00483814	-0.00133270	-0.00594351	-0.01007830	-0.01068186	-0.01288783	-0.01216696	-0.01231513	-0.01073759	-0.01182126	-0.00894550	-0.00758449	-0.00557788	-0.00276972	-0.00286744	-0.00153004	-0.00058575	-0.00071691	0.00016024	0.00085674	0.00089231	-0.00067808	-0.00023693	0.00014492	0.00047067	-0.00066270	0.00041473	0.00014144	0.00109017	0.00074424	-0.00035618	-0.00015784	0.00100236	0.00053636	0.00026379	0.00005259	-0.00064740	0.00026181	-0.00081758	-0.00050382	-0.00004784	-0.00003696	-0.00039058	0.00145317	0.00050255	-0.00063475	0.00066929	-0.00048259	0.00007544	0.00084954	0.00097936	0.00017255	0.00071213	0.00086413	0.00018119	0.00061520	0.00066580	-0.00031493	-0.00027655	0.00042578	0.00015927	-0.00022867	0.00035844	-0.00048321	0.00047724	-0.00024214	-0.00045852	-0.00037642	0.00050451	0.00029296	0.00127433	0.00185641	0.00098161	-0.00052624	0.00094423	0.00008524	0.00057998	-0.00085221	-0.00077201	0.00046387	0.00022910	0.00007258	0.00060501	0.00000887	-0.00054476	-0.00024054	-0.00036565	0.00021301	0.00033782	0.00032677	0.00040171	0.00030779	0.00056005	0.00037060	-0.00083238	-0.00019464	-0.00008017	-0.00076888	-0.00106182	0.00062258	-0.00026910	-0.00124630	0.00021877	0.00075940	0.00011170	-0.00009305	0.00055560	0.00052540	-0.00057112	0.00069468	-0.00024450	0.00003902	0.00048049	-0.00005764	-0.00015375	0.00105944	0.00131525	-0.00023385	-0.00023185	0.00033321	-0.00028514	-0.00008440	0.00046109	0.00048282	-0.00025624	-0.00018129	-0.00096698	0.00062669	0.00071569	0.00000400	-0.00007062	-0.00071267	0.00028051	-0.00012652	0.00063171	-0.00073847	0.00051582	-0.00001985	0.00003890	0.00107643	0.00027657	-0.00010421	0.00008334	0.00110271	-0.00009570	-0.00029505	0.00000314	-0.00066451	0.00065504	-0.00047559	0.00068138	0.00040518	0.00024751	-0.00017993	-0.00093607	0.00057031	0.00099445	-0.00057806	0.00030537	-0.00069810	0.00119111	-0.00179718	0.00094907	0.00083239	0.00141278	-0.00011945	-0.00024062	0.00073115	0.00076479	-0.00001388	0.00072724	0.00062054	0.00105785	-0.00011316	-0.00006635	-0.00032730	-0.00073362	0.00076879	0.00123838	-0.00047541	0.00145306	-0.00011204	0.00078697	0.00084836	-0.00021858	-0.00037803	-0.00127533	0.00075878	0.00166021	-0.00003541	0.00230655	0.00097802	0.00071191	-0.00181056	0.00157111	-0.00069426	0.00189639	0.00049888	0.00185457	-0.00051877	0.00032004	-0.00075358	0.00096978	0.00105064	0.00029075	0.00097077	-0.00167667	-0.00062126	0.00140040	-0.00132191	0.00262613	0.00022839	0.00283232	-0.00010306	-0.00062812	0.00126669	0.00075618	-0.00039634	-0.00165307	0.00198560	0.00021650	0.00040786	0.00135819	0.00042288	0.00006284	-0.00197785	0.00089390	-0.00138753	-0.00201578	0.00018546	-0.00317819	0.00042140	0.00228685	-0.00053435	0.00022654	-0.00017104	0.00172755	-0.00217012	0.00058428	0.00029952	0.00000301	-0.00163627	-0.00012204	0.00208763	0.00122456	0.00003884	-0.00121723	-0.00013181	0.00181974	-0.00168731	0.00086833	-0.00043506	-0.00028489	-0.00132065	-0.00056732	0.00005294	-0.00042984	0.00039886	-0.00039065	0.00063143	-0.00113600	-0.00098999	0.00020516	0.00003760	0.00004213	-0.00154474	0.00105494	-0.00076858	0.00157584	-0.00125010	0.00020061	-0.00031273	-0.00096825	-0.00122316	-0.00163288	0.00044950	-0.00061757	0.00064174	-0.00033919	-0.00009560	-0.00028452	0.00017582	0.00085360	0.00035067	0.00188916	0.00100992	-0.00041074	0.00136679	0.00066511	0.00056990	0.00077344	0.00152796	0.00111896	0.00135366	0.00001316	0.00010726	0.00058298	-0.00011879	0.00062520	0.00055036	0.00047271	-0.00093528	0.00017149	0.00079648	0.00055870	0.00052015	0.00036395	0.00014484	0.00232290	0.00042049	0.00080455	0.00142640	0.00073920	-0.00090105	0.00064230	-0.00050183	0.00124871	-0.00002602	0.00027188	-0.00084430	0.00038739	0.00059972	0.00057143	0.00010384	0.00075913	0.00001035	-0.00000819	0.00084311	0.00011346	0.00010281	0.00038329	-0.00020145	0.00045237	0.00071629	0.00017428	0.00078481	0.00049930	0.00025006	-0.00050287	-0.00009397	0.00053434	0.00028435	-0.00007146	0.00007637	0.00007993	0.00024904	0.00001538	0.00025211	-0.00007877	0.00041400	-0.00030145	0.00009403	0.00027623	-0.00009909	0.00021655	0.00003710	0.00042755	0.00029712	0.00027350	-0.00008878	-0.00012700	0.00032672	0.00016373	0.00000064	-0.57265857
-0.6502	0.52069554	-21.47483647	-21.47483647	-0.73527205	-21.47483647	-21.47483647	0.21940010	-21.47483647	0.11134671	0.12356394	1.01762009	0.10275676	-0.07644171	-0.93353355	1.24396205	-21.47483647	-0.49212641	-21.47483647	-0.69073451	-21.47483647	0.17134248	1.85386205	-21.47483647	0.00650088	0.02486998	-0.76816100	-2.44582272	-21.47483647	0.48941550	1.00892913	-0.40869027	-21.47483647	-0.14723662	0.03646606	0.65202256	-0.26373643	0.26453945	0.06908767	-0.16254212	-0.00168649	0.02375840	-0.01847646	0.05541429	0.04690700	0.03246014	0.02822524	0.01495946	0.02632801	0.02754038	0.00134409	0.01042555	0.01531979	0.01545968	0.00934073	0.01563859	0.02018651	0.01782546	0.01083494	0.01180021	0.01421326	0.01496727	0.01466448	0.01398891	0.01312257	0.01680808	0.01730190	0.01295373	0.01602372	0.01410700	0.01706263	0.01251663	0.01587664	0.01714169	0.01695036	0.01249825	0.01512060	0.01752188	0.01322343	0.01364069	0.01706363	0.00905758	0.00880386	0.01490320	0.01340822	0.01527880	0.00647595	0.01072127	0.02192593	0.02114675	0.01510377	0.01976593	0.02434845	0.02946806	0.02230652	0.02426141	0.01801289	0.02323677	0.02285294	0.01649309	0.01493420	0.01974104	0.01342450	0.02189279	0.01892398	0.01628969	0.03013466	0.02413457	0.02157926	0.02043965	0.02547600	0.02056919	0.01509204	0.00567618	0.01582173	0.01157927	0.00602182	0.00791068	0.00513487	0.00696988	0.00435632	0.00614327	0.00377865	0.00105969	-0.00246478	-0.00182235	-0.01163406	-0.00822890	-0.00910242	-0.00870696	-0.00991837	-0.01760212	-0.02144404	-0.02531519	-0.02875482	-0.02950231	-0.03217143	-0.03553134	-0.03727818	-0.03685206	-0.03443548	-0.03147555	-0.02428284	-0.01791162	-0.00947994	-0.00168361	0.00566726	0.01109514	0.01211646	0.01343880	0.01322449	0.01041658	0.00668207	0.00257409	-0.00228860	-0.00704027	-0.01035456	-0.01415668	-0.01364186	-0.01388951	-0.01314885	-0.00976976	-0.00921033	-0.00824674	-0.00556030	-0.00574579	-0.00369329	-0.00298825	-0.00092012	-0.00080567	-0.00003301	0.00074338	-0.00000794	-0.00064868	0.00104899	0.00066791	0.00123003	0.00002056	-0.00033073	-0.00001967	0.00001723	0.00024137	0.00077929	-0.00043238	-0.00054182	-0.00036907	-0.00025455	-0.00025477	-0.00041463	-0.00029070	-0.00000329	0.00093700	-0.00064732	0.00002293	0.00086322	-0.00162404	0.00075851	0.00011346	0.00002997	-0.00042013	-0.00082062	0.00028859	0.00025278	0.00043217	0.00066485	-0.00005942	-0.00015718	0.00000334	0.00028024	0.00005920	-0.00109060	0.00002564	0.00080681	-0.00113245	0.00052312	0.00029658	0.00076447	-0.00006610	0.00041688	0.00068131	-0.00010809	0.00036816	0.00035331	-0.00047955	0.00061603	0.00028016	0.00052528	0.00001908	0.00003682	-0.00006328	-0.00015389	0.00033773	-0.00023306	-0.00066265	-0.00029921	0.00060772	-0.00062121	-0.00019045	0.00019343	0.00053683	0.00004664	-0.00082200	0.00047731	0.00015737	-0.00013276	-0.00041054	0.00009457	-0.00012119	-0.00088336	-0.00069409	-0.00018560	0.00055518	-0.00053005	0.00005857	0.00013193	0.00003836	-0.00022676	0.00068281	0.00013577	-0.00022573	-0.00020842	0.00006238	-0.00007126	0.00104179	0.00040303	0.00037663	0.00015854	-0.00007297	-0.00029200	-0.00130323	0.00011726	0.00044938	0.00002304	0.00009148	0.00018576	0.00009379	0.00031947	-0.00021821	-0.00027582	0.00081010	0.00010733	0.00069046	0.00043810	0.00104049	0.00037519	0.00063569	0.00046376	0.00022713	-0.00005811	-0.00072121	0.00101536	0.00022478	0.00003167	-0.00055177	0.00035587	0.00033241	-0.00030249	-0.00089946	-0.00026946	0.00007051	0.00033627	-0.00031883	0.00019748	0.00016306	0.00133258	-0.00087971	-0.00015305	-0.00110070	0.00003870	-0.00073153	0.00022973	0.00027357	0.00149592	0.00011580	-0.00124549	0.00055097	0.00098632	-0.00152950	0.00066693	-0.00026679	0.00028424	-0.00054085	0.00132034	0.00023305	-0.00047896	0.00095848	0.00316155	-0.00032449	0.00093073	-0.00087169	-0.00077576	-0.00064172	0.00018555	-0.00130602	-0.00042644	-0.00161014	0.00121349	0.00026533	0.00165629	0.00052770	0.00011738	-0.00150498	0.00013492	0.00087305	-0.00110457	-0.00031348	0.00167008	-0.00259229	0.00070190	-0.00051391	0.00271401	0.00049446	-0.00032720	0.00073188	0.00115967	0.00048934	-0.00063483	-0.00107965	0.00163134	0.00211244	0.00202050	-0.00000899	0.00046169	0.00230011	-0.00056044	-0.00153080	0.00037117	-0.00010037	0.00033463	-0.00016823	0.00232866	-0.00122243	0.00087108	-0.00079599	0.00083426	-0.00021231	0.00064941	-0.00029975	-0.00260604	-0.00081070	0.00192810	-0.00138983	0.00057704	-0.00021218	-0.00092884	-0.00094381	0.00166149	0.00012180	-0.00101319	-0.00082654	0.00016954	0.00073447	-0.00002080	-0.00104230	-0.00029575	-0.00011054	0.00141518	-0.00063911	-0.00212578	0.00046509	0.00004481	-0.00103889	-0.00030092	-0.00074107	0.00078873	0.00135190	-0.00023141	0.00090702	0.00057135	-0.00180671	-0.00026188	0.00027899	0.00107926	-0.00093998	0.00090890	-0.00026138	0.00296647	0.00011801	-0.00009258	0.00027287	-0.00240973	-0.00109500	-0.00024734	-0.00032761	0.00144953	-0.00072503	0.00113267	0.00133348	0.00085637	0.00022126	0.00111562	0.00108783	0.00066916	-0.00068917	-0.00047696	0.00031282	0.00104215	-0.00020150	0.00002553	0.00043665	0.00093425	0.00010941	0.00013069	0.00066803	0.00025031	0.00015796	0.00047610	-0.00018356	0.00004786	-0.00008256	0.00004309	0.00048021	0.00073622	-0.00023983	0.00023040	0.00015319	0.00139819	0.00044552	0.00026384	0.00091973	0.00056997	0.00008752	0.00083027	0.00065528	0.00126514	0.00009954	-0.00046259	-0.00115318	-0.00111437	-0.00082286	-0.00059187	-0.00047477	0.00076011	0.00036534	0.00083605	0.00026894	0.00052563	0.00071227	0.00037090	0.00066931	0.00112366	0.00047626	0.00037204	0.00044178	0.00050879	0.00026652	0.00005533	-0.00008588	0.00041067	0.00075669	-0.00012849	-0.00030161	0.00008512	0.00050957	-0.00014008	0.00034579	-0.00009134	0.00041704	0.00000673	0.00015212	0.00050234	0.00008446	-0.00017688	0.00000736	0.00003505	0.00046537	0.00006370	0.00041789	0.00002405	0.00040303	0.00008528	-0.00001236	1.61458623
-0.6002	0.27739316	0.69862762	0.39456254	-0.34140161	0.45818433	0.07448339	1.06093962	-0.06924409	-1.34494317	-21.47483647	-2.48875713	0.65686766	-21.47483647	-0.44499426	-1.02011055	-1.37370253	-0.26676441	0.56018709	0.07437871	-0.68739861	-21.47483647	-0.46011934	-21.47483647	-21.47483647	-0.81717821	-0.97080004	-21.47483647	-21.47483647	-21.47483647	-21.47483647	0.05632372	-0.71562052	0.05892393	-0.02118440	-0.13110391	0.47119711	0.02874681	0.06974645	-0.16535963	-0.04799669	0.08051202	-0.03593338	0.06001004	0.03523856	0.03363152	0.03456587	0.03209010	0.00587721	0.02235555	0.00130106	0.01202780	0.02195330	0.01181004	0.01133491	0.01336127	0.02098467	0.01746368	0.01120549	0.01288111	0.01826929	0.01409809	0.01567810	0.01250764	0.01204402	0.01486738	0.01253843	0.01375411	0.01416318	0.01332094	0.01539424	0.01511630	0.01496135	0.01601842	0.01729450	0.01164226	0.01215562	0.02028835	0.01497408	0.00932622	0.00979246	0.00620282	0.01329738	0.01715998	0.00975410	0.01311684	0.01635810	0.01744084	0.01780024	0.02138903	0.01604573	0.01379105	0.01425494	0.02349319	0.02215395	0.01961860	0.01401369	0.02250284	0.02257898	0.01512716	0.01591743	0.01938232	0.01119233	0.01950753	0.01950174	0.01373439	0.02792004	0.02399636	0.02610193	0.01806022	0.02345227	0.01984801	0.01507734	0.00652544	0.01165810	0.01380848	0.00478566	0.00658571	0.00756459	0.00554302	0.00536602	0.00018835	0.00440302	0.00251828	-0.00292895	-0.00419983	-0.01044498	-0.00899776	-0.00962745	-0.00945216	-0.01034960	-0.01558001	-0.01712173	-0.02474361	-0.02559210	-0.02384378	-0.02354034	-0.02898679	-0.03147546	-0.03268107	-0.03480012	-0.03694031	-0.03886725	-0.03791528	-0.03814023	-0.03164912	-0.02835105	-0.02025884	-0.01369152	-0.00605810	0.00053165	0.00560917	0.01073408	0.01204593	0.01085698	0.00955966	0.00639445	0.00163205	-0.00207075	-0.00576965	-0.00791840	-0.00884044	-0.01096203	-0.01235380	-0.01069144	-0.01174127	-0.01065360	-0.00855785	-0.00765656	-0.00655506	-0.00488964	-0.00388822	-0.00257714	-0.00246116	-0.00098295	-0.00070606	0.00030166	0.00035651	-0.00056723	-0.00052441	0.00045792	0.00044892	-0.00050398	-0.00162657	-0.00149244	0.00026070	-0.00052515	-0.00090172	-0.00045654	0.00001254	0.00025550	-0.00005676	-0.00002522	0.00004623	0.00040782	-0.00097866	-0.00017418	0.00019413	0.00032838	-0.00000095	-0.00074937	-0.00002900	-0.00065160	0.00042369	-0.00016306	0.00102492	0.00050528	-0.00062199	0.00002024	-0.00050190	0.00034745	-0.00064545	-0.00021087	0.00015495	0.00041261	0.00024450	0.00045367	-0.00029981	0.00030758	-0.00037322	0.00080461	0.00071013	0.00065815	-0.00034150	0.00018111	-0.00058903	-0.00011944	-0.00012563	0.00007982	0.00015157	-0.00018438	-0.00051537	0.00044336	-0.00050472	-0.00049865	-0.00005511	-0.00001750	0.00055992	0.00078777	0.00142480	0.00003384	0.00061056	0.00038486	0.00010827	0.00021091	-0.00049124	-0.00069325	-0.00030221	-0.00081921	-0.00029152	0.00012980	0.00047255	-0.00047241	-0.00034450	-0.00025850	0.00009459	-0.00078402	0.00059729	0.00038579	-0.00029711	0.00003047	0.00004726	-0.00025740	0.00045713	0.00098128	0.00046339	-0.00004387	-0.00043057	-0.00059799	-0.00018719	0.00000370	0.00004160	-0.00006255	-0.00011555	-0.00051989	0.00012311	0.00002114	-0.00070107	0.00026542	-0.00026117	-0.00022166	-0.00018062	0.00007111	0.00027806	0.00063349	0.00022523	0.00059316	0.00008201	0.00020946	-0.00007994	-0.00002336	0.00038478	-0.00007587	0.00004206	0.00046101	-0.00012040	0.00058072	-0.00057055	0.00021189	0.00035273	0.00043773	0.00010481	0.00047868	0.00021153	0.00063935	-0.00066867	0.00003587	-0.00043389	0.00097154	-0.00044175	-0.00027323	-0.00013882	0.00127687	0.00065610	-0.00102614	0.00082784	-0.00079573	-0.00058375	-0.00074563	-0.00045410	0.00111379	-0.00042263	0.00087571	-0.00115411	0.00065321	-0.00125383	0.00153767	-0.00027180	0.00233159	-0.00074332	-0.00061107	-0.00072006	0.00021642	0.00081453	0.00055127	0.00142460	0.00066575	-0.00120267	0.00089415	-0.00043405	0.00191322	-0.00110160	0.00198562	0.00015805	0.00102318	-0.00085219	0.00073629	-0.00176608	0.00157079	-0.00045813	0.00281453	-0.00035968	0.00064513	-0.00136800	0.00133022	-0.00112906	0.00224087	-0.00184261	0.00278758	0.00096211	-0.00102544	-0.00010962	0.00059007	0.00306961	0.00084743	-0.00069361	0.00138320	-0.00167795	0.00231957	0.00084852	0.00447852	0.00084702	-0.00000921	-0.00252775	0.00243823	-0.00123940	0.00011824	0.00056360	-0.00074787	0.00161838	0.00107037	0.00005421	0.00057662	0.00165648	0.00100343	-0.00070192	-0.00079943	-0.00096895	0.00275290	-0.00026808	0.00028638	0.00090279	0.00055863	0.00026394	-0.00211747	0.00042106	0.00038085	-0.00113337	0.00034314	-0.00080410	0.00104153	-0.00133043	0.00023506	0.00049632	0.00288291	0.00138314	-0.00061960	0.00071202	0.00013176	-0.00113114	0.00003580	0.00041780	0.00036706	-0.00217213	0.00009553	-0.00097079	0.00142249	-0.00181897	-0.00191561	-0.00084097	-0.00177362	-0.00099557	0.00046967	0.00071288	-0.00092645	-0.00067204	0.00059975	0.00219793	0.00075831	0.00053444	0.00067714	0.00101054	0.00008043	-0.00024023	0.00006560	0.00073930	0.00037682	-0.00020440	0.00008535	0.00037410	0.00046681	0.00007521	0.00031019	-0.00072782	0.00075262	0.00017979	0.00055438	-0.00014225	0.00002169	-0.00066177	0.00006448	0.00013942	-0.00054738	0.00036979	-0.00067757	-0.00019274	0.00082226	-0.00053940	-0.00011157	0.00038468	0.00049809	-0.00068580	0.00053726	0.00041685	0.00090682	0.00051259	-0.00014510	-0.00097197	0.00029963	-0.00032689	0.00065686	0.00028371	0.00066166	0.00081047	-0.00062761	-0.00054726	0.00051541	-0.00003276	-0.00018117	-0.00028834	0.00046068	0.00018093	0.00014813	0.00003385	0.00029473	-0.00031778	0.00058644	0.00025634	0.00024409	0.00047129	-0.00018305	0.00053929	0.00034850	0.00036125	-0.00032481	0.00014861	0.00004672	0.00006608	-0.00031765	0.00036207	-0.00003948	-0.00008001	-0.00036426	-0.00001815	-0.00018499	0.00038948	0.00013258	0.00015768	0.00022595	0.00028011	-0.00025374	-0.00024482	0.25570852
-0.5502	0.20003880	-0.55619302	-0.23735641	-21.47483647	-0.66426190	0.97425413	-0.73266268	-21.47483647	0.57342767	0.08082160	0.96509568	1.12944090	-0.30942139	-0.84670582	-21.47483647	-0.06694315	-0.35600990	-0.28059992	-21.47483647	-0.71387988	0.83549915	1.11442053	-0.82700196	-0.09173483	0.26445507	-21.47483647	-0.73172450	-21.47483647	-0.51499611	-0.61717868	1.33444607	-0.11728638	0.42650442	-0.10006494	-0.18581732	0.53936214	0.17312834	0.13606000	-0.30186806	-0.02951610	0.07309309	0.04653510	0.00552566	0.04149367	0.05016073	0.02012712	0.01491061	0.02098636	0.01025730	0.00544705	0.01615849	0.02800268	0.02337695	0.01566922	0.01572785	0.01835773	0.01996441	0.01482327	0.01308797	0.01263819	0.01692129	0.01669082	0.01234072	0.01185906	0.01268681	0.01448645	0.01371974	0.01408169	0.01506529	0.01534946	0.01287366	0.01576849	0.01589716	0.01583004	0.01360578	0.01224564	0.01582329	0.01240346	0.01147051	0.01204012	0.01018467	0.00605593	0.01123722	0.01248334	0.01442548	0.01168286	0.01270494	0.02060330	0.02558388	0.01267678	0.01020899	0.01989532	0.02340799	0.02141733	0.01629567	0.00948992	0.01916529	0.01658552	0.01891660	0.01882128	0.02028596	0.01674085	0.02079402	0.01841119	0.01541392	0.02536002	0.01640442	0.01418784	0.00382711	0.01368613	0.00496629	0.00429794	-0.00660536	-0.00146649	0.00189692	-0.00584296	-0.00536824	-0.00432979	-0.00350590	-0.00432345	-0.00705530	-0.00429601	-0.00716463	-0.00858316	-0.00895425	-0.01409104	-0.01142415	-0.01193916	-0.01212243	-0.01373534	-0.01750588	-0.01955484	-0.02197005	-0.02243662	-0.02332391	-0.02189540	-0.02453004	-0.02576819	-0.02742554	-0.02850334	-0.03150783	-0.03069712	-0.03351694	-0.03807657	-0.03645668	-0.03676800	-0.03807472	-0.03519086	-0.03356696	-0.02932408	-0.02284293	-0.01549535	-0.01016156	-0.00375748	0.00142805	0.00518608	0.00667241	0.00707056	0.00660102	0.00497290	0.00506006	0.00132954	-0.00237444	-0.00367820	-0.00690519	-0.00974776	-0.01031409	-0.01050826	-0.01170871	-0.01122322	-0.01027915	-0.00897463	-0.00781349	-0.00582194	-0.00469090	-0.00330535	-0.00219244	-0.00262073	-0.00204864	0.00013194	-0.00058997	0.00061615	-0.00070160	-0.00049872	-0.00012566	-0.00113758	-0.00019220	-0.00070589	0.00043764	0.00019166	-0.00018290	0.00007481	-0.00010922	0.00028541	-0.00164591	0.00037104	0.00055243	0.00055128	-0.00088162	-0.00071159	-0.00089727	-0.00050712	-0.00094865	0.00027575	-0.00022194	-0.00048313	0.00059321	-0.00004234	-0.00058199	0.00048629	-0.00072918	-0.00004170	-0.00049997	0.00026453	-0.00046599	0.00033269	0.00006728	0.00037202	0.00033784	-0.00037342	0.00008907	0.00041924	-0.00071754	0.00057217	-0.00043637	-0.00071298	0.00016946	0.00024188	-0.00024768	0.00005768	-0.00047080	0.00059504	-0.00014168	-0.00038430	0.00019533	0.00009034	-0.00013285	-0.00018358	0.00025047	-0.00048285	0.00006945	-0.00008121	-0.00029070	0.00035042	-0.00039187	-0.00095864	0.00011379	-0.00093927	-0.00044202	0.00000146	0.00034964	-0.00008594	-0.00004136	-0.00015323	0.00016869	-0.00000974	0.00024968	0.00019878	0.00023034	-0.00005988	-0.00014943	0.00009904	0.00049980	0.00031637	0.00021016	0.00006357	-0.00013826	-0.00042816	-0.00031162	-0.00014411	-0.00006300	-0.00009602	-0.00000007	-0.00027707	-0.00015011	0.00013458	-0.00084330	0.00007950	-0.00070602	-0.00019430	0.00035787	-0.00045078	-0.00011910	0.00052207	-0.00024428	-0.00118199	-0.00005999	0.00026759	-0.00058453	0.00004995	0.00035296	0.00033537	-0.00028718	-0.00019371	-0.00022812	0.00033697	-0.00022418	0.00066789	-0.00007717	0.00023865	-0.00038081	0.00060351	0.00011258	0.00136440	0.00000408	-0.00044610	-0.00082904	0.00103931	-0.00070094	-0.00000717	-0.00059032	-0.00031819	-0.00032498	0.00003824	-0.00055898	0.00083421	-0.00050109	0.00007018	0.00042610	0.00006845	0.00001958	-0.00052747	-0.00133323	-0.00089267	-0.00072695	0.00124251	-0.00059344	0.00141576	-0.00085831	0.00013079	0.00005126	-0.00022056	-0.00083893	-0.00077009	0.00092534	0.00159215	-0.00169327	0.00015343	-0.00006073	0.00009219	-0.00056104	0.00014843	0.00119162	-0.00072246	-0.00102398	0.00192503	-0.00098012	0.00147825	-0.00211853	-0.00010279	0.00042773	0.00008489	0.00064889	0.00133230	-0.00002899	0.00040104	-0.00167578	0.00216393	-0.00138988	0.00118436	-0.00072564	0.00064201	0.00081844	-0.00073082	-0.00000624	0.00125367	-0.00131437	0.00184186	-0.00068963	0.00039538	0.00097171	0.00111515	-0.00154629	0.00129194	-0.00142582	-0.00171637	-0.00165019	-0.00295633	0.00035419	0.00127902	0.00112271	-0.00235854	0.00222915	0.00215696	-0.00152993	-0.00091376	-0.00047742	-0.00005840	-0.00067172	0.00076245	0.00125556	-0.00042463	0.00070730	-0.00131628	-0.00069201	0.00138499	0.00037930	0.00067055	-0.00121374	-0.00029580	-0.00125862	0.00112652	-0.00128835	0.00097817	-0.00010518	0.00072034	-0.00053633	-0.00083980	-0.00146549	-0.00056959	0.00065524	0.00108261	-0.00296262	-0.00047970	-0.00130585	0.00102986	-0.00267031	-0.00047304	0.00136676	-0.00078614	-0.00105806	-0.00116127	0.00110398	0.00000949	-0.00006332	-0.00008872	-0.00091119	0.00072025	0.00021725	-0.00012481	0.00027681	0.00084357	0.00094662	0.00013940	-0.00003788	0.00095755	-0.00016056	0.00075463	0.00075877	-0.00016549	0.00049355	-0.00040443	0.00017210	0.00027772	0.00037424	0.00048043	-0.00025871	0.00002403	-0.00023727	0.00017817	-0.00052842	-0.00040251	-0.00087455	-0.00005156	0.00002424	0.00056702	-0.00028261	-0.00030477	0.00071760	0.00001966	-0.00067182	0.00035704	0.00017217	0.00058229	-0.00078060	-0.00079761	-0.00166985	-0.00056685	-0.00061357	-0.00027764	0.00030239	0.00029288	-0.00015599	0.00019710	-0.00033474	0.00040347	-0.00014235	-0.00014880	0.00009149	0.00099630	0.00012427	0.00010470	-0.00011887	0.00003404	0.00018712	-0.00026029	-0.00003683	0.00037969	0.00034135	0.00014448	0.00014192	0.00024469	0.00015639	0.00023369	-0.00004715	0.00023001	0.00021334	-0.00008082	0.00011015	0.00018553	-0.00011980	-0.00015223	0.00020186	-0.00007716	0.00013280	-0.00002643	0.00006202	-0.00040801	-0.00009143	-0.00007200	-0.00071672	-0.02152918
-0.5002	0.16006977	0.47539675	-0.31571424	-1.58577430	1.97025752	-0.59947297	0.14989007	-0.33471188	0.42635693	-21.47483647	-0.53028204	-0.23138452	-0.32316185	2.69229937	-0.12382706	-0.22585628	-0.17682848	0.17375128	0.23921481	-21.47483647	-0.03460644	0.82548553	-21.47483647	-21.47483647	0.75626694	1.23980618	-0.75187171	-21.47483647	-0.48884518	-21.47483647	0.13162072	0.81774449	-0.49892204	0.60226115	0.03542588	0.65476818	0.05120565	-0.21685520	0.04858461	0.02141118	0.09188317	-0.01073473	0.04761055	0.02903760	0.04944293	0.04296165	0.03056391	0.00300964	0.02539214	0.00815251	0.01058157	0.01630071	0.02588183	0.01836031	0.01740290	0.02093189	0.01089720	0.01856141	0.01593274	0.01436627	0.01674158	0.01338157	0.01413667	0.01286941	0.01595258	0.01076333	0.01269742	0.01478404	0.01396024	0.01623918	0.01104361	0.01596071	0.01529042	0.01708316	0.01400933	0.01163911	0.01815161	0.01371043	0.01219591	0.01289106	0.00708676	0.01017342	0.01172119	0.01290105	0.01154996	0.01192537	0.00778401	0.01026889	0.02075050	0.02043647	0.01852891	0.02041271	0.01794168	0.01879046	0.02350317	0.01273332	0.02047904	0.02075470	0.01429863	0.01561700	0.01785832	0.01814178	0.02138262	0.01940280	0.01746803	0.02400275	0.02495733	0.02057971	0.01478878	0.02031861	0.01906510	0.01532782	0.00748608	0.00896927	0.00865707	0.00141474	0.00416199	0.00159788	0.00143931	0.00245492	0.00049284	-0.00197822	-0.00160441	-0.00415875	-0.00839892	-0.01229514	-0.01138768	-0.01139416	-0.01120068	-0.01120902	-0.01694293	-0.01886755	-0.02325474	-0.02468165	-0.02177146	-0.02328298	-0.02462012	-0.02469513	-0.02672308	-0.02783749	-0.02741076	-0.02626246	-0.02998505	-0.03427688	-0.03069867	-0.03252499	-0.03550190	-0.03794372	-0.03965671	-0.04093447	-0.04151322	-0.03827645	-0.03428709	-0.03162384	-0.02793527	-0.02072319	-0.01507984	-0.00802945	-0.00469871	0.00140152	0.00489520	0.00718084	0.00778847	0.00973808	0.00739172	0.00497845	0.00191529	-0.00309187	-0.00461544	-0.00713721	-0.00983364	-0.01015426	-0.01209993	-0.00996790	-0.01069488	-0.01052153	-0.00876670	-0.00939212	-0.00679308	-0.00498197	-0.00501873	-0.00333635	-0.00282328	-0.00230359	-0.00172096	-0.00151821	-0.00122113	-0.00177834	-0.00082903	-0.00030592	-0.00005478	0.00021596	0.00010297	0.00055124	-0.00113961	-0.00004209	0.00037563	0.00011692	-0.00020625	-0.00095882	0.00053189	0.00058005	0.00002994	0.00075368	0.00024270	-0.00010961	-0.00014779	0.00020059	-0.00018637	-0.00021414	-0.00035763	-0.00002338	-0.00019265	0.00004733	-0.00038746	0.00074443	-0.00071592	0.00055233	-0.00001143	-0.00082208	0.00008632	0.00024648	0.00013365	0.00020816	-0.00070424	-0.00040823	0.00016438	-0.00067991	0.00063992	-0.00024880	-0.00035904	-0.00031452	-0.00099450	0.00006350	0.00044566	-0.00017408	-0.00023402	0.00082982	0.00020751	-0.00084459	0.00047181	-0.00005234	-0.00083875	-0.00084739	-0.00098416	-0.00134726	-0.00028438	-0.00008774	-0.00073988	-0.00038822	0.00043591	-0.00091005	0.00012964	-0.00078207	0.00003803	-0.00134218	-0.00049481	0.00037472	-0.00048086	-0.00094354	-0.00027388	0.00021975	0.00093889	0.00059952	-0.00016415	0.00025953	-0.00021683	0.00004905	-0.00051320	-0.00050142	0.00043231	-0.00072837	-0.00034661	0.00018022	0.00008182	0.00025099	-0.00078911	0.00028699	-0.00148238	0.00020275	-0.00000082	0.00004580	0.00011096	0.00014572	0.00037425	-0.00009527	0.00003487	-0.00024353	-0.00019124	0.00012196	0.00030478	0.00038213	-0.00045991	0.00006430	0.00036759	0.00029016	-0.00068912	-0.00006894	-0.00003980	-0.00119669	-0.00096124	0.00012850	-0.00014121	0.00085953	-0.00037304	0.00022187	-0.00044661	-0.00037014	-0.00082724	0.00056550	-0.00013059	0.00160984	-0.00089562	-0.00029010	-0.00008665	0.00036790	-0.00078953	0.00020927	0.00048574	0.00182596	-0.00102503	-0.00071595	-0.00117686	0.00019687	-0.00053150	0.00268886	0.00048509	0.00210694	-0.00019393	-0.00011866	-0.00034110	-0.00033596	-0.00017316	0.00029168	-0.00094388	0.00083338	-0.00061122	-0.00045101	-0.00085099	0.00090327	-0.00162172	0.00148819	0.00130949	-0.00038694	-0.00165346	0.00028424	-0.00047321	0.00038240	-0.00140767	0.00189765	-0.00096082	0.00027101	-0.00113344	-0.00002827	-0.00058458	0.00142626	-0.00284163	0.00081259	-0.00025857	0.00183427	-0.00054213	-0.00141876	0.00021621	0.00085693	-0.00221804	-0.00030488	-0.00104640	0.00052973	-0.00129369	0.00129492	-0.00008305	0.00061484	0.00056527	0.00042906	-0.00083092	-0.00215900	-0.00131125	-0.00037165	-0.00079188	0.00087757	-0.00057624	-0.00030095	0.00031742	0.00333796	-0.00187405	-0.00071949	-0.00138470	-0.00192400	-0.00102069	-0.00049613	0.00186984	-0.00179075	0.00034153	-0.00009193	0.00071550	0.00194277	-0.00044456	0.00070162	-0.00051218	-0.00137237	0.00053209	0.00039748	-0.00176046	0.00107416	0.00024804	-0.00048994	-0.00045631	-0.00020675	-0.00142447	-0.00045726	0.00134489	0.00177153	-0.00114489	0.00102650	-0.00044167	0.00242427	-0.00314736	-0.00153272	-0.00051521	-0.00191576	-0.00095649	-0.00058745	0.00067039	-0.00058054	-0.00087602	0.00059522	0.00009596	0.00071951	-0.00033055	0.00010143	0.00032288	0.00049205	0.00150208	-0.00040546	0.00043788	0.00034688	-0.00147788	0.00020310	0.00089257	0.00117923	0.00008263	-0.00048561	-0.00006786	0.00125538	-0.00016008	0.00070286	-0.00018681	0.00036672	-0.00091121	-0.00035635	-0.00015766	-0.00032114	-0.00085745	-0.00031715	0.00021371	0.00054474	0.00060701	-0.00092560	-0.00002258	-0.00046166	-0.00118969	-0.00006683	0.00036596	0.00051011	0.00004572	-0.00105083	-0.00129328	-0.00031594	0.00020694	-0.00023559	0.00000574	-0.00009380	0.00015176	0.00001368	-0.00051719	0.00053705	0.00051699	0.00016611	-0.00089958	0.00051189	0.00006076	0.00020514	-0.00015316	-0.00024487	-0.00008046	0.00004009	-0.00009085	0.00021106	-0.00000899	-0.00010547	-0.00027694	0.00004374	0.00014647	-0.00027757	0.00003046	0.00047022	0.00053958	-0.00029829	0.00021815	-0.00027244	0.00009285	-0.00008429	0.00006193	0.00017169	0.00054820	0.00002414	0.00027928	-0.00031577	0.00020833	-0.00006251	-0.00016221	-0.40243634
-0.4502	1.02268320	-0.64510733	-0.05145344	-0.73906350	0.08946886	-0.64295220	0.68716067	0.75130889	0.51760197	0.85947111	0.29380991	0.38050851	-0.01918357	0.91987365	0.07468173	0.06326780	0.90928180	1.02281322	-0.12922701	-21.47483647	0.73796162	1.73894128	-21.47483647	-0.71328610	-0.95500079	-21.47483647	-21.47483647	0.28135595	0.99754070	0.60542625	-21.47483647	0.13314897	0.46496183	-21.47483647	-0.75765631	0.73009217	-0.11560050	0.15461192	0.09635169	-0.00613662	0.08621401	-0.04425067	0.05424916	0.01380620	0.04384088	0.02457486	0.00545194	0.01001116	0.02428084	0.01581135	0.01837471	0.01837114	0.01766164	0.01392613	0.01894987	0.01881220	0.01748726	0.01586428	0.01455967	0.01618360	0.01371997	0.01554488	0.01583884	0.01512052	0.01387440	0.01395995	0.01324616	0.01414190	0.01519423	0.01608083	0.01301996	0.01646416	0.01636253	0.01717898	0.01285082	0.01415727	0.01629463	0.01072945	0.00967373	0.01473472	0.00570656	0.01075821	0.01421288	0.00716820	0.01587952	0.02098855	0.01581703	0.01810689	0.02272951	0.02326192	0.02134510	0.02063651	0.02625051	0.02067079	0.01571869	0.01070203	0.02707999	0.02681221	0.01466113	0.01403781	0.01899865	0.01819300	0.01604051	0.01721197	0.00968946	0.01900012	0.01231688	0.00740832	0.00387868	0.01074759	0.00846300	0.00242796	-0.00501824	-0.00353618	-0.00828201	-0.01690601	-0.02501523	-0.02988646	-0.03776729	-0.04542745	-0.05214382	-0.06020227	-0.06677888	-0.07295870	-0.07766770	-0.08456660	-0.08267409	-0.07616339	-0.06391857	-0.04541016	-0.03293054	-0.02219356	-0.02446019	-0.02544435	-0.02377996	-0.02337499	-0.02497527	-0.02509621	-0.02704484	-0.02737744	-0.02721058	-0.02658477	-0.02816881	-0.03116465	-0.02892143	-0.02903801	-0.03126750	-0.03384408	-0.03460990	-0.03596236	-0.03856619	-0.03705720	-0.03947360	-0.04078301	-0.04054387	-0.04007030	-0.03896732	-0.03518693	-0.03108410	-0.02469316	-0.01901105	-0.01384689	-0.00798335	-0.00149104	0.00135667	0.00407684	0.00492369	0.00577931	0.00466430	0.00081097	-0.00092569	-0.00373662	-0.00647950	-0.00575699	-0.01022552	-0.00930643	-0.01146292	-0.01211215	-0.01108854	-0.01142111	-0.00894174	-0.00814895	-0.00813207	-0.00722561	-0.00590743	-0.00496108	-0.00351824	-0.00366881	-0.00331880	-0.00029730	-0.00102682	-0.00082465	-0.00171273	0.00018800	-0.00046558	-0.00060966	0.00049957	-0.00005137	0.00053814	-0.00053103	0.00055500	-0.00052222	0.00023430	0.00048353	0.00017632	-0.00002094	0.00009782	-0.00048727	-0.00075338	-0.00030380	-0.00067107	0.00083139	-0.00076078	0.00010802	-0.00061547	0.00142832	-0.00077800	0.00005286	0.00120664	-0.00040134	-0.00103902	0.00104954	0.00085850	0.00083345	-0.00034631	-0.00091032	0.00025619	-0.00004645	-0.00035439	0.00057645	0.00062500	-0.00026365	-0.00108430	-0.00072055	0.00007304	0.00046359	0.00095062	0.00018662	-0.00010199	-0.00010875	-0.00018768	0.00040574	-0.00001843	-0.00088870	-0.00137442	-0.00000802	0.00034121	-0.00078412	-0.00062066	-0.00008794	0.00061125	-0.00047622	-0.00050747	-0.00039849	-0.00008992	-0.00095046	0.00009958	0.00024814	0.00008118	-0.00059883	0.00007595	0.00027827	0.00042483	0.00092533	0.00072109	0.00015934	-0.00043509	0.00015122	-0.00048389	-0.00038509	0.00041276	0.00007597	-0.00049145	0.00087693	0.00006879	0.00137658	-0.00100523	-0.00004463	0.00083407	0.00024857	0.00044789	0.00056389	0.00014066	-0.00022054	0.00015455	0.00035795	0.00058834	0.00043791	0.00011169	0.00044957	0.00048753	-0.00022987	-0.00042750	-0.00020622	-0.00023747	0.00007499	-0.00099026	0.00038100	-0.00020945	0.00015783	-0.00127800	-0.00057612	-0.00030224	0.00065558	-0.00031990	-0.00051827	0.00071754	0.00088308	-0.00067887	0.00004139	-0.00100079	0.00004131	-0.00109221	-0.00008269	-0.00002437	0.00083531	-0.00006401	-0.00014210	0.00026772	0.00139360	0.00014727	0.00112275	-0.00076215	0.00081332	-0.00049162	0.00227455	-0.00033930	0.00116006	-0.00207837	0.00062320	0.00003607	0.00003608	-0.00040607	0.00116701	-0.00055573	0.00037998	-0.00073499	0.00069071	-0.00064492	0.00053169	-0.00045576	0.00218268	0.00111050	0.00104355	-0.00134077	0.00035823	0.00093902	-0.00097798	-0.00057039	0.00018999	-0.00060140	0.00061557	-0.00185064	0.00217858	0.00073032	-0.00101856	-0.00078540	0.00169057	0.00078426	0.00023217	-0.00115726	-0.00029445	-0.00006117	-0.00011165	-0.00307308	-0.00036059	0.00035058	0.00049246	-0.00142915	0.00063200	0.00000892	0.00166050	0.00017439	0.00228133	-0.00112736	-0.00072281	0.00144030	-0.00099887	-0.00093389	0.00158849	0.00000274	0.00091784	0.00026373	0.00175963	-0.00093181	-0.00053934	-0.00049312	-0.00098551	-0.00073009	-0.00107775	0.00115140	0.00031582	0.00025717	0.00184158	0.00068695	0.00147421	-0.00026799	0.00063836	-0.00021429	0.00040968	-0.00062509	0.00110107	-0.00070805	0.00102844	-0.00107382	-0.00232380	-0.00067508	0.00176312	-0.00107463	0.00054918	0.00087967	0.00131416	-0.00139941	0.00012115	-0.00099971	0.00143852	-0.00241718	0.00116212	-0.00032495	-0.00024544	-0.00170229	-0.00066889	0.00263720	-0.00053513	-0.00037766	0.00014474	0.00134983	0.00013535	-0.00005698	0.00061204	0.00016894	0.00143077	-0.00028481	-0.00039186	-0.00000921	0.00029076	-0.00113464	0.00036208	-0.00072078	0.00035915	-0.00167500	-0.00114900	0.00050743	-0.00037887	0.00059999	-0.00010759	0.00047866	-0.00005134	-0.00071172	-0.00020616	-0.00073122	-0.00048768	-0.00021024	-0.00084539	-0.00018807	0.00051852	-0.00129037	-0.00035058	0.00016698	0.00013007	-0.00058169	0.00020107	-0.00020043	0.00022381	0.00019015	-0.00080742	-0.00118550	-0.00076198	-0.00026283	-0.00118148	-0.00001482	-0.00042236	0.00036512	0.00022919	0.00019379	-0.00006093	0.00007939	0.00007240	-0.00024946	0.00072774	-0.00054790	-0.00044631	0.00003737	-0.00011419	-0.00019267	-0.00004981	-0.00005029	-0.00003238	-0.00000368	-0.00054446	-0.00021693	0.00038625	0.00003934	-0.00060388	0.00017702	0.00013106	-0.00007800	-0.00019427	0.00021935	0.00001309	0.00015829	-0.00033774	-0.00019565	-0.00008247	0.00021619	-0.00054544	-0.00007652	-0.00043224	0.00004972	0.00000709	-0.00022730	-0.04483554
-0.4002	-0.11575748	0.50033849	0.66996295	-0.25711438	-0.74092282	-21.47483647	-0.04163813	0.29667886	0.46678191	-0.48899019	0.54630673	0.97171146	0.49216312	-0.39194939	-0.81103911	-21.47483647	0.59551865	-1.18607533	2.62538679	-0.83527452	0.15170802	-21.47483647	-1.03094006	-1.22348642	0.54446420	0.73192184	-0.95295814	-21.47483647	-0.24395078	-21.47483647	-0.55473721	0.76008230	-0.74962574	-21.47483647	-0.25951370	0.29065087	0.14274170	0.15922847	-0.05701612	-0.03420796	0.08639358	-0.05553572	0.05998678	0.05257173	0.04570491	0.01243156	0.01210357	0.01593725	0.02708072	0.01620487	0.01424475	0.02596917	0.01667279	0.01548501	0.01373351	0.01726789	0.02066599	0.01392464	0.01873032	0.01460629	0.01646843	0.01196602	0.01141388	0.01704616	0.01318042	0.01442675	0.01449339	0.01248999	0.01387937	0.01702032	0.01306090	0.01854744	0.01596616	0.01430863	0.01361189	0.01265424	0.01639485	0.01355845	0.01162708	0.01355125	0.01212255	0.01029428	0.01151409	0.00302392	0.01397439	0.01413965	0.01551675	0.01292397	0.02335357	0.02644025	0.00746025	0.01761194	0.02231511	0.02145871	0.01958844	0.01226066	0.01932799	0.02498163	0.01448576	0.01591513	0.01515295	0.01554323	0.01994720	0.01523236	0.01687112	0.02161058	0.01592896	0.01102872	0.00725240	0.01480483	0.01149537	0.00878239	0.00331818	0.00009373	0.00613254	0.00112645	-0.00077632	0.00041486	0.00180035	-0.00286804	-0.00757312	-0.00675198	-0.01062927	-0.01325506	-0.01632123	-0.02054808	-0.02136532	-0.02182233	-0.02195555	-0.02128317	-0.02505183	-0.02117962	-0.02334441	-0.02670261	-0.02193059	-0.02260251	-0.02591399	-0.02520617	-0.02877044	-0.02622790	-0.02844518	-0.02715795	-0.02930503	-0.03074400	-0.02800061	-0.02845524	-0.02863120	-0.03088124	-0.03196124	-0.03282438	-0.03297034	-0.03271963	-0.03558630	-0.03552203	-0.03794400	-0.03859804	-0.03876541	-0.03854151	-0.03965447	-0.03850424	-0.03567564	-0.03446116	-0.03157899	-0.02757867	-0.02536122	-0.02200306	-0.01718025	-0.01544223	-0.01312906	-0.01093517	-0.01047532	-0.00766765	-0.00702499	-0.00361977	-0.00371205	-0.00228689	-0.00224788	-0.00432678	-0.00449676	-0.00421883	-0.00522699	-0.00530885	-0.00838340	-0.00793147	-0.00879352	-0.00940433	-0.00970655	-0.00858255	-0.00896024	-0.00745304	-0.00534939	-0.00572673	-0.00445436	-0.00267604	-0.00242851	-0.00131440	-0.00096678	-0.00018373	-0.00072940	-0.00126589	-0.00046568	-0.00040473	0.00090935	0.00053142	0.00104720	0.00023170	-0.00002295	0.00001643	0.00014628	0.00024295	-0.00042718	0.00101881	-0.00051153	0.00020696	-0.00030637	0.00067314	-0.00010967	0.00035561	0.00054580	0.00029043	0.00061029	0.00092608	0.00025198	-0.00010339	-0.00020325	0.00024584	0.00022067	0.00008728	0.00008481	0.00078521	-0.00040517	-0.00068337	-0.00116358	-0.00029658	0.00051115	-0.00020666	-0.00024227	0.00039179	0.00044187	0.00043412	0.00024157	0.00025708	-0.00005647	-0.00039431	-0.00058003	-0.00113068	0.00013951	-0.00062503	-0.00079069	-0.00021238	0.00066876	0.00037365	-0.00064480	-0.00014847	0.00044091	-0.00019000	0.00033030	-0.00007009	-0.00023713	-0.00019649	-0.00038035	0.00046678	0.00066854	0.00084693	0.00079123	0.00000785	-0.00039421	-0.00016472	-0.00071830	0.00019595	0.00033110	0.00030572	-0.00048721	0.00030671	0.00004380	0.00064148	-0.00040974	-0.00002077	-0.00016882	-0.00030922	0.00006581	0.00029666	0.00033392	0.00029853	0.00047732	-0.00002526	0.00045288	0.00011569	-0.00015384	0.00053974	-0.00038466	0.00042601	-0.00029180	0.00005745	-0.00015713	0.00047859	-0.00083595	0.00007625	-0.00006157	-0.00009849	-0.00016233	0.00039612	-0.00010122	0.00101898	-0.00063748	-0.00021609	-0.00051645	0.00055594	-0.00085512	0.00039227	-0.00012602	0.00025359	0.00011511	-0.00090732	0.00018399	0.00111919	0.00004631	0.00113916	-0.00006441	0.00109256	-0.00019668	0.00013829	-0.00121869	-0.00008003	-0.00050179	0.00234291	0.00034185	0.00203119	-0.00086403	0.00055356	-0.00013829	-0.00055702	-0.00138102	0.00065628	-0.00098636	0.00129757	0.00055499	0.00141590	-0.00007378	0.00149859	-0.00000786	0.00036330	0.00006308	-0.00050032	-0.00081130	0.00022326	-0.00151919	0.00012159	-0.00026796	0.00214685	-0.00061662	0.00292896	0.00043689	0.00152497	0.00091201	0.00139270	-0.00175684	0.00244149	0.00162342	0.00147023	-0.00093993	0.00095533	0.00151537	0.00099416	-0.00114284	0.00249658	0.00021353	0.00178750	0.00080689	0.00157269	0.00059067	0.00065191	0.00006331	0.00209174	-0.00254384	0.00041950	-0.00007670	-0.00023884	0.00083989	0.00118726	-0.00054940	0.00259491	0.00054689	0.00212066	0.00004659	-0.00006075	0.00040576	0.00177778	-0.00102441	0.00198330	0.00025582	0.00004388	0.00074334	-0.00120375	0.00128558	0.00345770	-0.00098249	0.00014581	-0.00065720	0.00046098	0.00092235	0.00173057	-0.00129922	-0.00001574	-0.00049564	-0.00011501	0.00000076	0.00031278	-0.00343579	0.00133459	0.00051188	-0.00053965	-0.00067846	0.00012109	-0.00087976	0.00256252	-0.00186247	-0.00002888	0.00016394	0.00021106	-0.00112970	-0.00046877	0.00068862	0.00030119	-0.00026010	0.00037983	0.00068247	0.00243127	-0.00028020	-0.00002994	0.00094903	0.00094705	-0.00068978	-0.00002726	0.00132731	0.00047363	-0.00069189	0.00012128	0.00010163	-0.00052928	-0.00039111	-0.00075058	0.00082437	0.00019030	-0.00039600	0.00031748	0.00031024	0.00061928	-0.00110832	-0.00004620	0.00034423	0.00023937	0.00045946	-0.00029354	-0.00016233	0.00146189	-0.00095859	-0.00035811	0.00027334	-0.00095667	-0.00057213	0.00009602	-0.00005031	0.00066286	-0.00035112	-0.00063862	-0.00102515	-0.00014703	0.00008532	-0.00016535	0.00037015	-0.00007796	-0.00016097	-0.00068870	-0.00020600	0.00079429	0.00014608	0.00018357	-0.00022594	-0.00000408	-0.00026862	0.00022874	-0.00058030	-0.00043881	-0.00020190	0.00013349	0.00000790	0.00042329	0.00019112	-0.00023013	0.00001148	0.00035407	0.00036180	-0.00012288	-0.00030576	0.00013610	0.00010446	-0.00038776	0.00004622	0.00017028	0.00029551	-0.00027411	0.00002694	-0.00001897	0.00028062	0.00021138	0.00010201	0.00004318	0.00023808	0.00030748	-0.00011462	-0.74184831
-0.3502	0.34783033	-21.47483647	-0.05409487	-0.50805008	-0.09319764	0.19676930	-1.14462603	-0.41658736	0.17874829	-0.53915494	-0.34168732	-0.45634978	-21.47483647	0.27155708	0.75731063	-21.47483647	-0.79404379	0.01059598	-21.47483647	-21.47483647	-21.47483647	-21.47483647	-21.47483647	1.65235817	-0.55530572	-0.96663368	0.04296566	-21.47483647	-21.47483647	-2.16081977	0.41189009	-21.47483647	-0.59731322	0.43440716	-0.26795568	-0.51842252	-0.41595323	0.13410111	-0.12682955	-0.04076545	0.04294225	-0.01229501	0.03371081	0.03899191	0.03042667	0.01712742	-0.01355808	0.00981483	0.01552106	0.00934252	0.01566934	0.01935272	0.01660030	0.01171031	0.01689241	0.01392824	0.02394472	0.01493514	0.01498869	0.01236771	0.01225225	0.01526378	0.01440145	0.01497535	0.01581180	0.01289370	0.01376448	0.01376527	0.01435920	0.01893000	0.01522408	0.01492858	0.01582977	0.01714771	0.01459811	0.01484780	0.01796144	0.01394530	0.00891379	0.01246355	0.00984875	0.01136202	0.01622027	0.01210044	0.01853284	0.00858051	0.01268837	0.02501156	0.02353131	0.01863670	0.00963646	0.02410043	0.01861596	0.02545666	0.01748465	0.01431037	0.02297505	0.02397426	0.01717804	0.01685651	0.01678962	0.01686275	0.02055542	0.01732581	0.01872630	0.03312305	0.02381509	0.02293378	0.01719614	0.02002188	0.01413509	0.01439728	0.00604640	0.00775032	0.01181499	0.00667541	0.00692580	0.00365869	0.00162696	0.00129191	0.00074123	0.00324949	-0.00078111	-0.00513815	-0.00425990	-0.00953514	-0.00805935	-0.01024846	-0.01128074	-0.01406406	-0.02027344	-0.01815377	-0.02319511	-0.02509192	-0.02297119	-0.02417430	-0.02517695	-0.02432323	-0.02635416	-0.02684479	-0.02732520	-0.02711234	-0.02869695	-0.03176639	-0.02759231	-0.02835829	-0.02979316	-0.02992770	-0.03255939	-0.03313194	-0.03381912	-0.03071204	-0.03249366	-0.03314564	-0.03423349	-0.03423401	-0.03494996	-0.03642433	-0.03658230	-0.03865000	-0.03742067	-0.04077327	-0.04005334	-0.04072732	-0.03974593	-0.04169685	-0.04004999	-0.03894716	-0.03360681	-0.02946123	-0.02698127	-0.02238351	-0.01889959	-0.01280602	-0.00820801	-0.00472343	0.00095781	0.00246922	0.00346791	0.00512726	0.00444713	0.00437974	0.00221455	0.00016678	-0.00133109	-0.00229640	-0.00529847	-0.00567256	-0.00837170	-0.01014871	-0.00736812	-0.00909865	-0.00771325	-0.00654112	-0.00800247	-0.00447421	-0.00565182	-0.00466327	-0.00333051	-0.00350408	-0.00224943	-0.00243602	-0.00190812	-0.00010943	-0.00033842	0.00004169	0.00015251	0.00067804	-0.00037964	0.00042877	-0.00070968	0.00030403	-0.00066111	0.00042901	-0.00015872	0.00129863	-0.00046543	0.00029275	0.00070249	-0.00070263	0.00020387	0.00057821	0.00009962	-0.00040835	0.00028014	-0.00042592	0.00056876	-0.00013361	0.00019385	0.00022956	-0.00017492	-0.00021776	0.00016062	0.00043108	0.00065317	0.00035041	0.00046228	0.00038019	0.00123843	-0.00012082	0.00030565	-0.00068819	-0.00015996	0.00035936	-0.00084889	-0.00025472	0.00083634	-0.00025324	-0.00082719	0.00020304	0.00018312	-0.00029141	-0.00029595	0.00002392	0.00100077	-0.00011754	0.00037980	0.00002243	0.00003882	0.00039355	0.00004660	0.00019703	0.00088339	0.00100049	0.00017226	-0.00040897	0.00025808	-0.00017118	0.00006872	0.00001900	0.00017151	0.00038653	-0.00005728	0.00075491	-0.00022570	0.00090182	-0.00044696	0.00033711	0.00017653	-0.00012169	0.00064127	-0.00017054	0.00016747	0.00063771	0.00091250	0.00041515	0.00062299	0.00042310	-0.00008933	-0.00021723	0.00041883	0.00052872	0.00005302	-0.00010617	-0.00007334	0.00043081	0.00014841	0.00067736	0.00007087	0.00014439	-0.00027850	0.00010334	-0.00008912	0.00084259	-0.00074896	-0.00029969	-0.00028520	0.00041385	-0.00081517	0.00072150	0.00036855	0.00050286	0.00041196	0.00009799	-0.00029377	0.00155200	0.00054692	0.00026290	-0.00049559	0.00055526	-0.00057899	0.00202267	-0.00049345	-0.00011074	0.00080257	0.00185518	0.00075543	0.00223036	-0.00087153	0.00168085	0.00048280	0.00068939	0.00055979	0.00143196	0.00116384	0.00091565	-0.00019144	0.00099494	0.00001595	0.00025727	-0.00043116	0.00023373	0.00138348	0.00074988	-0.00048343	0.00032464	-0.00088582	0.00110843	-0.00097952	0.00313872	-0.00003226	0.00068462	0.00081777	-0.00016946	0.00123268	0.00183874	0.00011176	0.00145885	-0.00117117	0.00172728	-0.00102117	0.00028004	0.00248935	0.00265789	0.00101169	0.00140484	0.00074667	0.00036747	0.00075803	0.00235197	-0.00008303	0.00143166	0.00088153	0.00176830	-0.00145352	-0.00017060	-0.00126562	0.00058449	0.00005074	0.00178923	0.00016099	0.00128230	0.00107855	0.00134597	-0.00087002	-0.00128236	-0.00135801	0.00116979	-0.00114958	0.00135508	0.00216126	0.00177942	-0.00131373	-0.00081126	0.00188908	0.00124835	-0.00097999	-0.00043644	-0.00166184	0.00011618	-0.00027557	0.00060577	0.00116524	0.00196736	0.00110503	-0.00046296	0.00031130	0.00069304	-0.00165652	0.00095248	-0.00050030	0.00046725	0.00004552	-0.00057707	-0.00072225	0.00243741	-0.00290839	-0.00094989	-0.00139876	0.00002429	-0.00119458	0.00040062	0.00113960	-0.00008631	-0.00115926	0.00123893	0.00154283	-0.00033104	-0.00101652	0.00007582	0.00127164	0.00079341	-0.00036958	0.00042121	0.00036896	0.00113556	0.00017813	0.00047588	0.00066613	0.00036111	0.00067333	0.00035462	-0.00011168	0.00093691	-0.00034131	0.00052372	0.00031946	0.00044877	-0.00051861	-0.00002056	-0.00004519	-0.00032830	-0.00029711	-0.00007644	0.00030035	0.00170298	-0.00080372	0.00005708	0.00018637	-0.00028829	-0.00015985	0.00080207	0.00015264	0.00136908	0.00025210	0.00040128	-0.00108171	0.00076577	0.00028073	0.00047275	0.00016171	0.00006983	0.00050382	0.00050710	-0.00002239	0.00070198	0.00040158	-0.00012917	0.00014693	0.00055078	0.00061077	-0.00008182	0.00017354	0.00027484	0.00071556	-0.00004519	0.00027255	0.00018944	0.00057333	-0.00000690	0.00024358	0.00064663	0.00047505	0.00002843	0.00008462	0.00008767	-0.00021127	-0.00019062	-0.00026852	-0.00004129	-0.00027951	-0.00030697	-0.00000671	0.00039333	0.00016742	-0.00002052	-0.00006842	-0.00005024	0.00021320	-0.00006894	0.00002325	-0.23794618
-0.3002	0.41546333	0.34092971	0.25301102	2.62207723	0.44645343	-21.47483647	-0.38907351	-1.29221365	0.18314216	1.65124714	-0.72837188	-21.47483647	-0.12717054	-0.18066043	1.02669454	0.13229107	-21.47483647	0.60234851	-1.22296631	-21.47483647	-0.28792522	0.33888188	0.86351293	-21.47483647	1.44792783	-21.47483647	1.07317686	-0.02009781	-21.47483647	-21.47483647	-21.47483647	-1.56890726	-0.51395457	0.23984605	-0.44959464	-0.40017252	0.01652428	0.25006152	-0.06641548	-0.05386026	0.05136108	-0.05572864	-0.00066292	0.03919210	0.02932590	0.03297977	0.03188706	0.01675288	0.02575131	0.00983040	0.01398654	0.02939429	0.02089698	0.02290890	0.01345037	0.01886726	0.01637539	0.02199040	0.01374237	0.01632907	0.01771765	0.01357016	0.01300270	0.01339491	0.01620095	0.01462341	0.01130295	0.01496050	0.01510460	0.01714343	0.01422203	0.01597332	0.01714866	0.01786953	0.01371543	0.01209063	0.01773356	0.01467609	0.01085140	0.01231598	0.01159424	0.01038137	0.01553432	0.00689487	0.01069232	0.01594904	0.00805751	0.02831568	0.01923746	0.02431726	0.01178470	0.01363442	0.02696807	0.01894525	0.01899194	0.01843323	0.02192537	0.02172671	0.01470249	0.01943356	0.01870391	0.01453302	0.01876092	0.01684661	0.01654647	0.02839704	0.02130747	0.02198386	0.01571567	0.02465814	0.01906547	0.01563548	0.00931546	0.01202819	0.01329759	0.00757091	0.00497561	0.00578952	0.00436456	0.00528826	0.00119383	0.00415368	0.00189544	-0.00175164	-0.00087160	-0.00898398	-0.00657814	-0.00701936	-0.00856671	-0.01071097	-0.01524043	-0.01744137	-0.02470483	-0.02366958	-0.02171885	-0.02339273	-0.02370634	-0.02496810	-0.02770023	-0.02903887	-0.02811645	-0.02661677	-0.02650260	-0.03220411	-0.02954732	-0.03044292	-0.03055854	-0.03098369	-0.03299234	-0.03359499	-0.03301623	-0.03218916	-0.03208196	-0.03142811	-0.03223073	-0.03376287	-0.03493149	-0.03335471	-0.03453260	-0.03520184	-0.03292541	-0.03556886	-0.03596274	-0.03671473	-0.03801705	-0.03893060	-0.03895933	-0.03877702	-0.03793242	-0.03717699	-0.03388025	-0.02990994	-0.02853536	-0.02233351	-0.02038054	-0.01573556	-0.01158378	-0.00820513	-0.00387548	0.00005717	0.00373480	0.00584506	0.00567048	0.00571056	0.00687520	0.00557901	0.00483398	0.00304889	0.00204816	0.00123145	-0.00051499	-0.00376668	-0.00415467	-0.00616874	-0.00859659	-0.00668189	-0.00678736	-0.00622157	-0.00765051	-0.00743157	-0.00622566	-0.00548708	-0.00569510	-0.00422888	-0.00389448	-0.00411046	-0.00281052	-0.00172856	-0.00136396	-0.00061370	-0.00149584	-0.00041149	-0.00004650	-0.00018152	-0.00052913	0.00129697	-0.00086202	0.00011972	0.00046481	0.00013626	-0.00036027	0.00037111	0.00099807	0.00009595	0.00061891	-0.00040724	0.00079892	-0.00046796	-0.00016850	-0.00038473	-0.00001125	-0.00062307	-0.00047458	0.00055527	0.00060706	-0.00049039	0.00056372	0.00063769	0.00018818	0.00027622	0.00049506	-0.00035890	0.00029008	-0.00019155	-0.00086250	-0.00020629	-0.00012846	-0.00083999	-0.00072073	-0.00049802	0.00054472	-0.00016017	0.00004321	0.00027637	0.00007499	-0.00070711	0.00039376	0.00002238	-0.00010298	-0.00015489	0.00011256	0.00009438	0.00057292	0.00111420	0.00101525	0.00014112	-0.00025637	-0.00006083	-0.00030450	-0.00007643	0.00011955	-0.00010738	0.00033166	-0.00034103	0.00010894	0.00106612	-0.00018605	-0.00006696	-0.00011069	0.00047336	-0.00004341	-0.00007520	-0.00017658	0.00036906	-0.00044724	0.00021818	0.00070262	-0.00002064	-0.00051159	0.00019521	0.00016489	0.00028830	0.00019763	-0.00012027	0.00022859	0.00091166	0.00034447	0.00073675	-0.00074684	0.00025369	-0.00008970	-0.00006611	-0.00011708	0.00082327	-0.00102889	-0.00001370	0.00003695	0.00026426	-0.00016345	-0.00018418	0.00074982	0.00054694	0.00033990	0.00019540	-0.00003156	0.00151743	-0.00066903	0.00054523	0.00185058	0.00124031	0.00034191	0.00211267	0.00106509	0.00120673	0.00026835	0.00216730	0.00078305	0.00005800	-0.00056057	0.00108780	-0.00034934	-0.00128898	0.00028235	0.00042046	0.00062523	0.00149703	0.00027743	0.00175176	0.00100825	0.00062527	0.00018472	-0.00005128	0.00040056	-0.00005407	-0.00230331	-0.00004904	-0.00130991	-0.00003437	0.00039895	0.00150322	0.00116595	0.00188519	-0.00081516	0.00106950	-0.00088767	0.00113299	-0.00088797	0.00276139	0.00083049	0.00190430	-0.00288221	-0.00002701	0.00225529	0.00195932	-0.00000956	0.00007311	-0.00258810	0.00174844	-0.00033250	0.00162252	0.00152540	0.00142355	-0.00128055	0.00288116	-0.00045227	-0.00072131	-0.00064112	0.00068314	0.00140712	0.00245532	-0.00020106	0.00053779	0.00095371	0.00118556	-0.00036851	-0.00263389	-0.00187749	0.00031044	-0.00048265	0.00070767	0.00060874	-0.00101543	-0.00018290	0.00007660	0.00085728	0.00005040	-0.00068439	0.00159704	-0.00053927	0.00027280	-0.00166717	-0.00014747	-0.00124324	0.00104284	-0.00057828	-0.00137380	-0.00206348	0.00058316	-0.00340398	-0.00123944	-0.00027766	-0.00055568	-0.00092539	-0.00025038	-0.00095341	0.00146911	-0.00225196	-0.00141036	-0.00150718	-0.00131884	-0.00151676	0.00013573	-0.00001237	0.00005223	-0.00106827	0.00057495	0.00089633	0.00003796	-0.00044801	0.00005954	0.00076636	0.00037885	0.00055707	-0.00019638	0.00012395	0.00046478	0.00035174	0.00008991	-0.00047030	-0.00051115	0.00067838	-0.00045183	-0.00001754	-0.00016453	-0.00072720	-0.00083866	0.00035983	-0.00018435	-0.00108046	-0.00034259	0.00100617	-0.00034332	-0.00038538	0.00015229	-0.00007280	0.00123318	-0.00026906	0.00022517	0.00023660	-0.00016608	-0.00068430	0.00047756	0.00021921	0.00031651	-0.00039425	-0.00167726	-0.00091724	-0.00063104	-0.00083507	-0.00007120	0.00065610	0.00031681	-0.00000293	-0.00003982	0.00013546	0.00018830	-0.00002858	-0.00042590	-0.00024355	0.00126290	0.00027391	-0.00061834	0.00012193	0.00022736	-0.00011301	0.00018021	-0.00031848	0.00051806	0.00038440	0.00008455	0.00035735	-0.00008784	0.00036023	0.00006222	-0.00053680	0.00025976	0.00005432	0.00007420	0.00018725	0.00009008	0.00035309	-0.00021186	-0.00005503	-0.00003682	0.00044955	-0.00000306	0.00020526	-0.00029262	0.00027832	-0.00017840	-0.00013003	-0.41606873
-0.2502	0.17415859	0.13475896	0.20096252	-0.29912830	-0.33658566	0.11541060	0.67464632	-0.72818068	-0.09754956	0.49577054	-21.47483647	-0.33622932	0.11713853	-0.01002418	0.47649202	0.24035042	-1.15487000	-0.81619646	-0.10318021	-0.00451124	1.00382675	-21.47483647	0.07024157	-21.47483647	0.76818180	-21.47483647	-21.47483647	-21.47483647	-21.47483647	-21.47483647	1.09822679	0.03768363	-0.61519183	0.99462038	-0.24065094	0.11925170	0.00742029	0.20046997	-0.30153146	0.10010870	0.15293524	0.03058416	0.08810684	0.03770600	0.02484796	0.05935974	0.00768410	0.01880844	0.03573258	0.01632171	0.01684520	0.02910169	0.01988287	0.00936660	0.01759763	0.02311973	0.02240017	0.01242333	0.01584019	0.01663211	0.01636888	0.01698925	0.01318393	0.01390869	0.01756776	0.01470877	0.01386121	0.01323261	0.01614229	0.01539781	0.01336621	0.01202824	0.01599078	0.01543980	0.01531676	0.01341724	0.01766142	0.01279025	0.01283555	0.01619736	0.00405287	0.00359177	0.01449105	0.00510891	0.00680206	0.01156759	0.01028815	0.00951607	0.02639429	0.01545723	0.01254817	0.01902599	0.01922243	0.02190411	0.01798552	0.01454545	0.02530214	0.02069007	0.01396653	0.01649843	0.01952233	0.01769189	0.01913101	0.01709603	0.01586507	0.02274839	0.01130741	0.00756470	-0.00226997	0.00152186	-0.00368504	-0.00859672	-0.01146030	-0.00766726	-0.00715878	-0.01292917	-0.01394639	-0.01501896	-0.01436515	-0.01562580	-0.01673861	-0.01034542	-0.01583213	-0.01870920	-0.01563900	-0.02396104	-0.01879466	-0.02011670	-0.01837085	-0.02103339	-0.02070844	-0.01976587	-0.02370407	-0.02334141	-0.02075000	-0.02552751	-0.02394600	-0.02344832	-0.02672420	-0.02734122	-0.02851291	-0.02773841	-0.02949836	-0.02869286	-0.02969470	-0.03319465	-0.03068491	-0.03022699	-0.03205383	-0.03251262	-0.03301095	-0.03290941	-0.03177371	-0.03134926	-0.03311583	-0.03250248	-0.03360283	-0.03370289	-0.03443280	-0.03362813	-0.03188072	-0.03366543	-0.03227081	-0.03229191	-0.03284641	-0.03402262	-0.03417119	-0.03496782	-0.03369006	-0.03513714	-0.03505622	-0.03431586	-0.03378243	-0.02971894	-0.03028576	-0.02694765	-0.02504942	-0.02256641	-0.01942272	-0.01560665	-0.01387806	-0.00906934	-0.00699075	-0.00320305	-0.00078077	0.00050737	0.00347053	0.00443544	0.00546341	0.00618717	0.00755496	0.00556669	0.00459967	0.00425866	0.00152078	0.00050945	-0.00098113	-0.00090694	-0.00293675	-0.00331556	-0.00612383	-0.00643183	-0.00638424	-0.00590873	-0.00620491	-0.00638935	-0.00666822	-0.00672390	-0.00490726	-0.00511060	-0.00515698	-0.00269684	-0.00347673	-0.00283823	-0.00302476	-0.00009998	-0.00113475	0.00019847	0.00015980	-0.00013678	-0.00031095	0.00073096	-0.00001271	0.00042854	-0.00031820	-0.00103152	0.00076441	-0.00037764	0.00048960	0.00070660	-0.00008214	0.00026653	-0.00002085	-0.00067437	0.00007881	-0.00015445	-0.00018582	0.00077977	0.00019455	-0.00039930	0.00083581	-0.00031668	0.00056607	-0.00008504	-0.00048761	-0.00011802	0.00037490	-0.00069834	-0.00063290	-0.00070016	0.00053740	-0.00016238	0.00005797	-0.00035614	0.00050187	-0.00080249	-0.00013315	0.00070143	0.00002647	0.00032499	0.00023572	0.00031605	0.00090870	0.00042550	0.00085124	0.00093248	-0.00046450	0.00054219	-0.00042421	-0.00004639	0.00044363	0.00017194	-0.00015711	0.00024814	0.00039103	0.00061328	-0.00073576	0.00005956	0.00008292	0.00022860	0.00038588	0.00062745	0.00003065	0.00056163	-0.00012985	0.00021358	0.00014610	0.00073468	-0.00024443	0.00035266	0.00091783	0.00037968	-0.00050500	0.00031799	0.00015266	0.00046166	-0.00029474	0.00060999	0.00054539	-0.00023564	-0.00023555	0.00004236	0.00043137	0.00118092	0.00005010	0.00051886	-0.00004598	0.00082670	-0.00047021	0.00098572	-0.00005264	0.00072110	-0.00080794	-0.00079483	0.00046138	0.00118220	0.00033424	-0.00019924	-0.00091224	0.00090087	0.00073335	0.00075494	-0.00063257	0.00142192	0.00014488	0.00146149	-0.00035889	0.00084515	-0.00032843	0.00029875	0.00075981	0.00024334	-0.00079668	0.00037844	0.00063283	0.00115778	0.00014138	-0.00047697	-0.00007708	0.00085933	-0.00040823	0.00123049	0.00087055	-0.00067953	-0.00012269	0.00203984	0.00085773	0.00152796	-0.00015059	0.00165118	-0.00096402	0.00085589	-0.00020199	-0.00001777	0.00049722	0.00152961	-0.00114106	0.00325078	-0.00099363	0.00205262	-0.00040853	0.00133573	0.00041635	0.00159608	0.00066819	-0.00044933	-0.00095064	0.00020184	0.00156876	0.00134299	-0.00040465	0.00048261	-0.00081789	0.00296672	-0.00015716	0.00042439	0.00046415	0.00275919	-0.00047232	0.00209447	-0.00122535	0.00035416	0.00085043	-0.00139790	0.00005322	-0.00038926	-0.00074557	-0.00047155	-0.00097126	0.00192470	0.00028593	-0.00114466	0.00200910	-0.00108757	0.00176082	0.00109078	-0.00046703	0.00099080	-0.00137868	-0.00113655	-0.00092889	0.00045545	0.00069760	0.00240885	-0.00026088	-0.00086563	0.00070782	-0.00037999	0.00074385	0.00139291	0.00050260	-0.00015879	-0.00141355	0.00009496	0.00061493	0.00135082	-0.00222714	-0.00034132	-0.00121025	0.00008690	-0.00188030	0.00070402	0.00021217	0.00066452	-0.00018183	0.00059937	-0.00004423	0.00089584	-0.00180189	0.00081373	0.00048450	0.00143414	-0.00088380	-0.00072727	0.00039945	-0.00015783	-0.00099064	-0.00021185	-0.00091643	0.00086796	-0.00008087	0.00045186	0.00034906	0.00044457	-0.00001816	0.00060421	0.00020378	0.00002317	-0.00128806	0.00004156	0.00076822	-0.00006162	-0.00030264	0.00029162	0.00003716	0.00044978	-0.00034749	-0.00005557	0.00026735	0.00076444	0.00007265	0.00025714	0.00076579	0.00049888	-0.00009572	-0.00086746	-0.00096480	0.00056839	-0.00069341	-0.00008600	-0.00005465	-0.00059001	0.00039087	0.00072163	0.00042168	0.00025224	0.00059273	-0.00050140	-0.00056536	0.00017369	-0.00025124	-0.00016257	0.00023296	-0.00022534	-0.00028805	0.00004983	-0.00000339	0.00016438	0.00030687	0.00010095	-0.00013492	-0.00007937	0.00025348	-0.00077860	-0.00003534	0.00000481	0.00048041	-0.00021737	-0.00041918	-0.00005167	-0.00018285	-0.00005865	-0.00033856	-0.00001605	0.00047355	-0.00028263	0.00000817	-0.00048254	0.00003471	-0.00015132	-0.00017196	0.39327537
-0.2002	0.35384523	-21.47483647	-21.47483647	0.33827712	-0.62538189	-0.42620111	-0.74316677	-0.57906640	-1.20471834	-0.26103270	-0.15210961	-0.33315212	-1.37470810	0.56392825	0.13652283	0.15472880	0.28092263	-0.45518328	-0.09184806	-21.47483647	-0.01590663	-21.47483647	-21.47483647	-21.47483647	0.03359233	-21.47483647	-1.86721241	-21.47483647	0.28283686	-21.47483647	0.60358375	-21.47483647	0.59765000	-0.06704874	0.03674916	-0.19216551	0.09039309	-0.00157634	-0.01043844	0.08919301	0.08027569	-0.03568510	0.03340148	-0.00408156	0.07646538	0.00751841	0.01927943	0.01326332	0.03178178	0.01635496	0.01402941	0.02288169	0.01272270	0.01463543	0.02067737	0.01762668	0.02279187	0.01306698	0.01279621	0.01194316	0.01630052	0.01415970	0.01371655	0.01211708	0.01712577	0.01574185	0.01415502	0.01280889	0.01382124	0.01924923	0.01217631	0.01746722	0.01774504	0.01600080	0.01586821	0.01308369	0.01830843	0.01333966	0.01252008	0.01470790	0.00810171	0.01026301	0.00941542	0.00814272	0.01386622	0.01481240	0.01136198	0.02209365	0.02339361	0.01334416	0.01265821	0.02241811	0.02592727	0.02307166	0.01965326	0.01358486	0.02081874	0.02508600	0.02008940	0.01597300	0.02007881	0.01585103	0.02043923	0.02042980	0.02053118	0.03358656	0.02438052	0.02211104	0.01347827	0.01843194	0.01204364	0.01216832	0.00153843	0.00641506	0.01015265	0.00400351	0.00330248	0.00024809	0.00508539	-0.00212187	0.00101609	0.00249288	-0.00125679	-0.00604001	-0.00392873	-0.01058362	-0.00619515	-0.00834927	-0.00987818	-0.01440945	-0.01669053	-0.01861946	-0.02259590	-0.02219951	-0.02313700	-0.02471429	-0.02512588	-0.02388570	-0.02765607	-0.02825950	-0.02817734	-0.02658947	-0.02884560	-0.03029748	-0.03039504	-0.03195489	-0.03057925	-0.03073739	-0.03204548	-0.03314124	-0.03249340	-0.03236230	-0.03121351	-0.03113412	-0.03291373	-0.03324687	-0.03482347	-0.03370931	-0.03400819	-0.03421280	-0.03256227	-0.03222181	-0.03087797	-0.03145946	-0.03018757	-0.03226538	-0.03069794	-0.03237944	-0.03186390	-0.03297583	-0.03315659	-0.03333862	-0.03452993	-0.03240596	-0.03317647	-0.03239099	-0.03143658	-0.03191867	-0.03042424	-0.02771916	-0.02496563	-0.02287459	-0.02263363	-0.01940890	-0.01628438	-0.01372278	-0.01089331	-0.00871393	-0.00543086	-0.00241207	-0.00008784	0.00129489	0.00378804	0.00534225	0.00575447	0.00730735	0.00659034	0.00586997	0.00503798	0.00437343	0.00425561	0.00263053	0.00080204	0.00018507	-0.00103180	-0.00206109	-0.00323671	-0.00559128	-0.00475797	-0.00551660	-0.00646550	-0.00476303	-0.00632256	-0.00694377	-0.00566096	-0.00516524	-0.00433256	-0.00414810	-0.00262974	-0.00369487	-0.00272329	-0.00170166	-0.00207336	-0.00100472	-0.00120744	-0.00034529	-0.00012163	0.00025766	-0.00024818	-0.00021624	0.00008177	0.00009459	-0.00010189	-0.00060814	0.00093984	-0.00061018	0.00024426	0.00063806	0.00144752	0.00012753	0.00022581	0.00016312	0.00023545	0.00013198	-0.00009858	-0.00000831	0.00017673	-0.00104327	-0.00065167	-0.00003930	0.00071403	-0.00009991	0.00005488	0.00023818	0.00033188	-0.00033761	0.00049551	0.00070079	-0.00001877	-0.00077684	0.00004750	0.00037071	0.00102111	0.00070113	0.00060934	0.00032417	0.00056648	-0.00020703	-0.00059693	0.00013234	0.00071528	-0.00016088	0.00006445	0.00001016	0.00046811	0.00086885	-0.00053597	-0.00026105	0.00087309	0.00102609	0.00061681	0.00054987	0.00026775	0.00083154	-0.00006083	0.00036282	0.00002023	-0.00044288	-0.00022129	0.00011804	0.00038786	0.00021946	-0.00042995	0.00007750	-0.00010035	0.00096416	-0.00005766	0.00092260	0.00053385	0.00000398	0.00008741	0.00074651	0.00080803	0.00051750	-0.00023749	-0.00008039	0.00140095	0.00050168	-0.00031299	-0.00023387	0.00034488	-0.00044569	0.00111386	-0.00055920	0.00037459	0.00155215	0.00002422	0.00013434	0.00012419	0.00084132	-0.00006457	0.00188706	0.00025648	-0.00001458	0.00068669	0.00156403	-0.00051220	0.00089118	0.00008199	0.00114343	0.00132796	0.00030635	0.00012735	0.00052231	-0.00080497	0.00053382	0.00032532	0.00089764	0.00041953	0.00213738	-0.00134227	0.00082918	-0.00001041	0.00014025	-0.00010567	0.00073206	0.00051415	0.00172973	0.00048794	0.00069761	-0.00004282	0.00107712	0.00121138	0.00213491	0.00092562	0.00017602	0.00040815	0.00280575	-0.00042320	0.00101255	0.00192817	-0.00121819	0.00143590	0.00365498	0.00144831	0.00289864	-0.00109123	0.00035699	-0.00074674	0.00374445	0.00008346	0.00088996	0.00017657	0.00408712	0.00002953	-0.00032337	-0.00089774	0.00057918	0.00186014	0.00148253	0.00263760	0.00063463	0.00064658	0.00410904	0.00192876	0.00016440	0.00095278	0.00023555	0.00012449	0.00024604	-0.00027805	0.00063101	0.00149479	-0.00010253	-0.00017989	0.00103876	-0.00074593	0.00223088	0.00069111	0.00063961	-0.00100037	0.00040912	0.00054202	0.00028739	-0.00010324	0.00043991	0.00097152	0.00054459	-0.00249906	0.00015004	-0.00067273	-0.00044421	-0.00205453	0.00002221	-0.00168990	0.00280702	-0.00318733	-0.00171034	-0.00056743	-0.00149409	-0.00107272	-0.00087378	0.00038594	-0.00045037	0.00080756	0.00128486	0.00016749	0.00052572	-0.00015529	0.00062478	0.00053904	0.00193599	0.00110245	0.00004749	0.00065344	0.00080595	-0.00024161	0.00060355	0.00005836	0.00043072	0.00025010	-0.00020746	0.00123526	-0.00020529	0.00030947	0.00073795	0.00095116	0.00011847	-0.00088375	0.00126664	0.00013225	0.00050671	0.00027675	0.00043723	-0.00031751	0.00055931	-0.00042119	0.00014860	0.00032780	0.00004790	0.00053500	0.00040691	0.00052724	0.00103573	0.00077492	0.00024523	-0.00100899	0.00016641	-0.00000178	0.00022476	0.00026862	0.00024429	0.00049597	0.00050895	0.00017397	0.00071368	0.00002614	0.00063781	0.00009886	0.00087361	0.00039080	0.00036314	0.00030548	0.00041616	0.00000358	0.00078760	0.00026471	0.00055354	0.00033148	0.00019736	-0.00001853	0.00023810	0.00011192	0.00000975	0.00028965	0.00002123	0.00048130	0.00015915	0.00019524	0.00041303	0.00037648	-0.00047406	-0.00007675	-0.00012286	0.00035446	0.00023225	0.00026317	0.00007736	0.00013519	0.00018386	-0.00003257	-0.26919217
-0.1502	-0.51734726	0.16929055	-21.47483647	-0.43366597	0.38746855	0.25830688	-0.36416072	-1.26487672	0.11883417	-0.61194104	-0.50396925	-21.47483647	-21.47483647	-0.12209964	1.52419001	-0.12530371	1.37202934	1.16583395	1.21009499	1.14204943	0.79835439	-0.37972367	-21.47483647	-21.47483647	0.48381295	-21.47483647	-21.47483647	-21.47483647	-1.65151393	0.72764339	-21.47483647	-21.47483647	-1.64662977	-21.47483647	0.20777015	0.42395283	-0.36212582	0.16722959	0.02387736	-0.00648552	0.01790764	-0.05961229	0.08741777	-0.00147971	0.01826362	0.01166618	0.01274500	0.01209272	0.02221059	0.01085953	0.02481507	0.02225784	0.01177225	0.01424572	0.02057046	0.01566227	0.01824809	0.01396070	0.01510672	0.01256075	0.01281169	0.01958434	0.01453020	0.01253286	0.01406538	0.01623766	0.01537453	0.01475776	0.01160412	0.01818183	0.01257183	0.01561293	0.01689813	0.01556737	0.01585167	0.01370606	0.01682603	0.00987553	0.01031828	0.01334541	0.01177859	0.00763599	0.01392476	0.00656172	0.01131408	0.02076547	0.00999511	0.01371457	0.01777571	0.02001576	0.01349277	0.01605808	0.02585875	0.02074394	0.02173921	0.01618638	0.02194488	0.02734587	0.01556310	0.01543477	0.02143980	0.01323677	0.01953842	0.01813772	0.02042864	0.03149394	0.03101014	0.02840333	0.01986856	0.02489856	0.02152694	0.01371865	0.00941850	0.01504412	0.01390631	0.00840557	0.00776912	0.00615075	0.00760648	0.00309108	0.00170405	0.00869793	0.00701419	-0.00057731	-0.00185212	-0.00487623	-0.00291233	-0.00623434	-0.00661856	-0.01184622	-0.01436812	-0.01784139	-0.02170312	-0.02140678	-0.02166692	-0.02630440	-0.02441212	-0.02522270	-0.02862839	-0.02657077	-0.02911553	-0.02914738	-0.02839942	-0.02966974	-0.03018190	-0.03291850	-0.03109065	-0.03266515	-0.03141075	-0.03241609	-0.03331214	-0.03228112	-0.03161496	-0.03249435	-0.03344855	-0.03296521	-0.03472909	-0.03295708	-0.03395439	-0.03333728	-0.03186961	-0.03409793	-0.03261676	-0.03151392	-0.03259377	-0.03153229	-0.03195166	-0.03082171	-0.03050616	-0.03118665	-0.03094348	-0.03046525	-0.03142276	-0.02972950	-0.03045258	-0.03058394	-0.02996542	-0.03121679	-0.03157959	-0.03100098	-0.03051665	-0.02939000	-0.02871271	-0.02796615	-0.02575719	-0.02442862	-0.02309627	-0.01938144	-0.01898841	-0.01582915	-0.01254641	-0.01137503	-0.00673167	-0.00524874	-0.00371025	-0.00005545	0.00204100	0.00301296	0.00484153	0.00585228	0.00776462	0.00649661	0.00576451	0.00738575	0.00545755	0.00484557	0.00451211	0.00372864	0.00177309	0.00035839	-0.00127872	-0.00087222	-0.00307060	-0.00360190	-0.00413695	-0.00378932	-0.00544309	-0.00435609	-0.00463014	-0.00516311	-0.00535349	-0.00537066	-0.00443175	-0.00470407	-0.00490064	-0.00439356	-0.00333643	-0.00318083	-0.00257121	-0.00114172	-0.00285920	-0.00176964	-0.00223705	-0.00131621	0.00037170	0.00021348	-0.00073164	0.00040900	0.00099628	0.00003708	0.00113377	-0.00016138	-0.00065762	-0.00036813	-0.00086063	-0.00075809	-0.00033471	-0.00113926	-0.00013997	-0.00052078	-0.00035236	-0.00058537	0.00044650	-0.00022602	0.00008556	0.00001230	0.00092117	-0.00011897	-0.00009673	0.00081657	-0.00003421	0.00032482	0.00079294	0.00059763	0.00027395	-0.00019256	0.00035978	-0.00067687	-0.00002980	0.00067296	-0.00003689	-0.00049268	0.00036307	0.00117888	0.00043499	0.00035754	-0.00012362	0.00021593	-0.00015169	-0.00012372	-0.00005220	0.00037156	0.00058251	-0.00050085	0.00094751	-0.00034838	0.00018536	0.00036466	-0.00063389	0.00107672	-0.00069614	-0.00058145	0.00055578	0.00026500	0.00020357	0.00063359	-0.00036132	0.00042363	0.00004181	-0.00025295	-0.00012247	0.00029826	0.00046300	0.00081898	-0.00068193	-0.00064285	-0.00095095	-0.00026314	-0.00033978	0.00133404	-0.00011615	0.00111646	-0.00012735	-0.00024103	-0.00056423	0.00010025	-0.00133116	-0.00055080	0.00024305	0.00036418	0.00007346	0.00080983	-0.00193826	-0.00008776	0.00082929	0.00287048	-0.00091133	0.00042615	-0.00123730	0.00091974	-0.00073282	0.00030384	0.00031720	0.00068823	0.00074159	0.00054482	-0.00127620	0.00174933	-0.00000936	0.00100995	-0.00115040	-0.00028295	0.00047006	-0.00074857	-0.00060004	0.00026285	-0.00005257	0.00168056	0.00074947	0.00292730	-0.00098212	0.00296159	-0.00023740	0.00093481	0.00216179	0.00091940	-0.00192497	0.00179424	-0.00052256	0.00229759	-0.00184299	0.00009114	0.00062890	0.00307850	-0.00084108	0.00136187	-0.00124365	0.00138357	-0.00030408	-0.00057895	0.00041207	0.00253128	-0.00046811	0.00247538	-0.00062270	0.00041949	-0.00005919	0.00130181	0.00136845	0.00200860	-0.00157075	0.00106384	0.00103987	0.00021975	-0.00157107	-0.00349978	0.00011535	-0.00036893	-0.00160704	-0.00130224	0.00065681	-0.00154329	-0.00137159	-0.00141092	0.00107971	0.00103836	-0.00130431	-0.00079374	-0.00057791	0.00162018	-0.00132219	0.00131817	0.00148541	0.00136525	0.00034348	0.00039022	-0.00193211	-0.00024562	-0.00322347	-0.00007562	0.00146401	0.00219725	0.00006422	0.00079191	-0.00216382	0.00160472	-0.00211428	-0.00164175	-0.00072884	-0.00055596	-0.00146995	0.00099992	0.00041635	-0.00009595	0.00023172	-0.00093693	0.00072555	-0.00065225	-0.00075199	0.00096501	0.00043169	0.00122203	0.00024594	-0.00084758	0.00083508	0.00033299	-0.00003060	-0.00006961	-0.00055541	0.00026033	-0.00020028	-0.00080853	0.00004232	0.00054512	0.00009870	0.00036793	-0.00072523	0.00059249	-0.00069654	-0.00050784	0.00011618	-0.00061882	-0.00121138	0.00019713	-0.00009250	0.00154483	-0.00046608	-0.00148745	0.00033324	0.00013079	-0.00054221	0.00118701	-0.00014660	0.00083539	0.00023154	-0.00113870	-0.00067062	-0.00096998	-0.00119751	-0.00007278	-0.00011607	-0.00006335	-0.00007927	0.00014891	-0.00046440	0.00050639	0.00038539	0.00000554	-0.00047700	0.00040443	-0.00011969	0.00020701	0.00005630	-0.00002313	-0.00005336	0.00074019	-0.00015653	0.00024617	0.00009216	0.00020118	-0.00008648	0.00049103	0.00040529	0.00038540	0.00015340	0.00027752	-0.00002773	0.00012648	-0.00025919	0.00032564	0.00018511	-0.00042910	0.00004902	0.00020584	0.00041714	0.00032951	-0.00002818	0.00019307	0.00021321	0.00007326	-0.00030687	-0.53315580
-0.1002	1.17777194	-0.77270327	1.16064465	-0.09510305	0.31007874	0.92340013	-1.13302803	-21.47483647	1.23570215	-0.32842487	0.08761950	0.40919182	-0.28364724	0.07141869	0.13922532	-0.29980560	0.70641555	0.71175259	2.13684011	-21.47483647	-21.47483647	-21.47483647	-0.22941369	-21.47483647	-21.47483647	-21.47483647	-21.47483647	0.05412663	-0.66976935	-21.47483647	0.09214293	-21.47483647	-0.81738673	0.47530204	0.61415911	0.05651524	0.00355665	0.00109203	-0.09007584	0.00078595	0.03391662	-0.06055046	-0.01803194	0.07857947	0.03471329	0.02765943	0.00388655	0.01650924	0.03610593	0.00597253	0.02101309	0.02016522	0.02616593	0.01257198	0.01716527	0.01988416	0.02664166	0.01609906	0.01717827	0.01414885	0.02313550	0.01839345	0.01549715	0.01411911	0.01606171	0.01342170	0.01556895	0.01340612	0.01395663	0.01521289	0.01114573	0.01703093	0.01618702	0.01719933	0.01481258	0.01252989	0.01579428	0.01276993	0.01082982	0.01391500	0.01091210	0.00334481	0.01105648	0.01171185	0.02030631	0.02292308	0.00843809	0.01850648	0.01954971	0.01042367	0.00832479	0.01775704	0.02221875	0.02044819	0.02160885	0.01160071	0.02336067	0.02208337	0.01390102	0.01700571	0.01696842	0.01628561	0.01917427	0.02166437	0.01706956	0.02580637	0.02274846	0.02264855	0.01600747	0.02603392	0.02119413	0.01588183	0.00872986	0.01105422	0.00954102	0.00792299	0.00503776	0.00431816	0.00865901	0.00253461	0.00469902	0.00464746	0.00389383	-0.00312226	-0.00075280	-0.00865950	-0.00614657	-0.00884883	-0.00913346	-0.01654080	-0.01758784	-0.01806340	-0.02269160	-0.02237371	-0.02376922	-0.02735554	-0.02457379	-0.02582498	-0.02736012	-0.02848288	-0.02779343	-0.02949716	-0.02914737	-0.02999274	-0.03303060	-0.03352558	-0.03289848	-0.03273906	-0.03177148	-0.03150916	-0.03336781	-0.03320945	-0.03351561	-0.03455451	-0.03426762	-0.03317212	-0.03489787	-0.03427159	-0.03477705	-0.03432243	-0.03376613	-0.03465718	-0.03224130	-0.03325149	-0.03161398	-0.03196963	-0.03167754	-0.03261203	-0.03134039	-0.03192493	-0.02998335	-0.03087540	-0.02987033	-0.02866628	-0.03032137	-0.02854098	-0.03027506	-0.02962019	-0.03037568	-0.03152361	-0.03127841	-0.03014764	-0.03075590	-0.03164253	-0.02917561	-0.02814698	-0.02766260	-0.02667430	-0.02487806	-0.02201120	-0.02188977	-0.01995483	-0.01917408	-0.01577656	-0.01525750	-0.01297005	-0.00954442	-0.00847797	-0.00683734	-0.00390148	-0.00203198	0.00067937	0.00234863	0.00521344	0.00561128	0.00582313	0.00755499	0.00626579	0.00707791	0.00637084	0.00558121	0.00598668	0.00481633	0.00430886	0.00328041	0.00324409	0.00060145	0.00051680	-0.00029363	-0.00222424	-0.00296213	-0.00337163	-0.00342882	-0.00398004	-0.00508440	-0.00713308	-0.00499071	-0.00494025	-0.00513773	-0.00525941	-0.00524011	-0.00403718	-0.00477420	-0.00497547	-0.00293609	-0.00376513	-0.00267749	-0.00132346	-0.00069555	-0.00170855	-0.00115597	-0.00074040	-0.00053399	-0.00033966	-0.00081251	-0.00068360	0.00027219	-0.00057339	0.00011909	-0.00017327	0.00056876	-0.00068239	-0.00013325	0.00016956	0.00011151	-0.00079420	0.00062348	0.00022247	0.00017343	-0.00083643	-0.00004300	-0.00000463	0.00070892	0.00066890	0.00047952	0.00070580	0.00042252	0.00011334	-0.00005687	0.00021244	0.00022860	0.00015807	-0.00028971	0.00017907	0.00068588	0.00000131	0.00012462	0.00013162	0.00030953	0.00075171	-0.00001037	0.00101701	0.00025967	0.00063413	0.00005578	0.00007419	0.00033597	0.00018513	-0.00074299	0.00028895	0.00132837	0.00095325	-0.00018606	0.00021060	-0.00049299	0.00084926	-0.00040020	0.00089258	0.00025842	0.00050882	-0.00023931	0.00044687	0.00050450	0.00105335	0.00025877	0.00017586	-0.00002394	0.00153383	-0.00121836	0.00025920	0.00045538	0.00116297	-0.00040288	-0.00013529	0.00018715	0.00072380	0.00086848	0.00008769	0.00023923	0.00090886	0.00027898	-0.00006212	-0.00008490	0.00046806	0.00006352	0.00180800	0.00021077	0.00195086	0.00011866	0.00052255	0.00052593	0.00005876	-0.00059114	0.00033260	-0.00051757	0.00100511	-0.00037361	0.00182771	0.00035028	0.00154143	0.00053877	0.00132738	0.00046769	0.00020114	-0.00100706	0.00053988	-0.00091058	-0.00125067	-0.00034850	0.00092303	-0.00057621	0.00112060	0.00130558	0.00039598	0.00256123	0.00163642	-0.00114719	0.00202238	0.00152036	0.00262772	0.00095911	0.00017115	0.00093103	0.00078835	0.00007587	-0.00082715	-0.00042909	0.00226740	0.00051365	0.00266665	0.00090864	0.00058124	0.00087265	0.00297473	-0.00102285	-0.00064164	-0.00004078	-0.00140161	0.00019277	0.00245130	-0.00280494	0.00100436	0.00295086	0.00018741	0.00030441	0.00033118	-0.00116192	0.00161433	-0.00120761	0.00213654	-0.00003357	0.00134019	-0.00051962	-0.00039414	0.00014681	0.00089950	0.00001394	0.00053665	-0.00086727	0.00061905	-0.00026267	-0.00147190	0.00001197	0.00137725	0.00076912	-0.00138654	-0.00012857	0.00010477	-0.00112998	-0.00092424	0.00156382	0.00150992	-0.00156748	-0.00080223	-0.00124633	0.00175478	-0.00128467	-0.00103701	-0.00088668	-0.00108533	-0.00172930	-0.00028217	0.00181231	0.00036689	0.00058958	0.00076622	-0.00015199	0.00111261	-0.00216957	-0.00018796	0.00151744	0.00208931	-0.00004517	-0.00070223	0.00009386	0.00013218	0.00031931	0.00028755	0.00055498	-0.00029194	0.00029658	-0.00063891	-0.00038808	0.00113840	-0.00059760	-0.00034476	0.00045352	0.00011764	-0.00117747	0.00064296	0.00049149	-0.00049849	-0.00047801	0.00007747	-0.00024495	0.00123250	-0.00028942	-0.00030363	0.00094486	-0.00033996	-0.00067305	0.00004401	0.00006947	0.00133751	0.00023124	-0.00123401	-0.00079905	0.00028043	-0.00125368	-0.00033372	-0.00017510	0.00008188	0.00020435	-0.00001697	-0.00050163	0.00006125	0.00027317	-0.00069858	0.00004738	0.00147799	0.00044181	0.00010080	0.00008251	0.00024152	-0.00036226	0.00042864	-0.00031217	0.00011698	0.00053896	-0.00004179	-0.00017542	0.00023814	0.00052414	-0.00040191	-0.00013015	0.00016394	0.00012367	0.00012045	-0.00026155	0.00008204	-0.00056980	-0.00056982	-0.00000891	0.00029594	0.00062508	-0.00024908	0.00011185	0.00006623	0.00006689	0.00020885	-0.00008071	0.84552052
-0.0502	0.11865616	-21.47483647	0.78040358	-0.78689528	-1.69558728	-0.95559800	-0.23744492	-21.47483647	0.34611195	-2.16219997	0.05408011	1.01729131	-0.00470840	0.11493316	0.49159732	-1.19088700	0.47680767	0.32248713	-0.41235758	-21.47483647	-0.86727113	-21.47483647	0.43008834	-21.47483647	-0.71676975	0.99303842	-0.50757736	-1.62343812	-0.47658790	-21.47483647	-21.47483647	-21.47483647	-0.21053218	0.41579282	-0.05540335	0.60683407	0.09543752	-0.01159642	-0.12018295	-0.11544376	0.05423005	0.02726862	0.06922385	0.02789305	0.03559857	0.04670760	0.02884876	0.00501862	0.00755896	0.00755713	0.01483526	0.02469038	0.01251872	0.01499947	0.01637100	0.01468270	0.02222166	0.01623053	0.01529849	0.01985044	0.01605489	0.01288959	0.01584651	0.01467187	0.01620496	0.01419404	0.01646857	0.01164838	0.01517093	0.01720580	0.01420524	0.01648016	0.01596741	0.01743709	0.01371475	0.01148494	0.01940897	0.01429796	0.01115164	0.01065500	0.01262929	0.00407005	0.01751886	0.01336275	0.00506350	0.01903107	0.00606069	0.02633867	0.02598399	0.02008519	0.01387209	0.01131751	0.02089535	0.02022027	0.02530339	0.01595137	0.02222447	0.02480574	0.01834444	0.01951975	0.02058476	0.01615386	0.01642166	0.01573237	0.01105585	0.02214877	0.02079078	0.01851640	0.01486640	0.02115376	0.02019389	0.01457217	0.01075719	0.01157761	0.00864246	0.00591420	0.00264303	0.00253048	0.00595028	-0.00146290	-0.00035390	0.00399000	0.00226381	-0.00379219	-0.00446904	-0.01094620	-0.00755845	-0.01270550	-0.01092019	-0.01554572	-0.01939149	-0.01983372	-0.02379163	-0.02412432	-0.02273284	-0.02581290	-0.02375450	-0.02510078	-0.02728812	-0.02921369	-0.02876687	-0.02834410	-0.03083634	-0.03272740	-0.03109016	-0.03171377	-0.03189071	-0.03086115	-0.03342004	-0.03551869	-0.03406356	-0.03348191	-0.03270399	-0.03274149	-0.03412785	-0.03518792	-0.03658951	-0.03422931	-0.03524176	-0.03591811	-0.03419850	-0.03357382	-0.03455440	-0.03208728	-0.03352140	-0.03428827	-0.03219679	-0.03287289	-0.03152983	-0.03320779	-0.03205046	-0.03107288	-0.03185244	-0.02979223	-0.03053252	-0.03068294	-0.02869762	-0.03025910	-0.02948029	-0.02805156	-0.02760984	-0.02662976	-0.02913255	-0.02865175	-0.02983776	-0.03025649	-0.02896256	-0.03053576	-0.02891891	-0.02828367	-0.02713265	-0.02779177	-0.02465207	-0.02238004	-0.02243565	-0.01883233	-0.01879527	-0.01627723	-0.01661558	-0.01578065	-0.01316942	-0.01141652	-0.00849035	-0.00699365	-0.00535517	-0.00303526	-0.00066562	0.00089863	0.00223036	0.00521011	0.00472573	0.00552850	0.00648495	0.00691058	0.00686016	0.00870114	0.00663338	0.00662845	0.00692387	0.00491366	0.00476197	0.00351599	0.00243049	0.00144933	0.00056881	-0.00078953	-0.00050561	-0.00103023	-0.00312815	-0.00357068	-0.00388401	-0.00461680	-0.00403736	-0.00427623	-0.00409806	-0.00597283	-0.00535215	-0.00501041	-0.00424967	-0.00543923	-0.00493912	-0.00534828	-0.00406152	-0.00389395	-0.00417950	-0.00486915	-0.00196999	-0.00305790	-0.00276371	-0.00205362	-0.00114148	-0.00121525	-0.00050917	-0.00022074	-0.00045992	-0.00120687	-0.00035827	-0.00034749	-0.00018983	-0.00054871	0.00023686	-0.00122110	0.00080648	0.00141488	-0.00021774	-0.00037937	-0.00092441	-0.00068638	-0.00043301	-0.00071586	0.00053338	-0.00041386	0.00006630	-0.00017711	0.00031335	0.00008091	-0.00028596	-0.00000263	0.00016471	0.00011493	0.00093564	-0.00029879	0.00011785	-0.00017090	-0.00001520	0.00055497	-0.00032574	-0.00025355	-0.00019632	-0.00029740	-0.00033340	0.00030688	-0.00041614	0.00005846	-0.00036540	0.00034068	-0.00076625	-0.00034545	-0.00034066	0.00070868	-0.00131493	0.00038315	0.00074339	0.00054719	0.00017343	0.00024040	-0.00094247	0.00014744	-0.00027662	0.00011766	-0.00102280	0.00067328	-0.00121917	-0.00084014	0.00021567	0.00023707	0.00000313	0.00003841	0.00014335	0.00023433	0.00003765	0.00030239	-0.00184067	0.00063359	-0.00173740	0.00179563	0.00090100	0.00209253	-0.00178982	0.00069387	-0.00008433	-0.00153566	-0.00221159	-0.00160920	0.00089420	-0.00024469	-0.00073941	-0.00000165	0.00008610	0.00180329	-0.00085599	-0.00074367	-0.00007815	0.00017251	-0.00259596	0.00052052	-0.00107181	0.00200079	0.00064194	0.00161558	-0.00003523	0.00070499	-0.00125624	0.00067921	-0.00146658	0.00015943	-0.00040537	0.00042019	-0.00102033	0.00236850	-0.00151751	0.00037940	0.00095091	0.00173959	-0.00049815	0.00104355	-0.00079497	-0.00079526	0.00173965	0.00099481	-0.00367107	0.00029497	-0.00052852	0.00073550	-0.00039019	-0.00335628	-0.00045432	0.00015617	-0.00189791	-0.00009114	-0.00026937	-0.00131582	0.00026819	-0.00032181	-0.00159778	-0.00130442	0.00023773	-0.00135874	-0.00092639	0.00130189	-0.00068095	-0.00082239	-0.00053440	-0.00016163	-0.00027341	0.00104319	-0.00260265	-0.00118867	-0.00051396	0.00008104	-0.00135436	0.00058784	-0.00063014	0.00262962	-0.00147512	-0.00152293	0.00042606	-0.00287316	-0.00170490	-0.00197408	-0.00006614	0.00068755	-0.00269875	-0.00014332	-0.00142910	0.00125186	-0.00261513	-0.00045110	-0.00156110	-0.00070479	-0.00345922	0.00072477	0.00014948	-0.00100798	-0.00076860	0.00107884	-0.00010106	0.00015650	-0.00109386	0.00023899	-0.00001627	0.00078769	-0.00065554	-0.00123037	-0.00046808	0.00004946	-0.00020620	0.00012971	-0.00001516	-0.00027544	-0.00009009	-0.00098174	0.00051928	0.00013959	-0.00057622	-0.00072328	0.00029835	-0.00067699	-0.00085007	-0.00072498	0.00059562	-0.00061531	-0.00046085	-0.00070540	-0.00029730	-0.00022617	-0.00027649	-0.00008528	0.00043610	-0.00188349	-0.00107273	-0.00064759	-0.00089798	-0.00035363	-0.00034261	-0.00094438	-0.00083798	-0.00092949	-0.00059389	0.00013043	-0.00049381	0.00013210	0.00043637	-0.00004509	-0.00031722	-0.00001488	0.00009272	-0.00052055	-0.00033511	0.00056255	-0.00066337	0.00049120	0.00002174	0.00000173	-0.00009896	0.00026272	-0.00001059	0.00008507	0.00029977	-0.00010653	0.00025542	0.00034425	0.00053915	-0.00033843	-0.00024760	-0.00021908	0.00026048	-0.00019238	0.00005005	0.00012590	-0.00011427	-0.00059923	0.00009418	0.00014668	0.00009543	-0.00016308	-0.00002665	0.00006868	0.00016216	0.00008213	-0.00015169	-0.31148536
-0.0002	-0.65901339	-0.70299393	-0.36519060	0.30252977	-0.49811661	-2.07174993	-1.11547604	-0.04210111	-0.59372640	0.49011485	0.37256015	-21.47483647	0.26587440	0.01494438	0.48332176	-0.54450644	0.56363064	-0.25369767	0.40593529	-21.47483647	-21.47483647	-21.47483647	-21.47483647	-0.44823742	-21.47483647	-0.70338786	-0.38057375	-0.19493313	-21.47483647	0.52950950	1.62832797	0.43680754	-0.05460123	-0.54048030	0.38957251	0.90719690	-0.18891320	-0.11467634	-0.12060895	-0.06454076	0.05815971	-0.01526368	0.04576705	0.01993051	0.01408803	0.03342030	0.01178147	0.02629884	0.02266171	0.00295962	0.02903441	0.01097981	0.02011964	0.01762726	0.02232045	0.01858155	0.01659622	0.01395299	0.01276485	0.01572667	0.01308808	0.01423606	0.01542340	0.00992476	0.01732642	0.01319680	0.01692448	0.01266837	0.01584286	0.01658184	0.01359264	0.01397077	0.01549105	0.01785694	0.01287951	0.01488125	0.01539990	0.01225204	0.01224544	0.01152946	0.01182941	0.01570833	0.00989184	0.01356652	0.01771876	0.01722253	0.00325702	0.01378255	0.02359292	0.01405195	0.01435813	0.02857279	0.02644051	0.02382135	0.02428858	0.02028871	0.02313454	0.01765196	0.01766667	0.01607596	0.01737470	0.01555741	0.01895727	0.01777328	0.01820008	0.02597881	0.02028385	0.01924382	0.01571873	0.01896898	0.01775310	0.01637154	0.00647683	0.01269042	0.01205710	0.00431844	0.00410640	0.00502087	0.00649473	0.00166617	0.00262503	0.00401389	0.00160020	-0.00206780	-0.00314364	-0.01075945	-0.00719955	-0.01080625	-0.01081808	-0.01371565	-0.01769510	-0.01846288	-0.02324649	-0.02526779	-0.02458486	-0.02557700	-0.02319283	-0.02598117	-0.02703630	-0.03022878	-0.02919489	-0.02706981	-0.02937018	-0.03024355	-0.02970868	-0.03296489	-0.03241064	-0.03146159	-0.03344200	-0.03510380	-0.03466782	-0.03329321	-0.03441319	-0.03326357	-0.03496882	-0.03447378	-0.03635919	-0.03567972	-0.03586311	-0.03557864	-0.03243177	-0.03311052	-0.03293409	-0.03269951	-0.03336583	-0.03345527	-0.03204359	-0.03331650	-0.03235917	-0.03255952	-0.03230527	-0.03159262	-0.03152074	-0.02974398	-0.03034243	-0.02976562	-0.03063223	-0.03053543	-0.02957575	-0.02829649	-0.02663056	-0.02571449	-0.02693656	-0.02761286	-0.02654643	-0.02678262	-0.02640845	-0.02789348	-0.02709078	-0.02807818	-0.02627722	-0.02704151	-0.02587228	-0.02504737	-0.02559692	-0.02154703	-0.02229475	-0.02088156	-0.02114924	-0.01967234	-0.01717310	-0.01617253	-0.01482727	-0.01191824	-0.01099750	-0.01060494	-0.00920808	-0.00733287	-0.00595347	-0.00469875	-0.00422329	-0.00085435	0.00148000	0.00126985	0.00311983	0.00577390	0.00568911	0.00608251	0.00872726	0.00724704	0.00677712	0.00701005	0.00648542	0.00674666	0.00600755	0.00514575	0.00508982	0.00327457	0.00418182	0.00299876	0.00231546	0.00171472	0.00142615	0.00026518	0.00057908	-0.00074999	-0.00121590	-0.00239427	-0.00194596	-0.00423954	-0.00251198	-0.00328296	-0.00433765	-0.00420006	-0.00533531	-0.00519890	-0.00477391	-0.00529942	-0.00566422	-0.00413654	-0.00394005	-0.00312294	-0.00400514	-0.00422594	-0.00287805	-0.00282123	-0.00289242	-0.00166096	-0.00142474	-0.00103918	-0.00154558	-0.00127497	0.00064973	0.00016111	0.00005922	-0.00079068	-0.00032300	-0.00096280	0.00005764	-0.00047408	-0.00008476	-0.00087239	-0.00070142	-0.00097786	-0.00025288	-0.00037133	-0.00076936	0.00056838	-0.00000977	0.00002956	0.00041481	0.00012845	-0.00024528	0.00022975	-0.00003859	0.00011665	0.00025012	-0.00024328	-0.00131046	-0.00057073	-0.00004539	0.00028794	-0.00058150	-0.00103843	0.00022147	-0.00093494	-0.00111294	0.00006004	-0.00052535	0.00058581	-0.00076038	0.00048272	-0.00029603	0.00076165	0.00021088	-0.00031992	0.00039154	0.00089271	0.00036210	-0.00092717	-0.00028630	-0.00006107	0.00017186	-0.00110237	-0.00054947	0.00072822	0.00069945	0.00059547	0.00008691	0.00095354	-0.00006474	0.00108537	-0.00133576	0.00056580	0.00029796	0.00216900	-0.00084982	0.00174893	-0.00121402	-0.00073505	0.00027270	-0.00169836	-0.00007882	-0.00098429	0.00184353	0.00036073	0.00041048	-0.00039057	0.00067123	0.00226728	-0.00097329	0.00113193	0.00094657	0.00035274	-0.00182699	0.00019593	-0.00083794	0.00158355	-0.00055003	0.00115054	0.00143409	0.00202484	-0.00076469	0.00016437	0.00014275	0.00288040	-0.00144891	0.00254383	-0.00142357	0.00225384	0.00049520	0.00025080	0.00040281	-0.00124668	-0.00286610	0.00024669	0.00022736	0.00128215	0.00041582	0.00096656	0.00051545	0.00230593	-0.00168347	0.00260209	-0.00242096	0.00095884	0.00079777	-0.00018895	-0.00051244	0.00148727	-0.00159870	-0.00015031	0.00047745	0.00014692	-0.00139114	-0.00006505	-0.00116891	-0.00260320	-0.00112352	0.00091661	0.00068177	0.00109579	0.00123188	0.00001151	0.00121456	0.00074556	-0.00204050	-0.00040919	0.00008561	-0.00014190	-0.00022999	0.00068429	-0.00071718	0.00066960	-0.00029263	-0.00169722	0.00091723	-0.00043017	-0.00324743	0.00072341	-0.00062436	0.00088271	-0.00042284	0.00044118	-0.00010150	0.00204796	-0.00220661	-0.00030905	-0.00070690	-0.00095714	-0.00139519	0.00085974	0.00153527	-0.00108045	0.00042484	-0.00025600	-0.00036166	0.00086483	-0.00114711	0.00114473	0.00102111	0.00073265	0.00013767	0.00046954	0.00025211	-0.00002349	0.00077964	0.00018772	-0.00005145	0.00014545	-0.00072402	0.00015419	0.00066696	0.00039549	0.00034792	0.00112424	0.00113865	0.00084162	-0.00093964	0.00045286	-0.00001409	0.00040470	0.00020243	-0.00041606	0.00010260	0.00051150	-0.00148992	0.00026097	0.00130873	-0.00045286	0.00041011	0.00075340	0.00024037	-0.00068925	-0.00008180	-0.00106565	-0.00136095	-0.00018287	-0.00048083	0.00033801	0.00028999	0.00020799	-0.00013684	0.00027252	-0.00021346	-0.00002806	0.00042799	0.00059008	-0.00027655	0.00035033	-0.00036656	0.00023047	0.00001704	0.00063057	0.00005531	0.00021535	0.00006961	-0.00037259	-0.00028711	-0.00017423	0.00007316	0.00027721	-0.00018629	0.00007975	0.00027834	-0.00002066	0.00026443	-0.00012582	0.00012866	-0.00027636	0.00036427	-0.00011277	-0.00017499	-0.00014641	0.00018341	-0.00004658	-0.00007487	0.00021905	0.00026218	-0.00007514	-0.00022742	0.47087617
0.0498	-0.65838015	0.04142915	0.47574200	0.99427237	-0.42609130	0.56122689	0.72078806	-1.90347698	-0.26708052	-0.82791790	0.16730855	0.47418895	0.51021503	-0.42682853	0.69304994	0.19801450	0.05086093	0.49310970	-0.08756676	-0.19019178	-0.00512095	1.04299128	-21.47483647	0.59077203	0.79047161	2.00428700	-0.15738209	-21.47483647	-0.44992897	-1.48915899	-21.47483647	-0.06894636	-0.03017530	-0.21456658	-0.12552211	1.01631692	-0.24274558	-0.10018797	-0.00944431	-0.04017910	0.03408097	-0.02421106	0.06301190	0.05138627	0.03162710	-0.00738422	-0.00034453	0.01485947	0.01716711	0.00674586	0.01040431	0.02057007	0.01157711	0.01580595	0.01360376	0.02053127	0.01795715	0.01607700	0.01501991	0.01465753	0.01706538	0.01485991	0.01443413	0.01061255	0.01542176	0.01433402	0.01156823	0.01307190	0.01248326	0.01450152	0.01306877	0.01723868	0.01802430	0.01750151	0.01471397	0.00948218	0.01537470	0.01359048	0.01205275	0.01443112	0.00681350	0.00866918	0.01742269	0.01480214	0.00518062	0.01228172	0.01581996	0.01454537	0.01781232	0.01949416	0.01144445	0.01560473	0.01431565	0.02094196	0.01598074	0.01179962	0.02436131	0.02336402	0.01567964	0.01489269	0.01422892	0.01880606	0.02336578	0.01622137	0.02188198	0.03009958	0.03067205	0.02384217	0.01749061	0.02123744	0.01904179	0.01656124	0.01057132	0.01124217	0.01198571	0.00726326	0.00417280	0.00701501	0.01116189	0.00160466	0.00164941	0.00473166	0.00238948	-0.00212680	-0.00308833	-0.00666442	-0.00515611	-0.00540683	-0.00764196	-0.01156872	-0.01488723	-0.01767835	-0.02393387	-0.02394973	-0.02459195	-0.02523720	-0.02390947	-0.02452066	-0.02869024	-0.02889397	-0.02952578	-0.02757461	-0.02937568	-0.03078397	-0.03015707	-0.03181843	-0.03243346	-0.03114016	-0.03398697	-0.03387910	-0.03423944	-0.03380471	-0.03311199	-0.03291347	-0.03459500	-0.03341858	-0.03525809	-0.03374976	-0.03470244	-0.03490025	-0.03351851	-0.03312329	-0.03280167	-0.03255453	-0.03278552	-0.03145327	-0.03203418	-0.03226467	-0.03212081	-0.03170124	-0.03242246	-0.03084976	-0.03150516	-0.02830007	-0.03003957	-0.03016050	-0.02951278	-0.03047288	-0.02948698	-0.02851607	-0.02797790	-0.02666997	-0.02784165	-0.02719672	-0.02669951	-0.02578520	-0.02564448	-0.02417245	-0.02524232	-0.02515983	-0.02342256	-0.02333783	-0.02370881	-0.02319869	-0.02318087	-0.02147583	-0.02353466	-0.02241085	-0.02174916	-0.02250493	-0.02005352	-0.01770938	-0.01672708	-0.01507770	-0.01455061	-0.01450114	-0.01195000	-0.01183032	-0.00911901	-0.00896495	-0.00846755	-0.00529620	-0.00544808	-0.00377158	-0.00337005	-0.00023493	-0.00020290	0.00114637	0.00392879	0.00309757	0.00567838	0.00638862	0.00662706	0.00594145	0.00710791	0.00734699	0.00753975	0.00649037	0.00672583	0.00710712	0.00553472	0.00507615	0.00450825	0.00328487	0.00445751	0.00253024	0.00291887	0.00347056	0.00280230	0.00166474	0.00156730	0.00050808	0.00044004	0.00036694	-0.00151323	-0.00175382	-0.00151426	-0.00245232	-0.00270346	-0.00161838	-0.00267527	-0.00393374	-0.00434250	-0.00369509	-0.00427276	-0.00468328	-0.00374538	-0.00413840	-0.00395114	-0.00381710	-0.00429996	-0.00302455	-0.00276694	-0.00232969	-0.00269319	-0.00132472	-0.00163875	-0.00178092	-0.00213033	-0.00145975	-0.00041175	-0.00096158	-0.00085675	-0.00022592	-0.00046711	0.00036855	-0.00057161	0.00039955	0.00002453	0.00014703	-0.00005509	0.00111203	0.00074671	0.00056998	-0.00055039	-0.00034115	-0.00006224	0.00030865	-0.00045508	-0.00004310	0.00002404	-0.00003509	0.00034409	-0.00021807	-0.00058663	0.00012461	0.00003879	0.00101575	0.00046955	-0.00011817	-0.00087477	0.00028919	-0.00001180	0.00065567	-0.00065012	-0.00043400	-0.00018776	0.00058130	-0.00060201	-0.00023514	-0.00017054	0.00061071	0.00071665	-0.00150652	0.00013764	-0.00004286	-0.00076910	0.00041548	0.00050233	0.00146880	-0.00130615	0.00054512	-0.00141162	0.00078425	0.00007135	0.00146638	-0.00018862	0.00173590	-0.00159508	-0.00010555	-0.00117313	-0.00039201	-0.00135980	0.00068053	0.00083007	0.00014867	-0.00164852	0.00297521	0.00010994	0.00143615	-0.00041648	-0.00012171	-0.00010054	-0.00119450	-0.00156610	-0.00159744	0.00021683	0.00092538	-0.00107916	0.00114970	-0.00044613	0.00061642	-0.00043325	0.00023672	0.00110456	-0.00049152	-0.00156369	0.00171227	-0.00009500	-0.00046209	-0.00158370	0.00047098	0.00260630	-0.00021417	-0.00152918	-0.00031720	-0.00052511	0.00260277	-0.00233678	0.00137893	0.00006480	0.00068290	-0.00163289	0.00059852	-0.00048308	0.00175947	-0.00082401	-0.00044038	-0.00064697	0.00062156	-0.00215143	-0.00094863	-0.00036338	0.00029602	-0.00143155	-0.00273284	-0.00084720	0.00105619	0.00153680	0.00030514	0.00031902	-0.00041617	0.00011771	-0.00155322	-0.00019362	0.00089010	-0.00294648	-0.00063936	0.00068686	-0.00134056	-0.00053434	-0.00041226	-0.00040858	0.00057809	0.00020150	-0.00038379	-0.00191821	-0.00078994	-0.00312467	-0.00145785	-0.00129089	0.00032859	-0.00156754	-0.00038837	-0.00038124	0.00201229	-0.00120309	-0.00255175	-0.00055395	-0.00176841	-0.00133687	0.00063818	0.00009297	0.00074668	-0.00018321	0.00075328	0.00067390	0.00119110	-0.00077925	0.00018960	0.00077432	0.00133211	-0.00020017	-0.00074779	0.00004696	0.00033626	-0.00099619	0.00056177	-0.00095161	-0.00048485	0.00076548	0.00013766	0.00032463	0.00002368	-0.00041847	-0.00022241	-0.00048410	-0.00031359	-0.00031319	-0.00045512	0.00012212	-0.00006006	0.00012468	0.00046228	-0.00002486	0.00109360	-0.00024895	-0.00009494	-0.00007775	-0.00032659	-0.00015588	-0.00064029	-0.00004569	0.00082532	0.00007616	-0.00019499	-0.00045415	-0.00079274	-0.00026958	0.00008743	-0.00059713	0.00022942	-0.00046040	-0.00031222	-0.00037908	0.00022996	0.00032452	0.00052010	-0.00068763	0.00054552	-0.00047905	0.00014274	0.00027816	-0.00086878	-0.00038281	0.00005172	-0.00024548	-0.00011433	0.00041676	-0.00014473	-0.00013596	0.00043426	0.00039664	-0.00028779	-0.00024501	-0.00074753	0.00029363	0.00004372	-0.00017876	0.00005163	-0.00000691	-0.00030692	-0.00008606	0.00001036	0.00031530	-0.00029177	0.00021299	-0.00021801	0.00024886	-0.00031095	-0.00016193	1.95062304
0.0998	-1.51403314	-0.16169834	-0.10430048	0.13654748	0.57734918	-21.47483647	1.24370337	-2.11323309	0.49383996	-21.47483647	1.09719855	-0.39453489	0.39507798	-21.47483647	0.41102411	1.19225113	0.44155246	-1.43311787	0.90121796	-21.47483647	0.48533948	-0.03589121	-0.83286494	-0.58119889	-21.47483647	-21.47483647	-21.47483647	-21.47483647	-0.57540155	-21.47483647	0.37845161	-0.30438584	-0.05563815	0.35717835	0.11357665	-0.88733991	-0.27281614	-0.30776059	-0.31372476	-0.05844354	0.08334433	0.00216297	0.01049418	0.03994898	0.04626001	0.02020361	0.02065061	0.00175179	0.02403272	0.00836520	0.01296097	0.02238362	0.01842655	0.01359770	0.01662203	0.01251346	0.01877673	0.01717561	0.01643405	0.01203950	0.02058763	0.01387765	0.01555864	0.00809056	0.01534767	0.01606668	0.01359004	0.01292541	0.01423735	0.01623191	0.00993966	0.01566810	0.01875079	0.01652242	0.01214811	0.01297174	0.01726664	0.01142550	0.01387942	0.01234903	0.00860614	0.00905302	0.00997097	0.00603908	0.01760118	0.01689085	0.00396793	0.01779297	0.01969891	0.01252874	0.01475873	0.01060181	0.02655138	0.02474388	0.01613152	0.01668052	0.02498475	0.02101148	0.01613116	0.01841478	0.01813933	0.02000662	0.02210873	0.01499235	0.02272535	0.03021697	0.02832265	0.02331834	0.01669199	0.02346346	0.01819698	0.01528246	0.00660060	0.01349521	0.01248809	0.00614590	0.00695165	0.00475512	0.00747134	0.00165033	0.00417784	0.00588334	0.00487145	-0.00185369	-0.00131210	-0.00794958	-0.00557027	-0.00696833	-0.00884665	-0.01115617	-0.01575349	-0.01985543	-0.02345179	-0.02327864	-0.02355974	-0.02445063	-0.02390755	-0.02473894	-0.02584072	-0.02921587	-0.02806086	-0.02706799	-0.02856711	-0.03211459	-0.03068856	-0.03140594	-0.03172320	-0.03123298	-0.03223727	-0.03239395	-0.03383821	-0.03424227	-0.03288961	-0.03247616	-0.03418787	-0.03442156	-0.03550835	-0.03451078	-0.03470805	-0.03480331	-0.03345783	-0.03406152	-0.03215382	-0.03298222	-0.03274648	-0.03355038	-0.03309920	-0.03240620	-0.03139357	-0.03186864	-0.03268410	-0.03130742	-0.03160941	-0.02977740	-0.02982922	-0.03032137	-0.02885065	-0.02945089	-0.02927567	-0.02794434	-0.02711610	-0.02513098	-0.02746444	-0.02603077	-0.02676735	-0.02760562	-0.02562961	-0.02629869	-0.02509082	-0.02582265	-0.02274668	-0.02234393	-0.02138232	-0.02022449	-0.02213364	-0.01961739	-0.02067127	-0.01998714	-0.02041125	-0.02151880	-0.01853165	-0.01818602	-0.01850350	-0.01734692	-0.01734291	-0.01738292	-0.01512250	-0.01382808	-0.01225105	-0.00988030	-0.00987075	-0.00675622	-0.00738224	-0.00608452	-0.00544489	-0.00386545	-0.00317640	-0.00236322	-0.00169900	-0.00222361	-0.00087172	0.00085173	0.00120261	0.00352465	0.00318341	0.00400790	0.00582236	0.00534635	0.00732752	0.00905255	0.00750034	0.00763216	0.00723403	0.00704335	0.00714012	0.00664366	0.00702753	0.00707738	0.00595472	0.00460512	0.00514312	0.00428125	0.00392212	0.00305643	0.00291447	0.00210725	0.00287808	0.00210277	0.00155651	0.00152002	0.00220426	0.00039557	0.00096555	0.00040334	0.00096042	-0.00085101	-0.00058086	-0.00111683	-0.00118041	-0.00125812	-0.00185490	-0.00162917	-0.00207750	-0.00237078	-0.00359102	-0.00336218	-0.00317902	-0.00403205	-0.00402791	-0.00348722	-0.00378331	-0.00374056	-0.00301103	-0.00278173	-0.00271270	-0.00232657	-0.00262958	-0.00122278	-0.00142555	-0.00060182	-0.00075081	-0.00041849	-0.00069729	0.00002981	-0.00037461	-0.00009455	0.00079355	-0.00010852	-0.00026833	-0.00015459	0.00069706	0.00027765	-0.00022076	0.00066872	0.00008018	0.00064934	-0.00083447	0.00027059	0.00039845	-0.00041720	-0.00117797	0.00054847	0.00074832	0.00011417	-0.00038628	0.00080095	0.00015759	0.00021060	-0.00107036	-0.00094021	-0.00002540	0.00087905	-0.00069037	-0.00127964	-0.00023086	0.00131626	-0.00136073	0.00061129	0.00046998	0.00146312	0.00035518	0.00108746	-0.00086722	0.00087082	-0.00078048	0.00191310	0.00008101	0.00116223	-0.00082703	0.00050134	0.00030781	-0.00128916	-0.00033110	0.00178915	0.00031381	0.00175450	-0.00089660	0.00135617	0.00115616	0.00089547	-0.00160279	0.00250790	0.00080326	0.00181796	-0.00153480	0.00122091	0.00140169	0.00119196	-0.00005171	0.00086145	-0.00002183	0.00094041	0.00023387	0.00257084	-0.00089192	0.00145189	-0.00163181	0.00135827	0.00062389	-0.00001100	0.00004486	0.00029041	0.00363989	0.00173676	-0.00075318	0.00011885	0.00115817	0.00023259	0.00158963	0.00084025	0.00130834	-0.00011228	-0.00300381	0.00345372	-0.00001699	0.00168486	-0.00019591	-0.00053782	-0.00131407	0.00288033	-0.00142259	0.00276233	0.00288698	0.00125594	-0.00134225	0.00029052	0.00091958	-0.00021170	0.00008649	0.00082946	0.00144039	0.00069164	0.00070860	-0.00074409	0.00246331	0.00324240	-0.00133221	0.00109874	0.00176730	0.00126887	-0.00050546	-0.00160171	0.00164874	0.00213923	-0.00151614	0.00203452	0.00014662	0.00092307	-0.00288655	0.00098679	0.00113316	0.00082341	0.00054923	0.00125332	-0.00047358	0.00088044	-0.00149525	0.00012730	0.00097037	-0.00119745	-0.00058809	-0.00001402	0.00145393	0.00056599	-0.00102148	0.00043052	0.00001246	0.00089358	-0.00087234	0.00055121	0.00143037	-0.00013304	-0.00075163	-0.00058778	0.00072768	0.00150452	-0.00074538	0.00027314	-0.00025657	-0.00063476	0.00030459	-0.00051638	-0.00017750	0.00000957	0.00018426	-0.00084418	0.00002684	0.00008936	0.00042124	0.00056858	0.00024617	0.00039444	-0.00052487	0.00024251	0.00003105	0.00138158	0.00002980	-0.00039772	0.00083081	-0.00046104	-0.00077838	-0.00090493	0.00071072	0.00078231	-0.00038887	-0.00090451	-0.00128601	0.00026381	-0.00119956	-0.00043039	0.00082972	0.00066869	0.00050624	-0.00008117	-0.00027192	0.00068056	-0.00012158	0.00004664	-0.00029772	0.00095989	0.00058263	0.00000004	0.00041502	0.00014924	-0.00031235	0.00017511	-0.00010772	0.00005387	-0.00014390	-0.00027760	-0.00006188	0.00000073	0.00021844	-0.00052302	-0.00004421	0.00007456	0.00033948	-0.00025724	0.00032734	-0.00007570	-0.00004052	-0.00006594	-0.00013801	0.00005007	0.00041700	-0.00003375	0.00018125	-0.00027550	0.00041422	0.00016677	-0.00013327	-0.55557131
0.1498	2.30496019	0.46366419	-0.85482895	-0.35200156	-0.53101733	-21.47483647	-21.47483647	-21.47483647	0.87151869	-21.47483647	0.19323851	1.07960883	0.98464591	1.38167524	-0.87507355	0.60003150	0.01809767	0.30953314	0.25525410	-1.39600348	0.74750894	-21.47483647	-0.05192046	-21.47483647	-1.08214843	0.62270939	-0.41871595	-21.47483647	1.08933903	-21.47483647	-0.48988101	-21.47483647	0.38234820	0.71841270	-0.40408899	-0.01736434	-0.16054598	-0.19707578	0.03607217	-0.01180040	0.12725721	-0.04628862	0.04324811	0.04322493	0.05613821	0.02430965	0.02526116	0.01698022	0.02634130	0.00891811	0.01290629	0.02903683	0.01846902	0.01543267	0.01359192	0.01692810	0.01695946	0.01723960	0.01513892	0.01518453	0.01538710	0.01333198	0.01537059	0.01163649	0.01520389	0.01434336	0.01629549	0.01513393	0.01011122	0.01457230	0.01336031	0.01477180	0.01875601	0.01847626	0.01372083	0.01437363	0.01911555	0.01100528	0.01256204	0.01518135	0.00505892	0.00581352	0.01535312	0.01481213	0.01813555	0.01500580	0.00623916	0.02530945	0.02432126	0.01742710	0.01353779	0.02304359	0.02897498	0.01804869	0.01969707	0.01484170	0.02125297	0.02080056	0.01762125	0.01785764	0.01646120	0.01704829	0.01798398	0.01514537	0.01633930	0.02438908	0.02289417	0.02019348	0.01536177	0.02110481	0.01660174	0.01821714	0.00789340	0.01193882	0.01331103	0.00467815	0.00530071	0.00478704	0.00518907	0.00144510	0.00141048	0.00437132	0.00205764	-0.00434998	-0.00421534	-0.00994986	-0.00848256	-0.01120103	-0.01316228	-0.01347946	-0.01865354	-0.01879879	-0.02426847	-0.02482593	-0.02573030	-0.02690897	-0.02681720	-0.02626461	-0.02687187	-0.02993590	-0.03066398	-0.02884205	-0.03072497	-0.03237303	-0.03045912	-0.03185853	-0.03298351	-0.03274616	-0.03343141	-0.03470331	-0.03523388	-0.03409209	-0.03421366	-0.03429928	-0.03467019	-0.03609958	-0.03692903	-0.03594373	-0.03552593	-0.03610871	-0.03418435	-0.03414609	-0.03422736	-0.03381033	-0.03405011	-0.03454041	-0.03402131	-0.03303522	-0.03339018	-0.03390762	-0.03368824	-0.03087902	-0.03351955	-0.03100141	-0.03200046	-0.03106993	-0.03025682	-0.03209389	-0.03017135	-0.02910243	-0.02779108	-0.02678784	-0.02905307	-0.02842702	-0.02754931	-0.02785071	-0.02682037	-0.02590278	-0.02532014	-0.02708512	-0.02439727	-0.02543431	-0.02265023	-0.02133552	-0.02246398	-0.01906019	-0.02197084	-0.02073643	-0.01967600	-0.01979440	-0.01638934	-0.01681617	-0.01732166	-0.01613285	-0.01708030	-0.01778811	-0.01626278	-0.01545696	-0.01392656	-0.01250017	-0.01388728	-0.01084693	-0.01115083	-0.01034648	-0.00762972	-0.00607498	-0.00545171	-0.00358799	-0.00233543	-0.00207032	-0.00150873	-0.00079814	-0.00092285	-0.00114447	0.00017712	0.00004224	0.00144634	0.00046375	0.00259259	0.00370043	0.00352105	0.00488850	0.00365498	0.00446848	0.00539193	0.00550884	0.00846139	0.00879989	0.00845920	0.00828381	0.00722582	0.00742941	0.00736394	0.00746761	0.00563316	0.00518056	0.00360908	0.00352918	0.00303071	0.00231001	0.00442278	0.00234934	0.00313453	0.00251641	0.00270080	0.00250755	0.00227308	0.00230367	0.00186686	0.00215533	0.00123112	0.00180379	0.00231299	0.00131047	0.00152299	0.00048054	0.00063869	-0.00086197	-0.00132414	-0.00120943	-0.00100882	-0.00174484	-0.00326993	-0.00330460	-0.00267993	-0.00323497	-0.00272127	-0.00238301	-0.00350907	-0.00314967	-0.00318593	-0.00186875	-0.00235048	-0.00291606	-0.00273923	-0.00268315	-0.00192193	-0.00242922	-0.00172689	-0.00153968	-0.00079030	-0.00091009	-0.00113119	-0.00012603	-0.00006230	0.00044870	-0.00128237	-0.00045755	-0.00104459	0.00043821	-0.00168353	0.00011934	0.00096949	0.00058874	-0.00042190	-0.00003663	0.00047608	0.00060753	0.00010005	0.00151536	-0.00042832	0.00067368	-0.00012692	-0.00106970	0.00074503	-0.00015326	-0.00027880	0.00000642	0.00045405	0.00105160	0.00060564	0.00067502	-0.00111978	0.00149144	0.00100907	0.00179528	0.00020481	0.00132508	0.00037321	0.00128559	0.00138196	-0.00104541	-0.00115706	0.00156896	0.00091805	0.00006812	-0.00075717	0.00159826	0.00101531	0.00127358	-0.00027536	0.00074616	0.00102070	-0.00088115	-0.00131170	0.00046515	-0.00197770	0.00045422	0.00035673	0.00123564	-0.00030554	-0.00156833	-0.00137510	0.00208835	-0.00025349	0.00123719	-0.00301530	0.00109747	0.00087319	0.00129758	-0.00156760	-0.00124897	0.00096996	0.00144698	-0.00138987	-0.00066681	-0.00032528	-0.00174870	-0.00117855	0.00267645	0.00092073	0.00307624	0.00157246	0.00210100	-0.00173491	-0.00034236	0.00054412	-0.00087709	-0.00210669	-0.00026770	-0.00098956	-0.00006863	0.00040624	0.00056766	0.00019285	-0.00042148	0.00115564	0.00024048	-0.00170819	0.00082069	0.00050049	-0.00366705	-0.00050295	-0.00038711	0.00179614	0.00067512	-0.00052049	-0.00155911	-0.00022756	-0.00058773	-0.00003309	0.00005731	0.00029816	0.00118078	-0.00107830	-0.00183392	0.00011964	0.00048357	-0.00205264	0.00148638	-0.00050619	0.00033275	-0.00189552	0.00077553	-0.00064530	0.00145639	-0.00009502	-0.00251202	-0.00048865	-0.00241984	-0.00087190	-0.00095364	-0.00011795	-0.00022692	0.00085206	0.00151066	-0.00024453	0.00076427	0.00023272	0.00070809	0.00112329	-0.00004841	0.00017306	0.00013162	0.00007276	0.00053746	-0.00008870	0.00061641	0.00011735	0.00095370	0.00070070	-0.00023187	-0.00081591	0.00073115	-0.00032148	-0.00023632	0.00045096	-0.00013428	-0.00101512	-0.00091442	0.00003380	-0.00030708	0.00027249	0.00052665	0.00041045	0.00125352	0.00010977	-0.00075866	0.00076176	-0.00005451	-0.00060275	0.00018352	-0.00020890	0.00047243	-0.00054186	-0.00199155	-0.00091856	-0.00017441	-0.00017167	-0.00013089	0.00033828	0.00103816	0.00050886	0.00039333	0.00010554	-0.00018653	0.00063484	0.00008519	-0.00019835	0.00078791	0.00034416	0.00092495	-0.00001827	0.00018050	-0.00001476	0.00009299	-0.00010485	0.00013176	0.00044405	-0.00006577	0.00001950	0.00001805	0.00030938	0.00007668	-0.00022673	-0.00055700	0.00009812	-0.00043691	0.00021286	0.00012280	0.00019234	-0.00013158	-0.00036360	-0.00023744	0.00014988	-0.00013827	0.00020260	-0.00019741	-0.00021633	-0.00024933	-0.00017359	-0.24251383
0.1998	-0.22157475	-0.51340246	-0.13841894	-0.10705787	0.93567514	-21.47483647	0.88561868	-0.64991111	-0.07270297	0.70328989	-21.47483647	-0.28822160	-0.09090906	-21.47483647	-0.59839992	-1.98919106	-0.14973145	0.97672737	-0.62027246	0.54265237	0.01103139	-21.47483647	-21.47483647	-21.47483647	-0.56819984	1.12478316	1.55287790	-21.47483647	-0.72251302	-21.47483647	-21.47483647	-21.47483647	-0.97974046	-21.47483647	0.28183323	0.38988195	0.06156531	0.12158196	-0.07563254	0.01866979	0.11359549	-0.02330054	0.02669759	-0.02664659	0.07219176	0.01630620	-0.00629268	0.02779408	0.02104378	0.01992272	0.01946911	0.02584096	0.01762302	0.02333541	0.01683964	0.01561878	0.02112061	0.01840703	0.01522473	0.01928110	0.01956854	0.01728881	0.01814545	0.01383492	0.01792481	0.01247588	0.01371764	0.01465364	0.01683642	0.01653844	0.01502757	0.01568473	0.01921526	0.01770752	0.01438973	0.01227181	0.01906028	0.01330300	0.01464436	0.01352879	0.01085117	0.01100490	0.01371004	0.01047318	0.01610777	0.01938326	0.00871598	0.01062561	0.02274617	0.02228164	0.01817604	0.01991082	0.02127362	0.02722985	0.02321291	0.01319884	0.02508413	0.02368139	0.01648018	0.01640144	0.02252104	0.01800831	0.02133168	0.01891065	0.01710065	0.02387322	0.02124288	0.02160404	0.01494159	0.02064549	0.01499464	0.01576144	0.00962432	0.01254845	0.01527857	0.00426826	0.00650905	0.00468595	0.00615763	0.00274007	0.00033388	0.00338209	-0.00069973	-0.00226011	-0.00501844	-0.00828511	-0.00859535	-0.01190395	-0.01109309	-0.01562747	-0.01764687	-0.02077736	-0.02222719	-0.02452443	-0.02285828	-0.02642710	-0.02404605	-0.02538743	-0.02767896	-0.03008205	-0.02911597	-0.02840163	-0.02964722	-0.03150298	-0.03302418	-0.03342549	-0.03215654	-0.03209425	-0.03473486	-0.03548368	-0.03546829	-0.03391787	-0.03443055	-0.03347282	-0.03558471	-0.03565563	-0.03663007	-0.03608459	-0.03656841	-0.03672425	-0.03462325	-0.03510114	-0.03574242	-0.03489761	-0.03445769	-0.03505600	-0.03338265	-0.03394590	-0.03320257	-0.03447308	-0.03304821	-0.03242630	-0.03350281	-0.03059287	-0.03183882	-0.03213578	-0.03170239	-0.03142567	-0.03102258	-0.03073116	-0.02857973	-0.02747571	-0.02950067	-0.02816724	-0.02762615	-0.02730861	-0.02739888	-0.02631960	-0.02611919	-0.02615251	-0.02401959	-0.02469922	-0.02466199	-0.02235468	-0.02386316	-0.02033456	-0.02182639	-0.01904628	-0.01949016	-0.02013623	-0.01802591	-0.01826388	-0.01655752	-0.01465164	-0.01652514	-0.01491210	-0.01275626	-0.01331591	-0.01216011	-0.01075072	-0.01248677	-0.01017846	-0.01207003	-0.01212570	-0.01036967	-0.00936559	-0.00884429	-0.00696780	-0.00601982	-0.00575208	-0.00429701	-0.00218982	-0.00110064	-0.00053716	-0.00044673	0.00037209	0.00123047	0.00183104	0.00106341	0.00142422	0.00260574	0.00211841	0.00104542	0.00132677	0.00427241	0.00311276	0.00295659	0.00418148	0.00538779	0.00569521	0.00676609	0.00862009	0.00838045	0.00820650	0.00680808	0.00545745	0.00809732	0.00801362	0.00686421	0.00791426	0.00742562	0.00594345	0.00613716	0.00411895	0.00486104	0.00535250	0.00385760	0.00422830	0.00394779	0.00248609	0.00285395	0.00279723	0.00335411	0.00310730	0.00165873	0.00256050	0.00178846	0.00271477	0.00105233	0.00182016	0.00283145	0.00170570	0.00112771	0.00155557	0.00146246	0.00183830	-0.00065094	-0.00011682	-0.00010625	-0.00037954	-0.00096599	-0.00168317	-0.00182856	-0.00082143	-0.00276056	-0.00244992	-0.00218249	-0.00219139	-0.00358097	-0.00248445	-0.00203967	-0.00349107	-0.00418878	-0.00353957	-0.00296928	-0.00306904	-0.00326516	-0.00247417	-0.00203379	-0.00168249	-0.00299995	-0.00140219	-0.00107263	-0.00117986	-0.00178185	-0.00107595	-0.00126350	-0.00045198	-0.00106136	0.00011244	0.00027049	0.00055696	-0.00083525	-0.00050450	0.00047683	0.00046117	-0.00062473	0.00115699	0.00062322	0.00051995	-0.00066826	0.00086611	-0.00049969	-0.00026256	-0.00048228	0.00189758	0.00134254	0.00187630	-0.00091091	0.00185164	0.00088132	-0.00000158	0.00059301	-0.00051537	0.00095002	0.00090184	0.00001177	0.00087539	-0.00052320	0.00159211	-0.00099131	0.00156910	0.00088554	0.00038441	-0.00168684	-0.00005067	0.00027519	0.00163111	0.00091296	0.00210484	-0.00001004	0.00138851	-0.00117256	0.00132031	-0.00027401	0.00145026	-0.00100002	0.00206877	0.00185519	0.00257332	-0.00141643	-0.00167639	0.00416751	0.00136072	-0.00165540	-0.00004960	0.00078979	0.00161983	0.00150353	0.00101086	-0.00021557	0.00196470	-0.00240547	0.00279800	0.00039910	-0.00109917	-0.00039808	0.00032265	0.00115217	0.00141504	0.00040336	-0.00052157	0.00205039	-0.00057560	0.00122088	-0.00060355	-0.00126298	0.00165991	0.00095528	-0.00088495	-0.00038911	0.00008424	0.00003017	0.00073021	0.00118638	0.00180553	-0.00111991	-0.00053827	0.00030809	0.00130200	-0.00088324	0.00079417	0.00017472	0.00208602	-0.00059524	-0.00081922	0.00026599	-0.00092987	-0.00172234	0.00063282	0.00070259	0.00220439	-0.00084074	0.00008825	-0.00009535	0.00261897	-0.00278066	-0.00081384	-0.00117696	-0.00058245	-0.00155961	0.00051062	0.00114517	0.00021066	-0.00037994	0.00079096	-0.00029389	0.00134364	-0.00184564	0.00146512	0.00078888	0.00126081	0.00004288	-0.00026248	0.00002408	0.00119676	-0.00109293	-0.00084465	0.00034832	0.00034890	-0.00007327	-0.00004109	0.00004871	-0.00005752	-0.00060860	0.00055669	0.00025607	-0.00001476	-0.00135253	-0.00011841	0.00112103	-0.00052893	0.00035981	-0.00027393	0.00027461	0.00071596	-0.00135978	-0.00070769	0.00093015	0.00032776	-0.00045936	-0.00037931	-0.00014800	0.00078203	0.00013472	-0.00118626	-0.00187681	-0.00005244	0.00011475	-0.00050422	-0.00045863	0.00025019	0.00021465	-0.00014707	0.00019028	0.00023938	-0.00004480	0.00036430	0.00007593	0.00105491	0.00008072	-0.00050623	0.00061146	0.00036583	-0.00013853	0.00011211	-0.00076243	0.00024157	0.00067318	-0.00016175	0.00007271	0.00027405	0.00030078	-0.00017294	0.00004204	-0.00014364	0.00048267	-0.00029134	0.00002975	0.00025676	-0.00001602	-0.00016747	-0.00029920	-0.00008547	0.00019776	-0.00028205	-0.00022413	0.00022536	0.00032666	-0.00016805	-0.00041302	-0.25986053
0.2498	0.19903374	0.12562701	-0.32935844	0.35149080	-0.10563704	-1.10152450	0.06443818	-0.04376075	-0.62227851	-1.21234941	-0.51602781	1.47394502	0.30364117	0.36484554	0.51178895	-21.47483647	0.20614370	0.59698133	-0.33989073	-21.47483647	0.08117728	-21.47483647	-0.23089166	-21.47483647	-0.43982622	-21.47483647	-21.47483647	-2.71608472	0.96206728	-21.47483647	-0.25216912	0.67636311	-0.32112154	0.43168957	-0.44366322	0.13469762	0.04096302	0.05478333	-0.19194258	-0.05552091	0.00609045	-0.05621843	0.06012605	0.00674884	0.04552318	0.04727660	0.03333384	0.00272205	0.03863744	0.00627158	0.01656499	0.03142687	0.01649057	0.01591646	0.01688342	0.02006779	0.02238702	0.01570625	0.01441427	0.01295211	0.01752243	0.01569049	0.01311625	0.01283828	0.01663221	0.01266918	0.01440549	0.01483385	0.01470802	0.01613066	0.01198337	0.01730656	0.01597376	0.01592139	0.01473256	0.01495755	0.01764396	0.01264607	0.00869835	0.01436367	0.00740850	0.00967714	0.00993520	0.01499099	0.01246485	0.01517175	0.00833923	0.02061873	0.02462915	0.01420092	0.01839996	0.01494046	0.01792522	0.02331720	0.02025512	0.01480103	0.01608012	0.02196726	0.01568663	0.01802675	0.01868351	0.01663548	0.02185978	0.01595913	0.01513891	0.02421486	0.02156792	0.01648743	0.01660585	0.02154497	0.01501607	0.01333230	0.00446541	0.01070846	0.01020088	0.00278148	0.00311425	0.00438261	0.00674314	0.00109018	0.00183947	0.00419053	0.00024913	-0.00448563	-0.00517724	-0.01136103	-0.00930284	-0.01299417	-0.01506482	-0.01412806	-0.01860215	-0.01959545	-0.02354877	-0.02459917	-0.02390358	-0.02565052	-0.02557295	-0.02544247	-0.02928136	-0.02863372	-0.03009673	-0.02816298	-0.03109735	-0.03248800	-0.03211699	-0.03239868	-0.03296120	-0.03302479	-0.03434162	-0.03477781	-0.03604190	-0.03542672	-0.03442718	-0.03442063	-0.03605123	-0.03591504	-0.03725632	-0.03652155	-0.03721734	-0.03674411	-0.03554725	-0.03633700	-0.03619060	-0.03443472	-0.03533848	-0.03522302	-0.03468494	-0.03412102	-0.03424530	-0.03437780	-0.03340301	-0.03306883	-0.03437317	-0.03175589	-0.03277895	-0.03138091	-0.03121349	-0.03227510	-0.03125980	-0.03026180	-0.02949147	-0.02920075	-0.03002915	-0.02807778	-0.02866222	-0.02832117	-0.02711966	-0.02740538	-0.02754355	-0.02551198	-0.02411269	-0.02474063	-0.02424528	-0.02320244	-0.02321524	-0.02033533	-0.02120680	-0.02010994	-0.02002158	-0.02040277	-0.01700821	-0.01808422	-0.01688393	-0.01562329	-0.01507930	-0.01518175	-0.01414073	-0.01307656	-0.01175716	-0.01051610	-0.01093048	-0.00881795	-0.00980416	-0.00930736	-0.00937349	-0.00767041	-0.00814923	-0.00681475	-0.00747078	-0.00752973	-0.00721818	-0.00538987	-0.00511853	-0.00463172	-0.00286584	-0.00268438	-0.00079684	-0.00053448	0.00172568	0.00127699	0.00195281	0.00236497	0.00251105	0.00319210	0.00373321	0.00271990	0.00305684	0.00407465	0.00390528	0.00292337	0.00408349	0.00245841	0.00431876	0.00333439	0.00362898	0.00447219	0.00589231	0.00563812	0.00608285	0.00696714	0.00824611	0.00778563	0.00844680	0.00782695	0.00795986	0.00731879	0.00703431	0.00710550	0.00699826	0.00616998	0.00568475	0.00500535	0.00567348	0.00474690	0.00417392	0.00373582	0.00274652	0.00284395	0.00227057	0.00226371	0.00247195	0.00180731	0.00161560	0.00218040	0.00181506	0.00156542	0.00126628	0.00257637	0.00135343	0.00161988	0.00170859	0.00191365	0.00185068	0.00187302	0.00121966	0.00070981	0.00038867	-0.00014578	-0.00040711	-0.00080536	-0.00045174	-0.00030931	-0.00125265	-0.00221022	-0.00216461	-0.00270379	-0.00339402	-0.00254362	-0.00204995	-0.00324031	-0.00287947	-0.00262182	-0.00298286	-0.00284764	-0.00318974	-0.00267507	-0.00315358	-0.00198554	-0.00285588	-0.00231310	-0.00198145	-0.00332935	-0.00142773	-0.00297843	-0.00215449	-0.00143838	-0.00196461	-0.00129725	-0.00157511	-0.00033483	0.00044279	0.00019386	-0.00194654	0.00054981	-0.00056739	0.00081186	0.00020266	0.00144196	-0.00061245	0.00024945	0.00087510	-0.00003515	-0.00094838	0.00086224	0.00083497	0.00055366	0.00085529	0.00108841	-0.00050088	0.00082149	0.00069978	0.00126282	-0.00090580	-0.00027790	-0.00035166	0.00017803	0.00086645	0.00128415	0.00017184	0.00134652	0.00116368	0.00201908	-0.00096975	0.00171429	0.00062208	0.00173148	-0.00105665	0.00177726	0.00109111	0.00259424	0.00040209	0.00013284	-0.00065382	0.00010478	-0.00186127	0.00038802	0.00176184	0.00139193	0.00173498	0.00111813	-0.00020834	-0.00024441	0.00051520	0.00356195	0.00113543	0.00108135	0.00160801	0.00063175	0.00010131	0.00153449	0.00062774	0.00094214	0.00234170	0.00008399	-0.00008849	0.00062228	0.00026943	0.00032060	-0.00105533	0.00037576	0.00084036	-0.00181265	0.00170278	-0.00150335	0.00135172	0.00110779	-0.00111337	-0.00045703	0.00025042	-0.00100895	-0.00036168	0.00053264	-0.00013833	-0.00112405	0.00153380	-0.00036186	0.00022823	0.00011147	-0.00051612	0.00128750	-0.00039658	0.00276394	-0.00028380	0.00062500	0.00040720	0.00136820	-0.00173648	0.00064650	-0.00127369	-0.00045719	-0.00118829	-0.00057626	0.00031231	0.00007535	0.00021434	0.00186756	0.00089767	-0.00002334	-0.00091103	0.00118153	0.00092713	0.00241401	-0.00080476	-0.00115221	0.00019170	0.00071520	0.00013939	0.00102576	0.00043345	0.00025733	0.00031136	-0.00021912	0.00039320	0.00028294	-0.00037451	-0.00006948	-0.00010432	0.00097310	0.00030717	0.00030336	0.00060493	0.00021945	-0.00091789	0.00069667	0.00056247	0.00128181	-0.00048244	-0.00090355	0.00013863	0.00041692	0.00029820	0.00015866	0.00106712	0.00058716	0.00047393	-0.00066877	-0.00060160	0.00066370	0.00044078	0.00012746	0.00077558	0.00009394	0.00060047	0.00023201	-0.00013749	0.00062261	0.00030012	-0.00007103	-0.00013665	0.00065364	0.00005400	-0.00008801	-0.00012267	0.00028910	-0.00042736	0.00043739	-0.00014070	0.00021335	0.00036948	-0.00000103	0.00009218	0.00038128	0.00030478	-0.00027039	-0.00009288	0.00008306	0.00008612	-0.00002532	0.00004247	-0.00006691	-0.00026915	-0.00027877	0.00010161	0.00015434	0.00020454	-0.00007528	-0.00032151	-0.00005420	0.00026683	0.00009881	-0.00018352	0.38930657
0.2998	0.10555384	-0.30604040	0.55265665	-21.47483647	-0.97014791	-0.07417004	0.60238880	-21.47483647	-21.47483647	0.36283603	0.28059155	-0.31863424	0.51398258	0.62722543	-0.20158094	-0.42688481	-0.87126233	0.55896449	0.28632517	0.71321999	-2.57551932	-21.47483647	-0.33887130	-21.47483647	0.28094046	-21.47483647	0.09242366	-1.10104704	0.18512776	0.24717394	-21.47483647	0.08223829	-0.92244754	-0.72479571	-0.87612976	0.61647838	0.11014724	0.02063450	-0.03187731	0.09080341	0.18478560	-0.00747821	0.05913224	-0.02273955	0.00724342	0.02815429	0.00516068	0.00374444	0.01898225	0.00840952	0.02012283	0.02246039	0.01557518	0.00938723	0.01597144	0.01721761	0.02099963	0.01488521	0.01350855	0.01653720	0.01530322	0.01658227	0.01593804	0.01410946	0.01700485	0.01514724	0.01343611	0.01398037	0.01820239	0.01876375	0.01368026	0.01779994	0.01640321	0.01597474	0.01285615	0.01493366	0.01698832	0.01676927	0.01332457	0.00968426	0.00870472	0.00705917	0.01118114	0.00880575	0.01270016	0.01746653	0.01305447	0.00877565	0.02159695	0.01327061	0.00978323	0.01402231	0.01830062	0.02099436	0.01806139	0.01237761	0.02146550	0.02000112	0.01692021	0.01400042	0.01910306	0.01874540	0.01657913	0.01872023	0.01255522	0.02487305	0.02020846	0.01535132	0.01162263	0.02041814	0.01796958	0.01394641	0.00973887	0.01237394	0.01009174	0.00437685	0.00313760	0.00251304	0.00530977	0.00219936	-0.00004459	0.00154647	0.00046330	-0.00704124	-0.00641332	-0.01210925	-0.00925338	-0.01200257	-0.01376784	-0.01760952	-0.01831660	-0.02033346	-0.02287011	-0.02405214	-0.02316102	-0.02518063	-0.02641454	-0.02647452	-0.02870690	-0.02837530	-0.03052507	-0.03070474	-0.03034592	-0.03077539	-0.03114870	-0.03254113	-0.03294734	-0.03305939	-0.03505651	-0.03430003	-0.03558785	-0.03380353	-0.03475658	-0.03521420	-0.03567248	-0.03556090	-0.03682433	-0.03581772	-0.03627364	-0.03672392	-0.03533059	-0.03652314	-0.03647278	-0.03505440	-0.03563883	-0.03477058	-0.03405311	-0.03533365	-0.03320710	-0.03463258	-0.03403192	-0.03429264	-0.03418846	-0.03228525	-0.03259505	-0.03149177	-0.03126049	-0.03215234	-0.03075777	-0.02987312	-0.03036790	-0.02991239	-0.02918810	-0.02987844	-0.02977331	-0.02732828	-0.02690597	-0.02714122	-0.02665509	-0.02546551	-0.02451476	-0.02449861	-0.02465962	-0.02333222	-0.02416397	-0.02230301	-0.02148667	-0.02129554	-0.01927184	-0.01926679	-0.01854709	-0.01831451	-0.01683978	-0.01612334	-0.01463669	-0.01380043	-0.01337193	-0.01377120	-0.01245677	-0.01173325	-0.01109134	-0.00939293	-0.00980452	-0.00803387	-0.00833443	-0.00606835	-0.00688450	-0.00566267	-0.00443123	-0.00552004	-0.00479615	-0.00467422	-0.00465436	-0.00402036	-0.00449121	-0.00431590	-0.00280531	-0.00302101	-0.00312766	-0.00151279	-0.00122577	-0.00022216	0.00046364	0.00183866	0.00346078	0.00294965	0.00410107	0.00467246	0.00541120	0.00421646	0.00583690	0.00488371	0.00478588	0.00578572	0.00401650	0.00373068	0.00503214	0.00358577	0.00420779	0.00421760	0.00532225	0.00473215	0.00439863	0.00448556	0.00656523	0.00545482	0.00696983	0.00812332	0.00726105	0.00803634	0.00795893	0.00727414	0.00924100	0.00892486	0.00850316	0.00772123	0.00703009	0.00629208	0.00593433	0.00588689	0.00495666	0.00497372	0.00382817	0.00295508	0.00307598	0.00347257	0.00191801	0.00190188	0.00173223	0.00191042	0.00150802	0.00180604	0.00125910	0.00216810	0.00101745	0.00078329	0.00155881	0.00180403	0.00062311	0.00153776	0.00171941	0.00201059	0.00102117	0.00123912	0.00064389	0.00124877	0.00010642	0.00108262	0.00054203	0.00033564	-0.00100209	0.00016145	0.00011776	-0.00013407	-0.00202665	-0.00079014	-0.00125034	-0.00093382	-0.00257311	-0.00164645	-0.00208572	-0.00139882	-0.00260934	-0.00262626	-0.00192127	-0.00201036	-0.00253573	-0.00331725	-0.00250342	-0.00048925	-0.00234361	-0.00117883	-0.00419877	-0.00099323	-0.00264099	0.00000064	-0.00177352	0.00017609	-0.00189290	0.00021920	0.00036579	-0.00052061	-0.00234535	-0.00073449	0.00027767	0.00144097	-0.00005652	-0.00042232	-0.00048263	0.00280491	0.00029349	0.00107378	0.00122903	0.00002890	-0.00029265	-0.00106357	-0.00062934	0.00228046	0.00091168	0.00233343	0.00063837	0.00121159	-0.00091161	0.00032454	0.00246594	0.00155349	-0.00014126	0.00352831	0.00163721	0.00081886	-0.00108845	-0.00045852	0.00070891	0.00281112	-0.00007937	0.00026861	0.00061510	0.00181052	-0.00068344	0.00147812	0.00093792	-0.00125651	0.00015382	0.00305708	-0.00042447	0.00061615	0.00296322	0.00104164	0.00118809	0.00085816	0.00025458	0.00190197	0.00416238	0.00281744	-0.00180714	-0.00114494	-0.00006583	0.00116532	-0.00311859	-0.00066781	0.00060551	0.00015975	0.00172380	-0.00203850	0.00029919	0.00263683	-0.00105213	0.00041759	0.00117581	0.00235758	0.00138268	-0.00071657	0.00011402	0.00272538	0.00168957	-0.00018540	0.00162448	0.00102890	0.00017940	0.00126362	0.00026206	0.00334021	-0.00079487	-0.00011561	0.00076524	0.00174919	-0.00234176	-0.00093916	-0.00047051	-0.00087354	-0.00078699	0.00021264	0.00138297	-0.00025131	0.00031367	-0.00008183	0.00129779	-0.00007600	-0.00110879	0.00074128	0.00001870	0.00154142	-0.00095465	0.00039621	0.00121601	0.00021655	-0.00029761	0.00002821	0.00053685	0.00050965	-0.00028098	0.00002736	0.00037158	0.00025894	-0.00029546	0.00065795	-0.00009872	-0.00037397	-0.00111265	0.00021186	-0.00028951	0.00002082	-0.00038334	-0.00029072	-0.00025032	0.00093592	-0.00060192	-0.00038860	-0.00021021	0.00009910	0.00006312	0.00076708	-0.00034303	0.00019557	0.00022345	-0.00034053	-0.00096308	-0.00021777	0.00046017	-0.00010466	0.00032251	0.00065196	0.00051274	-0.00034897	0.00001658	0.00020792	0.00012088	0.00020362	0.00005012	0.00075337	0.00040083	-0.00004136	0.00021153	-0.00006399	-0.00015461	0.00012292	-0.00018956	0.00046706	0.00006079	-0.00011131	-0.00010680	0.00034506	0.00036165	0.00034967	-0.00014698	0.00000708	0.00006546	-0.00024398	-0.00001595	-0.00009018	-0.00030459	-0.00045754	-0.00051728	0.00035801	0.00052291	0.00024816	0.00046909	-0.00006025	0.00050164	0.00000963	-0.00015286	0.05647538
0.3498	0.09202941	-0.12749820	0.12488264	0.62304093	-1.03390779	-0.40630943	0.39063793	0.23563457	-0.01185974	0.01161123	-0.02307782	-0.85519318	-0.65105760	-0.09745303	-21.47483647	-21.47483647	-1.23995042	0.28106604	0.93354516	-21.47483647	-0.38072123	-21.47483647	-21.47483647	-21.47483647	0.27555236	-0.47892061	-21.47483647	-21.47483647	0.97035484	-21.47483647	0.46941593	-0.07838467	-21.47483647	0.01847231	0.20321677	-0.16839445	0.05397204	0.10456040	-0.05886441	-0.07180881	0.03343688	0.05555947	0.10290217	0.00935595	0.02783945	0.03492247	0.01325011	0.01168001	0.03525192	0.00541490	0.00337327	0.01970216	0.02181772	0.01606710	0.01039742	0.01387362	0.02339760	0.01230387	0.01505018	0.01350137	0.01538604	0.01891361	0.01815622	0.01194726	0.01857374	0.01334488	0.01564041	0.01439077	0.01428491	0.01785252	0.01428750	0.01598703	0.01919791	0.01853934	0.01462256	0.01224243	0.01917508	0.01206821	0.01121860	0.01135775	0.01111139	0.00881110	0.01182208	0.00363961	0.01485928	0.01293965	0.01077288	0.01777694	0.01872645	0.02354650	0.01765256	0.01194743	0.02680534	0.02414076	0.01820228	0.01437447	0.01814174	0.02236512	0.01240833	0.01657415	0.02410303	0.02071747	0.01964186	0.01889583	0.01916551	0.02600821	0.02471310	0.01783658	0.01520940	0.02145163	0.01562605	0.01117901	0.00833084	0.00970259	0.01280763	0.00459465	0.00526229	0.00167269	0.00548873	0.00286785	0.00173092	0.00358674	0.00147821	-0.00274170	-0.00497616	-0.01088724	-0.00790267	-0.01176217	-0.00932668	-0.01347029	-0.01825105	-0.01958170	-0.02274966	-0.02350893	-0.02306793	-0.02707341	-0.02271037	-0.02453686	-0.02719166	-0.02912631	-0.02679928	-0.02857332	-0.02890878	-0.03056116	-0.03131679	-0.03356334	-0.03270875	-0.03216777	-0.03332482	-0.03489064	-0.03463156	-0.03440069	-0.03258913	-0.03402635	-0.03528298	-0.03472294	-0.03730628	-0.03610634	-0.03624825	-0.03667413	-0.03462864	-0.03462586	-0.03454633	-0.03364527	-0.03384335	-0.03358580	-0.03413839	-0.03391174	-0.03314250	-0.03386990	-0.03290283	-0.03323063	-0.03256784	-0.02921249	-0.03156450	-0.03103423	-0.03171938	-0.03240370	-0.03069054	-0.03173822	-0.02894297	-0.02804850	-0.02911956	-0.02898540	-0.02738787	-0.02634669	-0.02741069	-0.02682431	-0.02813949	-0.02727060	-0.02469042	-0.02543884	-0.02410697	-0.02482763	-0.02367181	-0.02271576	-0.02078660	-0.01849547	-0.01929854	-0.02013616	-0.01837546	-0.01871822	-0.01784057	-0.01536857	-0.01540707	-0.01457287	-0.01305332	-0.01413729	-0.01094108	-0.01046772	-0.01094108	-0.00808319	-0.00968020	-0.00665984	-0.00814025	-0.00721155	-0.00607117	-0.00382698	-0.00465145	-0.00437877	-0.00374517	-0.00256728	-0.00262402	-0.00204208	-0.00213997	-0.00192389	-0.00147565	-0.00273096	-0.00209443	-0.00217577	-0.00191658	-0.00181510	-0.00183077	-0.00180218	-0.00059260	-0.00116432	0.00028369	0.00081062	0.00279067	0.00187317	0.00443924	0.00601948	0.00579970	0.00673250	0.00447958	0.00517641	0.00669746	0.00700618	0.00639855	0.00707509	0.00580882	0.00622699	0.00491619	0.00387716	0.00601803	0.00490259	0.00487387	0.00500797	0.00542523	0.00431231	0.00589699	0.00609018	0.00729046	0.00790962	0.00647182	0.00649545	0.00752508	0.00675090	0.00799684	0.00823221	0.00807693	0.00882627	0.00697296	0.00737833	0.00718031	0.00714811	0.00551184	0.00679292	0.00616012	0.00511235	0.00481494	0.00529566	0.00373207	0.00366693	0.00310850	0.00256355	0.00268716	0.00159780	0.00107088	0.00032450	0.00192867	0.00113320	0.00115882	0.00094598	0.00058609	0.00103096	0.00003422	0.00137247	0.00103362	0.00074395	0.00154866	0.00105674	0.00157349	0.00167105	0.00070932	0.00090042	0.00073155	0.00175359	0.00068700	0.00017303	0.00084504	0.00100509	0.00052619	0.00034017	0.00016987	-0.00003917	0.00017734	-0.00143349	0.00006499	-0.00005362	-0.00074283	-0.00151858	-0.00206486	-0.00253221	-0.00141347	0.00049102	-0.00163140	-0.00140034	-0.00229761	-0.00168265	-0.00170567	-0.00132847	-0.00423941	-0.00122381	-0.00270868	-0.00085300	-0.00188088	0.00043866	-0.00200870	-0.00025258	-0.00221952	-0.00027095	0.00069243	-0.00242293	-0.00254170	-0.00038290	-0.00078151	-0.00032622	-0.00173003	0.00052171	-0.00063876	-0.00007639	-0.00021219	0.00254229	-0.00050039	0.00205374	-0.00064379	0.00212604	0.00027241	0.00113128	-0.00043553	-0.00081941	0.00091081	0.00096833	-0.00070362	0.00228105	0.00205467	0.00199530	0.00056160	0.00146569	0.00057059	0.00035113	-0.00148311	0.00320862	-0.00094083	0.00194728	0.00030263	0.00208161	0.00197716	0.00214545	0.00155537	0.00332489	0.00090249	0.00261155	-0.00003955	0.00044916	0.00080890	-0.00117877	0.00065844	-0.00244093	0.00334208	0.00252835	0.00019144	0.00043189	0.00181773	0.00231724	0.00004286	-0.00053378	0.00005762	0.00077116	-0.00147485	0.00121126	0.00012734	0.00095829	0.00147029	-0.00111703	-0.00031316	0.00097390	-0.00257347	0.00075622	0.00000790	0.00353576	-0.00070734	0.00139222	-0.00039960	0.00315640	-0.00250735	0.00112941	0.00065431	0.00161471	-0.00175026	0.00091310	0.00070877	0.00051386	0.00028357	0.00073213	0.00046877	0.00076062	-0.00075188	0.00088471	0.00066526	0.00010054	-0.00004473	0.00013801	0.00006602	0.00056859	-0.00054300	0.00074309	0.00123275	0.00066298	0.00015204	-0.00030536	0.00020054	0.00045510	-0.00015068	-0.00079783	-0.00038577	0.00043987	-0.00027910	0.00036131	0.00085216	0.00051321	-0.00030827	0.00013893	0.00000445	0.00158439	-0.00024991	-0.00036930	0.00060358	-0.00031642	-0.00056464	0.00042555	-0.00049328	0.00129880	-0.00031585	-0.00042643	-0.00093456	-0.00013439	0.00009828	0.00081297	0.00025164	0.00026998	-0.00036894	0.00059071	-0.00018130	0.00111047	-0.00050546	-0.00076870	-0.00015981	-0.00034038	0.00025581	-0.00051804	-0.00035382	0.00084476	-0.00046746	0.00008475	0.00038603	-0.00005731	0.00044469	-0.00035568	0.00008588	0.00013896	0.00019480	-0.00025355	-0.00013981	0.00020821	0.00003193	0.00002576	0.00004847	0.00035206	0.00014449	-0.00014291	-0.00002711	0.00025186	0.00028902	-0.00011043	0.00024092	0.00029336	0.00009312	0.00001057	-0.00043664	-0.14164644
0.3998	0.58656140	-0.85388380	-0.68271166	-1.84399676	-0.42245328	0.57722521	0.48681877	0.81829816	-0.29600310	-0.91695637	0.32453974	0.37966445	-21.47483647	-0.67716706	-0.28450551	-21.47483647	0.43819352	-0.46549216	-1.14292954	-0.57393403	-1.10564128	-21.47483647	-1.19252092	-21.47483647	-0.99382536	1.12798595	-21.47483647	1.23845340	0.34598640	-0.22723636	-21.47483647	-21.47483647	-0.48519767	-0.61467278	0.72890969	0.18956387	-0.07543516	-0.45416293	-0.09854272	0.04565086	0.11038716	-0.03579463	0.01063771	0.01625304	0.03600301	0.01877132	0.03179615	0.00748811	0.02366464	0.01592410	0.01535602	0.02388367	0.02567724	0.01688610	0.01978412	0.02112770	0.02103571	0.01653068	0.01386029	0.01865341	0.01570762	0.01507947	0.01387315	0.00964964	0.01882755	0.01699915	0.01318052	0.01444805	0.01600400	0.01936009	0.01374889	0.01713965	0.01726171	0.01936076	0.01595352	0.01483827	0.01620329	0.01086799	0.01166522	0.00696590	0.01418341	0.00914294	0.01707229	0.00709604	0.01118940	0.01630439	0.00620289	0.01904334	0.02026096	0.01792166	0.01966864	0.01852735	0.02757185	0.01838487	0.02105484	0.01340389	0.02299352	0.02252614	0.01867874	0.01703079	0.01791412	0.01828892	0.01962931	0.01873620	0.01923122	0.02899789	0.02660879	0.02243512	0.01532223	0.02366490	0.01915468	0.01678504	0.01073996	0.01350105	0.01145785	0.00407974	0.00586105	0.00272911	0.00743341	0.00479175	0.00164471	0.00553051	0.00536008	-0.00435566	-0.00146864	-0.00783909	-0.00784092	-0.01035975	-0.01011219	-0.01479858	-0.01724720	-0.01866686	-0.02474501	-0.02369177	-0.02406312	-0.02607105	-0.02530569	-0.02652376	-0.02863723	-0.03010982	-0.02911878	-0.02949893	-0.03036673	-0.03282688	-0.03249869	-0.03321889	-0.03291767	-0.03324793	-0.03449316	-0.03424284	-0.03444329	-0.03450885	-0.03390471	-0.03479534	-0.03579639	-0.03612437	-0.03681473	-0.03702884	-0.03614645	-0.03659271	-0.03513574	-0.03637918	-0.03528772	-0.03459058	-0.03459512	-0.03409683	-0.03410074	-0.03408582	-0.03374759	-0.03523923	-0.03341862	-0.03318478	-0.03423495	-0.03053170	-0.03356497	-0.03094705	-0.03165367	-0.03245229	-0.03106283	-0.03071543	-0.03131659	-0.03101241	-0.02946641	-0.02998501	-0.02867032	-0.02790206	-0.02798845	-0.02634702	-0.02798932	-0.02765444	-0.02504710	-0.02512716	-0.02446070	-0.02411750	-0.02483698	-0.02262101	-0.02116424	-0.01944807	-0.01975515	-0.01980915	-0.01869822	-0.01938098	-0.01707869	-0.01517134	-0.01504856	-0.01459862	-0.01378887	-0.01305000	-0.01299016	-0.01221447	-0.01158717	-0.00927313	-0.01007417	-0.00834070	-0.00741424	-0.00637483	-0.00617929	-0.00403281	-0.00380801	-0.00456531	-0.00369595	-0.00217463	-0.00262952	-0.00192698	-0.00244934	-0.00185234	-0.00057303	-0.00095885	-0.00040113	0.00001072	0.00011636	0.00026456	-0.00095541	0.00032699	0.00017495	0.00038840	0.00088540	0.00074089	0.00068931	-0.00072278	0.00197140	0.00092479	0.00196386	0.00237634	0.00157536	0.00292075	0.00435947	0.00419879	0.00415754	0.00576350	0.00658894	0.00644099	0.00627943	0.00702496	0.00738128	0.00647750	0.00695259	0.00754323	0.00750005	0.00661215	0.00619409	0.00601917	0.00679767	0.00632753	0.00535928	0.00499710	0.00514848	0.00543890	0.00546943	0.00572005	0.00619436	0.00628823	0.00629292	0.00646435	0.00717526	0.00701837	0.00728998	0.00798817	0.00791313	0.00810168	0.00683820	0.00747911	0.00765456	0.00784395	0.00591020	0.00666537	0.00665811	0.00633442	0.00490900	0.00507393	0.00544118	0.00428517	0.00280831	0.00334459	0.00266377	0.00371575	0.00151221	0.00207515	0.00209281	0.00193804	0.00061706	0.00130124	0.00070066	0.00198170	-0.00065142	-0.00037863	-0.00013747	0.00138892	-0.00132123	0.00016042	0.00173664	0.00107635	0.00084494	0.00105637	0.00139424	0.00193231	0.00057520	0.00168952	0.00097763	0.00205178	0.00020688	0.00180848	0.00177492	0.00288817	0.00086378	0.00247242	0.00172526	0.00232807	0.00008114	0.00203248	0.00225741	-0.00027759	-0.00022071	0.00162687	0.00027949	0.00014128	-0.00039584	0.00046923	-0.00202512	0.00040925	-0.00237733	0.00156015	-0.00067430	0.00009782	-0.00362666	0.00177157	-0.00063162	-0.00072473	-0.00177210	-0.00068139	-0.00206889	-0.00076009	-0.00345935	-0.00129846	0.00002237	0.00067692	-0.00315803	0.00075375	-0.00094622	0.00114556	-0.00259711	-0.00237106	0.00204010	-0.00002914	-0.00250498	0.00012461	-0.00200250	0.00009509	-0.00179269	0.00050917	-0.00182704	0.00110788	0.00045116	0.00163767	-0.00071549	0.00013197	-0.00199695	-0.00165050	0.00018589	0.00139862	0.00011110	0.00208016	0.00178894	0.00215871	0.00051746	0.00028397	0.00034233	0.00135154	-0.00012658	0.00007576	-0.00024229	0.00078876	-0.00112842	-0.00064883	0.00191103	0.00047286	-0.00191393	-0.00163497	0.00118755	-0.00192691	-0.00011692	0.00058521	-0.00103523	0.00156522	0.00027551	-0.00165775	0.00067153	0.00002580	-0.00264211	0.00040758	0.00296771	0.00217227	-0.00311561	0.00112607	0.00052887	0.00199091	-0.00322400	-0.00069519	-0.00083243	-0.00042740	-0.00070785	-0.00009757	0.00103251	-0.00043159	0.00003744	-0.00118203	-0.00006300	0.00079193	-0.00081575	0.00008131	0.00058602	0.00171997	-0.00146565	-0.00117965	0.00065735	-0.00022088	0.00009662	-0.00074861	0.00004208	0.00056330	0.00004732	-0.00005076	-0.00006820	0.00056727	-0.00019626	0.00020494	0.00081695	0.00042592	-0.00023733	-0.00002458	-0.00019752	-0.00005640	-0.00072646	-0.00089447	-0.00011375	0.00123194	0.00010257	-0.00029778	0.00088683	0.00005995	0.00020318	0.00045032	-0.00042137	-0.00024452	-0.00008501	-0.00167962	-0.00045698	-0.00030014	-0.00015385	0.00050810	0.00061543	0.00068734	0.00028604	0.00044934	-0.00056612	-0.00035296	0.00121098	-0.00001104	-0.00029118	0.00064943	0.00018549	-0.00019159	-0.00038385	0.00003530	-0.00077438	-0.00008116	-0.00040427	0.00012726	-0.00002962	-0.00018009	0.00013302	0.00022476	0.00018692	-0.00053781	-0.00015754	0.00030582	0.00032688	-0.00000786	0.00028760	0.00052162	0.00021646	-0.00043376	-0.00021606	0.00012264	0.00018153	0.00017426	0.00030581	-0.00013833	0.00025662	-0.00005219	-0.00022550	-0.04755194
0.4498	-0.10220878	-21.47483647	-0.20306470	0.19475943	-0.11348272	-0.37465543	-0.52766681	0.54470006	-0.67653525	0.04236474	-0.21254572	-21.47483647	0.39185183	-0.07439005	0.31343368	-0.52286875	-0.60382237	-2.85361338	1.50882459	-21.47483647	-1.64389408	-21.47483647	-0.63999915	-21.47483647	0.07337357	-21.47483647	0.43154770	-21.47483647	-0.65442841	-21.47483647	-21.47483647	-0.85940456	-21.47483647	-0.96096277	0.41389832	-0.38325801	0.09593276	0.08534881	-0.09293421	0.02393890	0.16672715	-0.04913213	0.02222643	0.05460439	0.04451677	0.02949909	0.01299625	0.02109980	0.02603813	0.00184260	0.00932205	0.02230172	0.01879172	0.01200982	0.01595152	0.01432687	0.02199404	0.01358963	0.01120382	0.01578063	0.01291456	0.01697267	0.01459120	0.01368275	0.01322333	0.00944123	0.01267279	0.01303213	0.01477577	0.01486530	0.01244762	0.01741223	0.01479785	0.01396752	0.01446499	0.01438488	0.01586892	0.01135565	0.01122702	0.01117698	0.01087209	0.00702188	0.01150097	0.00816681	0.01633215	0.01762186	0.01278914	0.02551227	0.02652337	0.01303596	0.01343723	0.01777667	0.01717952	0.01796928	0.02280707	0.01238311	0.02010613	0.01797807	0.01176289	0.01459261	0.01621590	0.01664733	0.01863138	0.01823008	0.01810769	0.02774729	0.02725079	0.02421550	0.01575391	0.01963687	0.01518185	0.01112053	0.00723278	0.01128018	0.00877283	0.00497686	0.00430325	0.00570556	0.00567178	0.00205195	-0.00115437	0.00405574	0.00224872	-0.00460787	-0.00267188	-0.01083832	-0.00690201	-0.00756472	-0.00892571	-0.01403878	-0.01615597	-0.02038787	-0.02129870	-0.02371237	-0.02363600	-0.02539822	-0.02633798	-0.02472831	-0.02866572	-0.02862093	-0.03032765	-0.03002581	-0.03021023	-0.03221767	-0.03102580	-0.03103999	-0.03282959	-0.03289220	-0.03349720	-0.03513902	-0.03428548	-0.03427776	-0.03362260	-0.03432501	-0.03521368	-0.03575270	-0.03491689	-0.03516816	-0.03537930	-0.03507419	-0.03425172	-0.03569393	-0.03349720	-0.03405110	-0.03420552	-0.03526616	-0.03382893	-0.03397830	-0.03232943	-0.03273981	-0.03275818	-0.03214122	-0.03346635	-0.03326360	-0.03217899	-0.03255546	-0.03079672	-0.03246455	-0.03189510	-0.03016658	-0.02972170	-0.02849603	-0.02994206	-0.02983874	-0.02868371	-0.02883396	-0.02735633	-0.02918108	-0.02637035	-0.02715361	-0.02578163	-0.02510272	-0.02368923	-0.02216470	-0.02353655	-0.02217189	-0.02160641	-0.02185342	-0.02065307	-0.02040285	-0.01727848	-0.01747797	-0.01752148	-0.01640527	-0.01494410	-0.01540424	-0.01349734	-0.01451364	-0.01178102	-0.01086911	-0.01076225	-0.00914972	-0.00936952	-0.00929601	-0.00762242	-0.00682437	-0.00622241	-0.00526447	-0.00458491	-0.00555782	-0.00357358	-0.00262868	-0.00301994	-0.00302951	-0.00164546	-0.00161906	-0.00141177	-0.00132245	-0.00078215	0.00044583	0.00029956	0.00008493	0.00023257	0.00032191	0.00091008	0.00118439	0.00226291	0.00258267	0.00256629	0.00181509	0.00286373	0.00150095	0.00206968	0.00147985	0.00103823	0.00106752	0.00165117	0.00179815	0.00139753	0.00190211	0.00337291	0.00261424	0.00329156	0.00535398	0.00474164	0.00615618	0.00661094	0.00680739	0.00749691	0.00749025	0.00829139	0.00780751	0.00828770	0.00767261	0.00789579	0.00754422	0.00737631	0.00713509	0.00594552	0.00665961	0.00659689	0.00544137	0.00627043	0.00607351	0.00600616	0.00623675	0.00523841	0.00562222	0.00617657	0.00626792	0.00727232	0.00646382	0.00652538	0.00707933	0.00780005	0.00633000	0.00706412	0.00591682	0.00661519	0.00598122	0.00742518	0.00748682	0.00658951	0.00681043	0.00643358	0.00589059	0.00547330	0.00661824	0.00566512	0.00597822	0.00465417	0.00526950	0.00420829	0.00452863	0.00306631	0.00276062	0.00177143	0.00266771	0.00170152	0.00148885	0.00197167	0.00193950	0.00125338	0.00090773	-0.00028288	0.00072042	0.00052094	0.00070226	0.00019453	-0.00038682	0.00054960	0.00115990	-0.00041796	0.00031663	0.00048998	0.00232219	0.00031768	0.00125785	0.00083941	0.00160955	0.00190586	0.00070606	0.00087063	0.00135580	0.00260014	0.00204237	0.00126197	0.00292008	0.00037742	0.00265765	0.00058153	0.00131938	0.00045839	-0.00067590	-0.00170597	0.00040189	0.00054356	0.00108378	0.00143987	0.00098940	-0.00065191	-0.00010209	-0.00077838	0.00014501	-0.00125076	0.00074768	-0.00199403	-0.00054180	-0.00118517	0.00004943	0.00021222	-0.00236448	0.00142721	-0.00144334	-0.00263595	-0.00213314	-0.00104877	0.00043835	-0.00069719	-0.00122574	-0.00111809	-0.00047860	-0.00106644	0.00145857	-0.00120286	-0.00013929	0.00009275	-0.00095262	0.00043943	0.00267737	-0.00045704	0.00021507	0.00029798	0.00025680	-0.00087277	-0.00072462	-0.00188485	-0.00010465	-0.00230508	-0.00056714	-0.00093849	-0.00247031	0.00051848	0.00050371	0.00116760	0.00191670	-0.00122994	0.00038438	-0.00079108	0.00047205	0.00028463	0.00140223	0.00077868	0.00148387	0.00237193	-0.00008687	-0.00032292	0.00095022	-0.00128954	0.00031964	0.00109456	0.00204536	-0.00065090	0.00104055	0.00011566	0.00063035	-0.00182780	0.00020390	0.00033208	-0.00032114	-0.00196168	0.00090668	0.00172591	0.00042164	0.00063989	0.00059792	0.00006362	0.00011146	-0.00036978	0.00033535	0.00107985	0.00008074	-0.00030953	0.00086400	-0.00001728	-0.00011929	0.00064247	-0.00012613	0.00017112	0.00136970	0.00011465	0.00124066	0.00086801	0.00072233	0.00078176	0.00081338	0.00106486	0.00011267	-0.00051810	0.00040801	0.00082071	0.00019424	0.00097785	0.00075534	0.00083986	0.00065963	0.00007109	0.00008352	0.00021324	0.00079045	-0.00008819	0.00033961	-0.00012821	0.00079803	0.00102088	-0.00023958	-0.00047510	0.00086367	-0.00047218	0.00075733	0.00068176	0.00051833	0.00038476	-0.00000672	0.00002737	0.00068689	0.00017075	0.00048645	0.00089611	0.00060003	0.00017352	0.00017561	-0.00017254	-0.00034267	-0.00039025	0.00012342	-0.00001965	0.00031740	0.00058780	0.00028503	0.00025007	0.00025857	0.00033764	0.00032695	-0.00000315	0.00039686	0.00056823	0.00029777	0.00055051	0.00029133	0.00003898	0.00003015	0.00041639	0.00000215	0.00018545	0.00016474	0.00022737	0.00021924	0.00042444	0.00019903	-0.00005545	-21.47483647
0.4998	-0.57545760	1.61801708	0.00069948	0.04975948	-1.57286358	0.42438654	2.01522558	0.72295570	-0.19031178	-21.47483647	-0.04662519	-21.47483647	0.55966417	0.38482131	-21.47483647	2.18754554	0.86874214	-0.08298647	-0.17315301	0.89292449	0.78123643	0.80951369	-21.47483647	-21.47483647	-0.92131220	-21.47483647	-21.47483647	1.25188708	-1.03322446	-21.47483647	0.18566312	-21.47483647	0.37824867	-0.57341463	0.11484702	0.58002839	-0.23580492	-0.00563789	0.21926506	-0.07639350	0.01786260	0.05045564	0.03722704	0.00600137	0.05448818	0.02569594	0.02422165	0.00692189	0.03449725	0.01020722	0.01201565	0.02409125	0.02774072	0.01482039	0.02022786	0.01695175	0.02404980	0.01352817	0.01399212	0.01492640	0.01788989	0.01241390	0.01286832	0.01413931	0.01828408	0.01465632	0.01292796	0.01355809	0.01745650	0.01666227	0.01394299	0.01518241	0.01705820	0.01668443	0.01488991	0.01195082	0.01826242	0.01283956	0.01290021	0.01245002	0.00812227	0.00939582	0.00823547	0.00810250	0.01210862	0.01886199	0.01423642	0.01448739	0.03012399	0.02024057	0.01746817	0.02253673	0.02828641	0.02251264	0.01886666	0.01738844	0.02239916	0.02093075	0.01598312	0.02033182	0.01822662	0.01517116	0.01647790	0.01758867	0.01454187	0.02106440	0.01253418	0.00742958	-0.00008914	0.00772988	0.00069582	-0.00450817	-0.00881400	-0.00908911	-0.00863621	-0.01044221	-0.01000924	-0.01046203	-0.01074262	-0.01274140	-0.01237602	-0.00823303	-0.01177527	-0.01657711	-0.01558379	-0.02072817	-0.01770089	-0.01942443	-0.01836670	-0.02156250	-0.01831449	-0.01917653	-0.02330358	-0.02365584	-0.02379226	-0.02545762	-0.02487994	-0.02644659	-0.02669302	-0.02936591	-0.02910368	-0.02862869	-0.03025870	-0.03279261	-0.03143854	-0.03402292	-0.03318728	-0.03202106	-0.03389922	-0.03370457	-0.03508748	-0.03454247	-0.03363732	-0.03332025	-0.03621758	-0.03486563	-0.03651092	-0.03537012	-0.03631379	-0.03680323	-0.03443921	-0.03549853	-0.03503338	-0.03340283	-0.03487525	-0.03488363	-0.03337417	-0.03407345	-0.03427990	-0.03483354	-0.03482016	-0.03302448	-0.03409904	-0.03161305	-0.03271289	-0.03215481	-0.03218233	-0.03260895	-0.03157521	-0.03095727	-0.03002887	-0.02808580	-0.02959491	-0.02892034	-0.02812411	-0.02856644	-0.02793761	-0.02733064	-0.02779857	-0.02755641	-0.02474300	-0.02699042	-0.02551340	-0.02512901	-0.02391350	-0.02156984	-0.02181075	-0.01930355	-0.02030873	-0.02153227	-0.01880083	-0.01893872	-0.01794589	-0.01476445	-0.01637186	-0.01626200	-0.01432543	-0.01503299	-0.01302493	-0.01068362	-0.01144374	-0.00906702	-0.01017758	-0.00883190	-0.00833796	-0.00760681	-0.00697856	-0.00570455	-0.00470495	-0.00522910	-0.00418362	-0.00268246	-0.00367580	-0.00219514	-0.00213385	-0.00245313	-0.00088917	-0.00054797	-0.00010099	0.00041994	0.00025047	0.00058540	0.00029366	0.00070471	0.00166367	0.00126701	0.00225216	0.00216829	0.00283736	0.00273072	0.00294428	0.00310404	0.00297700	0.00362715	0.00204248	0.00247960	0.00374123	0.00281762	0.00181452	0.00333733	0.00328768	0.00191171	0.00202176	0.00251316	0.00308917	0.00353048	0.00283817	0.00294113	0.00408261	0.00355654	0.00397806	0.00582168	0.00696002	0.00743468	0.00660379	0.00660777	0.00752328	0.00809175	0.00795689	0.00910288	0.00859133	0.00847101	0.00774411	0.00728226	0.00820116	0.00775656	0.00642366	0.00780150	0.00670966	0.00672700	0.00651788	0.00725093	0.00635909	0.00558735	0.00599455	0.00534452	0.00676555	0.00616073	0.00550433	0.00678897	0.00674015	0.00649677	0.00646240	0.00622166	0.00669200	0.00783198	0.00620491	0.00615972	0.00717603	0.00686644	0.00637630	0.00599107	0.00663348	0.00826245	0.00629606	0.00537188	0.00567364	0.00575057	0.00433360	0.00487076	0.00497738	0.00547266	0.00395393	0.00396208	0.00417603	0.00359520	0.00303162	0.00326803	0.00418339	0.00320650	0.00138490	0.00242229	0.00037433	0.00151748	0.00174877	0.00245675	0.00121126	0.00250575	-0.00096960	0.00041427	0.00049131	-0.00051517	0.00024632	0.00163643	0.00001528	0.00178888	-0.00201199	0.00211561	0.00109521	0.00225632	0.00051450	0.00029035	0.00024526	0.00062261	-0.00127529	-0.00059155	0.00077592	0.00114280	0.00063165	0.00260484	0.00018116	0.00255704	0.00067578	0.00187202	0.00002749	0.00367450	0.00146266	0.00395611	0.00292400	0.00331021	-0.00114733	-0.00061731	0.00290110	0.00132061	-0.00098700	0.00003996	-0.00112744	-0.00025240	-0.00048621	0.00094499	0.00173052	0.00116363	-0.00163496	0.00209892	-0.00091821	-0.00139296	-0.00077570	-0.00072299	-0.00057285	0.00284068	-0.00307804	-0.00153231	-0.00047573	0.00109362	-0.00280964	-0.00249419	-0.00211082	-0.00098087	-0.00154003	-0.00296845	-0.00097854	-0.00225534	-0.00345670	-0.00438060	-0.00082240	0.00052783	-0.00206308	-0.00201733	-0.00155918	0.00027540	-0.00293570	-0.00135731	-0.00168785	0.00071356	0.00008831	-0.00254145	-0.00167393	-0.00086986	-0.00171017	0.00017619	0.00024255	0.00040994	-0.00276262	0.00113029	-0.00147789	0.00102638	-0.00280488	-0.00211257	-0.00021905	0.00018457	-0.00307140	0.00168658	0.00062457	0.00026105	-0.00083593	0.00071057	0.00103982	-0.00063724	-0.00074211	-0.00000910	0.00064511	0.00131741	0.00014836	-0.00084961	0.00003118	0.00112321	-0.00049983	0.00022220	0.00139072	0.00039094	-0.00073533	-0.00103289	-0.00039194	0.00025397	-0.00028887	0.00030267	0.00020441	0.00038946	-0.00060698	0.00037292	-0.00008265	0.00003898	-0.00040806	0.00011968	-0.00090467	0.00140595	-0.00064971	-0.00007134	0.00021053	-0.00013219	0.00000834	0.00040359	-0.00038811	0.00082267	-0.00044947	-0.00070526	-0.00186818	-0.00059139	-0.00071530	-0.00013849	0.00021389	0.00084523	0.00051105	0.00085228	0.00031919	-0.00001472	0.00003122	-0.00046347	-0.00041918	0.00066360	0.00084438	0.00033505	0.00017431	-0.00014872	-0.00024070	0.00025163	-0.00008893	0.00016146	0.00023328	-0.00040801	-0.00001657	0.00053305	0.00014781	-0.00020053	0.00010836	0.00014068	0.00060751	0.00002424	-0.00002768	0.00032066	0.00021982	-0.00003162	0.00001552	-0.00035652	0.00014724	0.00000039	0.00017573	0.00040377	0.00049039	0.00046821	-0.00002160	-0.06703089
0.5498	0.02635721	1.12083034	1.27393675	-1.21198165	-0.11711714	-21.47483647	-21.47483647	0.17874548	0.11649616	-1.06726132	1.12085116	0.54818535	-1.37061858	-21.47483647	-21.47483647	-0.68096726	0.58375808	-0.10118876	0.24914442	1.35233247	-0.63914493	-21.47483647	-21.47483647	-21.47483647	-21.47483647	-21.47483647	-21.47483647	-21.47483647	0.90335262	-0.65017188	-0.86524743	-0.78723073	-0.09798227	0.21228977	0.61262792	-0.37919901	0.07926083	0.27864850	0.08884709	0.13536995	0.02670667	0.00474176	0.01001818	0.01920145	0.02842728	0.02709609	-0.00071552	0.01963703	0.01199926	0.02207006	0.02382957	0.01802694	0.01841294	0.01564370	0.01674531	0.01627978	0.02439431	0.01576702	0.01560119	0.01504397	0.01885181	0.01372488	0.01335803	0.01322539	0.01488023	0.01472139	0.01782148	0.01336878	0.01520061	0.01753152	0.01149986	0.01488163	0.01796421	0.01577605	0.01135482	0.01231752	0.01845639	0.00991151	0.00812670	0.01180198	0.01036007	0.00709610	0.01338839	0.00703810	0.01117742	0.01493255	0.00893592	0.02206425	0.01766954	0.02205646	0.01329347	0.01709443	0.01929463	0.02342150	0.01910726	0.01458172	0.02287122	0.02597258	0.01484803	0.02255386	0.01875131	0.01291112	0.02054199	0.01377554	0.01865039	0.02938882	0.02463703	0.02513606	0.01701327	0.02561990	0.01945144	0.01837087	0.00954495	0.01376283	0.01451277	0.00536703	0.00232303	0.00401409	0.00874093	0.00265061	0.00241144	0.00699010	0.00191219	-0.00281901	-0.00309614	-0.00868180	-0.00354626	-0.00450758	-0.00987787	-0.01572800	-0.01555122	-0.01858109	-0.02088378	-0.02325924	-0.02433249	-0.02731071	-0.02435438	-0.02526559	-0.02868784	-0.02952576	-0.03048734	-0.02910349	-0.03085783	-0.03202782	-0.03339744	-0.03562460	-0.03267054	-0.03342103	-0.03429137	-0.03445436	-0.03527910	-0.03544511	-0.03461383	-0.03437348	-0.03604557	-0.03523451	-0.03750816	-0.03653171	-0.03754217	-0.03747205	-0.03523482	-0.03673792	-0.03567342	-0.03601537	-0.03470005	-0.03513703	-0.03457036	-0.03439601	-0.03394354	-0.03485184	-0.03425753	-0.03385339	-0.03415835	-0.03115227	-0.03262253	-0.03275635	-0.03101936	-0.03304495	-0.03202215	-0.03056400	-0.03074967	-0.02987063	-0.03063849	-0.03001896	-0.02925519	-0.02802635	-0.02893875	-0.02914015	-0.02788436	-0.02703317	-0.02521667	-0.02618533	-0.02517214	-0.02450543	-0.02474685	-0.02265832	-0.02121556	-0.01950873	-0.02082862	-0.02111445	-0.01961490	-0.02010805	-0.01834626	-0.01627902	-0.01542041	-0.01552501	-0.01329632	-0.01487644	-0.01262847	-0.01190708	-0.01209989	-0.01018020	-0.00863208	-0.00897794	-0.00741365	-0.00758967	-0.00679641	-0.00573214	-0.00467419	-0.00492366	-0.00443365	-0.00330619	-0.00282035	-0.00192910	-0.00262439	-0.00133632	-0.00106701	-0.00091583	-0.00024182	0.00048424	0.00028571	0.00056913	0.00075711	0.00054657	0.00247732	0.00225975	0.00218416	0.00251573	0.00282633	0.00208675	0.00357641	0.00428105	0.00322781	0.00357247	0.00275937	0.00331518	0.00496921	0.00404594	0.00405932	0.00541979	0.00435385	0.00427159	0.00404637	0.00436182	0.00433331	0.00440164	0.00406565	0.00454516	0.00373543	0.00365320	0.00364691	0.00416883	0.00441366	0.00484148	0.00395398	0.00414503	0.00492564	0.00482362	0.00571703	0.00620980	0.00648091	0.00776187	0.00743656	0.00806998	0.00818178	0.00857593	0.00858781	0.00991829	0.00917765	0.00915754	0.00840921	0.00902980	0.00865839	0.00807187	0.00758122	0.00740682	0.00800133	0.00777624	0.00636706	0.00790975	0.00727884	0.00643570	0.00680264	0.00589266	0.00655024	0.00690973	0.00608833	0.00628184	0.00722896	0.00648868	0.00729297	0.00647286	0.00711563	0.00689060	0.00698169	0.00601921	0.00549038	0.00691196	0.00520168	0.00709526	0.00652632	0.00635795	0.00556268	0.00686554	0.00650344	0.00553229	0.00558395	0.00670424	0.00586618	0.00595736	0.00529019	0.00674749	0.00437881	0.00548930	0.00498772	0.00691822	0.00432298	0.00586841	0.00460406	0.00433881	0.00443304	0.00388046	0.00411331	0.00379011	0.00215104	0.00216659	0.00257249	0.00427207	0.00192769	0.00207782	0.00038377	0.00071587	0.00125902	0.00062616	0.00009744	0.00091137	-0.00033333	0.00091074	0.00138624	0.00095111	0.00074245	0.00187731	0.00066119	0.00229911	0.00219648	0.00014961	0.00068198	0.00250669	0.00233752	0.00146698	-0.00003336	0.00009182	0.00614736	-0.00021839	0.00127561	0.00061620	0.00239688	0.00259794	0.00180541	0.00269112	-0.00000699	0.00124281	0.00085612	0.00420149	0.00084855	0.00100648	0.00213492	0.00186146	0.00090602	0.00179546	0.00201794	0.00244317	0.00294815	0.00184099	0.00097484	0.00119876	-0.00068733	0.00148935	-0.00002761	-0.00001600	0.00017682	0.00197855	0.00173207	-0.00133852	0.00104460	0.00190836	-0.00227164	-0.00096049	-0.00003398	-0.00057360	-0.00187130	-0.00212072	0.00045548	-0.00046955	0.00004622	-0.00151496	-0.00166696	0.00003366	-0.00309258	-0.00096126	0.00090833	-0.00031279	-0.00118603	-0.00103212	-0.00149876	0.00127351	-0.00437174	-0.00078271	-0.00140185	-0.00104098	-0.00179910	-0.00110860	0.00076298	0.00055264	-0.00179385	0.00004944	-0.00061322	-0.00020728	-0.00189118	-0.00004064	0.00218830	0.00035790	0.00040723	-0.00071379	0.00106754	0.00048007	-0.00113951	-0.00017413	0.00001980	0.00086882	-0.00089314	-0.00072366	0.00033016	0.00062916	-0.00026926	0.00124522	0.00039700	0.00023073	-0.00006049	-0.00010684	0.00044315	-0.00075582	-0.00012271	0.00043016	0.00045875	0.00118910	-0.00041831	0.00051317	0.00012440	0.00044651	0.00030990	0.00133020	0.00025113	0.00121606	0.00058670	0.00034921	-0.00083193	0.00025692	-0.00050906	0.00077541	0.00146055	0.00117959	0.00191924	0.00128545	0.00036536	0.00010999	-0.00000570	0.00004897	0.00003475	0.00157208	0.00015507	0.00000122	0.00002341	0.00006061	-0.00033672	0.00018628	0.00013339	-0.00004812	0.00082814	0.00045446	0.00021383	-0.00011308	0.00001008	0.00002640	0.00029585	0.00005248	0.00008454	-0.00015814	0.00035180	0.00029180	-0.00004748	-0.00026500	0.00006755	0.00012342	0.00037153	0.00015605	0.00042552	0.00035472	0.00043575	0.00061048	-0.00014081	0.17370987
0.5998	-0.11014692	-21.47483647	0.21785668	0.68166079	-0.66982065	-0.50752648	0.25772075	0.86469904	0.15673593	-21.47483647	-0.27574748	-0.25338866	0.45876187	0.63373552	0.40215874	0.10268098	0.41545686	1.24770161	0.20687014	-21.47483647	0.67606040	-21.47483647	-21.47483647	-21.47483647	-0.02744442	-21.47483647	-21.47483647	0.13461274	0.51332402	-0.18116596	-1.08444285	0.42164305	-0.62301041	-21.47483647	0.34744316	0.47652631	0.07191555	0.07138013	-0.17912379	-0.01838487	0.08453632	-0.02607726	0.01121279	0.02011287	0.04686497	0.02164376	0.02501231	0.01463693	0.03011147	0.01984329	0.01747005	0.00819180	0.02124121	0.01468164	0.01981215	0.01552879	0.02119219	0.01202578	0.01788003	0.01349728	0.01339363	0.01463999	0.01579320	0.01487844	0.01522801	0.01324760	0.01486972	0.01348828	0.01462713	0.01466067	0.01489464	0.01678444	0.01480672	0.01387898	0.01316721	0.01160143	0.01483225	0.00977899	0.01315163	0.01381976	0.01026967	0.00608983	0.01378270	0.01105132	0.00830010	0.01451815	0.00406303	0.01863392	0.02366935	0.01657285	0.01221822	0.01719683	0.02213627	0.02158616	0.02051490	0.01617049	0.01996093	0.02486407	0.01323804	0.02047137	0.01855096	0.01375171	0.01881988	0.01797478	0.02204498	0.03243068	0.03143070	0.02961746	0.01993259	0.02240734	0.01778653	0.01688807	0.00664408	0.01460994	0.01254492	0.00718226	0.00411660	0.00679884	0.01020551	0.00387086	0.00484955	0.00758739	0.00322414	-0.00103288	0.00060660	-0.00651257	-0.00196667	-0.00651536	-0.00698206	-0.01015313	-0.01501370	-0.01649731	-0.02274031	-0.02240490	-0.02306138	-0.02529517	-0.02488178	-0.02553321	-0.02947211	-0.03022105	-0.03067172	-0.02965235	-0.02990146	-0.03133353	-0.03156800	-0.03489859	-0.03252651	-0.03137333	-0.03405616	-0.03519308	-0.03419408	-0.03508837	-0.03472085	-0.03480031	-0.03500851	-0.03445036	-0.03714819	-0.03572952	-0.03635252	-0.03690240	-0.03489125	-0.03487828	-0.03415648	-0.03532353	-0.03516472	-0.03588145	-0.03441152	-0.03375112	-0.03381665	-0.03506421	-0.03338607	-0.03428464	-0.03425475	-0.03188017	-0.03241316	-0.03206997	-0.03201613	-0.03355590	-0.03184489	-0.03094565	-0.03045438	-0.02893544	-0.03013981	-0.02898293	-0.02905838	-0.02915062	-0.02812502	-0.02839771	-0.02704658	-0.02804131	-0.02554971	-0.02571452	-0.02548259	-0.02431709	-0.02442546	-0.02372773	-0.02248952	-0.01970087	-0.02082095	-0.02085586	-0.02016667	-0.01879107	-0.01712218	-0.01566586	-0.01661673	-0.01624193	-0.01437777	-0.01422049	-0.01368761	-0.01171092	-0.01110499	-0.00946088	-0.01002349	-0.00902906	-0.00916757	-0.00778924	-0.00708069	-0.00561461	-0.00503274	-0.00552540	-0.00474109	-0.00347351	-0.00254749	-0.00292206	-0.00254283	-0.00326886	-0.00095079	-0.00065605	-0.00165437	-0.00037736	0.00009908	0.00023196	-0.00026191	0.00076468	0.00196889	0.00153708	0.00157349	0.00246421	0.00275575	0.00182090	0.00307366	0.00311413	0.00294576	0.00294581	0.00243872	0.00282774	0.00380585	0.00459015	0.00317565	0.00498968	0.00505525	0.00380884	0.00536447	0.00429270	0.00519664	0.00539600	0.00483780	0.00483076	0.00564601	0.00494866	0.00516597	0.00500475	0.00569768	0.00582100	0.00430652	0.00410375	0.00489450	0.00418272	0.00373267	0.00408338	0.00390849	0.00316497	0.00394404	0.00388133	0.00512906	0.00577553	0.00464841	0.00522218	0.00620773	0.00642339	0.00755608	0.00784983	0.00854788	0.00867484	0.00796287	0.00815484	0.00906591	0.00879541	0.00771595	0.00811921	0.00897423	0.00847351	0.00839232	0.00767222	0.00826040	0.00853714	0.00688822	0.00725559	0.00671919	0.00662423	0.00600515	0.00573148	0.00638736	0.00694130	0.00579503	0.00587557	0.00522432	0.00737115	0.00623225	0.00610226	0.00695366	0.00606787	0.00542948	0.00572590	0.00673246	0.00639511	0.00602122	0.00717530	0.00639321	0.00651888	0.00444009	0.00617933	0.00487288	0.00522466	0.00567438	0.00732048	0.00670445	0.00607101	0.00523909	0.00519303	0.00693362	0.00666696	0.00547540	0.00473836	0.00622361	0.00555839	0.00321572	0.00569374	0.00475798	0.00606347	0.00404763	0.00357285	0.00497026	0.00433882	0.00283873	0.00248698	0.00353539	0.00300372	0.00370300	0.00502544	0.00198205	0.00311552	0.00099466	0.00182737	0.00216479	0.00149427	-0.00019507	0.00185539	0.00008850	0.00211237	-0.00147829	-0.00123104	0.00036055	0.00173036	-0.00156166	-0.00185048	-0.00165072	0.00030787	0.00012617	0.00143828	0.00168849	0.00169385	-0.00083756	0.00426286	-0.00131122	-0.00003533	0.00011288	-0.00102389	-0.00008738	0.00126470	-0.00000188	0.00025802	0.00101618	0.00060837	0.00028329	0.00169854	-0.00017502	0.00012979	-0.00090968	0.00020337	0.00307149	0.00176703	0.00056439	0.00152378	0.00228533	0.00024095	-0.00101259	-0.00065448	0.00029854	-0.00026365	0.00030900	-0.00010987	0.00084759	0.00261052	-0.00092165	-0.00071790	-0.00065701	0.00232020	0.00012708	-0.00145305	-0.00016598	0.00027656	-0.00127654	0.00042484	-0.00038821	0.00183380	-0.00208904	-0.00003643	-0.00071380	-0.00162026	-0.00148764	-0.00018624	0.00067960	0.00099763	-0.00027615	-0.00118723	0.00095261	-0.00083739	-0.00010430	-0.00091465	0.00054127	0.00094319	-0.00039388	-0.00045225	-0.00066851	-0.00071410	-0.00089026	-0.00132976	-0.00084128	-0.00068909	-0.00051967	-0.00146933	-0.00123331	-0.00050458	-0.00087771	-0.00063839	-0.00105415	-0.00116202	-0.00145350	-0.00139246	-0.00074829	-0.00073259	-0.00065654	-0.00096673	-0.00077757	0.00103512	-0.00065997	-0.00086681	-0.00062014	-0.00118459	-0.00051732	-0.00050580	-0.00055491	-0.00036683	-0.00037145	-0.00098616	-0.00158084	-0.00041098	-0.00018250	-0.00155216	0.00005089	0.00027604	0.00076913	-0.00040185	-0.00049827	0.00032682	0.00023317	-0.00037509	-0.00089102	0.00055628	0.00009347	-0.00036536	0.00001806	0.00046256	-0.00068472	0.00006456	-0.00047003	0.00021295	0.00002393	-0.00008793	-0.00025684	-0.00003778	0.00032089	-0.00033355	-0.00030010	-0.00033072	-0.00008495	-0.00030903	-0.00032141	0.00005171	-0.00009510	-0.00028825	-0.00012930	-0.00016418	0.00053116	-0.00002394	0.00042105	0.00011829	0.00057325	0.00000368	0.00013981	-0.16585767
0.6498	-1.39699256	1.24657845	0.06705404	-21.47483647	0.39656654	0.29211065	0.50499564	0.02368665	0.43474599	1.22838841	-0.14054920	0.59907478	-1.17950976	0.06710348	0.42154187	0.61928686	0.38740982	-0.10379483	0.95501447	-0.30351326	0.50129627	1.47783697	-0.92775887	-21.47483647	-1.68809497	-21.47483647	-21.47483647	-0.68744373	-0.13035199	-21.47483647	0.47477770	-1.13041604	-0.17566371	0.11158171	0.37426494	0.48429158	0.26304032	-0.20238373	-0.05773471	0.05862647	0.05905673	-0.04829830	0.04527435	-0.00988665	0.01515422	0.03015762	0.00454997	0.00877972	0.03316365	0.00991360	0.01822540	0.02077454	0.01853931	0.02216785	0.01712452	0.02031810	0.01545335	0.01715424	0.01505193	0.01522414	0.01866628	0.01406239	0.01270152	0.01373511	0.01589958	0.01513255	0.01553084	0.01446210	0.01428274	0.01930494	0.01477191	0.01368972	0.02085907	0.01579739	0.01380544	0.01387995	0.02055133	0.01220968	0.01316409	0.01085173	0.01252867	0.00767639	0.01474197	0.01312535	0.01641369	0.02190703	0.01098192	0.01638968	0.02991082	0.01884324	0.01679527	0.02191503	0.02682330	0.02730869	0.02477385	0.01779469	0.01936850	0.02388148	0.01453411	0.01367625	0.01673474	0.01751333	0.02109909	0.01479438	0.01762443	0.02443708	0.02329404	0.02244342	0.01797423	0.02473258	0.01795867	0.01673998	0.00638752	0.01423551	0.01393767	0.00674328	0.00515716	0.00340529	0.00561635	0.00170658	0.00264668	0.00579017	0.00203950	-0.00291297	-0.00482803	-0.00798422	-0.00604492	-0.01114529	-0.01134909	-0.01276815	-0.01752066	-0.02002184	-0.02266686	-0.02355525	-0.02593017	-0.02708320	-0.02631990	-0.02505357	-0.02868796	-0.02960545	-0.02996939	-0.02897824	-0.02985796	-0.03123185	-0.03226333	-0.03306201	-0.03333626	-0.03246925	-0.03439615	-0.03536302	-0.03661131	-0.03445501	-0.03439386	-0.03449028	-0.03656010	-0.03598516	-0.03791025	-0.03628089	-0.03677597	-0.03727152	-0.03574255	-0.03655344	-0.03423402	-0.03571076	-0.03424439	-0.03507158	-0.03629139	-0.03598091	-0.03473947	-0.03518404	-0.03479102	-0.03356130	-0.03390315	-0.03348655	-0.03336788	-0.03237586	-0.03184247	-0.03368307	-0.03339512	-0.03140873	-0.03007890	-0.02977885	-0.03096832	-0.03004384	-0.03031973	-0.02966888	-0.02918646	-0.02816029	-0.02752903	-0.02752335	-0.02584908	-0.02679847	-0.02532079	-0.02369061	-0.02459679	-0.02250700	-0.02244337	-0.02065022	-0.02111314	-0.02067537	-0.01953178	-0.01967264	-0.01881830	-0.01636722	-0.01577013	-0.01662231	-0.01444952	-0.01443614	-0.01198807	-0.01208191	-0.01127836	-0.00985908	-0.01017816	-0.00923119	-0.00843181	-0.00645205	-0.00679745	-0.00532694	-0.00516326	-0.00457498	-0.00467475	-0.00218481	-0.00280605	-0.00341396	-0.00216361	-0.00241865	-0.00176265	0.00015241	-0.00068021	-0.00033360	-0.00021202	0.00024688	0.00035483	0.00036686	0.00152473	0.00150990	0.00210339	0.00167077	0.00345047	0.00291868	0.00313010	0.00358164	0.00373428	0.00372248	0.00358257	0.00338473	0.00371135	0.00404877	0.00363938	0.00462540	0.00516893	0.00591769	0.00401675	0.00436263	0.00537453	0.00458621	0.00581626	0.00671096	0.00577437	0.00554019	0.00638235	0.00629613	0.00630365	0.00685791	0.00661515	0.00478932	0.00606221	0.00624173	0.00630884	0.00616742	0.00607042	0.00600107	0.00550565	0.00495628	0.00530426	0.00486763	0.00342873	0.00531298	0.00452974	0.00493421	0.00542663	0.00551557	0.00563937	0.00565745	0.00505902	0.00544007	0.00664401	0.00719146	0.00680732	0.00659474	0.00881167	0.00966996	0.00910626	0.00864712	0.00939042	0.00998444	0.00889599	0.00949826	0.00860535	0.00804463	0.00853574	0.00833464	0.00854924	0.00908222	0.00781430	0.00708101	0.00681954	0.00796768	0.00655396	0.00664580	0.00734414	0.00683709	0.00608218	0.00583455	0.00672202	0.00579937	0.00658549	0.00623400	0.00710994	0.00634203	0.00533689	0.00614035	0.00507609	0.00608795	0.00580533	0.00854588	0.00542241	0.00707131	0.00526733	0.00580551	0.00647179	0.00698618	0.00732850	0.00618245	0.00832035	0.00726656	0.00529052	0.00828874	0.00593630	0.00514527	0.00378648	0.00615232	0.00745999	0.00824704	0.00347663	0.00597746	0.00359466	0.00699852	0.00427239	0.00611084	0.00453868	0.00480068	0.00345588	0.00597759	0.00377643	0.00546772	0.00296178	0.00672996	0.00272875	0.00495351	0.00206373	0.00437136	0.00482027	0.00473566	0.00197064	0.00236029	0.00155756	0.00368529	0.00305909	0.00317752	0.00266403	0.00301830	0.00077914	0.00167348	0.00038559	-0.00023575	-0.00027691	-0.00038321	0.00025590	0.00256313	-0.00100670	-0.00111126	0.00137840	0.00264197	-0.00048499	-0.00191535	-0.00211707	0.00053381	-0.00039481	0.00061589	0.00203304	0.00044619	0.00157733	-0.00049045	0.00142852	0.00168061	-0.00065123	0.00181594	0.00330657	0.00121106	-0.00077921	0.00199560	-0.00074765	0.00260572	-0.00148045	-0.00033279	0.00103876	-0.00040873	-0.00040953	0.00222937	0.00274535	0.00066037	-0.00018248	0.00202391	0.00106921	0.00378119	0.00041815	0.00136396	0.00050309	0.00134715	0.00075106	0.00216161	0.00387454	0.00325009	0.00180465	0.00190580	0.00229340	0.00247374	0.00161166	0.00207580	0.00263593	0.00302253	0.00264180	0.00117270	0.00185972	0.00169573	0.00005385	0.00077949	0.00067890	0.00114609	0.00058780	-0.00001574	0.00009868	0.00111783	-0.00013134	0.00023921	-0.00073053	-0.00030578	-0.00192105	-0.00037896	-0.00064576	-0.00079563	-0.00130004	-0.00074916	-0.00139810	0.00059845	-0.00157512	-0.00103776	-0.00048033	-0.00128620	-0.00172885	-0.00082678	-0.00104051	-0.00078431	-0.00175724	-0.00231937	-0.00246779	-0.00108592	-0.00117798	-0.00069691	0.00002694	-0.00029897	0.00060526	0.00027794	-0.00021267	0.00052823	-0.00038951	0.00003849	-0.00084085	-0.00015391	-0.00004932	-0.00088505	-0.00022687	-0.00034926	0.00013634	-0.00016597	-0.00027533	-0.00018940	0.00000200	-0.00046656	-0.00007646	0.00031204	0.00022107	-0.00015927	0.00010571	-0.00026445	0.00015807	-0.00017488	-0.00041703	0.00004515	0.00036047	0.00013750	0.00028295	0.00019589	0.00091574	0.00010945	0.00033207	-0.00025940	0.00014537	0.00000568	-0.00048114	1.26403489
[truncated: 740,400 more chars]
