# Supplementary material for: KiMoPack: A python Package for Kinetic Modeling of the Chemical Mechanism
Source: J Phys Chem A. 2022 Jun 14;126(25):4087–99. doi: 10.1021/acs.jpca.2c00907 (PMC9251768; doi:10.1021/acs.jpca.2c00907)
Supplement: Supplementary file 2 — jp2c00907_si_002.zip [file jp2c00907_si_002.zip › Data/Scans/DCM_007.SIA]

0.000	275.00	276.00	277.00	278.00	279.00	280.00	281.00	282.00	283.00	284.00	285.00	286.00	287.00	288.00	289.00	290.00	291.00	292.00	293.00	294.00	295.00	296.00	297.00	298.00	299.00	300.00	301.00	302.00	303.00	304.00	305.00	306.00	307.00	308.00	309.00	310.00	311.00	312.00	313.00	314.00	315.00	316.00	317.00	318.00	319.00	320.00	321.00	322.00	323.00	324.00	325.00	326.00	327.00	328.00	329.00	330.00	331.00	332.00	333.00	334.00	335.00	336.00	337.00	338.00	339.00	340.00	341.00	342.00	343.00	344.00	345.00	346.00	347.00	348.00	349.00	350.00	351.00	352.00	353.00	354.00	355.00	356.00	357.00	358.00	359.00	360.00	361.00	362.00	363.00	364.00	365.00	366.00	367.00	368.00	369.00	370.00	371.00	372.00	373.00	374.00	375.00	376.00	377.00	378.00	379.00	380.00	381.00	382.00	383.00	384.00	385.00	386.00	387.00	388.00	389.00	390.00	391.00	392.00	393.00	394.00	395.00	396.00	397.00	398.00	399.00	400.00	401.00	402.00	403.00	404.00	405.00	406.00	407.00	408.00	409.00	410.00	411.00	412.00	413.00	414.00	415.00	416.00	417.00	418.00	419.00	420.00	421.00	422.00	423.00	424.00	425.00	426.00	427.00	428.00	429.00	430.00	431.00	432.00	433.00	434.00	435.00	436.00	437.00	438.00	439.00	440.00	441.00	442.00	443.00	444.00	445.00	446.00	447.00	448.00	449.00	450.00	451.00	452.00	453.00	454.00	455.00	456.00	457.00	458.00	459.00	460.00	461.00	462.00	463.00	464.00	465.00	466.00	467.00	468.00	469.00	470.00	471.00	472.00	473.00	474.00	475.00	476.00	477.00	478.00	479.00	480.00	481.00	482.00	483.00	484.00	485.00	486.00	487.00	488.00	489.00	490.00	491.00	492.00	493.00	494.00	495.00	496.00	497.00	498.00	499.00	500.00	501.00	502.00	503.00	504.00	505.00	506.00	507.00	508.00	509.00	510.00	511.00	512.00	513.00	514.00	515.00	516.00	517.00	518.00	519.00	520.00	521.00	522.00	523.00	524.00	525.00	526.00	527.00	528.00	529.00	530.00	531.00	532.00	533.00	534.00	535.00	536.00	537.00	538.00	539.00	540.00	541.00	542.00	543.00	544.00	545.00	546.00	547.00	548.00	549.00	550.00	551.00	552.00	553.00	554.00	555.00	556.00	557.00	558.00	559.00	560.00	561.00	562.00	563.00	564.00	565.00	566.00	567.00	568.00	569.00	570.00	571.00	572.00	573.00	574.00	575.00	576.00	577.00	578.00	579.00	580.00	581.00	582.00	583.00	584.00	585.00	586.00	587.00	588.00	589.00	590.00	591.00	592.00	593.00	594.00	595.00	596.00	597.00	598.00	599.00	600.00	601.00	602.00	603.00	604.00	605.00	606.00	607.00	608.00	609.00	610.00	611.00	612.00	613.00	614.00	615.00	616.00	617.00	618.00	619.00	620.00	621.00	622.00	623.00	624.00	625.00	626.00	627.00	628.00	629.00	630.00	631.00	632.00	633.00	634.00	635.00	636.00	637.00	638.00	639.00	640.00	641.00	642.00	643.00	644.00	645.00	646.00	647.00	648.00	649.00	650.00	651.00	652.00	653.00	654.00	655.00	656.00	657.00	658.00	659.00	660.00	661.00	662.00	663.00	664.00	665.00	666.00	667.00	668.00	669.00	670.00	671.00	672.00	673.00	674.00	675.00	676.00	677.00	678.00	679.00	680.00	681.00	682.00	683.00	684.00	685.00	686.00	687.00	688.00	689.00	690.00	691.00	692.00	693.00	694.00	695.00	696.00	697.00	698.00	699.00	700.00	701.00	702.00	703.00	704.00	705.00	706.00	707.00	708.00	709.00	710.00	711.00	712.00	713.00	714.00	715.00	716.00	717.00	718.00	719.00	720.00	721.00	722.00	723.00	724.00	725.00	726.00	727.00	728.00	729.00	730.00	731.00	732.00	733.00	734.00	735.00	736.00	737.00	738.00	739.00	740.00	741.00	742.00	743.00	744.00	745.00	746.00	747.00	748.00	749.00	750.00	751.00	752.00	753.00	754.00	755.00	756.00	757.00	758.00	759.00	760.00	761.00	762.00	763.00	764.00	765.00	766.00	767.00	768.00	769.00	770.00	771.00	772.00	773.00	774.00	775.00	776.00	777.00	778.00	779.00	780.00	781.00	782.00	783.00	784.00	785.00	786.00
-40.0002	0.39978030	0.23074526	-21.47483647	-21.47483647	-0.21775043	-0.19703285	0.38849426	0.61148097	0.00087209	-0.87406594	-0.38480030	-21.47483647	-1.03325468	1.42027760	-21.47483647	-21.47483647	0.07804191	-0.76567497	0.53086997	1.01342797	-21.47483647	-21.47483647	-0.37667808	-21.47483647	0.86133426	-0.92094046	-21.47483647	-21.47483647	-0.28152514	0.10551596	0.11535717	-0.24336398	0.61458735	-0.73953897	-0.29432153	0.32701596	-0.16309178	0.13924812	-0.11065467	0.01244247	-0.00101323	-0.03161782	-0.06459118	0.02901110	0.00258107	-0.02408504	0.00111916	-0.00623566	-0.02196314	-0.01447291	-0.02101675	-0.00110687	-0.00531872	-0.00827506	0.00201071	-0.00921839	-0.00575101	-0.00001567	-0.00409438	-0.00483749	-0.00109494	0.00062287	-0.00118804	-0.00263676	-0.00419988	-0.00003492	-0.00165404	0.00027499	-0.00157131	0.00177120	-0.00012428	0.00041687	-0.00131461	-0.00353999	0.00035166	-0.00276796	0.00258314	-0.00311290	-0.00116812	-0.00094031	0.00405550	-0.00325268	0.00077230	-0.00388684	0.01530309	0.00208034	0.00021444	-0.00370949	-0.00413505	-0.00492275	0.00190381	0.00196294	-0.00023050	0.00289740	-0.00100131	-0.00182833	0.00494273	-0.00437990	-0.00145079	-0.00077542	-0.00656167	-0.00334395	-0.00060163	-0.00161092	-0.00356147	0.00238290	-0.00081083	-0.00349042	-0.00418238	0.00000226	0.00028985	0.00359054	-0.00180062	0.00637391	0.00268530	-0.00377677	-0.00322132	-0.00367727	-0.00022467	0.00256482	-0.00162778	0.00642998	-0.00166843	0.00242863	0.00067525	0.00089418	-0.00006297	0.00126978	-0.00300019	-0.00078621	-0.00216401	-0.00033506	-0.00089868	-0.00054627	-0.00052360	0.00031898	-0.00115135	-0.00053721	0.00044367	-0.00171367	-0.00042563	-0.00002428	0.00027506	-0.00136973	0.00044053	0.00139041	-0.00158317	0.00036922	0.00037350	-0.00172530	-0.00239450	0.00005512	0.00096837	0.00098382	-0.00063027	0.00056701	-0.00078030	0.00058105	-0.00050620	0.00025975	0.00084458	0.00106438	-0.00019966	-0.00016871	0.00099071	-0.00039653	-0.00019103	0.00055223	0.00025184	0.00106621	0.00055358	-0.00010297	-0.00094206	0.00041264	-0.00043232	0.00018032	0.00003929	0.00016932	0.00056228	-0.00090671	0.00005459	0.00106367	-0.00089976	0.00059267	-0.00020205	0.00036398	-0.00137794	0.00077806	-0.00014628	0.00091190	0.00096475	-0.00079726	0.00004647	-0.00036195	-0.00102110	0.00037686	-0.00065116	0.00140047	0.00082609	-0.00097176	-0.00052207	-0.00016337	-0.00126190	-0.00102497	-0.00027245	-0.00021086	0.00057440	-0.00016493	-0.00074931	0.00035236	-0.00018478	0.00012439	0.00038904	0.00011640	-0.00127922	0.00024237	-0.00039066	-0.00029540	0.00078574	0.00049294	-0.00017221	-0.00007970	-0.00073346	-0.00003423	-0.00082284	0.00064148	0.00026306	0.00006951	-0.00025387	-0.00014959	0.00033445	-0.00033713	-0.00000369	0.00055683	-0.00029177	-0.00033573	0.00037842	0.00020728	-0.00058806	-0.00034379	0.00056042	0.00062371	-0.00006091	0.00038145	0.00036051	-0.00045782	-0.00043687	0.00002862	0.00006353	0.00062511	-0.00017818	-0.00050116	0.00060204	0.00071158	0.00002711	0.00027566	-0.00017042	0.00017026	-0.00070770	-0.00067439	0.00003551	-0.00004603	-0.00009552	-0.00039114	-0.00018648	-0.00012832	-0.00014828	-0.00081293	-0.00038345	-0.00021469	0.00030664	-0.00016767	-0.00048791	0.00001835	-0.00015532	-0.00059788	-0.00055008	-0.00014783	0.00008203	-0.00013883	-0.00056485	-0.00006955	-0.00068666	-0.00034994	-0.00020229	-0.00058051	0.00031551	0.00053941	-0.00021408	-0.00022705	0.00035886	-0.00004593	-0.00012389	-0.00005696	0.00009779	-0.00063145	0.00046758	-0.00033834	-0.00003573	-0.00038221	0.00033492	0.00010401	-0.00081113	-0.00073695	0.00058952	-0.00006841	-0.00065626	-0.00068391	-0.00069585	0.00017090	-0.00028516	-0.00112327	-0.00044842	0.00114069	0.00014402	0.00022144	0.00001525	-0.00091178	-0.00100694	-0.00054414	0.00072413	0.00013676	-0.00039590	0.00079744	-0.00057396	0.00045647	0.00070526	-0.00033964	-0.00095641	0.00140610	-0.00067806	-0.00023493	-0.00093852	-0.00149933	0.00192843	0.00001848	0.00051060	0.00120124	-0.00012703	-0.00086599	-0.00033778	0.00014931	-0.00104430	0.00014809	0.00137783	0.00061930	0.00101274	-0.00062557	0.00079400	0.00083402	0.00160206	0.00153751	-0.00203978	0.00123601	-0.00211561	-0.00011588	-0.00197702	0.00270934	-0.00155418	-0.00018675	-0.00098492	-0.00056886	0.00143666	0.00074863	0.00106979	0.00028956	0.00178679	-0.00202383	-0.00027666	0.00191642	-0.00093177	-0.00108231	-0.00019302	0.00034940	-0.00014445	-0.00155689	-0.00091548	-0.00079257	-0.00222499	0.00170504	0.00064388	0.00012089	-0.00079021	0.00302112	0.00005404	-0.00122972	0.00019834	-0.00029167	0.00013237	0.00185766	-0.00239622	-0.00102674	-0.00049672	0.00112412	0.00130018	0.00021073	0.00024421	0.00146254	0.00033379	0.00008533	-0.00261915	-0.00150406	0.00012576	0.00056609	-0.00111682	-0.00170532	-0.00224420	-0.00088863	0.00111654	0.00131985	-0.00045403	-0.00072236	0.00004366	0.00001110	-0.00093515	0.00189846	0.00003143	0.00119755	0.00096798	0.00107936	-0.00086212	0.00097111	0.00100324	0.00036297	-0.00027906	-0.00091079	-0.00172925	-0.00053706	0.00106789	0.00046845	-0.00088728	-0.00015267	-0.00116420	-0.00051554	-0.00075204	0.00056108	0.00054325	0.00013253	0.00033816	0.00030991	-0.00035553	0.00007716	-0.00080951	0.00068819	0.00019945	0.00083042	0.00062169	-0.00083251	-0.00004585	-0.00011020	-0.00014270	0.00012403	-0.00015581	-0.00027695	-0.00000254	0.00015739	0.00084705	0.00047301	0.00012301	-0.00009568	0.00031837	-0.00066538	-0.00012866	-0.00060050	-0.00078217	-0.00030081	-0.00009027	0.00022390	-0.00050206	-0.00056733	0.00012887	0.00050774	0.00037099	0.00031921	0.00097117	0.00071842	0.00002211	-0.00028488	0.00038839	0.00021675	0.00062610	-0.00064103	-0.00004025	0.00023817	-0.00009861	-0.00015832	-0.00053890	-0.00009283	-0.00021564	-0.00005219	-0.00036247	-0.00021189	0.00006825	0.00009226	-0.00006493	0.00012177	-0.00010178	0.00001428	0.00004692	0.00025070	-0.00010801	-0.00018508	-0.00048707	0.00025291	-0.00019912	-0.00020432	-0.00023296	0.00023312	0.00002710	0.00003708	-0.00006286	0.00435656
-35.0002	-0.27362245	-0.88300205	0.41818899	-21.47483647	0.43231152	0.45767564	0.96693166	0.04538699	0.23632426	-0.65392995	0.60838746	-21.47483647	0.09554050	-0.09007218	0.56859148	-0.78640653	-0.20348585	0.37625274	-0.30750318	-21.47483647	-0.94928917	-21.47483647	-21.47483647	-21.47483647	-0.14198079	-21.47483647	-21.47483647	-21.47483647	-0.32154723	-21.47483647	-21.47483647	-21.47483647	0.10948502	-0.00226583	0.33623151	-0.28300101	0.13794649	-0.05690388	-0.10661387	-0.03553530	-0.02324431	-0.11094350	0.00515871	0.05108749	0.00434475	0.00398593	-0.00277396	-0.01736203	-0.00768646	0.00279950	-0.01038245	0.00470311	-0.00980885	-0.00842160	0.00483703	-0.00817867	-0.00550096	-0.00178229	0.00079867	-0.00324311	-0.00135037	0.00113719	-0.00208059	0.00201630	-0.00429895	0.00118518	-0.00324564	0.00058107	-0.00161654	0.00113727	0.00104125	-0.00266169	0.00037955	-0.00177164	-0.00014219	-0.00144605	0.00131200	-0.00111254	0.00007469	-0.00046946	-0.00282386	-0.00292976	-0.00225415	0.00134091	0.00209474	0.00615094	0.00424877	-0.00690672	-0.00972651	-0.00451154	0.00030426	-0.00170852	-0.00250071	0.00390750	-0.00166323	-0.00010248	-0.00174727	-0.00346257	0.00073782	0.00229930	-0.00111576	0.00181624	0.00088536	-0.00276689	-0.00209606	0.00371901	0.00029641	-0.00010728	0.00073661	0.00662409	0.00128231	0.00510763	-0.00193801	0.00803837	0.00236365	-0.00220955	0.00204480	-0.00443646	-0.00053203	-0.00016289	0.00003790	0.00773844	0.00175562	0.00064992	0.00313887	-0.00211009	0.00080181	0.00024351	-0.00125750	0.00107822	-0.00157268	-0.00142484	-0.00005065	-0.00073864	0.00003407	-0.00057562	0.00002710	0.00071774	0.00055215	-0.00091700	-0.00024360	-0.00055739	-0.00055998	-0.00077174	-0.00054794	0.00028780	-0.00084066	-0.00047569	0.00103036	-0.00131014	-0.00154860	0.00060991	0.00079298	-0.00030916	0.00072469	-0.00047764	-0.00019606	0.00068565	-0.00041947	0.00072796	0.00081573	-0.00044397	-0.00067097	-0.00044840	-0.00010659	0.00048393	-0.00002663	-0.00078821	0.00054150	0.00088273	0.00009831	0.00148936	0.00038098	0.00054461	-0.00034091	-0.00056740	0.00097278	-0.00003067	-0.00047471	-0.00134516	0.00011263	0.00032510	-0.00016621	0.00083421	-0.00054412	0.00119061	-0.00083561	-0.00000780	0.00122518	0.00043425	0.00104562	-0.00074509	-0.00057546	-0.00017628	-0.00063494	0.00061123	-0.00059672	0.00009827	-0.00012782	-0.00033217	0.00114790	-0.00054562	-0.00064356	-0.00052327	-0.00077145	0.00028174	-0.00014366	-0.00016342	-0.00031346	0.00073176	0.00019870	-0.00004512	0.00001494	0.00023770	-0.00045467	-0.00111568	-0.00149980	0.00015767	0.00038356	-0.00030838	-0.00040220	-0.00061811	-0.00066082	-0.00003013	-0.00103826	0.00093645	0.00016016	0.00031666	-0.00022813	-0.00015526	0.00027230	-0.00010873	-0.00014023	0.00046541	-0.00053541	-0.00019661	0.00089368	0.00093010	-0.00019962	-0.00074462	0.00039272	0.00024555	-0.00035790	0.00006773	0.00041531	0.00023435	0.00039162	-0.00033962	0.00057071	0.00036855	0.00010609	-0.00074376	-0.00084953	-0.00039960	0.00033203	-0.00012653	-0.00047281	0.00088533	-0.00020175	-0.00060492	-0.00010170	-0.00003196	0.00008980	-0.00001579	-0.00087640	0.00015358	-0.00018928	-0.00066397	0.00010839	0.00020304	0.00034272	-0.00003192	-0.00039505	0.00010182	-0.00070419	-0.00071888	0.00000209	-0.00023973	-0.00026393	0.00014670	-0.00045291	-0.00020736	-0.00017576	-0.00021331	0.00025471	-0.00034282	0.00035022	0.00017489	-0.00086547	0.00000311	0.00016393	0.00027827	-0.00005446	-0.00004536	0.00004710	-0.00010073	-0.00011762	-0.00015523	-0.00073042	-0.00060057	0.00045737	0.00030372	-0.00093590	-0.00078666	0.00046070	-0.00031764	-0.00053149	-0.00052379	0.00026133	-0.00026937	0.00006480	-0.00109660	-0.00077681	0.00001395	-0.00052822	0.00130621	0.00038892	0.00091626	-0.00023187	-0.00062385	-0.00027253	0.00034987	-0.00081572	-0.00102905	-0.00087325	-0.00005091	0.00025693	-0.00237295	0.00072958	-0.00011317	0.00045477	-0.00174898	-0.00127082	-0.00169248	0.00045185	0.00056317	-0.00000023	0.00101048	-0.00013139	0.00087595	-0.00016889	0.00004833	-0.00116550	-0.00030416	0.00002553	-0.00143887	0.00037666	0.00007095	-0.00078603	-0.00086692	0.00197356	0.00152939	-0.00218578	0.00114237	-0.00018789	0.00002729	-0.00219491	0.00024279	0.00008188	0.00063722	-0.00204488	-0.00125091	-0.00226486	-0.00092600	0.00038866	-0.00072864	-0.00010013	-0.00209621	0.00104403	0.00121549	-0.00070819	-0.00032790	-0.00097886	0.00097320	0.00205960	-0.00099919	-0.00186541	-0.00083146	-0.00069949	0.00236894	0.00056435	0.00062617	-0.00045853	0.00143376	0.00125470	0.00070706	-0.00142592	-0.00005219	0.00031248	-0.00007562	-0.00250970	-0.00120008	-0.00152488	0.00180574	0.00000654	-0.00133111	-0.00183812	0.00024692	0.00299983	-0.00116270	-0.00156146	-0.00077368	0.00049119	0.00040466	-0.00028273	-0.00019722	0.00070921	-0.00186796	-0.00061523	0.00037342	-0.00021769	-0.00030794	-0.00024818	-0.00004883	0.00037537	0.00061323	-0.00077180	-0.00053949	0.00030258	0.00093538	-0.00019090	-0.00057421	-0.00010941	-0.00076779	0.00012559	-0.00200609	-0.00143838	-0.00135953	0.00084728	0.00119599	-0.00094579	-0.00109577	0.00041398	0.00032270	-0.00129542	0.00015694	-0.00040729	-0.00112993	0.00040765	0.00029564	-0.00031474	0.00121753	-0.00050349	-0.00011987	-0.00008917	0.00002047	-0.00043101	-0.00068845	-0.00005823	-0.00091865	-0.00008065	0.00006708	-0.00141666	-0.00012880	-0.00019456	-0.00038958	0.00093875	0.00049638	0.00080160	0.00015102	0.00035850	-0.00034925	-0.00022477	0.00007102	-0.00092974	0.00025644	0.00001862	-0.00025295	-0.00036129	0.00000086	0.00001421	-0.00000571	-0.00071294	0.00020542	0.00001840	0.00033775	-0.00053516	-0.00013465	-0.00028402	-0.00022766	-0.00019181	-0.00018743	-0.00018945	0.00031438	-0.00021174	-0.00044835	-0.00030764	0.00018839	-0.00029052	-0.00001877	-0.00020863	0.00005522	0.00001548	0.00009031	0.00033531	-0.00015171	-0.00043995	-0.00029207	-0.00007722	0.00028298	-0.00007832	0.00007854	-0.00032655	-0.00005967	0.00011000	-0.00008035	0.00019298	0.00021792	0.00035230	0.00039777	-0.00005857	-0.43466566
-30.0002	0.96671406	-0.54888146	-0.58276200	-1.08840996	0.00090992	-0.09519726	0.41070952	-21.47483647	-0.24214125	-2.60157919	-0.46548983	0.17471698	-0.88769377	-0.07751225	-1.45933700	-0.41237201	-0.60685741	1.49933505	-0.21523890	-0.39705141	-0.91527528	-0.64860994	-21.47483647	0.75400460	0.21710034	-0.61377686	-0.60080826	-0.93019909	0.06191757	-21.47483647	-21.47483647	0.54852745	-0.49521766	0.23212297	-0.34874176	-0.73631094	0.08320461	0.01751868	0.10888432	0.07250079	0.00069338	-0.04221319	-0.03252331	0.02782299	-0.01429084	-0.01843846	-0.01321925	-0.01949875	-0.01868205	-0.01455815	-0.01366681	-0.00764909	-0.00736886	-0.01024035	0.00363429	-0.00674579	-0.00554420	-0.00382764	-0.00416574	-0.00997790	-0.00242005	-0.00234372	-0.00165093	0.00210508	-0.00232920	0.00089462	-0.00203295	-0.00043882	-0.00162293	0.00001285	0.00107307	-0.00153613	-0.00043433	-0.00480994	-0.00189015	-0.00333337	0.00087160	-0.00060477	0.00207413	-0.00226087	-0.00036384	-0.00574176	-0.00383608	-0.00468326	0.00232792	0.00620619	0.00364089	-0.00357775	-0.00070877	0.00045928	0.00718649	-0.00227772	-0.00192097	0.00184363	-0.00490088	-0.00336798	0.00106059	-0.00704483	0.00054107	-0.00392712	-0.00552875	0.00085275	-0.00207642	-0.00251572	-0.00142777	0.00407161	-0.00048485	-0.00149732	-0.00106733	0.00461371	0.00111744	-0.00019116	-0.00447266	0.00581350	0.00258333	-0.00086127	-0.00069819	-0.00558590	-0.00087486	-0.00183263	-0.00646635	0.00328816	-0.00098874	0.00172771	-0.00154078	-0.00159387	-0.00106552	-0.00066230	-0.00162634	0.00105481	-0.00327888	-0.00215204	0.00100552	0.00035575	0.00082284	-0.00143982	-0.00155042	0.00026429	0.00093260	-0.00158907	0.00011445	-0.00109588	-0.00019722	-0.00092415	-0.00021147	-0.00035501	-0.00132649	-0.00072324	0.00069773	-0.00096928	-0.00231782	-0.00073938	-0.00045054	-0.00029802	0.00062152	-0.00081796	-0.00098787	-0.00005408	-0.00077712	-0.00097031	0.00059059	-0.00054812	-0.00019658	-0.00014594	0.00035637	0.00031647	-0.00116427	0.00045678	0.00067167	0.00046430	0.00013173	-0.00045190	-0.00143276	-0.00039445	0.00025022	0.00022099	-0.00045454	0.00019123	0.00041024	-0.00091636	-0.00055935	-0.00020260	-0.00045465	0.00004545	-0.00048181	0.00104558	-0.00085389	0.00115218	0.00045564	-0.00021690	0.00052098	-0.00011232	-0.00017072	0.00006438	-0.00067584	-0.00090634	-0.00049349	0.00086355	0.00049229	-0.00020642	-0.00024877	-0.00076254	0.00002546	-0.00082004	0.00013986	0.00076249	-0.00010121	-0.00059023	-0.00092639	0.00007570	-0.00044005	-0.00018719	-0.00016703	0.00050629	0.00031243	-0.00074396	-0.00207741	-0.00046898	-0.00009873	-0.00043826	-0.00012101	-0.00101359	-0.00009443	-0.00094038	-0.00192282	0.00017213	-0.00026833	-0.00014765	-0.00018594	0.00024107	-0.00062243	-0.00016725	-0.00041159	0.00025058	-0.00114301	-0.00037805	-0.00024105	-0.00020334	-0.00020372	-0.00049036	0.00075791	-0.00006422	-0.00006908	0.00008587	0.00001280	-0.00062569	-0.00058957	-0.00068824	0.00090814	-0.00009844	0.00050635	-0.00059398	-0.00023466	-0.00021742	0.00048753	-0.00075679	0.00021985	-0.00014258	-0.00023785	-0.00105720	-0.00000088	-0.00084769	-0.00040671	-0.00019477	-0.00050359	-0.00009503	-0.00027471	-0.00066155	0.00025276	-0.00091228	0.00063023	-0.00011452	-0.00011430	0.00034968	-0.00024508	-0.00067717	-0.00062311	-0.00067783	0.00001709	-0.00026944	-0.00061084	-0.00033679	-0.00037387	0.00041798	-0.00001749	-0.00006292	0.00032035	-0.00037666	-0.00063816	-0.00012039	0.00044578	0.00030018	0.00012976	-0.00053970	-0.00028325	-0.00058105	-0.00055725	-0.00047574	-0.00102625	-0.00082629	0.00003950	-0.00006194	-0.00052068	-0.00111816	0.00074736	-0.00017940	-0.00045614	-0.00044786	0.00029218	-0.00076309	0.00023894	0.00061373	-0.00022273	-0.00040353	-0.00051440	0.00174438	-0.00056414	-0.00141966	0.00052718	-0.00028415	0.00064216	0.00037378	-0.00022903	-0.00131360	-0.00170429	0.00007547	0.00030477	-0.00135397	-0.00000606	0.00070893	0.00005279	-0.00033791	-0.00117049	0.00011050	0.00100156	-0.00168648	-0.00020421	0.00210498	0.00076832	-0.00001261	-0.00045549	-0.00042593	-0.00151416	-0.00150020	0.00036357	-0.00130893	-0.00055983	-0.00004111	-0.00007217	-0.00052651	0.00174321	-0.00077112	-0.00063553	-0.00062816	-0.00224628	-0.00035464	-0.00196449	-0.00026405	-0.00164307	0.00081490	-0.00142992	-0.00096752	-0.00186189	0.00008707	-0.00109200	-0.00001318	0.00000360	-0.00026640	-0.00132884	0.00211534	-0.00128401	-0.00072798	-0.00215478	-0.00076752	0.00081151	-0.00224787	-0.00210005	-0.00132211	-0.00148327	0.00192167	-0.00098827	-0.00012897	-0.00009617	-0.00209066	0.00088900	-0.00093179	-0.00055331	-0.00087669	-0.00075421	0.00107605	-0.00104671	-0.00059674	-0.00055361	-0.00111783	-0.00087474	-0.00063450	-0.00085449	0.00184131	0.00063376	-0.00115736	-0.00141235	-0.00058379	-0.00032743	0.00061560	-0.00139266	-0.00067366	-0.00097208	-0.00094003	0.00022927	-0.00019117	0.00043140	-0.00157582	-0.00028393	-0.00067569	-0.00083126	0.00108526	-0.00068811	-0.00058588	0.00053957	-0.00045881	0.00043418	-0.00007562	0.00022573	-0.00024253	0.00035357	-0.00160876	-0.00086728	-0.00076411	0.00075643	0.00015439	0.00009618	-0.00124577	0.00135534	0.00017063	0.00002345	-0.00084592	-0.00093187	0.00062713	0.00072379	-0.00011471	0.00076664	0.00006597	-0.00059500	-0.00017582	0.00035267	0.00051290	0.00049395	-0.00022827	0.00112379	-0.00078910	-0.00025224	0.00038212	-0.00081948	0.00042644	0.00032366	0.00061786	0.00142249	0.00112905	0.00059284	-0.00078377	0.00095895	-0.00115987	0.00018169	-0.00054814	0.00011573	-0.00031761	0.00127011	0.00046287	-0.00007283	-0.00056209	0.00033667	0.00062511	0.00074865	-0.00054081	0.00013714	0.00053662	0.00041216	-0.00039783	0.00015921	0.00040089	0.00048959	0.00022072	0.00049312	0.00021353	0.00024787	-0.00032293	-0.00019537	0.00001985	-0.00005923	0.00026047	-0.00041563	0.00013619	0.00026334	0.00041327	-0.00015347	0.00011602	0.00027830	0.00014614	0.00046099	0.00057885	-0.00032873	0.00021426	0.00034475	0.00030980	0.00019872	-0.00001974	-0.00019369	0.00027780	0.00025635	0.00041861	0.00026054	-0.58496103
-25.0002	0.14295790	-0.04463467	-0.66486334	-21.47483647	-21.47483647	-21.47483647	-0.53709036	-21.47483647	-0.20333562	-21.47483647	0.77571999	-21.47483647	-0.19492277	-0.43642735	0.03212582	0.35783020	0.14601409	0.60000667	-0.77284796	-21.47483647	-21.47483647	0.66039705	-21.47483647	-21.47483647	0.01787016	0.37957248	-21.47483647	-21.47483647	0.47654096	0.22398882	-0.14234459	-21.47483647	-0.08868004	0.03812419	0.47809480	-0.38297288	0.03178233	0.12523929	0.00577263	-0.01719734	0.02552732	-0.09204551	0.00356228	0.04419848	0.01662306	0.00634768	0.00651030	-0.02354444	-0.00844181	-0.00845415	-0.01268947	0.00287161	-0.01436577	-0.00811537	-0.00138716	-0.00195763	-0.00426424	-0.00197050	-0.00370423	-0.00144696	-0.00599584	-0.00332025	-0.00361168	-0.00150472	-0.00330069	-0.00275386	-0.00442417	0.00213096	0.00291369	0.00026776	0.00081250	-0.00116941	-0.00351030	-0.00452760	0.00070312	-0.00330546	0.00298930	-0.00034058	0.00110105	-0.00213984	-0.00235381	-0.00508536	-0.00565244	-0.00471679	0.00405085	0.00635197	0.00130410	-0.00235426	-0.01153062	-0.00400161	-0.00020924	-0.00283362	-0.00578474	0.00587476	-0.00159112	-0.00452064	0.00243172	-0.00343911	-0.00063014	0.00069285	-0.00196936	-0.00092345	0.00300140	-0.00307102	-0.00236355	0.00327648	-0.00078085	-0.00422688	-0.00708502	0.00596281	0.00102497	0.00499697	-0.00190120	0.00482693	0.00129461	-0.00181771	-0.00124814	-0.00322681	0.00084252	0.00035415	-0.00245161	0.00496832	-0.00180498	-0.00070724	0.00211050	-0.00047030	-0.00134960	0.00019398	-0.00091621	0.00136184	-0.00255773	-0.00171402	0.00065599	0.00108443	-0.00112518	-0.00132590	-0.00107361	-0.00169013	0.00115349	-0.00049927	-0.00076447	-0.00065729	0.00022870	-0.00174146	-0.00080723	-0.00081950	-0.00151913	-0.00025116	0.00082609	-0.00019040	-0.00174646	0.00045995	-0.00083801	0.00062996	0.00008910	0.00015966	-0.00040733	0.00044957	0.00021092	-0.00025221	0.00063540	0.00059977	-0.00095852	0.00001096	-0.00006895	-0.00067177	-0.00085276	0.00017677	0.00056819	-0.00019533	0.00018215	0.00060670	0.00033110	0.00040531	-0.00056325	-0.00063429	0.00023430	0.00134068	-0.00048708	-0.00098639	-0.00034066	0.00052656	-0.00079282	0.00084050	0.00001686	0.00005370	-0.00030561	0.00115527	0.00112258	0.00102404	0.00025566	0.00040456	0.00008076	0.00032052	-0.00065598	0.00171178	0.00056461	0.00027667	0.00096677	0.00023422	0.00010637	-0.00145408	0.00038447	0.00024461	-0.00085273	-0.00023012	-0.00001836	0.00077835	-0.00023882	-0.00046926	0.00062854	-0.00027169	-0.00008353	0.00020580	-0.00035472	0.00007540	-0.00191579	-0.00025983	-0.00009705	-0.00037561	-0.00015151	-0.00015225	-0.00034425	0.00034537	-0.00090788	0.00054483	-0.00055673	0.00089401	0.00024813	-0.00004525	-0.00033501	0.00021227	0.00021086	0.00074449	-0.00074198	-0.00003565	0.00070908	0.00063770	-0.00050773	0.00002062	-0.00016597	0.00066155	0.00011681	-0.00009957	-0.00011435	-0.00026692	-0.00021106	-0.00077490	0.00020081	-0.00039016	0.00000701	-0.00013429	0.00008651	-0.00018854	0.00037765	-0.00007357	-0.00027844	0.00021426	-0.00063716	-0.00045173	0.00001097	-0.00039121	0.00063379	-0.00002737	-0.00032470	0.00006247	0.00018068	-0.00057983	-0.00054543	0.00009383	0.00047137	-0.00029193	0.00015385	-0.00024580	-0.00038458	-0.00070777	-0.00025956	-0.00012467	-0.00013001	0.00001912	-0.00062044	-0.00020624	-0.00067646	-0.00011727	0.00013270	0.00034935	0.00041136	-0.00014917	-0.00061077	-0.00004762	-0.00006953	-0.00019675	-0.00062378	-0.00046799	-0.00041779	-0.00022347	-0.00008639	0.00002935	-0.00019555	-0.00005453	-0.00073842	-0.00044141	-0.00039804	-0.00055454	0.00087683	-0.00020675	-0.00057778	-0.00059502	0.00024065	0.00025793	-0.00027838	-0.00086599	-0.00047391	0.00087006	-0.00067814	0.00012344	0.00002138	0.00009101	-0.00025811	-0.00022011	0.00006014	0.00001973	0.00043490	-0.00089647	-0.00053426	-0.00074205	-0.00142562	-0.00081987	-0.00072983	-0.00069107	-0.00033528	0.00060229	0.00068144	-0.00030554	-0.00001293	-0.00057305	-0.00058851	0.00013589	0.00114528	0.00018331	0.00120970	-0.00012407	-0.00124192	0.00038354	0.00052628	-0.00001839	-0.00001956	0.00067335	0.00143934	0.00150156	-0.00002794	-0.00010968	-0.00152540	0.00034937	-0.00288543	0.00063057	-0.00204268	-0.00122913	-0.00267828	0.00008452	-0.00126133	0.00084246	0.00080235	0.00110939	0.00178187	0.00123597	0.00033253	-0.00161120	-0.00012667	0.00176141	-0.00105739	0.00020991	-0.00029032	-0.00032710	0.00095082	-0.00012893	-0.00124870	-0.00156004	-0.00050402	0.00053137	-0.00280131	0.00017779	-0.00062557	-0.00119493	0.00009248	0.00099167	0.00041508	0.00064318	-0.00074824	-0.00030942	-0.00057148	-0.00150537	-0.00242345	0.00109783	0.00279078	0.00057124	-0.00142297	0.00084388	-0.00015093	-0.00150651	-0.00272110	-0.00082137	-0.00003760	0.00030025	0.00022080	-0.00042315	0.00016652	-0.00100588	-0.00145142	-0.00019589	-0.00164371	-0.00094522	-0.00133506	-0.00017101	0.00042931	0.00030235	0.00001477	-0.00054064	0.00107564	-0.00057514	0.00042441	0.00037992	0.00004104	0.00041118	0.00018297	-0.00176747	-0.00180203	-0.00000680	0.00157329	0.00138333	0.00033824	-0.00119149	-0.00019467	-0.00027601	0.00042259	0.00027259	-0.00044663	0.00025955	-0.00017033	-0.00026879	-0.00096086	0.00029390	0.00005805	-0.00040920	-0.00024370	0.00043593	-0.00012748	-0.00066405	0.00008209	0.00008862	-0.00059765	-0.00005673	-0.00090450	0.00023300	-0.00043118	0.00045297	0.00035316	0.00014774	0.00031338	0.00049294	0.00014861	-0.00017437	-0.00052270	-0.00032096	-0.00017623	0.00002410	0.00001072	-0.00002817	-0.00083113	-0.00072305	-0.00056966	0.00008620	-0.00029602	0.00015393	0.00020829	0.00017381	-0.00045230	0.00046083	-0.00053801	-0.00018880	0.00022596	0.00006174	0.00019954	0.00011053	0.00042003	0.00021220	-0.00025710	-0.00017796	-0.00013477	-0.00014625	-0.00012103	-0.00012583	0.00037017	0.00044135	0.00001036	0.00014501	-0.00031521	-0.00046903	0.00007201	0.00006897	0.00026297	0.00013480	0.00010851	0.00027947	-0.00011507	-0.00006420	-0.00018799	0.00027810	0.00031802	0.00003572	-0.00030494	-0.12114284
-20.0002	-0.56653222	-0.30883920	0.23093531	-0.99582961	-1.53034127	0.18254074	0.83171797	-21.47483647	0.09471077	0.19359246	-0.93444282	-21.47483647	1.50191939	-0.18563491	-0.60381668	-21.47483647	0.43906612	-2.33190233	0.07722843	-21.47483647	-1.11198699	-21.47483647	-0.27168381	0.40148729	0.37572290	0.68905491	-21.47483647	-21.47483647	0.31604481	-21.47483647	0.04190785	-0.92783201	-0.30244858	-21.47483647	0.12400413	-0.18846719	-0.03054862	-0.08329633	-0.15290165	-0.02040981	0.03842152	0.00130347	0.04182944	0.04970122	0.00943381	-0.01795493	-0.01016183	0.00789600	-0.00807719	0.00106442	-0.01118178	0.00325032	0.00343846	0.00075402	0.00326197	-0.00799052	0.00097651	0.00093423	-0.00237922	0.00165328	-0.00251385	-0.00005059	-0.00075962	-0.00132594	-0.00323133	-0.00015235	-0.00387870	0.00247064	0.00098013	0.00044796	0.00111199	0.00047425	-0.00150802	-0.00277070	-0.00040590	-0.00190247	0.00052642	0.00183641	0.00311380	-0.00336746	-0.00017698	-0.00759234	0.00084200	-0.00428488	0.00815663	0.00884276	0.00334182	-0.01211899	0.00262399	-0.00525087	0.00416709	0.00110744	-0.00317108	0.00532483	-0.00313570	-0.00144664	0.00787489	-0.00484515	-0.00064811	-0.00016092	-0.00658104	0.00057331	0.00169072	0.00089318	-0.00090598	0.00502891	-0.00274838	-0.00294286	-0.00138039	0.00801089	0.00095905	0.00558434	-0.00141895	0.01020413	0.00205070	0.00007215	-0.00034919	-0.00356108	-0.00022153	0.00252364	0.00014815	0.00513826	-0.00004342	0.00122875	0.00183393	-0.00027085	0.00181034	0.00021655	-0.00016224	-0.00020026	-0.00092845	-0.00132568	0.00066165	0.00018847	-0.00002572	-0.00051120	-0.00170351	-0.00042212	-0.00008501	0.00014997	0.00020651	-0.00053991	-0.00066064	-0.00160220	-0.00039204	0.00077025	-0.00089799	0.00015510	0.00121640	-0.00170495	-0.00259508	-0.00100679	0.00039641	0.00072603	0.00087660	-0.00000354	0.00016883	0.00030478	0.00000668	0.00007002	0.00060379	0.00018560	-0.00054325	-0.00088737	0.00037588	-0.00006089	-0.00041035	0.00061496	0.00065039	0.00091085	-0.00076324	0.00042167	0.00031561	-0.00029222	0.00030518	0.00005687	0.00004322	0.00132034	0.00047213	-0.00082128	0.00015831	-0.00053877	-0.00037663	0.00119223	-0.00008334	0.00062010	-0.00088321	0.00114416	0.00092139	0.00077965	0.00130168	-0.00036307	-0.00026648	0.00065903	-0.00063560	0.00138676	0.00035682	0.00047128	0.00041526	0.00121746	0.00116381	0.00016558	-0.00030462	-0.00028003	0.00017149	0.00047041	-0.00007458	-0.00003335	-0.00052436	-0.00005581	0.00034011	0.00073403	0.00003968	0.00019166	0.00026042	-0.00041231	-0.00078665	-0.00019186	0.00096599	0.00023350	0.00043043	-0.00041562	0.00019870	-0.00073951	-0.00057273	0.00000114	-0.00006100	0.00026599	-0.00022565	0.00056167	0.00050152	0.00070750	0.00024749	0.00079131	-0.00031145	0.00007454	0.00009771	-0.00012997	-0.00051729	0.00057888	0.00101068	-0.00055500	-0.00009139	0.00049652	0.00005829	-0.00077618	-0.00010151	-0.00040416	0.00086076	-0.00014386	0.00037732	-0.00053449	-0.00053001	-0.00029063	0.00042259	-0.00072483	-0.00068174	-0.00065731	0.00001517	-0.00107233	0.00024358	0.00006932	0.00054905	-0.00031398	-0.00078821	0.00078799	-0.00096342	-0.00017922	-0.00023392	-0.00101287	0.00038849	0.00069088	-0.00028072	0.00006704	-0.00023891	0.00021009	-0.00021180	-0.00034260	0.00059298	0.00000780	-0.00062683	-0.00026665	-0.00031710	-0.00038115	0.00025821	-0.00012096	0.00035970	0.00023273	-0.00089466	-0.00011092	0.00076320	0.00001211	0.00001942	-0.00020754	-0.00002746	-0.00054481	0.00028851	-0.00013931	-0.00038936	-0.00064620	0.00027448	-0.00030498	-0.00012137	-0.00042403	0.00042917	-0.00036897	-0.00101394	0.00002156	-0.00082010	0.00067280	-0.00013229	-0.00111764	-0.00019825	0.00012504	-0.00130845	0.00050908	-0.00011875	0.00029533	-0.00123922	-0.00090137	-0.00056996	0.00019539	-0.00003249	0.00058683	-0.00096733	-0.00077959	0.00019217	-0.00068437	-0.00027010	-0.00000513	-0.00010505	-0.00031182	-0.00265439	-0.00026488	0.00081302	-0.00103120	-0.00027641	0.00021969	-0.00058866	0.00003209	0.00049420	0.00074173	-0.00175698	-0.00070767	0.00050523	-0.00051581	-0.00127070	0.00025515	0.00097665	0.00039645	0.00045846	-0.00097209	0.00038130	0.00154451	-0.00107149	0.00112133	-0.00160201	0.00041407	0.00070011	0.00193898	-0.00013057	0.00018955	-0.00115370	0.00197535	-0.00033551	-0.00175470	-0.00120500	-0.00047123	0.00110577	0.00142749	-0.00262422	0.00005864	-0.00019296	0.00222095	0.00242358	-0.00187281	0.00023132	-0.00042701	-0.00057757	0.00091079	0.00019696	0.00341965	0.00119262	0.00145942	-0.00050220	-0.00010720	0.00016410	-0.00040840	0.00041104	0.00107203	-0.00120783	-0.00133408	-0.00210352	0.00092848	0.00079552	0.00053512	-0.00168580	0.00187301	-0.00118391	-0.00012257	-0.00177564	0.00084462	0.00139945	0.00017076	-0.00048502	-0.00040721	0.00003628	0.00008606	-0.00124814	0.00099267	0.00002766	-0.00001714	0.00113823	-0.00057212	0.00030070	0.00184102	0.00014433	-0.00145575	0.00080164	0.00075405	-0.00066227	0.00012323	0.00073910	0.00011670	-0.00005222	-0.00083538	-0.00019854	0.00045685	0.00012868	0.00048645	0.00074471	-0.00041312	-0.00029966	-0.00000308	-0.00028521	0.00061512	0.00040281	0.00100938	0.00079982	-0.00009344	-0.00097426	0.00071376	-0.00031394	-0.00005750	-0.00011521	0.00061294	0.00027249	-0.00036635	-0.00050901	-0.00048890	0.00031292	-0.00010382	-0.00009289	0.00079339	0.00027862	0.00010624	0.00083823	0.00043549	0.00025427	-0.00015879	0.00037211	-0.00035758	0.00020220	0.00030333	-0.00015070	-0.00012136	0.00026046	0.00086979	-0.00085487	0.00009136	0.00002293	-0.00066258	0.00048732	-0.00090208	0.00041699	0.00058789	-0.00041551	0.00000439	0.00063455	0.00024834	0.00075097	0.00010329	-0.00000582	0.00014438	0.00014851	-0.00024266	0.00036279	-0.00001940	0.00027466	0.00015668	0.00001681	-0.00037838	0.00032672	-0.00025154	-0.00004555	0.00019054	-0.00015448	-0.00035255	-0.00000809	0.00023059	-0.00018012	-0.00004967	0.00004537	0.00015085	0.00030176	0.00016853	-0.00001802	0.00012213	0.00033855	0.00045653	-0.00002162	-1.21945931
-15.0002	-0.19941710	-0.04636116	-21.47483647	-0.79594785	0.04446156	-21.47483647	-0.24853577	0.67485619	-0.30011317	1.08363373	-0.35467862	-1.50848830	-0.00532670	-0.82318431	-21.47483647	0.01408169	-0.06356753	0.52033449	1.24927413	-21.47483647	-0.03731024	-21.47483647	-0.96203667	-21.47483647	-21.47483647	-21.47483647	-21.47483647	-21.47483647	0.08932430	-21.47483647	0.04955457	0.54680425	0.67759500	0.51168048	-0.72124004	0.19145008	-0.21519899	-0.14524435	-0.11110323	0.02100343	0.05721166	-0.11037998	0.00461743	0.00411833	0.00754039	-0.01618332	-0.01007782	-0.00048400	-0.00409427	-0.01567389	-0.02046008	0.00573037	0.00086822	-0.00292146	0.00754269	-0.00625481	-0.00329784	0.00105863	-0.00027538	-0.00075814	-0.00050001	-0.00023715	-0.00148170	-0.00042309	-0.00313115	0.00036014	-0.00139965	-0.00031254	0.00073528	0.00078027	0.00482251	-0.00160607	-0.00222509	-0.00248428	0.00088713	-0.00105734	0.00189029	0.00152734	0.00119016	0.00004250	-0.00305847	-0.00501166	0.00022942	-0.00206482	0.00497755	0.00147133	0.00932959	-0.01147150	-0.00048209	0.00147791	-0.00123472	0.00122322	0.00077183	0.00851288	-0.00248708	-0.00290289	0.00414687	-0.00069504	-0.00115501	0.00278859	-0.00348072	0.00111817	-0.00354472	-0.00141004	-0.00040051	0.00728051	0.00140312	0.00173103	-0.00069219	0.00656614	0.00114345	0.00611037	-0.00221135	0.00700993	0.00071624	0.00187646	0.00200601	-0.00315427	0.00059520	0.00296101	-0.00143769	0.00848681	0.00294801	0.00285806	0.00156143	0.00074924	0.00162297	-0.00008074	-0.00071538	0.00140796	-0.00081424	-0.00047650	-0.00004029	0.00027938	-0.00120739	0.00059394	-0.00180523	-0.00123364	-0.00000892	-0.00021085	-0.00096705	-0.00152423	-0.00061855	-0.00087135	-0.00026786	0.00086949	-0.00108528	0.00039079	0.00108530	-0.00039981	-0.00179810	-0.00108125	-0.00000385	-0.00013925	-0.00021760	-0.00077754	-0.00080273	0.00085682	-0.00014324	-0.00007860	0.00079373	0.00053748	-0.00029556	0.00012849	0.00091029	-0.00095317	0.00037980	0.00008429	-0.00067717	0.00083431	0.00054705	0.00071862	0.00031049	-0.00113723	-0.00063948	0.00010817	-0.00015758	0.00010499	0.00106937	-0.00115310	-0.00080749	0.00049628	0.00033144	0.00022138	-0.00001515	0.00037248	-0.00034375	0.00149790	0.00123244	0.00096533	0.00072974	-0.00059679	0.00049051	0.00003866	0.00017213	0.00043451	0.00011704	-0.00015633	0.00078387	-0.00002315	0.00061537	0.00044648	0.00016126	-0.00050959	0.00037858	0.00091063	-0.00032178	0.00039487	0.00010727	-0.00046194	-0.00008130	0.00070170	-0.00063664	-0.00011895	-0.00003730	0.00025047	-0.00161312	0.00048711	0.00044565	0.00088084	-0.00006886	0.00029212	-0.00072502	0.00002489	0.00000387	0.00081378	0.00024848	0.00073294	-0.00007597	0.00079285	0.00043559	0.00010451	-0.00004744	0.00030374	-0.00047473	0.00100833	0.00043899	0.00043626	-0.00008397	-0.00028155	0.00066283	0.00024314	-0.00006094	-0.00005218	0.00032818	0.00032010	0.00029254	-0.00050338	0.00009948	-0.00002599	0.00034209	-0.00006502	0.00018690	-0.00057954	0.00097834	0.00005164	-0.00030673	0.00005939	0.00000077	-0.00040852	-0.00001673	-0.00007409	0.00023887	0.00025871	-0.00034384	-0.00003471	0.00039789	0.00003094	0.00027241	-0.00005282	0.00042998	0.00040596	0.00047013	0.00010609	-0.00014044	-0.00041923	-0.00020942	-0.00055100	0.00012340	0.00041772	-0.00044200	0.00023707	0.00003740	0.00014973	-0.00012180	-0.00026483	0.00042413	-0.00006893	-0.00028835	0.00013548	0.00054730	0.00069369	0.00016956	0.00003405	0.00082087	-0.00033082	0.00000703	-0.00015280	0.00014683	-0.00034480	-0.00005876	0.00028807	-0.00020143	-0.00056939	0.00132470	0.00072470	0.00061664	-0.00082408	-0.00034451	0.00025482	0.00024108	-0.00020373	-0.00098164	0.00009119	-0.00058068	0.00103902	-0.00002612	-0.00030514	-0.00028991	0.00020409	0.00040394	0.00029847	-0.00012876	-0.00005643	-0.00019246	0.00060698	0.00042796	-0.00131691	0.00012808	0.00010702	-0.00041605	0.00022219	-0.00057723	-0.00029335	0.00137789	-0.00142554	0.00137488	0.00074024	0.00081749	-0.00003876	-0.00047973	-0.00029335	-0.00208605	-0.00056859	0.00035239	-0.00145283	0.00066733	-0.00049149	0.00145889	0.00208998	0.00028001	0.00178308	0.00179154	-0.00132685	0.00085199	0.00120191	-0.00075817	0.00093390	0.00191054	-0.00000495	-0.00002291	-0.00017769	-0.00233687	0.00214054	0.00238034	0.00086527	0.00114100	-0.00127628	0.00047679	0.00349598	-0.00028656	0.00105354	0.00148631	0.00174866	0.00097413	-0.00222624	-0.00012447	0.00068388	0.00095319	0.00159560	-0.00028020	0.00057633	0.00102381	0.00135640	0.00107594	-0.00069663	0.00109281	-0.00024200	0.00057531	0.00105392	-0.00086680	-0.00111587	-0.00005587	-0.00048842	0.00268313	0.00130575	-0.00113270	0.00081390	0.00043645	-0.00046811	-0.00061666	0.00094446	0.00250479	-0.00072552	-0.00149772	0.00042149	0.00034623	0.00057132	0.00086804	-0.00014564	0.00008058	0.00031947	0.00128588	0.00160830	0.00068867	0.00056413	0.00107042	0.00083678	0.00102112	0.00103486	0.00086472	0.00022637	-0.00001728	0.00070111	0.00152982	-0.00005461	-0.00005142	0.00082653	0.00008205	0.00059685	0.00021303	-0.00079832	0.00040917	0.00046026	0.00005257	0.00081184	-0.00052446	0.00035910	0.00001440	0.00000451	-0.00049380	0.00034092	0.00021277	0.00025590	-0.00013736	0.00019080	-0.00006287	-0.00053907	-0.00003454	-0.00048615	-0.00065560	0.00032684	-0.00074249	0.00093005	0.00004111	0.00033662	0.00016172	0.00049857	0.00028505	0.00057152	-0.00035593	0.00006686	0.00000335	-0.00051600	0.00020894	-0.00032552	0.00088238	0.00038216	-0.00003420	-0.00026077	0.00056320	-0.00000841	0.00046425	0.00073469	0.00030665	0.00116482	0.00048043	-0.00003776	0.00055813	0.00071932	0.00040422	0.00020458	0.00032653	0.00046206	0.00035294	-0.00034765	0.00017348	0.00005580	0.00040196	0.00032084	-0.00031482	0.00000870	0.00012721	0.00045082	0.00011036	0.00066872	0.00010362	-0.00008477	0.00041636	0.00033506	0.00024691	-0.00013710	-0.00002669	0.00039499	0.00007068	-0.00000085	0.00034455	0.00053999	0.00031284	-0.00012698	0.00033630	-0.40780300
-10.0002	-0.27131544	0.22768788	-0.42164624	-21.47483647	0.25874162	-21.47483647	-0.63571085	-21.47483647	0.25932828	0.64970265	0.30783206	-21.47483647	-0.11479593	-21.47483647	0.49197274	0.68085504	0.06808949	0.75314981	-0.37348692	-21.47483647	0.76749283	-21.47483647	-1.10224199	-21.47483647	-0.30340996	-21.47483647	0.39672840	-21.47483647	-0.86641240	-21.47483647	-21.47483647	0.65517929	1.18476464	-0.10328042	-0.35018219	-0.67542967	0.28254503	0.07018119	-0.10837899	0.05952349	0.02732406	-0.03528310	-0.04318893	0.01691293	0.00837863	-0.02300976	-0.00312909	0.00662842	-0.01137405	-0.00667478	-0.00744043	0.01197854	0.00511524	-0.00185249	0.00139536	-0.00436201	-0.00259704	0.00302464	0.00430875	-0.00335958	0.00081919	0.00272603	0.00039198	0.00199652	-0.00484527	-0.00169721	-0.00095405	0.00200894	-0.00109855	0.00103491	0.00301009	0.00015101	-0.00034745	0.00005664	0.00163707	-0.00219962	0.00356375	0.00008141	0.00246292	0.00241693	0.00020806	-0.00388441	0.00112832	-0.00324744	0.00644304	0.00738214	0.01053564	-0.00230098	-0.00352936	-0.00054490	-0.00086978	0.00126758	0.00012346	0.00670529	-0.00664804	0.00307769	-0.00030726	-0.00110538	0.00399550	0.00154442	0.00065109	-0.00118674	-0.00345299	0.00027609	-0.00517395	-0.00038965	-0.00721229	-0.00323045	-0.00492002	0.00924764	0.00522265	0.00295636	-0.00072661	0.00748503	0.00553129	-0.00082735	-0.00058895	-0.00242257	0.00077870	0.00081702	-0.00307543	0.00821178	0.00048295	-0.00007253	0.00265627	0.00011379	0.00074563	-0.00041449	-0.00146312	0.00165765	-0.00114180	-0.00081216	0.00006771	-0.00131044	-0.00213174	0.00031228	-0.00212783	-0.00010908	0.00120139	-0.00110028	0.00021584	-0.00051028	0.00026996	-0.00106808	-0.00026049	-0.00006926	-0.00054509	-0.00002948	0.00100186	-0.00049367	-0.00158642	0.00077739	-0.00009372	0.00046286	0.00062413	0.00005468	-0.00149970	0.00077744	0.00024257	0.00040109	-0.00001709	0.00048319	-0.00125309	0.00000093	0.00120020	0.00018712	0.00049880	0.00015594	-0.00009033	0.00115234	0.00056327	0.00086826	-0.00011102	0.00012087	-0.00022041	0.00022277	-0.00015730	0.00053553	0.00088570	0.00023275	-0.00037236	0.00063282	0.00035529	0.00025362	-0.00028008	0.00100215	-0.00079722	0.00073101	0.00061763	0.00093449	0.00114914	-0.00011120	-0.00016538	0.00041052	-0.00075361	0.00099822	0.00027863	0.00151554	-0.00022614	0.00051138	0.00078013	-0.00009635	0.00019838	-0.00026201	0.00073162	-0.00021021	0.00086876	-0.00024080	-0.00099851	0.00016691	-0.00004353	0.00027428	0.00022216	0.00035019	0.00066787	0.00083641	-0.00052784	-0.00015628	0.00129539	0.00070474	0.00013641	-0.00044279	-0.00039031	-0.00008081	0.00043796	0.00027181	-0.00011530	-0.00035570	0.00012562	0.00039467	0.00021545	0.00067374	-0.00019790	0.00108343	0.00050410	0.00077976	0.00069245	0.00038599	0.00046708	0.00044120	0.00104370	-0.00003212	-0.00005245	0.00046167	0.00023621	0.00024585	0.00025659	0.00029702	0.00074258	0.00047527	0.00020006	0.00000651	0.00011566	0.00024969	0.00033770	-0.00073513	-0.00033693	0.00046637	0.00038141	-0.00068308	0.00010189	0.00033756	0.00015852	0.00014113	0.00006267	0.00022032	-0.00015905	-0.00042035	0.00050073	-0.00007684	0.00068456	0.00051167	0.00031868	0.00015037	-0.00050358	-0.00022322	-0.00007508	0.00036188	0.00024176	0.00072626	0.00008011	-0.00012335	0.00021047	0.00025185	-0.00015938	0.00013585	0.00027749	0.00071293	0.00028593	-0.00020176	0.00013385	-0.00001055	0.00038171	0.00000825	0.00086644	-0.00006299	0.00035699	0.00037331	-0.00004713	-0.00000952	0.00053617	0.00021364	-0.00032822	-0.00069810	0.00128795	0.00051079	-0.00025037	-0.00000860	0.00036838	-0.00015066	0.00115049	-0.00032141	-0.00041316	-0.00024626	-0.00067438	0.00074743	-0.00012910	-0.00027169	-0.00080619	-0.00029617	0.00017885	0.00103898	-0.00074967	0.00033383	-0.00191058	0.00196068	-0.00028394	0.00035828	0.00069660	0.00073864	-0.00135152	0.00043126	0.00003469	0.00090688	0.00176546	-0.00026191	0.00065218	0.00143098	0.00047110	0.00133588	-0.00034632	-0.00033098	-0.00048999	-0.00003750	-0.00061837	-0.00002956	-0.00038893	0.00057815	0.00089155	-0.00062472	0.00028725	0.00067803	-0.00107758	0.00002493	-0.00203934	-0.00012296	-0.00008247	0.00137451	-0.00058589	0.00035800	0.00003446	0.00010306	-0.00163141	0.00275929	0.00298992	0.00188857	0.00117558	-0.00089529	0.00073805	0.00192618	-0.00002488	0.00111326	0.00099083	0.00086570	-0.00091310	-0.00055262	-0.00042678	-0.00077719	-0.00076701	0.00049044	-0.00094185	0.00001310	0.00105872	0.00129363	0.00170885	0.00076585	-0.00128376	0.00257594	0.00006625	0.00013846	0.00115581	-0.00249889	-0.00057166	0.00095067	0.00224079	-0.00020243	0.00036234	0.00112905	-0.00029300	0.00026949	-0.00158770	0.00004721	0.00157864	-0.00045428	-0.00226764	-0.00058590	-0.00170537	-0.00089340	0.00138892	0.00103693	-0.00051518	0.00147772	0.00009723	0.00112673	0.00093839	0.00011589	0.00034463	-0.00033788	0.00091681	0.00065076	0.00029280	0.00113747	0.00012393	0.00065088	-0.00059721	-0.00100133	-0.00091253	-0.00065700	0.00001639	0.00069160	0.00044155	-0.00079364	-0.00004036	-0.00033432	-0.00011392	0.00026608	-0.00033883	0.00060704	0.00018814	-0.00055896	-0.00088491	0.00109802	0.00009564	-0.00058956	0.00069940	0.00061397	-0.00068787	-0.00024351	-0.00044543	-0.00045672	-0.00047731	-0.00014405	-0.00044737	0.00005837	-0.00074108	0.00041701	0.00053692	0.00007248	0.00026294	0.00012553	-0.00058820	-0.00019754	-0.00039506	-0.00020549	-0.00049980	0.00072752	0.00039850	0.00042944	-0.00134525	-0.00002642	-0.00001041	-0.00010055	0.00014621	-0.00066380	0.00015991	0.00056958	0.00030639	0.00034350	0.00025302	0.00047509	0.00102564	0.00005604	0.00037262	0.00054436	0.00042456	0.00042851	-0.00018246	0.00016160	-0.00010943	-0.00060084	-0.00012579	0.00031959	0.00039718	0.00004594	-0.00021300	0.00013859	-0.00024772	-0.00033562	0.00050216	-0.00001803	-0.00030033	0.00016025	-0.00009779	0.00005406	0.00015761	0.00009103	0.00017144	0.00017054	0.00026440	0.00006154	0.00023005	-0.27709779
-9.0002	0.15394398	-21.47483647	0.04905352	-0.24681341	-0.11926068	1.87905729	-0.34903053	-21.47483647	-0.13789695	-0.94643468	0.21147082	0.13891877	-21.47483647	-21.47483647	-0.75974202	-0.95238522	-0.05983427	0.35920091	-21.47483647	-21.47483647	0.09716773	-21.47483647	-21.47483647	-21.47483647	-0.13658834	-21.47483647	-0.18750300	-21.47483647	-0.20929694	-21.47483647	-21.47483647	-1.50496876	0.81158673	0.05643845	-0.56740119	-0.60580525	0.07348410	0.04960553	-0.08240974	0.18330744	-0.02808784	-0.02711510	0.01894723	0.00435204	0.00749975	-0.00457776	-0.01066935	-0.00984611	-0.01233262	-0.00944014	-0.00931372	0.00044490	-0.00529606	-0.00296840	0.00259317	-0.00635804	-0.00249475	0.00019350	-0.00160468	-0.00261690	-0.00086490	0.00225227	-0.00069172	-0.00314589	-0.00356954	-0.00129232	-0.00108582	0.00140532	-0.00179260	-0.00110170	0.00036012	-0.00054443	-0.00169875	-0.00151640	0.00179121	-0.00130884	-0.00065132	-0.00403231	0.00327973	-0.00080130	-0.00110029	0.00020475	0.00137487	-0.00585414	0.00845944	0.00817448	0.00016463	-0.00528886	-0.00537831	-0.00670152	0.00020615	0.00022573	-0.00005811	0.00370180	-0.00472503	0.00070454	0.00252420	0.00127203	-0.00038197	-0.00144817	-0.00042201	-0.00212085	-0.00576980	-0.00255864	-0.00465253	-0.00355354	-0.00997419	-0.00681879	-0.00818239	0.00406954	0.00064064	0.00332398	-0.00320026	0.00417830	-0.00332623	-0.00235794	-0.00316532	-0.00727098	-0.00227045	-0.00148278	-0.00726903	0.00284650	-0.00124286	-0.00209869	-0.00323456	-0.00198979	-0.00149212	-0.00215790	-0.00233118	-0.00082908	-0.00127764	0.00017252	-0.00051069	-0.00003903	-0.00124256	-0.00133613	-0.00157846	-0.00082817	0.00055310	-0.00035961	0.00086416	-0.00092035	0.00078102	-0.00025707	-0.00010307	-0.00016791	-0.00260476	-0.00090941	0.00141419	-0.00062951	-0.00115703	-0.00002717	0.00041481	0.00017151	-0.00005926	-0.00061715	-0.00089619	0.00045647	-0.00073156	-0.00085375	0.00166311	0.00062126	-0.00037694	0.00009466	0.00029318	0.00074973	-0.00072232	0.00100474	-0.00031152	-0.00008978	-0.00053954	0.00109797	0.00017616	-0.00004350	-0.00160031	0.00037845	-0.00029586	0.00050198	0.00009816	-0.00084041	0.00002360	0.00102308	-0.00050118	0.00154164	-0.00012956	0.00080608	-0.00107536	0.00257704	0.00020113	0.00063996	0.00116898	-0.00025717	0.00014528	0.00064845	-0.00110936	0.00092443	-0.00077615	0.00034764	0.00055366	0.00043684	0.00035470	-0.00055902	-0.00031890	-0.00070133	-0.00009315	0.00025848	-0.00075857	-0.00029789	-0.00015198	-0.00073438	0.00108703	0.00101254	-0.00020210	0.00032116	-0.00099147	0.00073186	-0.00124099	0.00105136	0.00036571	0.00015452	-0.00045961	-0.00030104	0.00047257	0.00065296	-0.00036955	-0.00022543	0.00039054	0.00051977	0.00040139	0.00001148	-0.00024697	0.00054724	0.00017755	0.00084744	-0.00059837	0.00045326	0.00049747	0.00082391	0.00060242	0.00006548	0.00018003	0.00054611	0.00033858	0.00005742	-0.00055795	0.00021108	0.00000484	-0.00002510	0.00069231	0.00005483	0.00010969	-0.00047699	-0.00001716	0.00030774	0.00042793	0.00008140	-0.00089836	0.00013673	0.00014006	-0.00097123	0.00012351	-0.00025330	0.00049795	0.00034259	-0.00017566	0.00003801	-0.00008231	-0.00023039	0.00006277	-0.00020899	0.00053483	0.00045162	0.00030914	0.00018706	-0.00023072	-0.00063312	0.00026146	-0.00008252	-0.00015219	-0.00003555	-0.00058110	-0.00050868	-0.00025999	0.00030064	-0.00024039	0.00002128	0.00032957	0.00011963	-0.00072656	0.00008596	0.00032803	0.00027909	0.00006647	-0.00053225	-0.00018476	-0.00038164	0.00069883	0.00043520	-0.00008207	-0.00090721	0.00047094	0.00024693	0.00006012	-0.00053426	0.00048754	0.00058900	-0.00031742	0.00021562	0.00022540	-0.00066180	0.00039739	-0.00104715	-0.00011514	0.00034766	0.00016863	0.00043422	0.00063186	-0.00057640	-0.00000866	0.00076406	-0.00017736	0.00051082	0.00069552	0.00044085	-0.00198884	0.00116893	-0.00028157	-0.00041326	0.00066424	0.00045574	-0.00185663	0.00040882	-0.00092432	-0.00052072	0.00075789	-0.00013148	0.00027067	-0.00017152	0.00059923	0.00244073	0.00082367	0.00154881	0.00023164	0.00021346	-0.00080611	-0.00008434	0.00043488	-0.00031159	0.00055440	0.00042694	-0.00070806	-0.00028079	0.00029564	0.00145793	-0.00027529	-0.00018648	-0.00015130	-0.00143303	0.00004570	0.00203828	0.00085585	-0.00039450	-0.00139824	0.00053475	0.00157994	-0.00001589	0.00250330	-0.00136373	-0.00044222	0.00255028	0.00024483	-0.00057009	-0.00094046	0.00218425	0.00028991	-0.00192410	-0.00150532	0.00080562	-0.00132146	0.00172739	-0.00036732	0.00242659	-0.00031189	0.00057464	0.00149920	0.00000792	0.00058584	0.00108084	-0.00025587	0.00042504	-0.00035422	-0.00083368	-0.00065505	0.00162839	0.00245161	0.00107692	0.00075740	0.00313443	0.00075685	0.00110743	0.00005798	-0.00010007	0.00044254	-0.00127903	-0.00216806	0.00117726	0.00001120	-0.00164296	0.00168309	0.00132088	-0.00016149	0.00066417	-0.00172780	0.00174479	-0.00055941	-0.00059021	-0.00163073	-0.00032859	-0.00001489	0.00111537	-0.00149024	0.00140744	0.00151032	-0.00020441	0.00012579	-0.00003878	-0.00013077	-0.00057688	0.00068698	0.00114623	-0.00033910	-0.00020353	0.00019231	0.00083753	-0.00086739	0.00048288	-0.00069365	0.00050069	0.00006949	0.00012345	-0.00001761	0.00022343	0.00038939	0.00033644	-0.00000596	0.00065922	0.00042743	-0.00020314	0.00050059	-0.00067976	0.00062600	0.00043311	-0.00158755	0.00051815	0.00015044	0.00065099	0.00029467	0.00089815	0.00065528	-0.00005827	0.00117822	-0.00004780	0.00070602	0.00028676	-0.00066056	-0.00007641	0.00123766	0.00050646	-0.00047782	0.00003147	0.00014969	0.00031905	0.00068232	0.00021323	0.00022748	0.00081918	0.00007717	-0.00004644	0.00080967	0.00071716	0.00116181	0.00083634	0.00064631	0.00080887	0.00026036	0.00001214	0.00020077	0.00050881	-0.00019157	0.00014174	0.00006034	0.00004776	-0.00006221	0.00091857	0.00009101	-0.00010004	0.00001423	-0.00016649	0.00048716	0.00019849	-0.00004435	0.00001528	0.00002824	0.00027512	-0.00003553	0.00002595	-0.00017234	0.00032927	0.00015604	0.00030626	0.00006909	-0.23641969
-8.0002	-0.41957396	-0.50622733	-0.71692641	-0.53719627	-0.04121963	-21.47483647	0.42284638	1.06409490	0.14698252	0.94623214	-1.06517351	-1.13751200	-0.59079411	-21.47483647	-1.27468896	-0.96303669	-21.47483647	-21.47483647	-1.84793770	0.02812981	2.22789407	-21.47483647	-21.47483647	-0.20319903	0.79058832	-0.79606867	-21.47483647	-21.47483647	-21.47483647	0.46415859	-21.47483647	-21.47483647	-0.46061464	-0.62061679	-1.14074575	0.12180073	0.00349180	-0.05129963	-0.17814178	0.01724972	0.05757539	-0.08326007	0.05298016	0.00185913	-0.00555782	-0.01366206	-0.01334894	-0.01560804	-0.01151760	-0.00288739	-0.01731722	0.00468253	-0.00118505	-0.00304972	0.00427496	-0.00904675	-0.00608740	-0.00469880	0.00382114	-0.00463603	-0.00238344	-0.00003083	-0.00110766	-0.00162997	-0.00320914	-0.00130168	-0.00088898	0.00323308	0.00005433	0.00063975	0.00093346	0.00158262	-0.00186322	-0.00225912	0.00170875	-0.00235708	0.00283141	0.00187004	0.00293833	-0.00003379	0.00334110	-0.00100610	0.00089769	-0.00221232	0.01072665	0.00293546	0.00627674	-0.01029803	0.00945368	-0.00818532	0.00605060	-0.00447701	-0.00540883	0.00171855	-0.00469820	0.00063760	0.00574692	-0.00488780	-0.00028010	0.00417158	-0.00216833	-0.00045581	-0.00308260	-0.00806759	-0.00359840	-0.00084268	-0.00664598	-0.00577992	-0.00488827	0.00732395	0.00232136	0.00282589	-0.00132986	0.00740548	0.00414966	-0.00177072	-0.00145858	-0.00613632	-0.00058568	0.00114662	-0.00496597	0.00466555	-0.00138200	-0.00071263	0.00001289	-0.00214592	-0.00009067	-0.00008872	-0.00172003	0.00132486	-0.00178031	-0.00038997	-0.00373881	-0.00126618	-0.00231823	-0.00128107	-0.00239745	-0.00099385	0.00127020	-0.00082926	0.00041597	-0.00195705	0.00076278	-0.00238786	-0.00083213	-0.00018654	-0.00059273	0.00044295	0.00103238	0.00028185	-0.00114742	-0.00078549	-0.00019909	0.00102035	0.00116966	-0.00033896	0.00054775	-0.00057100	-0.00057484	-0.00029368	0.00049510	0.00007757	-0.00015684	-0.00100888	0.00065527	0.00017118	-0.00025998	-0.00037450	0.00055493	0.00069875	0.00011754	0.00127764	0.00065043	-0.00002383	0.00037829	0.00069384	0.00021471	0.00053867	-0.00094509	0.00026316	0.00051527	0.00038005	-0.00078341	0.00060613	-0.00000160	0.00023380	-0.00040481	0.00064839	0.00064901	0.00055192	0.00030161	-0.00048077	-0.00005905	-0.00030908	-0.00088016	0.00127652	0.00067254	0.00052006	-0.00005604	0.00070970	-0.00086900	0.00018662	-0.00042698	0.00020297	0.00067510	0.00101708	0.00051897	0.00010906	0.00000604	0.00066646	0.00061246	0.00015912	0.00040741	-0.00015250	-0.00069021	0.00029288	-0.00085912	0.00052570	0.00030130	-0.00032543	-0.00063261	-0.00036784	0.00042701	0.00124848	-0.00019592	0.00035276	0.00034739	0.00029830	-0.00021617	-0.00054043	0.00004196	0.00041180	-0.00030360	0.00085273	-0.00122078	0.00015319	-0.00040419	-0.00002135	0.00052884	-0.00030310	0.00047444	0.00010181	0.00040627	0.00060050	0.00056921	0.00058747	-0.00037197	0.00017385	0.00102562	0.00014304	0.00045517	0.00059991	-0.00033760	0.00052490	0.00105153	-0.00000233	-0.00066313	0.00037105	0.00002449	0.00010592	0.00017986	-0.00024533	0.00052316	0.00009401	0.00025579	0.00029466	-0.00001290	-0.00032596	-0.00040043	0.00006381	0.00093999	0.00018674	-0.00010399	-0.00009482	-0.00041897	0.00006337	0.00019834	-0.00005732	0.00055926	0.00021703	-0.00002932	-0.00045681	0.00033408	0.00089664	-0.00013634	-0.00018570	0.00038444	0.00010490	-0.00092507	0.00026584	0.00068079	-0.00023235	-0.00000514	0.00047662	0.00021925	-0.00019245	0.00067515	-0.00055835	-0.00043548	-0.00026259	0.00071239	-0.00015830	-0.00013859	-0.00129805	0.00053127	-0.00004248	0.00000601	-0.00081743	-0.00004836	0.00028711	0.00011963	-0.00050592	-0.00103013	0.00102018	-0.00071470	-0.00006784	0.00016039	-0.00049019	-0.00073771	0.00073693	-0.00047552	0.00101636	0.00027142	0.00053653	-0.00000840	0.00099595	0.00016936	-0.00119855	0.00051854	-0.00169441	-0.00032198	-0.00029657	-0.00023269	0.00064979	0.00070796	-0.00039081	0.00205293	0.00022591	0.00146829	0.00079347	0.00011817	0.00090851	-0.00028545	-0.00026598	0.00091413	-0.00104259	0.00197989	0.00073642	0.00075636	0.00036805	-0.00013644	0.00250635	0.00005391	0.00175577	0.00059104	0.00088557	-0.00001519	0.00034839	0.00015248	0.00295515	-0.00054628	0.00062103	0.00008606	0.00091164	0.00260393	0.00203733	0.00046192	0.00038536	0.00064288	0.00176337	0.00043236	-0.00074069	-0.00030680	0.00031852	0.00086604	-0.00097525	-0.00091782	0.00170832	-0.00143443	0.00339797	-0.00180595	-0.00043818	0.00139641	0.00184274	-0.00000572	0.00109692	0.00099230	0.00053062	0.00027987	0.00070756	-0.00043917	-0.00119225	-0.00175467	0.00169382	0.00239239	0.00295925	-0.00319169	0.00017460	-0.00115407	-0.00155323	-0.00098231	0.00083922	0.00099206	0.00175368	-0.00048418	0.00144578	0.00020067	0.00133468	0.00165791	0.00038480	-0.00159248	-0.00003453	-0.00135176	0.00014566	0.00090487	0.00112569	-0.00009634	0.00006145	0.00012571	0.00061295	-0.00033121	0.00034255	0.00055248	0.00084261	-0.00039645	-0.00090188	-0.00110728	-0.00051021	0.00025453	0.00117418	-0.00192054	-0.00048640	0.00049857	0.00072722	-0.00128232	0.00087768	0.00069889	0.00063199	0.00004101	0.00010257	-0.00012944	0.00075772	-0.00064906	0.00040520	-0.00044531	0.00012222	-0.00005203	-0.00004207	0.00017118	-0.00013566	-0.00033597	0.00038864	-0.00025811	0.00065725	-0.00010711	0.00020145	0.00091467	0.00045109	0.00041356	-0.00025066	0.00066709	-0.00002376	0.00059062	0.00014614	-0.00010880	-0.00012093	0.00034813	0.00032618	-0.00041905	-0.00041386	0.00005927	-0.00011971	-0.00030323	0.00038036	0.00031587	0.00078019	0.00011946	0.00020671	0.00050134	0.00043979	0.00007080	0.00062837	0.00042387	0.00068300	0.00070132	-0.00013537	-0.00015705	0.00011674	-0.00021236	0.00023021	-0.00013522	0.00015605	0.00029160	0.00026894	0.00030562	0.00006033	-0.00042345	-0.00009896	0.00024043	0.00008443	0.00009437	-0.00024573	0.00040802	0.00026819	0.00022897	-0.00032866	0.00019625	0.00040580	0.00041643	0.00036603	0.00014766	0.38679282
-7.0002	-0.96039255	-21.47483647	1.04141468	-21.47483647	0.66399935	0.40070608	-21.47483647	-0.60017190	-0.89137800	0.49259475	-1.11742055	0.19125396	0.47370192	0.88566953	0.67338717	0.86202586	-0.63407077	-21.47483647	-0.21039052	0.71714419	0.11024856	-21.47483647	-21.47483647	-0.56796032	0.49055767	1.15949368	-21.47483647	-0.22818659	0.10876425	0.32297951	0.11969521	-0.25081936	-0.10738224	0.23483320	-0.22074109	0.19086723	-0.05948418	0.00405658	-0.16044049	0.06596664	-0.02366094	0.01560190	0.00484796	0.04325488	-0.01300506	-0.02412853	-0.00907170	-0.00914144	-0.03324474	-0.00193864	-0.00837453	0.00006706	-0.01564754	-0.00569885	0.00018843	-0.00407618	-0.00756150	0.00175151	-0.00446560	-0.00428481	-0.00506065	-0.00122308	-0.00064717	-0.00392219	-0.00389721	0.00001905	-0.00030337	-0.00164657	-0.00114954	-0.00117309	0.00189216	0.00095100	-0.00364040	-0.00338226	-0.00133361	-0.00036028	-0.00220810	-0.00177269	-0.00105678	-0.00305716	-0.00119756	-0.00687319	0.00050712	-0.00289977	0.00849130	0.00455328	0.00546745	-0.00274061	-0.00137538	-0.00686494	-0.00080500	-0.00734627	-0.00163355	0.00016396	-0.00612080	-0.00220618	-0.00126082	-0.00250067	-0.00021497	0.00357173	-0.00246891	-0.00025608	-0.00484961	-0.00403881	-0.00792219	-0.00372219	-0.00756469	-0.00445436	-0.00404914	0.00592450	0.00226796	0.00914391	-0.00142957	0.00643502	0.00032765	-0.00189583	0.00134547	-0.00486520	-0.00156919	0.00053867	-0.00119644	0.00328388	-0.00089679	-0.00465862	-0.00075380	0.00015184	-0.00067645	0.00155160	-0.00092971	-0.00164701	-0.00012834	-0.00087073	-0.00045657	-0.00105669	-0.00144143	-0.00028749	-0.00188069	-0.00025388	0.00076706	-0.00108365	0.00016979	-0.00198957	-0.00043383	-0.00117495	-0.00166379	-0.00035046	-0.00193107	-0.00011604	-0.00015187	-0.00046879	-0.00155196	0.00014586	-0.00013291	0.00083639	-0.00031735	-0.00067900	0.00048800	0.00095618	-0.00089980	-0.00067701	-0.00126335	0.00053220	-0.00062740	-0.00072356	-0.00028737	-0.00081875	-0.00038237	0.00105032	0.00064443	-0.00004539	0.00040726	0.00118535	-0.00004872	-0.00084940	-0.00090137	0.00100044	0.00041905	0.00104177	-0.00052165	-0.00102102	0.00009093	-0.00026214	-0.00032972	0.00056911	0.00021129	0.00039503	-0.00147544	-0.00091102	0.00015380	0.00055677	0.00121811	0.00039040	0.00036871	0.00022975	-0.00074376	0.00083159	-0.00031678	0.00149955	0.00040480	0.00018321	0.00009283	-0.00101719	-0.00047222	-0.00025620	0.00028617	0.00040620	0.00016191	0.00012815	-0.00070137	0.00038158	0.00051699	0.00009112	-0.00067172	0.00079747	-0.00115889	0.00036885	-0.00089745	0.00062426	0.00076548	0.00056394	-0.00040377	0.00042315	-0.00029575	-0.00062991	-0.00078908	0.00018266	0.00053333	0.00061875	0.00091570	-0.00030412	-0.00008162	-0.00001882	0.00001678	0.00072140	-0.00083235	0.00016480	0.00089945	-0.00054315	0.00024257	-0.00010135	0.00097035	0.00076641	0.00013471	-0.00002045	0.00064652	-0.00055834	-0.00003242	0.00009971	0.00077005	-0.00044215	0.00072992	-0.00001537	-0.00002666	-0.00024441	0.00035199	-0.00086255	-0.00047748	-0.00001746	0.00010036	-0.00041695	-0.00011492	-0.00046579	0.00023286	0.00020212	0.00045017	0.00010997	0.00047481	-0.00057539	0.00061809	0.00013241	0.00056519	0.00012769	-0.00023540	0.00002274	-0.00041493	-0.00059355	-0.00042730	-0.00012578	-0.00011138	0.00006630	-0.00061825	-0.00057279	0.00008976	-0.00015285	-0.00024119	0.00012510	0.00059712	0.00026577	0.00017181	0.00030198	0.00015016	0.00023264	0.00095419	-0.00055987	0.00018883	-0.00004843	0.00054887	0.00010668	-0.00057656	-0.00037415	0.00057880	0.00020167	-0.00006268	-0.00113580	0.00081402	0.00018807	-0.00016865	-0.00075799	0.00008776	0.00036646	-0.00092689	-0.00130526	-0.00118369	0.00064914	0.00057198	0.00069768	0.00052263	-0.00061569	0.00008417	-0.00101603	0.00107887	-0.00093787	0.00020888	-0.00103412	-0.00167938	0.00079033	-0.00065000	-0.00142616	0.00046588	-0.00043415	-0.00086024	-0.00057771	-0.00043612	-0.00183039	0.00179585	-0.00060369	0.00036561	0.00094794	-0.00032385	0.00046634	0.00052173	0.00060160	-0.00051003	-0.00049595	-0.00063807	0.00027258	-0.00073635	-0.00006404	0.00162877	0.00050450	0.00037005	-0.00006945	0.00015145	-0.00056454	-0.00097220	-0.00084931	-0.00146276	0.00020185	-0.00024044	-0.00129361	-0.00036771	0.00001082	0.00016065	0.00076678	0.00243264	0.00089313	0.00186285	-0.00130587	0.00164412	0.00199319	-0.00025626	-0.00244736	-0.00013257	0.00077118	0.00058205	-0.00208549	-0.00030503	-0.00087571	-0.00106272	0.00361854	-0.00129167	0.00027508	0.00014904	-0.00019586	-0.00060856	0.00013114	-0.00089408	-0.00147285	-0.00038021	0.00299798	-0.00240362	-0.00159767	0.00025730	0.00131498	0.00095141	0.00104373	-0.00070271	0.00211190	0.00056885	-0.00004255	-0.00008182	-0.00037570	-0.00010355	-0.00082232	-0.00118133	0.00003836	-0.00020661	-0.00210222	0.00119942	-0.00031844	-0.00095861	0.00062682	0.00003808	-0.00011117	-0.00017736	-0.00000285	-0.00091227	-0.00034445	0.00094924	-0.00132997	0.00084530	0.00054415	0.00055268	0.00011596	0.00050414	0.00048051	-0.00060522	-0.00087510	-0.00007618	0.00158953	-0.00056887	-0.00059448	0.00090768	0.00092926	-0.00026234	0.00016353	-0.00059162	0.00008769	-0.00021993	0.00040398	-0.00065630	-0.00015319	-0.00054416	0.00019127	-0.00030067	0.00102767	-0.00062109	-0.00025608	-0.00081292	0.00011335	0.00040167	0.00021710	-0.00081625	0.00004995	0.00019702	0.00068344	0.00002316	0.00109330	-0.00045411	-0.00035536	0.00010999	0.00087644	0.00066840	0.00001400	-0.00063771	0.00040305	0.00102460	0.00065761	-0.00051019	-0.00025164	-0.00015117	0.00016700	0.00037875	-0.00021017	0.00071904	0.00071777	-0.00006154	0.00035074	0.00077524	0.00124475	0.00054947	0.00010248	0.00061637	0.00031939	-0.00009303	0.00017824	-0.00000805	0.00021360	-0.00035560	0.00032243	0.00015518	0.00008212	0.00033479	0.00054417	-0.00009864	-0.00027953	0.00014846	-0.00036825	0.00034758	0.00018796	-0.00001108	0.00012988	0.00005973	0.00030345	0.00012496	-0.00028928	0.00017275	0.00017166	0.00024109	0.00011773	0.00025050	0.13345243
-6.0002	-0.19187619	0.19321913	-1.34081879	-21.47483647	0.09355763	-0.92814130	-0.68875206	1.86269343	0.41135626	0.61731919	1.67437577	-21.47483647	-0.76094507	-21.47483647	-0.09103610	1.33149372	0.60510429	1.54198903	0.23931383	0.16835088	0.63500529	-21.47483647	-21.47483647	2.06692576	-21.47483647	-21.47483647	0.00664545	-21.47483647	0.59751573	-1.52066219	0.11765510	-21.47483647	-0.17868763	0.06456698	-0.67265502	0.29560914	0.14306432	0.17788209	-0.02515660	0.16836898	0.02883367	-0.08320095	0.01262190	0.02338431	0.01400748	0.01678084	-0.00735168	-0.01876627	-0.01108157	-0.01982534	-0.01730861	0.00106273	-0.00322272	-0.00320202	0.00420499	-0.00204868	-0.00702896	-0.00105689	0.00401177	-0.00382520	-0.00025075	-0.00221076	0.00209744	-0.00055618	-0.00445461	0.00049042	-0.00253142	0.00126741	-0.00074691	0.00033040	0.00131843	-0.00243019	0.00117491	-0.00140113	-0.00049936	-0.00109361	0.00339644	-0.00151625	0.00266378	0.00178060	0.00238618	-0.00112556	-0.00369312	0.00133158	0.00965763	0.01108567	0.01234067	0.00495202	0.00129675	-0.00123259	0.00361022	0.00103755	-0.00007324	0.00412586	-0.00546194	-0.00095444	-0.00083335	-0.00102575	-0.00292306	0.00308469	0.00069995	-0.00426401	0.00006486	-0.00257773	-0.00342477	0.00085517	-0.00043132	0.00001065	-0.00142755	0.00753874	-0.00002704	0.00633941	0.00056549	0.00990567	0.00318639	-0.00088059	0.00176780	-0.00232894	0.00527042	0.00384798	-0.00216194	0.00589306	0.00039192	0.00007871	0.00235231	-0.00032558	-0.00098196	0.00031237	-0.00073357	-0.00060325	-0.00208822	0.00051440	-0.00215962	0.00025912	-0.00136973	-0.00025870	-0.00046053	-0.00055857	-0.00209109	-0.00174698	-0.00028434	-0.00220823	-0.00109370	-0.00070343	-0.00010950	0.00009207	-0.00260742	0.00032418	-0.00001353	-0.00104963	-0.00144243	0.00021836	0.00004089	-0.00028496	0.00043666	-0.00062914	-0.00033293	-0.00044134	-0.00027960	-0.00025635	-0.00091615	0.00005579	-0.00046257	0.00001309	0.00044432	0.00055535	0.00030615	-0.00049658	0.00029511	0.00106457	-0.00014993	-0.00013683	-0.00117384	-0.00093646	0.00026379	-0.00022029	-0.00046607	0.00077242	0.00011203	-0.00050868	0.00117165	0.00053483	-0.00050540	0.00235668	-0.00055593	0.00090111	-0.00055877	0.00077917	0.00058916	0.00029022	0.00041897	0.00071171	-0.00038345	0.00027489	-0.00075995	0.00136510	-0.00046948	0.00075671	0.00118834	0.00010492	-0.00033403	-0.00082620	0.00099053	-0.00011572	-0.00019322	0.00032886	-0.00016539	-0.00067805	-0.00111427	0.00020700	0.00028754	0.00024635	0.00050877	0.00054013	0.00040148	-0.00022633	-0.00154709	0.00030942	0.00008443	0.00000469	0.00006450	-0.00078076	-0.00001551	0.00083984	-0.00016042	0.00014400	0.00050829	0.00033168	-0.00120691	0.00053766	0.00012295	0.00042865	0.00082683	0.00096857	-0.00090019	0.00085046	0.00015321	0.00025347	0.00007443	0.00011656	0.00026979	0.00018868	-0.00058013	0.00092391	-0.00029631	-0.00017295	-0.00036335	0.00034498	0.00064710	-0.00005945	-0.00048092	-0.00102572	-0.00006291	0.00007806	0.00098643	-0.00071492	-0.00110276	0.00017640	-0.00012644	-0.00065014	-0.00011489	0.00001048	0.00015899	-0.00023251	-0.00059108	0.00029925	0.00027393	-0.00034886	-0.00009932	-0.00041247	0.00030107	-0.00072792	-0.00076141	0.00003354	-0.00055603	-0.00011373	-0.00088418	-0.00053277	-0.00009786	-0.00000971	-0.00071758	-0.00000603	-0.00085036	0.00002437	-0.00036825	-0.00026764	0.00052897	0.00044506	-0.00116359	0.00013731	-0.00037645	0.00001842	0.00030593	0.00017359	0.00056316	-0.00052145	0.00034800	0.00031949	-0.00080018	-0.00039935	0.00032100	-0.00022873	-0.00097545	-0.00121747	0.00028078	0.00082963	-0.00030772	-0.00082569	0.00008156	0.00045911	-0.00011784	-0.00159775	-0.00077166	-0.00010713	-0.00043881	0.00031736	0.00069941	0.00015208	-0.00081331	-0.00054308	0.00063233	0.00013951	-0.00017519	-0.00060156	-0.00189919	-0.00035222	-0.00014837	-0.00008650	-0.00077095	-0.00036082	-0.00139151	-0.00065791	-0.00140012	-0.00171689	0.00076111	0.00021488	0.00061615	0.00023681	-0.00147759	0.00056115	-0.00089156	0.00103177	-0.00233407	-0.00137218	0.00068806	-0.00206057	-0.00121611	-0.00032105	-0.00184569	0.00014051	0.00039776	-0.00098338	-0.00182356	0.00048483	-0.00016102	0.00005057	-0.00174674	-0.00031464	-0.00016897	-0.00161468	0.00022933	-0.00267868	-0.00254362	-0.00001156	0.00106523	0.00024478	-0.00060926	-0.00156124	-0.00236349	-0.00022956	-0.00094739	-0.00202625	-0.00254383	0.00175240	0.00026605	-0.00081617	-0.00052093	0.00210402	-0.00296988	0.00153509	-0.00076321	-0.00057031	-0.00112135	0.00198795	0.00006245	-0.00260972	-0.00186584	-0.00162827	-0.00099950	-0.00111097	-0.00019929	-0.00092978	0.00018548	-0.00090740	-0.00014022	-0.00070817	-0.00081647	0.00072068	-0.00075215	-0.00362908	-0.00013129	-0.00078318	0.00132992	-0.00054119	-0.00290619	-0.00127539	-0.00129655	-0.00232000	-0.00119212	0.00030591	-0.00057629	-0.00026195	-0.00087479	-0.00159710	-0.00103664	0.00033614	-0.00159966	-0.00101758	0.00016881	0.00014747	0.00018908	-0.00177925	-0.00003024	-0.00092594	-0.00053086	-0.00142787	-0.00159026	-0.00037179	0.00002601	-0.00081826	-0.00061670	-0.00032307	-0.00054478	0.00053389	0.00009532	0.00007084	-0.00038900	0.00095245	0.00017608	-0.00017225	-0.00180524	-0.00039715	-0.00041176	0.00040081	0.00008355	0.00025148	-0.00052143	-0.00048969	-0.00069815	-0.00107546	-0.00039892	-0.00024842	-0.00075313	-0.00071232	-0.00071274	-0.00045153	0.00101630	-0.00074797	0.00023759	-0.00018834	0.00101907	-0.00045834	0.00007042	0.00041871	0.00026453	-0.00016732	0.00089353	-0.00036663	0.00008912	0.00007347	0.00002360	-0.00006452	0.00060612	-0.00008262	-0.00032842	0.00057051	0.00016380	0.00020075	0.00030392	0.00048931	0.00053389	0.00029010	-0.00014788	0.00008612	-0.00014420	-0.00022196	0.00021982	0.00021540	-0.00004211	0.00035081	-0.00028029	-0.00018579	0.00013989	0.00021981	-0.00011307	-0.00007701	0.00007625	0.00017212	0.00015897	0.00000457	-0.00009241	-0.00019317	0.00001053	0.00000138	0.00004694	-0.00002141	0.00010828	0.00016967	0.00018061	0.00006196	-0.00003322	0.68182173
-5.0002	0.85245967	-21.47483647	-21.47483647	0.44061782	-0.26841770	-0.18452643	0.27724686	-0.73165196	-0.15963002	-0.58634763	0.45969954	-1.12152040	-0.48666149	-0.15717384	0.50594836	-0.44361889	0.55372179	0.50559813	-0.08691277	-0.66043979	0.62044626	-21.47483647	-21.47483647	0.84896219	-0.47331575	-21.47483647	-0.71233332	0.34229130	-21.47483647	-0.04989764	1.96222007	-21.47483647	-0.48823413	0.96181107	-0.38161857	-0.61162937	0.09269467	-0.12553376	-0.06637457	0.01484652	0.02366750	-0.06418366	0.00677222	0.04123024	-0.02568532	-0.01958278	-0.01124877	0.00630299	-0.02122836	-0.01224316	-0.00204577	0.00278648	-0.00780090	-0.00348529	-0.00280949	-0.00817841	-0.00221602	-0.00069876	0.00068884	-0.00354713	-0.00161346	-0.00056038	0.00150755	0.00140984	-0.00282935	-0.00097544	-0.00169195	0.00056313	0.00057689	0.00121615	0.00075347	-0.00194170	-0.00251238	-0.00252936	-0.00094794	-0.00393253	0.00282344	0.00087537	0.00348168	-0.00005844	-0.00240083	-0.00960994	-0.00227285	-0.00556521	0.00024540	0.00320672	0.00700808	-0.00556097	-0.00353760	-0.00706920	0.00207369	0.00205642	-0.01168778	0.00767611	-0.00555440	0.00088891	0.00368872	-0.00338976	-0.00395039	0.00103248	-0.00093277	-0.00368290	-0.00041724	-0.00356353	-0.00262012	0.00037631	-0.00784831	-0.00286824	-0.00193261	0.00826939	0.00149728	0.00191030	-0.00272266	0.00555441	0.00236076	-0.00265068	0.00030519	-0.00530671	0.00095179	0.00176205	-0.00156590	0.00739906	-0.00004820	-0.00082901	-0.00045653	-0.00424089	-0.00145741	0.00038798	-0.00148864	0.00012074	-0.00112063	0.00063485	0.00124406	-0.00123304	-0.00135845	-0.00062107	-0.00068151	-0.00033716	0.00054027	-0.00143084	0.00009512	-0.00102356	-0.00038837	-0.00013810	-0.00091124	0.00003663	-0.00109088	-0.00010867	0.00096274	-0.00004274	-0.00102642	-0.00041562	-0.00056728	0.00051505	-0.00019818	0.00011879	-0.00020903	0.00049459	-0.00024033	-0.00082776	0.00106956	0.00094310	-0.00149323	-0.00096176	0.00069068	-0.00038170	0.00006501	0.00020136	0.00076883	0.00044246	0.00035511	0.00000316	-0.00013273	-0.00041292	-0.00030794	0.00023601	0.00032124	0.00050967	0.00018194	-0.00067425	-0.00030668	0.00064059	-0.00044869	0.00054881	-0.00008857	0.00034697	-0.00091464	0.00030726	0.00049236	0.00054428	0.00036666	-0.00055216	-0.00040436	-0.00002786	-0.00054887	0.00103149	0.00003847	0.00035073	-0.00013354	-0.00063668	-0.00044961	-0.00088513	-0.00010477	-0.00082346	0.00116722	0.00027706	0.00002924	-0.00003635	-0.00038139	0.00010534	0.00051020	0.00040493	-0.00041978	0.00012954	-0.00015981	-0.00017443	-0.00167049	-0.00028887	0.00050512	-0.00041993	-0.00043665	-0.00100789	-0.00069245	0.00007079	-0.00100947	0.00053496	-0.00020432	0.00046443	0.00025976	-0.00017015	0.00078533	0.00002407	-0.00027173	0.00044698	-0.00047964	0.00005987	-0.00043028	0.00018125	0.00071271	0.00012694	0.00061889	0.00031006	-0.00013332	-0.00034133	0.00018046	-0.00003269	0.00025314	-0.00044322	0.00086291	-0.00033233	0.00042382	-0.00012389	0.00061271	-0.00011685	0.00009095	-0.00079488	-0.00069112	0.00010333	-0.00021944	-0.00054949	-0.00028621	-0.00014098	-0.00013100	0.00004511	-0.00023968	-0.00033322	-0.00022958	-0.00076087	-0.00018460	-0.00074415	0.00020266	-0.00029620	-0.00040172	-0.00009788	-0.00086020	-0.00019109	-0.00074022	-0.00067578	0.00034962	-0.00023195	-0.00106610	0.00004943	-0.00027769	-0.00019242	0.00013610	0.00033846	0.00028715	-0.00031025	-0.00060024	0.00014043	0.00061074	-0.00026707	0.00009984	-0.00014902	0.00035583	-0.00006672	0.00037016	-0.00042482	0.00021691	-0.00095260	0.00007261	-0.00051861	-0.00067146	-0.00068862	0.00120256	0.00008681	-0.00036609	-0.00029671	0.00026771	-0.00012890	0.00033364	-0.00041108	-0.00059304	0.00023997	-0.00014948	0.00071407	-0.00003455	-0.00091407	0.00000486	-0.00065323	0.00134305	0.00015866	0.00189609	0.00024127	-0.00155155	0.00027072	0.00137674	-0.00068445	0.00107599	-0.00020598	-0.00103534	-0.00130254	-0.00102449	-0.00007000	0.00078209	-0.00032026	0.00032323	0.00079397	-0.00025977	0.00073385	0.00039661	0.00125683	-0.00247106	-0.00095122	-0.00008114	-0.00093972	-0.00047946	-0.00163481	0.00118410	-0.00068376	0.00105787	0.00031385	0.00123140	-0.00278547	-0.00157721	0.00057947	-0.00188948	-0.00018845	0.00006939	0.00021261	-0.00075002	0.00205389	-0.00294860	-0.00037932	-0.00094133	0.00050611	-0.00135444	-0.00137581	-0.00013717	0.00157412	-0.00094448	0.00062973	-0.00044120	0.00191678	-0.00135185	-0.00285234	-0.00214275	0.00182496	-0.00087415	0.00227063	-0.00143977	-0.00235562	-0.00086546	0.00031028	0.00111532	-0.00059868	0.00011238	-0.00102921	0.00019689	0.00008230	-0.00076112	-0.00223649	-0.00113514	0.00066717	0.00052995	0.00057825	-0.00112608	0.00023030	-0.00095708	-0.00189334	-0.00038447	-0.00069192	0.00087669	0.00006463	-0.00145266	-0.00099754	-0.00025758	-0.00177496	0.00011439	-0.00031862	-0.00095588	-0.00038694	-0.00021250	-0.00008305	-0.00177104	-0.00053300	0.00079577	-0.00135261	0.00015394	0.00070690	0.00017283	0.00008122	-0.00069392	-0.00008806	0.00053574	-0.00079955	-0.00125340	-0.00030245	0.00025722	-0.00008200	-0.00047339	-0.00025680	0.00049649	-0.00036452	-0.00117778	0.00024408	0.00121268	0.00047369	0.00068772	-0.00016048	-0.00075682	0.00026873	-0.00005504	-0.00003140	0.00032657	0.00146211	0.00059600	-0.00060454	-0.00000284	-0.00053933	0.00103584	0.00038194	-0.00040208	-0.00019082	-0.00036414	-0.00016530	0.00021922	-0.00019091	0.00017865	-0.00021764	0.00052947	-0.00065466	0.00007227	-0.00003151	-0.00070731	-0.00058317	0.00008913	0.00006595	0.00032062	0.00001018	0.00107254	-0.00060913	0.00018079	-0.00066481	-0.00002551	0.00069200	0.00034040	-0.00044812	-0.00036688	0.00014587	0.00088989	-0.00006756	0.00054863	0.00064258	0.00029106	0.00014952	0.00001844	0.00040698	0.00033161	-0.00017360	-0.00019874	-0.00016653	0.00034274	0.00043370	0.00003811	-0.00003609	0.00050342	0.00021178	0.00012396	0.00039390	0.00061850	-0.00013359	0.00014171	0.00014517	-0.00003015	-0.00003650	0.00013902	0.00056834	0.00051807	0.00022542	0.00024916	0.10301648
-4.0002	-0.17703090	-0.63832687	0.61523974	-21.47483647	-0.60558220	0.03286306	0.09407584	1.16413029	0.32093468	0.19853139	0.44220736	0.28345013	0.42546506	0.22551602	-0.09332000	-21.47483647	-0.79866371	0.25575733	0.02875149	0.22159233	1.12061417	-21.47483647	-1.02032256	-1.05159187	-21.47483647	0.62167454	-0.10659280	-21.47483647	0.07874452	-21.47483647	0.23059797	-21.47483647	0.90606743	-0.20100185	0.24003305	0.01392587	0.03713833	0.06050280	-0.09822264	0.10088296	-0.05303113	-0.00360468	0.05509152	0.07104831	0.02207287	-0.01129879	0.01877577	-0.00571434	-0.01591496	-0.01252979	-0.00568008	0.00310084	-0.00345425	-0.00522178	0.00218590	-0.00930137	0.00154973	0.00245814	0.00094230	-0.00111857	-0.00262594	0.00285880	-0.00368046	0.00035832	-0.00288466	-0.00100160	-0.00218302	0.00006333	0.00260623	0.00011744	0.00064272	0.00218627	-0.00184444	-0.00341755	-0.00057901	-0.00417459	0.00231936	-0.00042963	-0.00082350	-0.00630600	-0.00022429	-0.00772198	-0.00151747	-0.00273771	0.00115165	0.00254555	-0.00317766	-0.00880334	-0.00176162	-0.00530811	-0.00410070	-0.00205170	-0.00703797	0.00287724	-0.00683673	-0.00135955	0.00025023	-0.00463335	0.00327728	-0.00008754	0.00016065	-0.00052986	-0.00139662	-0.00494515	-0.00310059	-0.00329766	-0.00631053	-0.00434707	-0.00232043	0.00707977	0.00223764	0.00206323	-0.00312661	0.00845765	0.00395834	-0.00043000	0.00277406	-0.00343698	0.00225784	0.00081955	-0.00336479	0.00574341	-0.00113074	0.00220584	0.00226036	-0.00190630	-0.00004715	0.00176485	-0.00227422	0.00199487	-0.00150389	-0.00240212	-0.00053916	-0.00173172	-0.00079452	0.00006882	-0.00055693	-0.00175671	0.00121595	-0.00128594	-0.00100407	-0.00130149	-0.00069714	-0.00023810	-0.00095856	0.00083866	-0.00093906	0.00066404	0.00014603	-0.00062597	-0.00211680	-0.00006021	-0.00018981	0.00028694	-0.00054942	-0.00095157	-0.00004753	0.00034053	-0.00097499	-0.00077900	-0.00036261	-0.00024605	-0.00116707	-0.00054006	0.00100408	0.00046851	0.00009385	0.00059144	-0.00030441	0.00006678	0.00022288	0.00113493	-0.00008198	-0.00013216	-0.00078893	-0.00050417	-0.00018414	0.00026358	0.00052587	0.00014366	-0.00066644	0.00008054	-0.00015970	-0.00034757	-0.00000840	0.00041794	-0.00086835	0.00130844	0.00119297	0.00023731	-0.00025600	-0.00073903	-0.00108699	0.00003548	-0.00031923	0.00108254	-0.00022203	0.00054309	-0.00021630	0.00009681	-0.00024618	-0.00145381	-0.00087916	-0.00059422	0.00072320	0.00100601	0.00055830	-0.00060159	-0.00063171	-0.00008951	-0.00017918	0.00046764	-0.00105765	0.00013098	-0.00019585	-0.00000594	-0.00233065	0.00024477	-0.00024945	0.00001403	-0.00029746	-0.00036582	-0.00005238	-0.00016837	-0.00037180	0.00109469	0.00041691	-0.00072296	-0.00000181	0.00047038	0.00023002	-0.00083243	-0.00044365	0.00055092	-0.00071521	0.00010944	0.00045536	-0.00043727	-0.00046307	-0.00062488	0.00034166	-0.00036220	0.00004247	-0.00008478	-0.00061915	-0.00114519	-0.00083143	0.00050362	-0.00039444	0.00046372	-0.00018423	-0.00090619	-0.00098589	-0.00019728	0.00011572	-0.00066600	-0.00054763	-0.00077984	-0.00020044	-0.00042374	-0.00052759	-0.00025487	-0.00008632	0.00058017	-0.00069653	0.00023850	-0.00024397	-0.00027537	-0.00029387	-0.00086740	0.00032382	-0.00021281	-0.00057333	-0.00002844	-0.00061758	-0.00063618	-0.00096001	-0.00079665	-0.00056127	-0.00017177	-0.00108826	0.00028697	0.00017417	-0.00014395	-0.00064343	0.00024812	-0.00022952	0.00039369	-0.00064995	-0.00009905	0.00004023	0.00009532	0.00013036	0.00007711	0.00006495	-0.00087221	0.00044981	-0.00007647	0.00017129	-0.00077278	-0.00050364	-0.00050964	-0.00045750	-0.00060175	0.00031235	0.00053504	0.00044374	-0.00063029	-0.00060549	-0.00010841	-0.00023085	-0.00072744	-0.00106182	-0.00021254	-0.00091474	0.00051961	-0.00048320	0.00001367	0.00004523	0.00006671	0.00035390	-0.00054913	-0.00100942	0.00004356	-0.00052859	0.00111077	-0.00017158	-0.00200240	0.00034678	0.00017335	0.00078478	0.00026088	-0.00210767	0.00115313	0.00171232	-0.00022638	-0.00016946	-0.00113776	0.00062186	-0.00091337	-0.00069568	-0.00144805	-0.00188218	-0.00078784	-0.00014323	-0.00318193	-0.00021459	-0.00066066	-0.00002852	0.00070404	0.00091957	0.00117806	-0.00054467	-0.00067303	-0.00131996	0.00058494	-0.00150854	0.00040751	-0.00069977	-0.00042856	-0.00176470	-0.00060698	-0.00090330	0.00097934	0.00163680	0.00143491	0.00088706	-0.00042319	0.00048960	0.00097692	0.00046369	-0.00044386	-0.00139834	-0.00008525	0.00118629	-0.00171903	-0.00102907	-0.00138832	-0.00077632	0.00202366	0.00015107	0.00098939	-0.00197351	0.00126015	0.00095734	-0.00075357	-0.00160636	-0.00045005	-0.00014617	-0.00065558	-0.00038684	-0.00141941	-0.00130486	-0.00098888	0.00002181	0.00133287	-0.00099689	0.00149280	0.00026093	-0.00256351	-0.00350418	-0.00055404	-0.00026894	-0.00135314	-0.00277565	-0.00115717	-0.00131257	0.00032952	0.00121467	0.00036599	-0.00058405	-0.00080378	-0.00238156	-0.00023259	-0.00041389	0.00128562	-0.00195202	-0.00274237	-0.00051322	0.00129188	0.00128952	-0.00104292	-0.00082900	-0.00057492	-0.00030885	-0.00210505	-0.00285960	-0.00114540	-0.00058180	0.00032361	-0.00076056	-0.00174634	-0.00025416	0.00026716	-0.00093179	-0.00016300	0.00002624	-0.00079617	0.00010139	-0.00002811	-0.00083090	0.00040888	-0.00039350	0.00053736	-0.00006040	0.00012935	-0.00071773	-0.00088177	0.00014823	-0.00087320	-0.00052078	-0.00007698	-0.00037624	0.00001356	-0.00100564	-0.00095917	0.00039559	0.00010689	-0.00024197	0.00008103	0.00083677	-0.00051501	-0.00030367	-0.00122112	-0.00019521	-0.00050488	-0.00089573	-0.00026781	0.00012170	-0.00085235	-0.00001642	-0.00066801	0.00044412	-0.00008103	-0.00024077	0.00061741	-0.00013457	0.00000014	-0.00009706	0.00013454	0.00029775	0.00006723	-0.00016055	0.00010998	0.00003317	-0.00026501	-0.00018728	-0.00038030	0.00013497	-0.00033342	-0.00042073	-0.00071308	0.00014625	-0.00004612	-0.00043702	0.00004172	-0.00075553	-0.00029335	-0.00006807	-0.00011668	0.00018789	-0.00016009	-0.00007853	0.00014705	0.00030509	-0.00019867	-0.00010108	0.00037283	0.00013236	-0.00010620	0.00000432	-0.48932164
-3.0002	-0.60367424	-0.06811141	-1.16088045	-0.67716008	-0.03734328	0.50151634	-0.03187355	1.32280231	-0.27356738	1.69305360	-0.00963078	0.25889885	0.11772472	-0.80062902	-0.93474829	0.09602419	-0.69680953	-21.47483647	0.63705668	-21.47483647	0.11572909	-21.47483647	3.17760968	-1.95519209	-1.58305562	-2.24688435	-21.47483647	-21.47483647	0.32400003	-1.16255045	0.89145392	-0.15716158	0.40133828	-0.88709212	0.00255247	-0.18498985	-0.11758190	0.13933767	-0.02562368	-0.04363396	-0.00470480	-0.06112151	0.02363783	-0.01414103	0.01675290	-0.00731829	-0.01537237	-0.00347481	-0.01963150	-0.00617085	-0.00954216	0.01080743	-0.00578005	-0.00327564	0.00094918	-0.00967090	-0.00496786	0.00122410	-0.00035165	-0.00151938	0.00142548	0.00011218	-0.00015598	0.00078569	-0.00419480	-0.00045226	-0.00180433	-0.00045857	0.00031013	0.00041626	0.00061951	-0.00029353	-0.00355116	-0.00389547	0.00058691	-0.00198019	0.00173287	-0.00145877	0.00634820	-0.00331935	0.00480862	-0.00612600	0.00041633	-0.00183832	0.00428777	0.00659648	-0.00189106	-0.00078538	0.00192410	-0.00290452	-0.00114359	-0.00503154	-0.00155583	0.01469753	-0.00595821	-0.00080830	0.00117738	-0.00308421	0.00136086	-0.00014165	-0.00372155	-0.00018944	-0.00060316	-0.00112355	-0.00276128	0.00361126	-0.00354527	-0.00329529	-0.00487634	0.00331421	-0.00547191	-0.00131746	-0.00684783	0.00349651	-0.00303716	-0.00345110	-0.00190760	-0.00825111	-0.00350256	-0.00142068	-0.00521734	0.00411114	-0.00265044	-0.00153985	0.00290304	-0.00079975	0.00038225	-0.00004738	-0.00080284	0.00079116	-0.00119320	0.00025711	0.00106829	-0.00031275	-0.00150220	-0.00222419	-0.00097347	-0.00154010	0.00084789	-0.00107443	0.00022663	-0.00258830	-0.00003034	0.00064784	-0.00065498	0.00077981	-0.00151651	-0.00022991	0.00155309	-0.00006425	-0.00103981	0.00121831	0.00034109	-0.00008696	0.00021102	0.00033423	0.00027391	0.00040528	0.00014377	-0.00042182	0.00075871	0.00120517	-0.00013031	0.00013462	0.00142614	-0.00006587	0.00071899	-0.00033588	0.00122765	0.00112157	0.00054926	0.00072563	0.00034982	-0.00068183	-0.00026339	0.00049864	0.00008183	0.00050502	0.00039810	-0.00036056	-0.00039608	0.00083327	-0.00044536	0.00079098	0.00025751	0.00027623	0.00021896	0.00010140	0.00093409	0.00086219	0.00132978	-0.00011337	-0.00077619	-0.00051839	-0.00014807	0.00123384	-0.00038776	0.00056367	0.00063326	0.00007027	0.00037584	-0.00066408	-0.00019283	-0.00043195	0.00024199	0.00029247	0.00090706	-0.00013566	-0.00124731	0.00002066	0.00076119	-0.00064885	0.00033120	0.00024817	-0.00097783	-0.00036451	-0.00173696	0.00046511	0.00192291	0.00029878	-0.00028170	-0.00061156	0.00028273	-0.00008012	-0.00041146	0.00007576	-0.00034552	0.00025140	0.00005119	-0.00011798	0.00042689	0.00026085	-0.00054004	0.00131240	-0.00176558	0.00003605	-0.00030561	-0.00023381	0.00059536	-0.00039826	0.00074290	0.00001915	-0.00050950	0.00070205	0.00039917	-0.00017173	-0.00035120	-0.00035425	0.00085217	-0.00042850	0.00005304	-0.00026526	0.00000104	-0.00066780	0.00060153	-0.00038663	-0.00027117	-0.00032829	-0.00081878	-0.00052680	-0.00000228	-0.00077643	-0.00015601	-0.00030730	-0.00012875	-0.00024162	-0.00076679	-0.00071855	0.00065205	-0.00021334	0.00001889	-0.00026742	-0.00024153	0.00017686	-0.00058570	-0.00133343	-0.00028753	-0.00037398	0.00000623	0.00038099	-0.00094271	-0.00033908	-0.00107663	-0.00022129	0.00017072	-0.00018121	0.00059106	-0.00054925	-0.00138534	0.00013126	0.00040931	-0.00031180	-0.00050592	-0.00059590	-0.00004546	-0.00080405	0.00070022	-0.00064055	-0.00084421	-0.00011142	0.00061378	0.00021700	-0.00017525	-0.00136110	0.00051597	-0.00031674	-0.00011855	-0.00108229	0.00028897	-0.00009317	0.00047984	-0.00112192	0.00071095	-0.00036742	-0.00017535	0.00042170	-0.00052624	-0.00000620	-0.00023943	-0.00109868	0.00083181	-0.00015717	-0.00029137	0.00001010	-0.00047334	0.00087196	-0.00104913	-0.00187340	-0.00045025	-0.00084484	0.00038787	-0.00085180	-0.00135716	0.00025623	-0.00004446	-0.00070462	0.00019028	-0.00024615	-0.00107576	0.00112019	0.00092751	0.00017009	-0.00127867	-0.00100340	0.00056073	-0.00129049	-0.00197787	-0.00087553	-0.00161077	-0.00095193	-0.00033819	0.00017206	-0.00096184	-0.00019262	-0.00177380	0.00113446	-0.00236075	0.00023124	-0.00031339	-0.00245422	-0.00137372	-0.00049675	-0.00002086	0.00124195	-0.00007011	0.00149689	0.00085453	-0.00432707	0.00092137	-0.00029669	-0.00208880	-0.00044521	-0.00211592	0.00080039	-0.00082736	-0.00112707	-0.00281191	0.00119955	-0.00145621	0.00089527	-0.00115759	0.00044271	0.00000020	0.00265406	0.00109365	-0.00116179	-0.00023700	-0.00081155	-0.00137825	0.00159043	-0.00131034	-0.00212518	-0.00142476	0.00104664	0.00109361	0.00180663	-0.00055719	0.00185241	0.00026488	-0.00161957	-0.00207101	-0.00064080	-0.00114362	-0.00006049	-0.00132082	-0.00195926	-0.00011279	-0.00130244	-0.00173485	0.00077705	-0.00010154	-0.00095875	-0.00087425	0.00056493	-0.00095676	0.00039097	-0.00023285	-0.00051170	-0.00092797	0.00149659	0.00058860	-0.00007267	-0.00014172	0.00084518	0.00076471	-0.00130408	-0.00067842	-0.00061908	-0.00011543	0.00099749	-0.00097069	-0.00061114	0.00062340	0.00030919	0.00042742	0.00024839	0.00064957	0.00069637	0.00010155	0.00060865	0.00005437	0.00027897	-0.00009229	0.00077171	0.00061291	0.00091268	-0.00011256	0.00008108	-0.00039034	0.00078162	0.00038484	-0.00031881	-0.00082079	0.00043983	-0.00008654	-0.00020483	-0.00022983	0.00084753	0.00007849	0.00052889	0.00058208	-0.00010438	0.00120259	0.00005939	0.00001914	-0.00023314	0.00036745	0.00002217	0.00015472	-0.00081136	0.00026176	0.00068151	0.00022303	0.00044050	0.00026551	0.00053978	-0.00000096	0.00048673	0.00034440	0.00046465	0.00058533	0.00017722	-0.00039163	0.00082372	-0.00032728	-0.00028912	-0.00004107	0.00048373	0.00011768	0.00024855	0.00010599	0.00051907	0.00016708	0.00066451	0.00027319	0.00036295	-0.00005147	-0.00024590	0.00035703	0.00038958	0.00015460	0.00011644	0.00010984	0.00011088	-0.00021902	-0.00012589	0.00010619	0.00022250	0.00028677	0.00015972	0.00032026	-0.11315184
-2.9002	-0.12831767	-21.47483647	-0.40538519	0.46438426	-0.89697844	-21.47483647	-0.59529397	-0.42431708	-0.80131637	1.55999362	0.07298142	0.02046798	0.46806620	-21.47483647	2.69369483	-21.47483647	0.07780397	0.25217528	0.31761582	-21.47483647	-0.84847842	-21.47483647	-21.47483647	-21.47483647	0.26070712	-21.47483647	1.28289270	1.24095631	-0.42758899	0.59594256	-0.74107778	-21.47483647	0.37552080	-0.34917447	0.51674624	0.01868565	-0.19969519	-0.02142921	0.02927870	-0.02662882	0.00605567	-0.00787927	-0.00215783	0.00736740	-0.02374138	-0.03644319	0.01285315	-0.01855308	-0.01042162	-0.01633183	-0.01469439	0.00023486	-0.00785667	-0.00612198	0.01104269	-0.00554604	-0.00049450	-0.00088927	-0.00063102	0.00087348	-0.00121482	-0.00264528	-0.00060448	-0.00119508	-0.00329477	-0.00111395	0.00005549	0.00178486	-0.00283892	0.00212143	0.00097313	0.00145139	-0.00098342	-0.00270126	0.00128770	-0.00100748	0.00314382	-0.00134848	0.00265203	-0.00060672	-0.00671008	-0.00695946	0.00763969	-0.00246402	0.00176897	0.00477533	0.00239079	0.00076847	-0.00183927	-0.00138421	0.00586828	0.00097059	-0.00239333	0.00658745	-0.00317191	0.00028619	0.00346930	-0.00121981	0.00154653	0.00284978	-0.00122135	-0.00185237	-0.00090519	-0.00062873	-0.00556254	0.00230933	-0.00290172	-0.00303922	-0.00345115	0.00494683	0.00562791	0.00614021	0.00054524	0.00859354	0.00110963	-0.00089489	0.00235577	-0.00426579	0.00286177	0.00151085	0.00168511	0.00657726	0.00229577	0.00093802	0.00148880	-0.00014415	0.00072851	0.00028260	-0.00060660	-0.00172274	-0.00145081	0.00034699	-0.00104404	-0.00031333	-0.00122235	0.00045420	-0.00193329	-0.00028008	0.00076717	0.00007705	0.00030630	-0.00063901	-0.00042523	-0.00114345	-0.00060467	0.00000186	-0.00162157	0.00097226	0.00063222	-0.00168206	-0.00203070	-0.00041403	-0.00006795	0.00008373	0.00029540	0.00021630	-0.00117494	-0.00010463	-0.00069417	-0.00031796	-0.00018036	0.00019363	0.00026394	-0.00059899	-0.00039029	-0.00039734	0.00060412	0.00031428	-0.00048457	0.00093651	0.00076543	0.00085449	0.00010911	-0.00071528	-0.00014771	0.00057363	0.00029478	0.00052075	0.00091526	-0.00094970	-0.00023952	-0.00052596	0.00061983	0.00046032	-0.00103849	0.00039207	-0.00112760	0.00143699	-0.00014654	0.00059247	0.00082879	-0.00016400	-0.00119180	0.00048712	-0.00030168	0.00049237	-0.00109174	-0.00009118	-0.00006446	-0.00097906	0.00003553	-0.00019916	-0.00124541	-0.00088793	-0.00086484	-0.00044209	0.00023960	-0.00065443	-0.00062939	-0.00042388	0.00089594	0.00003975	0.00034145	0.00054054	-0.00063295	0.00002647	-0.00212447	-0.00005234	0.00023495	0.00078504	0.00009169	0.00001905	-0.00006595	-0.00014705	-0.00060772	0.00015935	-0.00035193	0.00072159	-0.00031048	0.00046034	-0.00002251	-0.00008202	-0.00058465	0.00032689	-0.00081727	0.00041128	-0.00024148	0.00018688	-0.00007110	-0.00061728	0.00048027	-0.00009921	0.00001386	-0.00069574	-0.00047589	-0.00017383	-0.00033611	-0.00077260	0.00003071	0.00022987	-0.00028382	-0.00029122	-0.00027897	-0.00047887	0.00009783	-0.00056066	-0.00054246	-0.00013003	0.00007269	-0.00092933	-0.00046061	0.00005422	-0.00064470	0.00029090	0.00019092	0.00036814	-0.00080204	-0.00004412	-0.00031395	0.00002533	0.00037723	-0.00028500	0.00015562	0.00006487	-0.00068885	-0.00082094	-0.00033664	-0.00038577	0.00024746	0.00029277	-0.00090411	-0.00019400	0.00005366	-0.00060841	-0.00004018	0.00029193	0.00083983	0.00007373	-0.00083548	0.00027758	0.00030753	0.00017963	-0.00047834	-0.00005621	0.00021448	-0.00079855	0.00020582	-0.00007137	-0.00075038	-0.00053153	-0.00041116	-0.00005017	-0.00082708	-0.00079431	0.00045926	0.00063292	-0.00071182	-0.00054760	-0.00044708	-0.00051338	-0.00000569	-0.00022485	0.00010289	-0.00025262	0.00065156	0.00095210	0.00079520	0.00007829	-0.00005977	0.00048650	0.00094104	0.00071804	0.00043562	0.00071254	-0.00077891	-0.00011074	0.00014308	-0.00022144	0.00058703	-0.00097071	-0.00130270	-0.00136568	-0.00085872	0.00028895	0.00160681	0.00035194	0.00081598	-0.00080944	0.00011776	0.00187113	-0.00046990	-0.00072229	-0.00064917	-0.00011394	0.00010594	-0.00043259	0.00027956	-0.00091630	0.00126907	-0.00040130	-0.00037928	0.00054115	0.00067809	0.00067094	-0.00020934	0.00089709	0.00049900	-0.00133607	-0.00052602	-0.00035561	-0.00002404	-0.00198892	0.00006709	0.00071114	0.00207404	-0.00253378	-0.00025168	-0.00302608	0.00117807	0.00222146	-0.00199174	0.00040612	-0.00154429	0.00009766	0.00152299	-0.00160514	-0.00327133	-0.00068813	-0.00119878	0.00200560	0.00127125	0.00065545	-0.00095768	0.00035733	0.00297619	-0.00176975	-0.00094621	-0.00038546	0.00098331	-0.00073552	-0.00311353	-0.00181359	-0.00216829	0.00015818	-0.00001146	-0.00004218	-0.00116095	0.00110772	-0.00014903	-0.00170609	-0.00169312	0.00092981	0.00181112	-0.00108187	-0.00134272	-0.00150209	-0.00164524	-0.00135838	0.00004290	0.00013142	0.00019663	-0.00182750	0.00015341	-0.00056087	-0.00096021	0.00137879	-0.00001438	-0.00175364	-0.00036253	-0.00063936	-0.00076291	-0.00126720	-0.00092262	0.00117249	-0.00007605	-0.00265577	-0.00183481	0.00046656	-0.00054287	-0.00052264	-0.00082689	-0.00002006	0.00084913	-0.00090426	-0.00065129	0.00010867	-0.00013341	0.00013454	-0.00100783	-0.00055549	-0.00012457	-0.00011671	-0.00043224	0.00026058	-0.00027310	0.00022901	-0.00076173	-0.00042732	-0.00067219	-0.00141287	-0.00045026	-0.00026702	-0.00042534	-0.00059209	-0.00104209	0.00035208	0.00017582	0.00014055	0.00010779	0.00069800	0.00026339	-0.00086015	-0.00021191	-0.00014074	0.00073673	0.00001433	0.00063694	0.00047705	0.00070964	-0.00026054	-0.00049932	-0.00109947	0.00130075	-0.00023007	-0.00055715	0.00110241	0.00010189	-0.00014876	0.00016512	-0.00009728	0.00078156	-0.00005853	0.00006075	0.00013496	0.00013548	0.00003609	-0.00025640	0.00024359	0.00051398	0.00013500	-0.00015355	-0.00022609	0.00042193	0.00030535	0.00052386	0.00019532	0.00037703	-0.00002040	0.00032372	0.00014251	0.00019405	0.00010903	-0.00034260	0.00013005	0.00018131	0.00002898	-0.00002605	0.00057080	0.00044344	0.00022019	0.00040954	-0.49311033
-2.8002	-0.33642852	0.47369900	-0.73545900	0.28462764	0.01097933	-0.57217586	-0.18715793	0.20759804	-0.02061516	-0.06389504	-21.47483647	-0.80728799	0.52625246	-0.66630685	1.08957003	-1.30421793	0.15962060	1.57500136	0.07136036	-21.47483647	0.42893314	-21.47483647	-21.47483647	-21.47483647	-0.17835503	-21.47483647	-0.91976380	-21.47483647	-0.09367617	-21.47483647	-21.47483647	0.39230305	0.77681872	-0.69519364	-1.06299192	0.19843097	-0.04378904	-0.01631742	-0.07644745	0.07144462	-0.05054854	0.00059502	0.00995430	0.02073495	-0.00248392	-0.00708413	-0.00391475	0.00065233	-0.01096124	-0.01200512	-0.01773916	-0.00023201	-0.00179817	-0.01012444	0.00040083	-0.01204509	-0.00261852	0.00484716	-0.00036124	-0.00053870	-0.00140473	0.00138812	-0.00305682	0.00049681	-0.00611633	-0.00263869	-0.00207436	0.00111205	0.00135862	0.00105761	0.00215551	-0.00276269	0.00105379	-0.00467874	0.00204560	0.00022652	0.00288962	-0.00018484	0.00304756	-0.00451929	-0.00236711	-0.00446839	-0.00184093	-0.00355964	0.01026798	0.00991132	0.00295291	-0.00610854	0.00345458	0.00213793	0.00604132	0.00321437	-0.00367544	0.00389979	-0.00152871	-0.00055678	0.00206112	-0.00235549	0.00230577	0.00348207	-0.00436389	-0.00259650	-0.00030575	-0.00032448	-0.00103348	0.00630573	0.00118355	0.00400360	0.00190543	0.00937659	0.00295825	0.00782151	-0.00025592	0.00960849	0.00286427	-0.00343368	0.00234144	-0.00100136	0.00105966	0.00235347	0.00058860	0.00671070	0.00080235	0.00319102	0.00307767	-0.00012956	0.00055082	-0.00001259	-0.00077058	0.00047093	-0.00247505	-0.00024575	-0.00116553	-0.00009092	-0.00025768	-0.00180594	-0.00115153	-0.00121155	0.00062679	-0.00076436	-0.00042992	-0.00167273	0.00061665	-0.00168309	0.00060037	0.00070003	-0.00072992	-0.00111144	0.00056601	0.00035519	-0.00059104	-0.00085882	-0.00021468	0.00028644	0.00044202	-0.00057281	-0.00011653	0.00118495	-0.00095819	-0.00046799	0.00041474	0.00003327	-0.00130740	-0.00023259	0.00057382	-0.00053633	-0.00058752	0.00068675	0.00120008	0.00128076	-0.00004956	0.00031209	0.00067979	-0.00096879	0.00020943	-0.00017486	0.00098713	0.00071876	0.00023840	-0.00108921	-0.00021033	0.00103213	-0.00069678	-0.00004049	0.00038176	0.00095132	-0.00066688	0.00036927	0.00041353	-0.00014951	0.00006704	0.00026824	0.00043421	0.00030248	-0.00046331	0.00107840	-0.00007543	-0.00006980	0.00070149	-0.00021752	0.00069560	-0.00116310	-0.00025796	-0.00090693	0.00058908	0.00045574	0.00031820	0.00031941	0.00033373	0.00036570	0.00034648	0.00009032	0.00040818	0.00074230	-0.00061934	-0.00002870	-0.00077376	0.00038645	0.00100912	0.00064430	0.00059132	-0.00047910	0.00024255	0.00021393	-0.00000456	-0.00034841	0.00006329	-0.00003610	0.00008521	0.00006948	0.00002363	0.00022704	0.00026211	0.00107491	-0.00056267	0.00002165	0.00069927	0.00008701	-0.00017328	-0.00036958	0.00075323	0.00034289	0.00049422	0.00070824	0.00025796	0.00020215	0.00004180	-0.00070766	0.00058130	-0.00003059	-0.00026872	-0.00094667	0.00014718	0.00074392	0.00084796	-0.00037608	-0.00016396	-0.00070038	-0.00031960	-0.00046846	0.00068504	-0.00016314	-0.00014495	-0.00045447	-0.00014454	0.00041294	0.00009652	-0.00044576	0.00044136	-0.00009922	0.00074818	0.00004544	0.00046419	0.00036174	-0.00045343	-0.00062675	-0.00020547	0.00007498	-0.00013789	-0.00015748	-0.00039563	-0.00036538	-0.00039975	-0.00032029	-0.00005523	0.00084537	0.00050405	0.00050963	-0.00002887	0.00049518	0.00082166	0.00016477	-0.00066820	0.00002880	0.00032208	0.00020018	0.00047645	-0.00027548	-0.00038165	-0.00081921	-0.00017922	-0.00020183	-0.00029725	-0.00016555	0.00112889	-0.00007092	-0.00047203	-0.00024379	-0.00030666	0.00042781	-0.00000542	-0.00028924	-0.00016449	0.00032215	-0.00003055	0.00083351	-0.00069770	-0.00056279	-0.00136614	-0.00152563	0.00154671	-0.00003522	-0.00057492	0.00029752	-0.00127580	-0.00015277	-0.00001193	0.00011586	0.00067372	0.00015590	-0.00034257	-0.00067884	-0.00170526	-0.00049585	0.00066873	-0.00114759	0.00041398	-0.00195051	0.00031169	-0.00048735	0.00031188	0.00038221	-0.00185459	-0.00089402	0.00082587	-0.00044520	0.00049588	-0.00108705	-0.00015526	0.00193961	-0.00072745	0.00071473	0.00098267	-0.00010637	0.00035539	-0.00032191	0.00009804	0.00160090	-0.00120615	-0.00056482	-0.00003978	-0.00067325	0.00002520	0.00225838	-0.00010104	0.00124607	0.00053500	-0.00152200	-0.00025099	0.00145043	0.00039526	-0.00017108	-0.00160359	-0.00041084	0.00333486	-0.00236668	-0.00070430	0.00230526	-0.00134900	0.00026262	0.00060243	0.00244427	-0.00095929	0.00107326	0.00219445	-0.00042579	0.00050369	0.00085938	-0.00008786	0.00232286	-0.00178258	-0.00050444	-0.00073935	-0.00015545	-0.00035422	0.00060887	0.00006733	0.00213676	0.00080550	-0.00186579	-0.00264600	-0.00017652	0.00167512	0.00174816	-0.00038988	0.00019209	0.00118026	0.00092092	0.00262946	0.00146883	0.00201003	0.00120857	0.00088239	0.00029484	0.00109903	0.00169569	0.00066389	0.00071446	0.00086519	0.00020319	0.00041375	0.00138797	-0.00022237	0.00133563	-0.00061008	-0.00044164	-0.00023301	-0.00037012	-0.00004750	0.00060728	-0.00143806	-0.00031373	-0.00002423	0.00144031	0.00035537	0.00112940	-0.00015438	0.00083634	0.00055118	-0.00035470	-0.00051735	0.00008264	-0.00008849	-0.00015243	-0.00008047	0.00063323	0.00051147	-0.00075339	0.00002379	-0.00000519	-0.00017443	0.00057666	-0.00090494	0.00105881	-0.00013753	0.00035662	0.00093693	0.00087279	0.00062097	-0.00007816	0.00105079	0.00011970	0.00042178	-0.00059834	-0.00023618	0.00034746	0.00003192	0.00018816	-0.00002353	-0.00105739	0.00029976	0.00012243	0.00066415	0.00037531	0.00016348	0.00136178	0.00018970	0.00019789	0.00021019	0.00092998	0.00043615	0.00044436	0.00061167	0.00019232	0.00007558	0.00036929	-0.00026194	0.00013997	0.00047378	0.00025705	0.00047917	0.00008945	0.00037041	0.00054000	0.00024013	0.00010709	-0.00002092	0.00014812	0.00001805	0.00017793	-0.00004779	-0.00002852	0.00024288	0.00021694	-0.00027628	-0.00036191	-0.00003434	0.00080097	0.00022675	-0.00017555	0.00026905	0.25253743
-2.7002	0.18461276	-0.26024499	0.25967872	-0.36174110	-0.08535536	-21.47483647	-0.09483515	0.33755912	0.38110584	-0.90701269	-0.36370897	0.43351385	0.37821266	-21.47483647	-0.92605409	0.62161470	-0.80794796	-0.24493749	-0.43855803	-0.78242898	0.05586050	-21.47483647	0.36349109	0.90735573	-0.11459370	-0.51035690	-21.47483647	-21.47483647	0.86351365	-21.47483647	-1.19353843	-21.47483647	-0.21344674	-1.06395462	-1.12277187	0.75853133	0.05393162	0.12940489	0.12465382	0.01488331	-0.04512401	-0.01113323	0.02167029	0.02163195	0.01228848	-0.03229439	-0.01898215	0.00128285	-0.01301063	-0.01389751	-0.02576929	-0.00076661	-0.00677373	-0.00706641	0.00189357	-0.00749510	-0.00725176	0.00077623	-0.00879472	-0.00402386	-0.00458667	-0.00129065	-0.00137420	-0.00008994	-0.00419467	-0.00123437	-0.00269079	-0.00009669	0.00077253	0.00201141	0.00120628	-0.00130919	-0.00499276	-0.00449001	0.00007813	-0.00451376	-0.00081307	-0.00190169	0.00149594	-0.00408373	0.00092032	-0.00715532	-0.00049803	-0.00579131	0.00179780	0.00256841	0.00638951	-0.00034366	0.00382531	0.00110497	-0.00025384	0.00270513	0.00302040	0.00894550	-0.00766972	0.00110914	0.00176374	-0.00411268	0.00189982	0.00186310	-0.00479118	-0.00356070	-0.00137535	-0.00169367	-0.00491257	0.00365061	0.00094812	0.00277677	-0.00105792	0.00801048	0.00352499	0.00547618	-0.00117042	0.00794415	0.00481731	0.00045769	0.00123656	-0.00124597	0.00117114	0.00287641	-0.00183641	0.00792140	-0.00032631	0.00022759	0.00286800	-0.00011877	0.00052422	0.00032009	-0.00177714	0.00000825	-0.00167452	-0.00148811	-0.00264152	0.00085592	-0.00110101	0.00029029	-0.00324983	-0.00130643	-0.00103032	-0.00050545	-0.00191379	-0.00113992	-0.00043273	-0.00078997	-0.00013639	-0.00064484	-0.00129520	-0.00030321	0.00064819	-0.00145153	-0.00143108	0.00003599	-0.00003610	0.00029084	-0.00086327	0.00001330	-0.00147354	0.00077912	-0.00076619	0.00038623	0.00000754	0.00084571	-0.00068776	-0.00111716	0.00017746	0.00008328	-0.00058755	-0.00052165	-0.00016240	0.00053771	-0.00016573	0.00041812	-0.00035379	-0.00028027	-0.00030663	0.00024784	0.00019531	-0.00096052	0.00005420	-0.00023410	-0.00138772	-0.00021704	-0.00068675	0.00054002	-0.00044232	-0.00004478	-0.00089459	0.00083174	0.00006291	0.00090325	0.00066415	0.00017293	-0.00112690	0.00077942	-0.00168695	0.00118451	-0.00061709	0.00022531	0.00030976	-0.00064189	-0.00079072	-0.00064609	-0.00017514	-0.00019845	-0.00054685	0.00033057	-0.00015883	0.00029282	-0.00064810	-0.00025346	0.00071708	-0.00003549	-0.00034477	-0.00060705	-0.00111814	-0.00076313	-0.00176567	-0.00009513	-0.00009413	-0.00029166	-0.00018978	-0.00056774	-0.00051081	-0.00040069	-0.00096348	-0.00050422	-0.00014284	0.00003218	-0.00041388	0.00009469	-0.00018039	0.00027234	0.00003265	0.00044965	-0.00092051	0.00030834	0.00023367	0.00055420	-0.00064464	-0.00011761	0.00044485	0.00052925	-0.00036667	0.00036991	-0.00095776	-0.00074599	-0.00061372	0.00008322	-0.00030153	0.00021920	-0.00032759	-0.00049801	-0.00038789	0.00047436	0.00031169	-0.00046340	-0.00057167	0.00018048	-0.00047367	-0.00052972	-0.00107235	-0.00062320	-0.00013786	-0.00021309	-0.00029875	0.00013066	-0.00024513	-0.00043696	-0.00033260	0.00007900	0.00014205	0.00038919	0.00020070	-0.00000195	-0.00039358	-0.00033896	-0.00028267	-0.00015304	-0.00016401	0.00008314	-0.00052819	-0.00066678	-0.00052567	-0.00035778	-0.00058014	0.00029548	0.00054695	0.00047753	-0.00088141	0.00056517	-0.00010504	-0.00006119	-0.00000304	-0.00063362	-0.00030576	-0.00062449	0.00024531	-0.00003609	-0.00069646	-0.00012624	0.00026594	-0.00032601	0.00026246	0.00068641	-0.00029093	0.00023139	0.00017185	-0.00073210	0.00074345	-0.00124807	0.00111261	-0.00055656	-0.00076111	0.00088625	0.00070551	0.00172820	-0.00112635	0.00028121	0.00120157	-0.00103143	0.00034397	0.00062924	-0.00090369	-0.00007598	-0.00057218	0.00042836	0.00131776	-0.00162280	0.00038765	-0.00041187	-0.00186736	-0.00021802	-0.00048837	0.00213952	-0.00023409	0.00189195	0.00145962	0.00136826	0.00010836	0.00231381	0.00027590	-0.00036555	-0.00133394	-0.00067312	-0.00035962	0.00034485	-0.00240366	0.00029591	0.00075421	-0.00074755	0.00001955	-0.00116095	-0.00168987	-0.00229158	-0.00078566	0.00154885	-0.00207459	-0.00174015	-0.00035450	0.00035775	-0.00032044	-0.00023595	-0.00073582	-0.00045452	0.00179603	0.00104541	0.00255409	0.00090218	0.00189364	0.00030277	0.00114950	-0.00061499	-0.00105663	0.00264943	0.00132689	-0.00102967	-0.00038558	0.00048961	-0.00223288	0.00285791	0.00006751	-0.00013191	-0.00308728	0.00136881	0.00136343	-0.00001973	-0.00003694	-0.00138767	-0.00073978	0.00075308	-0.00076553	-0.00251452	0.00101215	-0.00080493	0.00051844	-0.00117543	0.00185711	-0.00021398	-0.00037069	-0.00224022	-0.00159340	-0.00034500	0.00017611	0.00099127	0.00055567	0.00093165	-0.00055845	-0.00176857	0.00168909	0.00040364	-0.00134524	-0.00042817	-0.00162282	-0.00124189	0.00074795	0.00006742	-0.00154495	-0.00052867	-0.00017842	-0.00036270	0.00037593	-0.00023197	-0.00011202	-0.00069112	-0.00047650	-0.00103328	-0.00313294	-0.00138220	-0.00007245	0.00016734	-0.00147870	-0.00236156	-0.00010382	-0.00050656	0.00033628	-0.00005035	0.00003605	-0.00085584	0.00031936	-0.00041712	0.00025679	-0.00051533	-0.00047729	-0.00084551	-0.00017716	-0.00001283	0.00041186	-0.00043456	-0.00017034	-0.00138136	-0.00021487	-0.00091555	-0.00052939	0.00050022	-0.00059679	0.00002817	0.00041137	0.00061693	0.00036781	-0.00034065	0.00095227	0.00014372	-0.00034352	-0.00001124	-0.00057689	0.00038490	-0.00056511	0.00078850	-0.00020564	-0.00047473	-0.00071171	-0.00034370	-0.00047449	-0.00035984	-0.00010754	-0.00000851	-0.00026885	-0.00052981	0.00008866	-0.00035468	0.00062238	0.00023975	0.00040457	0.00025488	0.00044331	0.00003658	0.00009263	0.00015754	0.00020147	0.00022671	-0.00060577	0.00011231	0.00090735	-0.00007158	0.00002628	-0.00026560	-0.00034243	-0.00008495	0.00014077	-0.00044573	-0.00023001	-0.00044539	-0.00041900	0.00008275	0.00015318	-0.00024742	0.00007534	0.00043523	0.00014377	0.00009272	0.00030198	0.00522952
-2.6002	0.42811260	0.85539951	-0.92988402	0.60178125	-0.09801454	-21.47483647	0.91742964	0.62039733	-0.60251548	1.11259487	-1.38023162	-21.47483647	0.14709592	1.73998749	-0.47224706	0.73009064	-0.59921274	-0.93263631	0.30630583	-21.47483647	-0.46467698	-21.47483647	-1.00354517	-0.06113664	0.09280393	0.26754957	-21.47483647	-0.09071634	1.27194780	0.31643590	1.09766662	-21.47483647	-0.29936123	-21.47483647	-0.35737668	0.54664018	0.05910962	-0.11531650	-0.01812524	-0.01145275	-0.05460647	-0.02671042	-0.01199220	0.01209940	-0.00434710	-0.02308080	-0.00732752	-0.00960637	-0.00649673	-0.01057282	-0.01185694	-0.00411557	-0.00532324	-0.00292473	0.00020521	-0.00991235	-0.00164789	-0.00130933	-0.00323305	-0.00165088	-0.00269741	0.00076157	-0.00266454	-0.00291720	-0.00129452	-0.00129656	-0.00002203	-0.00009260	-0.00142391	0.00280301	0.00238695	0.00032659	-0.00045105	-0.00381833	-0.00031882	-0.00135463	0.00164453	-0.00315588	0.00208193	-0.00076891	-0.00139888	-0.00680145	-0.00032901	-0.00229931	0.00815257	-0.00284165	0.00233622	-0.00588947	-0.00880851	-0.00615708	0.00462679	-0.00271213	0.00124071	0.00847861	-0.00912396	0.00181358	0.00284733	-0.00455388	0.00202817	0.00215198	-0.00564628	-0.00205959	-0.00071574	-0.00145417	0.00098647	0.00770832	0.00112385	0.00161700	-0.00088153	0.00717284	0.00327929	0.00606806	-0.00054669	0.00976358	0.00402348	-0.00086271	0.00222771	-0.00375746	0.00157105	0.00222939	-0.00195580	0.00717196	0.00070654	0.00111151	0.00085615	0.00111461	0.00056453	0.00023696	-0.00178410	0.00105647	-0.00194881	-0.00040290	-0.00122976	0.00029627	-0.00165615	-0.00126193	-0.00330843	-0.00137457	0.00125097	-0.00129706	-0.00165075	0.00046020	-0.00041803	0.00024410	0.00005460	-0.00068475	-0.00070987	-0.00032143	0.00091931	-0.00053298	-0.00199797	-0.00022822	0.00026915	0.00001236	-0.00078826	-0.00037765	0.00034009	-0.00006338	-0.00084611	-0.00031265	0.00105331	-0.00011887	-0.00001289	-0.00110587	0.00020227	-0.00000515	-0.00058672	0.00021366	0.00035548	0.00037861	-0.00038145	0.00027319	-0.00118652	0.00014027	-0.00109130	0.00002280	0.00008650	0.00044084	0.00104978	-0.00109453	-0.00045458	0.00072785	-0.00006469	0.00134008	-0.00063106	0.00118798	-0.00104150	0.00038750	0.00042576	0.00076116	0.00088658	-0.00122596	0.00077535	0.00014140	-0.00157181	0.00079415	-0.00007338	0.00013484	0.00043588	-0.00012350	0.00016901	-0.00046852	-0.00002667	-0.00088604	0.00068690	0.00031049	-0.00066297	-0.00061639	-0.00032181	0.00012199	0.00042129	0.00021153	0.00010076	0.00006618	-0.00038856	-0.00027699	-0.00103205	0.00025518	0.00045339	0.00006833	-0.00029119	0.00000793	-0.00040485	-0.00037525	-0.00025230	0.00084326	-0.00046247	0.00012915	0.00011500	-0.00008423	0.00046388	0.00022075	-0.00036033	0.00116190	-0.00119076	-0.00049352	0.00044027	-0.00013627	0.00056412	-0.00043559	0.00105841	0.00032713	0.00058917	-0.00045395	0.00049167	-0.00057149	0.00012864	-0.00021055	0.00017176	0.00008428	0.00022960	-0.00055284	-0.00032510	-0.00002921	0.00010938	-0.00068498	-0.00039941	0.00061844	-0.00032423	-0.00026231	0.00015366	0.00020340	-0.00011873	-0.00009508	0.00001733	0.00030881	-0.00042110	-0.00036757	0.00024756	-0.00021539	0.00076886	-0.00027613	0.00007973	0.00046061	-0.00078152	-0.00052577	0.00007479	-0.00021706	0.00002972	-0.00026338	-0.00014275	-0.00033829	-0.00041021	-0.00040542	-0.00015534	-0.00012537	0.00022211	-0.00011698	-0.00000179	0.00041240	0.00022106	0.00050346	0.00021316	0.00029991	0.00052352	-0.00032523	-0.00004939	-0.00063969	-0.00018306	-0.00114890	0.00031878	-0.00008014	-0.00027242	-0.00021794	0.00064022	-0.00021203	0.00024823	-0.00075686	0.00103318	-0.00010121	0.00057183	-0.00088178	0.00013057	0.00078847	-0.00044874	-0.00006487	-0.00025939	0.00028263	0.00021574	-0.00130911	0.00058614	-0.00021263	-0.00030219	-0.00028550	-0.00013666	-0.00010973	-0.00061792	-0.00100064	0.00090994	-0.00057462	-0.00153527	-0.00114178	-0.00124462	-0.00035702	0.00155100	-0.00163258	0.00027708	0.00241541	-0.00125960	0.00022807	-0.00038701	-0.00003934	-0.00109718	-0.00112320	0.00219832	-0.00115403	0.00037451	-0.00161250	0.00089178	-0.00043436	-0.00036169	0.00117788	0.00068731	-0.00029895	-0.00064189	0.00107609	-0.00122401	-0.00063158	-0.00104859	0.00009342	-0.00060595	-0.00157388	0.00009763	-0.00094979	0.00171941	0.00141738	-0.00312323	-0.00195507	-0.00040953	0.00065443	-0.00244524	-0.00085126	0.00053255	-0.00031508	0.00129762	-0.00131201	-0.00056232	0.00282738	-0.00079992	0.00155099	-0.00192857	-0.00050867	-0.00037423	-0.00014554	0.00163112	-0.00176030	-0.00063326	0.00125997	0.00170586	0.00200579	-0.00298951	-0.00301788	0.00101261	0.00134564	0.00120509	0.00084095	-0.00113127	0.00071803	0.00157942	-0.00280360	-0.00037697	-0.00012425	0.00152140	-0.00039079	-0.00192080	-0.00049058	-0.00129454	-0.00049000	0.00099546	0.00069351	-0.00037691	-0.00030987	-0.00038986	0.00054994	-0.00076755	0.00075454	-0.00012428	0.00076598	-0.00058697	0.00140871	-0.00031259	0.00056307	0.00045490	0.00010834	-0.00028545	-0.00136245	-0.00274552	-0.00084470	-0.00052630	-0.00047994	-0.00129746	-0.00108645	-0.00082818	0.00010030	-0.00081151	0.00079763	0.00052497	-0.00052516	0.00024230	-0.00119331	0.00025874	0.00009404	-0.00063088	0.00021569	-0.00033792	0.00014600	-0.00023981	-0.00165807	0.00001904	-0.00000337	-0.00038054	0.00046304	-0.00034301	-0.00078619	-0.00054911	0.00021428	0.00028273	0.00077711	0.00014094	0.00045865	-0.00014509	-0.00004576	0.00020908	-0.00053783	-0.00005527	-0.00021822	-0.00066675	-0.00027060	-0.00015449	-0.00043067	0.00006210	-0.00080868	0.00026385	-0.00035766	-0.00060158	0.00022284	0.00009223	0.00025645	0.00060999	0.00002326	0.00083104	-0.00065164	0.00026215	0.00022298	0.00056777	-0.00012414	0.00030307	-0.00043844	-0.00089295	0.00010551	-0.00022058	-0.00058744	-0.00010044	0.00023697	0.00005414	-0.00024422	-0.00046306	-0.00006233	0.00055753	-0.00018727	-0.00011457	-0.00023750	-0.00015156	0.00030689	-0.00016100	-0.00008238	0.00009617	0.00038155	0.00004038	0.00018430	0.00026763	-0.31320684
-2.5002	-0.33338286	-0.06314433	0.73671396	-0.18713258	0.31862903	-0.56323701	-0.89838719	0.70771352	0.47661634	-0.86719048	1.59873128	1.74650967	-21.47483647	0.26311702	-0.27127988	-1.29275727	-0.20033789	-1.70857139	1.18626350	0.13110541	-1.40712988	-21.47483647	-0.42374268	-0.92294860	1.12462620	-21.47483647	-21.47483647	-0.37569928	-21.47483647	0.42486745	0.11584003	-21.47483647	0.45805195	2.04382658	0.25946347	0.05722881	-0.16845027	0.14996124	-0.08213772	0.05837000	0.04473693	-0.08265192	0.06125978	0.06154732	-0.00930872	0.00655182	0.01253840	-0.00827113	-0.01239568	-0.00971071	-0.01168258	-0.00020210	-0.00653427	-0.00664758	0.00046099	-0.01214592	-0.00581430	-0.00224126	-0.00416923	-0.00590262	0.00049328	-0.00099612	-0.00352287	-0.00117869	-0.00069336	0.00134223	-0.00224582	-0.00115072	0.00119461	0.00179679	0.00554164	-0.00101036	0.00082246	-0.00316712	-0.00299892	-0.00376763	-0.00038614	-0.00086024	0.00158426	-0.00382610	-0.00188978	-0.00354740	-0.00163239	-0.00952140	0.00287371	0.00688085	0.00916259	-0.00874328	-0.00681443	0.00123170	0.00339328	0.00346677	-0.00261489	0.00462651	-0.00408513	-0.00206172	0.00136759	-0.00663476	-0.00002855	0.00054384	-0.00502820	0.00303066	-0.00052057	-0.00401105	-0.00045327	0.00143476	0.00061663	-0.00294291	0.00444852	0.00869537	0.00431887	0.00287510	-0.00402912	0.00760563	0.00338035	-0.00189258	-0.00115029	-0.00290035	0.00191355	-0.00013308	-0.00142478	0.00622904	0.00108819	0.00346190	0.00089133	-0.00286945	0.00046788	-0.00000046	-0.00017279	0.00050471	-0.00274845	-0.00086089	-0.00066039	-0.00168586	-0.00130971	-0.00147511	-0.00035715	-0.00066304	0.00048997	-0.00085475	-0.00017348	-0.00058278	-0.00084634	-0.00112983	-0.00163942	-0.00041467	-0.00045860	-0.00001174	-0.00006204	-0.00154522	-0.00089909	-0.00000808	0.00036040	0.00059236	0.00069823	0.00112659	-0.00061575	0.00068079	-0.00018587	-0.00056738	0.00052348	0.00025437	0.00013644	0.00066336	0.00026901	-0.00044786	-0.00082042	-0.00031961	0.00108417	0.00021913	0.00074273	0.00000911	0.00064395	-0.00036967	-0.00052155	0.00014067	0.00012436	0.00036631	0.00012301	-0.00110994	-0.00033795	0.00006953	0.00058178	-0.00004561	-0.00028231	0.00185476	0.00003123	0.00098605	-0.00009043	0.00093135	0.00096313	-0.00101199	0.00025128	0.00107789	-0.00016313	0.00013736	-0.00027265	0.00053817	0.00099239	-0.00008108	0.00016571	-0.00082059	0.00060640	-0.00036587	0.00012233	0.00038049	0.00074225	0.00022508	-0.00060892	-0.00046055	0.00105469	0.00034464	-0.00030432	0.00017653	-0.00019676	-0.00006272	-0.00121784	0.00003808	0.00120916	-0.00001534	-0.00013888	-0.00010261	0.00005270	-0.00010321	-0.00137782	0.00016903	-0.00049466	0.00069313	-0.00136477	-0.00076727	0.00078154	-0.00005113	0.00007278	0.00040911	-0.00055103	0.00002125	0.00002836	0.00031619	-0.00009011	0.00036008	0.00009326	0.00059099	0.00044531	-0.00005832	-0.00032436	-0.00077346	-0.00049480	-0.00079829	0.00028727	0.00027252	-0.00035288	-0.00009677	-0.00074118	-0.00019051	0.00078741	-0.00097401	-0.00100609	0.00017628	-0.00035499	-0.00055554	-0.00048710	-0.00062943	0.00047780	0.00014150	-0.00049676	0.00038840	-0.00021013	-0.00060424	0.00036954	-0.00028947	0.00069429	-0.00021695	-0.00036908	-0.00006281	-0.00065235	-0.00070318	-0.00048979	-0.00009426	-0.00005222	0.00003518	-0.00100022	-0.00054010	-0.00033739	-0.00029476	-0.00034125	0.00001742	0.00008487	0.00013431	-0.00012475	0.00015495	0.00038372	-0.00006082	-0.00035379	-0.00075467	-0.00025538	-0.00017442	0.00002374	-0.00089965	-0.00023767	-0.00034323	-0.00013625	0.00065676	0.00010633	-0.00089200	-0.00023664	-0.00023177	-0.00011310	-0.00042777	-0.00039531	-0.00079539	-0.00043147	-0.00012825	-0.00053833	-0.00007504	0.00052600	0.00115004	0.00003113	0.00001159	0.00044983	-0.00140100	0.00065009	0.00060459	-0.00183965	0.00051899	-0.00126010	0.00100938	0.00004188	-0.00111965	-0.00127779	-0.00100431	0.00032787	-0.00061056	0.00018750	0.00005435	0.00138512	-0.00016205	-0.00021604	0.00084500	0.00148100	0.00189474	-0.00024065	-0.00011876	-0.00026193	0.00088252	0.00102972	-0.00150371	-0.00045216	0.00000965	-0.00008650	0.00038491	0.00052772	-0.00047875	-0.00115081	-0.00117517	-0.00066465	0.00140246	-0.00219150	-0.00084514	-0.00024374	0.00062655	-0.00142723	-0.00143739	-0.00005610	0.00025456	0.00185118	0.00030861	0.00128466	-0.00065548	-0.00119236	0.00240670	0.00057067	-0.00025272	0.00137315	0.00106401	0.00203437	0.00007869	-0.00046700	0.00068449	-0.00237134	0.00255035	-0.00163285	0.00089737	-0.00073472	0.00137135	0.00262599	-0.00082305	-0.00016831	0.00022553	0.00050448	0.00045110	-0.00177489	-0.00260925	-0.00146935	-0.00073736	0.00009379	0.00027756	-0.00065182	-0.00080188	0.00112817	-0.00145551	-0.00023777	-0.00145821	0.00032482	-0.00071095	-0.00269237	-0.00231787	-0.00153213	-0.00021880	-0.00047635	-0.00000684	-0.00126705	0.00114172	0.00093620	-0.00036378	0.00043087	0.00120808	0.00007194	-0.00174567	-0.00019915	0.00145237	0.00025073	-0.00072518	0.00046652	0.00164065	-0.00026482	-0.00122857	-0.00183866	-0.00071688	-0.00191720	-0.00010859	-0.00110978	-0.00096022	-0.00004613	0.00016850	-0.00110287	-0.00054431	-0.00019490	0.00007192	0.00007342	-0.00027764	-0.00047438	-0.00084870	-0.00052543	0.00069525	0.00009604	-0.00031762	0.00011927	-0.00056274	-0.00128512	-0.00063114	-0.00038326	0.00043942	-0.00154649	-0.00000294	-0.00046301	0.00053323	0.00055180	0.00032225	-0.00029847	0.00004436	0.00093947	-0.00044812	-0.00030359	-0.00093121	-0.00056718	-0.00007382	0.00007014	-0.00024472	0.00077360	-0.00216269	-0.00024051	0.00042703	0.00002820	-0.00019442	-0.00021679	0.00040078	-0.00004474	-0.00071652	-0.00050972	-0.00033682	0.00060412	-0.00039415	0.00026951	0.00015945	0.00044624	-0.00047782	0.00015619	0.00001435	-0.00023284	-0.00032215	-0.00028309	-0.00008548	-0.00030085	-0.00016474	-0.00033108	-0.00032271	0.00006742	-0.00029141	0.00018211	-0.00002160	0.00010702	-0.00042974	-0.00075612	0.00004039	0.00000528	-0.00032063	-0.00000865	0.00019981	0.00022322	0.00004938	0.00024096	-0.17921486
-2.4002	0.53333494	-0.88284625	0.66898945	-0.12641569	-0.49643416	1.44837439	-0.11034104	-21.47483647	-0.63162845	-0.51915461	0.59771383	-21.47483647	-0.05818487	-0.59225526	0.91918719	0.71656661	-0.12350544	-0.03701013	-0.15731171	-21.47483647	0.06372750	-21.47483647	1.12948546	-21.47483647	-0.77916880	-21.47483647	0.82005358	-21.47483647	-0.02842651	-21.47483647	-0.25796026	1.37475049	-0.43493267	1.18968093	0.62458580	-0.50866548	0.06422991	0.35243307	-0.05632960	-0.09766156	-0.00440978	-0.10401421	0.01585604	0.01590830	0.01197224	0.00321583	0.02866772	0.00859927	-0.00782428	0.00470203	-0.00056665	0.01583186	-0.00983423	-0.01074472	0.00025361	-0.00390838	-0.00664562	-0.00343799	-0.00332335	-0.00260978	-0.00389087	0.00084844	-0.00143364	0.00113544	-0.00428721	-0.00246762	-0.00118907	0.00027345	-0.00191193	0.00074489	0.00163948	0.00037965	-0.00058326	-0.00234892	0.00087018	-0.00238956	0.00085744	0.00217267	0.00163114	0.00131336	-0.00150449	-0.00605811	0.00083272	0.00193700	0.00625691	0.01505961	0.00552692	-0.00498173	0.00326763	-0.00498673	0.00016428	0.00108138	-0.00026190	0.00632652	-0.00415399	-0.00367176	0.00448623	-0.00721223	0.00068391	0.00066126	-0.00084220	0.00096762	0.00118693	-0.00214673	-0.00252324	0.00458079	0.00000429	0.00017015	0.00042424	0.00900093	0.00110540	0.00504462	-0.00141766	0.00664667	0.00242472	0.00146190	-0.00040720	-0.00177968	0.00076996	-0.00016933	-0.00194036	0.00488006	-0.00010868	0.00012792	0.00077635	-0.00107984	-0.00046761	-0.00020829	-0.00194659	0.00002239	-0.00156454	-0.00029882	-0.00135484	0.00014299	-0.00005382	-0.00187124	-0.00084210	-0.00047824	-0.00071064	-0.00114451	0.00006813	-0.00079218	-0.00017211	-0.00231178	0.00025344	-0.00023599	-0.00129462	-0.00087126	0.00089272	0.00046247	-0.00031760	-0.00020910	0.00071670	0.00041510	-0.00006220	-0.00011626	0.00056776	0.00110491	-0.00153573	-0.00080478	0.00082676	0.00009312	-0.00103926	0.00020430	0.00025388	0.00045463	-0.00087746	-0.00038990	0.00101846	0.00115110	0.00056322	0.00105924	0.00025061	0.00013191	-0.00131421	-0.00073773	0.00053747	0.00100386	0.00050142	-0.00020222	0.00048764	0.00066186	-0.00047821	0.00141583	0.00023124	0.00113106	-0.00143305	0.00116605	0.00062698	0.00080308	0.00058492	-0.00099925	-0.00011152	0.00042545	-0.00112228	0.00057953	-0.00026424	0.00004841	0.00032747	0.00023094	0.00056732	-0.00067350	-0.00071309	-0.00060556	0.00034615	0.00064158	0.00113548	-0.00001799	0.00010099	0.00100778	-0.00017988	-0.00015062	0.00043149	0.00091527	-0.00003223	-0.00026065	-0.00131715	0.00093182	0.00069996	-0.00014116	0.00000529	0.00011257	0.00012264	-0.00045485	-0.00003994	0.00080942	0.00012316	0.00017706	0.00012989	0.00025387	0.00021519	-0.00024109	0.00041504	0.00069216	-0.00128338	-0.00001084	0.00045479	0.00016207	-0.00032296	-0.00013567	0.00016179	0.00060780	0.00029758	-0.00002984	0.00006826	-0.00040176	0.00028653	-0.00083076	0.00038594	0.00084212	-0.00040777	-0.00085761	0.00031489	0.00029589	0.00089374	0.00014738	-0.00014485	0.00010378	-0.00027759	-0.00052966	-0.00058609	0.00011839	0.00052356	-0.00002926	-0.00010602	0.00036842	-0.00006617	-0.00070075	-0.00009877	0.00021322	0.00117594	0.00042991	0.00006557	0.00060798	-0.00052669	0.00003119	-0.00022149	0.00027578	0.00066022	0.00009668	-0.00084809	0.00045690	-0.00036848	-0.00022148	0.00021931	0.00024525	-0.00000445	0.00029698	-0.00000022	0.00028845	0.00048281	-0.00016522	-0.00051256	-0.00001578	0.00036014	-0.00033389	0.00028179	-0.00064645	0.00034628	-0.00084074	-0.00009397	-0.00032189	-0.00051600	0.00007312	0.00041480	0.00027492	-0.00097209	-0.00138634	0.00040256	-0.00033829	-0.00017084	-0.00039980	-0.00092941	0.00084204	-0.00035335	0.00108699	0.00110877	-0.00114493	-0.00039016	-0.00106897	0.00100005	0.00015788	0.00050093	-0.00137397	-0.00068794	0.00022956	-0.00046428	-0.00077919	0.00052627	-0.00060953	0.00043594	-0.00081179	-0.00098538	0.00136279	0.00139302	-0.00017061	-0.00026961	0.00049271	-0.00056104	0.00067043	0.00072876	-0.00017054	-0.00014175	-0.00155404	0.00043295	-0.00054533	-0.00128081	-0.00119930	-0.00032935	-0.00119784	0.00082964	0.00104612	-0.00112585	0.00170373	0.00038543	-0.00108803	-0.00011763	-0.00056668	-0.00116113	0.00087524	-0.00131084	-0.00063248	0.00006329	0.00108691	0.00087412	-0.00037619	-0.00020232	-0.00027379	0.00173333	0.00216743	0.00008419	-0.00115142	0.00070685	0.00053735	0.00047995	-0.00174235	-0.00092095	0.00240737	-0.00107423	0.00183401	-0.00053790	-0.00018506	0.00055021	0.00258308	-0.00111074	0.00143443	0.00020406	0.00085087	-0.00016416	0.00057843	-0.00040428	-0.00163069	-0.00138925	0.00088833	0.00073865	-0.00076829	-0.00089040	0.00107808	0.00087882	-0.00095605	-0.00076293	0.00155356	0.00135382	0.00192697	0.00071612	-0.00160751	-0.00000716	-0.00009947	0.00075945	-0.00053343	0.00080738	0.00029011	0.00011640	-0.00075849	-0.00052721	-0.00015650	-0.00140583	0.00064312	-0.00032188	0.00049800	0.00002873	0.00016594	-0.00129409	0.00111777	-0.00070630	-0.00038935	-0.00121075	-0.00077683	0.00072934	0.00150165	0.00019056	-0.00100655	0.00037997	0.00056581	0.00028064	0.00025736	0.00039618	0.00000236	0.00114702	-0.00037280	-0.00027833	0.00138132	0.00003583	-0.00030686	-0.00042341	0.00092999	0.00120738	-0.00010506	0.00067471	-0.00001472	-0.00012499	-0.00045419	-0.00043267	0.00086824	0.00043864	0.00047366	0.00013619	0.00141098	0.00036439	0.00035142	0.00038472	-0.00043300	-0.00059268	-0.00053084	-0.00110513	0.00031644	0.00016600	0.00034002	-0.00017016	-0.00044544	-0.00035142	-0.00028548	0.00067000	-0.00004111	0.00013281	0.00010407	-0.00031089	-0.00022418	0.00088505	0.00054183	0.00022833	0.00057431	0.00029545	0.00019807	0.00050649	-0.00011451	-0.00007046	0.00031101	-0.00019990	0.00030213	-0.00014939	0.00039133	0.00018958	0.00027473	0.00052086	0.00017793	0.00029232	-0.00015897	0.00058881	0.00014086	-0.00000480	0.00014109	0.00016401	0.00025002	0.00002972	0.00015290	0.00040256	0.00043030	0.00028707	0.00032127	0.00062464	-0.99905294
-2.3002	0.06829825	-0.51694266	0.87563878	-0.65939704	0.79045476	0.19413932	-0.46147752	-21.47483647	0.19125846	-0.24614812	-0.39442151	-0.96121168	0.21045449	0.42798431	-0.17904952	-21.47483647	0.62352896	0.18308318	-0.80389633	-21.47483647	-21.47483647	-21.47483647	-1.46365011	-1.41485691	0.30750566	-21.47483647	-21.47483647	-21.47483647	0.95240617	-21.47483647	0.35587152	0.35785344	0.31243946	0.09559626	0.00759919	0.85784450	-0.03443202	0.15498882	-0.01219238	-0.03592598	0.01267385	-0.07581032	0.04091151	0.05840517	0.00757764	-0.00968972	0.00492283	0.00408812	0.00379610	0.01234240	-0.00144822	0.01857804	0.00561257	0.01051882	0.01238257	0.00101626	0.00154164	0.00371683	0.00170366	-0.00351704	-0.00035797	0.00057394	0.00175405	-0.00535966	-0.00596662	-0.00100666	-0.00491571	-0.00088516	-0.00261963	-0.00187049	-0.00021338	-0.00333249	0.00002680	-0.00570790	-0.00011232	-0.00391271	-0.00031549	-0.00415489	0.00040005	-0.00182432	0.00331701	-0.00554764	0.00522144	-0.01201131	0.00869084	-0.00304126	0.01203835	-0.00591566	-0.00562004	-0.00557706	-0.00063195	0.00087114	-0.00698074	0.00591921	-0.00465556	-0.00279139	0.00287107	-0.00401056	0.00342681	-0.00176928	-0.00296829	-0.00214838	0.00111253	-0.00202385	-0.00074341	0.00453413	-0.00129787	0.00030610	0.00153632	0.00992928	0.00169299	0.00453233	-0.00278313	0.00866997	-0.00031265	-0.00195085	-0.00040800	-0.00341926	0.00094181	-0.00054394	-0.00126706	0.00585762	0.00045389	0.00239546	0.00291811	-0.00041465	0.00021763	-0.00061321	-0.00163326	0.00051245	-0.00286251	-0.00050429	0.00072749	-0.00022530	-0.00000052	-0.00097254	-0.00098647	-0.00015095	-0.00110736	-0.00200178	-0.00004960	-0.00141654	-0.00040168	-0.00207621	-0.00066613	-0.00001838	-0.00188612	-0.00083618	0.00025718	-0.00070695	-0.00268604	-0.00001365	-0.00012795	0.00112512	-0.00019158	-0.00051981	-0.00050407	0.00174158	-0.00009259	-0.00150396	0.00047970	-0.00012170	-0.00034072	0.00041038	0.00005468	0.00024688	-0.00107657	-0.00025949	-0.00034103	0.00084855	0.00021062	0.00063024	-0.00012008	-0.00113303	-0.00085268	-0.00043034	-0.00024813	0.00158939	0.00115239	-0.00007686	0.00017307	-0.00018838	-0.00058434	0.00068079	-0.00090373	0.00038586	-0.00121929	0.00052489	-0.00033506	0.00093003	0.00112248	0.00002379	-0.00020285	0.00076794	-0.00005065	0.00112869	0.00066458	0.00056571	0.00085722	0.00015926	-0.00029246	-0.00154912	0.00035714	-0.00039803	0.00039911	0.00027575	0.00053260	0.00036948	-0.00030469	-0.00014031	0.00116727	-0.00031641	-0.00067938	0.00024549	0.00019897	-0.00017791	-0.00159864	-0.00134216	0.00075347	0.00091262	-0.00082115	-0.00013160	-0.00014355	0.00031100	-0.00090198	0.00005520	-0.00047917	0.00090506	0.00054729	0.00006913	0.00038416	0.00022058	-0.00002496	0.00068019	-0.00049762	0.00035147	0.00017888	0.00068250	0.00015289	-0.00038257	0.00026618	-0.00006546	0.00038299	0.00030118	0.00055275	-0.00024555	0.00009425	0.00019072	-0.00037257	0.00020039	0.00048644	0.00010098	-0.00060029	-0.00023105	-0.00013392	-0.00078881	-0.00057073	-0.00066473	-0.00031736	-0.00097077	-0.00064448	0.00098726	0.00081363	-0.00008041	-0.00090882	-0.00032011	0.00017927	-0.00019426	0.00020535	-0.00045568	0.00063405	0.00027092	-0.00040084	0.00007439	-0.00028178	-0.00035104	-0.00043125	0.00010785	0.00058572	0.00124197	-0.00079969	-0.00019447	-0.00012617	-0.00005349	-0.00048304	0.00009280	0.00041904	0.00029772	-0.00121972	-0.00003566	0.00035727	0.00019556	-0.00038399	0.00018080	0.00047877	-0.00021176	-0.00057618	-0.00041422	-0.00081828	-0.00090939	0.00012125	-0.00012719	0.00025921	-0.00096968	0.00024152	0.00047700	-0.00038929	-0.00030012	-0.00083799	0.00001833	-0.00039848	-0.00106939	-0.00016862	0.00069431	-0.00076743	0.00106807	0.00025974	-0.00083039	-0.00129235	0.00008248	0.00006882	0.00015263	-0.00073512	0.00057337	-0.00142255	0.00069975	0.00032699	-0.00036309	-0.00046574	0.00035333	0.00007694	0.00067940	-0.00116329	-0.00006216	0.00047492	0.00077219	0.00121214	0.00024289	0.00020540	0.00077000	0.00003110	0.00031819	-0.00126054	-0.00009636	0.00094708	0.00065742	0.00006537	0.00002949	0.00005573	0.00136383	-0.00014376	0.00096717	-0.00160586	0.00106245	0.00076399	0.00094278	-0.00183632	-0.00056413	0.00095481	0.00073955	0.00134332	-0.00044447	-0.00039588	0.00181009	0.00169650	0.00123946	-0.00028848	0.00124323	-0.00023247	0.00380624	-0.00073871	0.00037914	-0.00178427	-0.00014099	0.00081281	-0.00190195	-0.00031172	-0.00053172	-0.00063184	0.00165945	-0.00123448	-0.00079175	-0.00258292	0.00215452	-0.00005991	-0.00033209	0.00111720	0.00029093	0.00045700	0.00031143	-0.00286880	-0.00098951	-0.00121243	0.00208364	0.00140478	0.00136619	-0.00087720	-0.00002348	0.00078048	-0.00185498	-0.00030855	-0.00110697	0.00176741	0.00089848	-0.00128961	-0.00200240	-0.00011241	0.00063296	0.00016681	-0.00019864	0.00120615	-0.00023773	-0.00061426	-0.00104766	-0.00127802	0.00026489	-0.00100757	-0.00102016	0.00052270	0.00156805	-0.00102607	-0.00120440	0.00066813	-0.00056283	-0.00050527	-0.00110066	-0.00075637	-0.00012985	-0.00039832	0.00055218	-0.00125763	-0.00095377	0.00026010	0.00026552	-0.00064632	0.00048648	0.00072737	-0.00032370	-0.00014358	-0.00044735	-0.00002079	0.00043694	-0.00050802	0.00017117	-0.00006229	0.00066555	-0.00037625	-0.00012727	0.00098149	-0.00037483	0.00010736	0.00048869	-0.00023385	0.00000610	0.00003357	0.00054105	0.00103994	0.00075715	0.00048944	0.00082643	0.00029110	-0.00095332	0.00017477	0.00009110	-0.00051003	0.00004900	-0.00069089	0.00062419	-0.00038639	-0.00072336	0.00022195	-0.00085282	0.00066850	0.00022472	0.00011940	0.00153200	0.00010249	-0.00057842	0.00064609	0.00042901	0.00027311	-0.00017515	-0.00008759	0.00022935	0.00056567	-0.00003725	0.00016417	-0.00003835	0.00027400	0.00041904	-0.00022176	0.00018512	0.00042939	0.00050393	0.00033405	0.00000915	-0.00027488	-0.00031326	0.00030660	0.00033544	-0.00009398	0.00005025	-0.00009859	0.00036324	0.00009418	-0.00016199	0.00027882	0.00017733	0.00057779	0.00012904	0.00015312	0.34531486
-2.2002	0.20775083	-0.07020886	-0.27899253	-21.47483647	0.78373432	-0.81098825	-1.53638385	0.38552034	-0.30151072	0.16588665	0.11147337	-0.60350043	0.39876802	-21.47483647	-21.47483647	-3.14654231	0.01451032	1.59016740	0.49652418	-0.25382092	1.33468819	-21.47483647	0.23475835	-21.47483647	1.14151514	-21.47483647	0.63592055	-21.47483647	0.22345439	-0.73208749	2.63315630	-1.17493474	0.21442875	-0.88579447	0.15720341	-0.19945760	-0.07141423	-0.06187105	0.01177220	0.05883774	0.03828188	-0.01827045	0.01076037	0.00881766	0.01611747	-0.01327731	-0.00513119	-0.00676843	0.00052616	0.00567107	-0.00711554	0.00981266	0.00002265	0.00302356	0.01470880	0.00592991	0.00864157	0.01003761	0.00835993	0.00586195	0.00514915	0.00301775	0.00305329	0.00296943	-0.00332905	0.00190386	-0.00020632	-0.00174225	-0.00045024	-0.00030620	0.00092083	-0.00127898	-0.00012821	-0.00255455	0.00026543	-0.00499518	0.00084187	-0.00153073	0.00296592	-0.00377604	-0.00094908	-0.00142817	-0.00268032	-0.00071898	0.01120814	0.00987568	0.00593908	-0.00515119	0.00363624	0.00129491	0.00198475	0.00228180	-0.00199474	-0.00104287	0.00060218	-0.00028478	0.00010871	-0.00201350	0.00484078	0.00105580	-0.00112628	-0.00250573	0.00276468	-0.00310751	-0.00267979	0.00592349	-0.00346433	-0.00313795	-0.00077092	0.00849926	0.00331674	0.00670849	-0.00409856	0.00607237	0.00275503	-0.00304638	0.00188972	-0.00034016	0.00238492	-0.00096884	-0.00444878	0.00703004	0.00122890	0.00002174	0.00262085	-0.00012783	0.00098039	0.00135705	-0.00265112	-0.00014468	-0.00014568	-0.00138838	-0.00073442	0.00023108	-0.00038955	0.00047180	0.00011399	-0.00082664	0.00015763	-0.00088595	0.00091978	-0.00057774	0.00076975	-0.00250242	-0.00056760	0.00037546	-0.00065260	0.00134498	0.00121545	-0.00068327	-0.00124845	0.00054284	0.00052171	0.00052447	0.00054092	0.00008999	-0.00134323	0.00143201	-0.00123137	-0.00036546	0.00051790	-0.00030018	-0.00030135	0.00004445	0.00008009	-0.00042779	-0.00027858	0.00035377	0.00022678	0.00066212	0.00167038	0.00053361	0.00007339	-0.00041330	-0.00062246	-0.00072827	0.00061209	0.00135303	0.00056785	-0.00083435	-0.00065934	0.00051184	0.00012959	0.00027969	-0.00045684	0.00046878	-0.00045591	0.00096629	0.00094012	0.00051584	0.00022035	0.00083556	-0.00052426	0.00007559	-0.00027138	0.00169783	-0.00012107	0.00019818	0.00166309	-0.00009317	0.00032519	-0.00052278	-0.00014020	0.00057847	-0.00009808	-0.00005779	0.00064356	0.00028633	-0.00034771	-0.00066031	0.00065863	-0.00004373	-0.00034100	0.00055697	0.00024115	0.00034395	-0.00117483	0.00066995	0.00097313	0.00020269	-0.00056506	-0.00029506	0.00032611	-0.00008892	-0.00137370	0.00022030	-0.00035222	0.00072074	0.00006635	0.00042981	0.00042275	0.00059402	-0.00035718	0.00069643	-0.00028518	0.00024119	0.00005022	0.00012893	0.00030488	0.00036152	0.00017709	0.00037453	0.00027844	0.00024502	0.00000450	-0.00050698	-0.00012792	-0.00055496	0.00013264	0.00022115	0.00014436	-0.00037676	-0.00016281	-0.00009403	0.00094117	-0.00036637	-0.00011333	0.00001841	-0.00073168	-0.00018406	-0.00022014	-0.00038344	0.00039766	-0.00006247	-0.00093978	0.00024965	-0.00020666	0.00014716	-0.00037213	-0.00016538	0.00050560	0.00006289	-0.00050418	-0.00011653	-0.00061056	-0.00033332	-0.00020871	-0.00004722	0.00016478	0.00007527	-0.00065845	0.00015231	-0.00033954	0.00061578	-0.00073810	-0.00044515	0.00071733	0.00059040	-0.00078905	-0.00018521	-0.00000342	0.00043525	0.00005216	0.00001673	0.00042215	-0.00112576	0.00003127	-0.00015382	-0.00063303	-0.00047082	0.00085014	-0.00004078	0.00039940	-0.00067825	0.00072144	0.00043251	0.00030769	-0.00042282	0.00071341	0.00012499	0.00059496	-0.00033182	-0.00097933	0.00078183	-0.00077514	0.00087240	0.00050687	0.00094906	0.00016100	0.00040944	0.00063407	0.00077664	-0.00022054	-0.00021072	-0.00077665	-0.00033671	0.00110174	-0.00034992	-0.00001839	0.00101916	0.00080632	0.00059389	-0.00084566	-0.00074452	0.00098097	0.00064906	0.00019913	-0.00022157	0.00087356	-0.00017201	0.00026957	0.00153681	-0.00125428	-0.00061563	0.00018570	-0.00155035	0.00150221	0.00249619	0.00240390	0.00110009	0.00120836	0.00240819	0.00011080	0.00045752	-0.00026537	0.00219657	-0.00069503	-0.00096644	-0.00001978	0.00288577	-0.00078322	-0.00032886	0.00211120	0.00288854	-0.00000664	-0.00174305	0.00103061	-0.00026135	0.00040968	-0.00000727	-0.00018468	0.00137564	-0.00078471	0.00141751	0.00187209	-0.00179657	0.00082843	0.00062604	-0.00137467	0.00405076	-0.00067817	-0.00054275	0.00059590	0.00257923	0.00213885	-0.00009452	-0.00136352	0.00023394	0.00223243	-0.00039355	-0.00100217	-0.00096126	-0.00160720	-0.00002166	0.00085768	-0.00001878	-0.00022860	0.00139054	-0.00039285	-0.00181690	-0.00166655	0.00033703	0.00056598	0.00083146	-0.00052413	0.00103591	-0.00102273	-0.00013216	0.00053232	0.00083333	0.00035626	0.00072315	-0.00007923	-0.00036580	0.00079157	0.00153861	-0.00060894	0.00191695	0.00035390	0.00011395	0.00035125	0.00073373	0.00079732	0.00044834	0.00042818	-0.00042330	0.00000143	-0.00044353	0.00024648	0.00099416	-0.00140291	-0.00113705	-0.00004312	-0.00027761	-0.00055161	0.00013238	-0.00011686	0.00045199	0.00003232	0.00035829	-0.00011452	0.00045409	-0.00046693	0.00017088	0.00042436	0.00041094	-0.00038736	0.00019386	-0.00004933	-0.00048648	0.00012402	0.00026196	-0.00023786	0.00005470	-0.00003456	0.00003000	0.00070999	0.00056518	-0.00004075	-0.00013837	0.00075777	0.00018911	-0.00068866	0.00041313	0.00006571	-0.00020607	0.00041056	0.00070546	0.00033783	0.00021975	0.00073529	-0.00044917	0.00086083	-0.00042260	0.00026852	0.00046498	0.00023595	0.00005724	0.00012318	0.00050371	0.00081064	-0.00042422	0.00001907	0.00089098	0.00086876	0.00010296	0.00010079	0.00010304	0.00026668	0.00007920	-0.00018232	0.00018783	0.00032689	0.00007738	-0.00024978	-0.00012552	-0.00004182	-0.00024636	0.00035278	0.00036265	-0.00007995	-0.00000318	-0.00052553	0.00027341	0.00021164	-0.00045956	0.00002801	0.00045657	0.00041695	0.00016682	0.00052796	-0.49603621
-2.1002	0.75561317	-1.10867941	0.02191901	0.27248731	0.80101854	-0.77693123	-0.50207752	0.34407646	-0.51742890	-1.11545753	1.70173979	-21.47483647	-21.47483647	1.01457202	0.67002136	0.56957299	0.16969597	0.34761041	-0.72962902	0.81248212	-0.79845756	-1.27697074	-21.47483647	-21.47483647	0.70275657	-21.47483647	0.27658681	-21.47483647	-0.47103292	-21.47483647	0.00761037	1.14971864	-0.19211845	0.24890575	0.05740295	0.20240924	-0.03047540	-0.16205211	0.06717055	0.12040960	-0.00737495	-0.06771023	0.04606593	0.02309547	0.01623224	0.01251442	-0.00229564	-0.00347235	-0.01687227	-0.00856060	-0.00772352	0.00968238	-0.00897594	0.00156004	0.01065162	-0.00072622	0.00512758	0.00768076	0.01097678	0.01118460	0.00934759	0.01018336	0.00799649	0.00812272	0.00509784	0.00831474	0.00260670	0.00476435	0.00324330	0.00447038	0.00044891	-0.00362531	-0.00199583	-0.00557787	-0.00166214	-0.00432925	-0.00303751	-0.00495411	0.00313676	-0.00074489	-0.00488778	-0.00763114	-0.00156666	0.00289279	0.00433756	0.00750754	0.00505840	-0.00239704	-0.00732018	-0.00220619	-0.00402397	0.00245600	-0.00186771	0.00251459	-0.00698882	-0.00022030	-0.00215566	-0.00523207	0.00194057	-0.00071899	-0.00361930	-0.00275041	-0.00099328	-0.00357506	-0.00532707	0.00313063	-0.00394450	-0.00412419	-0.00299002	0.00790063	0.00329023	0.00595471	-0.00304928	0.00807848	0.00284010	0.00004201	0.00293796	-0.00113107	-0.00008487	0.00093767	-0.00074784	0.00622665	-0.00209576	0.00150512	0.00179593	-0.00172018	0.00128011	-0.00109599	-0.00081436	0.00169624	-0.00400719	0.00054671	-0.00120132	-0.00097699	0.00055094	-0.00004579	-0.00247079	-0.00091294	0.00244512	-0.00064942	-0.00090691	-0.00069165	0.00005581	-0.00081506	-0.00191007	0.00051897	-0.00107351	-0.00040939	0.00025011	-0.00076455	-0.00146965	0.00043199	-0.00032029	0.00028296	0.00078895	-0.00070871	-0.00129561	-0.00071150	-0.00058024	-0.00082232	-0.00039718	-0.00011767	-0.00043652	0.00018962	0.00016692	-0.00072468	-0.00085300	-0.00056559	-0.00046166	0.00018123	0.00097313	0.00149658	-0.00051996	-0.00104845	-0.00068896	0.00004031	-0.00021264	0.00036241	-0.00013248	-0.00036980	-0.00166626	-0.00025469	-0.00077362	0.00057873	-0.00061069	-0.00047193	-0.00106008	0.00015705	0.00012999	0.00062327	0.00044535	-0.00031301	-0.00126479	0.00001862	-0.00072946	0.00164552	-0.00072912	0.00031371	-0.00081862	0.00013272	-0.00020588	-0.00046111	-0.00107587	-0.00019212	-0.00107194	0.00042164	0.00020703	0.00056729	-0.00033298	0.00030638	-0.00056718	-0.00003331	-0.00095007	0.00000514	-0.00044418	-0.00074490	-0.00149509	0.00065900	-0.00002486	-0.00061493	-0.00068023	-0.00088313	0.00030722	-0.00081435	-0.00072643	-0.00118949	-0.00016643	0.00114123	-0.00002891	-0.00022554	0.00028982	-0.00052890	0.00010099	0.00043807	-0.00094714	0.00045839	-0.00033848	-0.00063621	0.00018212	-0.00114211	0.00048985	-0.00021620	-0.00023933	-0.00011677	-0.00031140	-0.00016259	-0.00042196	-0.00067421	0.00049027	-0.00041697	-0.00039510	-0.00014603	-0.00030440	-0.00052476	-0.00001048	-0.00163701	-0.00052037	0.00011587	-0.00061029	-0.00062486	-0.00070042	-0.00046837	-0.00011990	-0.00032876	-0.00081344	-0.00019153	-0.00080910	-0.00077786	0.00043411	-0.00087376	0.00015052	-0.00018611	-0.00020140	-0.00061304	-0.00051223	-0.00081710	-0.00053700	-0.00041179	-0.00011891	0.00027463	-0.00056036	-0.00037139	-0.00089109	-0.00048858	0.00000861	-0.00020462	0.00011140	-0.00011181	-0.00075987	0.00044246	-0.00032948	-0.00024949	-0.00009541	0.00004404	-0.00022250	-0.00082070	0.00039856	-0.00057978	-0.00101065	-0.00122242	0.00041694	0.00020399	0.00007187	-0.00027771	0.00119299	0.00040830	-0.00057317	0.00020576	-0.00052671	-0.00044614	-0.00028199	-0.00047233	-0.00008819	-0.00036102	-0.00080787	0.00122426	-0.00051408	-0.00039449	-0.00021925	0.00021899	0.00152268	0.00082567	0.00059065	-0.00068960	0.00019662	0.00001752	0.00108436	-0.00090800	-0.00039702	-0.00021699	-0.00034927	-0.00037019	-0.00092191	0.00013299	0.00083188	0.00057576	0.00084320	-0.00040774	-0.00029134	-0.00013148	0.00250321	-0.00082602	-0.00089964	0.00004294	0.00021386	-0.00139846	-0.00018881	-0.00089686	0.00056742	0.00060651	-0.00041440	0.00012988	-0.00033006	0.00033515	-0.00171668	0.00058161	-0.00204932	-0.00018916	-0.00137372	0.00016260	0.00108116	-0.00052876	-0.00162099	-0.00051552	-0.00033997	0.00200011	0.00026891	-0.00143306	0.00121734	-0.00091620	-0.00092883	-0.00049002	0.00013679	0.00026026	-0.00072762	-0.00240493	-0.00122216	-0.00188650	-0.00094018	0.00180885	-0.00007914	-0.00132320	0.00043548	0.00134923	0.00144201	0.00092527	-0.00092857	-0.00044535	0.00002848	-0.00023581	-0.00030970	-0.00127392	-0.00277708	0.00009162	-0.00012628	0.00154555	0.00183370	0.00083608	-0.00088437	-0.00345229	0.00053733	-0.00063778	0.00161538	-0.00019341	0.00063189	-0.00054726	0.00032847	-0.00038100	0.00082850	0.00072769	-0.00067335	0.00007150	-0.00028953	-0.00099381	0.00030477	0.00022158	0.00043189	-0.00015506	0.00020062	-0.00002303	0.00047862	-0.00056984	-0.00021140	0.00087753	0.00113420	-0.00041509	-0.00096719	-0.00133154	0.00220761	-0.00058968	0.00024693	-0.00088438	0.00080323	0.00095530	0.00075354	-0.00028058	-0.00023167	0.00000444	0.00055773	-0.00096176	-0.00066579	0.00092638	-0.00058846	0.00025207	0.00005870	0.00046165	-0.00117441	-0.00062178	-0.00010191	-0.00097408	-0.00047243	-0.00038214	-0.00092026	-0.00057661	-0.00043809	0.00028823	0.00008458	0.00030083	0.00006977	-0.00002248	-0.00069157	-0.00000161	0.00091422	-0.00070698	-0.00023921	0.00003142	0.00085233	0.00055402	-0.00015579	-0.00065704	-0.00050129	-0.00019753	-0.00069563	-0.00056489	-0.00023727	0.00043590	-0.00018114	-0.00039199	-0.00073969	-0.00024532	0.00017770	0.00016916	-0.00001465	-0.00013354	0.00029501	-0.00048294	-0.00026091	-0.00028156	-0.00018514	0.00040241	-0.00026932	-0.00023590	0.00032988	0.00031374	-0.00016111	-0.00007636	-0.00013111	-0.00036154	-0.00006459	-0.00020732	0.00037989	0.00008523	-0.00018375	-0.00000527	-0.00004645	0.00007482	-0.00019917	0.00000413	0.00053132	0.00017273	0.00013606	0.12353798
-2.0002	0.25977612	1.26893342	-0.41292521	0.01361514	-0.19960971	-1.78772533	-0.03549001	1.16893053	-0.64562786	0.67305100	0.06607474	-21.47483647	0.39984947	1.82672358	0.65614363	-1.20905495	-1.17273206	-0.45499964	-0.07215958	0.37318119	0.11203378	-21.47483647	0.92668253	-21.47483647	0.33550528	-21.47483647	-21.47483647	0.89058268	0.78550728	-21.47483647	-21.47483647	-21.47483647	0.21427079	-0.04731702	-0.20355377	-0.29578518	0.10801153	0.22365518	0.03374998	-0.03351918	-0.04434924	-0.03377563	0.01273659	0.07066031	0.01603864	-0.00705626	0.02763426	0.01243972	-0.00727013	0.00662919	-0.00002046	0.01701143	0.00735324	-0.00144497	0.00649063	-0.00106267	0.00313017	0.00578306	0.00629366	0.01106554	0.00431484	0.01189611	0.00922653	0.01434985	0.01184113	0.01758264	0.01587596	0.01614921	0.01758059	0.01701999	0.01320436	0.00659069	0.00554559	0.00312027	0.00282920	-0.00067247	-0.00254978	-0.00305574	0.00108449	-0.00247740	-0.00735251	-0.00842758	-0.00521783	0.00107904	0.00506026	0.00131612	-0.00378073	-0.00312759	-0.00784933	0.00498732	0.00685899	0.00845931	-0.00129787	0.00980197	0.00068780	0.00144534	0.00287456	0.00008696	-0.00041245	0.00123348	-0.00313151	-0.00316253	-0.00035023	-0.00218664	-0.00629284	0.00173932	-0.00207106	-0.00168338	-0.00377949	0.00875727	0.00254661	0.00441513	-0.00250897	0.00972636	0.00296469	0.00079616	0.00021131	-0.00614999	0.00077404	0.00283504	-0.00399673	0.00691770	-0.00080612	0.00075259	0.00090893	-0.00007561	0.00105602	-0.00061064	-0.00363122	0.00054123	-0.00107666	-0.00010396	-0.00251352	-0.00104835	-0.00073923	-0.00003426	-0.00150057	-0.00060363	0.00121643	-0.00191765	-0.00037245	-0.00159697	0.00026581	-0.00098166	0.00049946	-0.00030342	-0.00057118	0.00055032	0.00042337	-0.00140017	-0.00172374	0.00002218	-0.00040290	-0.00031377	-0.00020869	0.00056211	-0.00122919	0.00041845	-0.00041419	-0.00086677	0.00050448	0.00076796	-0.00130026	-0.00011924	0.00043432	0.00001595	-0.00099218	0.00051787	0.00042152	0.00126783	0.00065000	0.00049692	-0.00028866	-0.00105236	-0.00051353	0.00122670	-0.00027671	0.00012822	-0.00078111	0.00029409	-0.00078441	0.00033508	0.00009922	0.00069196	-0.00011678	0.00042027	-0.00110992	0.00121960	-0.00034986	0.00072643	0.00059001	0.00030711	0.00021012	0.00077974	-0.00099482	0.00045591	-0.00072710	0.00022352	-0.00009873	-0.00003173	0.00022950	-0.00118340	-0.00061198	-0.00051630	0.00018412	-0.00047665	0.00094068	0.00020417	0.00003026	0.00023379	-0.00026080	0.00106330	0.00026380	0.00016434	-0.00067759	0.00044737	-0.00112213	-0.00054690	-0.00006515	0.00041630	-0.00118069	-0.00143540	-0.00077608	0.00063177	-0.00030506	0.00019900	-0.00051316	-0.00046718	0.00102489	-0.00049305	-0.00044541	-0.00017232	-0.00015505	0.00076302	-0.00115418	0.00047171	0.00016098	0.00066797	-0.00072046	-0.00020636	0.00078777	0.00052307	-0.00064398	-0.00022773	-0.00016154	-0.00018112	-0.00055937	-0.00081960	0.00062599	0.00002827	-0.00062031	-0.00131473	-0.00021086	-0.00031424	0.00058138	-0.00014714	-0.00002207	-0.00013259	-0.00060132	0.00015486	-0.00039551	-0.00051545	-0.00029954	-0.00025579	-0.00059954	0.00050772	-0.00083706	-0.00048936	-0.00018930	-0.00091417	0.00047056	0.00013879	0.00020711	0.00014989	-0.00093636	-0.00066266	-0.00010142	-0.00013041	-0.00018004	0.00037405	-0.00044204	-0.00051034	-0.00064525	-0.00032302	0.00039446	-0.00007010	0.00033208	0.00035373	-0.00063843	-0.00023353	-0.00017904	-0.00028394	-0.00021550	0.00009495	-0.00062075	-0.00068052	0.00042578	0.00067664	0.00020855	-0.00012568	0.00019212	-0.00024221	-0.00101751	-0.00043867	0.00098546	-0.00029953	-0.00031985	-0.00128862	0.00044611	0.00006703	0.00048421	-0.00052413	-0.00001586	0.00046985	-0.00084847	0.00107295	0.00098561	-0.00004949	-0.00155557	-0.00064532	0.00147702	-0.00042310	-0.00006056	-0.00100712	-0.00113700	-0.00024592	-0.00055522	0.00048519	0.00055128	0.00043360	-0.00001909	-0.00052773	-0.00007728	-0.00024682	0.00143538	0.00074510	0.00146734	-0.00039531	-0.00087813	0.00120080	0.00048778	-0.00043619	-0.00115837	-0.00007526	0.00241593	0.00000761	-0.00001550	-0.00022330	0.00173772	0.00117512	0.00024430	0.00080551	0.00074323	0.00014284	-0.00064078	0.00035169	-0.00012836	-0.00088488	-0.00061195	0.00033929	0.00130877	-0.00002519	-0.00234167	0.00142595	0.00197127	-0.00041828	0.00070284	-0.00078355	0.00274023	0.00284636	-0.00285183	-0.00153782	0.00075788	-0.00076766	-0.00066281	-0.00279572	0.00033591	0.00248398	-0.00007994	0.00211092	-0.00118142	-0.00192863	-0.00090652	0.00039346	0.00058967	0.00193717	0.00100877	-0.00039611	0.00201699	0.00189900	-0.00029988	-0.00260715	-0.00011286	0.00384189	0.00005029	-0.00155320	0.00077639	-0.00051604	0.00101035	-0.00080680	-0.00000686	0.00048653	-0.00028121	-0.00002393	0.00122164	-0.00006773	-0.00154705	-0.00125978	0.00036432	0.00059962	-0.00115706	0.00038285	0.00187053	0.00077936	0.00018258	0.00113088	0.00017163	-0.00021851	0.00118961	-0.00058381	0.00038660	0.00023128	0.00079330	-0.00064700	0.00172214	0.00047560	-0.00160034	-0.00133500	0.00068669	0.00012203	-0.00091664	-0.00005194	0.00051576	-0.00011103	0.00002360	0.00009249	0.00048623	-0.00012172	0.00081774	0.00017312	0.00029095	0.00086571	-0.00055096	0.00045545	0.00053023	0.00064204	0.00052645	-0.00003525	0.00094989	-0.00122048	-0.00056351	0.00016627	-0.00030120	0.00059907	-0.00021237	0.00022238	0.00055559	0.00031698	0.00043069	0.00031738	0.00119774	-0.00093073	0.00010311	-0.00006824	-0.00013647	0.00107004	0.00012128	0.00099161	0.00046268	-0.00006525	-0.00090572	-0.00002977	0.00014692	0.00011864	0.00052359	0.00104345	0.00045786	0.00013673	0.00061708	0.00095219	0.00107041	0.00061813	0.00068735	0.00068564	0.00018083	0.00002000	0.00055222	0.00039712	0.00025599	0.00028227	-0.00063947	-0.00025709	0.00014403	0.00028536	0.00016474	0.00000447	-0.00017437	0.00043689	0.00038802	0.00005593	-0.00014315	0.00067579	0.00024765	0.00019349	0.00030474	0.00015650	0.00028952	0.00062736	0.00040992	0.00048991	0.00074093	-0.31295568
-1.9002	-0.84127895	-0.46013278	0.89901382	0.21651912	0.95547815	-0.07108612	-0.82111201	0.87997819	-0.91491884	0.67258078	-21.47483647	0.59156748	-0.49906956	-21.47483647	0.29575154	-21.47483647	0.01343061	0.81778407	0.06961120	-0.95925325	-2.42602611	-21.47483647	-1.28653085	-21.47483647	-0.04032610	-21.47483647	-2.63918900	-21.47483647	-0.34056992	0.56939274	-21.47483647	-21.47483647	0.77488476	0.37660389	0.73269069	0.14856044	-0.00273141	0.00582352	-0.11160593	0.01299181	-0.03583982	-0.03477780	0.00813272	0.03155290	0.01456171	-0.00093252	0.00483886	0.00516879	-0.01118076	-0.00528898	0.00805294	0.02353514	0.00799885	0.00115865	0.01635339	0.00453805	0.00546808	0.00382986	0.00906276	0.00652171	0.00566813	0.00625934	0.00982462	0.01202175	0.01104670	0.01277209	0.01352416	0.01896708	0.02092695	0.01923309	0.01936341	0.01907990	0.01392959	0.01167476	0.01122997	0.00775086	0.00975396	0.00335363	0.00165697	0.00073533	-0.00243242	-0.00324376	-0.00557820	-0.01009190	0.00344282	-0.00350353	0.00204526	-0.01048100	-0.00778249	-0.00746843	0.00556835	-0.00160416	0.00375847	0.00268592	-0.00613844	0.00447666	0.00425325	-0.00310315	0.00384186	0.00252804	-0.00329668	-0.00054566	-0.00443401	-0.00529791	-0.00456537	0.00064094	-0.00369683	-0.00245729	-0.00186269	0.01024197	0.00383025	0.00732555	0.00158724	0.00885949	0.00322155	0.00103371	0.00124672	-0.00329062	0.00178416	0.00039982	-0.00123239	0.00546289	-0.00164994	0.00188603	0.00251634	-0.00061489	-0.00258006	0.00117956	-0.00143410	0.00187821	-0.00191954	-0.00032211	-0.00086598	0.00048810	-0.00058185	-0.00062801	-0.00105428	-0.00208377	0.00053208	-0.00013451	0.00046854	-0.00129596	0.00009238	-0.00066441	-0.00125166	-0.00064675	-0.00253104	0.00036779	0.00057754	-0.00172921	-0.00105045	0.00056552	-0.00075827	0.00027938	-0.00013282	-0.00161122	0.00017067	0.00154006	0.00036260	0.00031672	0.00174753	0.00059007	-0.00027409	-0.00084798	0.00011622	0.00028057	-0.00050796	-0.00079202	0.00102928	0.00240273	-0.00018761	0.00057908	0.00008313	-0.00025113	-0.00088047	0.00053806	0.00047434	0.00025251	0.00081727	-0.00030244	-0.00067489	0.00053923	-0.00023514	0.00058174	-0.00009154	0.00116399	-0.00154193	0.00166895	0.00041414	0.00084899	0.00121168	-0.00125464	0.00117437	-0.00007333	-0.00046717	0.00047634	0.00003937	0.00121547	0.00078848	-0.00004014	-0.00020552	-0.00045439	-0.00057306	-0.00070488	0.00136442	0.00081137	0.00157364	-0.00104445	-0.00049218	0.00019448	0.00061955	0.00002268	0.00153521	0.00026467	-0.00060941	-0.00013283	-0.00052563	0.00085284	0.00020939	-0.00014648	-0.00135070	0.00022132	0.00009999	0.00003173	-0.00064576	0.00067184	0.00044636	-0.00018144	-0.00029243	0.00020460	0.00018208	-0.00021319	0.00108931	0.00094149	-0.00042135	-0.00008187	0.00076256	0.00048245	-0.00023893	-0.00029891	-0.00013711	0.00082455	-0.00025891	-0.00048812	0.00047142	0.00045984	0.00042165	-0.00017176	0.00052603	0.00043640	0.00010808	-0.00125475	0.00000814	-0.00001004	0.00059684	-0.00053817	-0.00005088	0.00029018	-0.00011244	-0.00083705	-0.00024457	-0.00003531	0.00019455	0.00002632	-0.00050258	0.00036542	0.00012004	-0.00066774	0.00026253	-0.00042276	0.00061878	0.00040078	-0.00016470	-0.00018836	-0.00053142	-0.00061349	-0.00076649	-0.00044943	0.00020488	-0.00056644	-0.00033682	0.00011504	-0.00061571	0.00008127	0.00027800	0.00019140	0.00080535	-0.00110565	-0.00050679	-0.00051603	-0.00037654	0.00045051	0.00011392	0.00077858	0.00155030	-0.00048609	0.00035499	-0.00039325	-0.00085295	0.00006931	-0.00014176	-0.00042904	0.00119077	-0.00130179	0.00062420	0.00025969	0.00001769	-0.00023866	0.00014532	0.00002900	-0.00066373	-0.00135051	0.00000791	0.00098655	-0.00026340	0.00072935	-0.00026260	-0.00017032	-0.00127166	-0.00072774	0.00065310	0.00027183	-0.00026216	-0.00052358	-0.00022387	-0.00003318	-0.00068253	-0.00218934	0.00160201	-0.00094172	-0.00012273	-0.00136272	0.00028967	0.00053805	0.00197057	0.00016936	-0.00042573	0.00040887	-0.00183625	0.00056225	0.00041909	0.00018310	0.00017921	-0.00176405	0.00152102	-0.00027598	-0.00070958	-0.00128248	-0.00077700	-0.00090583	-0.00040748	-0.00134785	-0.00110800	-0.00041713	-0.00141414	0.00045786	-0.00187903	0.00074115	-0.00145407	-0.00049506	0.00117534	0.00085468	-0.00033546	0.00170659	0.00269724	0.00120591	0.00233942	0.00041595	0.00189565	0.00139376	0.00005630	-0.00199571	0.00081645	0.00027661	0.00101930	-0.00368838	-0.00192366	-0.00066413	0.00040648	-0.00038584	0.00004784	0.00042922	0.00022882	-0.00040369	0.00056350	0.00170480	-0.00158025	-0.00097541	0.00137158	-0.00135190	-0.00046828	-0.00126647	-0.00104303	0.00090737	0.00003265	-0.00075691	-0.00010834	0.00209767	-0.00038945	-0.00060719	0.00014005	0.00059547	0.00083161	0.00056148	-0.00081260	-0.00117678	0.00067948	-0.00084043	-0.00008844	0.00043926	-0.00009245	-0.00157068	0.00036002	0.00176412	0.00023811	0.00039216	-0.00329176	-0.00094697	-0.00005807	-0.00103822	0.00050466	0.00024013	-0.00007803	-0.00031635	-0.00081801	-0.00014832	-0.00192562	-0.00133368	0.00094060	0.00153588	-0.00032273	-0.00111863	0.00052346	0.00085207	-0.00060224	0.00021415	-0.00028498	0.00048320	0.00047888	-0.00070174	-0.00045135	0.00090697	0.00103895	0.00061185	-0.00003607	0.00005059	0.00034028	-0.00053051	-0.00060344	-0.00072230	0.00005425	0.00066710	0.00002639	0.00048887	-0.00066527	0.00049554	0.00079537	-0.00002486	0.00077069	0.00029697	0.00174508	-0.00028357	0.00047232	-0.00017878	-0.00114677	0.00075900	-0.00017656	0.00115810	-0.00051996	-0.00011761	-0.00007783	0.00004736	0.00032298	-0.00016812	0.00040114	0.00085263	0.00035769	0.00022753	0.00075218	0.00035737	0.00110381	0.00039406	0.00047668	0.00045979	0.00035904	0.00050782	0.00048908	0.00059032	-0.00014505	0.00029248	0.00002524	0.00022420	0.00015122	0.00016432	0.00005999	-0.00014422	-0.00018941	0.00004165	0.00029924	0.00036232	-0.00005152	0.00008907	0.00023915	0.00017569	-0.00000173	0.00008199	0.00025086	0.00051340	0.00035226	0.00046568	0.00027213	0.21257373
-1.8002	-0.15626929	-0.18585400	-0.61348098	-21.47483647	-0.05502889	-0.09914751	-0.30564469	0.74524623	-0.29915497	-0.02970828	0.39347219	0.86614490	1.71258975	0.55870849	-1.84241005	-0.70417327	0.18474337	-21.47483647	0.77296209	-21.47483647	-21.47483647	-21.47483647	-21.47483647	0.10623556	-0.21958568	-1.11855364	-21.47483647	-21.47483647	0.02328104	-21.47483647	1.39174592	0.78972185	0.45319912	0.37796274	0.07276404	0.59718762	-0.09066400	-0.14451454	0.02006489	0.10657145	-0.00603327	-0.04234827	-0.01797349	0.05223589	0.01885919	-0.00089144	0.02580857	0.00740866	-0.01218529	0.00281882	-0.00186382	0.02079640	0.00305676	0.00689035	0.01391709	0.00478591	0.01296692	0.01585693	0.01368727	0.00715921	0.00721761	0.01294676	0.00550087	0.00677384	0.00067343	0.00349760	0.00416443	0.00425903	0.00686453	0.00644814	0.00829759	0.00886464	0.00805646	0.01094752	0.01310008	0.00880993	0.01623628	0.00916289	0.01115914	0.00724588	0.01020830	0.00143488	0.00173655	-0.00336171	-0.00096042	-0.00388724	0.00884833	-0.00927735	-0.00278708	-0.00186379	-0.00901057	-0.00509571	-0.00057584	0.00439862	-0.00471822	-0.00464589	0.00615840	-0.00437194	0.00112482	-0.00058376	-0.00146134	-0.00276029	-0.00414173	-0.00352529	-0.00257958	0.00670191	0.00290548	-0.00050411	0.00153417	0.00853362	0.00370300	0.00281867	-0.00137698	0.00941923	0.00109867	-0.00358630	0.00270982	-0.00069771	0.00059156	-0.00125045	-0.00182156	0.00634054	0.00152872	0.00230361	0.00345485	0.00129772	0.00150489	0.00053785	-0.00094987	0.00054539	-0.00188759	-0.00014130	-0.00051443	0.00002856	-0.00154762	-0.00274709	-0.00297225	-0.00167313	-0.00043993	-0.00182244	0.00160416	-0.00073700	-0.00169589	-0.00163352	-0.00053077	0.00080674	-0.00146500	-0.00046325	0.00114203	0.00026642	-0.00089276	-0.00035084	0.00129104	0.00113340	-0.00039239	-0.00111488	-0.00017277	0.00057342	-0.00072334	-0.00118866	0.00104362	0.00064688	-0.00064580	0.00019633	0.00104886	0.00044346	0.00165094	-0.00096534	0.00067118	0.00136295	0.00054648	0.00041740	0.00059513	-0.00010038	-0.00043816	0.00036084	0.00078784	0.00114404	-0.00013649	-0.00013963	0.00138742	0.00112225	-0.00026411	0.00115717	0.00107699	0.00163383	-0.00076614	0.00138138	0.00129976	-0.00002705	0.00065893	-0.00075274	0.00007907	0.00062437	-0.00011316	0.00122920	0.00001710	0.00191667	0.00079223	0.00035931	0.00059235	0.00063279	0.00042232	-0.00062745	-0.00014672	0.00039780	0.00025982	-0.00005903	0.00003488	0.00053695	0.00078528	-0.00030894	0.00076965	0.00046789	-0.00040277	-0.00006664	-0.00007893	0.00058811	0.00125889	0.00111026	0.00085763	0.00033455	0.00048230	-0.00109743	-0.00006339	0.00014524	0.00048946	0.00088504	0.00097759	0.00122514	0.00117144	0.00029770	0.00088125	0.00145277	-0.00056092	0.00039902	0.00051650	0.00078227	0.00085418	-0.00010027	0.00059119	0.00049489	0.00040733	0.00042827	0.00114980	-0.00032409	-0.00016214	0.00058349	0.00082320	-0.00009738	0.00050537	-0.00031138	0.00030039	-0.00016603	0.00096894	-0.00019710	0.00026168	0.00003218	0.00046347	-0.00024545	0.00004519	-0.00020442	0.00026590	-0.00034967	0.00017753	0.00056815	0.00086126	-0.00046866	0.00032998	-0.00084775	0.00089941	0.00011549	-0.00007643	0.00073753	-0.00050916	-0.00108380	0.00054366	-0.00000438	0.00045129	0.00043206	-0.00103994	0.00005626	0.00013554	0.00021725	0.00009323	0.00028806	-0.00021537	0.00056064	0.00026421	0.00000428	0.00092859	0.00012770	0.00028517	-0.00018855	0.00027858	-0.00027352	0.00094820	-0.00140533	-0.00044193	-0.00072479	-0.00013976	0.00070831	0.00007360	-0.00038285	0.00163228	0.00088628	0.00119541	-0.00096766	0.00034658	0.00011526	0.00002977	-0.00074923	-0.00002217	0.00066291	-0.00106266	0.00199336	-0.00064688	-0.00035000	0.00027469	-0.00056274	0.00236777	0.00070541	0.00107465	0.00064126	0.00001339	0.00156329	0.00038134	-0.00041647	-0.00072531	0.00079198	-0.00056768	0.00154002	0.00023247	0.00116404	0.00154713	0.00012092	0.00220533	0.00070017	-0.00073843	0.00124246	0.00200039	0.00059731	-0.00091811	-0.00091368	0.00297054	0.00201918	0.00025106	-0.00128927	0.00205511	0.00117123	-0.00059485	0.00100630	-0.00082426	0.00024440	-0.00044647	0.00267697	-0.00011340	0.00127059	0.00072313	0.00063529	-0.00021289	-0.00004809	-0.00010249	0.00157274	-0.00126193	0.00102871	0.00131977	-0.00047415	0.00136479	0.00211576	0.00109350	0.00056090	0.00146134	0.00343967	-0.00004894	-0.00255337	-0.00115699	0.00219400	-0.00134202	0.00190143	-0.00058913	0.00251250	0.00105183	0.00120765	0.00173508	0.00032895	-0.00127669	-0.00040752	0.00045107	0.00146005	0.00002354	-0.00237886	-0.00104653	0.00268942	0.00073685	0.00248360	0.00060985	0.00178840	-0.00099504	-0.00261898	-0.00021913	0.00258225	0.00315399	-0.00059255	-0.00003815	0.00198545	0.00139185	-0.00030150	0.00030620	0.00297104	0.00117265	-0.00021895	-0.00024399	0.00026977	0.00107910	0.00007244	-0.00100360	0.00031357	0.00089660	0.00095609	0.00054584	0.00136456	0.00035204	0.00167075	0.00061664	0.00008103	-0.00032119	0.00038785	-0.00015246	0.00065506	-0.00057211	-0.00047350	0.00113666	0.00079377	-0.00089408	0.00031001	0.00089448	0.00145657	0.00076158	0.00028830	-0.00072590	0.00133150	-0.00098654	-0.00005765	-0.00065945	-0.00003282	-0.00084583	-0.00043745	0.00034318	-0.00103052	0.00053380	0.00046073	-0.00108361	0.00159720	-0.00031485	0.00077543	0.00027792	0.00078708	0.00043434	-0.00075961	0.00141115	-0.00019867	0.00099664	0.00084514	0.00001146	-0.00040792	0.00057082	0.00001612	0.00021771	0.00018262	-0.00016190	0.00059611	0.00065950	0.00001588	0.00041490	0.00110672	0.00000262	0.00031298	0.00052432	0.00024763	0.00034930	0.00070347	0.00013511	0.00010918	0.00029925	0.00011505	0.00034746	0.00050126	-0.00028934	0.00039981	0.00018759	-0.00011274	0.00031919	0.00044729	0.00060693	0.00034294	0.00063016	0.00026610	0.00043797	0.00050318	0.00013374	0.00031370	0.00033740	0.00051759	0.00007199	0.00006802	0.00015401	0.00062659	0.00021245	0.00013156	0.00066451	0.40112811
-1.7002	-0.28661122	-1.08060563	-0.00419243	-21.47483647	0.14628291	-1.49432588	0.23815835	-0.00772006	-21.47483647	0.71690452	-1.04855138	-0.03632184	-0.51601001	-21.47483647	0.46635933	-21.47483647	0.05919479	-0.22075581	-0.27543294	-0.33305372	-2.97610378	-21.47483647	-0.92440563	-21.47483647	-1.61059475	1.45209217	-1.01529717	-0.70344865	1.22165632	0.18012567	-21.47483647	0.24375568	-0.38813960	0.02887493	-0.28871421	0.41839941	0.09565670	0.07081176	-0.02113665	0.12902063	-0.00781124	0.03655412	0.02996041	0.01829754	0.01226009	-0.00226953	0.00976583	0.00434223	-0.00740770	0.00101442	-0.00086464	0.01418141	0.00819714	0.01414644	0.01762083	0.00295650	0.00707243	0.01388633	0.01465574	0.01179776	0.00891849	0.01080709	0.01521834	0.01298746	0.00734592	0.01214829	0.00725119	0.01211622	0.00978845	0.00918619	0.00761299	0.00353775	0.00673254	0.00435289	0.00516280	0.00625453	0.00796561	0.00762955	0.01541177	0.01269380	0.01551200	0.00854485	0.00704006	0.00718002	0.01767526	0.00528699	0.00902149	-0.00020066	-0.00182702	-0.00425462	-0.00721520	0.00119420	-0.00276935	0.00427974	-0.00541545	-0.01149366	-0.00173823	-0.00079248	-0.00562323	-0.00067648	-0.00652707	-0.00111701	-0.00345303	-0.00198915	-0.00207056	0.00659337	0.00208996	0.00129058	0.00156515	0.00694639	0.00533064	0.00218176	0.00009819	0.00720301	0.00166517	-0.00291061	0.00137159	-0.00357378	0.00132278	0.00025562	-0.00019151	0.00749501	0.00084816	0.00238024	0.00190343	0.00284943	-0.00143045	-0.00154748	-0.00147623	0.00086294	-0.00168130	-0.00026076	-0.00262568	-0.00041472	-0.00160394	-0.00096887	-0.00182190	-0.00032105	-0.00006320	-0.00143808	-0.00067881	-0.00227533	-0.00124352	-0.00062484	-0.00135631	-0.00015810	-0.00182548	0.00000666	0.00031630	-0.00085732	-0.00206506	-0.00009607	-0.00015035	0.00154555	-0.00054013	0.00023180	0.00016520	0.00048429	-0.00053846	-0.00102902	0.00145737	0.00115123	-0.00057734	-0.00084642	0.00112188	-0.00088327	-0.00010616	-0.00004501	0.00059697	0.00093815	0.00023868	0.00062474	0.00035275	-0.00031142	-0.00038509	-0.00043106	0.00084163	0.00018420	0.00071245	-0.00099107	0.00030474	0.00072007	-0.00123866	0.00127817	-0.00051824	0.00013172	-0.00084631	0.00023904	0.00081242	0.00059006	0.00065617	-0.00047117	0.00046692	0.00062474	0.00004993	0.00087522	-0.00000022	0.00063540	0.00075862	-0.00029779	0.00061754	-0.00069168	0.00008041	-0.00102995	0.00212648	0.00015937	0.00031951	0.00060553	0.00098900	-0.00110771	0.00086601	0.00003691	0.00022846	0.00126305	0.00013423	0.00064506	-0.00058125	0.00020129	0.00049133	0.00026389	0.00033275	-0.00024095	0.00013907	-0.00027582	-0.00012848	0.00103295	0.00003575	-0.00029883	0.00051420	0.00087675	0.00045875	0.00029506	0.00076496	0.00066229	-0.00042329	-0.00017547	0.00058634	-0.00038818	0.00061023	0.00100076	0.00078533	0.00038188	0.00110805	0.00098902	0.00062453	0.00040798	-0.00091457	-0.00010722	0.00056003	0.00073533	0.00054644	-0.00079285	-0.00037737	0.00062868	0.00110711	-0.00065582	0.00070089	0.00102291	-0.00004265	-0.00059294	0.00052496	0.00011950	0.00065100	0.00009548	0.00054297	-0.00044564	0.00035041	-0.00078838	0.00057448	0.00072256	0.00093152	0.00019404	0.00045250	0.00045403	0.00001222	0.00016334	0.00005124	0.00033146	0.00025030	-0.00011719	0.00021665	-0.00067962	0.00018252	0.00001645	0.00033293	-0.00038339	0.00013173	-0.00004225	-0.00023119	0.00056567	-0.00013965	-0.00004280	0.00011841	-0.00008753	0.00046801	0.00021806	0.00115509	-0.00009905	0.00027324	-0.00126389	0.00057323	0.00079418	0.00045870	-0.00135044	0.00098468	0.00150809	0.00022111	-0.00120536	0.00070149	0.00070788	0.00042931	-0.00202674	-0.00083265	0.00060647	-0.00053248	-0.00043850	0.00006170	0.00025941	-0.00043804	-0.00113628	0.00026199	0.00093514	-0.00039097	0.00070555	-0.00026209	0.00074321	-0.00051071	-0.00161470	0.00061753	-0.00017764	0.00034326	-0.00011532	-0.00105409	-0.00050480	0.00180470	0.00011400	0.00110592	0.00176072	-0.00031012	0.00138297	0.00116331	0.00114274	-0.00071562	-0.00098510	0.00164459	-0.00045386	-0.00004900	-0.00116123	0.00112385	0.00132945	0.00135402	-0.00111452	-0.00063552	0.00276826	-0.00034059	0.00025704	-0.00034857	-0.00020548	-0.00054852	-0.00038723	0.00130888	0.00019418	0.00036047	0.00050549	0.00114856	0.00317664	0.00117502	-0.00082668	0.00157415	0.00066323	0.00035782	-0.00153655	0.00007124	0.00296559	0.00020728	-0.00232594	-0.00149961	0.00129802	0.00064948	0.00096738	0.00027762	-0.00015377	-0.00071350	0.00110377	0.00231594	-0.00048703	0.00066531	-0.00050994	0.00129731	0.00006935	-0.00014042	-0.00254552	-0.00044045	0.00199338	-0.00011478	0.00079374	0.00123853	0.00259291	0.00006838	-0.00089894	-0.00111061	-0.00093813	0.00147955	0.00051003	0.00024001	-0.00119482	0.00078003	-0.00011469	0.00176552	0.00116123	0.00251584	-0.00155859	0.00050369	-0.00074156	-0.00060180	0.00167058	0.00055280	0.00153657	0.00095941	0.00025946	-0.00074045	0.00005893	0.00167500	0.00046757	0.00017341	0.00020285	-0.00046879	-0.00004213	-0.00011882	0.00057754	0.00010778	-0.00113456	0.00057818	0.00120068	0.00078206	0.00024515	0.00044094	0.00147397	0.00079696	0.00045547	-0.00089587	0.00136931	0.00039983	0.00042230	0.00035802	0.00162819	0.00132267	-0.00057049	0.00004641	-0.00008237	0.00020829	-0.00048817	-0.00098769	0.00160397	0.00010891	0.00113570	0.00135437	0.00043709	0.00104202	0.00026942	0.00035964	0.00068820	0.00013834	0.00029064	0.00006317	0.00059128	0.00033314	0.00000008	0.00039621	-0.00010304	0.00011872	-0.00018453	0.00086876	-0.00008312	-0.00008751	0.00057550	0.00044443	-0.00001062	0.00095018	0.00084114	0.00071284	0.00094916	-0.00020788	0.00035703	0.00027296	0.00015936	0.00034871	0.00006250	-0.00066942	-0.00001179	-0.00016134	0.00028451	0.00013998	0.00037819	0.00024852	0.00021301	0.00011192	-0.00011941	0.00002258	0.00019651	-0.00002006	-0.00001452	0.00021344	0.00036855	-0.00004732	-0.00009936	0.00016181	0.00028023	0.00040001	0.00010653	0.00012690	-0.10781998
-1.6002	0.63814390	-0.32036367	-21.47483647	1.53783455	1.11359371	0.30870584	-0.32004114	-0.33494424	0.38376131	-0.16438095	-1.52385521	-0.34902567	-0.07318646	0.52546392	-1.16566145	0.17874663	-0.42109006	0.27338287	0.15824153	-0.35088417	-0.05987568	-21.47483647	-0.28550844	-21.47483647	0.58136694	-21.47483647	-21.47483647	-21.47483647	0.16330196	-21.47483647	-21.47483647	-0.30063933	-0.52817529	-0.22546202	-0.48319402	-1.06788077	-0.15448629	0.06985882	-0.07251408	0.02090424	0.02318409	-0.01683091	-0.01416886	0.04840577	0.01333852	0.00290593	0.00889445	0.00727269	-0.00215111	0.00657605	-0.00471739	0.01818666	0.01173548	0.00735361	0.02010440	0.00550585	0.01046440	0.01486767	0.01398990	0.01253312	0.00888567	0.01381092	0.01019069	0.01419415	0.01062224	0.01363086	0.01172282	0.01432904	0.01356894	0.01206116	0.01521231	0.01110241	0.01009941	0.00701614	0.00825390	0.00393713	0.00840463	0.00192475	0.00827720	0.00027196	0.00679348	-0.00294890	0.01070285	0.01392182	0.02240612	0.03432619	0.01988328	0.01051523	0.01087889	0.01005055	0.01224912	0.00155055	0.00054285	0.00155778	-0.00612092	-0.00524653	-0.00062891	-0.00829102	-0.00503469	-0.00455282	-0.00629384	-0.00305725	-0.00359470	-0.00546401	-0.00521031	0.00124717	-0.00781005	-0.00514611	-0.00301927	0.00807583	0.00381397	0.00593430	0.00142835	0.00955123	0.00048666	0.00067851	0.00277907	-0.00097784	0.00243860	0.00127012	-0.00120094	0.00606031	0.00149666	-0.00026903	0.00325844	-0.00100291	0.00075143	0.00116373	-0.00029085	0.00090716	-0.00336441	-0.00110068	0.00022110	0.00082613	0.00004252	-0.00019536	-0.00111738	-0.00051730	0.00064960	-0.00061345	0.00018743	-0.00138314	-0.00129409	-0.00048566	-0.00002078	0.00102777	-0.00009150	0.00084362	0.00103652	-0.00084413	-0.00117847	0.00003350	0.00072080	0.00132908	-0.00076800	-0.00015812	0.00030968	0.00119305	-0.00002463	-0.00093362	0.00082940	0.00033266	-0.00053258	-0.00078419	0.00154550	-0.00005290	-0.00064038	0.00044658	0.00089780	0.00146870	0.00087497	0.00097801	-0.00005794	-0.00087505	-0.00070464	-0.00013761	0.00055545	0.00068136	0.00007148	-0.00053129	0.00040459	0.00043290	-0.00003124	0.00057457	0.00074632	0.00126611	-0.00017497	0.00003439	0.00082735	0.00082319	0.00042783	0.00034954	0.00042273	0.00111519	0.00020609	0.00106267	0.00001118	0.00065687	0.00026549	0.00065058	0.00141973	-0.00076712	0.00026347	0.00007074	-0.00063739	0.00016782	0.00057879	0.00104767	-0.00054246	0.00042825	0.00084578	0.00009827	-0.00002514	0.00067412	-0.00042171	0.00005885	-0.00073699	0.00007724	0.00089549	0.00011673	-0.00020744	-0.00046258	-0.00004832	0.00035368	-0.00003080	-0.00020106	0.00033613	0.00040486	-0.00043432	0.00003241	0.00058444	-0.00001152	0.00077112	-0.00011721	-0.00047217	0.00039366	0.00045853	-0.00022434	0.00030926	0.00043390	0.00001679	0.00061554	0.00032415	0.00041624	-0.00044770	0.00000786	0.00046191	0.00012629	0.00021196	0.00003372	0.00007571	0.00003309	-0.00004229	0.00017550	0.00076184	-0.00028741	0.00015505	0.00032272	0.00021105	-0.00067038	0.00015193	-0.00012888	0.00075752	-0.00003190	-0.00012110	0.00017899	0.00007577	-0.00031213	0.00056384	-0.00002588	0.00083687	0.00051960	0.00017190	0.00088926	-0.00038149	-0.00015048	-0.00002704	0.00014433	-0.00037404	-0.00003130	-0.00105244	-0.00030082	-0.00013994	0.00061784	-0.00010484	-0.00000140	0.00016544	0.00032373	-0.00022041	0.00016985	0.00029223	0.00030057	-0.00024261	-0.00028408	0.00008868	0.00011792	0.00059164	0.00052551	0.00005414	-0.00053108	0.00041201	-0.00066045	-0.00035595	-0.00042859	0.00059573	0.00034882	-0.00032321	-0.00072894	0.00090365	0.00061816	-0.00087715	-0.00078237	-0.00118984	0.00107872	-0.00032190	0.00049105	-0.00022925	0.00072141	0.00061720	-0.00024576	-0.00076595	0.00011104	0.00025205	0.00005062	-0.00147725	0.00059216	0.00002963	-0.00108729	0.00083654	-0.00009922	0.00072305	0.00039463	-0.00031104	0.00067200	0.00107103	0.00056541	0.00127711	0.00000184	0.00142104	0.00194696	0.00173036	0.00116116	-0.00099324	-0.00094504	0.00014442	0.00048046	-0.00009389	-0.00091956	0.00112020	0.00133040	0.00118265	0.00134404	-0.00040256	0.00042508	0.00013486	-0.00071847	-0.00034973	-0.00017839	0.00054994	0.00030183	0.00016652	0.00170816	-0.00080629	0.00251441	0.00177332	0.00375219	0.00019094	-0.00057953	-0.00089838	0.00228229	0.00065103	0.00002817	-0.00176340	0.00130923	0.00136363	-0.00099573	0.00030571	0.00225097	0.00057930	0.00279007	-0.00127406	-0.00172533	0.00231271	0.00143322	0.00046687	-0.00013637	0.00070618	-0.00008813	0.00219858	-0.00057182	-0.00262981	-0.00150719	-0.00099656	0.00236936	0.00187437	0.00035339	-0.00117493	0.00349062	-0.00015772	-0.00112057	-0.00126573	0.00007261	0.00107833	0.00095189	-0.00162647	-0.00171996	0.00063056	-0.00085929	-0.00013394	0.00059133	-0.00033241	0.00007577	0.00116082	0.00091690	-0.00074561	0.00120701	-0.00059363	0.00038218	-0.00053713	0.00028712	-0.00107059	-0.00015254	0.00061053	-0.00026063	0.00127232	-0.00093756	-0.00073644	0.00036379	0.00110227	0.00113449	-0.00038572	-0.00120230	-0.00101027	0.00062182	-0.00073368	-0.00040645	-0.00011438	0.00060584	0.00004588	0.00028667	0.00052098	0.00072425	0.00042397	0.00017621	-0.00121294	-0.00003238	-0.00036917	-0.00030802	-0.00061274	-0.00019989	0.00032592	0.00022505	-0.00072895	0.00038260	-0.00033610	0.00065707	0.00014742	0.00153414	0.00017145	0.00046395	-0.00015341	-0.00043880	0.00055208	0.00012995	-0.00096329	0.00026459	0.00014141	0.00028901	-0.00024715	-0.00046498	0.00041154	-0.00017483	-0.00003664	0.00004015	0.00039696	0.00088037	0.00044485	0.00021655	0.00034170	0.00037835	0.00044067	-0.00046393	0.00030326	0.00051970	0.00031205	-0.00033969	0.00001392	0.00029860	-0.00029916	0.00047039	-0.00004266	-0.00000967	0.00020809	0.00056224	-0.00009289	0.00007387	0.00047492	-0.00033452	0.00024673	0.00049448	-0.00036271	-0.00043021	0.00014025	0.00058589	-0.00011023	-0.00018587	0.00029105	0.00030963	0.00023712	0.00004724	0.00016376	-0.28923518
-1.5002	-0.20737991	-0.03131062	0.13983029	-0.02551671	0.49005120	-0.50438730	0.42084460	-0.00607541	0.43929785	-0.07083862	0.10910363	0.09499165	-0.59355956	-0.04461693	-21.47483647	0.06439245	0.38939579	-0.26056022	-21.47483647	-21.47483647	-2.83960271	0.78822142	-21.47483647	-21.47483647	0.92065431	-0.42308068	-21.47483647	-21.47483647	0.32957283	1.16716456	-0.15875167	-21.47483647	0.03377014	-1.32689357	0.53579026	-0.36407530	0.04845243	-0.05951135	-0.01782392	-0.00508496	-0.02270570	-0.04185822	-0.02489259	0.02080927	0.01794013	0.01606502	0.01569184	-0.01570032	-0.00756169	-0.00728018	0.00197105	0.01450822	0.00879079	0.00201800	0.01712049	0.00905770	0.01121311	0.01370948	0.01390330	0.01168210	0.00990844	0.01339587	0.01363400	0.01087347	0.00952095	0.01104888	0.01230595	0.01279869	0.01291762	0.01150073	0.01231036	0.01229722	0.00787316	0.00911061	0.01371805	0.00974896	0.01243032	0.00839929	0.01128163	0.00720986	0.00961177	0.00562054	0.00826117	0.00923044	0.01243843	0.02250630	0.01593154	0.00233842	0.01637219	0.01248312	0.02005874	0.02579497	0.01657220	0.02068544	0.00394290	0.00942131	0.00299866	-0.00218223	-0.00024710	-0.00169619	-0.00404683	-0.00580442	-0.00644181	-0.01005457	-0.00810154	-0.00241057	-0.00535850	-0.00527747	-0.00038551	0.00860180	0.00168806	0.00640670	-0.00543026	0.01106877	0.00220307	-0.00080417	0.00143991	-0.00171821	0.00233137	0.00054003	-0.00273082	0.00669425	0.00070155	0.00107262	0.00169254	-0.00012094	0.00120100	-0.00100734	-0.00130682	-0.00090990	-0.00079084	-0.00132897	-0.00165687	0.00027364	-0.00052878	-0.00090994	-0.00154443	-0.00086262	0.00007883	-0.00025209	-0.00047889	-0.00104361	-0.00189923	-0.00076901	-0.00076657	0.00129106	-0.00069321	-0.00119432	-0.00054728	-0.00010894	-0.00133568	-0.00083358	-0.00161352	-0.00040607	-0.00023324	-0.00009608	-0.00173466	0.00059054	-0.00016151	0.00012988	-0.00024130	0.00014169	-0.00051876	0.00013880	-0.00000327	0.00018227	-0.00081869	0.00072935	-0.00035171	0.00057991	0.00057910	0.00156986	-0.00040527	-0.00045479	-0.00100781	0.00014972	-0.00005617	-0.00010049	0.00074683	-0.00066635	-0.00052223	0.00078201	-0.00041515	0.00089745	-0.00006532	0.00007101	-0.00031833	0.00024731	0.00083181	0.00172978	0.00027851	-0.00086796	-0.00016114	-0.00019307	-0.00074209	0.00161459	-0.00178894	0.00122430	-0.00005666	-0.00022885	-0.00054319	-0.00019370	-0.00024698	-0.00063337	-0.00022928	-0.00060371	0.00091896	-0.00026686	-0.00127040	-0.00066590	0.00039276	-0.00083415	-0.00018638	0.00000870	-0.00048357	0.00088972	-0.00199818	0.00002622	-0.00000136	-0.00090681	-0.00008872	0.00003600	0.00030411	0.00019694	-0.00122913	0.00016291	-0.00038022	0.00071839	-0.00037255	-0.00017589	-0.00035703	-0.00018973	-0.00077437	0.00032304	-0.00063681	0.00024187	0.00048068	0.00007423	-0.00031237	0.00073095	0.00015985	-0.00005126	0.00025171	0.00061878	-0.00059269	-0.00098118	-0.00018418	-0.00059836	0.00021525	-0.00064710	-0.00027577	-0.00101491	-0.00085438	-0.00032857	0.00036080	-0.00006623	-0.00052523	0.00011930	-0.00064422	-0.00009580	-0.00041177	-0.00074707	-0.00019858	-0.00114074	-0.00077156	-0.00108858	-0.00024072	-0.00069824	-0.00069971	-0.00006345	0.00039177	0.00016956	-0.00119282	-0.00009506	-0.00079738	-0.00024974	-0.00050149	-0.00009689	-0.00023260	0.00004104	-0.00117282	-0.00030455	-0.00053335	-0.00005570	-0.00063819	-0.00002128	0.00010276	-0.00000415	-0.00108982	-0.00044371	-0.00046728	-0.00009015	-0.00031404	-0.00045641	0.00049811	-0.00028166	-0.00034816	-0.00030924	-0.00041536	-0.00073787	-0.00098795	-0.00080884	-0.00040291	-0.00038782	-0.00043186	-0.00011994	0.00076047	-0.00157061	0.00043684	0.00028394	0.00040143	-0.00092451	-0.00030429	-0.00033310	-0.00054788	0.00067760	0.00055755	-0.00068468	-0.00024851	0.00000761	-0.00106487	-0.00031079	-0.00021973	-0.00097796	-0.00147091	0.00035758	0.00041878	-0.00197876	-0.00124226	-0.00067561	-0.00090249	-0.00122426	-0.00201111	-0.00169252	0.00055014	-0.00002701	-0.00196463	0.00190577	-0.00243156	0.00160764	0.00022714	-0.00062416	-0.00140289	0.00025978	-0.00137451	-0.00221370	-0.00071109	0.00111246	-0.00107634	0.00010574	0.00157184	0.00087232	-0.00170010	-0.00166602	-0.00240741	-0.00049877	-0.00319404	-0.00046572	-0.00074240	-0.00124732	0.00056687	-0.00050165	-0.00244240	-0.00056975	-0.00135909	0.00241775	0.00032162	-0.00164878	-0.00000960	-0.00014643	-0.00099707	-0.00207500	-0.00177486	-0.00004566	0.00040047	0.00124498	-0.00167629	-0.00021192	-0.00241689	0.00092398	-0.00154435	-0.00028508	-0.00102640	0.00094328	0.00033794	-0.00107755	-0.00238262	-0.00139277	-0.00064434	-0.00144898	-0.00153616	-0.00193020	-0.00127433	-0.00071451	-0.00066741	-0.00021597	-0.00350803	-0.00233297	-0.00127784	-0.00157218	-0.00182583	-0.00040355	0.00010826	-0.00003167	-0.00213698	-0.00139777	-0.00036730	-0.00154555	-0.00072703	0.00049259	-0.00101269	-0.00107073	0.00035004	-0.00088052	-0.00115046	-0.00038165	-0.00223507	-0.00236019	0.00089799	-0.00101677	-0.00114111	-0.00134015	-0.00101615	-0.00008016	-0.00019121	-0.00216772	-0.00195760	-0.00009745	-0.00064484	-0.00108740	-0.00208743	-0.00049530	-0.00079430	-0.00033222	-0.00013341	0.00080270	0.00014902	0.00056493	0.00005130	0.00009215	-0.00027825	-0.00039169	-0.00071277	-0.00007460	0.00019663	0.00058210	-0.00027297	-0.00064008	-0.00004960	-0.00143289	-0.00053414	-0.00000892	0.00001090	0.00043903	-0.00071357	0.00029788	-0.00003080	0.00014339	0.00000267	0.00115909	0.00072606	-0.00048554	-0.00004413	0.00019225	0.00050972	0.00005855	-0.00026047	0.00089351	-0.00052650	-0.00133901	-0.00026887	-0.00017751	0.00111418	0.00003108	-0.00043108	0.00040966	0.00044497	-0.00046747	0.00042867	0.00086612	0.00086409	0.00043013	0.00017248	0.00045965	0.00046971	0.00006408	0.00013773	-0.00019222	0.00011241	0.00004051	-0.00004507	-0.00003759	0.00054748	0.00030798	-0.00054730	-0.00026754	0.00018445	-0.00007421	-0.00000317	-0.00004171	0.00014082	-0.00017009	-0.00044290	0.00022414	-0.00016513	-0.00046263	-0.00002112	-0.00001419	0.00006410	0.00022914	0.00025068	-0.04363366
-1.4002	0.62763961	0.57150654	-0.29316711	-0.14701323	-0.68777217	-0.24372286	0.34127714	2.49241209	0.28776616	0.37747279	-21.47483647	0.77488103	0.43384316	-21.47483647	-21.47483647	-0.09755566	-0.10195269	0.15901047	-0.63831611	-21.47483647	-1.07074301	1.38475025	-21.47483647	1.12935233	1.34320474	-0.21539285	-21.47483647	-21.47483647	-0.09305915	-21.47483647	-21.47483647	-21.47483647	-0.01539734	0.22456844	-1.21263753	-0.17080577	-0.08732570	-0.05724970	-0.19204302	0.11599555	0.00148435	-0.00232775	0.02615882	0.08711256	0.03239153	0.02440447	0.00188132	0.00919743	-0.00023304	-0.00591763	0.00590814	0.01483614	0.00276733	0.01100522	0.01810752	0.00663313	0.00965101	0.01813718	0.01071136	0.01322900	0.00947368	0.01241747	0.01270884	0.01409643	0.00959711	0.01370080	0.01185479	0.01607521	0.01278948	0.01417106	0.01539835	0.01384070	0.00891459	0.00825713	0.01083118	0.00812335	0.01329921	0.01037325	0.01386987	0.01180992	0.00685727	0.00530091	0.00779639	0.00778905	0.01732038	0.01039989	0.00893673	0.00191768	0.00768576	0.00777571	0.01537730	0.01610789	0.01507680	0.02706886	0.01574999	0.02283119	0.02127432	0.01673159	0.01578220	0.01625758	0.00627955	-0.00027195	-0.00464778	-0.00515777	-0.00967793	-0.00327256	-0.01142915	-0.01271642	-0.01199319	-0.00088309	-0.00210732	-0.00132125	-0.00699883	0.00392336	-0.00084619	-0.00232038	-0.00253148	-0.00573456	-0.00324865	-0.00392951	-0.00359056	0.00298931	-0.00188011	0.00098296	-0.00117899	-0.00113641	-0.00171122	0.00012319	-0.00293115	0.00032388	-0.00225851	-0.00124416	-0.00101119	-0.00168310	-0.00148291	-0.00059276	-0.00177662	-0.00027182	0.00063414	-0.00129614	0.00005858	-0.00180447	-0.00062879	-0.00175814	-0.00139221	0.00033671	-0.00225745	0.00028871	0.00064348	-0.00048952	-0.00139776	-0.00033052	0.00016625	-0.00021308	0.00052933	0.00009646	-0.00057029	0.00033157	-0.00018493	-0.00064045	0.00101611	-0.00024333	-0.00091154	-0.00161346	0.00078994	-0.00037603	-0.00077578	0.00048038	0.00014110	0.00168534	0.00048048	-0.00088844	0.00103512	-0.00058578	0.00028813	-0.00005980	-0.00011165	0.00088043	-0.00012591	-0.00150466	0.00045347	0.00021111	-0.00075056	0.00032365	0.00015261	0.00037612	-0.00105712	-0.00024881	0.00104608	0.00052793	0.00024835	-0.00062183	-0.00002921	0.00063879	-0.00029511	0.00209226	0.00007039	0.00006099	0.00030485	0.00003885	-0.00042285	-0.00037821	-0.00126272	-0.00093520	0.00106339	0.00057504	0.00024321	-0.00031547	-0.00008953	0.00018088	-0.00008534	0.00084643	0.00043767	0.00027066	0.00019785	0.00037352	-0.00084431	-0.00017450	0.00049875	0.00029739	-0.00093377	0.00036563	0.00043105	-0.00019425	-0.00097201	0.00045270	0.00028485	0.00003074	-0.00042021	0.00058676	-0.00047101	-0.00110404	0.00008508	0.00182054	0.00013090	0.00086416	0.00000614	0.00061125	-0.00016821	0.00050734	0.00062191	0.00054532	0.00005663	0.00012227	-0.00037084	-0.00030946	0.00052079	0.00083892	0.00109620	0.00053137	-0.00077595	-0.00090546	0.00100818	-0.00046299	0.00024596	-0.00079962	0.00005528	-0.00011493	-0.00042800	-0.00038534	0.00053107	-0.00031262	-0.00038111	-0.00051966	0.00050463	-0.00022432	-0.00087778	-0.00090168	0.00041423	-0.00002710	0.00032576	-0.00026284	-0.00006630	0.00112513	-0.00063297	-0.00019880	-0.00044631	0.00013700	-0.00014249	0.00047094	-0.00033175	-0.00006543	-0.00051433	0.00076002	0.00124240	0.00031077	-0.00008296	0.00008620	-0.00043254	0.00022942	0.00061220	0.00046768	-0.00011442	0.00004951	0.00009457	-0.00064278	-0.00015984	-0.00016433	-0.00056899	0.00000136	0.00035610	0.00005975	-0.00127796	-0.00024756	0.00089433	0.00047886	-0.00044259	-0.00044043	0.00029456	0.00022096	0.00019903	-0.00057145	0.00112483	0.00021740	-0.00017826	0.00047212	0.00116660	0.00019728	-0.00030577	-0.00042955	0.00100560	0.00037547	0.00069726	-0.00048941	-0.00006105	0.00078379	0.00023434	-0.00082586	0.00029662	0.00022530	-0.00061524	-0.00215144	0.00103290	-0.00114073	-0.00078820	-0.00089095	0.00117145	0.00084544	-0.00014827	0.00197239	-0.00086099	0.00042953	-0.00188059	-0.00051309	0.00239349	-0.00225413	-0.00178683	-0.00121598	0.00323685	-0.00011941	-0.00000473	0.00104048	0.00001563	-0.00017246	0.00205705	-0.00009324	-0.00107186	0.00008925	-0.00080882	-0.00166692	0.00048170	-0.00076075	-0.00230651	0.00003198	0.00121877	-0.00004953	-0.00079844	0.00008604	0.00195997	0.00068630	-0.00181876	-0.00193770	0.00201345	-0.00017960	0.00016574	-0.00269134	-0.00152829	0.00190963	-0.00220452	0.00243850	0.00001954	-0.00114188	0.00117506	0.00068749	0.00199443	0.00066102	-0.00103510	0.00104769	0.00116046	-0.00030879	-0.00119847	-0.00179828	-0.00144565	-0.00051904	-0.00023472	0.00049110	-0.00155372	-0.00025752	0.00064125	-0.00281108	-0.00051673	0.00117135	-0.00029462	-0.00046594	-0.00127599	-0.00093787	0.00063691	-0.00078234	0.00144115	0.00275549	-0.00027704	0.00023814	0.00113630	0.00087434	-0.00026528	0.00052527	0.00087263	-0.00092775	-0.00050413	0.00013841	0.00021229	0.00240504	0.00052456	0.00086342	0.00044654	0.00108175	-0.00178829	-0.00173215	-0.00026887	0.00079227	-0.00067595	-0.00046113	0.00083250	0.00015126	-0.00073833	0.00033230	0.00143286	0.00041201	0.00036111	0.00028587	-0.00087976	-0.00026653	-0.00051503	0.00093347	0.00039454	0.00086586	0.00082026	-0.00098465	0.00059232	0.00013111	-0.00027513	0.00048110	0.00000729	-0.00034005	-0.00026157	0.00074360	0.00060973	0.00021980	0.00032873	0.00104108	0.00088925	-0.00033812	0.00042359	0.00045879	-0.00056587	0.00064332	0.00025504	0.00040852	0.00029778	0.00043446	-0.00065951	0.00017616	0.00065394	0.00054751	0.00022187	0.00012874	0.00052156	0.00062532	0.00030137	0.00058523	0.00055714	0.00034042	-0.00012150	0.00015580	0.00018244	0.00013819	0.00020429	0.00040146	0.00001288	0.00007357	0.00012108	-0.00034409	0.00028593	0.00050285	0.00005530	-0.00003587	-0.00027996	-0.00023320	0.00034328	0.00007200	0.00007444	-0.00021881	0.00000924	0.00045943	-0.00014213	0.00012503	0.00011271	0.00067743	0.00004637	0.00018349	0.00052075	0.25523925
-1.3002	-1.24291158	0.97686739	-0.37361032	-21.47483647	0.22084551	0.03334745	-0.41534504	-21.47483647	-1.07461596	0.10003947	-2.05330350	-0.67371529	0.65933275	-21.47483647	-21.47483647	-1.99286032	0.19790605	0.01546878	0.94847890	-21.47483647	-0.93283808	-21.47483647	-21.47483647	-21.47483647	0.61645722	-21.47483647	-0.14020964	-21.47483647	-21.47483647	0.12434074	-21.47483647	-21.47483647	0.07587890	0.14571413	0.13895345	0.15656225	-0.06454759	0.08329577	-0.02468661	0.05633289	-0.01645572	-0.04826888	0.04280701	0.01567298	-0.00690861	-0.02265098	0.00867000	0.02121507	0.01373458	-0.01107930	0.00502712	0.01971265	0.01309387	0.00034451	0.01756284	0.00648649	0.00993854	0.01119074	0.01709022	0.01240944	0.01111810	0.01538698	0.01528667	0.01319868	0.01062714	0.01233784	0.01304934	0.01763518	0.01553579	0.01576738	0.01525630	0.01285366	0.01307909	0.01106945	0.01417874	0.01312218	0.01560885	0.01006564	0.01712728	0.01107939	0.00822899	0.00423630	0.01157908	0.01386910	0.02476517	0.02829303	0.01174052	0.00414532	0.00805991	0.00862073	0.01653827	0.00758303	0.01179934	0.01321325	0.01115011	0.01703692	0.02293736	0.01924839	0.02724734	0.02594657	0.02911352	0.03413830	0.02312060	0.02298025	0.01921388	0.01632692	0.00467898	0.00473240	-0.00478860	0.00542080	-0.00370426	-0.00010581	-0.00984054	-0.00423705	-0.00883850	-0.01456515	-0.01121456	-0.01213617	-0.00755788	-0.00785222	-0.00921550	-0.00292602	-0.00945608	-0.00982785	-0.00646256	-0.00544288	-0.00046983	-0.00018195	-0.00153597	-0.00249744	-0.00084672	-0.00229497	-0.00010148	-0.00024942	0.00020368	-0.00036028	-0.00158233	-0.00028549	-0.00046621	-0.00055596	-0.00035655	-0.00027283	-0.00030921	-0.00029587	0.00070675	0.00020067	-0.00115936	-0.00028129	-0.00027783	0.00031954	-0.00247607	-0.00003157	-0.00058473	0.00118421	-0.00084572	-0.00068012	0.00038997	0.00003993	-0.00087166	-0.00050359	0.00083550	0.00110301	0.00009348	-0.00063210	0.00160281	-0.00019055	-0.00056001	-0.00068548	0.00044582	0.00217869	0.00021500	0.00048635	0.00138124	-0.00036776	-0.00022710	-0.00019562	0.00104123	0.00051810	0.00074557	-0.00145850	-0.00006048	-0.00038703	-0.00044167	0.00089125	-0.00094548	0.00147109	-0.00068985	0.00038065	0.00086154	-0.00082986	0.00072302	-0.00116432	-0.00043580	-0.00043500	0.00045475	0.00170647	-0.00060142	0.00063870	0.00026659	-0.00009346	0.00010707	0.00034017	-0.00046980	-0.00058274	0.00040554	-0.00094249	0.00087299	0.00081031	0.00023679	0.00083621	0.00038628	0.00031911	-0.00019498	0.00064742	-0.00064634	-0.00077434	-0.00003659	0.00042276	0.00095674	-0.00033902	-0.00015735	0.00044786	-0.00036922	0.00043600	-0.00040780	0.00072126	-0.00029534	0.00055723	-0.00033236	0.00076178	0.00061141	-0.00036360	0.00059740	0.00131267	-0.00029632	-0.00055887	0.00060526	0.00037666	-0.00071340	-0.00069255	0.00012761	-0.00032394	0.00042222	-0.00030056	0.00042404	-0.00116381	-0.00030718	-0.00080494	0.00002455	0.00025060	0.00019162	-0.00087497	0.00040196	0.00026879	0.00127216	-0.00071652	-0.00024672	-0.00010605	0.00014340	-0.00027192	-0.00033173	0.00104200	0.00035503	-0.00035430	-0.00081514	0.00024895	-0.00001328	0.00008441	-0.00004538	0.00033524	0.00035847	-0.00017653	-0.00006368	-0.00008822	-0.00033421	-0.00053191	-0.00005827	-0.00043197	0.00042915	0.00001396	-0.00047997	-0.00004458	-0.00054698	-0.00004401	-0.00051868	-0.00083169	0.00034416	-0.00074444	-0.00153633	-0.00087174	0.00025347	-0.00027751	-0.00054160	0.00025322	0.00082741	-0.00043935	0.00077996	0.00019905	-0.00006702	-0.00136628	-0.00058107	0.00040125	-0.00029300	-0.00016875	-0.00049243	-0.00019257	-0.00039943	-0.00158998	-0.00071909	-0.00061611	0.00032618	-0.00141702	-0.00050482	0.00012779	0.00042275	0.00021075	0.00038341	0.00027247	0.00108180	-0.00042620	0.00086090	-0.00063726	0.00051313	0.00056112	-0.00052438	0.00156269	0.00179683	-0.00012142	0.00084472	0.00101305	-0.00011928	-0.00049659	-0.00110734	0.00010344	0.00041481	-0.00030550	0.00110304	0.00116854	0.00145492	0.00144544	0.00071034	0.00080862	-0.00146112	-0.00121984	0.00105750	-0.00066483	0.00049117	0.00057999	-0.00018630	0.00098376	0.00119079	0.00136858	-0.00137891	0.00107137	0.00162898	0.00038492	-0.00080835	0.00037515	0.00122160	-0.00140204	-0.00114265	-0.00208074	-0.00091070	0.00257664	0.00128330	0.00193897	0.00232049	0.00185409	-0.00008748	0.00229421	-0.00078660	-0.00018255	-0.00124763	0.00212537	0.00107015	-0.00179471	-0.00165889	0.00251822	-0.00030110	0.00284149	-0.00267056	0.00129550	0.00012976	0.00053066	-0.00034005	0.00207692	0.00044612	0.00086440	-0.00037797	-0.00022482	-0.00102667	-0.00086315	-0.00201128	0.00375906	-0.00069096	-0.00074390	0.00012979	0.00159282	0.00168134	-0.00110428	-0.00236108	0.00139422	0.00145779	-0.00148352	-0.00107538	0.00001369	0.00121642	0.00082514	0.00115771	0.00153669	0.00072672	-0.00066944	-0.00021019	-0.00016800	-0.00081991	0.00286641	-0.00078990	0.00093937	-0.00061318	0.00116615	0.00111290	0.00029398	0.00198693	0.00080490	0.00082581	-0.00196933	-0.00029072	-0.00085083	-0.00012657	0.00056939	-0.00129978	0.00042707	-0.00077179	0.00189636	-0.00064698	0.00035160	-0.00024928	-0.00033831	0.00056588	-0.00066301	-0.00109340	0.00084343	0.00069532	0.00122142	0.00033683	0.00010039	0.00088799	-0.00020085	0.00005400	0.00030636	0.00005964	-0.00025412	-0.00106781	0.00087025	0.00071473	0.00032399	0.00119208	0.00008216	0.00062389	-0.00027469	0.00044081	0.00009644	0.00064773	0.00026385	0.00036693	-0.00002540	0.00089378	0.00020447	0.00022425	-0.00028007	-0.00050146	0.00064423	0.00015619	0.00002674	0.00022776	0.00141662	0.00006070	0.00001868	0.00017314	-0.00004662	0.00044121	-0.00015570	-0.00011020	0.00047512	-0.00026380	0.00007715	0.00039766	0.00011959	-0.00020625	0.00017996	-0.00026618	-0.00014330	0.00006935	-0.00009734	0.00041474	-0.00014471	-0.00001866	-0.00009931	-0.00007230	0.00026598	0.00027120	0.00004846	0.00017396	0.00032689	-0.00012529	-0.00008626	-0.00001107	0.00043940	0.00032145	-0.00009233	-0.00002669	-0.26259440
-1.2002	-21.47483647	-21.47483647	-0.14798062	-2.36773849	-0.57520771	-21.47483647	0.72612315	0.62824965	-0.79132581	-21.47483647	-0.44242854	0.52128530	-0.32692692	0.20328682	-0.29777767	-1.77197301	0.00774329	-0.30489791	-0.81015102	-21.47483647	0.83132464	-21.47483647	-0.93630022	0.92194949	-0.31996582	0.23470302	-1.20061386	3.91323328	-0.06639028	-21.47483647	-21.47483647	-21.47483647	-0.66123024	-1.56316257	0.08514285	0.30157976	-0.02409796	-0.12243032	-0.03453336	0.07596902	-0.11031149	-0.05720488	0.02370775	0.07028337	0.02237739	-0.00469328	0.01751433	0.00787414	-0.00800549	0.00751747	0.00186499	0.02410014	0.01107583	0.00448508	0.01194347	0.00578982	0.01255985	0.01515475	0.01253914	0.01167834	0.01158739	0.01329979	0.00987099	0.01413470	0.00822985	0.01484687	0.01417065	0.01339709	0.01447016	0.01396834	0.01424128	0.01350962	0.01255434	0.01193503	0.01351810	0.01131051	0.01329247	0.01095806	0.01195553	0.00392841	0.01446145	0.00229497	0.00401537	0.01292473	0.01672190	0.01463387	0.01558244	0.00419570	0.01834143	0.01121860	0.01935551	0.01595922	0.00952584	0.01751617	0.00789975	0.01236145	0.01384349	0.00630566	0.01173608	0.01434213	0.01314429	0.01796851	0.02214758	0.02330015	0.02471129	0.03152144	0.02884397	0.02621841	0.02447306	0.03005540	0.02142985	0.01892044	0.00747653	0.01439207	0.00477092	-0.00155879	-0.00736377	-0.01128740	-0.01101229	-0.01207603	-0.01407272	-0.00529631	-0.00846808	-0.00648856	-0.00451602	-0.00256514	-0.00234844	-0.00122776	-0.00078020	-0.00228482	-0.00093638	-0.00076788	-0.00088749	0.00002132	-0.00040346	-0.00064672	-0.00135620	-0.00219501	0.00077914	-0.00088915	-0.00140043	-0.00128875	-0.00123525	-0.00199861	-0.00228041	0.00088718	-0.00187247	0.00075817	0.00105426	-0.00043090	-0.00123227	0.00069593	0.00096048	-0.00053578	-0.00007964	-0.00057358	-0.00110535	0.00018126	-0.00178424	-0.00009958	0.00080158	0.00077402	-0.00051950	-0.00053523	0.00020068	-0.00146227	0.00103958	0.00030030	-0.00036408	0.00004487	0.00055112	0.00133690	-0.00070354	-0.00019611	-0.00057251	0.00057524	-0.00023007	0.00015935	0.00060251	-0.00078202	-0.00123762	0.00080412	0.00036711	0.00095893	0.00031011	-0.00075749	-0.00133745	0.00062386	-0.00026408	-0.00054275	0.00058425	-0.00085931	-0.00116748	-0.00005902	-0.00060264	0.00152845	-0.00098612	-0.00068692	-0.00049199	0.00051463	-0.00093936	-0.00096042	-0.00002950	-0.00140164	-0.00043575	-0.00104424	0.00085893	0.00004452	-0.00159732	-0.00064823	0.00005395	-0.00071654	-0.00002548	-0.00009791	-0.00022400	-0.00007172	-0.00195982	-0.00017766	-0.00030586	-0.00051475	-0.00023599	-0.00062462	-0.00103993	-0.00007590	-0.00146255	-0.00025669	-0.00084763	0.00055611	-0.00040862	-0.00034133	-0.00104695	0.00012627	-0.00040332	0.00012643	-0.00131141	-0.00002543	0.00002558	0.00024801	-0.00047537	-0.00197210	0.00010351	0.00040308	0.00005793	0.00001583	-0.00127614	-0.00048814	-0.00034718	-0.00066625	0.00001154	-0.00079873	-0.00003522	-0.00056912	-0.00055230	-0.00096976	-0.00007087	-0.00107929	-0.00036974	0.00003955	-0.00074877	-0.00107866	-0.00044034	-0.00120105	-0.00048033	-0.00145456	-0.00063183	0.00005867	-0.00064599	-0.00105174	-0.00090063	-0.00042098	0.00033120	0.00013675	-0.00076060	0.00004548	-0.00103225	-0.00063183	-0.00022761	-0.00009911	-0.00014538	-0.00071288	-0.00111902	-0.00039723	-0.00059085	-0.00059191	-0.00063315	0.00003777	-0.00008000	-0.00026930	-0.00130651	-0.00026002	-0.00061634	-0.00029487	-0.00031482	-0.00096495	-0.00061010	-0.00069845	-0.00047218	-0.00076180	-0.00118719	-0.00071166	-0.00103501	0.00047727	-0.00070269	0.00021946	0.00032331	0.00083829	-0.00085057	-0.00034254	0.00026688	-0.00048062	-0.00026929	-0.00004829	-0.00047158	-0.00041388	-0.00029593	0.00048437	0.00019516	0.00002184	-0.00017251	-0.00101746	-0.00125997	0.00004606	-0.00077572	0.00011966	-0.00146401	0.00020803	-0.00057494	-0.00125047	0.00041855	0.00002545	-0.00117620	-0.00047935	-0.00074214	-0.00062565	0.00092237	0.00047454	0.00048365	-0.00104607	0.00047085	0.00113372	-0.00036866	-0.00077706	-0.00220956	-0.00096676	-0.00001721	-0.00001760	0.00067377	-0.00221232	-0.00038844	-0.00054292	0.00089887	0.00047372	-0.00075256	-0.00078146	-0.00144430	0.00142102	0.00029591	-0.00182738	0.00077396	0.00128330	-0.00025874	0.00105594	-0.00056667	0.00192543	0.00087607	-0.00025908	-0.00186553	-0.00152638	0.00128555	0.00076145	-0.00039292	0.00078745	-0.00050226	0.00122616	0.00076413	-0.00166265	-0.00200170	0.00037475	-0.00065743	0.00479055	-0.00164459	-0.00041171	0.00025581	-0.00015734	0.00123076	0.00007197	0.00079513	0.00044778	0.00075620	-0.00141568	-0.00002512	-0.00080580	-0.00172098	0.00233823	0.00142872	-0.00069354	-0.00183278	-0.00041665	0.00056218	-0.00118730	-0.00205709	-0.00139928	0.00171191	0.00065633	0.00049422	-0.00134031	-0.00143504	-0.00109450	-0.00065861	0.00010228	0.00029251	0.00032161	-0.00158743	0.00085850	-0.00055535	0.00073004	-0.00098368	-0.00067578	-0.00118087	0.00034272	0.00022022	-0.00033582	-0.00103181	0.00015109	-0.00113000	-0.00168127	-0.00186495	-0.00156919	0.00043632	-0.00025771	-0.00084889	-0.00087521	-0.00053781	-0.00113179	-0.00086598	-0.00022609	-0.00088022	0.00022470	-0.00017362	-0.00131626	-0.00001629	0.00027419	-0.00015533	0.00009487	-0.00090175	0.00004010	-0.00087770	-0.00117788	-0.00069012	-0.00080866	-0.00037986	-0.00015556	-0.00093489	0.00006881	-0.00103178	-0.00019695	-0.00029098	0.00023919	-0.00040300	-0.00007084	-0.00047040	0.00011101	-0.00046478	-0.00033814	-0.00060974	-0.00058317	0.00012859	-0.00040098	-0.00012157	0.00000323	-0.00087166	-0.00092774	0.00029381	0.00015964	-0.00133519	0.00056371	-0.00024445	-0.00071278	-0.00064726	0.00013989	0.00045613	-0.00019405	-0.00002880	-0.00000087	0.00014983	0.00008728	-0.00044245	-0.00008655	-0.00001282	0.00002341	-0.00055688	-0.00037034	0.00035117	-0.00021221	0.00002165	0.00023804	-0.00003993	-0.00020684	0.00006445	0.00011382	-0.00002437	-0.00027319	-0.00013803	0.00005756	0.00004452	-0.00024909	-0.00013008	0.00023505	0.00027748	0.00001992	0.00010621	-0.27799168
-1.1002	-0.31614322	-1.42220223	-0.96427707	0.83654135	-21.47483647	-0.52100955	-0.63875364	-1.68161583	0.08581394	0.05957476	-0.85394584	-0.19909729	0.91294356	-21.47483647	0.99881268	0.12978745	-0.40682519	0.68429381	0.56465012	-21.47483647	-0.59495983	-21.47483647	0.12787377	0.34922434	0.08301245	-0.04180244	-21.47483647	-21.47483647	-0.68802682	-21.47483647	-21.47483647	-0.23037048	-0.27790112	2.15676403	0.44024493	0.33457140	-0.01497861	-0.26727629	-0.15780843	0.08517601	0.06266813	-0.04632103	0.03766478	-0.01358921	-0.01065517	-0.00252770	0.00742618	0.01936381	-0.00411410	0.01788905	0.00186630	0.01336530	0.00271932	0.00440020	0.01650964	0.00024411	0.00401853	0.01459496	0.01450259	0.01179074	0.01228991	0.01328272	0.01455849	0.01281240	0.00919326	0.01479295	0.01341848	0.01320389	0.01302278	0.01423371	0.01703658	0.01531792	0.01175245	0.01180889	0.01374070	0.01043377	0.01217444	0.00978361	0.01188731	0.00860606	0.01182361	0.00008864	0.00740028	0.01321507	0.01447069	0.01681145	0.01412172	0.00619711	0.00443424	0.00667734	0.01125371	0.01255270	0.01585586	0.02224868	0.01126774	0.01962010	0.01555766	0.01259607	0.01513340	0.01303438	0.00677793	0.00862371	0.00792774	0.00494581	0.00290957	0.00498005	0.00208029	0.00821139	0.01084948	0.02476424	0.02456586	0.03013316	0.02178858	0.03136472	0.02323605	0.01400127	0.01164203	0.00516640	0.00308272	-0.00158248	-0.00914425	-0.00586385	-0.01379304	-0.01510362	-0.01531014	-0.01575576	-0.01115360	-0.01177155	-0.00922738	-0.00336485	-0.00422360	-0.00282990	-0.00120377	-0.00078388	-0.00002366	-0.00165143	-0.00065269	-0.00213504	0.00038718	-0.00135052	-0.00083762	-0.00063181	0.00083027	-0.00141179	0.00009492	-0.00059151	-0.00122453	0.00058937	0.00002899	-0.00016210	-0.00157353	0.00037293	-0.00029141	0.00068864	-0.00000488	-0.00088014	-0.00123319	0.00020459	-0.00128970	-0.00047552	0.00083964	0.00056041	-0.00061521	-0.00167815	0.00012893	0.00032453	-0.00117456	0.00064630	0.00055664	0.00074197	0.00059489	0.00033592	-0.00071716	-0.00094678	-0.00032162	-0.00076585	-0.00008310	0.00142304	0.00003971	-0.00140635	-0.00080892	-0.00069704	-0.00125901	0.00056610	-0.00087509	0.00000975	-0.00095141	0.00057268	0.00011333	0.00065190	0.00079151	-0.00093008	0.00023019	-0.00072398	-0.00066948	-0.00018651	-0.00060536	-0.00024566	-0.00050874	0.00009351	0.00046507	-0.00064033	-0.00041023	-0.00050575	-0.00072995	-0.00007789	-0.00033513	-0.00006510	-0.00043692	-0.00040843	0.00044479	0.00031818	-0.00036722	0.00016066	-0.00090741	0.00023246	-0.00119535	0.00017110	0.00024158	-0.00011337	-0.00072971	-0.00077510	0.00055789	0.00011801	0.00000009	0.00021334	-0.00013851	-0.00039915	-0.00023488	-0.00017644	0.00005380	-0.00024884	-0.00002104	0.00068180	0.00050041	-0.00020724	0.00066453	0.00011694	-0.00014982	-0.00052444	0.00066686	0.00043191	0.00021863	0.00038458	0.00008929	-0.00061573	0.00001152	-0.00065852	0.00079965	-0.00000916	0.00000493	-0.00170887	-0.00001243	0.00070648	0.00069772	-0.00063234	-0.00008978	-0.00047744	0.00005441	-0.00048418	-0.00029345	-0.00033127	-0.00096704	0.00037411	0.00024405	0.00051538	0.00006622	-0.00037503	0.00065532	-0.00035352	0.00076360	-0.00027566	0.00017254	-0.00039331	0.00010485	-0.00120919	-0.00040124	-0.00021261	-0.00039063	0.00005057	-0.00011858	0.00047000	-0.00065299	-0.00073454	0.00041077	-0.00035039	-0.00011186	0.00050584	0.00013401	-0.00063684	-0.00020609	0.00028787	0.00009100	-0.00003081	0.00055311	-0.00052531	0.00016910	0.00018075	-0.00011625	-0.00121192	-0.00004889	-0.00061359	-0.00092255	-0.00077802	0.00058085	0.00016174	-0.00071452	-0.00028054	0.00047919	-0.00098557	0.00068829	-0.00143011	0.00009705	-0.00074434	-0.00021116	-0.00050154	0.00053343	0.00030501	0.00054827	-0.00101477	0.00094065	-0.00018617	0.00018126	-0.00073050	-0.00031347	0.00018783	-0.00130418	-0.00133732	0.00039949	0.00032640	-0.00178569	-0.00039959	-0.00067961	0.00083751	0.00130712	-0.00148290	-0.00024875	0.00022834	-0.00041388	0.00035625	0.00095823	0.00024908	-0.00089731	-0.00053528	0.00041769	-0.00059511	-0.00143342	-0.00063868	0.00057578	0.00115413	-0.00041696	0.00051760	-0.00196713	-0.00100627	-0.00273736	0.00149237	-0.00036025	-0.00121176	0.00001565	-0.00095103	0.00013842	-0.00057670	-0.00231231	0.00040304	0.00309466	0.00128915	-0.00032753	-0.00178648	0.00048183	0.00263348	0.00185701	-0.00067763	-0.00091709	0.00115379	0.00000483	-0.00266338	-0.00118739	-0.00049047	-0.00039496	0.00058891	-0.00028441	-0.00043753	0.00294733	0.00188205	0.00086038	-0.00050046	0.00052043	-0.00022674	0.00005403	0.00203048	-0.00271009	-0.00238147	-0.00208167	0.00039181	-0.00091611	-0.00190090	0.00248029	0.00150716	0.00147151	-0.00145419	-0.00063433	-0.00031532	0.00031813	-0.00029251	0.00011906	-0.00157660	-0.00166948	-0.00171550	0.00098423	0.00103280	-0.00076598	-0.00053879	0.00062188	-0.00082356	0.00010921	0.00070359	-0.00109077	0.00065614	-0.00006064	0.00002150	-0.00015249	-0.00041489	0.00006136	0.00073383	0.00029075	0.00041450	0.00020257	0.00013090	0.00139016	0.00064702	-0.00191828	-0.00102004	0.00000018	0.00105762	-0.00060253	0.00033990	-0.00005585	0.00166912	0.00051786	-0.00016144	0.00030697	0.00159222	0.00047695	0.00022518	-0.00028627	0.00036891	-0.00039211	-0.00098025	0.00081239	-0.00001833	0.00024870	-0.00043481	-0.00015787	0.00074563	-0.00060176	-0.00008717	0.00078254	0.00050140	-0.00008946	-0.00128809	0.00068390	0.00033695	0.00033723	0.00044821	-0.00040330	0.00012460	0.00046574	0.00024138	0.00002615	-0.00016543	0.00029178	-0.00010936	0.00053221	0.00119258	0.00015295	0.00082231	0.00033134	-0.00065673	0.00003983	0.00034366	0.00044129	0.00047382	0.00007326	-0.00004321	0.00029486	0.00005588	-0.00017036	0.00010597	-0.00004091	0.00064466	-0.00013384	0.00016667	0.00026128	0.00037127	0.00007776	0.00038819	-0.00019191	-0.00010857	-0.00005275	0.00028858	-0.00035238	0.00022154	-0.00001618	0.00025200	-0.00004780	0.00019548	0.00025263	0.00062480	0.00030464	0.00013542	0.00041072	-0.18115541
-1.0002	-21.47483647	0.40566560	0.72578275	-21.47483647	-0.83399248	-0.75475967	-0.88251971	-21.47483647	0.15347845	-21.47483647	-0.09840256	1.51219320	-0.03192003	-0.08260427	1.41158846	0.29509199	1.07312781	0.27849694	0.05582717	-21.47483647	-1.57694050	-21.47483647	-21.47483647	-21.47483647	-0.29637532	0.01363799	-21.47483647	-21.47483647	-0.88875771	0.55793917	-0.72997594	-21.47483647	-0.02295101	-0.66428199	-0.42261461	0.60073982	0.09968849	0.05532514	-0.10488635	0.07674859	0.00064079	-0.03605567	0.01606260	0.01700652	0.04194727	-0.01604942	0.01660140	0.02658452	-0.00737629	-0.00702623	0.00837302	0.01972420	0.00786970	0.01206191	0.01608999	0.00451559	0.00864934	0.01360748	0.01395996	0.00888391	0.01329449	0.01677768	0.01580360	0.01524170	0.01342236	0.01173229	0.01075100	0.01490180	0.01445185	0.01409330	0.01697279	0.01648971	0.01530605	0.01301498	0.01304566	0.01380313	0.01350234	0.01013415	0.01482864	0.01293408	0.01441584	0.00757045	0.01102206	0.01283821	0.02527904	0.01850327	0.01539996	0.01071432	0.01205872	0.00466974	0.01124145	0.01285930	0.01719429	0.02098313	0.01108301	0.01725850	0.01926710	0.01646315	0.01736649	0.01973935	0.01632456	0.02189024	0.01695678	0.01285738	0.01159708	0.00883857	0.00324761	-0.00043767	-0.00501875	0.00249753	-0.00501852	-0.00317759	-0.01131145	-0.00242208	-0.00359510	-0.00646503	0.00027902	0.00044656	0.00515936	0.00708870	0.00412458	0.00945004	-0.00107235	-0.00218043	0.00064612	-0.00675874	-0.01015836	-0.01205772	-0.01795945	-0.01663660	-0.01689319	-0.01424706	-0.01160189	-0.00907016	-0.00772015	-0.00486336	-0.00469376	-0.00164145	-0.00072244	-0.00187596	0.00000749	-0.00099721	-0.00015985	-0.00023429	-0.00022992	0.00038544	-0.00082559	-0.00070465	0.00000048	-0.00077965	-0.00102187	0.00073383	0.00056752	0.00005831	0.00060072	0.00077662	-0.00031259	0.00071971	-0.00045484	0.00011013	0.00100083	0.00017233	-0.00048983	-0.00093697	0.00152205	0.00111549	-0.00025223	-0.00009346	0.00102120	0.00051703	0.00088461	0.00013359	0.00064301	-0.00017278	-0.00091218	0.00000445	0.00126626	0.00060961	0.00083424	-0.00005873	-0.00020153	0.00080789	0.00041409	0.00043887	0.00002088	0.00101324	-0.00056860	-0.00016697	0.00067885	0.00145010	0.00160527	0.00024884	-0.00015748	0.00099589	-0.00053052	0.00080849	-0.00001950	0.00145433	0.00021696	-0.00058994	0.00064561	-0.00097884	-0.00008406	-0.00092240	0.00054444	0.00026306	0.00020797	-0.00052772	0.00067804	0.00047404	0.00022619	0.00004281	0.00038927	-0.00013496	0.00014134	-0.00007247	-0.00025897	0.00030629	0.00061763	0.00000890	0.00032315	-0.00001545	0.00053494	0.00068958	-0.00082933	0.00076561	-0.00025372	0.00028182	0.00071043	0.00047057	0.00029793	-0.00026365	0.00039341	0.00159568	-0.00002208	0.00073247	0.00065555	0.00048706	0.00084857	-0.00000705	0.00087025	0.00088163	-0.00027787	0.00067617	0.00005266	0.00006939	0.00032958	0.00014363	0.00083517	-0.00014173	0.00001268	-0.00057446	0.00007598	0.00026432	0.00087668	0.00023515	-0.00017640	0.00026473	-0.00020073	-0.00007400	-0.00016870	0.00033003	0.00005597	0.00008201	0.00006321	0.00012869	-0.00057571	-0.00048334	0.00076049	-0.00016875	0.00099217	0.00000721	0.00003497	0.00041703	-0.00033313	-0.00040442	0.00013920	0.00007311	0.00060120	-0.00008651	-0.00051156	0.00034164	-0.00030180	0.00013355	0.00040800	0.00015694	0.00038619	0.00048032	-0.00073910	0.00019045	0.00042340	0.00037069	-0.00019644	0.00039404	0.00044823	-0.00023048	-0.00008319	0.00010615	-0.00002238	-0.00028495	0.00020433	0.00024071	-0.00019044	0.00022167	0.00128934	0.00048221	-0.00002370	-0.00092635	0.00034134	0.00044499	0.00061295	-0.00119523	0.00061596	0.00092570	0.00033672	0.00099322	0.00100140	-0.00066876	-0.00047656	-0.00019624	0.00054504	0.00015957	-0.00041464	-0.00000015	-0.00049312	0.00124587	0.00073714	0.00085754	0.00006918	0.00103509	-0.00145639	-0.00104607	-0.00073089	0.00085732	0.00096390	-0.00030851	0.00048621	0.00209196	0.00160314	0.00223565	0.00036706	0.00127390	-0.00032705	-0.00059189	0.00163326	0.00042627	-0.00006492	0.00037581	0.00267323	0.00145111	0.00277645	-0.00034568	0.00082409	0.00063239	-0.00068746	0.00162707	-0.00055696	0.00130831	0.00124264	0.00173347	-0.00052148	0.00107726	-0.00112552	0.00381260	0.00141605	0.00301123	0.00060118	0.00053533	0.00033658	0.00304767	0.00111284	-0.00047529	0.00032135	0.00232516	0.00053763	-0.00130910	-0.00061716	0.00208686	0.00117322	0.00150832	-0.00073564	0.00124042	0.00109134	0.00041608	0.00202131	0.00073327	0.00123974	0.00043143	0.00118595	0.00182508	0.00036008	-0.00015615	-0.00118861	0.00175718	0.00160573	0.00125439	0.00049672	0.00160911	0.00211636	-0.00219000	-0.00130802	0.00173961	0.00184998	0.00033357	-0.00124653	0.00057394	-0.00055207	0.00013154	0.00165266	-0.00016435	-0.00029210	-0.00076821	-0.00162958	0.00269023	-0.00007411	0.00258427	0.00004615	-0.00000820	0.00095873	0.00114543	0.00106915	0.00126762	0.00013859	0.00209467	0.00046023	0.00014226	-0.00100364	0.00035954	0.00019411	0.00086038	-0.00046560	0.00008405	0.00078851	0.00041323	0.00063761	0.00046269	0.00079359	0.00101808	0.00026701	0.00068617	0.00071216	0.00089460	0.00033517	0.00130776	0.00091175	0.00068748	0.00068237	0.00056600	0.00028341	0.00006998	0.00059982	0.00014822	-0.00101862	0.00040325	-0.00045573	0.00032406	0.00076088	0.00165570	0.00019580	0.00089099	0.00041733	0.00043134	0.00091537	0.00000030	-0.00067353	0.00021806	-0.00010593	0.00116613	-0.00032298	-0.00028000	-0.00009628	0.00048160	0.00139976	0.00050753	-0.00000046	0.00087012	0.00046809	0.00013160	-0.00007532	0.00056327	0.00049629	0.00018433	0.00087503	0.00093278	0.00030878	-0.00016438	-0.00020502	0.00056448	-0.00011369	0.00017292	-0.00006018	0.00056499	0.00033551	-0.00000434	0.00002075	0.00027313	0.00032688	0.00015978	-0.00009782	0.00029931	0.00022577	0.00015455	0.00023210	0.00023177	-0.00020733	0.00018404	0.00006851	0.00026209	0.00000185	0.00038166	0.00017715	-0.89081812
-0.9502	0.71895103	0.38312477	0.64386159	0.69021359	0.76793331	-1.41482782	-0.50220696	0.39576548	0.77631950	-21.47483647	-1.22208703	-21.47483647	-0.02219112	-0.30211465	-1.84860754	-1.37292397	-0.16674743	-2.30969334	0.60213545	0.93111485	-0.56775639	-21.47483647	0.11683116	-0.32713801	-0.64436820	-21.47483647	-21.47483647	-21.47483647	0.07304338	-21.47483647	-1.00467968	-21.47483647	-1.06390136	0.41658014	-0.51042213	0.22335443	0.07307061	0.22949219	-0.06280534	0.02175165	0.01482567	-0.07655921	0.01496245	0.01388397	0.01884659	0.00475463	0.02171096	0.00750320	0.00543393	0.01063753	0.00006233	0.02115541	0.01097768	0.01144987	0.01780578	0.00230006	0.00950438	0.01796400	0.01444508	0.01169991	0.01445008	0.01450368	0.01599505	0.01401253	0.00994943	0.01606943	0.01210895	0.01480239	0.01343619	0.01537598	0.01748919	0.01027037	0.01333565	0.01010664	0.01399409	0.00917480	0.01387740	0.01243808	0.01544251	0.00865382	0.01220991	0.00474894	0.01350515	0.01224344	0.03181271	0.03119121	0.01915107	-0.00109132	0.02636943	0.00655938	0.02126817	0.01973947	0.01439626	0.02520349	0.01497493	0.01797241	0.02180562	0.01475178	0.01862135	0.02234656	0.01507532	0.01743796	0.00708957	0.01007677	0.01408936	0.01710110	0.00968929	0.01171461	0.01076828	0.01745343	0.00530663	0.00186134	-0.00827265	-0.00523973	-0.01333844	-0.01431747	-0.01204072	-0.01355409	-0.00776439	-0.00606051	-0.00095418	0.00604706	0.00279034	0.00506750	0.00562701	0.00190950	0.00253264	-0.00350053	-0.00719948	-0.01182597	-0.01583560	-0.01741074	-0.01653606	-0.01638036	-0.01489068	-0.01405311	-0.01258360	-0.00769423	-0.00479284	-0.00353255	-0.00163357	-0.00171738	-0.00036137	-0.00181999	-0.00015432	0.00078842	-0.00069315	0.00052134	0.00119255	0.00062956	-0.00238537	0.00109040	0.00016109	-0.00058888	-0.00011267	-0.00063669	-0.00065318	0.00082076	0.00042395	0.00104454	0.00162373	0.00050941	-0.00041179	-0.00028278	0.00030643	0.00081311	0.00088626	0.00048017	0.00013518	0.00040154	0.00134968	0.00017072	-0.00067651	-0.00025018	-0.00072197	0.00019062	0.00054153	0.00109698	0.00172022	-0.00049409	-0.00035654	-0.00010719	0.00023277	0.00056721	-0.00052804	0.00090181	0.00010712	0.00100149	0.00037643	0.00036059	0.00077902	0.00026147	-0.00054139	0.00000549	-0.00012288	0.00212802	-0.00017802	0.00061005	0.00011091	-0.00054950	-0.00060190	-0.00030112	0.00039929	-0.00002301	0.00041170	0.00038416	0.00045632	0.00027249	0.00028562	-0.00053882	0.00039181	0.00058506	0.00039850	0.00052982	-0.00176031	-0.00010836	-0.00231544	0.00049598	0.00024919	-0.00003005	-0.00036348	-0.00018413	0.00141742	0.00020888	-0.00096252	-0.00029688	0.00060685	0.00080988	0.00110247	0.00082903	0.00012177	0.00005996	0.00003844	0.00071009	-0.00080328	0.00067593	0.00010382	0.00018998	0.00079293	-0.00017068	0.00046031	0.00016474	0.00009065	0.00028412	0.00031788	-0.00036116	-0.00021042	0.00015793	0.00045288	-0.00057585	-0.00029719	0.00001620	0.00000341	-0.00002591	0.00048270	-0.00047809	-0.00006789	0.00026324	0.00017957	-0.00103727	-0.00037061	-0.00034040	0.00100213	-0.00002808	0.00009251	-0.00046499	0.00005398	-0.00105709	0.00034604	-0.00014507	-0.00002263	-0.00049667	-0.00088604	-0.00023821	-0.00024978	-0.00028319	-0.00036336	-0.00013625	-0.00036168	0.00101073	-0.00077755	-0.00049330	-0.00072489	0.00015889	-0.00142385	0.00016922	0.00008515	0.00060454	-0.00092283	-0.00103432	0.00026837	0.00031051	-0.00078047	0.00004154	0.00044595	-0.00038527	0.00011368	-0.00073203	0.00041113	-0.00042211	0.00047508	0.00014487	0.00013845	-0.00032190	0.00093681	0.00096538	-0.00007613	-0.00105905	0.00010661	0.00084672	0.00144778	0.00003182	-0.00034225	-0.00013482	-0.00021238	0.00221314	0.00011306	0.00042796	-0.00054679	-0.00041468	0.00077725	0.00066926	0.00126243	-0.00041311	-0.00170894	0.00021539	0.00054585	-0.00028367	0.00020858	0.00031229	-0.00031258	-0.00085263	-0.00037344	0.00026956	0.00107601	0.00079721	0.00044878	0.00197506	-0.00065768	0.00215208	0.00222545	0.00021079	-0.00112310	-0.00076924	0.00030220	-0.00126006	0.00022162	0.00043654	0.00110881	-0.00001776	0.00086147	0.00075378	-0.00042719	0.00064283	-0.00015156	0.00149505	-0.00059390	0.00008283	0.00040199	0.00112116	-0.00020192	-0.00050417	-0.00077934	0.00016955	0.00000530	0.00152229	0.00274696	0.00248111	0.00007076	0.00111356	0.00182151	0.00110491	0.00007700	0.00175239	0.00101359	-0.00120695	-0.00333111	0.00299941	-0.00125439	0.00301177	-0.00161399	-0.00092447	0.00006252	0.00188564	0.00103522	0.00025471	0.00022348	0.00242847	-0.00018577	-0.00019015	0.00059512	-0.00160914	-0.00133176	-0.00038101	0.00040092	0.00106533	-0.00206327	0.00168731	0.00136079	0.00054159	-0.00165995	0.00063835	0.00079256	0.00034752	-0.00196965	-0.00091916	0.00066951	-0.00022360	0.00066635	0.00119000	0.00087205	-0.00059899	0.00005463	-0.00019386	-0.00059869	0.00190728	0.00086298	0.00063157	0.00183590	0.00198251	0.00062706	-0.00073402	0.00095389	0.00072771	0.00043715	-0.00016311	-0.00055373	0.00082363	0.00005674	0.00077838	-0.00090229	-0.00146366	-0.00001683	0.00028637	-0.00002805	0.00098354	-0.00072669	0.00024700	0.00074877	0.00111547	0.00016570	0.00115752	-0.00019652	0.00174469	-0.00048160	-0.00024532	-0.00052915	0.00039460	-0.00061008	-0.00106406	-0.00001544	0.00076434	-0.00115763	-0.00044707	-0.00061960	0.00108325	0.00102163	0.00050984	0.00034465	0.00055643	-0.00048925	-0.00104324	-0.00029611	-0.00091811	-0.00023679	0.00018562	0.00035235	0.00000180	0.00013089	0.00022099	-0.00064560	-0.00014608	-0.00008846	-0.00068769	-0.00023772	0.00133014	0.00020094	-0.00058376	-0.00047901	0.00024235	0.00116630	-0.00042381	-0.00018410	-0.00039371	0.00034493	-0.00069204	-0.00013062	0.00004188	-0.00017757	-0.00015695	-0.00064567	-0.00009576	0.00055110	0.00047808	-0.00030047	0.00015297	0.00000681	0.00016667	-0.00017257	0.00036642	0.00028087	-0.00026805	-0.00032884	0.00007199	-0.00015116	-0.00014824	0.00034816	0.00039689	0.00008115	0.00016015	0.00014477	-0.40824553
-0.9002	-0.58824569	-21.47483647	-0.44724149	-0.32807035	0.52846476	-0.73978353	0.38238347	0.91464084	-0.42085824	-1.25903559	-0.28347260	-1.51071036	0.56000671	-0.00996754	-0.53786802	0.16514162	0.45543113	-21.47483647	0.60251658	-21.47483647	-1.05474436	-21.47483647	-21.47483647	-21.47483647	0.24548594	-0.64866465	-21.47483647	-1.88730645	-0.12466994	-21.47483647	-21.47483647	-0.31380524	0.65875978	-0.17785986	0.31070224	-0.19317341	-0.05252505	0.05105641	0.00758563	0.12228737	0.00539367	-0.05224265	0.01092240	0.03681689	0.03054399	-0.01539907	0.00909076	0.00455551	0.01249004	-0.00461902	-0.00435245	0.01675136	0.01136346	0.01147348	0.01960260	0.01308061	0.01474705	0.01874398	0.01521779	0.01143357	0.01232724	0.01325810	0.01425449	0.01310246	0.01320356	0.01374397	0.01460280	0.01514376	0.01403519	0.01653612	0.01536020	0.01395900	0.01374091	0.01224082	0.01505105	0.01541142	0.01332219	0.01312817	0.01568834	0.01061333	0.01357470	0.00590308	0.01276682	0.01032037	0.01740594	0.02789435	0.02512178	0.01144521	0.00588263	0.00309223	0.02015172	0.01529962	0.01579408	0.02402754	0.01516602	0.01363201	0.01587436	0.01309488	0.01743997	0.01877552	0.01024196	0.01556108	0.00751620	-0.00104990	-0.01567368	-0.02020980	-0.04204400	-0.05023790	-0.05142074	-0.04410898	-0.05587143	-0.05882852	-0.06570598	-0.06691771	-0.07384964	-0.08277721	-0.08449721	-0.08976833	-0.09011216	-0.08801570	-0.08945787	-0.07816605	-0.07586847	-0.06309206	-0.04834131	-0.03150492	-0.01091715	-0.00056566	0.00277462	0.00522356	0.00081343	-0.00185994	-0.00897119	-0.01158385	-0.01357337	-0.01724361	-0.01734261	-0.01480057	-0.01281322	-0.01104542	-0.00941380	-0.00833489	-0.00407121	-0.00354839	-0.00160265	-0.00149102	-0.00122484	0.00004611	0.00115345	-0.00199846	-0.00130232	0.00077102	0.00042031	0.00085037	0.00008366	-0.00064433	-0.00097581	0.00066110	-0.00042480	-0.00083954	0.00026636	0.00044883	-0.00053927	-0.00145349	0.00067356	-0.00033426	0.00001387	0.00068986	0.00029185	0.00065914	0.00069298	0.00131196	-0.00038104	0.00020300	0.00063003	0.00021105	0.00044545	0.00136789	-0.00025726	-0.00027492	-0.00081369	0.00042520	-0.00063466	0.00064185	0.00013955	0.00051201	-0.00090256	0.00009557	0.00090318	0.00113451	-0.00021064	0.00002478	-0.00131343	0.00018180	-0.00100519	0.00038332	-0.00028246	0.00079069	0.00047917	0.00034377	0.00064681	-0.00038882	-0.00020159	-0.00047125	0.00061066	-0.00080351	0.00026037	0.00012610	-0.00162914	-0.00051796	0.00009938	0.00022717	-0.00095941	0.00019555	-0.00019501	0.00025845	-0.00221725	-0.00029592	0.00068537	0.00020304	-0.00087498	-0.00098169	0.00057465	-0.00000876	-0.00152853	-0.00009424	-0.00032933	0.00003785	-0.00031075	-0.00087056	0.00011521	-0.00016942	-0.00028904	-0.00024061	-0.00099419	0.00059936	-0.00033816	0.00008700	-0.00001788	0.00031540	0.00012869	-0.00044364	0.00017833	-0.00026300	-0.00057350	-0.00072865	0.00030829	-0.00024518	0.00040424	-0.00070373	-0.00068214	-0.00077943	-0.00079262	0.00019190	0.00027651	-0.00042854	0.00013553	-0.00037053	0.00000546	-0.00051683	-0.00047453	-0.00076044	0.00029327	-0.00001331	-0.00067600	-0.00025408	-0.00077472	-0.00049180	0.00034571	-0.00057864	0.00066308	-0.00043554	-0.00053104	-0.00001494	-0.00054167	-0.00073632	-0.00042487	-0.00039129	0.00037504	0.00007991	-0.00065149	-0.00059725	-0.00026462	0.00046468	-0.00033153	-0.00031358	0.00070635	0.00064790	-0.00136675	-0.00025322	0.00023177	-0.00014272	-0.00051449	-0.00042133	-0.00053149	-0.00033120	0.00047334	-0.00046226	-0.00047150	-0.00099605	-0.00000163	-0.00015525	-0.00056067	0.00017396	-0.00001526	0.00033553	0.00007597	-0.00130053	0.00059221	-0.00034135	0.00002285	-0.00018403	-0.00000462	-0.00051320	-0.00044875	0.00090934	-0.00020319	-0.00052816	0.00006175	0.00068224	0.00019569	0.00027561	-0.00084416	0.00065044	-0.00117159	0.00052562	0.00022094	-0.00106388	-0.00036849	-0.00024461	-0.00136577	-0.00077920	-0.00015813	0.00007715	0.00154183	0.00033385	-0.00099431	0.00081006	-0.00072812	0.00248429	0.00016477	-0.00071993	-0.00057574	-0.00159464	-0.00055215	-0.00095130	-0.00109303	0.00127288	0.00063417	0.00142511	-0.00074208	0.00056396	-0.00102988	-0.00048935	-0.00137348	0.00047550	-0.00187761	-0.00095544	0.00094517	0.00004193	0.00053751	-0.00139883	-0.00261063	0.00030127	0.00152057	-0.00059933	0.00208803	-0.00075908	0.00044372	0.00196074	-0.00050125	-0.00070376	0.00059618	0.00098928	0.00093372	-0.00198817	-0.00048340	-0.00173647	-0.00134395	0.00292741	-0.00090251	-0.00134015	-0.00083825	0.00100311	0.00125866	-0.00189941	-0.00364542	-0.00023072	-0.00124377	-0.00117016	-0.00096105	-0.00055540	-0.00236121	0.00118672	0.00246590	-0.00016200	-0.00194975	-0.00077993	-0.00117471	-0.00316556	-0.00075400	-0.00051119	-0.00009715	0.00078818	-0.00032532	-0.00060356	-0.00033217	0.00144447	0.00172729	0.00001338	-0.00023399	0.00005046	-0.00142057	0.00044931	-0.00132700	-0.00002316	0.00002236	-0.00047902	-0.00049920	-0.00124435	-0.00043500	0.00015128	0.00041688	0.00047179	0.00100352	-0.00091670	-0.00190927	-0.00075151	-0.00050742	-0.00098785	-0.00147539	-0.00000204	-0.00007700	0.00012304	-0.00157811	0.00129233	-0.00010492	0.00001066	0.00022757	-0.00012303	-0.00069477	0.00042372	-0.00066851	0.00051540	0.00030259	0.00087013	0.00001867	-0.00025481	0.00082676	-0.00074559	-0.00063451	-0.00059374	-0.00065400	-0.00068303	-0.00038366	-0.00064350	0.00059564	0.00039087	-0.00005890	-0.00023141	0.00073283	-0.00006757	0.00003127	0.00014042	0.00003084	0.00040822	0.00038944	0.00008760	-0.00048322	-0.00103056	-0.00058898	-0.00023046	0.00121477	-0.00055721	-0.00000841	0.00090029	0.00063816	-0.00027778	-0.00008187	0.00047285	0.00034042	0.00004197	0.00045541	0.00039531	0.00044531	0.00053476	-0.00037420	0.00004579	-0.00049029	0.00009795	-0.00024581	-0.00042478	0.00042244	0.00061008	0.00025400	-0.00023147	-0.00011253	-0.00039155	0.00005208	0.00019485	0.00030268	-0.00017769	-0.00017306	-0.00001174	0.00014178	-0.00019044	-0.00020741	0.00008309	0.00026294	0.00017837	0.00026750	-0.25895937
-0.8502	-21.47483647	-21.47483647	1.16491205	0.13699618	0.01988744	0.13121542	-0.38109754	-21.47483647	-21.47483647	1.21080545	0.91807416	-21.47483647	0.56217399	-21.47483647	0.15532422	1.07170967	0.18832847	-21.47483647	-0.30990990	-21.47483647	-21.47483647	-0.46206902	-0.22521114	-0.32913926	-21.47483647	-21.47483647	-21.47483647	-21.47483647	-0.00262649	-0.86792904	0.12851436	-0.34159803	0.10174739	0.26164472	-0.52562828	-0.35158146	0.08881867	-0.01902786	0.12149885	-0.07407423	0.01839665	-0.05328786	-0.00296927	0.02658379	0.03138904	0.01982434	0.01293264	0.01368282	0.00630034	0.00585425	-0.00961738	0.02052960	0.00395699	0.00822631	0.01588426	0.00808418	0.00857677	0.01125414	0.01651881	0.01436626	0.00931141	0.01516344	0.01167128	0.01245602	0.00893134	0.01210213	0.01089882	0.01443095	0.01308977	0.01445485	0.01381864	0.01490186	0.01434390	0.01281908	0.01289319	0.01160011	0.01301401	0.00887434	0.01150619	0.00991224	0.00876399	0.00632563	0.01290813	0.01365176	0.01193486	0.02156421	0.01527671	0.01413087	0.00636355	0.01024217	0.01551885	0.01260666	0.01204969	0.01380537	0.01659271	0.01641804	0.01755647	0.00830534	0.01666901	0.01764167	0.00704928	0.01342905	-0.00377921	-0.02848709	-0.07855459	-0.13826027	-0.19189540	-0.22431973	-0.23087847	-0.22699621	-0.23098876	-0.23041716	-0.23818108	-0.23634821	-0.23986801	-0.24820089	-0.25142508	-0.26030305	-0.25733117	-0.25585620	-0.24866776	-0.24166809	-0.23651532	-0.21223342	-0.17442134	-0.12179869	-0.06286498	-0.02117050	-0.00317211	0.00836044	0.01034706	0.01348891	0.01144451	0.00920270	0.00540970	-0.00185918	-0.00587319	-0.00941351	-0.01127873	-0.01524005	-0.01649417	-0.01477157	-0.01317929	-0.01102409	-0.00945117	-0.00640578	-0.00748389	-0.00257725	-0.00139604	-0.00227115	-0.00178094	0.00005048	-0.00007397	-0.00006374	-0.00054242	-0.00036457	-0.00130861	-0.00048947	-0.00178931	-0.00111896	0.00121509	0.00020659	-0.00021012	-0.00065435	-0.00025190	-0.00031889	-0.00066507	0.00033797	-0.00059026	0.00010262	0.00050396	0.00024030	-0.00009575	0.00005972	-0.00189630	0.00016602	-0.00012948	-0.00004829	0.00005596	-0.00017640	-0.00048301	0.00001744	-0.00126352	0.00037161	-0.00028508	-0.00016021	-0.00109088	0.00100381	-0.00015365	0.00047149	0.00062101	-0.00039451	0.00010154	0.00086634	-0.00019750	0.00057327	0.00007462	0.00022361	-0.00056365	-0.00032384	-0.00048324	-0.00066524	-0.00126873	-0.00075187	-0.00028973	0.00018146	-0.00031518	-0.00125969	-0.00090880	-0.00078197	-0.00052561	-0.00110198	0.00023535	-0.00033341	-0.00010966	0.00032456	-0.00132916	0.00021978	-0.00025619	-0.00056130	-0.00052402	-0.00065937	-0.00091714	0.00007950	-0.00154445	0.00053359	-0.00038184	-0.00043739	0.00027783	0.00031030	0.00033579	-0.00009601	0.00052226	0.00014481	-0.00084191	-0.00004660	0.00029367	0.00042300	-0.00078020	-0.00023494	0.00022221	0.00032882	-0.00000743	0.00020216	0.00000458	-0.00010700	-0.00062196	-0.00055428	0.00060597	0.00003287	-0.00025485	-0.00011240	-0.00113473	-0.00083521	0.00125481	-0.00068926	-0.00022058	-0.00100740	-0.00047858	-0.00063439	-0.00035573	0.00117337	-0.00130520	-0.00045292	-0.00018268	-0.00010622	-0.00039010	-0.00029628	0.00042877	-0.00169670	0.00039592	-0.00051003	-0.00056948	0.00075478	-0.00108919	-0.00065290	0.00007325	-0.00010760	-0.00001089	-0.00023730	-0.00051225	-0.00039069	-0.00062043	-0.00002004	-0.00020397	0.00054154	0.00018831	-0.00016644	0.00022672	-0.00016723	0.00041320	-0.00015866	0.00091396	-0.00081662	-0.00024539	0.00041935	-0.00025833	-0.00106306	0.00008999	-0.00152633	0.00102038	-0.00067671	-0.00036766	-0.00073276	0.00045801	0.00072781	-0.00012967	-0.00106885	-0.00043634	0.00032403	0.00023959	-0.00096628	-0.00069367	0.00100773	-0.00030178	0.00008051	-0.00008952	-0.00022908	-0.00082963	-0.00139131	0.00114848	0.00112035	-0.00145722	-0.00054490	-0.00165431	0.00009939	-0.00053685	-0.00152257	-0.00000936	-0.00015262	-0.00233619	-0.00151152	-0.00056538	0.00015764	0.00103459	0.00008548	0.00073738	0.00007436	-0.00107621	0.00137738	0.00190464	-0.00142262	-0.00074035	-0.00044501	0.00091890	-0.00068000	-0.00092456	-0.00133441	-0.00129170	0.00009536	0.00085997	-0.00063045	-0.00165909	-0.00018787	-0.00080029	0.00088164	-0.00113500	0.00039579	-0.00127023	-0.00009084	0.00069731	-0.00168952	0.00036204	-0.00086341	0.00034083	0.00033069	0.00057648	-0.00366290	0.00177311	0.00142426	-0.00121904	-0.00189184	0.00159957	-0.00042806	-0.00048277	-0.00233951	-0.00042574	-0.00151069	-0.00087654	0.00142740	0.00026992	-0.00164955	-0.00128479	0.00022396	0.00216337	-0.00102761	0.00044273	-0.00045862	0.00322246	-0.00024613	-0.00245681	-0.00071706	-0.00140244	0.00025331	-0.00058408	-0.00049628	-0.00050367	-0.00034752	-0.00051694	-0.00304610	-0.00098276	0.00265132	0.00078699	-0.00205128	-0.00162878	0.00035515	0.00004056	-0.00183040	0.00183400	-0.00066262	-0.00127611	-0.00187364	0.00021464	-0.00108711	-0.00057705	0.00033008	-0.00092786	-0.00079610	-0.00095562	0.00088209	0.00063332	0.00044071	0.00030471	0.00014375	0.00037916	-0.00357215	-0.00120724	-0.00030068	0.00158057	0.00003893	-0.00073614	-0.00086595	0.00057266	0.00004499	-0.00158583	-0.00048133	-0.00028789	0.00070464	-0.00015251	-0.00018599	-0.00127977	0.00100156	-0.00086489	0.00095817	0.00089452	0.00013120	-0.00014998	-0.00027478	-0.00020292	-0.00038900	-0.00067642	-0.00052087	-0.00047604	-0.00009908	-0.00189376	0.00002954	-0.00049979	0.00069102	0.00064470	-0.00037011	-0.00023191	-0.00070140	0.00023669	-0.00094510	0.00037720	0.00023278	-0.00014186	0.00080855	-0.00026311	-0.00136044	-0.00005405	0.00046002	0.00073196	-0.00112320	-0.00019703	0.00013300	0.00028757	-0.00026632	-0.00012283	-0.00026222	0.00012844	-0.00078579	-0.00009236	0.00037097	-0.00025722	-0.00036089	-0.00031501	-0.00017468	0.00045887	0.00021230	-0.00024642	-0.00061357	0.00049590	0.00035713	-0.00018321	-0.00033897	0.00007737	0.00000760	0.00030048	0.00005132	0.00018587	0.00009989	-0.00034227	-0.00017571	0.00001460	-0.00004686	0.00008103	0.00058826	0.00018860	-0.00006082	0.00022815	-0.20748202
-0.8002	0.60169315	-0.57095544	-0.15612033	-21.47483647	0.10881944	-1.64706194	0.34794125	-2.34659505	-0.31834426	-0.47025222	0.91391641	-21.47483647	-0.22767730	0.15955648	0.06058732	-0.09192552	-1.55666327	0.74527822	0.16052223	0.44002658	-0.06929313	-21.47483647	-21.47483647	0.17061833	0.76392567	-21.47483647	-21.47483647	-21.47483647	1.46847522	0.52123594	-21.47483647	-0.70637059	-0.58252027	-0.35117803	-1.23314492	-0.51845191	-0.12464270	-0.03408482	-0.01470449	0.07547045	0.00598768	0.03491479	0.06302248	0.05669329	0.01578168	-0.01116274	0.01597636	0.01621613	-0.00867061	0.00715150	-0.00022711	0.00806785	0.00680410	0.00145214	0.01894432	0.01111240	0.00922128	0.01745761	0.00647199	0.01055425	0.01254583	0.01083939	0.01191915	0.01243048	0.00935491	0.01189547	0.01009837	0.01412929	0.01411332	0.01497289	0.01317984	0.01245923	0.01147078	0.01145016	0.01073816	0.01187872	0.01550607	0.01044582	0.01221179	0.01081981	0.01445143	0.00359148	0.01575988	0.01366625	0.02317128	0.01810137	0.01683034	0.00651788	0.02346303	0.01837256	0.01568887	0.00499700	0.01836865	0.02075400	0.01267634	0.01196322	0.01676411	0.01410133	0.01557742	0.01761014	0.00719258	0.01278658	0.00384868	-0.01376004	-0.04275924	-0.08438154	-0.12534256	-0.15948731	-0.17045860	-0.17170447	-0.18858327	-0.19577617	-0.21025456	-0.21858252	-0.23350566	-0.25268669	-0.25991851	-0.28132926	-0.28959110	-0.31453303	-0.33049624	-0.35004648	-0.35899676	-0.33509088	-0.27141737	-0.19731599	-0.11138474	-0.05167316	-0.02681230	-0.01315184	-0.00857185	0.00065496	0.00819209	0.01186998	0.01545104	0.01670463	0.01344452	0.00822950	0.00539944	-0.00330718	-0.00770306	-0.01258596	-0.01472857	-0.01680524	-0.01587215	-0.01483270	-0.01320634	-0.01059265	-0.00755483	-0.00612278	-0.00634084	-0.00168983	-0.00168381	-0.00099955	-0.00109559	-0.00121828	-0.00059427	0.00029504	-0.00098044	-0.00100292	0.00056131	0.00095192	-0.00070128	-0.00165602	0.00066697	0.00011975	-0.00027334	-0.00025471	0.00110166	0.00141146	0.00110372	0.00003542	0.00005171	0.00013897	-0.00031374	0.00020018	0.00010918	0.00153680	0.00027720	-0.00067388	0.00005555	0.00067411	-0.00006742	0.00088553	-0.00036906	0.00076922	-0.00113826	0.00109041	0.00099430	0.00102487	0.00060841	-0.00091863	0.00023021	0.00060569	-0.00001057	0.00171179	0.00004248	0.00126428	0.00113899	-0.00044153	-0.00043971	-0.00030249	0.00029721	-0.00045863	0.00031518	0.00022787	0.00005183	0.00002693	-0.00173897	0.00073415	0.00060766	0.00042149	0.00037317	0.00156679	-0.00063927	-0.00049596	-0.00213157	0.00106774	0.00072862	0.00052070	-0.00021891	0.00032772	-0.00005289	0.00033260	-0.00005165	0.00034423	-0.00008997	0.00006308	-0.00024443	0.00045142	-0.00004609	-0.00095306	0.00124027	0.00127841	-0.00006044	0.00058282	0.00015115	0.00031637	0.00054517	0.00022416	0.00045462	0.00047663	-0.00036241	-0.00008986	0.00027449	-0.00006139	0.00030836	-0.00034853	0.00118946	-0.00033294	0.00049417	-0.00060803	-0.00038362	0.00008750	0.00085711	0.00058682	-0.00048555	-0.00008571	0.00069595	-0.00001519	0.00048963	-0.00023103	-0.00062958	-0.00040144	-0.00072157	0.00043087	0.00033790	-0.00010802	-0.00047718	-0.00019418	0.00105910	0.00029485	0.00018502	0.00064563	-0.00058431	0.00075911	0.00014535	0.00017636	0.00075812	0.00027233	-0.00094613	-0.00022846	0.00046937	0.00037877	-0.00033687	0.00007120	0.00022688	-0.00018583	0.00010382	0.00035691	-0.00026078	0.00034275	-0.00049702	-0.00065579	-0.00020155	-0.00028685	0.00017411	-0.00000478	0.00068513	-0.00084263	0.00016238	0.00074341	0.00006084	-0.00019616	0.00082555	0.00052084	-0.00035477	-0.00009669	-0.00024362	-0.00036018	-0.00065193	-0.00032514	-0.00004577	0.00058979	0.00007534	0.00088151	0.00029118	0.00095572	0.00020505	-0.00040197	0.00066770	-0.00105475	0.00190315	-0.00086310	-0.00151820	0.00070868	0.00088488	-0.00217365	0.00122552	0.00109769	0.00057835	-0.00035977	-0.00056210	-0.00053883	0.00051453	0.00093890	0.00106341	0.00173055	0.00078309	0.00238593	0.00199866	0.00207084	-0.00037372	-0.00165493	0.00208505	-0.00029778	0.00034877	-0.00109987	0.00147914	0.00203058	-0.00047983	0.00183736	-0.00043084	-0.00017619	-0.00123051	0.00188818	-0.00043667	0.00045642	0.00157112	-0.00114430	-0.00117513	-0.00048857	-0.00147181	0.00243054	0.00011045	-0.00058211	0.00246128	0.00133947	0.00102511	0.00118114	-0.00133719	-0.00019497	0.00160410	0.00074816	-0.00036308	-0.00119564	-0.00070293	-0.00041499	-0.00063988	0.00248566	-0.00054731	0.00050098	0.00064947	0.00128886	0.00157608	0.00040991	0.00134763	0.00005262	0.00061858	0.00148662	0.00109538	-0.00017445	-0.00269606	0.00051065	0.00364775	0.00133929	-0.00133226	-0.00060168	0.00084543	0.00027911	-0.00097760	0.00038232	0.00088808	0.00135667	-0.00206333	-0.00025541	0.00134952	0.00004339	0.00184012	0.00165789	-0.00025642	0.00028469	-0.00012720	-0.00106930	0.00106443	0.00053826	-0.00034411	0.00130723	0.00056764	0.00002462	0.00039384	0.00096055	0.00042065	0.00144640	-0.00099997	-0.00128489	0.00019690	0.00144052	0.00074942	0.00059886	0.00022454	0.00036886	-0.00038242	0.00058083	0.00018893	0.00004284	-0.00013297	0.00042121	0.00039778	0.00071539	-0.00009342	0.00143854	0.00054496	0.00026245	0.00052033	0.00105039	0.00080198	-0.00015760	-0.00020778	0.00083069	0.00046139	0.00038285	0.00011340	0.00066960	0.00034673	0.00116396	0.00049474	0.00132526	0.00060407	0.00079481	0.00065073	0.00038193	0.00012137	0.00053649	0.00072832	0.00085540	0.00086313	0.00033381	-0.00014886	0.00043784	0.00019247	0.00050080	0.00103331	0.00053587	0.00082261	0.00130644	0.00081181	0.00016715	0.00003743	0.00125814	0.00017423	0.00032023	0.00044900	0.00058536	0.00050491	0.00001431	-0.00017318	0.00079598	-0.00012972	-0.00003458	-0.00001829	0.00047989	0.00055269	0.00009799	0.00002332	-0.00027809	0.00021578	-0.00011855	0.00034677	0.00046125	0.00000713	0.00008967	-0.00010046	0.00032391	0.00004086	-0.00027162	0.00043924	-0.00003223	-0.00008536	0.00030336	0.00008375	-0.00877750
-0.7502	-0.00177210	-0.19166403	0.75133276	0.25513151	0.13061371	-21.47483647	0.46509784	-0.52803114	0.47944821	0.52819113	-0.27755925	-21.47483647	1.01350715	-21.47483647	0.69600341	-21.47483647	0.28534644	-0.24272458	0.36575910	-1.05117032	-21.47483647	0.09231390	-21.47483647	-21.47483647	0.23870990	1.28780198	-21.47483647	-21.47483647	0.26750068	-21.47483647	-21.47483647	-21.47483647	-0.25588136	1.22271907	-0.21137798	-0.17639167	0.09286656	0.35053033	0.03027139	0.09511443	0.02163651	-0.00210038	0.04125163	0.02476538	-0.01425196	0.01254665	-0.00258552	0.00537594	0.00425520	0.00744988	-0.00137482	0.01470289	-0.00027897	0.00687750	0.02060723	0.01039272	0.01611699	0.01853697	0.01181698	0.00826374	0.01196420	0.01364317	0.01452335	0.01397782	0.01264172	0.01587221	0.01252134	0.01270690	0.01619953	0.01630442	0.01399155	0.01396808	0.01381582	0.01215441	0.01384729	0.01065472	0.01558227	0.01236629	0.01346743	0.01165841	0.01097517	0.00600433	0.01097580	0.01226387	0.01871644	0.03171588	0.01440215	0.00575762	0.00858023	0.00925394	0.02184119	0.01402079	0.01815779	0.02291722	0.01008859	0.02114710	0.01801490	0.01896014	0.01914675	0.02049622	0.01644951	0.01935308	0.01863580	0.00937513	0.00573398	0.01254235	0.00366961	0.00143785	0.00807018	0.01339695	0.01122360	0.01116625	0.00319242	0.01056249	0.00331529	-0.00283710	-0.00098727	-0.00748825	-0.00354960	-0.00186288	-0.00858953	-0.00317310	-0.01275242	-0.01469070	-0.01525852	-0.02120422	-0.02130994	-0.02598395	-0.02885973	-0.03038308	-0.02975492	-0.02394040	-0.01880283	-0.01320902	-0.00579827	0.00350671	0.00705194	0.01242932	0.01640978	0.01538319	0.01266446	0.00790861	0.00360912	-0.00353810	-0.00802664	-0.01280278	-0.01499006	-0.01525677	-0.01410209	-0.01404631	-0.01299473	-0.01041442	-0.00941519	-0.00776451	-0.00473964	-0.00312852	-0.00285365	-0.00084576	-0.00161084	-0.00065760	0.00129245	-0.00068667	-0.00032766	0.00036959	-0.00000825	0.00009854	-0.00009590	-0.00024538	-0.00044183	0.00013533	0.00038529	0.00078803	-0.00065607	-0.00083585	-0.00038971	0.00081942	-0.00064853	0.00203299	0.00026617	-0.00074496	-0.00086638	0.00014815	-0.00065639	0.00182716	-0.00079346	-0.00031450	-0.00071100	0.00124023	0.00148528	0.00073925	0.00106413	0.00054695	-0.00020500	0.00013820	0.00004441	0.00112522	-0.00026893	0.00035583	0.00002330	-0.00099646	0.00007996	-0.00079607	0.00030436	0.00013520	0.00010686	0.00050806	0.00004867	0.00012432	-0.00076110	-0.00035819	0.00098704	-0.00047950	-0.00073294	0.00037024	-0.00098597	0.00045804	-0.00112829	0.00007982	0.00022844	-0.00054633	-0.00092564	0.00005043	-0.00041936	0.00066691	-0.00109665	0.00087515	-0.00066526	0.00084214	0.00025315	-0.00035851	0.00045751	0.00047722	0.00012517	0.00050376	-0.00035091	0.00037537	0.00018845	0.00037349	0.00072619	0.00013069	0.00039416	0.00080092	-0.00020242	0.00036747	-0.00061937	-0.00013528	0.00010955	-0.00014911	-0.00029623	0.00072282	-0.00031008	-0.00020303	-0.00049281	0.00013479	0.00108229	-0.00053259	-0.00030552	0.00023947	-0.00051129	-0.00114104	-0.00092081	0.00005628	0.00052982	-0.00002508	-0.00064869	-0.00060816	-0.00045344	-0.00012756	0.00013151	-0.00032850	0.00042143	-0.00003520	-0.00117731	0.00046200	-0.00056082	-0.00052472	-0.00070289	-0.00106592	0.00054278	-0.00009556	-0.00097300	-0.00061484	0.00001467	0.00046260	-0.00079241	-0.00063357	0.00001208	0.00040221	-0.00056538	-0.00046089	0.00106294	0.00016214	-0.00041529	-0.00033049	-0.00020438	-0.00073865	-0.00025754	-0.00080173	0.00011132	-0.00065963	-0.00088708	0.00030646	-0.00068077	-0.00023268	0.00040648	0.00027112	-0.00065458	-0.00103713	0.00038017	0.00092335	-0.00057658	-0.00080406	-0.00052738	-0.00021191	0.00062554	0.00069868	0.00049188	0.00093014	-0.00016376	0.00003545	0.00046378	-0.00119122	0.00078006	0.00059483	-0.00043384	-0.00048677	0.00041094	0.00036733	0.00081201	-0.00003529	0.00015327	0.00132377	-0.00057259	0.00062092	0.00078789	0.00007520	0.00014462	0.00223719	0.00194139	0.00184782	-0.00105865	-0.00032269	-0.00033751	0.00060847	0.00022346	-0.00103914	-0.00070437	-0.00055998	-0.00056810	0.00099233	-0.00003040	-0.00015090	-0.00096962	0.00031427	0.00056412	0.00275318	-0.00047340	0.00037702	-0.00088628	0.00103588	-0.00074468	-0.00194556	-0.00219172	0.00074116	-0.00110119	-0.00017593	0.00181858	0.00040615	-0.00027250	0.00172050	-0.00098056	-0.00125679	0.00140908	-0.00017481	0.00076033	-0.00287140	-0.00141727	-0.00000114	-0.00169988	0.00164377	-0.00196079	-0.00024112	0.00113715	-0.00104854	0.00055452	-0.00120467	-0.00078059	-0.00194244	-0.00068016	0.00178959	-0.00040849	-0.00070323	-0.00290224	0.00045427	0.00111015	0.00101220	-0.00131285	-0.00075580	0.00150097	-0.00019893	-0.00084000	0.00049759	-0.00048300	0.00036956	-0.00064202	0.00048103	-0.00130574	-0.00041887	-0.00164673	-0.00019689	-0.00157026	0.00015537	0.00045915	-0.00099117	0.00091630	0.00206499	0.00024191	0.00020696	-0.00033271	-0.00095088	-0.00137050	0.00001039	-0.00031387	0.00055621	-0.00168915	-0.00187246	-0.00089687	-0.00035068	0.00007917	0.00037172	-0.00050325	-0.00106990	-0.00049482	0.00004946	-0.00088116	-0.00034048	0.00047678	-0.00007663	-0.00051724	0.00134749	-0.00022846	0.00033912	-0.00060809	0.00027435	-0.00024692	0.00101731	-0.00039106	-0.00049924	-0.00009724	-0.00084003	-0.00003405	-0.00015394	-0.00102104	0.00021205	-0.00024606	0.00024724	0.00040533	0.00045336	-0.00006042	-0.00008749	-0.00024433	-0.00034861	0.00035372	-0.00021661	-0.00053937	0.00033035	0.00040285	-0.00024027	-0.00051547	-0.00144997	-0.00077475	-0.00030909	0.00014542	-0.00013500	0.00038875	0.00086169	-0.00032961	0.00038359	0.00017913	-0.00020028	0.00037453	0.00013746	-0.00049581	-0.00001395	0.00020377	-0.00026874	-0.00019096	-0.00014568	-0.00020558	-0.00015389	0.00022579	-0.00008486	0.00002249	-0.00038672	-0.00039555	-0.00014010	-0.00011790	-0.00051037	-0.00013816	-0.00030972	-0.00032024	-0.00001980	-0.00023755	-0.00013406	-0.00011040	-0.00021057	-0.00029692	0.00011583	0.00054537	-0.00025652	-0.00026629	-0.75239960
-0.7002	-0.46510378	0.22652432	-0.46435272	1.93146873	-0.06873000	4.31274223	-21.47483647	-21.47483647	0.92320731	-0.57633901	-0.69893408	-21.47483647	-0.43050655	0.57244456	-21.47483647	1.07471073	-0.39946812	-21.47483647	-0.23801358	0.20133531	-0.67579865	-0.83704329	-1.03993726	-21.47483647	-0.04889183	-0.29366091	-21.47483647	-21.47483647	0.06921989	-21.47483647	-21.47483647	-21.47483647	0.71998964	0.18850613	0.19033330	-0.12166884	-0.09272558	-0.01414019	0.07658925	-0.00386189	-0.02737525	-0.00777617	-0.01287727	0.01300063	-0.00030207	0.01915797	0.00395853	0.01371899	-0.00744378	0.00236988	-0.00005019	0.01567929	0.00141386	0.00742434	0.02340184	0.00423969	0.00926986	0.01394169	0.00987955	0.01287017	0.00994170	0.01165553	0.01523403	0.01395951	0.00893992	0.01462611	0.01026614	0.01426747	0.01506175	0.01602100	0.01529906	0.01342146	0.01163320	0.01244429	0.01129766	0.01252666	0.01680320	0.01250051	0.01409041	0.01216807	0.01127548	0.00601230	0.01453239	0.01242016	0.01588907	0.01466618	0.02085517	0.01084638	0.01476234	-0.00071873	0.01041845	0.01441368	0.01262111	0.02116496	0.01142503	0.01607854	0.01832455	0.01217570	0.01371490	0.01709790	0.01677818	0.01406535	0.01420954	0.00939802	0.00932551	0.01254526	0.00684566	0.00420023	0.00779333	0.01500641	0.00762660	0.01183567	0.00754278	0.01098837	0.00689249	-0.00172659	0.00016126	-0.00358490	-0.00276798	-0.00367434	-0.00614894	-0.00196668	-0.00974222	-0.00979732	-0.01022096	-0.01264258	-0.01440820	-0.01861925	-0.02484515	-0.02671919	-0.03148170	-0.03076360	-0.03480082	-0.03490432	-0.03369071	-0.02923405	-0.02539769	-0.01686306	-0.00684474	-0.00077997	0.00791924	0.01154094	0.01659840	0.01529833	0.01261842	0.00958174	0.00360604	-0.00028649	-0.00553191	-0.00932979	-0.01498706	-0.01523072	-0.01409703	-0.01440188	-0.01329619	-0.01132249	-0.00974391	-0.00655767	-0.00618364	-0.00505982	-0.00239261	-0.00128621	-0.00177398	-0.00133020	-0.00031327	0.00056390	-0.00054531	-0.00012025	-0.00012165	0.00060189	-0.00044409	0.00124943	-0.00039838	-0.00054580	-0.00061779	0.00009811	-0.00008481	0.00150446	0.00020324	-0.00065721	0.00031364	-0.00031892	0.00092938	0.00077185	-0.00015111	0.00014926	-0.00102859	0.00085288	0.00037259	-0.00012598	0.00005096	0.00022193	0.00013881	0.00009108	-0.00128889	0.00038749	-0.00041463	0.00079525	-0.00000247	0.00002560	0.00062503	-0.00088485	-0.00027331	-0.00079042	0.00051573	0.00085862	-0.00054395	-0.00010415	-0.00024498	-0.00038731	-0.00040381	-0.00031865	-0.00006096	0.00005985	0.00006622	-0.00045822	-0.00172114	0.00042221	0.00044485	-0.00023737	-0.00048390	-0.00049917	0.00000459	0.00016329	-0.00076284	0.00072325	0.00015195	-0.00018023	-0.00046578	-0.00003409	-0.00005070	0.00040553	0.00049248	0.00101482	-0.00066328	0.00025015	0.00048617	0.00047675	0.00040771	0.00027461	0.00068635	-0.00001458	0.00053497	0.00016597	0.00004937	-0.00016230	-0.00075516	-0.00029999	0.00032099	-0.00033794	0.00000656	-0.00080928	-0.00013098	-0.00051552	0.00004463	-0.00165332	-0.00003023	0.00017749	-0.00022377	-0.00030963	-0.00019690	-0.00063907	0.00008069	-0.00037424	-0.00036631	-0.00007358	0.00033387	-0.00023260	-0.00012571	-0.00001525	0.00058099	-0.00026101	0.00000856	0.00007359	-0.00081675	-0.00048472	0.00034588	-0.00002493	0.00028131	0.00007761	-0.00022251	-0.00013757	-0.00020737	0.00040106	-0.00001058	-0.00050342	0.00011234	-0.00001650	-0.00018407	-0.00003350	-0.00023082	-0.00021337	-0.00017061	0.00014524	0.00000437	-0.00042369	0.00053782	-0.00005734	-0.00036757	-0.00085309	-0.00009548	-0.00078309	0.00009238	-0.00051101	0.00062468	-0.00001569	-0.00008304	-0.00119980	0.00050830	0.00015637	0.00004577	-0.00086523	-0.00054826	0.00073049	-0.00061893	0.00057032	-0.00009700	0.00025550	-0.00086186	-0.00013450	0.00117140	0.00105971	-0.00057776	-0.00099899	-0.00146447	-0.00074120	-0.00096402	-0.00221710	0.00051067	-0.00028796	-0.00156884	0.00029578	-0.00103238	-0.00085112	0.00044105	-0.00062928	0.00013963	-0.00084433	-0.00087268	-0.00029308	0.00277708	0.00080429	-0.00136956	-0.00183476	-0.00001080	-0.00102047	-0.00084536	-0.00053646	0.00036975	-0.00023851	-0.00133914	-0.00061959	-0.00229045	-0.00100476	-0.00146501	0.00025633	-0.00123131	0.00005592	-0.00258577	0.00156855	0.00057836	-0.00151689	-0.00119173	-0.00040174	-0.00051636	-0.00208310	0.00064724	0.00044399	0.00199321	-0.00086049	-0.00175835	-0.00075759	-0.00175417	0.00121362	-0.00013536	-0.00318245	-0.00088503	0.00229164	-0.00108857	0.00259125	-0.00098927	0.00101564	-0.00004969	-0.00016442	0.00313231	-0.00153295	-0.00101163	-0.00105232	-0.00027410	0.00076428	0.00072375	-0.00273721	0.00020138	0.00155575	0.00152107	0.00086322	0.00076167	0.00152070	-0.00073342	-0.00205974	-0.00021568	0.00043883	0.00080054	0.00051940	-0.00091886	0.00039986	0.00020232	-0.00061290	0.00118263	-0.00029877	-0.00155060	-0.00042391	-0.00160175	0.00092750	-0.00143158	0.00113490	0.00078224	0.00023092	0.00176892	-0.00075462	-0.00065175	-0.00004475	-0.00069841	-0.00064608	-0.00028780	-0.00104847	-0.00122480	-0.00043631	0.00054274	0.00124200	-0.00000262	-0.00192522	-0.00063734	0.00073555	-0.00155376	-0.00026323	0.00028185	-0.00015274	0.00017932	-0.00031490	-0.00030645	0.00141548	-0.00014652	-0.00041694	-0.00022275	0.00104510	-0.00019328	-0.00002513	-0.00010436	0.00015728	0.00073189	-0.00033500	-0.00051297	-0.00056931	0.00000434	0.00070738	0.00065599	0.00046006	0.00029894	-0.00067076	0.00054623	-0.00024220	-0.00016378	-0.00027321	-0.00003415	0.00005690	0.00091630	0.00063242	0.00002883	-0.00036055	-0.00028271	-0.00070580	0.00034586	0.00018700	0.00019742	0.00082331	0.00027933	-0.00029419	0.00074502	0.00080004	0.00129721	0.00064670	0.00035870	0.00010460	0.00055467	0.00014001	-0.00022316	-0.00008161	-0.00016769	0.00074939	-0.00036126	-0.00026513	0.00016743	0.00005454	0.00003747	-0.00003456	0.00020458	-0.00008526	0.00044458	0.00028527	0.00036188	0.00024986	0.00004553	-0.00000957	-0.00004934	-0.00010352	-0.00009523	0.00042775	0.00010733	0.00029212	0.00039487	0.12209448
-0.6502	0.46123600	-21.47483647	-0.99909577	-0.48977160	-0.26950619	-0.05017862	-0.19169854	-0.80961572	-0.35852758	0.20337638	-21.47483647	-21.47483647	0.18877482	-0.23549229	-0.62719987	-0.29401395	-0.38765580	-21.47483647	2.49718451	-0.07268463	-0.93153015	-21.47483647	-21.47483647	-0.42394572	-0.77003333	-21.47483647	-21.47483647	-0.55559087	-0.10439303	-21.47483647	-0.36408743	0.18205336	-0.57132277	-1.02303083	0.17517714	0.01734228	0.06202433	0.23427497	-0.05929573	0.05394357	-0.06539531	-0.02772186	0.02332352	0.03201598	-0.01414526	0.00320372	0.01313053	0.00523200	0.02167193	-0.00026063	0.00123549	0.00658193	0.00706141	0.00735761	0.01691218	0.00921172	0.01229107	0.01670416	0.01492088	0.00763052	0.01408149	0.01351191	0.00879537	0.01486889	0.01233847	0.01358062	0.01337494	0.01611013	0.01417705	0.01553522	0.01465296	0.01416728	0.01391516	0.00871641	0.01479820	0.01060207	0.01247927	0.01246732	0.01366323	0.01126953	0.01648354	0.00908000	0.01630867	0.01374965	0.02079045	0.02109462	0.01181246	0.00140733	0.01658482	0.00986490	0.01782233	0.01507699	0.01802192	0.02201796	0.01486918	0.01742163	0.02109859	0.01841208	0.02177530	0.01942048	0.01553521	0.01879097	0.01573627	0.01120912	0.00938852	0.01052413	0.00808180	0.00494179	0.00770408	0.01708785	0.01018632	0.01172561	0.00561431	0.01431166	0.00340177	0.00009399	-0.00133756	-0.00342544	-0.00360159	-0.00285063	-0.00654141	-0.00209111	-0.00844119	-0.00992448	-0.01145484	-0.01319728	-0.01324038	-0.01589038	-0.01768531	-0.01923188	-0.02257952	-0.02157880	-0.02840966	-0.02969394	-0.03225649	-0.03567034	-0.03565907	-0.03543175	-0.03176822	-0.02899803	-0.02285920	-0.01836628	-0.00781839	-0.00174197	0.00679952	0.01243055	0.01418970	0.01573467	0.01605839	0.01088783	0.00595683	0.00319927	-0.00414737	-0.00802357	-0.01137376	-0.01405349	-0.01520580	-0.01273114	-0.01296320	-0.01174222	-0.00953805	-0.00890762	-0.00593908	-0.00491147	-0.00250955	-0.00208678	-0.00157744	-0.00051802	-0.00110639	0.00180391	0.00020138	-0.00016275	-0.00023811	-0.00020755	-0.00003793	0.00098214	0.00036417	0.00031278	0.00034770	-0.00077286	-0.00008085	0.00090294	0.00034253	-0.00000455	0.00021140	0.00075327	-0.00074510	0.00101294	0.00062199	0.00090322	0.00154605	-0.00038427	0.00000960	0.00083155	-0.00035252	0.00148846	0.00007749	0.00146711	0.00077516	0.00007854	0.00063759	-0.00098083	-0.00040715	0.00037833	0.00045327	-0.00011791	-0.00002182	-0.00022919	-0.00082982	0.00011417	0.00078108	-0.00012222	0.00051191	-0.00063029	-0.00005334	-0.00023646	-0.00119826	-0.00002956	0.00129270	0.00089157	-0.00017441	-0.00066545	-0.00021924	-0.00064096	-0.00074104	-0.00010192	0.00015374	0.00011881	-0.00031011	0.00008797	0.00023578	0.00097669	-0.00013583	0.00120108	-0.00056235	0.00083921	0.00055323	0.00013595	-0.00045664	0.00005881	0.00029056	0.00020777	0.00037629	0.00050068	-0.00048130	-0.00027282	-0.00055468	0.00028271	0.00042808	0.00010390	0.00044793	-0.00026196	-0.00047546	-0.00014909	0.00052544	-0.00054500	-0.00084426	-0.00002058	-0.00008244	0.00009435	-0.00011145	-0.00003832	0.00022711	0.00015954	-0.00060492	0.00014982	-0.00016739	-0.00009883	0.00035989	-0.00062279	0.00049739	0.00023035	-0.00063740	0.00029080	-0.00090881	0.00041912	-0.00085099	-0.00036906	0.00005623	0.00043152	-0.00071443	0.00002272	-0.00049820	-0.00017063	-0.00057394	0.00014447	-0.00006051	-0.00075755	-0.00034059	-0.00031288	0.00016355	-0.00068293	-0.00008638	0.00012667	0.00001989	-0.00060519	-0.00033237	-0.00072233	-0.00034653	-0.00066187	-0.00023719	0.00024585	0.00020576	-0.00046532	0.00048388	0.00083876	0.00033115	-0.00020887	-0.00015733	0.00057430	-0.00012499	-0.00094014	-0.00010411	0.00049395	0.00084577	0.00154603	-0.00040743	0.00014003	-0.00055196	-0.00009119	0.00128199	0.00096498	0.00107670	-0.00014901	-0.00223119	0.00071223	-0.00034021	-0.00017702	-0.00017359	0.00081906	0.00009469	-0.00144479	-0.00088787	0.00105929	0.00164500	-0.00046966	0.00253861	0.00122190	0.00025276	0.00053168	-0.00102379	0.00021509	-0.00138309	0.00084032	-0.00009645	0.00042452	0.00115662	0.00027727	-0.00083530	0.00110637	-0.00047717	-0.00065772	-0.00135797	0.00166688	-0.00094163	0.00063185	-0.00247031	0.00001100	-0.00046332	-0.00079281	-0.00302688	0.00091860	-0.00106348	0.00329407	-0.00029373	0.00163598	0.00185493	-0.00124903	-0.00093252	0.00156056	-0.00141911	0.00124407	0.00102270	0.00057072	0.00255084	-0.00170673	-0.00231016	-0.00045071	0.00068500	0.00235393	-0.00075743	-0.00006205	-0.00084738	0.00167634	0.00104522	-0.00072485	-0.00039927	0.00047577	0.00016860	0.00014285	-0.00043825	-0.00171214	-0.00273340	0.00081007	-0.00085753	-0.00024024	-0.00188169	0.00296721	-0.00061113	0.00013580	0.00029770	-0.00100032	0.00146904	-0.00000107	-0.00086636	0.00014158	-0.00098181	0.00018660	0.00011596	-0.00010366	0.00148008	-0.00069001	-0.00045335	-0.00046950	-0.00025205	0.00092706	0.00073861	0.00075646	0.00130179	-0.00059753	-0.00001397	0.00072567	0.00033212	0.00051113	-0.00032333	-0.00087556	-0.00103099	-0.00066047	-0.00214146	0.00012997	-0.00084744	-0.00034946	-0.00033592	-0.00006340	-0.00020122	0.00054235	0.00043594	0.00006264	0.00019534	-0.00017646	-0.00052073	0.00057903	0.00033372	0.00096450	-0.00059702	0.00083037	0.00071946	-0.00019363	0.00110140	-0.00059679	-0.00103469	0.00046957	-0.00088275	-0.00041655	-0.00022863	-0.00053007	0.00011588	0.00060721	-0.00022386	0.00086955	0.00087303	-0.00035311	0.00052061	-0.00064023	0.00059529	-0.00018655	0.00020312	0.00059581	-0.00001330	-0.00067044	-0.00031652	-0.00036856	0.00004094	0.00026796	0.00006987	0.00041042	0.00008338	-0.00046741	-0.00029313	0.00025495	0.00064844	0.00076723	0.00026682	0.00012158	0.00070602	0.00023913	0.00027747	0.00051285	0.00067170	-0.00009149	-0.00009174	-0.00017307	0.00002451	0.00001043	0.00025312	0.00030413	-0.00020991	-0.00038016	0.00000371	0.00000454	0.00014836	0.00004733	-0.00009320	0.00007695	0.00009871	-0.00014818	0.00006390	0.00046245	0.00047879	0.00002459	0.00014320	0.93135776
-0.6002	0.01990996	0.16960659	-0.46837114	-0.65211612	-0.15671480	0.67664962	-0.22383820	-0.15752820	0.28058023	1.46975505	-0.62739458	-0.69378022	-0.91279569	-0.71902500	1.04544961	3.23912477	1.08089459	0.55408122	1.57918704	1.14924109	0.66488108	0.32772666	-21.47483647	-21.47483647	0.22716653	-21.47483647	-21.47483647	-21.47483647	1.15912592	-21.47483647	-0.13370787	-21.47483647	0.37455862	-0.81572890	0.80185624	0.53004819	-0.08134864	-0.03413683	0.01882953	-0.09046535	-0.04856503	0.01747731	-0.05310851	0.05370714	0.00572306	-0.00364214	0.02497973	0.01189992	-0.00473097	0.00554655	0.00431006	0.01093007	0.01402772	0.00854573	0.01592922	0.00531463	0.01835475	0.01824000	0.01064326	0.01264772	0.01654689	0.01419677	0.01276961	0.01681076	0.01030008	0.01112138	0.01079795	0.01402356	0.01557411	0.01396691	0.01635885	0.01430527	0.01448558	0.01290699	0.01062016	0.00965883	0.01503472	0.01093710	0.01388535	0.00551117	0.01228712	0.00267668	0.01329616	0.01544351	0.01903697	0.01834277	0.01912455	0.00610386	0.01312606	0.00594861	0.01669898	0.01992388	0.00940603	0.01614642	0.01251683	0.01727221	0.01681529	0.01394906	0.01484491	0.01768571	0.01637332	0.01578150	0.01215031	0.01202077	0.01027465	0.01153935	0.00663374	0.00792290	0.00633318	0.01623363	0.01218181	0.01495135	0.00688322	0.01311236	0.00718449	0.00073698	0.00045207	-0.00746185	-0.00106729	0.00068810	-0.00788664	-0.00178247	-0.00895091	-0.00786494	-0.01003367	-0.01314425	-0.01361936	-0.01428641	-0.01778815	-0.02079273	-0.02082310	-0.02019683	-0.02246345	-0.02392065	-0.02569424	-0.02993479	-0.02993364	-0.03181811	-0.03448331	-0.03835624	-0.03854379	-0.04002077	-0.03483863	-0.03137757	-0.02615813	-0.01646743	-0.01112037	-0.00335326	0.00419854	0.00920229	0.01083409	0.01354374	0.01195414	0.00983420	0.00454249	0.00171733	-0.00462047	-0.00723579	-0.01157542	-0.01212409	-0.01247571	-0.01362642	-0.01381162	-0.01232435	-0.01011101	-0.00911732	-0.00825968	-0.00594136	-0.00459465	-0.00275745	-0.00228017	-0.00120348	-0.00112302	-0.00093443	-0.00097145	0.00024783	0.00091220	0.00193046	0.00033894	-0.00149206	-0.00104129	-0.00039104	-0.00014836	-0.00005376	-0.00077984	0.00036049	-0.00070134	0.00020821	0.00005499	-0.00003781	-0.00008309	-0.00007708	-0.00110457	0.00040010	0.00009053	0.00104728	-0.00039170	-0.00148673	0.00033221	-0.00024188	0.00035375	-0.00118376	-0.00015109	-0.00012703	-0.00041477	0.00079120	-0.00065503	0.00017388	-0.00143506	0.00074979	0.00045962	0.00060866	0.00043916	-0.00011499	0.00055502	0.00008590	-0.00104609	0.00002374	0.00038664	-0.00125766	-0.00050419	-0.00074217	0.00043770	-0.00036445	-0.00026366	0.00013964	-0.00027296	-0.00028372	0.00021980	-0.00034226	-0.00022434	-0.00019991	-0.00064736	0.00061010	-0.00020235	-0.00033228	0.00015222	0.00035523	0.00012673	-0.00135397	0.00032752	0.00030218	0.00027640	0.00009186	0.00019565	-0.00024473	0.00040499	-0.00017923	0.00051881	-0.00086348	-0.00068100	-0.00064101	-0.00061039	0.00052838	0.00030177	-0.00096191	-0.00088897	-0.00011416	-0.00038654	-0.00096163	-0.00042251	-0.00024780	0.00038354	-0.00123790	-0.00017786	0.00088287	-0.00036482	-0.00038682	0.00037077	-0.00054661	0.00020121	0.00026736	-0.00063899	0.00030271	0.00047903	-0.00083502	0.00064723	-0.00004024	-0.00000670	0.00018990	-0.00071485	-0.00104159	0.00009420	-0.00029189	0.00049020	0.00022259	0.00053916	-0.00056941	-0.00044318	-0.00006454	-0.00009982	0.00049590	-0.00003696	-0.00028586	0.00114688	-0.00066151	-0.00050426	0.00044502	-0.00071540	-0.00010338	0.00034212	-0.00044257	-0.00051613	-0.00132904	0.00151236	0.00020076	-0.00039180	-0.00049910	-0.00044762	0.00006216	0.00060843	-0.00043264	-0.00036429	0.00038116	-0.00063068	0.00111941	0.00161772	-0.00034710	0.00096195	-0.00018138	0.00094560	0.00075892	-0.00002384	0.00020874	-0.00093264	0.00079737	0.00004275	-0.00101705	-0.00000323	-0.00057652	0.00000674	0.00069465	-0.00020761	-0.00014928	-0.00026436	-0.00079760	-0.00024757	-0.00027492	0.00123622	0.00122246	0.00153790	-0.00100963	-0.00002104	-0.00033886	0.00325377	-0.00096186	-0.00091209	-0.00014210	0.00053817	0.00104306	-0.00121778	0.00211839	-0.00013953	-0.00151927	-0.00020331	0.00165455	-0.00044105	0.00000700	-0.00073529	-0.00088290	-0.00054083	-0.00175416	-0.00021064	0.00012345	0.00056872	0.00078482	0.00169802	-0.00059580	0.00241763	0.00250858	-0.00164960	0.00030094	-0.00046537	0.00220518	0.00290460	0.00018757	-0.00153899	0.00242829	0.00045312	0.00351958	-0.00097291	-0.00230013	-0.00171370	0.00042498	0.00256401	-0.00042415	0.00089461	-0.00017206	0.00258898	0.00120827	0.00026413	-0.00076312	-0.00111737	0.00167010	-0.00018845	0.00017865	0.00035847	0.00162779	0.00045807	-0.00132498	-0.00144309	-0.00062272	-0.00124669	0.00031101	0.00044468	0.00094884	-0.00043142	-0.00028465	0.00207815	0.00032333	-0.00126826	-0.00003116	0.00175556	0.00122015	-0.00272694	0.00035853	0.00081083	-0.00172028	-0.00051929	-0.00010052	0.00019180	-0.00002526	-0.00024763	-0.00131464	0.00052035	-0.00092270	-0.00045059	-0.00107574	0.00165466	0.00176045	-0.00010362	0.00018515	-0.00045308	0.00049706	-0.00022694	0.00065241	0.00015573	0.00130063	-0.00070759	-0.00075424	-0.00038085	0.00217030	-0.00006969	-0.00022425	0.00050978	0.00078452	-0.00026898	-0.00043422	0.00099356	0.00032976	-0.00050234	-0.00028506	0.00059936	-0.00107069	0.00056229	-0.00031438	0.00043947	0.00087670	0.00016995	-0.00064211	0.00072454	-0.00015125	0.00067101	0.00066842	-0.00010887	0.00011835	0.00070063	0.00036725	0.00003810	-0.00077137	-0.00076133	-0.00027602	0.00094819	-0.00098148	-0.00031360	0.00112286	0.00050585	0.00035469	0.00001010	0.00070180	0.00063611	-0.00032652	0.00000517	0.00021313	0.00038145	-0.00015890	-0.00002943	-0.00002139	0.00032079	0.00023258	0.00000219	-0.00053888	0.00060619	0.00050924	0.00022744	0.00028353	0.00002285	-0.00034932	0.00010976	0.00036437	0.00003623	0.00007420	-0.00004035	0.00044669	0.00011235	0.00033818	0.00001965	0.00046822	0.00055786	0.00040979	0.00034564	0.16460398
-0.5502	0.42293517	-0.65738110	-0.08849527	-21.47483647	0.13407297	-0.09413134	0.17665716	2.11688751	0.27976926	-0.64429569	-0.72995200	-21.47483647	-1.26954854	-0.13135684	0.18292426	-0.12932611	0.36491762	-0.61902267	-0.57709935	-21.47483647	0.45975551	-21.47483647	-1.43102571	0.67658877	0.33493873	-0.22657293	-21.47483647	-21.47483647	-0.49809432	-21.47483647	-21.47483647	-21.47483647	-0.02666249	0.01556067	1.31573081	0.16209820	-0.04240786	-0.01891632	-0.05492949	0.10342505	0.05932362	-0.03777174	0.03092906	0.04242107	0.00767134	0.00402184	0.01181289	0.00168477	0.00054617	-0.00087115	0.00430529	0.01046283	0.01027292	0.00721116	0.02219802	0.00361906	0.00894685	0.01257517	0.01405863	0.01152106	0.01078428	0.01429586	0.01282413	0.01310368	0.00940678	0.01203479	0.01108560	0.01360649	0.01731026	0.01595346	0.01409191	0.01377847	0.01309673	0.01118562	0.01212407	0.01144923	0.01468678	0.01168277	0.01357233	0.01190805	0.01754630	0.00697135	0.00909912	0.01327252	0.02488972	0.02254103	0.01408264	0.00931312	0.02350365	0.01029710	0.01382641	0.01690451	0.01321863	0.02043735	0.01395181	0.01599423	0.02373085	0.01478064	0.01978207	0.01809080	0.01319055	0.01740052	0.01736213	0.01170268	0.01085465	0.01054660	0.00432185	0.00793561	0.01019474	0.01590155	0.01218195	0.01477246	0.00565340	0.01495906	0.00598030	0.00101115	0.00496723	-0.00235405	-0.00167653	-0.00116419	-0.00472437	0.00018897	-0.00746873	-0.00806693	-0.00750523	-0.01066694	-0.01288530	-0.01511634	-0.01823472	-0.02039475	-0.02117468	-0.01998599	-0.02071839	-0.02258113	-0.02351785	-0.02663630	-0.02566815	-0.02687832	-0.02840630	-0.03288183	-0.03391956	-0.03533524	-0.03869104	-0.03943067	-0.04081266	-0.03957233	-0.03727761	-0.03200760	-0.02499611	-0.01944316	-0.01439486	-0.00577933	-0.00066541	0.00612931	0.00764930	0.00950074	0.00956789	0.00782630	0.00487253	0.00275266	0.00151390	-0.00274709	-0.00706473	-0.01014795	-0.01137591	-0.01199661	-0.01274872	-0.01198807	-0.00988841	-0.00840374	-0.00783640	-0.00581882	-0.00604812	-0.00442980	-0.00388326	-0.00162883	-0.00184124	-0.00018502	-0.00038490	0.00003647	-0.00020875	-0.00004481	0.00046836	0.00092004	-0.00028814	0.00139044	-0.00090068	-0.00011388	0.00106440	0.00076881	-0.00004917	0.00052800	-0.00087850	0.00015206	0.00016075	0.00136972	-0.00030185	0.00047378	-0.00037488	0.00058863	0.00039290	-0.00176644	-0.00049905	-0.00077521	0.00042994	0.00059250	0.00055459	-0.00051261	-0.00061637	-0.00101717	0.00012087	-0.00023409	-0.00005724	-0.00031938	-0.00027663	-0.00059930	-0.00172160	0.00027037	0.00073927	-0.00100022	-0.00040667	-0.00148712	-0.00066152	-0.00051639	-0.00031706	0.00026720	-0.00089043	0.00032919	-0.00028721	-0.00016934	-0.00029257	-0.00086835	0.00063347	0.00011621	-0.00065886	0.00079763	0.00077868	-0.00074521	0.00032811	0.00015430	-0.00008619	0.00051844	-0.00074146	0.00026489	0.00029757	-0.00115970	0.00088393	0.00022979	0.00088792	0.00044566	-0.00029735	-0.00083861	0.00014296	0.00033666	0.00020227	-0.00151425	-0.00057465	-0.00064110	-0.00139675	-0.00049686	0.00017858	-0.00075693	0.00050125	0.00052251	0.00010241	-0.00019857	-0.00077259	-0.00048514	0.00025036	0.00007631	0.00068195	-0.00038737	0.00009215	0.00015326	-0.00129593	-0.00056392	0.00006091	-0.00051379	-0.00011286	-0.00044746	-0.00132385	0.00029177	0.00059663	-0.00026839	0.00009685	0.00036323	0.00004742	0.00003421	-0.00078507	0.00017738	-0.00010130	-0.00002565	-0.00084416	0.00023351	0.00045972	-0.00019289	0.00028121	-0.00060359	-0.00021074	-0.00149945	-0.00032039	0.00035098	0.00019848	-0.00079476	0.00038587	-0.00021161	-0.00000075	-0.00065305	0.00044133	-0.00073334	0.00019459	-0.00070661	-0.00065029	-0.00046366	-0.00040073	0.00020735	-0.00037639	-0.00041706	0.00017340	-0.00115327	0.00029301	-0.00003998	0.00066129	-0.00155835	-0.00013909	-0.00088443	0.00052446	-0.00178201	0.00086639	0.00015628	-0.00049577	-0.00128822	-0.00251782	0.00019724	0.00066007	-0.00070862	0.00183531	0.00010303	-0.00050417	0.00116373	0.00035229	0.00050164	-0.00025398	-0.00048442	-0.00029617	0.00031489	-0.00076655	-0.00075296	0.00155929	0.00023367	-0.00043619	-0.00133395	-0.00117561	0.00125134	0.00085617	0.00122768	-0.00149465	0.00108627	0.00070178	0.00078586	-0.00023381	-0.00136142	-0.00108914	0.00161337	0.00173570	0.00053730	0.00193643	-0.00238033	0.00253513	0.00166955	0.00000960	-0.00165079	-0.00179770	0.00334519	0.00095597	-0.00317882	-0.00209785	0.00124476	0.00035679	0.00230855	0.00022172	-0.00252800	-0.00033692	0.00176740	0.00112307	0.00046429	-0.00163191	-0.00019731	-0.00064577	-0.00034743	0.00071383	-0.00246504	-0.00183012	0.00143988	0.00251573	-0.00031197	-0.00002644	0.00085997	0.00062012	0.00064234	0.00012616	0.00037436	0.00252946	-0.00007736	0.00061540	-0.00043452	0.00016821	-0.00099322	-0.00049734	0.00122139	0.00060937	0.00101096	-0.00061063	-0.00140561	-0.00044751	0.00112147	-0.00020803	0.00004894	0.00056499	0.00022283	-0.00050246	0.00016925	0.00104011	0.00090265	0.00044858	-0.00035724	0.00022924	-0.00080947	0.00015244	0.00094321	-0.00022300	-0.00082542	-0.00016930	0.00077507	0.00021147	0.00080632	0.00052364	0.00105986	0.00127654	0.00013504	-0.00042400	0.00091247	-0.00031860	0.00017510	0.00006420	0.00111848	0.00086986	0.00002891	0.00059636	0.00055930	-0.00037594	0.00017433	-0.00106331	0.00070938	0.00018592	0.00042072	0.00100783	0.00047661	0.00138204	0.00044105	0.00008382	0.00035627	0.00100309	0.00058228	0.00012725	0.00113356	0.00058034	0.00061528	0.00022247	-0.00058894	0.00015089	0.00028639	0.00043163	-0.00040590	0.00086266	0.00186762	0.00066000	-0.00021013	0.00124090	0.00079311	0.00124295	0.00090446	0.00085423	0.00106949	0.00024269	0.00011420	0.00010324	-0.00006548	-0.00031847	0.00044128	0.00016342	0.00018162	0.00019969	0.00068736	0.00036620	0.00063691	-0.00034034	-0.00005967	0.00082653	0.00089440	0.00018926	-0.00002808	0.00014039	0.00051315	0.00004379	-0.00001212	0.00027704	0.00076136	0.00004015	0.00017843	0.00042045	0.81496314
-0.5002	0.00579212	0.00239205	0.36249837	0.69449270	0.16236907	-0.98206618	0.29899813	0.84127217	0.07507834	0.29091015	-0.75920753	1.55108249	-0.32678978	-21.47483647	0.29913952	-0.23396967	-0.11027227	-0.53692065	0.69796646	-21.47483647	-1.56128752	-21.47483647	-21.47483647	-1.42510656	0.68306059	-1.30042911	-21.47483647	-21.47483647	0.41206953	-21.47483647	-21.47483647	-21.47483647	0.39181254	0.53414917	0.22189045	-0.02249068	0.17742378	0.11198953	-0.09754323	0.03669506	-0.00152129	-0.03639150	0.02570252	0.01249744	0.00502794	0.00212874	0.02019834	0.01222924	0.00202209	0.00432305	0.00346486	0.01898776	0.00558895	0.01603546	0.01567952	0.00912575	0.01730532	0.01280608	0.01315980	0.01556403	0.01494065	0.01083707	0.01507050	0.01518464	0.01265934	0.01405095	0.01463289	0.01479959	0.01795626	0.01705686	0.01533190	0.01320698	0.01614236	0.01222846	0.01455686	0.01038266	0.01455203	0.01107892	0.01329686	0.00747366	0.01556035	0.00555659	0.01112046	0.01989370	0.02627667	0.02083229	0.01930037	0.00185353	0.01524655	0.01269585	0.02250095	0.01935826	0.01546423	0.02132741	0.00617375	0.01751745	0.02204290	0.01434267	0.02187737	0.02305965	0.01369961	0.02274382	0.01535307	0.01067650	0.01071627	0.01303794	0.00640973	0.00893621	0.00765234	0.01683037	0.01269093	0.01035167	0.00245835	0.00926706	0.00612518	0.00047618	0.00308302	-0.00271864	-0.00051292	-0.00005570	-0.00639399	-0.00242158	-0.00738545	-0.00804355	-0.00802802	-0.01296674	-0.01381278	-0.01317151	-0.01668519	-0.01865627	-0.02050335	-0.01821657	-0.02167549	-0.02199956	-0.02312619	-0.02526656	-0.02656574	-0.02542523	-0.02582174	-0.02800009	-0.02802922	-0.02894966	-0.03151587	-0.03329457	-0.03651771	-0.03823619	-0.04098570	-0.03944860	-0.03842208	-0.03879624	-0.03880921	-0.03472740	-0.02969970	-0.02455226	-0.01792433	-0.01204939	-0.00674114	-0.00095621	0.00322103	0.00572460	0.00953407	0.00931022	0.00915647	0.00729317	0.00409421	0.00145308	-0.00450301	-0.00532395	-0.00752119	-0.01001128	-0.01027531	-0.01141136	-0.01169975	-0.01160143	-0.00976685	-0.00906265	-0.00628492	-0.00406185	-0.00415762	-0.00405878	-0.00377738	-0.00105739	-0.00073139	-0.00065413	0.00015528	0.00098807	-0.00009040	0.00109230	0.00105522	0.00044538	0.00064278	-0.00098643	-0.00063247	0.00000782	-0.00070098	0.00081670	-0.00046774	-0.00003967	0.00060480	-0.00009000	0.00007859	-0.00111709	-0.00034072	0.00019180	-0.00000095	0.00048797	0.00061592	0.00012888	-0.00080070	0.00049737	-0.00009820	0.00115661	-0.00015429	0.00103468	-0.00009556	-0.00028544	-0.00146617	0.00049713	0.00073089	0.00063571	0.00019079	-0.00059973	0.00060298	-0.00002067	-0.00026497	0.00032279	0.00013828	0.00044504	-0.00067917	-0.00050423	0.00077019	0.00034289	0.00129530	0.00065930	-0.00032442	-0.00070140	0.00043305	0.00044892	0.00007503	-0.00057599	0.00084243	0.00059813	0.00009445	0.00024962	-0.00034685	0.00054081	0.00049012	-0.00026208	0.00020947	-0.00006911	-0.00038690	-0.00053527	-0.00052048	0.00041717	0.00091582	0.00042751	-0.00014453	0.00030723	-0.00011360	0.00022176	0.00003721	-0.00064692	-0.00010297	0.00017704	-0.00020097	-0.00004412	-0.00024390	0.00071460	0.00012656	0.00008432	0.00100065	-0.00036769	0.00015994	0.00028338	-0.00042606	0.00013525	-0.00043918	0.00016948	0.00018053	0.00067951	-0.00070426	-0.00049079	0.00026333	0.00063168	-0.00016675	-0.00025170	0.00019500	0.00052482	-0.00016567	0.00009273	-0.00005945	-0.00006405	-0.00020126	-0.00030298	0.00078256	-0.00091039	0.00053106	-0.00031962	-0.00054430	-0.00054557	0.00011084	0.00020633	-0.00064367	-0.00069253	0.00101323	0.00021384	0.00004011	0.00011238	-0.00047561	0.00011008	0.00065041	-0.00120122	-0.00044641	0.00020460	-0.00022135	0.00144459	-0.00011025	-0.00067689	0.00046449	-0.00016973	-0.00002265	0.00027477	-0.00010215	-0.00027527	-0.00196985	0.00064387	-0.00007086	-0.00134552	-0.00026139	-0.00042769	-0.00120225	0.00051951	-0.00036438	-0.00086467	0.00234870	-0.00021228	0.00125484	0.00042092	-0.00014757	0.00223576	-0.00045855	0.00068989	0.00094021	-0.00033364	0.00092182	0.00083476	0.00099510	0.00143777	-0.00020143	-0.00005502	-0.00009370	0.00168881	-0.00081075	0.00043339	-0.00008428	0.00275063	-0.00080451	-0.00020722	0.00008221	0.00067428	-0.00247464	-0.00023958	0.00086798	0.00037106	-0.00112326	0.00030599	0.00034269	-0.00002645	-0.00061782	0.00351576	0.00010091	-0.00073378	0.00072912	0.00169574	0.00164964	-0.00226442	-0.00018334	0.00288503	-0.00086169	0.00271748	-0.00065766	-0.00085638	0.00078890	0.00137037	0.00121197	-0.00172409	0.00147647	0.00060129	0.00001792	0.00020479	0.00079511	-0.00157797	0.00080499	0.00286621	0.00207949	-0.00050956	-0.00238245	0.00197577	0.00175025	0.00004035	-0.00239854	-0.00019812	0.00264542	0.00062016	-0.00221236	0.00012377	-0.00060239	0.00092557	-0.00001894	0.00007207	0.00031278	0.00035601	0.00054765	0.00107613	0.00087910	0.00072322	-0.00064020	0.00067660	0.00198813	0.00232562	0.00031407	0.00127903	0.00054257	-0.00004415	-0.00071208	-0.00019315	-0.00038908	-0.00024674	-0.00092789	0.00088811	-0.00137298	-0.00013301	-0.00033462	-0.00049704	0.00000387	0.00023171	0.00016021	0.00012935	-0.00067686	0.00078005	0.00034680	0.00066252	-0.00030084	-0.00054754	0.00001196	0.00054909	-0.00006768	-0.00169843	-0.00030347	-0.00087269	0.00099568	0.00007240	-0.00115480	0.00026743	-0.00013508	0.00120280	0.00058897	0.00081395	0.00046715	-0.00020834	0.00013032	-0.00048912	0.00015883	-0.00031183	-0.00069221	0.00038429	0.00071696	-0.00014076	-0.00055391	-0.00070519	-0.00035308	0.00045578	0.00090923	-0.00030371	0.00014775	0.00111171	0.00020996	0.00002713	0.00019472	-0.00013235	-0.00003442	-0.00031529	0.00007841	0.00038846	0.00015257	-0.00031021	-0.00009986	0.00033887	-0.00012084	0.00000359	-0.00038420	0.00022611	0.00028914	0.00008484	0.00003051	0.00080506	0.00005790	0.00015976	0.00000432	0.00067208	0.00034837	-0.00023200	0.00006056	0.00051300	-0.00003864	-0.00040518	0.00006207	0.00032427	0.00034270	-0.00042761	0.00024621	0.03248028
-0.4502	0.16364766	-0.14403772	-0.14168431	-0.96855450	0.05824646	-21.47483647	0.19625197	0.47360934	-0.91579893	-21.47483647	-0.07193481	0.20023140	0.18930660	-21.47483647	-0.53570713	-21.47483647	0.68416888	1.11893857	0.72123245	-21.47483647	-0.89074734	0.26247907	-21.47483647	-21.47483647	-0.05185905	0.14058876	-21.47483647	-21.47483647	0.74173667	-21.47483647	0.37289750	-21.47483647	0.01317013	0.16034736	-0.33070729	-0.19257356	0.00112723	-0.24387227	-0.00409567	0.08229343	-0.02665356	-0.09272127	0.02892643	0.06827145	-0.00250341	0.01128854	0.01749489	-0.00215264	0.01877975	-0.00012650	0.00265307	0.01284547	0.01272870	0.00842819	0.01414601	0.00659950	0.01394579	0.01656814	0.01668310	0.01347615	0.01274022	0.01413655	0.01507258	0.01331180	0.01703830	0.01316776	0.01425779	0.01517522	0.01572602	0.01497444	0.01539085	0.01427007	0.01421435	0.01359300	0.01135417	0.01135118	0.01696764	0.01142718	0.01204558	0.01027863	0.01507231	0.00648670	0.01625710	0.01273119	0.02076303	0.02667321	0.02434486	0.00708732	0.02207557	0.02052701	0.01680659	0.01121651	0.01681022	0.02194667	0.01649073	0.01602022	0.02165954	0.01462041	0.01408881	0.01686127	0.01633570	0.01466414	0.01745346	0.01179702	0.01072302	0.01196834	0.00570547	0.00979896	0.00823877	0.01856955	0.01080287	0.01161485	0.00383967	0.01323003	0.00416051	-0.00070880	-0.00020940	-0.00530982	-0.00048347	-0.00142111	-0.00808273	-0.00069422	-0.00750472	-0.01042807	-0.00901105	-0.01221497	-0.01163316	-0.01568480	-0.01827114	-0.01955260	-0.02254417	-0.02132610	-0.02034194	-0.02092749	-0.02316336	-0.02624112	-0.02473204	-0.02458328	-0.02477426	-0.02630668	-0.02926634	-0.02783132	-0.02974858	-0.03107816	-0.03181798	-0.03180562	-0.03444645	-0.03350962	-0.03396762	-0.03656176	-0.03970122	-0.04021238	-0.03993547	-0.04046326	-0.04037345	-0.03652069	-0.03466017	-0.02849626	-0.02560728	-0.01802702	-0.01095349	-0.00585999	-0.00011878	0.00419145	0.00828916	0.00823239	0.00835234	0.00660499	0.00432591	0.00071047	-0.00217928	-0.00644809	-0.00687160	-0.01006190	-0.01060390	-0.01179809	-0.01082208	-0.00932181	-0.01110029	-0.01099187	-0.00928695	-0.00653997	-0.00556261	-0.00504162	-0.00391878	-0.00261739	-0.00395349	-0.00100497	-0.00096052	-0.00071804	0.00029721	-0.00069360	-0.00114737	0.00044217	-0.00077352	0.00063047	-0.00072717	0.00178671	0.00056434	0.00036184	-0.00070561	-0.00199616	0.00018522	-0.00055298	-0.00013685	0.00010953	0.00016290	0.00028832	-0.00166392	-0.00011264	0.00074696	0.00015038	-0.00062778	-0.00045067	0.00001761	0.00013362	-0.00145661	0.00035486	0.00170768	0.00032799	0.00033489	0.00003197	0.00011965	0.00082122	-0.00095729	0.00036197	-0.00022805	0.00112327	0.00021850	-0.00024345	-0.00011836	0.00046955	-0.00009200	0.00096341	-0.00037921	0.00096881	-0.00012201	-0.00005112	0.00025271	-0.00043650	0.00086059	0.00050793	0.00066466	0.00040462	-0.00142845	0.00010417	-0.00051973	-0.00047007	0.00021656	0.00029470	0.00025804	0.00000929	-0.00027082	-0.00045534	0.00095259	0.00060517	-0.00082998	0.00011072	0.00038985	-0.00036366	-0.00008439	-0.00083905	0.00069165	-0.00061200	-0.00065777	0.00035417	0.00017039	-0.00065730	-0.00008418	-0.00056013	0.00066741	0.00043604	-0.00007865	-0.00037481	-0.00014695	-0.00020179	-0.00097749	-0.00022055	0.00018384	0.00001887	-0.00053487	-0.00003271	0.00051625	-0.00038835	-0.00104236	-0.00022802	0.00077363	0.00108407	-0.00070725	0.00024497	0.00072955	-0.00023702	-0.00131718	-0.00016290	-0.00018578	-0.00065811	0.00043248	0.00012126	-0.00074043	-0.00028407	0.00036735	0.00011081	0.00015776	0.00012127	0.00054682	0.00024174	-0.00066482	0.00072805	-0.00040901	0.00071758	-0.00031369	-0.00039705	-0.00079580	0.00064601	0.00083928	0.00110139	0.00069719	-0.00046439	-0.00111958	-0.00010312	-0.00008240	0.00013008	0.00020951	0.00160539	-0.00090255	0.00106492	0.00029269	0.00139322	-0.00063988	0.00084503	-0.00012125	-0.00035996	-0.00065976	0.00077658	0.00260453	-0.00005359	-0.00047233	0.00250021	0.00105155	0.00135972	0.00166273	-0.00038264	-0.00007176	0.00104353	0.00014234	-0.00084790	0.00252197	0.00115202	-0.00067767	0.00035082	0.00160017	0.00256918	-0.00114021	0.00009639	0.00010862	0.00255304	-0.00159220	0.00020521	0.00131494	-0.00080444	-0.00130799	-0.00148737	-0.00124268	0.00181022	0.00045972	0.00067147	-0.00080591	0.00054306	0.00225280	0.00229604	-0.00266493	0.00043306	-0.00022110	0.00211416	0.00044590	0.00168960	-0.00067423	0.00185887	0.00066547	0.00370209	-0.00191672	-0.00082728	0.00133525	0.00154678	-0.00047375	-0.00056323	0.00088933	0.00048828	-0.00141594	0.00132189	0.00030637	0.00067671	-0.00246311	-0.00019242	0.00159589	0.00038609	-0.00147601	0.00229903	0.00016598	-0.00172224	-0.00166161	0.00023743	0.00089075	-0.00086943	-0.00249537	0.00031044	0.00097151	0.00081397	-0.00081036	0.00046802	-0.00161567	0.00051703	-0.00204675	-0.00126731	-0.00209663	0.00060556	-0.00018234	0.00108362	-0.00009695	0.00183066	0.00093711	-0.00032471	-0.00008005	0.00056121	-0.00032081	-0.00132119	-0.00058369	0.00027595	-0.00034769	0.00056653	-0.00018441	-0.00014981	0.00046594	0.00071411	0.00034044	-0.00024217	0.00012889	-0.00116269	0.00083946	0.00002102	-0.00051293	0.00010916	-0.00052235	0.00110571	0.00051749	0.00025644	0.00058266	0.00023956	0.00042602	-0.00137671	-0.00011732	-0.00029403	-0.00160557	0.00026083	-0.00001612	-0.00001374	0.00003708	0.00077354	-0.00056187	-0.00051615	0.00068534	-0.00010130	0.00025393	-0.00041509	-0.00023643	0.00054421	-0.00063703	0.00012848	-0.00099055	-0.00050259	-0.00011935	-0.00020070	0.00059388	-0.00005964	-0.00023905	0.00055856	0.00012599	-0.00001927	0.00000047	0.00037231	0.00020256	0.00038754	0.00052067	0.00026956	0.00003711	-0.00017587	0.00000312	0.00050673	0.00071911	0.00017292	0.00007616	0.00009824	0.00009911	0.00010207	0.00005763	0.00041095	0.00011858	-0.00027410	0.00015797	0.00039322	0.00001709	-0.00004018	-0.00008344	0.00018296	-0.00027043	-0.00018883	0.00002361	0.00011310	0.00049542	0.00007310	0.00003269	-2.46693063
-0.4002	-0.30567755	-1.04561727	0.60142400	-21.47483647	-21.47483647	-21.47483647	-0.39703067	-21.47483647	-0.82472916	-0.24635029	-0.10437515	0.16806840	0.55868508	-21.47483647	0.31754463	0.62574063	0.08534620	-0.18640699	0.52662774	-21.47483647	0.01817811	-21.47483647	-21.47483647	-21.47483647	0.10539687	0.01612181	-21.47483647	-21.47483647	-0.26296252	0.43217477	-0.93850654	-0.74832797	-1.09558359	1.03092837	-0.27519503	-0.16639414	-0.10026665	-0.12147819	-0.00672510	-0.08250600	-0.01092650	0.00163788	0.02392608	0.05559275	0.02861224	0.03755882	0.02629083	0.00868946	0.02287230	-0.00348608	0.00674253	0.01812951	0.01890383	0.01052844	0.02085446	0.00866456	0.01612247	0.02031389	0.01199230	0.01035521	0.01256067	0.01470000	0.01654963	0.01340838	0.01547385	0.01533094	0.01497528	0.01557490	0.01425000	0.01656549	0.01711845	0.01654276	0.01476860	0.01351272	0.01589773	0.01387661	0.01503253	0.01355688	0.01399092	0.00837627	0.01759410	0.00378853	0.01200945	0.01507007	0.01740440	0.02368348	0.02509940	0.00472999	0.01342275	0.00931834	0.01840409	0.01660487	0.01983745	0.02089090	0.01480352	0.01515980	0.01799246	0.01843490	0.01836270	0.02056612	0.01722427	0.01978679	0.01625084	0.01534830	0.01188585	0.01269024	0.00400289	0.00205753	0.00664096	0.01827701	0.01620756	0.01051624	0.00253858	0.01460386	0.00672931	0.00124178	0.00007379	-0.00521696	-0.00517095	-0.00360569	-0.00748901	-0.00435886	-0.01088195	-0.01097837	-0.00913367	-0.01255530	-0.01236247	-0.01357558	-0.01846010	-0.01760721	-0.02263579	-0.01970574	-0.02177649	-0.02136362	-0.02375165	-0.02605259	-0.02592438	-0.02573018	-0.02565130	-0.02627415	-0.02819459	-0.02909142	-0.02913302	-0.03035329	-0.03133462	-0.03092663	-0.03130751	-0.03115034	-0.03166859	-0.03426667	-0.03452233	-0.03488874	-0.03607963	-0.03713567	-0.03868714	-0.04069047	-0.04199626	-0.04026205	-0.03997092	-0.03828618	-0.03319893	-0.03106083	-0.02552165	-0.02252729	-0.01541299	-0.01294011	-0.01006008	-0.00585155	-0.00438649	-0.00359591	-0.00405663	-0.00431955	-0.00491574	-0.00603533	-0.00595685	-0.00512326	-0.00526961	-0.00553045	-0.00582956	-0.00917401	-0.00980824	-0.00865407	-0.00897237	-0.01046555	-0.00940846	-0.00775166	-0.00964825	-0.00650116	-0.00581034	-0.00369471	-0.00235009	-0.00297704	-0.00271675	-0.00067669	-0.00189789	0.00031683	-0.00081150	-0.00035115	0.00036419	-0.00028149	-0.00073682	-0.00102178	-0.00063781	0.00023283	-0.00129732	0.00058070	0.00066750	-0.00063063	-0.00011580	0.00064968	0.00058105	0.00032383	-0.00075426	0.00030246	0.00031669	0.00071595	-0.00150021	0.00017145	0.00044204	0.00004316	-0.00032112	-0.00068259	0.00041237	0.00090294	-0.00017171	0.00050421	-0.00018784	-0.00019229	-0.00048691	-0.00054329	0.00089268	0.00029502	0.00036209	0.00041295	-0.00063662	0.00125620	0.00090546	-0.00024286	0.00055025	0.00016381	0.00018479	0.00041526	0.00036670	0.00062985	-0.00033146	-0.00101322	0.00000489	0.00074668	0.00057977	0.00112076	0.00029231	-0.00045421	-0.00054425	0.00019093	0.00124853	-0.00049132	-0.00127694	0.00090479	0.00022617	-0.00039483	0.00028928	0.00045081	0.00048881	-0.00017697	-0.00047456	0.00028970	-0.00011584	-0.00013147	0.00028770	-0.00046611	0.00067206	0.00020161	-0.00029375	0.00025346	-0.00087904	-0.00007351	-0.00019060	-0.00016054	-0.00028307	-0.00050519	-0.00087936	0.00055705	0.00016523	-0.00136021	-0.00028452	0.00007607	0.00029963	0.00076684	-0.00111440	0.00022285	0.00088977	-0.00013482	-0.00106798	-0.00006211	0.00024402	-0.00007275	-0.00021300	0.00080666	-0.00055548	-0.00096865	-0.00014197	-0.00018943	-0.00071194	-0.00048134	0.00098800	0.00032924	-0.00018846	-0.00018268	0.00000260	-0.00051763	0.00096560	-0.00067016	-0.00056743	0.00079817	0.00080152	0.00144229	0.00047050	-0.00076259	0.00071864	0.00044687	0.00062291	0.00089365	0.00024431	-0.00041042	-0.00135450	-0.00062955	0.00037775	0.00129395	0.00186844	-0.00063137	0.00011590	-0.00049806	-0.00057729	-0.00001692	0.00005526	0.00091618	-0.00084881	0.00189722	0.00121877	0.00007172	-0.00152417	-0.00056686	-0.00054094	0.00100680	-0.00135836	-0.00032488	0.00081938	0.00026156	0.00074790	0.00009588	0.00041082	0.00040639	-0.00055547	0.00086708	-0.00070204	0.00123092	0.00082454	-0.00049298	-0.00007059	0.00128070	-0.00065703	0.00081021	0.00160362	0.00206362	0.00060184	0.00083708	0.00026908	0.00149516	-0.00276694	0.00091077	-0.00051398	-0.00092182	-0.00094089	0.00141885	0.00139766	-0.00065716	0.00001420	0.00217403	0.00171780	0.00376356	-0.00321695	0.00093487	0.00029215	0.00236584	0.00075412	-0.00097238	-0.00005959	0.00020677	-0.00094436	0.00169238	0.00040795	0.00010577	-0.00194572	0.00024498	0.00016253	0.00012634	-0.00047640	0.00124173	0.00078312	0.00043923	-0.00032919	-0.00126572	-0.00005656	0.00081720	-0.00268423	0.00088557	0.00106174	-0.00036187	0.00166624	-0.00017092	0.00078620	0.00121102	-0.00018846	0.00081243	0.00009109	0.00118792	-0.00030017	0.00064276	0.00161377	-0.00074084	0.00050791	0.00021540	0.00018076	-0.00097340	0.00038765	-0.00188111	-0.00118668	-0.00012886	-0.00011205	0.00080088	0.00029058	-0.00118981	-0.00008127	-0.00048079	-0.00047404	0.00038316	0.00004567	-0.00148140	-0.00028936	0.00068823	-0.00080788	0.00063702	0.00044993	0.00112164	0.00001927	-0.00012030	0.00028060	-0.00014254	-0.00011717	-0.00027092	0.00046362	0.00067555	-0.00026123	-0.00016628	-0.00050281	0.00042514	0.00089349	0.00124264	-0.00059414	0.00111847	0.00054614	-0.00070630	-0.00030100	0.00087683	0.00020441	0.00036623	0.00042717	0.00124422	-0.00139110	-0.00008079	-0.00011178	-0.00078931	0.00003644	-0.00022899	-0.00024695	0.00089843	0.00030427	-0.00046227	-0.00015095	0.00047567	0.00024766	-0.00030152	0.00050223	0.00062427	-0.00019768	-0.00051325	-0.00023564	0.00025762	-0.00033161	-0.00015615	0.00013391	-0.00034067	0.00012296	0.00065394	0.00000689	-0.00004304	-0.00055010	-0.00083970	0.00025580	0.00003798	0.00050488	-0.00038586	-0.00003093	0.00007329	0.00031526	-0.00013690	0.00003201	0.00020071	0.00006154	-0.00022333	0.00026471	-0.07706231
-0.3502	-0.74402772	-21.47483647	-21.47483647	-21.47483647	-0.10098717	-0.33001631	0.26284584	-21.47483647	-21.47483647	0.20641835	-21.47483647	0.00104641	-0.11003618	-0.60113585	-21.47483647	0.64320377	-21.47483647	0.67568058	0.13410634	-1.00626290	-21.47483647	-21.47483647	-0.67130940	-21.47483647	-0.58620960	-1.03277205	-21.47483647	-21.47483647	-21.47483647	-21.47483647	0.29386687	0.42029524	-2.13320470	0.31642774	-0.68828078	-0.43557521	-0.06041055	0.01205009	-0.13229443	0.07229110	-0.01593401	-0.03662907	-0.00349573	0.01381711	0.01043853	0.01840237	0.00597277	0.00956575	-0.00055211	0.01244005	-0.00362453	0.02123907	0.01605971	0.00571227	0.01636519	0.00147063	0.01235856	0.01276748	0.01671760	0.01039244	0.01203717	0.01398494	0.01586560	0.01185528	0.01094620	0.01345899	0.01021617	0.01456804	0.01516635	0.01238022	0.01656969	0.01244578	0.01463545	0.01266601	0.01196995	0.01086362	0.01379926	0.01237916	0.01038960	0.00920211	0.01597354	0.00796842	0.01300993	0.00873545	0.01988215	0.02100489	0.02158460	0.00383946	0.02153091	0.01290941	0.01602120	0.01023910	0.01652453	0.01491724	0.01554711	0.01499240	0.02403829	0.01663206	0.01820479	0.02037213	0.01700460	0.02070903	0.01458395	0.01150412	0.00856151	0.01141959	0.00746277	0.00665805	0.00914458	0.01597058	0.01004368	0.00962514	0.00261205	0.01212581	0.00220034	0.00046052	0.00280250	-0.00343372	-0.00279696	-0.00360180	-0.00775899	-0.00046991	-0.00784936	-0.01038719	-0.01027939	-0.01274709	-0.01350060	-0.01433310	-0.01739761	-0.02027166	-0.02104702	-0.01991782	-0.02251085	-0.02163779	-0.02338583	-0.02500227	-0.02480353	-0.02597926	-0.02500987	-0.02726196	-0.02810594	-0.02867446	-0.02875556	-0.03049479	-0.03152561	-0.03199428	-0.03189407	-0.03029261	-0.03002290	-0.03291482	-0.03320337	-0.03306391	-0.03194729	-0.03190742	-0.03520050	-0.03593277	-0.03801829	-0.03610902	-0.03897428	-0.04103205	-0.03938284	-0.03953520	-0.04046491	-0.04061394	-0.03779147	-0.03687324	-0.03474922	-0.03363344	-0.02943988	-0.02798280	-0.02293428	-0.01792791	-0.01533388	-0.01000822	-0.00614974	-0.00201882	0.00220343	0.00260065	0.00285413	0.00286789	0.00211477	0.00123445	-0.00062368	-0.00195643	-0.00362451	-0.00444436	-0.00780620	-0.00710243	-0.00738440	-0.00664860	-0.00765459	-0.00747998	-0.00796623	-0.00743337	-0.00542807	-0.00360816	-0.00462577	-0.00139878	-0.00220621	-0.00262922	-0.00187620	-0.00166328	-0.00112001	-0.00093085	0.00032317	-0.00084275	0.00022954	0.00088906	-0.00007084	-0.00065125	0.00053707	0.00053158	-0.00040766	0.00053263	0.00036906	0.00051296	-0.00017904	0.00010028	0.00100920	0.00147127	-0.00030236	0.00015158	0.00033960	-0.00005251	-0.00055195	0.00059339	-0.00055292	0.00101207	-0.00038964	0.00048107	0.00036836	0.00010838	0.00018235	0.00084243	-0.00088257	-0.00005311	0.00008486	-0.00042964	0.00049980	0.00060377	0.00063122	0.00048346	0.00022496	-0.00058730	0.00012669	-0.00074460	-0.00029058	0.00075072	0.00045822	0.00073100	0.00048585	0.00008862	-0.00060627	-0.00019581	0.00097657	-0.00029518	-0.00047996	-0.00037800	0.00026989	0.00045313	-0.00009792	-0.00067754	0.00034968	0.00047163	-0.00007884	0.00014665	0.00015674	-0.00006407	0.00026864	-0.00032461	0.00056971	0.00000547	-0.00038750	0.00035956	-0.00078659	-0.00001369	-0.00044059	0.00027215	0.00098421	0.00041120	-0.00064624	-0.00065254	0.00008339	0.00054059	-0.00025860	-0.00006675	0.00034785	0.00131360	-0.00083215	-0.00002682	0.00094858	-0.00024884	-0.00055670	0.00007481	0.00062371	-0.00020405	0.00023108	-0.00050096	-0.00018646	-0.00088297	-0.00004920	0.00084606	-0.00019255	-0.00018705	0.00093894	0.00029516	-0.00048206	-0.00063690	-0.00001709	-0.00051649	0.00105084	0.00025418	-0.00033208	0.00021803	-0.00044398	0.00069462	0.00000059	-0.00099894	0.00012353	-0.00029023	-0.00042186	-0.00025301	0.00052441	0.00064025	-0.00106913	0.00016237	0.00113014	-0.00063513	-0.00041007	-0.00019280	-0.00014258	-0.00153004	-0.00101499	0.00013843	0.00033255	0.00133456	0.00020718	0.00060242	-0.00005941	0.00025173	0.00054687	0.00145750	-0.00162566	0.00117253	-0.00017358	-0.00158393	-0.00074062	-0.00048244	0.00129600	-0.00076864	0.00085898	0.00064090	-0.00285504	0.00002725	-0.00074022	0.00020363	-0.00101631	0.00004235	0.00044537	-0.00048625	-0.00034412	-0.00166382	-0.00064646	0.00138987	0.00144113	0.00066122	-0.00048090	-0.00060470	-0.00048114	0.00054168	-0.00201567	0.00169177	-0.00186606	0.00010857	0.00285793	-0.00085966	-0.00187886	0.00241483	0.00036273	0.00230064	-0.00030829	0.00054163	0.00015592	0.00228480	-0.00036367	-0.00273013	-0.00046427	-0.00020653	0.00023970	0.00225740	0.00033475	-0.00059669	-0.00054622	-0.00099007	0.00072972	0.00187361	-0.00178982	-0.00025347	0.00099057	-0.00229036	-0.00222902	0.00093559	0.00163604	-0.00070074	-0.00049788	0.00105767	-0.00101743	0.00091180	-0.00076730	-0.00018098	0.00040646	-0.00008833	-0.00146741	-0.00101009	0.00019515	0.00200269	-0.00056385	-0.00025121	-0.00081287	0.00129209	0.00012629	0.00106154	0.00064038	0.00118283	0.00018418	-0.00144267	-0.00089895	0.00009479	-0.00008860	-0.00008574	-0.00060184	-0.00041887	-0.00040871	-0.00049594	-0.00066824	0.00056908	-0.00061053	-0.00031267	-0.00006230	0.00034548	0.00010907	0.00041042	0.00005232	0.00056236	-0.00057074	0.00046850	-0.00053205	0.00032435	-0.00077377	-0.00097972	-0.00017812	0.00084276	-0.00025072	0.00015726	-0.00057088	0.00002648	0.00058231	0.00041956	-0.00050330	0.00068447	0.00048277	0.00006357	0.00047919	0.00060105	-0.00007652	0.00048216	0.00041062	0.00066043	-0.00100959	-0.00086771	0.00017040	0.00030740	0.00002556	-0.00090440	0.00015575	0.00089883	-0.00013552	-0.00078662	0.00080129	0.00065588	0.00072187	-0.00004438	0.00023615	0.00060763	0.00050938	0.00016336	0.00042874	0.00025108	0.00001302	0.00008600	-0.00009667	-0.00001465	0.00018930	0.00028443	-0.00013336	0.00006106	-0.00003569	-0.00003740	-0.00041295	0.00008138	0.00015582	-0.00012330	0.00005064	0.00025107	-0.00009539	-0.00061436	-0.00022376	0.00012936	0.00042636	0.00027306	-0.00009159	-0.15641445
-0.3002	-0.25928995	0.36427128	-0.29284967	-21.47483647	-0.46135643	-2.35455108	-0.96626729	-21.47483647	-1.49108744	-1.08938813	0.46746798	0.34278553	0.00043411	1.83675945	-1.30067645	-21.47483647	-0.87146719	-1.47080370	0.72054726	-1.83152020	0.88593253	0.28530198	-1.71407342	-21.47483647	2.36583209	-21.47483647	1.36309719	-21.47483647	0.37302619	-21.47483647	-21.47483647	-0.83370290	-0.70066786	1.13667274	-21.47483647	0.10955632	-0.07528455	0.25765741	-0.05960742	0.03415010	0.03422972	-0.09188956	0.03107651	0.04053106	0.05370994	-0.02273949	0.02440955	-0.00300201	0.00841719	-0.00035977	-0.00102282	0.01019936	0.00815465	0.01024686	0.01239990	0.00511035	0.01897719	0.01473715	0.01107154	0.01445956	0.01624288	0.01399695	0.01329359	0.01347109	0.01045042	0.01173745	0.01325934	0.01659644	0.01486014	0.01786769	0.01472549	0.01409557	0.01537531	0.01035788	0.01250352	0.01155897	0.01506805	0.01108398	0.01425473	0.01055542	0.01232789	0.00492130	0.00467995	0.00983049	0.02247498	0.03647431	0.01581003	0.01050893	0.01932222	0.01029078	0.01836291	0.01626855	0.01514795	0.01766317	0.01380610	0.01340948	0.01952313	0.01391385	0.01707691	0.01875557	0.01537028	0.01843599	0.01363114	0.01256148	0.01149694	0.01517902	0.00261918	0.00284102	0.00077654	0.00616334	0.00108999	0.00310561	-0.00600501	-0.00042546	-0.00273864	-0.00965330	-0.00509617	-0.01145215	-0.01297903	-0.01188256	-0.01760678	-0.00871002	-0.01568677	-0.01645236	-0.01419865	-0.01785271	-0.01672921	-0.01722304	-0.01832163	-0.01907948	-0.01984380	-0.01989613	-0.02240083	-0.02290853	-0.02422936	-0.02563434	-0.02468501	-0.02604143	-0.02517562	-0.02840737	-0.02779872	-0.02750125	-0.02994485	-0.03136868	-0.03087301	-0.03156127	-0.03156138	-0.03019373	-0.03002402	-0.03201390	-0.03341407	-0.03255629	-0.03169397	-0.03210991	-0.03308056	-0.03349903	-0.03424832	-0.03350162	-0.03560611	-0.03630242	-0.03585492	-0.03689567	-0.03797822	-0.03936648	-0.03903564	-0.04024140	-0.03988624	-0.03965701	-0.03720372	-0.03744994	-0.03306643	-0.03039144	-0.02523602	-0.02152135	-0.01683832	-0.01260525	-0.00812142	-0.00389656	-0.00006325	0.00159174	0.00533456	0.00735624	0.00646840	0.00752257	0.00600806	0.00518658	0.00226198	0.00185653	0.00061273	-0.00032557	-0.00251184	-0.00570899	-0.00689394	-0.00688307	-0.00771560	-0.00666972	-0.00763134	-0.00584145	-0.00613538	-0.00684977	-0.00555946	-0.00501359	-0.00422168	-0.00394535	-0.00384494	-0.00162476	-0.00179730	-0.00167912	-0.00128340	0.00062972	-0.00016604	0.00013624	-0.00008047	0.00047118	0.00020628	0.00033865	-0.00158431	0.00077051	0.00073510	0.00113763	-0.00055950	0.00008632	0.00047841	-0.00041783	-0.00002802	0.00054673	0.00028720	0.00046623	0.00010030	0.00069944	0.00069727	0.00042700	0.00024850	0.00111706	-0.00024819	0.00023601	-0.00003628	0.00036004	0.00035969	0.00062370	0.00047522	0.00035107	0.00001067	-0.00005352	-0.00020072	-0.00012402	0.00062582	-0.00042211	0.00065707	0.00028312	0.00036978	-0.00111742	0.00063808	0.00046592	0.00121170	-0.00038076	-0.00047028	-0.00015306	0.00064218	0.00010630	-0.00019517	-0.00010976	0.00073806	0.00035189	-0.00034828	0.00028559	-0.00005071	-0.00037538	-0.00042964	-0.00053175	0.00051431	0.00107357	-0.00069128	-0.00007117	-0.00031467	-0.00000294	0.00026871	-0.00050886	0.00074299	0.00055767	-0.00045067	0.00040161	-0.00051518	0.00008543	0.00019157	0.00064564	0.00126649	-0.00036047	-0.00097022	-0.00061636	0.00044272	0.00076919	-0.00067553	-0.00035326	0.00034434	-0.00029903	0.00052370	-0.00101550	0.00003743	-0.00063145	-0.00035441	0.00040793	-0.00043926	-0.00153648	0.00016625	0.00026141	0.00013085	-0.00169696	0.00000968	-0.00030633	0.00018210	0.00000353	-0.00020207	0.00016424	-0.00033533	0.00019082	-0.00052664	-0.00076885	0.00048719	-0.00188511	0.00114917	0.00203817	-0.00057525	0.00025208	-0.00047487	0.00217514	-0.00038718	0.00017513	0.00120244	0.00083217	-0.00036642	-0.00072319	-0.00213601	-0.00169431	0.00075937	-0.00052357	-0.00021881	0.00173516	0.00037032	0.00165198	-0.00045701	-0.00018172	-0.00144771	0.00002887	0.00075738	0.00111892	0.00038882	-0.00106245	0.00016826	0.00136110	0.00142777	0.00050813	-0.00094326	-0.00011236	0.00132226	-0.00027667	-0.00233065	0.00077310	0.00040068	-0.00027019	-0.00094773	-0.00036495	-0.00072285	0.00067581	0.00178131	-0.00011541	-0.00025738	-0.00174806	0.00064335	0.00011691	-0.00022192	0.00130589	-0.00116437	0.00334286	0.00111942	-0.00191690	-0.00222852	0.00111769	-0.00050270	0.00359030	-0.00212670	0.00043793	0.00063367	0.00159327	0.00047462	0.00251353	0.00108064	0.00071522	0.00109952	0.00259878	-0.00153414	0.00036881	-0.00237220	0.00157930	-0.00035840	0.00331129	-0.00062227	0.00108665	0.00181010	0.00008994	-0.00005466	0.00145986	0.00111242	0.00040594	-0.00060775	0.00051934	0.00068221	0.00170533	0.00019979	0.00027903	0.00219149	0.00050743	-0.00263093	-0.00046337	-0.00042123	0.00021669	-0.00061243	-0.00045812	0.00005862	0.00217430	-0.00150184	0.00050342	0.00052813	0.00029232	0.00018532	-0.00007248	-0.00058593	0.00011103	-0.00159726	0.00161161	-0.00003532	0.00009134	-0.00045473	-0.00076966	-0.00015460	0.00094380	0.00150097	0.00119170	0.00077102	0.00048951	-0.00039624	0.00150296	0.00001919	0.00055562	0.00021222	0.00070958	-0.00085998	-0.00044979	0.00059255	-0.00045112	0.00122366	0.00116422	-0.00029930	0.00023922	-0.00018232	0.00028774	0.00055021	0.00101067	0.00081467	0.00061976	0.00005474	0.00014197	0.00044105	0.00014474	-0.00080326	0.00096001	-0.00023698	0.00025181	-0.00033064	0.00024261	0.00021333	0.00091576	0.00127133	0.00048250	0.00017083	0.00160945	0.00020217	-0.00011066	0.00059304	0.00069110	0.00039942	0.00063378	0.00001604	0.00006176	0.00011738	0.00014792	0.00019188	0.00012940	-0.00017753	0.00027969	0.00049761	0.00001797	0.00023070	-0.00006021	-0.00029004	0.00064121	-0.00055086	-0.00034294	0.00027856	0.00023142	-0.00017729	0.00011750	-0.00034731	0.00011254	0.00013675	-0.00030521	0.00017058	0.00052763	0.00032285	0.00014924	-0.00008705	-0.37900629
-0.2502	0.43519450	-0.86446792	-0.38383028	-21.47483647	0.61603975	0.49925837	-0.47911245	0.75284274	0.28454610	-1.14817381	-0.38634038	1.33560491	2.56562185	0.72971018	-0.55558836	-0.88747460	0.22989262	-1.13089858	0.82105084	-21.47483647	-2.00572109	0.29085118	-21.47483647	-21.47483647	0.20271261	0.89474535	-2.36335206	-0.26989341	-0.16780514	-21.47483647	-21.47483647	-21.47483647	0.75098998	-0.15738924	1.09031048	-0.10111694	0.16464958	0.12714400	-0.00683711	0.00433958	0.02536986	-0.05283738	0.00889990	-0.01009952	-0.01788608	-0.02264892	-0.01718742	0.02466694	-0.00478009	-0.00327488	-0.00121750	0.01113372	0.01060135	0.01286673	0.00895263	0.00523764	0.01368299	0.01507169	0.01486996	0.01225485	0.01331910	0.01218022	0.01293054	0.01436862	0.01313183	0.01427713	0.01153263	0.01321154	0.01643635	0.01622834	0.01485089	0.01155832	0.01493639	0.01273816	0.01040445	0.01110900	0.01579510	0.01143991	0.01230620	0.00947253	0.01851703	0.00283772	0.01037199	0.01192284	0.02760081	0.03470507	0.01625867	0.01058290	0.01852882	0.01138057	0.01537646	0.01074703	0.01183219	0.02332134	0.01252012	0.01220313	0.01631117	0.01061954	0.02124692	0.01884014	0.01595548	0.01862678	0.01259774	0.01582176	0.01599348	0.01931682	0.01239930	0.01263771	0.00948597	0.01641827	0.00906572	0.01022761	0.00559421	0.00920323	0.00596547	-0.00114334	0.00262595	-0.00417481	-0.00360857	-0.00255710	-0.00562071	-0.00116435	-0.00794186	-0.00982149	-0.00679372	-0.01297702	-0.01251049	-0.01554752	-0.01782499	-0.01970702	-0.02118269	-0.01739594	-0.02273678	-0.02189251	-0.02215424	-0.02390988	-0.02321321	-0.02574588	-0.02613388	-0.02819584	-0.02751371	-0.02768901	-0.02957243	-0.03152344	-0.03096410	-0.03040316	-0.03098672	-0.02872229	-0.03020953	-0.03317120	-0.03253740	-0.03277099	-0.03137682	-0.03152838	-0.03240168	-0.03292510	-0.03276412	-0.03231413	-0.03287880	-0.03452711	-0.03221004	-0.03122734	-0.03364149	-0.03403959	-0.03318281	-0.03473722	-0.03455447	-0.03596980	-0.03439068	-0.03398533	-0.03384405	-0.03212664	-0.03253566	-0.02995763	-0.02756916	-0.02603097	-0.02265830	-0.01735642	-0.01547806	-0.01338230	-0.00898564	-0.00529867	-0.00315284	-0.00080116	0.00250701	0.00454826	0.00572320	0.00742189	0.00673985	0.00755258	0.00623139	0.00474104	0.00385577	0.00180342	0.00009271	-0.00055914	-0.00162117	-0.00230871	-0.00410969	-0.00539431	-0.00489834	-0.00669498	-0.00649934	-0.00686403	-0.00704254	-0.00603382	-0.00560096	-0.00439934	-0.00514977	-0.00490470	-0.00255453	-0.00178833	-0.00213361	-0.00127747	-0.00102114	-0.00207101	-0.00121095	0.00044312	0.00057674	-0.00083018	-0.00041939	-0.00021109	0.00030048	-0.00036018	0.00012254	0.00107387	-0.00000573	0.00003591	0.00006666	0.00024210	0.00031759	0.00029987	0.00113965	0.00087310	-0.00046045	0.00022489	0.00015264	0.00003409	0.00057495	-0.00085457	0.00050338	0.00052942	0.00007053	0.00081760	0.00015304	0.00008307	-0.00018747	0.00015121	0.00090265	0.00049830	0.00015671	-0.00128208	-0.00002474	0.00029716	0.00049272	-0.00070009	-0.00017820	0.00023294	0.00050545	-0.00072224	0.00002528	0.00026147	0.00039596	0.00028180	0.00009191	-0.00012023	0.00048112	-0.00084829	0.00049735	-0.00051616	0.00112070	0.00030710	-0.00091095	0.00085132	-0.00038956	-0.00050884	0.00079652	-0.00082076	-0.00013370	0.00027219	0.00021643	-0.00013033	0.00001773	0.00077287	0.00049320	-0.00033254	0.00038488	0.00088791	0.00035534	0.00012595	0.00036909	-0.00016173	-0.00122418	0.00072041	0.00032865	-0.00040119	0.00041765	-0.00034981	-0.00046881	-0.00061636	0.00091361	0.00035556	0.00100457	0.00018698	0.00105472	0.00132647	-0.00042410	-0.00168984	0.00078300	-0.00040854	0.00060186	0.00006930	0.00089021	0.00092708	0.00071531	0.00121368	0.00039205	0.00014384	-0.00011211	-0.00074829	0.00163671	0.00033463	-0.00026023	-0.00027712	-0.00098813	0.00038917	-0.00054770	-0.00067528	0.00068174	0.00167452	-0.00174412	0.00057442	-0.00048495	0.00148994	0.00111255	-0.00044782	0.00000070	0.00086782	0.00028694	0.00170347	0.00043029	0.00024178	-0.00024924	-0.00018653	0.00022920	0.00011584	-0.00088018	-0.00095654	-0.00036416	0.00118176	0.00030046	0.00147756	-0.00094388	0.00081440	-0.00074622	0.00006823	-0.00135597	0.00101229	-0.00145117	-0.00184971	0.00013290	0.00127593	-0.00023314	0.00020980	0.00067532	0.00051004	0.00122416	0.00014216	-0.00118623	0.00124618	-0.00315923	0.00094658	-0.00014638	0.00328880	0.00022185	0.00042491	-0.00070644	-0.00070109	-0.00121929	0.00214163	0.00062005	0.00013963	0.00172929	0.00232024	0.00335346	-0.00014558	0.00036453	0.00257452	-0.00003039	0.00129924	0.00008178	-0.00162790	-0.00101602	0.00011287	0.00155651	0.00122386	-0.00127180	0.00316759	0.00043198	0.00001271	-0.00008609	-0.00061132	0.00080275	0.00043638	-0.00166083	-0.00038427	-0.00029414	-0.00104302	-0.00058397	0.00147791	0.00028218	0.00068502	-0.00169564	0.00105169	-0.00020984	0.00165677	0.00070786	0.00108213	0.00130010	0.00130986	-0.00132241	-0.00081294	0.00058465	-0.00018654	0.00137633	-0.00058416	-0.00110391	-0.00064230	0.00108607	0.00014524	-0.00090720	0.00025974	-0.00022563	0.00032942	0.00011132	0.00049630	0.00002099	0.00080766	0.00028532	0.00003123	-0.00077968	0.00046900	-0.00068415	0.00016594	0.00007686	0.00006838	0.00021541	-0.00025854	-0.00034623	-0.00138359	0.00028151	0.00020232	-0.00106084	0.00042435	-0.00032765	0.00051395	0.00111061	0.00080185	0.00040214	0.00051677	0.00034318	0.00000037	0.00023813	0.00048940	0.00100152	-0.00045479	0.00009711	0.00073624	0.00018686	-0.00045349	0.00043611	0.00052338	0.00044519	-0.00023398	0.00062432	0.00112680	0.00021113	-0.00018820	0.00050164	0.00197517	0.00092610	-0.00020637	0.00030608	0.00066285	0.00078972	0.00075331	0.00020186	0.00008019	-0.00016675	0.00030616	0.00033717	0.00060874	0.00015684	0.00026494	0.00049404	0.00031149	0.00016974	-0.00003278	0.00079686	0.00063029	0.00016386	-0.00000159	0.00001661	0.00060409	0.00003214	0.00010830	0.00027241	0.00039861	0.00048237	0.00026927	0.00032297	0.27646936
-0.2002	-0.43347838	0.28834645	-0.19569308	-0.22570504	-0.64466866	0.17488956	0.84769195	0.00069241	-0.23177192	0.29919365	-0.30950316	0.37438452	0.12975317	-1.30728817	0.75050563	-0.51405390	-0.81813188	-0.22481316	0.17341695	-21.47483647	0.75425313	-0.15940887	-21.47483647	-21.47483647	0.20383608	0.15286574	-21.47483647	-21.47483647	-0.09493723	0.97772938	0.23457500	-21.47483647	-0.15682711	-0.09973739	-1.29880521	-0.03271341	0.00716685	-0.18094549	0.04015443	0.03752429	0.02311108	-0.06834324	0.00071418	0.03505346	-0.00413940	0.01298796	0.00467290	0.00395386	0.01015877	0.00522246	0.01028038	0.01269942	0.01303399	0.00793373	0.02157719	0.00255297	0.01010581	0.01081114	0.01199372	0.01253939	0.01240274	0.01456517	0.01286924	0.01224466	0.01385520	0.01728476	0.01226259	0.01819984	0.01718837	0.01440215	0.01557244	0.01072794	0.01213061	0.01310149	0.01028299	0.01056206	0.01308324	0.01044737	0.01566572	0.01099100	0.00886835	0.00705720	0.01134344	0.00786664	0.02183930	0.01846111	0.01898496	0.00851633	0.01546783	0.01413901	0.02418761	0.01862758	0.01732108	0.02082360	0.01294459	0.01777985	0.02298570	0.02090075	0.01899830	0.02187354	0.02031324	0.01645214	0.01683977	0.01126635	0.00857316	0.01315412	0.00657637	0.00727617	0.01247191	0.02012509	0.01805066	0.01202363	0.00811871	0.01632687	0.00717586	0.00271126	0.00453822	-0.00393575	-0.00190306	-0.00280367	-0.00474110	0.00015123	-0.00625417	-0.00999080	-0.00820709	-0.01279596	-0.01342056	-0.01498968	-0.01875383	-0.02170628	-0.01936040	-0.01862641	-0.02251057	-0.02252690	-0.02453589	-0.02764502	-0.02541131	-0.02616901	-0.02533325	-0.02950585	-0.02877131	-0.03043120	-0.03068934	-0.03100826	-0.03260293	-0.03236607	-0.03357932	-0.03217706	-0.03027186	-0.03106868	-0.03416304	-0.03330757	-0.03204565	-0.03311386	-0.03447890	-0.03405861	-0.03569866	-0.03363447	-0.03443002	-0.03509027	-0.03399810	-0.03369829	-0.03404468	-0.03493136	-0.03128074	-0.03168555	-0.03434961	-0.03413442	-0.03107151	-0.03475540	-0.03376934	-0.03379394	-0.03305895	-0.03331603	-0.03390440	-0.03304361	-0.03242550	-0.03038841	-0.02793673	-0.02916511	-0.02622936	-0.02324928	-0.01987581	-0.01700661	-0.01236810	-0.00846528	-0.00774966	-0.00335584	-0.00084593	0.00099927	0.00304849	0.00338300	0.00468213	0.00695611	0.00525295	0.00786109	0.00644648	0.00734896	0.00458746	0.00365923	0.00257851	-0.00070381	-0.00181404	-0.00317981	-0.00312116	-0.00351997	-0.00470262	-0.00665656	-0.00671402	-0.00627098	-0.00653918	-0.00554976	-0.00544780	-0.00516367	-0.00602333	-0.00520104	-0.00543970	-0.00329636	-0.00172359	-0.00205311	-0.00192147	-0.00208885	-0.00053883	-0.00111845	-0.00073277	0.00057696	-0.00045383	0.00006220	0.00070474	0.00042951	0.00017423	0.00013701	0.00068602	0.00050414	-0.00006499	-0.00025635	0.00028405	-0.00019852	0.00061192	-0.00037619	0.00086010	0.00019339	0.00033526	0.00052321	0.00047567	-0.00037852	-0.00002217	0.00001657	0.00067851	0.00058918	0.00035107	-0.00032127	0.00013654	-0.00050957	0.00051057	-0.00038475	-0.00045169	0.00086646	0.00018653	-0.00051790	0.00011537	-0.00025163	0.00033511	-0.00106244	0.00004725	0.00069264	-0.00067501	-0.00022957	0.00022050	-0.00019258	0.00084768	0.00033436	-0.00032311	0.00104733	-0.00068589	0.00000430	-0.00025167	0.00085977	0.00089959	-0.00002759	-0.00066847	-0.00004749	0.00004251	0.00021296	0.00040154	-0.00005098	0.00065260	-0.00014370	-0.00044702	-0.00042998	0.00093610	0.00000756	0.00010252	0.00049126	0.00037385	-0.00014048	0.00006007	0.00008322	-0.00048091	-0.00048924	-0.00062331	-0.00052497	-0.00026750	-0.00122886	0.00053742	0.00022473	0.00052284	0.00026027	-0.00037537	-0.00017573	0.00014974	-0.00062954	0.00065843	0.00046356	-0.00060667	0.00083230	-0.00035733	-0.00022699	-0.00067538	0.00043257	0.00109749	0.00056489	0.00011476	-0.00074745	0.00069031	0.00047577	0.00018538	-0.00052572	0.00185119	0.00056169	0.00033404	0.00017704	-0.00059930	0.00076340	0.00153258	0.00073343	0.00074451	0.00083777	-0.00117730	-0.00008773	-0.00140284	0.00252775	-0.00063758	-0.00124684	-0.00003454	0.00043347	0.00029272	-0.00091141	0.00008818	0.00225010	-0.00031157	0.00193011	-0.00091013	0.00216050	0.00034505	0.00189605	-0.00314618	0.00205612	0.00055698	0.00242971	-0.00168144	-0.00110525	-0.00140314	0.00357214	0.00207457	0.00149534	0.00017202	0.00079260	0.00273462	0.00135830	-0.00162705	-0.00037878	-0.00007624	-0.00091415	0.00143334	0.00014044	-0.00183764	0.00373521	0.00138422	0.00214600	-0.00037998	-0.00073204	0.00124904	0.00177766	-0.00046121	0.00088867	0.00188938	0.00066349	0.00004868	0.00048419	-0.00031535	0.00018415	-0.00044853	-0.00022547	0.00062222	0.00182183	0.00018231	0.00276466	-0.00015235	-0.00032220	0.00018291	0.00087405	0.00195963	-0.00052027	-0.00111543	-0.00034687	-0.00021943	0.00036536	-0.00099386	0.00131986	0.00179169	0.00148806	-0.00040778	0.00150844	-0.00027470	0.00053299	0.00000633	0.00138851	0.00027793	-0.00068946	0.00072577	-0.00041763	0.00079312	0.00095966	0.00029649	0.00087363	-0.00150769	0.00034694	-0.00042024	0.00186491	0.00042449	-0.00036099	-0.00069972	0.00008666	-0.00023472	0.00081816	-0.00034457	0.00115836	0.00069357	0.00023778	0.00025358	0.00086870	-0.00021733	0.00097291	-0.00043641	0.00003484	-0.00027388	-0.00030045	-0.00069422	0.00003753	0.00059134	0.00054634	-0.00120300	0.00022167	-0.00012602	0.00032818	0.00036881	0.00034807	0.00070763	-0.00034100	0.00029465	0.00027419	0.00055869	0.00100240	-0.00037354	0.00100754	0.00038636	-0.00052815	-0.00015071	0.00016290	-0.00064772	-0.00032280	0.00042753	0.00035134	-0.00049704	0.00094497	0.00026673	0.00031467	0.00079094	0.00068412	0.00047367	-0.00046337	0.00049146	0.00026534	-0.00036006	-0.00042929	0.00028820	0.00003490	-0.00022538	-0.00000878	0.00000902	0.00017985	0.00010607	0.00057360	0.00002015	0.00026392	0.00006131	0.00013621	0.00030851	0.00018495	0.00019264	-0.00003211	0.00011384	0.00034827	-0.00001267	0.00008638	0.00038008	0.00068361	0.00023381	0.00052531	-0.00003819	0.11062502
-0.1502	-0.61117810	0.08525973	0.04512896	-21.47483647	0.14682216	0.15622417	-0.51810706	0.36235714	-0.14185403	-21.47483647	0.57098334	2.21059179	-0.05645764	-21.47483647	-0.75120611	-0.96783990	-0.19906488	0.21929697	1.04118374	-21.47483647	0.00528646	-21.47483647	0.76953143	1.13218260	0.38466299	-21.47483647	0.63046926	-21.47483647	-0.87179679	-21.47483647	-1.15695322	-0.21866766	-0.03397983	-0.58004303	-0.11315342	0.26190699	0.21212561	0.18036960	-0.13366456	0.13337200	-0.04452227	0.03687682	-0.03210846	0.04751276	0.00724161	-0.00333596	0.02167885	0.02899393	-0.01387897	0.01379695	0.00651344	0.00938681	0.00285912	0.00531840	0.01978270	0.01431178	0.00742218	0.01394373	0.01545669	0.01494762	0.01200610	0.01233065	0.01495140	0.01410594	0.01239449	0.01799673	0.01208088	0.01607498	0.01256248	0.01564641	0.01550441	0.01183464	0.01386540	0.01463801	0.01102855	0.01208542	0.01370868	0.01315924	0.01547214	0.00944262	0.01311060	0.00240893	0.00993829	0.00875096	0.02454212	0.01589419	0.02275740	0.00863174	0.01498508	0.00861622	0.02236358	0.02317260	0.01494367	0.02182326	0.01417698	0.01094214	0.01800969	0.01730767	0.02017557	0.01428214	0.01067725	0.01645648	0.01081176	0.01379752	0.00871761	0.01480247	0.00777665	0.01222293	0.00958537	0.01862124	0.01104366	0.01586091	0.00458637	0.01467655	0.00559511	-0.00029023	0.00121184	-0.00191047	-0.00216971	-0.00045455	-0.00743059	-0.00020621	-0.00866387	-0.00885713	-0.00668888	-0.01339457	-0.01259588	-0.01433340	-0.01904576	-0.01993855	-0.02115983	-0.02076233	-0.02313534	-0.02102950	-0.02580341	-0.02852715	-0.02629560	-0.02636145	-0.02624148	-0.02776994	-0.02875724	-0.03101639	-0.02955622	-0.03009671	-0.03259959	-0.03256075	-0.03432589	-0.03142926	-0.03137955	-0.03438859	-0.03391287	-0.03336668	-0.03299800	-0.03351172	-0.03502153	-0.03380951	-0.03459264	-0.03397249	-0.03392159	-0.03635094	-0.03323164	-0.03290379	-0.03351296	-0.03401564	-0.03178547	-0.03161925	-0.03232949	-0.03376756	-0.02937250	-0.03221872	-0.03150901	-0.03157978	-0.03102275	-0.03187243	-0.03293106	-0.03303546	-0.03240661	-0.03225331	-0.03242440	-0.03304142	-0.03057785	-0.02831801	-0.02883478	-0.02495723	-0.02479506	-0.02160396	-0.02070068	-0.01700266	-0.01487704	-0.01198232	-0.00883049	-0.00844034	-0.00472915	-0.00253600	-0.00202711	0.00301190	0.00326490	0.00586813	0.00644975	0.00564211	0.00744462	0.00619036	0.00542143	0.00478492	0.00435158	0.00340979	0.00201489	0.00100290	-0.00043597	-0.00126964	-0.00313761	-0.00291179	-0.00447580	-0.00535476	-0.00486666	-0.00638916	-0.00657709	-0.00547338	-0.00564632	-0.00603673	-0.00447508	-0.00446620	-0.00443595	-0.00320944	-0.00383219	-0.00248605	-0.00317420	-0.00208504	-0.00114179	-0.00185812	-0.00116178	-0.00009983	0.00022503	0.00022744	-0.00108480	-0.00011351	0.00086868	-0.00013913	-0.00038489	0.00000623	0.00075580	0.00000359	0.00008937	0.00006734	-0.00011774	-0.00126231	-0.00026529	-0.00129683	0.00068769	0.00024162	0.00029450	-0.00113805	0.00008620	0.00035461	0.00037665	0.00004171	-0.00016757	0.00016528	-0.00030309	-0.00045464	0.00047269	0.00028519	0.00050956	-0.00044752	0.00012412	-0.00028340	-0.00066842	-0.00009661	0.00019490	-0.00062862	0.00053765	-0.00019725	0.00034965	-0.00026103	-0.00030182	-0.00054588	0.00004269	0.00006609	-0.00015375	0.00014039	-0.00002064	0.00012671	-0.00000063	0.00004272	0.00038668	0.00004540	0.00035883	0.00009304	0.00030274	0.00042067	0.00028386	-0.00022005	0.00033937	0.00025499	0.00054663	-0.00011665	0.00036130	-0.00020256	-0.00002958	-0.00102081	-0.00057207	-0.00008869	-0.00031246	-0.00101323	0.00017047	0.00045722	-0.00068630	-0.00101060	0.00074826	-0.00068035	-0.00043975	-0.00178800	0.00028480	0.00085763	-0.00080713	0.00036839	0.00040304	-0.00038779	-0.00118898	-0.00041441	0.00072057	0.00063134	-0.00002094	-0.00051461	-0.00004720	0.00095194	0.00005650	-0.00089823	0.00079782	-0.00042285	-0.00101810	-0.00128806	0.00055059	0.00016876	0.00155052	0.00063917	-0.00012082	0.00211421	0.00012499	0.00072943	0.00200616	-0.00042608	0.00000030	-0.00089287	-0.00058018	-0.00028045	0.00045604	-0.00202484	0.00117412	0.00194138	0.00169425	0.00008475	-0.00093929	0.00082660	-0.00055684	0.00095808	-0.00108727	0.00030524	-0.00181944	-0.00023236	0.00023223	-0.00001080	-0.00119002	0.00096481	0.00139476	0.00064490	0.00052696	-0.00065238	0.00143333	0.00035145	-0.00185112	-0.00139868	0.00063339	0.00009136	0.00063443	-0.00250769	-0.00216907	0.00134910	0.00198551	0.00203553	-0.00126586	0.00258518	-0.00134216	0.00004549	0.00151936	-0.00007455	-0.00055655	-0.00033509	-0.00027838	-0.00057253	-0.00156994	-0.00405239	-0.00054430	-0.00004901	0.00050615	-0.00158129	-0.00050723	0.00130803	0.00004766	-0.00189340	-0.00231811	0.00133379	-0.00020722	-0.00050854	-0.00037875	0.00047842	-0.00300032	0.00021506	0.00049460	0.00036359	-0.00068308	-0.00115260	-0.00091381	-0.00001521	0.00016282	0.00093470	0.00075564	0.00093858	-0.00088887	0.00107244	0.00106213	0.00063609	0.00105039	-0.00040370	-0.00021431	0.00005742	-0.00092263	-0.00030615	0.00106110	0.00060428	0.00046793	-0.00170267	0.00085547	0.00120236	0.00047305	-0.00001380	0.00040603	0.00081902	0.00032186	0.00033547	0.00021312	0.00193755	0.00006649	-0.00081043	-0.00133547	0.00099617	0.00031279	-0.00053174	0.00067571	-0.00001378	0.00051413	0.00001325	-0.00142660	-0.00029951	-0.00027428	0.00019089	0.00032459	0.00159687	-0.00005834	-0.00068790	-0.00007767	-0.00002217	0.00021938	0.00047677	-0.00044608	-0.00008163	0.00095463	-0.00001279	0.00048538	0.00023178	0.00042816	-0.00018553	-0.00039692	0.00000889	-0.00002457	0.00118670	-0.00000488	-0.00009384	0.00034068	0.00027072	0.00143283	-0.00029163	0.00004225	0.00022557	0.00053890	0.00032264	0.00047387	0.00017547	0.00027326	0.00034473	0.00007026	-0.00000258	0.00018074	0.00083567	0.00028497	-0.00009691	0.00002727	0.00035798	0.00042292	0.00011269	0.00012729	0.00017665	0.00020157	0.00037758	-0.00008406	0.00005156	0.00024000	0.00048153	0.00044360	0.00029744	0.00043314	-0.41037315
-0.1002	0.18737528	-0.59617144	-0.45166707	-0.77201279	0.36216645	-21.47483647	1.46193521	-0.30302575	0.76469255	2.21048760	0.62057734	2.28778315	-21.47483647	-0.70879707	-0.64169256	-21.47483647	-0.70478583	-0.51816744	0.09335739	0.33506456	-0.30169734	-21.47483647	-21.47483647	-21.47483647	-0.29348283	-21.47483647	-0.28591895	-21.47483647	-0.11787783	-21.47483647	-0.30356002	0.24945034	-0.41985308	-0.84872663	0.61537813	-0.41403446	-0.24911452	-0.05161253	-0.05378114	0.06176881	-0.03200318	0.05211865	0.03182624	0.04605334	0.03003267	0.01239100	0.00348444	0.00347012	-0.00069385	0.01082574	0.01124344	0.01623789	-0.00111723	0.00809670	0.02169338	0.00771926	0.00793173	0.01305752	0.01560606	0.01073041	0.01147001	0.01390531	0.01439766	0.01306825	0.00939506	0.01382747	0.01388130	0.01464045	0.01304770	0.01437127	0.01351887	0.01583629	0.01183761	0.01044908	0.01189512	0.01317175	0.01488472	0.00850971	0.01523821	0.01252511	0.01207641	0.00100949	0.01004895	0.01433553	0.01403897	0.02611620	0.01730166	0.00635060	0.00363250	0.00757317	0.01760668	0.01060867	0.01489429	0.02327156	0.01169576	0.01426404	0.01763517	0.01467758	0.01840061	0.02068631	0.01390643	0.01821303	0.01444936	0.01461819	0.01527610	0.01325003	0.00817311	0.00621807	0.01043300	0.01704878	0.01069060	0.01279758	0.00250841	0.01041256	0.00368188	-0.00005250	0.00090037	-0.00601692	-0.00177465	-0.00195481	-0.00742051	-0.00089653	-0.00780806	-0.00857169	-0.00832723	-0.01184582	-0.01381198	-0.01385649	-0.02019971	-0.02095575	-0.02126489	-0.01911310	-0.02541610	-0.02380474	-0.02582329	-0.02592017	-0.02654615	-0.02635971	-0.02712172	-0.02864061	-0.02717545	-0.02965828	-0.03012153	-0.03305979	-0.03196609	-0.03200778	-0.03262509	-0.03098534	-0.03235192	-0.03459503	-0.03448476	-0.03485721	-0.03310115	-0.03370185	-0.03453225	-0.03452233	-0.03619562	-0.03403720	-0.03322895	-0.03517991	-0.03364366	-0.03212126	-0.03403875	-0.03337337	-0.03245698	-0.03355846	-0.03231373	-0.03267583	-0.03085083	-0.03156536	-0.03128220	-0.03046352	-0.03158890	-0.03135922	-0.03071808	-0.03158637	-0.03122220	-0.03108099	-0.03157125	-0.03159379	-0.03263017	-0.02940970	-0.03068706	-0.02835720	-0.03102231	-0.02877805	-0.02910653	-0.02503620	-0.02440664	-0.02303085	-0.02052538	-0.02081699	-0.01759669	-0.01623260	-0.01455039	-0.00888180	-0.00904506	-0.00606286	-0.00335250	-0.00188625	0.00057303	0.00244693	0.00361405	0.00326751	0.00539662	0.00565702	0.00680785	0.00750038	0.00501543	0.00550643	0.00511790	0.00351292	0.00332477	0.00276369	0.00025562	-0.00062129	-0.00232528	-0.00209236	-0.00177480	-0.00399565	-0.00420623	-0.00443511	-0.00677355	-0.00628682	-0.00579643	-0.00582617	-0.00647535	-0.00520904	-0.00584530	-0.00462390	-0.00438162	-0.00401427	-0.00383661	-0.00293482	-0.00370201	-0.00228431	-0.00140896	-0.00181262	-0.00111021	-0.00126664	0.00007554	-0.00006596	-0.00168376	-0.00031384	-0.00072605	-0.00018849	-0.00101864	-0.00069284	0.00060703	-0.00076785	-0.00070398	-0.00088710	-0.00073091	-0.00021986	0.00089314	-0.00071496	-0.00026511	-0.00060764	-0.00025842	-0.00071588	0.00024691	-0.00092579	-0.00082717	-0.00017874	-0.00081613	0.00020542	-0.00058073	-0.00082281	-0.00015808	-0.00093900	0.00024966	-0.00009856	-0.00070815	-0.00061426	-0.00091220	-0.00041183	-0.00003553	-0.00074721	-0.00078845	-0.00027838	-0.00046560	-0.00156635	-0.00076988	-0.00006919	-0.00013245	-0.00048125	-0.00049754	0.00086582	-0.00087365	-0.00042203	-0.00010216	-0.00042773	-0.00057353	-0.00046769	-0.00070226	-0.00141659	0.00024950	-0.00064758	-0.00020943	-0.00064294	-0.00002971	-0.00090165	-0.00046524	0.00018906	0.00031120	0.00037326	-0.00165219	-0.00110297	0.00018449	-0.00043527	0.00042232	-0.00116891	-0.00088745	0.00106618	-0.00117397	0.00098610	-0.00092406	-0.00103679	-0.00027570	-0.00140892	0.00086772	-0.00063128	-0.00047127	-0.00031570	-0.00135082	-0.00024292	-0.00205436	-0.00093039	-0.00028772	-0.00071215	-0.00147777	-0.00065175	-0.00199675	-0.00098706	-0.00038004	0.00076767	0.00044015	-0.00015315	-0.00119423	-0.00005359	-0.00018169	0.00074683	-0.00028440	-0.00056675	0.00039681	-0.00157929	0.00052685	0.00046003	0.00009799	-0.00164345	0.00024001	0.00104623	-0.00148262	0.00078897	-0.00209400	0.00147322	-0.00200497	-0.00231824	-0.00092151	-0.00374429	-0.00060284	-0.00175288	-0.00307836	0.00066672	0.00094301	0.00028828	0.00108599	0.00009881	0.00094144	0.00217456	0.00008931	-0.00308642	-0.00310226	-0.00125482	-0.00201400	-0.00134492	0.00021962	0.00063657	-0.00010985	0.00075340	-0.00004788	-0.00100800	-0.00140703	-0.00046817	-0.00043770	-0.00010484	-0.00182119	-0.00057959	-0.00065609	0.00059371	0.00014760	-0.00189655	0.00017078	0.00072403	-0.00043648	0.00033559	0.00062138	-0.00126141	-0.00294244	-0.00181609	-0.00070855	0.00087848	0.00033993	0.00022373	-0.00088262	0.00035165	-0.00082721	-0.00091245	0.00077640	0.00013323	0.00013282	-0.00074489	-0.00024492	0.00104755	0.00140833	0.00060200	0.00050713	0.00054256	-0.00009659	-0.00121897	0.00047200	-0.00209993	0.00116304	-0.00010755	-0.00036503	-0.00028285	-0.00093802	-0.00170438	-0.00073531	0.00044890	-0.00105520	-0.00182961	-0.00057732	0.00043230	-0.00008896	0.00000823	-0.00029471	0.00039080	-0.00084775	-0.00127882	0.00028215	0.00006495	-0.00094297	-0.00054690	-0.00011527	0.00021250	-0.00032796	-0.00173181	-0.00027868	-0.00020351	-0.00133796	-0.00146248	-0.00068544	-0.00023140	-0.00101232	-0.00036819	0.00016661	-0.00042375	0.00034846	-0.00078542	0.00025147	-0.00096028	-0.00037355	-0.00150940	-0.00024370	0.00021439	-0.00020729	-0.00027461	-0.00016947	0.00000947	-0.00066449	-0.00137255	0.00088195	-0.00116238	-0.00053726	0.00002213	-0.00064084	-0.00040027	-0.00051846	0.00042044	0.00104492	-0.00068691	-0.00013140	-0.00036025	-0.00016996	-0.00062549	-0.00041252	-0.00019539	0.00002076	-0.00000375	-0.00011222	-0.00033498	0.00014323	0.00005956	0.00007871	-0.00051542	0.00018174	-0.00019939	-0.00007029	0.00016839	-0.00036937	0.00006808	0.00000849	-0.00006156	0.00023585	0.00021511	0.00004037	0.00041877	0.00044058	-0.00004748	0.00020123	0.31816403
-0.0502	0.02342610	-21.47483647	1.31692487	0.22868507	-0.68413959	1.30971849	-0.29725866	-21.47483647	0.15607661	-0.02058687	-0.44631574	0.45068321	0.11192821	-0.49463026	-21.47483647	-21.47483647	-0.44986820	0.27121073	-21.47483647	-21.47483647	-0.26952465	-0.00955517	-21.47483647	-21.47483647	-1.05260565	-21.47483647	-21.47483647	-21.47483647	0.27214347	-0.48746929	-21.47483647	1.06069493	-0.23700626	-0.18276072	0.51148903	0.35452584	0.09229063	0.06281419	-0.01455356	-0.04085616	0.00500627	-0.01314173	0.03623403	0.04133165	-0.01183242	0.02805297	0.01731876	0.01012838	-0.00311149	0.00317419	-0.00536243	0.01423432	0.00260922	0.00355222	0.01683139	0.00562088	0.01299290	0.01709012	0.01360017	0.01318546	0.01432857	0.01607163	0.01264907	0.01298919	0.00915148	0.01415510	0.01158766	0.01370008	0.01506659	0.01442502	0.01396016	0.01510285	0.01369742	0.01373180	0.01220483	0.01053200	0.01377442	0.01236492	0.01385100	0.00552751	0.01377705	-0.00147144	0.00862529	0.01379692	0.02609688	0.02413261	0.01376277	0.00732862	0.01614090	0.01788671	0.01596669	0.01769931	0.01695620	0.01940564	0.01206068	0.01914994	0.01983415	0.01417502	0.01762080	0.02196890	0.01591526	0.01669974	0.01412266	0.01454817	0.01320880	0.01242421	0.01122030	0.00869165	0.00708352	0.01743066	0.01087666	0.01375593	0.00229698	0.01189909	0.00701035	-0.00153577	-0.00170606	-0.00527868	-0.00449929	-0.00506606	-0.00882309	-0.00091437	-0.00971646	-0.01071819	-0.00979668	-0.01085870	-0.01308852	-0.01556379	-0.02017058	-0.02119441	-0.02098665	-0.02088518	-0.02187070	-0.02196667	-0.02554745	-0.02574337	-0.02487020	-0.02613951	-0.02659580	-0.02935194	-0.02868065	-0.02930409	-0.03104401	-0.03166655	-0.03204931	-0.03149726	-0.03367019	-0.03132272	-0.02993937	-0.03365389	-0.03379655	-0.03262858	-0.03206686	-0.03254361	-0.03401131	-0.03483144	-0.03514746	-0.03363842	-0.03480771	-0.03477269	-0.03202139	-0.03278998	-0.03291641	-0.03482705	-0.03200323	-0.03195806	-0.03250052	-0.03230497	-0.03041760	-0.03045383	-0.03053795	-0.02994446	-0.03060630	-0.03003622	-0.02962289	-0.02919394	-0.02867024	-0.02830046	-0.02738227	-0.03014610	-0.02720569	-0.02713774	-0.02887580	-0.02748571	-0.02780550	-0.02783959	-0.02921490	-0.02746442	-0.02647376	-0.02587648	-0.02517390	-0.02550398	-0.02294161	-0.02126535	-0.01981074	-0.01698755	-0.01615041	-0.01507289	-0.01279266	-0.01120978	-0.00906760	-0.00913622	-0.00654933	-0.00502849	-0.00212582	-0.00090568	0.00234730	0.00339603	0.00452474	0.00645363	0.00718429	0.00654403	0.00770802	0.00719567	0.00726652	0.00735986	0.00465606	0.00595673	0.00586509	0.00421622	0.00214132	0.00212598	0.00134398	0.00047135	-0.00069836	-0.00019679	-0.00130908	-0.00165494	-0.00329268	-0.00424080	-0.00400701	-0.00407147	-0.00399730	-0.00285486	-0.00552442	-0.00390195	-0.00482630	-0.00453004	-0.00378369	-0.00335558	-0.00307621	-0.00290582	-0.00268677	-0.00206209	-0.00154381	-0.00148898	-0.00147446	-0.00195045	-0.00033672	-0.00029369	-0.00030851	-0.00093174	0.00040077	-0.00003612	0.00062363	-0.00084113	-0.00071021	0.00025816	0.00053706	0.00011698	-0.00046487	-0.00023530	0.00041202	0.00034471	-0.00031221	0.00031734	-0.00016300	-0.00042205	-0.00003565	-0.00056351	0.00122643	0.00041465	-0.00005214	0.00057214	0.00032182	-0.00012958	-0.00021197	0.00023011	0.00037974	0.00018505	-0.00123370	-0.00007645	0.00000929	0.00015651	-0.00036469	0.00053921	0.00128348	0.00055854	-0.00040738	-0.00002141	0.00039391	0.00058316	-0.00007362	0.00030359	0.00017379	-0.00001759	0.00005027	0.00009677	0.00018510	-0.00127980	0.00038689	0.00019243	-0.00008874	-0.00073454	0.00013494	0.00074933	-0.00046127	-0.00120605	0.00039626	0.00042007	0.00031724	0.00031578	-0.00085474	0.00095365	-0.00139842	0.00025330	0.00025471	0.00057534	0.00031421	0.00048959	0.00073232	0.00052754	-0.00059219	0.00051463	-0.00068753	0.00089009	-0.00006684	0.00045447	0.00065804	-0.00003942	0.00001447	0.00015522	-0.00179661	0.00248054	0.00232391	0.00087242	0.00134801	-0.00063587	0.00018028	0.00229560	0.00031163	0.00113831	-0.00095971	0.00019205	-0.00099356	0.00030096	0.00077432	0.00170604	-0.00054453	0.00075118	0.00085528	0.00132803	0.00129411	-0.00007803	0.00051837	0.00237752	-0.00089402	-0.00171272	0.00014230	-0.00079523	0.00020760	-0.00103840	0.00035984	0.00064159	0.00278656	0.00251594	0.00168160	0.00014446	0.00331400	0.00270176	0.00055439	0.00023724	0.00045602	0.00323161	-0.00039542	-0.00000432	-0.00218125	0.00208069	-0.00048168	0.00207193	-0.00188283	0.00151882	0.00123035	0.00112241	0.00144280	-0.00023326	0.00213095	0.00040321	-0.00141692	0.00145450	0.00132131	-0.00266017	-0.00073940	0.00136416	-0.00029797	0.00063244	0.00055452	0.00225115	0.00019837	-0.00088494	-0.00104711	0.00067815	0.00241383	0.00098945	0.00114947	-0.00062797	-0.00001206	0.00138021	0.00043469	0.00020826	0.00196254	0.00108377	-0.00143038	-0.00060547	0.00176740	0.00086285	0.00116842	0.00068457	-0.00012589	0.00165117	-0.00051143	0.00110027	0.00128520	0.00058726	0.00041522	-0.00078898	-0.00103366	-0.00042663	0.00070650	0.00048620	-0.00040452	0.00013583	0.00071271	0.00155175	0.00000745	0.00020400	-0.00003217	0.00005160	0.00106083	0.00065113	0.00002895	0.00057093	0.00044216	0.00015141	-0.00075093	0.00159230	-0.00007532	0.00050455	0.00021202	-0.00014822	0.00052530	0.00013504	-0.00040018	0.00058654	-0.00015862	0.00021564	0.00026190	0.00047405	0.00014909	0.00006649	0.00003835	0.00025336	0.00015195	-0.00039647	0.00023424	0.00058029	0.00075617	0.00080916	-0.00024036	-0.00083725	0.00008339	-0.00027945	0.00017655	-0.00031720	0.00064265	0.00136788	0.00045548	-0.00019810	0.00081369	0.00066487	0.00074159	0.00016765	0.00127371	0.00015904	0.00042908	0.00056098	-0.00023817	0.00040209	-0.00009943	0.00029788	0.00019114	0.00006937	0.00051716	0.00055037	-0.00003070	0.00013182	-0.00022889	0.00021554	0.00074266	0.00025233	0.00014461	0.00012471	-0.00031921	0.00018806	-0.00011627	0.00006005	0.00046235	0.00033481	0.00005519	0.00035898	0.00024859	0.34632187
-0.0002	0.17079630	0.40685603	-0.59419406	0.16321854	-0.66771704	0.74067160	-0.55244853	-1.28813374	0.32531942	-1.52834876	-0.06419381	-21.47483647	0.32411303	0.48184040	0.24569003	-21.47483647	0.72648317	0.32020401	-0.49509388	0.95987535	0.64233118	-21.47483647	-0.17656137	-21.47483647	-21.47483647	-21.47483647	0.60810983	-21.47483647	-0.54583740	-21.47483647	-2.41829467	0.96701580	-0.41765818	1.11272955	-0.28062981	-0.15116410	0.20055138	-0.13736831	-0.26711341	-0.02780809	0.00648362	0.03346988	0.03323692	0.04147435	0.03921712	-0.01899773	0.02102816	0.00073897	0.00588864	-0.00447568	0.01057105	0.02087771	0.01739350	0.01008413	0.01484520	0.00390278	0.01057886	0.01261287	0.01285384	0.01463962	0.01113587	0.01401369	0.01413181	0.01007774	0.01037178	0.01168063	0.01228219	0.01550804	0.01439280	0.01740326	0.01719671	0.01196334	0.01258775	0.01062055	0.01195057	0.00995139	0.01325366	0.01213235	0.01355996	0.01033301	0.00542782	0.00769905	0.01645430	0.01695614	0.01648328	0.02052455	0.01496204	0.00618683	0.01508809	0.01132379	0.01250088	0.01235614	0.01069681	0.01507922	0.01004524	0.01758344	0.01948941	0.01300447	0.01795246	0.01817805	0.01656685	0.01960606	0.01324912	0.01384700	0.01032855	0.01177940	0.00985465	0.00751533	0.00583050	0.01789832	0.01014154	0.01122119	0.00625229	0.01335079	0.00450082	0.00110819	0.00073228	-0.00335903	-0.00265233	-0.00410681	-0.00983496	-0.00093481	-0.00691572	-0.00669790	-0.00980135	-0.01182779	-0.01489982	-0.01492135	-0.01824133	-0.02004455	-0.02158329	-0.02103895	-0.02409129	-0.02501180	-0.02497400	-0.02819213	-0.02706757	-0.02714962	-0.02651544	-0.02966678	-0.03004997	-0.03024700	-0.03049842	-0.03366020	-0.03191019	-0.03221215	-0.03443892	-0.03170502	-0.03127059	-0.03540892	-0.03588247	-0.03400956	-0.03415244	-0.03343939	-0.03496615	-0.03494475	-0.03598874	-0.03460424	-0.03502231	-0.03613273	-0.03472665	-0.03305927	-0.03482011	-0.03392583	-0.03306882	-0.03438339	-0.03324867	-0.03385204	-0.03117611	-0.03244439	-0.03213136	-0.03112245	-0.03171461	-0.03095858	-0.03110865	-0.03134796	-0.03042653	-0.02901457	-0.02864738	-0.02990083	-0.02713421	-0.02663739	-0.02777488	-0.02632317	-0.02785853	-0.02617522	-0.02739842	-0.02619836	-0.02713715	-0.02798857	-0.02593344	-0.02802221	-0.02574858	-0.02577474	-0.02397749	-0.02145742	-0.02160171	-0.01925658	-0.01865501	-0.01884748	-0.01632693	-0.01449710	-0.01463856	-0.01151689	-0.01130088	-0.00887876	-0.00683998	-0.00550945	-0.00346235	-0.00269362	-0.00000684	0.00122106	0.00335625	0.00399401	0.00546133	0.00677520	0.00489099	0.00711252	0.00800365	0.00897933	0.00609576	0.00668049	0.00602034	0.00594803	0.00415752	0.00518567	0.00396490	0.00326089	0.00199176	0.00145600	0.00115960	0.00113727	0.00013682	-0.00000461	-0.00130694	-0.00248829	-0.00231977	-0.00293952	-0.00361572	-0.00355002	-0.00310363	-0.00367672	-0.00447614	-0.00444351	-0.00541490	-0.00536330	-0.00475118	-0.00440470	-0.00357424	-0.00406631	-0.00334689	-0.00342317	-0.00312347	-0.00249162	-0.00165848	-0.00219118	-0.00153486	-0.00156161	-0.00121105	-0.00090742	-0.00116979	-0.00035387	0.00036542	-0.00078348	-0.00019019	-0.00032198	-0.00021154	-0.00043934	-0.00053608	-0.00001882	0.00028885	-0.00054940	-0.00011557	0.00035540	-0.00038043	-0.00029868	-0.00003092	-0.00017751	-0.00006864	0.00049074	-0.00080216	-0.00047645	-0.00042778	0.00025023	0.00000420	-0.00007960	0.00046803	-0.00035161	-0.00084698	-0.00005087	0.00041466	0.00035610	-0.00044020	-0.00013944	-0.00064278	-0.00026086	-0.00029995	-0.00038947	-0.00047216	-0.00100562	0.00001269	-0.00083304	-0.00007746	0.00039328	0.00077397	0.00049962	-0.00008186	-0.00082928	0.00056594	-0.00016974	-0.00133327	-0.00080362	-0.00050063	0.00022347	-0.00038965	0.00081992	-0.00111318	0.00056612	-0.00080200	-0.00152531	0.00042575	-0.00038570	-0.00085106	0.00091004	-0.00188708	0.00051661	-0.00029781	-0.00033772	0.00036228	0.00045887	0.00022257	-0.00029553	-0.00117268	-0.00026709	-0.00022178	0.00039844	0.00057484	0.00009542	-0.00027120	0.00100757	-0.00065590	0.00011720	-0.00227974	0.00036698	0.00084848	-0.00077870	-0.00114057	-0.00088707	0.00149190	-0.00045846	-0.00069120	-0.00005048	-0.00210849	0.00083790	0.00023117	-0.00006896	-0.00350705	0.00047551	-0.00282703	0.00126939	-0.00234204	-0.00049486	-0.00190193	0.00080076	-0.00077042	-0.00135126	-0.00056525	-0.00006475	0.00040198	0.00064439	-0.00132025	-0.00254791	-0.00183178	0.00035249	0.00131777	-0.00181799	-0.00087515	-0.00076184	-0.00269061	0.00398807	-0.00225918	-0.00021554	-0.00017285	0.00104645	-0.00059489	-0.00110795	-0.00001708	-0.00078403	-0.00086321	-0.00011320	0.00027382	-0.00263924	-0.00084945	0.00032207	0.00214216	0.00118627	-0.00252384	0.00149497	-0.00129820	-0.00046738	-0.00375271	-0.00091049	0.00107241	-0.00095555	-0.00052487	0.00134271	-0.00125323	-0.00091824	0.00097038	-0.00098675	0.00006512	0.00238715	-0.00161872	0.00115419	-0.00104190	0.00037915	-0.00127238	-0.00117504	0.00094242	0.00075281	0.00028897	-0.00006991	0.00085492	-0.00009343	-0.00048773	-0.00011814	-0.00103700	-0.00077824	0.00008489	-0.00025644	-0.00064743	-0.00026737	0.00017564	-0.00070515	-0.00104683	0.00038874	-0.00063957	-0.00042807	-0.00005387	0.00022648	-0.00044819	0.00064904	-0.00097372	0.00066538	0.00012497	-0.00017764	0.00052519	-0.00069279	-0.00075622	-0.00104421	-0.00019448	0.00023116	-0.00031532	-0.00031299	-0.00097985	0.00008394	0.00001066	0.00068404	-0.00000083	0.00047373	0.00056694	-0.00029413	0.00039711	-0.00013743	-0.00079832	0.00037937	0.00009574	0.00036077	-0.00006147	-0.00089799	-0.00002717	0.00024556	0.00069665	0.00023360	0.00025214	0.00081126	0.00013343	0.00008220	0.00045000	0.00074335	0.00056398	-0.00002129	0.00025271	0.00029778	0.00061980	-0.00010332	0.00028519	-0.00006638	0.00012349	0.00004985	0.00013221	0.00017405	0.00044760	0.00018825	0.00011808	0.00023327	0.00043557	0.00022487	0.00056817	-0.00009463	-0.00010925	0.00000489	0.00008846	0.00029235	0.00014982	-0.00021721	0.00001841	0.00016309	0.00013035	0.00019305	-0.00003996	-0.22052446
0.0498	0.59357026	-0.12800545	-2.13446069	-21.47483647	0.28919031	-21.47483647	-0.15445775	0.32431702	0.14681142	2.08764529	0.40705910	-1.39897680	-0.02061075	-1.18685603	-21.47483647	-21.47483647	0.86045188	-1.50995755	-0.45902832	-21.47483647	-21.47483647	-21.47483647	0.12832429	-21.47483647	-21.47483647	-21.47483647	-0.45538390	-21.47483647	-0.76107973	-0.13565169	-21.47483647	-21.47483647	0.22720124	1.65871394	-0.21846965	0.23988550	0.00285640	-0.27347412	-0.04549424	0.09862029	0.02429542	-0.05948888	0.02807831	0.03431124	0.00517670	-0.00705834	0.01967696	0.01146118	-0.02723776	0.00231755	0.00740006	0.02126512	0.00745392	0.00651172	0.01634155	0.01265270	0.00721562	0.01546008	0.01469047	0.01159231	0.01125336	0.01410301	0.01496672	0.01659230	0.01206052	0.01496687	0.01251051	0.01685272	0.01098897	0.01575726	0.01608656	0.01401096	0.01480695	0.01151022	0.01247312	0.01007157	0.01338221	0.01150727	0.01307700	0.01287191	0.00604229	0.00280224	0.00577715	0.01229648	0.01228494	0.01328169	0.01274199	0.01831046	0.01021013	0.01349255	0.01361345	0.01868117	0.01435491	0.02116201	0.01189914	0.01384235	0.01928158	0.01585876	0.01943718	0.01570647	0.01781158	0.01804537	0.01505309	0.01391240	0.01506591	0.01808312	0.01209039	0.01061347	0.00682621	0.01932962	0.01086562	0.01424584	0.00430693	0.01130442	0.00506255	0.00247256	0.00043178	-0.00188666	-0.00154965	-0.00128247	-0.00621070	0.00057568	-0.00832543	-0.00563873	-0.00780987	-0.01242489	-0.01297132	-0.01452789	-0.01969626	-0.01959913	-0.02315644	-0.02062144	-0.02420449	-0.02448236	-0.02474347	-0.02480608	-0.02583676	-0.02672276	-0.02572311	-0.02923293	-0.02834606	-0.02927506	-0.02964738	-0.03288745	-0.03261426	-0.03206007	-0.03404784	-0.03083174	-0.03192129	-0.03501350	-0.03474348	-0.03354837	-0.03401298	-0.03348534	-0.03474052	-0.03504721	-0.03641379	-0.03485297	-0.03505412	-0.03605550	-0.03387643	-0.03395817	-0.03373807	-0.03485426	-0.03277691	-0.03385962	-0.03332292	-0.03326911	-0.03097401	-0.03224500	-0.03137327	-0.03108137	-0.03195209	-0.03057106	-0.03165710	-0.03006736	-0.02907253	-0.02909307	-0.02929064	-0.02969879	-0.02855386	-0.02727719	-0.02913801	-0.02573454	-0.02733301	-0.02513818	-0.02626404	-0.02429283	-0.02458381	-0.02522894	-0.02359341	-0.02427477	-0.02370021	-0.02362136	-0.02526865	-0.02135110	-0.02501780	-0.02244283	-0.02043541	-0.02204999	-0.01835464	-0.01739959	-0.01796149	-0.01490520	-0.01389753	-0.01367142	-0.01151805	-0.01048888	-0.00845092	-0.00615894	-0.00682968	-0.00530290	-0.00408036	-0.00271404	-0.00148936	0.00025038	-0.00065279	0.00235884	0.00402679	0.00534981	0.00535756	0.00628800	0.00669996	0.00700815	0.00704735	0.00718283	0.00665028	0.00664362	0.00682086	0.00583718	0.00475018	0.00490880	0.00470788	0.00421471	0.00219718	0.00245564	0.00192124	0.00146716	0.00101260	0.00068402	0.00146290	0.00039047	-0.00145435	-0.00069955	-0.00170574	-0.00323600	-0.00303737	-0.00356898	-0.00222340	-0.00318260	-0.00387926	-0.00419851	-0.00421372	-0.00425557	-0.00411162	-0.00499596	-0.00441145	-0.00385860	-0.00392963	-0.00400382	-0.00318788	-0.00312973	-0.00319379	-0.00206230	-0.00228750	-0.00136491	-0.00183828	-0.00184466	-0.00037913	-0.00072262	0.00010868	-0.00059270	-0.00028725	0.00048832	-0.00034435	-0.00030991	0.00009809	-0.00081152	-0.00031836	-0.00033311	-0.00011743	-0.00005765	-0.00016063	-0.00036189	-0.00018514	0.00001547	-0.00010741	-0.00056833	-0.00047785	-0.00043808	0.00013801	0.00010771	-0.00078874	0.00018216	-0.00007963	-0.00073677	0.00013338	0.00003692	-0.00027832	-0.00067212	0.00073799	-0.00033680	-0.00057671	-0.00030592	0.00042215	-0.00037516	-0.00039952	-0.00038998	0.00050234	-0.00088831	0.00014152	-0.00009159	0.00021416	-0.00139584	-0.00103910	0.00069893	-0.00006536	-0.00023980	-0.00044726	-0.00045813	0.00097566	0.00056366	-0.00055213	-0.00095067	0.00009058	0.00068455	-0.00014215	-0.00208171	0.00111931	0.00103181	-0.00155790	-0.00046877	-0.00174820	-0.00026249	0.00009751	-0.00052613	-0.00048911	-0.00063227	0.00105542	0.00011918	0.00040008	-0.00056179	-0.00190637	-0.00055024	-0.00041293	0.00031640	-0.00020477	-0.00006237	0.00061809	-0.00044376	-0.00182179	-0.00011424	-0.00130553	0.00073178	-0.00098501	0.00006124	-0.00092116	0.00063832	-0.00230730	-0.00126261	-0.00178139	-0.00080883	-0.00180946	-0.00015395	0.00059608	-0.00072289	-0.00027326	-0.00143509	-0.00049154	0.00000721	0.00011478	-0.00064095	0.00071207	-0.00005109	-0.00199060	-0.00229064	-0.00067843	0.00036583	-0.00065425	0.00013885	-0.00111505	-0.00138375	-0.00151345	-0.00000975	0.00112676	-0.00300852	-0.00091655	-0.00151873	0.00213225	0.00068850	-0.00264655	-0.00156165	0.00005686	0.00193045	0.00035907	0.00149228	-0.00151350	0.00085812	-0.00120486	-0.00197612	-0.00104389	0.00076062	-0.00044511	-0.00011245	-0.00097206	-0.00124407	-0.00144599	-0.00126601	0.00114724	0.00065860	0.00002044	-0.00160016	0.00032894	-0.00099537	0.00003375	-0.00052367	0.00002320	-0.00057417	0.00002244	-0.00043228	0.00092293	0.00084420	-0.00016047	-0.00130580	0.00053300	-0.00068307	-0.00157970	-0.00053265	0.00102949	0.00091167	-0.00098863	-0.00185029	-0.00055106	-0.00031891	-0.00180030	0.00021270	-0.00008880	0.00042824	0.00044512	-0.00143172	-0.00129862	0.00084798	-0.00106612	-0.00038610	-0.00007233	0.00018225	-0.00031052	-0.00002162	0.00061039	-0.00085758	0.00003741	0.00003038	-0.00105694	-0.00010934	-0.00119621	-0.00057028	0.00063215	0.00020006	-0.00051757	0.00033281	0.00061800	-0.00100171	-0.00044539	-0.00035744	0.00025045	0.00041306	-0.00005216	0.00043838	0.00048987	-0.00115877	-0.00013921	-0.00129497	0.00026692	-0.00044126	-0.00002095	0.00011015	-0.00065583	-0.00061939	0.00020837	-0.00033439	0.00064730	-0.00038425	0.00005146	0.00020981	-0.00034352	-0.00023535	-0.00013015	-0.00042282	0.00008094	0.00014444	-0.00049003	-0.00003644	0.00051144	0.00002676	-0.00040683	-0.00056999	-0.00014390	-0.00024445	-0.00004529	-0.00001967	0.00011238	0.00004895	-0.00020609	-0.00002402	-0.00004311	0.00004510	-0.00010187	0.00043727	0.00009682	-0.00011403	0.00030519	-0.53906168
0.0998	-0.01309213	0.88862523	0.24903359	-21.47483647	-0.28501490	-21.47483647	0.78908390	-21.47483647	-21.47483647	-0.19238706	-1.37946246	0.50381064	-0.37639675	1.37800848	-0.12318546	-0.08267123	-1.38523403	-0.07194209	-0.77067935	0.36222461	0.13526874	-21.47483647	0.57522637	0.32215565	-0.15240104	0.09239263	-21.47483647	-21.47483647	-1.04399920	-21.47483647	-21.47483647	0.44676575	0.49551683	1.45150119	-0.43425904	-0.12428185	-0.05924997	-0.02184396	0.20298783	0.00418841	0.02779651	-0.01973176	-0.00751168	0.05498578	0.01734701	0.01147578	0.01270796	0.02375908	-0.00160604	0.01208379	0.01176645	0.02074415	0.00959675	0.00486225	0.01121365	0.01185621	0.00847940	0.01428924	0.01696110	0.01067404	0.01650947	0.01553601	0.01252148	0.01340958	0.00952377	0.01463200	0.01201045	0.01523735	0.01627448	0.01360643	0.01339904	0.01264638	0.01338224	0.01368999	0.00891825	0.01296295	0.01227848	0.00958815	0.01223174	0.00991967	0.01118150	0.00313092	0.00960112	0.01638100	0.02546455	0.01876239	0.01942958	0.00312127	0.00929993	0.00442377	0.01619126	0.01716059	0.01755933	0.02701306	0.01194198	0.01689368	0.01859325	0.01607292	0.01764112	0.02004700	0.01448026	0.01962518	0.01734920	0.01075629	0.01191325	0.02112782	0.01699951	0.01353363	0.01230814	0.01896035	0.01540578	0.01214942	0.00841156	0.01493496	0.00508589	0.00165110	0.00057397	-0.00213594	-0.00227079	0.00110494	-0.00665264	0.00354619	-0.00517534	-0.00876690	-0.00683224	-0.00948390	-0.01186388	-0.01373078	-0.01978850	-0.01801047	-0.02037357	-0.01884519	-0.02191846	-0.02173337	-0.02342216	-0.02668053	-0.02465929	-0.02511414	-0.02653531	-0.02788927	-0.02926678	-0.02882165	-0.02960906	-0.03097547	-0.03228938	-0.03134465	-0.03228912	-0.03084940	-0.03145213	-0.03199649	-0.03377030	-0.03428877	-0.03194455	-0.03335422	-0.03481320	-0.03424512	-0.03505138	-0.03439050	-0.03517709	-0.03548557	-0.03393375	-0.03281950	-0.03378341	-0.03482468	-0.03249679	-0.03216095	-0.03253788	-0.03200225	-0.03117702	-0.03108479	-0.03080547	-0.03016322	-0.02990024	-0.02969440	-0.03001469	-0.03038534	-0.02896268	-0.02822150	-0.02817691	-0.02875270	-0.02726862	-0.02702289	-0.02684760	-0.02609759	-0.02689792	-0.02501486	-0.02615914	-0.02367696	-0.02356953	-0.02355833	-0.02285339	-0.02274387	-0.02125728	-0.02243274	-0.02052494	-0.02036908	-0.02115496	-0.02017401	-0.01999202	-0.02085032	-0.01886007	-0.01870585	-0.01963774	-0.01784022	-0.01712967	-0.01588330	-0.01422072	-0.01266479	-0.01084720	-0.00872531	-0.00760278	-0.00724887	-0.00627557	-0.00518825	-0.00472164	-0.00376672	-0.00423254	-0.00188209	-0.00109310	0.00033525	-0.00024105	0.00122580	0.00283099	0.00328306	0.00374072	0.00633489	0.00711766	0.00713999	0.00775090	0.00746206	0.00789878	0.00817861	0.00780693	0.00695984	0.00559601	0.00530737	0.00590878	0.00541522	0.00455338	0.00435824	0.00406426	0.00336959	0.00303622	0.00322416	0.00255136	0.00240986	0.00147873	0.00161665	0.00172957	0.00075372	0.00084224	-0.00032457	-0.00060256	-0.00131112	0.00009080	-0.00185732	-0.00180382	-0.00225880	-0.00234280	-0.00343116	-0.00257242	-0.00266485	-0.00275039	-0.00311301	-0.00298011	-0.00378696	-0.00351142	-0.00344170	-0.00291974	-0.00371925	-0.00142565	-0.00212446	-0.00285812	-0.00227882	-0.00223394	-0.00199279	-0.00108158	-0.00062273	-0.00045020	-0.00070289	-0.00122582	-0.00077024	-0.00016457	0.00010751	-0.00022471	0.00039389	0.00067560	0.00014084	-0.00075078	-0.00047503	0.00093935	0.00018707	0.00004726	0.00028543	0.00033340	-0.00016762	0.00077398	-0.00044239	-0.00076550	-0.00043104	0.00119321	0.00029127	0.00015893	-0.00050045	-0.00007056	0.00073191	-0.00051606	-0.00108844	0.00028687	-0.00015624	0.00090576	-0.00033449	-0.00031760	0.00122419	0.00072534	0.00055509	-0.00001406	0.00029726	0.00076933	-0.00091770	0.00147852	0.00067260	0.00042643	0.00029415	-0.00034459	0.00152284	0.00008361	-0.00057218	0.00082440	0.00122045	-0.00060113	0.00021968	0.00029941	0.00055277	0.00081377	0.00139630	0.00053645	0.00055841	0.00030400	0.00044924	0.00073353	0.00104856	0.00139019	-0.00162574	0.00060034	0.00060315	0.00018739	0.00104511	0.00058117	0.00162381	0.00092592	0.00220500	-0.00045825	0.00086384	0.00092640	0.00041867	-0.00187458	-0.00148883	0.00229216	0.00107961	-0.00229969	0.00077466	-0.00075607	0.00202764	0.00154585	0.00068913	0.00089696	-0.00153763	0.00387451	0.00214790	0.00113604	-0.00032529	0.00090687	0.00034750	0.00115202	-0.00122301	-0.00217765	0.00178691	-0.00042036	0.00223433	-0.00121678	-0.00011329	0.00051536	0.00192486	0.00188606	0.00226052	0.00160700	0.00094801	0.00043341	0.00071187	-0.00022730	0.00012968	-0.00125284	0.00252500	0.00078149	-0.00003924	0.00015603	0.00119347	0.00056166	-0.00097777	-0.00013355	-0.00061421	0.00281185	0.00148147	-0.00060039	0.00050544	0.00076620	0.00007843	0.00145529	0.00297418	0.00021604	0.00156905	0.00027769	0.00099317	-0.00089351	0.00028626	0.00018381	0.00157765	0.00144702	0.00108951	0.00013611	0.00069493	-0.00001800	0.00076500	0.00045940	-0.00113315	-0.00030864	0.00092014	-0.00014567	0.00079027	-0.00108369	-0.00039420	-0.00002225	0.00115528	0.00014741	0.00048225	0.00035252	0.00143796	0.00022690	-0.00024774	0.00012656	0.00112768	0.00029542	0.00062491	-0.00042730	0.00032075	0.00044193	0.00026658	0.00025314	0.00045318	-0.00035666	0.00101513	-0.00086685	-0.00021405	0.00065051	0.00096431	-0.00013129	0.00122835	0.00072093	-0.00001697	0.00100743	-0.00045597	0.00145386	-0.00010217	-0.00037257	0.00041675	0.00045484	0.00034346	0.00038490	0.00008657	0.00091041	0.00046917	0.00089352	0.00079616	-0.00002446	0.00078845	0.00070666	0.00069632	0.00017367	0.00074734	0.00041616	0.00001792	0.00033121	0.00092771	0.00049884	0.00001701	0.00009309	0.00005762	-0.00060467	-0.00004038	-0.00018326	0.00025254	0.00027322	0.00052912	-0.00000632	0.00004623	-0.00016792	-0.00003342	0.00025568	0.00021759	0.00020041	-0.00001387	-0.00005879	0.00044317	0.00015033	-0.00032921	0.00034525	0.00035523	0.00032869	0.00004639	0.00001181	-0.35764565
0.1498	-0.12922688	-21.47483647	-1.40854901	-0.27512166	-0.18571975	3.89948630	0.04311462	-21.47483647	-0.98608309	0.20644109	0.14464448	0.09369374	-21.47483647	-21.47483647	0.45537657	-3.39448142	-21.47483647	0.09967011	-0.13015714	0.25074181	-0.94079016	-21.47483647	0.49890259	1.35234320	0.12253754	-21.47483647	-21.47483647	-21.47483647	-0.33019723	-1.07353568	-21.47483647	-21.47483647	-0.01238754	0.14333600	-0.27410166	0.65159152	-0.04451668	-0.36257027	-0.12874662	-0.03505498	-0.00455209	-0.02020783	0.03404665	0.01966415	0.02415679	0.01597664	0.01260443	0.00916326	-0.00938749	0.00352632	-0.00323369	0.03305624	0.00719752	0.00653475	0.02042154	0.01299838	0.01467547	0.01336097	0.01570243	0.01011226	0.01380556	0.01720718	0.01510271	0.01539313	0.01057263	0.01468479	0.01427809	0.01623017	0.01654897	0.01620600	0.01492088	0.01485441	0.01567091	0.01365532	0.00957011	0.00865736	0.01562079	0.01041929	0.00966865	0.01231026	0.01747257	0.00732750	0.01002060	0.00657627	0.02386257	0.02247740	0.01994863	0.00476372	0.01808398	0.00809342	0.02034141	0.00854802	0.01403125	0.02591910	0.01802680	0.01321884	0.01934094	0.01936027	0.02125742	0.02244548	0.01685006	0.01899507	0.01488556	0.01092071	0.01275773	0.01682538	0.01218044	0.01335095	0.01377311	0.01895115	0.01480061	0.01368640	0.00674772	0.01058744	0.00630132	0.00016459	0.00284690	-0.00199531	0.00072476	0.00003750	-0.00796629	0.00272646	-0.00697292	-0.00840977	-0.00761931	-0.01216717	-0.01259359	-0.01627574	-0.01934591	-0.02013564	-0.02092076	-0.02122320	-0.02283520	-0.02542567	-0.02456896	-0.02667329	-0.02578410	-0.02532490	-0.02635380	-0.03011729	-0.02819473	-0.03012711	-0.03111095	-0.03309345	-0.03207078	-0.03316909	-0.03423276	-0.03176483	-0.03215784	-0.03472840	-0.03619433	-0.03540626	-0.03391319	-0.03376242	-0.03532727	-0.03631095	-0.03708299	-0.03550097	-0.03663504	-0.03740589	-0.03420453	-0.03380192	-0.03480836	-0.03437966	-0.03362010	-0.03470702	-0.03365779	-0.03326383	-0.03202641	-0.03298349	-0.03300762	-0.03173869	-0.03081800	-0.03139655	-0.03116492	-0.03145243	-0.03082306	-0.02972855	-0.02916327	-0.03006017	-0.02869235	-0.02753638	-0.02868851	-0.02564605	-0.02713906	-0.02652707	-0.02716161	-0.02514556	-0.02509597	-0.02542290	-0.02331407	-0.02485865	-0.02295678	-0.02252425	-0.02348553	-0.01948991	-0.02092082	-0.01950731	-0.01833326	-0.01998873	-0.01741629	-0.01842125	-0.01724895	-0.01713486	-0.01800906	-0.01811890	-0.01628462	-0.01511904	-0.01439858	-0.01149400	-0.01143605	-0.01040005	-0.01009528	-0.00752485	-0.00624219	-0.00526989	-0.00482358	-0.00322526	-0.00305497	-0.00184228	-0.00233591	-0.00220835	-0.00038226	-0.00089619	-0.00020584	0.00149825	0.00151345	0.00237581	0.00330729	0.00432761	0.00468964	0.00640752	0.00581493	0.00676570	0.00732436	0.00769519	0.00831689	0.00806398	0.00797184	0.00767223	0.00740772	0.00727423	0.00635324	0.00528735	0.00521748	0.00478691	0.00436450	0.00429760	0.00392755	0.00293351	0.00288326	0.00179405	0.00242659	0.00182256	0.00356459	0.00186666	0.00211676	0.00148750	0.00144347	0.00082537	0.00133009	0.00044849	0.00099452	0.00022922	-0.00032897	-0.00084146	-0.00117818	-0.00124138	-0.00141083	-0.00246876	-0.00181666	-0.00235604	-0.00288456	-0.00290053	-0.00342011	-0.00321437	-0.00329778	-0.00347376	-0.00304895	-0.00220300	-0.00340980	-0.00329678	-0.00236287	-0.00162604	-0.00242255	-0.00227887	-0.00136761	-0.00129567	-0.00166173	-0.00119752	-0.00011446	-0.00064165	-0.00040784	-0.00043707	0.00011198	-0.00024986	0.00034743	-0.00030512	-0.00023254	-0.00038963	0.00046189	-0.00009517	-0.00015081	0.00013979	0.00121433	0.00094157	0.00031852	0.00042967	-0.00033470	0.00003190	-0.00019420	-0.00021504	0.00006660	0.00013652	0.00067056	0.00162308	0.00070682	-0.00003542	-0.00050287	0.00055059	0.00118598	0.00010004	-0.00052538	0.00122781	-0.00000868	0.00151862	0.00026188	-0.00041355	0.00036199	0.00162615	-0.00042952	-0.00119597	-0.00089026	0.00000706	0.00189118	0.00058242	0.00098188	0.00045382	0.00098082	0.00141946	0.00105282	0.00246724	-0.00071687	-0.00006890	0.00094668	-0.00066706	0.00078124	-0.00027274	0.00045093	0.00192728	0.00145825	0.00004690	-0.00134266	0.00108957	0.00107554	0.00212633	0.00006276	-0.00031428	0.00087225	-0.00011217	0.00025298	0.00258815	-0.00071357	0.00158841	0.00161625	0.00215304	0.00292361	0.00029041	0.00147843	0.00421117	-0.00057887	-0.00025884	-0.00074257	-0.00057830	0.00207801	-0.00053779	-0.00020145	0.00039576	-0.00059924	0.00239485	0.00030389	0.00059197	0.00079335	0.00346603	-0.00052460	0.00190197	0.00281065	0.00330720	0.00203260	0.00092005	0.00104696	0.00032474	0.00009476	0.00144101	0.00112870	0.00065351	0.00041774	-0.00017928	0.00335044	0.00001154	0.00069463	0.00019911	0.00068843	0.00171498	-0.00120872	-0.00008437	0.00223244	-0.00037108	0.00132297	0.00253941	-0.00056786	0.00067965	-0.00066439	0.00135752	0.00085511	0.00182959	0.00097264	0.00020044	0.00039188	0.00026015	-0.00038092	0.00081776	0.00106183	0.00224597	0.00054113	-0.00075677	-0.00070870	-0.00024251	0.00021378	0.00123081	-0.00010482	-0.00078384	-0.00074889	0.00039185	0.00026103	0.00071266	-0.00003682	0.00042339	0.00029117	0.00052238	-0.00044959	0.00071415	-0.00017889	0.00010677	-0.00060598	0.00089094	0.00005253	0.00043681	0.00010940	-0.00111627	-0.00013983	0.00042170	-0.00035341	0.00097091	-0.00009963	0.00020760	0.00106495	0.00098282	0.00051757	0.00028222	0.00065114	0.00002490	0.00027738	0.00009495	-0.00028749	0.00061301	0.00104446	0.00061268	-0.00033948	-0.00008937	0.00044175	-0.00021039	-0.00002318	0.00002901	0.00045177	0.00108253	0.00034282	-0.00031914	0.00103446	0.00027488	0.00051639	-0.00036249	0.00011179	0.00102127	0.00050622	0.00031972	-0.00004024	0.00033605	0.00010064	0.00024174	0.00005984	-0.00005871	0.00045296	0.00034130	0.00009117	0.00029504	-0.00024988	0.00034154	0.00028171	0.00043737	0.00023736	0.00043313	0.00001005	0.00031707	0.00010064	0.00008215	0.00011346	0.00069085	0.00025903	0.00031764	0.00053653	-0.22049017
0.1998	0.40143613	-0.31238648	0.38646811	0.75182945	0.71273528	0.01147037	-0.09003709	-0.85429698	-0.63989931	1.75247076	0.01136343	-1.88589013	0.25372792	1.78248488	0.47236368	0.40510756	0.26147372	-0.25371739	-0.79166975	-0.55955738	-0.40619363	-21.47483647	-21.47483647	-21.47483647	2.39675856	-21.47483647	-21.47483647	0.49817458	-21.47483647	-21.47483647	-21.47483647	-21.47483647	-0.07812282	-0.50678766	-0.52731111	-0.34904136	0.05704159	-0.12355159	-0.10157599	0.09125611	0.00162197	-0.05455167	0.03849916	0.02278403	0.01733646	-0.00031446	0.00893521	-0.00038278	-0.00005786	0.00513700	0.00591313	0.01188089	0.00595114	0.01274445	0.01743270	0.00950056	0.01011730	0.01411370	0.01487630	0.01525574	0.01332213	0.01626416	0.01153527	0.01296342	0.00721454	0.01376530	0.01030244	0.01276292	0.01507469	0.01553943	0.01714195	0.01251542	0.01595466	0.01128812	0.01331302	0.01127593	0.01526355	0.01112915	0.01066581	0.00887460	0.01254116	0.00821375	0.01279563	0.01251017	0.01858798	0.01757346	0.01418077	0.00391019	0.00898966	0.00997645	0.01600087	0.01328628	0.01220993	0.02290253	0.00866212	0.02038565	0.01943394	0.01592846	0.01463901	0.01784428	0.01732196	0.01593689	0.01447171	0.00967579	0.00980621	0.00936587	0.00842505	0.00597480	0.00785743	0.01816733	0.01466147	0.01528879	0.00452403	0.01289096	0.00395598	-0.00030625	0.00020828	-0.00478955	-0.00211844	-0.00297404	-0.00761822	-0.00238056	-0.01112781	-0.01159266	-0.01169177	-0.01345697	-0.01350499	-0.01669463	-0.02065994	-0.02055564	-0.02415444	-0.02290278	-0.02214858	-0.02390147	-0.02638411	-0.02717117	-0.02853607	-0.02708594	-0.02818738	-0.03007045	-0.03010093	-0.03150541	-0.03221626	-0.03378470	-0.03406701	-0.03345597	-0.03600175	-0.03437933	-0.03382038	-0.03522873	-0.03632153	-0.03617938	-0.03479778	-0.03552986	-0.03512303	-0.03676669	-0.03709475	-0.03603555	-0.03672873	-0.03663927	-0.03715275	-0.03481841	-0.03622539	-0.03736309	-0.03524523	-0.03599251	-0.03485936	-0.03445215	-0.03317874	-0.03353415	-0.03255174	-0.03382329	-0.03270484	-0.03354002	-0.03184986	-0.03118140	-0.03157131	-0.02943310	-0.02984803	-0.03070339	-0.03028128	-0.02792098	-0.02882946	-0.02720063	-0.02834233	-0.02804804	-0.02736100	-0.02683088	-0.02530557	-0.02553349	-0.02436259	-0.02488638	-0.02351333	-0.02323673	-0.02253217	-0.02088100	-0.02283569	-0.01984489	-0.01980417	-0.01984191	-0.01825312	-0.01730340	-0.01678174	-0.01653393	-0.01549027	-0.01491540	-0.01397003	-0.01411815	-0.01402966	-0.01349282	-0.01235306	-0.01220027	-0.01193543	-0.01227998	-0.01055705	-0.00871375	-0.00993008	-0.00642335	-0.00472724	-0.00470809	-0.00392819	-0.00256286	-0.00164788	0.00002007	-0.00045838	0.00066975	0.00136671	0.00180853	0.00102018	0.00167330	0.00161128	0.00224142	0.00192242	0.00305143	0.00238845	0.00375255	0.00398845	0.00530071	0.00569569	0.00678445	0.00656912	0.00768720	0.00786293	0.00850612	0.00706881	0.00752037	0.00698709	0.00664867	0.00731554	0.00543264	0.00562674	0.00483363	0.00474983	0.00486683	0.00424935	0.00238198	0.00251760	0.00260794	0.00275858	0.00198855	0.00183040	0.00159184	0.00221279	0.00159415	0.00148387	0.00223221	0.00227335	0.00127990	0.00176443	0.00071397	0.00148503	0.00072003	0.00029789	0.00045718	-0.00054348	-0.00118609	-0.00137340	-0.00116763	-0.00110725	-0.00193644	-0.00320495	-0.00309489	-0.00307682	-0.00285004	-0.00367406	-0.00325631	-0.00332136	-0.00324710	-0.00393571	-0.00374479	-0.00258812	-0.00302915	-0.00401646	-0.00346056	-0.00256414	-0.00322603	-0.00213025	-0.00252945	-0.00194950	-0.00222701	-0.00139757	-0.00142501	-0.00120706	-0.00246375	-0.00077324	-0.00045876	-0.00071473	-0.00077339	0.00011664	-0.00027713	-0.00055458	-0.00074703	-0.00096641	0.00054794	-0.00111391	0.00132878	0.00043872	-0.00044021	0.00039826	-0.00103830	0.00006194	0.00047212	0.00042633	-0.00038761	-0.00110884	-0.00047119	-0.00111925	-0.00119579	0.00008468	0.00099920	-0.00032948	-0.00000401	-0.00133965	0.00007923	0.00200786	0.00044697	-0.00077454	0.00085614	-0.00006062	0.00103971	-0.00023182	0.00188847	-0.00078585	-0.00088784	-0.00166223	-0.00135839	-0.00116070	0.00079737	-0.00070308	0.00080858	0.00079727	0.00084048	-0.00132682	0.00028742	-0.00088480	0.00111211	-0.00284367	-0.00080233	0.00058915	-0.00100394	-0.00103679	-0.00047703	-0.00036255	0.00121074	0.00078023	-0.00137323	0.00029078	-0.00323702	0.00163486	0.00048809	0.00000271	0.00166906	-0.00230859	0.00001866	0.00160237	-0.00071903	-0.00179010	-0.00000063	-0.00147105	0.00257794	-0.00183879	-0.00019477	-0.00056563	-0.00033750	0.00004067	-0.00172510	-0.00082628	0.00032280	0.00217036	-0.00004531	-0.00032217	-0.00042007	-0.00150664	-0.00127861	0.00119103	0.00081700	-0.00122623	0.00167229	-0.00015425	-0.00188455	-0.00191752	-0.00090092	0.00133128	0.00029075	-0.00120491	-0.00036144	0.00083930	-0.00227802	0.00040704	-0.00081590	0.00061058	-0.00276894	-0.00082089	-0.00043434	-0.00080501	0.00007134	-0.00014159	-0.00015795	-0.00013052	0.00087312	-0.00046489	-0.00085939	0.00010987	-0.00048983	-0.00094229	-0.00162728	-0.00215577	-0.00027847	-0.00078454	0.00008735	-0.00052555	-0.00162658	-0.00007364	0.00011834	-0.00081803	-0.00021930	-0.00056526	0.00021023	-0.00063749	-0.00133032	-0.00077455	-0.00019225	-0.00075598	0.00016464	-0.00056168	0.00030564	-0.00023982	-0.00068880	-0.00003717	-0.00029180	-0.00048394	-0.00033557	-0.00026524	-0.00037202	0.00012250	0.00054223	0.00048196	0.00009288	0.00036167	-0.00108683	0.00011022	-0.00097437	-0.00006008	-0.00073072	-0.00045409	-0.00022205	-0.00040550	-0.00056376	-0.00078038	-0.00120569	0.00001591	-0.00069088	0.00055184	-0.00025841	-0.00007679	0.00070122	0.00037541	-0.00040648	0.00022374	0.00018100	0.00035362	-0.00007988	0.00016499	0.00036131	-0.00007025	-0.00093431	-0.00041506	-0.00007122	-0.00001214	-0.00012636	-0.00024992	-0.00061653	0.00011203	0.00030552	-0.00032779	-0.00028440	-0.00055175	-0.00075581	0.00043332	0.00002867	0.00005226	-0.00011396	-0.00001970	0.00017351	-0.00006269	-0.00051895	0.00002291	0.00022675	-0.00003520	-0.00013798	0.00019287	-0.29256449
0.2498	-0.17048866	-0.21411692	-0.27505190	-1.04803562	1.25691974	-21.47483647	-0.04337144	0.35649261	0.06477565	-0.22860450	0.92294652	-0.22768772	0.19581588	0.49221104	-21.47483647	0.14658994	0.00692801	0.48829774	-1.58907548	0.19510908	0.19370870	-1.40227127	0.18907531	0.50598478	0.34451205	-21.47483647	-21.47483647	-21.47483647	1.21628988	0.91855234	-21.47483647	-0.16654490	0.56858075	0.22126498	-0.06148726	-0.67126832	-0.08416858	-0.07822301	-0.10343362	-0.12392392	-0.07631286	-0.08741958	0.01295791	0.04436921	0.01071915	0.03687013	-0.00369942	0.01194962	0.00239041	0.00357724	0.00660266	0.02214751	0.01684386	0.00586691	0.01739402	0.00929794	0.01606960	0.01778301	0.01285687	0.01303941	0.01521378	0.01539715	0.01544447	0.01481676	0.01439846	0.01293293	0.01198652	0.01585355	0.01392637	0.01519075	0.01558841	0.01594778	0.01544927	0.01227034	0.01265092	0.01401885	0.01461502	0.01058659	0.01584043	0.01073138	0.01267162	0.00111987	0.01432778	0.01073467	0.02544787	0.02092209	0.02106294	0.01014158	0.01300164	0.01680322	0.01806111	0.01032546	0.01612764	0.02373979	0.01440094	0.01782754	0.01953876	0.01009871	0.01700426	0.02415391	0.01713612	0.01673565	0.01468155	0.01431725	0.00906080	0.01406854	0.00774040	0.00731737	0.00761787	0.01718425	0.01158909	0.01224124	0.00494291	0.01249804	0.00480875	0.00054371	0.00374941	-0.00304244	-0.00009015	-0.00228728	-0.00868770	-0.00090958	-0.00713552	-0.01063317	-0.00882709	-0.01354298	-0.01494276	-0.01563809	-0.01929179	-0.02025713	-0.02326789	-0.02054139	-0.02407937	-0.02394810	-0.02545619	-0.02677311	-0.02585292	-0.02586140	-0.02768976	-0.03036200	-0.03104333	-0.03048742	-0.03165446	-0.03265323	-0.03324007	-0.03388845	-0.03432976	-0.03210802	-0.03259935	-0.03506001	-0.03609063	-0.03517763	-0.03482582	-0.03500422	-0.03638904	-0.03636313	-0.03756098	-0.03688872	-0.03616587	-0.03667342	-0.03548897	-0.03487206	-0.03600355	-0.03611883	-0.03459887	-0.03545959	-0.03391962	-0.03477267	-0.03312819	-0.03376782	-0.03351838	-0.03219791	-0.03317006	-0.03173683	-0.03316024	-0.03136058	-0.03276887	-0.03100029	-0.03028137	-0.03094519	-0.03004521	-0.02806857	-0.02976487	-0.02678694	-0.02799735	-0.02642779	-0.02814036	-0.02569306	-0.02545398	-0.02673878	-0.02410976	-0.02511792	-0.02379113	-0.02425284	-0.02295776	-0.02036433	-0.02145539	-0.01951059	-0.01887433	-0.02046201	-0.01846707	-0.01828765	-0.01826912	-0.01519591	-0.01563656	-0.01487472	-0.01294223	-0.01329806	-0.01294853	-0.01042810	-0.00978950	-0.01011456	-0.01068403	-0.01056932	-0.00962012	-0.00962204	-0.00893375	-0.00710566	-0.00738156	-0.00689218	-0.00658717	-0.00556290	-0.00461689	-0.00375538	-0.00305804	-0.00088578	-0.00008400	0.00045742	0.00120563	0.00186053	0.00292809	0.00328468	0.00237358	0.00278766	0.00248721	0.00277311	0.00276532	0.00322819	0.00237892	0.00327348	0.00329095	0.00426493	0.00451347	0.00539059	0.00514590	0.00460142	0.00601039	0.00810202	0.00760027	0.00867319	0.00720517	0.00754973	0.00726124	0.00734429	0.00775775	0.00715299	0.00622587	0.00554018	0.00527578	0.00454802	0.00467903	0.00432712	0.00343938	0.00337315	0.00278455	0.00253336	0.00165588	0.00147994	0.00163386	0.00217187	0.00204532	0.00177441	0.00134223	0.00172758	0.00081556	0.00140153	0.00108765	0.00173263	0.00187986	0.00136641	0.00066907	0.00076814	0.00049804	0.00022387	-0.00034019	-0.00000626	0.00001015	-0.00013068	-0.00153285	-0.00087707	-0.00147735	-0.00265528	-0.00329961	-0.00302049	-0.00230955	-0.00295590	-0.00271472	-0.00366289	-0.00380896	-0.00439553	-0.00257125	-0.00332854	-0.00293291	-0.00428786	-0.00247667	-0.00191691	-0.00266759	-0.00428371	-0.00306184	-0.00171076	-0.00242409	-0.00297212	-0.00249230	-0.00030605	-0.00062150	0.00016634	-0.00105865	-0.00099418	-0.00044427	-0.00169819	-0.00053791	0.00000307	0.00047029	-0.00037360	-0.00124227	-0.00039156	-0.00117608	-0.00007924	0.00022697	-0.00064533	-0.00029412	-0.00145375	-0.00208803	0.00059731	0.00062363	-0.00018608	-0.00064440	0.00047726	-0.00016169	0.00076096	-0.00078008	0.00068681	-0.00038502	-0.00109901	-0.00018775	-0.00010761	0.00007138	-0.00022706	0.00068956	0.00095983	-0.00080044	-0.00001784	0.00026478	-0.00142989	-0.00056848	-0.00076980	-0.00233875	0.00054219	-0.00172357	-0.00122406	-0.00189273	0.00074202	-0.00257749	0.00254680	0.00043699	-0.00120747	-0.00016463	-0.00117977	0.00068244	0.00127901	0.00028297	-0.00050296	-0.00090477	-0.00176727	-0.00040592	0.00062183	-0.00126271	0.00050345	-0.00207943	0.00173510	-0.00315410	-0.00158851	0.00170318	-0.00061042	-0.00172468	-0.00037305	-0.00073231	-0.00086900	-0.00125229	0.00072483	-0.00227447	-0.00080366	-0.00248836	-0.00079476	-0.00070324	-0.00158116	-0.00097381	0.00013089	-0.00033511	-0.00325574	-0.00292098	-0.00165167	0.00137650	-0.00125765	-0.00333057	-0.00158241	-0.00160902	-0.00131172	-0.00103776	0.00036801	0.00050830	-0.00051652	-0.00203897	-0.00062151	-0.00136206	-0.00023658	-0.00146845	0.00019598	0.00125385	-0.00122709	-0.00027002	-0.00111587	-0.00046601	-0.00009627	0.00015282	-0.00111320	-0.00136246	-0.00097744	0.00014361	0.00054678	-0.00091174	-0.00061503	-0.00017823	-0.00005254	-0.00094941	0.00028687	-0.00129550	-0.00093115	-0.00025519	-0.00029951	-0.00065175	0.00077562	0.00058165	-0.00020365	-0.00065021	-0.00036713	-0.00047661	-0.00058727	-0.00031512	-0.00086383	0.00010027	-0.00006958	-0.00096911	0.00013478	-0.00082943	0.00029396	-0.00044152	0.00049634	0.00001745	-0.00119786	0.00000872	-0.00088872	-0.00072488	-0.00043082	-0.00074426	-0.00020753	0.00020759	0.00080884	-0.00070650	0.00000166	-0.00164743	-0.00026626	0.00047487	-0.00051572	-0.00011603	0.00103576	0.00030440	-0.00045481	-0.00000932	-0.00008701	0.00017512	-0.00074798	-0.00013332	-0.00017648	-0.00022273	-0.00026629	0.00013493	-0.00013185	-0.00018389	0.00019970	-0.00008705	-0.00044920	-0.00000172	-0.00018041	0.00004516	0.00017301	-0.00051578	0.00000104	0.00011911	-0.00004408	-0.00021489	-0.00015649	-0.00045612	0.00012522	-0.00034448	-0.00037907	-0.00002475	0.00021068	0.00045061	-0.00003730	0.00035443	0.28703967
0.2998	0.73241695	-21.47483647	-0.44626202	-21.47483647	-0.63448703	-21.47483647	0.14250267	-21.47483647	-21.47483647	0.23524910	-1.34517610	0.43257144	0.90323358	0.86967981	-2.04224825	-0.05401286	-0.91733938	0.75143823	1.60494530	-21.47483647	0.19111168	-21.47483647	-21.47483647	-21.47483647	0.12031779	-0.62537575	-21.47483647	0.33366489	0.16146729	-21.47483647	0.30313894	-1.03995907	0.33083077	0.42521077	0.44239845	0.08574995	-0.01325507	0.23592588	0.00884629	-0.03062977	0.00112596	-0.10704482	-0.02606913	0.05208569	0.00134061	0.03287452	0.01812884	0.00831649	-0.00078991	-0.00598823	0.00625728	0.01662449	0.01119499	0.00973963	0.01796930	0.00349976	0.00841653	0.01073608	0.01500085	0.01300116	0.01123325	0.01660610	0.01261546	0.01476335	0.01061195	0.01464104	0.01203884	0.01619399	0.01129831	0.01593638	0.01471578	0.01420977	0.01254548	0.01113193	0.01125801	0.01395555	0.01527634	0.01042938	0.01463822	0.01142266	0.00870185	0.00252561	0.01183145	0.01303422	0.01952686	0.01795413	0.01450836	0.00665235	0.01373991	0.00705864	0.01847140	0.01959426	0.01524310	0.01811154	0.01680777	0.01758003	0.01438081	0.01519774	0.02127355	0.01899311	0.01633081	0.01486661	0.01519612	0.01457111	0.00950924	0.01402454	0.01082434	0.01302618	0.00929765	0.01781982	0.01215201	0.01145303	0.00307304	0.01187693	0.00899231	0.00197351	0.00092020	-0.00433212	-0.00080004	-0.00225409	-0.01011638	-0.00326404	-0.00914948	-0.00982965	-0.01037429	-0.01479534	-0.01524442	-0.01583107	-0.02045534	-0.02082194	-0.02335976	-0.02131070	-0.02254186	-0.02433361	-0.02664880	-0.02954294	-0.02783451	-0.02788506	-0.02798300	-0.03086017	-0.03097116	-0.03286482	-0.03238086	-0.03103088	-0.03386053	-0.03375717	-0.03472444	-0.03423753	-0.03227844	-0.03457832	-0.03673912	-0.03564689	-0.03570001	-0.03635046	-0.03761929	-0.03602926	-0.03685461	-0.03598964	-0.03646428	-0.03767421	-0.03756226	-0.03747148	-0.03605075	-0.03618029	-0.03459565	-0.03556739	-0.03481849	-0.03443486	-0.03352889	-0.03423490	-0.03270605	-0.03347089	-0.03248230	-0.03212265	-0.03252981	-0.03191412	-0.03159781	-0.03102176	-0.03000088	-0.03151051	-0.03043799	-0.02983941	-0.03058823	-0.02885854	-0.02828664	-0.02610006	-0.02898012	-0.02520668	-0.02592924	-0.02453584	-0.02411108	-0.02401943	-0.02540688	-0.02468602	-0.02313141	-0.02171082	-0.02082893	-0.01866306	-0.01912462	-0.01786053	-0.01912228	-0.01919587	-0.01707791	-0.01548106	-0.01545160	-0.01362162	-0.01336577	-0.01430989	-0.01295691	-0.01170569	-0.01064991	-0.00886990	-0.00983015	-0.00847054	-0.00733322	-0.00748958	-0.00793763	-0.00594497	-0.00599002	-0.00524639	-0.00620375	-0.00545454	-0.00500212	-0.00373795	-0.00566454	-0.00396432	-0.00453469	-0.00186726	-0.00201498	-0.00205465	-0.00076196	0.00042876	0.00181410	0.00277251	0.00229759	0.00388262	0.00360939	0.00329672	0.00530760	0.00418325	0.00546705	0.00502506	0.00402110	0.00384964	0.00340221	0.00327269	0.00361563	0.00445992	0.00550787	0.00492325	0.00456244	0.00594269	0.00470953	0.00492960	0.00646081	0.00584415	0.00680376	0.00822686	0.00781161	0.00714183	0.00815215	0.00720050	0.00718612	0.00711782	0.00602780	0.00622684	0.00558983	0.00490086	0.00520635	0.00462061	0.00428213	0.00385055	0.00297233	0.00279479	0.00204712	0.00168845	0.00124739	0.00138666	0.00131764	0.00092709	0.00032576	0.00078886	0.00095094	0.00172872	0.00169756	0.00102908	0.00138297	0.00106710	0.00087354	0.00109909	0.00108362	0.00067611	0.00086052	0.00108965	0.00006996	0.00026737	0.00054107	-0.00017706	-0.00099899	-0.00029929	-0.00090185	-0.00092200	-0.00117549	-0.00204581	-0.00121004	-0.00084125	-0.00241996	-0.00251844	-0.00208890	-0.00190010	-0.00301873	-0.00248474	-0.00302354	-0.00311216	-0.00262892	-0.00257584	-0.00233319	-0.00415305	-0.00213686	-0.00262340	-0.00164072	-0.00287341	-0.00157963	-0.00123971	-0.00287045	-0.00145353	-0.00205871	-0.00170984	0.00082885	-0.00137048	-0.00180398	-0.00125907	-0.00110787	-0.00041679	-0.00095827	0.00084167	0.00033888	0.00023121	-0.00074846	0.00183575	0.00042514	-0.00047433	-0.00240879	-0.00052712	0.00046131	-0.00205244	-0.00098275	-0.00180636	0.00163748	0.00140455	-0.00066802	0.00073005	0.00084904	0.00020049	-0.00038635	0.00182152	-0.00146678	-0.00146743	-0.00042885	0.00133890	0.00002175	-0.00143127	-0.00231589	0.00243360	0.00232286	0.00005309	0.00032349	0.00029346	0.00092569	0.00031042	-0.00121593	0.00068856	-0.00074484	0.00019778	0.00083742	-0.00051417	-0.00139320	-0.00079588	-0.00233423	0.00148358	0.00156569	-0.00183031	-0.00065549	-0.00072037	0.00084545	-0.00022876	-0.00062072	0.00055921	0.00021063	0.00167070	-0.00172013	-0.00046505	-0.00055619	-0.00099903	0.00099569	0.00127639	-0.00064047	0.00068286	-0.00054698	-0.00115000	0.00004828	0.00005221	0.00128244	0.00043493	-0.00108755	-0.00061285	-0.00030752	-0.00212001	0.00205808	0.00111757	0.00066857	-0.00052731	-0.00066762	-0.00095750	-0.00034019	0.00003870	-0.00035612	-0.00012684	0.00017186	-0.00087111	-0.00079041	-0.00016964	0.00107788	0.00050157	0.00040573	-0.00036049	-0.00199301	0.00009238	0.00039934	0.00054095	0.00010454	0.00015480	-0.00000105	-0.00044717	-0.00096724	0.00079578	0.00032708	0.00084325	-0.00017965	-0.00038395	0.00003155	0.00048252	-0.00101275	0.00025238	0.00066587	0.00121111	0.00014389	-0.00017705	0.00034717	0.00059898	-0.00004540	-0.00011632	-0.00137510	0.00016990	-0.00033969	-0.00005918	0.00050488	0.00091011	-0.00020329	-0.00068282	0.00058416	-0.00004276	-0.00007057	-0.00014561	-0.00037614	0.00013936	0.00009412	0.00023685	0.00087226	-0.00068589	0.00021451	-0.00055869	0.00076047	0.00069248	0.00034527	0.00129218	0.00044516	0.00024253	0.00042948	0.00042392	0.00078706	0.00022976	0.00009071	-0.00021389	0.00039521	-0.00005293	-0.00019403	0.00004264	0.00030767	0.00022487	-0.00020435	-0.00040942	0.00042597	0.00060956	0.00028290	0.00011782	0.00069292	-0.00007176	0.00033508	0.00011628	0.00014612	0.00012308	-0.00010752	0.00043178	0.00015045	-0.00009674	0.00023633	0.00061508	0.00042253	0.00020058	0.00020308	-0.64946572
0.3498	-0.15314065	-21.47483647	0.14385162	-0.07315840	0.70294468	0.04191170	0.25648198	1.04776263	0.16067816	-0.73960119	-21.47483647	-0.00194465	-0.70980835	1.17718136	0.55646521	0.83866537	-0.23857101	-0.61660681	-0.26992247	-21.47483647	-2.56220277	-21.47483647	-1.18344748	-21.47483647	-0.13733814	-1.20354760	-21.47483647	-21.47483647	0.38941232	-1.36799693	0.56048080	0.60414573	-0.52469888	0.56189831	0.11874484	0.26172989	0.18549860	-0.16155884	-0.13645218	0.10620693	0.04804951	-0.04910517	0.00119599	0.03981625	-0.00097471	0.01221992	0.00945027	-0.00263666	-0.00603290	0.01050037	-0.00460723	0.01836356	0.00434480	0.00545127	0.01772637	0.00781896	0.01280445	0.01613285	0.01586659	0.01434373	0.01512790	0.01624744	0.01121251	0.01603537	0.01035436	0.01378279	0.01530852	0.01607313	0.01014717	0.01748285	0.01269120	0.01663431	0.01265103	0.01049043	0.01202152	0.01167714	0.01465053	0.01328079	0.01600648	0.01015949	0.01109008	0.00698643	0.01339819	0.01503280	0.01939641	0.02844420	0.01354099	0.01042160	0.01429597	0.00448535	0.02884237	0.01874560	0.00899875	0.02308957	0.01563896	0.01727429	0.01799148	0.01639544	0.01703421	0.02053614	0.01351230	0.02165570	0.01225076	0.01212749	0.01011941	0.01110463	0.00605354	0.00576779	0.00511990	0.01652674	0.01152030	0.01212503	0.00444029	0.01264851	0.00402928	0.00226040	0.00030821	-0.00326969	-0.00191338	-0.00398118	-0.00962305	-0.00251616	-0.00872329	-0.00859978	-0.01089523	-0.01359541	-0.01400477	-0.01483617	-0.02000993	-0.02153315	-0.02284450	-0.02335377	-0.02352287	-0.02264034	-0.02504502	-0.02918937	-0.02661187	-0.02758845	-0.02723063	-0.03102604	-0.03081118	-0.03108684	-0.03228038	-0.03327777	-0.03411626	-0.03525739	-0.03579939	-0.03271980	-0.03363881	-0.03566132	-0.03627744	-0.03573406	-0.03543687	-0.03647016	-0.03641415	-0.03638384	-0.03731982	-0.03706859	-0.03747467	-0.03744994	-0.03591652	-0.03591775	-0.03546776	-0.03770626	-0.03416568	-0.03462355	-0.03584187	-0.03530309	-0.03281215	-0.03506985	-0.03346061	-0.03430531	-0.03234134	-0.03243715	-0.03292651	-0.03198008	-0.03229659	-0.03233020	-0.03183431	-0.03297120	-0.03104867	-0.02938891	-0.02896968	-0.02799550	-0.02918760	-0.02678173	-0.02872004	-0.02565254	-0.02651166	-0.02679796	-0.02583144	-0.02590282	-0.02442713	-0.02412878	-0.02436137	-0.02192318	-0.02130857	-0.01885382	-0.01949725	-0.01984059	-0.01897265	-0.01980232	-0.01708490	-0.01637567	-0.01609660	-0.01520050	-0.01344409	-0.01430650	-0.01164897	-0.01185037	-0.01046155	-0.00922336	-0.00947091	-0.00890979	-0.00864525	-0.00838103	-0.00763046	-0.00439002	-0.00507441	-0.00427309	-0.00383579	-0.00386024	-0.00297211	-0.00303930	-0.00393182	-0.00182644	-0.00276041	-0.00185656	-0.00259399	-0.00139588	-0.00247877	-0.00189614	-0.00155985	0.00049867	-0.00161392	-0.00004501	0.00052291	0.00030175	0.00208512	0.00303259	0.00432387	0.00613096	0.00535371	0.00585647	0.00600214	0.00517896	0.00581066	0.00623095	0.00694549	0.00670018	0.00552284	0.00401082	0.00538917	0.00438974	0.00516086	0.00470185	0.00480674	0.00485969	0.00531860	0.00435536	0.00682020	0.00636275	0.00594586	0.00751988	0.00681336	0.00644594	0.00712804	0.00639492	0.00791749	0.00841938	0.00836926	0.00820440	0.00704372	0.00677645	0.00633454	0.00612209	0.00554557	0.00506149	0.00473745	0.00445350	0.00377980	0.00377398	0.00301712	0.00273600	0.00176942	0.00226490	0.00200727	0.00116371	-0.00045472	0.00045206	0.00083287	0.00076291	0.00037197	0.00067971	0.00101131	-0.00008953	0.00034295	0.00060541	0.00021854	0.00075029	0.00066456	0.00067163	0.00115582	0.00067880	0.00144003	0.00122932	0.00079058	0.00025085	0.00050221	-0.00072896	0.00035310	-0.00057124	-0.00048113	-0.00037799	-0.00030569	-0.00014409	-0.00070001	-0.00183975	-0.00168709	-0.00245329	-0.00055937	-0.00178679	-0.00270363	-0.00250381	-0.00313629	-0.00197233	-0.00360491	-0.00339270	-0.00223130	-0.00296664	-0.00215856	-0.00513185	-0.00283450	-0.00222655	-0.00278849	-0.00317517	-0.00172897	-0.00181619	-0.00262745	-0.00138946	-0.00119041	-0.00162623	-0.00104866	-0.00257727	-0.00120322	-0.00237434	-0.00122710	-0.00172623	0.00101891	-0.00198759	-0.00107799	-0.00271846	-0.00220979	-0.00072172	-0.00051684	0.00029247	-0.00311939	-0.00035849	-0.00155680	-0.00067250	-0.00037376	0.00119355	-0.00091391	0.00187517	0.00198346	-0.00094019	-0.00162094	-0.00087839	0.00041246	0.00060737	-0.00158396	-0.00192349	-0.00042637	0.00088285	-0.00014303	-0.00243888	-0.00240100	-0.00134076	-0.00226458	0.00225506	-0.00059391	-0.00161464	-0.00032355	-0.00022213	-0.00107709	-0.00199151	-0.00220922	-0.00121729	-0.00083504	0.00109283	-0.00078812	-0.00342554	-0.00015942	0.00066490	0.00020167	0.00090356	-0.00060131	0.00120117	-0.00040878	-0.00138354	-0.00159650	-0.00124371	0.00076392	0.00007653	-0.00122384	-0.00088362	-0.00078054	0.00062218	-0.00221602	-0.00096537	0.00013359	-0.00123534	0.00088476	0.00027831	0.00011202	0.00001164	-0.00092067	0.00170671	-0.00034609	0.00110198	0.00059019	-0.00031107	0.00027573	-0.00075865	0.00005007	-0.00126167	-0.00050682	-0.00080192	-0.00011480	-0.00043956	-0.00005252	-0.00090841	0.00057372	-0.00016721	-0.00082364	0.00062901	0.00028450	0.00084431	-0.00000458	-0.00095769	-0.00074313	0.00112351	-0.00079891	0.00071890	-0.00026858	0.00030413	0.00027427	-0.00035701	0.00033013	-0.00091046	-0.00013304	0.00006751	-0.00047537	0.00021081	-0.00090426	-0.00073158	0.00064236	0.00035861	-0.00015612	0.00020335	0.00016540	-0.00105868	0.00042446	-0.00015042	-0.00075482	0.00011234	0.00033136	0.00044689	0.00028674	-0.00005409	-0.00005617	-0.00014373	0.00020909	0.00017525	-0.00064114	0.00083289	-0.00020610	-0.00000852	0.00072848	0.00119298	0.00128417	-0.00030389	0.00007749	0.00050288	0.00000350	-0.00001581	-0.00018347	-0.00018561	-0.00011212	0.00038499	-0.00030860	-0.00023045	0.00022896	0.00058785	0.00031792	0.00018611	0.00046494	-0.00014419	0.00030448	-0.00004870	0.00013327	-0.00001993	0.00031734	0.00022713	0.00009534	-0.00007796	-0.00002151	0.00029557	0.00027454	-0.00001057	0.00032199	-0.37848290
0.3998	1.55734539	-0.79384996	0.71537682	-21.47483647	-0.57342162	-21.47483647	0.26327768	-21.47483647	-0.17442286	-0.54000866	-0.47342891	0.36866221	-0.24526849	0.65775377	0.44859982	-21.47483647	-0.33484393	-0.01850682	-0.93015795	0.94721451	-0.90602183	-21.47483647	-0.78026789	-21.47483647	0.19786059	-21.47483647	-21.47483647	-21.47483647	-0.03048985	0.97474843	-21.47483647	1.25682646	-0.13667532	-1.07360235	0.16451086	-0.88103177	-0.29867813	0.05193977	-0.01455617	0.02106601	-0.03541433	-0.05616527	0.03759496	0.04978268	-0.01016448	0.00835871	0.02854840	-0.00109578	-0.00430394	0.00915579	-0.00067661	0.02198392	0.00864307	0.01239589	0.02221416	0.00910404	0.00353426	0.01038100	0.01520259	0.01293004	0.01064199	0.01650091	0.01443264	0.01470640	0.00829896	0.01409872	0.01383099	0.01156146	0.01346303	0.01752584	0.01366673	0.01475512	0.01163223	0.01261251	0.01312363	0.01285556	0.00978756	0.01317791	0.01790003	0.00865654	0.01394885	0.00645464	0.01649034	0.02225314	0.01510891	0.01919007	0.01965629	0.00741307	0.01261563	0.00738194	0.02028424	0.01522099	0.01323662	0.01975577	0.01742908	0.01478174	0.01455846	0.01031684	0.01853206	0.01993406	0.01674360	0.02199739	0.01820256	0.01254872	0.01858094	0.01696679	0.01108358	0.01303145	0.00969169	0.01847701	0.01176066	0.00967246	0.00367362	0.01180909	0.00713146	0.00284193	0.00230967	-0.00644200	-0.00233035	-0.00156506	-0.00971756	-0.00118311	-0.00943954	-0.01060116	-0.01106596	-0.01441083	-0.01427830	-0.01518577	-0.02080242	-0.01881352	-0.01958327	-0.01989894	-0.02152164	-0.02265342	-0.02522213	-0.02730591	-0.02754817	-0.02670660	-0.02752504	-0.02976710	-0.03065180	-0.03117715	-0.03229421	-0.03215697	-0.03365294	-0.03500319	-0.03429885	-0.03216966	-0.03281518	-0.03515592	-0.03647857	-0.03466579	-0.03446920	-0.03493354	-0.03612230	-0.03600617	-0.03718279	-0.03645169	-0.03630027	-0.03712229	-0.03646082	-0.03539010	-0.03551364	-0.03653746	-0.03613771	-0.03452984	-0.03426800	-0.03482916	-0.03302979	-0.03514294	-0.03384180	-0.03308092	-0.03275100	-0.03312138	-0.03264890	-0.03182996	-0.03189855	-0.03116803	-0.03116867	-0.03189622	-0.02999081	-0.03088156	-0.03044497	-0.02736088	-0.02848189	-0.02591419	-0.02844916	-0.02586230	-0.02675111	-0.02587928	-0.02410222	-0.02610952	-0.02500692	-0.02493165	-0.02503282	-0.02069742	-0.02100417	-0.01843166	-0.02019771	-0.01974620	-0.01900865	-0.01897980	-0.01796942	-0.01605944	-0.01522197	-0.01478727	-0.01369457	-0.01348086	-0.01247464	-0.01019662	-0.01044268	-0.00989146	-0.00852482	-0.00826183	-0.00812600	-0.00780363	-0.00691534	-0.00531670	-0.00492243	-0.00396985	-0.00351007	-0.00249823	-0.00292569	-0.00188113	-0.00206084	-0.00159951	-0.00139229	-0.00041585	-0.00035263	-0.00025669	-0.00029908	-0.00003246	0.00030429	0.00067622	-0.00081783	-0.00016779	0.00021072	-0.00017963	0.00041479	0.00030648	0.00159932	0.00198979	0.00104370	0.00324137	0.00296296	0.00271449	0.00499328	0.00538681	0.00688806	0.00704375	0.00626754	0.00635545	0.00681806	0.00618889	0.00755801	0.00673952	0.00632189	0.00615941	0.00594961	0.00482124	0.00577420	0.00652626	0.00550386	0.00522887	0.00555775	0.00492462	0.00565318	0.00405959	0.00584337	0.00629672	0.00735347	0.00678976	0.00656526	0.00640974	0.00668651	0.00597991	0.00634205	0.00871557	0.00717717	0.00707364	0.00695790	0.00702246	0.00684623	0.00533214	0.00606237	0.00578041	0.00603892	0.00537073	0.00319815	0.00445044	0.00410229	0.00378134	0.00356795	0.00229811	0.00283675	0.00125341	0.00207137	0.00095289	0.00068604	0.00110412	0.00043751	0.00129317	-0.00019767	-0.00064569	0.00068697	0.00084808	-0.00007744	0.00022324	0.00030242	0.00032802	0.00085362	-0.00019461	0.00090431	0.00162380	0.00068190	0.00151962	0.00103911	0.00093010	0.00033575	-0.00004670	0.00171381	0.00170349	0.00105268	-0.00030704	0.00106020	0.00027824	-0.00025781	-0.00148843	0.00025331	0.00095862	0.00059237	-0.00182528	-0.00117947	0.00011988	-0.00005463	-0.00016710	0.00002358	-0.00144228	-0.00178366	0.00142168	0.00031297	-0.00243262	-0.00126467	-0.00151636	-0.00041610	-0.00206355	-0.00353023	-0.00254088	-0.00158465	-0.00247213	-0.00237588	-0.00301162	-0.00002594	-0.00199362	-0.00307763	0.00026370	-0.00268505	-0.00140678	-0.00268339	-0.00117013	-0.00168436	-0.00220654	-0.00230640	-0.00000432	-0.00142449	0.00268361	0.00017032	0.00026265	0.00085128	0.00157243	-0.00164520	-0.00084585	0.00146464	0.00158802	-0.00102721	-0.00281628	-0.00024958	0.00139430	-0.00042449	0.00083988	-0.00198557	-0.00167014	-0.00011027	0.00013837	0.00146262	-0.00051602	0.00007402	-0.00129035	-0.00119999	-0.00185224	-0.00069344	-0.00102725	0.00014200	0.00379318	0.00148042	0.00050749	-0.00033523	0.00268853	-0.00007046	-0.00164753	-0.00105516	0.00165138	-0.00003612	0.00165837	-0.00058182	0.00034294	0.00038500	0.00013397	0.00040837	-0.00024542	-0.00012251	0.00044859	-0.00019630	-0.00013342	-0.00093379	0.00162049	0.00187953	0.00051972	0.00007455	0.00045781	0.00081893	0.00061191	0.00119376	-0.00006313	-0.00052632	0.00118082	-0.00189779	-0.00123771	0.00031243	0.00036375	-0.00138633	-0.00096085	0.00002318	0.00020086	-0.00058026	0.00046466	0.00032532	0.00017114	0.00003268	-0.00023988	-0.00007659	0.00038308	-0.00006130	0.00061198	0.00011835	0.00132067	0.00050966	0.00003076	0.00053121	0.00030688	-0.00013723	-0.00024993	-0.00018888	0.00085538	-0.00004557	-0.00002850	0.00108448	0.00046840	0.00077672	-0.00022816	0.00085142	-0.00007384	0.00037009	-0.00034645	0.00061130	-0.00000411	-0.00052120	0.00055212	0.00026425	-0.00034831	-0.00007655	-0.00042717	0.00102572	0.00005260	0.00038784	0.00014046	-0.00014967	-0.00054827	0.00010776	-0.00018859	0.00074315	-0.00038474	0.00028401	0.00014927	0.00069263	-0.00035101	-0.00025252	0.00033748	-0.00017963	0.00041887	-0.00004018	-0.00039373	0.00041215	0.00027242	0.00034015	0.00023572	-0.00026960	-0.00005585	0.00006838	-0.00000777	-0.00004026	0.00004550	-0.00015833	0.00030057	-0.00035988	0.00015390	0.00014986	0.00019828	0.00016716	0.00026532	-0.00001191	-1.34529668
0.4498	-0.36929370	1.00771003	0.82959205	-0.40318698	-0.21608962	0.53881263	1.38702512	-0.27571261	0.12325221	0.74514092	-0.13096003	2.03570127	-0.19445999	-21.47483647	-0.12264748	-0.93020633	-0.56319114	-0.66221946	0.60874170	-21.47483647	-0.22593951	-0.86688259	-21.47483647	-21.47483647	0.72101600	-0.39751503	-21.47483647	-21.47483647	1.93887699	-21.47483647	-21.47483647	-21.47483647	0.05844515	-0.08396456	-0.46470581	0.02595716	-0.09239413	0.02785740	-0.14579260	0.05113340	0.00991877	-0.00689814	-0.01017377	0.03913355	-0.00477643	0.02076922	0.01628087	0.00415532	-0.00490677	0.00651575	0.00427954	0.01490778	-0.00059565	0.00781139	0.02058225	0.00915619	0.01271535	0.01502486	0.01111649	0.01238446	0.01442457	0.01468255	0.01460250	0.01360090	0.01202956	0.01110437	0.01107109	0.01650179	0.01715346	0.01367674	0.01483316	0.01563697	0.01504565	0.01388176	0.01428519	0.01286201	0.01565238	0.00836962	0.01565300	0.01190020	0.01520430	0.00564870	0.01154877	0.01306795	0.02927402	0.02132185	0.01730568	0.01065948	0.02103142	0.01359173	0.01406939	0.01088658	0.01914049	0.02044891	0.01330842	0.02032227	0.01910639	0.01753376	0.01841894	0.01626404	0.01642465	0.02142392	0.01771348	0.01382438	0.00916013	0.01060641	0.00964633	0.00763868	0.01371709	0.02336239	0.01229105	0.01531855	0.00546894	0.01302573	0.00872006	0.00050325	0.00145631	-0.00370770	-0.00367170	-0.00486627	-0.00638936	-0.00108472	-0.01165552	-0.00892670	-0.01004768	-0.01066136	-0.01356900	-0.01659966	-0.01866807	-0.02130416	-0.02262411	-0.02197907	-0.02276351	-0.02325086	-0.02524132	-0.02812766	-0.02691863	-0.02740939	-0.02857649	-0.02942281	-0.03078711	-0.03311651	-0.03171153	-0.03128245	-0.03234469	-0.03528542	-0.03541832	-0.03314136	-0.03282147	-0.03385567	-0.03546367	-0.03460553	-0.03450184	-0.03543168	-0.03561970	-0.03584900	-0.03566266	-0.03516613	-0.03669880	-0.03830262	-0.03588903	-0.03590921	-0.03667555	-0.03692579	-0.03517446	-0.03529543	-0.03481325	-0.03505264	-0.03260295	-0.03336343	-0.03277813	-0.03423974	-0.03246053	-0.03307735	-0.03303776	-0.03286055	-0.03078424	-0.03046555	-0.03091133	-0.03146659	-0.03027017	-0.02963322	-0.02987040	-0.02953793	-0.02788638	-0.02833389	-0.02916469	-0.02694847	-0.02569918	-0.02533808	-0.02582191	-0.02451720	-0.02456191	-0.02486183	-0.02368750	-0.02175403	-0.02152168	-0.01894355	-0.01976703	-0.01996790	-0.01879026	-0.01856158	-0.01744981	-0.01792646	-0.01513502	-0.01368250	-0.01445978	-0.01258231	-0.01247146	-0.01064564	-0.01140573	-0.01050959	-0.00949749	-0.00781046	-0.00786272	-0.00740531	-0.00834812	-0.00673761	-0.00487896	-0.00464639	-0.00398454	-0.00358083	-0.00315050	-0.00230368	-0.00243143	-0.00064075	-0.00139921	-0.00046116	-0.00020590	0.00038402	0.00086370	0.00134292	0.00151411	0.00188758	0.00073779	0.00237199	0.00259202	0.00128900	0.00203530	0.00207854	0.00231328	0.00234563	0.00158847	0.00213769	0.00163280	0.00135058	0.00182237	0.00155061	0.00330335	0.00333566	0.00372008	0.00345875	0.00488968	0.00554765	0.00604539	0.00632434	0.00707849	0.00732384	0.00721099	0.00795547	0.00736683	0.00759642	0.00781773	0.00721047	0.00784115	0.00763421	0.00711288	0.00621124	0.00659061	0.00574387	0.00711748	0.00554887	0.00627733	0.00711472	0.00589858	0.00554844	0.00656882	0.00598294	0.00661192	0.00638578	0.00638855	0.00638881	0.00700254	0.00737479	0.00725767	0.00768768	0.00738431	0.00707934	0.00691985	0.00773606	0.00746909	0.00726484	0.00671889	0.00686367	0.00582694	0.00511107	0.00692954	0.00498273	0.00537628	0.00381672	0.00527290	0.00369736	0.00342343	0.00187922	0.00366557	0.00300671	0.00183196	0.00099848	0.00143599	0.00049396	0.00140128	0.00049918	0.00007158	0.00102490	0.00006553	0.00078692	0.00074603	-0.00001371	-0.00014877	-0.00019623	0.00163993	0.00023104	0.00104335	0.00065145	-0.00033124	0.00153920	0.00093395	0.00014909	0.00162311	0.00177516	0.00118847	-0.00071106	0.00108785	0.00232695	0.00166477	0.00052551	0.00141669	0.00155341	0.00192916	0.00199585	0.00166166	0.00063219	-0.00003328	-0.00085073	0.00202866	-0.00089950	-0.00188060	0.00023588	0.00095045	0.00004905	-0.00139746	0.00064486	-0.00079315	-0.00132390	-0.00223731	-0.00006756	-0.00435341	0.00023752	-0.00095715	0.00006725	-0.00222187	-0.00046548	-0.00382672	-0.00196014	0.00130630	-0.00008954	0.00173124	-0.00170423	-0.00156529	-0.00097546	-0.00174722	-0.00185621	-0.00081941	0.00022211	-0.00058329	-0.00200312	-0.00216631	0.00191600	-0.00120158	0.00002168	-0.00330198	-0.00092851	-0.00117959	-0.00118770	0.00026719	-0.00245045	0.00082327	-0.00148270	0.00072350	0.00154260	0.00078236	-0.00305996	-0.00250876	0.00061076	0.00119220	0.00040919	0.00012869	0.00118293	0.00118319	-0.00216021	-0.00259560	0.00112097	0.00211229	0.00203010	-0.00021841	0.00058880	0.00008615	-0.00023367	0.00004565	0.00304255	-0.00030503	-0.00017207	-0.00097712	0.00151074	-0.00003148	-0.00015050	0.00113863	-0.00026287	0.00070946	0.00193336	0.00088165	0.00000834	0.00025493	-0.00022621	-0.00040001	-0.00070680	-0.00040041	0.00060038	0.00133698	0.00113123	-0.00005883	0.00053200	-0.00022184	0.00169209	-0.00029946	0.00062019	-0.00017318	0.00074538	0.00012474	0.00003263	0.00080132	0.00142965	0.00036528	0.00099634	-0.00017213	0.00094237	-0.00034038	-0.00000512	0.00005555	-0.00012320	-0.00064090	0.00038816	0.00030519	-0.00005910	0.00007896	0.00053437	0.00066594	0.00025679	0.00123959	0.00037703	0.00139252	0.00050612	0.00137028	0.00080258	0.00020925	0.00059595	-0.00011882	0.00012404	-0.00026421	0.00014370	0.00049772	0.00087860	0.00012460	-0.00027944	-0.00001248	0.00102428	-0.00044047	0.00013920	0.00055886	0.00087409	0.00100443	0.00050596	0.00016820	0.00074170	0.00019006	0.00008257	0.00021260	-0.00016228	-0.00000322	-0.00006539	-0.00020640	0.00013639	0.00008219	0.00056412	0.00008024	-0.00004722	0.00003707	0.00007633	0.00040095	0.00067318	-0.00008075	0.00039920	0.00035769	0.00021832	-0.00022326	-0.00023775	0.00046359	0.00037907	0.00060071	0.00048507	0.00042273	0.21235009
0.4998	-0.42560640	-0.69806264	-0.37194225	-1.48402637	-0.56216522	-0.14554354	-1.37626541	2.17883754	1.10577032	0.88475823	0.11498256	0.83607399	0.84684048	-0.27680765	-0.80807704	-21.47483647	0.21431291	-0.27966681	0.05708199	-21.47483647	-0.69617516	0.08157739	0.67583162	-21.47483647	-0.61238879	-21.47483647	-0.27244997	-21.47483647	0.03179097	-21.47483647	-1.31421518	-21.47483647	1.38107864	-21.47483647	0.24303903	-0.37581783	-0.17212115	-0.18059983	0.00047298	0.00503366	0.05633230	-0.06644059	0.00838709	0.02940091	0.02289539	0.02214936	-0.00632916	0.00924758	0.00225269	-0.00271471	0.00617563	0.00829867	0.01203261	0.01058687	0.02348071	0.00478556	0.01446535	0.01549364	0.01368852	0.01058378	0.01473418	0.01581625	0.01414193	0.01282468	0.01080506	0.01520280	0.01274931	0.01239295	0.01561677	0.01713634	0.01624982	0.01081414	0.01516291	0.00977750	0.01290025	0.00829537	0.01638734	0.01419920	0.01333666	0.01241179	0.01125795	0.00519633	0.01475553	0.00909866	0.01676982	0.02012812	0.01486654	-0.00042197	0.00993116	0.01825535	0.01628442	0.01312586	0.01739431	0.02186838	0.01532991	0.01361149	0.02122133	0.01591516	0.01765808	0.01864024	0.01930647	0.02467659	0.01642289	0.01003236	0.01660324	0.01858724	0.01515923	0.01553234	0.01368108	0.02213974	0.01346866	0.01266335	0.00702710	0.01528661	0.00705151	0.00141785	0.00423864	-0.00224224	0.00055917	-0.00211084	-0.00614314	0.00156759	-0.00538163	-0.01060346	-0.00660106	-0.01281218	-0.01457316	-0.01565034	-0.01813162	-0.01980491	-0.02314217	-0.02145152	-0.02352908	-0.02325308	-0.02377025	-0.02820252	-0.02644237	-0.02545312	-0.02755341	-0.03094061	-0.02999004	-0.03199040	-0.03087273	-0.03188866	-0.03342095	-0.03346622	-0.03486202	-0.03295008	-0.03280924	-0.03299673	-0.03519058	-0.03514663	-0.03470394	-0.03624899	-0.03711509	-0.03560965	-0.03704101	-0.03535997	-0.03574554	-0.03766192	-0.03652933	-0.03567736	-0.03598273	-0.03664864	-0.03403896	-0.03374717	-0.03486001	-0.03379123	-0.03259557	-0.03501098	-0.03359070	-0.03403117	-0.03153678	-0.03240989	-0.03391423	-0.03172657	-0.03243033	-0.03126255	-0.03182374	-0.03172604	-0.03052340	-0.03044979	-0.02965815	-0.02880678	-0.02856852	-0.02532307	-0.02862173	-0.02505356	-0.02678196	-0.02497948	-0.02327970	-0.02451355	-0.02430758	-0.02553867	-0.02414082	-0.02292002	-0.02133171	-0.01890918	-0.02021906	-0.01979150	-0.01984754	-0.01975769	-0.01739828	-0.01783833	-0.01567897	-0.01423264	-0.01342507	-0.01356391	-0.01287247	-0.01339487	-0.01027560	-0.00892725	-0.00997355	-0.00768793	-0.00780689	-0.00756849	-0.00736101	-0.00549763	-0.00419108	-0.00357696	-0.00488585	-0.00366047	-0.00308383	-0.00235104	-0.00279128	-0.00197543	-0.00136872	-0.00034515	-0.00078376	-0.00021343	-0.00024358	0.00066213	0.00034536	0.00194518	0.00101961	0.00115928	0.00247664	0.00203458	0.00198843	0.00179403	0.00309196	0.00359950	0.00297983	0.00298893	0.00189802	0.00284688	0.00282103	0.00327227	0.00335401	0.00322288	0.00310475	0.00187752	0.00244780	0.00140622	0.00333707	0.00240402	0.00347567	0.00494890	0.00493044	0.00358966	0.00572239	0.00534003	0.00627424	0.00723616	0.00689098	0.00780044	0.00826067	0.00665512	0.00936376	0.00826621	0.00922203	0.00843244	0.00648702	0.00750144	0.00703037	0.00638511	0.00648499	0.00729253	0.00649982	0.00616476	0.00514396	0.00621002	0.00688975	0.00520928	0.00507942	0.00489189	0.00702609	0.00731224	0.00553890	0.00726725	0.00684724	0.00705494	0.00668390	0.00614265	0.00747692	0.00678701	0.00671700	0.00644959	0.00661294	0.00619797	0.00664648	0.00637045	0.00611742	0.00639208	0.00640825	0.00515704	0.00520889	0.00562018	0.00539149	0.00488029	0.00503699	0.00356870	0.00372210	0.00373806	0.00331134	0.00230286	0.00389334	0.00300918	0.00221708	0.00155783	0.00080856	0.00136957	0.00071120	0.00096220	-0.00035778	0.00078999	0.00188235	-0.00083998	0.00034086	-0.00003159	-0.00107805	0.00004534	-0.00135826	0.00035516	0.00122285	0.00029450	0.00033543	0.00150995	0.00035005	0.00440722	0.00079555	0.00019351	-0.00037014	0.00071788	0.00039904	-0.00071021	0.00131777	0.00110034	0.00013075	0.00334125	0.00316202	0.00184429	-0.00188493	0.00345485	0.00036692	0.00159541	-0.00128312	0.00272208	0.00105478	0.00165154	-0.00051878	0.00109813	-0.00053684	0.00206022	0.00097845	-0.00115083	0.00418104	0.00103116	-0.00124066	0.00244651	-0.00026388	-0.00027747	-0.00209370	0.00173216	0.00300554	-0.00474300	-0.00210164	0.00050635	-0.00152049	0.00007709	-0.00530271	-0.00210191	-0.00201017	-0.00083463	-0.00055756	-0.00093013	0.00077334	-0.00078178	-0.00105358	-0.00167366	-0.00196273	-0.00213483	-0.00268960	0.00059300	0.00025526	0.00025784	-0.00143094	-0.00224168	-0.00015363	-0.00119351	-0.00101497	-0.00192651	0.00043776	0.00025496	-0.00104311	-0.00068454	0.00059079	-0.00085156	-0.00085997	-0.00011049	0.00050312	-0.00023628	-0.00152721	-0.00165511	-0.00043821	0.00042119	-0.00101006	-0.00035831	0.00185729	0.00137753	0.00077405	-0.00063875	-0.00037487	-0.00044416	-0.00080994	-0.00070635	-0.00080710	0.00132043	-0.00060181	0.00076644	-0.00025463	-0.00125495	-0.00018262	0.00083341	0.00178478	0.00079067	-0.00022045	0.00021425	-0.00108138	0.00007153	-0.00091726	0.00060493	-0.00066445	0.00089633	-0.00002169	0.00061575	-0.00100735	-0.00028845	0.00043687	-0.00032193	-0.00016303	0.00060023	-0.00115483	-0.00064225	-0.00022140	0.00081847	0.00073071	0.00067722	0.00091848	0.00012555	0.00115575	-0.00040970	0.00055879	0.00042847	0.00002609	0.00014808	0.00044840	0.00064196	-0.00043313	-0.00002204	-0.00004402	0.00025063	-0.00015005	-0.00017761	0.00043117	0.00119059	-0.00009909	0.00002815	0.00055634	0.00025817	0.00022192	-0.00024462	0.00004521	0.00055905	0.00047692	0.00010717	-0.00010908	0.00007704	0.00046960	0.00034984	-0.00017176	0.00032676	0.00037086	-0.00003843	-0.00036069	0.00043570	-0.00007218	-0.00034754	-0.00002586	0.00049665	0.00007837	-0.00008321	-0.00012180	0.00053400	0.00006604	-0.00024447	0.00008197	0.00088424	0.00051679	0.00041961	0.00059813	-0.22946134
0.5498	0.20441872	-0.71615484	1.54104614	-21.47483647	0.01008431	0.81175263	1.61033272	0.93482821	0.94734311	-1.51472735	-0.23372619	0.04126889	-0.01861661	0.43421796	-0.74050426	-21.47483647	0.23481934	0.21716381	0.04522033	-21.47483647	-0.48017773	-21.47483647	-21.47483647	-21.47483647	0.58160543	-0.23987991	0.90131235	-21.47483647	0.74220061	-21.47483647	-21.47483647	-21.47483647	0.23188151	-0.59074736	1.13966921	-0.50307464	-0.12223723	-0.06531253	0.07395976	-0.00816981	0.02467624	0.01722842	0.01313983	-0.00347851	0.01336447	-0.00662297	0.01333431	0.00678916	0.01371503	0.00409943	-0.00388602	0.01987529	0.00984798	0.00994846	0.02745652	0.00868168	0.01330881	0.01461246	0.01361539	0.01180904	0.01096660	0.01376927	0.01307010	0.01314764	0.01202350	0.01386878	0.01249050	0.01597867	0.01324909	0.01307538	0.01598840	0.01343491	0.01373349	0.01278718	0.01205077	0.00839651	0.01197642	0.01085806	0.01436835	0.01058976	0.01216361	0.00516142	0.01147691	0.01384334	0.01210036	0.02639326	0.01598201	0.00825471	0.00644844	0.00422187	0.01893785	0.01632856	0.01269933	0.02171853	0.01472608	0.01449095	0.01918697	0.00953639	0.01961953	0.02113952	0.01570685	0.02013505	0.01512896	0.01325703	0.01304284	0.02005368	0.00975104	0.01121935	0.01040186	0.02088298	0.01178824	0.01154984	0.00208467	0.01498925	0.00587388	0.00189282	0.00174039	-0.00393631	-0.00117497	-0.00255114	-0.00581821	-0.00211481	-0.00734678	-0.00977497	-0.00953622	-0.01079513	-0.01405845	-0.01712481	-0.01918356	-0.02084280	-0.02360050	-0.02085669	-0.02372915	-0.02414672	-0.02546770	-0.03039600	-0.02789996	-0.02748584	-0.02858589	-0.03008061	-0.03268204	-0.03302284	-0.03174285	-0.03270922	-0.03443554	-0.03363732	-0.03526919	-0.03262000	-0.03248029	-0.03498268	-0.03552872	-0.03488816	-0.03615556	-0.03524402	-0.03643873	-0.03694139	-0.03818734	-0.03587631	-0.03756892	-0.03847924	-0.03705381	-0.03679197	-0.03678761	-0.03782072	-0.03552192	-0.03430616	-0.03508772	-0.03498173	-0.03374784	-0.03548496	-0.03443851	-0.03354702	-0.03444993	-0.03342727	-0.03405208	-0.03230342	-0.03324034	-0.03194180	-0.03189661	-0.03174092	-0.03183950	-0.03057177	-0.03091868	-0.02906570	-0.02946546	-0.02830663	-0.02923851	-0.02769808	-0.02701289	-0.02574960	-0.02602130	-0.02645201	-0.02572417	-0.02548672	-0.02373993	-0.02289118	-0.02313676	-0.02029018	-0.02093848	-0.02029512	-0.01938882	-0.01958096	-0.01916532	-0.01852785	-0.01655353	-0.01555800	-0.01468115	-0.01395654	-0.01375331	-0.01213982	-0.01139747	-0.00953497	-0.01044966	-0.00991990	-0.00879474	-0.00788279	-0.00956084	-0.00666857	-0.00544827	-0.00412683	-0.00549693	-0.00509066	-0.00277422	-0.00256741	-0.00390352	-0.00108613	-0.00166170	-0.00065927	-0.00030410	0.00040626	-0.00050659	0.00028709	0.00074395	0.00172902	0.00009918	0.00110001	0.00203126	0.00132056	0.00188389	0.00317629	0.00292525	0.00315599	0.00261058	0.00293916	0.00278846	0.00265675	0.00344833	0.00372047	0.00395460	0.00346183	0.00417116	0.00374445	0.00430442	0.00334646	0.00320553	0.00285949	0.00315677	0.00355678	0.00296346	0.00210564	0.00312060	0.00327392	0.00404745	0.00335927	0.00336565	0.00436929	0.00472043	0.00474346	0.00589097	0.00598180	0.00753994	0.00784460	0.00747491	0.00804193	0.00717652	0.00802862	0.00838110	0.00894623	0.00820187	0.00815106	0.00705611	0.00830217	0.00725498	0.00753076	0.00693178	0.00639558	0.00664437	0.00682452	0.00599301	0.00619911	0.00682594	0.00576459	0.00600654	0.00576753	0.00649544	0.00629314	0.00592083	0.00492251	0.00664434	0.00561237	0.00609134	0.00536908	0.00690263	0.00614853	0.00697090	0.00536916	0.00617504	0.00698390	0.00690132	0.00488586	0.00614438	0.00402098	0.00549188	0.00736466	0.00459576	0.00611570	0.00518319	0.00468977	0.00474035	0.00380401	0.00385156	0.00471296	0.00507039	0.00416951	0.00274682	0.00308865	0.00436368	0.00348890	0.00351587	0.00288206	0.00192521	0.00124682	-0.00043784	0.00164469	0.00179230	0.00162593	0.00016294	0.00031771	0.00053632	0.00167215	-0.00033087	0.00077892	-0.00091251	-0.00048358	0.00108284	-0.00177710	-0.00053386	-0.00108161	0.00236602	0.00009521	-0.00003989	0.00139094	-0.00014931	-0.00107546	-0.00078067	0.00220591	-0.00102946	0.00020028	0.00084880	-0.00050616	0.00145578	0.00178382	0.00065820	0.00215402	0.00186031	0.00087233	0.00242460	0.00070005	0.00349518	0.00348431	0.00069790	0.00097296	-0.00040975	0.00101759	0.00074036	0.00030965	0.00055787	0.00032705	0.00072075	0.00351196	-0.00247357	0.00065283	-0.00026320	0.00044068	0.00229169	-0.00140296	-0.00003776	0.00192475	0.00004676	-0.00133013	-0.00545290	-0.00225689	-0.00204565	-0.00008425	-0.00050441	-0.00044311	-0.00165520	-0.00012202	-0.00097190	-0.00253359	-0.00454287	-0.00118497	-0.00255484	-0.00156360	-0.00208282	-0.00214468	-0.00115632	-0.00151709	0.00003965	-0.00165946	-0.00141930	-0.00232468	-0.00169005	-0.00215488	-0.00291545	-0.00158191	-0.00110050	-0.00156263	-0.00227950	-0.00180656	-0.00160643	-0.00125608	-0.00053765	-0.00133546	-0.00195178	-0.00226617	-0.00215220	-0.00141630	-0.00156978	-0.00115987	-0.00211704	-0.00207976	-0.00033463	0.00017252	-0.00048942	0.00015908	-0.00005172	-0.00102761	-0.00084541	-0.00098469	-0.00034158	-0.00038911	-0.00137482	-0.00042189	0.00008464	-0.00006048	0.00017669	-0.00110424	0.00037690	-0.00128687	0.00023940	-0.00027580	-0.00061083	-0.00037726	-0.00021773	0.00014622	-0.00043181	0.00038255	0.00002386	0.00007142	0.00089096	-0.00114824	0.00063301	-0.00039781	0.00061568	-0.00078266	-0.00005531	0.00035179	0.00009180	-0.00099669	-0.00129914	-0.00031250	0.00086302	-0.00064653	-0.00041301	0.00044978	-0.00031047	-0.00045550	0.00019414	-0.00011355	0.00060439	-0.00032142	0.00005257	0.00036530	0.00012889	-0.00030615	-0.00004076	-0.00014094	0.00018568	-0.00020956	-0.00028250	-0.00015400	-0.00017083	0.00045297	-0.00008821	0.00005892	0.00025939	-0.00004437	0.00011584	0.00024612	0.00035854	-0.00036371	-0.00023904	0.00013949	-0.00010508	0.00003322	0.00020575	0.00087134	0.00066547	0.00059415	0.00035809	-0.45062378
0.5998	0.64753737	-0.14608720	-21.47483647	-21.47483647	-0.25090748	-0.84535688	0.52377259	0.77357926	0.31113499	-1.87505949	-21.47483647	-0.26817220	-0.27176597	-0.16680150	-1.26937985	-21.47483647	1.25751807	-0.61687994	0.35014834	0.54817185	0.10474527	0.47539597	-21.47483647	-21.47483647	-21.47483647	0.04835607	-21.47483647	-21.47483647	0.27772236	0.53324664	-21.47483647	-1.24797628	-0.44998103	-0.13359714	-0.03230961	0.38048908	0.06997208	-0.05869419	-0.16632195	0.01684525	-0.00930590	-0.01521200	-0.01383600	0.04239829	0.00785072	0.00918436	0.02278295	0.02709435	-0.00543316	-0.00659774	0.01011741	0.01689958	0.00857627	0.01321502	0.01462304	0.01171228	0.01053340	0.01003275	0.01356267	0.01359226	0.01510572	0.01268388	0.01461196	0.01239933	0.01158874	0.01369261	0.01282214	0.01385005	0.01553152	0.01683005	0.01582846	0.01395151	0.01449935	0.01220196	0.01525283	0.00979793	0.01454898	0.01232835	0.01533616	0.01108022	0.01301141	0.00430843	0.01174468	0.02029192	0.02418164	0.02408874	0.01438613	0.00820238	0.02158699	0.01624788	0.01724768	0.01095129	0.02080795	0.02115429	0.01543835	0.01502412	0.02041909	0.01274520	0.01654286	0.01751174	0.01667421	0.02381678	0.01741560	0.01305628	0.01726574	0.01848954	0.01527178	0.01658607	0.01655143	0.01860283	0.01985635	0.01512462	0.00371410	0.01389205	0.00972753	0.00334121	0.00475284	-0.00398101	-0.00077123	0.00031698	-0.00274735	0.00068114	-0.00596347	-0.00824623	-0.00788538	-0.00950737	-0.01518136	-0.01524652	-0.01921588	-0.02146956	-0.02232877	-0.01969440	-0.02224936	-0.02348699	-0.02420860	-0.02572454	-0.02691680	-0.02705536	-0.02771409	-0.02961363	-0.02917626	-0.02947395	-0.03390730	-0.03256704	-0.03340795	-0.03308613	-0.03400338	-0.03248592	-0.03258866	-0.03513784	-0.03590440	-0.03612009	-0.03373184	-0.03406756	-0.03681487	-0.03581461	-0.03651624	-0.03646736	-0.03670370	-0.03702299	-0.03501525	-0.03520543	-0.03623393	-0.03606026	-0.03408297	-0.03481264	-0.03512444	-0.03554311	-0.03208103	-0.03394562	-0.03349793	-0.03280088	-0.03357409	-0.03394086	-0.03391536	-0.03321206	-0.03171871	-0.03131762	-0.03199403	-0.03271616	-0.02966797	-0.02980304	-0.03109337	-0.02816290	-0.02861689	-0.02725744	-0.02782044	-0.02680944	-0.02675326	-0.02784388	-0.02509720	-0.02673841	-0.02451409	-0.02455594	-0.02414794	-0.02005778	-0.02201194	-0.01814689	-0.01949743	-0.02029303	-0.01909058	-0.01818882	-0.01799789	-0.01627429	-0.01587528	-0.01629543	-0.01338169	-0.01385236	-0.01226712	-0.01111183	-0.01075082	-0.00899135	-0.00890719	-0.00881168	-0.00835136	-0.00860094	-0.00808158	-0.00475666	-0.00429935	-0.00503083	-0.00367214	-0.00333805	-0.00269145	-0.00325017	-0.00187990	-0.00057873	-0.00158893	-0.00089410	0.00076118	0.00040702	0.00013908	0.00120344	0.00133207	0.00211956	0.00075467	0.00110134	0.00309183	0.00387699	0.00232037	0.00303016	0.00520975	0.00394781	0.00339465	0.00435996	0.00406419	0.00314036	0.00366153	0.00411447	0.00564077	0.00560569	0.00453365	0.00412332	0.00455152	0.00585885	0.00628216	0.00591713	0.00445735	0.00464600	0.00607774	0.00423575	0.00573137	0.00569507	0.00456070	0.00535291	0.00412418	0.00434523	0.00425537	0.00303557	0.00503778	0.00415416	0.00495448	0.00635319	0.00404459	0.00502534	0.00525603	0.00559241	0.00652009	0.00819139	0.00726725	0.00830797	0.00836014	0.00934991	0.00912695	0.00851121	0.00894265	0.00867984	0.01057204	0.00968975	0.00784862	0.00945930	0.00933597	0.00942343	0.00820602	0.00820755	0.00791497	0.00719315	0.00683479	0.00740104	0.00651084	0.00646070	0.00807011	0.00689679	0.00645988	0.00689140	0.00829966	0.00561640	0.00586551	0.00648365	0.00806997	0.00642138	0.00641896	0.00609480	0.00601069	0.00691838	0.00652163	0.00657464	0.00599997	0.00731050	0.00619289	0.00488356	0.00575305	0.00729641	0.00612642	0.00534588	0.00548419	0.00679979	0.00612679	0.00495567	0.00630561	0.00542734	0.00602883	0.00555361	0.00558823	0.00418628	0.00578368	0.00422862	0.00537714	0.00689339	0.00351718	0.00457854	0.00466174	0.00358351	0.00388835	0.00372332	0.00375138	0.00243197	0.00366392	0.00275965	0.00402879	0.00220807	0.00012769	0.00376633	0.00209547	0.00363829	0.00094394	0.00072594	0.00016561	0.00084957	0.00077215	-0.00038987	0.00083613	-0.00037641	-0.00073807	0.00164797	0.00255069	0.00110995	0.00248115	-0.00210009	0.00407522	0.00363900	0.00190244	-0.00100833	0.00175812	0.00151956	0.00246646	-0.00201883	0.00087748	-0.00045869	0.00015823	0.00360613	0.00064621	0.00182111	0.00191297	0.00253725	0.00351808	0.00224889	0.00399872	0.00219792	0.00399087	0.00255072	0.00234708	0.00093177	0.00035969	0.00441539	0.00319041	0.00061430	0.00095626	0.00361352	0.00212250	-0.00065538	-0.00075063	0.00222942	0.00168382	0.00072797	-0.00032112	-0.00030994	0.00032958	-0.00016109	0.00070568	0.00050147	-0.00062090	0.00035629	-0.00041383	0.00044747	-0.00118930	0.00112259	0.00046172	0.00081714	0.00083749	0.00042694	-0.00215239	0.00058733	0.00058048	0.00201368	-0.00038991	0.00079476	-0.00109480	-0.00106130	-0.00081265	-0.00079746	-0.00012374	-0.00276927	-0.00077147	-0.00053640	-0.00085458	-0.00075416	0.00008385	-0.00004753	-0.00063453	-0.00167184	-0.00190554	-0.00048533	-0.00063842	-0.00107570	-0.00171614	-0.00050641	0.00113714	-0.00175035	0.00001066	-0.00060552	-0.00033317	-0.00100891	-0.00146392	0.00021834	-0.00041865	0.00034830	-0.00009831	0.00005309	-0.00072014	-0.00140713	-0.00017672	-0.00062244	0.00014313	-0.00013950	-0.00001828	0.00006112	0.00019182	-0.00011123	-0.00079352	-0.00089628	-0.00006916	-0.00024770	0.00064271	-0.00020255	-0.00031695	0.00047344	0.00021778	-0.00046394	0.00033722	-0.00016462	-0.00010182	-0.00022443	-0.00008149	0.00028824	0.00022853	-0.00027924	-0.00049009	-0.00005263	0.00003442	-0.00000199	-0.00032642	-0.00039948	0.00018734	0.00022273	0.00052115	-0.00017764	-0.00026497	0.00019962	0.00060483	0.00009182	0.00013512	0.00016197	0.00020863	0.00028903	0.00024027	0.00045984	0.00060566	0.00067499	0.00054014	0.00073499	0.00082501	0.36160156
0.6498	-0.44834722	-0.81373606	-0.51603588	0.64528185	-0.38156262	-21.47483647	-0.53864994	-0.47869730	0.35859321	-0.02101914	-0.76705426	-0.96821347	-0.30201034	-0.30702548	-1.56004733	-0.60954657	-21.47483647	0.07088165	-1.50459099	-21.47483647	-21.47483647	-21.47483647	-21.47483647	-21.47483647	-0.18323835	-21.47483647	-21.47483647	-21.47483647	-0.60104156	-21.47483647	-21.47483647	-21.47483647	-0.38120492	0.38463509	0.36840734	0.58048372	-0.11636435	-0.04986054	-0.10910383	0.13152274	0.05964743	-0.04760246	0.04110487	0.00370643	-0.01359915	0.01816083	0.02737066	0.01339244	0.00654566	0.00641172	0.00598037	0.01940871	0.01189497	0.01029581	0.01839916	0.01087249	0.00892273	0.01654252	0.01688414	0.01407311	0.01324322	0.01730005	0.01408742	0.01306954	0.01358384	0.01688577	0.01596930	0.01743869	0.01415160	0.01592682	0.01533618	0.01557542	0.01370089	0.01362876	0.01194834	0.01077456	0.01634044	0.01311736	0.01447331	0.00762154	0.01336080	0.00513087	0.01337277	0.01576478	0.01642905	0.02550422	0.01607592	0.00359099	0.01202195	0.00949986	0.02082389	0.01565675	0.01795911	0.02173348	0.00750771	0.01626363	0.02012834	0.01205510	0.02218893	0.01839457	0.01712381	0.01774110	0.01218954	0.01247095	0.00916083	0.01159421	0.00771390	0.00824839	0.00612457	0.01845321	0.01496562	0.01437329	0.00741496	0.01287784	0.00399443	-0.00019819	0.00101735	-0.00701461	-0.00273863	-0.00454798	-0.00702263	-0.00421656	-0.00942677	-0.01020621	-0.00995357	-0.01450302	-0.01458334	-0.01642272	-0.01975520	-0.02086225	-0.02441717	-0.02155401	-0.02324607	-0.02510364	-0.02605851	-0.02953887	-0.02798924	-0.02635424	-0.02853348	-0.03210299	-0.03120495	-0.03224944	-0.03302216	-0.03387392	-0.03449476	-0.03468501	-0.03631504	-0.03427969	-0.03311597	-0.03565709	-0.03762860	-0.03592501	-0.03555696	-0.03689085	-0.03699108	-0.03720850	-0.03810736	-0.03820926	-0.03707902	-0.03916487	-0.03699904	-0.03756220	-0.03774362	-0.03812148	-0.03560560	-0.03626151	-0.03790781	-0.03724341	-0.03448506	-0.03633694	-0.03515304	-0.03490807	-0.03431855	-0.03296293	-0.03457171	-0.03359390	-0.03267363	-0.03286703	-0.03266799	-0.03397602	-0.03276558	-0.03111271	-0.03113583	-0.02997972	-0.02967796	-0.02810234	-0.03020663	-0.02784822	-0.02797282	-0.02628434	-0.02579134	-0.02764403	-0.02572526	-0.02728910	-0.02552044	-0.02350835	-0.02228086	-0.02094977	-0.02091685	-0.02181694	-0.01954578	-0.02034901	-0.01952158	-0.01776222	-0.01651616	-0.01555222	-0.01458946	-0.01498786	-0.01362851	-0.01191667	-0.01142332	-0.01014845	-0.01034647	-0.00984974	-0.00851225	-0.00804486	-0.00765330	-0.00518905	-0.00562461	-0.00511272	-0.00498124	-0.00492778	-0.00339117	-0.00235230	-0.00295969	-0.00260802	-0.00237890	-0.00113264	-0.00084512	-0.00106767	0.00010246	0.00042158	0.00010461	0.00149858	0.00064700	0.00142210	0.00248813	0.00241404	0.00351703	0.00196260	0.00414055	0.00404836	0.00381555	0.00394826	0.00396189	0.00351653	0.00393399	0.00431681	0.00599354	0.00505113	0.00455334	0.00487476	0.00460826	0.00399204	0.00546916	0.00405677	0.00484346	0.00480787	0.00618248	0.00501261	0.00611059	0.00618369	0.00570916	0.00605302	0.00604671	0.00557653	0.00553612	0.00488295	0.00617343	0.00508753	0.00565505	0.00502524	0.00490017	0.00513442	0.00442919	0.00389390	0.00473141	0.00492651	0.00524536	0.00507348	0.00518932	0.00570384	0.00589815	0.00587566	0.00667833	0.00734520	0.00805834	0.00766235	0.00742771	0.00874794	0.00846914	0.00872295	0.00996508	0.00887711	0.00912020	0.00894587	0.01087953	0.00829213	0.00823850	0.00764476	0.00974595	0.00739387	0.00708676	0.00836126	0.00885584	0.00674413	0.00693636	0.00526212	0.00690428	0.00601681	0.00666019	0.00619743	0.00607112	0.00674564	0.00543033	0.00618885	0.00553958	0.00725834	0.00665761	0.00491466	0.00692188	0.00574979	0.00676746	0.00534663	0.00584332	0.00700453	0.00684597	0.00447755	0.00624001	0.00550535	0.00519459	0.00789480	0.00658770	0.00500248	0.00637992	0.00439941	0.00704972	0.00722283	0.00647260	0.00604551	0.00485987	0.00545260	0.00428341	0.00397698	0.00536181	0.00314575	0.00469479	0.00456481	0.00504169	0.00299918	0.00397975	0.00216852	0.00465051	0.00451384	0.00474877	0.00591532	0.00043880	0.00232275	0.00265691	0.00166562	0.00210609	0.00122131	0.00140060	0.00326257	0.00111496	-0.00070401	-0.00033253	0.00002809	0.00243400	0.00319551	-0.00040758	0.00109466	0.00073084	0.00017928	-0.00060111	-0.00188613	-0.00094256	0.00098990	-0.00060219	0.00199241	-0.00077871	0.00176485	0.00150098	0.00051377	0.00198792	0.00139717	0.00002413	0.00280185	0.00088886	0.00236114	0.00096709	0.00008593	0.00036211	0.00065839	0.00224582	0.00086813	0.00128353	0.00248516	0.00008089	-0.00124016	0.00256555	0.00173030	0.00309140	0.00172359	0.00111810	0.00349044	0.00132584	0.00289191	0.00249753	0.00182066	0.00329636	0.00133417	0.00226728	0.00119423	0.00004908	0.00276583	0.00124014	0.00132109	0.00216904	0.00151193	0.00203436	0.00169259	0.00350672	0.00246026	0.00248211	0.00194576	0.00161132	0.00276129	0.00162716	0.00168672	0.00045002	0.00074742	0.00197895	-0.00017421	0.00077224	0.00068131	0.00006560	0.00076018	0.00047562	-0.00089007	0.00009023	0.00038324	-0.00016423	-0.00087708	-0.00007671	-0.00009660	-0.00055352	-0.00120979	-0.00053902	-0.00117774	-0.00147361	-0.00083737	-0.00041990	-0.00025801	-0.00027120	-0.00101734	-0.00067811	-0.00037557	-0.00085591	-0.00028530	-0.00046005	-0.00194664	-0.00097437	-0.00132487	-0.00157172	-0.00073363	-0.00054370	-0.00097136	-0.00029190	0.00001035	-0.00044934	-0.00083075	0.00042117	-0.00099058	0.00014545	0.00042666	-0.00042998	-0.00048484	-0.00000319	0.00000522	0.00029781	0.00024073	0.00100673	0.00094752	0.00017472	-0.00004476	-0.00029813	-0.00027381	-0.00003206	-0.00001751	-0.00028462	-0.00001337	0.00007964	0.00040378	0.00015313	0.00040484	-0.00013089	0.00000731	0.00050115	0.00051740	0.00056465	0.00037558	0.00018345	0.00060438	0.00041788	0.00048279	0.00065004	0.00083394	0.00044576	0.00064820	0.00032811	-0.37163319
[truncated: 742,438 more chars]
