# Supplementary material for: KiMoPack: A python Package for Kinetic Modeling of the Chemical Mechanism
Source: J Phys Chem A. 2022 Jun 14;126(25):4087–99. doi: 10.1021/acs.jpca.2c00907 (PMC9251768; doi:10.1021/acs.jpca.2c00907)
Supplement: Supplementary file 2 — jp2c00907_si_002.zip [file jp2c00907_si_002.zip › Data/Scans/DCM_008.SIA]

0.000	275.00	276.00	277.00	278.00	279.00	280.00	281.00	282.00	283.00	284.00	285.00	286.00	287.00	288.00	289.00	290.00	291.00	292.00	293.00	294.00	295.00	296.00	297.00	298.00	299.00	300.00	301.00	302.00	303.00	304.00	305.00	306.00	307.00	308.00	309.00	310.00	311.00	312.00	313.00	314.00	315.00	316.00	317.00	318.00	319.00	320.00	321.00	322.00	323.00	324.00	325.00	326.00	327.00	328.00	329.00	330.00	331.00	332.00	333.00	334.00	335.00	336.00	337.00	338.00	339.00	340.00	341.00	342.00	343.00	344.00	345.00	346.00	347.00	348.00	349.00	350.00	351.00	352.00	353.00	354.00	355.00	356.00	357.00	358.00	359.00	360.00	361.00	362.00	363.00	364.00	365.00	366.00	367.00	368.00	369.00	370.00	371.00	372.00	373.00	374.00	375.00	376.00	377.00	378.00	379.00	380.00	381.00	382.00	383.00	384.00	385.00	386.00	387.00	388.00	389.00	390.00	391.00	392.00	393.00	394.00	395.00	396.00	397.00	398.00	399.00	400.00	401.00	402.00	403.00	404.00	405.00	406.00	407.00	408.00	409.00	410.00	411.00	412.00	413.00	414.00	415.00	416.00	417.00	418.00	419.00	420.00	421.00	422.00	423.00	424.00	425.00	426.00	427.00	428.00	429.00	430.00	431.00	432.00	433.00	434.00	435.00	436.00	437.00	438.00	439.00	440.00	441.00	442.00	443.00	444.00	445.00	446.00	447.00	448.00	449.00	450.00	451.00	452.00	453.00	454.00	455.00	456.00	457.00	458.00	459.00	460.00	461.00	462.00	463.00	464.00	465.00	466.00	467.00	468.00	469.00	470.00	471.00	472.00	473.00	474.00	475.00	476.00	477.00	478.00	479.00	480.00	481.00	482.00	483.00	484.00	485.00	486.00	487.00	488.00	489.00	490.00	491.00	492.00	493.00	494.00	495.00	496.00	497.00	498.00	499.00	500.00	501.00	502.00	503.00	504.00	505.00	506.00	507.00	508.00	509.00	510.00	511.00	512.00	513.00	514.00	515.00	516.00	517.00	518.00	519.00	520.00	521.00	522.00	523.00	524.00	525.00	526.00	527.00	528.00	529.00	530.00	531.00	532.00	533.00	534.00	535.00	536.00	537.00	538.00	539.00	540.00	541.00	542.00	543.00	544.00	545.00	546.00	547.00	548.00	549.00	550.00	551.00	552.00	553.00	554.00	555.00	556.00	557.00	558.00	559.00	560.00	561.00	562.00	563.00	564.00	565.00	566.00	567.00	568.00	569.00	570.00	571.00	572.00	573.00	574.00	575.00	576.00	577.00	578.00	579.00	580.00	581.00	582.00	583.00	584.00	585.00	586.00	587.00	588.00	589.00	590.00	591.00	592.00	593.00	594.00	595.00	596.00	597.00	598.00	599.00	600.00	601.00	602.00	603.00	604.00	605.00	606.00	607.00	608.00	609.00	610.00	611.00	612.00	613.00	614.00	615.00	616.00	617.00	618.00	619.00	620.00	621.00	622.00	623.00	624.00	625.00	626.00	627.00	628.00	629.00	630.00	631.00	632.00	633.00	634.00	635.00	636.00	637.00	638.00	639.00	640.00	641.00	642.00	643.00	644.00	645.00	646.00	647.00	648.00	649.00	650.00	651.00	652.00	653.00	654.00	655.00	656.00	657.00	658.00	659.00	660.00	661.00	662.00	663.00	664.00	665.00	666.00	667.00	668.00	669.00	670.00	671.00	672.00	673.00	674.00	675.00	676.00	677.00	678.00	679.00	680.00	681.00	682.00	683.00	684.00	685.00	686.00	687.00	688.00	689.00	690.00	691.00	692.00	693.00	694.00	695.00	696.00	697.00	698.00	699.00	700.00	701.00	702.00	703.00	704.00	705.00	706.00	707.00	708.00	709.00	710.00	711.00	712.00	713.00	714.00	715.00	716.00	717.00	718.00	719.00	720.00	721.00	722.00	723.00	724.00	725.00	726.00	727.00	728.00	729.00	730.00	731.00	732.00	733.00	734.00	735.00	736.00	737.00	738.00	739.00	740.00	741.00	742.00	743.00	744.00	745.00	746.00	747.00	748.00	749.00	750.00	751.00	752.00	753.00	754.00	755.00	756.00	757.00	758.00	759.00	760.00	761.00	762.00	763.00	764.00	765.00	766.00	767.00	768.00	769.00	770.00	771.00	772.00	773.00	774.00	775.00	776.00	777.00	778.00	779.00	780.00	781.00	782.00	783.00	784.00	785.00	786.00
-40.0002	-0.14648145	0.31381433	0.79112839	-0.46379234	-21.47483647	-21.47483647	0.19760900	0.19918087	-0.76821199	-21.47483647	0.31636817	0.07774739	-0.05679479	0.45084083	0.23955695	0.24766722	0.51753509	-0.58885618	0.32966622	-21.47483647	0.36560034	-21.47483647	-21.47483647	-0.84762067	0.11408980	-21.47483647	2.24823213	-21.47483647	-21.47483647	-21.47483647	-21.47483647	-0.68595207	-0.15564229	-0.49279207	-0.37992149	-0.39260144	0.26177115	-0.18874369	-0.10239398	-0.01391169	0.04787727	-0.05589258	-0.01200828	0.02454045	-0.03787719	-0.03848259	-0.00110637	0.02698343	0.01834740	-0.00673828	-0.00994899	-0.00332710	0.00364536	-0.00424395	0.00312498	-0.00023720	-0.00194809	-0.00236198	0.00027788	-0.00007504	0.00280908	0.00138693	0.00160675	-0.00143632	-0.00272501	-0.00356013	0.00447588	0.00163932	0.00268873	-0.00159891	-0.00071582	0.00125002	-0.00451519	0.00000683	-0.00018680	0.00075081	0.00168338	-0.00042606	0.00236568	0.00260156	-0.00154828	-0.00414562	0.00393303	0.00126720	0.00373637	-0.00109474	0.00291458	-0.00064818	-0.00188912	-0.00248829	-0.00569892	0.00100947	-0.00507173	-0.00172994	0.00156366	-0.00071938	-0.00265979	0.00286547	0.00018449	0.00347583	0.00174772	0.00080141	0.00489842	0.00338980	-0.00466032	0.00442875	0.00125002	0.00025177	-0.00080935	0.00377671	-0.00109039	0.00219872	-0.00222709	0.00697285	0.00071248	-0.00028754	-0.00491467	-0.00279815	-0.00104087	0.00077086	-0.00106104	0.00598699	-0.00142836	0.00121238	-0.00245089	0.00021973	-0.00032629	-0.00173074	0.00137719	0.00123882	-0.00058317	0.00055724	-0.00055372	0.00104776	0.00043570	0.00211640	-0.00006064	0.00027727	0.00115612	-0.00142705	-0.00122117	0.00015048	0.00060915	0.00131928	0.00042963	-0.00001929	0.00028320	-0.00018935	0.00082438	0.00044351	-0.00035577	-0.00173263	0.00057597	-0.00083096	0.00006658	0.00060216	0.00051241	0.00122987	-0.00007524	0.00054589	-0.00002201	-0.00046849	0.00185843	0.00040963	-0.00060495	-0.00054726	0.00000190	0.00000593	0.00026513	-0.00088754	0.00080551	-0.00035920	0.00088801	0.00039919	0.00001578	-0.00053357	0.00005646	0.00060060	-0.00021986	-0.00007233	-0.00085569	0.00029082	-0.00030085	0.00021415	0.00016349	0.00073814	-0.00040643	0.00029309	0.00057563	-0.00064057	-0.00052737	0.00185527	-0.00037916	0.00028790	-0.00022028	0.00078857	-0.00016934	-0.00038485	-0.00041225	-0.00002926	0.00091148	-0.00135820	-0.00032159	0.00070405	-0.00035732	0.00056367	0.00043006	-0.00089220	0.00030334	0.00102227	0.00050358	0.00004948	-0.00010995	-0.00032681	-0.00011408	0.00043832	-0.00009053	0.00090553	0.00061662	-0.00021992	-0.00055075	-0.00004647	0.00048368	0.00033116	0.00052378	-0.00056342	-0.00043789	0.00012191	-0.00019035	-0.00034914	-0.00059655	0.00024506	0.00055348	0.00023610	0.00008665	0.00061090	0.00052455	0.00036524	-0.00018353	-0.00007521	0.00021960	0.00049826	-0.00022615	0.00051007	0.00006120	0.00063034	0.00126387	-0.00041357	-0.00007540	-0.00058770	-0.00027763	-0.00045929	0.00008429	-0.00021987	-0.00055743	0.00044040	0.00003220	-0.00041510	0.00017853	-0.00045647	0.00044618	-0.00012344	0.00003897	0.00034574	-0.00004721	0.00026260	0.00047184	-0.00006833	0.00029944	0.00047013	-0.00082168	-0.00003494	0.00007686	0.00034450	0.00017035	0.00101877	-0.00005130	-0.00015803	-0.00004522	0.00004482	-0.00063286	0.00031105	0.00004500	0.00012566	0.00063664	0.00047243	0.00004469	-0.00081235	0.00083069	-0.00022594	0.00010366	-0.00021523	-0.00024049	0.00002727	0.00001453	0.00007830	0.00074305	-0.00059936	0.00020088	0.00063307	0.00028145	-0.00050154	0.00011064	-0.00056245	-0.00022348	-0.00030059	0.00044400	-0.00024567	0.00090706	0.00011995	0.00000703	0.00153531	-0.00105620	0.00054555	-0.00036602	0.00007845	-0.00018938	0.00094940	0.00029223	0.00010207	-0.00033395	-0.00030401	0.00075300	0.00065721	-0.00111880	0.00190271	0.00009354	-0.00120616	0.00268005	-0.00194436	-0.00159183	-0.00043677	-0.00016589	0.00026375	-0.00001876	-0.00117598	0.00044516	-0.00152435	-0.00014934	0.00157883	-0.00040931	0.00068624	0.00079585	0.00219860	-0.00197887	0.00125443	-0.00019095	0.00156613	0.00066213	0.00072840	0.00029637	0.00224438	0.00032822	-0.00070402	0.00291918	0.00140995	-0.00179210	-0.00254683	0.00077993	-0.00085266	0.00102369	0.00037170	-0.00167308	0.00068465	0.00001391	0.00129572	-0.00134024	-0.00123350	-0.00009826	0.00092067	0.00101897	-0.00009115	0.00004700	-0.00091064	0.00094145	-0.00120457	0.00121063	-0.00059137	0.00138435	0.00231860	-0.00093077	0.00096824	-0.00175816	0.00144581	0.00278829	0.00022652	0.00178422	0.00202957	0.00171838	-0.00210311	-0.00046028	0.00024490	0.00243585	0.00054665	-0.00016849	0.00209599	-0.00017320	-0.00358784	-0.00066635	-0.00305902	-0.00260702	-0.00105306	-0.00003883	-0.00012826	-0.00104434	0.00023175	-0.00158991	0.00175151	0.00170693	-0.00024504	-0.00078974	0.00116524	0.00174829	0.00021428	-0.00068857	-0.00006311	-0.00125277	0.00061269	-0.00121191	-0.00186585	0.00065287	-0.00079365	-0.00024001	-0.00127193	0.00042543	0.00001031	0.00028082	0.00084093	0.00071648	0.00074147	0.00033168	-0.00044162	-0.00038527	-0.00039998	-0.00068545	0.00024826	-0.00003300	-0.00022549	-0.00085237	-0.00041601	-0.00060595	0.00053628	-0.00019652	0.00000726	-0.00023515	0.00041412	-0.00022016	-0.00006433	-0.00015421	-0.00064074	-0.00034991	-0.00017385	-0.00004388	0.00008152	-0.00024002	-0.00090022	-0.00004049	-0.00025184	-0.00057031	-0.00047423	-0.00028205	-0.00032043	-0.00064430	-0.00017872	0.00017790	-0.00055429	-0.00059960	0.00024214	-0.00035377	-0.00016024	-0.00094655	-0.00072657	0.00003955	0.00055041	-0.00017663	-0.00016247	-0.00014993	0.00041590	0.00033042	0.00059759	-0.00024081	-0.00040211	-0.00005788	0.00053309	0.00013706	-0.00040328	-0.00021075	0.00052592	-0.00015455	0.00012979	0.00025367	0.00023849	-0.00058331	0.00013633	0.00038186	0.00009734	0.00031978	0.00002400	0.00003775	0.00038878	0.00002040	0.00000774	0.00022189	-0.00004239	-0.00017222	0.00021096	0.00012383	0.00011268	0.00044345	0.00030579	0.00027694	-0.30868207
-35.0002	-0.22240028	-0.03550619	1.49939437	-21.47483647	0.93355396	-1.07213649	-0.99824180	-0.66352567	-0.08952423	-21.47483647	-0.03618553	-21.47483647	0.72270769	-21.47483647	0.13797095	-0.45882628	-0.98703241	-0.63665682	0.68822560	-0.63384038	-0.19924217	-21.47483647	-21.47483647	-21.47483647	-0.16663426	0.57763863	-0.68312943	-21.47483647	-0.35372084	-21.47483647	1.48978162	-21.47483647	-0.35685457	-0.92185026	0.10548089	0.23607892	-0.03901157	-0.18654384	-0.10720224	0.04009305	0.04395971	0.04380762	0.01469186	-0.01947968	0.02720775	-0.01333774	-0.00474709	0.00351867	0.00329257	-0.00055415	-0.01643586	-0.01673637	-0.00089673	-0.00404408	-0.00531018	-0.00044783	-0.00323413	-0.00092241	0.00335675	-0.00223144	0.00031531	0.00134430	0.00146882	-0.00092675	-0.00341062	-0.00153263	-0.00110698	0.00331019	-0.00193846	0.00309876	-0.00144658	-0.00176921	-0.00054968	-0.00034769	0.00081109	0.00075927	0.00251988	0.00045890	0.00271318	0.00274381	0.00389608	-0.00160172	0.00230827	-0.00280346	-0.00481029	0.00406205	0.00415791	0.00791722	-0.00334395	-0.00749021	-0.00685609	0.00432702	0.00421017	0.00186725	-0.00154725	0.00433542	-0.00032977	0.00127232	-0.00461440	-0.00106904	-0.00098027	-0.00171568	0.00043349	0.00075897	-0.00479425	0.00330295	-0.00129706	-0.00041124	-0.00481605	0.00112487	-0.00516977	0.00144882	-0.00379353	0.00582068	0.00215699	-0.00029580	-0.00362664	-0.00419195	-0.00109831	-0.00102810	-0.00131387	0.00492308	-0.00481928	-0.00004230	-0.00082879	0.00002395	-0.00081322	-0.00050613	-0.00020617	-0.00111210	-0.00019354	0.00208916	-0.00108866	0.00102972	-0.00044538	0.00017111	0.00083825	-0.00104710	-0.00009956	-0.00083505	-0.00016612	0.00030470	0.00035281	0.00022413	-0.00033643	-0.00115924	-0.00115772	0.00031975	-0.00025215	-0.00091041	0.00022588	0.00017262	-0.00001791	-0.00040758	0.00069547	0.00004882	0.00067070	-0.00034980	-0.00046350	0.00013670	0.00087991	0.00052564	-0.00032183	-0.00020774	-0.00096066	0.00008751	-0.00027169	-0.00025223	0.00084104	-0.00151088	0.00062179	0.00080834	0.00110391	-0.00023801	-0.00033010	-0.00027906	-0.00025823	-0.00035621	0.00105513	0.00022004	-0.00132228	0.00016819	0.00078284	0.00013258	-0.00012733	0.00033580	-0.00008560	-0.00040083	0.00049214	-0.00042143	-0.00060781	0.00126119	0.00027010	0.00025242	-0.00046896	0.00088953	-0.00094519	0.00023523	0.00000304	-0.00096557	-0.00002249	-0.00061313	-0.00102532	0.00049560	0.00099813	0.00017244	0.00105347	-0.00126520	0.00070734	0.00003222	-0.00088063	-0.00060156	-0.00042401	0.00087603	-0.00052444	0.00079202	-0.00026580	-0.00038436	0.00015459	0.00065073	-0.00009194	0.00000536	0.00062818	0.00057743	-0.00084922	-0.00035434	-0.00057622	0.00035112	-0.00046879	-0.00021804	0.00042276	0.00086400	0.00108097	-0.00031491	-0.00062734	0.00006272	0.00116537	0.00056550	0.00016024	-0.00033113	0.00045192	0.00046082	-0.00011283	0.00069669	-0.00073213	0.00066054	0.00130302	-0.00001131	-0.00033854	-0.00105392	0.00017870	0.00017336	0.00051608	0.00059192	-0.00009451	0.00027471	0.00001442	0.00028644	-0.00013628	0.00016810	0.00000861	-0.00029933	0.00053451	-0.00073643	-0.00027289	-0.00013141	-0.00040684	-0.00023455	0.00045657	-0.00046555	-0.00015048	-0.00046263	0.00007896	0.00021404	-0.00019808	0.00086403	-0.00001014	-0.00038221	-0.00049527	0.00025736	-0.00069215	0.00004515	0.00029104	0.00089055	-0.00007370	0.00014821	-0.00030543	-0.00129676	0.00049646	0.00021409	-0.00035903	0.00002771	-0.00019653	-0.00030387	0.00003496	-0.00047690	0.00059302	-0.00008397	-0.00020792	0.00033841	-0.00030522	-0.00042786	-0.00143367	0.00030503	-0.00072028	-0.00043886	-0.00084312	-0.00024849	0.00081805	0.00003117	0.00054565	0.00136755	0.00002650	0.00004023	-0.00019363	0.00011454	0.00037958	0.00003506	-0.00021828	-0.00012311	-0.00022011	-0.00048034	-0.00008098	0.00057543	0.00016764	0.00128468	0.00084034	-0.00052424	0.00170543	-0.00110095	-0.00209251	-0.00050286	0.00001791	0.00085835	-0.00057617	-0.00047388	-0.00022145	-0.00118344	-0.00029654	0.00073184	-0.00040693	0.00080348	0.00215398	0.00166706	-0.00174186	0.00199602	-0.00045039	0.00195382	0.00150232	0.00094782	-0.00049976	-0.00057156	0.00176454	-0.00268306	0.00078074	0.00008101	-0.00017775	-0.00154974	-0.00145470	0.00188158	0.00218260	-0.00123927	-0.00105302	-0.00044880	-0.00056438	0.00087919	0.00142952	-0.00229490	0.00354612	-0.00085437	-0.00042323	0.00518926	0.00108210	-0.00034700	0.00053260	-0.00064161	0.00003816	0.00066572	-0.00128858	0.00097002	-0.00112416	0.00083797	0.00037033	0.00455878	0.00131609	0.00178063	0.00201159	0.00215924	0.00261924	-0.00029935	-0.00246177	0.00206137	0.00183796	0.00007923	0.00003283	0.00081865	-0.00002134	-0.00259622	0.00158757	-0.00159127	-0.00089782	-0.00140889	0.00087400	-0.00104183	-0.00059449	0.00137617	-0.00076296	0.00079379	0.00124415	-0.00062512	-0.00009067	-0.00007317	0.00227106	-0.00068159	-0.00146619	-0.00107327	0.00077512	0.00078173	-0.00034912	-0.00078272	0.00019316	-0.00181936	-0.00077986	-0.00072928	0.00032948	0.00066814	-0.00106185	-0.00117980	0.00016352	0.00026263	0.00060591	0.00074921	0.00081865	0.00021545	-0.00037006	-0.00031137	0.00002145	-0.00021477	-0.00000807	0.00056003	-0.00036899	-0.00039923	0.00050239	-0.00035372	-0.00020398	-0.00023218	-0.00042692	-0.00068964	-0.00041464	-0.00052368	-0.00038942	-0.00004160	-0.00028540	-0.00052061	-0.00093513	-0.00041725	0.00085019	-0.00009993	-0.00068901	-0.00003889	0.00031946	-0.00045162	-0.00078738	0.00032521	-0.00012989	-0.00038258	-0.00051900	-0.00025689	-0.00102729	-0.00012277	-0.00017505	0.00035569	-0.00001005	0.00023799	-0.00027031	0.00003011	-0.00046884	0.00044501	0.00053268	0.00067920	-0.00042805	-0.00020813	-0.00024517	0.00092156	0.00032523	-0.00032098	-0.00038882	0.00016400	-0.00002091	0.00004336	-0.00014091	0.00015519	-0.00046395	0.00002988	0.00023162	0.00037262	0.00039716	0.00015327	0.00009639	0.00026833	0.00059259	-0.00028159	0.00007604	0.00015050	-0.00001439	0.00021838	-0.00022589	-0.00004384	0.00033460	0.00023351	0.00014158	-0.21659874
-30.0002	-0.67128663	-21.47483647	-21.47483647	-0.86436552	-0.03492063	0.62705167	-0.96431324	-1.06177247	-0.13008177	-0.09413578	0.88131313	-21.47483647	0.69130341	1.24825788	-21.47483647	3.39492083	-1.71039271	0.04779238	0.89760590	-21.47483647	-0.80004461	-21.47483647	-21.47483647	-21.47483647	-0.72538571	-21.47483647	0.41942501	-21.47483647	0.18602425	-21.47483647	-21.47483647	-0.53173041	0.33919872	0.18616515	1.05981648	0.08215032	0.54239727	-0.04391237	-0.12498123	-0.01501422	-0.00722000	-0.00736394	0.02442960	0.01530928	-0.01628363	-0.00559233	0.00321911	0.01062978	0.01785433	-0.00225353	-0.01368419	-0.00930549	0.00143677	-0.00396134	0.00233581	0.00064408	-0.00297761	-0.00241025	0.00279191	0.00540972	0.00104949	0.00037046	-0.00100819	0.00076967	-0.00482625	-0.00064057	0.00034446	0.00002340	-0.00024906	-0.00262771	-0.00220370	-0.00238769	-0.00066416	0.00172382	-0.00165747	0.00160000	-0.00078161	-0.00264911	0.00064598	0.00580226	0.00158782	-0.00218454	-0.00390275	0.00006122	-0.00105932	-0.00818284	-0.00524532	0.00173389	0.00466030	-0.00523233	-0.00915290	0.00673080	0.00086192	-0.00488640	-0.00289417	-0.00236970	-0.00152019	0.00284985	0.00177462	0.00162848	-0.00239869	0.00089317	0.00426101	-0.00013803	-0.00219582	0.00190795	-0.00133896	-0.00075436	-0.00451210	0.00637847	-0.00443467	-0.00024349	-0.00215691	0.00628680	-0.00058362	-0.00491129	-0.00607552	-0.00914250	-0.00619399	-0.00421439	-0.00362187	0.00163481	-0.00545171	-0.00359262	-0.00128358	-0.00030109	-0.00020539	-0.00117592	-0.00035166	-0.00217398	-0.00043126	0.00005483	-0.00193657	0.00042951	-0.00166295	0.00130947	0.00023585	-0.00187451	-0.00029065	-0.00061933	-0.00104380	-0.00021661	0.00076372	0.00079649	-0.00070510	-0.00032089	-0.00120608	-0.00106498	0.00008131	0.00078345	-0.00090748	-0.00094495	-0.00002709	-0.00078137	0.00039209	-0.00061311	0.00058483	0.00005070	-0.00001753	0.00010236	0.00007702	-0.00071152	0.00081772	0.00044865	0.00018716	-0.00053008	0.00011824	-0.00047858	-0.00018687	-0.00179974	0.00138652	0.00042743	-0.00024013	-0.00065058	-0.00084476	-0.00004020	0.00012376	-0.00016943	-0.00051560	0.00003740	-0.00053052	-0.00033997	-0.00072391	0.00033932	0.00009653	0.00017719	-0.00022427	0.00054784	-0.00056550	-0.00056283	-0.00036551	0.00109314	-0.00036033	-0.00033989	0.00001150	0.00087159	-0.00042600	0.00005023	-0.00071311	-0.00029206	0.00070321	-0.00043807	0.00015479	0.00014573	-0.00013462	0.00048142	0.00062434	-0.00077620	0.00063791	0.00034655	0.00051080	-0.00039090	0.00039828	-0.00038751	-0.00038079	0.00050566	-0.00018409	0.00004743	0.00025310	-0.00089494	-0.00045962	-0.00027638	-0.00044857	0.00058886	-0.00143032	-0.00053040	-0.00097757	-0.00011432	-0.00011911	0.00015075	-0.00018453	-0.00015407	-0.00014857	-0.00046460	-0.00043910	-0.00007299	-0.00006919	0.00037435	0.00007510	-0.00000189	0.00022113	0.00034410	0.00021555	0.00033705	-0.00059097	0.00020340	0.00069998	-0.00022624	-0.00052142	-0.00101227	0.00061198	-0.00031777	-0.00050274	0.00039987	0.00009225	0.00013545	-0.00064386	-0.00031190	0.00042006	-0.00010821	-0.00036932	-0.00068081	-0.00029734	-0.00064175	-0.00090813	0.00020274	-0.00017032	0.00008018	0.00036274	-0.00051896	-0.00000418	-0.00071986	0.00013376	-0.00001966	0.00025095	0.00057779	0.00000041	-0.00019447	-0.00009077	-0.00000028	-0.00035850	0.00010004	-0.00098420	-0.00050195	-0.00046150	-0.00006792	-0.00016456	-0.00076911	-0.00006678	-0.00051917	-0.00021339	-0.00070259	-0.00030566	-0.00020977	-0.00030107	-0.00021502	-0.00053622	0.00074944	-0.00001334	0.00087269	0.00038566	-0.00038787	-0.00060061	-0.00032287	0.00016190	0.00048788	-0.00110480	-0.00056231	-0.00032355	0.00027891	0.00058972	0.00063754	-0.00008813	0.00094039	-0.00127375	-0.00081658	-0.00062581	0.00095581	-0.00076489	-0.00037128	-0.00084812	-0.00001325	-0.00003821	0.00003006	-0.00040209	0.00073329	0.00004481	-0.00077494	0.00015134	-0.00087893	-0.00133471	-0.00080844	-0.00069661	0.00014439	-0.00031511	0.00128359	-0.00052366	-0.00035485	-0.00032541	0.00052602	-0.00005502	0.00050084	0.00172274	0.00173237	-0.00134992	-0.00037529	-0.00062839	-0.00004168	-0.00044727	0.00107776	-0.00025290	0.00090562	-0.00063513	-0.00119377	0.00149891	-0.00063501	-0.00004202	-0.00210309	-0.00040875	-0.00052244	0.00125392	-0.00219618	-0.00380557	0.00015299	-0.00123666	0.00033489	0.00084987	-0.00071774	0.00094263	-0.00221076	-0.00042304	0.00304346	-0.00071597	-0.00220197	0.00189928	0.00050494	0.00101380	0.00072401	0.00073541	0.00125128	-0.00298581	-0.00105959	-0.00323867	0.00112316	0.00051118	0.00184395	0.00029532	0.00062457	0.00172030	-0.00280257	-0.00089761	0.00167490	0.00085003	0.00019582	-0.00077938	-0.00069077	-0.00071107	-0.00280359	0.00189504	0.00012484	-0.00248005	-0.00192443	-0.00016719	-0.00050828	-0.00154037	-0.00189553	-0.00048696	0.00014237	-0.00048828	0.00072614	-0.00033525	-0.00007158	0.00065107	-0.00001452	-0.00297248	-0.00129454	-0.00015926	0.00091351	-0.00167851	-0.00144612	0.00027907	-0.00053534	-0.00106642	-0.00063103	-0.00104459	0.00099703	-0.00128845	-0.00078081	-0.00014721	-0.00102798	0.00009389	0.00104298	-0.00056673	-0.00052059	-0.00211167	0.00014710	-0.00040842	-0.00101645	-0.00063320	-0.00049538	-0.00038071	-0.00024072	0.00023746	-0.00010389	-0.00069631	0.00060017	-0.00043720	-0.00040956	-0.00016758	-0.00139114	-0.00092878	-0.00077674	-0.00100470	0.00026414	-0.00045340	-0.00064324	0.00008374	-0.00064921	-0.00077570	-0.00122343	-0.00024209	-0.00079243	-0.00077396	-0.00024097	-0.00062394	-0.00083235	-0.00015851	-0.00029819	-0.00087776	-0.00049315	-0.00124588	0.00002858	-0.00000639	0.00006406	-0.00064026	-0.00097065	-0.00065295	-0.00041536	-0.00001792	-0.00079560	-0.00020479	-0.00058989	-0.00044244	0.00014389	-0.00091892	-0.00081867	-0.00070449	0.00041183	-0.00009827	-0.00046614	-0.00002351	-0.00003407	-0.00028101	-0.00012956	-0.00008167	0.00007952	-0.00025362	-0.00027213	-0.00026705	-0.00056973	-0.00055555	-0.00005583	-0.00014776	-0.00030022	-0.00008460	-0.00041661	0.00008165	-0.00005655	0.00005616	-0.00018476	0.00021057	0.26899682
-25.0002	-1.15049383	-0.81297383	0.30861027	0.23518909	-0.28792974	-0.53574942	-0.94294977	0.21765397	-21.47483647	-0.66504067	-0.03088735	0.52023229	-0.60827794	2.90676260	-0.19805634	0.26797986	-0.69286177	0.76436752	1.01356684	-21.47483647	-0.52512420	-21.47483647	1.22558844	-21.47483647	-1.00061855	-21.47483647	-21.47483647	-21.47483647	-1.14544654	-0.09375140	-21.47483647	0.57184020	-0.07468761	1.53698123	-0.06999047	0.07221256	-0.05174017	0.07568918	0.07759902	-0.05642354	0.01814993	0.00516230	0.01237205	0.00542978	0.00042989	-0.03281490	-0.00472726	0.01654837	0.02074060	0.00137343	0.01024923	-0.00904814	0.00676717	-0.00112567	0.00505523	0.00708224	-0.00041336	0.00085089	0.00518133	-0.00485503	0.00060019	-0.00061099	0.00205721	-0.00262963	-0.00348166	-0.00349528	0.00234553	0.00378937	-0.00046173	-0.00076986	-0.00397018	-0.00234593	-0.00017591	0.00046956	-0.00124812	0.00148187	0.00063678	0.00005581	-0.00173579	0.00513248	0.00089576	0.00188818	-0.00216359	0.00157514	0.00211645	0.00176357	-0.00131936	0.01058618	0.00160974	-0.00673735	-0.01225836	0.00127191	0.00563999	-0.00284268	0.00512143	0.00151052	-0.00361546	0.00766964	-0.00071169	0.00146814	-0.00665984	-0.00256526	0.00185704	-0.00154574	-0.00747564	-0.00379134	-0.00449939	-0.00380721	-0.00798275	0.00427992	-0.00533147	-0.00158383	-0.00602452	0.00487476	0.00132510	-0.00656153	-0.00771115	-0.00929030	-0.00714522	-0.00566567	-0.00676647	0.00032655	-0.00898950	-0.00542227	-0.00437821	-0.00017120	0.00161307	-0.00049579	0.00043666	0.00152042	-0.00011657	-0.00015640	-0.00197869	0.00048980	-0.00167810	0.00180323	0.00120181	-0.00083282	0.00117129	0.00004320	-0.00178576	-0.00016927	0.00062032	0.00180014	-0.00095258	-0.00027048	-0.00048078	0.00074536	0.00034088	-0.00001259	-0.00032610	0.00020203	-0.00034103	-0.00141452	0.00044272	0.00012424	0.00012025	0.00057650	-0.00075610	0.00000928	-0.00052195	-0.00027614	0.00031653	-0.00008645	-0.00039323	-0.00048144	0.00072676	-0.00030143	0.00081617	-0.00162072	0.00058649	0.00077475	-0.00008785	0.00114213	0.00053948	0.00056832	-0.00097639	-0.00051189	0.00053771	-0.00001016	-0.00110657	0.00011449	0.00084811	0.00008344	0.00068878	0.00000326	0.00035529	0.00023419	-0.00052216	-0.00043753	-0.00047918	0.00107137	-0.00067997	0.00007276	-0.00033876	0.00038474	-0.00093551	-0.00012785	-0.00023270	0.00051083	0.00028976	0.00034911	-0.00046827	0.00037716	0.00028785	0.00079872	0.00021924	-0.00033803	0.00089801	-0.00025785	0.00005075	-0.00032165	0.00016280	0.00002372	-0.00017637	0.00082519	-0.00049640	-0.00018809	0.00040580	0.00008619	-0.00037489	-0.00047229	0.00006371	0.00044320	-0.00031154	-0.00012611	-0.00017615	0.00022565	-0.00012823	-0.00048069	0.00027579	0.00028280	-0.00035128	-0.00006380	0.00006662	0.00086108	0.00047091	0.00018625	-0.00039699	0.00014768	0.00036077	0.00071040	0.00090519	0.00104659	-0.00029380	0.00058899	0.00132946	0.00061122	-0.00036661	-0.00065419	-0.00004538	-0.00008358	0.00016475	-0.00024086	-0.00036865	0.00067115	-0.00026494	0.00018533	-0.00001436	0.00022098	0.00042204	-0.00068993	-0.00028710	-0.00045006	-0.00068063	0.00053513	-0.00001673	0.00038021	-0.00011738	-0.00009306	-0.00021640	-0.00028470	0.00014238	0.00123727	-0.00013557	0.00056494	0.00021023	0.00021513	0.00013973	0.00038244	-0.00080015	-0.00029860	0.00004777	-0.00041661	0.00016958	0.00061052	0.00008946	-0.00047675	0.00027105	-0.00002095	-0.00020969	-0.00008365	0.00015332	0.00015638	0.00055681	-0.00008639	0.00121156	0.00035685	0.00024322	0.00108198	-0.00024990	-0.00033293	0.00023569	0.00081650	-0.00033422	0.00008572	0.00003514	-0.00103027	0.00080293	0.00053720	0.00075517	0.00071981	0.00014248	0.00008134	-0.00008874	0.00018555	-0.00041272	0.00176490	0.00027541	0.00129289	-0.00015270	0.00026485	-0.00057535	0.00049892	-0.00056426	-0.00009312	-0.00081631	0.00012050	0.00187449	-0.00019825	-0.00114228	-0.00026385	0.00098916	0.00012175	0.00048073	0.00084803	0.00197461	-0.00145378	-0.00051190	0.00219600	0.00108040	0.00167373	0.00174295	0.00304957	-0.00210518	0.00000448	0.00067646	0.00244764	0.00088297	-0.00063032	-0.00276369	0.00002365	0.00019835	-0.00319371	0.00148032	0.00190496	0.00029040	-0.00321478	0.00091258	-0.00081091	0.00222944	-0.00167014	-0.00475001	0.00117163	0.00103556	0.00242965	-0.00002275	-0.00114734	0.00252844	0.00149798	0.00179935	0.00133877	0.00140632	-0.00060374	0.00011283	-0.00006142	0.00125965	0.00027664	-0.00008570	0.00172518	-0.00146557	-0.00009526	0.00217526	0.00183024	0.00035116	0.00377581	0.00151414	0.00011361	0.00006448	-0.00089105	-0.00068142	0.00213243	0.00153301	0.00111642	-0.00130227	0.00100610	-0.00026447	-0.00143345	0.00062722	-0.00025536	0.00010363	0.00083319	-0.00022407	0.00030581	0.00030617	-0.00320295	-0.00033964	0.00277717	0.00094472	-0.00064460	0.00058351	0.00208091	0.00054323	0.00034749	-0.00092110	-0.00114087	-0.00039495	-0.00055569	-0.00136000	-0.00092641	-0.00108335	0.00021237	-0.00036704	0.00044079	0.00209275	0.00055532	-0.00057050	-0.00137751	0.00039125	-0.00015272	-0.00023791	0.00026347	0.00149292	0.00006346	-0.00081137	0.00018719	-0.00015129	-0.00010005	0.00004875	0.00041120	-0.00086620	0.00015379	-0.00012079	-0.00033869	-0.00047850	0.00031934	-0.00050282	-0.00046044	0.00036967	-0.00097847	0.00015948	-0.00095701	-0.00127180	-0.00015324	-0.00078608	-0.00024846	0.00054325	0.00055125	-0.00024266	-0.00031364	0.00020989	-0.00077879	-0.00090387	0.00049495	0.00009216	-0.00058481	-0.00118502	0.00087389	-0.00044185	0.00006726	-0.00010388	0.00084065	0.00082333	0.00008744	0.00057389	0.00008405	-0.00030922	0.00010273	0.00050548	0.00050165	0.00035006	0.00012982	0.00014324	0.00080489	0.00022265	-0.00060120	-0.00031441	0.00061009	0.00024887	0.00026356	0.00021669	0.00036917	-0.00000897	-0.00010906	-0.00002193	0.00025402	0.00016192	0.00013978	0.00039949	0.00007238	-0.00005047	-0.00003369	0.00005284	-0.00028122	-0.00003635	0.00007508	0.00012359	0.00022491	0.00028924	0.00015156	0.00018265	0.80938378
-20.0002	-1.00784916	-0.61316027	0.90980595	-0.98968738	0.32790428	-21.47483647	-21.47483647	1.28760123	-0.30032337	-1.67502296	0.29021837	-0.52667063	-0.87900349	-1.56946266	-2.24145842	-1.11968946	-0.20351068	0.01554877	-21.47483647	-0.10036886	1.01311401	-21.47483647	-21.47483647	-21.47483647	0.14122839	-21.47483647	-0.43101224	1.55539036	-0.13882962	-21.47483647	1.44211447	-21.47483647	0.39670057	-0.61525738	-21.47483647	0.22068156	-0.23234882	0.07577618	0.08517305	-0.02319702	0.05201798	0.02851481	0.02439658	-0.01943576	-0.03682782	-0.04368599	-0.00034364	0.01945395	0.02409163	-0.00687516	-0.00765178	-0.00118299	0.00363266	-0.00549217	0.00277308	0.00205799	-0.00048391	0.00120637	0.00129585	-0.00145664	0.00460664	-0.00214771	0.00054859	-0.00054674	-0.00368279	-0.00170631	0.00254916	0.00276515	0.00001259	-0.00178951	0.00064376	-0.00295272	-0.00206306	0.00153909	-0.00226895	0.00118401	0.00153047	0.00116262	0.00004736	0.00658958	-0.00436543	-0.00121315	-0.00097863	-0.00226187	0.00575739	0.00098957	-0.00145733	0.00186873	-0.00288730	-0.01091204	-0.01037693	0.00254597	0.00111848	-0.00156280	-0.00415717	0.00001520	-0.00209455	-0.00188912	-0.00087855	-0.00008217	0.00041761	-0.00142708	0.00324957	0.00339314	-0.00780177	0.00153535	-0.00054585	-0.00001659	-0.00537072	0.00292385	-0.00547237	-0.00163734	-0.00409956	0.00855844	-0.00242818	-0.00415164	-0.00207202	-0.00598533	-0.00334800	-0.00438608	-0.00100076	0.00536908	-0.00391207	-0.00365226	-0.00151479	-0.00156541	-0.00029205	-0.00040146	0.00123937	-0.00096873	-0.00138403	-0.00065858	-0.00334126	0.00079605	-0.00102492	0.00155611	-0.00064135	-0.00132816	0.00085578	-0.00034395	-0.00189389	-0.00022908	0.00032486	0.00001911	0.00024532	-0.00043522	-0.00026899	0.00020253	0.00072125	-0.00008600	0.00008215	0.00056574	-0.00191814	-0.00084376	0.00103895	0.00144128	0.00000802	0.00015987	0.00031002	-0.00016072	-0.00072091	0.00037320	0.00022289	-0.00010877	-0.00003986	-0.00012882	0.00035524	0.00002652	-0.00099133	-0.00090130	0.00009399	0.00052256	0.00028005	0.00066725	-0.00053228	0.00181849	0.00025230	-0.00024090	0.00135255	-0.00021232	-0.00154917	0.00053166	0.00128731	0.00034861	-0.00017227	0.00008295	-0.00008442	0.00006977	-0.00011419	-0.00031199	0.00002001	0.00063439	0.00030711	-0.00046617	-0.00034070	0.00164601	-0.00032383	-0.00046962	-0.00060495	-0.00033746	0.00057039	-0.00118960	-0.00095939	0.00009972	-0.00017255	0.00027359	-0.00007224	-0.00034632	0.00034935	0.00030516	-0.00062595	-0.00020867	-0.00017350	0.00016730	-0.00076102	0.00031322	-0.00048413	-0.00021348	0.00031947	0.00005690	-0.00035413	-0.00045727	-0.00034818	0.00022755	0.00014268	-0.00039385	-0.00160655	-0.00021665	-0.00060555	-0.00090139	-0.00042434	0.00044158	0.00025402	-0.00006293	-0.00042240	-0.00043677	0.00003185	0.00039891	0.00048157	0.00016917	0.00014614	0.00037936	0.00012255	0.00081974	-0.00044986	-0.00059888	0.00115447	-0.00033618	-0.00018476	-0.00034973	0.00025158	-0.00029349	-0.00024195	0.00055476	-0.00081067	0.00017964	-0.00017546	-0.00009834	0.00004298	-0.00010839	-0.00015408	-0.00050769	-0.00005914	-0.00036535	-0.00137212	0.00047170	-0.00071459	-0.00009863	-0.00003108	0.00064496	-0.00041533	-0.00101693	-0.00059493	-0.00020186	0.00024021	0.00112568	-0.00020417	-0.00016224	-0.00061104	-0.00000019	-0.00090197	0.00027014	-0.00027664	-0.00014180	0.00005271	0.00036123	-0.00056255	-0.00118815	-0.00028834	-0.00042880	0.00041132	-0.00109285	-0.00040936	-0.00072271	0.00028788	0.00009504	-0.00001033	0.00007608	-0.00047180	-0.00050633	-0.00001912	-0.00044694	-0.00074054	-0.00031681	-0.00014749	-0.00006016	0.00075697	-0.00115509	0.00071757	-0.00008726	0.00050299	0.00058596	-0.00010340	0.00085815	0.00037811	0.00035934	0.00010984	0.00074100	0.00009889	-0.00013495	-0.00013898	-0.00051442	0.00012432	-0.00015172	0.00015669	-0.00015936	-0.00037486	-0.00197041	0.00137205	-0.00100389	-0.00120281	0.00114736	-0.00086416	-0.00070798	0.00092895	0.00120292	0.00012870	-0.00110671	-0.00034885	0.00064818	-0.00088767	-0.00041808	0.00325669	0.00123302	-0.00073145	0.00100276	0.00038641	0.00089530	0.00182008	0.00050253	0.00097303	0.00119631	0.00019242	-0.00434620	0.00010813	-0.00079124	-0.00080210	-0.00506634	-0.00012638	-0.00040376	0.00089426	-0.00067589	-0.00240823	-0.00084083	0.00073310	0.00153105	-0.00045589	-0.00289358	-0.00010967	-0.00170861	-0.00017968	-0.00020913	-0.00023261	-0.00010546	0.00167376	-0.00035308	-0.00166198	-0.00023016	0.00244544	0.00201455	-0.00108069	-0.00273487	-0.00165858	0.00192822	0.00143434	0.00255225	0.00188128	0.00014000	0.00176420	-0.00214931	-0.00110313	0.00026915	-0.00017318	-0.00132816	-0.00298112	-0.00075329	0.00014223	-0.00209263	0.00085757	-0.00091767	-0.00187163	-0.00090385	0.00034578	-0.00017685	-0.00174234	-0.00186778	-0.00056660	-0.00221051	0.00170215	-0.00069779	-0.00126446	0.00131930	0.00066438	-0.00149848	-0.00096163	-0.00042346	-0.00030979	0.00035536	0.00035232	-0.00241401	-0.00133564	-0.00196782	-0.00115648	0.00000234	0.00057667	0.00034886	0.00112278	0.00214606	0.00091095	-0.00062281	0.00017015	0.00064832	0.00079103	-0.00002053	-0.00132912	-0.00003324	0.00011675	-0.00028056	-0.00061085	-0.00062530	-0.00061920	0.00011066	0.00110399	-0.00001951	-0.00082920	-0.00104793	-0.00001558	-0.00014353	-0.00015509	-0.00110677	-0.00090787	-0.00059759	-0.00074075	-0.00055226	-0.00090480	-0.00045358	0.00064629	0.00003877	-0.00043478	-0.00060282	-0.00130805	-0.00094572	-0.00061265	-0.00020260	-0.00013953	-0.00061109	0.00032377	0.00056641	-0.00002741	-0.00075498	-0.00096144	-0.00044518	-0.00047234	-0.00042271	0.00032926	-0.00005129	-0.00003423	-0.00025590	0.00028053	0.00016707	0.00022848	0.00019538	-0.00029751	0.00044608	-0.00020309	-0.00050762	-0.00038391	0.00047902	-0.00013929	0.00014407	0.00010700	0.00052931	-0.00012667	-0.00024757	0.00033563	0.00016408	0.00009102	0.00005103	0.00014635	0.00024934	0.00010847	0.00022515	0.00028166	-0.00000484	-0.00015957	0.00047679	0.00008998	0.00039722	0.00062945	-0.00008231	0.00014576	0.51554339
-15.0002	-0.55584724	-21.47483647	-0.45198206	-21.47483647	1.00296569	-21.47483647	0.68132262	1.17713356	0.46649579	0.37927777	-0.30095499	0.02415118	0.62796900	0.76952092	0.38181004	0.29726301	-0.57725115	-0.53427245	-0.56272119	-21.47483647	-21.47483647	-0.42285267	-21.47483647	-21.47483647	0.46697576	1.29455066	-21.47483647	-1.68154335	-0.09940478	-0.12985107	-21.47483647	-0.99059762	0.37768896	-0.15017610	0.50962925	-0.06423879	0.17525962	-0.41082709	-0.00359417	-0.05238281	-0.02509166	0.06639965	-0.00695179	-0.01842358	-0.00445964	-0.00831490	-0.01150012	0.01736271	0.01552020	-0.01100994	-0.01481485	-0.00505990	-0.00131503	-0.00721608	0.00101209	-0.00458593	0.00254611	-0.00133622	0.00496500	0.00087811	0.00110936	-0.00266719	0.00110954	-0.00065819	-0.00214909	-0.00135801	0.00402371	0.00174172	0.00119713	0.00008033	-0.00231586	-0.00147849	-0.00208337	0.00003871	-0.00180016	0.00397938	0.00056114	0.00118209	-0.00224731	0.00491429	0.00354994	-0.00189915	0.00129439	-0.00461317	-0.00190643	-0.00691985	-0.00514438	0.00372592	0.00529743	-0.00969406	-0.00514622	0.00649014	0.00741264	-0.00102160	0.00225438	-0.00915986	-0.00407967	-0.00020757	-0.00060186	0.00117231	0.00120828	-0.00132503	0.00250610	0.00189085	-0.00203913	-0.00102729	-0.00037207	0.00121163	-0.00472494	0.00181736	-0.00480797	-0.00283019	-0.00677679	0.00608369	0.00128419	-0.00338699	-0.00560274	-0.00660680	-0.00268837	-0.00225865	-0.00082040	0.00534446	-0.00225017	-0.00135032	-0.00070780	0.00076006	-0.00097193	-0.00134980	-0.00157563	-0.00083987	-0.00012300	0.00148000	-0.00240247	-0.00012301	-0.00013439	0.00085015	-0.00081280	-0.00045968	0.00028650	0.00044313	-0.00076104	0.00095494	-0.00003211	-0.00011924	-0.00023965	0.00028327	-0.00067157	0.00103284	0.00027554	0.00015661	-0.00023812	-0.00034615	0.00023228	-0.00000692	0.00010425	0.00048267	-0.00012443	0.00000387	0.00002036	-0.00074460	0.00083321	-0.00044685	0.00069313	-0.00072992	-0.00029203	-0.00005342	0.00053582	-0.00083356	-0.00016880	-0.00088313	0.00089625	0.00046629	0.00038796	0.00031393	-0.00035582	0.00047129	0.00026248	0.00037661	0.00153438	0.00020608	-0.00031668	0.00004973	0.00012713	0.00058067	-0.00024152	0.00087237	-0.00024509	0.00092565	-0.00096024	-0.00072341	0.00027450	0.00036643	0.00097026	-0.00004118	-0.00025839	0.00081893	-0.00054207	0.00005254	-0.00049895	-0.00029441	0.00065060	-0.00024649	-0.00010853	-0.00008367	-0.00021116	0.00101989	0.00020744	0.00005891	0.00078872	0.00036990	0.00007366	-0.00015544	-0.00082220	0.00063871	-0.00044927	0.00026585	-0.00032797	-0.00009044	0.00003234	-0.00002832	0.00007960	-0.00028346	0.00028947	0.00066367	-0.00008338	-0.00077519	-0.00134861	-0.00101187	-0.00047538	-0.00078697	-0.00011864	0.00008470	0.00001074	-0.00038777	-0.00019818	-0.00019115	-0.00012966	0.00029104	0.00029905	0.00042140	-0.00009426	0.00088144	0.00022319	0.00115595	-0.00075366	-0.00001651	0.00136472	0.00010223	-0.00043011	-0.00058349	0.00053832	0.00013331	-0.00010693	0.00018261	-0.00063981	0.00015592	0.00003657	0.00006852	0.00033092	-0.00012187	0.00014388	-0.00036467	0.00041180	0.00058521	-0.00055729	0.00044363	0.00047469	-0.00028623	0.00049147	0.00012928	-0.00042339	0.00020516	0.00002232	0.00015071	-0.00013675	0.00097375	-0.00024756	-0.00015871	-0.00073326	0.00004940	-0.00097296	-0.00004017	-0.00010077	0.00013001	0.00003462	0.00005428	-0.00033790	-0.00049490	0.00013732	-0.00022011	-0.00014281	-0.00016078	-0.00047464	-0.00030962	0.00049619	-0.00017692	0.00011893	0.00060648	-0.00022008	0.00108360	0.00079336	-0.00002811	-0.00022371	0.00009848	-0.00040428	0.00008586	-0.00020114	-0.00031673	0.00028091	0.00028190	0.00034030	0.00024125	-0.00023116	0.00072157	0.00077329	0.00057759	0.00009424	0.00013500	-0.00058001	0.00029003	-0.00123257	0.00033233	-0.00084951	0.00091441	0.00000604	-0.00003896	-0.00028476	-0.00128304	0.00140462	-0.00061651	-0.00175132	-0.00027096	-0.00121417	0.00098237	0.00087721	0.00015458	0.00043747	-0.00097996	-0.00159052	0.00104243	-0.00026713	0.00193172	0.00139400	0.00131721	-0.00028551	0.00225629	-0.00033485	0.00213514	0.00075191	0.00035255	-0.00148704	0.00013296	0.00154007	-0.00140538	0.00228266	-0.00048285	-0.00166959	-0.00147306	0.00078062	-0.00209349	0.00161826	-0.00163002	-0.00247891	-0.00074712	0.00002987	0.00078128	0.00050618	-0.00169163	0.00064202	-0.00203633	-0.00177992	0.00112105	-0.00171201	-0.00158876	0.00109775	0.00122540	-0.00073987	0.00205613	-0.00048659	0.00129668	-0.00079823	-0.00035601	-0.00062793	0.00170054	0.00085774	0.00206853	0.00207384	0.00115922	0.00072454	-0.00115299	-0.00130976	0.00112039	0.00165320	0.00219980	-0.00074508	0.00046404	0.00056089	0.00054511	-0.00056115	-0.00138771	-0.00022764	-0.00019056	0.00022403	0.00125866	-0.00201410	0.00002756	-0.00029794	0.00144095	0.00111334	-0.00175806	0.00049308	0.00008775	0.00120930	-0.00134177	-0.00185472	0.00030536	-0.00136912	-0.00036010	-0.00080413	0.00041146	0.00185477	-0.00001805	-0.00107809	0.00121669	0.00053950	0.00175354	0.00024213	0.00036232	-0.00077785	0.00126057	-0.00013084	0.00046085	0.00060130	0.00059056	-0.00011708	0.00041460	0.00057469	0.00030893	-0.00019682	0.00013763	0.00014878	-0.00039549	0.00049407	-0.00060667	-0.00010917	-0.00023662	0.00018678	-0.00027786	-0.00037813	-0.00022216	0.00066864	-0.00026634	0.00008901	-0.00014290	-0.00065755	0.00024615	0.00032973	0.00018803	-0.00087085	-0.00044708	0.00106291	-0.00078911	0.00004501	-0.00003546	0.00024507	-0.00013262	-0.00074510	-0.00011797	-0.00044775	-0.00062311	-0.00051514	-0.00036074	-0.00016073	0.00016625	0.00000957	0.00037601	-0.00083742	0.00053381	0.00002944	0.00098839	0.00043005	0.00001152	-0.00041207	0.00027373	0.00002281	-0.00018032	-0.00040456	0.00014765	-0.00050699	-0.00036507	0.00056031	0.00062157	0.00021736	0.00010201	-0.00020026	0.00011685	0.00002744	-0.00011388	-0.00016759	-0.00003694	0.00007135	0.00003128	0.00023428	0.00012866	-0.00002841	0.00017182	0.00018179	0.00015047	0.00047161	0.00026489	0.00030608	1.04489319
-10.0002	-0.05716607	1.24967444	-0.01011333	-0.94906610	0.80600601	-21.47483647	1.01991089	0.63730381	0.17701419	-0.32382172	0.25678819	0.91027248	-0.08430075	0.59655398	1.17967999	-21.47483647	-0.42091763	-0.50835490	-0.47857395	0.21241841	0.50858533	1.14984334	-0.21472181	-21.47483647	-21.47483647	0.43173143	-21.47483647	1.71316886	0.13589707	-21.47483647	-0.37616589	1.54545894	0.12116390	-21.47483647	-0.21906942	0.30406916	0.21989201	0.15937460	-0.06033710	-0.04913572	0.03671727	-0.01438815	-0.01638014	-0.02436571	-0.05262356	-0.03081725	-0.03005990	0.00096569	0.00443101	-0.00776771	-0.00074836	-0.00496466	-0.00135286	0.00210679	-0.00048592	0.00241236	0.00254207	-0.00010112	0.00679582	-0.00276535	0.00095862	-0.00027579	0.00150389	-0.00234542	-0.00418462	-0.00430550	0.00430099	0.00308682	0.00082195	0.00106624	-0.00414794	-0.00272524	-0.00036668	0.00255872	-0.00184684	0.00190955	0.00090949	0.00380847	-0.00212817	0.00594107	-0.00138683	0.00012858	0.00021530	0.00185873	0.00444636	0.00171880	0.00240811	0.00531466	0.00521363	-0.00653448	-0.00938554	0.00996767	0.00108100	0.00021392	0.00170219	-0.00245871	0.00139801	0.00339447	-0.00195929	0.00062297	0.00041825	-0.00071694	0.00350889	0.00151868	-0.00119028	0.00744541	0.00813355	0.00842821	0.00239922	0.01053780	0.00048366	0.00236137	-0.00144218	0.01194512	0.00080989	0.00038168	-0.00165091	-0.00518453	0.00038578	-0.00084653	-0.00033781	0.00632625	0.00008667	0.00025404	0.00189704	0.00171655	0.00162338	-0.00091567	0.00122693	-0.00157911	0.00075547	0.00174338	-0.00022820	0.00062337	0.00072711	0.00059147	0.00107621	-0.00061948	-0.00015165	-0.00046269	-0.00215914	0.00055595	0.00055857	0.00069018	0.00001156	0.00059658	-0.00075938	0.00012890	-0.00047396	-0.00060478	0.00044640	-0.00003176	-0.00016608	-0.00136757	0.00104450	0.00057249	0.00008408	0.00050604	0.00037517	0.00044427	-0.00045681	0.00026586	0.00055318	0.00066257	-0.00005516	-0.00127058	0.00020469	-0.00002886	-0.00010233	-0.00155481	0.00089156	0.00171379	0.00046188	0.00108845	-0.00023944	-0.00013392	0.00030210	0.00052184	0.00088835	0.00057543	-0.00039227	0.00077623	-0.00036535	-0.00006913	0.00010334	0.00075863	-0.00078390	0.00038165	-0.00056068	-0.00047493	-0.00022912	0.00083839	-0.00000967	0.00005502	0.00023552	0.00033291	0.00017933	-0.00078564	-0.00072680	0.00007570	0.00105034	-0.00034236	-0.00071581	-0.00063620	0.00046114	0.00016385	0.00138484	-0.00052278	0.00152292	0.00061537	0.00001018	-0.00025183	-0.00087088	0.00079581	-0.00026431	-0.00022818	0.00028807	-0.00048884	0.00012471	0.00002397	0.00000562	0.00008954	-0.00044052	0.00031354	0.00016097	-0.00015002	-0.00071463	0.00042676	-0.00054520	-0.00005068	-0.00026125	0.00037625	0.00119084	0.00007417	0.00030485	0.00033630	0.00045101	0.00060998	-0.00012854	-0.00037783	0.00071871	0.00125075	0.00027928	0.00072777	-0.00006750	0.00037040	0.00064747	-0.00056512	-0.00050905	-0.00027421	-0.00007157	-0.00052834	-0.00052219	0.00101668	0.00007153	0.00035774	-0.00017141	0.00024928	0.00042223	0.00006373	-0.00031124	-0.00072732	-0.00038151	-0.00050510	-0.00037684	0.00072999	0.00025813	0.00045348	0.00067039	0.00000034	-0.00015780	-0.00099855	0.00016005	-0.00006801	0.00004324	0.00128435	0.00000423	-0.00009567	-0.00001207	0.00000805	-0.00072233	0.00019724	0.00014853	-0.00007190	-0.00067834	0.00004901	0.00011345	-0.00036057	0.00024836	0.00044017	0.00041167	0.00019352	0.00017212	-0.00021842	0.00054455	-0.00017533	0.00091362	-0.00022750	0.00054269	0.00080963	0.00092511	-0.00072788	-0.00073002	0.00014190	0.00044563	-0.00059100	-0.00005800	-0.00067912	0.00102178	0.00047427	0.00091886	0.00001650	-0.00014182	0.00101540	-0.00063775	-0.00003770	-0.00018190	0.00044091	0.00033542	0.00062233	-0.00064706	0.00051144	-0.00052318	0.00133581	0.00073806	-0.00015009	-0.00069896	0.00059300	0.00215230	-0.00092226	-0.00217654	0.00127600	0.00066154	0.00165445	0.00091907	0.00015956	0.00069739	-0.00033825	0.00084439	0.00052337	-0.00106380	0.00121763	0.00248358	0.00142980	-0.00053937	0.00097105	0.00065073	0.00087643	0.00019860	0.00112217	-0.00009445	0.00218792	0.00077337	-0.00229392	0.00095767	0.00051107	-0.00131789	-0.00187691	-0.00094906	-0.00031362	0.00031926	0.00066964	-0.00268606	-0.00027473	0.00133383	0.00093477	-0.00059802	-0.00122034	0.00025020	-0.00021112	-0.00081727	0.00046977	-0.00112107	0.00009842	0.00210111	0.00048858	0.00048425	0.00079889	0.00253348	0.00144793	-0.00055319	0.00078753	-0.00086617	0.00229847	0.00136206	0.00241442	-0.00031463	0.00033535	0.00252858	-0.00129179	-0.00228560	0.00090756	0.00015964	-0.00038954	-0.00250972	-0.00037570	0.00111504	-0.00294528	0.00103731	0.00158354	-0.00025454	0.00119520	-0.00050510	0.00050737	-0.00132581	-0.00032515	-0.00178063	0.00147149	0.00076158	-0.00136480	-0.00187697	-0.00007507	0.00237013	0.00151827	-0.00173186	0.00000023	-0.00057218	-0.00054897	0.00109071	-0.00171424	0.00129431	0.00019969	0.00011248	0.00047180	0.00047591	0.00122829	0.00059435	0.00084783	-0.00006618	0.00073900	-0.00013199	0.00065970	0.00160441	0.00083283	-0.00107142	-0.00009944	0.00048566	-0.00024440	0.00032928	0.00052598	0.00006554	0.00071083	0.00010431	0.00054694	-0.00059013	-0.00062926	-0.00043363	0.00068418	-0.00053495	-0.00023917	-0.00071247	-0.00040101	-0.00065321	0.00077343	-0.00022810	-0.00020875	0.00003308	-0.00004415	-0.00048639	-0.00127919	-0.00095675	-0.00096039	-0.00014135	0.00071305	0.00013178	0.00029473	-0.00100367	-0.00005227	-0.00090285	-0.00049004	-0.00029239	0.00022166	0.00037002	0.00003609	0.00024260	0.00026345	-0.00096025	-0.00040947	0.00051408	0.00013716	-0.00013609	0.00045545	-0.00015904	0.00039711	0.00028508	-0.00048161	-0.00014515	0.00052455	0.00032776	-0.00015994	0.00033762	0.00022082	-0.00049360	0.00017305	0.00006971	-0.00001101	-0.00008577	-0.00009953	0.00000874	-0.00006251	-0.00018804	0.00011715	0.00024781	0.00013866	0.00005170	0.00026804	0.00007412	-0.00005917	0.00026639	0.00007375	-0.00018643	0.10358841
-9.0002	0.68615846	0.59762698	-0.68799638	0.09083012	1.06791484	0.26083535	-21.47483647	0.16882867	-21.47483647	-1.03839624	0.25972420	-0.87676335	0.09844816	0.60134713	-21.47483647	-21.47483647	-0.71935546	0.91356107	0.08460626	-21.47483647	-0.10357808	-21.47483647	-21.47483647	-21.47483647	0.63359998	-0.58037227	-21.47483647	-21.47483647	-0.10069005	-21.47483647	-1.44595301	-0.19425949	0.60886373	0.70834053	-0.31238375	0.12893826	-0.34563530	0.15127773	-0.01799837	0.10569785	-0.03360165	0.01429536	0.03134793	0.03588460	-0.03766844	-0.00504772	-0.00577604	-0.00008788	0.02362466	-0.00040257	-0.00312091	-0.00120820	0.00523988	-0.00050928	0.00454498	0.00382316	-0.00276792	-0.00178158	0.00222682	0.00201710	0.00115456	-0.00006302	-0.00409636	-0.00147619	-0.00613560	-0.00406346	0.00435847	0.00257632	0.00008121	-0.00187907	-0.00184669	0.00055460	-0.00089414	-0.00148873	-0.00205040	0.00107170	0.00213245	0.00072385	0.00164547	0.00418472	-0.00162373	-0.00351795	0.00075347	-0.00416628	-0.00094029	0.00518658	0.00203706	0.00779892	0.00598821	-0.00792892	-0.00773399	0.00287334	0.00296779	-0.00345052	0.00213644	0.00473950	0.00122877	-0.00031208	-0.00055533	0.00271631	-0.00106236	-0.00156112	0.00271164	0.00235537	-0.00414757	-0.00070965	0.00005213	0.00048991	-0.00669329	0.00644039	-0.00372452	0.00038924	-0.00123224	0.00444437	-0.00157438	-0.00118518	-0.00286997	-0.00760823	-0.00189285	-0.00063833	-0.00107937	0.00588043	-0.00182557	-0.00103386	-0.00100505	0.00030729	0.00015114	-0.00108394	-0.00146709	0.00101999	-0.00160854	0.00057764	-0.00095593	0.00084823	-0.00134493	0.00131104	0.00110395	-0.00075795	-0.00076075	-0.00157949	-0.00056667	-0.00078750	-0.00085652	0.00037768	0.00017689	-0.00134368	-0.00109177	0.00061880	0.00086739	-0.00038185	0.00029554	-0.00028949	-0.00033508	-0.00126501	0.00110533	0.00015420	0.00082489	-0.00065936	-0.00011484	-0.00018593	-0.00077151	-0.00021837	0.00011616	0.00066756	0.00025977	-0.00012540	0.00005075	-0.00034627	0.00000622	-0.00029665	0.00082109	0.00019170	0.00025234	0.00086122	-0.00043582	-0.00027886	0.00093846	0.00014699	0.00094492	-0.00010292	0.00036960	0.00006891	0.00005755	0.00142062	0.00036054	-0.00015368	0.00079538	-0.00017971	-0.00017190	-0.00057347	0.00004988	0.00082817	-0.00166757	0.00055293	0.00008562	0.00022772	0.00038203	0.00020892	-0.00073756	-0.00073907	0.00029718	0.00039931	-0.00070926	-0.00036596	-0.00024982	0.00120210	0.00047621	-0.00021151	0.00144744	0.00040821	0.00005921	-0.00127474	-0.00002146	-0.00015566	0.00004399	0.00048281	0.00109546	-0.00040085	-0.00058404	0.00009652	-0.00011375	-0.00017916	0.00054690	0.00001613	-0.00069871	-0.00031272	0.00034106	-0.00032894	-0.00076298	0.00058024	-0.00049733	-0.00021352	0.00069418	-0.00032977	-0.00056379	-0.00034989	0.00059872	0.00157410	-0.00039606	-0.00027788	0.00064548	0.00039769	0.00026971	0.00097280	-0.00030046	0.00036259	0.00057995	-0.00015655	0.00024622	-0.00071242	0.00041071	-0.00023501	0.00036265	0.00058971	-0.00041110	0.00054892	0.00075203	0.00037165	-0.00001680	-0.00003554	-0.00008509	-0.00068921	0.00028488	-0.00014294	-0.00090684	-0.00047572	-0.00022221	0.00045583	0.00039309	0.00029270	0.00013634	-0.00047846	0.00021891	0.00058433	0.00015213	0.00076490	-0.00044817	0.00035265	-0.00028949	0.00018341	-0.00059658	0.00049691	-0.00013520	-0.00017110	-0.00001447	0.00021070	-0.00031401	-0.00034613	0.00031185	-0.00022252	0.00019444	0.00011565	-0.00021840	-0.00040337	-0.00008381	-0.00046313	0.00054783	-0.00011123	-0.00017075	0.00020008	0.00047471	-0.00050370	-0.00046804	0.00010361	0.00069572	-0.00014634	-0.00040955	-0.00015151	0.00065763	0.00102073	0.00043325	0.00069923	-0.00080483	-0.00013172	-0.00063930	0.00021919	-0.00008376	0.00075498	0.00080314	0.00029971	-0.00124520	-0.00114667	-0.00084368	0.00153756	-0.00035081	0.00015329	-0.00021450	-0.00085131	0.00087546	-0.00065609	-0.00176702	-0.00046209	0.00078628	0.00125367	0.00068653	0.00027300	0.00106245	-0.00060579	0.00025980	0.00041571	0.00043677	-0.00019223	0.00035671	0.00040163	-0.00074116	0.00197986	-0.00088287	0.00137066	0.00049725	-0.00023503	-0.00123664	-0.00076863	0.00194453	-0.00218441	-0.00216749	0.00042598	-0.00044466	-0.00266567	0.00021091	-0.00097339	0.00219073	-0.00133695	-0.00326016	-0.00059366	0.00238081	0.00021322	-0.00049528	-0.00086729	0.00184113	0.00073281	0.00091122	0.00244390	0.00017801	-0.00201669	0.00051445	0.00001688	0.00070640	0.00029119	0.00179141	0.00301237	-0.00092325	0.00046177	0.00020708	0.00469897	0.00313348	0.00237710	0.00199975	0.00086156	0.00397063	-0.00114962	0.00018903	0.00183086	0.00159471	-0.00173871	-0.00091548	0.00142671	0.00102614	-0.00209604	0.00277828	-0.00125424	0.00082695	-0.00075141	0.00172008	0.00154409	-0.00037389	0.00010455	0.00041191	0.00041436	0.00135909	-0.00086772	-0.00301242	0.00145911	0.00226722	-0.00034927	-0.00009814	0.00154284	-0.00109780	0.00129819	-0.00103503	-0.00264745	0.00083490	-0.00136646	-0.00123430	-0.00024838	0.00074771	0.00178169	0.00023543	-0.00010481	0.00041774	-0.00060634	0.00061922	0.00063728	0.00204313	0.00107441	-0.00039843	0.00023328	0.00033933	0.00017442	-0.00095645	-0.00008324	-0.00041440	-0.00034071	0.00063453	-0.00022143	-0.00026956	0.00069771	-0.00093325	0.00000978	0.00039562	-0.00008438	-0.00050994	-0.00024770	0.00045260	-0.00017284	-0.00020436	0.00007957	0.00103493	0.00106356	0.00023835	-0.00072279	-0.00062118	0.00008333	0.00040576	-0.00002577	0.00089143	0.00006216	0.00002387	-0.00015777	-0.00000706	-0.00027903	-0.00026948	-0.00016526	0.00073271	-0.00008006	0.00013284	0.00046371	-0.00061924	0.00044057	0.00065820	0.00136638	0.00055743	0.00042372	0.00025259	0.00077168	0.00026281	-0.00012433	-0.00015043	0.00047879	0.00011647	0.00025463	0.00050980	0.00073065	-0.00016357	0.00012648	0.00038149	0.00024143	0.00017308	0.00025254	0.00008902	0.00029960	0.00004084	0.00041588	0.00018095	0.00013756	-0.00009753	0.00022107	0.00026037	0.00055679	0.00035450	0.00047477	0.00023812	0.46218151
-8.0002	-0.14709014	-21.47483647	0.63714731	-21.47483647	-1.64873207	-0.50885201	0.59482083	-0.18943350	-0.45782396	1.62730062	-0.28359509	-21.47483647	-0.14170228	-21.47483647	-21.47483647	-21.47483647	-0.49196111	-21.47483647	-21.47483647	-21.47483647	-0.04998662	-21.47483647	-21.47483647	-21.47483647	2.19360042	0.68115428	-21.47483647	-21.47483647	0.30398197	-21.47483647	0.63629556	-0.16024709	0.01794796	0.00456222	-0.22817976	-0.56762612	0.17507935	-0.29186349	0.16175513	0.05773647	0.00577747	0.00324201	0.04757417	-0.01346239	-0.01205869	0.01097976	-0.00488771	0.01022059	0.02003514	-0.00759862	-0.00918696	0.00495148	-0.00119426	-0.00242487	0.00083825	0.00052881	-0.00185692	-0.00073642	-0.00112106	0.00119061	-0.00025813	0.00220859	-0.00174424	-0.00056018	-0.00088054	-0.00175800	0.00430823	0.00075585	-0.00010017	-0.00241480	-0.00234945	-0.00081202	-0.00230545	0.00325929	-0.00170681	0.00052969	0.00302624	0.00127054	0.00136053	0.00217490	-0.00287823	-0.00034735	-0.00043689	-0.00503558	0.00294200	0.00105610	-0.00504973	0.00339261	-0.00213360	-0.00293938	-0.01093702	0.00257633	0.00581637	0.00161739	0.00400248	-0.00086975	-0.00167082	0.00216186	0.00020840	-0.00202242	0.00162560	0.00009078	0.00358101	0.00287361	-0.00151217	0.00189442	0.00068116	-0.00013775	-0.00635315	0.00419118	-0.00149848	0.00119356	-0.00216524	0.00862028	0.00159625	-0.00182927	-0.00342981	-0.00458413	-0.00049964	-0.00251179	-0.00086378	0.00513582	-0.00221168	-0.00290053	-0.00181367	-0.00012112	-0.00062047	-0.00228178	0.00060770	-0.00108841	-0.00087376	0.00076466	0.00006559	0.00129738	0.00024114	0.00156113	-0.00011431	-0.00139382	0.00077353	-0.00118200	-0.00093103	-0.00091987	-0.00040010	0.00007377	0.00006219	0.00015050	-0.00021992	0.00020087	0.00048288	0.00017183	-0.00027536	-0.00089190	-0.00034555	-0.00032772	0.00045283	-0.00063875	-0.00018251	0.00026819	-0.00074146	0.00054437	-0.00028712	-0.00002306	-0.00014273	-0.00026840	-0.00020081	-0.00047425	0.00023240	0.00004714	-0.00046039	-0.00021788	0.00049230	0.00008364	-0.00024437	-0.00025921	-0.00039752	0.00003637	0.00009510	0.00033680	0.00067174	0.00013268	0.00009297	0.00010353	0.00060987	0.00049475	0.00078340	0.00083810	0.00077848	-0.00026381	0.00051345	-0.00067486	-0.00030264	-0.00016931	-0.00126913	0.00028676	-0.00007449	0.00112366	-0.00062276	-0.00016625	-0.00003927	0.00010323	0.00042896	0.00006798	-0.00092951	-0.00023135	0.00084971	0.00062505	0.00048686	-0.00096005	-0.00017305	0.00013991	-0.00031761	-0.00036998	-0.00036081	0.00104721	-0.00001425	0.00054341	-0.00027332	-0.00014607	-0.00038464	0.00101022	0.00002613	-0.00067278	0.00005647	-0.00066746	-0.00066740	0.00116814	-0.00093041	-0.00000600	-0.00140575	0.00026241	-0.00009913	-0.00045076	0.00030039	-0.00028816	-0.00034653	0.00005190	-0.00025912	0.00025589	0.00009335	0.00021582	0.00050994	-0.00029649	0.00010027	0.00036751	-0.00065306	-0.00040209	0.00060537	-0.00048544	-0.00006166	-0.00074286	-0.00073160	-0.00050145	0.00037231	-0.00036077	-0.00089241	-0.00015118	-0.00054013	0.00026852	0.00064408	-0.00049120	-0.00025500	-0.00106231	-0.00044750	-0.00071957	-0.00054890	0.00113270	-0.00068527	-0.00054920	0.00032661	0.00012175	-0.00006874	-0.00080589	-0.00023843	0.00012827	-0.00029544	0.00040504	0.00000422	-0.00029545	-0.00065268	-0.00030299	-0.00088355	0.00019899	-0.00016233	-0.00029057	-0.00026707	0.00010634	-0.00060029	-0.00082070	0.00029106	0.00008318	-0.00023142	-0.00066998	-0.00079930	-0.00072977	-0.00018000	-0.00041122	-0.00031094	0.00007822	-0.00163972	0.00028967	0.00002994	-0.00033297	-0.00091510	0.00016231	-0.00025433	-0.00034177	-0.00004158	-0.00164842	0.00085206	0.00046858	0.00002890	0.00015209	-0.00095467	0.00100031	-0.00104792	-0.00035636	-0.00003016	-0.00027437	-0.00035653	-0.00048279	-0.00077992	-0.00026820	-0.00129201	-0.00050107	-0.00080156	-0.00047897	-0.00041263	-0.00124572	0.00199006	-0.00074553	-0.00261835	0.00004099	-0.00080087	0.00025245	0.00080478	0.00058740	-0.00015687	-0.00241072	-0.00063903	-0.00020626	-0.00161715	0.00048903	0.00115945	0.00007286	-0.00107739	0.00176732	0.00056149	-0.00013275	-0.00031996	-0.00101031	0.00059119	-0.00053382	0.00012386	-0.00181975	0.00079450	-0.00010869	-0.00011816	-0.00282503	0.00019563	-0.00007486	0.00258261	-0.00193606	-0.00346699	0.00002355	0.00172825	0.00110005	-0.00059315	-0.00077012	0.00089338	-0.00314798	0.00262742	0.00194130	-0.00080063	0.00019642	0.00059937	-0.00026990	0.00008264	-0.00179447	-0.00027388	0.00144779	-0.00253270	-0.00045128	0.00136741	0.00111162	0.00072468	0.00207036	0.00067824	-0.00027639	0.00093594	-0.00204028	-0.00197295	0.00196992	0.00029522	-0.00001652	-0.00179975	0.00089778	0.00108689	-0.00232521	-0.00021021	-0.00145579	-0.00192542	-0.00113958	-0.00216513	0.00062108	-0.00209278	-0.00054835	-0.00236863	0.00079676	0.00015972	-0.00122045	0.00006436	0.00057221	-0.00060170	-0.00111727	-0.00170547	-0.00101471	-0.00124326	-0.00147234	-0.00033314	-0.00167222	-0.00041567	-0.00107247	-0.00187088	-0.00089782	0.00014999	0.00061702	-0.00066537	0.00024683	0.00046767	-0.00130943	0.00075282	0.00019525	0.00003972	-0.00013012	0.00002810	0.00044973	0.00011310	-0.00104488	-0.00063960	-0.00047044	-0.00087557	0.00042813	-0.00046546	-0.00049684	-0.00068566	-0.00110092	-0.00051476	-0.00050532	-0.00038005	-0.00095727	-0.00126393	-0.00122214	-0.00006079	0.00044120	-0.00058572	0.00018450	0.00044531	0.00011350	-0.00016423	-0.00002284	-0.00041023	-0.00049834	-0.00057604	-0.00010122	-0.00015089	0.00002330	-0.00067570	-0.00037710	-0.00043601	-0.00102094	0.00002781	0.00014692	0.00046496	0.00013729	0.00014604	0.00028104	-0.00070947	0.00009894	0.00039423	0.00039710	0.00053198	0.00051916	-0.00021893	0.00031386	0.00026403	0.00007283	-0.00043806	0.00018142	-0.00008719	-0.00023589	0.00033678	0.00043948	-0.00054938	-0.00009762	-0.00006152	-0.00000916	0.00031594	-0.00016169	0.00006910	-0.00003667	0.00011831	0.00020385	-0.00011940	-0.00017756	-0.00026571	0.00010491	-0.00013765	0.00027869	0.00040800	0.00009351	0.00029273	0.57706920
-7.0002	0.47038043	-0.21511601	0.06010198	-21.47483647	-21.47483647	-0.64906481	0.11270729	0.69302209	-1.35938478	-0.36749235	1.12167075	0.55065161	0.59253334	1.03487062	0.19082518	-21.47483647	1.00397349	0.11516715	1.04540634	-21.47483647	0.26960541	-21.47483647	-21.47483647	-21.47483647	1.01395369	-0.15609631	-21.47483647	0.48142795	0.20406270	-0.57112718	-1.99391794	-21.47483647	-0.19749041	0.46012954	-0.68854722	0.37953936	0.34590831	-0.07266176	0.01611298	0.00584598	0.04315774	-0.02579042	0.00923321	0.05685651	-0.03193862	-0.00122740	-0.00457568	0.01471184	0.02405793	-0.00195031	-0.00538531	-0.01163194	0.00439602	0.00163337	0.00299494	0.00219320	-0.00184970	0.00555457	0.00312077	-0.00181933	0.00125434	-0.00231176	0.00047391	-0.00021059	-0.00207220	-0.00026249	0.00440550	0.00235172	-0.00251452	-0.00286850	-0.00104081	-0.00049351	-0.00126498	0.00143268	-0.00196340	0.00085048	0.00065524	0.00256136	0.00164014	0.00590305	0.00192554	-0.00514623	-0.00174300	-0.00358674	0.00277661	0.00180447	0.00654250	0.00419128	-0.00692326	0.00001476	-0.00838180	0.00638940	0.00039794	-0.00254412	0.00170202	0.00003926	0.00243737	0.00005372	0.00094604	0.00321411	-0.00123820	0.00142083	0.00371008	-0.00090679	-0.00555710	-0.00174181	-0.00061995	-0.00067103	-0.00491911	0.00519282	-0.00208050	0.00004846	-0.00641666	0.00726035	-0.00021326	-0.00144896	-0.00632745	-0.00778527	-0.00331739	-0.00440429	-0.00136748	0.00173884	-0.00349087	-0.00287426	-0.00102593	-0.00201203	-0.00046423	0.00062604	-0.00071863	-0.00239043	-0.00069993	0.00046971	-0.00118796	-0.00043555	-0.00165709	0.00046818	-0.00014003	-0.00188474	-0.00000495	-0.00040025	0.00063601	-0.00022001	-0.00009846	0.00145616	-0.00071527	-0.00055903	0.00033319	-0.00036549	-0.00025543	-0.00029490	0.00036375	-0.00130208	-0.00109146	-0.00212277	0.00089126	0.00000971	0.00013898	0.00114846	-0.00016554	0.00090661	0.00003225	-0.00034359	0.00001514	-0.00024424	0.00018862	0.00015467	-0.00033496	-0.00068256	0.00080718	-0.00073128	0.00052556	0.00139345	0.00016968	0.00035482	-0.00032103	0.00017175	0.00070982	0.00050728	0.00022293	0.00035538	-0.00165160	-0.00007650	0.00032007	0.00080905	0.00029438	0.00067730	-0.00058915	0.00029704	-0.00039018	-0.00017981	-0.00082706	0.00085601	-0.00106634	-0.00056043	0.00005634	0.00022131	-0.00041997	0.00007990	-0.00001590	0.00069364	0.00064357	0.00042072	0.00013989	-0.00008757	0.00068042	0.00025798	0.00114826	-0.00048747	0.00110747	0.00023207	0.00010639	-0.00016925	-0.00083969	-0.00100333	-0.00032091	0.00046325	-0.00009652	-0.00043718	0.00058190	-0.00014064	-0.00085811	0.00014747	0.00027460	0.00017878	0.00044827	0.00001531	-0.00159672	-0.00010564	-0.00054351	0.00011747	-0.00049469	0.00026373	-0.00006166	0.00036421	-0.00051082	0.00013042	0.00092955	-0.00041939	-0.00005941	-0.00013285	-0.00002723	0.00011903	0.00009799	0.00165551	-0.00101527	0.00002593	0.00088234	0.00023523	-0.00011607	-0.00014938	-0.00009973	-0.00039855	-0.00004776	-0.00019401	-0.00034308	0.00096137	0.00034826	0.00051078	0.00014559	-0.00003108	0.00013019	-0.00053709	-0.00029394	-0.00013253	-0.00076794	0.00049191	-0.00012281	-0.00003854	0.00034025	0.00019441	-0.00015325	-0.00047266	0.00021090	0.00023122	-0.00010909	0.00074123	0.00026623	0.00001361	0.00023270	0.00019740	-0.00126100	0.00016394	-0.00007159	-0.00011785	0.00027849	0.00057984	-0.00008870	-0.00057985	0.00022150	0.00028305	0.00018942	-0.00035132	0.00055750	-0.00001443	0.00003278	0.00001535	0.00033524	0.00021042	-0.00020032	0.00107785	0.00004004	-0.00077627	-0.00075079	0.00008957	0.00035369	-0.00043817	0.00041359	-0.00084438	-0.00001689	-0.00036458	-0.00041917	-0.00047462	0.00073085	0.00143639	-0.00054103	0.00030805	0.00059234	0.00075094	-0.00052579	0.00074964	-0.00044700	-0.00001054	-0.00058552	0.00088906	0.00074788	0.00024461	-0.00161326	-0.00181326	0.00183682	0.00114850	-0.00117518	-0.00039910	0.00054973	0.00022575	0.00185062	0.00045751	0.00094721	-0.00105343	-0.00088953	-0.00020216	-0.00105516	0.00290662	0.00144518	0.00059814	-0.00012695	0.00112678	-0.00226890	0.00161257	0.00135646	0.00023432	-0.00020281	-0.00137977	-0.00067158	-0.00170746	0.00138077	-0.00004608	0.00018045	-0.00232193	0.00010156	0.00126226	0.00338211	-0.00068524	-0.00251062	0.00128112	0.00000506	0.00178473	-0.00150816	-0.00152069	0.00062397	0.00084739	0.00193589	0.00228513	0.00086858	0.00019558	0.00094774	0.00012028	0.00149060	-0.00002904	0.00197677	0.00247860	-0.00108255	0.00243677	-0.00117076	0.00166366	0.00206877	0.00259934	0.00111276	0.00171602	0.00262760	0.00047406	-0.00098055	0.00188589	-0.00016414	-0.00160564	-0.00139502	0.00085382	0.00135315	-0.00340993	0.00156201	-0.00101384	-0.00033770	-0.00082635	-0.00046381	-0.00027337	-0.00027022	0.00175647	-0.00024102	0.00088499	0.00045087	0.00001935	0.00034210	0.00363244	0.00080329	-0.00006655	-0.00070504	0.00052390	-0.00032797	0.00148386	-0.00148048	-0.00021913	0.00081200	-0.00068546	-0.00056444	-0.00064261	0.00039658	0.00062980	-0.00007664	0.00121616	-0.00036455	-0.00005965	0.00001565	0.00108469	0.00214276	0.00036271	-0.00142177	-0.00027068	0.00009035	-0.00055918	0.00077754	-0.00051653	-0.00016888	-0.00073844	0.00027653	-0.00018346	-0.00110460	-0.00077216	0.00048969	-0.00008577	-0.00012635	-0.00120151	-0.00092751	-0.00010853	0.00027349	0.00020307	-0.00022117	-0.00006906	0.00052927	0.00041730	-0.00064776	-0.00007640	0.00024720	-0.00000928	-0.00027608	0.00052789	-0.00000293	-0.00051265	-0.00060522	0.00076018	-0.00023816	-0.00008373	0.00020052	0.00056858	0.00017759	-0.00044395	0.00070486	0.00032647	-0.00039730	0.00039082	0.00054282	0.00143309	0.00031715	0.00054232	-0.00049622	0.00082460	0.00058484	-0.00033040	-0.00010853	0.00040578	-0.00001042	-0.00010912	0.00021296	0.00071816	-0.00012450	0.00007635	-0.00031302	0.00008338	0.00023158	0.00021353	0.00016225	0.00061310	0.00004993	0.00077096	-0.00020276	0.00012226	0.00005653	0.00037259	0.00005987	0.00059329	0.00032771	0.00020193	-0.00025913	-0.58782071
-6.0002	-0.04230773	0.83097345	-0.67948336	-0.29872709	-0.43655274	-21.47483647	-0.07564019	-0.56760007	0.94780743	0.18485866	-0.15319936	-0.76159903	0.03685352	-21.47483647	0.73139060	-2.10418344	-0.01089550	-0.14646478	0.18908646	-1.24167919	-21.47483647	-21.47483647	-21.47483647	-21.47483647	0.62373394	-21.47483647	0.25150985	-21.47483647	-1.04578017	-0.01710256	-21.47483647	0.40454483	0.24134608	1.35778606	-0.15385492	0.20341493	0.13984566	0.11949639	0.04562407	-0.06461707	0.02807369	0.00964339	0.02023725	-0.02934046	0.01675327	-0.02417308	-0.00456109	0.01477486	0.00890587	-0.00256717	-0.01173992	-0.00087834	0.00764834	0.00056391	-0.00141830	0.00138202	-0.00195843	-0.00020623	0.00239209	-0.00342573	0.00240076	0.00135070	-0.00051550	-0.00174360	0.00003637	-0.00295356	0.00018519	-0.00047352	0.00021918	0.00110306	-0.00117082	-0.00165403	-0.00095614	0.00102841	-0.00236386	-0.00011120	0.00132704	0.00205001	0.00004582	0.00478147	0.00201840	0.00205295	-0.00057158	0.00013131	0.00060140	0.00031814	0.00489948	0.00365887	-0.00605151	-0.00853636	-0.00508248	0.00274975	-0.00097662	0.00149784	0.00282622	-0.00165074	-0.00057453	0.00417659	0.00045528	0.00105417	0.00107377	-0.00265360	0.00307424	0.00202182	-0.00474814	0.00219845	-0.00133421	0.00025201	-0.00060312	0.00760959	-0.00344195	0.00152907	-0.00194227	0.01099733	0.00080364	0.00065582	-0.00372457	-0.00486006	-0.00158700	-0.00109011	-0.00124261	0.00241062	-0.00347217	-0.00062498	-0.00136258	0.00150560	0.00052659	-0.00157808	-0.00143661	0.00088668	0.00013681	0.00113094	-0.00265370	0.00068429	-0.00087191	0.00141706	0.00056773	-0.00196309	0.00089946	-0.00171433	-0.00099860	0.00019412	0.00035952	0.00131647	-0.00006004	-0.00131334	-0.00250282	0.00020313	-0.00005488	-0.00044032	-0.00094406	-0.00077156	-0.00045301	-0.00125628	0.00083447	0.00038270	0.00049117	0.00003427	-0.00033132	0.00023637	-0.00011651	0.00006100	0.00006680	-0.00008789	-0.00080670	-0.00095479	0.00016245	-0.00036347	0.00009778	-0.00054864	0.00115148	0.00044549	-0.00113859	0.00156704	-0.00063885	-0.00001310	0.00050263	-0.00078484	0.00068625	0.00045214	-0.00077533	0.00009505	0.00023970	0.00075636	0.00056851	0.00035006	-0.00051231	0.00038644	0.00030849	-0.00006807	-0.00019142	-0.00004226	-0.00088560	0.00041544	-0.00059664	0.00060568	-0.00106594	-0.00090976	0.00005644	-0.00028567	0.00075255	-0.00077125	-0.00049929	-0.00005101	-0.00021172	0.00042312	0.00062450	-0.00123816	-0.00002959	-0.00016321	-0.00069022	-0.00040063	-0.00066751	0.00063783	-0.00005544	0.00101466	-0.00082064	-0.00024624	0.00002529	-0.00043988	0.00067078	0.00012097	-0.00030718	0.00021129	-0.00059241	-0.00057086	-0.00114316	-0.00057708	-0.00103990	-0.00021371	-0.00006126	-0.00103849	0.00037374	-0.00026026	-0.00052650	0.00006632	0.00078656	-0.00003789	0.00005495	-0.00021224	0.00103331	0.00002503	0.00010196	0.00033197	-0.00061666	-0.00057919	0.00100652	-0.00052520	-0.00074451	-0.00070419	-0.00073784	-0.00068574	-0.00014250	0.00035436	-0.00046416	0.00040054	0.00024603	0.00010480	-0.00035603	-0.00014574	-0.00024728	-0.00112312	-0.00020622	-0.00052030	-0.00069100	0.00025402	-0.00013416	-0.00006133	0.00035121	0.00027637	-0.00062737	-0.00124822	-0.00062233	0.00049916	0.00053295	0.00101868	0.00023417	0.00022751	-0.00033904	0.00034423	-0.00061292	-0.00028914	0.00005841	0.00030117	0.00051490	0.00038134	0.00044369	-0.00043771	0.00025180	0.00005130	-0.00015132	0.00020571	0.00027442	-0.00030018	-0.00060444	-0.00010665	0.00059050	0.00002765	-0.00030408	0.00128840	-0.00062751	-0.00017936	-0.00062797	-0.00068473	0.00028031	-0.00043622	-0.00004908	-0.00057025	0.00119836	-0.00053049	0.00026400	0.00013056	-0.00006044	0.00078861	0.00022683	-0.00002214	-0.00027361	0.00044926	-0.00035267	0.00028085	-0.00074933	-0.00030025	-0.00079107	-0.00016845	-0.00062428	0.00152993	-0.00067035	-0.00039638	0.00197154	-0.00131530	-0.00182327	0.00013842	0.00049147	-0.00076622	-0.00037958	0.00045091	0.00051499	-0.00169236	-0.00009915	-0.00017105	0.00074995	0.00151992	0.00213068	0.00133706	-0.00099035	-0.00049144	-0.00034771	-0.00053510	-0.00045329	0.00052923	0.00025428	-0.00156732	0.00131375	-0.00268296	0.00002665	0.00131732	-0.00002602	-0.00241242	0.00028080	-0.00053011	0.00062146	-0.00141158	-0.00344336	-0.00090635	0.00112802	0.00065231	-0.00035840	-0.00171923	0.00257212	-0.00148706	0.00004193	0.00161274	-0.00025942	-0.00115438	0.00134907	0.00059195	-0.00078811	0.00177520	0.00133642	0.00337533	0.00003157	0.00050142	-0.00000969	0.00141367	0.00116933	0.00189996	0.00013882	0.00064227	0.00007447	-0.00180269	-0.00106790	0.00006058	-0.00006576	0.00079527	-0.00174125	0.00179199	0.00065345	-0.00221364	0.00127587	0.00059605	-0.00127932	-0.00078391	-0.00050786	0.00065655	-0.00005419	-0.00057103	0.00110355	0.00095256	0.00029847	0.00053098	-0.00039250	0.00107425	0.00068393	-0.00078936	-0.00199131	-0.00017674	0.00008660	-0.00179951	0.00056483	-0.00122091	0.00086424	-0.00189730	0.00004274	-0.00086932	0.00020710	0.00144048	-0.00009408	-0.00105224	0.00009391	0.00023813	0.00089822	0.00124112	0.00037392	-0.00008592	-0.00071950	-0.00031566	-0.00043001	-0.00128500	-0.00067721	-0.00071283	-0.00036790	-0.00005393	-0.00006695	-0.00032795	-0.00124381	0.00053953	0.00009581	-0.00012188	-0.00002382	-0.00104457	0.00003263	0.00019043	0.00052842	0.00073692	0.00037880	0.00010942	0.00156828	0.00097756	-0.00104864	-0.00032547	-0.00049785	-0.00025968	-0.00057529	0.00037028	-0.00033080	-0.00070008	-0.00052916	-0.00079322	-0.00054733	-0.00144709	-0.00005301	-0.00027445	0.00054546	-0.00005817	0.00067974	-0.00077658	-0.00032844	0.00014933	0.00001552	0.00038669	-0.00012788	0.00072824	-0.00010415	0.00028600	0.00030621	-0.00027365	-0.00053262	0.00049781	0.00005909	-0.00035213	0.00005343	0.00007067	-0.00026064	0.00034349	-0.00001205	0.00012098	0.00004174	-0.00013329	-0.00002522	0.00008463	0.00022049	0.00018588	-0.00005087	-0.00007123	-0.00008749	-0.00021809	-0.00014028	0.00025463	0.00040015	0.00009299	0.00041098	-0.06585196
-5.0002	0.47871706	3.13940310	-0.95334221	0.23573940	0.35579060	-0.61362141	-1.83057397	-1.41249973	-21.47483647	-0.33253172	0.68734235	-0.36747774	-0.50643533	-0.27751753	-0.26021996	-0.13641357	0.24260614	0.58445040	1.44467759	-21.47483647	-21.47483647	-21.47483647	2.04200959	-21.47483647	-1.14060235	0.48208910	-0.18261304	1.41826175	-0.26597250	-21.47483647	-21.47483647	0.28826174	0.39525467	-21.47483647	0.37478155	0.06545967	0.18832966	0.02983151	0.02685486	-0.06443032	0.00629946	-0.00909428	0.02981468	-0.01487089	-0.01227936	-0.05495658	-0.01186994	-0.00144766	0.01338470	-0.01457762	0.00022360	-0.01094628	0.00202293	0.00216039	0.00035973	0.00016299	-0.00298236	0.00107969	-0.00084757	-0.00078835	0.00230754	0.00021311	-0.00036263	-0.00275271	-0.00549158	-0.00406058	0.00196272	0.00087159	0.00008609	-0.00203374	-0.00501249	-0.00204388	-0.00170557	0.00026124	-0.00293067	-0.00291505	0.00038585	-0.00093855	0.00096943	0.00405057	-0.00398926	-0.00257442	0.00519042	0.00173633	-0.01036666	-0.00095526	-0.00406431	0.01465716	0.00621842	-0.00319747	-0.01580691	0.00276846	-0.00258467	-0.00018364	0.00123425	-0.00511957	-0.00351971	-0.00141548	-0.00204235	-0.00084570	-0.00067153	-0.00071962	0.00169242	0.00212616	-0.00530206	0.00212845	-0.00122477	0.00030970	-0.00555871	0.00411706	-0.00337919	0.00216742	-0.00179688	0.00686487	-0.00369620	-0.00327506	-0.00603868	-0.00503712	-0.00263019	-0.00185052	-0.00144392	0.00245545	-0.00268787	-0.00263987	-0.00103042	-0.00085116	-0.00016733	-0.00015049	-0.00047021	-0.00114305	-0.00118045	0.00026361	-0.00074090	-0.00181801	-0.00058639	0.00154499	0.00040656	-0.00211876	0.00145876	-0.00144715	-0.00084692	-0.00016882	-0.00047033	0.00137767	-0.00124063	-0.00028467	-0.00035735	0.00013256	0.00011184	-0.00094101	0.00034277	-0.00125654	-0.00039280	-0.00118111	0.00047705	-0.00065954	-0.00010545	-0.00034854	-0.00088653	-0.00034843	0.00002580	-0.00042113	-0.00078284	-0.00082736	-0.00027962	-0.00099491	0.00036111	-0.00051561	-0.00055553	-0.00291677	0.00113362	0.00084700	0.00062530	0.00037528	-0.00100163	-0.00021068	-0.00100742	-0.00018003	0.00105694	-0.00066312	-0.00129521	-0.00049787	0.00015532	-0.00002576	-0.00030213	-0.00004411	-0.00046979	0.00073860	-0.00104797	-0.00109783	-0.00139259	0.00000194	-0.00022778	-0.00021526	0.00040524	0.00102543	-0.00032695	0.00011155	-0.00084049	-0.00127308	0.00123809	-0.00032150	-0.00080056	-0.00044927	0.00011677	-0.00005912	0.00102514	-0.00123963	0.00121035	0.00084325	-0.00005726	-0.00068618	-0.00101773	-0.00001812	-0.00059879	0.00048785	-0.00023818	0.00037174	-0.00011644	-0.00043619	0.00016713	0.00003859	-0.00018797	0.00037675	-0.00068377	-0.00072620	-0.00081246	-0.00168703	-0.00114109	-0.00051321	-0.00005779	-0.00013755	0.00026739	-0.00097625	0.00015990	0.00002733	0.00035196	-0.00006763	-0.00027255	-0.00024909	-0.00031705	0.00071775	0.00012792	0.00113114	0.00001363	-0.00016092	0.00149315	-0.00052390	-0.00035320	-0.00090101	-0.00007640	-0.00051505	0.00003142	0.00019612	-0.00041811	-0.00006704	-0.00030747	-0.00009434	0.00018451	-0.00086142	0.00027527	-0.00099550	-0.00000228	-0.00031370	-0.00046831	0.00039954	0.00033541	-0.00060537	0.00005409	-0.00059737	-0.00011585	-0.00077837	0.00008243	0.00025977	0.00014524	0.00064241	-0.00048245	0.00002652	-0.00060638	0.00019602	-0.00049468	-0.00023538	0.00042316	-0.00013139	0.00025113	0.00052357	-0.00014262	-0.00090747	0.00027560	-0.00076220	0.00022399	-0.00055542	-0.00043247	0.00006760	-0.00008343	-0.00047006	0.00036674	-0.00006515	-0.00122452	0.00041331	0.00033774	-0.00029851	-0.00139297	0.00057523	0.00002482	0.00004964	0.00029539	-0.00099008	0.00082565	-0.00044142	0.00037395	0.00022128	-0.00080616	0.00029202	-0.00012143	-0.00058875	0.00145164	0.00058165	0.00014359	-0.00056744	-0.00100048	-0.00042143	-0.00058829	0.00058193	-0.00036551	0.00025298	-0.00013286	-0.00101967	0.00324339	-0.00019524	-0.00129427	-0.00073608	-0.00056497	0.00003420	-0.00007031	-0.00108980	0.00014603	-0.00050214	-0.00035759	0.00067272	-0.00010085	0.00006605	0.00114889	0.00099220	-0.00156648	0.00148321	-0.00081057	0.00208696	-0.00061824	-0.00071000	0.00046441	-0.00003777	0.00174490	-0.00095396	-0.00079981	0.00172976	-0.00068403	-0.00129035	-0.00078460	0.00150264	0.00299001	-0.00083343	-0.00161561	-0.00157067	0.00259515	-0.00140524	-0.00254960	-0.00222544	0.00160348	-0.00213360	-0.00015463	0.00089221	0.00156809	0.00020665	0.00020149	-0.00057241	0.00147855	0.00013304	0.00095463	0.00327612	-0.00116620	0.00126679	-0.00084312	0.00307649	0.00170505	0.00174648	0.00279253	0.00259210	0.00118969	-0.00244077	-0.00125336	0.00093805	-0.00067263	0.00004355	-0.00253957	-0.00108319	0.00092865	-0.00078463	0.00130553	-0.00012630	0.00010005	-0.00100130	-0.00052466	0.00098481	-0.00067525	-0.00202002	-0.00052319	0.00060745	0.00132269	-0.00104420	0.00083476	0.00091114	0.00056597	-0.00092095	-0.00198152	-0.00032985	0.00019290	-0.00022740	-0.00090404	-0.00142938	0.00002422	-0.00013730	-0.00062321	0.00132036	-0.00036718	0.00077347	-0.00033248	0.00094987	-0.00030028	-0.00063683	0.00038870	0.00053225	0.00105918	0.00081506	-0.00074633	0.00087500	0.00059161	-0.00065818	-0.00060102	0.00040035	-0.00019500	-0.00001769	0.00108393	0.00035624	-0.00069797	0.00059608	-0.00002245	0.00046743	0.00001822	-0.00063534	-0.00090163	-0.00047161	0.00030630	-0.00023623	-0.00085799	0.00018501	0.00029834	0.00077541	-0.00047929	-0.00026008	-0.00015655	-0.00036383	-0.00093479	0.00053257	0.00004103	-0.00097924	-0.00009818	0.00017095	-0.00085215	-0.00017206	-0.00009122	0.00052367	0.00084725	-0.00030427	0.00011491	-0.00048157	-0.00032289	0.00031803	0.00057028	0.00050778	-0.00018334	-0.00060410	-0.00016937	0.00029133	-0.00005212	0.00016963	-0.00056662	0.00015986	0.00032465	0.00007483	0.00011503	-0.00000622	0.00010249	0.00008582	0.00044002	0.00054123	0.00007176	0.00006335	0.00041887	0.00026226	-0.00022058	0.00011043	0.00034389	0.00000696	-0.00004189	0.00032507	0.00012265	0.00048693	0.00029567	0.00007999	0.00008986	-0.99328089
-4.0002	0.70844176	-0.09033743	-21.47483647	0.20360158	-0.08087715	0.65705383	0.28114176	-2.14754891	0.27392373	0.93408930	1.44846633	-0.60178460	0.32828007	0.82905346	-0.84216520	-0.25966074	-0.52920383	0.72216597	1.13202496	-21.47483647	-0.43618786	-21.47483647	0.00673199	-21.47483647	0.49254093	0.23836659	-21.47483647	-0.00491132	0.57146835	-0.80659097	-0.53230298	-2.11898351	0.40234037	-0.21092120	-0.47617950	0.01325136	-0.62779579	0.07546995	-0.01706905	-0.03275281	-0.01977458	-0.03700262	-0.00723403	-0.01821145	0.01489684	-0.01417464	-0.01202504	0.01633893	0.00468856	0.00017067	-0.01432627	-0.00896592	0.00781166	-0.01249600	-0.00190255	0.00004032	0.00154149	-0.00453332	-0.00016553	0.00086990	0.00186167	-0.00347222	-0.00038649	-0.00268854	-0.00152964	-0.00347747	0.00379322	-0.00109727	-0.00156940	0.00143425	-0.00254083	-0.00144247	-0.00211962	0.00340407	-0.00341304	0.00157410	-0.00298110	0.00095004	0.00085732	0.00013113	-0.00045306	-0.00033223	0.00493328	-0.00201884	-0.00218482	0.00041323	-0.00070524	0.00754139	0.00266768	-0.00678987	-0.00673699	0.00098146	0.00294215	0.00520295	-0.00149726	0.00130432	0.00074688	0.00426140	-0.00114275	0.00122686	-0.00014430	-0.00473441	0.00333516	0.00255990	-0.00037001	-0.00384499	-0.00889841	-0.01164159	-0.01539658	-0.00886086	-0.01858840	-0.01761019	-0.01965699	-0.01019626	-0.01639455	-0.01995612	-0.01958558	-0.02037242	-0.01807299	-0.01342366	-0.01263491	-0.00752416	-0.01135318	-0.00861055	-0.00477278	-0.00193321	0.00030239	-0.00123306	0.00022087	-0.00037306	-0.00016656	0.00146900	-0.00218220	-0.00150467	-0.00006400	-0.00039171	0.00002772	-0.00141130	-0.00028365	-0.00010418	0.00037822	0.00017562	0.00057557	0.00125120	-0.00036272	0.00009973	-0.00079245	-0.00054659	-0.00012568	-0.00038997	0.00074153	-0.00069544	-0.00131327	-0.00029262	0.00121565	0.00036069	0.00044639	0.00068651	-0.00072793	-0.00064831	-0.00054475	-0.00072409	0.00019734	0.00002164	-0.00100096	-0.00059805	0.00038895	-0.00000523	-0.00037511	-0.00098003	0.00044780	0.00140041	-0.00035720	-0.00034626	-0.00011672	-0.00070981	-0.00093129	0.00001592	-0.00014280	-0.00086910	-0.00064973	-0.00065107	0.00010074	-0.00077397	-0.00027944	0.00012639	-0.00131290	-0.00024311	-0.00118480	-0.00117856	-0.00011585	-0.00036285	-0.00073056	-0.00000064	-0.00027890	0.00021799	-0.00060956	-0.00004030	-0.00078788	-0.00007799	0.00052707	-0.00061056	0.00032665	0.00000928	0.00021661	-0.00015795	-0.00011045	-0.00021168	-0.00029671	0.00078404	0.00016855	-0.00047771	-0.00071937	0.00017993	-0.00047875	0.00022493	-0.00067699	0.00023157	0.00000504	-0.00007453	-0.00014413	0.00011147	-0.00000477	-0.00019648	-0.00040424	0.00017602	-0.00166921	-0.00013170	-0.00036251	-0.00080000	-0.00032198	0.00010252	0.00074746	0.00010823	-0.00035504	-0.00034030	0.00029704	0.00026918	-0.00017824	-0.00052067	-0.00048603	0.00032223	0.00009547	0.00003964	-0.00046546	0.00010674	0.00030892	-0.00049296	-0.00057615	-0.00042310	0.00011342	-0.00087582	-0.00055616	-0.00071852	-0.00069263	-0.00047063	-0.00047986	0.00004276	-0.00023978	-0.00021967	-0.00031396	-0.00071113	-0.00059952	-0.00021943	-0.00072037	0.00037819	0.00007642	0.00003093	-0.00011568	-0.00021478	-0.00019641	-0.00067655	-0.00062978	0.00036896	-0.00023292	0.00047862	0.00007019	-0.00004774	-0.00043775	-0.00008765	-0.00061299	-0.00042823	-0.00026517	-0.00002933	0.00006771	0.00029521	0.00003789	-0.00133093	-0.00047035	-0.00023088	-0.00061079	-0.00071238	-0.00031802	-0.00033166	0.00032263	-0.00050689	0.00047547	-0.00047155	0.00064345	-0.00048275	-0.00034111	-0.00033655	-0.00073525	-0.00106816	-0.00072798	-0.00116241	0.00006600	-0.00073372	0.00024118	0.00027281	0.00045514	0.00069857	-0.00023061	0.00028326	-0.00021114	-0.00089750	-0.00007697	-0.00065462	0.00022458	0.00064093	-0.00071883	0.00027141	-0.00001290	0.00036134	-0.00030126	-0.00020213	-0.00063180	-0.00274340	0.00022845	-0.00001467	-0.00226453	0.00051932	0.00073396	-0.00100671	0.00066771	-0.00147077	-0.00092634	-0.00025053	-0.00143319	0.00011299	0.00124936	-0.00086031	-0.00020351	0.00119442	-0.00156012	0.00007677	-0.00118647	-0.00142317	-0.00010501	-0.00032154	-0.00151069	-0.00023821	0.00068235	-0.00183029	0.00033200	0.00153967	0.00057489	-0.00079541	-0.00116871	0.00071874	0.00239150	-0.00058270	-0.00470852	-0.00148620	0.00030196	0.00000683	-0.00346196	-0.00509323	0.00298357	0.00059712	0.00021067	0.00251817	-0.00231247	-0.00063942	-0.00114596	-0.00213951	0.00090432	-0.00209950	0.00180213	0.00270785	-0.00309778	0.00199018	-0.00128079	0.00062122	-0.00050505	0.00013001	-0.00024939	-0.00054916	0.00175747	-0.00089874	-0.00166979	0.00032143	0.00063016	-0.00157417	-0.00290106	0.00004394	0.00074137	-0.00244309	0.00160798	-0.00466644	-0.00190850	-0.00256692	-0.00146115	-0.00054001	-0.00149882	-0.00225994	-0.00073152	-0.00010487	-0.00115652	-0.00187227	0.00056621	0.00139315	0.00171116	-0.00030562	-0.00169585	-0.00038806	0.00036626	-0.00118935	-0.00015487	-0.00184890	0.00097348	-0.00024410	0.00076434	-0.00165158	0.00039611	0.00156125	-0.00031262	0.00074403	0.00032207	0.00059805	0.00029570	0.00012991	0.00038148	-0.00114934	-0.00062745	-0.00102103	0.00003753	-0.00054014	-0.00072099	-0.00012238	-0.00154910	-0.00012292	0.00002246	-0.00028690	-0.00095341	-0.00005054	0.00043469	0.00031342	-0.00038351	-0.00016400	-0.00025395	-0.00006552	0.00052292	-0.00063447	-0.00051326	-0.00068958	0.00002135	0.00099049	-0.00140987	-0.00059215	0.00027378	-0.00051570	-0.00025148	-0.00011775	-0.00030173	-0.00096924	-0.00075330	0.00035739	-0.00132171	-0.00009536	0.00035912	-0.00009781	-0.00012553	-0.00014793	-0.00047362	0.00016556	-0.00064621	0.00025940	0.00013191	0.00029520	0.00009851	0.00006390	-0.00050636	0.00038574	0.00024231	-0.00023166	-0.00027278	0.00006798	0.00016760	0.00005349	-0.00047584	0.00051472	-0.00048987	-0.00045284	0.00013194	0.00056884	0.00020684	-0.00004538	-0.00013773	-0.00018157	-0.00015280	-0.00002241	0.00004436	-0.00011297	-0.00028656	-0.00011627	-0.00026855	0.00017344	0.00022595	-0.00000297	0.00023055	0.16340442
-3.0002	2.06931853	-0.08544294	-21.47483647	1.21474752	-0.77731073	-21.47483647	-0.29344583	-0.41349212	0.85183989	0.20049451	-0.21444422	-0.28119324	1.02393639	-0.12648010	0.49553998	0.69107428	-0.81459552	-0.90969753	1.18387043	-21.47483647	0.56425434	-0.49562052	-21.47483647	-21.47483647	0.20879316	-21.47483647	-21.47483647	-21.47483647	1.72015023	-21.47483647	-21.47483647	-0.88996637	-0.24923996	0.35868489	0.89983338	0.25207403	-0.20632592	-0.08021962	0.08313501	-0.11483863	0.02458670	-0.05623604	0.03400635	-0.02775738	-0.01362116	-0.02852824	-0.01005741	0.01999772	0.01200413	-0.00240420	-0.00793049	-0.01218330	-0.00067840	0.00509745	-0.00472252	0.00216491	-0.00450550	-0.00459912	0.00296573	-0.00667091	0.00029125	-0.00189982	-0.00287127	-0.00176323	-0.00375408	-0.00006889	0.00413141	-0.00085434	-0.00129922	0.00095650	-0.00213679	-0.00356210	-0.00253221	0.00046557	-0.00103343	0.00221779	0.00161576	0.00039553	-0.00088766	0.00290653	0.00228099	0.00519444	-0.00140259	-0.00346087	-0.00039970	-0.00355434	0.00401386	0.01253635	0.00170161	-0.00684534	-0.00895363	0.00623221	0.00600955	0.00217816	-0.00066693	-0.00118331	0.00067657	0.00171371	0.00053028	0.00303515	-0.00443073	-0.00253220	-0.00111925	-0.00015695	-0.00674347	-0.00014591	0.00252515	0.00257578	-0.00519690	0.00867195	-0.00440191	-0.00179760	-0.00522797	0.00814517	-0.00058836	-0.00246711	-0.00519215	-0.00719429	-0.00125043	-0.00094533	-0.00085072	0.00255854	-0.00067618	-0.00094942	-0.00291090	0.00064193	0.00182007	-0.00126728	0.00055394	0.00015699	-0.00033819	0.00088925	-0.00129336	-0.00098713	-0.00153825	0.00062769	-0.00055788	0.00018109	-0.00063445	-0.00079497	-0.00176081	0.00017811	0.00019035	0.00139743	-0.00036335	-0.00073929	-0.00086159	-0.00030773	-0.00004519	-0.00024629	0.00008782	-0.00107771	-0.00002151	-0.00048907	0.00105717	0.00072622	0.00029897	-0.00014186	0.00012397	0.00001553	0.00015599	-0.00105696	-0.00045457	0.00043198	-0.00037646	-0.00091088	-0.00067050	-0.00022782	0.00023193	-0.00069479	0.00144029	0.00080678	-0.00051636	0.00072228	-0.00023430	-0.00009036	-0.00084760	-0.00069258	0.00107097	-0.00021560	-0.00038302	0.00020154	0.00000061	-0.00052021	0.00087318	0.00008724	-0.00102095	0.00054384	-0.00046257	-0.00063481	-0.00109969	0.00094543	0.00008259	0.00021605	-0.00046366	0.00157544	-0.00096586	0.00056998	-0.00075696	0.00039766	0.00060116	-0.00062378	-0.00066132	0.00098341	-0.00016932	0.00023732	0.00077217	-0.00074584	0.00108500	-0.00015779	0.00028406	-0.00064733	-0.00060410	0.00022698	-0.00019449	0.00052476	-0.00020755	0.00146256	0.00034253	-0.00001017	-0.00023800	-0.00029231	-0.00005659	0.00125355	-0.00031631	-0.00030671	-0.00035015	-0.00064052	-0.00061441	0.00021153	-0.00060259	0.00154201	0.00042354	0.00053261	-0.00048395	-0.00005892	0.00047105	0.00059060	-0.00032594	-0.00002332	0.00030831	0.00080563	0.00065056	0.00046899	-0.00012079	-0.00012856	0.00104847	-0.00046558	-0.00011351	-0.00091703	-0.00093550	-0.00018855	-0.00028159	0.00029827	-0.00049190	0.00039753	0.00048835	-0.00040553	0.00057486	0.00003586	0.00000484	-0.00031719	-0.00020413	-0.00049581	-0.00051277	0.00035708	0.00005019	-0.00031019	0.00055747	0.00030766	-0.00022027	-0.00043232	0.00028325	0.00070438	0.00017869	0.00102006	0.00011342	0.00001628	0.00006690	-0.00023050	-0.00037532	-0.00026032	0.00058682	-0.00004956	0.00017988	0.00106675	-0.00004317	-0.00044773	0.00010850	0.00016121	0.00021047	-0.00051414	0.00002884	-0.00026438	0.00036081	-0.00050089	0.00028943	-0.00021662	-0.00016926	0.00089625	-0.00066958	-0.00068786	-0.00010975	0.00007217	-0.00023948	-0.00031281	-0.00037626	-0.00079862	0.00137238	0.00042201	0.00071659	0.00128529	0.00032318	0.00084387	0.00008823	0.00016831	0.00079277	-0.00005708	-0.00056033	-0.00013098	-0.00129856	-0.00085042	0.00019762	-0.00016810	0.00020279	-0.00001643	-0.00015295	0.00112070	0.00251280	-0.00053564	-0.00054510	-0.00003344	-0.00037364	-0.00040879	-0.00020436	-0.00123561	0.00089583	-0.00015556	-0.00154001	0.00117656	0.00022512	0.00095937	0.00139201	0.00176823	-0.00202029	0.00099338	-0.00080634	0.00187912	0.00138018	0.00027672	-0.00079595	0.00168695	0.00099461	-0.00026220	0.00182037	-0.00039308	0.00001987	-0.00277686	-0.00051053	-0.00019652	0.00193835	-0.00122721	-0.00280400	-0.00123922	0.00100833	0.00262233	-0.00100288	-0.00026183	0.00159637	0.00020184	0.00181582	0.00307470	-0.00116041	-0.00239457	0.00083469	-0.00103279	-0.00175567	0.00138895	0.00036595	0.00141270	-0.00153868	0.00049343	-0.00143168	0.00175958	0.00066571	0.00214522	-0.00012648	0.00184102	-0.00029884	-0.00157430	0.00069494	0.00275796	0.00191986	-0.00128262	-0.00159790	0.00097125	-0.00062238	-0.00247177	0.00122722	-0.00205494	-0.00159916	-0.00205983	-0.00131336	0.00089914	-0.00049160	-0.00039486	-0.00086457	-0.00010698	-0.00039150	-0.00013056	-0.00131399	0.00151205	0.00173025	0.00011492	-0.00205847	-0.00105827	-0.00019733	0.00014995	-0.00048551	-0.00165865	0.00149682	-0.00042468	-0.00099476	-0.00002386	0.00055699	0.00127183	0.00007677	0.00044937	0.00061994	0.00059110	0.00096799	0.00006563	0.00057047	-0.00001344	-0.00139026	-0.00043519	-0.00052441	-0.00043485	0.00038561	-0.00060362	-0.00009901	-0.00071919	0.00054647	0.00008813	-0.00040336	0.00020769	-0.00028222	0.00112332	0.00079886	-0.00071636	-0.00009256	-0.00017341	-0.00025236	-0.00003867	-0.00066538	0.00028077	0.00026635	0.00073047	-0.00055888	-0.00034715	0.00066853	0.00067950	-0.00000897	0.00011369	-0.00040573	0.00002630	0.00019292	-0.00008747	0.00019154	0.00006419	0.00023063	0.00082449	0.00033915	-0.00006633	0.00012903	0.00008764	-0.00025621	0.00050482	0.00033562	0.00050785	0.00047549	0.00009691	-0.00009907	0.00081997	0.00004134	0.00010671	0.00007779	0.00058542	0.00007484	0.00018418	0.00038887	0.00049939	-0.00053747	0.00020855	0.00037457	0.00014148	0.00009210	0.00063844	0.00046718	0.00026110	-0.00028762	0.00034939	0.00009527	0.00004535	-0.00010879	0.00054428	0.00018413	0.00008212	-0.00017258	0.00017914	0.00006061	-0.10140899
-2.9002	0.30165252	-21.47483647	-0.45399100	0.53123349	-0.04027671	-2.05789328	0.77762078	1.28080618	-0.24946390	-21.47483647	0.41395605	0.78700508	-0.55240409	-0.95186985	-2.16237044	0.12480046	-0.08241928	-0.02107650	-0.18966645	1.36218405	-0.44053948	-21.47483647	-21.47483647	-21.47483647	1.07109344	0.11870450	-21.47483647	-21.47483647	-0.10569640	-21.47483647	-21.47483647	0.33841640	0.71670432	-0.65908027	-0.31749837	0.13901211	0.26609013	-0.11727064	0.03921564	0.02434506	0.07384656	-0.03723672	-0.01691766	-0.04942538	-0.02071224	-0.02375911	-0.00278196	0.02811877	0.00878187	-0.00425877	0.00302629	-0.00362672	-0.00043164	-0.00720607	0.00434843	-0.00031384	0.00718699	-0.00454221	0.00197982	-0.00110630	0.00124646	0.00375331	0.00095165	0.00020296	-0.00332243	-0.00324238	0.00277067	-0.00149645	-0.00111350	0.00130302	-0.00063785	-0.00288898	-0.00243033	-0.00035639	-0.00073425	-0.00160159	0.00564162	-0.00034536	0.00232948	0.00648105	0.00127871	0.00009575	0.00166606	-0.00110548	0.00735247	0.00261108	0.00457964	0.00498544	0.00416973	0.00057209	-0.01420274	0.00517670	0.00410225	-0.00368326	-0.00132498	-0.00565927	0.00186405	0.00227475	0.00222521	0.00163867	0.00041581	-0.00435806	0.00271706	0.00215037	-0.00027859	0.00506249	0.00341302	0.00425660	-0.00074325	0.00704900	-0.00321017	0.00010020	-0.00122009	0.00827308	0.00208270	-0.00202419	-0.00045453	-0.00608252	-0.00059116	-0.00019230	0.00216501	0.00452757	-0.00202351	0.00120802	-0.00135646	-0.00111516	-0.00065872	-0.00012643	-0.00000579	0.00055285	-0.00024519	0.00150324	0.00036673	0.00080671	0.00048782	0.00106440	0.00005618	-0.00120236	-0.00073364	-0.00043442	-0.00083322	-0.00010815	0.00074894	0.00036674	-0.00104366	0.00014618	-0.00026472	0.00011854	0.00006149	-0.00009366	0.00011130	-0.00056143	-0.00011700	-0.00085873	-0.00026731	0.00081129	0.00046177	0.00085496	-0.00025821	0.00050488	0.00008560	0.00021989	-0.00016652	0.00016551	-0.00020454	-0.00072259	0.00045898	-0.00013169	0.00053586	-0.00094663	0.00039226	0.00059716	0.00026232	0.00070426	-0.00017517	0.00055132	-0.00006567	-0.00036396	0.00015306	-0.00060793	-0.00007722	0.00023787	0.00155068	-0.00022158	0.00022468	0.00043073	0.00067254	0.00002111	-0.00000519	0.00006793	-0.00021218	0.00045746	0.00008553	-0.00077526	-0.00019419	-0.00045620	-0.00039934	-0.00001527	0.00003305	-0.00115846	-0.00011746	-0.00070315	-0.00020388	0.00011956	0.00119371	0.00030979	0.00064477	0.00021631	0.00084227	0.00090499	0.00037532	-0.00005740	-0.00042897	-0.00034460	-0.00025224	0.00133636	-0.00042138	-0.00036808	0.00052708	-0.00106368	-0.00093001	-0.00071496	0.00040965	0.00068716	-0.00000058	-0.00003461	-0.00091361	0.00001907	-0.00030604	-0.00040936	0.00009532	0.00052548	0.00030326	0.00004219	0.00024120	-0.00000635	0.00050378	0.00115345	0.00029472	-0.00041877	-0.00036914	0.00059431	-0.00005644	0.00096400	-0.00015316	-0.00075419	0.00093759	0.00030884	-0.00021021	-0.00056306	-0.00039187	-0.00077019	-0.00004907	0.00035009	-0.00028251	0.00078166	-0.00021582	-0.00042462	-0.00038324	0.00026421	0.00031856	-0.00003323	0.00017680	0.00005415	-0.00046603	0.00023506	-0.00004543	-0.00026276	0.00060017	-0.00039372	0.00010832	-0.00033090	-0.00002772	0.00076725	-0.00032981	0.00118292	-0.00005842	0.00018875	0.00046942	0.00014750	-0.00055515	0.00013919	-0.00021931	-0.00018063	-0.00001040	0.00014286	0.00006666	-0.00021179	-0.00035237	-0.00093821	0.00010266	-0.00093721	-0.00023589	-0.00006957	-0.00004198	0.00001552	0.00036107	-0.00015349	-0.00022074	0.00064559	-0.00107989	-0.00042987	-0.00054366	0.00042119	0.00073380	-0.00019558	0.00045582	-0.00100994	0.00098596	0.00011334	0.00079480	0.00101287	-0.00092608	0.00059317	0.00054259	0.00017384	0.00044676	0.00063773	-0.00039732	0.00120004	-0.00012026	-0.00013886	0.00107585	0.00035067	0.00052989	0.00055966	-0.00080661	-0.00122972	0.00164703	0.00020252	-0.00205985	0.00097108	-0.00006593	0.00045784	0.00082240	0.00091334	-0.00006424	-0.00091735	-0.00233598	0.00079226	0.00110311	0.00093344	0.00184418	0.00183488	-0.00065567	0.00131285	0.00047055	0.00129301	-0.00062587	0.00079276	-0.00089092	-0.00035100	0.00021119	-0.00041846	0.00160372	0.00176111	-0.00027354	-0.00271433	0.00017205	0.00046957	0.00218260	-0.00100547	-0.00292376	-0.00132242	0.00040399	0.00223726	-0.00131294	-0.00172947	0.00159503	-0.00252106	0.00034969	0.00105380	0.00012115	-0.00076501	0.00220364	0.00106803	0.00054000	0.00054529	0.00187518	0.00216393	-0.00080914	0.00041650	0.00108638	0.00079464	0.00033817	0.00389616	0.00128040	0.00012162	0.00154110	0.00000178	-0.00144230	0.00131952	0.00023445	0.00077770	0.00070805	0.00189740	0.00152504	-0.00277093	0.00140126	0.00068175	0.00088039	-0.00104525	0.00009368	0.00328663	-0.00029890	-0.00107393	-0.00047631	0.00178412	0.00039307	-0.00186853	-0.00083438	0.00219558	0.00143488	0.00013261	-0.00150027	-0.00088231	-0.00096343	-0.00055937	0.00051220	-0.00129263	-0.00034118	-0.00038720	0.00012685	0.00049144	0.00069887	0.00021909	0.00048471	0.00148529	0.00012388	-0.00006596	0.00044626	0.00060658	-0.00034009	0.00061045	-0.00035288	0.00058886	0.00035431	0.00032638	0.00053865	-0.00019557	0.00044701	-0.00028842	0.00022614	0.00033330	-0.00161379	-0.00032050	0.00000043	0.00011506	-0.00034232	0.00002488	-0.00047689	0.00107596	-0.00054603	0.00005048	0.00030400	-0.00024711	-0.00012660	0.00006460	-0.00122052	-0.00053941	0.00096210	-0.00054497	-0.00047486	0.00035451	-0.00012029	-0.00037888	-0.00044234	0.00089428	-0.00043534	-0.00041648	-0.00009065	0.00053237	0.00039548	0.00034155	-0.00013315	0.00008724	-0.00005992	0.00017030	-0.00001695	0.00046753	-0.00003872	0.00045362	0.00005624	0.00025143	0.00055630	-0.00004128	-0.00000467	0.00024020	-0.00030218	-0.00016260	0.00021825	0.00021781	-0.00007446	0.00023208	0.00031088	0.00053437	0.00024962	0.00016698	0.00013760	0.00017272	0.00018702	0.00017953	0.00036442	0.00020997	-0.00009028	0.00025673	-0.00001221	0.00010281	0.00035266	0.00051157	0.00019932	-0.51248032
-2.8002	-0.00818850	0.32918034	-21.47483647	-0.51571371	-21.47483647	-0.36149736	-0.14873265	-0.33043734	0.62070268	-21.47483647	-1.46391034	0.28855024	0.50945563	0.98441392	0.61023675	-0.24579853	-0.12632463	0.39124934	0.10949719	-21.47483647	0.49695442	-0.33875388	0.88309747	-21.47483647	-21.47483647	0.19751908	0.72374654	-21.47483647	-1.39839780	-21.47483647	-21.47483647	1.74492764	0.04238927	-21.47483647	-1.46649587	-0.26692449	-0.28949773	0.26680033	-0.08470650	0.06688511	0.05547207	0.06118059	0.03891136	0.01255281	0.00046681	-0.01090468	0.00771062	0.00277047	0.02074091	0.00207130	-0.01453419	-0.00921769	0.00457886	-0.00610746	-0.00075588	0.00662445	0.00099908	0.00634146	0.00404349	-0.00526679	0.00132645	-0.00239144	0.00232267	-0.00049625	-0.00115621	-0.00159729	0.00492864	0.00232948	-0.00273359	0.00021539	-0.00085874	-0.00341207	-0.00120134	0.00166281	-0.00223780	0.00032204	0.00324908	0.00236770	-0.00113119	0.00381089	-0.00010824	-0.00143549	-0.00321129	-0.00107893	0.00475020	-0.00016498	0.00041632	0.00494980	-0.00027420	-0.00677225	-0.00653217	0.00944959	0.00420065	-0.00055945	-0.00077202	0.00314899	-0.00288177	0.00250177	0.00134126	-0.00197043	-0.00086184	0.00282805	0.00085116	-0.00087434	-0.00504530	-0.00214083	0.00343665	0.00061331	-0.00081723	0.00640029	0.00048845	0.00211754	-0.00057711	0.00904800	0.00319794	0.00109900	-0.00590078	-0.00364254	-0.00121084	-0.00026884	0.00131043	0.00317831	-0.00264430	-0.00001480	0.00062072	0.00000782	0.00024581	0.00091313	0.00074252	-0.00112724	0.00030546	0.00169527	-0.00171785	0.00061492	-0.00143027	-0.00020662	0.00064309	-0.00015357	0.00114191	-0.00123960	-0.00191375	0.00106265	-0.00030825	0.00126643	0.00030256	0.00016075	-0.00001930	0.00082674	0.00029919	-0.00023381	0.00012219	-0.00078599	0.00047650	-0.00186929	0.00049642	-0.00017338	0.00063143	0.00047349	-0.00074994	0.00097538	-0.00078451	0.00014040	0.00145406	0.00004395	-0.00016091	-0.00122136	0.00000523	-0.00011333	0.00009482	-0.00130729	0.00140265	0.00083878	-0.00008521	0.00084163	0.00030209	0.00088794	0.00042143	0.00036418	0.00140156	0.00089228	0.00016980	-0.00018723	0.00026251	0.00063512	0.00009291	0.00078364	-0.00002292	0.00018170	-0.00022815	-0.00153201	-0.00070326	0.00143726	-0.00026783	0.00010343	-0.00013635	0.00130541	-0.00036202	-0.00020888	-0.00006622	0.00008447	0.00059745	-0.00034439	-0.00005742	0.00061058	-0.00042083	-0.00014585	0.00076310	0.00002904	0.00070155	0.00023068	0.00020064	-0.00074294	-0.00039576	-0.00006776	-0.00046254	0.00012870	0.00028802	0.00067463	0.00018956	-0.00014828	-0.00093512	-0.00034429	-0.00016487	0.00084335	-0.00108463	-0.00075395	-0.00024597	-0.00032904	-0.00120995	-0.00066125	0.00019406	0.00047910	-0.00004789	0.00026456	-0.00010840	0.00052751	0.00055867	-0.00004361	0.00013305	0.00021734	0.00045652	0.00054976	0.00056315	0.00090909	-0.00076399	-0.00028447	0.00163269	-0.00025898	-0.00037661	-0.00021547	0.00041131	-0.00020855	0.00039760	0.00048106	-0.00094622	-0.00003424	-0.00008404	0.00024767	-0.00013069	0.00008073	0.00001029	-0.00118884	0.00001456	-0.00029278	-0.00078372	0.00090773	-0.00005448	0.00046390	0.00041454	-0.00000591	-0.00055918	-0.00038122	-0.00019415	0.00046768	0.00028438	0.00115194	-0.00006471	0.00052276	-0.00008193	-0.00006012	-0.00123413	0.00065804	0.00031800	0.00034997	-0.00040346	0.00041502	-0.00057857	-0.00007773	-0.00026199	-0.00055215	-0.00004497	0.00021260	-0.00069497	0.00004542	0.00058839	0.00009334	0.00050554	0.00024741	-0.00020548	0.00073146	0.00049224	-0.00043002	-0.00068860	-0.00046207	0.00094287	0.00028605	0.00071461	-0.00099490	0.00126646	-0.00032550	0.00000351	0.00134123	0.00001186	0.00154274	0.00046881	0.00032825	0.00012298	0.00110328	0.00060423	0.00048019	-0.00013236	0.00050703	0.00010763	0.00048033	0.00036398	-0.00099901	-0.00122892	-0.00004848	0.00177291	-0.00016268	-0.00136546	-0.00000283	-0.00025439	0.00007619	0.00097879	0.00203104	-0.00070517	-0.00049209	-0.00061209	0.00118618	-0.00147127	-0.00164657	0.00087855	0.00129597	-0.00135870	0.00020952	0.00002463	0.00176787	-0.00036345	-0.00049045	-0.00126031	0.00085948	0.00032966	-0.00232543	-0.00050644	0.00080692	-0.00017524	-0.00308157	0.00099691	0.00102845	0.00159660	-0.00045202	-0.00203001	-0.00134197	-0.00037758	0.00111049	-0.00095153	-0.00155160	-0.00039439	-0.00009703	0.00173922	0.00324009	-0.00167399	0.00091936	0.00031534	-0.00029497	0.00126508	0.00025273	-0.00023753	0.00108308	-0.00264329	0.00323895	-0.00082924	0.00143851	-0.00024560	0.00055721	0.00121357	-0.00016308	0.00220175	-0.00097977	-0.00075528	0.00194081	0.00171266	0.00075642	-0.00007568	0.00031013	-0.00059904	-0.00293566	0.00019553	-0.00047047	-0.00211401	-0.00088950	-0.00058914	0.00214371	0.00025959	-0.00045200	-0.00113741	0.00182026	0.00267902	-0.00043942	-0.00120311	0.00229120	0.00074816	0.00012445	-0.00224500	-0.00139073	-0.00099451	0.00073874	-0.00175796	-0.00114314	0.00023593	-0.00077468	-0.00086544	-0.00057602	-0.00112251	0.00143506	0.00047252	0.00061718	-0.00038927	0.00016438	0.00088331	0.00015719	0.00083705	-0.00112060	-0.00048489	0.00055121	0.00056022	-0.00088445	-0.00041126	-0.00006332	-0.00067171	-0.00013028	0.00008178	0.00052348	-0.00103612	-0.00036783	0.00021582	-0.00010034	-0.00020457	-0.00093553	-0.00010529	0.00070612	0.00028172	-0.00046916	-0.00029676	-0.00081429	0.00041916	-0.00004324	-0.00115464	-0.00025611	-0.00034450	-0.00097790	-0.00050850	0.00037719	0.00018802	-0.00090559	-0.00091847	-0.00003053	-0.00132500	0.00001007	-0.00109468	-0.00032476	0.00023172	-0.00052092	-0.00014306	-0.00018337	0.00020604	0.00008822	0.00051226	0.00020235	-0.00011732	0.00009839	-0.00029203	0.00043215	0.00017385	-0.00021499	-0.00040614	0.00058170	-0.00007712	-0.00018235	0.00017636	0.00063242	-0.00026897	-0.00022902	-0.00000603	-0.00032263	-0.00009065	0.00009977	-0.00031421	-0.00005498	-0.00019462	-0.00056212	0.00000018	-0.00040601	-0.00011951	-0.00042809	-0.00032166	0.00012284	0.00005127	0.00018872	0.00034764	0.49384342
-2.7002	-0.10226759	-1.12954092	0.14772929	-0.53634687	0.31701505	-0.83836371	-0.71232461	-0.89275646	-0.34013559	-21.47483647	-21.47483647	0.32507052	0.79023193	1.05561960	0.82269458	0.21727358	-0.08503441	0.01621431	-0.01284317	-21.47483647	-0.20259684	-21.47483647	0.43096960	-21.47483647	-0.53433955	-21.47483647	-21.47483647	-21.47483647	0.35911488	-1.24173892	-21.47483647	-21.47483647	-0.52832131	0.73513631	-0.10200070	-0.13190592	0.10619942	-0.02966898	0.10146095	0.14202692	-0.00537049	0.07138816	-0.00740928	-0.01259172	-0.03185286	-0.02632950	0.00686969	0.02478729	0.01327145	0.00041988	-0.00996568	-0.00768178	-0.00503203	-0.00635321	0.00029293	0.00188352	-0.00345056	0.00178200	0.00299782	0.00107574	-0.00136640	-0.00009486	0.00096339	-0.00111168	-0.00351200	-0.00397842	0.00399371	0.00162805	0.00010128	-0.00118462	-0.00094313	0.00001951	-0.00325496	0.00128875	-0.00215047	0.00284724	-0.00116869	-0.00062248	0.00043899	0.00383424	-0.00094697	-0.00205576	0.00469378	0.00157248	0.00528112	-0.00799999	-0.00247947	0.01172125	0.00483993	-0.00744747	-0.00957192	0.00497371	0.00449495	-0.00087907	0.00349445	0.00166597	0.00053827	0.00153168	-0.00330296	-0.00060658	-0.00299188	-0.00050890	0.00033456	0.00097809	-0.00823254	0.00148930	-0.00073145	0.00381745	-0.00129924	0.00658495	0.00040542	0.00787792	-0.00195816	0.01177278	0.00152044	0.00054338	-0.00439837	-0.00310131	-0.00134616	-0.00097860	0.00081535	0.00553831	-0.00070039	0.00060832	0.00113807	0.00223268	-0.00017455	0.00028598	-0.00059709	-0.00045832	-0.00064201	0.00131424	-0.00090309	0.00090651	-0.00059102	0.00330457	-0.00045165	-0.00121586	0.00110867	0.00007260	-0.00075610	-0.00108085	0.00045320	0.00073062	-0.00088898	-0.00086207	-0.00007791	-0.00028977	-0.00000579	-0.00039583	-0.00058841	-0.00003175	-0.00082513	-0.00172837	0.00070275	0.00032584	0.00019907	0.00055097	-0.00090440	-0.00016352	-0.00032318	-0.00019748	-0.00026140	0.00067370	0.00006804	-0.00083191	0.00003615	0.00011371	0.00052388	-0.00173395	0.00039647	0.00117433	0.00069539	-0.00037864	-0.00063499	0.00016626	-0.00000815	-0.00025586	0.00056955	-0.00040751	-0.00113701	0.00038257	0.00052033	0.00087251	0.00140623	0.00071881	-0.00004090	0.00099031	0.00039573	-0.00105774	-0.00001058	0.00007495	-0.00038010	-0.00013482	-0.00043491	0.00056541	-0.00051829	-0.00018069	-0.00095897	0.00039041	-0.00027946	-0.00036521	-0.00019436	-0.00008908	0.00021893	-0.00026042	0.00004275	-0.00034509	0.00090063	0.00071265	-0.00008404	0.00020313	0.00038446	-0.00024058	-0.00060972	0.00061501	0.00027872	0.00041913	0.00016085	-0.00055898	-0.00035482	-0.00010983	-0.00022392	0.00018614	-0.00048397	-0.00066117	-0.00009866	-0.00009597	-0.00086642	0.00008367	-0.00066162	-0.00027641	0.00023222	0.00053393	-0.00049617	0.00060915	0.00064099	0.00045139	-0.00008886	-0.00060217	0.00023905	0.00083587	0.00043240	-0.00003157	-0.00010989	0.00012546	0.00139462	0.00022690	-0.00062543	0.00003573	-0.00003034	-0.00059918	-0.00019770	0.00053486	-0.00073236	0.00044934	0.00046081	0.00055147	0.00023495	-0.00007665	0.00019204	-0.00073256	-0.00082362	-0.00031499	-0.00045739	0.00128344	0.00016003	0.00040111	0.00101938	0.00006227	0.00020409	-0.00023691	0.00056831	0.00075113	-0.00020114	0.00081754	0.00004093	-0.00015434	-0.00040618	-0.00022221	-0.00034061	0.00051051	0.00045483	0.00035283	0.00048735	0.00067288	-0.00041400	-0.00041589	0.00020100	0.00015887	-0.00004348	-0.00028073	0.00018793	0.00011761	0.00034875	0.00066714	0.00096009	0.00017588	-0.00033986	0.00072658	-0.00044605	0.00011013	0.00038304	0.00021392	0.00037613	0.00011555	0.00037189	-0.00087918	0.00136670	0.00032132	0.00068236	0.00149815	0.00014846	0.00134845	-0.00005358	0.00016940	0.00024156	-0.00002207	-0.00111669	0.00085257	-0.00012042	-0.00107534	-0.00047535	-0.00025022	0.00054543	0.00090750	-0.00098932	-0.00167104	0.00147148	-0.00195076	-0.00263885	-0.00004113	0.00011646	0.00045101	0.00011232	-0.00103805	0.00146533	-0.00245139	-0.00129475	0.00056238	0.00130172	-0.00049941	0.00202823	0.00170169	0.00023542	0.00115386	-0.00002940	0.00044150	0.00095778	0.00164172	-0.00051901	-0.00055134	0.00267420	-0.00147433	-0.00010020	0.00093209	-0.00092191	-0.00214535	-0.00009928	-0.00041168	0.00366848	-0.00088939	-0.00547042	0.00019790	-0.00054919	0.00027394	-0.00160506	-0.00257654	0.00217503	-0.00253721	0.00098244	0.00192466	0.00017653	-0.00035076	0.00040808	-0.00005479	0.00375111	0.00209892	0.00064726	0.00091797	-0.00040465	0.00264151	-0.00031834	-0.00053112	0.00079435	0.00094162	0.00032316	-0.00040189	0.00068166	-0.00129992	-0.00113369	0.00128745	0.00025736	-0.00031421	-0.00143128	-0.00035342	0.00268630	-0.00204285	0.00131482	0.00142951	-0.00125662	0.00005758	-0.00061809	-0.00170399	-0.00053972	-0.00206362	-0.00034387	0.00062309	-0.00074567	-0.00170358	-0.00136840	0.00189891	0.00129963	0.00088578	-0.00169898	-0.00114373	-0.00130187	-0.00018362	-0.00022141	-0.00173275	0.00118631	-0.00070118	-0.00101824	-0.00025436	0.00043034	0.00105630	-0.00017033	-0.00024171	0.00095393	0.00038841	0.00114654	0.00001182	0.00088775	-0.00070401	-0.00088613	-0.00026627	-0.00000444	-0.00056235	-0.00092062	-0.00006952	-0.00006672	-0.00058629	0.00061957	0.00029399	-0.00068598	0.00007253	-0.00015535	0.00010829	0.00020694	0.00040901	-0.00069390	-0.00067909	0.00098891	0.00083105	0.00043593	-0.00046315	-0.00000342	0.00098114	-0.00048275	-0.00087472	0.00052014	-0.00069312	-0.00024975	-0.00060926	-0.00022019	-0.00024142	-0.00031775	-0.00100905	-0.00058285	0.00028785	0.00060132	-0.00026771	0.00043183	0.00084227	0.00129349	-0.00132812	-0.00075616	0.00054374	0.00068804	0.00074619	0.00005746	0.00024166	0.00029741	0.00023774	0.00002212	-0.00010896	-0.00037906	0.00018846	-0.00014054	-0.00025960	0.00035761	0.00028368	-0.00037365	0.00011817	0.00000618	0.00032163	0.00030095	-0.00010165	-0.00012876	0.00019992	-0.00003224	0.00045642	0.00037979	-0.00011599	0.00025157	0.00035493	-0.00008724	0.00044568	0.00037016	-0.00036848	0.00020809	0.37618858
-2.6002	-0.15561715	0.10532635	-21.47483647	1.12397859	-0.00518377	0.83842851	0.02586759	0.12539050	0.64183225	0.78602624	0.61162519	-21.47483647	-0.59386408	-0.11656590	0.19721143	-0.54456228	-0.47225010	-21.47483647	-0.33152792	-21.47483647	-0.57123398	-21.47483647	1.29008269	-21.47483647	0.11808441	-1.10667801	-21.47483647	-21.47483647	0.21343997	-21.47483647	-21.47483647	0.15015296	0.22368592	-0.00713804	0.66760804	0.54086785	-0.46323563	-0.16917620	0.05718022	0.03605689	0.00546989	0.02088677	0.01758679	-0.02157947	0.00164778	-0.03187896	-0.00879525	0.02538726	0.01668239	-0.00002027	-0.00821708	-0.01045749	0.00399953	-0.00199545	-0.00037898	0.00297433	-0.00253821	-0.00005593	0.00325916	-0.00300332	0.00323448	-0.00302758	-0.00038769	-0.00258696	-0.00192870	-0.00148694	0.00238020	0.00042620	0.00042424	-0.00114122	-0.00196111	-0.00269437	-0.00207310	0.00299943	-0.00303857	-0.00159636	-0.00109129	-0.00112315	0.00090888	0.00309942	0.00015351	-0.00129272	-0.00013992	0.00110559	0.00392657	0.00155694	0.00102028	0.00248119	0.00625291	-0.00047808	-0.00948709	0.00829882	0.00246328	-0.00583369	0.00131711	-0.00405927	0.00470173	0.00158863	0.00247096	0.00356304	0.00282849	0.00023784	0.00386238	0.00149927	-0.00770448	-0.00158231	-0.00433950	-0.00412148	-0.00715599	0.00071847	-0.00478122	0.00328375	-0.00359374	0.00726151	-0.00152844	-0.00314157	-0.00782596	-0.00784664	-0.00293999	-0.00181087	-0.00044832	0.00153333	-0.00360799	-0.00203262	-0.00139270	-0.00059963	-0.00140540	-0.00058675	-0.00051388	0.00043847	0.00027911	-0.00057368	-0.00064342	0.00000482	-0.00043029	0.00070266	-0.00098948	-0.00095008	0.00028896	-0.00091238	-0.00113953	0.00014047	0.00027453	0.00054275	-0.00013768	-0.00049570	-0.00094380	0.00021556	-0.00020799	0.00062648	0.00057347	-0.00146168	-0.00086383	-0.00019303	0.00078041	0.00011276	0.00043554	0.00049138	-0.00033475	0.00092607	-0.00123619	-0.00140600	0.00071568	-0.00002004	-0.00014782	0.00005057	0.00010501	0.00052952	0.00072834	-0.00120842	0.00157608	0.00028618	0.00066360	0.00061774	0.00016108	0.00053547	-0.00007119	0.00028241	0.00100952	0.00052747	-0.00087628	-0.00062946	0.00018534	0.00101788	0.00087192	0.00093808	0.00012364	0.00051640	-0.00076728	-0.00107320	0.00000780	0.00023524	-0.00062994	-0.00014281	-0.00066128	0.00095630	-0.00099055	-0.00041914	0.00028104	0.00017022	-0.00082769	-0.00161746	0.00020778	0.00153904	0.00024744	-0.00010303	0.00092006	0.00022854	-0.00055776	0.00094416	-0.00035451	-0.00004828	-0.00091429	0.00000302	-0.00083906	0.00012516	-0.00060436	0.00032505	0.00010551	-0.00031216	0.00005955	-0.00034709	0.00067355	0.00053805	-0.00150902	0.00009498	-0.00081161	0.00087161	-0.00195390	0.00025676	-0.00043085	0.00036089	0.00001381	-0.00018604	0.00001273	0.00052732	-0.00017234	-0.00006974	-0.00021218	-0.00027602	-0.00009213	0.00110023	0.00083710	0.00083759	-0.00151200	0.00048849	0.00097626	-0.00095108	-0.00041297	-0.00077211	0.00007034	-0.00069433	-0.00064562	-0.00023497	-0.00097998	0.00106968	-0.00019992	-0.00041743	0.00035698	0.00045882	0.00058993	-0.00095284	0.00052419	-0.00010137	-0.00127469	0.00044338	-0.00015467	-0.00023255	-0.00040660	-0.00032233	-0.00010854	-0.00057261	-0.00005317	0.00027649	0.00006056	0.00108282	-0.00094521	0.00057199	-0.00029535	0.00026738	-0.00141732	0.00030250	0.00019785	-0.00006149	-0.00046008	0.00064713	-0.00008808	-0.00024195	0.00036496	-0.00038559	-0.00052493	0.00015393	-0.00012141	-0.00010640	0.00032195	0.00038659	0.00006140	-0.00048093	-0.00027994	0.00087833	-0.00025183	0.00056514	0.00016946	0.00014745	0.00056933	-0.00064492	-0.00016328	-0.00062121	0.00072942	0.00008150	0.00099088	0.00071446	0.00019479	0.00071093	0.00028770	0.00050174	-0.00001634	0.00070706	0.00025977	0.00001510	-0.00202105	-0.00072941	-0.00038463	0.00121818	0.00046688	0.00062308	-0.00021949	0.00006207	0.00189192	-0.00006344	-0.00096175	-0.00046719	0.00026031	-0.00073680	0.00028713	0.00228059	0.00059402	-0.00251684	-0.00076841	0.00098850	-0.00116813	0.00119600	0.00017212	0.00135141	-0.00264699	0.00069989	-0.00169401	0.00067738	0.00006544	-0.00003879	0.00146365	0.00090795	-0.00066679	-0.00276584	0.00173968	0.00066648	-0.00104985	-0.00266585	0.00026622	-0.00234427	0.00096720	-0.00372094	-0.00332332	-0.00091420	-0.00192037	-0.00054695	-0.00015696	-0.00056879	0.00036293	-0.00155957	-0.00029505	0.00253726	-0.00106169	-0.00247800	-0.00038907	-0.00045338	-0.00146782	-0.00035300	-0.00130474	0.00121299	-0.00185238	-0.00005437	0.00049050	0.00295372	-0.00120506	0.00002868	0.00142471	0.00091303	-0.00028894	-0.00275129	-0.00084465	0.00140285	-0.00110852	-0.00098725	-0.00249406	0.00391662	-0.00103793	-0.00340674	0.00121507	-0.00206346	-0.00084235	-0.00228222	-0.00179623	0.00152367	-0.00273175	-0.00009912	0.00057840	0.00134951	0.00027308	-0.00064024	-0.00111713	0.00150125	0.00171487	-0.00021606	-0.00193363	-0.00153844	-0.00047510	-0.00181808	-0.00016104	-0.00165445	0.00073899	-0.00026022	-0.00025845	-0.00028354	-0.00055696	-0.00016967	-0.00010421	-0.00011103	-0.00023250	-0.00070530	-0.00035174	-0.00020132	-0.00034404	-0.00012629	-0.00169916	0.00074602	-0.00043578	-0.00044520	-0.00037696	0.00005518	-0.00048937	-0.00042291	-0.00059870	-0.00116235	-0.00104183	0.00056322	-0.00000787	0.00067510	0.00003812	-0.00056429	-0.00139894	-0.00017991	-0.00064313	0.00040440	-0.00008618	0.00045179	0.00057893	-0.00034052	-0.00116461	-0.00101219	0.00029507	-0.00077049	0.00002770	0.00033664	-0.00016755	-0.00051209	-0.00066961	-0.00023017	-0.00111864	-0.00059660	0.00004622	-0.00046374	-0.00012078	0.00049594	-0.00009140	0.00026595	-0.00011172	-0.00023629	-0.00022463	0.00038222	-0.00001252	0.00002939	0.00011442	0.00036418	0.00021465	-0.00062976	-0.00060162	0.00052105	-0.00018314	-0.00037544	-0.00033678	0.00039717	-0.00032755	-0.00006033	-0.00001488	0.00043413	0.00015076	-0.00029310	-0.00008637	0.00012369	-0.00010669	-0.00034439	-0.00015743	-0.00014606	-0.00031860	0.00017840	-0.00030629	-0.00013307	0.00040946	0.00015350	-0.00016729	-0.11041769
-2.5002	0.70579922	0.27352270	0.40293074	-0.81213406	-21.47483647	-21.47483647	0.08922678	-0.44362476	-1.07482288	-0.13467303	0.05158504	-21.47483647	-0.44860884	0.47050080	-0.04139965	0.89906540	1.64205006	-21.47483647	0.15434878	-0.91655982	-0.53841525	-21.47483647	-21.47483647	-21.47483647	0.08756574	-21.47483647	-21.47483647	-21.47483647	-0.02387484	-21.47483647	-0.76414192	-0.71859258	-1.05028673	0.80252194	0.50320534	0.19375158	-0.16024830	0.01963749	0.08828797	0.00611680	0.00075731	0.08258457	0.03147308	0.00327048	0.00165245	-0.00284553	-0.02189332	0.01630264	0.02229166	0.00390616	-0.01522374	-0.00219529	0.00260933	0.00579413	-0.00094639	0.00015694	-0.00239424	0.00077691	0.00155573	-0.00176387	0.00198470	0.00211663	-0.00142957	0.00008548	-0.00014492	-0.00055433	0.00352957	0.00150983	-0.00100821	-0.00051575	-0.00353760	-0.00261195	-0.00069457	-0.00102131	-0.00070960	-0.00039627	0.00377083	0.00106224	0.00131480	0.00167258	-0.00167746	-0.00245747	-0.00035509	-0.00280961	0.00673746	-0.00426390	-0.00049231	-0.00056298	0.00952201	-0.00505167	-0.00933595	0.00238415	0.00423312	-0.00152068	0.00185259	-0.00390078	0.00563049	0.00095763	-0.00008776	0.00069061	0.00199120	-0.00050347	0.00469521	0.00066664	-0.00270698	0.00012576	-0.00257227	0.00293928	-0.00214544	0.00606889	-0.00097929	0.00029917	0.00010379	0.00890240	-0.00083532	-0.00229987	-0.00010992	-0.00903152	-0.00014385	-0.00010506	0.00226839	0.00664965	-0.00298584	0.00075497	-0.00028416	0.00085503	0.00020573	0.00064523	-0.00047794	0.00058905	-0.00057526	-0.00066157	-0.00041062	0.00030773	0.00066318	0.00140462	0.00042763	-0.00141469	0.00031187	-0.00020296	-0.00052377	0.00048829	0.00102371	0.00043901	0.00051536	-0.00026053	-0.00077437	0.00016761	0.00073097	-0.00032800	-0.00068437	-0.00045907	0.00004314	-0.00056425	0.00033497	0.00082034	0.00035071	-0.00011826	-0.00006135	-0.00042963	0.00084832	-0.00135753	0.00034118	-0.00014946	0.00028557	-0.00049498	0.00004378	-0.00028802	0.00076190	-0.00078227	0.00147410	0.00121985	0.00111512	0.00098882	-0.00029726	0.00079480	0.00143257	-0.00037295	-0.00048365	0.00039713	-0.00091751	0.00037024	0.00011984	-0.00018746	0.00094251	-0.00044738	-0.00044471	0.00164149	-0.00012571	-0.00000798	-0.00032479	0.00008451	-0.00011497	-0.00008947	-0.00089812	0.00188405	0.00057262	0.00037492	-0.00096158	0.00012661	0.00119467	-0.00002011	-0.00024160	-0.00009586	0.00005560	0.00013717	0.00122372	-0.00052937	0.00147127	0.00012498	0.00060419	-0.00019549	-0.00000876	0.00032370	0.00007714	0.00200529	0.00106417	0.00132344	0.00049161	-0.00138664	-0.00053633	0.00007510	0.00033432	0.00108176	-0.00019848	-0.00039869	-0.00099611	-0.00018953	-0.00116464	0.00022792	-0.00062035	0.00060779	0.00062560	-0.00048415	-0.00052302	-0.00058802	0.00147903	0.00114296	0.00028468	-0.00009729	0.00052376	0.00030043	0.00055947	0.00100627	-0.00025657	0.00065114	0.00183355	-0.00033819	-0.00018563	-0.00075320	0.00121157	0.00004956	0.00061509	0.00045998	0.00023921	0.00068308	0.00033543	0.00029610	0.00083709	0.00077802	0.00049999	-0.00027440	0.00010467	0.00050909	-0.00019677	0.00082792	0.00031629	-0.00001284	0.00037528	0.00035600	0.00009496	-0.00134787	0.00045049	0.00039918	0.00008349	0.00131289	0.00010868	-0.00011461	0.00031948	0.00003481	-0.00051137	0.00063600	0.00021649	0.00102805	0.00034092	0.00054002	0.00039401	-0.00029964	0.00034395	-0.00006855	0.00035703	-0.00006487	-0.00017898	0.00019076	0.00019843	0.00020484	0.00024796	0.00095865	0.00015252	0.00075450	0.00034974	-0.00010735	-0.00045707	-0.00057859	0.00026840	-0.00006228	-0.00016181	-0.00025225	0.00069485	0.00027824	0.00107980	-0.00018417	0.00019160	0.00078551	0.00004936	0.00081762	0.00060362	0.00170988	-0.00026932	0.00080641	-0.00093760	0.00014797	0.00021164	0.00068245	-0.00010479	-0.00062817	0.00023851	-0.00042201	0.00170270	-0.00026902	-0.00144215	-0.00176393	0.00110590	0.00060144	0.00046611	-0.00016187	-0.00037316	-0.00149173	-0.00033964	0.00096212	0.00240214	0.00179039	0.00075213	0.00178245	-0.00193320	0.00175372	0.00118866	0.00248942	-0.00013818	-0.00045690	0.00103045	0.00144312	0.00121936	-0.00130607	0.00106063	0.00110984	-0.00003583	-0.00216611	0.00131747	0.00082622	0.00347489	-0.00296589	-0.00059689	-0.00090205	0.00157979	0.00224766	0.00067070	-0.00189881	0.00199982	-0.00072375	0.00091325	0.00333153	0.00011287	0.00092996	0.00283025	0.00109436	-0.00141507	0.00315008	0.00203235	0.00214794	-0.00117657	0.00241043	0.00167881	0.00244920	0.00212096	0.00275523	0.00158122	0.00068978	0.00288305	0.00178349	-0.00115476	0.00029917	0.00149179	0.00030845	-0.00255920	0.00018442	0.00148090	-0.00126137	0.00216040	0.00138552	-0.00130041	0.00130939	-0.00025326	-0.00227645	0.00016354	0.00003181	-0.00117342	0.00232270	-0.00042808	0.00073339	-0.00050443	0.00302614	0.00166476	0.00168100	-0.00260924	0.00097939	-0.00075873	0.00057892	-0.00106167	-0.00103914	0.00109212	-0.00046975	-0.00063137	0.00052470	0.00005791	0.00172712	-0.00056904	0.00130802	-0.00085684	-0.00054653	0.00024391	0.00118494	0.00142273	0.00147046	0.00015301	-0.00033408	0.00020381	-0.00041142	0.00017885	0.00006281	-0.00025296	0.00015855	0.00071867	0.00033982	-0.00073818	-0.00076931	0.00084374	0.00095653	-0.00023847	-0.00074826	-0.00037592	-0.00042631	0.00030439	0.00140143	-0.00003565	0.00070275	0.00050145	0.00075587	-0.00019192	0.00008089	-0.00022492	-0.00059427	-0.00019714	0.00075356	0.00003407	-0.00069547	-0.00035379	0.00060635	-0.00076536	-0.00002399	0.00062937	0.00084992	-0.00052882	-0.00026693	0.00060059	0.00028449	-0.00047502	-0.00020677	0.00083992	0.00053465	0.00024429	0.00045480	-0.00016591	0.00060411	0.00020929	-0.00004621	0.00018552	0.00071398	0.00008860	-0.00012674	0.00038847	0.00060757	-0.00047694	0.00041895	0.00005565	0.00042796	0.00018811	0.00002148	0.00002287	0.00038089	-0.00033907	0.00010151	0.00011324	0.00012789	-0.00006773	0.00027246	-0.00008289	0.00029432	0.00010253	0.00053860	-0.00010729	-0.05796397
-2.4002	0.58697875	-21.47483647	0.07078150	0.15882925	0.09941855	-2.31899285	-0.29116884	-0.18554895	-0.14908167	-21.47483647	0.62866243	-0.44967307	-0.19557108	-21.47483647	1.46892381	-0.03734462	0.74776749	0.78244644	-21.47483647	-0.48391235	-0.46354218	0.43846744	-21.47483647	-0.70064992	0.13494779	-21.47483647	-21.47483647	-21.47483647	-0.26726252	-21.47483647	0.76574069	-0.22061263	-21.47483647	0.49686825	0.42579128	-0.53497310	-0.08970113	0.06341776	-0.13395453	0.01467469	-0.04818715	-0.01518060	0.04371935	-0.01716669	-0.00118169	0.03231655	0.02028526	0.02621667	0.01234364	0.00196833	0.00089972	0.00203418	0.00920780	-0.00033235	0.00215926	0.00075344	-0.00057337	0.00110073	0.00090377	-0.00197546	-0.00292450	-0.00306257	0.00029657	-0.00150778	-0.00264582	-0.00275848	0.00333333	0.00077308	-0.00434044	-0.00120034	-0.00203763	0.00296738	-0.00320221	-0.00065760	-0.00327345	0.00328393	0.00119267	-0.00203894	0.00557935	0.00622908	-0.00000238	-0.00048396	0.00775984	0.00325565	-0.00148206	0.00177227	0.00173452	0.00053711	0.00304015	-0.00357386	-0.00707106	0.00455806	0.00215309	0.00361250	0.00116993	-0.00790336	0.00131599	0.00305843	-0.00402344	0.00280098	-0.00061425	-0.00452899	0.00377403	-0.00070824	-0.01008475	-0.00705371	-0.01112233	-0.00873324	-0.01145729	-0.00123764	-0.00797231	-0.00107700	-0.00446607	0.00663631	-0.00234388	-0.00588655	-0.01296518	-0.00916892	-0.00580471	-0.00387007	-0.00602850	0.00185902	-0.00683855	-0.00273250	-0.00504687	-0.00179289	-0.00132987	-0.00102658	-0.00080422	-0.00009852	-0.00224307	-0.00035263	-0.00176538	0.00248314	-0.00072914	0.00144833	-0.00114835	0.00038364	-0.00087591	0.00087198	-0.00155015	0.00029448	-0.00010937	0.00038866	-0.00058735	-0.00047439	-0.00128714	0.00008113	0.00013172	0.00033627	0.00022228	-0.00036774	-0.00078032	-0.00057855	0.00072848	0.00117952	0.00087077	0.00006865	-0.00040321	-0.00031943	0.00001949	-0.00086766	0.00014880	0.00014966	0.00012927	-0.00051960	-0.00030499	-0.00019079	-0.00036049	-0.00146049	0.00025584	0.00081753	-0.00023624	-0.00023460	-0.00046111	-0.00118367	0.00001679	-0.00027392	0.00082719	-0.00078614	-0.00052467	-0.00114255	0.00010078	0.00042540	-0.00069743	0.00037198	-0.00019576	0.00071143	-0.00098146	-0.00069473	-0.00045738	0.00058048	-0.00051051	0.00054378	-0.00012800	0.00099526	-0.00095914	-0.00012410	-0.00063088	0.00036325	0.00034574	-0.00072598	-0.00081658	-0.00050543	-0.00021274	0.00021555	0.00043511	-0.00032935	0.00039129	0.00029985	-0.00056948	-0.00109754	-0.00016628	0.00037523	-0.00033493	0.00121448	-0.00039047	0.00029577	0.00008323	-0.00070494	-0.00068355	-0.00080179	0.00012762	0.00091166	0.00007193	-0.00014579	-0.00079733	-0.00041415	-0.00040147	-0.00031291	-0.00067436	0.00017779	0.00026138	-0.00024712	-0.00068969	-0.00030923	0.00015381	0.00052608	-0.00015871	-0.00032341	0.00013285	0.00052680	0.00001931	0.00015022	-0.00013371	-0.00053227	0.00153744	0.00015092	-0.00025155	-0.00021308	-0.00052105	-0.00070414	0.00035830	-0.00018923	-0.00073977	-0.00029246	0.00114280	0.00016728	-0.00020410	0.00000550	0.00045102	-0.00004079	-0.00035472	-0.00102924	-0.00020814	0.00099685	0.00027200	-0.00052485	-0.00017085	-0.00015670	0.00010283	-0.00082822	-0.00004034	0.00091512	-0.00061851	0.00041884	-0.00015567	0.00002158	0.00017403	-0.00065315	-0.00003153	0.00041655	0.00003814	-0.00054977	0.00077544	0.00086412	-0.00045608	-0.00065880	0.00042853	-0.00028191	0.00003661	-0.00017709	-0.00075639	-0.00045349	0.00006334	-0.00027060	0.00147095	-0.00027428	-0.00061019	-0.00038097	0.00018397	-0.00067225	-0.00051413	0.00013743	0.00007279	0.00047173	-0.00011756	-0.00042481	0.00100470	-0.00012014	-0.00001235	-0.00002587	-0.00014624	0.00025145	-0.00071015	0.00042978	-0.00001426	0.00021144	-0.00145696	0.00080173	-0.00079493	-0.00053735	-0.00015090	0.00115701	0.00003897	-0.00031938	-0.00147120	-0.00145896	0.00081888	0.00004852	-0.00141917	0.00023478	-0.00080741	0.00020448	-0.00010079	0.00014011	0.00092476	-0.00170434	-0.00212599	0.00129908	-0.00073067	-0.00008329	0.00104623	0.00161829	-0.00081565	0.00115049	-0.00045567	0.00009208	-0.00140763	-0.00013684	-0.00033369	0.00037034	0.00157938	-0.00347938	-0.00000403	-0.00118571	-0.00075614	-0.00250862	-0.00126462	-0.00379672	0.00146313	-0.00055583	-0.00400153	-0.00020897	0.00130248	-0.00142552	0.00005482	-0.00138932	0.00276139	-0.00098792	-0.00197709	-0.00064897	-0.00061656	-0.00062098	0.00148372	-0.00094755	0.00068550	0.00001246	0.00097052	-0.00021889	-0.00212928	0.00138551	-0.00058554	0.00233411	0.00103991	0.00308023	0.00001145	-0.00119931	0.00201223	-0.00108087	-0.00058491	0.00078225	0.00008094	0.00026555	-0.00148170	0.00055284	0.00114490	-0.00121718	0.00015573	-0.00079332	-0.00059095	-0.00200083	-0.00010890	-0.00133818	-0.00095885	-0.00106173	-0.00164355	-0.00084664	0.00188967	-0.00132693	-0.00283554	-0.00053952	0.00140608	-0.00017022	-0.00168024	0.00095722	-0.00026383	-0.00078490	-0.00075133	-0.00374167	0.00216446	-0.00166426	-0.00068459	-0.00025983	0.00018945	0.00014491	-0.00001172	-0.00106089	0.00092588	-0.00005319	-0.00054393	-0.00000113	0.00137028	-0.00028435	-0.00155499	-0.00005505	0.00072720	-0.00092590	-0.00106252	-0.00053289	-0.00033605	-0.00019274	-0.00027867	-0.00085631	-0.00073127	0.00003439	0.00004695	-0.00042384	0.00025045	-0.00052554	-0.00037725	-0.00079490	-0.00026421	-0.00077498	-0.00017314	-0.00005413	0.00083862	0.00021472	-0.00142110	-0.00015404	0.00037833	-0.00100502	-0.00056318	-0.00030133	-0.00038161	-0.00062355	-0.00059290	-0.00036096	-0.00037055	0.00000270	-0.00026379	-0.00000258	-0.00003783	0.00030482	0.00020343	-0.00051537	-0.00042033	0.00003298	-0.00022694	-0.00008690	0.00117286	0.00052545	-0.00056067	0.00010771	-0.00004859	-0.00023203	-0.00046923	0.00022806	0.00008088	-0.00009978	0.00024475	0.00047223	-0.00005747	-0.00038783	-0.00013415	-0.00014517	-0.00000335	-0.00004159	0.00022995	-0.00033874	0.00004162	-0.00042156	0.00029490	-0.00012202	-0.00003342	0.00018886	0.00028920	0.00018871	0.00028013	0.00030004	0.00027564	0.22813843
-2.3002	0.26472264	-0.85082310	-0.49890485	-0.37479144	-21.47483647	-21.47483647	1.14924081	0.44665934	-0.15222941	-0.89332829	0.15169826	0.85685349	-21.47483647	0.06633584	0.38930864	0.74092731	0.07348793	0.50537264	-0.76645575	-21.47483647	2.60021019	-21.47483647	-1.18150985	-1.17032897	0.71431100	-21.47483647	-21.47483647	-21.47483647	-0.64716446	-21.47483647	-21.47483647	-0.48977611	0.29820988	0.05451946	0.68320106	0.42234536	0.09045797	0.09857677	-0.11476988	-0.03061306	-0.02292531	0.00234731	0.02466258	0.02659138	-0.00831719	0.00369848	0.01128152	0.03265218	0.03089886	0.01033085	0.00292401	0.00213107	0.00804758	0.00265832	0.00978623	0.00283601	0.00347013	0.00362756	0.00252563	-0.00142379	0.00202333	0.00079057	-0.00201927	-0.00424324	-0.00369189	-0.00146616	-0.00050839	-0.00175894	-0.00224175	-0.00243760	-0.00346405	-0.00374880	-0.00033283	0.00206681	-0.00113505	0.00329275	0.00328512	0.00045757	-0.00118177	-0.00091106	0.00154924	-0.00688024	0.00405778	-0.00000785	0.00666634	-0.00171729	0.00874829	0.00204934	0.00312442	-0.00767659	-0.01062660	0.00532748	0.00203699	-0.00302640	0.00416533	-0.00255064	-0.00096235	0.00412799	-0.00234083	0.00009425	-0.00610883	-0.00362534	0.00397987	0.00042252	-0.00650774	-0.00521505	-0.00262986	-0.00266919	-0.00898086	0.00303474	-0.00385558	0.00014118	-0.00190115	0.00892217	0.00077142	-0.00473342	-0.00526594	-0.00757352	-0.00453560	-0.00193769	-0.00646753	0.00181032	-0.00280485	-0.00083851	-0.00370912	-0.00056908	-0.00092343	-0.00198294	-0.00212128	-0.00020782	-0.00005088	0.00146701	-0.00169225	0.00039559	-0.00060214	0.00040980	0.00050054	-0.00079932	-0.00009322	-0.00116473	-0.00167140	-0.00024147	-0.00001429	0.00040086	-0.00071153	-0.00088645	-0.00167600	0.00047316	-0.00048230	-0.00023515	0.00020383	-0.00048684	0.00008122	-0.00103665	0.00015362	-0.00017919	-0.00032780	-0.00004404	-0.00051770	0.00034632	-0.00016960	-0.00046529	0.00100399	0.00010304	-0.00072999	0.00025629	0.00009036	-0.00061256	-0.00083018	-0.00114199	0.00065553	0.00072016	-0.00094522	0.00028580	-0.00005475	-0.00043213	0.00041026	-0.00067477	0.00045673	-0.00054045	-0.00020892	-0.00026502	0.00065298	0.00001613	-0.00016687	-0.00110536	-0.00031996	0.00016485	-0.00071133	-0.00084213	-0.00037668	0.00034658	-0.00036851	-0.00027012	0.00010812	0.00106976	-0.00033416	-0.00028703	-0.00095876	0.00028400	-0.00059844	-0.00081715	-0.00126844	0.00135226	-0.00102233	-0.00004115	0.00093350	0.00035705	0.00040549	0.00054679	-0.00046504	-0.00085706	-0.00178993	-0.00055912	-0.00038349	0.00122198	0.00000104	0.00023138	0.00018465	-0.00015720	-0.00090887	-0.00057509	0.00062545	-0.00002254	-0.00066026	-0.00086431	-0.00104780	-0.00112004	-0.00099284	-0.00018478	-0.00038913	0.00008128	-0.00077530	-0.00085595	-0.00047059	0.00009606	-0.00009621	0.00022690	0.00028850	0.00013143	-0.00039601	-0.00031872	0.00041596	0.00051441	0.00022141	0.00045785	0.00138130	-0.00021132	-0.00063896	-0.00052334	0.00042936	0.00022933	-0.00037657	-0.00019715	-0.00037078	0.00050987	-0.00002691	-0.00008213	0.00070598	-0.00011007	-0.00077142	-0.00092762	0.00001727	-0.00031691	-0.00161909	0.00066501	-0.00025154	-0.00040573	0.00007937	0.00010180	0.00013212	-0.00084271	-0.00043222	-0.00009939	-0.00021480	0.00124610	-0.00086174	-0.00011821	0.00011866	-0.00013263	-0.00113694	-0.00002965	-0.00022090	0.00010769	-0.00038234	-0.00017126	-0.00062410	-0.00045258	-0.00066230	-0.00063782	-0.00016893	-0.00040089	-0.00081594	-0.00072539	0.00018470	-0.00021860	-0.00074609	0.00004995	-0.00087939	0.00129828	-0.00057407	-0.00008067	-0.00040847	0.00002631	0.00002762	-0.00107972	0.00045065	-0.00069635	0.00052267	-0.00035334	0.00068419	0.00030076	-0.00005984	0.00035615	0.00000118	0.00070832	0.00000286	-0.00129545	0.00029628	-0.00005517	-0.00087900	-0.00079827	-0.00087760	0.00138762	0.00020663	-0.00045134	0.00027570	0.00009550	0.00132028	-0.00145651	-0.00284038	-0.00039061	0.00081510	0.00129372	0.00118286	0.00122300	-0.00049813	-0.00223338	-0.00007156	0.00100940	-0.00198765	0.00159863	0.00163523	0.00119589	-0.00072123	0.00017011	-0.00001760	0.00204116	-0.00124107	0.00201535	0.00051359	0.00084991	0.00018195	-0.00239444	0.00042194	-0.00136583	-0.00088700	-0.00147930	0.00094687	-0.00148111	0.00103085	0.00094430	-0.00434807	-0.00024367	0.00065706	0.00034243	-0.00127442	-0.00080452	0.00000561	-0.00168874	-0.00129850	0.00109851	-0.00087634	-0.00159215	-0.00016859	-0.00043352	0.00018547	-0.00230826	-0.00075555	-0.00007625	-0.00151715	0.00017737	-0.00116746	0.00320557	-0.00031376	0.00043056	-0.00126313	0.00143887	-0.00023993	-0.00070413	-0.00075537	0.00070941	0.00061084	0.00015953	-0.00212448	0.00299141	-0.00160703	-0.00324104	-0.00158364	-0.00087142	-0.00290306	-0.00020391	-0.00158521	-0.00023949	-0.00126878	-0.00295771	-0.00013168	0.00149819	0.00011311	-0.00120243	0.00031867	-0.00001674	0.00032281	0.00031080	-0.00223917	0.00009573	-0.00015575	-0.00105106	-0.00134906	-0.00127397	0.00114491	-0.00084533	-0.00093477	0.00020708	-0.00049045	0.00138381	-0.00036730	0.00004293	-0.00064977	-0.00066909	-0.00114946	0.00063837	-0.00038076	-0.00063199	-0.00105264	0.00039794	-0.00033888	-0.00077622	-0.00064711	-0.00084980	-0.00083841	-0.00115207	-0.00013151	0.00090328	-0.00054956	-0.00014421	0.00079969	-0.00021995	0.00053884	-0.00078979	0.00003968	0.00022917	-0.00039332	-0.00020925	-0.00032217	0.00011236	0.00013391	0.00006299	-0.00106219	-0.00040140	-0.00016748	-0.00080073	-0.00089484	-0.00073243	0.00083683	0.00006080	-0.00112776	0.00023016	-0.00132080	-0.00069512	-0.00019027	0.00108554	0.00004263	0.00026822	0.00065738	-0.00104782	0.00011064	0.00007709	0.00005610	0.00059936	0.00008558	0.00005906	-0.00062538	0.00040365	0.00022030	-0.00015415	-0.00004061	0.00064728	-0.00024534	-0.00048064	0.00015330	0.00019715	0.00034634	0.00037974	0.00019781	0.00021232	-0.00027907	-0.00001318	-0.00016156	0.00018016	0.00007544	0.00009500	0.00000528	-0.00001801	0.00001256	0.00027168	-0.00027616	0.00022834	0.00023591	-0.00006772	0.00017479	-0.20390078
-2.2002	-0.00370885	-21.47483647	0.75555835	0.95420271	-1.95667374	-21.47483647	-1.08516440	-2.05825090	-1.17893249	-0.35250901	-21.47483647	-0.40467528	-0.00147702	-0.21837573	0.17228911	-0.00894700	-0.23610318	-21.47483647	-0.31769484	-0.28825540	1.21653187	-21.47483647	-21.47483647	-0.07523476	-21.47483647	-0.64603865	-21.47483647	-21.47483647	0.32113686	-21.47483647	-21.47483647	0.13022752	0.80920248	2.13159943	-0.41363371	0.31718755	-0.22935344	0.05388046	0.04101004	0.03440855	-0.00067421	0.05637790	0.05850559	0.01683190	0.02809675	-0.00161738	-0.00377471	0.00795636	0.03534956	0.00507792	0.00417619	0.00649309	0.01586275	0.01364512	0.01120759	0.01515983	0.01041975	0.00450356	0.01358733	0.00356311	0.00453578	0.00577070	0.00397327	-0.00340490	-0.00020049	-0.00250183	0.00305222	-0.00024202	-0.00023584	-0.00214700	-0.00406334	-0.00406194	-0.00277908	0.00001157	-0.00382870	0.00156072	0.00328010	0.00147042	0.00023628	0.00867130	0.00049682	-0.00113380	0.00027005	-0.00766724	0.00546425	0.00590218	-0.00012088	0.00964720	-0.00223926	-0.00359838	-0.00910825	0.00236969	-0.00023296	-0.00633877	0.00416898	-0.00385258	0.00034674	0.00492484	-0.00160417	0.00033756	0.00311704	-0.00352677	0.00627166	0.00178465	-0.00702163	-0.01101462	-0.00862206	-0.00589877	-0.01103747	0.00008813	-0.00802467	-0.00313638	-0.00855546	0.00229569	-0.00070620	-0.00830965	-0.01126215	-0.01278237	-0.00951584	-0.00882430	-0.00691547	-0.00158174	-0.00913354	-0.00702147	-0.00731482	-0.00372721	-0.00182279	-0.00134878	0.00007602	0.00071629	-0.00109121	0.00051236	-0.00270575	0.00023812	0.00048507	0.00226022	0.00180160	-0.00111306	0.00171434	-0.00103163	-0.00003318	0.00002891	0.00072198	0.00085842	-0.00047666	-0.00092722	-0.00113677	0.00026573	-0.00012803	-0.00020202	0.00025763	-0.00147573	0.00092719	-0.00094447	0.00045225	0.00079958	-0.00015425	0.00117877	0.00025590	-0.00027742	-0.00030358	0.00021416	0.00051477	-0.00018303	-0.00051297	-0.00000935	-0.00066811	-0.00068672	0.00072448	-0.00092104	0.00040225	0.00090365	-0.00040244	-0.00012610	0.00037322	0.00028850	0.00000207	-0.00020222	0.00067612	-0.00022418	0.00025550	-0.00077536	0.00048505	-0.00005288	-0.00054837	0.00022068	0.00005723	0.00042438	-0.00029583	-0.00029222	-0.00121254	0.00093084	-0.00058400	-0.00060926	-0.00016881	0.00046395	-0.00082091	-0.00074093	0.00032760	-0.00019590	-0.00024801	-0.00014898	-0.00023829	0.00016828	0.00018488	-0.00005501	0.00106790	0.00008404	0.00038503	0.00040636	-0.00001700	-0.00004215	-0.00068600	-0.00007498	0.00023021	0.00048763	0.00012461	-0.00038683	0.00056418	0.00063025	-0.00110854	0.00020897	0.00031749	0.00157061	-0.00079331	0.00007546	-0.00046038	-0.00021854	-0.00068620	-0.00031741	-0.00001246	0.00030732	0.00058950	-0.00019387	0.00070413	0.00066357	0.00039054	0.00046808	-0.00038202	0.00079624	0.00012576	-0.00001999	0.00028801	0.00089549	-0.00034086	-0.00023904	0.00088525	0.00025425	-0.00057331	-0.00015184	0.00012378	-0.00043307	-0.00031831	0.00005343	-0.00066435	0.00052418	0.00003354	-0.00018986	0.00037521	0.00046443	-0.00032907	-0.00037061	-0.00008525	-0.00053379	-0.00168384	0.00095244	0.00003252	0.00069544	-0.00055787	-0.00005475	-0.00008868	-0.00068483	-0.00001358	0.00078472	0.00027628	0.00140769	-0.00053766	-0.00037326	-0.00026449	-0.00008043	-0.00172549	0.00037114	0.00046079	0.00055807	-0.00015112	0.00022876	-0.00021386	-0.00078145	-0.00030089	-0.00035206	0.00001018	0.00025094	-0.00073292	0.00015249	0.00074422	-0.00017621	0.00043497	-0.00024695	-0.00061831	0.00068310	0.00008896	-0.00077404	-0.00068269	-0.00020559	0.00067776	0.00062727	0.00062580	-0.00095338	0.00015805	0.00081075	0.00122982	0.00098853	-0.00116199	-0.00009809	0.00030225	-0.00023854	-0.00029482	0.00126772	0.00103128	0.00076137	-0.00039976	-0.00112877	-0.00024579	0.00189088	-0.00061788	0.00061085	-0.00025062	-0.00119148	0.00057518	-0.00023382	-0.00153093	-0.00009715	-0.00105440	0.00121888	0.00001294	0.00024823	-0.00107551	-0.00265820	0.00096399	0.00108318	-0.00128906	0.00156437	0.00157187	0.00228962	-0.00340425	0.00082336	-0.00011557	0.00148263	-0.00146186	-0.00005061	0.00083854	0.00101450	-0.00051618	-0.00206327	0.00223068	0.00084524	-0.00046048	-0.00048789	0.00064986	0.00054387	0.00176739	-0.00216103	-0.00106110	-0.00102398	0.00007645	-0.00019102	-0.00227915	-0.00261116	-0.00059855	0.00046363	0.00151544	0.00235548	-0.00202097	0.00109440	0.00104038	0.00085508	0.00036668	0.00147815	0.00000424	0.00189956	-0.00197198	0.00002902	-0.00035286	0.00398974	0.00143490	0.00309130	0.00155504	0.00266635	0.00154523	-0.00112188	0.00185862	0.00078098	0.00084273	-0.00084015	-0.00137584	0.00087921	-0.00086401	-0.00412876	-0.00073355	0.00051084	0.00158237	-0.00184622	-0.00212387	-0.00036131	-0.00182995	-0.00033003	-0.00198767	0.00127528	-0.00033252	-0.00061725	-0.00027704	0.00095606	0.00164676	-0.00003041	-0.00044074	0.00058025	-0.00099594	-0.00022418	-0.00095408	-0.00285271	-0.00016281	0.00071441	0.00002479	0.00079764	-0.00034898	0.00077930	0.00007676	0.00030517	-0.00062058	-0.00031843	0.00051343	0.00041101	-0.00031181	-0.00044755	-0.00079453	0.00028468	-0.00020706	-0.00026876	-0.00023394	0.00001618	0.00015423	-0.00076104	-0.00035480	-0.00042414	-0.00136494	-0.00074653	0.00013634	0.00073504	-0.00094248	-0.00008007	-0.00043413	-0.00068754	0.00038472	0.00077962	0.00041600	-0.00033890	-0.00020456	0.00010306	-0.00070453	-0.00030437	0.00002844	-0.00041170	-0.00014183	0.00007628	0.00011793	-0.00105624	-0.00067858	-0.00051685	-0.00083577	-0.00126274	-0.00096263	-0.00019869	-0.00039399	-0.00082811	-0.00000765	-0.00019820	-0.00004732	-0.00041548	0.00006088	0.00129403	0.00010695	-0.00004039	-0.00043608	0.00049950	-0.00024297	-0.00044865	-0.00023075	0.00051113	-0.00024288	-0.00027325	0.00016260	0.00063543	-0.00017256	-0.00048444	-0.00021267	0.00013725	-0.00020539	0.00008943	0.00012225	0.00022547	-0.00011891	-0.00013849	0.00017504	-0.00003787	-0.00008268	-0.00011222	-0.00000673	0.00017142	0.00015369	0.00012014	0.00023392	0.67755222
-2.1002	-0.57049535	-0.85236491	-21.47483647	0.96332282	-0.60405412	0.07363296	-0.15928738	0.86651430	0.71620193	0.38221204	-0.70994686	-0.22575728	-21.47483647	0.55033755	-0.52686852	-0.04057567	-21.47483647	-1.33440053	-0.65767854	-21.47483647	0.33483234	0.05704715	-21.47483647	-21.47483647	0.93119380	-0.39487851	-21.47483647	-2.05833864	-1.27013755	-21.47483647	-0.45322434	-0.14647783	0.04651923	2.24396300	-0.04671158	0.30902835	-0.25282725	0.02377925	-0.12937491	0.07448026	0.02386542	0.06133573	0.05480858	-0.01061074	0.00336810	-0.00037860	0.01469883	0.01534215	0.01399639	-0.00060044	-0.00323876	-0.00144302	0.00899274	0.01029403	0.01580465	0.00778611	0.00998524	0.01416238	0.01461493	0.01135843	0.00870305	0.01166246	0.00779276	0.00677554	0.00539833	0.00055848	0.00453492	0.00578345	0.00144799	-0.00065946	-0.00081027	-0.00142459	-0.00375298	-0.00076541	-0.00161532	0.00040704	0.00115663	0.00120482	-0.00359448	-0.00050800	-0.00167473	0.00390346	0.00132763	-0.00156145	0.00021141	-0.00181554	0.00004229	0.00732492	0.00813383	-0.00142733	-0.00816189	0.00248376	-0.00750224	-0.00039427	0.00394309	-0.00186379	-0.00228265	-0.00236837	0.00494529	-0.00001452	0.00043437	0.00294483	0.00455690	-0.00110089	-0.00554301	-0.00391934	-0.00247720	-0.00114555	-0.00640372	-0.00103034	-0.00199254	0.00024162	-0.00488187	0.00329146	-0.00245757	-0.00150015	-0.00523536	-0.00931247	-0.00470410	-0.00317252	-0.00379660	0.00159286	-0.00514232	-0.00327565	-0.00298330	-0.00039379	0.00035478	-0.00032937	-0.00127458	-0.00084751	-0.00106530	-0.00020434	-0.00286382	-0.00064262	0.00028377	0.00166567	-0.00024293	-0.00234086	0.00010197	-0.00034833	-0.00060248	-0.00011012	-0.00013661	0.00044010	-0.00138625	-0.00025964	-0.00188129	0.00071504	-0.00000828	0.00044701	-0.00021417	-0.00035712	-0.00107700	-0.00090515	-0.00016669	0.00068097	-0.00021380	0.00043004	-0.00088071	0.00078168	-0.00086786	-0.00056284	0.00043837	0.00091464	-0.00074656	-0.00008149	0.00066363	-0.00017233	-0.00085100	-0.00124922	0.00087103	-0.00083730	-0.00100048	0.00000451	-0.00057032	0.00020375	-0.00058064	-0.00021855	0.00038734	0.00099858	-0.00039849	-0.00047013	-0.00005680	-0.00016924	-0.00045030	-0.00018469	-0.00003546	-0.00052832	-0.00007940	-0.00050966	-0.00053384	0.00096908	-0.00091134	-0.00076837	-0.00054789	0.00089390	-0.00146042	-0.00085358	-0.00028887	0.00127971	0.00019214	-0.00060955	-0.00155019	0.00020107	-0.00014917	0.00034479	0.00042063	-0.00042961	0.00002367	-0.00062693	-0.00097099	-0.00055321	-0.00118296	0.00008199	-0.00093422	-0.00018568	0.00075995	-0.00040683	0.00066285	-0.00088550	-0.00208966	-0.00044238	-0.00004476	0.00099430	-0.00114950	-0.00035777	-0.00137218	-0.00054021	-0.00129382	-0.00080706	-0.00003112	0.00016808	-0.00039519	0.00012396	0.00003737	-0.00010003	0.00048799	0.00029534	-0.00020467	0.00083459	-0.00036701	0.00042533	0.00015419	0.00085798	-0.00090238	-0.00054672	0.00065466	0.00026260	-0.00006485	-0.00093892	0.00033743	-0.00074163	-0.00085823	-0.00034251	-0.00045979	0.00033517	-0.00030403	0.00024564	-0.00022266	-0.00045032	-0.00054468	-0.00067007	-0.00066799	0.00022235	-0.00021975	0.00059664	-0.00009395	0.00017378	-0.00038438	-0.00031050	-0.00045176	-0.00067395	-0.00008560	0.00016116	-0.00027823	0.00064439	-0.00041972	-0.00015832	-0.00001910	0.00011090	-0.00083274	-0.00022223	-0.00002510	-0.00052281	-0.00048466	-0.00010675	-0.00015532	-0.00050877	-0.00021577	-0.00067611	-0.00037477	-0.00015711	-0.00006528	-0.00060840	0.00026922	-0.00074851	0.00033953	-0.00074336	-0.00075511	0.00092367	-0.00024702	-0.00093193	-0.00041336	0.00026159	-0.00035742	-0.00018873	-0.00045172	-0.00076841	0.00067791	-0.00032382	-0.00032474	0.00071510	-0.00079780	0.00085981	-0.00065844	0.00070214	-0.00007823	0.00000356	0.00042372	-0.00025556	-0.00094047	-0.00093588	-0.00145345	-0.00119273	-0.00003279	-0.00032598	0.00020785	-0.00208265	0.00138463	-0.00076586	-0.00167564	-0.00053661	-0.00089419	-0.00187620	0.00060737	0.00012614	0.00077808	-0.00239383	-0.00180783	0.00042372	0.00089361	-0.00040270	-0.00010423	0.00181020	-0.00114089	0.00024863	-0.00232197	0.00058059	-0.00128616	-0.00153846	-0.00177625	0.00057501	0.00073687	-0.00274144	0.00041134	0.00014851	0.00030156	-0.00292880	-0.00080579	-0.00113110	-0.00083560	-0.00247748	-0.00443270	-0.00134251	0.00078328	0.00004089	-0.00145534	-0.00192060	0.00043363	-0.00175660	0.00232309	0.00106506	-0.00056137	-0.00214098	-0.00026013	-0.00159536	-0.00047837	-0.00209941	0.00105920	0.00082542	0.00024254	0.00245912	-0.00203360	-0.00072597	0.00104220	-0.00007104	-0.00003474	0.00077716	0.00009523	-0.00283944	-0.00223920	0.00086433	-0.00016810	-0.00059859	-0.00319819	0.00169825	0.00131737	-0.00344201	0.00060078	-0.00160223	0.00006620	-0.00140193	-0.00112990	-0.00045473	-0.00092706	-0.00338758	-0.00121601	0.00127048	-0.00010179	-0.00023140	-0.00041881	-0.00049023	0.00140780	-0.00061495	-0.00354334	-0.00038513	-0.00070802	-0.00011179	-0.00067633	-0.00283974	-0.00017559	-0.00139379	-0.00138916	0.00048295	-0.00076650	-0.00052925	-0.00045126	-0.00032304	-0.00017471	-0.00015741	0.00101440	0.00003237	0.00149831	0.00031365	-0.00115593	-0.00022822	-0.00062231	-0.00033932	-0.00053071	-0.00113738	-0.00013037	-0.00113534	-0.00023080	-0.00145170	-0.00040797	-0.00069260	-0.00004060	-0.00026451	0.00027870	-0.00081371	-0.00116326	-0.00028993	0.00018916	-0.00028756	-0.00037827	-0.00066073	0.00099714	0.00056646	-0.00055592	-0.00001423	-0.00013280	-0.00097270	-0.00029832	0.00014092	-0.00040831	-0.00128162	-0.00148021	-0.00021114	0.00006302	-0.00125328	-0.00038429	-0.00059708	0.00010466	-0.00035419	0.00019895	-0.00043360	0.00025326	0.00013634	0.00003771	0.00080698	0.00014868	-0.00053388	-0.00028242	0.00038357	0.00019179	-0.00050862	-0.00041979	0.00019441	-0.00016651	-0.00034607	-0.00016062	0.00007179	0.00029583	0.00001642	-0.00014918	-0.00029291	0.00034585	0.00019296	-0.00005884	0.00023193	0.00002325	0.00005429	-0.00037526	-0.00031086	-0.00008486	-0.00018071	-0.00052280	-0.00015611	0.00042644	0.00006245	-0.00031147	-0.16802005
-2.0002	-0.05872755	0.74267936	0.33435526	-0.37820280	0.84068584	-21.47483647	0.50887608	0.21700071	-1.12994945	-1.27418792	-0.32153875	-0.07261771	-0.58327650	-0.06325889	0.29031540	-1.01350792	0.45741828	-0.78605146	0.84515492	0.74538263	0.29434626	-21.47483647	-0.42929325	1.17664826	-0.26543428	-21.47483647	-21.47483647	-21.47483647	0.40122181	-21.47483647	-21.47483647	-21.47483647	0.31525136	0.39249091	-0.97205055	0.05586927	-0.04828492	0.02978576	0.18736170	0.08836069	0.03552298	0.02750982	0.07083056	0.00432790	0.01337762	-0.02887155	-0.00513860	0.03826476	0.02989617	0.00996956	-0.00624718	0.01427308	0.01173662	0.00281139	0.01027915	0.00936557	0.00580592	0.00675073	0.01316379	0.00722568	0.01159422	0.01189704	0.01253954	0.01268181	0.01082220	0.01302495	0.01794044	0.01463643	0.01255805	0.01081385	0.00821044	0.00635550	0.00522487	0.00396264	-0.00135354	0.00253214	-0.00288536	-0.00189428	-0.00053367	0.00378155	-0.00468200	-0.00336690	-0.00529551	0.00167964	-0.00185377	-0.00205120	0.00557990	0.00442259	-0.00467777	-0.00832268	-0.01288750	0.00664935	-0.00190315	-0.00588342	0.00375313	-0.00425418	-0.00371019	-0.00423376	-0.00026429	0.00336229	-0.00053334	-0.00454164	0.00162145	0.00117936	-0.00463255	-0.00199532	-0.00214840	0.00276632	-0.00485079	0.00556385	-0.00196270	0.00423161	-0.00245446	0.00665285	0.00109436	0.00015460	-0.00462593	-0.00548168	-0.00214610	-0.00267552	-0.00051344	0.00430385	-0.00258065	0.00086868	-0.00140761	-0.00091679	-0.00045351	0.00119463	0.00030065	-0.00023117	-0.00087501	0.00147733	-0.00270943	0.00088043	-0.00087857	0.00142024	-0.00041414	-0.00173827	0.00033678	-0.00020206	-0.00176437	-0.00036990	-0.00111083	-0.00032572	-0.00056729	-0.00095856	-0.00041776	0.00105598	0.00031944	-0.00113433	-0.00002417	-0.00104536	-0.00001125	-0.00089834	0.00024025	0.00085905	-0.00072622	-0.00028282	-0.00054422	0.00052657	-0.00106049	-0.00089905	0.00000647	0.00038088	-0.00076673	-0.00033172	0.00029144	0.00012689	-0.00004857	-0.00164542	0.00122517	-0.00008780	-0.00004808	-0.00098135	-0.00066315	-0.00072392	-0.00064854	0.00023911	0.00004562	0.00070235	-0.00071610	-0.00088938	-0.00042696	0.00055626	-0.00005230	0.00038546	-0.00072825	0.00111958	-0.00035618	-0.00101782	-0.00067315	-0.00051502	-0.00086522	0.00005129	-0.00096282	0.00084089	-0.00125119	-0.00130737	-0.00110613	-0.00020166	0.00143980	-0.00103415	-0.00149743	-0.00008052	-0.00121617	-0.00088318	-0.00043894	0.00034739	0.00035262	0.00024249	-0.00056942	-0.00046046	-0.00112887	0.00040369	-0.00119876	0.00078885	-0.00014384	-0.00045710	-0.00081775	-0.00062069	-0.00075815	0.00004604	-0.00012864	0.00011914	-0.00095845	0.00034152	-0.00077532	-0.00065042	-0.00089910	0.00002331	-0.00008646	0.00015705	0.00073274	-0.00041176	-0.00053522	0.00013382	0.00008865	0.00018215	-0.00026741	-0.00019019	0.00008833	0.00043445	-0.00007310	-0.00023059	-0.00109276	0.00019430	0.00080117	-0.00011957	-0.00064048	-0.00057156	-0.00041810	-0.00013756	-0.00041714	0.00000423	-0.00074842	0.00008783	-0.00003206	-0.00059609	-0.00072052	-0.00013509	0.00002312	-0.00062427	-0.00028986	-0.00073599	-0.00087597	0.00000652	-0.00058907	-0.00035723	0.00084356	-0.00026469	-0.00039450	-0.00037459	-0.00026781	0.00020524	-0.00035492	0.00037995	-0.00029629	-0.00080497	-0.00002546	-0.00015058	-0.00103533	-0.00031633	-0.00055665	-0.00032569	0.00036007	0.00028852	-0.00001528	-0.00126790	-0.00016112	-0.00065124	-0.00012658	-0.00042697	0.00020664	0.00016042	0.00012287	-0.00034848	0.00012542	-0.00037242	-0.00040858	0.00021632	-0.00045808	-0.00123238	-0.00118466	-0.00027202	-0.00006582	0.00003802	0.00007320	-0.00189706	0.00047507	0.00006557	0.00007241	0.00138381	0.00030471	-0.00020823	-0.00008888	0.00143126	-0.00095605	-0.00042918	0.00023185	-0.00008985	-0.00131636	-0.00183492	-0.00064537	0.00085061	-0.00041553	0.00037542	-0.00102660	-0.00059724	0.00165686	-0.00056623	-0.00344911	0.00003031	-0.00113849	-0.00174329	0.00015825	0.00050630	-0.00024111	-0.00200895	-0.00141801	-0.00045615	0.00056375	-0.00025363	0.00047988	0.00053395	-0.00223671	-0.00166087	-0.00132783	0.00237424	0.00056097	0.00001770	-0.00000984	-0.00070530	0.00023678	-0.00212377	0.00029789	-0.00017784	0.00047454	-0.00282999	0.00006254	-0.00194453	0.00051095	-0.00181462	-0.00534146	-0.00157487	-0.00112999	0.00188695	-0.00182783	-0.00363622	0.00216961	-0.00062845	0.00029581	0.00263140	-0.00081199	-0.00133851	0.00023288	-0.00071014	0.00209267	-0.00304802	-0.00031200	0.00128449	-0.00013527	-0.00087531	-0.00264927	0.00199591	0.00087616	0.00117492	0.00077283	-0.00125907	0.00060292	-0.00167567	-0.00103306	-0.00033929	0.00091016	0.00218254	-0.00194379	-0.00059477	0.00068227	-0.00167723	-0.00028284	-0.00136422	-0.00132065	-0.00015585	-0.00248123	-0.00031028	-0.00080200	-0.00310463	-0.00114897	0.00119820	0.00047442	-0.00047121	-0.00176923	0.00001305	0.00259417	0.00122792	-0.00338677	-0.00044013	-0.00026777	0.00064220	-0.00161200	-0.00011416	0.00194895	-0.00189766	-0.00094013	-0.00139117	0.00225020	0.00231229	-0.00026968	0.00033545	0.00179458	-0.00090081	-0.00030322	-0.00034538	0.00096016	0.00079406	-0.00136185	-0.00039111	-0.00046157	-0.00088772	-0.00012396	-0.00107292	0.00055706	-0.00030571	-0.00064346	0.00030451	-0.00020082	0.00064731	-0.00025637	0.00013908	0.00006604	-0.00056583	-0.00116851	-0.00113211	0.00041124	0.00042608	-0.00067851	-0.00100038	0.00034496	0.00020572	-0.00074573	-0.00100625	-0.00072064	-0.00129918	-0.00144060	0.00031480	0.00009373	-0.00150451	-0.00118317	-0.00065940	-0.00093126	-0.00045351	-0.00077107	0.00030032	0.00029141	-0.00067758	-0.00027750	-0.00068718	0.00062608	-0.00026319	-0.00011183	-0.00012932	-0.00039619	0.00029430	0.00008854	0.00039828	0.00000800	-0.00021098	-0.00025947	-0.00003150	-0.00012951	-0.00048154	-0.00028632	0.00009750	-0.00038308	0.00001544	-0.00011003	0.00014022	-0.00007560	-0.00018653	0.00003841	0.00009879	0.00038219	0.00007640	0.00043575	-0.00017333	0.00007848	0.00009358	-0.00002848	0.00033950	0.00035709	0.00019131	0.00031796	0.19843898
-1.9002	-0.23363599	-0.35519278	0.79978472	-1.95988333	-0.05265346	0.62425750	-1.17147893	0.35982735	-0.64230395	-1.35645282	-0.79337984	-1.35984457	1.00031900	-0.75438279	-0.44246107	-0.05786891	0.01702721	-1.03303438	1.19769609	0.11151042	0.19155522	-21.47483647	-21.47483647	0.18007627	-0.48008442	-21.47483647	-21.47483647	-1.46827185	-0.33700579	-21.47483647	-0.30961418	0.42701223	0.50096522	-0.04141805	0.61498260	-0.09935949	0.06221219	-0.14626188	-0.03212130	-0.04361220	0.03345091	0.02396953	0.06792613	0.02496937	0.02906416	0.03174347	-0.00084706	0.01709788	0.03413119	0.00876223	0.00556000	0.00848721	0.01687401	0.01421611	0.01937482	0.01014801	0.01266244	0.00855960	0.01037600	0.00736853	0.00734873	0.01021749	0.00888742	0.01093977	0.01367888	0.01285442	0.02155315	0.02098397	0.02104070	0.02195999	0.01838655	0.01949573	0.01611576	0.01646544	0.00999856	0.00859472	0.00895613	0.00572949	0.00372233	0.00372838	0.00259329	-0.00362878	-0.00276961	-0.00665115	-0.00665915	-0.00986725	0.00152356	0.00298574	-0.00196258	0.00031131	-0.00647814	0.00134510	-0.00072644	0.00385547	0.00325297	-0.00236778	-0.00296825	0.00226252	0.00206378	-0.00043692	-0.00104530	-0.00325864	0.00153149	0.00475024	-0.00106952	0.00299639	0.00432227	0.00422333	-0.00189835	0.00551169	0.00169714	0.00262337	-0.00271125	0.00872387	0.00114693	-0.00213299	-0.00423827	-0.00519029	-0.00330737	0.00100051	-0.00014213	0.00690177	-0.00206886	-0.00073998	-0.00125587	-0.00016141	0.00098473	0.00034289	0.00024168	-0.00119227	-0.00045114	0.00191953	-0.00174972	0.00024158	-0.00080905	0.00083756	0.00009945	-0.00077620	0.00081771	-0.00068763	-0.00204038	0.00043766	0.00020694	0.00129854	-0.00019331	0.00012593	-0.00062258	-0.00023134	0.00123429	0.00120077	-0.00055236	-0.00021285	-0.00025215	-0.00054058	0.00054514	-0.00079700	-0.00033815	-0.00022527	0.00026010	-0.00067757	0.00016162	-0.00069385	0.00072037	0.00023214	-0.00042164	-0.00108522	-0.00075689	0.00033583	-0.00018632	-0.00087998	0.00062298	0.00144337	-0.00027438	0.00113122	-0.00022538	0.00034444	-0.00034360	0.00082552	-0.00007012	-0.00025987	-0.00083369	0.00068817	0.00011426	0.00097514	-0.00037176	0.00072220	-0.00072151	0.00036925	-0.00075769	-0.00006412	-0.00085994	-0.00019634	-0.00090309	0.00030193	-0.00005932	-0.00014670	-0.00051859	0.00085238	0.00000864	0.00131836	-0.00058846	-0.00047536	-0.00081497	0.00046483	-0.00001413	0.00031477	0.00073661	0.00021040	0.00023379	-0.00062588	0.00037124	0.00100300	-0.00080620	-0.00029693	-0.00037409	0.00131575	0.00008576	0.00021398	0.00017326	-0.00029005	-0.00071974	-0.00010770	0.00069065	0.00039987	-0.00056597	-0.00055123	-0.00084863	0.00002512	-0.00089229	-0.00021172	0.00019555	0.00055970	0.00013981	-0.00066738	0.00012919	0.00011032	-0.00064031	0.00022633	0.00025305	0.00014881	0.00034660	0.00034890	-0.00005932	0.00087496	-0.00055914	0.00003121	0.00128731	0.00040332	-0.00098257	-0.00011776	-0.00002283	0.00028225	-0.00014999	-0.00018815	0.00006109	0.00047217	-0.00043921	-0.00016279	-0.00020792	0.00045955	-0.00024357	-0.00077630	0.00023487	-0.00073197	-0.00074049	0.00047169	0.00040383	-0.00001434	0.00008868	0.00007259	0.00037388	-0.00047581	-0.00041326	0.00074395	-0.00006329	0.00072085	-0.00045261	0.00006999	0.00007741	-0.00023659	-0.00079027	0.00022014	-0.00001774	-0.00016195	-0.00004273	0.00011224	-0.00053465	-0.00002583	0.00008648	-0.00015579	-0.00017830	-0.00018261	-0.00028101	-0.00017225	0.00003324	0.00002478	0.00044207	0.00010750	0.00018276	0.00055884	0.00004752	-0.00041054	-0.00029416	0.00015409	0.00014904	-0.00055808	0.00036409	-0.00046617	0.00051201	0.00072201	0.00110613	0.00093416	-0.00001086	0.00025819	0.00024507	0.00059306	-0.00020858	0.00127208	-0.00055733	0.00013425	-0.00125618	0.00051352	0.00062513	0.00059302	-0.00070647	0.00023668	0.00022923	-0.00047949	0.00000357	-0.00124528	-0.00055317	0.00094991	-0.00099997	-0.00041901	-0.00054488	-0.00068287	0.00082999	-0.00081055	-0.00024610	-0.00016952	-0.00084572	-0.00161913	0.00138255	0.00068738	-0.00042282	0.00118782	0.00022695	0.00210933	0.00024981	0.00027308	0.00069688	0.00175639	0.00141091	-0.00249897	0.00122792	-0.00009245	-0.00234937	-0.00082174	0.00007335	0.00134639	0.00077676	-0.00048955	-0.00391986	-0.00029531	-0.00192805	-0.00101059	-0.00364020	-0.00116475	0.00103361	-0.00050582	0.00175858	0.00234745	0.00049329	-0.00099876	0.00097057	0.00021462	0.00063951	0.00164960	0.00168350	0.00318294	-0.00051704	-0.00013077	0.00099159	0.00463277	0.00199473	0.00051227	0.00010423	0.00018113	0.00184216	-0.00073080	0.00000827	0.00069476	-0.00080116	0.00016844	-0.00105756	0.00145350	0.00227867	-0.00166461	0.00068869	0.00152400	0.00000041	-0.00097265	-0.00024786	-0.00040747	-0.00095146	-0.00010257	-0.00018829	0.00014892	0.00062973	-0.00062525	-0.00158940	0.00256763	-0.00000312	-0.00146913	-0.00330843	-0.00071727	0.00122646	0.00067173	-0.00082449	-0.00157403	0.00018807	0.00097131	-0.00077194	0.00193648	0.00055242	0.00000417	0.00014702	-0.00005598	0.00090842	-0.00038155	0.00127003	0.00055663	0.00199785	-0.00018905	-0.00045966	0.00045081	-0.00002200	-0.00060920	-0.00031099	0.00039686	0.00012238	-0.00005183	-0.00030032	-0.00004470	-0.00081226	-0.00069860	-0.00021865	-0.00026720	-0.00086093	-0.00020543	-0.00051855	0.00039134	-0.00053865	0.00001053	-0.00108301	0.00016612	-0.00016673	0.00032551	-0.00107191	-0.00061326	0.00040017	-0.00007658	-0.00095018	0.00061836	-0.00009611	-0.00058851	0.00012008	0.00047776	-0.00025658	-0.00063655	-0.00028284	-0.00083878	-0.00006682	0.00003814	-0.00017172	-0.00052594	-0.00021860	-0.00032296	-0.00001180	0.00085582	0.00019196	0.00049606	-0.00048258	0.00034004	0.00045534	-0.00032894	-0.00038190	0.00014903	-0.00022955	-0.00035671	-0.00022315	0.00013488	-0.00017426	0.00016089	-0.00020853	0.00006195	-0.00003074	-0.00015728	-0.00003315	-0.00008032	0.00012701	0.00040330	-0.00045032	-0.00026956	-0.00000567	-0.00004536	-0.00040113	0.00008522	0.00026596	-0.00016446	0.00011338	-0.09101677
-1.8002	0.14187691	-0.26683989	0.71934068	0.85022151	0.27500524	0.88569385	0.44068869	0.89535177	-0.49264863	0.46868971	0.43920783	0.19237874	-1.17279696	-21.47483647	0.14795990	-21.47483647	0.63495490	1.67617810	-0.08278370	-21.47483647	-0.26698321	-21.47483647	-21.47483647	0.21677332	0.38521966	-21.47483647	1.20279658	-21.47483647	-21.47483647	-21.47483647	-21.47483647	-0.71356860	-0.15597453	0.47609063	-21.47483647	0.56735646	0.02740301	-0.24780029	0.00997536	0.03685353	0.05510595	0.03562081	0.01394056	0.00128300	-0.02342699	0.01037313	0.02145433	0.05713928	0.03196251	0.00861014	0.00570932	0.01516584	0.02082282	0.01515692	0.01764957	0.01505729	0.01303215	0.01760072	0.01171973	0.01416704	0.00870764	0.00924643	0.00960743	0.00470389	0.00320357	0.00421867	0.00802387	0.00671964	0.00765372	0.00552857	0.00487676	0.00891970	0.00811253	0.01526986	0.01390841	0.01169106	0.01428952	0.01196157	0.01332619	0.01502166	0.00372203	0.00074049	0.00292254	-0.01084292	0.00221339	-0.00615539	-0.00121324	-0.00202252	0.00085474	-0.00554003	-0.01127074	0.00065179	-0.00275598	0.00054349	-0.00289034	-0.00113792	-0.00306821	0.00052205	-0.00173318	0.00358603	-0.00715238	0.00090878	0.00417065	0.00569497	-0.00349102	0.00236629	0.00114694	-0.00019466	-0.00479319	0.00364955	-0.00547165	0.00150343	-0.00422021	0.00731470	-0.00135995	-0.00173893	-0.00458944	-0.00608732	-0.00055011	-0.00010295	-0.00038747	0.00558383	-0.00019045	0.00045415	-0.00127030	-0.00057571	0.00053025	-0.00140635	-0.00173809	-0.00089422	-0.00045488	0.00075528	-0.00347253	-0.00083438	-0.00107507	0.00027359	-0.00077950	-0.00173374	-0.00063204	0.00005655	-0.00166768	-0.00056079	-0.00035409	-0.00040313	-0.00184869	-0.00134163	-0.00025014	0.00096169	-0.00076797	0.00038580	0.00026124	-0.00151110	-0.00024403	-0.00092846	-0.00019217	0.00088171	-0.00041847	0.00004017	-0.00041317	-0.00020185	-0.00061086	0.00005253	-0.00027311	-0.00012775	-0.00085377	-0.00090088	0.00006847	-0.00047736	-0.00028108	-0.00170566	0.00124392	0.00050611	-0.00024848	-0.00020577	-0.00046371	0.00049973	-0.00098135	-0.00020825	0.00037297	-0.00022218	-0.00167086	-0.00094570	0.00032464	0.00012226	-0.00076092	-0.00068064	-0.00066473	0.00006137	-0.00125026	-0.00117209	-0.00111940	0.00043570	-0.00068398	-0.00117299	-0.00063720	0.00077959	-0.00079988	-0.00058048	-0.00048914	-0.00044229	-0.00065015	-0.00073631	-0.00104954	0.00012638	-0.00008014	0.00002021	0.00041789	-0.00018618	-0.00071174	0.00015613	-0.00071104	-0.00011755	-0.00137413	-0.00036917	-0.00179523	0.00021169	0.00011874	-0.00017745	0.00060808	-0.00021612	-0.00105300	-0.00010081	-0.00039189	0.00049116	0.00023513	-0.00025404	-0.00083771	-0.00068294	-0.00093508	-0.00041476	-0.00032378	-0.00000658	0.00005191	-0.00063066	-0.00062559	0.00053918	-0.00000097	-0.00005902	0.00016596	-0.00075335	0.00017939	0.00018096	0.00036858	0.00062273	-0.00085960	-0.00031526	0.00086719	0.00006930	-0.00076887	-0.00085850	-0.00038758	-0.00045715	-0.00035901	-0.00063406	-0.00061427	0.00036438	0.00012419	-0.00006046	-0.00007540	0.00001827	-0.00053408	-0.00052375	-0.00040318	-0.00100680	-0.00104044	0.00107456	-0.00007625	-0.00048522	-0.00030253	-0.00044409	-0.00027344	-0.00087028	-0.00029534	0.00019342	0.00031366	0.00037467	-0.00006081	-0.00036888	-0.00029913	-0.00030334	-0.00086705	0.00050623	0.00051252	0.00035102	-0.00004737	0.00027075	-0.00004508	-0.00077324	-0.00007755	0.00013065	0.00021885	-0.00008120	-0.00034750	0.00013422	-0.00020668	0.00000889	-0.00022419	-0.00054848	-0.00043608	0.00126996	-0.00048682	-0.00025492	0.00026841	-0.00007291	-0.00094430	-0.00139061	0.00034169	-0.00137998	0.00088671	0.00025185	-0.00093682	0.00043479	-0.00021851	-0.00000056	-0.00018189	0.00069789	-0.00025123	0.00035466	-0.00030009	0.00148532	-0.00054016	0.00047626	0.00003589	0.00110537	0.00004431	-0.00051861	-0.00018866	-0.00109059	0.00150475	-0.00108968	-0.00157722	0.00075771	-0.00018745	-0.00062424	0.00000368	-0.00008798	0.00016064	-0.00113429	-0.00010684	0.00199855	-0.00039491	-0.00092685	0.00105878	0.00245964	-0.00236005	0.00142396	-0.00024283	0.00013176	-0.00048782	-0.00035806	0.00048911	0.00178805	-0.00044794	-0.00193625	0.00100590	0.00140917	0.00010119	-0.00235764	-0.00015043	-0.00116549	0.00046446	-0.00279883	-0.00556171	0.00077211	0.00119649	-0.00051789	-0.00230526	-0.00309247	0.00071374	-0.00150218	0.00044801	0.00052802	-0.00187279	-0.00076398	0.00050506	-0.00049374	0.00008895	-0.00259309	-0.00075910	-0.00035994	-0.00173075	-0.00058232	-0.00040985	0.00034457	-0.00109769	0.00215625	-0.00119830	0.00041513	-0.00126817	-0.00210348	-0.00224314	0.00127409	0.00025270	0.00007192	-0.00221368	0.00028190	0.00169853	-0.00524958	0.00018970	-0.00114944	-0.00223472	-0.00056289	-0.00169143	-0.00080231	-0.00180423	-0.00387201	-0.00157528	-0.00004187	-0.00024431	0.00011245	0.00022397	0.00101470	0.00072583	-0.00136778	-0.00052708	-0.00018371	0.00007066	-0.00158428	-0.00179070	-0.00038229	0.00183539	-0.00095854	-0.00255196	-0.00151456	-0.00110067	0.00054266	-0.00083242	-0.00057690	-0.00027153	0.00015787	-0.00007853	-0.00038791	0.00074336	-0.00058222	-0.00188751	0.00028344	-0.00076165	-0.00005125	0.00016357	-0.00052262	-0.00009970	-0.00005547	-0.00009944	-0.00031832	-0.00022729	0.00003300	-0.00048174	-0.00071099	0.00004174	-0.00073326	-0.00082023	-0.00029471	0.00036936	-0.00052571	-0.00050394	-0.00012007	0.00009953	-0.00040851	-0.00104407	-0.00104129	0.00042255	-0.00122097	-0.00094880	0.00017199	-0.00054803	-0.00158009	-0.00092470	-0.00059662	-0.00092416	-0.00107484	-0.00034301	-0.00005760	0.00027090	-0.00005389	-0.00084199	-0.00141528	-0.00052335	-0.00026582	-0.00085830	-0.00007548	0.00006688	-0.00032800	-0.00050480	0.00031449	-0.00037646	-0.00062258	-0.00056132	0.00030512	-0.00026243	-0.00044598	-0.00002157	0.00011821	0.00005594	-0.00000200	-0.00063665	-0.00023665	-0.00013927	0.00000280	-0.00014957	0.00025834	-0.00008236	0.00038955	-0.00014365	-0.00031011	-0.00002646	0.00004539	-0.00029603	-0.00006904	0.00030629	-0.00000996	0.00040458	-1.46359712
-1.7002	0.69075094	-21.47483647	0.49096671	0.56570216	0.21038210	-0.47849964	0.01977579	0.46672285	-0.12130548	0.55527872	0.09120893	-0.44500981	-0.25979680	-21.47483647	-21.47483647	-0.37274280	-0.23446427	0.36930083	0.47114721	-21.47483647	-0.10859435	-21.47483647	-21.47483647	-1.44993317	-21.47483647	-21.47483647	-0.67588812	-21.47483647	0.65293479	0.11734218	-21.47483647	-21.47483647	0.07120473	-0.32356934	-0.78831016	-0.04212935	-0.36784587	0.25249457	0.19695118	0.12359643	0.12377776	0.04397579	0.03595170	0.03079717	-0.00317029	0.00519520	0.02846065	0.02204276	0.03104012	0.01516789	0.00776931	0.01546312	0.01941223	0.01581983	0.01622506	0.01950566	0.00855531	0.01023551	0.01695118	0.01625044	0.01506474	0.01217095	0.01354485	0.01064165	0.00733107	0.00820662	0.01405394	0.01199868	0.00690577	0.00487230	0.00329680	0.00491590	0.00405271	0.00538058	0.00510923	0.00834057	0.00985021	0.00895449	0.01513610	0.01823532	0.01138059	0.01250316	0.01447215	0.01171709	-0.00005482	0.01310487	0.00127729	-0.00680649	-0.01250756	-0.01580344	-0.00824503	0.00667329	-0.00656740	-0.00939620	0.00067097	-0.00864616	-0.00433723	-0.00444360	-0.00426841	0.00062225	-0.00138890	-0.00178786	0.00338719	0.00231706	-0.00339930	0.00297013	0.00703696	0.00446804	0.00033967	0.00452437	-0.00241742	0.00259643	-0.00205882	0.00845270	0.00284080	0.00045257	-0.00358658	-0.00680263	0.00016985	-0.00110895	0.00147552	0.00703207	-0.00035629	0.00061994	-0.00111318	-0.00041377	0.00055308	0.00053782	-0.00003371	-0.00054462	-0.00108502	0.00126552	-0.00186167	0.00187633	-0.00000611	0.00212316	-0.00028705	-0.00038221	0.00081482	-0.00034442	-0.00161239	0.00039622	0.00121058	0.00106885	-0.00023648	-0.00058030	-0.00168813	-0.00003683	-0.00076120	0.00011655	-0.00044494	-0.00076952	-0.00088458	-0.00126308	0.00038727	-0.00006126	-0.00049842	-0.00056281	-0.00028678	-0.00029662	-0.00070164	-0.00147640	-0.00102928	0.00053679	-0.00110318	0.00014493	-0.00020994	-0.00056107	0.00029669	-0.00267051	0.00053650	0.00120212	-0.00092246	0.00075003	0.00014371	-0.00064766	-0.00089045	-0.00017786	0.00014278	-0.00108803	-0.00118028	-0.00043059	0.00052517	0.00071376	-0.00047465	0.00021233	-0.00083206	0.00002550	-0.00075893	-0.00139896	-0.00126396	0.00073383	-0.00119989	-0.00089228	-0.00027441	0.00041378	-0.00052144	-0.00031869	-0.00049230	-0.00093791	0.00010035	0.00011291	-0.00121748	0.00055781	-0.00080303	-0.00084936	-0.00058996	-0.00043882	-0.00048750	0.00107799	-0.00029999	0.00028371	-0.00094564	-0.00009693	-0.00064188	0.00004415	-0.00009617	-0.00034098	0.00070107	-0.00084353	-0.00017532	-0.00073127	0.00038898	0.00057484	-0.00101115	-0.00026477	-0.00074354	-0.00049713	-0.00109782	-0.00070354	-0.00087310	0.00081621	-0.00017165	-0.00090151	-0.00039628	0.00020594	-0.00017923	0.00017363	-0.00052198	-0.00051151	-0.00016682	0.00003336	-0.00011206	0.00037660	-0.00078477	0.00006251	0.00074163	0.00000711	-0.00063367	-0.00097931	-0.00012372	-0.00030866	-0.00048572	-0.00006803	-0.00090809	0.00038941	0.00011827	-0.00020837	0.00051850	-0.00034877	-0.00011695	-0.00124777	-0.00048060	-0.00089574	-0.00132010	0.00022765	0.00018478	0.00037992	-0.00033992	-0.00012050	-0.00068039	-0.00072105	0.00026952	0.00019564	0.00020832	0.00056714	-0.00047046	-0.00001399	0.00021228	0.00015303	-0.00118809	0.00021566	-0.00017034	-0.00045272	-0.00018386	0.00037520	-0.00017444	-0.00044602	0.00012757	-0.00063578	-0.00056165	-0.00015007	-0.00001559	-0.00051894	0.00050799	0.00005800	-0.00053278	-0.00006496	-0.00062637	0.00054412	0.00039375	-0.00120196	-0.00121082	0.00043830	-0.00056885	-0.00036262	0.00088929	-0.00082949	0.00045170	-0.00060708	-0.00000231	0.00140523	-0.00042739	-0.00099360	-0.00081381	0.00073366	-0.00051101	0.00007538	-0.00008396	0.00108673	-0.00080385	-0.00156779	-0.00032648	0.00006044	-0.00081081	-0.00084810	-0.00028080	-0.00138486	0.00187964	-0.00061621	-0.00166311	0.00032646	0.00037582	0.00010661	-0.00067935	-0.00035811	-0.00054474	-0.00341992	0.00003830	0.00104913	0.00054212	-0.00109590	0.00010353	0.00082290	-0.00209608	0.00078103	-0.00018937	0.00049335	-0.00053278	-0.00044004	-0.00167491	0.00041933	0.00242198	-0.00362396	0.00190352	0.00085075	-0.00120891	-0.00296283	0.00082696	-0.00229819	0.00038294	-0.00498988	-0.00399865	-0.00024949	0.00046473	-0.00052450	-0.00044193	-0.00336566	0.00335218	-0.00084972	0.00065635	0.00015811	-0.00168031	-0.00085744	0.00053027	0.00064222	-0.00015016	-0.00140864	0.00100449	0.00059563	-0.00252897	-0.00029075	-0.00255068	0.00344318	0.00028825	0.00031449	-0.00055205	-0.00038422	0.00215124	-0.00258394	-0.00302491	0.00063193	0.00230368	0.00000413	-0.00265532	0.00049714	0.00095442	-0.00246058	-0.00211394	-0.00125558	-0.00213808	-0.00153046	-0.00238480	-0.00001906	-0.00297471	-0.00158222	-0.00338227	0.00028797	0.00062362	-0.00083782	-0.00034563	0.00025405	0.00064452	-0.00081924	-0.00345261	-0.00089239	-0.00049224	-0.00115735	-0.00072769	-0.00130929	0.00098855	-0.00161568	-0.00332930	-0.00005869	0.00109924	-0.00040852	0.00015084	0.00151968	-0.00053942	-0.00039571	-0.00024492	-0.00025748	0.00094692	-0.00020599	-0.00160214	-0.00088434	-0.00007958	-0.00104928	-0.00107499	0.00105969	-0.00018073	0.00032682	-0.00094224	0.00027564	-0.00070900	-0.00102608	-0.00069685	-0.00095180	-0.00041864	-0.00062693	-0.00096827	-0.00067971	-0.00015012	0.00019340	-0.00029536	-0.00056416	-0.00019509	-0.00081928	-0.00145247	-0.00104231	0.00011874	-0.00086377	-0.00038271	-0.00031862	0.00024431	-0.00095006	-0.00104073	-0.00091863	-0.00063327	-0.00068452	-0.00017703	-0.00030914	0.00018281	-0.00065781	-0.00051189	-0.00083464	-0.00056691	-0.00014105	-0.00006700	0.00058692	-0.00038065	0.00007841	-0.00045092	0.00070517	-0.00035520	-0.00021775	-0.00091262	0.00002789	0.00005358	-0.00003093	-0.00023495	0.00013236	-0.00034644	-0.00011244	-0.00029140	0.00023450	0.00040953	-0.00042719	0.00001460	-0.00043960	0.00010383	-0.00028097	-0.00004060	-0.00011263	0.00014262	-0.00002984	-0.00003339	0.00006564	0.00007849	-0.00001065	0.00023075	-0.48198607
-1.6002	-0.45169864	1.45453215	-0.30819779	0.19906509	-21.47483647	-21.47483647	-0.39700380	-0.50535893	-0.02912229	-0.22357951	-0.68376204	-21.47483647	-0.15714441	-21.47483647	-21.47483647	-0.26562569	-0.65811697	-0.19327366	-0.08281936	-21.47483647	-21.47483647	-21.47483647	0.75359380	-21.47483647	-0.22977701	-21.47483647	0.49266726	-21.47483647	-0.48828274	-21.47483647	0.08112163	0.96329904	0.30665015	1.60211968	-21.47483647	0.17000242	0.30374889	-0.32711706	0.14163211	-0.01070676	0.02322605	-0.05784857	0.02015758	-0.03859428	0.02178711	0.00462709	0.01918329	0.02517166	0.03225826	0.02026458	0.00925109	0.00731376	0.01571797	0.01756689	0.01133094	0.01922501	0.01440728	0.01229451	0.01843698	0.01408567	0.01889336	0.01295092	0.01551379	0.00896000	0.00944021	0.01015419	0.01732622	0.01294966	0.01228633	0.01117025	0.01107221	0.00747180	0.00667476	0.00897729	0.00242818	0.00763403	0.00389751	0.00535292	0.00573640	0.00742078	0.00331368	0.00352644	0.01252285	0.01548455	0.01501482	0.01979641	0.01431634	0.02747368	0.00523345	0.00076613	-0.00710556	0.00351535	-0.00090193	-0.00619637	-0.00047996	-0.00151703	-0.00880596	-0.00714216	-0.00642660	-0.00758934	-0.00574678	-0.00453329	0.00099989	-0.00122776	-0.00580694	0.00633162	0.00661062	0.00523249	0.00049506	0.00564742	0.00121983	0.00236240	-0.00220696	0.01199617	0.00023607	0.00143802	-0.00318157	-0.00282343	-0.00000426	0.00115078	-0.00058372	0.00502526	-0.00101953	0.00211043	-0.00047324	0.00100386	0.00054491	-0.00012869	-0.00134451	-0.00008444	-0.00079314	0.00178848	-0.00255209	-0.00004681	0.00020070	0.00248831	0.00050183	-0.00075061	-0.00088299	0.00009324	-0.00210724	-0.00175357	-0.00006185	0.00094309	-0.00160188	-0.00035686	-0.00111548	0.00093872	-0.00038243	-0.00077996	-0.00043555	-0.00164723	-0.00066623	-0.00075987	0.00081377	0.00055914	-0.00062179	-0.00061818	-0.00005639	0.00093970	-0.00078911	-0.00100243	-0.00067643	0.00022892	-0.00128746	-0.00155531	-0.00009283	0.00009998	-0.00080853	-0.00137695	0.00057595	0.00051224	-0.00045136	0.00048872	-0.00045376	0.00021346	-0.00031437	0.00062057	-0.00019548	0.00015404	-0.00104459	-0.00033098	-0.00050033	-0.00039349	0.00037008	0.00051501	-0.00168799	0.00007483	-0.00118403	-0.00045015	-0.00163339	0.00051520	-0.00046937	-0.00058807	-0.00004375	0.00027047	-0.00114653	-0.00015014	-0.00035842	-0.00046941	-0.00039538	-0.00113630	-0.00100556	-0.00021486	0.00032805	-0.00045140	-0.00032080	-0.00037713	-0.00011324	0.00026307	-0.00062635	-0.00046540	-0.00087221	-0.00063308	-0.00084031	0.00048611	-0.00091699	0.00019625	0.00007723	-0.00070484	-0.00045384	-0.00113413	0.00056979	-0.00015095	-0.00120405	0.00007549	-0.00142148	-0.00055061	-0.00173445	0.00001283	0.00020360	0.00058123	-0.00111532	-0.00061668	-0.00049958	0.00031638	-0.00021977	-0.00124610	-0.00048192	0.00002871	0.00007052	0.00027294	0.00041783	0.00085395	-0.00110157	-0.00049248	0.00092962	-0.00002918	-0.00064971	-0.00136808	-0.00037007	-0.00015542	-0.00090837	-0.00034674	-0.00076968	-0.00004669	-0.00085589	-0.00056649	0.00028442	-0.00020874	-0.00001062	-0.00130077	-0.00118437	-0.00056809	-0.00092486	-0.00012098	-0.00025951	-0.00010087	-0.00002070	-0.00041360	-0.00039138	-0.00024081	-0.00027969	0.00012264	-0.00020129	0.00123605	-0.00042060	-0.00009019	-0.00019899	-0.00012823	-0.00096185	-0.00011380	-0.00023665	-0.00030603	-0.00061691	0.00046921	-0.00057073	-0.00131049	-0.00047168	-0.00053817	-0.00059210	-0.00023915	-0.00026292	-0.00083969	0.00016364	-0.00019428	-0.00014155	-0.00070511	-0.00070613	0.00063854	-0.00100564	-0.00018383	-0.00041252	0.00002223	-0.00037644	-0.00091878	-0.00077074	-0.00124674	0.00002158	-0.00114399	0.00136838	0.00020679	-0.00128503	0.00017666	-0.00013970	-0.00039568	-0.00014141	0.00005557	-0.00037026	-0.00000274	-0.00116676	-0.00023535	-0.00108677	0.00110198	0.00023588	0.00009335	-0.00098407	-0.00056406	0.00012262	-0.00100822	-0.00216610	0.00101339	0.00033550	-0.00036376	0.00001658	-0.00005177	-0.00076564	-0.00275432	-0.00061810	0.00123048	-0.00003090	-0.00046891	0.00030137	0.00156632	-0.00232723	-0.00231503	-0.00120987	0.00045947	-0.00219206	-0.00149727	-0.00107034	0.00050692	-0.00101666	-0.00127428	-0.00046115	-0.00033010	-0.00105397	-0.00320929	-0.00031087	0.00064526	0.00057482	-0.00111283	-0.00281559	-0.00026817	0.00040477	-0.00122573	-0.00247583	-0.00165223	0.00157805	-0.00306384	-0.00043413	0.00130290	-0.00097400	-0.00142363	0.00133574	0.00140003	-0.00046310	-0.00170481	0.00029928	0.00316213	-0.00246893	0.00002229	0.00080102	0.00080050	0.00184229	0.00065970	-0.00021291	0.00022940	0.00153832	-0.00233241	-0.00182418	0.00061983	-0.00120635	-0.00189321	-0.00327402	-0.00063832	0.00038205	-0.00373687	-0.00053338	-0.00067080	-0.00106250	-0.00096549	-0.00074883	0.00108022	-0.00290331	-0.00242747	-0.00059306	-0.00157645	0.00121363	-0.00094056	-0.00115024	0.00174502	0.00090932	-0.00124172	-0.00277103	-0.00036235	-0.00084847	-0.00098609	-0.00119240	-0.00196358	-0.00112828	-0.00117797	-0.00081764	-0.00048065	0.00018635	0.00063978	-0.00156954	-0.00084440	0.00063837	-0.00052626	-0.00067251	0.00037258	0.00083259	-0.00133443	-0.00106513	-0.00136174	-0.00094681	-0.00074373	-0.00081080	-0.00095896	-0.00032485	-0.00043538	-0.00025081	-0.00034872	-0.00015700	-0.00071213	-0.00014325	-0.00106195	-0.00046039	-0.00096164	-0.00156478	-0.00048215	0.00001981	-0.00062755	-0.00034368	-0.00045209	-0.00033855	-0.00024452	-0.00109103	-0.00120566	-0.00055765	-0.00084546	-0.00037248	0.00007677	-0.00022034	-0.00201254	-0.00055050	0.00077764	-0.00006516	-0.00056839	-0.00018429	-0.00021694	0.00013023	-0.00037475	-0.00055555	-0.00052844	-0.00022887	-0.00028986	-0.00025182	0.00041367	0.00009012	-0.00061518	-0.00001854	0.00003191	-0.00010654	-0.00088791	-0.00073860	0.00070810	-0.00002922	-0.00040234	-0.00004518	0.00022032	-0.00024920	-0.00016648	0.00030650	0.00009916	-0.00007812	-0.00023511	-0.00059944	-0.00033434	0.00030425	0.00016074	-0.00015170	-0.00007559	-0.00009459	-0.00000325	-0.00038125	-0.00023719	0.00016524	-0.00004398	0.00015213	-0.43076544
-1.5002	0.19281454	-0.60168926	-0.00298843	-21.47483647	-21.47483647	-21.47483647	-0.03886038	-21.47483647	-21.47483647	-21.47483647	-0.47922116	-21.47483647	0.27815231	-0.20573270	-21.47483647	-0.70113120	-0.21523641	-21.47483647	-21.47483647	-21.47483647	0.32133343	-0.47967951	-21.47483647	-21.47483647	0.25506223	-21.47483647	-21.47483647	-21.47483647	-0.37064579	-21.47483647	-0.44369945	1.32539025	-0.40240029	-0.13961895	-1.18531239	-0.24620079	-0.34892675	0.05796060	0.04213147	-0.00923812	0.01915050	0.00679429	0.04831110	-0.01906691	-0.02894425	0.02292718	0.01046506	0.03441101	0.03447780	0.01162318	0.00588943	0.00793722	0.01603128	0.01347774	0.01882979	0.01612630	0.01189955	0.01387849	0.01621235	0.01422086	0.01583679	0.01247722	0.01419544	0.01152094	0.01232043	0.01230394	0.01701495	0.01402278	0.01313875	0.01303856	0.00920690	0.01033504	0.01104607	0.01351981	0.00811082	0.01050538	0.01062484	0.01128966	0.00706996	0.00924275	0.00473761	0.00122801	0.00786088	0.00864418	0.01126760	0.01966325	0.01197397	0.01444715	0.02525004	0.00516870	0.01092233	0.02850618	0.01569726	0.00827833	0.01327606	0.00235141	0.00151776	0.00404315	-0.00176201	-0.00218075	-0.00632121	-0.01101532	-0.00251417	-0.00123157	-0.00545424	-0.00069636	0.00210191	0.00369936	-0.00007174	0.00693310	0.00046159	0.00531432	-0.00240704	0.01172389	0.00426425	0.00037446	-0.00074660	-0.00342658	-0.00247172	-0.00129982	-0.00050715	0.00614818	0.00111477	0.00186837	-0.00107003	0.00050607	0.00101756	-0.00162649	-0.00134981	0.00056625	-0.00030179	0.00282406	-0.00380880	0.00175260	0.00093728	0.00230122	0.00009416	-0.00153396	0.00006690	-0.00081779	-0.00086839	0.00046802	-0.00015861	0.00109121	-0.00063696	0.00005705	-0.00115770	-0.00041476	-0.00058015	-0.00056199	-0.00120313	-0.00172118	-0.00071725	-0.00085835	-0.00015933	-0.00022683	0.00068181	-0.00037004	-0.00037006	0.00045924	-0.00142869	-0.00090786	-0.00126618	0.00054904	0.00021142	-0.00056790	0.00076561	0.00049898	-0.00147076	-0.00111710	0.00064320	0.00089572	0.00033071	-0.00032785	0.00049741	-0.00038042	-0.00074993	0.00067223	0.00028224	0.00031573	-0.00100345	-0.00090324	0.00069893	0.00042800	-0.00027109	-0.00062273	-0.00111611	0.00050609	-0.00070509	-0.00100395	-0.00053026	0.00055991	-0.00129642	-0.00128388	-0.00130074	0.00025379	-0.00019698	-0.00033582	-0.00118522	-0.00006801	-0.00023460	-0.00032252	-0.00108778	0.00057995	0.00044047	-0.00058001	0.00021367	-0.00051050	0.00023077	0.00059375	-0.00059721	-0.00045898	-0.00135491	-0.00014982	-0.00137201	-0.00050726	-0.00004700	-0.00031620	0.00004080	0.00023727	-0.00087667	0.00005923	-0.00053891	-0.00009315	-0.00025364	-0.00062357	-0.00161883	-0.00054278	-0.00109012	-0.00001389	-0.00059520	0.00085597	0.00002217	-0.00095084	-0.00082747	0.00013659	-0.00007630	-0.00060309	0.00009390	-0.00047013	-0.00001910	0.00019385	0.00072631	-0.00035676	-0.00092245	-0.00013717	0.00053885	-0.00073750	-0.00134424	-0.00058429	0.00016093	-0.00070111	-0.00003588	-0.00027452	-0.00099303	-0.00029576	-0.00071672	-0.00029013	0.00019487	-0.00010730	-0.00073859	-0.00161530	-0.00053805	-0.00083606	-0.00114994	0.00101456	-0.00009241	-0.00031304	-0.00024562	-0.00012060	-0.00058935	-0.00034539	-0.00020312	0.00037442	-0.00012006	0.00013011	-0.00018446	-0.00010969	-0.00084460	-0.00014288	-0.00077017	0.00038022	-0.00008901	-0.00009367	0.00031867	0.00072942	-0.00031552	-0.00096132	0.00009522	-0.00046012	-0.00001455	-0.00031719	-0.00040629	-0.00039556	0.00033031	-0.00106378	0.00054294	-0.00002355	-0.00006793	0.00009550	-0.00012388	-0.00032461	0.00026747	0.00067943	-0.00026760	-0.00050221	0.00001154	-0.00064202	0.00107089	-0.00093825	-0.00030998	-0.00052248	-0.00047313	0.00047376	-0.00051727	0.00021214	-0.00030271	0.00060079	0.00008637	-0.00096697	-0.00137325	-0.00156717	0.00070167	0.00087483	-0.00039843	-0.00088003	-0.00065147	-0.00004655	0.00104598	-0.00047564	-0.00184362	0.00034440	-0.00052260	0.00083497	0.00108969	0.00002705	0.00072082	-0.00164089	-0.00064780	0.00083826	0.00063032	-0.00128257	0.00125257	0.00102798	-0.00149015	-0.00020463	-0.00031687	-0.00002254	-0.00146713	0.00097244	0.00026910	-0.00054709	0.00165822	-0.00160505	0.00125549	-0.00103827	0.00036794	-0.00154845	0.00052148	0.00138825	0.00303379	-0.00117730	-0.00341789	0.00084875	0.00022799	0.00083132	-0.00125343	-0.00177121	-0.00066089	-0.00252729	0.00112538	0.00152496	0.00023980	-0.00264201	0.00156930	-0.00038587	-0.00006648	-0.00093804	0.00139117	0.00014738	-0.00213438	-0.00034679	-0.00193079	0.00134341	0.00211903	-0.00171409	-0.00043725	-0.00119356	0.00103773	-0.00348734	-0.00054444	-0.00115159	-0.00011154	0.00015162	-0.00081585	-0.00038482	0.00087446	-0.00241219	0.00199324	0.00044602	-0.00152325	-0.00208184	-0.00179759	0.00046139	-0.00199241	-0.00206591	-0.00064388	0.00058707	0.00047006	-0.00182281	-0.00180744	0.00037521	0.00094634	-0.00135870	-0.00136083	-0.00215357	-0.00165674	-0.00055185	0.00091362	-0.00255297	-0.00017745	-0.00228112	-0.00171684	-0.00110752	-0.00004876	-0.00110958	0.00044046	0.00064924	0.00077020	-0.00066966	0.00014680	0.00015992	0.00016209	-0.00059904	-0.00090423	-0.00127132	0.00023607	-0.00177018	-0.00083836	-0.00038503	0.00034228	-0.00117632	-0.00048843	-0.00017361	-0.00083234	-0.00088467	0.00017640	-0.00044704	0.00023094	-0.00113154	-0.00071623	-0.00042773	-0.00038246	-0.00061504	-0.00020228	-0.00066531	-0.00020664	-0.00007293	-0.00123795	-0.00160011	0.00003867	-0.00143928	-0.00061364	-0.00004169	0.00040450	-0.00065500	-0.00117566	-0.00068566	-0.00017173	-0.00148388	-0.00041408	-0.00108860	-0.00047551	-0.00000808	0.00044755	-0.00023620	-0.00032814	0.00035252	-0.00032458	0.00002856	-0.00015878	-0.00014989	-0.00001863	0.00050986	-0.00015132	-0.00034599	-0.00045225	0.00007692	0.00016736	-0.00055974	-0.00041471	-0.00018634	-0.00056234	-0.00005859	-0.00055368	-0.00012535	0.00020069	-0.00012930	-0.00022693	-0.00007005	0.00008290	0.00000183	-0.00013179	-0.00037284	0.00000594	0.00020133	-0.00020412	0.00010037	0.00016500	0.00025134	0.00016990	-0.07329836
-1.4002	-0.23600063	0.08930260	0.35827052	-0.96198618	0.22241315	-21.47483647	0.66061556	-0.59537035	-0.04304718	0.49878274	0.16205494	0.33075717	0.83787344	-0.09375633	-0.34626460	-0.39521499	-0.19839439	-0.14120587	0.16693537	-21.47483647	0.43861288	-21.47483647	2.28717232	-21.47483647	0.37074342	-21.47483647	-21.47483647	-0.88245326	-0.72040814	0.66632670	-21.47483647	0.21842465	-21.47483647	0.20214327	-0.24760623	-0.47947113	-0.21434879	0.37748114	-0.01558706	0.07541482	0.05727566	-0.05787202	0.02392440	0.01037154	0.04510243	-0.02748420	0.00738512	0.03183301	0.03276464	0.01250145	0.00074366	0.01852867	0.01687187	0.00922648	0.01959204	0.02053065	0.01263330	0.00904713	0.01493628	0.01707500	0.02112743	0.01271043	0.01481871	0.01458842	0.01184752	0.01272996	0.01579647	0.01411213	0.01530494	0.01171986	0.01134728	0.01222386	0.01062031	0.01596245	0.00990496	0.01262525	0.01614209	0.01403409	0.01274984	0.01578466	0.01003845	0.00574729	0.01326841	0.00741843	0.01063244	0.01152797	0.00868294	0.01362836	0.01586483	0.00415855	0.00173531	0.01638941	0.01453312	0.01602047	0.02503938	0.02012122	0.02295836	0.01792488	0.01546337	0.01342373	0.00447563	-0.00212581	-0.00038206	-0.00075197	-0.01017101	-0.00754352	-0.00672844	-0.00934218	-0.01028374	-0.00230917	-0.00408300	-0.00366329	-0.00252356	0.00913727	-0.00045430	-0.00138701	-0.00029935	-0.00609502	-0.00123417	-0.00322721	0.00017059	0.00475211	-0.00127109	-0.00231125	-0.00201913	0.00093065	-0.00044518	-0.00008819	-0.00043937	0.00021767	0.00020879	-0.00051264	-0.00242627	0.00001091	-0.00146535	0.00055340	-0.00012404	-0.00134044	-0.00031612	-0.00101916	-0.00124388	0.00047545	-0.00143059	0.00137524	0.00042685	-0.00096620	-0.00073441	0.00033208	-0.00052865	-0.00206363	-0.00093586	-0.00131581	-0.00085804	-0.00016220	0.00068939	0.00053317	-0.00025488	-0.00036106	0.00050716	0.00021373	-0.00107884	-0.00001126	-0.00026705	0.00006014	-0.00018244	-0.00115275	-0.00038138	-0.00046028	0.00022312	-0.00067159	0.00144818	0.00016767	-0.00018239	-0.00002182	-0.00106541	0.00056023	0.00034631	-0.00054590	-0.00005178	0.00006382	-0.00064767	-0.00105288	0.00081345	0.00070451	-0.00060837	0.00090980	0.00038623	0.00120538	-0.00044815	-0.00034671	-0.00117898	0.00089741	-0.00098953	0.00024002	-0.00027872	0.00021332	-0.00120890	0.00051756	0.00041209	-0.00036604	-0.00056801	0.00012814	-0.00036364	0.00053412	-0.00030026	0.00020984	0.00013216	-0.00098604	0.00065393	0.00121631	0.00015505	-0.00063542	-0.00149335	0.00002171	-0.00098904	0.00088880	0.00014744	0.00003013	0.00011740	-0.00007480	-0.00101380	-0.00017505	0.00064887	0.00120983	-0.00063524	-0.00106861	-0.00108483	-0.00094675	-0.00147827	-0.00046415	0.00021241	0.00107895	-0.00062172	0.00041720	-0.00024921	-0.00000655	0.00065064	0.00023769	0.00026099	-0.00011571	0.00030435	0.00041580	0.00021597	0.00127500	-0.00084070	0.00041601	0.00087581	0.00016823	-0.00064321	-0.00068908	0.00036825	-0.00009720	-0.00035959	-0.00023274	-0.00089306	0.00044149	-0.00048199	0.00036256	0.00055405	0.00016843	-0.00066083	-0.00084924	-0.00021643	0.00036985	-0.00081084	0.00047394	0.00041858	0.00047644	-0.00050644	-0.00051431	-0.00042792	-0.00059725	-0.00019090	-0.00010056	-0.00012418	0.00101440	-0.00043286	0.00000024	-0.00020609	0.00034216	-0.00116599	0.00061016	-0.00012116	-0.00007636	0.00001071	0.00000878	-0.00032526	-0.00109742	-0.00052513	-0.00012864	0.00003855	0.00020944	-0.00042881	0.00016986	-0.00055449	0.00000665	0.00019423	-0.00031709	0.00004204	0.00128727	-0.00072043	-0.00065030	-0.00017697	0.00023309	0.00028108	-0.00029665	0.00039950	-0.00034229	0.00035916	0.00048341	-0.00038172	0.00044675	-0.00131306	0.00067669	-0.00057822	0.00051957	-0.00004128	0.00134712	0.00038693	0.00081349	-0.00128955	-0.00025590	-0.00001034	0.00108768	-0.00013793	-0.00033275	-0.00033579	-0.00011451	0.00126000	-0.00119683	-0.00146795	0.00007531	-0.00022975	-0.00032932	0.00085149	0.00161829	-0.00053771	-0.00261129	-0.00098528	0.00031756	0.00008217	0.00146807	0.00070729	0.00271998	-0.00149587	0.00072814	0.00143937	0.00168352	0.00005757	0.00140785	0.00238218	-0.00030468	-0.00039809	-0.00211255	0.00129093	0.00125453	-0.00097732	-0.00133706	0.00100406	-0.00073716	0.00245518	-0.00106172	-0.00325795	0.00056489	0.00078212	-0.00117287	0.00000081	0.00019017	0.00084842	-0.00131666	0.00052391	0.00280530	0.00003935	-0.00219670	0.00200088	-0.00021068	0.00115588	-0.00082301	0.00295325	0.00433245	-0.00013721	0.00152532	0.00032254	0.00297549	0.00157331	0.00224978	0.00238597	0.00104445	0.00081645	-0.00111772	-0.00071876	0.00279835	0.00113629	0.00014215	-0.00135229	-0.00024253	0.00147474	-0.00335437	-0.00039060	0.00239669	-0.00203517	-0.00142545	0.00071038	0.00105550	-0.00275629	-0.00153063	-0.00153434	-0.00035457	0.00058632	0.00067983	-0.00015164	0.00073213	0.00158254	-0.00009493	-0.00247235	0.00071123	-0.00121536	-0.00091032	-0.00181571	-0.00272060	0.00111581	-0.00057435	-0.00036880	-0.00011091	0.00069722	-0.00008798	0.00037026	0.00033729	0.00017565	-0.00009507	-0.00051135	0.00096463	0.00074497	0.00020588	-0.00078170	0.00035451	0.00011105	-0.00089556	0.00011447	-0.00005726	-0.00018990	0.00007403	-0.00069341	-0.00054462	-0.00136583	-0.00023657	0.00024605	-0.00058435	-0.00028364	-0.00113907	-0.00119853	-0.00077869	-0.00028154	-0.00013345	-0.00049809	-0.00070394	0.00072816	-0.00086567	-0.00052281	-0.00083528	0.00022463	-0.00077023	-0.00026597	-0.00038375	-0.00006393	-0.00016732	-0.00072958	-0.00005785	-0.00029227	-0.00077826	-0.00056321	-0.00050114	0.00019486	-0.00088316	-0.00015673	-0.00009104	-0.00052757	-0.00014760	-0.00016767	0.00011399	0.00005228	0.00049298	-0.00045203	0.00088509	0.00015516	-0.00031021	-0.00077828	-0.00001256	0.00042558	-0.00010180	0.00018778	0.00006876	-0.00021864	-0.00006687	-0.00028120	0.00020450	0.00018459	-0.00034037	-0.00009022	0.00021253	-0.00010268	0.00017023	-0.00006219	-0.00012057	-0.00007626	-0.00009690	-0.00022086	0.00006969	0.00050057	0.00007188	0.00006799	0.26824346
-1.3002	0.02765276	-2.29851778	-1.23020889	0.24795029	-0.45707524	-0.29382478	-1.67358732	-1.52527630	0.38072402	-21.47483647	0.40710455	0.84649873	-1.16890420	-0.78796748	0.67991649	-0.30102921	0.44033642	-0.34325899	-21.47483647	-21.47483647	-1.14655221	1.38959455	-21.47483647	-2.09984875	0.93005705	-21.47483647	1.52150536	-1.09352508	-1.44815159	-21.47483647	0.69485295	-0.56261596	-0.20955341	-0.02490843	0.65868938	-0.33275820	0.27046643	-0.16649027	0.05558966	0.02801473	0.05464735	0.02933335	0.02975771	0.04148309	0.02304686	0.01066321	0.01044246	0.02435972	0.04237722	0.01779140	0.00907233	-0.00054864	0.01765830	0.02038401	0.02012697	0.01326040	0.01322638	0.01365162	0.01868603	0.01558491	0.01545170	0.02151977	0.01635658	0.01386523	0.01354496	0.01334212	0.01488584	0.01397318	0.01602757	0.01347886	0.01395715	0.01071909	0.01458015	0.01429545	0.01180163	0.01121970	0.01570627	0.01082825	0.01495900	0.01302405	0.01630355	0.01381646	0.01471988	0.01327036	0.01776974	0.01614022	0.01049022	0.01107831	0.01839455	0.00412969	0.00212027	0.01500020	0.01634445	0.00981651	0.01785123	0.01366391	0.01965006	0.02327434	0.02744551	0.03394345	0.03362878	0.03134883	0.03051654	0.02356046	0.01109577	0.01419383	0.00427081	0.00172247	-0.00008780	0.00290410	-0.00658719	-0.00563948	-0.00750351	-0.00033999	-0.00788179	-0.00734422	-0.00862696	-0.00594969	-0.00505922	-0.00236922	0.00097952	0.00702108	-0.00310655	-0.00204962	-0.00191487	-0.00142267	-0.00043870	-0.00011133	-0.00031913	0.00040583	0.00006318	-0.00033127	0.00024037	0.00132683	0.00074658	0.00004050	0.00163300	-0.00105027	0.00046340	0.00033286	-0.00074141	0.00107745	-0.00011414	-0.00028469	0.00011530	-0.00077832	-0.00023441	-0.00093823	0.00046746	0.00001821	0.00049659	-0.00088888	0.00016155	-0.00080690	0.00127500	0.00101620	0.00103518	-0.00058910	0.00060581	-0.00010002	-0.00013663	0.00017317	-0.00023950	-0.00009906	-0.00011224	0.00081527	0.00056533	0.00074172	0.00119805	-0.00109889	0.00134535	0.00032454	0.00047701	0.00067510	0.00042670	-0.00024761	0.00016807	0.00025059	0.00084397	0.00011608	-0.00013361	0.00053687	0.00043739	-0.00051429	0.00056104	0.00009036	-0.00049853	0.00126041	-0.00031768	-0.00037950	0.00017381	0.00048508	-0.00019256	-0.00057760	0.00028005	0.00050676	-0.00084778	0.00027681	0.00016271	0.00010288	0.00028273	-0.00006060	-0.00000601	0.00073441	-0.00006439	-0.00065447	0.00043001	-0.00038057	0.00096558	0.00081276	-0.00005029	-0.00019489	-0.00082780	-0.00005302	0.00024863	0.00036244	0.00024258	-0.00042903	0.00072705	0.00074329	-0.00043771	-0.00028494	0.00079996	0.00062089	-0.00088623	-0.00027444	-0.00069988	-0.00020194	-0.00023099	0.00021294	0.00086430	0.00023574	0.00021591	0.00023354	-0.00012830	-0.00017122	0.00062235	0.00065213	-0.00002425	0.00060069	0.00014418	0.00070865	0.00023312	0.00122140	-0.00044172	0.00050028	0.00154120	-0.00000623	-0.00032483	-0.00041696	0.00102799	-0.00036846	-0.00012676	-0.00012402	0.00005239	0.00010951	-0.00024260	0.00037330	0.00057655	0.00008259	0.00037583	-0.00058921	-0.00006916	0.00006763	-0.00048832	0.00042605	-0.00003530	0.00029860	0.00041283	-0.00013039	0.00083482	-0.00078428	0.00000935	0.00022984	0.00024739	0.00119092	-0.00015151	0.00009387	0.00032691	0.00064443	-0.00067797	0.00018016	0.00043032	0.00066503	0.00019086	0.00020610	-0.00041625	-0.00076399	0.00035719	0.00016880	-0.00029185	0.00010930	0.00030442	0.00021662	0.00052274	-0.00052649	0.00048633	-0.00023425	-0.00027962	0.00096183	0.00040020	-0.00014843	-0.00048062	0.00009874	-0.00079248	0.00031867	0.00036107	-0.00113335	0.00072697	0.00073765	0.00074902	0.00131607	-0.00010466	0.00020666	0.00005448	0.00007081	0.00028261	0.00021255	0.00091124	0.00127579	-0.00198244	-0.00041965	-0.00020648	0.00191665	0.00013827	0.00018235	0.00046016	-0.00142436	0.00103629	-0.00005873	-0.00271223	0.00143669	-0.00046376	0.00126031	0.00051122	0.00107265	0.00013115	-0.00105729	0.00008720	0.00064158	-0.00044090	0.00172217	0.00130937	0.00196256	-0.00091085	0.00112602	0.00066051	0.00175597	0.00047658	0.00087240	0.00249723	0.00138113	0.00035535	0.00058269	0.00281762	-0.00021542	-0.00039589	-0.00116827	0.00319440	0.00001502	0.00238589	-0.00035645	-0.00478879	0.00154697	-0.00029535	0.00159949	-0.00209309	-0.00140430	0.00006134	-0.00088471	0.00066499	0.00280299	-0.00181090	0.00125086	0.00106214	0.00074995	0.00000942	0.00236435	0.00170434	0.00260767	-0.00047022	0.00195080	0.00087633	0.00394344	0.00073184	0.00387140	0.00129870	0.00166518	0.00152324	-0.00079839	0.00028083	0.00279192	0.00029777	0.00156850	-0.00120940	0.00150196	0.00347971	-0.00410777	0.00368855	0.00236183	0.00071667	-0.00101509	0.00088554	0.00108679	-0.00119454	0.00106062	-0.00035487	0.00147325	-0.00039298	-0.00162350	0.00095160	0.00062359	0.00152544	0.00097898	-0.00124920	0.00140776	-0.00198824	-0.00070843	0.00110205	-0.00098855	0.00204686	-0.00071120	-0.00003658	0.00032806	0.00079643	0.00130866	0.00080137	0.00053157	0.00045937	-0.00018532	0.00073587	0.00106615	0.00007462	-0.00024584	0.00015602	0.00085150	0.00062033	-0.00074786	0.00008853	0.00016962	-0.00085563	-0.00051429	0.00007147	-0.00010258	0.00053607	0.00002526	0.00060728	0.00069976	-0.00038889	-0.00064526	-0.00053210	-0.00005939	0.00068705	0.00013905	-0.00058058	0.00024822	0.00034044	0.00028156	0.00033797	-0.00015709	0.00027665	-0.00113389	0.00054790	0.00062167	0.00022052	-0.00098539	-0.00056935	-0.00083456	-0.00103252	-0.00052108	-0.00057295	0.00079685	0.00068300	-0.00010162	0.00025223	0.00053822	-0.00059636	0.00018273	0.00076833	0.00036726	0.00051462	0.00001093	0.00010368	0.00065759	0.00010939	-0.00022550	0.00022132	0.00063903	0.00021686	-0.00015680	-0.00005435	0.00055885	-0.00005640	-0.00012161	0.00001640	0.00069287	-0.00030253	-0.00011561	-0.00023644	0.00021264	-0.00005141	0.00004714	0.00003303	0.00015104	-0.00003758	-0.00005840	-0.00003446	-0.00013123	0.00046076	0.00007904	-0.00003582	-0.48106664
-1.2002	-0.04427701	0.87031305	-0.60499239	-0.04681328	0.38359708	0.42475309	-0.74481523	0.35272238	-1.51386058	-21.47483647	-21.47483647	-0.17672846	1.05152857	-1.03846504	-0.61831343	-0.73836243	-0.57593316	-21.47483647	-1.97493517	-21.47483647	-21.47483647	-21.47483647	-1.16837466	-21.47483647	0.03944472	-21.47483647	-21.47483647	-1.11292100	-0.42278427	-21.47483647	-1.48940647	-21.47483647	-0.30692692	-21.47483647	-0.84377997	-0.39520099	0.05203302	0.07984703	0.08500530	0.09188800	0.08369093	0.08332665	0.03512177	0.00702040	-0.01537403	-0.00058985	0.01947545	0.01231235	0.03045853	0.01567668	0.00186051	0.01190605	0.01628030	0.00846098	0.01060043	0.01262265	0.01358395	0.01003311	0.01800645	0.00999509	0.01620454	0.01391723	0.01535680	0.01207146	0.00992647	0.01102769	0.01983703	0.01458225	0.01285235	0.01073436	0.01163403	0.01337963	0.01193609	0.01454492	0.01030925	0.01363795	0.01530602	0.01127745	0.01327687	0.01934980	0.01225998	0.00954710	0.01523195	0.01303030	0.01457320	0.01787097	0.01340601	0.01655484	0.01281280	0.00897080	0.00456272	0.01826817	0.01703567	0.01342934	0.00831520	0.01222529	0.00744648	0.01620065	0.01371229	0.01737990	0.02083361	0.02266731	0.02453548	0.02999807	0.03007742	0.02939926	0.03200612	0.02800440	0.02753250	0.02990146	0.01691404	0.01595532	0.00655870	0.01349444	-0.00186655	-0.00460031	-0.00949261	-0.01595124	-0.01181526	-0.01220088	-0.00739904	-0.00423138	-0.00727837	-0.00430667	-0.00194831	0.00020321	-0.00055988	-0.00084240	0.00176566	0.00008212	-0.00232609	-0.00073056	-0.00234065	-0.00024291	-0.00101646	0.00178102	0.00094708	-0.00048430	-0.00010021	-0.00262789	-0.00143345	0.00025650	0.00004758	0.00092742	-0.00054837	0.00002261	-0.00104317	-0.00075544	0.00053537	0.00045019	-0.00019379	-0.00158643	-0.00023915	-0.00148339	0.00086729	0.00032014	0.00002764	0.00072541	-0.00166047	0.00043983	-0.00069673	0.00006463	-0.00019865	0.00005929	-0.00000393	-0.00098426	-0.00052002	-0.00083770	0.00002586	-0.00015486	0.00037684	0.00111983	-0.00023217	-0.00124996	0.00087044	-0.00076902	-0.00059598	0.00023554	0.00051487	-0.00018702	-0.00004873	0.00014523	0.00019125	-0.00010495	0.00089236	-0.00017423	-0.00048318	-0.00022072	-0.00067746	-0.00070665	-0.00092478	0.00007617	-0.00099940	-0.00074693	0.00061744	0.00048110	0.00001802	-0.00033017	-0.00027597	-0.00099789	0.00004019	-0.00074350	-0.00032607	0.00038704	0.00060189	0.00058257	0.00075209	-0.00115109	0.00111130	0.00179824	-0.00093410	0.00007050	-0.00045117	0.00041818	-0.00045627	0.00088955	0.00081859	0.00092345	0.00060354	-0.00081440	0.00003990	0.00031132	0.00025107	0.00050004	-0.00048802	0.00033280	-0.00059018	-0.00081678	-0.00147587	-0.00018463	-0.00064961	0.00007188	0.00199104	0.00077640	-0.00068660	0.00019735	0.00070034	0.00069027	0.00029486	0.00025025	0.00077156	0.00127166	-0.00008939	0.00057508	0.00018753	0.00007366	0.00078912	-0.00072914	0.00056472	-0.00066699	0.00067251	-0.00022456	0.00069062	-0.00038201	0.00004578	0.00013488	0.00072125	0.00006372	-0.00012775	-0.00029841	0.00033989	-0.00023287	-0.00012268	-0.00052154	-0.00058149	0.00076057	-0.00025821	-0.00036178	0.00054843	0.00041070	-0.00026352	-0.00046870	0.00093915	0.00061141	0.00077854	0.00015148	0.00001067	0.00001964	0.00032694	0.00001028	-0.00039474	0.00017032	0.00048152	0.00024760	0.00006299	0.00073278	-0.00004239	-0.00044457	0.00054969	0.00047137	0.00013357	0.00004433	-0.00037361	-0.00017060	0.00010099	-0.00038431	0.00078209	-0.00008036	-0.00062998	-0.00001128	0.00010143	0.00015468	-0.00005143	0.00009405	0.00005568	0.00054463	-0.00070731	-0.00028434	0.00013692	0.00044538	-0.00088463	-0.00026295	-0.00021100	0.00079564	-0.00089692	-0.00100559	-0.00002510	0.00162648	-0.00064005	-0.00016490	-0.00144550	-0.00133706	-0.00073701	0.00071543	-0.00057431	-0.00010366	-0.00127911	-0.00017903	0.00156408	-0.00023380	-0.00105490	0.00014561	0.00143913	0.00058314	0.00153757	-0.00236890	0.00016802	-0.00163037	-0.00061772	0.00040993	0.00132123	0.00090453	0.00056066	0.00257653	-0.00095420	0.00142062	-0.00046141	0.00006262	-0.00112254	0.00121100	-0.00021897	-0.00056990	0.00177667	0.00028785	0.00009025	-0.00206215	0.00042488	-0.00219181	-0.00045392	-0.00055739	0.00210274	-0.00071667	-0.00363511	-0.00179975	0.00093891	0.00262166	-0.00190254	-0.00052241	0.00367002	-0.00016630	0.00107058	0.00158786	0.00035617	-0.00063252	0.00077751	-0.00025442	-0.00341168	-0.00231126	0.00103674	-0.00064599	-0.00088602	0.00090934	0.00023943	0.00196238	0.00103263	0.00145145	-0.00079016	-0.00051497	0.00068521	-0.00142208	0.00198036	0.00045772	-0.00013271	-0.00034541	-0.00335520	0.00184788	0.00093306	-0.00302448	0.00207693	-0.00107455	0.00026096	-0.00006506	-0.00103552	-0.00101011	-0.00149996	-0.00048878	-0.00119924	-0.00043652	0.00061606	0.00005200	0.00040732	0.00137510	0.00182771	-0.00080552	-0.00053364	-0.00109600	-0.00039467	-0.00183946	-0.00089805	-0.00119131	0.00028379	-0.00047527	-0.00063143	-0.00008445	-0.00041300	0.00055099	-0.00082264	-0.00063610	0.00026895	0.00063119	0.00032265	0.00111220	0.00059141	0.00014080	-0.00124893	-0.00043018	-0.00124129	-0.00085536	-0.00039512	0.00041118	-0.00020551	0.00007509	0.00100239	-0.00009405	-0.00109319	0.00004520	0.00081159	0.00058032	-0.00029354	0.00032430	-0.00023919	-0.00085308	-0.00010060	0.00055540	0.00077317	-0.00032382	0.00057401	-0.00020158	-0.00036779	-0.00081568	-0.00027694	-0.00109562	-0.00029857	0.00035485	-0.00015984	0.00002109	-0.00040342	-0.00033798	0.00009241	-0.00009169	0.00016825	0.00045644	-0.00018746	0.00079272	0.00020718	-0.00019515	-0.00094480	0.00034926	0.00091269	0.00061563	0.00036367	0.00046800	0.00005175	0.00091057	-0.00004620	-0.00028919	0.00008493	0.00053800	0.00011838	0.00017650	0.00081800	0.00060181	-0.00019831	0.00000822	0.00031790	0.00032194	-0.00001270	-0.00012281	0.00013368	0.00026726	0.00020672	0.00037187	-0.00006649	0.00008777	-0.00026012	0.00007848	0.00001859	0.00017134	0.00015201	0.00013572	0.00023170	0.01513475
-1.1002	-0.32356572	-0.52029363	-0.35591608	1.37073624	-0.45478665	0.66710365	-0.56330031	-0.74327028	-0.74143106	0.42838678	-0.26811419	-0.44362870	-1.02956897	-1.38618326	-21.47483647	-21.47483647	-0.48622309	1.29843569	-21.47483647	0.11406568	-21.47483647	-1.84985876	-21.47483647	-21.47483647	-0.35279277	-21.47483647	-21.47483647	-21.47483647	0.77694964	-0.25322016	-0.07513004	-21.47483647	0.62665386	-0.20854694	0.72675969	-0.09400977	0.04066417	-0.16267514	-0.07496651	0.17900981	-0.02902107	0.01850266	-0.02029042	0.05792015	0.03097693	-0.00355243	0.00995881	0.00228774	0.02501564	0.00784482	0.00500693	0.00817041	0.01636431	0.01044066	0.02409617	0.01704643	0.00834399	0.01410132	0.01787509	0.00974841	0.01766785	0.01379449	0.01752195	0.01298444	0.01121530	0.01297682	0.01577389	0.01566261	0.01322341	0.01078135	0.00984502	0.01508254	0.01121117	0.01565839	0.01083836	0.01297489	0.01248698	0.01059134	0.01642821	0.01699311	0.00757172	0.00687232	0.01566444	0.01526723	0.00975958	0.01430026	0.01032966	0.01339407	0.00918442	0.00731096	0.00278463	0.01825625	0.01735054	0.01510610	0.01854432	0.01711926	0.01307656	0.01588387	0.01657130	0.01389355	0.01143290	0.00567763	0.00953783	0.01330696	0.00850868	0.01216437	0.01670653	0.02175020	0.01779360	0.02917951	0.02889794	0.03426497	0.02737218	0.03325915	0.02076989	0.01608157	0.00736701	0.00235016	-0.00270062	-0.00338525	-0.01024661	-0.00869421	-0.01707847	-0.01567081	-0.01690060	-0.01293534	-0.01141885	-0.00811648	-0.00371107	-0.00361785	-0.00404398	0.00134680	-0.00326873	0.00055494	-0.00028081	0.00113966	0.00017491	-0.00205373	-0.00024013	-0.00006191	-0.00083797	-0.00085379	-0.00032386	0.00008994	-0.00131700	-0.00031940	-0.00050048	-0.00086160	-0.00075668	-0.00161210	-0.00003758	-0.00093161	-0.00136134	-0.00042222	0.00019928	0.00000030	-0.00023440	-0.00046939	-0.00054027	-0.00025796	-0.00119235	-0.00094519	0.00037273	0.00036865	-0.00097998	-0.00133861	-0.00078433	0.00001520	0.00026717	-0.00134553	0.00089602	0.00027912	-0.00067875	0.00026550	-0.00035713	-0.00139512	0.00041687	-0.00031945	0.00053865	0.00085516	-0.00174226	0.00038412	0.00082199	0.00009994	0.00017777	-0.00004645	0.00011459	0.00040982	-0.00027442	-0.00039683	-0.00106109	0.00048101	-0.00074525	0.00006117	-0.00048100	0.00000980	0.00046191	-0.00016771	-0.00016847	0.00018631	-0.00046747	-0.00109228	-0.00122303	-0.00074503	-0.00033703	-0.00029618	-0.00029386	-0.00011660	-0.00001830	-0.00016937	-0.00080819	-0.00013938	-0.00097675	-0.00031634	-0.00094640	0.00012828	-0.00016716	0.00060235	0.00059241	-0.00010076	-0.00039237	-0.00089422	-0.00093372	0.00104303	-0.00128661	-0.00026071	-0.00093668	-0.00022055	-0.00128191	0.00001785	-0.00011323	0.00044557	-0.00005845	0.00027435	-0.00042210	0.00011309	0.00028915	-0.00007858	-0.00084978	0.00003595	0.00017159	0.00013039	0.00008094	0.00053227	-0.00116762	-0.00046660	0.00076790	-0.00055462	-0.00041018	-0.00122017	0.00050550	-0.00042333	0.00008540	-0.00013184	-0.00062303	-0.00005469	0.00087637	0.00004991	-0.00060083	0.00011798	0.00008977	-0.00063105	-0.00046368	-0.00044886	-0.00026189	0.00039129	-0.00007790	-0.00018344	0.00023300	-0.00011814	-0.00053502	-0.00017481	-0.00025849	0.00037081	-0.00039072	0.00020368	-0.00022220	-0.00074806	-0.00040653	-0.00040692	-0.00053805	-0.00008659	0.00032873	0.00000168	-0.00055197	0.00034699	-0.00024049	-0.00072684	-0.00054157	-0.00040947	-0.00075855	-0.00035545	-0.00009916	-0.00029798	0.00047762	-0.00031246	0.00023865	0.00064025	-0.00046390	0.00022534	-0.00050762	-0.00081387	-0.00071958	0.00027654	-0.00037311	-0.00079202	-0.00040571	-0.00005690	0.00069340	-0.00003666	-0.00013854	0.00050379	-0.00031222	0.00052759	-0.00088685	-0.00036218	0.00006260	-0.00006701	-0.00061659	0.00066882	-0.00013540	-0.00045469	-0.00018314	0.00082759	-0.00017820	-0.00062431	-0.00036049	-0.00075424	0.00221165	-0.00094037	-0.00237136	0.00028200	-0.00215386	0.00098346	-0.00083440	-0.00115791	-0.00033908	-0.00168582	-0.00137923	0.00081920	0.00025401	-0.00105737	-0.00017548	0.00223137	-0.00181213	-0.00124507	-0.00034605	0.00012731	-0.00084127	-0.00085243	-0.00160199	0.00044612	0.00011548	-0.00306981	-0.00015585	0.00060233	-0.00100001	-0.00269409	0.00096459	0.00028064	0.00120880	-0.00131891	-0.00506556	0.00038168	0.00019252	-0.00199511	-0.00264419	-0.00234862	0.00427542	-0.00204628	0.00006280	0.00293220	-0.00192498	-0.00072489	-0.00038738	-0.00051586	0.00076564	0.00061794	-0.00128094	0.00017430	-0.00057957	0.00063566	-0.00216971	0.00178773	0.00012308	0.00194088	-0.00072930	0.00004802	0.00272493	-0.00214739	-0.00182210	-0.00027706	0.00147754	-0.00132487	-0.00044964	0.00109706	-0.00115884	-0.00234149	-0.00009967	-0.00192888	-0.00138790	-0.00257859	-0.00247611	-0.00097582	-0.00060799	-0.00246786	-0.00333356	0.00033457	0.00136233	-0.00105967	-0.00172635	0.00023111	0.00158142	0.00006597	-0.00240144	-0.00091698	-0.00022362	-0.00148921	-0.00052635	-0.00265560	0.00004671	-0.00250439	-0.00023611	-0.00036112	0.00070912	-0.00026518	-0.00063448	-0.00000528	-0.00033871	-0.00021897	-0.00105742	-0.00019896	0.00060148	-0.00117281	-0.00146499	-0.00021684	0.00016033	-0.00056520	-0.00026147	-0.00038961	-0.00049205	-0.00041679	0.00003651	-0.00086551	-0.00088069	-0.00048228	-0.00056749	-0.00050479	-0.00058472	-0.00093300	-0.00149054	0.00002010	-0.00000717	-0.00019573	0.00040221	-0.00079624	0.00060227	0.00019758	-0.00152838	-0.00069439	0.00024599	-0.00026205	-0.00137182	0.00014958	-0.00031493	-0.00111461	-0.00066984	-0.00091610	-0.00115436	-0.00071276	-0.00073686	0.00060158	-0.00044444	-0.00061315	-0.00004637	-0.00041268	-0.00004698	-0.00021817	0.00099178	0.00044223	0.00115604	-0.00024317	0.00019978	0.00075656	-0.00058758	-0.00063628	-0.00007362	0.00006901	-0.00028363	-0.00038879	0.00019013	0.00040117	-0.00028464	-0.00030370	-0.00029771	0.00006539	0.00039014	-0.00040542	-0.00020956	-0.00001222	0.00014186	0.00017398	0.00022037	-0.00019427	0.00018376	-0.00005022	-0.00017543	0.00012796	0.00013402	-0.00017675	0.00021203	-0.58199254
-1.0002	2.17682362	-0.35071227	0.29370229	-0.19397336	-21.47483647	0.13311213	-0.38955182	-0.72630158	0.35052637	0.53024328	-21.47483647	1.24869430	-1.16581362	0.31934401	-0.69903866	-0.43775734	-0.78781658	-0.70681109	-1.24145257	-21.47483647	0.03950328	1.05619514	-1.94418168	-21.47483647	-21.47483647	-0.57523435	-21.47483647	-0.55891608	-0.54651893	-21.47483647	-21.47483647	-21.47483647	0.76848793	-0.56120408	0.15448128	0.01538436	0.45202271	-0.04440102	-0.02728046	-0.05287866	0.03749347	-0.01768953	0.03122904	-0.01160046	0.00272693	0.01121768	0.00275207	0.01103993	0.02102433	0.01272538	-0.00083643	0.00818602	0.01757472	0.01401063	0.01635394	0.01841263	0.01762066	0.01736522	0.01825571	0.01416878	0.01579381	0.01743791	0.01467471	0.01246799	0.01521022	0.01161300	0.01740529	0.01320623	0.01273170	0.01332733	0.01221406	0.00969885	0.01325174	0.01577316	0.01088321	0.01152450	0.01564161	0.01608143	0.01517881	0.01554133	0.01301281	0.00905736	0.01185563	0.01757282	0.02124298	0.01123190	0.01435250	0.01433797	0.01306776	0.00283404	0.00819136	0.01684571	0.02286062	0.01500074	0.01480165	0.01255816	0.01722114	0.02025424	0.01449110	0.01671385	0.01667127	0.01866991	0.01791421	0.01550847	0.01038232	0.01398133	0.01176087	0.00816540	-0.00058379	0.00256246	-0.00732592	-0.00308179	-0.00581002	0.00294610	-0.00081458	0.00148015	0.00244364	0.00440768	0.00863654	0.00609985	0.00676103	0.01002087	0.00195016	-0.00279290	-0.00452066	-0.01033146	-0.01327533	-0.01610702	-0.01623921	-0.01921070	-0.01524577	-0.01194974	-0.01180750	-0.00753287	-0.00741962	-0.00193814	-0.00125842	-0.00259086	-0.00007747	-0.00051243	-0.00052522	0.00016211	0.00076130	0.00114556	0.00059168	-0.00011186	-0.00064164	0.00039985	0.00069577	-0.00051484	-0.00083411	-0.00032876	-0.00007487	-0.00168995	0.00002774	0.00070768	0.00108633	0.00145590	0.00027905	-0.00019749	0.00002128	-0.00044664	0.00025658	0.00030394	0.00121533	-0.00097456	-0.00031769	0.00062654	0.00070430	-0.00095184	0.00109699	0.00106949	0.00044605	0.00080007	0.00012587	-0.00022534	0.00050408	0.00088359	0.00026840	-0.00010831	-0.00113999	-0.00008193	0.00090929	-0.00023585	0.00062883	0.00065021	-0.00050212	0.00076557	-0.00037100	-0.00053460	-0.00030028	0.00061469	0.00043000	-0.00092068	0.00085760	0.00072362	-0.00022815	0.00015562	0.00012975	0.00123026	0.00075870	-0.00001204	-0.00062457	0.00024238	0.00006625	-0.00048959	0.00053471	-0.00062697	0.00051578	-0.00012463	-0.00011832	-0.00007387	-0.00005066	0.00091722	0.00040985	0.00073664	-0.00023617	0.00051198	0.00023036	-0.00045441	0.00017792	0.00007572	0.00028646	0.00138443	-0.00013703	-0.00052392	-0.00103800	-0.00046744	-0.00078946	0.00024150	0.00025010	0.00013196	0.00039964	0.00007587	-0.00031029	-0.00047517	0.00021398	0.00029750	0.00017932	0.00019769	0.00003148	0.00034998	-0.00005361	0.00046843	-0.00006930	-0.00020253	0.00164495	0.00109298	-0.00014069	-0.00067833	0.00034663	0.00003960	0.00048345	0.00032792	-0.00007746	0.00052563	-0.00055654	-0.00002759	-0.00002091	0.00076929	0.00007713	-0.00098767	-0.00033657	0.00017771	-0.00147236	0.00050078	-0.00002127	0.00061086	0.00025441	0.00033848	0.00029115	-0.00047474	-0.00022602	0.00059004	-0.00052905	0.00083827	-0.00032423	0.00038743	0.00000072	0.00002711	-0.00088529	0.00019164	0.00055839	0.00034582	-0.00008261	0.00004697	0.00004768	0.00032218	-0.00011213	-0.00010195	0.00008817	-0.00034715	-0.00081944	-0.00046853	0.00047822	0.00009639	0.00057947	0.00014792	-0.00037062	0.00010929	-0.00087101	0.00003710	-0.00087708	0.00027618	0.00028587	-0.00001461	-0.00021308	-0.00149563	0.00084198	-0.00011948	-0.00051922	0.00053680	-0.00098201	-0.00084098	-0.00133409	0.00009537	0.00034862	0.00010292	-0.00023214	-0.00005158	-0.00041578	0.00039950	0.00012846	0.00125411	-0.00117649	0.00117906	0.00116821	-0.00200701	0.00074140	0.00022318	-0.00216279	0.00049862	0.00008978	-0.00070661	-0.00000248	-0.00030676	-0.00070499	0.00138751	-0.00125619	0.00124839	-0.00015665	-0.00007136	0.00106854	0.00067607	-0.00306017	0.00092600	0.00009187	0.00151089	-0.00062838	0.00096256	-0.00054895	0.00030215	0.00236067	-0.00086703	0.00014922	0.00093902	-0.00056132	-0.00100768	0.00130960	0.00015389	0.00304961	-0.00072626	-0.00205227	0.00199443	-0.00106447	0.00260432	-0.00148769	-0.00063887	0.00155327	0.00070686	0.00270302	0.00150990	0.00089907	-0.00050685	0.00079955	0.00170171	0.00045114	-0.00087223	0.00099147	0.00206191	-0.00160466	0.00030870	0.00055061	0.00265428	-0.00002615	0.00368789	0.00198051	-0.00040719	0.00105599	-0.00034302	-0.00080188	0.00228394	0.00099611	0.00072865	-0.00246695	-0.00011316	0.00176108	-0.00230663	0.00096622	0.00046830	0.00003238	0.00116043	0.00060753	-0.00036026	-0.00229541	-0.00162832	-0.00107973	0.00111708	-0.00047374	-0.00118704	0.00155778	0.00278016	0.00054606	0.00109258	-0.00148689	0.00061324	0.00031096	-0.00159912	-0.00090805	-0.00086513	-0.00072044	-0.00188572	0.00003066	-0.00007654	0.00127528	0.00080520	0.00068178	0.00229353	0.00068895	-0.00003869	0.00012903	0.00024879	0.00148110	0.00094013	0.00039515	0.00102698	0.00006551	-0.00076031	-0.00048396	0.00029938	-0.00005570	-0.00028064	0.00049189	-0.00000552	-0.00044571	-0.00042587	-0.00064752	-0.00007353	-0.00056222	-0.00114268	-0.00027565	0.00036436	0.00002622	0.00001967	0.00022675	-0.00017052	-0.00036165	0.00035771	-0.00039222	-0.00007646	0.00064264	0.00005521	0.00001491	0.00057962	0.00006941	-0.00122810	-0.00033291	0.00003186	-0.00029000	-0.00133331	-0.00102751	0.00041262	-0.00007636	0.00003890	-0.00003510	0.00010867	0.00049655	0.00061404	0.00000879	0.00069826	-0.00033877	0.00011509	-0.00024588	0.00046942	0.00014716	-0.00021437	-0.00022757	0.00049636	0.00061269	-0.00017283	0.00042552	0.00043455	-0.00006879	-0.00034421	0.00009616	0.00018215	0.00014800	-0.00006176	-0.00011243	0.00006976	-0.00003680	0.00009676	0.00017543	0.00005049	0.00010564	0.00003075	-0.00010383	0.00025692	0.00042057	0.00038904	0.00016781	0.58938477
-0.9502	-0.47372565	-1.07723680	0.96565286	-21.47483647	0.27582226	0.67777631	1.68783879	-0.33485465	0.02773133	-0.05754291	-0.45917847	0.52487317	-0.46413426	0.75601596	1.06629443	1.25712860	0.19428509	-21.47483647	0.77107008	0.75491589	0.57230653	1.13082588	-21.47483647	0.18338940	0.34126605	-21.47483647	-21.47483647	-21.47483647	0.62870908	-0.79678035	-21.47483647	0.81940991	-0.03416276	0.15465621	0.03838195	-0.01121112	-0.03151643	0.35624256	-0.14229037	0.04120422	-0.02059075	0.02662888	0.01493335	0.05527704	-0.01776987	-0.00316609	0.00683864	0.02527258	0.02994976	-0.00385013	0.01346587	0.01114978	0.01618080	0.01371831	0.01842669	0.01509368	0.01966769	0.01402153	0.01567108	0.01578688	0.01768857	0.01367939	0.01767003	0.01304149	0.01480416	0.01267313	0.01615739	0.01443397	0.01625784	0.01317383	0.01019866	0.01120293	0.01316619	0.01360863	0.01105914	0.01590826	0.01554627	0.01130836	0.01134802	0.01232599	0.01456260	0.01242505	0.01973318	0.01452938	0.02738362	0.02053089	0.01387395	0.01638811	0.02249339	0.01090892	0.00459228	0.01285023	0.01612889	0.01483441	0.01681008	0.01195005	0.01818039	0.02270833	0.01420540	0.02139108	0.01377058	0.02041331	0.01876113	0.01769686	0.01181412	0.01265286	0.01465072	0.01497210	0.00968936	0.01215005	-0.00128243	-0.00300517	-0.01064206	-0.00242506	-0.01163013	-0.01211472	-0.01106363	-0.01065342	-0.00514553	0.00258936	0.00635364	0.00770941	0.00273945	0.00593366	0.00697131	0.00116158	-0.00202838	-0.00601822	-0.01098620	-0.01607672	-0.01640098	-0.01594558	-0.01683787	-0.01375013	-0.01411080	-0.01155174	-0.00752378	-0.00700126	-0.00307930	-0.00414367	0.00010926	-0.00014158	-0.00024956	0.00022456	0.00023843	0.00046071	-0.00198490	-0.00027588	0.00124086	-0.00042292	-0.00068332	-0.00050585	-0.00057088	0.00001335	0.00091247	0.00018337	0.00059867	0.00059800	-0.00037876	0.00009932	-0.00097739	-0.00008627	0.00063040	-0.00100254	0.00015128	-0.00039446	0.00023258	-0.00119281	0.00015508	-0.00056753	0.00166149	-0.00003987	0.00076396	0.00028696	0.00029241	-0.00053372	0.00067635	0.00100800	0.00040625	0.00099751	-0.00049670	0.00030130	0.00113844	0.00052680	0.00098270	0.00122110	0.00051074	-0.00027955	0.00083406	-0.00064902	-0.00049185	0.00010098	-0.00012218	0.00027437	-0.00031215	0.00035769	-0.00034660	-0.00068569	-0.00115185	0.00032302	0.00087179	0.00025820	-0.00046128	-0.00006365	0.00073625	0.00019181	0.00037958	-0.00061841	0.00109978	0.00051739	-0.00080932	-0.00077932	0.00046017	-0.00022316	0.00033700	0.00049847	-0.00047235	0.00042498	0.00090592	0.00066493	-0.00000833	0.00009571	0.00035558	0.00067438	-0.00003184	0.00078940	-0.00088342	-0.00021338	-0.00081288	0.00078256	-0.00047466	0.00077754	0.00110242	0.00045735	-0.00041709	-0.00004898	0.00093455	0.00000601	0.00025255	0.00017572	0.00020747	0.00050944	0.00057392	0.00070345	-0.00009408	0.00021120	0.00173461	-0.00015900	0.00023543	-0.00058673	0.00072479	0.00012553	0.00017046	0.00019761	-0.00001430	0.00070016	0.00053881	-0.00002116	0.00048355	-0.00022295	-0.00035519	-0.00069792	-0.00041174	-0.00015228	-0.00082857	0.00060351	0.00017621	0.00023802	0.00035814	-0.00031706	0.00007158	-0.00012718	0.00034360	0.00034670	0.00025098	0.00062687	0.00043695	0.00047586	0.00008780	-0.00020664	-0.00094368	0.00005378	0.00001521	-0.00040155	-0.00003248	0.00108641	0.00023102	-0.00051661	0.00048664	0.00022312	0.00041632	0.00002364	0.00018333	-0.00003154	0.00086811	0.00044628	0.00033423	0.00041909	-0.00019893	0.00039993	0.00072703	-0.00048114	-0.00068025	-0.00042135	-0.00011555	0.00000377	0.00002011	-0.00073572	0.00062541	-0.00008816	0.00106181	0.00017527	0.00045837	0.00126066	0.00025219	0.00009727	0.00084197	0.00044162	-0.00039581	-0.00005307	-0.00140635	0.00058577	0.00050048	0.00198349	-0.00018101	0.00059563	-0.00097432	-0.00031924	0.00122672	-0.00083733	-0.00272876	0.00011108	-0.00110730	0.00057817	0.00040476	-0.00057063	-0.00074610	-0.00029047	-0.00035451	0.00083389	0.00027797	-0.00010535	0.00049074	0.00094214	-0.00035015	0.00093715	-0.00002522	0.00082742	0.00255038	0.00034576	-0.00101777	-0.00006482	0.00273275	-0.00125575	0.00084732	0.00172726	0.00023764	-0.00111644	0.00153011	-0.00107150	0.00154762	-0.00078510	-0.00224223	0.00207876	0.00073780	0.00140869	-0.00191094	-0.00211605	0.00121313	0.00024150	0.00129453	0.00191322	-0.00096461	0.00059377	0.00140157	-0.00105784	0.00041543	-0.00044364	-0.00003961	0.00098929	0.00009878	0.00028044	-0.00164932	0.00200801	0.00188515	0.00133603	0.00220470	0.00077457	0.00238785	0.00002126	0.00044919	0.00143506	0.00023483	-0.00013265	-0.00077628	-0.00003645	-0.00048645	-0.00378463	0.00144644	-0.00154708	-0.00230048	0.00064467	-0.00022748	0.00033348	-0.00248753	-0.00054593	-0.00235241	0.00126602	0.00053175	-0.00068739	0.00024566	0.00088017	0.00122792	0.00092211	-0.00180147	-0.00002760	0.00080755	0.00014114	0.00026691	-0.00167214	0.00194464	-0.00086672	-0.00016472	0.00220392	0.00086466	0.00078055	0.00086702	-0.00040988	0.00021635	-0.00037450	0.00083090	0.00169212	0.00110218	-0.00034201	0.00034217	0.00021267	-0.00001501	0.00080493	0.00010429	-0.00047896	0.00022731	0.00038458	0.00106053	-0.00013667	-0.00059298	-0.00015025	0.00125115	0.00013621	-0.00005748	-0.00078190	-0.00035583	0.00022571	-0.00039703	0.00065735	0.00071125	0.00021668	-0.00049896	-0.00022407	-0.00059240	-0.00035470	-0.00077520	-0.00113818	-0.00095172	0.00018298	-0.00052211	-0.00099614	0.00011277	0.00047372	-0.00097751	-0.00081141	0.00002582	0.00039214	-0.00026846	0.00072207	-0.00005369	0.00063994	0.00035601	-0.00026711	-0.00004772	0.00088717	-0.00023997	0.00021081	0.00026620	0.00018048	0.00044185	-0.00043595	-0.00012482	0.00040569	-0.00042910	-0.00016703	-0.00004594	0.00012953	-0.00012570	-0.00026600	0.00016380	0.00061822	-0.00003280	-0.00022706	-0.00000428	0.00034451	-0.00003936	0.00047087	0.00047244	0.00023731	-0.00036757	0.00046419	0.00009294	0.00004349	0.00025735	-0.00009696	-0.00022044	-0.00842325
-0.9002	0.06225139	0.07242231	1.14187774	-21.47483647	-0.85344058	0.12812474	0.24253587	-21.47483647	0.52186764	-0.20041008	0.63971403	0.20811831	-0.32438004	-1.38082182	0.87876427	-0.42939693	0.31390922	-0.50050849	0.05069006	-21.47483647	-0.06817260	-21.47483647	0.03204193	0.49453536	0.59228940	-21.47483647	1.47499824	1.56896198	-2.05566883	-21.47483647	0.33836338	-21.47483647	0.15188172	-1.09797636	-0.07023371	0.30884555	-0.00651519	0.19602015	-0.08299786	0.01788536	-0.06815656	0.05355667	-0.00090260	-0.02803969	-0.03961536	-0.00388587	0.01462520	0.04380835	0.04950003	0.02646116	0.01036577	0.01172527	0.02045989	0.00805905	0.02003474	0.01784014	0.01499722	0.00964002	0.01357953	0.01195079	0.01299274	0.01097735	0.01551034	0.01153598	0.00995860	0.00779287	0.01840084	0.01435771	0.01231048	0.01364966	0.01167571	0.01122380	0.00994859	0.01553954	0.01052178	0.01670959	0.01597101	0.01095414	0.01248441	0.01362523	0.01364111	0.01581005	0.01217070	0.01318155	0.01884185	0.02890387	0.01528389	0.02559826	0.02419587	0.00555673	0.00651377	0.02441502	0.02252508	0.01392506	0.01795432	0.01643230	0.02105147	0.01957572	0.01440361	0.01818306	0.01762754	0.01368006	0.01768310	0.01790880	0.00878966	0.01497660	0.01411785	0.01415428	0.00625678	0.01313540	0.00081675	0.00413725	-0.00001317	0.00359221	-0.00965455	-0.01273478	-0.01697832	-0.02113625	-0.02131261	-0.01827102	-0.01277536	-0.00431808	-0.00694231	0.00026198	0.00315299	0.00652816	0.00757581	0.00553353	0.00337734	-0.00146886	-0.00419332	-0.00602556	-0.01231219	-0.01305054	-0.01536402	-0.01694513	-0.01454326	-0.01383197	-0.01217354	-0.01016631	-0.00714638	-0.00458287	-0.00188139	-0.00078071	-0.00145934	-0.00093178	-0.00122029	-0.00084474	0.00022201	0.00005444	-0.00009821	-0.00050121	0.00001836	-0.00074509	-0.00016464	-0.00021915	0.00055493	0.00042710	-0.00101164	-0.00009459	0.00036928	-0.00073399	0.00054271	-0.00049653	0.00032917	-0.00024439	0.00001940	-0.00069272	0.00032501	-0.00141475	0.00098305	-0.00017664	0.00001158	0.00030564	-0.00039493	-0.00033777	0.00087652	0.00124237	0.00082755	-0.00064914	0.00083010	0.00044919	0.00039426	-0.00031666	0.00101943	-0.00014307	0.00004237	0.00019860	-0.00010577	0.00010732	-0.00014100	0.00010702	-0.00025245	-0.00038098	-0.00057871	-0.00018139	0.00034375	-0.00006681	-0.00031014	0.00026742	0.00077319	0.00077160	0.00022051	-0.00009094	0.00149682	0.00060297	-0.00022085	-0.00155908	0.00076994	0.00057613	0.00008387	-0.00006636	0.00072280	0.00007081	-0.00095262	0.00032884	0.00030736	0.00044504	-0.00000939	-0.00054028	-0.00000950	0.00003766	-0.00001329	0.00077965	-0.00027228	0.00027010	-0.00057790	-0.00066927	-0.00045238	0.00002827	-0.00018483	0.00045807	0.00101369	0.00000583	0.00032291	0.00002977	0.00080434	0.00026142	0.00035172	-0.00010836	0.00064088	0.00085446	0.00034342	0.00032715	-0.00092493	0.00017859	0.00137114	-0.00015000	-0.00024039	-0.00045027	0.00037188	-0.00042477	0.00029476	-0.00023735	-0.00005051	-0.00051629	0.00030669	0.00081668	-0.00003363	-0.00038666	0.00086458	-0.00031095	-0.00050274	-0.00049476	-0.00004275	0.00078321	0.00050062	-0.00032748	0.00027685	-0.00000474	0.00013278	-0.00025009	0.00004869	0.00065905	0.00028638	0.00090354	0.00037578	0.00009484	0.00047671	-0.00000997	-0.00011062	0.00114424	0.00060951	0.00118672	0.00065823	0.00072380	-0.00024308	0.00022455	0.00048040	-0.00027950	0.00028870	0.00072746	0.00059882	0.00010389	0.00067548	0.00040146	0.00033635	0.00052155	0.00011965	-0.00003533	0.00070749	0.00058268	-0.00000548	0.00021057	0.00086338	0.00028340	0.00041230	-0.00149411	0.00176210	0.00029217	-0.00013299	-0.00034583	0.00061502	0.00084923	0.00063467	0.00076326	0.00061608	0.00037229	0.00010524	-0.00058754	-0.00156365	-0.00062374	-0.00063622	0.00002321	-0.00015866	0.00115302	-0.00023253	-0.00009253	0.00239791	0.00118175	-0.00284333	-0.00005311	0.00140692	-0.00011758	-0.00054518	-0.00070853	0.00196891	-0.00187153	-0.00013963	0.00041133	0.00003689	0.00139345	0.00122403	0.00010704	-0.00061844	0.00085499	-0.00010615	0.00224699	0.00084299	0.00104538	0.00154394	-0.00129825	0.00121700	-0.00000300	0.00022353	-0.00079108	-0.00048251	-0.00022189	0.00060644	-0.00195443	0.00167882	-0.00245384	-0.00319372	-0.00003500	0.00096488	0.00127040	-0.00040345	-0.00258494	0.00117311	-0.00077684	0.00253359	0.00060808	0.00095061	0.00102046	0.00017266	0.00001402	0.00085708	0.00035686	0.00161447	0.00110866	-0.00108400	0.00102451	-0.00123899	0.00321150	0.00168822	0.00207732	-0.00004199	0.00192816	0.00274942	-0.00122151	-0.00121930	0.00276922	0.00082453	0.00038364	-0.00233908	0.00262010	0.00129751	-0.00143032	0.00035399	-0.00015925	-0.00278062	-0.00088042	-0.00067505	0.00100748	-0.00083443	-0.00049191	0.00221302	0.00140494	0.00117939	-0.00053854	-0.00033407	0.00041479	0.00260921	0.00155355	-0.00129614	-0.00059536	0.00004914	0.00151869	-0.00105887	-0.00243531	0.00115362	0.00056873	-0.00015469	-0.00021931	-0.00029214	0.00230638	0.00012168	-0.00050477	0.00079567	-0.00029953	0.00060841	0.00088997	-0.00025023	0.00082253	-0.00077785	0.00097449	-0.00100615	0.00008649	0.00069890	0.00044442	0.00061739	0.00042303	-0.00000160	0.00043685	-0.00059631	0.00078679	0.00091349	0.00053566	0.00043426	0.00084703	-0.00026741	-0.00021889	-0.00004483	0.00025571	0.00006906	0.00058900	0.00097028	0.00115821	-0.00090171	-0.00022447	0.00049559	0.00025181	-0.00027904	0.00034358	0.00016163	0.00022112	0.00023694	0.00013264	-0.00069390	-0.00035004	-0.00020721	0.00048392	0.00028788	0.00067992	0.00082377	-0.00016279	-0.00058991	0.00052383	0.00104010	0.00191535	0.00009335	0.00036232	0.00066016	0.00069733	-0.00043620	0.00005769	0.00020229	0.00034619	0.00027212	0.00022457	0.00013144	0.00038512	-0.00034314	0.00010214	0.00007851	0.00043854	0.00017522	0.00021107	0.00035801	0.00051511	0.00018347	0.00024431	0.00068319	0.00015728	-0.00008336	0.00036339	0.00000711	0.00044816	0.00030683	0.00076020	0.00007513	0.23877496
-0.8502	1.24617772	-21.47483647	0.36171238	-0.08204277	0.88136274	-0.57374102	0.76273389	-21.47483647	-1.21424760	-0.03872364	-1.25585780	0.77039029	-0.73004704	-0.98712403	-0.43234871	1.56922340	0.32601723	-0.56036509	-0.96158195	-0.48554099	-0.47244348	-1.54825020	-21.47483647	-21.47483647	-21.47483647	-21.47483647	-21.47483647	-0.25778446	0.26540333	-21.47483647	-21.47483647	0.43336621	-0.25594141	-1.01092815	-21.47483647	-0.31425859	0.32039528	0.24459623	-0.12336244	0.09025460	0.00908525	-0.03745391	0.03108818	-0.00143721	-0.00020665	-0.00636629	-0.00957417	0.03512855	0.03772274	0.00470668	0.00941486	0.01657050	0.01940378	0.01101829	0.01106984	0.01453012	0.01264793	0.01271359	0.01468268	0.01778362	0.01514272	0.01737335	0.01732135	0.01414790	0.01182481	0.01398876	0.01496802	0.01511834	0.01185005	0.01514331	0.01181324	0.00991525	0.01355222	0.01518523	0.01130242	0.01122637	0.01579556	0.01588994	0.01428478	0.02111528	0.01143486	0.00939442	0.00979990	0.01650608	0.00820510	0.01575160	0.01614138	0.02488934	0.00878478	0.00234651	0.01007775	0.02497399	0.00935624	0.01159260	0.01752300	0.01678560	0.01750722	0.01953304	0.01542168	0.02160557	0.01371104	0.01605924	0.01592212	0.01718038	-0.00562225	-0.00491908	-0.01296079	-0.01927417	-0.02538240	-0.01922502	-0.02258845	-0.02150249	-0.02920678	-0.02259872	-0.02830969	-0.03256097	-0.03914368	-0.04115764	-0.04216225	-0.04518862	-0.04776989	-0.04032454	-0.04680733	-0.04085217	-0.03116442	-0.02086922	-0.00907058	-0.00231939	0.00671982	0.01271924	0.01259774	0.01557150	0.01021899	0.00761475	0.00159646	-0.00510964	-0.00684045	-0.01229599	-0.01329929	-0.01496011	-0.01638258	-0.01321142	-0.01193734	-0.00826155	-0.00695945	-0.00698843	-0.00334183	-0.00148618	-0.00119258	-0.00114244	-0.00045722	-0.00058220	-0.00033488	-0.00068737	0.00024703	0.00056041	0.00022546	0.00002781	0.00008765	0.00022826	-0.00036196	-0.00092000	-0.00005567	-0.00011051	0.00006713	-0.00060135	-0.00020141	0.00007886	-0.00090519	-0.00170527	0.00070387	0.00100960	-0.00035266	-0.00028891	-0.00069653	0.00034108	0.00013612	-0.00003117	0.00092300	0.00004323	-0.00127299	-0.00038198	0.00000800	-0.00028751	-0.00027519	0.00001448	-0.00094626	0.00033683	-0.00113369	-0.00108306	-0.00149144	0.00078252	-0.00158333	0.00015731	-0.00098913	0.00056019	-0.00066761	-0.00022983	-0.00052564	0.00003504	0.00056373	-0.00031332	0.00008389	0.00063460	-0.00071938	-0.00095519	-0.00027908	-0.00146656	0.00069689	0.00070050	-0.00050128	-0.00047999	-0.00126636	-0.00037747	-0.00023989	0.00104637	-0.00005752	-0.00047224	-0.00005137	-0.00053619	-0.00101272	-0.00023369	-0.00047567	0.00036374	-0.00054310	-0.00061602	-0.00139808	-0.00003820	-0.00073960	-0.00061336	-0.00008226	0.00083533	0.00025251	0.00012327	-0.00102299	0.00007971	0.00011919	0.00069649	-0.00024486	-0.00019365	-0.00012472	0.00032803	0.00070956	0.00026268	-0.00116378	0.00001645	0.00181889	0.00056299	-0.00033074	-0.00036908	0.00027223	-0.00136597	-0.00014792	0.00002210	-0.00088193	-0.00004383	0.00016814	-0.00026199	-0.00013801	0.00015976	0.00021818	-0.00042383	-0.00063464	-0.00068292	-0.00175724	0.00021449	0.00004974	-0.00026567	0.00020684	-0.00018923	0.00012577	-0.00089201	0.00013750	-0.00002607	-0.00029129	0.00063277	-0.00011270	-0.00035228	-0.00041866	0.00003794	-0.00051109	0.00010284	-0.00036219	0.00009768	-0.00022453	0.00064545	0.00004388	-0.00052839	-0.00062769	-0.00027161	-0.00016962	0.00003291	0.00007773	-0.00004307	0.00070261	-0.00024496	0.00045747	0.00016705	0.00000143	0.00070437	-0.00003273	-0.00122385	-0.00041044	0.00051330	-0.00011728	0.00005894	-0.00007613	-0.00044017	0.00032460	0.00074405	0.00047891	0.00063524	-0.00116022	0.00012062	-0.00033945	0.00069016	-0.00042015	0.00006143	-0.00111118	0.00028702	-0.00106359	-0.00084426	-0.00124477	0.00040125	-0.00096589	0.00072361	0.00052078	-0.00030675	0.00150009	-0.00066379	-0.00147831	-0.00078309	-0.00136928	0.00086773	-0.00009022	-0.00059463	-0.00075384	-0.00218155	-0.00176757	0.00086101	-0.00054098	-0.00077863	0.00043278	0.00111467	-0.00320393	-0.00131603	0.00008678	0.00140811	-0.00020133	0.00083914	-0.00207116	0.00019960	0.00086573	-0.00263515	0.00025082	0.00022052	-0.00103496	-0.00168781	0.00065806	0.00021496	0.00108910	-0.00427726	-0.00427662	0.00047918	0.00090124	0.00119198	-0.00158022	-0.00127107	0.00185780	-0.00001688	0.00109941	0.00226070	-0.00064888	0.00018526	0.00075858	-0.00031611	0.00072506	-0.00046135	0.00219975	0.00052810	-0.00090911	0.00032938	-0.00209573	0.00173116	0.00189131	0.00069601	0.00001492	0.00157458	0.00282364	-0.00115434	-0.00266442	0.00141829	0.00171156	0.00034293	-0.00091636	0.00113937	-0.00106282	-0.00163055	-0.00060585	0.00161927	-0.00055409	-0.00031619	-0.00105428	0.00041306	-0.00126979	-0.00275263	-0.00303187	0.00090478	0.00115572	0.00020139	0.00038328	0.00227450	0.00229488	-0.00073501	-0.00255669	-0.00065106	-0.00069110	-0.00007063	-0.00013219	-0.00362548	0.00071109	-0.00068998	-0.00124397	-0.00124787	-0.00003049	0.00019636	0.00072935	0.00064925	0.00021203	0.00010222	0.00014325	0.00098762	0.00014768	-0.00077014	-0.00087678	0.00009724	0.00040210	-0.00129485	-0.00102796	-0.00003250	0.00002992	0.00014414	-0.00074651	0.00061647	0.00004749	-0.00015541	-0.00012799	-0.00023348	0.00046364	-0.00041862	-0.00022981	-0.00111440	0.00002294	0.00011901	-0.00186623	-0.00003047	0.00000598	-0.00060401	-0.00027866	-0.00085651	0.00051565	-0.00047032	-0.00106950	-0.00053065	-0.00010309	-0.00048057	-0.00048696	-0.00057684	-0.00049180	-0.00079072	-0.00082611	-0.00032521	0.00015404	0.00046460	-0.00040753	-0.00048507	-0.00042357	-0.00003410	0.00059870	-0.00039202	-0.00047947	0.00000036	-0.00024806	0.00021469	0.00034068	-0.00024873	-0.00022917	0.00040633	-0.00006572	-0.00012087	-0.00010832	0.00009936	0.00005272	-0.00020461	-0.00004778	0.00000502	0.00003762	-0.00031689	-0.00038625	-0.00018651	0.00011904	0.00003122	-0.00002966	-0.00032430	0.00038435	-0.00027998	-0.00025927	-0.00003390	0.00046028	-0.00016022	0.00040747	0.15188669
-0.8002	-0.64948028	-2.02494788	0.25979957	-0.25471941	-0.77467797	-0.96079135	-0.18925928	-21.47483647	-0.34959369	0.01959363	1.55766404	-0.16557950	-0.08230099	-21.47483647	-0.18775611	0.94957218	-0.38805636	0.26586115	1.57645937	-21.47483647	-0.54045165	-21.47483647	-21.47483647	-21.47483647	-0.13483861	-21.47483647	-21.47483647	-21.47483647	-0.41495199	-21.47483647	-21.47483647	-21.47483647	0.05269271	-21.47483647	-1.47454740	0.22435266	0.25859628	0.08952398	-0.17096109	-0.09495676	0.01106959	0.00347753	0.06980460	0.02047860	0.02344319	0.00023478	0.02752940	0.02038109	0.01371568	0.01704273	0.00357579	0.01537566	0.02395175	0.01450407	0.02283640	0.01953746	0.01619023	0.01702406	0.01723992	0.01663191	0.01693599	0.01610140	0.01407608	0.00937645	0.01353980	0.01376771	0.01659046	0.01218972	0.01460188	0.01378230	0.01444810	0.01142540	0.01393740	0.01660410	0.01072495	0.01389895	0.01527709	0.01254880	0.01392980	0.01643929	0.01429245	0.00841785	0.02022170	0.00629955	0.01113286	0.02121824	0.01597901	0.02244857	0.02249126	0.00707524	0.00569131	0.01878057	0.02137388	0.01459828	0.01925320	0.01490646	0.02338046	0.02145500	0.01578340	0.01786704	0.01849576	0.01822257	0.02059834	0.01820694	0.01504417	0.01350658	0.01208385	0.01215367	0.00726056	0.01141026	0.00139026	0.00812755	-0.00023704	0.01222264	0.00030813	-0.00387753	-0.00778937	-0.00723841	-0.00639303	-0.00928972	-0.01118446	-0.01086670	-0.02076867	-0.02280735	-0.02295816	-0.02368939	-0.02307028	-0.01917649	-0.01184646	-0.00873847	0.00128261	0.00703126	0.01096327	0.01703013	0.01688019	0.01990065	0.01502948	0.00722966	0.00145506	-0.00566254	-0.01087858	-0.01314033	-0.01561539	-0.01429079	-0.01593095	-0.01453744	-0.01207856	-0.00951268	-0.00611415	-0.00418704	-0.00378428	-0.00267152	-0.00100516	-0.00049001	0.00084613	0.00096894	0.00012086	0.00011772	0.00002127	0.00030880	-0.00044582	0.00042745	0.00060940	-0.00041355	0.00033978	-0.00025164	0.00067064	-0.00059192	0.00039134	-0.00099747	0.00105319	0.00022276	-0.00002578	0.00020319	0.00039864	0.00009838	-0.00017346	0.00123989	0.00038193	-0.00024473	-0.00014240	0.00049035	0.00021621	-0.00036712	0.00050445	0.00041270	0.00003605	-0.00005943	-0.00037207	0.00017169	-0.00075559	-0.00017492	0.00015674	0.00032994	-0.00047794	0.00034794	-0.00011641	-0.00095284	-0.00021671	-0.00042162	0.00044315	0.00031379	-0.00032156	-0.00030836	0.00083320	0.00028737	-0.00006009	-0.00101951	0.00141596	0.00036700	-0.00028237	-0.00010320	0.00013287	0.00122378	0.00025729	0.00112874	-0.00000899	0.00041292	0.00067361	0.00008389	0.00026514	-0.00039327	0.00010648	0.00071560	-0.00052485	0.00027407	-0.00025685	0.00027334	-0.00116489	0.00062186	0.00069708	0.00054828	0.00034671	0.00105948	0.00002684	0.00085245	0.00105707	0.00034644	0.00044358	0.00025144	0.00033183	0.00014990	0.00094374	0.00084131	-0.00024623	0.00013070	0.00213061	-0.00001186	0.00028582	-0.00048237	-0.00003737	-0.00020643	0.00008044	0.00037099	-0.00020158	0.00053858	0.00016183	0.00029694	0.00022811	-0.00004519	-0.00010262	-0.00116045	0.00046826	0.00035693	0.00005485	0.00059541	0.00021840	0.00047269	-0.00001185	-0.00015120	0.00065160	0.00015444	0.00024285	0.00066225	0.00023701	0.00083142	-0.00026098	-0.00076281	0.00001888	0.00014976	-0.00051041	0.00052417	0.00043503	0.00046192	0.00033823	0.00066167	0.00012622	-0.00065957	0.00007788	-0.00035179	0.00050071	-0.00020844	-0.00019679	-0.00000375	-0.00006561	-0.00040664	0.00032662	0.00033133	-0.00013046	0.00039282	-0.00043420	-0.00047345	-0.00046162	-0.00053885	0.00015811	0.00035644	-0.00037361	-0.00112650	0.00053361	0.00027996	0.00048654	0.00010832	-0.00112544	0.00070790	-0.00006125	-0.00009786	0.00030901	0.00021538	-0.00008525	0.00064114	-0.00121086	0.00048806	-0.00032023	0.00061307	0.00111819	0.00167763	-0.00068573	-0.00109512	0.00156137	-0.00051717	-0.00141703	-0.00031015	-0.00060731	0.00087067	0.00172852	-0.00050651	0.00043760	-0.00137196	-0.00016850	0.00120187	0.00017175	0.00084668	0.00260973	0.00191207	-0.00003617	0.00152963	0.00016838	0.00341881	0.00068404	-0.00008452	0.00003832	-0.00052292	0.00120430	-0.00149156	0.00045265	0.00137875	0.00086528	0.00068464	0.00075380	-0.00025181	0.00308950	0.00019908	-0.00308524	0.00049597	0.00053778	0.00189743	-0.00177875	0.00051720	0.00334154	0.00013488	0.00255525	0.00340087	0.00245100	-0.00058621	0.00235635	-0.00008564	0.00084431	0.00148371	0.00082393	0.00257042	-0.00166269	0.00256840	0.00143248	-0.00001724	0.00103411	0.00288399	0.00158573	0.00230953	0.00208035	-0.00071340	0.00081183	0.00303937	0.00198523	0.00055858	0.00052537	0.00243299	0.00113669	-0.00294905	0.00208405	0.00177825	-0.00064365	-0.00085338	-0.00006306	0.00163021	-0.00129449	0.00164816	0.00028120	0.00076387	-0.00019154	0.00073754	0.00001958	0.00017546	0.00137443	-0.00028778	-0.00139153	-0.00016165	-0.00058786	0.00081975	-0.00101391	-0.00158359	0.00262988	-0.00041642	0.00011102	-0.00001543	-0.00001607	-0.00111668	0.00004695	0.00190353	0.00051822	0.00034824	0.00076472	0.00117719	0.00026337	0.00034722	-0.00106335	0.00023658	0.00051066	-0.00030613	-0.00134671	0.00048643	-0.00072076	0.00015715	0.00102155	-0.00068789	-0.00047536	-0.00027598	-0.00054230	0.00058581	0.00064736	-0.00037639	-0.00101215	-0.00000426	0.00025389	0.00090891	0.00015567	0.00101090	0.00015938	0.00006277	-0.00016161	-0.00016248	-0.00096522	-0.00025385	-0.00061834	0.00084106	-0.00055416	0.00012926	-0.00039598	0.00137494	-0.00005862	0.00011005	0.00062097	0.00040946	0.00051095	0.00026620	0.00011476	-0.00003411	-0.00069554	-0.00030636	-0.00013389	0.00031225	0.00024919	0.00031570	-0.00023224	0.00083110	0.00002770	-0.00052079	-0.00002582	0.00045239	-0.00043011	-0.00019241	0.00029606	0.00065105	-0.00016065	0.00015301	0.00026365	-0.00008615	0.00041133	0.00002560	0.00011681	0.00035365	0.00022018	0.00004049	0.00024164	0.00043143	0.00016677	0.00018522	0.00025168	0.00059242	0.00053872	0.00040029	0.00022294	-0.74427158
-0.7502	1.36945796	-1.39682150	-0.06113477	-0.19017034	0.27870709	-21.47483647	-0.19410232	-0.38640115	-0.00162035	1.26473582	-21.47483647	0.63904458	0.09483063	-21.47483647	0.59913982	0.16213963	-0.01712311	-0.96513763	-0.45633231	-21.47483647	0.20372874	-21.47483647	0.05428725	0.19850942	-21.47483647	0.27435663	-21.47483647	-21.47483647	-0.28540552	-21.47483647	-0.07104564	-0.31254679	-0.32582983	0.48913262	0.18527846	-0.21255339	-0.12190602	0.04480909	0.20207012	-0.08153691	0.04053364	-0.00885360	0.02254061	0.02434044	0.00149281	-0.00094245	0.01141499	0.05132128	0.01986246	-0.00661643	0.00573019	0.00381851	0.01479417	0.01407352	0.01587587	0.01631333	0.01381160	0.01267455	0.01617460	0.01091426	0.01436489	0.01558643	0.01771830	0.01280617	0.01121280	0.01379912	0.01708368	0.01462822	0.01327592	0.01330106	0.01098665	0.01327966	0.01336604	0.01893995	0.01151391	0.01332443	0.01630964	0.01423830	0.01287719	0.01817596	0.01038453	0.00856046	0.01109941	0.01385490	0.01606618	0.02175503	0.01653715	0.01877148	0.02447796	0.00290630	0.00870132	0.02507288	0.01829851	0.01416806	0.01992043	0.01902483	0.01739697	0.01629528	0.02109162	0.02070379	0.01714717	0.01627742	0.02113036	0.01870515	0.00421779	0.01399348	0.00896767	0.00987174	0.00216996	0.01265521	0.00456781	0.00711045	0.00107194	0.00827772	0.00475496	-0.00075274	-0.00762325	-0.01032201	-0.00600977	-0.00603389	-0.00778290	-0.00409842	-0.01211293	-0.01367576	-0.01949803	-0.02108514	-0.02311406	-0.02727784	-0.02637743	-0.02958476	-0.02563596	-0.01981853	-0.01668773	-0.00712373	-0.00022800	0.00997827	0.01301185	0.01431561	0.01636078	0.01415543	0.00857330	0.00625117	-0.00097701	-0.00555998	-0.01142122	-0.01506294	-0.01768087	-0.01512342	-0.01561101	-0.01334786	-0.01125941	-0.00948089	-0.00725551	-0.00603508	-0.00275326	-0.00157032	-0.00153003	-0.00080868	-0.00128056	-0.00045969	-0.00084328	-0.00024902	0.00019452	-0.00031238	-0.00079918	-0.00133242	-0.00020873	-0.00026169	-0.00210900	-0.00141404	0.00121639	0.00060202	-0.00037588	0.00018109	0.00034728	0.00080023	-0.00007401	0.00010106	-0.00037146	0.00036848	-0.00153692	-0.00081562	0.00025780	0.00073185	-0.00018900	0.00049723	-0.00032034	0.00107499	-0.00069232	-0.00050554	-0.00043867	-0.00017689	-0.00020610	0.00003062	-0.00069360	0.00036987	-0.00088532	-0.00080253	-0.00096733	-0.00046947	0.00047971	-0.00005967	-0.00052904	0.00044703	-0.00104422	-0.00045352	0.00024136	-0.00115818	0.00133923	-0.00000396	-0.00029851	0.00011515	-0.00103737	-0.00009955	-0.00063829	0.00091245	-0.00011448	-0.00035861	0.00041073	0.00072503	-0.00096054	0.00012550	0.00014203	0.00074351	-0.00055422	-0.00010542	-0.00125056	0.00011467	-0.00062620	-0.00018042	-0.00042466	0.00061132	0.00006882	-0.00072459	-0.00023036	-0.00072626	0.00010049	0.00029226	0.00021947	0.00046262	-0.00022986	0.00038202	0.00051834	0.00097349	-0.00025890	-0.00022703	0.00105690	-0.00043532	-0.00004681	-0.00076912	-0.00000379	0.00019063	-0.00071070	0.00005490	-0.00062720	0.00042506	-0.00051681	-0.00020689	-0.00005551	-0.00003614	-0.00020249	-0.00053605	-0.00061959	-0.00079527	-0.00065261	0.00015046	-0.00038180	-0.00045074	0.00032811	-0.00022481	0.00011868	-0.00014467	0.00035336	0.00084213	0.00018174	0.00087534	-0.00074191	0.00016676	-0.00052065	0.00031952	-0.00102963	0.00046926	-0.00028270	-0.00009288	0.00019569	0.00081211	-0.00005408	-0.00088383	0.00020582	-0.00041019	-0.00052582	-0.00058881	-0.00023073	0.00010470	0.00004433	-0.00047965	0.00036994	0.00002903	-0.00074490	0.00036977	0.00023134	-0.00030677	-0.00074746	0.00072800	-0.00020794	-0.00090044	0.00098924	-0.00100735	0.00063954	-0.00010701	-0.00001150	0.00107306	-0.00062491	0.00020111	-0.00049001	-0.00041141	0.00049483	-0.00003718	-0.00140637	-0.00001830	-0.00061306	0.00022931	0.00010019	0.00219589	0.00018153	0.00047458	-0.00001793	-0.00038905	0.00002668	-0.00033279	-0.00077442	0.00038699	0.00010649	0.00133885	-0.00045480	0.00086302	-0.00057896	-0.00040390	-0.00131373	0.00283224	0.00226580	-0.00077829	-0.00117161	0.00094419	-0.00266257	0.00060665	-0.00019642	0.00153230	0.00029136	-0.00079637	-0.00117895	0.00074496	0.00104285	-0.00188867	0.00087883	0.00206823	-0.00110350	-0.00192896	0.00034026	0.00149449	0.00278872	-0.00050700	-0.00498222	0.00008048	0.00170237	0.00138338	-0.00280252	-0.00185038	0.00197480	-0.00095816	-0.00026034	0.00115961	0.00064986	-0.00098108	0.00037034	0.00121143	-0.00063188	-0.00170443	0.00274118	0.00272374	-0.00211448	-0.00030980	-0.00190019	0.00193121	0.00149923	-0.00003894	0.00051531	0.00107573	0.00089741	-0.00189678	-0.00256733	0.00333374	-0.00008032	-0.00040901	-0.00012755	0.00045805	-0.00062251	-0.00391790	-0.00077590	-0.00065665	-0.00090137	-0.00076162	-0.00069733	-0.00191808	-0.00008436	0.00002233	-0.00229567	-0.00039010	-0.00007342	-0.00107332	0.00004591	-0.00030996	-0.00074452	-0.00193325	-0.00299360	-0.00096139	0.00040713	0.00018859	-0.00000968	-0.00197136	0.00122720	-0.00118175	-0.00197573	-0.00058149	0.00126371	0.00095028	0.00063300	0.00048371	0.00009625	-0.00058173	-0.00026119	0.00031053	0.00058272	0.00115594	-0.00194978	0.00028851	0.00108322	-0.00105651	-0.00092470	-0.00012892	0.00017862	0.00047560	0.00021061	-0.00004712	0.00015961	-0.00069773	-0.00004952	-0.00039581	0.00014142	-0.00025957	-0.00070191	-0.00070715	0.00006988	0.00063424	-0.00084863	-0.00047179	-0.00036527	0.00016360	-0.00116123	-0.00022917	-0.00014000	0.00001802	-0.00068374	-0.00043187	-0.00049300	-0.00098757	-0.00073310	-0.00010241	-0.00026376	-0.00114905	-0.00061049	0.00048299	-0.00001255	-0.00000824	-0.00045058	-0.00015554	-0.00017078	0.00013438	0.00020504	-0.00012868	0.00033534	-0.00037802	-0.00050452	0.00022589	0.00079583	-0.00007222	-0.00023365	0.00020001	0.00009823	-0.00039340	-0.00019050	0.00036758	-0.00007086	0.00002427	0.00036265	0.00020544	-0.00016256	-0.00039507	0.00040255	0.00011255	-0.00038243	-0.00019831	-0.00015468	-0.00022314	0.00020079	0.00014561	-0.00002941	0.00016533	0.00010980	0.00006621	0.00038735	-0.72463241
-0.7002	-21.47483647	0.61296262	-0.14099398	0.01011869	-0.37667546	0.38186891	-21.47483647	1.22911263	0.19666146	0.64900043	0.92451495	-21.47483647	-0.22672146	0.97916329	1.83391500	-1.74514329	-0.94895984	0.77623194	-0.04967570	-1.38865006	-0.29691434	-21.47483647	-21.47483647	-0.98557955	-0.59017624	-21.47483647	-21.47483647	-0.80277222	-1.36955070	-0.36711240	-21.47483647	-21.47483647	-0.07793956	-0.37494683	-0.21926087	-0.07581748	-0.05296676	-0.13733177	-0.04395566	0.07640299	-0.01295841	0.05364968	-0.02420052	0.00929507	0.00203630	-0.01292533	0.01969596	0.03980222	0.04743386	0.00851921	0.01810838	0.01072401	0.02226603	0.01702212	0.02127400	0.02000000	0.01254557	0.01060425	0.01832669	0.01792321	0.01631786	0.01306894	0.01413807	0.01455912	0.00996508	0.01200765	0.01994514	0.01696537	0.01285345	0.01363570	0.01278842	0.01176964	0.01252926	0.01639130	0.01312790	0.01366084	0.01830851	0.01205181	0.01296489	0.01399828	0.00839792	0.01097338	0.01507620	0.01448954	0.00734209	0.01711161	0.01130333	0.01546191	0.01986170	0.01113519	-0.00145058	0.01638632	0.01272278	0.01251524	0.01699846	0.02136099	0.01937173	0.02032091	0.01631744	0.01841977	0.01515682	0.01723119	0.01514839	0.01430390	0.00789403	0.00790076	0.00170266	0.00618045	0.00134994	0.00829966	0.00420454	0.00759057	0.00094270	0.00797013	-0.00063764	-0.00456390	-0.00417426	-0.00845182	-0.00779172	-0.00656941	-0.00780333	-0.00461129	-0.01446650	-0.01114071	-0.01278225	-0.01367920	-0.01489838	-0.01949928	-0.02310456	-0.02993793	-0.03025743	-0.02990240	-0.03415529	-0.03180265	-0.03192174	-0.02393513	-0.01742526	-0.01273161	-0.00237644	0.00393278	0.01075571	0.01640451	0.01625177	0.01559913	0.01122713	0.00604948	-0.00037271	-0.00489880	-0.00814009	-0.01266366	-0.01371047	-0.01590003	-0.01579597	-0.01561387	-0.01246597	-0.01077895	-0.00839063	-0.00659101	-0.00509493	-0.00334198	-0.00229697	-0.00187976	-0.00185716	-0.00083765	0.00004428	-0.00079441	0.00102927	-0.00046089	-0.00014944	-0.00039287	0.00071532	0.00087690	-0.00036341	0.00093684	0.00029886	0.00031903	-0.00008476	-0.00013086	-0.00059179	-0.00082635	0.00028636	0.00023862	0.00127806	-0.00063778	0.00026883	0.00061222	-0.00005657	-0.00021420	-0.00031122	-0.00172386	-0.00056077	-0.00026617	-0.00006800	-0.00002254	-0.00060599	0.00112256	0.00016004	-0.00055297	-0.00072513	-0.00050234	0.00042572	0.00011635	-0.00106245	-0.00083805	0.00071926	-0.00017466	-0.00027592	-0.00084621	0.00153974	0.00045551	-0.00024360	-0.00079856	-0.00021614	0.00008003	0.00022918	0.00055851	0.00048920	0.00015422	0.00043172	-0.00040459	-0.00041686	-0.00079945	-0.00008198	0.00055354	0.00027586	-0.00065167	-0.00106323	-0.00030959	-0.00074087	-0.00063046	-0.00075570	0.00006206	0.00081078	0.00057432	-0.00001380	0.00019893	0.00073545	0.00056109	0.00056628	0.00018635	0.00088793	0.00022588	0.00048971	0.00038481	-0.00105226	0.00012882	0.00115594	0.00007627	0.00027501	-0.00020221	0.00010319	-0.00029791	0.00065255	0.00013129	-0.00047745	0.00000096	0.00045853	0.00035679	0.00036752	0.00058474	-0.00030504	-0.00055537	-0.00007023	-0.00070133	-0.00035344	0.00089909	0.00034432	-0.00049298	0.00054971	0.00057478	0.00028466	-0.00040485	0.00011595	0.00060037	0.00000497	0.00050771	0.00031793	0.00060312	0.00031080	0.00020800	-0.00088379	0.00058140	0.00059577	0.00017625	0.00065200	0.00055583	0.00041042	-0.00068800	0.00018581	0.00020075	0.00035091	-0.00003423	-0.00037888	0.00014822	0.00023003	-0.00046372	0.00057878	-0.00023255	-0.00096449	0.00048780	0.00024805	-0.00025378	-0.00074062	-0.00029249	0.00059647	-0.00002570	-0.00018287	-0.00113073	0.00108625	-0.00005325	0.00030157	0.00066367	-0.00020752	0.00012714	-0.00043112	-0.00035131	0.00057812	0.00036049	-0.00025163	-0.00010831	-0.00084953	-0.00117688	-0.00009859	0.00096390	-0.00039196	0.00096509	-0.00011361	-0.00033289	0.00124582	-0.00041205	-0.00164091	-0.00027705	0.00029280	0.00035880	0.00015054	-0.00065886	0.00121182	-0.00045822	-0.00003481	0.00084591	-0.00017348	0.00122490	0.00148583	0.00099745	-0.00222975	0.00047414	-0.00040716	0.00041790	-0.00031608	0.00088503	0.00001784	-0.00104315	0.00128032	-0.00060327	0.00001041	0.00071117	-0.00003863	-0.00143515	-0.00247581	-0.00213755	0.00026749	-0.00046483	-0.00344792	0.00043447	0.00065593	0.00056164	0.00121111	-0.00222845	0.00226270	-0.00213764	-0.00045696	0.00111211	-0.00037819	-0.00094769	0.00156865	0.00059522	0.00004745	-0.00033729	0.00266625	-0.00023768	-0.00037613	0.00145357	0.00169106	0.00212065	0.00027064	0.00197231	0.00164812	-0.00048537	0.00152457	-0.00207525	0.00021982	0.00157733	-0.00002582	-0.00005567	-0.00242363	-0.00150275	0.00104201	-0.00260922	0.00122625	0.00056829	-0.00089545	-0.00141279	-0.00077934	-0.00041602	-0.00277158	0.00004771	-0.00143480	-0.00018227	0.00004749	-0.00038424	-0.00178626	0.00253081	0.00089698	0.00112222	-0.00021524	-0.00033508	-0.00071284	-0.00026369	-0.00002947	-0.00077700	0.00028539	-0.00039789	-0.00005436	-0.00066038	-0.00105230	0.00041530	-0.00036381	0.00099479	0.00128225	-0.00050246	0.00115516	0.00095926	0.00074188	-0.00003905	-0.00102991	0.00093127	-0.00000996	-0.00044157	-0.00039902	0.00039243	-0.00043908	0.00058691	0.00030737	0.00048360	-0.00063995	0.00066227	0.00077721	0.00031497	0.00032810	0.00053075	-0.00025654	-0.00056425	0.00022752	0.00073960	0.00021361	0.00020648	0.00082860	0.00068503	-0.00080131	0.00074715	0.00060285	-0.00011794	0.00007613	0.00066456	-0.00016630	0.00011530	0.00028346	0.00017710	-0.00107343	-0.00050733	-0.00034152	0.00052167	0.00073088	0.00066121	-0.00029182	-0.00003802	-0.00029801	0.00109252	0.00080477	0.00076283	0.00063849	0.00056692	0.00053541	0.00041156	0.00000043	-0.00005380	-0.00011492	0.00057295	0.00021589	0.00008619	0.00026302	0.00085858	-0.00030076	0.00014842	0.00022014	0.00036604	0.00040507	-0.00000232	0.00012775	-0.00001757	-0.00010527	0.00024149	-0.00011902	0.00029229	0.00025523	0.00019537	0.00019013	0.00052674	0.00023527	0.00040537	0.00007065	0.41103075
-0.6502	-21.47483647	-0.23128235	-1.58145058	-1.42373013	-0.02407948	1.91717327	0.01043040	-0.27593631	0.30931816	-21.47483647	-0.31664655	2.02937818	0.40348380	0.18960147	1.25211096	-21.47483647	-0.35384598	0.05513444	-0.17675837	-0.85504933	-21.47483647	-21.47483647	-21.47483647	-21.47483647	0.61137968	-21.47483647	0.34235680	-21.47483647	0.00451469	-21.47483647	-21.47483647	-21.47483647	-0.41194948	0.24681030	0.30528039	0.07080229	0.30129894	-0.38323054	0.05161113	-0.03227132	0.05936177	0.03033192	0.05322880	0.02888248	-0.02455192	-0.02963322	0.01869236	0.01308269	0.02148894	0.00645172	-0.00435703	0.01165320	0.01895528	0.01648158	0.01719456	0.02050702	0.02038711	0.01445270	0.01571036	0.01443591	0.01342344	0.01341950	0.01484925	0.01187160	0.01246029	0.01370172	0.01910774	0.01450501	0.01378903	0.01238958	0.01313294	0.01389743	0.01473905	0.01909585	0.01087376	0.01341143	0.01610401	0.01359389	0.01544790	0.01780876	0.01271037	0.00729777	0.01463288	0.01251183	0.01807955	0.02318343	0.02190187	0.02236305	0.02247051	0.00677597	0.00632432	0.02025487	0.01847872	0.01525155	0.02067073	0.01562070	0.01503750	0.01875963	0.02008386	0.01747673	0.01921417	0.01725985	0.02124130	0.01676769	0.01436175	0.01600083	0.01447497	0.01345332	0.00768678	0.01925434	0.00673535	0.00969509	0.00461366	0.01162583	0.00633098	-0.00018937	-0.00523171	-0.00387285	-0.00427904	-0.00432533	-0.00513428	0.00022803	-0.00864960	-0.00938519	-0.01232823	-0.01200516	-0.01433628	-0.01624587	-0.01667228	-0.01866953	-0.02149913	-0.02372737	-0.02993462	-0.03327208	-0.03515690	-0.03372029	-0.03386632	-0.03414458	-0.03052902	-0.02692828	-0.01828438	-0.00991952	-0.00121771	0.00554948	0.01165421	0.01645718	0.01549734	0.01567429	0.01287232	0.00800541	0.00219283	-0.00413960	-0.00718079	-0.01075032	-0.01311933	-0.01457226	-0.01478813	-0.01226447	-0.01285894	-0.00996388	-0.00845922	-0.00721229	-0.00521414	-0.00370084	-0.00248796	-0.00138879	-0.00052929	-0.00015897	-0.00049902	-0.00100192	0.00116215	-0.00025044	0.00058260	-0.00094253	-0.00018695	-0.00018917	-0.00029087	-0.00023472	-0.00017774	-0.00000024	-0.00031638	0.00021568	0.00093916	0.00058494	0.00090250	0.00054941	-0.00026972	0.00064744	-0.00045270	-0.00020126	-0.00079211	0.00037996	-0.00116574	-0.00024319	0.00021514	0.00104584	-0.00103875	0.00080360	-0.00086487	-0.00005604	0.00095734	0.00005397	-0.00018092	0.00038200	-0.00001633	0.00049501	0.00059769	-0.00045357	0.00060116	0.00040559	-0.00009315	0.00009902	-0.00083856	0.00018847	-0.00058720	0.00132448	0.00007584	0.00033510	0.00098283	-0.00006084	-0.00006592	-0.00044489	-0.00034081	0.00047353	-0.00042702	-0.00053295	-0.00017577	-0.00073519	-0.00087920	0.00027450	-0.00011829	0.00004935	0.00029122	0.00030395	-0.00027943	-0.00014974	-0.00000790	0.00008808	0.00089200	0.00038821	-0.00009275	0.00062539	0.00032022	0.00071480	-0.00076030	0.00061203	0.00146905	-0.00041617	-0.00004387	-0.00045796	0.00023162	0.00083645	-0.00050300	-0.00009039	-0.00029852	0.00068851	-0.00027790	-0.00003561	0.00002926	0.00038897	0.00028589	-0.00092024	0.00003174	-0.00024515	-0.00115235	0.00038256	-0.00036059	-0.00021891	-0.00011626	0.00013575	-0.00009681	-0.00039323	-0.00017164	0.00102391	0.00068031	0.00131682	-0.00051685	0.00037865	-0.00002118	0.00022152	-0.00054255	-0.00010745	-0.00036860	0.00037130	-0.00015953	0.00088596	-0.00012595	-0.00037384	-0.00014796	-0.00024980	0.00037522	0.00003136	-0.00049916	0.00005470	0.00039196	-0.00049855	-0.00017208	0.00048755	-0.00089057	0.00130752	0.00020108	-0.00000463	0.00031365	0.00030537	-0.00049233	0.00002126	0.00027758	-0.00104720	-0.00023979	0.00029306	0.00082787	0.00098358	-0.00006010	0.00057700	0.00032540	0.00024867	0.00038675	0.00027714	0.00128907	0.00112273	-0.00170262	0.00031514	-0.00035836	0.00173412	-0.00016739	0.00060495	-0.00065229	0.00033085	0.00165610	-0.00024116	-0.00223213	0.00112177	-0.00037372	-0.00000773	-0.00003510	0.00052814	0.00191368	-0.00118516	0.00125297	0.00022369	0.00152783	0.00088538	0.00209911	-0.00012412	-0.00255681	0.00022567	-0.00009748	0.00100855	-0.00135321	-0.00021356	0.00010973	-0.00209466	0.00029746	-0.00019907	0.00165545	-0.00045734	-0.00119656	-0.00187230	0.00010243	0.00128614	0.00210385	-0.00180692	-0.00423453	0.00103270	0.00077042	-0.00138411	0.00007830	-0.00157826	0.00153925	-0.00191178	0.00179027	0.00059935	-0.00163309	-0.00209823	0.00252609	-0.00005980	-0.00171424	-0.00027080	0.00252568	0.00326243	-0.00179281	0.00218894	0.00086138	0.00267942	0.00059942	0.00263942	-0.00033571	0.00068619	0.00198941	-0.00172332	-0.00029199	0.00181794	0.00149321	0.00054387	-0.00140049	0.00071480	0.00069228	-0.00185353	0.00132676	-0.00165062	-0.00022943	-0.00137562	-0.00049207	-0.00087696	-0.00047160	-0.00199440	-0.00088862	0.00144403	0.00226992	-0.00133963	-0.00070507	0.00186860	0.00021034	0.00085086	-0.00142321	-0.00007283	-0.00079064	0.00006185	-0.00195599	-0.00159315	-0.00022719	-0.00052258	-0.00208924	-0.00019224	-0.00039708	0.00024223	-0.00142014	0.00068776	-0.00009364	-0.00013901	-0.00043865	0.00081263	0.00133013	-0.00045996	-0.00135887	-0.00016275	0.00000106	-0.00152178	-0.00035532	-0.00026118	-0.00001346	-0.00059604	-0.00014894	0.00007378	-0.00113610	0.00030446	-0.00037770	0.00009771	0.00009989	-0.00102359	-0.00047873	0.00000421	0.00000053	-0.00017084	0.00011822	-0.00049799	-0.00002071	0.00029136	-0.00054141	0.00027658	-0.00004120	-0.00044422	-0.00015538	0.00085263	0.00025935	-0.00068631	0.00009627	-0.00033498	-0.00134164	-0.00060617	0.00013219	0.00066102	0.00069407	0.00000880	0.00005359	-0.00022423	-0.00087353	-0.00012836	0.00081808	0.00054051	0.00025422	0.00077437	0.00016994	0.00059843	0.00051058	0.00000302	-0.00006048	0.00084519	-0.00006659	0.00045812	0.00008875	0.00046231	0.00008566	-0.00034215	0.00018604	0.00034640	0.00004239	0.00025049	0.00008368	0.00053090	0.00032662	-0.00020732	-0.00007013	0.00009736	-0.00013993	0.00012522	0.00001795	0.00044474	0.00046060	0.00010115	0.00043002	-0.56724888
-0.6002	-1.03591651	-0.53932786	0.17453107	0.12097085	0.54544772	-0.45436680	-0.04302573	-1.28646736	0.10818741	1.13979578	0.66316253	-21.47483647	-0.26190592	0.30169702	0.68254429	-0.28846468	-0.68032904	0.37701371	-1.14802492	1.60871828	-0.64517199	-1.00790513	-21.47483647	-21.47483647	0.68221255	-21.47483647	0.94990748	-1.10220063	0.74551851	-21.47483647	-21.47483647	0.29183030	-0.37722038	0.57802576	-0.29871073	-0.01532435	-0.29743491	0.06814125	-0.07750154	0.02745819	-0.02608433	-0.01627159	0.00560527	-0.01227878	-0.03339644	0.01675755	0.03337085	0.02988997	0.02391426	0.01142958	0.01574176	0.00402446	0.02182467	0.00906524	0.01941955	0.01572247	0.01670675	0.01359196	0.01865896	0.01481298	0.01331979	0.01376352	0.01689501	0.01397968	0.01039126	0.01086739	0.01851504	0.01726894	0.01265288	0.01381851	0.01222622	0.01029183	0.01318519	0.01707964	0.01228701	0.01456616	0.01434116	0.01266882	0.01472267	0.01642793	0.01489960	0.01022991	0.01217376	0.01272493	0.01194943	0.01770601	0.01965662	0.01744819	0.01769463	0.01312437	0.00664463	0.01726261	0.01649311	0.01497688	0.01631465	0.01735081	0.01977729	0.02215704	0.01644976	0.01781367	0.01670944	0.02214088	0.02175920	0.01580408	0.01146883	0.01228287	0.01170505	0.01223097	0.00298623	0.01407784	0.00480430	0.00920998	0.00115200	0.01421222	0.00396063	0.00263018	-0.00264923	-0.00576761	-0.00533025	-0.00619769	-0.00683733	-0.00331576	-0.01272169	-0.01050825	-0.01355434	-0.01266636	-0.01177416	-0.01384951	-0.01778901	-0.02075269	-0.02016571	-0.01787871	-0.02418729	-0.02461947	-0.02633992	-0.02534670	-0.02945829	-0.03311494	-0.03574002	-0.03844645	-0.03921392	-0.03646785	-0.03428156	-0.02800740	-0.02365757	-0.01582634	-0.00710168	0.00073171	0.00600737	0.01013802	0.01452254	0.01448257	0.01226238	0.00737023	0.00468329	-0.00092590	-0.00624505	-0.00891162	-0.01089139	-0.01228378	-0.01391335	-0.01453660	-0.01284397	-0.01203744	-0.01129664	-0.00851063	-0.00613382	-0.00494451	-0.00339490	-0.00427704	-0.00176094	0.00007779	-0.00131635	-0.00032315	-0.00065238	-0.00017810	-0.00059021	-0.00086669	0.00014127	0.00055133	-0.00162251	0.00017938	0.00033110	-0.00032641	-0.00038120	0.00063932	-0.00019570	-0.00008730	-0.00127324	-0.00139091	-0.00086805	0.00055819	-0.00055454	-0.00031356	0.00001002	0.00138645	-0.00089353	-0.00002211	-0.00053506	0.00063556	-0.00035640	-0.00021275	-0.00057848	0.00064719	-0.00024326	-0.00013578	-0.00026137	-0.00124672	0.00006387	0.00030626	-0.00036581	-0.00055168	-0.00091166	-0.00057617	-0.00020502	0.00081522	0.00022919	0.00066664	-0.00034238	-0.00047880	-0.00082707	-0.00048964	-0.00003156	0.00050585	-0.00094044	-0.00088390	-0.00142504	-0.00029186	-0.00025789	-0.00041031	-0.00085778	0.00013945	-0.00045860	-0.00074695	-0.00009274	-0.00016215	0.00031271	-0.00057891	0.00019067	-0.00053660	-0.00014307	0.00050035	0.00011052	0.00080826	-0.00066472	0.00033473	0.00069329	0.00001604	-0.00056537	-0.00158140	0.00045064	-0.00028450	-0.00046679	0.00001766	-0.00035981	-0.00006819	0.00047177	-0.00003032	-0.00039073	-0.00030678	-0.00027522	-0.00065621	-0.00011218	-0.00009591	-0.00104129	0.00060228	-0.00012521	-0.00012253	0.00014052	-0.00048104	0.00015853	-0.00093241	-0.00026166	0.00028329	-0.00011943	0.00076895	-0.00013959	-0.00007870	-0.00076526	-0.00019068	-0.00053218	-0.00028400	0.00013658	-0.00008364	0.00023356	0.00018207	-0.00009312	-0.00081206	-0.00023801	-0.00035218	-0.00039968	-0.00019269	-0.00042923	-0.00007657	0.00004118	-0.00046179	0.00044772	0.00018592	-0.00023084	0.00100877	-0.00011903	-0.00039011	-0.00104007	-0.00030791	-0.00007684	-0.00098618	-0.00063553	-0.00158100	0.00077682	-0.00009824	0.00031815	-0.00014249	-0.00055700	0.00067259	-0.00067343	-0.00023119	0.00059525	0.00052500	-0.00055453	0.00047625	-0.00161451	-0.00102545	-0.00001726	0.00164942	0.00040817	-0.00030914	-0.00121153	-0.00021836	0.00228076	-0.00140690	-0.00222241	-0.00062444	0.00081038	0.00123471	0.00136170	-0.00027471	0.00017852	-0.00191320	-0.00070936	0.00128961	0.00116248	-0.00085504	0.00041991	0.00189959	-0.00185144	0.00099754	-0.00174104	0.00203827	0.00011771	-0.00024714	0.00027193	-0.00200450	-0.00020764	-0.00079281	0.00020784	0.00153304	0.00004417	-0.00210852	-0.00036491	0.00034282	0.00143097	-0.00042009	-0.00379863	0.00131052	-0.00017171	0.00043584	-0.00189404	-0.00170163	0.00122415	-0.00082635	-0.00077620	0.00049988	-0.00151410	-0.00222779	-0.00080148	-0.00051594	-0.00015334	0.00124815	-0.00073957	0.00079626	-0.00115943	-0.00160961	-0.00111708	0.00113982	0.00054510	0.00242617	-0.00027537	-0.00024647	0.00209078	-0.00110195	-0.00277939	0.00215959	0.00114552	0.00050469	-0.00209407	0.00121950	0.00246660	-0.00287509	-0.00022062	0.00131924	0.00088578	-0.00079774	-0.00228544	-0.00064233	-0.00021927	-0.00074518	-0.00121103	-0.00245587	-0.00152486	-0.00033984	-0.00156643	0.00195619	0.00185621	-0.00023375	-0.00062714	-0.00096203	-0.00000872	-0.00041512	-0.00165615	-0.00232169	-0.00043391	-0.00212182	-0.00142532	-0.00044976	0.00089403	-0.00006761	-0.00136635	0.00147684	0.00022630	-0.00013485	0.00016030	-0.00044783	0.00030206	-0.00069094	-0.00082588	-0.00051289	0.00005089	-0.00003468	-0.00029103	-0.00111972	-0.00038827	0.00015353	-0.00071635	0.00034960	-0.00077615	-0.00021388	-0.00035369	-0.00043404	-0.00055293	0.00003978	-0.00096995	-0.00096531	0.00063792	0.00011630	-0.00037890	-0.00055236	0.00006038	0.00077337	-0.00054383	-0.00063380	0.00035982	0.00039700	-0.00059505	0.00067424	0.00032188	-0.00090282	-0.00020879	-0.00007383	-0.00064931	-0.00042464	0.00005896	-0.00043469	0.00005059	0.00000520	0.00061685	0.00024948	-0.00010392	0.00042877	0.00058513	0.00025207	0.00062789	0.00045919	-0.00009950	0.00050057	0.00015171	-0.00025340	-0.00007741	0.00021288	0.00032639	-0.00000740	0.00036185	0.00052001	-0.00007777	0.00071862	0.00003072	0.00004802	0.00063754	-0.00001226	-0.00033144	-0.00003899	-0.00010246	0.00020834	-0.00014915	0.00016142	0.00003709	0.00027412	0.00005606	-0.00014460	0.00033297	0.00037174	0.00037556	0.17158088
-0.5502	-0.51914452	-0.53346109	0.35362184	0.46088862	0.32337178	-0.15394331	0.45531063	0.24860666	0.12749094	0.85055362	-0.34482507	-0.04140893	-0.08343522	0.17166322	-0.59519293	-0.96034223	-0.50103351	-0.69479811	0.05824661	0.02188428	0.48719931	-21.47483647	0.97887254	-0.43252605	0.55255002	-21.47483647	-21.47483647	1.01862419	-0.78387891	-21.47483647	0.17662372	-0.53920633	0.08844979	0.16143090	0.22459070	-0.19170299	-0.47528504	0.24827180	-0.13528231	-0.02316320	0.00916806	0.05788950	0.00811147	0.03261216	-0.02381278	-0.01045392	-0.01751496	0.03395216	0.03543337	0.00684544	0.00850801	0.00426064	0.01908109	0.01290892	0.02035329	0.01746894	0.01371414	0.01676964	0.01969629	0.01716410	0.01367383	0.01734106	0.01429806	0.01146044	0.00974324	0.01148722	0.01658931	0.01653833	0.01327246	0.01313653	0.01321154	0.01450487	0.01488157	0.01518345	0.01352536	0.01273922	0.01587368	0.01480482	0.01302642	0.01812889	0.00787328	0.01060681	0.01012693	0.01314444	0.01886585	0.01712122	0.01010934	0.01936052	0.01796008	-0.00186437	0.00409340	0.02510356	0.01154202	0.01445834	0.02166597	0.01738391	0.01745330	0.02059323	0.01552628	0.01993275	0.02288441	0.01745955	0.02132512	0.01940123	0.01031485	0.01166752	0.01131607	0.01419932	0.00492588	0.01583816	0.00918709	0.01084054	0.00506594	0.01625945	0.00561895	0.00318499	-0.00482394	-0.00643443	-0.00474305	-0.00353563	-0.00664720	-0.00288393	-0.01154112	-0.01089746	-0.01355675	-0.01433067	-0.01424627	-0.01596398	-0.01705210	-0.01970896	-0.01992122	-0.01815165	-0.02274648	-0.02103279	-0.02334238	-0.02456363	-0.02282335	-0.02650112	-0.02985525	-0.03334587	-0.03448447	-0.03670951	-0.03923318	-0.03881366	-0.03930831	-0.04041923	-0.03475946	-0.02885389	-0.02100759	-0.01559834	-0.00717762	-0.00185315	0.00404221	0.00772783	0.01152430	0.01146607	0.00906644	0.00663966	0.00248802	-0.00006498	-0.00341740	-0.00637793	-0.00920256	-0.01108158	-0.01326886	-0.01354490	-0.01290352	-0.01214220	-0.01118739	-0.01000132	-0.00672586	-0.00507324	-0.00370653	-0.00345383	-0.00150131	-0.00218055	-0.00021520	-0.00001226	-0.00009957	0.00043727	-0.00068817	-0.00050238	0.00005992	0.00043077	-0.00033115	0.00037920	-0.00060009	-0.00047188	-0.00029155	-0.00092344	-0.00169233	-0.00042956	-0.00052644	0.00057738	-0.00024243	0.00066402	-0.00034906	0.00082214	-0.00109832	-0.00023676	0.00061819	-0.00119584	-0.00016656	-0.00034762	0.00096508	-0.00009614	0.00055117	-0.00111175	0.00090778	0.00097134	-0.00043852	-0.00035657	0.00040709	-0.00031642	-0.00024480	0.00012082	-0.00024302	0.00000482	-0.00003928	-0.00057708	0.00008958	0.00067744	-0.00018658	0.00038373	-0.00036377	0.00078144	-0.00057924	-0.00025612	-0.00104162	-0.00022105	0.00020548	0.00037791	0.00010013	0.00000559	-0.00045243	-0.00022876	0.00020904	0.00066362	0.00033992	-0.00050000	0.00064323	0.00003721	0.00030874	0.00123268	-0.00036949	-0.00005117	0.00077911	0.00037254	0.00059620	-0.00032293	0.00058830	0.00018471	0.00026975	0.00019022	-0.00063776	0.00091117	0.00068414	0.00035285	0.00001982	0.00025256	-0.00015286	-0.00068441	0.00016238	0.00018616	-0.00095290	0.00040163	-0.00007162	-0.00030892	0.00019018	0.00038044	-0.00039809	-0.00015302	-0.00011499	0.00051022	-0.00037367	0.00051791	0.00014179	-0.00042075	0.00004606	0.00029054	-0.00092133	0.00082593	0.00038245	0.00028761	0.00057954	0.00040492	0.00006407	-0.00056874	-0.00041788	-0.00009097	0.00042954	-0.00036159	-0.00016329	0.00013862	-0.00022177	-0.00072183	0.00059834	-0.00021234	0.00017346	-0.00015384	0.00055060	-0.00090684	-0.00054153	0.00026366	0.00037138	-0.00073203	0.00032893	-0.00124969	0.00016492	-0.00088054	0.00033036	0.00081948	0.00045253	0.00022495	0.00017481	0.00039448	0.00042191	0.00049768	-0.00068244	-0.00049010	-0.00101942	0.00011795	-0.00130880	0.00009168	0.00014063	0.00033988	-0.00081573	-0.00126261	0.00085423	0.00009090	-0.00149985	-0.00089005	-0.00018612	0.00150593	0.00094171	-0.00045233	-0.00003586	-0.00089076	-0.00019662	0.00020603	0.00130367	-0.00084511	0.00139940	0.00230265	0.00060707	0.00013320	-0.00077356	-0.00026034	-0.00042073	0.00007233	-0.00024449	0.00004336	0.00294220	-0.00168988	0.00315513	0.00071214	-0.00137474	-0.00261250	-0.00050112	-0.00080368	0.00081587	-0.00311793	-0.00203394	-0.00033478	0.00142407	0.00071385	-0.00193802	-0.00171702	0.00119959	0.00022700	0.00093506	0.00166038	-0.00064320	0.00070530	-0.00027027	-0.00274623	-0.00163841	0.00050244	-0.00005808	0.00054984	0.00110279	0.00090315	-0.00063485	0.00108048	0.00177673	0.00259842	0.00123144	0.00133824	0.00093748	-0.00187155	-0.00066146	0.00268668	0.00150721	-0.00031949	-0.00061380	-0.00139947	0.00148987	-0.00110848	0.00051207	-0.00142140	-0.00090519	-0.00035211	-0.00125521	0.00059011	-0.00044875	-0.00055348	-0.00057373	0.00085774	-0.00021260	0.00043165	-0.00161647	0.00093694	-0.00068569	0.00111125	-0.00235400	-0.00103187	-0.00046209	0.00155590	-0.00100240	-0.00216783	0.00162337	0.00017097	-0.00034873	-0.00182728	-0.00042050	0.00038976	-0.00013721	0.00081614	0.00100849	-0.00025184	0.00058481	0.00058512	0.00121615	-0.00032134	-0.00107489	0.00012499	-0.00071966	-0.00058179	-0.00004150	-0.00078905	-0.00033676	0.00015767	-0.00014783	-0.00095327	-0.00058009	-0.00083711	-0.00017564	-0.00046435	-0.00002346	-0.00080761	-0.00055209	-0.00025428	0.00072906	0.00018615	-0.00045822	-0.00043144	0.00082321	0.00016567	-0.00011995	-0.00085025	0.00000977	0.00013208	-0.00053241	-0.00078929	-0.00061581	-0.00110213	-0.00069748	-0.00009096	-0.00098965	-0.00033096	-0.00005283	-0.00001328	0.00046690	0.00021858	0.00087090	0.00010249	-0.00021093	-0.00020136	0.00019104	-0.00001280	-0.00017065	0.00015376	-0.00007429	0.00018873	0.00065176	0.00012999	-0.00000558	0.00034789	0.00012090	-0.00010763	-0.00021963	0.00019691	-0.00038546	0.00013191	0.00006974	0.00010510	0.00012023	0.00017406	-0.00003119	0.00021162	0.00022903	0.00026332	0.00030072	0.00012896	-0.00027755	0.00016767	0.00007284	0.00010489	0.00019309	0.00034570	-0.00000947	-0.08785431
-0.5002	-0.75631911	1.51632833	-0.44958984	-0.65800223	-0.64914180	-21.47483647	-0.28542866	-0.66178420	-1.40994754	-0.25667656	1.06337881	-0.50635197	0.16197015	-0.52935952	-2.14119762	-1.15896240	-0.33556075	-0.64211171	-0.66606165	-21.47483647	1.83687047	-21.47483647	-21.47483647	-21.47483647	0.92233133	-21.47483647	-0.37953037	-21.47483647	-0.18530415	-1.14102343	-21.47483647	-21.47483647	0.25997845	0.67567428	0.36757971	-0.23450978	0.36330781	-0.05059906	0.04985993	0.01984288	0.06591151	0.00523422	0.01336909	0.03477158	-0.02013723	-0.00658947	0.03272147	0.01302932	0.03095104	0.01171351	0.00767610	0.00087122	0.02495097	0.00851893	0.01334610	0.01399237	0.01501666	0.01509825	0.01564170	0.01235942	0.01371008	0.01450216	0.01585179	0.01306224	0.01227680	0.01097811	0.01898380	0.01447653	0.01572365	0.01211282	0.01357505	0.01031041	0.01341311	0.01637720	0.01224386	0.01362883	0.01462930	0.01235763	0.01172049	0.01634152	0.01297124	0.00524485	0.01516928	0.01490924	0.01731525	0.02303645	0.00876535	0.01300875	0.02097373	0.00510805	0.00746470	0.02163532	0.01490651	0.01303557	0.01768689	0.01413205	0.01911256	0.01533889	0.01450739	0.01989211	0.01436876	0.01895632	0.02021754	0.01314093	0.01512429	0.01400098	0.01285336	0.01396731	0.00962332	0.01865112	0.00703208	0.00872591	0.00229721	0.01371444	0.00343694	-0.00278831	-0.00413602	-0.00713673	-0.00514806	-0.00836366	-0.00880500	-0.00510992	-0.01268174	-0.01114028	-0.01310950	-0.01556256	-0.01426298	-0.01599134	-0.01634486	-0.02090693	-0.02051606	-0.02039034	-0.02059451	-0.02109831	-0.02471906	-0.02444160	-0.02322776	-0.02742573	-0.02767232	-0.02845806	-0.03151278	-0.03196523	-0.03276183	-0.03301325	-0.03752894	-0.03997718	-0.04028633	-0.04152670	-0.03863288	-0.03800350	-0.03624606	-0.03215172	-0.02663189	-0.01941088	-0.01227199	-0.00598456	-0.00140966	0.00372497	0.00523273	0.00758396	0.00927556	0.00767082	0.00818322	0.00359527	0.00012152	-0.00460819	-0.00642978	-0.00948873	-0.01024001	-0.01204511	-0.01130114	-0.01095161	-0.01112311	-0.00956904	-0.00775162	-0.00771544	-0.00565082	-0.00353918	-0.00295641	-0.00305727	-0.00163002	-0.00121100	-0.00063776	0.00006840	-0.00005187	0.00000846	0.00022188	-0.00021355	-0.00023715	0.00027367	-0.00101119	0.00044204	-0.00092281	0.00066571	-0.00019724	0.00020433	-0.00080307	-0.00046730	-0.00055680	0.00020254	0.00044840	0.00017931	-0.00042743	0.00085723	0.00003597	-0.00015750	-0.00046979	-0.00003125	0.00100118	0.00019918	0.00004877	-0.00024320	-0.00035864	-0.00023507	0.00049241	-0.00015464	0.00049538	0.00094937	-0.00043750	-0.00086154	0.00059652	-0.00033579	-0.00047910	0.00046180	-0.00116453	0.00013041	-0.00138697	-0.00016064	0.00000826	-0.00024303	-0.00023495	0.00073202	0.00054871	0.00006976	-0.00051500	-0.00019922	0.00119922	0.00013851	0.00018812	0.00013196	0.00087757	0.00000277	0.00029136	-0.00017985	0.00014208	0.00043900	0.00095209	-0.00004328	-0.00020309	-0.00021444	0.00009974	-0.00008012	0.00027250	-0.00057029	-0.00013320	0.00017721	0.00038714	0.00003862	-0.00014030	-0.00009855	0.00056213	-0.00104722	0.00000705	-0.00026730	-0.00108022	0.00016202	0.00051606	-0.00045755	0.00085414	0.00015385	-0.00019669	-0.00090102	0.00032818	0.00037801	0.00044811	0.00067963	-0.00010813	0.00054846	0.00019583	0.00015965	-0.00042779	0.00054352	0.00065903	0.00015695	-0.00005934	0.00109117	0.00036161	-0.00042440	0.00043269	0.00039242	0.00022020	0.00004613	-0.00019312	0.00000633	0.00025504	-0.00040283	0.00044569	-0.00008066	-0.00012741	-0.00051164	0.00028294	-0.00012587	-0.00019761	-0.00078058	0.00002635	0.00054775	-0.00039478	-0.00122614	0.00084099	-0.00005927	-0.00014913	-0.00011830	-0.00077654	0.00052273	0.00032531	0.00044014	-0.00005743	0.00082339	0.00083134	0.00014564	-0.00172217	-0.00047584	-0.00115639	-0.00007079	0.00019121	0.00055834	-0.00077079	-0.00132187	0.00091740	-0.00100142	-0.00219552	-0.00043236	-0.00010213	0.00027371	-0.00103730	-0.00176597	-0.00006023	-0.00101171	-0.00068800	0.00211166	0.00029356	0.00063325	0.00180349	0.00054960	-0.00145282	0.00041961	-0.00177870	0.00035299	0.00046150	-0.00063354	-0.00025667	0.00244203	0.00117150	-0.00181656	0.00105137	-0.00053697	-0.00109187	-0.00304032	-0.00094612	-0.00085035	0.00095175	-0.00156305	-0.00239068	0.00025445	0.00047801	-0.00128718	-0.00010988	-0.00164698	-0.00002240	-0.00055308	-0.00028419	0.00148768	0.00098853	-0.00019230	0.00136458	0.00094326	-0.00066695	-0.00125124	0.00136458	0.00082715	-0.00186774	0.00141546	-0.00046664	0.00279281	-0.00009416	0.00096959	0.00138789	0.00224308	0.00014573	-0.00101137	-0.00034177	0.00262944	0.00057922	0.00076170	-0.00246226	-0.00051727	0.00322141	-0.00136529	0.00095597	0.00130088	-0.00041620	-0.00081665	0.00021440	-0.00109784	-0.00293687	-0.00285837	-0.00054717	0.00182612	0.00013857	-0.00126821	0.00030407	0.00416162	0.00117300	-0.00179416	-0.00048219	-0.00061373	-0.00054354	-0.00054744	-0.00160495	-0.00188062	-0.00055146	-0.00042641	-0.00032367	0.00037258	0.00039176	0.00242967	-0.00008010	-0.00085551	0.00023802	-0.00028490	0.00114696	0.00034644	0.00065948	-0.00029477	-0.00053830	0.00005749	0.00009193	0.00004779	0.00040647	-0.00004044	0.00021371	0.00000955	-0.00040524	-0.00023390	-0.00033025	0.00041606	0.00079576	0.00016089	-0.00068302	-0.00048893	-0.00041757	0.00060111	0.00012060	0.00055540	-0.00039647	-0.00025950	0.00036155	0.00008024	-0.00124219	-0.00039404	-0.00027830	-0.00030800	-0.00002528	-0.00009004	-0.00004331	-0.00007280	0.00025392	-0.00030777	-0.00039540	0.00027812	-0.00013210	0.00108452	-0.00103469	0.00098105	0.00138763	-0.00036294	0.00016772	0.00072252	0.00050459	0.00025678	0.00040152	0.00039361	0.00019520	0.00028210	-0.00033604	-0.00011764	-0.00027784	0.00061170	0.00000403	0.00010017	0.00003863	0.00047519	0.00002006	0.00013322	-0.00000100	0.00035709	0.00043795	0.00016175	0.00045199	0.00033760	-0.00023072	0.00006157	0.00056211	0.00009702	-0.00012352	0.00044118	0.00002091	0.00041284	0.00018116	0.00007872	0.00009728	0.80723022
-0.4502	-21.47483647	-0.14950813	-0.16526256	-0.64416355	0.24985215	-1.22874296	-0.23011993	0.44676495	0.05781942	-21.47483647	-1.07543790	0.60908015	-0.01101904	-0.19789341	1.82516980	0.09515920	0.92443796	-21.47483647	-21.47483647	-21.47483647	0.86433470	-21.47483647	-21.47483647	-21.47483647	0.53963441	-21.47483647	-21.47483647	-0.23374376	-0.31791175	-21.47483647	-21.47483647	-21.47483647	-0.22503569	-0.26518440	-0.91000175	-0.26228055	0.19551604	-0.22522971	0.09335140	0.02529697	0.03434522	-0.00351430	0.02706335	-0.00466786	0.00331539	-0.02881307	-0.00955235	0.01678260	0.03603255	0.00862587	0.00549711	0.00832999	0.02538065	0.01073215	0.01689759	0.01809177	0.01265110	0.01376535	0.01758659	0.01485005	0.01530068	0.01346363	0.01759009	0.01242855	0.01379609	0.01169688	0.01710069	0.01512557	0.01407543	0.00946223	0.01306538	0.01230120	0.01299875	0.01480864	0.01251236	0.01420897	0.01454302	0.01263050	0.01352513	0.01748317	0.01452423	0.01250019	0.01199113	0.01338498	0.01925694	0.01967233	0.01469270	0.02334829	0.02372321	0.01069714	0.00104179	0.02190259	0.01420115	0.01896261	0.01990290	0.01245270	0.01837036	0.01612023	0.01817630	0.01580567	0.02087852	0.01931012	0.01708330	0.01563699	0.01144638	0.01773569	0.01857350	0.01595206	0.01192108	0.01568612	0.00675561	0.01046035	0.00636328	0.01394142	0.00668155	0.00102023	-0.00008572	-0.00461129	-0.00461641	-0.00423579	-0.00627694	0.00064301	-0.00771061	-0.00951737	-0.01082876	-0.01001649	-0.01182066	-0.01358229	-0.01844671	-0.01978352	-0.01973319	-0.01694965	-0.02234265	-0.02233081	-0.02213916	-0.02394595	-0.02300639	-0.02554225	-0.02519337	-0.02810038	-0.02783436	-0.02724380	-0.02923857	-0.02945030	-0.03205756	-0.03363906	-0.03384978	-0.03403939	-0.03555947	-0.03920945	-0.03976910	-0.04135063	-0.04017118	-0.04066139	-0.03790715	-0.03397035	-0.03025677	-0.02479322	-0.01958834	-0.01241802	-0.00645007	-0.00138552	0.00372073	0.00656081	0.00968578	0.00871427	0.00790347	0.00534171	0.00235355	-0.00308712	-0.00413890	-0.00767955	-0.00994299	-0.01049697	-0.01271525	-0.01153118	-0.01172429	-0.01020671	-0.00953936	-0.00919470	-0.00847863	-0.00546571	-0.00519445	-0.00344703	-0.00319324	-0.00239829	-0.00217441	-0.00077276	-0.00176025	-0.00058748	-0.00076301	0.00013820	-0.00019031	-0.00007752	-0.00027490	0.00096317	0.00008168	0.00008025	-0.00070400	0.00033031	0.00057452	-0.00004373	-0.00050565	0.00049063	0.00083003	0.00034883	0.00084254	-0.00079478	0.00126265	0.00082049	0.00028263	0.00011474	0.00023982	0.00012758	-0.00082353	0.00049351	0.00009802	0.00060498	-0.00009452	-0.00027189	0.00003002	-0.00012171	0.00048105	0.00162774	0.00002924	0.00008343	-0.00026241	-0.00032867	-0.00074213	-0.00031346	-0.00002223	0.00090123	0.00049709	0.00032961	0.00024938	0.00019470	0.00062794	0.00074521	0.00060985	0.00089839	0.00010725	0.00069183	0.00040019	0.00054543	-0.00001510	0.00079341	0.00170577	0.00026469	0.00049263	-0.00003645	-0.00029151	-0.00011215	0.00024019	0.00040493	-0.00038746	-0.00009553	0.00035274	-0.00047292	0.00051369	0.00031577	-0.00040271	-0.00004065	0.00018018	-0.00006228	-0.00047158	0.00144838	-0.00024405	0.00001391	0.00061826	0.00046232	0.00043064	-0.00062384	0.00006655	0.00011332	0.00009599	0.00123478	-0.00018777	0.00047525	-0.00030174	0.00018345	-0.00090663	0.00061920	0.00034567	0.00052030	0.00045919	0.00107277	-0.00043242	-0.00022189	-0.00000128	0.00032189	0.00050082	-0.00002826	0.00004499	-0.00012324	0.00022314	0.00042157	0.00024436	0.00015038	0.00002956	0.00018796	0.00025941	-0.00023103	0.00050035	0.00023915	-0.00001817	0.00071221	-0.00023244	-0.00052495	0.00077081	0.00024865	-0.00006523	0.00038357	-0.00138125	0.00126776	0.00047362	0.00043231	0.00012916	0.00017035	-0.00107825	0.00029381	-0.00049156	0.00079166	0.00008027	0.00063988	0.00048352	0.00028161	0.00047643	-0.00127773	0.00201994	0.00017285	-0.00166823	-0.00060559	0.00079675	0.00116697	-0.00019539	0.00014729	0.00045925	-0.00161284	-0.00155448	0.00153164	-0.00020566	0.00074197	0.00192810	0.00150454	-0.00137054	0.00145620	0.00082067	0.00104876	0.00258891	0.00045890	0.00034056	0.00036328	0.00144377	-0.00026065	0.00062595	-0.00121071	0.00086136	-0.00236562	0.00057463	-0.00108775	0.00229654	-0.00207115	-0.00345856	0.00031302	-0.00024528	0.00145438	-0.00040676	-0.00150748	0.00089998	0.00103765	0.00109352	0.00232623	-0.00059899	0.00101238	-0.00003399	-0.00047711	0.00004250	0.00213925	0.00108246	0.00172280	0.00089319	0.00108235	-0.00217708	0.00381673	-0.00095863	0.00383542	0.00113741	0.00215705	0.00233505	-0.00030003	0.00056453	0.00137364	0.00193021	0.00134002	-0.00117841	0.00104874	0.00386715	-0.00296912	0.00177969	-0.00029726	0.00010820	0.00012801	-0.00208027	0.00177876	0.00009858	-0.00096688	0.00092993	0.00189407	0.00237535	0.00016168	0.00027546	0.00242539	-0.00010507	0.00354400	-0.00099403	0.00038231	0.00047125	-0.00132077	0.00006796	-0.00019569	0.00150365	0.00051595	0.00024601	-0.00020890	0.00066055	0.00192771	0.00037876	0.00064426	-0.00035919	0.00076042	0.00119691	0.00130581	0.00057420	0.00152191	-0.00006831	-0.00010286	0.00021249	0.00074020	0.00012039	0.00020396	0.00013407	0.00023742	0.00131950	0.00046248	-0.00054585	0.00020665	0.00077451	-0.00064257	0.00085389	-0.00016698	-0.00064360	-0.00022132	-0.00049230	0.00030950	-0.00017046	0.00098211	0.00023992	-0.00006218	-0.00019392	0.00068409	0.00020390	0.00004849	-0.00012303	-0.00016137	0.00033321	0.00005807	-0.00061017	0.00046060	-0.00056280	-0.00037356	0.00007130	-0.00000425	0.00052235	0.00004488	0.00008510	-0.00003888	-0.00023684	0.00001975	0.00059939	0.00126705	0.00000757	-0.00012988	0.00061221	0.00051253	-0.00000681	-0.00043525	0.00010053	-0.00011807	0.00032704	-0.00015291	0.00014398	0.00084934	-0.00017465	0.00041776	-0.00003685	0.00044660	0.00032323	-0.00009820	0.00023778	0.00039564	0.00022903	0.00048820	0.00015624	0.00034106	0.00019415	0.00029049	0.00011503	0.00020140	0.00065961	0.00033219	0.00008124	0.53073435
-0.4002	0.59874219	0.31061399	0.70068550	-21.47483647	1.08935833	1.46681732	-0.78168469	0.21397786	-0.49459872	-0.52198762	-21.47483647	0.64014149	0.12246294	-0.06998645	0.26451007	-0.65613643	1.25551081	0.48273405	1.02565336	0.54871798	0.49093746	-21.47483647	-0.43210819	-21.47483647	1.12014592	-21.47483647	-21.47483647	-21.47483647	-21.47483647	-0.02026182	-21.47483647	-0.04172281	-0.47229117	-1.04237111	-0.03726064	-0.66227069	0.03933529	-0.03963367	-0.04675452	-0.12604165	0.01225226	-0.05181457	0.04508516	0.04772388	0.03847694	-0.00410159	0.02044624	0.02209320	0.04077729	0.01424283	0.00914139	0.00956663	0.02281846	0.01156104	0.01435865	0.01710866	0.00940734	0.01338738	0.02228482	0.01691355	0.01739761	0.01297677	0.01448758	0.01428375	0.01436464	0.00995442	0.01936719	0.01568218	0.01487693	0.01215583	0.01240627	0.01321155	0.01403978	0.01743989	0.01091836	0.01370499	0.01517536	0.01542057	0.01105859	0.01518042	0.01904528	0.00546234	0.01300122	0.01704302	0.00731802	0.01970725	0.01021045	0.02187237	0.02443084	0.00701634	0.00893656	0.01697415	0.01789057	0.01730324	0.01919793	0.01392882	0.01999732	0.02139101	0.01453639	0.01704385	0.01360706	0.01585652	0.01876392	0.01886926	0.01291299	0.01183136	0.01646753	0.01254735	0.00716035	0.01340365	0.00508932	0.00665294	0.00366286	0.01227878	0.00344960	-0.00000720	-0.00157638	-0.00726038	-0.00462080	-0.00525784	-0.00802069	-0.00183524	-0.01074401	-0.01266781	-0.01232432	-0.01222535	-0.01369843	-0.01705697	-0.01777055	-0.01923484	-0.01927862	-0.01778971	-0.02284655	-0.02105959	-0.02403023	-0.02442587	-0.02331987	-0.02542135	-0.02571171	-0.02676490	-0.02920969	-0.02684874	-0.02887101	-0.02850078	-0.03067867	-0.03318274	-0.03292468	-0.03214837	-0.03212678	-0.03475641	-0.03556500	-0.03681797	-0.03725549	-0.03934732	-0.04103941	-0.04107562	-0.04235377	-0.03955993	-0.03916710	-0.03689171	-0.03338820	-0.02885476	-0.02262316	-0.01789635	-0.01292546	-0.00894877	-0.00391381	-0.00347624	-0.00159596	-0.00341421	-0.00257721	-0.00393024	-0.00487708	-0.00447974	-0.00631688	-0.00709967	-0.00751017	-0.00771431	-0.00782740	-0.00943203	-0.01029365	-0.00882168	-0.00933908	-0.00846758	-0.00803934	-0.00792962	-0.00807644	-0.00617895	-0.00595398	-0.00488743	-0.00372434	-0.00301677	-0.00228610	-0.00093835	-0.00050982	0.00018347	0.00025083	0.00000984	-0.00096513	0.00006344	0.00037977	-0.00046266	-0.00054925	-0.00018219	-0.00010952	0.00004308	-0.00007109	-0.00110466	0.00148293	0.00032380	-0.00050369	-0.00091077	-0.00041106	0.00023064	-0.00166025	0.00148629	0.00088086	0.00081500	0.00028995	-0.00055546	0.00013149	-0.00029425	0.00028123	0.00071237	-0.00067000	0.00072495	-0.00015350	-0.00029828	-0.00086330	-0.00043157	0.00000693	0.00069052	0.00085658	-0.00038664	-0.00023966	0.00015245	0.00072197	-0.00001302	0.00010034	0.00031603	0.00023068	0.00065443	-0.00023239	0.00069984	-0.00014901	0.00006681	0.00156375	-0.00040183	0.00004633	-0.00071228	0.00004638	-0.00031994	0.00052099	0.00086090	-0.00038576	0.00020932	0.00091007	0.00057331	0.00028312	0.00037523	0.00026739	-0.00027183	0.00014100	-0.00003030	-0.00028085	0.00069543	0.00052791	0.00030121	0.00076682	0.00030629	0.00015824	-0.00030690	-0.00032437	0.00053699	0.00002085	0.00112372	-0.00006863	-0.00017402	-0.00020912	-0.00003826	-0.00056164	0.00029953	0.00003484	0.00055919	0.00009276	0.00099611	-0.00004928	-0.00077925	-0.00004331	-0.00028745	-0.00003493	-0.00075744	-0.00023424	0.00004132	0.00038028	-0.00000409	0.00008886	0.00008102	-0.00021939	-0.00006011	0.00039371	-0.00055823	-0.00079632	-0.00041332	0.00004873	-0.00044612	-0.00025831	-0.00084374	0.00162132	0.00013056	0.00017551	0.00093065	-0.00090012	0.00080990	-0.00120490	-0.00037350	-0.00017850	0.00056658	-0.00033233	0.00017386	-0.00087184	-0.00041681	-0.00004170	0.00046691	-0.00056958	0.00113305	0.00021262	-0.00141806	0.00066470	-0.00018394	-0.00139498	0.00019945	-0.00007382	0.00117798	-0.00004449	0.00021474	0.00072810	-0.00338552	-0.00089914	0.00026105	0.00168198	0.00223135	0.00127942	0.00136832	-0.00002390	0.00015752	-0.00141224	0.00060396	0.00164912	0.00011376	0.00087755	0.00044784	0.00313657	-0.00130947	0.00004742	0.00175719	-0.00022661	-0.00324725	-0.00084728	0.00032452	0.00159979	-0.00079772	-0.00264603	-0.00155415	0.00107240	-0.00042027	-0.00105825	-0.00279985	0.00308650	0.00016991	0.00071171	0.00317860	0.00175639	0.00128621	0.00235469	0.00039678	-0.00209574	-0.00184355	0.00208308	0.00313782	-0.00077767	0.00101516	-0.00026909	0.00319586	0.00110818	0.00089894	0.00086690	0.00202736	0.00304223	-0.00026340	0.00007609	0.00143607	0.00066861	-0.00080578	-0.00154481	0.00136967	0.00157981	-0.00333270	0.00214404	0.00074734	-0.00094084	0.00074067	-0.00120301	0.00092704	-0.00109477	-0.00062348	-0.00168193	0.00116433	0.00161294	0.00069784	0.00001023	0.00158570	0.00284690	0.00130280	-0.00296587	0.00012192	0.00087619	0.00094108	-0.00029386	-0.00136025	-0.00074347	-0.00013457	0.00001316	0.00075134	0.00133942	0.00082856	-0.00039101	-0.00035968	0.00150884	0.00021768	0.00011974	0.00076415	0.00101156	0.00066176	-0.00051162	0.00026347	-0.00009176	-0.00050874	0.00032210	0.00048613	0.00051381	-0.00042435	0.00060936	-0.00058624	0.00033925	0.00037475	0.00036490	0.00122040	-0.00004931	0.00018954	-0.00018871	0.00045190	0.00011314	0.00025179	0.00032069	0.00043216	0.00094067	0.00038554	-0.00112884	0.00013314	-0.00018056	0.00036889	-0.00022631	0.00087614	-0.00001636	-0.00022677	-0.00073473	0.00073009	-0.00049148	-0.00018158	-0.00070513	0.00055908	-0.00009172	0.00040816	0.00028441	-0.00000611	0.00028403	0.00055290	-0.00020172	0.00109568	0.00085037	0.00022702	-0.00003532	0.00056897	0.00056498	-0.00029419	-0.00018306	0.00085973	0.00046470	0.00032942	0.00048345	0.00019580	0.00007625	0.00017887	0.00032693	0.00039597	0.00066770	0.00019060	0.00021420	0.00049955	0.00008362	0.00058195	0.00052277	0.00026412	0.00027825	0.00053876	0.00015480	0.00060858	0.00053586	0.00036822	0.00025642	0.84089208
-0.3502	0.31115250	0.10314433	-21.47483647	0.34466623	-0.32869969	-0.38275526	-0.00171854	-21.47483647	-0.27622961	-21.47483647	-0.47029782	-1.06648719	-21.47483647	-0.27264002	-21.47483647	-0.42232092	-0.29002065	0.17734256	0.80336073	-1.61884558	0.71220181	-21.47483647	-21.47483647	-21.47483647	-0.91899395	-0.48526040	0.37535343	1.36078537	-0.23875457	-21.47483647	-1.80750632	1.69222760	-0.36069163	0.99535608	0.33397468	0.11261269	0.15383841	0.15609975	0.01125959	-0.01335780	0.06223428	0.03575003	0.02083744	-0.00917795	-0.03049233	-0.02901439	0.01512134	0.03703366	0.02564718	0.00903741	0.00506023	-0.00622088	0.02391813	0.01311765	0.01749543	0.01350092	0.01772280	0.01886067	0.01742799	0.01856726	0.01514185	0.01642704	0.01456652	0.01440626	0.01417218	0.01167354	0.01908222	0.01655616	0.01614528	0.01423493	0.01291295	0.01286829	0.01487711	0.01820623	0.01353125	0.01455415	0.01610373	0.01279016	0.01185249	0.01669307	0.01632205	0.00877793	0.01395903	0.01976890	0.01335799	0.02710171	0.01176619	0.01698288	0.02060833	0.01000831	0.01031319	0.02020070	0.02317303	0.01251491	0.02396253	0.01642933	0.02049133	0.01846280	0.01749213	0.02146297	0.01911656	0.01537327	0.01946533	0.01553783	0.00589102	0.00512767	-0.00157777	-0.00511828	-0.00873021	-0.00143646	-0.01539645	-0.01366497	-0.01997327	-0.01069383	-0.02033863	-0.02543572	-0.02785624	-0.03106873	-0.03103639	-0.03135617	-0.03322529	-0.02789481	-0.03568553	-0.03246076	-0.02829364	-0.02515108	-0.01977735	-0.01954286	-0.01839216	-0.02066165	-0.02107598	-0.01988248	-0.02320805	-0.02176865	-0.02415751	-0.02376350	-0.02238358	-0.02430579	-0.02518489	-0.02759682	-0.02850079	-0.02635142	-0.02876738	-0.02993729	-0.03095086	-0.03174733	-0.03154251	-0.02964202	-0.03107725	-0.03290586	-0.03202343	-0.03450525	-0.03220187	-0.03409545	-0.03567815	-0.03666386	-0.03758809	-0.03834773	-0.03945459	-0.04051243	-0.04083482	-0.04029112	-0.03905407	-0.03882935	-0.03737507	-0.03570229	-0.03286624	-0.03144040	-0.02775366	-0.02621353	-0.01931493	-0.01597149	-0.01224963	-0.00790978	-0.00518861	-0.00231740	-0.00041853	0.00139359	0.00237406	0.00148002	0.00042302	-0.00115754	-0.00179403	-0.00346745	-0.00518797	-0.00574451	-0.00891055	-0.00828989	-0.00984958	-0.00911248	-0.00911200	-0.00616426	-0.00820663	-0.00644566	-0.00540565	-0.00328689	-0.00296508	-0.00220988	-0.00273217	-0.00092368	0.00001780	-0.00072288	-0.00012427	0.00030723	0.00080449	-0.00039803	0.00048918	-0.00142248	0.00015996	0.00014157	-0.00039978	-0.00041166	-0.00006073	-0.00007674	0.00041204	0.00034470	-0.00011858	0.00010732	0.00024642	0.00022591	-0.00046607	-0.00082416	-0.00003744	0.00009261	0.00027180	-0.00069338	-0.00133930	-0.00078456	-0.00073501	0.00007178	-0.00104365	0.00032971	-0.00050490	-0.00043704	-0.00050564	0.00030264	0.00070239	0.00141503	-0.00002420	0.00080087	-0.00012917	0.00059313	0.00052376	0.00083339	-0.00046855	0.00036874	0.00069815	0.00055706	-0.00046212	-0.00078062	0.00069355	-0.00051581	-0.00024231	0.00012841	-0.00027963	0.00041140	0.00019074	0.00029377	0.00022754	-0.00002351	0.00011709	-0.00098218	0.00035664	-0.00000439	-0.00057768	0.00103639	0.00023846	0.00030703	0.00059115	-0.00013803	-0.00011916	-0.00049162	0.00008209	0.00020317	-0.00012030	0.00030770	-0.00024289	-0.00065787	-0.00008362	-0.00023913	-0.00094553	0.00033602	-0.00026546	0.00017055	0.00004814	-0.00006130	-0.00018736	-0.00083450	0.00041354	-0.00061391	0.00054415	-0.00035240	0.00029404	-0.00044542	-0.00003675	0.00001253	0.00058498	0.00009093	-0.00044438	-0.00009938	0.00002847	-0.00077457	-0.00072144	0.00004556	-0.00080350	0.00025125	0.00054510	-0.00107839	0.00069481	0.00026077	0.00087554	0.00056756	-0.00061800	0.00020868	-0.00032974	0.00000406	0.00021345	0.00015045	-0.00024895	0.00138921	-0.00079371	-0.00003120	-0.00045970	0.00099352	0.00084030	0.00162896	-0.00024557	-0.00063588	0.00024977	-0.00075199	-0.00126771	-0.00036006	-0.00182853	-0.00087809	-0.00046609	0.00030212	0.00049310	-0.00105446	0.00041558	-0.00044669	-0.00020918	0.00092270	0.00147928	0.00340399	-0.00107105	0.00175012	-0.00100784	0.00215282	-0.00047387	-0.00119864	-0.00201738	-0.00147904	0.00281955	-0.00199505	0.00232653	0.00034322	0.00141479	-0.00085469	0.00137128	0.00005959	0.00237779	-0.00206395	-0.00418690	-0.00025696	-0.00071014	0.00036961	-0.00047949	-0.00172592	0.00237428	-0.00043659	0.00199648	0.00100545	0.00149258	-0.00161093	0.00054998	0.00050294	0.00043352	0.00014855	0.00186764	0.00042435	-0.00298625	0.00069956	-0.00016282	0.00046567	0.00044689	-0.00007669	0.00077583	0.00050464	0.00301539	0.00045027	-0.00132886	0.00225538	0.00243402	0.00014118	-0.00076103	0.00135220	0.00185562	-0.00215047	0.00179129	-0.00094508	-0.00004689	0.00055230	-0.00081887	-0.00091181	-0.00171386	-0.00169828	0.00021819	0.00097566	-0.00005446	-0.00169433	-0.00060050	0.00101580	0.00154083	0.00008186	-0.00062691	0.00122489	-0.00022869	-0.00096503	-0.00046249	-0.00024376	0.00063680	-0.00039128	-0.00118374	-0.00081826	-0.00067071	-0.00022295	0.00135807	-0.00020609	0.00103234	-0.00018792	0.00113977	0.00036054	0.00078952	0.00043096	-0.00037982	-0.00117244	-0.00019401	-0.00097681	-0.00099262	0.00001579	0.00023120	-0.00017760	-0.00016228	0.00036475	-0.00039957	0.00012581	-0.00046056	-0.00066281	-0.00059565	-0.00070711	-0.00082838	-0.00042188	0.00006172	0.00003707	-0.00011435	-0.00058074	0.00024617	0.00013716	-0.00047476	0.00046918	-0.00030253	-0.00056508	-0.00019599	-0.00038129	0.00030005	-0.00042638	-0.00104072	0.00042425	0.00032905	-0.00065569	-0.00027150	0.00059662	0.00009876	0.00040256	-0.00026332	0.00021477	-0.00032451	0.00011361	0.00051844	0.00024971	-0.00029710	0.00023025	-0.00009523	0.00035492	0.00035887	-0.00042248	-0.00028079	0.00028589	-0.00023751	0.00017736	0.00014806	0.00048834	-0.00013464	0.00013795	0.00016980	-0.00021492	0.00042377	0.00047366	0.00010969	0.00001703	0.00024520	0.00016288	0.00038415	0.00015500	0.00007362	-0.00001508	-0.00009770	0.00024117	0.00058284	0.00014056	0.00018620	0.50637011
-0.3002	0.83990788	-0.75307554	0.38711679	-0.02871877	-0.05326546	-21.47483647	0.52984999	-0.67062777	-0.64508969	-0.29697619	0.56702673	0.48089394	0.60501396	-0.07455630	0.71498948	0.71607739	0.09547693	0.03595910	0.28686347	-0.38092861	-0.32572877	-21.47483647	-1.02387440	-21.47483647	-0.26301344	-21.47483647	-21.47483647	-21.47483647	0.34630254	-0.49456209	-0.50428449	1.13503003	0.77405857	-0.03147913	-0.44769867	0.00678034	-0.04958786	-0.41186596	0.02854896	0.02399982	-0.02669257	-0.00665378	-0.00399005	-0.01270590	-0.00557465	-0.00141435	0.01242612	0.02003927	0.04188622	0.00054102	0.00560319	0.01148056	0.00991836	0.01699790	0.01873908	0.01941367	0.01542672	0.01162691	0.01747092	0.01098951	0.01628368	0.01269435	0.01309348	0.01075975	0.01281722	0.00997629	0.01777444	0.01511582	0.01334415	0.01296421	0.00919798	0.01234640	0.01220743	0.01815933	0.01011262	0.01400090	0.01277740	0.01458863	0.01322408	0.01737000	0.00859101	0.00719757	0.01155315	0.01124449	0.01495692	0.02108947	0.00876162	0.02267764	0.01643042	0.00487673	0.00444637	0.01186662	0.01581371	0.01446407	0.01816831	0.01455700	0.01499751	0.02084422	0.01827763	0.01629675	0.01838270	0.01676025	0.02093510	0.02139389	0.01276493	0.01537807	0.01676726	0.01622334	0.00579349	0.01450309	0.00237560	0.00419389	0.00069347	0.01352757	0.00244874	-0.00403286	-0.00376924	-0.00756319	-0.00631195	-0.00780724	-0.00824936	-0.00339493	-0.01271626	-0.01199324	-0.01109523	-0.01318513	-0.01443289	-0.01643651	-0.01803938	-0.02045914	-0.01926689	-0.01865172	-0.02270674	-0.02179897	-0.02380855	-0.02474704	-0.02369924	-0.02422173	-0.02625799	-0.02750458	-0.02884548	-0.02590042	-0.02928352	-0.02863704	-0.03102951	-0.03286556	-0.03230037	-0.03082139	-0.03103540	-0.03142448	-0.03162288	-0.03416863	-0.03186896	-0.03190165	-0.03263004	-0.03285887	-0.03364630	-0.03426211	-0.03605154	-0.03737954	-0.03602364	-0.03876779	-0.03875840	-0.03972431	-0.03998429	-0.04239220	-0.04060368	-0.04132900	-0.03726421	-0.03838101	-0.03225299	-0.02836333	-0.02381808	-0.01988114	-0.01540773	-0.01158852	-0.00572849	-0.00238932	0.00172096	0.00401556	0.00557994	0.00647460	0.00729599	0.00609190	0.00570661	0.00312463	0.00127136	-0.00021797	-0.00307512	-0.00392083	-0.00569689	-0.00593318	-0.00794310	-0.00873226	-0.00879329	-0.00756292	-0.00718894	-0.00606123	-0.00636127	-0.00614198	-0.00577807	-0.00569804	-0.00442787	-0.00222904	-0.00207039	-0.00143039	-0.00113813	-0.00120037	-0.00028392	0.00013025	-0.00044149	0.00035722	-0.00035120	-0.00065420	-0.00055906	0.00052573	0.00052915	0.00071541	0.00069019	-0.00038439	0.00025824	-0.00085247	-0.00087849	-0.00010052	-0.00110488	0.00034299	-0.00034234	-0.00034233	-0.00076654	-0.00033505	0.00023790	0.00052003	0.00044926	0.00009889	-0.00026865	-0.00074091	0.00044808	0.00060564	0.00020436	0.00046910	-0.00009598	0.00028795	0.00003922	0.00024152	-0.00049753	0.00047317	0.00119230	0.00019680	-0.00022061	-0.00045620	-0.00040369	-0.00112325	0.00031549	0.00012264	-0.00085104	0.00009799	0.00013211	-0.00019275	0.00021410	-0.00058098	0.00032141	-0.00081957	-0.00033043	-0.00040909	-0.00056161	0.00082499	0.00021951	-0.00013502	0.00080689	0.00011392	-0.00064582	-0.00099537	0.00033965	0.00046653	0.00011498	0.00030791	-0.00025688	0.00006507	-0.00025322	0.00009594	-0.00098381	0.00001308	0.00008285	-0.00021077	0.00009645	0.00008228	-0.00027488	-0.00097381	0.00026527	-0.00015782	-0.00081877	0.00013214	-0.00019843	-0.00091962	0.00054194	-0.00059621	0.00008435	0.00042438	-0.00063587	0.00059001	-0.00029869	-0.00067543	-0.00087351	-0.00054362	0.00058980	0.00034637	-0.00046307	-0.00055795	0.00131407	0.00065594	0.00003219	0.00137002	-0.00035303	0.00021339	-0.00040248	-0.00046042	0.00030360	0.00095851	0.00011080	-0.00029602	-0.00075190	-0.00117793	-0.00048388	0.00058371	-0.00090620	-0.00026722	-0.00076977	-0.00129272	0.00015650	-0.00135668	-0.00240374	-0.00054982	-0.00124723	0.00055137	0.00006518	0.00028834	0.00023469	-0.00121587	-0.00142150	0.00069049	0.00053941	0.00076369	0.00080396	0.00313091	0.00043707	-0.00020087	0.00071444	0.00119956	0.00253662	-0.00033595	-0.00056966	-0.00099647	0.00254118	-0.00163352	0.00138186	0.00114889	0.00037563	-0.00150607	-0.00117464	-0.00076138	0.00163483	-0.00185848	-0.00508326	0.00175830	0.00039123	-0.00001959	-0.00160467	-0.00077023	0.00068026	-0.00159679	-0.00044952	0.00234942	-0.00120705	-0.00150199	0.00255546	-0.00003910	-0.00005958	0.00041801	0.00109476	0.00061999	-0.00090395	0.00077876	-0.00065911	0.00219789	0.00126421	0.00263260	-0.00031698	0.00142273	0.00023216	-0.00125252	-0.00264636	0.00133923	-0.00098933	-0.00183595	-0.00236928	-0.00089549	0.00061516	-0.00252557	0.00016360	-0.00106107	-0.00020595	0.00014390	-0.00195764	-0.00107434	-0.00078803	-0.00171573	-0.00212718	-0.00001917	-0.00137465	-0.00122838	-0.00016529	0.00067082	0.00345787	0.00085665	-0.00046426	-0.00049615	0.00017413	-0.00153387	-0.00102403	-0.00226142	-0.00133106	0.00009989	-0.00040987	-0.00102356	-0.00069782	0.00101786	-0.00020540	0.00033027	-0.00058878	-0.00045476	0.00003405	0.00011254	0.00009010	-0.00007487	-0.00113764	0.00027393	-0.00086076	-0.00105191	0.00038799	-0.00051560	-0.00064730	-0.00042560	-0.00010409	-0.00008440	-0.00100486	0.00014376	0.00029732	-0.00020397	-0.00023563	-0.00046277	-0.00090170	-0.00038197	-0.00001006	0.00010751	-0.00013572	-0.00037182	0.00086546	0.00033951	-0.00060399	0.00012087	0.00065317	-0.00029857	0.00007992	0.00026696	-0.00020217	-0.00049846	-0.00046361	0.00049150	-0.00071847	-0.00154500	-0.00010482	-0.00006302	-0.00006968	-0.00001961	0.00005401	-0.00033364	-0.00035930	0.00026521	0.00033008	0.00106690	-0.00052203	-0.00005973	-0.00027725	0.00021126	0.00042705	-0.00003098	-0.00033928	0.00036013	0.00025453	-0.00037724	-0.00011413	0.00026130	-0.00004711	-0.00000406	-0.00034879	0.00002173	0.00028039	-0.00004239	-0.00003172	0.00009553	-0.00024781	0.00028015	0.00046484	0.00047630	0.00010031	0.00030559	0.00003259	0.00023322	0.00028940	0.00014194	0.00037585	-0.91765538
-0.2502	-0.36556789	0.45692608	-21.47483647	0.52970237	0.14148889	-21.47483647	-1.08790231	0.65789378	-0.45005381	-0.85238504	-0.08673023	-0.16149002	0.04656482	-0.33127463	-0.44724697	-21.47483647	1.14752483	0.09256225	1.29964128	0.48406577	-0.70147856	-21.47483647	-0.13220885	-1.43058634	-0.56939605	-21.47483647	-21.47483647	-21.47483647	-21.47483647	-21.47483647	-0.01069789	-1.31929970	-0.02529059	-0.78498429	0.34033840	0.27055518	-0.38589996	0.13752536	0.22445213	0.11768713	-0.03854034	0.03547238	0.07263175	0.00062442	-0.01312413	0.00457869	-0.00003244	0.01497674	0.02122940	0.01438627	0.01241354	0.01663711	0.01564106	0.01249960	0.00939481	0.01851680	0.01299960	0.01379478	0.01681677	0.01587854	0.01664069	0.01794031	0.01281468	0.01464988	0.01041736	0.00979911	0.01662755	0.01654711	0.01266286	0.01379976	0.01306675	0.01164487	0.01269885	0.01633702	0.01161600	0.01552254	0.01532224	0.00931920	0.01001800	0.01730151	0.01170403	0.00577867	0.01793759	0.01560264	0.01501513	0.01261642	0.01044165	0.01777516	0.02532036	0.00778062	0.00501283	0.02247567	0.01673213	0.01676446	0.01982976	0.01764397	0.01685818	0.02050876	0.01811588	0.01665351	0.01767767	0.01704359	0.01484913	0.01380962	0.01139387	0.01461252	0.01460239	0.01457275	0.00934087	0.01764213	0.00465476	0.01002127	0.00446632	0.01230342	0.00527820	-0.00024963	-0.00150382	-0.00382855	-0.00404231	-0.00257477	-0.00400237	-0.00154287	-0.00908342	-0.00908338	-0.00917767	-0.01055324	-0.01451971	-0.01527466	-0.01654497	-0.02074666	-0.02067351	-0.02101347	-0.02200934	-0.02335047	-0.02502483	-0.02278536	-0.02170679	-0.02596181	-0.02658415	-0.02922976	-0.03133791	-0.02802002	-0.02957761	-0.02999127	-0.03162479	-0.03165888	-0.03204088	-0.03160117	-0.03076037	-0.03208700	-0.03352924	-0.03397536	-0.03317919	-0.03359850	-0.03284137	-0.03293273	-0.03362145	-0.03395661	-0.03387811	-0.03428148	-0.03353965	-0.03404260	-0.03404150	-0.03558839	-0.03460272	-0.03701387	-0.03625832	-0.03765951	-0.03510361	-0.03797194	-0.03417388	-0.03394195	-0.03200505	-0.02884846	-0.02810696	-0.02445656	-0.02129166	-0.01738807	-0.01368812	-0.01035497	-0.00702953	-0.00318319	-0.00042561	0.00274967	0.00402219	0.00624535	0.00713936	0.00713852	0.00628032	0.00591911	0.00398563	0.00475125	0.00195189	0.00087128	-0.00137028	-0.00191836	-0.00414460	-0.00455171	-0.00697903	-0.00635391	-0.00734465	-0.00771247	-0.00784760	-0.00716909	-0.00691824	-0.00601792	-0.00521122	-0.00505972	-0.00350728	-0.00326200	-0.00298084	-0.00284630	-0.00235390	-0.00126459	-0.00132563	-0.00033529	0.00052269	-0.00012342	-0.00004462	-0.00051140	-0.00097700	-0.00096842	0.00059062	0.00082358	0.00002905	-0.00013619	-0.00024914	0.00001052	-0.00040558	0.00011047	0.00008490	0.00122618	0.00023441	0.00029320	0.00011638	0.00028915	0.00094445	0.00017925	-0.00060803	0.00040436	0.00065709	0.00049308	0.00050236	0.00072429	-0.00044376	0.00005000	0.00187712	-0.00001053	0.00042359	-0.00067503	0.00077306	0.00009501	0.00023842	0.00029881	-0.00042582	-0.00000038	0.00031210	0.00007734	0.00019059	0.00011939	0.00061539	-0.00079654	-0.00010377	-0.00004168	-0.00013603	0.00034106	0.00018530	0.00075008	0.00058693	0.00016645	0.00004910	0.00027011	0.00001052	0.00007293	0.00065282	0.00060954	0.00024388	0.00005518	-0.00010207	0.00032791	-0.00009383	0.00004156	0.00024979	0.00044733	-0.00006413	0.00120505	0.00012705	-0.00092953	0.00087558	0.00015178	-0.00013478	-0.00028005	0.00029323	-0.00004077	0.00045820	0.00023022	0.00093855	-0.00023980	0.00016349	0.00123844	0.00033350	-0.00042888	-0.00059104	-0.00108437	-0.00016028	-0.00015645	0.00023028	-0.00062577	0.00046981	0.00057038	-0.00040888	-0.00028239	0.00055680	0.00071386	0.00012017	0.00003139	-0.00024399	0.00014271	-0.00073289	-0.00008130	-0.00076786	-0.00015583	0.00125659	0.00038959	0.00035730	0.00202317	-0.00018385	-0.00145299	0.00170294	0.00041304	-0.00214325	-0.00064905	0.00056689	0.00097464	-0.00011875	0.00023082	0.00164215	-0.00135553	0.00029097	0.00048069	0.00142397	-0.00099346	0.00059097	0.00229804	-0.00206711	0.00073063	-0.00031025	-0.00005519	0.00039611	0.00120709	0.00022146	0.00195811	0.00180991	0.00035811	-0.00039556	0.00006121	-0.00051939	-0.00153608	0.00101807	-0.00082250	0.00208949	0.00178844	-0.00244906	0.00097619	0.00210782	0.00126626	-0.00168102	-0.00146592	0.00274112	-0.00123233	0.00098971	0.00091766	-0.00046697	0.00143702	0.00180083	0.00035191	0.00199914	0.00079391	0.00044408	0.00174696	-0.00046016	-0.00047870	-0.00319801	0.00095959	0.00171418	0.00243221	0.00116812	0.00246502	0.00243815	-0.00059163	0.00085362	0.00117750	0.00106264	0.00051294	-0.00131852	0.00037878	0.00191180	-0.00197049	0.00047649	0.00039543	0.00060651	-0.00048384	0.00073372	0.00150492	-0.00114305	-0.00084658	-0.00060033	0.00195890	0.00013788	-0.00027604	0.00107117	0.00245804	0.00106489	-0.00012885	-0.00177220	-0.00040686	-0.00180852	-0.00161915	0.00077227	-0.00205433	0.00102413	0.00079905	-0.00089726	-0.00108800	0.00030538	0.00094111	0.00036834	-0.00005460	0.00098359	0.00044463	0.00072376	0.00034333	0.00132931	-0.00017339	0.00008568	-0.00003066	-0.00021766	0.00015175	-0.00052279	-0.00014773	-0.00042188	-0.00024840	0.00087399	-0.00008125	-0.00047643	-0.00031071	0.00059804	-0.00016560	0.00022929	-0.00028184	-0.00076703	-0.00058835	0.00058019	0.00009524	-0.00034752	0.00071617	-0.00004962	0.00090902	-0.00033227	-0.00093916	0.00082077	0.00004063	-0.00029129	0.00009957	0.00055453	-0.00052437	0.00008687	-0.00004162	-0.00065704	-0.00024981	-0.00034762	0.00090825	-0.00011947	0.00005684	-0.00023906	0.00019378	-0.00004901	0.00024576	0.00043495	0.00115174	0.00012524	0.00041439	0.00008970	0.00018536	0.00033766	-0.00016435	-0.00003166	0.00039777	0.00007041	-0.00006652	0.00067275	0.00037138	0.00012620	0.00035613	0.00021832	0.00062355	0.00010976	0.00008905	0.00003723	0.00036568	0.00041791	0.00019004	0.00009753	0.00011771	-0.00036473	0.00041788	-0.00002027	0.00086534	-0.00003687	0.00034154	0.00009056	0.01419666
-0.2002	-0.13996097	-1.48645473	-0.66780174	1.24018073	-21.47483647	-21.47483647	-0.04003248	0.79888402	0.40148427	-0.15845710	-21.47483647	-0.81903741	-0.35940556	-0.40957204	-21.47483647	0.19985236	-0.45504031	0.50807191	-21.47483647	-21.47483647	1.23187089	0.42384830	0.32644984	-21.47483647	-0.46562682	1.00503731	-21.47483647	0.10257233	-0.09528691	0.52840167	-21.47483647	-1.53419197	0.05932468	-0.03620598	-0.74310717	0.41118663	0.20007199	-0.06924408	-0.12452688	0.07020827	0.01809457	0.01540436	0.05941671	0.02319778	-0.02419509	0.00820419	0.00534752	0.02031566	0.03357892	0.01025731	0.00409199	0.01140938	0.01745423	0.01344834	0.01821970	0.01735579	0.01178640	0.01403175	0.01751887	0.01396366	0.01451861	0.00945677	0.01441809	0.01199107	0.01204602	0.01086858	0.01694221	0.01591768	0.01416945	0.01453884	0.00990205	0.01366911	0.01423549	0.01468105	0.01001004	0.01573759	0.01487353	0.01235898	0.01094529	0.01726251	0.01070627	0.00796290	0.01358509	0.01150107	0.01732545	0.01682378	0.00398744	0.01883236	0.01200970	0.00554269	0.00548985	0.02257527	0.01622103	0.01472328	0.02089796	0.01224556	0.01924545	0.01741700	0.01615552	0.01750290	0.01910264	0.01672248	0.01894410	0.01857324	0.00610692	0.01137140	0.00824600	0.00778417	0.00273276	0.01196825	0.00162386	0.00681367	0.00560252	0.01329163	0.00403939	-0.00389231	-0.00695018	-0.00795084	-0.00700881	-0.00617159	-0.00626556	-0.00453403	-0.01310458	-0.01156787	-0.01448245	-0.01296056	-0.01363741	-0.01565276	-0.01662779	-0.02074816	-0.02149454	-0.02075696	-0.02260309	-0.02239331	-0.02588123	-0.02517181	-0.02470261	-0.02673806	-0.02707379	-0.02923315	-0.02883574	-0.02850602	-0.03015193	-0.03057033	-0.03245008	-0.03382236	-0.03356858	-0.03086037	-0.03193972	-0.03378983	-0.03333596	-0.03457460	-0.03296294	-0.03181381	-0.03195385	-0.03434991	-0.03530099	-0.03478549	-0.03473434	-0.03449089	-0.03348038	-0.03380484	-0.03321253	-0.03341597	-0.03181055	-0.03439405	-0.03373362	-0.03422423	-0.03310600	-0.03574405	-0.03414780	-0.03374335	-0.03590809	-0.03331043	-0.03400711	-0.03297560	-0.03269055	-0.03073015	-0.02801592	-0.02709606	-0.02371648	-0.02047847	-0.01700182	-0.01467911	-0.01219197	-0.00897484	-0.00564414	-0.00359632	-0.00094894	0.00062539	0.00304822	0.00531664	0.00666230	0.00720141	0.00554054	0.00822357	0.00430891	0.00408755	0.00230542	0.00079484	0.00082108	-0.00169756	-0.00380126	-0.00392257	-0.00515155	-0.00567906	-0.00704935	-0.00823254	-0.00679616	-0.00631701	-0.00799801	-0.00706360	-0.00600900	-0.00589987	-0.00590551	-0.00491246	-0.00393778	-0.00304511	-0.00204396	-0.00227606	-0.00275809	-0.00211682	-0.00118872	-0.00045932	-0.00098325	0.00002923	-0.00111128	-0.00109354	-0.00178524	-0.00100263	-0.00033169	0.00052169	0.00007088	0.00002660	-0.00003285	0.00005746	0.00006442	0.00036398	-0.00005195	-0.00008620	-0.00038599	0.00030173	0.00028770	0.00006472	-0.00134792	-0.00024460	0.00108668	-0.00022934	-0.00016538	-0.00031838	-0.00017410	-0.00006726	-0.00072686	-0.00003682	-0.00083664	0.00027014	-0.00021309	-0.00041385	-0.00021199	-0.00037130	-0.00003275	-0.00096801	-0.00090377	-0.00023664	-0.00067463	-0.00029553	-0.00005214	-0.00048686	-0.00019486	-0.00044285	0.00000649	-0.00035606	-0.00021180	-0.00026933	-0.00028576	0.00064363	-0.00037102	0.00041649	-0.00036567	-0.00051097	-0.00032211	-0.00006846	-0.00036146	-0.00073653	-0.00005391	0.00036843	-0.00105069	-0.00108669	-0.00066355	-0.00081118	-0.00031172	-0.00001280	-0.00060771	-0.00020677	-0.00031278	-0.00006725	-0.00049324	0.00047032	-0.00072257	-0.00006038	-0.00057977	-0.00034724	-0.00087362	-0.00090168	-0.00094766	-0.00062889	-0.00120747	-0.00214814	0.00059219	-0.00083483	-0.00013632	-0.00002302	-0.00093371	0.00085710	-0.00088949	-0.00086931	-0.00037657	0.00031516	-0.00055153	-0.00053078	-0.00099886	0.00011999	-0.00059530	0.00062850	-0.00097794	-0.00072876	-0.00092202	-0.00066978	0.00096376	-0.00095803	-0.00211157	-0.00007183	-0.00042408	-0.00208327	0.00006992	0.00063426	0.00036862	-0.00165998	-0.00094463	-0.00139975	-0.00161718	-0.00159503	-0.00009388	0.00072898	-0.00279522	0.00016174	-0.00144992	0.00148942	-0.00062496	0.00071762	0.00005858	-0.00050537	0.00086235	-0.00185536	0.00031423	-0.00211462	-0.00123917	-0.00329265	-0.00132246	-0.00230142	0.00115394	-0.00266405	-0.00273139	-0.00064948	-0.00065358	0.00134388	-0.00143866	-0.00360812	0.00124625	-0.00366377	0.00013718	-0.00128152	-0.00235313	-0.00006717	-0.00122533	-0.00076315	-0.00057696	-0.00003212	-0.00126495	-0.00031213	-0.00335824	0.00064293	-0.00069598	0.00147996	-0.00075106	0.00346693	0.00030278	-0.00041055	-0.00029412	-0.00127355	-0.00115208	-0.00020315	-0.00185902	-0.00088018	-0.00268062	0.00059785	-0.00136542	-0.00383128	-0.00019672	-0.00125274	-0.00134882	-0.00199782	-0.00097577	-0.00104628	-0.00119789	0.00042242	-0.00210337	-0.00132751	-0.00088284	-0.00099314	-0.00139303	0.00020638	-0.00051912	-0.00234590	-0.00236697	-0.00086217	-0.00144839	-0.00113270	-0.00155825	-0.00322247	-0.00034679	-0.00202682	-0.00089464	-0.00178527	-0.00176880	-0.00035917	-0.00086856	-0.00070586	-0.00046780	-0.00054013	-0.00007039	0.00001685	0.00049517	-0.00055422	-0.00007536	-0.00027697	-0.00103148	-0.00123778	-0.00060056	-0.00039067	-0.00124520	-0.00098355	-0.00027547	-0.00060883	-0.00102408	-0.00052485	-0.00092138	-0.00080569	-0.00065652	-0.00053193	-0.00085722	-0.00066180	0.00027240	-0.00042596	-0.00076966	0.00014097	0.00011732	0.00073716	-0.00113793	-0.00080663	-0.00029879	-0.00053746	-0.00109301	-0.00025569	-0.00031210	-0.00076437	-0.00117821	-0.00069316	0.00029003	-0.00026179	-0.00003460	-0.00023442	-0.00081775	-0.00061499	0.00038930	-0.00071787	-0.00071620	-0.00029535	0.00065608	0.00063044	-0.00014374	0.00012701	-0.00044643	0.00048210	0.00004782	-0.00039831	-0.00007632	0.00032371	0.00020275	-0.00004643	-0.00002134	0.00041493	-0.00029143	-0.00012189	-0.00022650	0.00020768	0.00017711	-0.00009427	-0.00001458	-0.00047047	-0.00000036	0.00035815	-0.00021646	-0.00033397	-0.00012448	-0.00035281	-0.00011037	0.00019285	0.00024868	0.00009793	0.00049124	0.17919306
-0.1502	1.07419595	-0.39889055	-21.47483647	0.60471678	0.35164356	-0.69420803	-21.47483647	1.78930116	-0.73714159	-0.12797333	-1.04608560	-0.76327963	0.59177958	-0.17290834	0.31945449	-0.05754784	-1.86370564	-21.47483647	0.03680988	-0.01941001	0.28911783	0.57809401	-21.47483647	-21.47483647	0.78946716	-21.47483647	-21.47483647	-0.09544005	0.36797862	-21.47483647	1.38771319	0.44699320	0.19510525	-21.47483647	0.33474476	0.11706794	-0.04843110	0.06200743	0.08844079	-0.00683842	0.00732384	-0.04266029	-0.03331525	0.01594710	0.00314171	-0.01201407	0.01815391	0.02919582	0.02647894	0.01287688	0.00599273	0.01038258	0.01506387	0.01503195	0.01390611	0.01630404	0.01630710	0.01681316	0.02066169	0.01372933	0.01543210	0.01610921	0.01528853	0.01242060	0.01386634	0.01041954	0.01541363	0.01619374	0.01249388	0.01603689	0.01295122	0.01222682	0.01511810	0.01338197	0.01236471	0.01479550	0.01471877	0.01174366	0.01443465	0.01397771	0.01072787	0.01163656	0.01400531	0.02031828	0.01510430	0.02149207	0.01506363	0.01756718	0.02773124	0.01198274	0.00414731	0.01438746	0.01363747	0.01522482	0.01797713	0.01854288	0.01771511	0.01912886	0.01923404	0.01903734	0.01898500	0.01926254	0.02132062	0.01583466	0.01211335	0.01549338	0.01648504	0.01221040	0.00872820	0.01396554	0.00641996	0.00935161	0.00397797	0.01412718	0.00246420	0.00160468	-0.00502836	-0.00716086	-0.00361167	-0.00418565	-0.00585564	-0.00320435	-0.01094237	-0.00917080	-0.01097822	-0.01360908	-0.01338750	-0.01490166	-0.01817951	-0.01972427	-0.01985812	-0.01962992	-0.02409369	-0.02290504	-0.02471121	-0.02284654	-0.02309750	-0.02603160	-0.02653722	-0.02865672	-0.03046079	-0.02896691	-0.03032321	-0.02792486	-0.03105575	-0.03277976	-0.03266541	-0.03113702	-0.03146383	-0.03240220	-0.03198396	-0.03460206	-0.03289580	-0.03486674	-0.03361974	-0.03322993	-0.03400810	-0.03266337	-0.03358116	-0.03367491	-0.03395224	-0.03445488	-0.03242817	-0.03326788	-0.03379046	-0.03293823	-0.03108110	-0.03185811	-0.03128770	-0.03348888	-0.03082332	-0.03154975	-0.03263428	-0.03182186	-0.03354258	-0.03258961	-0.03291279	-0.03271854	-0.03175529	-0.03119210	-0.03114901	-0.02786701	-0.02684081	-0.02470958	-0.02395954	-0.02067504	-0.01930027	-0.01534632	-0.01319753	-0.01169260	-0.00873778	-0.00475248	-0.00231729	-0.00039780	0.00095035	0.00461927	0.00450298	0.00524826	0.00562768	0.00655982	0.00743174	0.00660723	0.00514414	0.00583333	0.00422514	0.00220203	0.00168026	-0.00200586	-0.00116295	-0.00156729	-0.00417090	-0.00423052	-0.00584059	-0.00514347	-0.00650055	-0.00450223	-0.00568608	-0.00432914	-0.00576962	-0.00576232	-0.00550791	-0.00476214	-0.00417477	-0.00354862	-0.00305263	-0.00253414	-0.00312038	-0.00187598	-0.00250288	-0.00174691	-0.00020802	-0.00025790	0.00060208	0.00044102	0.00050169	0.00012338	0.00061492	0.00122322	0.00028867	-0.00015241	0.00080927	0.00102144	0.00000656	0.00100411	-0.00058693	-0.00004393	0.00145353	0.00048141	0.00052873	-0.00092331	0.00022038	-0.00050688	0.00015818	0.00035336	-0.00012087	0.00043258	0.00047171	-0.00050823	-0.00009268	0.00006076	0.00019793	-0.00044661	-0.00052218	-0.00098042	-0.00070251	0.00005815	0.00033253	0.00054174	0.00047749	0.00020228	-0.00016510	0.00026133	0.00051016	0.00040534	0.00024281	0.00094246	-0.00014319	-0.00010848	0.00055978	0.00025348	-0.00105127	-0.00000195	0.00036726	-0.00017909	0.00002443	0.00016342	-0.00006937	-0.00040213	0.00030172	-0.00007966	0.00012238	-0.00007018	0.00005191	-0.00016109	0.00060554	-0.00019258	0.00093774	-0.00019674	-0.00014789	0.00075087	0.00088279	0.00020239	0.00037374	0.00033704	0.00019931	0.00027822	-0.00006497	-0.00028189	0.00061399	0.00080787	0.00036762	0.00062527	0.00028857	0.00072057	-0.00021382	0.00010783	0.00010264	0.00052909	0.00078780	0.00039839	-0.00105510	-0.00002218	-0.00017447	0.00034915	0.00051285	0.00175939	-0.00040540	-0.00050081	0.00095786	-0.00028596	-0.00039635	0.00183041	0.00059402	0.00093647	-0.00025557	-0.00022500	0.00106078	-0.00130201	-0.00169109	0.00075902	0.00178925	0.00132801	0.00205617	0.00279799	-0.00182749	0.00050431	0.00170897	0.00121441	0.00135529	0.00185340	0.00079536	0.00166793	0.00133141	-0.00140171	0.00151019	0.00095808	0.00031039	-0.00077828	-0.00139343	-0.00101689	0.00179313	-0.00082576	-0.00345297	0.00099576	0.00125454	0.00024106	0.00000640	-0.00087444	0.00177231	-0.00039747	0.00085061	0.00127418	-0.00046463	0.00097493	0.00100651	0.00121484	0.00045390	0.00142299	-0.00017113	0.00426931	-0.00013374	0.00133657	-0.00095827	0.00275934	0.00169778	0.00169709	0.00053002	0.00167427	0.00238805	-0.00187929	-0.00113222	0.00020057	0.00001414	-0.00056643	-0.00144730	0.00067950	0.00247505	-0.00188288	-0.00021684	0.00026748	-0.00130915	-0.00201153	-0.00107662	0.00116413	-0.00162580	-0.00072231	0.00176977	0.00155103	0.00066405	-0.00062249	-0.00016900	0.00080848	0.00180790	0.00009790	-0.00133094	0.00053903	0.00080773	0.00094770	0.00132956	0.00009804	-0.00071048	0.00082599	-0.00069593	0.00021545	0.00134353	0.00074978	0.00026491	0.00078423	0.00051324	0.00025137	0.00134656	0.00111764	0.00124544	0.00095113	-0.00085047	0.00027035	0.00050440	-0.00064159	-0.00034594	0.00074971	0.00042899	-0.00014370	-0.00045066	0.00015913	-0.00085745	0.00031246	0.00005857	0.00008144	0.00007888	-0.00010360	-0.00000273	-0.00024974	-0.00012249	0.00020178	-0.00011132	0.00046437	0.00009648	0.00032356	-0.00050870	-0.00019205	0.00079292	-0.00074181	-0.00033391	0.00072945	0.00029014	-0.00020831	-0.00051705	0.00029537	-0.00020818	-0.00011388	-0.00098392	0.00068387	0.00093199	-0.00020112	0.00025937	-0.00016667	-0.00000387	0.00051866	-0.00055164	0.00049676	0.00040850	0.00057745	-0.00003286	0.00062540	0.00026430	0.00009245	-0.00045341	0.00077637	0.00034838	-0.00015249	0.00002238	0.00044384	-0.00052533	-0.00031182	0.00010522	0.00055181	0.00028946	0.00021563	-0.00014642	0.00029883	-0.00002883	0.00008034	0.00013095	0.00015024	0.00027079	0.00025359	0.00011352	0.00058683	0.00064563	0.00007916	0.00043561	-0.61191940
-0.1002	-21.47483647	0.57918460	0.79306150	-0.03587538	0.07819175	-0.32479070	-21.47483647	-1.08147883	-0.93438282	-0.08051138	-21.47483647	-21.47483647	-0.58782676	2.28184319	0.10567506	-21.47483647	0.21906570	0.64161083	-1.04739201	-21.47483647	0.55076137	-21.47483647	-1.57756031	-21.47483647	-0.04857093	-0.76525337	-21.47483647	-21.47483647	-0.59013687	-21.47483647	0.05392280	-0.91251230	0.20193627	-0.24330485	-0.19654099	-0.28687370	0.22098333	-0.03303568	0.02174394	0.08826522	0.00145403	0.06003421	0.02093121	0.01035809	0.01020581	-0.00475543	0.01122154	0.02026344	0.04006977	0.00743256	0.01257821	0.01327649	0.02220604	0.01085145	0.02050663	0.01718245	0.01582242	0.01297676	0.01825267	0.01624618	0.01611627	0.01373485	0.01047157	0.01091108	0.01196347	0.01075526	0.01533247	0.01711197	0.01322398	0.01357254	0.01332460	0.01323002	0.01049061	0.01584990	0.01036927	0.01397926	0.01496233	0.01139538	0.01400701	0.01857363	0.01097498	0.01567361	0.01472273	0.02166882	0.01857659	0.01995273	0.01347381	0.01909608	0.02413391	0.00809684	0.01437300	0.01795445	0.01532599	0.01229081	0.01665767	0.01966622	0.01911104	0.02142635	0.01362942	0.02279514	0.01979085	0.01670946	0.01624088	0.01793119	0.01310177	0.01753387	0.01639825	0.01820613	0.01205234	0.01952858	0.00611433	0.01237844	0.00461374	0.01356913	0.00624026	0.00228179	-0.00246015	-0.00644870	-0.00315237	-0.00449409	-0.00140756	-0.00130858	-0.00973359	-0.00805735	-0.01272699	-0.01120035	-0.01137035	-0.01551461	-0.01759118	-0.01992630	-0.01952408	-0.01891889	-0.02089807	-0.02124659	-0.02504888	-0.02469132	-0.02345306	-0.02522618	-0.02635180	-0.02854392	-0.02985237	-0.02844336	-0.02945797	-0.02969988	-0.03197817	-0.03349371	-0.03395170	-0.03118425	-0.03244458	-0.03246651	-0.03309176	-0.03358555	-0.03323929	-0.03453287	-0.03400117	-0.03426084	-0.03417387	-0.03373728	-0.03486163	-0.03333968	-0.03405739	-0.03433511	-0.03336150	-0.03249679	-0.03331904	-0.03325185	-0.03160338	-0.03194642	-0.03022695	-0.03327527	-0.02959595	-0.02972278	-0.03079608	-0.02882990	-0.03038391	-0.03081797	-0.03078191	-0.03084423	-0.03028561	-0.03128225	-0.03199368	-0.03039980	-0.03087261	-0.02979093	-0.02921881	-0.02656027	-0.02646289	-0.02451596	-0.02372129	-0.02198799	-0.02056042	-0.01655953	-0.01708362	-0.01360970	-0.01093761	-0.00814814	-0.00717250	-0.00402509	-0.00188826	-0.00034464	0.00265208	0.00390557	0.00503866	0.00642416	0.00635749	0.00681474	0.00705137	0.00558548	0.00635607	0.00482208	0.00327523	0.00277648	0.00079082	0.00111919	0.00020534	-0.00057572	-0.00128080	-0.00210011	-0.00308875	-0.00447849	-0.00528279	-0.00510113	-0.00577470	-0.00530462	-0.00537932	-0.00621440	-0.00592665	-0.00572515	-0.00508017	-0.00433843	-0.00364798	-0.00345016	-0.00268924	-0.00248091	-0.00185308	-0.00197543	-0.00176184	-0.00041099	-0.00069759	-0.00065275	-0.00052224	0.00051692	0.00047823	0.00103535	-0.00017999	-0.00049601	0.00086077	-0.00072338	0.00050586	-0.00067117	-0.00008945	-0.00052720	-0.00028443	0.00023013	-0.00040022	0.00038941	0.00016521	-0.00008253	-0.00011220	-0.00016700	0.00039210	-0.00081319	0.00014146	0.00002243	-0.00051833	0.00018478	-0.00005295	-0.00037987	0.00028827	0.00036063	0.00024561	-0.00034175	0.00036503	0.00027082	-0.00019004	0.00114895	-0.00005532	0.00034321	-0.00010695	-0.00026592	-0.00108395	0.00071216	0.00040139	0.00044265	-0.00005494	0.00024789	-0.00015397	-0.00158192	-0.00036857	-0.00030034	0.00031785	0.00004557	-0.00050707	0.00037823	0.00038339	0.00056494	0.00058615	-0.00008481	-0.00028214	0.00061751	0.00047077	-0.00027744	-0.00082112	0.00016738	-0.00003882	-0.00081596	-0.00005079	-0.00105561	-0.00029308	-0.00144338	0.00017204	0.00048532	-0.00092503	0.00135330	-0.00083295	-0.00030451	-0.00012753	0.00107347	-0.00095257	-0.00031232	-0.00095562	-0.00062722	-0.00001017	-0.00140588	-0.00048422	0.00050784	0.00049432	-0.00094388	0.00082808	-0.00135896	-0.00238051	-0.00044948	-0.00117134	0.00002634	-0.00035478	-0.00119218	0.00005024	-0.00043793	-0.00109116	0.00024525	0.00041986	0.00013626	0.00087396	0.00079993	-0.00084310	0.00024541	-0.00016378	-0.00037937	0.00058959	-0.00158009	-0.00128859	0.00095203	0.00030102	-0.00101416	0.00026871	-0.00065103	-0.00074040	-0.00249998	-0.00054914	-0.00163072	0.00117390	-0.00060267	-0.00430377	0.00026700	-0.00120131	0.00084688	-0.00150182	-0.00255200	0.00055362	0.00003834	-0.00167459	0.00028165	-0.00025268	0.00017171	-0.00138638	0.00130433	-0.00229929	0.00059565	0.00068802	0.00099891	-0.00249346	-0.00046434	0.00031074	0.00137899	-0.00010360	-0.00044379	-0.00154918	0.00142694	0.00079163	-0.00106132	-0.00071442	0.00077793	0.00107946	0.00064476	-0.00313516	0.00213838	0.00065223	-0.00262613	0.00007191	-0.00110504	-0.00127858	-0.00035010	-0.00346685	-0.00079145	-0.00303301	-0.00092490	-0.00179537	0.00018130	0.00046857	-0.00137200	-0.00050871	0.00127271	0.00181246	-0.00047438	-0.00199149	0.00030769	0.00100599	0.00007987	-0.00011861	-0.00212562	0.00009980	0.00013409	-0.00003577	0.00029987	0.00063231	-0.00050308	0.00008549	0.00023877	0.00067306	-0.00079411	0.00107896	0.00073396	0.00016956	0.00047068	-0.00062611	-0.00097614	-0.00045339	-0.00127772	-0.00066293	0.00036101	-0.00091685	0.00076884	0.00017997	-0.00070181	-0.00038644	0.00049264	0.00035604	-0.00027972	-0.00002637	-0.00032636	-0.00127116	-0.00074528	0.00016829	0.00013101	-0.00033706	0.00002648	0.00026919	0.00013017	-0.00086096	-0.00100273	-0.00070054	-0.00025233	-0.00137587	-0.00015445	-0.00074158	-0.00078289	-0.00067589	0.00017198	0.00011326	-0.00050024	-0.00122804	-0.00039868	0.00051108	0.00026339	-0.00005510	-0.00082831	-0.00063527	-0.00042862	0.00024450	-0.00011293	0.00015098	0.00028445	-0.00046738	0.00020708	-0.00021443	-0.00068041	-0.00026062	0.00037295	0.00037829	-0.00009201	0.00038013	-0.00001620	-0.00053949	-0.00009144	-0.00016464	-0.00011537	0.00005449	0.00033159	-0.00020369	0.00022499	0.00005333	0.00015894	0.00015630	-0.00010134	0.00004645	0.00047379	-0.00005739	0.00041526	0.00030189	-0.00011361	0.00029804	0.52081641
-0.0502	-21.47483647	0.29961388	-21.47483647	-1.14707279	-0.61402648	-1.26573718	-0.00534751	0.20509501	0.33187468	1.17050643	-0.65216619	0.39914642	-1.61196733	-0.55866581	-0.03938522	0.00951979	0.45012337	-0.61980492	-0.84232992	-21.47483647	0.58194804	-21.47483647	-21.47483647	0.02496560	0.35451253	-21.47483647	-21.47483647	-21.47483647	0.18379958	-21.47483647	-21.47483647	0.45194674	0.02025735	0.19294749	0.44507144	-0.15387816	0.01622205	-0.05462776	-0.05625629	-0.03251737	0.01262561	0.01135524	0.02313084	0.03653589	-0.00372439	-0.00918144	0.00463687	0.00822055	0.03399142	0.00170729	-0.00511431	0.00416576	0.02196437	0.00894398	0.02056375	0.01496800	0.01253190	0.01591200	0.01281640	0.01055254	0.01841965	0.01460684	0.01504057	0.01193152	0.01226757	0.01038025	0.01763768	0.01416127	0.01188908	0.01245669	0.01132519	0.01205356	0.01238101	0.01454646	0.01104085	0.01143028	0.01219326	0.01230712	0.01275136	0.01468846	0.01304085	0.00575718	0.01194774	0.02049695	0.01597216	0.02236137	0.01221986	0.02075704	0.01778092	0.01133745	0.01117391	0.02246217	0.01364114	0.01495276	0.02099121	0.01675477	0.01808539	0.01554448	0.01600304	0.01615564	0.01577980	0.02268751	0.01637679	0.01518250	0.01652127	0.01866725	0.01378555	0.01558789	0.01180938	0.01552966	0.00701124	0.00963410	0.00215012	0.01540519	0.00686312	0.00351581	-0.00436249	-0.00649420	-0.00219891	-0.00461947	-0.00406967	-0.00110992	-0.01037290	-0.00802537	-0.01085949	-0.01088563	-0.01410912	-0.01639771	-0.01719458	-0.02055621	-0.02190526	-0.01915159	-0.02377279	-0.02212090	-0.02319670	-0.02498042	-0.02356796	-0.02731544	-0.02606602	-0.02883144	-0.03002483	-0.02792600	-0.02931687	-0.03083246	-0.03238548	-0.03224008	-0.03268576	-0.03144200	-0.03211328	-0.03351196	-0.03257128	-0.03498908	-0.03293598	-0.03395132	-0.03394584	-0.03378209	-0.03440866	-0.03532991	-0.03449081	-0.03578719	-0.03513893	-0.03427070	-0.03299924	-0.03332892	-0.03241735	-0.03272860	-0.03175495	-0.03333730	-0.03162672	-0.03367798	-0.03073984	-0.03119291	-0.03069228	-0.02837300	-0.02954515	-0.02979083	-0.02940012	-0.02999233	-0.02818984	-0.02995038	-0.02910802	-0.02810932	-0.02961970	-0.02913552	-0.02873489	-0.02940232	-0.02963425	-0.02790052	-0.02842910	-0.02715777	-0.02561706	-0.02360214	-0.02329504	-0.02166449	-0.02066857	-0.01919273	-0.01707613	-0.01352967	-0.01418248	-0.01145954	-0.00869037	-0.00722919	-0.00516260	-0.00297634	-0.00038134	0.00097257	0.00393872	0.00371926	0.00553528	0.00667300	0.00714490	0.00603748	0.00656257	0.00706633	0.00563359	0.00629967	0.00462161	0.00404485	0.00326004	0.00248964	0.00092566	0.00071739	0.00032645	-0.00025830	-0.00210591	-0.00219443	-0.00346455	-0.00385464	-0.00472615	-0.00528466	-0.00510622	-0.00483347	-0.00489743	-0.00541326	-0.00580575	-0.00499666	-0.00388161	-0.00479385	-0.00411287	-0.00373521	-0.00343245	-0.00264501	-0.00230977	-0.00163910	-0.00211859	-0.00185653	-0.00003977	-0.00087914	-0.00101597	-0.00091891	-0.00044226	-0.00006688	-0.00023342	0.00039387	-0.00059371	0.00041388	-0.00061573	-0.00013903	-0.00009611	0.00005874	-0.00008696	-0.00105081	0.00013567	-0.00042433	-0.00037123	0.00064437	-0.00009896	0.00046285	0.00047956	-0.00025289	-0.00007360	-0.00098493	-0.00007954	0.00024420	0.00021725	0.00115510	-0.00017807	0.00012751	-0.00076815	-0.00033091	-0.00040361	0.00048087	-0.00000434	0.00028294	-0.00037065	-0.00001223	-0.00008439	-0.00073050	0.00004631	-0.00048889	-0.00020146	-0.00013982	-0.00052483	-0.00011346	0.00105230	0.00024342	0.00045165	-0.00038262	-0.00013964	0.00045290	0.00027591	0.00003744	-0.00093096	-0.00051738	-0.00071325	-0.00028083	-0.00078430	-0.00137655	0.00003962	-0.00044085	-0.00070004	-0.00013476	-0.00005139	-0.00025209	-0.00098076	0.00042088	0.00017757	-0.00100433	-0.00065925	0.00012181	-0.00297608	-0.00107494	0.00080033	0.00094567	0.00056288	0.00047728	-0.00007863	-0.00139674	0.00302550	-0.00078553	-0.00204816	0.00054765	-0.00022419	0.00030345	-0.00022393	-0.00084415	0.00056037	-0.00158622	-0.00066756	0.00079819	-0.00092014	0.00049519	0.00076476	0.00116393	-0.00220425	-0.00050333	-0.00097162	0.00102023	0.00036943	0.00010141	0.00132534	0.00114258	0.00190125	-0.00083266	0.00071335	0.00066366	0.00030382	-0.00376082	-0.00071594	-0.00214050	0.00243346	0.00004808	-0.00081853	-0.00063871	0.00200291	0.00081988	0.00092713	-0.00179600	0.00196713	-0.00062288	-0.00019704	0.00197241	0.00117165	-0.00005663	0.00110881	-0.00127415	-0.00183968	-0.00131916	0.00075366	0.00220557	-0.00346601	0.00153598	-0.00038367	0.00044130	-0.00025146	0.00269067	-0.00057952	0.00211008	0.00262217	-0.00066600	-0.00127137	0.00130643	0.00249813	-0.00084112	-0.00002818	-0.00018411	0.00120777	-0.00137479	0.00183504	-0.00024635	-0.00191963	-0.00079332	-0.00274194	0.00037778	-0.00050655	-0.00020489	-0.00039429	-0.00003595	-0.00032088	-0.00032585	-0.00043889	0.00261209	0.00181003	-0.00078507	-0.00153369	-0.00112975	-0.00140152	-0.00126520	-0.00113800	-0.00112858	-0.00017221	-0.00089698	-0.00148987	-0.00180341	0.00025908	-0.00027150	-0.00088922	0.00064069	-0.00018556	-0.00027012	-0.00049007	0.00043956	0.00037583	-0.00005039	-0.00122155	0.00002643	-0.00067463	-0.00095025	-0.00075849	-0.00071887	0.00011437	0.00012968	0.00007187	-0.00053268	-0.00085157	0.00007036	-0.00014665	-0.00042449	-0.00049277	-0.00064028	-0.00085931	-0.00036024	0.00010339	0.00012976	-0.00018127	0.00027147	0.00008581	0.00004484	-0.00061997	-0.00054938	-0.00071050	-0.00022794	-0.00091384	-0.00002841	0.00019959	-0.00021886	-0.00078013	-0.00030685	-0.00105299	-0.00122674	-0.00081304	0.00017143	0.00029704	-0.00040185	0.00007036	-0.00020132	-0.00068636	0.00003751	-0.00041682	0.00080796	0.00001497	-0.00032108	-0.00019608	0.00058650	-0.00001137	-0.00087162	-0.00081907	0.00001477	-0.00064300	-0.00007441	-0.00011144	0.00017103	-0.00039407	-0.00062347	-0.00000981	0.00063116	0.00020993	0.00022592	-0.00014019	-0.00009014	0.00025759	0.00029593	-0.00001877	0.00017778	0.00032776	0.00005086	-0.00000701	0.00044540	0.00015126	0.00027138	-0.00018428	-0.61432464
-0.0002	-0.07978827	0.26225218	0.46561331	-0.09050308	0.06484853	0.11131552	-0.10167143	0.28196237	-0.89435432	-0.06513721	-1.38408947	-0.28671711	0.23332590	-0.00359573	-21.47483647	0.34306488	0.02558878	-21.47483647	-0.15088348	0.32567188	-0.36468796	-21.47483647	-21.47483647	-21.47483647	1.13571215	-21.47483647	-21.47483647	-21.47483647	0.15921261	-1.32566750	-21.47483647	-21.47483647	-0.22510074	0.64893919	-0.49498208	0.11588335	0.06808110	-0.07806206	-0.04889083	0.00723319	-0.01485648	0.05167272	0.05730053	0.04879128	-0.01608440	0.02721739	0.03070503	0.05562009	0.02543292	0.00734286	0.01485139	0.01250127	0.00957512	0.01494724	0.01933219	0.01955208	0.01699945	0.02024532	0.01760619	0.01639953	0.01710122	0.01468704	0.01699394	0.01286410	0.01383659	0.01095104	0.01562052	0.01700915	0.01575159	0.01462946	0.01286051	0.01407061	0.01229847	0.01916401	0.01306242	0.01446044	0.01453240	0.01219283	0.01360686	0.01871174	0.01263963	0.00831439	0.01293305	0.01263378	0.01744056	0.01968905	0.00969924	0.02625657	0.01598675	0.01051206	0.01076192	0.01918791	0.01980971	0.01416477	0.01828230	0.01489348	0.01871552	0.01887765	0.02049395	0.02013148	0.01821853	0.01950370	0.01730568	0.02033158	0.01467322	0.01733141	0.01747380	0.01755088	0.00855420	0.01977496	0.00921714	0.01021177	0.00333960	0.01146439	0.00266910	0.00513679	-0.00212742	-0.00530009	-0.00293712	-0.00310132	-0.00335905	-0.00192670	-0.00830196	-0.00958832	-0.00941644	-0.01276777	-0.01196380	-0.01388038	-0.01938429	-0.02123807	-0.02000474	-0.01899345	-0.02323818	-0.02301851	-0.02495217	-0.02446499	-0.02506028	-0.02719467	-0.02732409	-0.02909209	-0.03145347	-0.03032123	-0.03070761	-0.02837305	-0.03259531	-0.03383433	-0.03239898	-0.03165784	-0.03224409	-0.03280090	-0.03236866	-0.03508347	-0.03352107	-0.03536012	-0.03349699	-0.03248074	-0.03399254	-0.03430621	-0.03387986	-0.03431941	-0.03391251	-0.03458976	-0.03294547	-0.03351855	-0.03286875	-0.03341645	-0.03239520	-0.03193990	-0.03186919	-0.03401532	-0.03042660	-0.03086224	-0.03055049	-0.02894454	-0.03063720	-0.02947183	-0.02943930	-0.02923532	-0.02810866	-0.02858121	-0.02825159	-0.02661381	-0.02707800	-0.02629160	-0.02609919	-0.02668207	-0.02737952	-0.02597076	-0.02819995	-0.02825476	-0.02657537	-0.02581015	-0.02546263	-0.02542974	-0.02362688	-0.02190510	-0.02164257	-0.01857389	-0.01879146	-0.01683710	-0.01521147	-0.01427709	-0.01295148	-0.01142559	-0.00900253	-0.00735655	-0.00525041	-0.00506144	-0.00128000	-0.00001026	0.00126455	0.00326944	0.00362993	0.00497773	0.00587977	0.00807550	0.00734310	0.00806907	0.00811958	0.00741015	0.00627680	0.00552541	0.00644453	0.00565374	0.00455782	0.00445557	0.00190919	0.00207732	0.00109521	0.00042712	0.00018501	-0.00049305	-0.00044289	-0.00128485	-0.00235713	-0.00263333	-0.00338224	-0.00353023	-0.00332285	-0.00510072	-0.00364602	-0.00405312	-0.00480940	-0.00339183	-0.00465810	-0.00430035	-0.00350749	-0.00343356	-0.00344082	-0.00342069	-0.00347605	-0.00254298	-0.00144580	-0.00172234	-0.00161798	-0.00078350	-0.00072190	-0.00068269	0.00012020	-0.00014672	-0.00024189	-0.00065446	0.00007523	-0.00051374	-0.00014368	0.00010733	0.00061653	0.00046828	0.00057410	-0.00003082	-0.00003691	-0.00051803	-0.00006717	0.00029691	0.00008887	0.00136891	0.00016118	0.00074432	0.00009056	0.00044839	-0.00023768	-0.00015795	0.00017778	-0.00022292	0.00009190	0.00045430	-0.00003425	-0.00054478	0.00016498	0.00014294	0.00003791	-0.00032167	-0.00016160	-0.00006971	0.00074299	0.00019344	0.00038252	-0.00029810	0.00059050	0.00056123	0.00018522	-0.00031118	-0.00045860	0.00018126	0.00022500	0.00068164	0.00022493	-0.00120487	0.00068254	0.00041363	0.00015439	-0.00009283	0.00002938	0.00037494	-0.00007425	-0.00002653	0.00052523	0.00059973	-0.00045980	0.00160760	-0.00146249	-0.00036622	0.00029532	0.00068595	-0.00018054	0.00057695	-0.00071565	-0.00006576	0.00179404	-0.00017394	-0.00069355	0.00078654	-0.00073492	0.00029161	-0.00020951	0.00073260	0.00101117	-0.00103849	0.00019155	0.00266796	0.00133187	0.00175736	0.00165143	0.00274414	-0.00014944	0.00131652	-0.00063299	0.00082261	0.00106284	0.00010487	0.00086189	0.00047947	0.00163736	-0.00084837	0.00109488	0.00209311	0.00117013	-0.00173056	0.00162128	-0.00021935	0.00241867	0.00004806	-0.00336813	-0.00030207	0.00142820	0.00183358	0.00024360	0.00114259	0.00367534	-0.00025562	0.00052665	0.00143748	0.00013173	0.00118761	0.00223096	0.00144037	0.00035419	-0.00026112	-0.00005753	0.00029682	-0.00010952	0.00125694	-0.00087995	0.00201161	0.00158173	0.00316448	0.00145808	0.00172291	0.00113172	-0.00070854	-0.00150547	0.00243649	0.00155740	-0.00074795	0.00005827	0.00275212	0.00117920	-0.00204916	0.00103465	0.00203003	-0.00042711	-0.00045718	0.00022786	0.00152068	0.00007201	0.00009268	-0.00013332	0.00083044	-0.00083094	0.00047821	-0.00038649	0.00083232	0.00277124	-0.00117080	-0.00251489	0.00089728	0.00085650	0.00189074	-0.00016962	-0.00062085	0.00141080	-0.00065217	-0.00041454	0.00050522	-0.00002157	0.00164546	-0.00008972	0.00076201	0.00158681	0.00036655	0.00043253	0.00183797	0.00213568	0.00104062	-0.00075230	0.00095988	0.00037849	-0.00039545	-0.00077065	0.00089985	0.00052042	0.00079346	-0.00020282	0.00065318	0.00000079	0.00126636	0.00050154	-0.00014153	0.00065058	0.00033544	-0.00060829	0.00070272	-0.00009153	0.00012381	0.00059830	0.00002101	0.00039677	0.00088320	-0.00065475	-0.00018783	0.00079352	-0.00026512	-0.00012938	0.00045712	0.00065993	0.00017834	-0.00008525	0.00046016	-0.00003939	-0.00069064	0.00009667	-0.00011777	0.00040107	0.00018406	0.00000971	0.00052471	-0.00036774	-0.00004751	0.00085240	0.00073028	0.00057029	0.00051075	0.00007226	0.00054500	0.00008942	0.00012768	-0.00036521	0.00049746	-0.00000946	0.00016504	-0.00003179	0.00064519	0.00010884	0.00033769	0.00049664	0.00053388	0.00013423	0.00024741	0.00001776	-0.00004237	-0.00003919	0.00061721	0.00046364	0.00045809	0.00035571	0.00037915	0.00023455	0.00101304	0.00057681	0.00047897	0.00032636	0.20401669
0.0498	-0.06870033	-0.59900266	0.36463829	-21.47483647	-21.47483647	0.03713119	0.59155679	0.07219550	-21.47483647	-0.11105767	-0.94390827	-0.38652723	-0.61906194	-0.01001382	0.10886293	0.36536571	-0.49353218	-21.47483647	0.46520285	-0.36818889	0.70254225	-0.90042484	-21.47483647	-21.47483647	0.40486059	-21.47483647	-0.12074692	-21.47483647	-0.32107437	-21.47483647	-21.47483647	-21.47483647	-0.45048308	-0.29723266	0.16861339	-0.26851644	0.22377760	0.20026218	0.05513160	-0.04221887	0.04498334	0.01155202	0.04686437	0.00275123	0.01617478	0.01112416	0.02387183	0.03551410	0.04084910	0.00924655	0.00408278	0.00819685	0.01715702	0.01324225	0.02100663	0.01857188	0.01354021	0.01429025	0.01796448	0.01337204	0.01543951	0.01499870	0.01452358	0.01252401	0.01151462	0.00956681	0.01621055	0.01692820	0.01390034	0.01357354	0.01219257	0.01261952	0.01407934	0.01647802	0.01140014	0.01667588	0.01689458	0.01223417	0.01947617	0.01652408	0.01244470	0.00726028	0.01111038	0.01195620	0.01580518	0.01716784	0.01318206	0.01809043	0.02083737	0.00978183	0.01087135	0.02205155	0.01856252	0.01352326	0.01968764	0.01327227	0.01399509	0.01223111	0.01614653	0.02254191	0.02056758	0.01996314	0.02296760	0.01425116	0.01192866	0.01625556	0.01325339	0.01600423	0.00890823	0.01637535	0.00725818	0.01029940	0.00513838	0.01401908	0.00547415	0.00288674	-0.00338550	-0.00764848	-0.00753980	-0.00258030	-0.00597405	-0.00137813	-0.01062454	-0.01177659	-0.01257109	-0.01232533	-0.01314696	-0.01537180	-0.01543680	-0.02179432	-0.02105933	-0.01760584	-0.02368174	-0.02159639	-0.02476827	-0.02582097	-0.02417507	-0.02584463	-0.02667868	-0.02987903	-0.02880003	-0.02896571	-0.03047204	-0.02919666	-0.03283207	-0.03380660	-0.03387639	-0.03191948	-0.03283271	-0.03452350	-0.03258668	-0.03678429	-0.03313676	-0.03368516	-0.03424308	-0.03399284	-0.03512814	-0.03530866	-0.03545049	-0.03643443	-0.03561360	-0.03546938	-0.03429282	-0.03505664	-0.03392638	-0.03340691	-0.03210114	-0.03297889	-0.03216446	-0.03484169	-0.03079023	-0.03165107	-0.03123337	-0.02878522	-0.03124673	-0.02945474	-0.03105413	-0.03122319	-0.02947272	-0.03087147	-0.02874085	-0.02784822	-0.02843038	-0.02664883	-0.02573897	-0.02379137	-0.02670571	-0.02465526	-0.02731167	-0.02730914	-0.02608332	-0.02510514	-0.02647964	-0.02648167	-0.02545623	-0.02325132	-0.02347757	-0.02228412	-0.02199917	-0.02107307	-0.01882475	-0.01925605	-0.01676454	-0.01368168	-0.01405501	-0.01221651	-0.01047060	-0.01175443	-0.00818579	-0.00626758	-0.00686514	-0.00396052	-0.00429325	-0.00271867	-0.00059602	0.00220237	0.00263861	0.00455149	0.00633582	0.00581999	0.00651496	0.00781927	0.00821229	0.00698262	0.00817644	0.00696111	0.00645423	0.00609422	0.00507553	0.00544614	0.00519639	0.00494998	0.00429430	0.00353058	0.00243999	0.00240420	0.00195705	0.00139318	0.00103986	-0.00055167	-0.00070159	-0.00094798	-0.00212731	-0.00179202	-0.00316406	-0.00291212	-0.00210426	-0.00445048	-0.00415482	-0.00485932	-0.00462719	-0.00421759	-0.00485417	-0.00442723	-0.00505136	-0.00425005	-0.00366573	-0.00338477	-0.00260949	-0.00274721	-0.00319976	-0.00267356	-0.00176234	-0.00136244	-0.00269854	-0.00100722	-0.00076707	-0.00031808	0.00007012	-0.00051381	-0.00024057	-0.00044503	-0.00069162	0.00006414	0.00013132	0.00058790	-0.00058541	0.00011598	0.00015583	-0.00009754	-0.00041397	0.00005632	-0.00021691	-0.00022011	-0.00015031	0.00057589	-0.00042236	-0.00060777	0.00053870	-0.00027315	-0.00034621	-0.00049286	-0.00029735	-0.00059839	0.00012966	-0.00059929	0.00054198	-0.00051527	0.00005067	0.00019481	0.00003776	-0.00017072	-0.00068794	0.00023780	0.00014948	-0.00010940	-0.00075259	-0.00157820	0.00010465	-0.00009271	0.00052850	-0.00022104	-0.00079647	0.00050393	-0.00097404	0.00012222	-0.00064735	0.00120649	-0.00033883	0.00051710	-0.00046871	-0.00185201	0.00078395	0.00103144	-0.00022083	0.00003180	-0.00023971	-0.00192291	0.00117995	-0.00117694	-0.00155155	-0.00042343	-0.00136129	-0.00046514	0.00007383	-0.00007319	-0.00048908	-0.00241095	-0.00018184	0.00117842	-0.00053440	0.00091609	0.00056118	0.00038880	-0.00232692	0.00012313	-0.00035434	0.00028340	-0.00029872	-0.00080990	0.00018862	-0.00062757	0.00088737	-0.00123062	0.00112490	0.00170626	-0.00119176	-0.00137800	0.00102316	-0.00161544	0.00096393	-0.00191053	-0.00309407	0.00027471	0.00182556	0.00061148	-0.00326322	-0.00415058	0.00299218	-0.00194316	-0.00010280	0.00180760	0.00050411	0.00023722	0.00107999	-0.00046163	-0.00070306	-0.00005934	-0.00089366	0.00182814	-0.00122316	0.00040098	-0.00204581	0.00185541	0.00005330	0.00021105	0.00109678	0.00130411	0.00064757	-0.00335593	-0.00123928	0.00153576	0.00156893	-0.00106010	-0.00226399	0.00202422	0.00089960	-0.00336182	-0.00013518	-0.00066545	-0.00168718	-0.00251513	-0.00083371	0.00135447	-0.00134408	-0.00095115	-0.00148407	0.00229505	0.00062903	-0.00127344	-0.00000449	0.00084200	0.00189543	0.00041300	-0.00089760	-0.00066515	-0.00111168	-0.00015230	-0.00064556	-0.00253531	0.00012767	-0.00099439	0.00002174	-0.00092469	-0.00050899	0.00089294	0.00017302	-0.00072884	0.00071290	-0.00049123	0.00054555	-0.00013582	0.00088192	-0.00052708	-0.00143792	0.00038470	-0.00062970	-0.00044414	0.00012218	-0.00063826	-0.00028391	0.00024951	0.00037812	-0.00015762	-0.00075664	-0.00010225	-0.00014170	0.00037040	0.00098744	-0.00076684	-0.00126833	-0.00054072	-0.00073076	-0.00057801	-0.00030987	-0.00001301	0.00048671	0.00011520	-0.00059156	-0.00101772	0.00019521	-0.00055949	-0.00050569	-0.00040467	-0.00089813	-0.00097487	-0.00020255	-0.00017877	-0.00080430	-0.00020785	-0.00114321	-0.00032964	0.00014444	0.00014978	0.00044154	-0.00020446	-0.00083884	0.00009879	0.00000562	-0.00046662	0.00026669	0.00020334	-0.00062535	-0.00000096	-0.00003962	-0.00032694	-0.00040653	0.00010518	-0.00051612	-0.00030936	-0.00033728	0.00010972	-0.00012344	-0.00008490	-0.00000640	-0.00027615	0.00002624	-0.00011760	0.00007442	0.00015942	-0.00016574	0.00011028	0.00034056	-0.00006469	0.00009013	0.00003290	0.00016276	0.00025588	0.00058220	0.00037652	0.00004334	-0.02520770
0.0998	0.40089907	1.21469975	-0.29945832	0.52694297	-0.12872475	-0.34081700	-0.56227112	-1.31812865	0.14705620	0.36778361	-0.31127357	0.00161401	0.04153341	-0.02561776	0.76118705	-1.45369081	1.32040572	-0.52254400	0.43801147	-21.47483647	-1.02958861	-21.47483647	1.48815918	-21.47483647	0.24013042	-21.47483647	-21.47483647	0.23074359	-0.27763377	-21.47483647	1.16259873	1.90671289	0.10457108	-0.66067350	0.56157407	-0.04275040	-0.04634486	-0.15635704	-0.03037839	0.08594537	-0.03126638	0.00200517	0.04747716	-0.00202509	-0.02601858	0.03134457	0.00290160	0.03803674	0.02959555	0.01469159	0.00681148	0.00849250	0.01760201	0.01590724	0.01850305	0.01530562	0.00937061	0.01745165	0.01782052	0.01503879	0.01320088	0.01368669	0.01598921	0.01196654	0.01275584	0.01148569	0.01829501	0.01585119	0.01431903	0.01377087	0.01164330	0.01300594	0.01297987	0.01495424	0.01264788	0.01220142	0.01578446	0.01429718	0.01022746	0.01691505	0.01558104	0.00865787	0.01724637	0.01464935	0.01886436	0.02837905	0.01958898	0.01824103	0.01113809	0.00821864	0.00534568	0.01630819	0.01704370	0.00981627	0.02208976	0.01781303	0.01823603	0.01723152	0.01467511	0.01898531	0.01911289	0.01535512	0.01886647	0.02104018	0.00873116	0.01669020	0.01178146	0.01094658	0.00613617	0.01595351	0.00657607	0.00929592	0.00120612	0.01073846	0.00301030	-0.00057941	-0.00528775	-0.00996263	-0.00796131	-0.00502471	-0.00887525	-0.00536354	-0.01291134	-0.01133563	-0.01398400	-0.01296858	-0.01324002	-0.01691291	-0.01817980	-0.02032154	-0.02113352	-0.01924395	-0.02453552	-0.02252383	-0.02569075	-0.02510866	-0.02404757	-0.02673881	-0.02621120	-0.02986386	-0.03049178	-0.02859199	-0.03041453	-0.02991191	-0.03264627	-0.03322803	-0.03298491	-0.03265479	-0.03238354	-0.03465552	-0.03429020	-0.03610605	-0.03482019	-0.03501760	-0.03374951	-0.03536439	-0.03614749	-0.03480361	-0.03553860	-0.03548779	-0.03480017	-0.03428366	-0.03423596	-0.03445864	-0.03481543	-0.03478556	-0.03240508	-0.03395855	-0.03236919	-0.03444692	-0.03148561	-0.03152581	-0.03165006	-0.03078678	-0.03115104	-0.03203362	-0.03177896	-0.02996850	-0.02919706	-0.03001918	-0.02899912	-0.02677654	-0.02794423	-0.02641534	-0.02651204	-0.02609542	-0.02702328	-0.02536843	-0.02531052	-0.02623373	-0.02495019	-0.02365076	-0.02303222	-0.02253893	-0.02247345	-0.02044061	-0.02192097	-0.02218417	-0.02099848	-0.02194249	-0.02011641	-0.01943760	-0.02011197	-0.01776751	-0.01731645	-0.01634660	-0.01360472	-0.01269216	-0.01125465	-0.00854091	-0.00846529	-0.00783628	-0.00766424	-0.00575461	-0.00466715	-0.00364914	-0.00305993	-0.00215644	-0.00038348	0.00048466	0.00061409	0.00171745	0.00389859	0.00551430	0.00537179	0.00616714	0.00682828	0.00699618	0.00682232	0.00801235	0.00741708	0.00720035	0.00670946	0.00666864	0.00509182	0.00503153	0.00622573	0.00537012	0.00414267	0.00364564	0.00358704	0.00317884	0.00341012	0.00327792	0.00138545	0.00180790	0.00248097	0.00084048	0.00028731	-0.00069258	-0.00000500	-0.00068616	-0.00090044	-0.00177924	-0.00237134	-0.00246195	-0.00328608	-0.00259395	-0.00340033	-0.00318638	-0.00345814	-0.00392224	-0.00348432	-0.00443718	-0.00457973	-0.00356005	-0.00326281	-0.00309516	-0.00243495	-0.00264556	-0.00249983	-0.00284062	-0.00148445	-0.00111089	-0.00180134	-0.00021015	-0.00096271	-0.00059644	-0.00125805	-0.00007793	-0.00077320	-0.00009271	-0.00009767	-0.00044066	-0.00007623	0.00081063	-0.00013597	-0.00066299	-0.00041504	0.00001868	0.00007754	0.00020157	0.00005064	0.00056291	0.00018373	0.00079559	0.00071930	0.00038067	-0.00037834	0.00067871	-0.00000387	-0.00054515	0.00001097	-0.00017919	0.00017120	0.00022480	-0.00014165	-0.00080597	0.00052682	0.00071352	0.00071874	0.00058192	0.00021683	-0.00037103	-0.00089956	-0.00011209	0.00070113	0.00015742	0.00007953	0.00114906	-0.00210001	-0.00006310	0.00090797	0.00017325	-0.00098809	0.00081979	0.00087129	-0.00087061	0.00137203	-0.00151122	-0.00265827	0.00013351	-0.00049153	0.00104069	0.00047281	-0.00079394	0.00088109	-0.00212772	-0.00102935	0.00071000	0.00053494	0.00127729	0.00209418	0.00167885	0.00013408	0.00111510	0.00095872	0.00091690	-0.00099488	0.00067032	-0.00047198	0.00164825	0.00165158	-0.00005923	0.00043876	0.00060845	0.00177185	-0.00115628	-0.00051226	-0.00025693	0.00180356	-0.00173250	-0.00270027	-0.00022958	0.00126169	0.00099810	0.00066165	-0.00240626	0.00055726	-0.00108334	0.00106053	0.00251445	0.00158041	-0.00005122	0.00124521	0.00040283	0.00189338	0.00093182	-0.00069727	0.00209695	0.00091103	0.00108649	-0.00105262	0.00200792	-0.00057299	0.00298911	0.00026364	0.00150768	0.00211378	-0.00055750	-0.00163427	0.00121033	0.00231851	-0.00035620	-0.00186332	0.00282268	-0.00101436	-0.00166124	-0.00110545	-0.00021528	-0.00158173	-0.00149055	-0.00115966	0.00021168	0.00012452	0.00083961	-0.00075637	0.00118298	0.00086827	0.00076456	-0.00019993	0.00080084	0.00177752	0.00060130	-0.00086088	-0.00070308	-0.00001227	0.00024298	0.00062185	-0.00150811	0.00016560	0.00044708	0.00013376	-0.00066628	0.00065985	0.00088399	-0.00122655	-0.00041961	0.00041166	0.00018148	0.00011144	0.00035610	-0.00019669	0.00008187	-0.00018118	-0.00034517	-0.00030208	-0.00013403	-0.00011345	-0.00022314	-0.00102220	0.00020932	0.00002461	-0.00041990	-0.00160830	0.00037014	0.00092185	0.00053463	0.00000268	0.00049658	-0.00040729	0.00030868	-0.00014496	0.00015186	-0.00038042	-0.00047814	0.00052224	0.00047191	-0.00028699	-0.00032389	-0.00033426	0.00026691	-0.00034631	-0.00017054	0.00044327	-0.00048959	-0.00065143	-0.00034604	-0.00117416	-0.00097341	-0.00040841	0.00039421	0.00009718	0.00054372	0.00067501	-0.00047404	0.00002448	0.00044544	0.00035574	-0.00004549	-0.00013904	0.00037996	-0.00042151	0.00078764	0.00013631	-0.00032342	-0.00012232	0.00052605	0.00000827	-0.00017144	0.00028490	0.00005249	-0.00026645	-0.00002485	0.00008221	0.00038702	0.00044077	-0.00004689	-0.00021363	0.00010848	0.00016030	-0.00000138	-0.00016158	0.00003989	-0.00028962	0.00023855	0.00017789	0.00012558	0.00036387	-0.00021386	0.00008355	0.41896754
0.1498	-0.18774463	1.71257246	-1.07533133	-21.47483647	0.68903951	-21.47483647	-0.06605475	-21.47483647	-21.47483647	-21.47483647	0.09688219	0.09286884	0.22805523	-1.15730925	-0.02904497	0.38401342	0.05399801	-0.77944794	-0.45974779	-21.47483647	-0.08909549	-21.47483647	-0.72861403	-21.47483647	0.08071450	-21.47483647	0.50878624	-21.47483647	-0.06041015	-21.47483647	-21.47483647	-21.47483647	0.56399875	-21.47483647	-0.27896106	0.24176018	-0.38767111	0.08663534	0.12870407	-0.07038272	-0.01152053	0.06014826	0.04356542	-0.01250398	-0.00547566	0.01885824	0.03517314	0.03871203	0.02311981	0.01334633	0.00231678	0.00774098	0.02322915	0.01366864	0.01811562	0.01624348	0.01582234	0.01772443	0.01398184	0.01534850	0.01988304	0.01817637	0.01222477	0.01608101	0.01253495	0.01081121	0.01746273	0.01625343	0.01197538	0.01552689	0.01324630	0.01455493	0.01370428	0.01235669	0.01030413	0.01340222	0.01500277	0.00973639	0.01486848	0.01729729	0.01016879	0.00793734	0.01336908	0.00855603	0.01645524	0.02392696	0.00918426	0.01339942	0.01486302	0.00624172	0.00362878	0.02436250	0.02106073	0.01761115	0.01927321	0.01821964	0.01890475	0.01777120	0.01543359	0.02150352	0.01819372	0.01798633	0.01911158	0.01815081	0.00520201	0.01119072	0.00044290	-0.00133706	-0.00757988	0.00237464	-0.00777809	0.00141085	-0.01085499	-0.00164420	-0.01028404	-0.00923101	-0.01784608	-0.01747368	-0.01880667	-0.01448035	-0.01641570	-0.01231413	-0.01959354	-0.01804696	-0.01943512	-0.01562439	-0.01454112	-0.01620698	-0.02083570	-0.02134247	-0.02144293	-0.02032611	-0.02351221	-0.02449912	-0.02458810	-0.02469420	-0.02515771	-0.02685359	-0.02791409	-0.03027157	-0.03088175	-0.02854865	-0.03026870	-0.03134409	-0.03273878	-0.03347409	-0.03332066	-0.03156949	-0.03299473	-0.03544397	-0.03397407	-0.03529521	-0.03423621	-0.03439459	-0.03412842	-0.03597975	-0.03723765	-0.03561865	-0.03635631	-0.03549031	-0.03530518	-0.03398511	-0.03371411	-0.03416010	-0.03419598	-0.03495717	-0.03352528	-0.03378049	-0.03256623	-0.03540290	-0.03232036	-0.03152277	-0.03209840	-0.03051964	-0.03135348	-0.03176797	-0.03098078	-0.03040002	-0.02942638	-0.03074966	-0.02874366	-0.02744615	-0.02885085	-0.02614868	-0.02798890	-0.02696525	-0.02682523	-0.02634376	-0.02569806	-0.02691265	-0.02550776	-0.02386403	-0.02253608	-0.02358033	-0.02222116	-0.01871289	-0.02150415	-0.02042160	-0.02002877	-0.02106731	-0.01854638	-0.01722512	-0.01923463	-0.01755306	-0.01780851	-0.01778505	-0.01526091	-0.01622661	-0.01316121	-0.01141288	-0.01180152	-0.00982013	-0.00952021	-0.00782712	-0.00642141	-0.00569253	-0.00412413	-0.00276847	-0.00239272	-0.00299972	-0.00221975	-0.00120625	-0.00066325	0.00045459	0.00001417	0.00129617	0.00208971	0.00210266	0.00270229	0.00610265	0.00552399	0.00794924	0.00615556	0.00729372	0.00757615	0.00639646	0.00895038	0.00888517	0.00695774	0.00761071	0.00680114	0.00589783	0.00657450	0.00603637	0.00438964	0.00500430	0.00487554	0.00320939	0.00279182	0.00170358	0.00241220	0.00208550	0.00215441	0.00208157	0.00133208	0.00164388	0.00132024	0.00158917	0.00145186	0.00076448	0.00046502	-0.00053123	-0.00029965	-0.00075083	-0.00143278	-0.00086997	-0.00164607	-0.00217130	-0.00185302	-0.00252555	-0.00325119	-0.00328881	-0.00296397	-0.00348902	-0.00356835	-0.00249686	-0.00410981	-0.00257533	-0.00310325	-0.00317703	-0.00340210	-0.00173256	-0.00203481	-0.00173531	-0.00169750	-0.00089584	-0.00164236	-0.00174805	-0.00114845	-0.00028016	-0.00082252	-0.00047794	-0.00028660	-0.00034616	-0.00018340	-0.00021047	-0.00003816	-0.00065073	-0.00002350	0.00061264	-0.00026176	0.00039844	-0.00123046	-0.00036880	-0.00038588	0.00017589	0.00025620	-0.00022366	0.00062251	0.00006305	0.00043220	0.00063098	-0.00021684	0.00035517	-0.00054928	-0.00004471	-0.00072900	0.00028934	-0.00079286	-0.00000348	-0.00056429	0.00004085	-0.00063073	0.00021403	-0.00043519	-0.00015207	-0.00060871	-0.00209820	0.00139095	-0.00089855	-0.00102157	0.00095303	0.00043834	0.00210843	-0.00010192	-0.00077619	0.00105746	-0.00023409	-0.00060869	0.00109669	0.00062038	0.00113629	0.00029624	0.00148628	-0.00033499	0.00302214	0.00027977	0.00009861	0.00170979	0.00012321	-0.00013803	0.00061051	-0.00018833	-0.00197620	-0.00028003	0.00034838	-0.00029299	0.00003226	0.00016434	0.00052911	0.00199159	0.00267244	-0.00330468	0.00141724	0.00058456	0.00040259	-0.00290660	-0.00295406	0.00190398	-0.00064122	-0.00049710	0.00311497	-0.00036467	0.00053602	0.00109015	0.00053586	0.00018655	0.00229359	0.00029883	0.00155031	0.00082682	0.00171667	0.00170542	0.00228971	0.00133752	0.00146480	-0.00145597	0.00179153	0.00300825	-0.00167628	-0.00102480	0.00003178	0.00212144	0.00021849	-0.00194222	-0.00045513	0.00020006	-0.00181230	0.00252535	-0.00074417	-0.00140596	-0.00075738	0.00059047	0.00100163	0.00051650	-0.00079524	-0.00040554	0.00153009	0.00003446	-0.00018768	-0.00081464	0.00147929	0.00020583	0.00072471	-0.00164662	0.00046344	0.00022626	0.00053526	-0.00035040	-0.00148122	-0.00019102	-0.00186514	-0.00006420	-0.00023070	0.00125161	0.00179415	-0.00097489	0.00157296	0.00028664	-0.00160014	0.00075246	0.00070517	0.00057208	-0.00035914	-0.00011223	0.00036013	0.00002971	-0.00056921	0.00036711	-0.00012594	0.00083445	-0.00010753	0.00028465	-0.00029322	-0.00071052	0.00003864	0.00004753	0.00068982	-0.00019177	-0.00012023	0.00030490	-0.00008452	0.00005409	0.00037249	-0.00030020	0.00027355	0.00005127	0.00113610	-0.00071410	-0.00150136	0.00017441	0.00005151	-0.00013496	0.00018337	0.00019713	-0.00032107	-0.00118426	0.00048653	-0.00103704	-0.00065938	-0.00078692	-0.00026465	0.00033080	0.00017661	0.00029563	-0.00008054	-0.00031149	-0.00009432	0.00051119	0.00006251	0.00016034	0.00046215	-0.00007293	0.00026647	0.00033920	-0.00000169	-0.00039819	0.00057604	-0.00007479	-0.00047523	0.00008652	0.00024128	-0.00038560	-0.00018749	0.00004552	-0.00023816	0.00010283	-0.00002024	0.00002216	-0.00000685	-0.00012750	0.00045106	0.00018023	-0.00027992	-0.00016962	-0.00000004	0.00005320	0.00060260	0.00020149	0.00022162	0.00004536	0.12502024
0.1998	0.80303870	1.67361271	-0.80140108	-0.69622499	-0.16580451	-0.31241184	-0.02137128	-0.40030929	-0.40479050	0.64910407	-0.09999985	0.29021634	0.54355410	0.27316035	2.47643328	-21.47483647	-0.57209064	-0.48601382	-0.87674963	-21.47483647	-0.29944589	0.03440980	-21.47483647	-21.47483647	0.27415086	-21.47483647	-21.47483647	-21.47483647	0.44758324	-21.47483647	0.40370291	-21.47483647	0.33675373	0.46886516	0.33927754	0.08198394	-0.15442418	-0.04466608	-0.12474800	0.05581447	0.02199199	0.02086339	-0.00018480	0.05968730	-0.01998463	-0.01339283	0.00516635	0.02927968	0.03668729	0.01181721	0.00245067	-0.00189267	0.01265783	0.01651257	0.01320363	0.01619100	0.00971222	0.01342817	0.02154547	0.01680546	0.01576410	0.01089876	0.01444329	0.01318818	0.01429579	0.01134597	0.01849377	0.01599154	0.01345296	0.01342482	0.01297002	0.01346001	0.01267471	0.01481825	0.01295071	0.01565140	0.01405095	0.01241458	0.01435478	0.01470345	0.01150855	0.00731121	0.01678385	0.01533820	0.01491745	0.01482961	0.01011653	0.02319636	0.02095090	0.00803087	0.00957584	0.02380392	0.01740522	0.01347895	0.01833833	0.01341056	0.01767829	0.01847648	0.01694338	0.01669134	0.01461637	0.01698019	0.01898604	0.01641166	0.01024720	0.01580620	0.01695982	0.01511142	0.00972686	0.01508436	0.00569928	0.00982390	0.00149448	0.01062352	0.00285311	0.00014491	-0.00015308	-0.00742060	-0.00363226	-0.00562317	-0.00706842	-0.00207406	-0.01179045	-0.01223663	-0.01231972	-0.01313672	-0.01317699	-0.01647867	-0.01947466	-0.02172130	-0.02142956	-0.02176789	-0.02332608	-0.02301050	-0.02519934	-0.02670214	-0.02422534	-0.02655608	-0.02834660	-0.03114756	-0.03149085	-0.02922336	-0.03079034	-0.03077220	-0.03259733	-0.03447000	-0.03411042	-0.03182884	-0.03364164	-0.03524919	-0.03471581	-0.03560652	-0.03467558	-0.03466340	-0.03482614	-0.03548039	-0.03635364	-0.03587032	-0.03566710	-0.03713355	-0.03508356	-0.03481347	-0.03509462	-0.03560495	-0.03461620	-0.03628740	-0.03280893	-0.03476019	-0.03326557	-0.03501529	-0.03190305	-0.03244224	-0.03365523	-0.03155171	-0.03228271	-0.03224313	-0.03226337	-0.03089630	-0.02911152	-0.02985186	-0.02953527	-0.02712987	-0.02846860	-0.02680495	-0.02752905	-0.02768134	-0.02686494	-0.02745627	-0.02623844	-0.02679385	-0.02582527	-0.02453193	-0.02411476	-0.02351974	-0.02330789	-0.01928706	-0.02115098	-0.02109482	-0.02043944	-0.01913150	-0.01710645	-0.01646913	-0.01711592	-0.01654097	-0.01478016	-0.01621244	-0.01410068	-0.01438603	-0.01354303	-0.01305568	-0.01359866	-0.01186684	-0.01175019	-0.01180925	-0.01033468	-0.00847747	-0.00752387	-0.00618203	-0.00478971	-0.00438945	-0.00314723	-0.00137499	-0.00130857	0.00026574	-0.00002693	0.00017843	-0.00055697	0.00041812	0.00053350	0.00172947	0.00086723	0.00142455	0.00233104	0.00283610	0.00305449	0.00363758	0.00594531	0.00698000	0.00607957	0.00739149	0.00683365	0.00769912	0.00739066	0.00870964	0.00715012	0.00797073	0.00844515	0.00639103	0.00624220	0.00482280	0.00536938	0.00424647	0.00371262	0.00422936	0.00304370	0.00306027	0.00370957	0.00233235	0.00257925	0.00264199	0.00220321	0.00142386	0.00175885	0.00083716	0.00174671	0.00175313	0.00172059	0.00165033	0.00122101	0.00114809	0.00084014	-0.00039788	0.00017593	-0.00011872	-0.00111569	0.00018419	-0.00187063	-0.00222783	-0.00226206	-0.00212663	-0.00328271	-0.00270821	-0.00265655	-0.00362008	-0.00238386	-0.00334364	-0.00368093	-0.00393829	-0.00367461	-0.00386931	-0.00308486	-0.00330335	-0.00253455	-0.00293269	-0.00246977	-0.00244667	-0.00157924	-0.00168392	-0.00177616	-0.00063531	-0.00166948	-0.00134091	-0.00181925	-0.00072678	-0.00059832	-0.00068628	-0.00092832	-0.00130549	-0.00010252	-0.00016597	-0.00030444	0.00067912	-0.00104623	0.00037778	-0.00124196	0.00075821	0.00051250	-0.00073254	0.00094818	0.00131130	-0.00004102	-0.00125761	0.00004488	0.00068051	0.00087482	-0.00015800	-0.00097660	-0.00078146	0.00112708	-0.00068691	-0.00177621	-0.00024100	-0.00028694	0.00012186	0.00015304	0.00043453	-0.00052852	-0.00082079	-0.00217807	-0.00083152	0.00002460	0.00014655	0.00210287	0.00019402	-0.00067232	0.00010290	0.00004468	-0.00012072	0.00220012	0.00027634	-0.00034215	0.00075147	0.00027081	-0.00245513	-0.00016014	-0.00025823	-0.00121375	-0.00211695	-0.00187233	-0.00110252	0.00085639	-0.00022905	-0.00380663	-0.00118712	0.00090702	0.00145158	-0.00022214	-0.00308702	0.00100615	-0.00369480	0.00060370	0.00229236	0.00080651	-0.00132844	0.00046489	-0.00107352	-0.00096123	-0.00071121	-0.00043863	0.00122260	-0.00179878	0.00201055	-0.00132359	0.00080632	-0.00090391	0.00030803	-0.00000988	0.00095942	0.00133807	-0.00022314	-0.00134847	0.00164804	0.00112679	-0.00002241	-0.00249164	0.00153434	-0.00091442	-0.00550531	-0.00269788	0.00063657	-0.00018941	-0.00126565	-0.00157951	0.00082836	-0.00126433	-0.00089630	-0.00149051	0.00022494	-0.00071546	-0.00213588	-0.00180887	0.00115576	0.00349672	-0.00028987	-0.00178163	0.00073143	-0.00015937	-0.00197524	-0.00107400	-0.00221003	-0.00137718	-0.00124488	-0.00071475	-0.00094512	0.00004815	0.00083635	0.00027352	0.00012577	0.00074995	-0.00180966	-0.00026695	-0.00007729	0.00131307	-0.00033584	-0.00138544	0.00075611	-0.00005872	-0.00086433	-0.00067984	-0.00078337	0.00022846	-0.00117109	-0.00020278	-0.00027317	-0.00103125	-0.00031926	0.00016393	0.00008096	-0.00040018	-0.00038692	-0.00073956	-0.00029400	-0.00013080	-0.00011287	-0.00032254	-0.00002844	0.00084643	-0.00023341	0.00009455	-0.00015534	0.00027856	-0.00143764	0.00023583	-0.00006047	-0.00001786	-0.00010306	-0.00076125	-0.00037339	-0.00031537	-0.00089384	-0.00071716	0.00048598	0.00037390	-0.00058520	-0.00012116	0.00056449	0.00011316	0.00008742	0.00034484	0.00019646	0.00037319	0.00059160	-0.00020928	0.00056766	-0.00028943	-0.00017417	-0.00014622	0.00026698	0.00017699	0.00010698	0.00036556	0.00050624	-0.00015783	0.00011491	0.00035398	0.00018700	0.00025891	0.00024364	-0.00014291	0.00022513	-0.00009098	0.00019758	-0.00034008	0.00004861	-0.00009870	0.00025651	0.00005431	0.00035065	0.00017288	0.00002826	0.00010105	0.10681099
0.2498	-0.00193231	-21.47483647	0.09705535	-21.47483647	-0.14733879	1.01326752	-0.12764515	1.38985217	-21.47483647	-0.22863215	0.61151034	0.31344676	-0.32351068	-1.35462105	-21.47483647	0.54630685	0.03313851	-21.47483647	0.06558818	0.09912117	-0.28472392	-21.47483647	0.13396144	-0.71208352	-1.28773546	-0.05726438	0.10978931	-21.47483647	0.31213850	-21.47483647	0.52011240	-0.03560934	-0.95018910	0.34574044	-21.47483647	0.04292256	-0.08048301	-0.47944074	0.01512484	0.12838624	0.03612678	0.04638887	0.02137038	0.01439700	-0.01706235	0.01857663	0.01493842	0.02962669	0.03544542	0.00353283	0.00664032	0.01526795	0.02566061	0.01196615	0.02044610	0.01504406	0.01628860	0.01387778	0.01890789	0.01363713	0.01578216	0.01691623	0.01549562	0.01409850	0.01520589	0.01596086	0.01685513	0.01488433	0.01522344	0.01278969	0.01344385	0.01369973	0.01360908	0.01967423	0.01209092	0.01286099	0.01510276	0.01316818	0.01524722	0.01769812	0.01061215	0.00466727	0.01504844	0.02015812	0.01300975	0.01738849	0.00578062	0.01834621	0.01603174	0.01944271	0.00420568	0.02065552	0.02530989	0.01180602	0.01991648	0.01486086	0.02124115	0.02055241	0.01531168	0.02149766	0.01587697	0.01319378	0.01857632	0.01633311	0.00683284	0.00572116	0.00628013	0.00739617	0.00010839	0.01116073	0.00642909	0.00977193	0.00045832	0.01035922	0.00060447	-0.00306484	-0.00610040	-0.01015924	-0.00846323	-0.00839811	-0.01051675	-0.00370140	-0.01615360	-0.01268012	-0.01443291	-0.01411992	-0.01429956	-0.01644307	-0.01932822	-0.02124942	-0.02205398	-0.01996216	-0.02307393	-0.02209687	-0.02485183	-0.02735990	-0.02540463	-0.02646735	-0.02829671	-0.02973301	-0.03105149	-0.03065394	-0.03171469	-0.03164659	-0.03519102	-0.03562809	-0.03443056	-0.03215881	-0.03392111	-0.03419659	-0.03532687	-0.03687683	-0.03521432	-0.03581588	-0.03608610	-0.03511711	-0.03618743	-0.03722068	-0.03634489	-0.03702229	-0.03684554	-0.03657088	-0.03614141	-0.03614572	-0.03540578	-0.03436087	-0.03455817	-0.03549021	-0.03336723	-0.03662100	-0.03346286	-0.03266459	-0.03204709	-0.03064579	-0.03287075	-0.03194060	-0.03197394	-0.03157498	-0.03116086	-0.03161699	-0.03068541	-0.03022284	-0.02923938	-0.02814904	-0.02797573	-0.02663375	-0.02802503	-0.02580097	-0.02769735	-0.02669496	-0.02640619	-0.02538581	-0.02482632	-0.02518762	-0.02336663	-0.02122079	-0.02075170	-0.01893087	-0.02022071	-0.01943670	-0.01835639	-0.01830160	-0.01874898	-0.01409488	-0.01568072	-0.01434616	-0.01271275	-0.01346147	-0.01062900	-0.01014298	-0.01099942	-0.00904556	-0.01100532	-0.01159017	-0.01022129	-0.00956189	-0.00847318	-0.00746487	-0.00742537	-0.00750350	-0.00630072	-0.00452471	-0.00409226	-0.00285232	-0.00157469	-0.00060681	-0.00050913	0.00037177	0.00053724	0.00167341	0.00217200	0.00248789	0.00260942	0.00160771	0.00277244	0.00225803	0.00312953	0.00302650	0.00308526	0.00370904	0.00452488	0.00586898	0.00544263	0.00704965	0.00582709	0.00569832	0.00883696	0.00921172	0.00801412	0.00901780	0.00812211	0.00807990	0.00719781	0.00647980	0.00619389	0.00776250	0.00620632	0.00497058	0.00551209	0.00478083	0.00458600	0.00380751	0.00422282	0.00319232	0.00229245	0.00327144	0.00250810	0.00255743	0.00241122	0.00201041	0.00221360	0.00191530	0.00137526	0.00196005	0.00133722	0.00239011	0.00114343	0.00130591	0.00123604	0.00139340	0.00059813	0.00093502	0.00068881	0.00011944	0.00012241	-0.00004482	-0.00142585	-0.00147029	-0.00077994	-0.00158684	-0.00163362	-0.00298520	-0.00275924	-0.00308148	-0.00252925	-0.00233280	-0.00239681	-0.00390209	-0.00278787	-0.00212744	-0.00318584	-0.00339622	-0.00321046	-0.00227463	-0.00278341	-0.00221313	-0.00258562	-0.00260533	-0.00137232	-0.00181568	-0.00112405	-0.00092282	-0.00118646	-0.00121526	-0.00114035	-0.00092952	-0.00064506	0.00098465	0.00004121	0.00061014	-0.00077318	-0.00017572	-0.00095723	0.00063130	-0.00019803	0.00124427	0.00026743	-0.00143848	0.00086440	0.00011268	-0.00152716	0.00113891	-0.00005501	0.00219440	-0.00017465	0.00078128	0.00021801	-0.00095302	-0.00090915	0.00041611	0.00008831	0.00011092	0.00145050	0.00192112	-0.00066353	0.00072399	-0.00039724	0.00222893	0.00109010	0.00013179	-0.00072196	0.00017062	0.00110654	-0.00243688	0.00044004	0.00082070	0.00022630	-0.00234372	0.00007463	0.00181111	0.00100532	-0.00223306	-0.00439129	0.00026608	0.00026773	0.00126221	-0.00233662	-0.00161383	0.00179466	-0.00142005	0.00199244	0.00198282	-0.00012889	0.00019808	0.00276014	0.00095583	0.00002696	-0.00009914	0.00016488	0.00012946	-0.00120984	0.00005676	0.00032426	0.00316154	0.00359146	0.00260047	0.00205903	0.00202930	0.00340141	-0.00068583	-0.00077648	0.00232794	-0.00003787	0.00168755	-0.00246130	0.00143534	0.00042429	-0.00089958	0.00282283	-0.00173564	0.00127309	-0.00060857	-0.00071027	-0.00128679	-0.00049579	0.00016153	-0.00230110	0.00047530	-0.00087121	0.00034858	-0.00100909	0.00093303	0.00171488	0.00143403	-0.00135587	0.00003984	0.00151676	-0.00017570	0.00074265	-0.00020902	0.00086574	0.00043299	-0.00097372	0.00010677	-0.00047090	-0.00007617	0.00027622	0.00210841	0.00160182	0.00008011	0.00043480	0.00073078	0.00168432	0.00004694	0.00034483	-0.00083691	-0.00092106	-0.00104247	-0.00048355	0.00039121	-0.00005012	-0.00048198	0.00007124	-0.00005133	-0.00103507	0.00016916	-0.00013821	0.00038747	-0.00006896	-0.00028770	-0.00043782	-0.00043174	-0.00039438	-0.00020649	-0.00041863	-0.00046421	-0.00008510	-0.00043356	-0.00032305	0.00070997	-0.00001630	-0.00080817	-0.00113954	0.00104482	0.00049922	-0.00011832	0.00024740	-0.00022176	-0.00025199	0.00058979	0.00012457	0.00012911	0.00084828	-0.00028280	0.00007910	-0.00021191	-0.00037041	0.00035575	0.00088334	0.00008646	0.00059748	0.00014172	-0.00022661	0.00056681	0.00002053	0.00004455	-0.00024865	0.00053992	-0.00034210	-0.00010483	-0.00011081	0.00022606	-0.00033478	0.00004202	0.00024882	0.00006439	0.00013765	0.00041911	0.00010031	0.00041714	0.00011007	0.00031430	0.00019159	-0.00008919	-0.00019420	-0.00017020	0.00022748	0.00001040	0.00046664	0.00029350	0.00050730	-0.22537832
0.2998	0.43109870	-21.47483647	0.40545300	-0.54256114	-0.27756965	-21.47483647	4.59497833	-0.19252829	0.07544985	-21.47483647	-21.47483647	-0.45280196	0.11504374	-21.47483647	-21.47483647	0.03630087	-0.03211124	1.04014695	0.89654732	0.11429983	0.60090131	-21.47483647	0.20230907	1.25922072	-1.30392087	-21.47483647	-21.47483647	-21.47483647	1.46178901	-21.47483647	-21.47483647	-0.49258316	0.40850473	-1.06801942	-0.57930678	0.67576650	-0.33120565	-0.35943769	-0.04470531	0.10987940	-0.01999503	0.05288986	-0.01405785	0.02888641	0.00422950	-0.00903145	0.02277955	0.02270363	0.03784000	0.00454046	0.01742504	0.01768747	0.01951034	0.01322394	0.01886194	0.01473102	0.01915523	0.01867117	0.02201878	0.01594544	0.01894275	0.01518292	0.01523680	0.01490736	0.01207045	0.01317937	0.01622777	0.01551135	0.01487474	0.01340637	0.01344372	0.01166857	0.01353966	0.01593754	0.01265292	0.01554197	0.01652800	0.01169146	0.01104187	0.01840710	0.00898263	0.01399280	0.01471093	0.01631679	0.02051740	0.01833847	0.00310460	0.01482902	0.01597072	0.00209592	0.00998867	0.02634899	0.01460363	0.01086644	0.01645592	0.01822539	0.02060113	0.01417861	0.01234995	0.01750198	0.01928424	0.01877470	0.02125550	0.01939773	0.00665268	0.00985134	0.00882407	0.00987431	0.00339701	0.01452976	0.00346822	0.00580768	0.00018804	0.01162238	0.00159854	-0.00461187	-0.00715492	-0.00825019	-0.00986082	-0.00634405	-0.00824350	-0.00552478	-0.01550454	-0.01339145	-0.01619653	-0.01384194	-0.01477141	-0.01564678	-0.01899012	-0.02318128	-0.02238307	-0.01989348	-0.02494685	-0.02409948	-0.02559494	-0.02613205	-0.02451665	-0.02767315	-0.02778412	-0.02941932	-0.03163171	-0.02960771	-0.03117817	-0.03168604	-0.03404454	-0.03684455	-0.03562709	-0.03427353	-0.03448809	-0.03478461	-0.03466138	-0.03748566	-0.03595947	-0.03674966	-0.03631406	-0.03608964	-0.03798073	-0.03733393	-0.03769561	-0.03707450	-0.03756252	-0.03687726	-0.03647375	-0.03638929	-0.03540429	-0.03493794	-0.03513415	-0.03599399	-0.03444590	-0.03680256	-0.03284960	-0.03368189	-0.03288790	-0.03054953	-0.03325434	-0.03212686	-0.03259526	-0.03169149	-0.03138377	-0.03153296	-0.03049552	-0.03044084	-0.02933259	-0.02812131	-0.02777256	-0.02559727	-0.02803697	-0.02686253	-0.02810982	-0.02773309	-0.02602619	-0.02476973	-0.02483449	-0.02668671	-0.02392844	-0.02157534	-0.02066488	-0.01921315	-0.02061925	-0.02021963	-0.01828205	-0.01848942	-0.01767402	-0.01516064	-0.01603375	-0.01593313	-0.01384668	-0.01501414	-0.01070852	-0.01025495	-0.01154565	-0.00928315	-0.01057253	-0.00861042	-0.00815404	-0.00776642	-0.00664244	-0.00613219	-0.00567263	-0.00709911	-0.00625881	-0.00467514	-0.00528856	-0.00450627	-0.00523369	-0.00441205	-0.00442159	-0.00280019	-0.00289613	-0.00050491	-0.00016675	0.00206423	0.00247777	0.00238688	0.00334791	0.00408222	0.00489462	0.00363418	0.00489056	0.00462466	0.00457658	0.00594645	0.00519458	0.00431531	0.00364057	0.00428871	0.00548200	0.00559748	0.00442517	0.00577409	0.00563799	0.00555657	0.00622573	0.00642871	0.00622599	0.00783260	0.00777729	0.00773648	0.00875580	0.00773135	0.00845177	0.00816170	0.00775952	0.00627314	0.00529971	0.00603093	0.00543862	0.00505728	0.00466313	0.00436342	0.00379996	0.00257745	0.00325412	0.00209663	0.00260856	0.00281102	0.00192407	0.00076558	0.00113181	0.00129539	0.00090633	0.00209814	0.00173089	0.00139504	0.00161379	0.00199155	0.00123173	0.00087716	0.00094097	0.00113512	0.00121907	0.00121442	0.00030167	0.00038122	-0.00004146	0.00050401	0.00008600	-0.00064233	-0.00064686	-0.00118735	-0.00132379	-0.00160420	-0.00221387	-0.00249281	-0.00329703	-0.00321946	-0.00200474	-0.00378886	-0.00256167	-0.00270818	-0.00380627	-0.00262120	-0.00340677	-0.00303838	-0.00221807	-0.00276597	-0.00149083	-0.00147075	-0.00230726	-0.00211784	-0.00200662	-0.00257955	-0.00217957	-0.00169463	-0.00179182	-0.00042835	-0.00144296	-0.00181946	0.00073794	-0.00163950	-0.00334614	0.00068497	-0.00103656	0.00075916	0.00047998	-0.00140256	0.00035061	-0.00205158	-0.00047650	0.00083822	0.00015472	-0.00002353	0.00179042	0.00136805	-0.00072346	0.00133265	0.00094071	-0.00013933	0.00002466	-0.00036644	-0.00005949	-0.00010341	0.00071946	-0.00119410	0.00113623	0.00041300	-0.00067815	-0.00206163	-0.00098738	-0.00156516	0.00047167	-0.00077235	-0.00511267	0.00096784	0.00057588	-0.00054762	0.00026854	-0.00287849	0.00223223	-0.00196098	0.00019145	0.00011340	0.00058175	-0.00178987	0.00019894	0.00011702	0.00058210	0.00020286	0.00078318	0.00031833	-0.00228256	-0.00036966	-0.00055950	0.00246369	0.00110063	0.00060802	0.00216271	0.00057697	0.00052206	-0.00235561	-0.00002359	0.00091760	0.00157240	0.00147583	0.00040413	0.00169513	0.00007488	-0.00246788	0.00079162	-0.00134631	-0.00202055	-0.00087539	-0.00112762	-0.00013529	-0.00018122	-0.00108859	-0.00105250	0.00193673	-0.00033566	-0.00002678	-0.00052356	-0.00047007	0.00266327	-0.00063114	-0.00005922	-0.00075767	-0.00089665	0.00049641	0.00079624	-0.00237367	0.00127501	-0.00133132	-0.00174911	-0.00181664	0.00001499	-0.00057604	-0.00013215	0.00125021	0.00022626	-0.00033517	-0.00009306	0.00061964	0.00127670	-0.00016072	0.00011447	-0.00015504	-0.00051221	-0.00080555	-0.00039893	-0.00000327	-0.00028512	-0.00071865	-0.00010809	-0.00002210	-0.00127178	-0.00065294	-0.00058947	-0.00022132	0.00021783	-0.00149824	-0.00092983	-0.00013764	-0.00068408	0.00010564	-0.00019959	-0.00023223	-0.00010062	-0.00024815	-0.00070472	-0.00083176	-0.00008510	-0.00118401	-0.00017419	0.00040264	-0.00096897	-0.00054475	-0.00088906	-0.00013255	-0.00085868	-0.00063837	-0.00068091	-0.00038122	-0.00014772	-0.00048769	-0.00012484	0.00013986	-0.00084420	-0.00000613	-0.00043670	-0.00014868	0.00009492	0.00004480	-0.00048215	0.00050068	0.00032767	-0.00040227	-0.00032584	0.00001770	-0.00021693	0.00016768	0.00019092	0.00029182	-0.00027986	0.00025197	0.00035427	0.00019894	0.00028656	-0.00038714	-0.00009269	0.00019129	-0.00015858	0.00033462	0.00031494	-0.00027602	0.00009787	-0.00002928	0.00033102	0.00013371	0.00016484	-0.00001379	0.00006517	-0.45249878
0.3498	-0.12096868	0.43203945	-0.43891230	0.45914004	0.31125081	-21.47483647	0.34913456	-21.47483647	0.80897021	-0.21931644	-0.04571412	-0.15929194	0.69528196	2.08301705	-21.47483647	0.03397043	-21.47483647	0.12896860	0.96640843	-21.47483647	0.44660582	-2.32590652	0.94478071	0.72768050	-0.89686573	-21.47483647	-21.47483647	-21.47483647	-0.01625166	-0.80160618	-21.47483647	-0.82842958	0.06801706	0.19770500	-0.19493842	0.15804223	0.43965323	-0.02864115	0.00197408	0.05191295	-0.04715626	0.02548169	-0.00910814	0.02963774	-0.03670244	-0.01416250	0.00503259	0.03849490	0.04541499	0.01505295	0.01508276	0.01431277	0.01853197	0.01642086	0.02042689	0.01038316	0.01615893	0.01474079	0.01430194	0.01554683	0.01731365	0.01694707	0.01663391	0.01188965	0.01609480	0.01149490	0.01741372	0.01612125	0.01273125	0.01429684	0.01142150	0.01249878	0.01402080	0.01549449	0.01110953	0.01474380	0.01474661	0.01298588	0.01475945	0.01773547	0.01128775	0.01009640	0.01816958	0.01279939	0.01165441	0.01697361	0.01553801	0.01906548	0.01755621	0.01251011	0.00258270	0.01763881	0.01628146	0.01301445	0.01998883	0.00846405	0.01658013	0.01897034	0.01531479	0.02157726	0.01771445	0.01601746	0.01798262	0.01718692	0.00456395	0.00596956	-0.00054641	-0.00008415	-0.00064499	0.00653516	-0.00369222	0.00067423	-0.00581701	0.00247157	-0.01029402	-0.01180630	-0.01354889	-0.01472431	-0.01439687	-0.01392013	-0.01745539	-0.00973530	-0.02054910	-0.01784017	-0.01812332	-0.01777105	-0.01753259	-0.01831562	-0.01872654	-0.02190724	-0.02261418	-0.02032251	-0.02623661	-0.02310707	-0.02558289	-0.02654801	-0.02535547	-0.02811356	-0.02929330	-0.03083157	-0.03123664	-0.03084524	-0.03218675	-0.03068481	-0.03425395	-0.03654870	-0.03519315	-0.03425615	-0.03411556	-0.03483575	-0.03629408	-0.03798492	-0.03576888	-0.03765118	-0.03645025	-0.03593639	-0.03726001	-0.03717487	-0.03723992	-0.03827067	-0.03774617	-0.03756693	-0.03716050	-0.03825346	-0.03573485	-0.03593144	-0.03459417	-0.03612756	-0.03369083	-0.03709402	-0.03334013	-0.03390095	-0.03381737	-0.03326571	-0.03398854	-0.03266247	-0.03286319	-0.03315851	-0.03131100	-0.03266952	-0.03032016	-0.03048541	-0.02948725	-0.02987115	-0.02882516	-0.02767133	-0.02881998	-0.02631795	-0.02759638	-0.02658748	-0.02624612	-0.02567812	-0.02604629	-0.02613289	-0.02377011	-0.02240869	-0.02203688	-0.01925786	-0.02116894	-0.01988746	-0.01933130	-0.02041920	-0.01839951	-0.01635693	-0.01567204	-0.01505925	-0.01383426	-0.01458959	-0.01206886	-0.01224225	-0.01114392	-0.01052210	-0.00985423	-0.00891508	-0.00788199	-0.00713962	-0.00651315	-0.00524645	-0.00502712	-0.00495051	-0.00345429	-0.00449269	-0.00343433	-0.00265189	-0.00395308	-0.00362403	-0.00429140	-0.00308162	-0.00381981	-0.00304521	-0.00292867	-0.00183176	-0.00184320	-0.00090563	-0.00039069	0.00010831	0.00196261	0.00182194	0.00301545	0.00364336	0.00460285	0.00655705	0.00620217	0.00721573	0.00482016	0.00571491	0.00710577	0.00528108	0.00513360	0.00550994	0.00579142	0.00557246	0.00401503	0.00395689	0.00457887	0.00449978	0.00435322	0.00631807	0.00587797	0.00515042	0.00690646	0.00616880	0.00719608	0.00752178	0.00562042	0.00724384	0.00755497	0.00726770	0.00911422	0.00767111	0.00742729	0.00745195	0.00716321	0.00574410	0.00614531	0.00653830	0.00432912	0.00444914	0.00389599	0.00354740	0.00226593	0.00336413	0.00196731	0.00197178	0.00166643	0.00097661	0.00081360	0.00026823	0.00130599	0.00077491	0.00099100	0.00053765	0.00053826	0.00064237	0.00143285	0.00042682	0.00168170	0.00086071	0.00007411	0.00092825	0.00196466	0.00061759	0.00049691	0.00149812	0.00124774	0.00104386	0.00094561	-0.00056052	0.00061290	0.00009415	0.00007106	-0.00077528	-0.00057525	-0.00065589	-0.00151607	-0.00128135	-0.00166224	-0.00210515	-0.00144295	-0.00174064	-0.00250166	-0.00346536	-0.00229409	-0.00183247	-0.00301986	-0.00266986	-0.00246150	-0.00367189	-0.00065674	-0.00202309	-0.00450864	-0.00309132	-0.00277962	-0.00157357	-0.00107308	-0.00221366	-0.00105565	-0.00399264	-0.00211680	0.00054719	-0.00082793	0.00165321	0.00032994	0.00133351	-0.00192510	-0.00000845	-0.00192477	0.00051537	-0.00051331	-0.00047800	-0.00030619	-0.00109521	0.00119259	-0.00217441	0.00145457	0.00159812	-0.00043023	-0.00177876	-0.00114970	-0.00086307	0.00123140	-0.00168766	-0.00102353	-0.00077594	0.00274468	0.00053611	0.00066671	-0.00181147	0.00191731	-0.00105516	0.00104631	0.00263345	0.00177233	-0.00040253	0.00185182	-0.00075522	-0.00191521	0.00022240	0.00136002	0.00062913	-0.00059460	-0.00092368	-0.00060567	0.00151561	0.00135092	0.00010366	0.00097913	-0.00114344	0.00017593	-0.00111618	0.00027624	0.00305412	0.00104938	0.00102150	-0.00220294	-0.00101111	0.00059248	-0.00261437	0.00265120	-0.00075598	0.00008664	0.00133611	-0.00135911	0.00036314	-0.00100596	-0.00306847	-0.00106569	0.00084701	0.00080751	-0.00083888	-0.00052653	0.00174430	0.00129055	-0.00010608	-0.00205954	-0.00007391	-0.00082550	-0.00059191	0.00052465	-0.00145802	0.00128153	-0.00146502	0.00090599	-0.00073657	-0.00048520	0.00089803	0.00027657	-0.00051078	0.00024931	-0.00005680	0.00010282	0.00067092	0.00083637	-0.00025075	-0.00054500	-0.00015517	-0.00006646	-0.00007616	-0.00068004	-0.00006197	0.00025677	-0.00086408	0.00018623	-0.00005311	-0.00046303	-0.00019657	0.00101568	-0.00001495	0.00002935	-0.00031866	-0.00058697	-0.00063850	0.00029980	0.00010945	-0.00039066	0.00041774	0.00097401	-0.00004996	-0.00093562	-0.00030643	-0.00021599	-0.00046427	-0.00075049	-0.00010460	0.00070399	-0.00058263	-0.00001057	-0.00028530	-0.00048219	-0.00083764	0.00012574	0.00046663	0.00049874	0.00012715	0.00040822	-0.00011410	0.00007026	-0.00016084	0.00052343	0.00107908	0.00073906	0.00039655	0.00003614	0.00042704	0.00000379	-0.00056487	0.00011363	0.00022179	-0.00009893	-0.00057646	0.00010112	0.00051414	-0.00017563	0.00007975	0.00018924	0.00027480	0.00027756	0.00004034	-0.00007321	0.00016757	-0.00002066	0.00034491	0.00036145	0.00013523	-0.00001088	-0.00006598	0.00006609	0.00032293	0.00068578	0.00009227	0.00017721	0.08663619
0.3998	-0.01875436	0.62879336	-0.49427590	1.36382055	-0.57136799	0.58174849	1.21062041	0.46109303	-0.21395285	0.28247213	-0.73651494	0.82456124	0.56104424	-1.17534947	-2.37024045	-21.47483647	-0.33322152	0.11105607	0.15573947	-21.47483647	-0.63153663	-21.47483647	0.80896461	-21.47483647	-0.90474480	-21.47483647	-21.47483647	-21.47483647	-1.32922125	-0.00910059	-0.79349801	-21.47483647	0.30677794	0.61974150	-1.22044301	-0.06212417	0.39149341	-0.14514371	0.03739912	0.03654158	-0.02557335	-0.02882467	0.03651925	0.00869343	-0.00637509	0.00273679	0.00680284	0.04035010	0.02786407	0.01877087	0.00813807	0.00525780	0.02170252	0.01271579	0.01928896	0.01422195	0.01877551	0.01329733	0.01875841	0.01369522	0.01423453	0.01592048	0.01435508	0.01373597	0.01262116	0.01104771	0.01982478	0.01804034	0.01364524	0.01462564	0.01320317	0.01291170	0.01547955	0.01402885	0.01335459	0.01374886	0.01422320	0.01367396	0.01570656	0.01716758	0.01175607	0.01513629	0.01257623	0.00507035	0.01391515	0.02073841	0.01408072	0.02153809	0.01485378	0.00660405	0.00940748	0.01733522	0.01749914	0.00951949	0.01619431	0.01785909	0.01859433	0.01912366	0.01493082	0.02014677	0.02065889	0.01521991	0.01629513	0.01829996	0.00998119	0.00856668	0.00914742	0.00580919	0.00556761	0.01116066	0.00638782	0.00984108	0.00324336	0.01067928	0.00311043	-0.00164439	-0.00413558	-0.00802007	-0.00451129	-0.00651298	-0.00815118	-0.00234290	-0.01030994	-0.01293528	-0.01268259	-0.01528483	-0.01486652	-0.01711323	-0.01901732	-0.02230938	-0.02194581	-0.01919089	-0.02533088	-0.02437675	-0.02584211	-0.02519834	-0.02490314	-0.02771490	-0.02822509	-0.03105203	-0.02999142	-0.02870631	-0.03155492	-0.03316099	-0.03309433	-0.03457042	-0.03570061	-0.03393077	-0.03427010	-0.03595670	-0.03624916	-0.03736239	-0.03624832	-0.03535769	-0.03705095	-0.03798664	-0.03799595	-0.03703547	-0.03830777	-0.03723297	-0.03645139	-0.03596116	-0.03612843	-0.03668560	-0.03674556	-0.03730472	-0.03459276	-0.03563361	-0.03480841	-0.03653163	-0.03372588	-0.03319398	-0.03522460	-0.03315518	-0.03400476	-0.03416345	-0.03345377	-0.03335272	-0.03185049	-0.03192322	-0.03073372	-0.02941929	-0.03084647	-0.02988466	-0.03005463	-0.03004550	-0.02736111	-0.02739279	-0.02838605	-0.03021725	-0.02728564	-0.02668832	-0.02551441	-0.02360804	-0.02411366	-0.02060597	-0.02340929	-0.02190059	-0.02075889	-0.02140631	-0.01746602	-0.01730465	-0.01853254	-0.01570246	-0.01724707	-0.01764787	-0.01415591	-0.01491053	-0.01131840	-0.01054675	-0.01116505	-0.01021363	-0.00997560	-0.01021583	-0.00803224	-0.00665079	-0.00700322	-0.00507391	-0.00571956	-0.00537354	-0.00424291	-0.00359112	-0.00285124	-0.00193302	-0.00262679	-0.00213099	-0.00177001	-0.00119311	-0.00075502	-0.00112458	-0.00048593	-0.00062583	-0.00019881	-0.00026007	-0.00054129	-0.00037828	0.00018466	0.00065886	0.00023248	0.00163742	0.00168489	0.00180620	0.00278423	0.00372613	0.00388049	0.00553771	0.00592769	0.00634009	0.00611062	0.00694178	0.00698521	0.00680557	0.00812845	0.00771955	0.00634156	0.00753243	0.00648012	0.00494743	0.00603454	0.00554901	0.00612980	0.00524773	0.00558864	0.00452209	0.00484043	0.00544846	0.00602416	0.00706793	0.00635586	0.00734222	0.00732609	0.00621316	0.00785340	0.00808794	0.00782869	0.00960557	0.00704288	0.00668689	0.00718361	0.00692966	0.00691042	0.00605817	0.00638912	0.00611879	0.00663313	0.00575894	0.00526640	0.00351723	0.00449258	0.00260253	0.00311374	0.00251597	0.00152742	0.00199037	0.00188307	0.00142147	0.00122102	0.00029384	0.00006317	0.00196740	0.00118509	0.00045242	0.00008421	0.00066566	0.00135631	0.00011929	0.00017759	-0.00021250	0.00189253	0.00074709	0.00076711	0.00242004	0.00243754	0.00095508	0.00159193	0.00165532	0.00141406	0.00093976	0.00147710	0.00235573	-0.00003812	0.00020862	0.00027357	0.00147277	-0.00117823	-0.00000661	-0.00090900	-0.00154962	0.00012014	-0.00037299	-0.00247775	-0.00173990	-0.00166390	-0.00189615	-0.00060885	-0.00144943	-0.00228450	-0.00334190	-0.00236387	-0.00185652	-0.00070721	-0.00120182	-0.00064305	-0.00079195	-0.00259552	-0.00101584	-0.00296754	0.00156016	-0.00198356	-0.00176702	-0.00286870	-0.00029194	-0.00123687	-0.00293226	-0.00129321	-0.00144333	-0.00059007	-0.00311549	-0.00019126	-0.00065524	0.00272386	-0.00247027	-0.00500292	0.00114241	0.00164010	0.00001835	-0.00250906	-0.00284303	-0.00048252	-0.00291362	-0.00138522	0.00178986	0.00050425	0.00093199	0.00028601	0.00153082	0.00065430	0.00275042	-0.00012887	0.00006413	-0.00078931	0.00225198	-0.00100716	0.00207061	0.00092811	0.00288940	0.00225955	0.00074829	0.00234584	-0.00138158	-0.00071118	0.00198265	0.00054334	0.00044846	-0.00140970	0.00056750	0.00103917	-0.00249648	0.00074188	0.00008531	-0.00073543	-0.00103663	-0.00114365	0.00117351	-0.00086556	-0.00287976	-0.00268332	0.00132159	-0.00090390	0.00004285	0.00043757	0.00147120	0.00115672	0.00052976	0.00003139	-0.00050381	-0.00005948	0.00083440	-0.00134244	-0.00247847	0.00198653	-0.00071167	-0.00034032	-0.00053050	0.00063672	0.00086690	-0.00092428	0.00087293	0.00064842	-0.00013636	0.00039840	0.00016848	0.00000659	0.00037264	-0.00033407	-0.00004536	0.00012532	-0.00023678	-0.00026989	0.00040772	0.00058647	-0.00014368	-0.00037281	0.00046837	-0.00135157	-0.00030136	0.00033083	-0.00018529	0.00027061	0.00026242	-0.00106325	0.00037098	-0.00005969	0.00008150	-0.00029505	-0.00058026	0.00003590	0.00022917	-0.00002761	0.00012639	-0.00003179	-0.00018532	-0.00011566	0.00077619	0.00023759	-0.00070012	-0.00011484	0.00039491	-0.00085197	-0.00026644	-0.00020446	0.00077338	-0.00013027	0.00082932	0.00056000	-0.00013772	-0.00063743	0.00030189	0.00055858	0.00077219	0.00066123	0.00008435	-0.00040896	0.00024712	0.00017396	-0.00046240	-0.00009651	0.00078477	0.00001722	0.00009666	0.00008869	0.00067312	-0.00047395	0.00075777	0.00023422	0.00044883	0.00038194	0.00016704	0.00007975	0.00025930	0.00027951	0.00020065	-0.00006446	0.00012101	-0.00012738	0.00010678	0.00024131	0.00034028	0.00023864	0.00042679	0.00014571	0.67524453
0.4498	0.34107633	0.24373627	-0.41424980	-0.45189528	-21.47483647	0.76349366	0.97574880	-0.58392417	0.22723810	-21.47483647	0.78007782	0.09117994	-21.47483647	-0.81712995	-0.56203738	-0.78862399	-0.02582789	0.48494746	0.54779329	-21.47483647	-0.08791812	-0.39249212	-0.24261494	-21.47483647	0.75946727	-21.47483647	-21.47483647	0.67399657	0.01568271	-21.47483647	-0.03261787	-0.05756113	0.15049939	-1.24594927	-0.07939476	-0.36250399	-0.10482871	-0.19780582	-0.16457432	-0.05583759	-0.07845517	0.00268565	0.02848673	0.05338281	-0.00707077	0.01154555	0.00746592	0.02845678	0.03002126	0.00296979	0.00378804	0.01179200	0.02231827	0.01390731	0.02221686	0.01944943	0.01545003	0.01415268	0.01510503	0.01575833	0.01765931	0.01240752	0.01296915	0.01318355	0.01316379	0.01248239	0.01803141	0.01851355	0.01204665	0.01247501	0.01283643	0.01284137	0.01258747	0.01563337	0.01178969	0.01283397	0.01364942	0.01211314	0.01161275	0.01870955	0.01380774	0.01081180	0.01228527	0.01264426	0.01700565	0.01516074	0.00879532	0.01964040	0.02085939	0.00418360	0.00758552	0.02395163	0.01780479	0.01584636	0.01923250	0.01968609	0.01617634	0.02062534	0.01368328	0.02217013	0.01336543	0.01756384	0.01702181	0.01824955	0.01876537	0.01678696	0.01221066	0.01369580	0.00513261	0.01477787	0.00911638	0.00759407	0.00273536	0.01307434	0.00238048	0.00164964	-0.00535704	-0.00820569	-0.00806698	-0.00613564	-0.00722857	-0.00272843	-0.01178095	-0.01223202	-0.01119080	-0.01229288	-0.01206927	-0.01518038	-0.01651507	-0.02258971	-0.01999437	-0.02082947	-0.02379851	-0.02259954	-0.02701675	-0.02628614	-0.02356882	-0.02603253	-0.02738001	-0.02956528	-0.03164995	-0.02950990	-0.03189179	-0.03075293	-0.03420056	-0.03597618	-0.03496396	-0.03303721	-0.03348124	-0.03465578	-0.03374871	-0.03615860	-0.03537503	-0.03507038	-0.03578825	-0.03542402	-0.03716286	-0.03664790	-0.03715310	-0.03762200	-0.03706081	-0.03693907	-0.03569646	-0.03618959	-0.03528689	-0.03473124	-0.03399919	-0.03604222	-0.03328156	-0.03725364	-0.03352818	-0.03404234	-0.03312863	-0.03032430	-0.03295251	-0.03244791	-0.03241263	-0.03297600	-0.03108369	-0.03135551	-0.03033098	-0.02929153	-0.02965806	-0.02783667	-0.02927668	-0.02658518	-0.02833022	-0.02680249	-0.02886880	-0.02928253	-0.02678039	-0.02611951	-0.02473780	-0.02578247	-0.02400092	-0.02223102	-0.02251414	-0.01946150	-0.02138176	-0.02085201	-0.01917979	-0.01916934	-0.01884647	-0.01508693	-0.01704175	-0.01554608	-0.01301864	-0.01428174	-0.01105400	-0.01064026	-0.01152235	-0.01002550	-0.01019328	-0.00931422	-0.00807167	-0.00806186	-0.00698141	-0.00541526	-0.00500855	-0.00515473	-0.00479387	-0.00370237	-0.00262870	-0.00185391	-0.00244282	-0.00207519	-0.00246116	-0.00168945	-0.00148324	0.00003978	0.00005299	0.00081642	0.00096558	0.00097488	0.00109058	0.00131980	0.00222674	0.00176712	0.00118727	0.00125423	0.00086734	0.00179554	0.00128170	0.00177011	0.00101544	0.00150740	0.00316939	0.00271070	0.00289831	0.00372943	0.00383477	0.00422550	0.00531073	0.00557630	0.00583647	0.00768473	0.00649866	0.00732663	0.00775072	0.00777051	0.00735196	0.00735235	0.00741133	0.00671500	0.00628531	0.00588547	0.00590990	0.00596956	0.00653080	0.00658183	0.00553811	0.00562703	0.00579917	0.00558192	0.00603180	0.00721203	0.00577140	0.00625100	0.00683124	0.00656391	0.00617822	0.00759545	0.00711548	0.00613577	0.00725543	0.00715390	0.00701831	0.00607072	0.00640676	0.00698531	0.00618783	0.00607770	0.00625999	0.00514113	0.00612380	0.00585085	0.00480575	0.00415035	0.00399718	0.00447150	0.00269558	0.00254155	0.00191427	0.00245327	0.00118511	0.00147654	0.00085605	0.00001966	0.00013250	0.00149105	-0.00026470	0.00057082	0.00046745	0.00038657	-0.00043036	0.00054197	-0.00058624	0.00063219	-0.00017583	0.00041334	-0.00053165	0.00085882	0.00061270	0.00176846	0.00074762	0.00121534	0.00002887	0.00139038	0.00246482	0.00055583	-0.00141253	0.00165716	0.00188819	0.00116891	0.00191576	0.00086437	0.00051972	-0.00103583	-0.00174584	0.00053249	-0.00021436	0.00129665	0.00050530	0.00071504	-0.00232629	0.00103278	-0.00213490	0.00118378	-0.00135466	-0.00131238	-0.00132020	-0.00118656	-0.00054213	-0.00409383	-0.00175391	-0.00273919	-0.00345711	-0.00161719	-0.00271643	-0.00353753	-0.00059539	-0.00301061	-0.00797907	-0.00191988	-0.00103719	-0.00255608	-0.00330752	-0.00493728	-0.00018106	-0.00501551	-0.00167942	0.00011437	-0.00231617	0.00009560	-0.00146743	0.00131190	0.00002799	-0.00247387	-0.00127661	-0.00030688	-0.00256756	-0.00200678	-0.00132621	0.00096595	0.00041803	0.00118231	0.00078178	0.00040124	0.00088573	-0.00367049	-0.00129097	-0.00056349	-0.00033288	0.00058907	0.00076327	0.00016219	-0.00002462	-0.00283345	0.00046340	-0.00196505	-0.00264155	-0.00098276	-0.00203420	-0.00128906	-0.00174005	-0.00061092	-0.00126776	0.00084728	0.00006616	-0.00222502	0.00081924	0.00018196	0.00181509	-0.00035194	-0.00261121	-0.00037106	0.00042257	-0.00064349	0.00079864	-0.00257370	0.00108581	-0.00225141	-0.00083108	-0.00098987	-0.00059063	-0.00093202	0.00000281	0.00046770	0.00080722	0.00010527	0.00057511	-0.00009492	0.00036191	0.00052435	-0.00068981	-0.00043077	-0.00068837	-0.00128128	-0.00041871	-0.00122576	-0.00038998	-0.00053501	0.00005436	-0.00010260	-0.00067977	0.00078826	-0.00057075	-0.00060426	-0.00015655	-0.00005863	-0.00129013	-0.00046795	-0.00027922	-0.00084323	-0.00066508	-0.00006196	0.00008837	0.00024205	-0.00028211	-0.00129789	0.00023369	-0.00025730	-0.00124493	0.00059372	-0.00037376	-0.00042687	-0.00088391	-0.00040198	-0.00062711	-0.00073307	-0.00021190	-0.00043892	0.00045579	0.00012185	0.00033085	-0.00029526	-0.00023275	-0.00035708	0.00038452	0.00097457	0.00024894	-0.00029990	-0.00032871	-0.00009333	0.00004001	0.00007587	-0.00027169	0.00064837	-0.00069115	-0.00049713	-0.00004745	0.00070290	-0.00048359	-0.00049464	-0.00002511	0.00019744	0.00044760	0.00010767	0.00000618	0.00003277	-0.00023570	0.00004358	0.00030439	-0.00046689	0.00009384	0.00003670	-0.00001028	-0.00002356	0.00039575	0.00022945	-0.00009885	-1.38505912
0.4998	-21.47483647	-21.47483647	-0.07875242	-0.91001059	0.65055156	0.16347919	0.29426728	-0.06974891	1.43505859	0.64079863	-0.49898520	1.06030583	-0.65644634	-0.77412736	-0.94074726	-21.47483647	0.13893213	-21.47483647	0.21609857	-21.47483647	-0.78960079	-21.47483647	-21.47483647	-21.47483647	-1.19220683	-21.47483647	-21.47483647	0.40747193	-0.23921648	-21.47483647	-21.47483647	-0.15949102	0.07908430	-0.34099078	0.46119188	-0.64383876	-0.32301915	0.15643996	-0.06570755	0.01864343	0.08272690	0.02569367	0.01160966	0.02089747	-0.01807445	0.02550159	0.02743858	0.04170878	0.04893810	0.02366171	0.01205535	0.00032979	0.01967540	0.01074855	0.01356516	0.01898420	0.01122538	0.01601395	0.01968969	0.01337788	0.01582915	0.01604025	0.01381098	0.01563936	0.01157050	0.01386928	0.01717976	0.01734385	0.01466850	0.01377106	0.01143444	0.01103944	0.01412975	0.01759962	0.01098054	0.01555529	0.01442692	0.01362411	0.01234409	0.01514615	0.01253350	0.00848399	0.01743064	0.01882760	0.01269031	0.02358436	0.00218422	0.01970828	0.01573910	0.00655881	0.00192766	0.01346238	0.01721053	0.01377540	0.01784956	0.00961658	0.01944500	0.01835292	0.01239069	0.02361021	0.01650685	0.01509484	0.01739781	0.01457953	0.00760403	0.01060343	0.00606917	0.00693639	0.00275846	0.01401592	0.00313080	0.00919909	0.00319490	0.01204202	0.00456841	-0.00315058	-0.00751634	-0.00907326	-0.00832956	-0.00950668	-0.00828540	-0.00489994	-0.01615085	-0.01501749	-0.01312417	-0.01267644	-0.01392744	-0.01636156	-0.01718501	-0.02240437	-0.02180374	-0.02029914	-0.02498596	-0.02347815	-0.02575345	-0.02802221	-0.02552415	-0.02736828	-0.02996328	-0.03141578	-0.03062717	-0.03085481	-0.03130996	-0.03273091	-0.03437469	-0.03688373	-0.03592285	-0.03346990	-0.03339319	-0.03579817	-0.03512664	-0.03817717	-0.03617899	-0.03645810	-0.03704277	-0.03651066	-0.03815628	-0.03772741	-0.03807544	-0.03908722	-0.03779321	-0.03773867	-0.03610357	-0.03675066	-0.03700143	-0.03539347	-0.03480321	-0.03603449	-0.03413447	-0.03760850	-0.03428399	-0.03482665	-0.03419711	-0.03138652	-0.03378601	-0.03408205	-0.03416883	-0.03407183	-0.03210133	-0.03314525	-0.03213508	-0.03057580	-0.03186766	-0.02946668	-0.02945907	-0.02820961	-0.02950096	-0.02754195	-0.02813441	-0.03039763	-0.02741010	-0.02688302	-0.02683924	-0.02644258	-0.02423148	-0.02252969	-0.02312642	-0.02118741	-0.02172518	-0.02143794	-0.01948281	-0.01854739	-0.01924165	-0.01640505	-0.01801603	-0.01711352	-0.01398385	-0.01586482	-0.01174953	-0.01086409	-0.01212884	-0.00905171	-0.01120815	-0.00970755	-0.00897038	-0.00839038	-0.00651244	-0.00568251	-0.00531449	-0.00622189	-0.00443836	-0.00375498	-0.00259183	-0.00342596	-0.00267126	-0.00205307	-0.00169550	-0.00168147	-0.00134361	-0.00128250	0.00002773	0.00060791	0.00124375	0.00150201	0.00114716	0.00112854	0.00241693	0.00228384	0.00278421	0.00296616	0.00223901	0.00387241	0.00362554	0.00218756	0.00256884	0.00237566	0.00422804	0.00251967	0.00276813	0.00153486	0.00223972	0.00189255	0.00250099	0.00301814	0.00219111	0.00390151	0.00374374	0.00443417	0.00550270	0.00587196	0.00735619	0.00685553	0.00733716	0.00706731	0.00736773	0.00732421	0.00850498	0.00785661	0.00856968	0.00851970	0.00820797	0.00756141	0.00738213	0.00667365	0.00731591	0.00794427	0.00595623	0.00615408	0.00667876	0.00621196	0.00641647	0.00630929	0.00611128	0.00634033	0.00687108	0.00599020	0.00670120	0.00527635	0.00608644	0.00640202	0.00620451	0.00702658	0.00779606	0.00696530	0.00736172	0.00748396	0.00767063	0.00606272	0.00602307	0.00682978	0.00614452	0.00434104	0.00577834	0.00578622	0.00603250	0.00466881	0.00494002	0.00323905	0.00580853	0.00362017	0.00444296	0.00373180	0.00378548	0.00298131	0.00230337	0.00131326	0.00274564	0.00114883	0.00156124	0.00086821	-0.00032719	0.00072817	0.00022028	0.00062596	-0.00011414	0.00129960	-0.00216802	-0.00124001	0.00073990	-0.00056014	-0.00241614	0.00021695	0.00021133	0.00022802	0.00042743	-0.00082972	0.00080838	0.00031572	0.00014399	0.00156358	0.00180953	0.00084594	0.00246885	0.00306925	0.00102693	0.00055525	-0.00022803	0.00194892	0.00184784	0.00032713	0.00022332	0.00007589	0.00265617	0.00040255	0.00090563	0.00137977	0.00063159	-0.00137075	0.00073953	-0.00135427	0.00182401	-0.00002549	-0.00376167	0.00040258	0.00147391	-0.00067743	-0.00194304	-0.00319937	0.00167167	-0.00301453	-0.00029897	-0.00007983	-0.00131008	-0.00031142	-0.00049136	0.00062590	-0.00134694	-0.00170937	-0.00129799	0.00125930	-0.00373871	-0.00089962	-0.00286051	0.00137853	-0.00220267	0.00032974	-0.00092019	0.00035823	-0.00151341	-0.00396555	-0.00432014	-0.00143038	-0.00247865	-0.00113537	-0.00194034	-0.00040745	-0.00108003	-0.00305346	-0.00092147	0.00013837	-0.00097281	-0.00216502	-0.00301573	0.00072450	-0.00137961	0.00016508	-0.00108644	0.00229339	0.00008333	-0.00074370	-0.00110712	0.00256419	0.00037994	0.00122141	-0.00158416	-0.00177493	0.00047169	0.00032081	0.00015400	-0.00041501	0.00083619	0.00075187	-0.00069870	-0.00095838	0.00117570	-0.00010476	-0.00015709	0.00021268	-0.00036510	-0.00019451	0.00058115	0.00072578	0.00069667	-0.00011932	-0.00061797	0.00010783	0.00020106	-0.00003580	0.00008259	-0.00023678	-0.00068659	-0.00010204	-0.00025285	0.00005698	-0.00087628	-0.00055334	-0.00033055	-0.00105982	0.00031432	-0.00017309	0.00021220	-0.00030739	0.00035536	-0.00038761	-0.00063861	-0.00120203	0.00014261	0.00032024	-0.00111638	-0.00018924	-0.00022729	-0.00071264	-0.00072458	-0.00086089	-0.00016371	-0.00096765	-0.00063570	0.00028289	-0.00132853	-0.00044541	-0.00112348	-0.00060560	0.00028920	0.00026492	-0.00086269	-0.00019553	-0.00027748	0.00005473	0.00016668	0.00043505	0.00017391	-0.00000604	-0.00019001	0.00042614	-0.00000887	-0.00039500	-0.00027804	0.00038135	-0.00018248	-0.00015001	0.00022049	0.00029169	-0.00019672	-0.00010622	-0.00005920	0.00042450	-0.00034741	-0.00037213	-0.00014350	0.00029902	-0.00027186	0.00034964	0.00025854	-0.00020967	0.00014609	0.00046568	-0.00006462	0.00050551	0.00030092	0.00040971	0.00016187	-0.19896758
0.5498	0.84237540	0.71401346	-0.13739142	0.07118093	-21.47483647	0.43083908	0.11194537	-0.21006865	-0.02470648	-21.47483647	-0.36306421	-0.00807429	-0.59277354	-21.47483647	-21.47483647	-0.93804431	-21.47483647	-0.27042255	-21.47483647	1.22243941	-0.24060658	-21.47483647	-21.47483647	-21.47483647	0.13784354	-21.47483647	-21.47483647	-21.47483647	0.49813695	-0.90505463	-21.47483647	-21.47483647	0.48916475	0.71013081	0.00889907	-0.26970270	-0.17662100	-0.06659987	-0.01016816	0.06701122	-0.00208313	-0.04848482	0.02004669	-0.01251064	-0.02060897	-0.02651733	0.03082982	0.03072887	0.03699491	0.02486088	0.00703693	0.00798148	0.01791084	0.01590595	0.01310484	0.01936953	0.01734357	0.01362395	0.01549115	0.01423729	0.01634996	0.01465892	0.01965876	0.01024025	0.01500534	0.01321156	0.01742145	0.01483878	0.01579921	0.01120904	0.01481457	0.01329001	0.01703494	0.01673707	0.01156855	0.01334643	0.01338581	0.01406526	0.01222631	0.01525604	0.01206822	0.00512737	0.01514182	0.02047911	0.01281272	0.01228880	0.01857070	0.01419794	0.02132148	0.00271217	-0.00025886	0.02044694	0.01815027	0.01623510	0.01822183	0.01544958	0.01808255	0.01713590	0.01873985	0.02082880	0.01762969	0.01716110	0.01979825	0.01926088	0.01222990	0.01621756	0.01470887	0.00956335	0.00513362	0.01398792	0.00498284	0.00886571	0.00654137	0.01411533	0.00525313	0.00092464	-0.00133748	-0.00974654	-0.00440250	-0.00777023	-0.00455888	-0.00262812	-0.01469933	-0.01061148	-0.01120182	-0.01340928	-0.01439330	-0.01501976	-0.01825228	-0.02155347	-0.02086461	-0.01943155	-0.02472101	-0.02186692	-0.02411475	-0.02595397	-0.02429417	-0.02690743	-0.02798599	-0.02978399	-0.03190233	-0.02934463	-0.03077314	-0.02982422	-0.03392570	-0.03535761	-0.03535304	-0.03196958	-0.03287336	-0.03590248	-0.03537225	-0.03669298	-0.03618643	-0.03684233	-0.03561040	-0.03637608	-0.03748451	-0.03705839	-0.03671594	-0.03750304	-0.03727410	-0.03678975	-0.03576242	-0.03536849	-0.03606948	-0.03651306	-0.03499903	-0.03544683	-0.03384830	-0.03676318	-0.03389043	-0.03323336	-0.03428458	-0.03159316	-0.03398175	-0.03278878	-0.03323584	-0.03303041	-0.03091847	-0.03177924	-0.03132166	-0.03052303	-0.03021187	-0.02837621	-0.02926728	-0.02854784	-0.02978342	-0.02727332	-0.02884090	-0.02932391	-0.02629896	-0.02636976	-0.02584836	-0.02573662	-0.02536832	-0.02288947	-0.02282304	-0.02179178	-0.02092366	-0.02134039	-0.01846138	-0.01955514	-0.01866580	-0.01500642	-0.01673455	-0.01586409	-0.01426042	-0.01562673	-0.01191446	-0.01035227	-0.01087655	-0.00962648	-0.01094766	-0.00933277	-0.00762714	-0.00731274	-0.00645931	-0.00580618	-0.00511688	-0.00487172	-0.00434737	-0.00393380	-0.00284265	-0.00180404	-0.00215239	-0.00078149	-0.00266218	-0.00118673	-0.00098849	0.00009092	0.00020484	0.00166415	0.00166567	0.00029912	0.00108813	0.00109188	0.00295451	0.00212236	0.00304269	0.00317138	0.00264566	0.00449934	0.00419776	0.00356476	0.00264756	0.00356327	0.00549913	0.00514397	0.00381254	0.00419564	0.00419203	0.00339595	0.00377459	0.00397443	0.00371412	0.00455473	0.00311553	0.00234624	0.00351433	0.00383936	0.00402171	0.00400361	0.00349555	0.00454113	0.00398949	0.00427008	0.00590013	0.00644599	0.00758711	0.00829900	0.00776796	0.00759605	0.00825837	0.00795202	0.00918153	0.01019093	0.00810458	0.00840604	0.00828271	0.00811829	0.00755251	0.00848521	0.00755451	0.00655530	0.00749497	0.00662882	0.00663974	0.00548864	0.00555164	0.00615235	0.00621159	0.00713287	0.00627162	0.00562079	0.00698839	0.00665942	0.00646871	0.00666560	0.00622051	0.00734003	0.00778199	0.00613191	0.00729244	0.00801092	0.00680030	0.00567842	0.00692419	0.00675342	0.00721694	0.00581593	0.00661980	0.00623866	0.00520224	0.00594502	0.00644977	0.00594012	0.00549846	0.00621774	0.00510700	0.00445432	0.00348022	0.00444157	0.00472966	0.00508995	0.00428689	0.00399482	0.00245413	0.00216721	0.00378159	0.00091438	-0.00015517	0.00239262	0.00179537	0.00119873	0.00252759	0.00145979	0.00181378	-0.00168056	-0.00030036	-0.00001887	0.00113999	-0.00009520	0.00271309	0.00174097	-0.00088662	0.00035380	0.00026555	0.00196070	0.00078378	0.00170898	0.00139872	0.00155045	0.00224002	-0.00111335	0.00116077	0.00169708	0.00183340	-0.00043118	0.00145828	0.00156463	0.00274843	0.00101528	-0.00090497	0.00018908	0.00341620	0.00235345	0.00139346	-0.00058198	0.00439258	0.00096350	0.00169549	0.00267203	0.00176696	0.00267136	0.00201141	0.00208574	0.00136454	0.00242005	0.00185904	0.00244099	0.00073238	0.00079016	-0.00108406	0.00290106	0.00174989	0.00179649	0.00051658	0.00068853	0.00081592	-0.00336006	-0.00151943	0.00063773	0.00087870	-0.00060169	-0.00169402	0.00040114	0.00098088	-0.00319552	0.00032380	-0.00193381	-0.00179268	-0.00282560	-0.00286963	-0.00234096	-0.00168784	-0.00039660	-0.00121293	0.00009534	-0.00120926	-0.00243298	-0.00111198	0.00018575	0.00007888	0.00004554	-0.00393421	0.00060059	0.00020415	0.00099829	-0.00107949	-0.00297731	-0.00003894	-0.00147083	-0.00005453	-0.00044193	-0.00076178	-0.00003641	-0.00125459	0.00044152	0.00040542	-0.00145055	0.00020453	0.00041846	-0.00144239	-0.00077206	-0.00111527	-0.00017977	0.00010257	-0.00023406	-0.00101988	-0.00029522	-0.00017608	-0.00019214	-0.00006526	-0.00009475	-0.00112825	0.00024667	0.00040098	0.00025507	-0.00033189	-0.00016285	-0.00037549	-0.00000128	-0.00017168	0.00049377	-0.00060851	0.00042929	-0.00011120	0.00030386	-0.00022683	0.00043933	0.00001281	-0.00025087	0.00003891	0.00036850	0.00023411	-0.00019005	-0.00102395	-0.00031999	0.00029992	0.00029004	-0.00054056	0.00024886	0.00035494	0.00118694	0.00005558	-0.00027347	0.00034919	0.00006580	0.00073893	0.00104774	-0.00034164	0.00055483	0.00015396	0.00056620	0.00008580	-0.00039468	0.00004292	0.00029709	-0.00022186	0.00007907	0.00021130	0.00051024	0.00005131	-0.00007775	0.00027209	0.00067038	0.00060099	0.00037079	0.00051025	-0.00001814	0.00020221	0.00032919	0.00000635	-0.00012812	0.00018277	0.00008857	0.00047223	0.00051836	0.00063246	0.00045547	0.00025894	0.09339835
0.5998	0.39840776	0.15612721	0.49401259	1.59033716	-1.07176699	0.67779797	0.02545007	-21.47483647	-0.15112287	0.44106861	-0.10930254	-21.47483647	0.83441833	0.08384227	0.83957273	-0.18725709	-0.45114370	-0.56051455	-1.21095133	0.83191741	0.22406192	-1.32303739	-21.47483647	-0.16631822	0.04483910	-21.47483647	0.45508093	-21.47483647	-0.28961246	-21.47483647	-21.47483647	0.68808115	-0.55193248	0.89129439	0.98020859	-0.15100715	0.09467009	0.17255923	-0.04136054	-0.07206721	-0.00935642	0.03405971	0.05240139	0.03452638	-0.00576171	-0.01031038	0.02549262	0.04332080	0.02778662	0.02162882	0.00851899	0.01126375	0.01978905	0.02027380	0.02213101	0.02012383	0.01731894	0.01828306	0.02123973	0.01550014	0.01904422	0.01293904	0.01872563	0.01460347	0.01610759	0.01206108	0.01972601	0.01759119	0.01594418	0.01344025	0.01260798	0.01400663	0.01800142	0.01626595	0.01315676	0.01628336	0.01758198	0.01322215	0.01494485	0.01820322	0.00753510	0.00686908	0.01263287	0.01688087	0.01942824	0.02200416	0.01948785	0.02320883	0.02251641	-0.00397273	0.00746228	0.02261262	0.01999038	0.01333471	0.01748164	0.01978566	0.01397413	0.01790369	0.01637717	0.02124310	0.01860377	0.01891796	0.02160908	0.01934023	0.01475850	0.01184021	0.01572040	0.01217079	0.01166600	0.01681531	0.00781564	0.01165841	0.00306697	0.01363659	0.00592631	-0.00032273	-0.00209027	-0.00599153	-0.00136682	-0.00492160	-0.00403420	-0.00238502	-0.01116845	-0.01106354	-0.01048929	-0.01114530	-0.01364512	-0.01637107	-0.01771275	-0.02033960	-0.01969842	-0.01896766	-0.02399111	-0.02366160	-0.02437836	-0.02559854	-0.02531958	-0.02759515	-0.02829778	-0.03011031	-0.03135647	-0.02888411	-0.03103556	-0.03006353	-0.03395405	-0.03599850	-0.03347212	-0.03317170	-0.03365628	-0.03446082	-0.03490643	-0.03586727	-0.03654392	-0.03638832	-0.03627589	-0.03572567	-0.03725299	-0.03653877	-0.03659502	-0.03748692	-0.03769430	-0.03673236	-0.03605748	-0.03668166	-0.03528805	-0.03576995	-0.03459260	-0.03636275	-0.03448441	-0.03671449	-0.03302756	-0.03263331	-0.03415874	-0.03217911	-0.03335157	-0.03335390	-0.03326085	-0.03283778	-0.03132364	-0.03172346	-0.03149451	-0.03192628	-0.02941674	-0.02893918	-0.02893239	-0.02808206	-0.02979587	-0.02675573	-0.02834673	-0.02730244	-0.02760991	-0.02450224	-0.02552214	-0.02598678	-0.02451898	-0.02258893	-0.02288496	-0.02179819	-0.02207714	-0.01980455	-0.01899988	-0.01873365	-0.01823796	-0.01724756	-0.01717634	-0.01569962	-0.01462973	-0.01390498	-0.01166570	-0.01226057	-0.01071327	-0.01108206	-0.01110392	-0.00856832	-0.00863956	-0.00722879	-0.00645494	-0.00513621	-0.00510639	-0.00627384	-0.00478659	-0.00417403	-0.00299980	-0.00307379	-0.00322464	-0.00181624	-0.00197184	-0.00106783	-0.00177463	0.00002221	-0.00017284	0.00098817	0.00016519	0.00104664	0.00163974	0.00217962	0.00238234	0.00240901	0.00277390	0.00258137	0.00317617	0.00360626	0.00381142	0.00448481	0.00320089	0.00352737	0.00555158	0.00451805	0.00361329	0.00405548	0.00505105	0.00530065	0.00481627	0.00512515	0.00505272	0.00523909	0.00510611	0.00499624	0.00523651	0.00468506	0.00564967	0.00404036	0.00456252	0.00423669	0.00340041	0.00486044	0.00417974	0.00375827	0.00473231	0.00477544	0.00470991	0.00498183	0.00546369	0.00596802	0.00656420	0.00800542	0.00659923	0.00766492	0.00813363	0.00760918	0.00763156	0.00938723	0.00922421	0.00876574	0.00911543	0.00924005	0.00876079	0.00825749	0.00769322	0.00815894	0.00744243	0.00747861	0.00739342	0.00676081	0.00730628	0.00703633	0.00708291	0.00667442	0.00712578	0.00693844	0.00661642	0.00595154	0.00695636	0.00692890	0.00749940	0.00594202	0.00630907	0.00534564	0.00761539	0.00621073	0.00687298	0.00660347	0.00572386	0.00643318	0.00658004	0.00544961	0.00593989	0.00816797	0.00623848	0.00605928	0.00516233	0.00640500	0.00507778	0.00706823	0.00499669	0.00653847	0.00645724	0.00558965	0.00713991	0.00363325	0.00358596	0.00778374	0.00633819	0.00451283	0.00545464	0.00396139	0.00474515	0.00521204	0.00387268	0.00338812	0.00236859	0.00351268	0.00440384	0.00570601	0.00023829	0.00092631	0.00152737	0.00237145	0.00146390	0.00216172	0.00067414	0.00128486	0.00290133	0.00043826	0.00058596	0.00159271	0.00070215	-0.00228838	-0.00010966	0.00217101	0.00424832	-0.00037893	-0.00241696	-0.00004307	0.00176754	-0.00054082	-0.00093785	-0.00090005	0.00105838	0.00053123	0.00256921	0.00377296	-0.00198789	0.00151889	0.00131334	0.00202648	0.00252899	0.00168479	0.00227392	0.00263272	0.00021302	0.00162473	0.00248327	0.00444871	0.00450152	0.00520859	0.00331012	0.00520267	0.00479932	0.00098854	0.00035008	0.00330284	0.00271973	0.00113252	0.00179217	0.00149146	0.00001946	-0.00181455	0.00202808	0.00198263	-0.00103320	-0.00122504	0.00059403	-0.00025585	-0.00121438	-0.00092213	0.00058203	-0.00036451	0.00143221	-0.00167506	-0.00067395	0.00022400	0.00104135	-0.00217408	-0.00345295	-0.00116020	0.00015902	0.00098843	-0.00111096	-0.00226635	0.00027419	-0.00335516	-0.00082724	-0.00075422	0.00053492	0.00086345	-0.00011171	0.00059692	0.00031516	-0.00013371	-0.00009429	-0.00008760	-0.00049508	-0.00052506	-0.00165175	-0.00105407	-0.00032803	-0.00101273	-0.00069425	-0.00094731	-0.00050200	-0.00086902	-0.00070698	-0.00120055	-0.00135928	-0.00067142	-0.00043404	-0.00072822	-0.00085665	-0.00137859	-0.00140720	-0.00056671	-0.00072281	0.00006928	-0.00046833	-0.00086417	0.00064567	-0.00025163	-0.00044222	-0.00101781	-0.00071812	-0.00074614	-0.00073067	0.00058865	0.00050558	-0.00172833	0.00000421	-0.00028663	0.00002026	-0.00059103	-0.00079438	0.00102085	-0.00009214	-0.00016904	0.00005157	-0.00008608	-0.00010611	0.00052527	0.00007168	0.00114470	-0.00022518	0.00009443	-0.00043524	0.00062543	0.00004696	0.00009612	0.00002518	0.00025262	0.00036196	0.00005200	-0.00013672	0.00055875	-0.00024673	0.00002279	0.00002280	0.00019080	0.00036439	0.00012469	-0.00013178	0.00011083	-0.00001619	0.00044115	0.00029108	-0.00014121	0.00005652	0.00045348	0.00043035	0.00040080	0.00090358	0.00056038	0.00030936	-0.32687568
0.6498	0.07225089	-0.88035536	0.38344009	-1.32681119	0.49073049	-21.47483647	-0.00370170	0.48006467	-0.06567658	0.37848315	-21.47483647	1.06361499	-21.47483647	0.27445233	-0.78553009	-1.23471871	-0.53239562	0.58878816	0.99266881	-21.47483647	-0.34730299	-21.47483647	-0.57504332	-21.47483647	-0.56765514	-21.47483647	-0.88411289	-21.47483647	0.25938412	0.72136790	0.84701508	0.41581358	-0.45038088	-0.77830076	-0.43578061	-0.30684775	0.12142590	-0.06554702	-0.02230541	0.05663341	0.11166222	0.00403787	0.04742751	0.03546050	-0.00448625	0.01074881	0.00518390	0.04255286	0.03460102	0.01994609	0.01535768	0.01377596	0.01544707	0.01589134	0.01947781	0.02220593	0.01653462	0.01510157	0.01525191	0.01786958	0.01459562	0.01302426	0.01435581	0.01409428	0.01484988	0.01132681	0.01646183	0.01697217	0.01414358	0.01291914	0.01122680	0.01056758	0.01281584	0.01478951	0.01348183	0.01529052	0.01414579	0.01174177	0.01296139	0.01518213	0.01404845	0.00683456	0.01927630	0.01390811	0.02005123	0.02048538	0.01152769	0.01748017	0.01809632	0.00928666	0.00867720	0.01980759	0.01332283	0.01716799	0.01645176	0.01515999	0.01809557	0.01792859	0.01655261	0.01827472	0.01700437	0.01853777	0.02299782	0.01901340	0.01518873	0.01679719	0.01543278	0.01877261	0.00902687	0.01587982	0.00907227	0.01188247	0.00286150	0.01169267	0.00476103	-0.00038109	-0.00222057	-0.00756309	-0.00610460	-0.00546818	-0.00801084	-0.00210307	-0.01200111	-0.01173627	-0.01241764	-0.01100172	-0.01538962	-0.01674631	-0.01686309	-0.02050774	-0.02187397	-0.01954789	-0.02378974	-0.02490532	-0.02741229	-0.02637100	-0.02513533	-0.02839084	-0.02719547	-0.02997624	-0.03144277	-0.02895212	-0.03164818	-0.03193695	-0.03275120	-0.03426403	-0.03456514	-0.03260880	-0.03425941	-0.03678544	-0.03590399	-0.03662127	-0.03432625	-0.03639818	-0.03517449	-0.03650227	-0.03785817	-0.03717310	-0.03715163	-0.03784043	-0.03633518	-0.03738362	-0.03605578	-0.03638137	-0.03542803	-0.03706832	-0.03508332	-0.03618779	-0.03406450	-0.03646546	-0.03515879	-0.03421284	-0.03476713	-0.03317169	-0.03369211	-0.03382513	-0.03286348	-0.03330911	-0.03094999	-0.03192276	-0.03179123	-0.03076411	-0.03075179	-0.02978905	-0.03029062	-0.02895102	-0.02855992	-0.02952259	-0.02795663	-0.02957862	-0.02686000	-0.02670525	-0.02560446	-0.02460970	-0.02385502	-0.02334226	-0.02353249	-0.02173010	-0.02113555	-0.02097206	-0.01916016	-0.01958756	-0.01871403	-0.01689659	-0.01768149	-0.01643666	-0.01468268	-0.01444286	-0.01220052	-0.01134272	-0.01249825	-0.01044586	-0.01037669	-0.00962977	-0.00952225	-0.00778329	-0.00653718	-0.00632466	-0.00506700	-0.00495703	-0.00476154	-0.00445505	-0.00258945	-0.00283780	-0.00261337	-0.00225640	-0.00145841	-0.00100387	-0.00206976	-0.00015662	-0.00062117	0.00030562	0.00064305	0.00063808	0.00123592	0.00125468	0.00200757	0.00236242	0.00258050	0.00215746	0.00304660	0.00321698	0.00362771	0.00429275	0.00297623	0.00448509	0.00498899	0.00511118	0.00402098	0.00391906	0.00511900	0.00426195	0.00473762	0.00549015	0.00455431	0.00559781	0.00547541	0.00527069	0.00567122	0.00576657	0.00566818	0.00481681	0.00593819	0.00552794	0.00544561	0.00555966	0.00600101	0.00546503	0.00603381	0.00616353	0.00526564	0.00465828	0.00499019	0.00525026	0.00474791	0.00591369	0.00481415	0.00502909	0.00493259	0.00488389	0.00494874	0.00618219	0.00618576	0.00644319	0.00758851	0.00810783	0.00781731	0.00741341	0.00861158	0.00845021	0.00927361	0.00948445	0.00901457	0.00873428	0.00957811	0.00870350	0.00919339	0.00936905	0.00843549	0.00916512	0.00732734	0.00794364	0.00703406	0.00725545	0.00727194	0.00636049	0.00681458	0.00631688	0.00778709	0.00641330	0.00758285	0.00714462	0.00708083	0.00695618	0.00652311	0.00678629	0.00683328	0.00708806	0.00661212	0.00549813	0.00497721	0.00514199	0.00597025	0.00652913	0.00652089	0.00788272	0.00626226	0.00533771	0.00930467	0.00616490	0.00417075	0.00792811	0.00749708	0.00621398	0.00594938	0.00483459	0.00353314	0.00567848	0.00396127	0.00629063	0.00563900	0.00484566	0.00653346	0.00758913	0.00353569	0.00512308	0.00542754	0.00559026	0.00526162	0.00500018	0.00480917	0.00367879	0.00401012	0.00343187	0.00394186	0.00543981	0.00432296	0.00083489	0.00172510	0.00267675	0.00501791	-0.00006923	-0.00077763	0.00121958	0.00407893	0.00256644	0.00012317	-0.00239739	0.00328153	-0.00060114	-0.00068688	0.00137321	0.00164932	0.00091305	0.00178094	-0.00000250	0.00155542	0.00083273	0.00153908	0.00154108	-0.00084857	0.00170712	0.00102705	0.00410825	0.00308342	0.00447289	0.00232139	0.00143315	0.00320693	-0.00116437	0.00093476	0.00210734	0.00153307	0.00302933	-0.00198471	0.00063163	0.00231921	-0.00051708	0.00293345	0.00063358	0.00114896	0.00378472	0.00203953	0.00301260	0.00145771	0.00096778	0.00065111	0.00229037	0.00119571	0.00122480	0.00202212	0.00350194	0.00235879	0.00244901	-0.00044396	0.00205839	0.00107275	0.00040156	0.00021134	0.00148834	0.00096781	-0.00056377	0.00110628	0.00139939	0.00116200	0.00222233	0.00155884	0.00270782	0.00252860	0.00142449	0.00181267	0.00184436	0.00185337	0.00120393	0.00066558	0.00109679	-0.00069932	-0.00070073	-0.00091583	-0.00071142	-0.00030789	-0.00080232	-0.00025084	-0.00052976	-0.00070689	0.00001784	-0.00006338	-0.00123121	-0.00086587	-0.00102143	-0.00138895	-0.00109560	-0.00031363	-0.00055956	-0.00064182	-0.00077432	-0.00124768	0.00012136	-0.00104252	-0.00095907	-0.00110809	-0.00179752	-0.00119582	-0.00042535	-0.00073663	-0.00058368	-0.00070724	0.00029258	-0.00096978	-0.00146645	-0.00097975	-0.00027050	-0.00050954	0.00041868	0.00072079	-0.00049403	-0.00027745	0.00032726	0.00028439	0.00044429	-0.00031059	-0.00039575	-0.00036617	0.00054102	-0.00016142	-0.00061830	-0.00085329	0.00030966	0.00017410	-0.00027995	0.00002455	0.00079234	-0.00024397	0.00011622	0.00036093	0.00029197	0.00012403	0.00047143	-0.00000343	0.00017633	0.00036869	0.00056787	0.00037216	-0.00006635	0.00059984	0.00061085	0.00061947	0.00017666	0.00083544	0.00059754	0.00087890	-21.47483647
[truncated: 742,517 more chars]
