# Supplementary material for: KiMoPack: A python Package for Kinetic Modeling of the Chemical Mechanism
Source: J Phys Chem A. 2022 Jun 14;126(25):4087–99. doi: 10.1021/acs.jpca.2c00907 (PMC9251768; doi:10.1021/acs.jpca.2c00907)
Supplement: Supplementary file 2 — jp2c00907_si_002.zip [file jp2c00907_si_002.zip › Data/Scans/H2O_001.SIA]

0.000	275.00	276.00	277.00	278.00	279.00	280.00	281.00	282.00	283.00	284.00	285.00	286.00	287.00	288.00	289.00	290.00	291.00	292.00	293.00	294.00	295.00	296.00	297.00	298.00	299.00	300.00	301.00	302.00	303.00	304.00	305.00	306.00	307.00	308.00	309.00	310.00	311.00	312.00	313.00	314.00	315.00	316.00	317.00	318.00	319.00	320.00	321.00	322.00	323.00	324.00	325.00	326.00	327.00	328.00	329.00	330.00	331.00	332.00	333.00	334.00	335.00	336.00	337.00	338.00	339.00	340.00	341.00	342.00	343.00	344.00	345.00	346.00	347.00	348.00	349.00	350.00	351.00	352.00	353.00	354.00	355.00	356.00	357.00	358.00	359.00	360.00	361.00	362.00	363.00	364.00	365.00	366.00	367.00	368.00	369.00	370.00	371.00	372.00	373.00	374.00	375.00	376.00	377.00	378.00	379.00	380.00	381.00	382.00	383.00	384.00	385.00	386.00	387.00	388.00	389.00	390.00	391.00	392.00	393.00	394.00	395.00	396.00	397.00	398.00	399.00	400.00	401.00	402.00	403.00	404.00	405.00	406.00	407.00	408.00	409.00	410.00	411.00	412.00	413.00	414.00	415.00	416.00	417.00	418.00	419.00	420.00	421.00	422.00	423.00	424.00	425.00	426.00	427.00	428.00	429.00	430.00	431.00	432.00	433.00	434.00	435.00	436.00	437.00	438.00	439.00	440.00	441.00	442.00	443.00	444.00	445.00	446.00	447.00	448.00	449.00	450.00	451.00	452.00	453.00	454.00	455.00	456.00	457.00	458.00	459.00	460.00	461.00	462.00	463.00	464.00	465.00	466.00	467.00	468.00	469.00	470.00	471.00	472.00	473.00	474.00	475.00	476.00	477.00	478.00	479.00	480.00	481.00	482.00	483.00	484.00	485.00	486.00	487.00	488.00	489.00	490.00	491.00	492.00	493.00	494.00	495.00	496.00	497.00	498.00	499.00	500.00	501.00	502.00	503.00	504.00	505.00	506.00	507.00	508.00	509.00	510.00	511.00	512.00	513.00	514.00	515.00	516.00	517.00	518.00	519.00	520.00	521.00	522.00	523.00	524.00	525.00	526.00	527.00	528.00	529.00	530.00	531.00	532.00	533.00	534.00	535.00	536.00	537.00	538.00	539.00	540.00	541.00	542.00	543.00	544.00	545.00	546.00	547.00	548.00	549.00	550.00	551.00	552.00	553.00	554.00	555.00	556.00	557.00	558.00	559.00	560.00	561.00	562.00	563.00	564.00	565.00	566.00	567.00	568.00	569.00	570.00	571.00	572.00	573.00	574.00	575.00	576.00	577.00	578.00	579.00	580.00	581.00	582.00	583.00	584.00	585.00	586.00	587.00	588.00	589.00	590.00	591.00	592.00	593.00	594.00	595.00	596.00	597.00	598.00	599.00	600.00	601.00	602.00	603.00	604.00	605.00	606.00	607.00	608.00	609.00	610.00	611.00	612.00	613.00	614.00	615.00	616.00	617.00	618.00	619.00	620.00	621.00	622.00	623.00	624.00	625.00	626.00	627.00	628.00	629.00	630.00	631.00	632.00	633.00	634.00	635.00	636.00	637.00	638.00	639.00	640.00	641.00	642.00	643.00	644.00	645.00	646.00	647.00	648.00	649.00	650.00	651.00	652.00	653.00	654.00	655.00	656.00	657.00	658.00	659.00	660.00	661.00	662.00	663.00	664.00	665.00	666.00	667.00	668.00	669.00	670.00	671.00	672.00	673.00	674.00	675.00	676.00	677.00	678.00	679.00	680.00	681.00	682.00	683.00	684.00	685.00	686.00	687.00	688.00	689.00	690.00	691.00	692.00	693.00	694.00	695.00	696.00	697.00	698.00	699.00	700.00	701.00	702.00	703.00	704.00	705.00	706.00	707.00	708.00	709.00	710.00	711.00	712.00	713.00	714.00	715.00	716.00	717.00	718.00	719.00	720.00	721.00	722.00	723.00	724.00	725.00	726.00	727.00	728.00	729.00	730.00	731.00	732.00	733.00	734.00	735.00	736.00	737.00	738.00	739.00	740.00	741.00	742.00	743.00	744.00	745.00	746.00	747.00	748.00	749.00	750.00	751.00	752.00	753.00	754.00	755.00	756.00	757.00	758.00	759.00	760.00	761.00	762.00	763.00	764.00	765.00	766.00	767.00	768.00	769.00	770.00	771.00	772.00	773.00	774.00	775.00	776.00	777.00	778.00	779.00	780.00	781.00	782.00	783.00	784.00	785.00	786.00
-39.9997	-21.47483647	0.39149165	-21.47483647	-0.18999439	0.36889488	0.58895075	-21.47483647	-21.47483647	0.17217696	-21.47483647	-0.04209834	-21.47483647	-1.30634046	-21.47483647	-21.47483647	-0.14192645	-0.39462939	-0.41093987	-0.10474669	-21.47483647	-21.47483647	0.08772511	-1.77922475	-21.47483647	-0.94074003	-0.57185262	-21.47483647	-21.47483647	-0.14789757	0.08010254	-0.65934601	-21.47483647	0.25567023	-0.14038287	-0.05327355	0.63325049	0.06266038	-0.26178312	0.06089363	-0.07654846	-0.05417743	0.02156419	-0.01176228	0.04686990	0.01946634	0.00796991	0.00251114	0.01001707	0.00122270	0.00193418	-0.00519712	0.00557345	-0.00093866	0.00014620	-0.00433394	-0.00262783	-0.00581382	-0.00198903	-0.00102098	0.00386465	0.00088302	0.00068550	-0.00149544	-0.00091054	0.00286157	0.00324925	0.00089344	0.00151279	-0.00017964	0.00146325	0.00213677	-0.00129479	0.00335401	-0.00081185	0.00045575	0.00417444	-0.00226402	-0.00176451	-0.00028414	0.00244183	0.00334821	0.00388219	0.00412069	0.00509781	0.00527908	-0.00817236	-0.00028301	0.00692754	-0.00239991	0.01145399	0.00164748	0.00223465	0.01024954	-0.00018387	0.00038390	0.00757204	-0.00644229	-0.00193039	0.00083154	-0.00165704	-0.00029094	0.00093243	-0.00296898	0.00187399	-0.00593084	0.00189453	0.00695591	0.02115993	0.02897113	0.04121675	0.04009577	0.04484417	0.04017790	0.03619147	0.03172222	0.01992092	0.00534828	0.00177620	0.00152121	-0.00612573	-0.00932135	-0.01423904	-0.01983814	-0.01224456	-0.00099928	0.00204345	0.00286215	-0.00138144	-0.00175506	0.00111348	0.00009456	0.00079021	0.00064879	0.00065348	-0.00014321	-0.00049827	0.00142359	-0.00090474	0.00144930	-0.00030709	-0.00012774	0.00163901	0.00056442	-0.00010418	0.00012150	0.00181677	-0.00056873	0.00024209	0.00179885	0.00100066	0.00059582	-0.00015679	0.00154329	-0.00128150	0.00076294	0.00011394	0.00005659	-0.00011465	-0.00049676	0.00013933	0.00071200	0.00024598	-0.00025861	0.00034983	0.00051495	0.00016060	-0.00006611	0.00025282	0.00092980	0.00020497	-0.00023676	0.00022111	0.00050205	0.00139784	0.00012166	0.00026675	0.00025052	0.00050325	0.00045764	0.00051829	0.00044722	0.00036658	0.00064675	-0.00078478	0.00057530	0.00063472	0.00017075	-0.00080159	0.00046288	0.00085766	0.00000422	0.00033112	0.00059192	-0.00011833	-0.00084849	0.00066630	0.00022301	-0.00022326	0.00025975	-0.00051777	0.00026010	0.00027016	0.00062026	-0.00033395	-0.00065438	0.00096608	-0.00038917	0.00081711	0.00009082	0.00071424	-0.00031455	0.00024851	-0.00112820	0.00001397	0.00003425	-0.00009843	0.00045487	-0.00022908	0.00117396	0.00003118	0.00008638	0.00038660	-0.00038161	0.00050582	-0.00019075	0.00025840	0.00067681	0.00076691	-0.00049783	0.00132400	-0.00009041	-0.00009752	0.00017630	0.00027883	0.00111418	0.00124778	0.00025570	0.00027945	0.00036878	-0.00018380	0.00053777	0.00103477	0.00022563	0.00063146	-0.00040888	0.00054844	0.00007004	0.00043841	0.00043560	0.00002688	0.00016120	0.00111104	0.00012014	0.00047771	0.00010964	0.00013344	0.00043022	0.00048545	-0.00049187	-0.00028000	0.00000076	-0.00057262	-0.00028517	-0.00030910	-0.00074295	0.00070015	0.00058507	0.00027731	-0.00006091	0.00030362	0.00025270	-0.00000399	-0.00006007	0.00022965	-0.00020778	0.00022150	-0.00050371	0.00093905	-0.00019709	0.00117557	-0.00004742	-0.00049970	0.00020303	0.00031150	-0.00051464	-0.00023854	0.00013825	0.00004296	-0.00050460	0.00002755	-0.00001788	0.00002069	-0.00012577	0.00029871	0.00027454	0.00051367	-0.00095028	0.00003851	0.00044803	0.00089730	0.00054653	0.00063208	0.00007813	0.00134402	-0.00036895	0.00035635	-0.00001444	0.00034622	0.00143746	0.00015778	0.00011395	0.00025750	-0.00010240	-0.00075750	0.00005219	0.00001879	-0.00032712	-0.00003963	0.00005000	0.00028095	0.00017984	0.00199937	-0.00003315	0.00005183	0.00023587	-0.00012726	-0.00040808	0.00075241	-0.00015728	-0.00044736	-0.00003762	-0.00026977	0.00026326	0.00035505	0.00141346	0.00139179	-0.00045775	0.00204951	-0.00098231	-0.00021852	-0.00192095	-0.00071011	0.00002608	0.00189948	-0.00057127	-0.00002113	0.00122195	-0.00137350	0.00049789	-0.00006933	0.00036144	0.00261561	-0.00017357	0.00032422	0.00043616	-0.00067014	-0.00102776	0.00141230	0.00235614	-0.00053269	-0.00004078	0.00080730	-0.00051312	0.00017029	-0.00171215	0.00053530	0.00084081	0.00117658	-0.00135324	0.00009100	0.00064586	-0.00066708	-0.00244486	-0.00036011	-0.00032578	-0.00065650	-0.00095292	-0.00191171	-0.00238534	0.00165691	0.00031729	0.00130857	0.00049327	-0.00110716	0.00010696	0.00146507	-0.00125809	-0.00094933	-0.00042638	0.00125364	-0.00088048	0.00187440	-0.00014803	-0.00112316	-0.00153460	-0.00028575	-0.00254897	0.00073810	0.00077962	0.00140250	0.00180819	-0.00065547	-0.00081583	-0.00021562	0.00226316	0.00086148	-0.00049977	-0.00227518	-0.00031650	-0.00071248	-0.00087205	0.00317675	0.00096270	0.00140821	-0.00037441	-0.00161563	0.00134758	0.00172826	0.00290665	-0.00012343	-0.00010728	-0.00084399	0.00155702	0.00064296	0.00012023	0.00056933	-0.00032936	-0.00056480	-0.00025716	-0.00083372	-0.00070226	0.00071830	0.00178504	0.00098783	-0.00055144	0.00031595	0.00054981	0.00052839	0.00010546	0.00004097	-0.00072101	-0.00030265	-0.00031471	0.00055947	0.00024735	0.00026112	0.00029292	-0.00010818	-0.00024504	-0.00123826	-0.00053185	-0.00017308	0.00052623	0.00011044	0.00041472	0.00057102	-0.00026978	-0.00026237	0.00075025	-0.00004131	0.00040786	0.00020954	-0.00074594	-0.00030098	-0.00041853	0.00033431	-0.00023267	0.00021795	0.00064827	-0.00023661	-0.00057849	-0.00000139	0.00070118	0.00083316	0.00053310	0.00016882	0.00061775	0.00010118	0.00012079	0.00050772	-0.00030095	0.00052184	0.00007614	-0.00005563	-0.00019677	0.00003304	-0.00013827	0.00033880	0.00053570	0.00048027	0.00013510	0.00003771	-0.00004998	-0.00014550	0.00043458	-0.00017145	-0.00027618	-0.00008151	0.00035842	0.00052797	0.00024945	0.00008023	-0.00009418	0.00016767	-0.00001273	0.00007589	-0.00028445	0.00024933	0.00013009	0.00015527	0.00011096	-0.18144207
-34.9997	-21.47483647	-1.56073657	-21.47483647	0.20455591	-0.31479108	-21.47483647	0.05786384	-21.47483647	0.00406432	-0.33740312	-21.47483647	-21.47483647	0.83246344	1.17962980	-0.22510737	-1.18389857	0.23143816	-21.47483647	-0.01625436	-21.47483647	-0.14963592	-21.47483647	0.26624718	-21.47483647	0.13815240	-0.06358577	-21.47483647	-1.08100224	0.46274316	-0.44023639	-21.47483647	-0.37784098	0.32823411	0.28776071	0.66685096	-0.12104849	-0.02383780	-0.18547956	0.04798722	0.00401953	-0.02693733	0.05097428	-0.00511763	0.05074297	-0.00154510	0.01306300	-0.00149291	-0.00055520	0.00264466	0.00941466	0.00263845	0.00560164	-0.00329332	-0.00307309	0.00111685	0.00161453	-0.00150827	-0.00166825	-0.00106691	0.00073780	0.00244616	-0.00029167	-0.00042119	0.00268755	0.00497042	0.00178027	0.00254601	-0.00231805	-0.00236284	0.00053686	-0.00138733	-0.00107113	0.00153552	-0.00066183	0.00097068	0.00208425	0.00064464	0.00010302	0.00258555	0.00339009	0.00108192	0.00122008	-0.00410691	0.00954388	-0.00126605	-0.00261972	0.00241454	0.00512662	0.00315653	0.00320299	0.00106418	-0.00567539	0.00533726	0.00006891	-0.00564045	0.01162916	-0.00150721	-0.00054858	0.00434614	0.00148620	0.00036432	0.00219252	-0.00066690	-0.00245913	-0.00522155	-0.00281991	-0.00140944	0.00393335	0.00942086	0.02231916	0.02537576	0.03660576	0.04086052	0.04183743	0.03335590	0.02670221	0.01742746	0.01652548	0.01509910	0.01061284	0.01120980	0.00464000	0.00047021	0.00127337	0.00936892	0.01312224	0.00831463	0.00333734	-0.00030629	0.00133130	0.00209580	-0.00116999	0.00146849	0.00261492	-0.00056613	0.00196903	0.00030150	-0.00057759	0.00088564	0.00009439	-0.00076638	-0.00005929	0.00145119	0.00112273	-0.00037968	0.00112764	-0.00107247	-0.00094836	0.00142207	0.00180590	0.00064744	0.00011966	0.00052493	-0.00144338	0.00072020	0.00056927	0.00046994	-0.00017399	0.00107170	0.00135473	0.00132531	-0.00094109	0.00044407	0.00095311	0.00001590	0.00105025	0.00068290	0.00041738	-0.00037934	0.00113919	0.00054473	-0.00018311	0.00013121	0.00091218	-0.00045867	0.00097044	0.00001106	0.00045323	0.00060393	-0.00013833	-0.00026284	0.00009538	0.00076171	0.00074678	-0.00064470	0.00042569	0.00036219	0.00035976	0.00158398	0.00072156	-0.00000907	0.00049992	0.00006844	-0.00027827	-0.00034398	0.00110418	0.00013525	0.00034293	-0.00000872	0.00062374	0.00077944	0.00128931	0.00051646	0.00043085	-0.00029252	0.00009969	-0.00004638	0.00140506	0.00047244	0.00040814	0.00022130	0.00099194	-0.00130991	0.00052091	0.00115725	0.00028938	0.00059916	0.00010261	0.00059401	-0.00098143	0.00002017	-0.00051999	-0.00001624	0.00020896	-0.00073955	0.00010705	0.00007242	0.00107854	-0.00032170	0.00109362	-0.00026630	-0.00034564	-0.00085852	-0.00043994	0.00127639	0.00072472	0.00004760	-0.00000731	0.00013247	-0.00020258	0.00057536	0.00154942	-0.00042352	0.00048588	0.00035526	0.00072602	-0.00011108	-0.00009663	-0.00039815	-0.00045449	0.00008110	0.00091062	-0.00005301	0.00094981	0.00019552	-0.00001519	-0.00006718	-0.00080870	0.00054697	0.00012667	0.00003494	-0.00052043	0.00092640	0.00011946	-0.00073076	0.00064577	0.00038334	0.00054710	0.00012144	-0.00061677	0.00031006	0.00049660	-0.00051061	0.00084031	-0.00035994	-0.00003282	-0.00025666	0.00114589	-0.00041253	0.00045739	0.00038140	-0.00041520	-0.00016037	-0.00024663	0.00009045	0.00001830	-0.00005230	0.00011949	-0.00009476	0.00055087	-0.00014821	-0.00067189	-0.00057869	0.00059374	-0.00035277	-0.00013937	-0.00048056	0.00031302	0.00005624	0.00059694	0.00115018	0.00044597	-0.00039791	0.00015856	-0.00078768	0.00032852	0.00004338	0.00121895	0.00104176	-0.00020326	0.00083998	-0.00024653	0.00008258	-0.00058847	-0.00157843	-0.00116131	-0.00003709	-0.00155441	-0.00050138	0.00166216	-0.00004228	0.00159672	-0.00006391	-0.00023796	-0.00101517	0.00090845	-0.00071231	0.00069799	-0.00045253	-0.00086806	-0.00105264	-0.00007265	0.00067985	0.00018645	0.00039297	0.00113758	0.00060267	0.00149213	-0.00172559	-0.00114181	-0.00061289	0.00012822	0.00017975	-0.00012114	0.00021328	0.00118324	-0.00074302	-0.00109442	0.00219396	0.00009188	-0.00038800	0.00038427	-0.00032147	-0.00085772	-0.00002816	-0.00128098	0.00009417	0.00135338	-0.00061100	-0.00032727	-0.00106181	0.00050716	0.00073420	-0.00112985	-0.00157799	0.00043961	0.00022651	-0.00059864	-0.00121770	0.00011850	0.00091338	-0.00036539	-0.00096265	-0.00000919	-0.00142610	0.00019986	-0.00109175	-0.00330985	-0.00067989	0.00237128	0.00069297	0.00089731	0.00093404	0.00023948	0.00017473	-0.00272658	-0.00089201	-0.00097615	-0.00157790	-0.00056559	0.00061654	0.00197423	0.00028604	-0.00032169	-0.00084575	-0.00002589	-0.00203878	0.00074517	0.00061545	0.00006759	-0.00152767	-0.00084856	-0.00024099	0.00059866	-0.00003301	-0.00156687	-0.00012069	-0.00221814	0.00216156	-0.00269704	-0.00083732	0.00090150	0.00078950	0.00006133	0.00058126	-0.00119129	0.00064223	0.00046371	0.00051159	0.00060444	-0.00134920	0.00033594	0.00201464	0.00029466	0.00183447	0.00026083	-0.00031704	-0.00098370	-0.00106756	-0.00000228	-0.00061051	0.00032415	0.00048692	0.00021877	0.00027598	0.00005736	0.00034290	0.00007501	-0.00029677	-0.00026011	-0.00013443	-0.00070899	-0.00034046	0.00017159	0.00009576	0.00067881	-0.00001948	0.00043448	-0.00039148	-0.00136726	-0.00038607	-0.00146280	0.00017598	-0.00028296	0.00014240	0.00019678	-0.00057300	0.00040624	0.00000542	-0.00040784	0.00007413	-0.00032981	-0.00091757	-0.00036429	-0.00074499	-0.00094469	-0.00064738	-0.00051067	0.00024971	-0.00055917	-0.00000962	0.00026347	0.00035372	0.00149412	0.00041737	0.00006556	0.00050180	0.00002531	-0.00035346	-0.00006783	-0.00090931	0.00068371	-0.00042355	-0.00052886	-0.00057658	0.00018837	-0.00009947	0.00000650	-0.00011993	0.00001435	-0.00046188	-0.00016082	-0.00013804	-0.00005827	0.00035984	-0.00012038	-0.00044308	-0.00014049	-0.00015325	0.00073094	0.00026129	-0.00014040	-0.00003703	0.00016440	0.00012434	0.00013364	-0.00034136	-0.00012220	-0.00011606	0.00005214	-0.00019232	0.38939005
-29.9997	0.72695762	-0.86755079	-0.18501949	-21.47483647	-21.47483647	0.88034028	-0.68529266	1.21656430	-0.32661125	1.76531565	0.38486916	0.76420476	0.26477832	0.24938319	-21.47483647	-21.47483647	0.39103919	0.18579123	-0.46457198	-21.47483647	-0.41495025	1.13684464	-21.47483647	-21.47483647	-0.24064392	0.20319434	0.70194095	-1.56705058	0.31325837	-21.47483647	-21.47483647	-21.47483647	0.29686935	-1.89238596	-0.41671308	0.07385120	0.14940622	0.10677224	0.00376764	0.03758757	-0.03022274	0.00602002	-0.02228936	0.02179045	-0.00189558	0.03086612	0.01029771	0.00737904	-0.00064365	-0.00934165	0.00072479	0.00363519	0.00073479	-0.00259366	-0.00183210	-0.00288117	-0.00250167	0.00086662	-0.00443620	0.00086941	0.00021966	-0.00050929	-0.00263422	0.00099200	0.00295254	0.00236846	0.00074634	-0.00057689	0.00006347	-0.00032148	0.00155462	0.00149229	0.00015445	0.00239929	-0.00312031	0.00202553	0.00074915	-0.00002281	-0.00053979	0.00596072	-0.00190376	0.00014472	-0.00250292	0.00565495	-0.00864115	-0.00504707	0.00564745	0.00071118	-0.01620870	0.00505076	-0.00223196	-0.00334957	0.00570476	-0.00164096	-0.00022846	0.00255250	-0.00382577	-0.00085144	-0.00032868	-0.00000904	0.00202541	0.00440614	-0.00042719	0.00099734	-0.00151011	0.00328459	0.00780343	0.01476846	0.01379949	0.02568926	0.03083336	0.04465089	0.03828532	0.03430555	0.02610682	0.02192404	0.01959850	0.01781301	0.01514041	0.00653760	0.01145951	0.00693570	0.00228316	0.00228226	0.00928917	0.01109987	0.00723034	0.00214002	-0.00051509	0.00225782	0.00141527	0.00062024	0.00129095	0.00088385	-0.00081728	0.00079234	0.00023674	0.00074182	0.00154504	-0.00047942	-0.00002752	0.00064951	-0.00059981	-0.00050700	-0.00027170	0.00254890	-0.00046335	-0.00042455	0.00169073	0.00010237	0.00033061	-0.00177742	0.00007978	-0.00145679	0.00045871	-0.00107568	-0.00037978	-0.00006439	-0.00033348	0.00007431	0.00063731	-0.00067455	0.00086647	-0.00038768	0.00074863	0.00030115	-0.00001895	-0.00028199	0.00003581	-0.00042211	-0.00034822	-0.00015702	-0.00005958	0.00088591	-0.00043641	-0.00039797	-0.00040565	-0.00023696	-0.00040626	-0.00025328	-0.00033566	0.00049072	0.00047933	-0.00059474	-0.00036779	0.00034439	0.00007400	0.00129454	0.00065833	0.00012901	0.00017899	-0.00029394	0.00075150	-0.00017391	-0.00147643	0.00013247	-0.00036480	0.00039215	-0.00013569	0.00026848	-0.00025142	0.00074048	-0.00037223	-0.00051542	-0.00064453	-0.00082098	-0.00051302	0.00012077	0.00065229	-0.00010861	-0.00010866	0.00014662	-0.00075686	0.00031170	-0.00078108	-0.00178869	0.00054441	-0.00007109	0.00028389	-0.00084645	0.00011892	-0.00020870	-0.00009932	0.00100670	-0.00064686	0.00020456	-0.00000017	0.00028696	-0.00020354	0.00037026	-0.00026803	-0.00007479	-0.00009734	0.00012863	-0.00039284	0.00088490	-0.00119873	0.00004548	0.00008949	-0.00025423	0.00014322	0.00080136	-0.00038539	-0.00012827	0.00045404	0.00067130	0.00027812	-0.00019565	0.00046220	0.00015254	-0.00019164	0.00050429	-0.00098936	-0.00034345	-0.00040108	-0.00103378	-0.00024780	-0.00101750	0.00050066	-0.00084688	-0.00016649	-0.00036109	-0.00034764	-0.00036116	0.00016541	0.00035146	0.00023348	0.00020097	0.00035730	-0.00050397	0.00059006	0.00046086	-0.00110303	-0.00010588	-0.00051556	-0.00100829	-0.00022340	0.00007107	-0.00026645	0.00031794	-0.00064052	-0.00006970	-0.00066153	-0.00154075	-0.00053438	-0.00052354	-0.00018920	-0.00026266	-0.00064222	0.00035765	-0.00013623	0.00012184	-0.00061566	-0.00067546	0.00075775	-0.00096940	-0.00091082	-0.00001104	0.00016921	0.00149794	-0.00039306	-0.00010073	0.00056857	0.00061166	0.00012973	-0.00038068	0.00012714	0.00123739	0.00067669	-0.00039526	0.00015411	-0.00027893	0.00022345	-0.00007362	-0.00076920	-0.00115525	-0.00088330	0.00067612	-0.00009921	-0.00041972	-0.00106819	0.00027368	-0.00148480	0.00007711	-0.00138625	0.00039958	-0.00078593	-0.00004190	0.00039493	-0.00115422	-0.00156999	-0.00010301	0.00065664	0.00129356	0.00009139	-0.00003011	-0.00075649	-0.00001930	0.00000252	-0.00096113	-0.00134093	-0.00006274	0.00048705	0.00157607	-0.00052690	-0.00079723	0.00017273	-0.00197310	-0.00038835	0.00127783	-0.00181746	0.00045423	-0.00110422	-0.00229691	0.00078837	-0.00028469	0.00051562	-0.00067621	0.00099632	-0.00124992	0.00003061	-0.00032991	0.00111939	-0.00206457	-0.00246200	0.00012243	0.00007755	-0.00106366	0.00062675	-0.00253788	0.00097911	-0.00045614	-0.00187756	0.00016130	0.00049159	-0.00011450	-0.00141769	-0.00310467	-0.00191534	0.00133230	-0.00223130	-0.00030361	-0.00169319	-0.00186168	-0.00055749	-0.00239778	-0.00115381	-0.00089988	-0.00174781	-0.00028097	-0.00141632	-0.00065560	-0.00125672	-0.00103257	0.00075279	0.00010156	-0.00228471	0.00074177	-0.00117690	0.00058479	-0.00229387	-0.00230023	0.00000341	-0.00073487	0.00078062	0.00044883	0.00001734	-0.00303633	-0.00002123	-0.00313034	-0.00046447	-0.00019235	0.00037320	-0.00176501	-0.00078451	-0.00196624	-0.00020196	-0.00076822	-0.00154958	-0.00138352	-0.00041000	-0.00097966	0.00066780	-0.00029626	-0.00067839	0.00001098	0.00045562	-0.00100324	0.00052546	-0.00030764	-0.00110359	-0.00090816	-0.00095338	-0.00058419	-0.00137894	-0.00037716	0.00064585	0.00001924	-0.00022540	-0.00008523	-0.00126988	-0.00120563	-0.00088115	-0.00093893	0.00010419	0.00007769	0.00015258	-0.00061274	0.00057933	-0.00098075	-0.00049864	-0.00113381	0.00000171	0.00071773	0.00093211	0.00037907	0.00037324	0.00020856	0.00010240	-0.00060494	0.00038572	-0.00023996	-0.00105329	-0.00103110	-0.00056678	-0.00095760	0.00031348	0.00004259	-0.00026921	-0.00000151	-0.00030667	0.00030298	0.00021095	0.00043526	0.00054166	-0.00026136	0.00033189	-0.00029253	-0.00016405	-0.00010883	-0.00039398	0.00049230	-0.00068907	-0.00034310	-0.00028041	-0.00006822	0.00005508	-0.00001633	0.00016540	0.00014011	-0.00018502	0.00009703	0.00016989	0.00008462	-0.00004754	0.00042708	-0.00041039	0.00002765	-0.00012553	0.00010456	0.00019265	0.00023943	-0.00002907	-0.00019232	0.00020314	0.00026757	-0.00014441	-0.00020087	0.00003372	-0.00010731	-0.00030635	-0.31799341
-24.9997	0.95923227	-21.47483647	0.10698766	-21.47483647	0.26025617	-0.08445666	-1.21151748	-21.47483647	-21.47483647	-21.47483647	0.34436285	-21.47483647	-0.00150807	-21.47483647	-0.73365837	-0.35090387	-0.29112858	-21.47483647	0.37344141	-21.47483647	-21.47483647	-21.47483647	-0.47022772	-21.47483647	0.31557155	0.20657140	-0.46361554	-21.47483647	0.57517231	-21.47483647	-21.47483647	0.78505793	-0.31968554	-0.36622175	0.12512412	-0.24960349	-0.19933293	-0.16027723	-0.08451050	0.08499766	0.02611176	0.01446370	-0.01452005	-0.01291666	0.00004757	0.01602675	-0.00650942	0.00351844	0.00174193	0.00267828	0.02153549	0.00658422	0.00197563	-0.00752811	-0.00732929	-0.00250219	-0.00163031	0.00314670	-0.00521912	0.00104501	-0.00325965	-0.00157594	-0.00057941	-0.00057448	0.00033150	0.00111660	-0.00042823	-0.00189776	0.00042099	-0.00161092	-0.00014801	0.00073330	0.00286429	-0.00100850	-0.00331869	0.00598964	-0.00093505	0.00205089	0.00322300	0.00502838	0.00414151	0.00040907	-0.00027156	-0.00185103	0.00267255	-0.00198744	-0.00246036	-0.00054736	-0.00622802	-0.00004382	0.00084575	-0.00191980	0.00809307	0.00485801	-0.00023236	0.00775548	-0.00373825	-0.00142505	0.00366679	0.00188129	0.00186369	0.00327607	-0.00443304	-0.00015679	-0.00874841	-0.00616339	-0.00184069	0.00364922	0.00585746	0.02241889	0.02017572	0.02359832	0.01322976	0.01939764	0.02359025	0.02253489	0.01741524	0.01375485	0.00767197	0.00231196	0.00699543	0.00185358	-0.00585634	-0.00518450	-0.00084790	0.00698963	0.00835337	0.00414432	0.00125420	0.00098138	0.00071557	0.00111565	-0.00008497	0.00020358	-0.00120516	0.00240380	-0.00044386	0.00214587	0.00063264	-0.00093169	-0.00054745	-0.00025500	-0.00003095	0.00016602	0.00088603	0.00167443	-0.00077906	0.00044798	0.00075024	0.00095156	0.00061313	-0.00091886	0.00104378	-0.00017543	0.00075222	0.00001848	0.00014128	0.00041574	-0.00000927	-0.00052553	0.00094407	-0.00101457	-0.00083711	0.00002864	0.00090127	0.00012535	0.00060908	-0.00024572	-0.00034603	0.00084362	0.00037426	0.00054520	0.00115660	0.00007158	-0.00014080	-0.00000540	-0.00074641	0.00071961	0.00041703	0.00034582	0.00015463	0.00001763	0.00049908	-0.00041699	-0.00005393	0.00125890	-0.00011512	0.00059975	0.00057963	0.00133342	-0.00073412	0.00067980	0.00034966	-0.00021399	0.00005171	0.00108210	0.00074018	0.00099032	-0.00095974	-0.00082223	-0.00104523	0.00117225	-0.00014594	0.00040527	-0.00106745	-0.00053683	-0.00067168	0.00083990	-0.00067948	0.00038926	0.00061881	0.00025957	-0.00088213	0.00167605	0.00114219	-0.00003755	0.00063041	0.00038098	0.00074628	-0.00066389	0.00091958	0.00044324	0.00057498	0.00026353	-0.00040241	0.00020939	-0.00015341	0.00033413	-0.00038745	0.00055767	-0.00032779	-0.00076108	-0.00033630	0.00125229	0.00086652	0.00125796	0.00048626	0.00019160	0.00079833	0.00005374	-0.00008749	-0.00008329	-0.00029873	-0.00069713	-0.00027934	0.00112363	0.00055223	0.00022688	-0.00033999	-0.00049373	0.00112685	0.00021475	-0.00034850	-0.00078967	-0.00017309	-0.00070352	-0.00024701	-0.00058555	-0.00148997	0.00033010	-0.00002820	-0.00031996	0.00036804	-0.00114218	-0.00021423	0.00074484	0.00096751	0.00007799	-0.00021356	-0.00089770	0.00062567	-0.00073033	-0.00087083	0.00083691	0.00043649	0.00025717	0.00064759	0.00028734	0.00004562	0.00075632	0.00008238	0.00000608	0.00054176	-0.00020773	-0.00076354	-0.00036868	0.00034034	0.00022303	-0.00026070	0.00044479	0.00020363	0.00016269	-0.00043042	-0.00008063	-0.00042244	-0.00006935	-0.00114292	0.00044008	0.00077908	-0.00056058	0.00084332	-0.00029000	0.00029485	0.00030321	-0.00096528	0.00019158	0.00028982	0.00104479	-0.00008456	0.00013166	-0.00013620	0.00011690	0.00010126	0.00056251	-0.00134908	-0.00043259	-0.00070114	0.00084211	-0.00048012	0.00101486	-0.00089039	0.00126960	-0.00095589	0.00056939	-0.00076240	0.00186333	-0.00087988	0.00093883	-0.00115041	-0.00120139	-0.00140024	0.00200146	0.00094834	-0.00168672	-0.00095193	0.00106955	-0.00039738	0.00191459	0.00024646	-0.00127768	-0.00111834	-0.00064894	-0.00115880	0.00118552	-0.00115981	0.00080961	0.00074287	-0.00084192	0.00142501	0.00018713	0.00214232	0.00049571	-0.00007011	0.00035140	-0.00056886	-0.00176469	-0.00164523	0.00043762	0.00030276	-0.00076887	-0.00013269	0.00144975	-0.00257451	0.00073376	-0.00381218	-0.00201229	-0.00055048	-0.00056546	0.00086831	0.00002024	0.00030088	-0.00159600	-0.00543373	-0.00088399	-0.00054948	-0.00042446	-0.00013032	-0.00362446	-0.00152115	0.00049156	-0.00234085	-0.00109848	-0.00170682	-0.00111079	-0.00266796	0.00045582	-0.00055848	-0.00078177	0.00023701	-0.00110941	-0.00150459	0.00106014	-0.00091362	-0.00168526	0.00134066	0.00080410	-0.00068492	0.00066154	0.00007405	0.00203775	0.00013343	-0.00019140	-0.00036916	-0.00176266	0.00016756	-0.00005666	-0.00092574	-0.00277724	0.00204843	-0.00259422	-0.00018698	-0.00018280	-0.00020859	0.00063045	-0.00009915	0.00043264	-0.00087403	0.00059728	-0.00036990	0.00018134	-0.00218315	-0.00180098	0.00068891	-0.00015823	0.00077743	-0.00084117	-0.00038601	-0.00049923	-0.00107220	-0.00004545	-0.00002976	0.00041178	-0.00030233	-0.00051827	-0.00053578	0.00034950	0.00030089	-0.00024772	0.00068484	-0.00089455	-0.00018535	-0.00017050	-0.00043331	-0.00068642	0.00043423	-0.00048976	0.00013442	-0.00034741	0.00033185	-0.00144820	-0.00057694	-0.00000340	-0.00040295	0.00029624	-0.00029835	0.00126335	0.00082658	-0.00019388	0.00030168	0.00050355	0.00041084	-0.00059002	-0.00075334	-0.00017384	-0.00034087	-0.00047525	-0.00051036	0.00010294	-0.00023230	-0.00002076	-0.00030561	0.00125041	-0.00003377	0.00241394	0.00050266	-0.00006596	-0.00037133	-0.00007651	-0.00002180	-0.00005719	-0.00072731	0.00027762	-0.00029219	-0.00014611	0.00008728	0.00033365	-0.00004590	0.00037784	-0.00032076	0.00019175	-0.00015276	-0.00012157	-0.00008717	-0.00015011	-0.00019682	0.00022002	-0.00001767	-0.00010179	-0.00002330	0.00016523	-0.00005042	-0.00011546	-0.00024219	0.00024407	0.00015368	0.00012805	0.00007788	-0.00018601	0.00011109	0.00009252	-0.00078630	0.21869781
-19.9997	2.47277951	-0.97223949	1.43088070	-21.47483647	1.24497879	-21.47483647	-1.20378816	-21.47483647	-0.17177401	-0.38048431	-21.47483647	0.04712052	-0.77748725	-21.47483647	-0.20306613	-21.47483647	0.13909344	-21.47483647	-21.47483647	-21.47483647	0.01783926	-0.07930362	0.36448991	-1.62133217	0.38799044	-21.47483647	-0.40529436	-21.47483647	0.53107047	0.29982841	-21.47483647	0.27876033	-0.10777676	-0.60291547	-0.20167747	0.34408938	-0.30449566	0.17586961	0.00774417	0.01139888	-0.06508413	0.02219092	0.02382239	-0.06086441	-0.00435713	0.02675960	0.00228794	0.00219488	0.00884560	-0.00262228	-0.00551367	0.00982012	0.00129631	-0.00659660	-0.00202396	-0.00193322	0.00090224	0.00291562	-0.00550675	-0.00167425	-0.00024313	-0.00408350	0.00202141	0.00256907	0.00213163	0.00032536	0.00137225	-0.00295768	0.00159837	-0.00099180	-0.00037273	-0.00127481	0.00121045	-0.00108769	-0.00176685	0.00194055	-0.00106466	0.00015874	0.00170367	0.00402221	0.00246499	0.00100674	-0.00336708	-0.00033817	-0.00234296	-0.00010586	-0.00580622	-0.00509264	-0.00305008	-0.00028616	-0.00060129	-0.00653146	0.00446319	-0.00234496	-0.01160640	0.00151452	-0.00723495	0.00260156	0.00039020	-0.00016072	-0.00196443	0.00130763	-0.00250881	0.00021612	-0.00690154	-0.00901174	-0.00541512	0.00250376	0.01955557	0.03681231	0.03862855	0.03245216	0.01421170	0.02024373	0.02887696	0.03936911	0.03091321	0.01825211	0.00686119	-0.00096362	0.01458311	0.01803877	0.00529641	0.00229705	0.01103446	0.01376360	0.00941987	0.00550503	0.00132746	0.00038141	-0.00085657	-0.00161797	0.00364374	0.00108159	-0.00248943	0.00204080	0.00040986	-0.00035143	0.00002868	-0.00004713	-0.00101955	0.00050011	0.00019890	0.00245115	-0.00122795	0.00206437	-0.00072903	-0.00087397	0.00073430	0.00145066	0.00091235	-0.00062198	-0.00010340	0.00018358	0.00081976	-0.00088038	0.00018258	-0.00035410	0.00018937	-0.00005558	-0.00008870	0.00075064	0.00045086	-0.00099639	-0.00044297	0.00076218	-0.00022595	0.00075822	0.00039479	0.00079130	0.00034956	-0.00000759	-0.00029690	0.00050410	-0.00004639	0.00124388	-0.00036143	-0.00021316	-0.00032769	-0.00100248	0.00116775	0.00054987	0.00022535	0.00028695	-0.00045345	0.00042630	0.00021659	-0.00011925	0.00015153	0.00109698	-0.00125446	-0.00008539	-0.00065050	-0.00130982	-0.00043234	0.00089332	0.00013861	-0.00000052	-0.00092778	-0.00136986	-0.00098852	-0.00015255	-0.00004635	-0.00036144	-0.00067745	0.00000403	-0.00109154	-0.00076026	0.00028691	-0.00015228	-0.00145050	-0.00095939	-0.00006626	0.00044467	-0.00013381	-0.00058481	0.00101722	0.00022287	0.00019042	0.00051828	-0.00027158	-0.00024281	-0.00012631	-0.00094425	-0.00089985	-0.00042558	-0.00097723	0.00050735	-0.00028579	0.00068475	-0.00005923	-0.00011703	0.00015946	-0.00008438	0.00052544	-0.00024394	-0.00041710	0.00025707	-0.00083630	-0.00059894	0.00006912	0.00114008	-0.00220818	-0.00047570	0.00032344	0.00009310	-0.00088188	-0.00000450	-0.00056115	0.00003311	-0.00005607	-0.00022050	0.00003528	0.00021585	-0.00043667	-0.00012788	-0.00073156	-0.00005956	-0.00144904	-0.00007747	-0.00012158	-0.00109105	-0.00046884	-0.00029567	-0.00068534	0.00039331	0.00022009	-0.00006465	-0.00040202	-0.00170874	-0.00071846	0.00055691	-0.00080500	0.00011333	-0.00027829	-0.00083227	-0.00126475	0.00036063	-0.00077457	0.00061914	-0.00007413	-0.00115450	-0.00053339	-0.00030963	-0.00096836	-0.00038088	-0.00097108	0.00004380	-0.00036590	0.00080119	-0.00062129	-0.00019366	-0.00094776	0.00008601	-0.00098281	0.00064819	-0.00133271	-0.00063215	0.00084521	-0.00096646	-0.00000528	-0.00038635	0.00001385	-0.00040794	-0.00049069	-0.00073035	0.00027831	-0.00012573	-0.00029570	-0.00088702	0.00019075	-0.00041810	-0.00009314	-0.00073782	-0.00090317	-0.00091340	-0.00106782	-0.00008751	-0.00078188	-0.00083998	-0.00013343	0.00063490	-0.00122669	0.00055008	-0.00170584	-0.00029554	0.00057098	0.00059382	0.00069078	-0.00150694	-0.00193393	0.00048901	-0.00035053	-0.00017490	-0.00035423	0.00061472	-0.00194371	0.00205216	-0.00061755	-0.00266978	-0.00062939	-0.00039362	-0.00120954	0.00050293	-0.00054486	-0.00079323	-0.00063594	-0.00207098	-0.00012219	-0.00344875	0.00035075	0.00021933	-0.00251962	-0.00136614	-0.00072190	-0.00336870	-0.00220170	-0.00006442	-0.00013980	-0.00367210	0.00015249	0.00092522	-0.00058395	-0.00174396	-0.00250223	-0.00158322	-0.00018431	0.00011471	0.00037741	-0.00026662	0.00058413	-0.00246993	-0.00283846	-0.00057070	-0.00185129	-0.00051504	-0.00097933	-0.00479382	-0.00127245	-0.00011537	-0.00203300	-0.00012698	0.00161401	-0.00146761	-0.00271660	-0.00164290	-0.00013664	-0.00102057	-0.00086253	-0.00330550	-0.00291477	-0.00205356	-0.00240553	-0.00317242	-0.00023548	-0.00052927	-0.00308750	0.00068096	0.00062297	-0.00010115	-0.00063343	-0.00196910	-0.00030001	-0.00177109	0.00064451	0.00091439	0.00016325	-0.00099780	-0.00020530	-0.00344776	-0.00047373	0.00142665	-0.00178822	0.00029098	-0.00150459	-0.00060049	0.00104351	0.00025890	-0.00247330	-0.00116955	-0.00138498	-0.00135768	-0.00125989	-0.00110774	-0.00154946	-0.00057562	-0.00116775	-0.00301238	-0.00152441	-0.00106007	-0.00106253	0.00061530	-0.00003238	-0.00085440	-0.00159144	-0.00048845	-0.00036450	-0.00071775	-0.00037915	0.00017624	-0.00089013	0.00002807	-0.00111612	-0.00160659	-0.00044825	0.00044553	-0.00112211	-0.00077587	-0.00002950	-0.00185408	-0.00099141	-0.00025206	-0.00043224	-0.00028425	0.00036001	0.00055542	-0.00003942	-0.00072963	-0.00079143	0.00002756	-0.00053080	0.00063047	-0.00160135	-0.00129594	-0.00090822	-0.00106521	-0.00077766	-0.00124432	-0.00092379	-0.00000321	0.00012818	0.00065692	-0.00012283	0.00136791	-0.00069112	-0.00008893	-0.00010026	0.00000916	-0.00060671	-0.00019827	-0.00024086	0.00004656	-0.00059946	-0.00014863	-0.00054036	-0.00028563	0.00018487	-0.00049900	-0.00006423	-0.00019350	-0.00047527	-0.00036058	-0.00054803	-0.00016598	0.00021429	-0.00042624	-0.00076564	-0.00037530	-0.00026011	-0.00028448	0.00007214	-0.00000779	-0.00022551	0.00003623	-0.00005652	0.00004676	0.00003905	-0.00025068	-0.00001126	0.00000163	-0.00049068	-0.47052632
-14.9997	-1.18902063	-21.47483647	-0.90146791	1.11975288	-0.30916685	-21.47483647	-0.47992954	-21.47483647	0.15784940	-1.35882485	0.23939148	-21.47483647	0.22421359	-21.47483647	0.94351393	-21.47483647	0.39965810	0.44853967	-21.47483647	0.38755810	-21.47483647	-0.95554239	-21.47483647	-21.47483647	-0.66882974	0.36351299	-21.47483647	-21.47483647	0.65752998	-21.47483647	-0.21584898	-0.59706709	0.81706077	0.47258033	0.30734103	-0.11793411	-0.27838618	0.06461998	0.05554449	0.03192900	0.06061867	0.00673727	0.01702271	0.01569700	-0.00281705	0.02642751	0.01246062	0.00160734	0.00980414	-0.01038028	-0.00985196	0.00441974	-0.00402883	-0.00965512	-0.00034425	-0.00167687	-0.00330056	0.00051031	0.00284254	0.00306112	-0.00158248	-0.00464396	-0.00051856	-0.00061571	0.00322584	0.00235969	0.00151290	0.00110760	0.00120073	0.00060028	0.00035913	0.00073827	0.00055380	0.00093609	-0.00335381	0.00336844	-0.00065942	-0.00263772	0.00309277	0.00429721	0.00288932	0.00391398	-0.00158628	0.00143687	-0.00641189	-0.00387118	-0.00531578	0.00289300	-0.00616592	0.00812158	-0.00227210	-0.00509751	0.00464585	0.00516262	-0.00835366	0.00122836	-0.00064275	-0.00192886	0.00194557	0.00585156	0.00024731	0.00157011	-0.00341787	-0.00099877	-0.01083195	-0.00921210	-0.00925088	-0.00213969	0.00330757	0.01867959	0.02152406	0.02049266	0.00401433	0.00092609	-0.00536469	0.00232972	0.00658617	0.00882261	-0.00304996	-0.01487559	-0.00949921	-0.00499230	-0.00129662	-0.00223161	-0.00390973	-0.00229113	0.00075775	0.00079793	0.00128242	-0.00043268	0.00190130	0.00008662	0.00193749	-0.00002731	0.00026220	0.00233931	0.00021788	0.00120645	0.00060059	0.00057629	0.00022038	0.00193311	0.00028283	-0.00031623	0.00017673	0.00077251	0.00088137	0.00012626	0.00145027	0.00111132	0.00012650	0.00129095	0.00062395	-0.00117371	0.00225761	0.00119498	-0.00033532	-0.00027678	0.00062349	0.00085640	0.00043427	-0.00037602	-0.00052527	-0.00030675	0.00039338	0.00071843	-0.00019298	0.00126535	0.00018580	0.00066527	0.00063269	-0.00019795	0.00050249	-0.00028997	-0.00011233	0.00150741	-0.00025050	0.00019331	-0.00021314	0.00057286	-0.00063794	-0.00005326	0.00001841	0.00017067	-0.00064935	0.00064007	0.00043212	0.00073700	0.00131516	0.00078636	-0.00014399	-0.00026723	0.00039079	-0.00150651	-0.00021908	0.00182569	0.00113333	0.00144996	-0.00038045	0.00004708	0.00111183	0.00089933	-0.00038092	0.00028150	-0.00035970	0.00040190	-0.00102217	0.00001339	-0.00013002	0.00015685	-0.00043128	0.00044085	-0.00057700	0.00093716	-0.00048143	-0.00001589	0.00054237	0.00083061	0.00054323	0.00052457	0.00059587	-0.00049176	-0.00084926	0.00098240	-0.00077866	0.00035372	-0.00011637	0.00066353	0.00014540	0.00093273	-0.00036664	-0.00072916	-0.00029239	0.00003745	0.00038400	0.00029564	0.00025093	0.00011809	0.00009471	0.00074036	0.00070835	0.00083868	-0.00068035	0.00029707	0.00068278	0.00041846	-0.00020375	0.00001848	-0.00022398	0.00082585	0.00015992	0.00038014	-0.00026408	0.00043515	0.00009774	-0.00063422	-0.00016104	0.00025217	-0.00039442	-0.00028196	0.00049182	0.00032269	-0.00074455	0.00012452	-0.00069437	0.00044315	-0.00031976	0.00101359	0.00000304	-0.00094552	-0.00000977	0.00077361	-0.00011258	-0.00000353	-0.00034706	-0.00041822	0.00072569	0.00159478	-0.00032570	0.00025670	0.00048265	0.00035196	0.00005298	0.00004405	-0.00063546	-0.00051174	0.00001259	-0.00023422	0.00001162	0.00063255	-0.00034657	-0.00074787	-0.00039224	0.00010508	0.00031194	0.00007388	-0.00035923	0.00002300	0.00036738	0.00090718	0.00094089	0.00009132	0.00004507	0.00015557	-0.00004075	-0.00054767	0.00058129	0.00047566	0.00007982	0.00079035	0.00049331	0.00023871	-0.00002293	-0.00004178	-0.00068172	0.00007726	0.00063894	-0.00065046	0.00079771	0.00055085	-0.00015697	0.00134321	-0.00096701	0.00028532	-0.00093877	0.00117866	-0.00017966	0.00170461	0.00039792	-0.00141649	-0.00218196	0.00016446	0.00070819	-0.00022166	0.00096834	0.00142302	0.00009490	0.00186288	-0.00068581	-0.00118324	-0.00003536	-0.00134399	-0.00114841	0.00124928	-0.00099209	-0.00019625	-0.00014242	-0.00039659	0.00134100	0.00027183	0.00139527	0.00049223	-0.00127943	-0.00183610	-0.00135012	-0.00165238	-0.00093567	0.00075027	0.00134213	-0.00095834	0.00032357	0.00165309	0.00216618	-0.00290123	-0.00327207	0.00181521	-0.00168771	-0.00058132	0.00073073	0.00104908	0.00052420	0.00108432	-0.00232557	-0.00078447	-0.00019315	-0.00140485	0.00065060	-0.00239363	-0.00142757	0.00125455	0.00118619	0.00208629	-0.00270269	-0.00039124	-0.00118472	-0.00014977	-0.00139768	-0.00004686	0.00178736	-0.00216388	-0.00213316	0.00027949	-0.00026918	-0.00144275	-0.00129669	0.00194270	-0.00105656	0.00114544	-0.00034416	-0.00063706	0.00049965	0.00098655	-0.00090431	-0.00011805	0.00125580	0.00093358	0.00024237	0.00001235	-0.00030222	-0.00198089	-0.00061639	0.00102443	-0.00059393	0.00015382	-0.00044635	-0.00068305	0.00055455	-0.00074000	-0.00065016	-0.00142492	-0.00346767	-0.00027062	-0.00041129	-0.00043492	0.00218071	0.00128487	-0.00037115	-0.00017633	-0.00083813	0.00082969	-0.00018295	0.00109478	0.00064414	-0.00064708	-0.00037868	-0.00052801	0.00011248	-0.00110236	0.00082468	-0.00019910	-0.00027637	0.00098416	-0.00036229	-0.00045193	0.00022143	0.00017063	-0.00058012	-0.00042245	0.00070414	-0.00086687	-0.00061025	-0.00005257	0.00011014	0.00009849	0.00039006	0.00074874	-0.00112892	0.00052377	-0.00036446	0.00054774	0.00052295	0.00023330	-0.00055411	-0.00103115	0.00020685	-0.00109183	-0.00000407	-0.00042679	-0.00010358	0.00050608	0.00043527	0.00036671	0.00028066	0.00141195	-0.00019926	-0.00010634	0.00048680	0.00079715	0.00001958	0.00049784	-0.00037191	0.00091305	0.00027326	-0.00044864	0.00017723	0.00053044	-0.00001730	-0.00028530	0.00033137	0.00032130	0.00000722	-0.00006327	-0.00000062	0.00045323	0.00021859	-0.00000509	-0.00041888	-0.00022220	0.00010266	0.00062436	0.00030779	0.00008555	0.00019851	0.00015435	0.00030164	0.00015363	0.00012520	0.00008225	0.00032643	0.00019774	-0.00006310	0.41583255
-9.9997	-0.39279944	-21.47483647	-1.06564736	0.75099960	0.05322647	-21.47483647	-0.86799186	-0.24376480	-1.70429027	-21.47483647	-21.47483647	-21.47483647	-0.53614944	-21.47483647	0.89666432	-21.47483647	0.04366132	0.15093441	1.05481374	-21.47483647	0.13466540	-21.47483647	-21.47483647	-21.47483647	0.64242440	-21.47483647	-1.26573887	1.09594095	-0.94267923	-21.47483647	3.18543816	-21.47483647	-0.77939682	-0.51380571	-0.08000044	-0.54370509	-0.19081803	-0.00382529	0.11981719	0.05655939	-0.00413599	0.01866377	-0.00318467	-0.00872906	-0.02102010	0.01748417	0.00552749	0.01058222	-0.00849443	-0.00762748	0.00753552	0.00597046	-0.00800340	-0.00731409	0.00005381	-0.00643442	-0.00461757	0.00418353	-0.00096653	0.00157740	-0.00251948	-0.00320705	0.00176068	-0.00113254	0.00267428	0.00367913	0.00301045	-0.00327370	-0.00042033	0.00200452	0.00280331	-0.00103887	0.00226916	0.00276651	-0.00170656	0.00288996	-0.00072692	-0.00350319	-0.00082816	0.00130763	-0.00277139	-0.00339319	-0.00521634	-0.00017416	0.00517210	-0.00611590	-0.00371077	0.00402637	-0.00405844	0.00009843	-0.00141629	-0.01094561	0.00572008	-0.00230895	-0.00360343	0.00820093	-0.00681489	-0.00105784	-0.00091619	0.00298790	-0.00023506	0.00296986	0.00121751	-0.00211252	-0.00668091	-0.00288059	0.00037905	-0.00139755	0.00020403	0.00623853	0.00266141	0.01529059	0.01906304	0.02430196	0.01983551	0.00695128	0.00235992	0.00487443	0.00845093	0.00112142	0.00581218	0.00770224	0.01197157	0.01659784	0.01629927	0.01072018	0.00720600	0.00099340	0.00123966	0.00275512	0.00132261	0.00066290	0.00039750	-0.00076531	0.00083418	0.00074125	-0.00050579	0.00053859	0.00122573	-0.00096237	0.00137877	-0.00006530	-0.00111885	0.00133478	-0.00053199	-0.00011624	0.00003503	-0.00061567	0.00099204	0.00129071	0.00060576	0.00051957	0.00083736	-0.00197004	0.00137158	-0.00103542	0.00109337	0.00002598	0.00133972	0.00028974	0.00047421	-0.00043559	0.00056588	-0.00082695	0.00069057	0.00099038	-0.00051142	-0.00026849	0.00050234	0.00071147	0.00029720	0.00006506	0.00051354	0.00053002	0.00032074	0.00058757	-0.00034547	0.00026529	-0.00055261	0.00025411	-0.00021592	0.00022630	0.00044387	-0.00027653	0.00034381	0.00080232	0.00015468	-0.00059995	0.00019468	0.00109546	-0.00023123	0.00026316	-0.00088148	-0.00096287	-0.00060536	0.00095858	-0.00049525	0.00030866	-0.00010403	-0.00045985	0.00032737	0.00041238	0.00092337	-0.00036362	-0.00046863	-0.00007297	0.00021404	0.00060644	0.00066889	0.00045761	0.00037878	0.00068196	-0.00066043	0.00042122	0.00031990	-0.00032373	-0.00041596	-0.00019873	0.00079577	-0.00000029	0.00006401	-0.00012636	0.00027600	0.00057903	-0.00015601	-0.00016296	-0.00001957	0.00086819	-0.00018975	0.00132982	0.00022888	0.00028720	-0.00051729	0.00063950	0.00068395	0.00099808	0.00049101	-0.00033825	0.00050844	0.00003202	-0.00074268	0.00057569	0.00018243	0.00055144	0.00050621	0.00052008	0.00027374	0.00063083	0.00048865	0.00104250	-0.00020354	-0.00023022	0.00031732	0.00050793	0.00015172	-0.00012575	-0.00019900	-0.00063962	-0.00001055	-0.00022080	-0.00009273	-0.00037785	0.00060490	-0.00094351	-0.00025781	0.00057608	0.00060109	0.00007837	0.00096051	-0.00064821	0.00025619	0.00047433	-0.00068877	0.00113617	-0.00083888	0.00022414	0.00047389	0.00025590	0.00019284	0.00067173	0.00050565	0.00045865	0.00010299	-0.00058822	0.00043293	0.00001238	-0.00037523	0.00020842	0.00035851	0.00053522	0.00006217	-0.00037513	-0.00017251	-0.00053958	0.00006201	-0.00006212	-0.00048556	-0.00003240	0.00091348	0.00070916	0.00005398	0.00010596	0.00026403	0.00032548	0.00011902	-0.00018893	-0.00001794	0.00085320	0.00148202	-0.00024690	0.00071880	-0.00011448	-0.00029495	-0.00005548	-0.00000758	-0.00068566	0.00016184	0.00000068	-0.00024986	0.00068427	0.00108128	0.00102829	-0.00073068	0.00052442	-0.00102418	0.00037444	-0.00004051	0.00073459	0.00058614	-0.00003820	-0.00041461	0.00057373	-0.00027284	0.00073029	0.00162604	0.00111036	0.00047160	0.00120165	0.00070098	-0.00191733	-0.00176637	-0.00042733	0.00081091	-0.00045142	-0.00125635	0.00147737	-0.00057559	-0.00146823	0.00156816	-0.00022365	0.00080509	0.00072715	-0.00097042	-0.00151410	0.00006519	-0.00043239	-0.00202265	0.00058917	0.00015248	-0.00180484	0.00010624	0.00140158	0.00007983	0.00059926	0.00009872	-0.00017099	-0.00075567	0.00099543	-0.00131307	0.00032788	-0.00036642	-0.00128632	-0.00058415	-0.00178270	0.00006513	-0.00161063	-0.00068737	-0.00119388	-0.00005541	0.00351850	-0.00035910	-0.00067967	0.00046704	-0.00119154	-0.00094951	0.00290781	-0.00065808	-0.00253417	0.00074736	-0.00048664	0.00106526	0.00025727	0.00126511	-0.00125358	0.00028702	-0.00145609	-0.00143255	0.00354279	0.00139711	0.00197729	-0.00003340	-0.00029631	-0.00060119	0.00014929	0.00145888	-0.00020090	-0.00016248	-0.00070587	0.00228412	-0.00198261	-0.00044929	0.00002471	0.00019236	-0.00184790	-0.00128880	-0.00081474	0.00150873	-0.00085406	-0.00063502	-0.00075653	-0.00273780	-0.00008180	0.00120305	-0.00010730	0.00052903	-0.00060882	0.00105684	-0.00102194	-0.00096765	-0.00055756	0.00015408	0.00108284	0.00091018	0.00026323	-0.00077505	0.00028591	0.00078676	0.00099379	0.00019897	0.00020575	0.00010215	-0.00004281	0.00000836	-0.00091358	0.00020253	0.00009276	0.00055108	0.00073588	0.00005990	-0.00045419	-0.00080625	0.00073763	0.00015905	0.00060500	0.00036981	0.00084646	0.00078548	0.00022287	0.00080112	0.00040213	0.00080462	-0.00016864	-0.00137759	0.00004611	0.00038832	-0.00013664	-0.00033337	-0.00005206	0.00075820	0.00031752	-0.00010881	0.00038321	0.00032963	0.00172004	0.00012781	0.00001413	0.00021159	0.00065691	0.00039686	0.00064515	-0.00034492	0.00058695	0.00008801	0.00002947	0.00005652	0.00052683	0.00012395	0.00031330	-0.00007859	0.00077453	-0.00003610	-0.00005369	0.00043611	0.00006168	0.00013997	-0.00028113	0.00011757	0.00009196	-0.00010633	0.00047649	-0.00007097	0.00064574	-0.00010178	0.00036714	0.00025823	0.00076172	0.00015126	0.00031735	0.00030548	0.00027207	-0.00009837	1.24187661
-8.9997	-21.47483647	-21.47483647	0.68118167	-21.47483647	0.58615295	1.19957566	-21.47483647	-0.32230064	-21.47483647	-1.65437853	0.26096757	-0.82844895	-0.07492144	0.49141315	0.52407598	-21.47483647	-21.47483647	0.14432359	-21.47483647	-21.47483647	-0.38236462	-21.47483647	-21.47483647	-0.39940283	0.20318938	-0.33955008	-1.04306567	-21.47483647	1.28937215	-21.47483647	0.19919557	-0.01973145	0.57594035	0.12081405	0.15448101	0.00564061	-0.27652592	-0.02744634	0.00945723	-0.06939022	-0.08647467	0.01744018	0.01963791	0.01134402	-0.00151448	0.00753793	0.00187211	0.01939464	-0.00620706	-0.01273851	0.00512424	0.00384603	-0.00052542	-0.00378827	-0.00167220	-0.00356026	-0.00946489	-0.00034259	-0.00168165	-0.00085003	-0.00131038	-0.00297238	-0.00271156	-0.00098863	0.00024867	0.00562191	0.00112666	-0.00076941	-0.00060744	-0.00129068	0.00017732	-0.00002384	0.00239733	0.00125901	-0.00153151	-0.00006803	-0.00315621	-0.00214005	0.00245502	-0.00077762	-0.00158912	-0.00215209	-0.00587729	0.00148907	-0.00165581	-0.00308137	-0.00530749	0.00233951	-0.00210255	0.00399404	0.00347239	-0.00416095	0.00963493	-0.00020444	-0.00001314	0.00308182	-0.00386945	-0.00287837	0.00252320	-0.00003905	0.00280002	-0.00119597	-0.00395401	-0.00328594	0.00023295	0.00440705	0.00951222	0.01468099	0.02013900	0.02392870	0.02281892	0.02593530	0.02056651	0.03347139	0.02315296	0.02350752	0.01614969	0.01409264	0.00990517	-0.00221735	0.00175229	0.00295852	0.00646163	0.00613289	0.01069323	0.00694432	0.00756225	0.00229656	0.00238583	0.00237402	0.00099970	0.00014965	0.00193278	0.00129719	-0.00166127	0.00048440	0.00041718	0.00024057	0.00183503	-0.00028684	-0.00092216	-0.00026667	0.00000236	0.00103927	0.00024837	-0.00079247	0.00019061	-0.00039917	0.00097919	-0.00024499	0.00107313	-0.00090503	-0.00017368	-0.00089633	0.00050434	0.00029377	0.00047960	0.00035353	0.00063774	-0.00077951	0.00096267	-0.00110228	0.00086314	0.00016345	0.00061542	0.00043711	0.00028152	-0.00014305	0.00012086	-0.00019770	-0.00022588	0.00055905	-0.00038209	-0.00066188	0.00003066	0.00099804	-0.00044190	0.00013395	0.00002314	0.00067608	0.00019478	0.00088331	0.00083055	-0.00027328	-0.00125453	0.00016663	-0.00000654	-0.00025692	0.00094746	0.00008365	-0.00134574	0.00040222	-0.00031006	-0.00074096	0.00005491	0.00077000	0.00078449	0.00037487	-0.00077714	0.00023446	0.00039989	-0.00012960	0.00009567	-0.00048632	-0.00056648	0.00064533	-0.00070940	0.00075768	-0.00031341	0.00026678	-0.00020772	0.00040183	-0.00144136	0.00030050	0.00056630	0.00008342	0.00010988	0.00047967	0.00034347	0.00002697	0.00079847	-0.00042353	0.00069919	-0.00029297	-0.00058038	0.00063719	-0.00067767	0.00025323	-0.00000541	0.00083271	0.00037635	-0.00109243	-0.00046102	0.00036482	0.00016740	0.00070334	-0.00011414	0.00061594	-0.00061871	0.00019732	-0.00017781	0.00046416	-0.00095781	-0.00003052	0.00118736	0.00024071	-0.00053132	0.00055636	0.00000452	-0.00006747	0.00044334	0.00011019	0.00045707	-0.00058961	0.00033326	0.00009961	0.00059074	0.00019808	-0.00044614	-0.00023888	0.00029126	-0.00062216	-0.00025574	-0.00023686	-0.00049298	0.00022239	0.00105368	-0.00035435	0.00004696	-0.00094524	0.00019014	-0.00040967	-0.00019691	0.00029373	-0.00048351	-0.00018388	0.00016920	0.00094866	-0.00017357	0.00010886	0.00013502	0.00043029	-0.00005447	-0.00013192	0.00014304	-0.00033325	-0.00067412	0.00061773	-0.00015557	0.00026907	0.00006562	-0.00013514	-0.00057422	0.00020427	0.00010603	-0.00046215	-0.00099750	-0.00081325	0.00042770	0.00084611	0.00151625	0.00038689	0.00062267	0.00117365	-0.00035822	0.00062316	-0.00057237	0.00027411	0.00029670	-0.00043853	0.00002273	-0.00017431	-0.00019264	-0.00062091	0.00036300	0.00136066	0.00010762	-0.00012914	0.00069563	-0.00027092	-0.00076962	0.00009500	-0.00089050	0.00068139	-0.00075841	0.00034510	-0.00022742	0.00058869	0.00002509	-0.00082757	0.00047679	0.00035068	0.00141365	-0.00022245	0.00081151	0.00160521	-0.00033860	0.00029317	0.00092194	-0.00090723	-0.00006902	-0.00143979	0.00079759	0.00108168	0.00074071	0.00102601	-0.00025006	0.00014897	0.00061924	-0.00037101	0.00126135	0.00318726	0.00057997	0.00176293	0.00016270	-0.00166775	-0.00338257	0.00002267	0.00182493	-0.00175891	-0.00181600	-0.00185382	0.00087677	-0.00098383	-0.00164328	0.00041306	-0.00041277	-0.00093384	0.00003493	-0.00299182	0.00111259	-0.00109022	-0.00271731	-0.00010153	-0.00164223	0.00194319	0.00052519	-0.00358314	-0.00122013	0.00187608	0.00103655	-0.00204289	-0.00091673	-0.00114667	-0.00192288	0.00206815	-0.00092232	-0.00131418	0.00206924	-0.00135349	-0.00083443	0.00130738	0.00088789	-0.00084980	0.00122907	0.00074626	-0.00066773	-0.00004579	0.00199311	-0.00082717	-0.00005206	0.00099899	0.00135556	-0.00163102	0.00106640	-0.00215634	0.00221824	-0.00016911	0.00107433	-0.00177867	-0.00133719	0.00184065	0.00112776	0.00022518	-0.00121449	-0.00008276	0.00110812	-0.00035953	-0.00042883	0.00026768	-0.00134699	0.00065286	-0.00031523	0.00137850	0.00031215	-0.00052218	-0.00080873	-0.00165108	0.00021234	-0.00102634	0.00073893	-0.00003534	0.00210050	0.00017613	0.00035807	0.00109189	0.00145859	0.00097973	0.00125465	0.00063875	0.00059302	0.00072392	0.00063208	0.00084509	-0.00015437	0.00039787	0.00064252	0.00044767	0.00079293	-0.00071040	0.00062836	0.00007879	0.00022652	0.00080117	0.00128812	0.00069299	0.00102150	0.00014055	-0.00077436	0.00049107	0.00062740	0.00086201	0.00006915	-0.00084247	-0.00002940	0.00023906	-0.00015129	-0.00013736	0.00029145	-0.00002587	0.00009392	0.00049018	0.00061379	0.00136133	0.00018981	0.00028560	0.00033620	0.00041244	0.00016259	0.00039731	-0.00063023	0.00024610	-0.00030746	0.00024958	-0.00016597	0.00077519	-0.00011045	0.00031617	-0.00014073	0.00048191	-0.00013583	0.00015484	0.00014493	0.00036937	0.00025962	0.00001630	-0.00034002	-0.00007332	-0.00002231	0.00053036	0.00005885	0.00034675	0.00061128	0.00028584	0.00023159	0.00053259	-0.00007380	0.00042326	0.00023866	0.00039183	0.00000612	-0.45299280
-7.9997	1.31267750	-21.47483647	-21.47483647	-21.47483647	1.20093381	-1.27376688	0.14520416	-21.47483647	-0.79476899	0.30350825	-21.47483647	-21.47483647	-0.16786122	0.10364375	-21.47483647	0.86724472	0.56335125	-0.19126345	-0.60950596	0.47614563	0.65557611	-21.47483647	-21.47483647	-1.03923523	-0.28415569	-0.49143884	0.73873273	-21.47483647	-0.53527881	-21.47483647	-1.01287103	0.12528504	-0.34637537	-0.38366506	0.02465148	-0.22490029	-0.37453687	-0.01473979	-0.03202144	-0.00785196	0.01907953	-0.00659235	0.01205813	-0.04287116	0.05329145	0.01223821	0.00813240	-0.00131275	0.01261466	-0.00198459	0.00004572	0.00601779	-0.00479602	-0.00802792	0.00138426	-0.00323724	-0.00615885	0.00189767	-0.00088688	-0.00084183	-0.00437665	-0.00163807	-0.00038940	-0.00131585	0.00324109	0.00125124	0.00009881	-0.00214468	-0.00040844	-0.00032944	0.00080767	-0.00287068	0.00037840	-0.00063903	-0.00121516	0.00115618	-0.00086426	-0.00356482	-0.00243372	0.00418930	-0.00031304	-0.00302350	-0.00186518	0.00035864	-0.00304277	0.00145920	-0.00990570	-0.00278187	-0.00414236	0.00577329	0.00085144	-0.00394559	0.00679219	-0.00016476	-0.00053149	0.00364960	-0.00301942	0.00137832	-0.00121979	-0.00414409	0.00375353	0.00376745	-0.00704584	0.00149205	-0.00569871	0.00271609	0.00778580	0.01792050	0.02072756	0.02951343	0.02945369	0.03691448	0.02404821	0.02610048	0.02169741	0.01897561	0.00754646	0.01162202	0.00179620	-0.00834248	-0.00585710	-0.00314543	0.00254934	0.00551410	0.00379451	0.00573838	0.00678515	0.00255479	0.00183557	0.00176768	0.00135880	0.00027968	0.00097826	-0.00052267	-0.00204833	0.00025042	0.00078269	-0.00050754	-0.00028293	-0.00165886	-0.00060609	-0.00050294	-0.00018866	-0.00059054	0.00013686	0.00097304	-0.00025137	-0.00148456	0.00051046	0.00089220	-0.00084346	-0.00131128	-0.00003366	-0.00124923	-0.00016132	-0.00050310	0.00054642	0.00019225	-0.00021100	0.00011780	-0.00003408	-0.00092615	-0.00026262	0.00049717	0.00009935	-0.00019714	0.00013312	0.00020470	0.00019030	0.00056173	0.00039553	0.00084064	0.00035894	0.00053378	0.00021402	-0.00016550	-0.00051610	0.00011220	-0.00028089	-0.00022435	-0.00042904	0.00046256	-0.00098449	-0.00042712	-0.00017213	-0.00039229	0.00027428	-0.00006780	0.00089184	0.00016566	-0.00046002	-0.00006848	-0.00019077	-0.00018721	-0.00129842	0.00086674	-0.00044675	0.00014378	-0.00053932	-0.00011198	-0.00038803	0.00066273	-0.00033480	-0.00004476	-0.00107270	-0.00020020	-0.00038005	0.00089018	-0.00048337	-0.00000421	-0.00038394	0.00046054	-0.00178839	0.00043262	0.00050200	-0.00091858	-0.00049164	-0.00002458	-0.00023369	-0.00096493	0.00012104	-0.00033419	0.00038167	-0.00006753	-0.00052187	0.00023844	-0.00017723	-0.00012434	-0.00057923	0.00083889	0.00000192	-0.00034430	-0.00019195	0.00012661	0.00040464	0.00073007	-0.00014040	-0.00037873	0.00082153	0.00052845	0.00008778	0.00003439	-0.00047852	-0.00036545	0.00037127	0.00055846	-0.00032446	-0.00058662	-0.00028721	0.00074379	-0.00007468	0.00032295	-0.00028737	-0.00013948	-0.00046511	-0.00022709	0.00040470	-0.00026081	-0.00114685	-0.00052903	-0.00007319	-0.00043523	-0.00040245	-0.00102402	-0.00122497	0.00055069	-0.00063362	-0.00024444	-0.00040339	-0.00113152	0.00011827	-0.00053137	-0.00015505	0.00005935	-0.00049921	-0.00006701	-0.00004111	0.00031551	-0.00003928	0.00041285	0.00048594	-0.00040659	-0.00071584	-0.00061507	-0.00011021	-0.00024415	-0.00050754	-0.00033506	-0.00016466	0.00004101	-0.00057151	-0.00105127	-0.00101677	-0.00041794	0.00048745	-0.00043870	-0.00037982	0.00030555	0.00010968	-0.00012153	0.00002674	-0.00096017	-0.00064318	0.00021399	-0.00051959	-0.00003162	-0.00028498	-0.00103461	-0.00026837	-0.00096357	0.00053036	-0.00131253	-0.00092581	-0.00054814	-0.00159423	-0.00096690	-0.00080914	-0.00116655	-0.00063713	-0.00031136	-0.00129338	-0.00042430	-0.00148000	-0.00039935	-0.00113967	-0.00091578	-0.00060693	-0.00031495	-0.00104983	-0.00139689	-0.00241397	-0.00036176	0.00004886	0.00052794	-0.00034170	0.00062535	-0.00098521	0.00078473	-0.00074698	-0.00220984	-0.00040374	-0.00285303	-0.00094309	0.00057476	-0.00058417	-0.00115019	0.00028714	-0.00225878	0.00198628	-0.00079600	-0.00133949	-0.00030604	0.00160601	-0.00206646	0.00051796	-0.00063122	-0.00179688	0.00075844	-0.00065287	-0.00103339	0.00000497	0.00071765	-0.00116153	-0.00322731	-0.00161243	-0.00100885	-0.00039320	-0.00039146	-0.00141018	0.00024434	0.00016897	0.00006280	-0.00074934	-0.00144334	0.00125870	-0.00099360	-0.00170547	-0.00300465	-0.00035018	0.00235246	-0.00006063	0.00046988	-0.00011298	-0.00123399	-0.00028938	-0.00175634	-0.00253043	-0.00104548	-0.00117666	0.00013441	-0.00054510	-0.00139442	-0.00131950	0.00069951	-0.00028410	-0.00071357	-0.00008869	0.00048546	0.00101311	0.00108872	-0.00140199	-0.00083396	-0.00051820	-0.00163529	0.00088172	-0.00127091	-0.00141976	-0.00272847	0.00028937	-0.00328370	-0.00101369	-0.00050321	0.00126216	-0.00074798	-0.00206619	-0.00234950	0.00027853	0.00055005	-0.00041217	-0.00101072	-0.00203688	0.00032252	0.00040662	0.00005965	0.00059179	-0.00112919	-0.00051655	-0.00076934	-0.00104269	-0.00014793	0.00031784	-0.00033825	0.00015596	0.00021972	-0.00008235	-0.00031648	0.00002907	-0.00056139	-0.00034647	0.00015313	-0.00061231	-0.00026520	0.00022701	-0.00072439	-0.00081737	0.00022794	-0.00046615	-0.00069320	0.00051051	-0.00191786	-0.00030314	-0.00089231	-0.00078013	-0.00036400	0.00016946	0.00010063	-0.00023748	-0.00018280	-0.00044494	0.00007188	0.00067344	-0.00030967	-0.00064315	-0.00121835	-0.00035984	-0.00089780	-0.00028590	-0.00020313	-0.00058099	0.00029031	-0.00091155	0.00006484	0.00017414	0.00093275	0.00033692	-0.00052791	0.00007790	-0.00045697	-0.00023511	0.00013124	0.00016532	-0.00003578	0.00036208	0.00026225	-0.00058464	0.00080207	-0.00027674	0.00001166	-0.00048013	0.00028037	0.00038515	-0.00015293	0.00040133	0.00031754	0.00072509	0.00029914	-0.00037616	-0.00000732	0.00003831	-0.00002365	0.00039965	-0.00022498	0.00019941	0.00031528	0.00031076	0.00003185	0.00004362	0.00005443	-0.00001547	-0.00002306	-0.00028511	0.60927375
-6.9997	-21.47483647	0.98643079	-0.77855635	1.44768512	-21.47483647	-21.47483647	-0.00504204	-21.47483647	-21.47483647	-21.47483647	-0.19552223	-1.09521306	0.68582705	-0.07631361	0.60986066	0.91297853	-1.22280228	-21.47483647	0.07410467	2.21651840	1.28494227	-21.47483647	0.69551563	-1.01323342	-1.22581983	-1.45561467	-1.66511083	-21.47483647	0.00499904	-21.47483647	-0.38503120	0.70825821	-0.07725207	-1.09371078	0.51597399	0.26456286	-0.01995237	-0.01747933	0.05758680	0.07844216	-0.02535418	0.01638046	0.03805195	0.01306765	0.01140943	0.02150069	0.00713533	-0.00696699	0.01989834	0.00381021	-0.00210027	0.01823367	-0.00304455	-0.00529801	-0.00351136	-0.00514465	-0.00091775	-0.00292777	-0.00132206	0.00229623	-0.00171322	-0.00255910	-0.00098038	-0.00099830	0.00115947	0.00234242	-0.00311587	-0.00239252	-0.00034645	0.00022372	-0.00340058	-0.00062776	0.00102045	0.00046255	-0.00093684	0.00232685	0.00194771	-0.00369985	-0.00065306	0.00335820	-0.00144848	0.00172128	-0.00167493	0.00482345	0.00041858	-0.00079923	0.00015560	0.00426573	-0.00070911	0.00058460	-0.00235730	-0.00160112	0.00742722	-0.00158908	-0.00382143	0.00706553	-0.00417088	-0.00450569	0.00149518	0.00167022	-0.00195050	0.00280598	-0.00719613	-0.00294277	-0.00443085	-0.00183518	0.00770458	0.01715876	0.01711586	0.01946656	0.01815597	0.02752027	0.02783282	0.02991174	0.02091635	0.01708054	0.00686751	0.00427089	-0.00563455	-0.01860463	-0.01942403	-0.01414617	-0.00756717	-0.00823447	-0.00762774	0.00172165	0.00476895	0.00119297	0.00030141	0.00059003	0.00284168	0.00028280	0.00268200	-0.00043445	-0.00295750	0.00001835	0.00085428	-0.00015730	0.00116999	-0.00059081	-0.00040751	0.00060257	-0.00012597	0.00001241	-0.00041702	0.00018629	0.00004487	-0.00030354	0.00005755	0.00153362	0.00085832	0.00007628	0.00043226	-0.00030573	0.00094859	0.00013858	0.00041689	0.00006545	0.00072419	0.00071825	0.00056125	-0.00040648	0.00045065	0.00044465	0.00029425	0.00037508	0.00092023	0.00040304	0.00014686	0.00049845	0.00044183	0.00059093	0.00016965	0.00116195	-0.00019243	-0.00026424	0.00035837	0.00022457	-0.00001696	0.00017414	0.00093647	0.00022413	-0.00051124	-0.00087229	-0.00071617	-0.00038798	-0.00001081	0.00095966	0.00066297	0.00076853	-0.00049572	-0.00007613	-0.00121901	-0.00023929	-0.00116755	0.00126317	-0.00006869	0.00021031	0.00029177	-0.00019139	-0.00023824	0.00097939	-0.00092955	0.00027811	-0.00167505	-0.00014357	-0.00044048	0.00073898	-0.00061306	0.00012238	-0.00077174	0.00128626	-0.00168642	0.00093203	0.00027568	0.00050882	0.00039314	0.00025747	-0.00029206	-0.00014754	-0.00046087	-0.00102184	-0.00031146	0.00008636	-0.00027349	0.00004590	0.00018119	0.00116181	-0.00044999	0.00022002	0.00042619	-0.00026115	-0.00020967	0.00050387	0.00056512	0.00027558	0.00000271	-0.00022008	0.00011717	-0.00102821	-0.00013363	0.00080778	-0.00028388	0.00071781	-0.00033111	0.00015113	0.00005367	0.00091712	0.00045519	0.00027690	-0.00004705	0.00016628	-0.00044744	0.00001936	0.00034414	-0.00036101	-0.00069536	-0.00044234	-0.00080684	0.00015667	-0.00073791	-0.00035713	0.00012596	-0.00061029	-0.00084681	0.00028847	-0.00012127	-0.00024477	-0.00000971	-0.00057028	0.00038616	0.00031034	-0.00003537	0.00056306	-0.00096303	0.00002644	0.00031049	0.00099586	-0.00014595	0.00015634	0.00038904	-0.00027928	-0.00048507	-0.00033123	-0.00044221	-0.00033669	-0.00024562	0.00003458	-0.00086516	0.00016062	-0.00007868	-0.00019508	0.00030428	-0.00035866	-0.00050960	0.00053749	-0.00044754	0.00032525	0.00035124	0.00062441	0.00011905	0.00003080	-0.00018993	0.00082759	-0.00005767	-0.00044014	-0.00066588	0.00035313	0.00058086	0.00106580	-0.00015024	0.00013139	0.00048003	-0.00007285	-0.00106966	-0.00098030	-0.00075628	-0.00071088	-0.00109030	0.00033865	0.00040103	0.00102760	-0.00105031	0.00121132	0.00019596	0.00040501	-0.00030562	0.00111866	0.00028244	-0.00099583	-0.00128530	0.00014629	0.00056337	0.00117776	0.00160539	0.00231001	-0.00006141	0.00114194	-0.00021289	0.00032875	-0.00008299	-0.00011813	-0.00252615	0.00244833	-0.00035525	-0.00087106	0.00092483	-0.00162080	0.00064445	-0.00149415	-0.00075211	0.00084284	0.00069890	-0.00062317	0.00141806	-0.00201841	-0.00253983	-0.00076031	0.00186255	0.00029014	0.00009328	0.00302264	0.00000131	-0.00099632	-0.00149722	0.00125132	-0.00156476	-0.00127455	0.00142018	-0.00035746	0.00172508	-0.00210759	0.00010643	0.00142269	0.00042487	-0.00040533	-0.00078180	-0.00183325	-0.00217252	0.00082217	-0.00118194	-0.00015495	-0.00008420	-0.00123744	0.00045919	-0.00053776	-0.00053363	-0.00147766	-0.00145960	-0.00200753	-0.00058560	0.00204631	-0.00223611	-0.00012531	-0.00159853	0.00100222	-0.00049745	0.00259843	-0.00170450	0.00087041	-0.00158083	-0.00197392	0.00003652	-0.00012218	0.00116713	-0.00152778	-0.00041883	-0.00362501	0.00060605	-0.00256798	-0.00098995	0.00200739	0.00060415	-0.00065106	-0.00044748	0.00043645	-0.00012815	0.00042461	-0.00153803	0.00072446	-0.00099642	-0.00143146	0.00178571	0.00052455	0.00111002	-0.00056104	-0.00099283	-0.00059935	0.00014186	0.00086299	-0.00056795	0.00046060	0.00077625	-0.00083190	-0.00020698	0.00013588	0.00058348	0.00138914	0.00012349	-0.00031225	-0.00113166	-0.00055882	-0.00016353	-0.00034286	-0.00013742	-0.00002675	0.00001062	-0.00023717	-0.00080560	-0.00186606	-0.00114208	-0.00004025	-0.00076472	-0.00012470	0.00045828	-0.00035126	0.00012285	-0.00066617	0.00040469	-0.00066329	0.00098137	-0.00006090	-0.00032068	-0.00081380	0.00015941	-0.00035649	0.00008799	0.00006515	0.00044733	-0.00039078	-0.00024405	0.00030170	-0.00005815	-0.00011229	0.00029940	-0.00049991	0.00061830	0.00056762	0.00024973	0.00023620	-0.00028563	0.00061815	0.00014311	-0.00004059	-0.00015974	0.00014573	0.00016719	0.00006170	0.00022486	0.00000830	-0.00040962	-0.00078047	-0.00005424	-0.00001907	0.00011815	0.00003995	-0.00031010	-0.00004566	0.00002112	0.00032701	-0.00003980	0.00045318	-0.00023953	0.00017893	0.00005820	0.00006605	-0.00008358	0.00014115	0.00012575	0.00036834	-0.00013671	0.89083958
-5.9997	-21.47483647	-21.47483647	-21.47483647	-21.47483647	0.94943583	-21.47483647	-21.47483647	-0.29283577	-21.47483647	-0.83546102	2.89349222	-0.04768379	-0.24487826	-1.66255152	2.38752246	0.81253260	0.54503961	-1.62332475	-21.47483647	0.02117000	0.29010041	-21.47483647	-21.47483647	-21.47483647	-21.47483647	-21.47483647	-0.84325629	0.08285302	0.38737036	-21.47483647	-21.47483647	-21.47483647	0.28516863	-0.06104334	0.16821540	0.48073953	-0.01323251	-0.17075105	0.00390535	-0.02607013	0.08950546	0.01722870	0.02205737	0.01319274	-0.00018952	0.01107184	-0.00388456	0.00103945	0.01531308	0.00140211	0.00295725	0.00165095	-0.00370849	-0.00885268	-0.00556410	-0.00509439	-0.00123499	0.00085217	-0.00639250	0.00111481	-0.00124191	-0.00414429	-0.00210625	-0.00103638	0.00314376	0.00231199	-0.00032633	-0.00186337	-0.00123874	-0.00264376	-0.00388938	-0.00043129	0.00129265	0.00125352	0.00032233	0.00137916	-0.00212741	-0.00049455	0.00095262	0.00345266	0.00015971	-0.00146597	-0.00086850	0.00271305	0.00429143	-0.00493695	0.00242467	0.00038810	-0.00663820	-0.00240087	-0.00082659	0.00044976	0.00937985	-0.00326604	0.00049719	0.00575505	-0.00750400	-0.00163632	0.00102728	0.00080721	-0.00202172	0.00152424	-0.00393203	-0.00190488	-0.00300925	-0.00126513	-0.00218244	0.00144021	0.01163724	0.02140456	0.03226856	0.03481226	0.02940652	0.02603182	0.01732976	0.01048532	0.00093509	0.00295603	0.00469140	0.00454226	0.01484641	0.01977263	0.01861160	0.01777026	0.01273127	0.01455206	0.01071220	0.00187685	0.00321305	0.00221254	0.00391547	0.00084575	-0.00033692	0.00049260	-0.00116201	0.00076865	-0.00028282	0.00087744	0.00034756	0.00053885	-0.00005230	0.00027366	0.00078140	-0.00094648	-0.00059632	0.00077252	-0.00031596	-0.00048122	0.00176563	-0.00018850	0.00049566	-0.00039591	-0.00052376	-0.00165694	-0.00014146	-0.00118185	-0.00055046	0.00058084	-0.00052569	-0.00080999	-0.00003939	-0.00082165	-0.00030170	-0.00106723	0.00001273	0.00022412	-0.00027036	-0.00115633	0.00070026	0.00080664	0.00022035	-0.00005342	-0.00002932	0.00083373	0.00026454	0.00080417	-0.00091035	0.00039572	-0.00081339	0.00121619	-0.00092030	0.00025531	-0.00072824	-0.00142017	-0.00104780	0.00077092	-0.00035221	-0.00092733	-0.00010831	0.00023262	0.00026445	-0.00088041	-0.00074387	-0.00159054	-0.00120016	0.00169419	-0.00046003	-0.00005394	0.00061086	-0.00031237	-0.00086052	0.00013152	-0.00068506	0.00057419	-0.00073907	0.00079810	-0.00086347	0.00047071	-0.00010322	-0.00040661	-0.00022080	0.00032362	-0.00176915	0.00105397	0.00013404	-0.00016705	0.00065387	0.00075237	0.00102426	-0.00023651	-0.00084681	-0.00073975	0.00003366	0.00030494	-0.00011319	-0.00006403	0.00027906	0.00032888	-0.00107419	-0.00036974	-0.00031192	-0.00062853	-0.00084984	-0.00038942	0.00089222	-0.00004716	0.00002705	0.00043615	-0.00044761	-0.00031617	-0.00153469	0.00073173	-0.00075520	-0.00028914	-0.00009077	-0.00022473	-0.00012090	0.00023915	-0.00008430	0.00013503	-0.00031721	-0.00055637	-0.00044585	0.00018180	-0.00046378	-0.00000653	0.00017526	-0.00029012	-0.00069405	-0.00016249	-0.00004950	0.00001758	-0.00006103	-0.00004443	-0.00050470	0.00081092	0.00041198	-0.00004605	-0.00047695	-0.00063151	0.00045287	0.00047725	-0.00079451	0.00030481	-0.00036051	0.00002214	-0.00016501	-0.00010730	-0.00043893	0.00077229	0.00060167	0.00015094	-0.00073851	0.00013478	-0.00017905	-0.00016755	-0.00056143	-0.00021044	-0.00030466	0.00019582	0.00008810	-0.00052621	-0.00108395	-0.00008772	0.00021680	0.00085049	-0.00053553	-0.00026083	0.00037616	-0.00052510	0.00072311	-0.00036902	-0.00072492	0.00005441	-0.00062556	-0.00118758	-0.00097120	0.00015229	0.00027545	-0.00095283	0.00086048	0.00092265	-0.00038992	-0.00114463	-0.00105404	-0.00027212	-0.00117320	-0.00104955	-0.00122639	-0.00013063	-0.00093141	-0.00106192	-0.00152441	-0.00044132	-0.00061333	-0.00098355	0.00101326	0.00131320	-0.00015874	-0.00065840	-0.00153360	0.00009398	-0.00048150	-0.00011371	0.00010239	0.00345876	-0.00029380	0.00092123	-0.00019843	-0.00289315	0.00123233	-0.00091574	-0.00157105	-0.00109189	-0.00071934	-0.00035848	0.00020720	-0.00259261	0.00097854	0.00081137	0.00077272	-0.00019399	0.00061257	-0.00343753	0.00105227	-0.00240427	-0.00214092	0.00086846	-0.00124606	-0.00237186	0.00091738	-0.00032674	0.00062382	-0.00090871	-0.00182472	0.00025224	0.00032182	0.00030326	-0.00048850	-0.00085208	-0.00113835	0.00001696	-0.00207553	-0.00018006	-0.00222059	0.00203734	0.00163284	-0.00212757	0.00024540	0.00084785	-0.00059311	0.00002675	-0.00360894	-0.00024414	-0.00149225	0.00067672	-0.00236959	-0.00204675	-0.00161324	-0.00221995	-0.00047959	-0.00011669	0.00057693	-0.00270972	-0.00023446	-0.00036608	0.00062918	-0.00171412	0.00034533	0.00113731	0.00005452	0.00157195	-0.00057009	-0.00023659	0.00123998	-0.00069269	0.00030093	-0.00166711	0.00071470	-0.00139724	-0.00191971	0.00148293	-0.00035732	-0.00088598	-0.00190326	0.00095991	0.00170365	0.00103868	0.00069859	-0.00003932	-0.00159995	-0.00017296	0.00197001	0.00017404	0.00067219	-0.00079964	0.00053020	-0.00022338	0.00039223	0.00079525	-0.00020114	0.00007574	0.00034945	-0.00078724	-0.00087762	-0.00025333	-0.00038039	0.00117584	0.00011203	0.00000407	-0.00065764	0.00003533	0.00056599	0.00026159	-0.00072596	0.00077961	-0.00033712	-0.00077204	0.00003279	-0.00133978	-0.00082235	0.00046552	0.00114129	0.00051351	0.00059847	0.00122495	0.00034950	0.00003162	0.00017370	0.00020632	0.00000430	-0.00077995	-0.00045565	-0.00043191	-0.00037460	-0.00009967	-0.00051848	0.00081360	-0.00059569	-0.00028594	0.00029192	0.00044646	0.00055553	0.00114312	0.00037563	-0.00050096	0.00010088	0.00033431	0.00021003	-0.00014822	-0.00027973	-0.00035259	-0.00024072	0.00007448	0.00006605	0.00005615	-0.00011680	0.00030622	0.00022331	0.00066902	0.00011318	-0.00000308	-0.00014762	0.00012325	0.00023596	-0.00003887	-0.00006564	0.00031643	0.00002178	0.00042289	0.00004744	0.00021921	0.00038317	0.00043596	0.00009511	0.00014620	-0.00001896	0.00006044	0.00022875	0.00016800	-0.00034481	0.37443858
-4.9997	-21.47483647	0.05371973	-0.18867805	-0.72386792	0.12367721	-21.47483647	-0.72083464	-0.97849351	-1.26386871	-0.71605581	0.22651027	-0.75923306	1.34653642	-0.53958325	-21.47483647	-21.47483647	-1.18346083	0.36070174	-21.47483647	-0.03249711	0.01581762	-21.47483647	-21.47483647	0.09585230	-0.95603752	0.18406481	-21.47483647	-21.47483647	-1.19692767	-21.47483647	-21.47483647	0.15924934	-0.34728226	1.25945693	-0.27962444	-0.56611256	-0.00056961	0.03452859	-0.01121014	-0.07387831	0.00454512	0.03130102	0.00247365	-0.02264153	-0.01395274	0.02521716	0.00892703	-0.01019210	-0.01192676	0.00669228	0.00421920	-0.00022966	-0.00563431	-0.01284797	-0.00240410	-0.00257984	-0.00936357	-0.00006530	-0.00344361	-0.00099037	-0.00356446	-0.00278677	-0.00331629	0.00111122	0.00077894	0.00184011	-0.00021320	-0.00335856	-0.00075027	-0.00010372	0.00059182	0.00007123	0.00440296	-0.00188957	-0.00190059	0.00179309	-0.00179505	-0.00189896	0.00156259	0.00344648	0.00242370	-0.00160071	-0.00236220	-0.00357077	-0.00379460	-0.00181062	0.00542986	0.00075804	-0.00274264	0.01034562	0.00115321	-0.00457977	0.00125515	-0.00003460	-0.00269070	0.00506616	-0.00180859	0.00067713	0.00390165	0.00072000	-0.00234016	0.00205185	-0.00191548	0.00074490	-0.00466405	-0.00441171	0.00084811	0.00771942	0.01362771	0.02211899	0.02898911	0.04433305	0.04298445	0.04333641	0.03038291	0.03088588	0.02261848	0.01780582	0.01898580	0.01968610	0.03260757	0.03960074	0.03254496	0.02673440	0.02017987	0.01419762	0.00872146	0.00325619	0.00198392	0.00031637	-0.00007244	0.00070546	0.00144103	-0.00025105	-0.00129558	0.00063872	-0.00042090	0.00124904	0.00030846	-0.00073387	0.00109443	0.00084735	-0.00025906	0.00073137	-0.00158340	0.00242694	-0.00004677	-0.00028706	0.00159193	0.00127374	-0.00034928	0.00059689	-0.00050856	-0.00123630	0.00082188	0.00005604	-0.00044934	-0.00017999	-0.00015217	0.00077150	0.00014080	-0.00010870	-0.00003753	-0.00038164	0.00018821	0.00002038	0.00013118	0.00069102	-0.00059275	0.00009255	0.00043988	0.00002073	0.00066736	-0.00126558	-0.00014220	0.00048992	-0.00079798	-0.00003416	-0.00054184	-0.00033134	0.00002534	0.00053943	-0.00003273	-0.00084266	0.00022516	0.00020276	-0.00010198	-0.00032861	0.00075510	0.00042287	0.00023645	-0.00029464	0.00008237	-0.00017856	-0.00061269	0.00070174	0.00007204	0.00035902	0.00040970	-0.00122094	-0.00042314	0.00106570	0.00001437	0.00037938	-0.00163375	0.00138057	-0.00100665	0.00080087	-0.00074515	-0.00037049	-0.00079409	-0.00018863	-0.00209155	0.00115192	0.00074209	-0.00112552	-0.00030706	0.00043082	-0.00013728	-0.00105032	0.00036761	-0.00021287	-0.00020712	0.00057900	-0.00046804	0.00014934	-0.00076726	0.00016801	0.00022652	0.00078144	0.00008476	-0.00138598	-0.00019544	0.00026354	-0.00011923	0.00014183	-0.00010288	-0.00078975	-0.00023512	-0.00039864	0.00004748	0.00094324	-0.00076858	-0.00080243	0.00008309	0.00078276	-0.00048926	0.00013048	0.00002681	-0.00062209	-0.00095960	-0.00036949	-0.00062364	-0.00021122	0.00051224	-0.00037242	-0.00033163	-0.00029353	-0.00099063	-0.00019593	-0.00039414	-0.00028356	0.00033445	-0.00034499	-0.00066182	0.00114900	0.00027684	0.00026802	-0.00008270	-0.00091619	0.00002955	-0.00015564	-0.00062787	0.00028196	0.00009587	0.00021612	0.00015963	0.00008170	0.00046238	0.00060108	0.00017067	-0.00048205	-0.00026826	-0.00026082	-0.00073832	-0.00060249	-0.00066885	-0.00017101	-0.00118242	0.00067279	-0.00092060	-0.00060294	-0.00085133	0.00016379	-0.00065201	-0.00008490	-0.00085553	-0.00038669	0.00037460	-0.00000461	-0.00017464	-0.00111786	0.00092225	0.00038761	-0.00000471	0.00008697	0.00004980	0.00040000	0.00098196	-0.00100032	0.00083439	-0.00073508	-0.00068718	-0.00162199	-0.00145873	-0.00102738	-0.00049451	-0.00013387	0.00011119	-0.00019795	0.00024676	0.00118026	-0.00048020	-0.00138162	-0.00200404	0.00067905	0.00008092	0.00123213	-0.00067202	-0.00200102	-0.00140855	0.00025756	-0.00135516	-0.00039921	0.00118883	0.00049542	0.00058015	0.00008412	0.00061662	-0.00138969	0.00126261	-0.00064777	-0.00116070	-0.00029716	-0.00049206	-0.00037611	0.00012207	-0.00255783	0.00044201	-0.00170457	-0.00030413	0.00128334	-0.00057586	-0.00064910	-0.00053830	-0.00196614	-0.00295818	-0.00026961	-0.00007939	-0.00093447	-0.00020119	-0.00238220	-0.00051427	0.00002673	-0.00374368	0.00095363	-0.00223010	-0.00001620	-0.00161043	0.00075266	-0.00103240	-0.00305233	-0.00104020	-0.00181644	-0.00209561	0.00024017	-0.00219052	-0.00238980	-0.00024420	0.00181602	-0.00038826	-0.00190368	-0.00126077	-0.00199973	0.00010285	-0.00038689	-0.00163151	-0.00062492	-0.00120052	-0.00197909	-0.00155069	0.00014694	-0.00026193	-0.00060890	-0.00037729	-0.00089716	-0.00283190	-0.00013379	0.00104771	-0.00008000	-0.00190822	0.00037556	-0.00126242	-0.00117810	0.00070491	-0.00140544	-0.00078740	-0.00117518	-0.00059160	-0.00337648	-0.00022297	0.00013347	0.00043155	-0.00030394	0.00043379	0.00036496	0.00109056	-0.00221720	-0.00029045	-0.00031624	-0.00222829	0.00010528	0.00099932	0.00067775	0.00064102	-0.00044224	-0.00044223	-0.00063601	0.00011913	-0.00008674	-0.00078938	0.00032900	0.00005074	0.00008078	-0.00038275	-0.00030837	0.00097130	-0.00016781	0.00069921	-0.00004840	-0.00034696	-0.00036593	-0.00005090	0.00004506	-0.00005035	0.00068046	-0.00043828	-0.00065496	0.00011455	-0.00131610	-0.00062976	-0.00022110	0.00022778	-0.00110102	0.00112488	0.00043904	0.00009247	-0.00065076	-0.00023047	0.00016866	0.00045465	-0.00037594	-0.00051886	-0.00054883	0.00050571	-0.00010290	-0.00035039	-0.00135308	-0.00052489	-0.00018223	-0.00065703	0.00023629	0.00059597	0.00098615	-0.00008194	0.00008088	-0.00003217	-0.00014276	0.00012039	0.00036041	-0.00031603	0.00047998	0.00019132	0.00000418	-0.00007624	-0.00005427	-0.00027078	0.00010511	-0.00014069	0.00041791	0.00017188	-0.00065296	-0.00027716	-0.00004296	0.00039697	-0.00012422	-0.00044294	0.00073824	0.00024340	0.00027762	0.00000933	-0.00011956	0.00004988	0.00008644	0.00004263	-0.00008049	-0.00017215	0.00029604	0.00053155	0.00001702	-0.00013018	-1.24464704
-3.9997	1.93217593	-21.47483647	-21.47483647	-21.47483647	-0.16735639	0.55813106	-21.47483647	-0.74108091	-0.45670300	-21.47483647	-1.21845543	-21.47483647	0.05874693	1.23515868	1.29004359	-21.47483647	1.29651648	-21.47483647	-21.47483647	0.55449355	0.88908100	0.24551200	0.51259031	-21.47483647	-1.14480031	-21.47483647	-0.41807374	-21.47483647	1.53305561	-21.47483647	0.09081280	-0.58270395	-0.53939705	0.52853182	-0.36186616	0.14404304	-0.01522421	0.10847126	0.02169793	-0.05301336	0.02512953	0.05107810	0.02684585	0.00598739	0.01657056	0.03149966	0.00913865	-0.01781312	0.00730256	-0.00904098	-0.00473323	0.00840783	-0.00743804	-0.00443356	-0.00132879	-0.00790078	-0.00076821	0.00092019	-0.00330970	0.00072126	0.00134474	-0.00396348	-0.00014591	-0.00234464	0.00099704	0.00352922	0.00170631	0.00021512	-0.00303410	-0.00066133	-0.00124895	0.00018639	-0.00048896	-0.00146788	-0.00520022	0.00319458	-0.00122545	-0.00294019	0.00268373	0.00134934	-0.00091799	-0.00118662	-0.00386982	0.00096767	-0.00402269	-0.00501679	0.00681824	-0.00211203	-0.01008385	0.00768935	0.00040642	-0.00149886	0.00952411	-0.00062003	-0.00099644	0.00355319	0.00194429	0.00007619	-0.00371974	-0.00273869	0.00207880	0.00443205	-0.00272952	-0.00159598	-0.00882720	0.00070685	0.00021031	0.00926244	0.02223624	0.03713895	0.04687218	0.05390014	0.05387133	0.06216922	0.05248129	0.03677951	0.02353804	0.02812778	0.02330897	0.01541444	0.01315083	0.00641206	0.00401316	-0.00127786	0.00066627	0.00116635	-0.00007473	-0.00094940	0.00058626	0.00145201	0.00104645	-0.00027388	0.00069126	-0.00002190	-0.00095181	0.00254671	-0.00146760	0.00077325	0.00110984	-0.00059037	-0.00038008	0.00050221	0.00043540	0.00013703	-0.00110401	0.00183239	-0.00001127	-0.00119049	0.00035729	0.00153165	0.00031731	-0.00026432	0.00052719	-0.00134051	0.00088339	-0.00040624	-0.00042724	0.00005477	0.00013234	0.00030974	0.00048125	-0.00012544	-0.00035381	0.00002410	0.00038878	0.00046542	-0.00019295	0.00023445	0.00037021	-0.00010052	-0.00020433	0.00046174	0.00044333	-0.00027573	-0.00000062	0.00093935	0.00016196	-0.00001297	0.00004190	0.00023969	0.00008912	0.00001689	0.00059809	-0.00068599	0.00022839	0.00112666	-0.00008589	0.00005540	0.00057175	0.00123969	-0.00019999	-0.00003449	0.00032950	0.00001260	0.00046494	0.00046437	0.00024273	-0.00012017	0.00098607	0.00024136	0.00003108	0.00181603	-0.00049981	0.00034942	-0.00098349	0.00018988	-0.00096880	0.00152002	0.00002266	-0.00004109	0.00012499	-0.00025188	-0.00189298	-0.00008647	-0.00033282	0.00030920	0.00047237	0.00057907	0.00032149	-0.00052656	0.00032709	-0.00011569	0.00033926	0.00011738	0.00063161	0.00021781	0.00028061	0.00152717	-0.00005186	0.00038725	0.00055716	0.00003661	0.00009982	-0.00106122	0.00034384	0.00069388	0.00059492	0.00071699	-0.00050858	0.00038970	-0.00001617	0.00066751	-0.00072345	-0.00009648	0.00023789	0.00078196	-0.00044935	0.00001153	-0.00038243	0.00084482	0.00017186	-0.00007338	0.00048492	-0.00006742	0.00085734	-0.00101788	0.00027367	-0.00074806	-0.00060119	-0.00019694	0.00015382	-0.00107346	0.00023368	-0.00000751	-0.00029007	0.00132803	0.00076813	0.00096906	-0.00003643	-0.00138714	0.00043270	0.00088065	-0.00048838	0.00035680	0.00043786	-0.00026140	-0.00004421	0.00103444	-0.00011961	0.00041563	-0.00014112	-0.00031029	-0.00016852	-0.00084069	-0.00026577	-0.00099184	0.00034987	0.00037171	0.00003959	0.00021961	0.00044843	-0.00045723	-0.00056336	0.00065026	-0.00002049	0.00050583	-0.00053931	-0.00022357	0.00067415	-0.00000071	0.00025596	-0.00000571	0.00021116	0.00003441	-0.00050317	-0.00007959	0.00041673	0.00023247	0.00019212	-0.00085678	0.00004906	0.00011311	-0.00064505	0.00018547	-0.00151947	-0.00045853	-0.00008803	-0.00018128	-0.00105665	0.00115050	-0.00038721	0.00011394	-0.00132884	0.00019304	-0.00077755	-0.00038800	-0.00007393	0.00031660	0.00068025	-0.00086817	0.00012744	0.00039434	0.00108647	0.00042920	-0.00073497	0.00148485	0.00044089	0.00068003	0.00161429	-0.00022197	-0.00120497	-0.00065157	-0.00143801	-0.00092741	-0.00220365	-0.00029119	-0.00010717	-0.00288994	0.00299490	0.00020073	-0.00038098	0.00157813	-0.00037186	-0.00200599	-0.00088425	-0.00066304	-0.00053364	-0.00167835	0.00009424	-0.00302551	-0.00094817	0.00269255	-0.00057351	0.00124183	-0.00249815	-0.00012176	-0.00070341	0.00161175	-0.00010643	-0.00312361	-0.00027198	-0.00206720	-0.00217479	-0.00254310	-0.00294657	-0.00038393	-0.00217717	-0.00440274	-0.00215732	0.00100085	-0.00074237	-0.00060975	-0.00146270	-0.00126951	-0.00048543	-0.00001250	-0.00103549	-0.00101157	-0.00191900	-0.00161228	-0.00022691	-0.00111776	-0.00198386	-0.00139324	0.00053900	-0.00067403	-0.00477163	0.00078430	0.00038261	-0.00133141	0.00084322	0.00120167	-0.00034839	-0.00045714	0.00068700	-0.00046474	-0.00062348	-0.00150994	0.00119135	-0.00220676	-0.00056264	0.00208116	0.00123041	-0.00168443	-0.00024999	-0.00116087	0.00035124	-0.00022194	0.00026725	-0.00137858	-0.00234334	-0.00057294	0.00141587	0.00071198	-0.00091705	-0.00156899	-0.00007504	-0.00148574	0.00003264	-0.00085681	-0.00030944	-0.00001340	0.00007951	0.00036850	-0.00023126	0.00031075	0.00040987	-0.00012827	0.00068569	-0.00145723	-0.00031776	-0.00063543	-0.00055195	-0.00022655	-0.00103922	-0.00022833	-0.00043826	-0.00027083	0.00049367	-0.00071573	-0.00098282	-0.00047850	-0.00004127	-0.00065350	0.00017415	0.00042350	0.00011525	0.00017109	0.00002570	-0.00001014	0.00007669	-0.00079978	-0.00022577	-0.00067796	-0.00057494	-0.00066335	-0.00077804	0.00005512	-0.00058837	-0.00048364	-0.00045783	0.00067415	-0.00032972	0.00127987	-0.00009310	0.00058087	0.00062798	0.00027976	0.00009050	0.00010409	-0.00029895	0.00048534	-0.00022123	-0.00040782	-0.00009710	0.00043004	-0.00029295	-0.00004852	0.00007760	0.00005444	-0.00018539	-0.00033360	-0.00036326	-0.00020594	0.00012574	-0.00014819	-0.00040681	0.00012069	0.00006717	0.00061471	0.00039842	-0.00002082	0.00013746	0.00023729	-0.00006206	0.00031890	0.00005359	-0.00021570	0.00001067	0.00019203	-0.00023816	-0.04525587
-2.9997	1.07096326	-21.47483647	-0.78689975	0.27776656	-21.47483647	-21.47483647	-0.83561587	-21.47483647	2.31274915	-21.47483647	0.87760864	-21.47483647	0.42792428	-0.65341425	0.84932429	-1.42881775	-0.02150882	-0.02849013	0.51112181	0.08520528	-0.69070753	-0.31214644	0.01832092	-21.47483647	-0.21042168	-0.55152911	-0.16398263	-0.04136733	0.02365999	-1.36733544	-0.72326533	-0.25066577	0.02664104	-0.59595679	-0.11720215	-0.06719683	-0.25538482	-0.26848184	-0.00774592	-0.01365985	-0.02240114	0.04255422	0.04231499	0.01221300	0.01821458	0.03119187	0.00756933	-0.00072883	0.00506122	-0.01145544	-0.00262253	0.00557068	-0.00105546	0.00155706	-0.00397287	-0.00734871	-0.00560545	0.00447609	-0.00237461	0.00201989	-0.00091138	0.00143585	-0.00026661	0.00049028	0.00363527	0.00164361	0.00035322	-0.00088641	-0.00033288	-0.00026597	-0.00055880	-0.00014812	-0.00173824	-0.00155305	-0.00141452	0.00124992	-0.00128863	-0.00253793	-0.00099161	0.00184954	-0.00466730	-0.00074553	-0.00049506	-0.00017829	-0.00335522	-0.00786875	-0.00078390	0.00299035	0.00021208	0.00497632	0.00453655	-0.00258259	0.00900408	-0.00213854	-0.00347696	0.00733978	-0.00476513	0.00488034	0.00137490	0.00125496	-0.00359996	0.00270422	-0.00381665	-0.00244994	-0.00875496	-0.00128826	-0.00248578	0.00759444	0.02306904	0.04462727	0.04744324	0.05612369	0.05358727	0.05666905	0.04774349	0.04044739	0.02447340	0.02406045	0.02646412	0.02361688	0.01722194	0.00934251	0.01091077	0.01113664	0.01133681	0.00735764	0.00368679	0.00265487	-0.00113361	0.00051931	0.00163689	-0.00002693	-0.00014441	0.00151874	-0.00238586	-0.00012415	-0.00093788	0.00171122	0.00019575	-0.00037812	-0.00107515	0.00227788	0.00165706	0.00088049	-0.00021218	0.00226240	0.00003639	0.00032911	0.00067954	0.00295937	-0.00051974	0.00053904	0.00069181	-0.00041140	0.00051199	-0.00016259	-0.00013745	0.00011767	0.00139363	0.00040264	0.00110864	-0.00036903	-0.00000625	-0.00096844	0.00017302	0.00015226	0.00014671	-0.00028502	-0.00048027	0.00043639	0.00037966	0.00068965	0.00109362	0.00216775	0.00044792	0.00151349	0.00021044	0.00001549	0.00046634	0.00114663	-0.00016942	0.00037755	0.00050073	-0.00023521	0.00001374	0.00082864	0.00049265	-0.00036401	0.00066126	0.00008775	-0.00027038	-0.00013118	0.00099051	-0.00068246	-0.00108209	0.00117119	0.00023397	0.00019947	0.00047682	0.00010886	0.00029473	0.00070004	0.00009616	0.00023233	-0.00091595	-0.00078036	-0.00068402	0.00119187	0.00018686	-0.00029402	-0.00013964	-0.00014760	-0.00086742	0.00061237	0.00004848	-0.00039420	0.00029460	0.00022730	0.00029288	-0.00000227	-0.00005823	0.00052559	0.00032697	0.00136180	-0.00120354	-0.00022198	0.00077853	0.00115387	-0.00028420	0.00037883	0.00031778	0.00019890	-0.00041547	0.00121384	-0.00035489	0.00035055	-0.00048329	0.00077332	0.00113026	0.00008405	-0.00017113	0.00099450	-0.00060312	0.00000906	0.00065216	0.00033474	-0.00047608	-0.00000433	0.00014074	0.00046414	-0.00058593	0.00052744	0.00000292	-0.00010744	0.00067737	0.00027700	-0.00064047	0.00032237	-0.00026933	-0.00002615	-0.00032210	-0.00028694	-0.00066787	0.00025455	-0.00056842	0.00093047	0.00085347	0.00027429	-0.00006036	-0.00096128	-0.00012130	-0.00001813	-0.00017318	0.00007892	0.00006214	0.00018590	0.00010484	0.00064885	0.00035364	0.00078440	-0.00006498	0.00016353	0.00034461	-0.00029157	-0.00047691	-0.00006873	0.00019586	-0.00041140	-0.00017848	0.00005690	0.00047169	0.00002840	-0.00124808	-0.00039171	-0.00026431	0.00002411	-0.00056982	-0.00008816	0.00071632	0.00071898	0.00049210	-0.00010338	0.00043711	0.00137810	0.00024455	0.00022703	-0.00006905	0.00091153	0.00052088	-0.00022960	-0.00003970	0.00110629	0.00087663	0.00069588	-0.00104372	0.00092567	0.00025910	-0.00142575	-0.00005120	-0.00010956	-0.00036909	0.00081396	-0.00006767	0.00069072	-0.00108384	-0.00021417	-0.00125249	0.00114505	-0.00062387	-0.00180295	-0.00002711	0.00016716	-0.00236440	0.00007322	0.00043985	0.00172934	0.00193854	0.00184169	0.00005447	-0.00206537	0.00043340	-0.00066584	-0.00006624	0.00045526	-0.00011944	0.00135899	0.00029870	-0.00153318	0.00194715	0.00086989	-0.00022848	0.00035098	0.00077743	-0.00074782	0.00090252	-0.00185680	-0.00158507	0.00102562	0.00080163	0.00036785	0.00011706	0.00145188	0.00048872	-0.00101264	-0.00464477	-0.00127876	0.00107343	-0.00067708	-0.00006973	0.00010823	0.00072327	0.00015635	-0.00218783	-0.00234136	0.00070210	-0.00075457	-0.00295043	-0.00193050	-0.00153875	0.00145618	-0.00211726	-0.00103445	-0.00045429	0.00033640	-0.00141274	-0.00011428	-0.00047378	0.00064963	-0.00003779	-0.00095943	-0.00029583	0.00092978	-0.00131701	0.00002466	-0.00003909	-0.00066859	-0.00183836	0.00157142	-0.00003488	0.00028112	0.00109282	-0.00141073	0.00054226	0.00046014	0.00206434	-0.00026383	-0.00013398	0.00070961	0.00046372	-0.00225035	0.00018760	0.00281955	0.00185912	-0.00009488	-0.00027080	-0.00013292	0.00040690	0.00101521	-0.00064426	0.00018883	-0.00165644	-0.00035185	0.00171879	0.00010711	-0.00008092	0.00025696	0.00022770	-0.00119198	0.00093701	0.00044560	0.00128214	0.00049240	0.00009724	-0.00051614	-0.00040803	-0.00019789	0.00053808	0.00008758	-0.00048045	0.00041122	-0.00027886	0.00039918	-0.00027102	-0.00032141	-0.00007205	-0.00053545	0.00022881	-0.00053208	0.00043826	-0.00077622	0.00026886	-0.00002242	0.00069746	-0.00038140	-0.00008676	0.00096038	0.00039874	-0.00004202	-0.00051747	0.00000033	-0.00030496	-0.00009401	-0.00157839	-0.00027258	0.00083154	-0.00020139	0.00025328	-0.00016947	0.00028895	-0.00117127	0.00018273	-0.00024042	-0.00078303	0.00057300	0.00022143	0.00035583	-0.00014669	-0.00012061	-0.00000203	-0.00042872	0.00011593	0.00003764	-0.00022432	0.00010270	-0.00031823	0.00013820	-0.00001037	0.00019550	0.00011497	0.00001174	-0.00023440	0.00005426	-0.00032580	0.00011180	0.00011581	-0.00040502	-0.00031712	0.00006340	-0.00024603	0.00054083	0.00029782	-0.00011897	0.00011675	-0.00002984	0.00026763	-0.00014533	-0.00025141	0.00030540	-0.00006359	-0.00003250	-0.00023389	-0.08456964
-2.8997	0.93664140	-2.04979968	-21.47483647	-21.47483647	0.04308134	-0.80474758	-0.91344649	-21.47483647	-0.19552725	-21.47483647	-0.21371618	-21.47483647	-0.32999188	0.98092669	0.60047099	-0.18830210	0.10241179	-0.64745218	0.24929805	0.79846966	0.18202288	-21.47483647	0.77340060	-21.47483647	0.76000902	0.09042629	0.52987510	-21.47483647	1.76683241	-21.47483647	-21.47483647	-0.18064994	-0.71985820	0.80681860	-0.73515966	-0.60457898	-0.11123935	-0.00987827	0.24940412	0.08887173	0.02933461	-0.01443292	-0.04178762	0.00410430	0.01317502	-0.00740462	-0.02492641	-0.00155160	0.01122292	0.00210484	0.00078758	0.01414758	0.00299072	-0.00718044	-0.00383150	-0.00385096	-0.00682317	0.00601256	-0.00159642	0.00114933	-0.00135258	0.00068395	-0.00222334	-0.00277966	0.00239213	0.00388946	0.00041384	-0.00057229	-0.00119515	0.00230892	-0.00162606	-0.00274128	0.00452740	0.00128766	0.00059601	0.00404381	-0.00102078	0.00013082	0.00176492	0.00388946	0.00086319	0.00065324	-0.00259630	0.00054532	-0.00346441	0.00564463	-0.00997628	0.00060365	-0.00283432	-0.00365187	-0.00819189	0.00647137	0.00783790	0.00277129	-0.00604542	0.00011456	-0.00218785	0.00017279	0.00084239	0.00191982	0.00026273	0.00078771	-0.00240012	-0.00357925	-0.00516960	0.00215791	0.00104436	-0.00069356	-0.00069879	0.00871754	0.00821716	0.01691871	0.01722982	0.02451937	0.02166657	0.02145570	0.01250837	0.01283680	0.00404443	-0.00402505	-0.00623857	-0.01374435	-0.01091833	-0.00455354	-0.00193988	-0.00008114	0.00142414	0.00270066	0.00129210	0.00147370	0.00065443	0.00053749	0.00069890	0.00079538	-0.00107135	0.00038525	-0.00059713	-0.00009624	0.00077402	-0.00086307	0.00023614	0.00009763	-0.00008272	0.00046296	-0.00016622	-0.00010731	0.00140031	0.00025626	0.00110084	-0.00000237	0.00018621	-0.00000407	0.00013144	0.00003039	0.00125977	0.00046953	-0.00152342	-0.00009983	-0.00024750	-0.00110492	-0.00017703	-0.00081712	0.00080599	-0.00060451	0.00046192	0.00070640	-0.00015434	-0.00039879	-0.00015159	0.00052381	0.00069428	-0.00013673	0.00001288	0.00002904	-0.00047930	0.00026907	-0.00011429	0.00095237	0.00033276	0.00044764	-0.00112204	0.00021762	0.00045760	-0.00019399	-0.00057408	-0.00007274	0.00018187	-0.00018774	0.00078367	0.00093251	-0.00080595	0.00056637	0.00030192	-0.00059603	-0.00060069	0.00155357	-0.00015164	0.00002600	-0.00066349	-0.00043270	0.00006504	0.00087387	-0.00061917	-0.00025568	-0.00124496	0.00056629	-0.00153705	0.00020796	-0.00069447	-0.00099730	-0.00047488	0.00005198	-0.00107838	0.00042558	-0.00009631	-0.00002886	0.00074847	0.00073614	0.00082440	-0.00081252	0.00006555	-0.00018341	-0.00011441	0.00020679	-0.00040481	0.00019551	-0.00032379	0.00019959	-0.00024809	-0.00006719	-0.00041394	-0.00017044	0.00052375	0.00066496	0.00092056	0.00057445	0.00022565	0.00041334	0.00039603	0.00047291	-0.00019085	0.00057620	-0.00156560	0.00015360	-0.00077284	0.00041289	0.00004837	0.00014417	0.00044742	0.00037471	-0.00065437	0.00027478	-0.00016717	-0.00015960	0.00000546	-0.00045591	-0.00056048	-0.00034038	-0.00084718	-0.00089833	0.00023787	-0.00052146	-0.00009589	-0.00054042	-0.00032798	0.00005054	0.00071633	0.00011103	-0.00001519	-0.00081200	-0.00049903	0.00149577	-0.00058272	0.00039691	-0.00002657	0.00004260	-0.00003693	0.00007061	-0.00055597	0.00089153	-0.00013165	-0.00033003	0.00033102	-0.00031365	-0.00030892	-0.00016521	-0.00038669	-0.00005009	-0.00016875	0.00003964	0.00012100	0.00029278	-0.00016656	0.00002789	-0.00020186	0.00007503	-0.00035281	0.00071749	0.00073990	0.00029118	0.00019767	-0.00061596	-0.00068995	-0.00030712	-0.00056334	-0.00076992	-0.00077826	-0.00024843	-0.00017769	-0.00090476	-0.00071048	-0.00053056	-0.00122111	-0.00032336	-0.00139492	-0.00086652	-0.00050228	-0.00127938	-0.00027910	0.00046080	-0.00099584	0.00097565	-0.00095824	-0.00031550	-0.00125013	-0.00043108	-0.00113820	-0.00015704	-0.00125467	-0.00183692	-0.00156142	-0.00113205	0.00030745	0.00111313	-0.00098579	0.00129489	0.00004460	0.00210348	-0.00050597	-0.00219932	-0.00010920	-0.00131986	-0.00079377	-0.00048029	-0.00132097	-0.00122619	0.00124688	-0.00041890	0.00081837	-0.00011602	-0.00031839	-0.00117675	-0.00093534	-0.00117239	-0.00094680	-0.00262226	-0.00074819	0.00158388	-0.00012526	-0.00116597	0.00004854	0.00084445	-0.00081385	-0.00228672	-0.00281981	-0.00140195	-0.00105235	-0.00138344	0.00003506	-0.00202900	-0.00013682	-0.00164881	-0.00441054	-0.00281459	-0.00284130	-0.00174234	-0.00010217	-0.00368216	-0.00078617	-0.00157079	-0.00090654	0.00004976	-0.00006340	-0.00391672	-0.00017870	0.00023855	-0.00224957	-0.00145441	-0.00189517	-0.00106739	-0.00066956	0.00115179	-0.00143951	-0.00094574	-0.00103442	-0.00187315	-0.00132215	0.00042908	0.00049149	-0.00044651	-0.00140143	0.00061733	-0.00093806	-0.00227145	0.00100545	0.00024495	-0.00198609	-0.00088574	-0.00075760	-0.00367950	-0.00203475	-0.00081479	0.00011277	-0.00069768	-0.00186223	-0.00060527	-0.00069728	-0.00224412	-0.00230161	0.00028225	-0.00214044	-0.00212164	-0.00001441	-0.00052180	0.00071716	-0.00101937	-0.00150669	-0.00141066	-0.00093017	-0.00024041	-0.00058253	-0.00063161	-0.00041320	0.00000279	-0.00074942	0.00029922	-0.00002670	-0.00036808	-0.00059039	-0.00027624	-0.00101771	-0.00026866	-0.00002332	-0.00056085	-0.00065046	-0.00047647	-0.00040366	-0.00077497	0.00002429	-0.00197466	-0.00031830	0.00066425	0.00013273	0.00002962	0.00014987	0.00075060	0.00065931	0.00080012	-0.00000829	-0.00009965	0.00069490	-0.00095275	-0.00048559	-0.00051797	-0.00140809	-0.00025971	-0.00096316	-0.00062051	-0.00096811	-0.00014833	-0.00045819	0.00039926	-0.00087075	0.00120891	-0.00004507	0.00009276	0.00015052	-0.00019655	-0.00007132	0.00004971	-0.00104012	0.00055657	-0.00034095	-0.00048054	-0.00021349	-0.00027023	-0.00021115	-0.00007739	0.00018139	-0.00027622	-0.00010064	-0.00098512	-0.00037170	-0.00046552	-0.00017233	-0.00002190	-0.00091394	-0.00023851	-0.00016493	0.00054901	-0.00011165	-0.00022438	-0.00010163	0.00000985	-0.00018067	-0.00050095	-0.00005675	0.00005091	0.00008290	-0.00007601	-0.00018328	-0.10815309
-2.7997	-0.16963089	0.50697619	0.22223419	-21.47483647	0.15609946	0.09647951	-0.78480124	0.42328377	-21.47483647	-0.67408289	-1.23611391	-21.47483647	1.80111351	-0.14142038	0.70565867	-21.47483647	0.41256818	0.27229953	-0.12068602	-21.47483647	-21.47483647	-1.78987956	-1.61286461	1.35802996	-0.40691435	0.02017522	-21.47483647	-21.47483647	-0.21296629	-21.47483647	1.35701013	-0.86339611	-0.19141536	-1.17088377	-0.69045737	0.35844304	0.09447887	0.31832318	0.03924193	-0.07939544	-0.12062513	0.01849588	-0.00316312	0.01202560	0.01573432	0.01777909	0.00632555	-0.01820868	-0.00777620	-0.00452271	-0.00482907	0.01255165	-0.00613502	-0.01101918	-0.00461148	-0.00269463	-0.00317860	-0.00040736	-0.00257308	0.00555155	0.00202197	-0.00165463	-0.00313477	0.00085121	0.00486921	0.00085491	0.00460366	-0.00413020	-0.00136536	0.00022583	0.00154761	0.00192323	0.00145286	-0.00147017	-0.00318886	-0.00199868	-0.00159271	-0.00049925	0.00097223	0.00117612	-0.00532017	0.00304846	-0.00574056	-0.00133212	0.00376954	0.00041717	-0.00585374	-0.00102049	-0.00938060	0.00803738	-0.00432135	0.00014647	0.00926487	-0.00083358	-0.00246297	0.00613372	-0.00703454	-0.00599626	0.00194802	-0.00230981	0.00375137	0.00217646	-0.00436175	0.00171144	0.00321142	0.01449785	0.02227281	0.03072132	0.03748535	0.05117795	0.04500326	0.05058230	0.04713393	0.05794206	0.04877188	0.03879308	0.02435084	0.01903975	0.01121068	-0.00008559	-0.00015524	-0.01064584	-0.01561394	-0.00802077	-0.00606412	-0.00681095	-0.00247561	-0.00115767	0.00226262	-0.00032510	0.00022849	-0.00050644	0.00104284	-0.00002010	-0.00133396	0.00070043	0.00019457	0.00052071	-0.00048116	-0.00005128	0.00127342	-0.00038110	-0.00013657	0.00089768	-0.00018287	0.00059532	0.00044735	-0.00078939	0.00131084	-0.00037401	0.00056494	-0.00049779	0.00028914	0.00040803	0.00062573	-0.00022365	0.00009147	0.00017079	-0.00064864	-0.00054596	-0.00023370	-0.00112161	-0.00061512	-0.00002072	-0.00015152	0.00126351	-0.00030376	-0.00099018	0.00104978	-0.00034060	-0.00034532	-0.00043194	0.00052752	-0.00054035	0.00092976	0.00066537	-0.00012704	0.00066926	-0.00065387	0.00065576	0.00044881	-0.00057789	0.00017547	-0.00109679	-0.00004664	0.00131103	-0.00068205	-0.00010987	-0.00028123	0.00042661	-0.00044336	-0.00040893	-0.00021486	-0.00042061	-0.00059837	0.00047457	0.00072980	0.00012470	-0.00033446	-0.00081319	0.00037889	0.00086454	-0.00006875	-0.00053823	-0.00082094	-0.00041099	-0.00123018	0.00032401	0.00077041	-0.00040807	0.00028021	0.00058538	-0.00236279	0.00096637	0.00004499	-0.00018842	0.00124403	-0.00022877	-0.00000435	-0.00021182	0.00039312	-0.00049508	-0.00000873	0.00057138	0.00003415	0.00022205	-0.00016398	0.00127398	-0.00044528	-0.00016851	-0.00045200	-0.00046064	0.00026889	0.00075483	0.00009261	-0.00024491	0.00021380	-0.00088802	0.00041624	-0.00052516	-0.00034078	-0.00059753	-0.00090623	-0.00030906	-0.00008700	0.00041702	0.00039207	-0.00051341	0.00038687	0.00021655	0.00009157	0.00002073	0.00003480	-0.00018040	0.00003773	-0.00070190	-0.00022457	-0.00052544	-0.00060807	-0.00011749	-0.00030385	-0.00076580	-0.00067663	-0.00066484	-0.00050411	0.00063565	0.00049571	-0.00055581	-0.00002867	-0.00082492	0.00001152	-0.00011684	-0.00106779	0.00065606	-0.00003525	-0.00000835	0.00011479	0.00018227	-0.00085288	0.00039839	0.00020078	0.00007238	-0.00017534	-0.00073548	0.00008274	-0.00087226	-0.00000266	-0.00045758	-0.00086859	0.00007439	-0.00002926	-0.00071244	-0.00094029	0.00019723	-0.00027111	-0.00035596	-0.00087762	-0.00039809	0.00047658	-0.00059602	-0.00031559	-0.00037078	-0.00010392	-0.00030893	-0.00064638	-0.00047649	-0.00050082	0.00000932	0.00056437	-0.00128688	-0.00078463	0.00030580	-0.00063158	-0.00029046	-0.00089012	-0.00064294	-0.00083803	-0.00129304	-0.00030237	-0.00016388	0.00001942	0.00063940	-0.00090411	-0.00013052	-0.00111597	-0.00133082	0.00069872	0.00040923	-0.00005413	-0.00033849	-0.00123676	-0.00209710	-0.00081944	-0.00115328	0.00027679	0.00147761	-0.00054455	0.00012674	-0.00014535	-0.00188959	-0.00096730	-0.00169712	-0.00028076	-0.00104312	0.00066709	-0.00117643	0.00062956	-0.00180538	0.00067109	-0.00195478	-0.00082084	0.00033414	0.00003156	-0.00139383	-0.00148959	-0.00062289	-0.00136477	-0.00204714	-0.00054282	-0.00184453	-0.00057239	-0.00012259	0.00062419	-0.00226948	0.00015708	0.00067522	-0.00068101	-0.00081242	-0.00122666	-0.00153680	-0.00030279	-0.00324103	-0.00056288	-0.00058353	-0.00085269	0.00082100	-0.00190901	-0.00375325	-0.00181307	-0.00041366	0.00025274	-0.00188985	-0.00009787	-0.00279711	0.00095008	0.00086018	-0.00063743	-0.00050482	-0.00246949	-0.00077599	-0.00233420	-0.00088654	-0.00012683	-0.00289595	-0.00180204	-0.00066371	-0.00317230	0.00052476	-0.00026520	-0.00085837	-0.00096728	0.00011285	-0.00055108	-0.00182755	0.00136443	-0.00132537	-0.00013447	-0.00030751	-0.00015254	-0.00171882	-0.00062603	0.00046691	0.00054908	-0.00158027	-0.00046746	-0.00056143	0.00075339	0.00107799	-0.00143207	-0.00136600	-0.00131716	-0.00150345	0.00011279	0.00060003	0.00053506	0.00021705	-0.00020878	-0.00039737	-0.00093222	0.00053177	-0.00000918	-0.00047317	0.00035585	-0.00050578	-0.00107201	-0.00025646	-0.00011449	-0.00033732	-0.00034781	0.00015647	-0.00016081	0.00036311	-0.00132838	-0.00061968	0.00046789	0.00126929	-0.00039679	-0.00038001	0.00059446	-0.00114870	-0.00037448	0.00004951	-0.00027205	-0.00098798	0.00000596	0.00098298	-0.00017701	-0.00015102	0.00008994	0.00020277	0.00038845	0.00002125	-0.00044015	-0.00032331	0.00010993	0.00002913	-0.00061712	-0.00049603	-0.00006416	-0.00092130	-0.00072668	-0.00038248	0.00043137	0.00078705	0.00028211	0.00064590	0.00034863	0.00012516	0.00034969	0.00036652	0.00054148	0.00015726	0.00008027	-0.00014994	0.00029873	0.00041339	0.00002210	0.00037015	-0.00009034	0.00028691	-0.00005451	-0.00032892	-0.00022616	0.00012996	-0.00014757	-0.00001474	-0.00034397	-0.00009699	0.00004835	0.00017869	0.00034122	0.00019515	-0.00002241	0.00015177	-0.00011910	-0.00014623	-0.00016966	0.00042412	0.00007759	0.00013342	-0.00006596	0.24431209
-2.6997	-21.47483647	-1.99539567	-21.47483647	-21.47483647	-0.47930399	-21.47483647	-21.47483647	0.54814285	-0.54076868	1.01407209	-21.47483647	-21.47483647	1.27592483	-21.47483647	0.15013720	-0.13357830	-1.31210935	-0.35767105	0.53794608	-0.31022719	-0.42637966	0.86125067	-1.23847806	-21.47483647	-21.47483647	-21.47483647	0.55663002	0.42608741	-0.12567096	-21.47483647	-21.47483647	0.82735652	-0.21281270	0.15934947	-0.37017374	-0.33861614	0.13711827	-0.11759940	0.08252112	-0.07002206	0.05466210	-0.00161727	-0.02450983	-0.02917772	-0.00202029	0.00881869	0.00455907	-0.00956513	0.00379320	-0.00005721	0.00736679	-0.00705270	-0.00960887	-0.01174772	0.00254393	-0.00697666	-0.00717415	0.00312837	-0.00474310	0.00349247	0.00187417	-0.00435395	0.00293459	-0.00386225	0.00336399	0.00058101	-0.00093693	-0.00295712	-0.00003257	-0.00071921	0.00221881	-0.00167998	-0.00130661	0.00112022	-0.00127933	-0.00004763	-0.00113050	-0.00280090	0.00106872	0.00116040	-0.00179118	-0.00325070	-0.00005705	0.00168223	-0.00373384	0.00097840	-0.00917172	-0.00022623	-0.01153652	0.00524694	-0.00026343	0.00255641	0.00132271	-0.00103301	-0.00357865	0.00333536	-0.00295595	0.00163407	0.00353742	-0.00303131	-0.00149339	0.00584213	-0.00796803	0.00146620	0.00053722	0.00713942	0.01261178	0.02355772	0.03309026	0.04485520	0.04368802	0.04989558	0.04242547	0.04870538	0.04205463	0.03316056	0.01788549	0.01129125	0.00278301	-0.00215449	0.00077358	-0.00388963	-0.00568590	-0.00150757	-0.00166121	-0.00287464	0.00076414	0.00154424	0.00066364	0.00053678	0.00147774	-0.00083985	0.00150406	0.00052434	-0.00162995	0.00014618	-0.00076569	-0.00009929	0.00069460	0.00054247	0.00164728	0.00069132	-0.00110556	0.00037185	-0.00015906	0.00053401	0.00014606	0.00024138	0.00150213	0.00092980	0.00017081	-0.00005235	-0.00077026	-0.00137607	-0.00029894	-0.00026194	-0.00019890	-0.00044306	0.00064486	-0.00076733	0.00044670	-0.00040365	-0.00046547	0.00070805	-0.00003262	0.00121224	0.00015155	0.00017685	0.00040045	0.00001909	0.00020680	0.00015907	-0.00011771	0.00063810	-0.00058723	-0.00056048	-0.00068970	0.00102152	0.00045867	0.00075944	0.00023629	0.00090510	-0.00001731	-0.00044242	0.00012803	-0.00021037	0.00013590	0.00004421	0.00102753	0.00093924	-0.00015958	0.00066292	0.00028740	-0.00027248	-0.00126198	0.00045226	0.00009112	-0.00086416	0.00016325	-0.00053405	0.00020944	0.00008583	-0.00010745	-0.00071850	-0.00020447	0.00025619	-0.00046662	0.00047823	0.00031651	-0.00015597	0.00003395	0.00095479	-0.00042249	0.00009948	-0.00011022	0.00008351	0.00062366	0.00051458	0.00013895	0.00049747	0.00081169	0.00006754	-0.00032311	-0.00020295	0.00063561	0.00039602	0.00004359	0.00035233	-0.00049422	0.00004163	-0.00024938	0.00023290	-0.00044405	0.00037566	0.00002728	0.00016992	-0.00012958	0.00035773	-0.00003155	-0.00059420	0.00077470	0.00079411	-0.00106037	-0.00018910	0.00045055	-0.00042268	-0.00048543	0.00052063	-0.00007796	0.00034558	-0.00003009	-0.00002823	-0.00002943	-0.00005998	-0.00050476	0.00009896	-0.00000955	-0.00029772	-0.00011192	0.00028084	0.00080714	-0.00062162	-0.00024769	-0.00060768	-0.00058891	0.00101931	0.00010172	0.00034055	-0.00012277	-0.00079206	-0.00005406	0.00002971	-0.00069727	0.00042005	-0.00016849	0.00019490	0.00033512	0.00079323	0.00041195	0.00027686	0.00063030	-0.00002114	-0.00025614	0.00008996	-0.00023215	0.00021018	-0.00050059	0.00055313	-0.00026806	0.00033659	-0.00014637	-0.00007985	-0.00052378	-0.00021197	-0.00001062	-0.00001664	-0.00067684	0.00019647	0.00069069	0.00089987	0.00106608	0.00002475	-0.00075082	0.00041839	-0.00073480	-0.00118310	0.00070895	-0.00032341	-0.00048342	0.00027494	-0.00021304	-0.00047077	-0.00028528	-0.00046873	-0.00086763	0.00086008	-0.00071726	0.00020689	-0.00016278	0.00090561	0.00055164	0.00020269	-0.00064016	0.00014042	-0.00165972	-0.00117021	0.00099119	0.00037258	0.00027203	-0.00079453	-0.00066597	-0.00008438	0.00100242	-0.00003612	0.00088724	0.00149766	-0.00081104	0.00154193	0.00059651	-0.00078830	-0.00023758	-0.00043785	-0.00245768	0.00041724	0.00097159	-0.00144575	-0.00018104	-0.00126343	0.00224647	0.00069794	-0.00133196	0.00260585	-0.00041311	-0.00096065	-0.00068962	0.00039253	-0.00180036	0.00170244	0.00002892	0.00009625	-0.00130513	0.00104012	0.00010600	-0.00343591	-0.00065478	-0.00146908	-0.00078743	-0.00084854	-0.00176194	-0.00156786	0.00126290	0.00060849	-0.00140423	-0.00181500	-0.00111354	0.00124107	-0.00092622	-0.00320157	-0.00261990	0.00138958	-0.00124144	-0.00045724	-0.00002627	0.00107220	-0.00221809	0.00128325	0.00000019	-0.00116633	0.00023239	0.00058187	-0.00205998	0.00045111	0.00015608	-0.00077899	-0.00072163	-0.00109488	-0.00243282	-0.00020964	-0.00098958	0.00073289	-0.00055838	-0.00143347	0.00017277	-0.00006843	0.00054330	0.00057783	-0.00134312	-0.00216244	0.00188248	-0.00023844	0.00048763	0.00117903	-0.00031686	-0.00131027	0.00023473	0.00005556	-0.00009204	0.00051624	0.00170347	-0.00099378	-0.00048270	-0.00008112	0.00053834	0.00066493	-0.00013372	-0.00128809	-0.00070685	-0.00078091	-0.00024616	-0.00020039	0.00051158	0.00040864	0.00046458	0.00079179	-0.00093711	0.00039048	0.00029826	0.00084360	0.00068729	0.00060496	-0.00039664	0.00078296	-0.00042559	-0.00072094	0.00001606	0.00099817	0.00015393	-0.00066000	0.00040377	-0.00191365	-0.00062972	-0.00036907	0.00044391	0.00006964	0.00038901	0.00128952	0.00026125	0.00052855	0.00082411	-0.00010444	0.00123157	-0.00105586	-0.00066207	-0.00039140	0.00039595	-0.00030034	-0.00053608	0.00063914	0.00101372	0.00085189	-0.00016232	0.00117960	0.00048547	0.00091893	0.00089962	0.00030193	-0.00004989	0.00022664	0.00042490	0.00070264	0.00096395	0.00039726	0.00006902	0.00044071	0.00000871	0.00009884	0.00005166	0.00077181	0.00001764	0.00038256	0.00006943	-0.00049399	0.00006396	0.00087267	0.00015108	0.00039098	-0.00046571	0.00045417	0.00042056	0.00082724	0.00027156	0.00000679	-0.00007885	0.00018032	-0.00007675	0.00045190	0.00018176	0.00017581	0.00013543	0.00016958	-0.00001998	0.39059195
-2.5997	-21.47483647	-21.47483647	0.49384142	0.35734573	0.82841948	-0.89676547	0.73973322	-1.22902513	1.11946523	-21.47483647	1.20741949	1.10763633	-0.36240523	-21.47483647	0.23749804	-21.47483647	-0.10111920	-21.47483647	0.03722900	-21.47483647	-0.79941058	-21.47483647	-1.65419549	-21.47483647	-0.94209709	0.19643989	-21.47483647	1.13494587	0.21448144	-1.25245655	-21.47483647	0.14417718	0.20249916	0.75653391	0.49244402	-1.10799219	-0.16717657	-0.03826167	-0.01816849	-0.02469208	-0.05970190	0.03815775	0.01462385	0.06502205	0.00305222	0.01544288	-0.00041684	0.01546220	0.00993511	0.00190705	-0.01009484	-0.00020919	0.00524743	-0.00467930	-0.00402467	-0.00554023	-0.00680888	0.00506044	0.00145808	-0.00059954	-0.00125965	-0.00516759	-0.00149798	-0.00062114	0.00301595	0.00039645	0.00336221	-0.00356510	-0.00024580	0.00108318	-0.00075133	-0.00123296	0.00246055	0.00023883	-0.00190035	0.00078614	-0.00241705	-0.00348416	0.00235383	0.00176224	0.00194521	-0.00110914	-0.00057810	0.00333095	-0.00420379	-0.00120130	-0.00249776	-0.00344925	-0.00148616	0.00357614	0.00106880	0.00251654	0.00791058	-0.00415242	-0.00390160	0.00487776	-0.00573830	0.00364045	0.00096888	-0.00135749	-0.00136930	-0.00078286	-0.00377587	-0.00518507	-0.00409894	-0.00806442	-0.00220725	0.00217688	0.00818199	0.03026379	0.04667236	0.06957944	0.06539409	0.05523147	0.02971706	0.01364203	-0.00760342	-0.00948214	-0.01474069	-0.02763514	-0.02627698	-0.02483376	-0.02276036	-0.02457960	-0.02393306	-0.01622576	-0.00626872	-0.00309216	0.00100367	0.00269919	0.00189064	0.00111621	0.00055225	-0.00001517	-0.00114041	-0.00129598	-0.00002844	0.00156155	0.00023910	0.00047004	0.00109266	0.00069014	0.00000494	-0.00038392	-0.00119697	0.00037983	-0.00015230	-0.00182018	0.00095813	-0.00054294	0.00041975	0.00052604	0.00120467	-0.00098073	0.00122196	-0.00005218	-0.00085893	-0.00034314	-0.00039145	0.00031417	0.00027755	-0.00012476	-0.00044674	0.00017128	0.00052050	0.00129565	0.00080821	0.00049023	0.00035473	-0.00014839	0.00086519	0.00032332	0.00044352	0.00032977	-0.00029146	0.00001863	-0.00091960	-0.00077881	0.00009203	0.00105618	0.00086234	-0.00049274	0.00044728	-0.00056235	-0.00068260	0.00053542	0.00132334	0.00152494	0.00071831	0.00083207	0.00071388	0.00048773	-0.00020282	-0.00116459	-0.00017720	0.00124508	-0.00000054	-0.00025793	0.00030685	0.00070550	0.00098314	0.00115806	-0.00010927	0.00058602	-0.00073614	0.00021213	-0.00087795	0.00057221	-0.00024394	0.00033438	-0.00054816	0.00170007	-0.00172489	0.00089338	0.00078258	-0.00009761	-0.00005435	0.00065860	-0.00011832	-0.00059407	0.00023260	-0.00085610	0.00054248	-0.00017099	-0.00017126	0.00104351	0.00033032	0.00022313	-0.00040133	0.00018583	0.00086390	-0.00000813	-0.00065804	0.00066800	0.00084157	0.00060220	0.00041562	0.00051546	0.00009905	0.00046108	0.00015297	0.00022235	-0.00035154	-0.00103953	0.00073219	0.00080531	-0.00081488	-0.00000979	0.00041833	-0.00030413	-0.00006106	-0.00123148	-0.00033688	-0.00112466	-0.00037107	-0.00077089	0.00043241	-0.00030717	-0.00053132	-0.00012905	0.00002327	-0.00039081	0.00045635	-0.00024596	-0.00011313	0.00070123	0.00020640	-0.00000295	-0.00021973	-0.00006277	0.00000140	0.00071887	0.00031447	0.00014318	-0.00072456	0.00016646	0.00009451	0.00093463	-0.00108185	0.00032298	-0.00011145	0.00020144	-0.00060562	-0.00023463	-0.00003922	-0.00108846	0.00015650	0.00053500	-0.00030648	0.00015563	0.00002638	-0.00004195	-0.00067860	0.00002203	0.00050111	0.00028329	-0.00087698	0.00018361	0.00090335	0.00115832	-0.00001595	-0.00024974	-0.00018353	0.00064760	-0.00022399	0.00025300	-0.00022331	0.00043112	0.00032585	-0.00037995	0.00070068	-0.00028971	-0.00077388	0.00034395	-0.00081234	0.00079617	-0.00042889	0.00003441	-0.00025328	0.00170948	-0.00029647	0.00054719	-0.00265477	0.00004910	0.00010619	0.00002469	0.00018415	0.00128329	-0.00102364	-0.00081623	-0.00121624	0.00049758	0.00049780	-0.00074581	0.00092577	0.00184677	0.00171974	0.00245550	-0.00048245	-0.00082443	-0.00009136	0.00059784	-0.00118549	0.00103225	0.00058822	0.00056884	0.00016332	-0.00059028	0.00201564	0.00052780	0.00121725	0.00095886	0.00170558	-0.00180173	0.00055774	-0.00094644	-0.00122534	-0.00003014	-0.00117112	-0.00102954	0.00149317	0.00255543	0.00113625	-0.00156254	-0.00246688	0.00004457	0.00145203	0.00013368	0.00012836	-0.00032584	-0.00003048	0.00031064	-0.00027822	-0.00105933	-0.00250194	0.00090491	-0.00063355	-0.00339073	-0.00227022	0.00196110	-0.00070185	0.00076428	0.00050308	-0.00225105	-0.00097640	0.00062329	-0.00330057	-0.00102494	-0.00188828	-0.00174892	0.00043364	-0.00121176	-0.00074967	-0.00001787	-0.00043868	0.00029776	-0.00072683	0.00234296	0.00132287	-0.00074863	-0.00035912	-0.00161936	-0.00012975	-0.00087884	-0.00060339	0.00021013	-0.00073212	-0.00157159	0.00024996	-0.00207852	0.00029197	0.00040534	0.00104390	-0.00035825	0.00015872	0.00043895	-0.00009336	0.00032885	0.00150763	0.00049529	-0.00138984	0.00043291	0.00059335	0.00013302	-0.00017554	0.00036148	0.00034778	0.00058583	0.00109096	-0.00036789	0.00027130	0.00051541	0.00019346	0.00074233	-0.00017498	0.00037485	0.00023430	0.00055096	0.00001034	-0.00060165	-0.00041692	0.00087096	-0.00081253	-0.00001967	-0.00014005	0.00095940	-0.00020831	-0.00074115	0.00028500	-0.00142713	-0.00128413	0.00014499	-0.00013537	0.00058485	0.00067620	0.00040364	-0.00042255	-0.00021980	-0.00008167	0.00071336	0.00094636	-0.00100489	-0.00019475	-0.00053246	-0.00090793	-0.00037567	-0.00084154	-0.00098188	-0.00014709	0.00062628	-0.00005159	0.00073381	0.00033148	0.00133615	0.00002303	-0.00028117	0.00034676	0.00048761	0.00035502	-0.00015327	-0.00029928	0.00084445	0.00032778	0.00021727	-0.00037345	0.00023321	-0.00020649	0.00072851	0.00008374	0.00034747	-0.00030823	-0.00059785	-0.00023216	0.00014432	0.00014694	0.00006603	-0.00028109	0.00053099	0.00044651	0.00059064	-0.00004993	0.00041708	-0.00013629	0.00033421	0.00004702	0.00061959	-0.00008942	0.00006553	0.00008792	0.00011563	-0.00028100	-1.10407877
-2.4997	-0.30400017	0.38389069	0.52093107	-21.47483647	-0.48554021	0.75211883	-21.47483647	-21.47483647	-21.47483647	0.57418162	-1.08840001	-21.47483647	0.51726881	-1.86729300	-0.09235412	-21.47483647	0.42096977	-21.47483647	-0.04743410	-21.47483647	-0.03301002	-0.43720067	-0.46475254	0.02989277	-21.47483647	0.76532713	-0.02789695	1.10360014	0.11182543	0.49440742	0.63756168	-21.47483647	0.74530303	0.30231802	-0.41729129	0.13923088	-0.04875603	-0.05328948	0.00072679	0.04888982	0.07140474	0.02545618	-0.00510126	-0.01700250	0.03037344	0.04084819	0.00300510	0.00739833	0.01661868	0.00419753	0.01484578	0.00862018	-0.01323834	0.00053183	0.00215185	0.00151776	-0.00274113	0.00185779	-0.00165456	0.00217758	-0.00384027	-0.00375216	-0.00012384	-0.00390270	0.00224449	0.00328291	0.00343250	-0.00367425	-0.00069964	-0.00138569	-0.00208628	-0.00283418	0.00071226	-0.00072265	-0.00236126	0.00112325	-0.00252210	-0.00031017	-0.00007165	0.00296490	-0.00331623	0.00084837	-0.00303232	-0.00662180	-0.00276299	-0.00023047	0.00074837	-0.00056586	-0.01187708	-0.00285346	-0.00179598	-0.00221157	0.00348568	-0.00416707	-0.00267480	0.00774276	-0.00548792	-0.00001441	0.00100981	-0.00049521	0.00096847	0.00248189	-0.00323778	-0.00162910	-0.00137591	0.00676304	0.00964687	0.01181033	0.01664700	0.02520457	0.04069810	0.05358168	0.04242498	0.02827328	0.01613065	0.00543446	-0.00614742	-0.00862684	-0.01784664	-0.03003709	-0.02429759	-0.01831645	-0.02072716	-0.02390254	-0.01534611	-0.00645949	0.00131723	0.00243897	0.00000271	0.00139799	0.00191115	-0.00071046	0.00089443	-0.00008585	-0.00145423	0.00199211	-0.00038775	-0.00058149	0.00106435	-0.00131371	0.00003553	0.00076681	-0.00057504	0.00081868	-0.00042005	0.00051615	-0.00060225	-0.00075955	0.00080942	0.00076161	0.00017085	0.00013961	0.00091735	-0.00092045	0.00131924	-0.00064509	-0.00051406	-0.00063666	0.00001678	0.00050827	0.00002390	0.00007754	-0.00007924	-0.00010370	-0.00009871	0.00106476	0.00100146	-0.00040332	0.00038431	0.00157464	0.00114651	0.00010342	-0.00044121	-0.00025397	-0.00030656	0.00028536	-0.00031636	-0.00094170	0.00068319	0.00080053	-0.00044212	-0.00072696	0.00025661	-0.00150686	-0.00032839	-0.00002683	0.00011499	0.00007246	0.00043553	0.00035624	-0.00115961	0.00032990	0.00070411	0.00012697	-0.00040726	0.00085565	0.00069068	-0.00016071	-0.00004226	-0.00017584	0.00028320	0.00040943	0.00005814	0.00041997	-0.00197992	0.00076874	-0.00135330	0.00046210	-0.00031838	-0.00053700	0.00029061	0.00019613	-0.00133568	-0.00052693	0.00068732	-0.00011285	-0.00013925	-0.00002349	0.00009018	-0.00059298	-0.00090367	-0.00093369	-0.00050707	0.00033369	-0.00227821	0.00046616	-0.00016012	0.00107688	0.00028791	-0.00014554	-0.00025089	-0.00034736	-0.00065703	0.00042238	0.00062912	0.00001292	-0.00030575	-0.00053033	-0.00007800	0.00018661	0.00001621	0.00024066	-0.00090277	0.00006054	0.00005562	0.00036138	-0.00010102	-0.00014975	0.00007519	0.00017813	0.00079854	-0.00020105	0.00017483	-0.00013393	-0.00055230	-0.00006197	-0.00008370	-0.00156513	-0.00066079	0.00043013	-0.00042653	-0.00023661	-0.00096552	-0.00009912	-0.00146616	0.00036124	0.00060202	0.00031948	-0.00019837	-0.00066218	0.00005060	0.00028728	-0.00115636	0.00079060	0.00022922	-0.00134373	0.00036785	0.00044386	-0.00009636	0.00071190	-0.00007166	-0.00043723	-0.00019989	-0.00016732	-0.00064592	-0.00074902	0.00014314	0.00004157	0.00000541	0.00013302	0.00008234	-0.00020082	0.00004839	0.00008116	0.00043636	-0.00052666	-0.00054917	0.00037103	0.00050112	-0.00011123	0.00023540	-0.00073505	-0.00019278	0.00012107	-0.00098635	-0.00053696	-0.00054709	0.00019075	-0.00011511	-0.00063673	-0.00029819	0.00051032	0.00022165	-0.00042083	-0.00162388	-0.00042038	-0.00111275	-0.00101138	-0.00118509	0.00011819	-0.00062460	-0.00024457	-0.00089733	0.00088364	-0.00089333	0.00010090	-0.00068546	0.00110848	0.00046674	-0.00091002	-0.00057969	0.00139588	0.00003215	-0.00071898	-0.00045087	0.00176680	-0.00135476	-0.00018662	-0.00007064	-0.00153436	-0.00074294	-0.00113041	-0.00028001	0.00002427	-0.00037682	-0.00103731	0.00155084	-0.00042394	0.00081323	0.00030034	-0.00054014	0.00217186	0.00036228	-0.00125803	-0.00026677	-0.00070644	-0.00094943	-0.00103459	0.00059774	-0.00161436	0.00194655	0.00046590	0.00046447	-0.00090767	-0.00289265	0.00241437	0.00058449	-0.00137298	0.00080643	-0.00077169	-0.00207450	-0.00047673	-0.00157484	-0.00034933	0.00094835	-0.00117022	0.00164587	-0.00257226	0.00078582	0.00322890	0.00050085	0.00042776	0.00088688	-0.00149110	0.00198863	0.00006219	-0.00158453	0.00098979	-0.00270090	-0.00176075	0.00026035	0.00137152	-0.00111443	-0.00127393	-0.00007859	-0.00132338	-0.00142694	0.00294415	-0.00023007	0.00168801	-0.00099769	-0.00062302	-0.00004273	-0.00065065	0.00096856	-0.00079633	0.00060460	-0.00181308	0.00131264	-0.00076153	-0.00146415	0.00110994	0.00151411	-0.00037251	-0.00083078	0.00004113	-0.00081126	-0.00083510	0.00019576	0.00028951	-0.00212380	0.00072521	0.00062320	0.00030999	-0.00036856	0.00008757	-0.00023564	-0.00036985	0.00049199	-0.00009815	-0.00044297	-0.00042841	0.00061659	-0.00054895	-0.00059614	0.00014226	0.00085506	0.00020487	-0.00015543	0.00046593	-0.00080014	0.00001631	0.00128114	0.00027862	-0.00045150	0.00052081	-0.00006228	0.00013278	-0.00059494	-0.00155505	-0.00097182	-0.00038058	-0.00022221	0.00053090	0.00025100	0.00039266	0.00045438	0.00082680	-0.00018509	0.00018152	0.00070402	-0.00077272	-0.00091060	-0.00030929	-0.00015932	-0.00074089	-0.00038296	-0.00041520	0.00021239	-0.00016186	-0.00012066	0.00097244	0.00064775	0.00112696	-0.00017901	0.00029663	-0.00006994	0.00002610	0.00019959	0.00042966	0.00036611	-0.00005366	0.00012733	0.00007989	0.00024854	0.00002197	0.00056248	0.00020997	0.00042427	0.00033231	0.00000653	-0.00005832	0.00017368	0.00070287	0.00020404	0.00017930	0.00003799	0.00016324	0.00005033	0.00080159	0.00022202	0.00016584	0.00014562	0.00043106	0.00036234	0.00022075	0.00041693	0.00052747	0.00008800	-0.00001614	-0.00019505	0.53254804
-2.3997	0.30318627	-21.47483647	-21.47483647	0.13847071	-0.75551915	-1.38065231	-21.47483647	-21.47483647	1.15355027	-1.58114636	-21.47483647	-1.19373822	-1.70688426	-21.47483647	-21.47483647	-21.47483647	-21.47483647	-0.57338595	0.79957455	0.69179225	1.37163341	2.60278654	-21.47483647	-21.47483647	-0.77184564	0.92247570	1.12666130	-0.32821384	-1.84089732	-21.47483647	0.26206403	-0.40902218	-0.00591207	-21.47483647	0.87865319	-0.91618997	0.04545238	-0.07337207	0.00761925	-0.05542104	0.01817793	-0.00064083	0.01387308	-0.00268126	0.00267841	0.03654025	0.03022516	0.01708513	0.01372333	0.01268605	0.00572252	0.01589653	0.00522636	0.00137724	0.00548920	-0.00077030	-0.00091252	0.00375997	-0.00104428	0.00587030	0.00028217	-0.00000805	-0.00162401	0.00185849	0.00052778	-0.00128387	-0.00116043	-0.00086562	-0.00186161	0.00023279	0.00062405	-0.00174738	0.00074746	-0.00101405	-0.00241425	0.00005328	-0.00219025	-0.00392675	0.00237849	0.00573515	0.00249082	-0.00246837	-0.00444925	0.00171737	0.00178979	-0.00686421	-0.00100890	0.00402102	-0.00740377	0.00081986	-0.00966677	-0.00619884	0.00838413	0.00120163	0.00337248	0.00518298	-0.00378001	0.00349405	0.00160020	-0.00221105	0.00180247	0.00171729	-0.00325477	-0.00482738	-0.00378573	0.00642909	0.01426664	0.02134625	0.02271563	0.02460431	0.02254031	0.03167340	0.02809195	0.02396556	0.01708555	0.00974189	-0.00856245	-0.00875675	-0.02200673	-0.03126873	-0.02685955	-0.02457091	-0.02316607	-0.01419876	-0.00715057	-0.00463112	-0.00072674	-0.00051833	-0.00115258	0.00019950	0.00018038	-0.00170413	0.00294699	0.00030537	-0.00134280	0.00035122	0.00218570	0.00104582	0.00112134	-0.00083867	0.00155359	0.00109205	0.00008530	0.00051317	0.00025006	0.00111796	0.00061394	-0.00053541	0.00154460	-0.00006069	-0.00027112	-0.00000634	0.00150009	-0.00028039	0.00052060	-0.00062577	-0.00084523	-0.00026921	0.00016226	0.00009910	0.00008055	-0.00134414	-0.00033392	0.00068629	-0.00048167	0.00095724	-0.00021680	-0.00001293	0.00027279	0.00038837	0.00098269	0.00008638	0.00069564	0.00005963	0.00032803	0.00093276	-0.00063468	0.00049363	0.00003747	-0.00021525	-0.00043977	-0.00050753	-0.00004047	-0.00078172	-0.00005583	-0.00100087	0.00142574	0.00048033	0.00071655	0.00100724	-0.00056814	0.00003663	-0.00077195	0.00016910	-0.00058628	0.00172234	0.00110729	-0.00005956	0.00025850	0.00029584	0.00061597	0.00130729	-0.00003559	0.00009111	0.00013879	-0.00002829	-0.00142840	0.00031073	-0.00104072	-0.00037682	-0.00005747	0.00021264	-0.00152769	0.00194190	0.00015575	0.00038499	0.00070141	0.00079949	-0.00063909	-0.00035320	-0.00021060	-0.00033503	-0.00017507	-0.00046194	-0.00107649	-0.00024817	-0.00056448	-0.00011113	0.00022128	0.00113164	0.00011374	-0.00078819	-0.00026807	-0.00016523	0.00043857	-0.00045109	0.00080222	0.00100713	-0.00008385	-0.00039162	-0.00025646	0.00027499	-0.00039348	-0.00040401	0.00029590	0.00034291	-0.00019770	0.00010057	0.00087630	-0.00009083	-0.00027710	0.00076004	-0.00003756	-0.00015421	0.00015610	0.00018856	-0.00046545	-0.00002104	-0.00080411	0.00026100	0.00008284	-0.00075761	-0.00089764	-0.00002569	-0.00048855	-0.00056147	0.00025061	-0.00000033	-0.00027510	-0.00060514	0.00002615	0.00040290	-0.00111790	0.00046743	-0.00040463	-0.00023952	0.00036513	-0.00005504	0.00017822	-0.00006781	0.00061323	-0.00053521	-0.00010669	-0.00050923	0.00055600	-0.00005742	-0.00053596	0.00088406	-0.00001097	0.00049624	-0.00023143	-0.00086394	-0.00119262	0.00035051	0.00013477	-0.00008468	-0.00090994	-0.00008242	0.00065141	-0.00028409	0.00059798	-0.00017657	-0.00058562	-0.00047871	-0.00030477	-0.00167846	-0.00071465	0.00028962	0.00073837	-0.00068669	0.00017953	-0.00016135	-0.00048651	0.00006900	-0.00116883	0.00064376	-0.00053998	-0.00140253	-0.00182269	0.00004182	-0.00056196	-0.00012101	-0.00085461	-0.00075839	-0.00134745	-0.00091808	-0.00050264	0.00159312	0.00021638	-0.00114562	-0.00214107	0.00026911	-0.00036282	-0.00070800	-0.00126118	-0.00045784	-0.00002961	0.00018296	-0.00173942	-0.00130066	-0.00083528	-0.00156665	-0.00232162	-0.00012252	-0.00114215	-0.00218126	-0.00135122	-0.00058846	-0.00021683	-0.00075288	-0.00138615	0.00029849	-0.00225420	-0.00322624	-0.00089585	-0.00114338	-0.00246891	-0.00047773	0.00083765	-0.00124466	0.00088682	-0.00021853	-0.00002770	-0.00164570	-0.00250264	-0.00299653	0.00096172	-0.00039364	0.00008838	-0.00196721	0.00011814	-0.00114442	-0.00238131	-0.00108261	-0.00106467	-0.00105953	-0.00177135	-0.00530983	-0.00195156	0.00153949	-0.00311497	-0.00071543	-0.00151789	-0.00202565	0.00010914	-0.00067598	-0.00038363	-0.00138498	-0.00120689	-0.00233572	-0.00157264	-0.00067909	-0.00081565	-0.00244674	0.00067002	0.00156952	-0.00113066	0.00031451	0.00019976	0.00089258	-0.00095211	-0.00051486	-0.00013939	0.00011526	0.00161941	-0.00027665	0.00028874	-0.00214262	0.00018670	-0.00226856	0.00054263	0.00132577	-0.00007971	0.00049012	0.00004388	0.00002775	0.00011412	-0.00147609	0.00149640	-0.00158159	-0.00015900	0.00043167	0.00247051	0.00073600	0.00071325	0.00068368	-0.00164645	-0.00046155	-0.00051299	0.00018967	-0.00028830	-0.00111120	-0.00043612	0.00094005	-0.00045228	0.00117089	0.00117544	0.00114944	0.00194062	-0.00001940	-0.00132450	0.00049384	-0.00038387	0.00008860	0.00037295	0.00046957	-0.00015689	-0.00032391	0.00065244	-0.00091967	-0.00015328	0.00016162	0.00056625	0.00026869	0.00068429	0.00112291	-0.00027264	0.00000002	0.00018897	0.00212961	0.00041817	0.00047318	-0.00064441	-0.00066597	-0.00028708	-0.00005201	0.00021758	-0.00006151	0.00001448	-0.00039772	0.00014402	0.00091275	0.00046771	0.00163905	0.00048410	0.00033671	0.00048298	0.00082154	0.00078490	0.00021334	-0.00026957	-0.00003262	-0.00017984	-0.00022889	0.00012480	0.00028214	0.00000559	0.00011724	-0.00041005	0.00046419	-0.00043302	-0.00038771	-0.00003216	0.00003631	0.00008178	0.00002041	-0.00018148	-0.00013999	-0.00001675	0.00068481	0.00020514	0.00041416	0.00015266	0.00032678	-0.00004817	-0.00002427	-0.00019912	-0.00009053	-0.00041779	-0.00003038	-0.00043330	-1.01191538
-2.2997	-0.10025597	-21.47483647	0.23163962	-1.13346970	0.73011851	-0.61983621	-21.47483647	-0.21290797	0.75053697	-0.48577085	0.21078049	0.54366705	-0.47111549	0.55185068	-21.47483647	-0.16983670	0.79353908	0.81717299	0.76262176	-0.24218052	0.73950589	-21.47483647	-0.68659609	0.80527395	-21.47483647	-21.47483647	-21.47483647	-21.47483647	-0.01239902	-21.47483647	-21.47483647	-2.07846355	-0.15420734	-0.60078986	0.47447760	0.37244668	0.04944953	-0.16253605	0.03179849	-0.08945115	0.00895801	-0.04870559	-0.01582559	0.01418952	0.04786147	0.01585301	0.02229687	0.01820818	0.02790424	0.01056496	0.01785307	0.01541883	0.02640339	0.00749066	0.01726873	0.01086091	0.00780895	0.01821236	0.00925460	0.01194172	0.01052169	0.00692401	0.00174358	0.00223005	0.00450198	0.00372102	0.00078569	-0.00278921	-0.00056211	-0.00150635	-0.00126490	0.00077356	0.00004816	-0.00180719	-0.00304126	-0.00026445	0.00058549	-0.00187183	0.00178203	0.00406037	-0.00443562	-0.00401873	-0.00365272	-0.00023350	-0.00308415	-0.00782084	-0.00535052	-0.00447824	-0.00170145	0.01056344	-0.00024695	-0.00385267	0.00255367	-0.00049634	-0.00616189	0.00096319	-0.00618070	-0.00488981	0.00277453	0.00073279	0.00093371	0.00034617	0.00058939	0.00028590	-0.00507820	0.00266380	-0.00005010	0.00541406	0.00856033	0.02631896	0.02847477	0.04296725	0.04069639	0.04282668	0.02872931	0.01922287	0.00915987	0.00879823	-0.00214943	-0.00999159	-0.00846278	-0.00736133	-0.00872290	-0.00612869	-0.00036898	-0.00089310	-0.00280496	-0.00080862	0.00008794	0.00064675	0.00141213	0.00000925	0.00209262	-0.00129162	-0.00067212	0.00027715	-0.00152442	0.00039075	0.00041175	-0.00146831	-0.00072931	0.00059459	-0.00094702	-0.00002425	-0.00023743	0.00069560	-0.00031577	-0.00063007	0.00098438	0.00029349	0.00025189	0.00075266	-0.00032193	-0.00006874	-0.00089788	-0.00009599	0.00040201	-0.00095634	0.00059934	-0.00037040	0.00019583	-0.00021846	-0.00043640	-0.00118876	0.00023344	0.00076135	0.00094767	-0.00068440	-0.00028450	0.00078252	-0.00002017	-0.00025964	0.00077523	-0.00067213	0.00017597	0.00038329	-0.00020166	-0.00018080	-0.00033653	0.00016490	0.00059899	-0.00114885	-0.00071396	-0.00042173	-0.00123185	0.00018251	0.00077671	-0.00051750	-0.00005327	0.00059252	-0.00042058	0.00000495	-0.00046219	-0.00138132	-0.00038020	0.00108608	-0.00051565	-0.00035704	-0.00101750	-0.00021904	-0.00180135	0.00095523	0.00028747	0.00029029	-0.00092281	-0.00017704	-0.00014070	0.00021328	0.00046113	0.00028964	-0.00050416	0.00039451	-0.00174185	0.00138109	-0.00042871	-0.00092063	-0.00005423	0.00071739	-0.00008199	-0.00021644	0.00098193	-0.00044551	-0.00014847	0.00011011	-0.00171729	0.00020819	-0.00003548	-0.00022936	-0.00031477	0.00007326	0.00011984	-0.00108348	-0.00087689	-0.00027179	0.00071918	0.00015744	0.00044051	-0.00030101	-0.00025732	-0.00046837	-0.00040217	0.00074079	-0.00024478	-0.00065619	0.00085010	0.00096394	-0.00039152	-0.00043498	0.00005037	0.00060902	-0.00030978	0.00010577	-0.00010239	0.00027667	0.00078952	-0.00002552	-0.00019136	-0.00087036	-0.00035068	0.00001361	0.00005027	-0.00085976	0.00016499	0.00023638	-0.00011793	0.00018066	0.00061021	0.00026239	0.00012164	-0.00116051	0.00041093	-0.00014433	-0.00072036	0.00026953	-0.00038001	0.00068801	-0.00051126	0.00022980	-0.00032904	0.00061065	0.00026765	-0.00085469	-0.00041908	0.00020311	-0.00031961	-0.00038415	-0.00019798	0.00030070	-0.00049886	0.00024014	0.00022302	-0.00071326	-0.00087551	-0.00021718	0.00035818	-0.00007814	-0.00021461	-0.00040151	0.00057037	0.00000982	0.00072639	-0.00048131	-0.00005963	0.00022598	-0.00033729	-0.00026630	0.00098541	-0.00015574	0.00035396	-0.00036109	-0.00122569	-0.00115739	0.00096706	-0.00171020	-0.00125488	-0.00198405	-0.00085040	-0.00083293	-0.00191144	-0.00057116	-0.00079707	0.00050160	-0.00062610	0.00143893	-0.00162427	-0.00061382	-0.00158885	-0.00022516	-0.00034764	-0.00232522	-0.00058137	-0.00058590	0.00002420	0.00044247	0.00027600	0.00110856	-0.00029611	0.00112837	-0.00082924	-0.00159723	-0.00240634	-0.00099963	-0.00151025	0.00172883	-0.00001768	-0.00116554	0.00016364	-0.00086464	0.00033145	-0.00098607	0.00068732	0.00104306	0.00088453	-0.00321477	-0.00048973	-0.00128007	-0.00154622	-0.00113185	0.00191131	-0.00201987	0.00080910	-0.00028162	-0.00034169	-0.00117611	-0.00121720	-0.00204523	-0.00132311	-0.00008433	-0.00291781	-0.00170379	0.00028152	0.00059746	-0.00367201	-0.00362636	0.00022900	-0.00143346	-0.00114919	-0.00561359	-0.00105977	0.00136669	-0.00133457	-0.00260140	-0.00022870	-0.00350968	0.00084864	-0.00010728	-0.00175839	-0.00224773	-0.00012535	-0.00235839	-0.00203056	-0.00098397	-0.00134037	-0.00311980	-0.00034018	0.00147739	-0.00405170	0.00055608	-0.00022716	-0.00214072	-0.00159880	0.00112679	-0.00123024	-0.00047928	-0.00018701	-0.00235704	0.00036744	-0.00148947	0.00087824	-0.00342004	-0.00020731	0.00190152	-0.00137255	-0.00210319	-0.00177537	0.00020787	0.00019427	-0.00010474	0.00113543	-0.00033972	-0.00169054	-0.00032890	-0.00034725	-0.00054099	-0.00150199	-0.00025128	0.00009430	-0.00093998	-0.00165059	-0.00090736	-0.00040788	0.00046819	0.00068275	-0.00058837	-0.00071655	-0.00085628	0.00064814	-0.00052254	0.00024066	-0.00009490	-0.00149050	-0.00102847	0.00004447	0.00009514	-0.00026419	-0.00027628	-0.00091101	-0.00088182	-0.00126348	-0.00180903	-0.00107684	-0.00050919	0.00022269	-0.00041918	-0.00005138	-0.00029810	-0.00084695	-0.00045986	-0.00016465	-0.00004650	-0.00008294	-0.00109019	-0.00007642	-0.00071807	-0.00134470	-0.00101327	-0.00095836	-0.00022075	-0.00005385	-0.00055375	-0.00060337	0.00009998	-0.00016783	0.00045151	-0.00030042	0.00014675	-0.00019805	-0.00092456	-0.00046430	-0.00038678	-0.00072356	0.00017187	-0.00018855	-0.00020758	-0.00045049	0.00011827	-0.00028204	-0.00011024	-0.00004451	-0.00047065	-0.00025699	-0.00006829	-0.00007134	-0.00042208	0.00027677	-0.00020951	-0.00049269	-0.00056908	-0.00020659	0.00058435	0.00016195	-0.00041985	0.00013287	-0.00001392	0.00016385	0.00006246	-0.00001810	-0.00040070	-0.00030371	0.00001532	-0.00026009	-0.60206152
-2.1997	-21.47483647	0.20331501	0.17957561	-21.47483647	-1.70429373	-21.47483647	-1.92373168	-21.47483647	-0.11783261	-0.60582326	-0.67183378	-0.60807104	0.66193562	-0.17508431	0.91654682	-21.47483647	0.59363186	0.99723303	-0.05536021	-21.47483647	-0.14293192	0.59695631	-21.47483647	-0.83603510	0.27827358	-21.47483647	-21.47483647	0.18489800	-21.47483647	-21.47483647	-21.47483647	-21.47483647	0.46234549	-0.83221543	-0.53466988	-0.26275313	-0.22728662	-0.03104368	0.08315111	-0.03185268	0.00158122	-0.04253411	0.01429204	0.01222836	0.04384023	0.04085292	0.01924377	0.01768075	0.01816901	0.00646756	0.01888671	0.02330445	0.01868752	0.01549900	0.01999761	0.02116774	0.02469972	0.02961030	0.02860302	0.03295397	0.02702503	0.03065503	0.02458248	0.02003554	0.02280917	0.01866085	0.01218278	0.01115991	0.00894083	0.00586685	0.00490253	0.00312273	0.00177518	-0.00148990	0.00006455	0.00021332	-0.00353880	-0.00686211	0.00137441	-0.00023506	-0.00248430	0.00577557	0.00165172	-0.00290118	-0.00515974	-0.00362040	-0.00863686	-0.00170457	-0.00724587	0.00457533	0.00689223	-0.00313314	0.00454470	0.00056878	-0.00598492	0.00205819	-0.00533608	-0.00251635	0.00685854	0.00328318	-0.00171848	0.00220785	-0.00202081	0.00085009	-0.00232966	-0.00091852	-0.00177481	0.00342732	0.00999679	0.02907149	0.03425169	0.04294043	0.04279059	0.04589469	0.03662096	0.02540284	0.00676637	-0.00050437	-0.00419022	-0.01247055	-0.00956662	-0.01278892	-0.01016553	-0.01138576	-0.01334511	-0.01589927	-0.00745564	-0.00182424	-0.00095956	-0.00057809	-0.00025012	-0.00020768	0.00125542	-0.00016498	-0.00320058	-0.00104951	-0.00100525	-0.00035411	-0.00159876	-0.00031185	-0.00016369	0.00081751	-0.00017345	-0.00132289	-0.00093936	0.00054718	-0.00034993	-0.00017931	0.00048975	-0.00014384	0.00017637	-0.00191021	-0.00114314	-0.00036737	0.00057325	-0.00062729	-0.00098255	0.00026951	0.00033688	0.00048233	0.00054239	-0.00084219	0.00027674	-0.00026130	-0.00045832	-0.00049695	-0.00110089	-0.00020125	-0.00053736	0.00074531	0.00064605	0.00100237	0.00053979	0.00077154	0.00012696	0.00000306	-0.00138508	-0.00067905	-0.00017697	-0.00060749	-0.00007597	0.00070657	-0.00036636	-0.00048958	-0.00142719	-0.00104302	-0.00079548	0.00123357	0.00003884	0.00016169	-0.00140648	0.00067174	0.00034502	-0.00136902	-0.00096563	0.00062503	-0.00071048	-0.00023529	-0.00120338	-0.00100598	-0.00080059	0.00141538	0.00014166	0.00015765	-0.00041327	0.00063607	-0.00115499	0.00057697	-0.00137610	-0.00018647	0.00033231	0.00002325	-0.00235535	0.00007732	-0.00053217	-0.00054589	-0.00034816	-0.00099463	0.00076227	-0.00126536	0.00001563	0.00046645	-0.00096536	-0.00045635	-0.00043654	-0.00022491	-0.00066122	-0.00019372	-0.00073695	-0.00017576	-0.00027246	0.00088977	-0.00049148	0.00017010	-0.00017408	-0.00021850	-0.00047565	-0.00086109	-0.00037613	-0.00084067	-0.00063365	0.00044900	-0.00053884	-0.00022080	-0.00011124	0.00002663	-0.00042518	0.00048347	-0.00101677	-0.00012757	0.00058841	0.00070773	-0.00057970	-0.00055785	-0.00025098	-0.00030618	-0.00071577	-0.00042430	-0.00057169	-0.00023170	-0.00141613	-0.00087545	-0.00076685	-0.00138117	-0.00036866	0.00037742	0.00057891	-0.00035743	-0.00054093	-0.00002489	0.00000559	0.00019862	-0.00042040	0.00032079	-0.00105991	-0.00018672	-0.00072593	0.00034821	-0.00019245	-0.00017463	-0.00010929	-0.00080660	-0.00086460	-0.00034408	-0.00045642	-0.00074365	-0.00082067	-0.00065322	-0.00195726	0.00077860	-0.00044284	0.00030939	-0.00029722	-0.00007052	-0.00004970	-0.00012240	-0.00048978	-0.00016171	-0.00014343	0.00070026	0.00026406	-0.00206633	-0.00082471	-0.00026270	-0.00118997	-0.00111164	0.00068302	-0.00040798	0.00054532	-0.00054481	-0.00076650	-0.00064764	-0.00110363	-0.00041984	-0.00023157	-0.00137565	-0.00002327	-0.00126177	-0.00190243	0.00020803	-0.00022136	0.00053624	-0.00081383	0.00118405	-0.00186992	-0.00155984	-0.00049218	0.00031481	0.00008144	-0.00105179	-0.00072189	0.00127339	-0.00046751	0.00030853	0.00027449	0.00044902	-0.00092560	0.00156990	-0.00014462	-0.00252893	-0.00001578	0.00015276	0.00050534	0.00104396	-0.00128049	0.00061339	-0.00040113	0.00027497	0.00176536	-0.00162527	0.00044602	0.00083269	-0.00026805	-0.00098767	-0.00064834	-0.00083832	-0.00110214	-0.00028389	-0.00048687	-0.00256264	0.00187293	-0.00030509	0.00134664	-0.00238467	-0.00208236	0.00065908	-0.00094455	-0.00216144	-0.00088357	-0.00388818	-0.00195323	0.00113744	-0.00243100	-0.00150933	-0.00054123	0.00044588	0.00079685	-0.00407012	-0.00100951	0.00137941	-0.00040471	0.00007105	-0.00120371	-0.00217906	0.00010248	0.00111716	-0.00089570	-0.00089221	0.00008169	-0.00090266	0.00115860	-0.00043263	-0.00078118	-0.00174670	-0.00082788	-0.00148841	-0.00154448	-0.00028126	0.00020854	-0.00040619	-0.00152937	-0.00051823	-0.00050755	-0.00051355	0.00081209	0.00054546	-0.00053636	-0.00175553	-0.00009764	-0.00219097	-0.00043448	0.00090417	-0.00015947	0.00028575	-0.00005359	-0.00023603	-0.00030852	-0.00002413	-0.00149846	-0.00016839	-0.00283451	0.00009079	0.00294427	0.00049379	-0.00003519	0.00026426	0.00077667	-0.00097898	-0.00034193	-0.00096896	0.00005638	-0.00003288	0.00009482	-0.00070058	-0.00029265	0.00008698	0.00142679	-0.00016696	-0.00022569	0.00041142	-0.00016605	-0.00102810	0.00081238	-0.00062673	-0.00066940	0.00032254	-0.00023005	0.00058366	-0.00046625	-0.00113697	-0.00142317	0.00043612	0.00037610	0.00043730	0.00057191	0.00002089	0.00076870	-0.00005726	-0.00068841	0.00052223	-0.00035775	0.00024364	-0.00004662	-0.00008182	0.00090497	-0.00077423	-0.00055395	-0.00035371	0.00032563	0.00040756	-0.00050402	0.00063009	-0.00016479	0.00187825	-0.00012942	-0.00029643	0.00088343	0.00049215	0.00049130	0.00036476	-0.00059316	-0.00005009	-0.00002256	-0.00008110	-0.00023993	0.00038192	-0.00015218	0.00017578	0.00063301	0.00030244	0.00005647	-0.00026816	0.00000489	0.00008129	0.00043067	0.00019725	-0.00008655	-0.00017459	0.00025155	0.00022128	0.00019207	0.00010589	0.00034941	-0.00014519	0.00023715	0.00010167	0.00016143	0.00066215	0.00000146	0.00047881	-0.00026839	0.12060145
-2.0997	0.32121792	1.52450609	-0.87321511	-21.47483647	0.73073083	0.62510878	-0.79008409	-0.87062967	-0.18077751	-0.03158977	-0.08320607	2.36712289	0.06141374	0.61952578	-1.62398601	-21.47483647	0.58283842	-21.47483647	0.10190980	0.34960818	-0.30559716	-21.47483647	-21.47483647	-21.47483647	0.07186121	-0.18631083	-21.47483647	1.61635971	-21.47483647	-0.12639087	-21.47483647	-0.02635569	-1.58301169	0.09214000	0.16143001	-0.37481534	0.38747109	-0.19616067	-0.04254637	0.01175428	0.00219023	0.05673825	0.00928149	0.00158619	0.03172955	0.05042807	0.03607064	0.01641255	0.04524910	0.01472775	0.01461454	0.02051756	0.01718893	0.00936045	0.02258480	0.01634276	0.02040395	0.03047134	0.02888588	0.03676810	0.02990853	0.03967117	0.03730268	0.03641049	0.04384781	0.03580984	0.03566008	0.03063059	0.02897720	0.02486205	0.01847870	0.01410123	0.01352731	0.00706468	0.00224120	0.00176152	-0.00108138	-0.00318785	0.00241001	-0.00058022	-0.00276438	-0.00324740	-0.00284891	-0.00358447	0.00290399	-0.00670473	-0.00789305	-0.00572888	-0.01247162	-0.00054348	-0.00500925	-0.00890782	0.00769019	-0.00598007	-0.00384573	0.00309856	-0.00432967	-0.00603065	-0.00021969	0.00082702	0.00026022	0.00100955	-0.00306310	0.00031442	-0.00865197	-0.00301734	-0.00275639	-0.00184453	0.00678296	0.01919858	0.01730740	0.02987232	0.03357025	0.02826812	0.01812313	-0.00130137	-0.01290409	-0.00659719	-0.00084356	0.00269724	0.00992602	0.00420235	-0.00209470	-0.00375296	-0.00488550	-0.00440164	-0.00237189	-0.00092281	0.00073008	0.00083078	0.00153086	-0.00201129	0.00208572	-0.00108742	-0.00264438	0.00043042	-0.00155711	0.00020516	-0.00114260	0.00019535	-0.00038771	0.00052794	-0.00082295	-0.00086152	-0.00089936	-0.00102681	-0.00072895	-0.00045570	0.00157330	0.00058943	0.00004498	-0.00030938	0.00001374	-0.00114727	0.00044075	-0.00051858	-0.00040952	-0.00070899	0.00009616	-0.00050823	0.00031283	-0.00110134	0.00039947	-0.00012407	-0.00045315	0.00107652	0.00025528	-0.00094148	-0.00011780	0.00072148	0.00043638	0.00045673	0.00007671	-0.00005858	-0.00075626	0.00043186	-0.00055193	-0.00004944	-0.00076121	0.00016514	-0.00012694	-0.00019512	0.00010345	-0.00055232	-0.00064801	0.00010818	-0.00061817	-0.00032283	0.00007389	0.00027367	-0.00045578	0.00029376	-0.00011223	-0.00111492	-0.00075406	0.00068515	-0.00012318	-0.00062469	-0.00076284	-0.00128354	-0.00047258	0.00021353	-0.00062877	-0.00046208	-0.00041607	0.00002710	-0.00093914	0.00044225	0.00060649	0.00056696	-0.00033652	0.00016822	-0.00165378	-0.00010660	-0.00077734	-0.00037612	-0.00059996	-0.00065584	0.00022048	-0.00125979	0.00088392	-0.00100172	0.00008194	0.00006789	-0.00041663	-0.00048731	-0.00002053	0.00016216	-0.00029333	0.00026490	-0.00011329	-0.00000182	-0.00022168	0.00003853	0.00059820	0.00024885	-0.00024985	-0.00019464	-0.00024788	-0.00027879	0.00048052	0.00058637	-0.00133462	-0.00010290	-0.00015326	-0.00000997	-0.00044317	-0.00046863	0.00045192	-0.00007847	0.00047136	0.00040672	-0.00066598	0.00011535	-0.00008937	-0.00090354	-0.00048908	0.00050307	-0.00089752	-0.00008702	0.00009049	-0.00021185	-0.00073771	-0.00049197	-0.00065406	-0.00013239	0.00017726	-0.00008986	0.00021603	-0.00105710	0.00024782	0.00003148	-0.00075449	0.00029351	-0.00007269	-0.00046894	0.00030227	0.00043246	-0.00020834	0.00042019	0.00006515	-0.00025256	0.00001726	-0.00045359	0.00013268	-0.00063742	-0.00000240	0.00021110	-0.00119151	0.00018901	-0.00028463	-0.00024054	-0.00088466	-0.00013694	-0.00026458	0.00038893	-0.00040236	0.00060743	0.00088259	-0.00024338	0.00025591	-0.00044917	-0.00002663	0.00043646	0.00004081	0.00036809	0.00038285	0.00050096	0.00024083	-0.00096834	-0.00008655	-0.00011749	-0.00034914	-0.00145831	-0.00074479	0.00005834	-0.00102124	-0.00124396	-0.00090219	0.00037495	-0.00045203	-0.00019435	-0.00005044	-0.00107130	-0.00127464	-0.00130540	-0.00134459	0.00043730	0.00014066	-0.00123361	-0.00019427	-0.00046128	-0.00062777	-0.00002499	-0.00083846	0.00199850	0.00022686	0.00182183	0.00017220	-0.00122265	0.00010319	-0.00166535	0.00001651	0.00025863	-0.00129159	0.00094027	0.00157975	-0.00033061	0.00071568	-0.00200191	0.00121630	-0.00021829	-0.00134737	-0.00075772	-0.00057033	-0.00186436	-0.00040239	0.00197053	-0.00015939	-0.00033264	-0.00130295	0.00243979	-0.00083778	-0.00081558	-0.00315353	0.00070567	-0.00179175	0.00022041	-0.00064268	-0.00272266	0.00087955	0.00142703	-0.00148399	-0.00159611	-0.00124656	0.00006738	-0.00090239	-0.00394658	-0.00014865	0.00117640	-0.00033790	-0.00297085	0.00102608	0.00064853	-0.00129314	-0.00095036	-0.00189515	-0.00042736	-0.00075575	-0.00119070	-0.00096414	0.00032709	-0.00104044	-0.00143669	-0.00054940	-0.00001275	-0.00115390	-0.00040339	0.00085060	-0.00034619	-0.00145649	0.00009497	0.00097813	0.00037273	0.00027889	-0.00015648	0.00035896	-0.00190735	0.00111264	-0.00344611	-0.00077885	-0.00149358	0.00057130	-0.00084407	-0.00037338	-0.00055897	0.00009452	-0.00112929	-0.00048973	0.00129674	-0.00171819	-0.00171788	0.00053975	0.00051741	-0.00097758	-0.00062095	-0.00078292	-0.00142337	-0.00151578	-0.00038446	-0.00088697	0.00052848	-0.00033169	0.00002624	0.00063953	0.00039418	0.00059174	-0.00005240	0.00005442	-0.00032897	-0.00040375	0.00016739	0.00041288	0.00036838	-0.00006378	-0.00018633	-0.00065730	-0.00115126	-0.00029752	-0.00187140	0.00017169	-0.00024013	0.00052260	-0.00058519	0.00082901	0.00086264	0.00027348	0.00086917	-0.00008356	0.00012730	0.00054273	-0.00095848	-0.00061140	0.00011233	-0.00002709	-0.00053178	-0.00011849	0.00006079	0.00026650	0.00036892	-0.00027003	0.00010434	0.00005563	0.00095318	-0.00059617	0.00027378	0.00070427	0.00091136	0.00020594	0.00028294	0.00006541	0.00042035	-0.00019688	0.00014554	0.00006475	0.00010235	0.00014933	0.00012084	0.00021590	0.00023518	0.00018347	-0.00000697	-0.00018341	0.00019471	-0.00004827	0.00075242	-0.00019117	-0.00008394	-0.00034088	0.00054636	0.00055138	0.00029474	0.00006896	0.00013217	0.00033260	0.00007168	-0.00012760	0.00019717	0.00005876	0.00032525	-0.00006111	-21.47483647
-1.9997	0.19681178	0.62688380	-21.47483647	0.02985873	0.44520260	-1.16272748	1.32460316	0.01962251	0.03098040	-0.06228465	-21.47483647	0.26982707	-21.47483647	-21.47483647	-0.53420514	-0.44906810	-0.60991876	-0.59404463	-0.06703354	-0.68626404	-0.21027024	-21.47483647	-0.60217699	-0.60538083	1.22857809	-21.47483647	-0.51643544	-21.47483647	-1.57125509	-0.10811490	-21.47483647	0.45358992	-0.36087622	-0.33491156	-0.12685599	0.04795663	-0.05507270	-0.14118366	0.10994062	-0.03394173	0.03895436	0.01593198	0.02181244	0.02681714	0.03512310	0.06592788	0.02656792	0.02739008	0.04060508	0.02323854	0.03025815	0.02854055	0.03056214	0.01804667	0.02633153	0.02010131	0.01972768	0.02376798	0.01996073	0.02186270	0.02092444	0.01823744	0.01831074	0.02214972	0.02426539	0.02421831	0.02381099	0.01897920	0.01921369	0.02138918	0.01786145	0.01487954	0.01772750	0.01070734	0.00851631	0.00779550	0.00167866	-0.00022900	-0.00233850	-0.00297881	-0.00316140	-0.00345577	-0.00623160	-0.00081439	-0.00685444	0.00122584	-0.00246315	-0.00318139	0.00100459	0.00203437	-0.00347473	-0.00143234	0.00433351	-0.00418540	-0.00226668	0.01044309	-0.00605936	-0.00004007	-0.00405625	0.00018420	-0.00172585	0.00417264	-0.00003503	-0.00340545	-0.00836072	-0.00424722	-0.00775421	-0.00049942	0.00193584	0.02141753	0.02487796	0.03427181	0.02518789	0.02095363	0.01298970	0.00458510	-0.00935102	-0.00605340	-0.00711283	-0.01520824	-0.01276753	-0.01843864	-0.02042045	-0.01647647	-0.00822465	-0.00026515	0.00498873	0.00240009	-0.00223132	-0.00133642	0.00114024	0.00044994	0.00100290	-0.00252745	-0.00264037	-0.00127801	-0.00056940	0.00091547	0.00062911	-0.00076870	-0.00057358	-0.00076908	-0.00023316	-0.00163844	-0.00161892	-0.00006819	-0.00170584	-0.00112122	0.00181793	0.00113941	0.00007358	-0.00140872	0.00086739	-0.00096820	0.00020857	-0.00048193	0.00038569	-0.00111994	-0.00054807	-0.00022830	0.00016851	-0.00030217	-0.00031031	0.00007527	-0.00113709	0.00054185	0.00013482	0.00029670	-0.00148878	-0.00028865	0.00026309	-0.00013887	0.00059826	0.00009387	0.00024400	0.00039205	-0.00046225	0.00030621	0.00019203	-0.00001492	-0.00004577	0.00002835	0.00030907	0.00027121	-0.00074270	-0.00018642	-0.00025335	0.00008847	0.00028947	-0.00025516	-0.00072866	0.00031843	-0.00011142	-0.00116334	-0.00095241	0.00058839	-0.00011759	-0.00027411	-0.00049939	-0.00054191	-0.00017033	0.00144171	-0.00052917	-0.00058108	-0.00088118	-0.00037612	-0.00113264	0.00038023	-0.00013389	0.00049865	-0.00049613	0.00047558	-0.00171926	0.00086829	0.00014550	-0.00069355	0.00000887	0.00031083	-0.00009399	0.00000418	0.00028941	-0.00030844	0.00089730	0.00025499	-0.00131593	-0.00025147	0.00027644	0.00018189	-0.00034223	-0.00013015	0.00053657	0.00012983	-0.00033771	-0.00025128	0.00039990	0.00062545	0.00043295	-0.00032571	-0.00040743	-0.00030112	-0.00033198	0.00061232	-0.00095248	-0.00040851	0.00015817	0.00112375	-0.00001746	-0.00033362	0.00052263	-0.00008321	-0.00091100	0.00017712	-0.00039033	-0.00022173	0.00009501	-0.00064543	-0.00077214	-0.00057325	-0.00067731	-0.00082787	-0.00017865	-0.00141659	-0.00031185	-0.00053221	-0.00087602	0.00032099	-0.00008731	0.00004521	0.00032390	-0.00053903	-0.00068635	0.00008394	-0.00011474	0.00060820	0.00006350	0.00006250	0.00013860	0.00090681	0.00009742	0.00035683	-0.00007321	-0.00006255	-0.00066200	-0.00066611	-0.00031324	-0.00005526	-0.00052755	0.00000735	-0.00042127	0.00015942	-0.00040208	-0.00043317	-0.00018828	-0.00049489	0.00051702	-0.00006561	-0.00091287	-0.00026310	0.00051224	-0.00001433	0.00076619	0.00093627	-0.00022320	0.00023966	-0.00088329	0.00016709	0.00010971	-0.00017162	0.00017031	0.00041200	-0.00000791	-0.00009697	-0.00035056	-0.00094260	-0.00045740	-0.00006547	0.00024098	-0.00079552	0.00071606	0.00063278	-0.00029343	0.00041594	-0.00137614	0.00069435	-0.00075186	-0.00092040	-0.00059503	0.00038633	-0.00169229	-0.00129662	-0.00126024	-0.00029758	0.00111109	0.00035068	-0.00016155	0.00154815	-0.00002616	0.00138057	-0.00008180	0.00013494	-0.00157016	-0.00029899	-0.00047262	0.00127562	0.00036716	0.00006084	-0.00053391	0.00061260	0.00048045	-0.00136749	-0.00166768	0.00051479	0.00155381	-0.00252743	0.00084538	-0.00223175	-0.00212758	0.00040788	-0.00053562	-0.00140352	0.00001472	-0.00024684	0.00023196	-0.00240345	-0.00137965	-0.00115802	-0.00185157	-0.00046035	-0.00119194	0.00140801	0.00170546	-0.00167544	-0.00107280	-0.00102130	-0.00064713	-0.00004227	0.00048717	-0.00172113	-0.00123426	0.00054129	0.00003731	0.00001964	0.00150395	-0.00154849	-0.00006757	0.00080464	-0.00223289	-0.00106268	-0.00047540	-0.00317618	-0.00313096	0.00170969	-0.00250327	-0.00116961	0.00036504	-0.00003310	-0.00098536	0.00170507	0.00058070	0.00057844	0.00009155	-0.00059561	0.00000788	-0.00144758	0.00158698	0.00011531	-0.00016458	-0.00132195	-0.00051954	-0.00296623	-0.00139590	-0.00021683	0.00099357	-0.00038574	-0.00174661	-0.00068128	0.00078196	0.00006989	0.00042529	-0.00078274	-0.00098416	-0.00085871	0.00025219	-0.00087957	-0.00032899	-0.00060884	-0.00061465	-0.00083307	-0.00056421	0.00076743	-0.00032009	-0.00033273	0.00030277	0.00028801	-0.00043963	-0.00011709	0.00066550	0.00091402	0.00050529	-0.00098069	-0.00102554	0.00073384	0.00053002	-0.00011958	-0.00053581	0.00000719	0.00006003	-0.00080665	-0.00018599	-0.00082230	-0.00054843	0.00093360	0.00037991	0.00093965	0.00002550	0.00119966	-0.00086798	0.00065853	-0.00084683	-0.00044218	0.00040857	-0.00014255	-0.00035654	-0.00093791	-0.00005343	-0.00058641	-0.00166913	0.00000411	-0.00014014	-0.00013811	0.00044202	0.00017300	0.00021076	0.00139589	0.00088068	0.00036126	-0.00012135	0.00014923	0.00059338	0.00030347	-0.00000857	0.00012548	0.00017522	0.00015591	0.00000308	-0.00019827	0.00018465	0.00056335	-0.00006152	0.00025785	0.00035620	-0.00007772	-0.00021471	0.00025407	0.00050048	-0.00017345	-0.00073630	0.00009585	-0.00005314	0.00053475	0.00018965	-0.00023411	-0.00000372	0.00000276	0.00003399	0.00002884	0.00006516	0.00019089	-0.00009771	0.00025146	-0.00043019	-0.48456759
-1.8997	-0.95826223	0.00867390	-0.04384544	-21.47483647	0.80759383	-21.47483647	0.90985408	-0.06548345	-0.98653752	-0.76173770	0.85295808	-21.47483647	0.29396129	-0.03066182	-21.47483647	-1.24521428	0.16253142	-21.47483647	-0.26582050	-21.47483647	-21.47483647	-2.04850388	-21.47483647	-21.47483647	0.54111620	0.91266340	-2.22009683	-21.47483647	-0.40682787	-0.08099162	0.60855323	-0.16127104	-0.28575647	-1.04201446	-0.46097860	-0.07173741	0.15115614	-0.05522447	0.05084917	0.09249380	-0.12589919	0.00063757	0.01840038	0.05609322	0.01342731	0.04955360	0.01506801	0.04015562	0.02271566	0.02467348	0.02156385	0.02960972	0.02370657	0.03114362	0.02824945	0.02209226	0.02249449	0.02968546	0.02735133	0.02556820	0.02464103	0.02639912	0.01997302	0.02033715	0.02316957	0.01738230	0.01846313	0.01504900	0.01707703	0.01519305	0.01892933	0.01809666	0.02129297	0.01845676	0.01208626	0.01779082	0.01614580	0.00858322	0.00869116	0.00782658	0.00345921	-0.00840954	-0.00041621	0.00120719	0.00290726	-0.00097983	-0.02068300	0.00378485	-0.00673101	-0.00079999	-0.00482068	-0.00806415	0.00436919	-0.00174222	-0.00360219	0.00064626	-0.00493352	-0.00250643	-0.00132586	-0.00173700	-0.00276183	0.00282405	-0.00298388	-0.00285113	-0.00499565	0.00057725	0.00807015	0.01693353	0.02336516	0.03996510	0.04140878	0.04996932	0.04254484	0.04379770	0.02506634	0.01346880	0.00330886	0.00578863	0.00445655	-0.00793477	-0.00520141	-0.01577692	-0.02200324	-0.02141828	-0.01242936	-0.00623864	-0.00018943	-0.00076519	0.00166393	0.00006595	0.00101238	0.00013088	0.00149552	-0.00086334	-0.00164240	0.00122137	-0.00119807	0.00067661	0.00088713	-0.00166809	0.00006065	0.00081190	-0.00082029	-0.00014309	-0.00039145	0.00066243	-0.00026464	-0.00077914	0.00031653	-0.00112647	0.00043985	-0.00120821	-0.00080760	-0.00003246	0.00041048	-0.00071070	-0.00049404	-0.00042714	-0.00085975	-0.00129667	0.00080280	0.00030329	-0.00027514	-0.00118371	0.00016564	-0.00136946	-0.00065202	0.00001318	-0.00005306	0.00090349	0.00019028	-0.00037706	0.00043394	-0.00135273	-0.00117539	-0.00025784	0.00025737	-0.00036977	-0.00033684	-0.00024109	-0.00003172	0.00080004	-0.00028380	0.00011782	-0.00080455	0.00042942	0.00051189	-0.00081010	0.00144984	0.00041742	-0.00023328	0.00033804	0.00047538	-0.00189645	-0.00085845	0.00069208	-0.00017563	0.00026873	-0.00098256	-0.00006143	-0.00025802	0.00097974	0.00017785	-0.00115989	-0.00095923	-0.00002318	-0.00102304	0.00012024	0.00004797	0.00030814	0.00035040	0.00077614	-0.00131153	0.00094997	-0.00010054	-0.00041634	0.00068793	0.00037759	-0.00022401	-0.00057783	0.00045257	-0.00036923	-0.00023211	-0.00023230	-0.00080275	-0.00005095	0.00060396	0.00083844	-0.00041245	0.00051502	0.00029850	-0.00042504	-0.00062126	0.00023540	-0.00003880	0.00023762	0.00021767	-0.00051834	-0.00028845	0.00040456	0.00018172	0.00032042	-0.00007039	-0.00047209	0.00005426	0.00018426	0.00045014	0.00050010	0.00015556	0.00050939	-0.00018720	0.00018618	-0.00032009	0.00011682	0.00002599	0.00001399	-0.00031301	-0.00046727	-0.00093001	-0.00025609	-0.00014964	-0.00003547	-0.00032505	-0.00050812	-0.00048023	0.00014195	0.00036620	0.00077356	0.00031262	-0.00081431	0.00016993	0.00054617	-0.00002706	-0.00000630	-0.00045612	-0.00050054	0.00004568	0.00032726	0.00017634	0.00031249	0.00059495	-0.00029101	0.00012089	-0.00044850	-0.00051607	0.00024926	0.00035846	0.00027831	-0.00038289	0.00010552	0.00058847	-0.00037069	0.00024648	0.00017550	0.00019831	0.00016391	-0.00108648	-0.00014649	0.00043106	-0.00034539	0.00125098	-0.00015660	-0.00027989	0.00062805	-0.00071303	0.00004842	-0.00000582	0.00064148	0.00009038	-0.00029326	-0.00062067	0.00047378	0.00013918	-0.00026066	-0.00076466	0.00017144	-0.00113823	-0.00037095	0.00012503	-0.00018881	-0.00151783	0.00159139	-0.00097211	0.00045132	-0.00148710	-0.00026986	-0.00020908	-0.00002867	-0.00098220	-0.00196399	-0.00143781	-0.00088878	-0.00016295	-0.00026184	0.00041003	0.00083131	0.00077101	0.00164271	-0.00057769	-0.00273902	-0.00002306	0.00029797	-0.00210541	-0.00031413	0.00014631	0.00011434	0.00011996	-0.00021319	0.00239005	0.00139302	0.00014585	0.00046917	-0.00015507	-0.00199577	0.00024742	-0.00082544	-0.00140393	0.00336564	-0.00101101	0.00064512	0.00101461	0.00168352	-0.00056148	-0.00133506	-0.00397054	-0.00278170	-0.00147648	0.00013912	-0.00196271	-0.00310186	-0.00187783	0.00165940	-0.00389602	-0.00186131	-0.00258283	-0.00287323	-0.00171842	-0.00178439	-0.00007653	0.00119786	-0.00147428	-0.00170332	-0.00063914	-0.00070519	-0.00093273	0.00142558	-0.00014676	-0.00128719	-0.00143526	-0.00109645	-0.00185466	-0.00099786	-0.00081804	-0.00140108	0.00036044	-0.00089735	-0.00214692	0.00216301	-0.00030238	0.00047075	0.00003501	-0.00054775	-0.00132302	0.00064439	-0.00122036	-0.00012595	0.00016632	-0.00193058	-0.00058635	-0.00276726	0.00000093	0.00198566	0.00102319	0.00066401	-0.00055930	0.00001745	-0.00038386	0.00053412	-0.00042141	-0.00086007	-0.00234335	-0.00134165	0.00037921	0.00010450	0.00020665	-0.00036257	-0.00079249	-0.00073662	-0.00013385	-0.00006198	-0.00022562	0.00005331	0.00010130	-0.00022742	-0.00062134	-0.00056598	0.00082213	0.00081303	0.00016807	-0.00033420	0.00027224	0.00033411	0.00026627	-0.00028481	-0.00027841	-0.00012741	0.00004283	-0.00036514	-0.00052184	-0.00166710	-0.00054573	0.00013084	0.00019009	0.00010111	0.00152180	0.00028086	0.00079374	-0.00064263	-0.00039691	0.00002236	0.00006492	-0.00030700	-0.00077365	-0.00082803	-0.00002751	0.00056919	-0.00010374	-0.00087968	-0.00078544	-0.00018471	0.00019358	0.00039209	0.00019930	0.00100804	0.00029692	-0.00006632	0.00055691	-0.00004114	0.00034716	0.00076141	-0.00034895	0.00045074	-0.00032303	-0.00010457	0.00010994	0.00025384	0.00000170	-0.00013764	0.00022937	0.00042140	0.00017138	0.00011133	0.00010110	-0.00004838	-0.00009044	0.00019980	-0.00020803	-0.00020710	-0.00012140	0.00073087	-0.00053667	0.00018156	-0.00023545	0.00012022	0.00025589	-0.00000183	-0.00000738	0.00035272	0.00019281	0.00015838	0.00004354	-0.08648223
-1.7997	-0.46297915	2.05165243	0.43774971	-21.47483647	-0.37614058	-0.02728079	0.85708634	-0.47094765	-21.47483647	-0.68376908	-1.53007543	-21.47483647	-21.47483647	1.29008901	-21.47483647	-21.47483647	-0.46596477	-0.79775947	0.42744164	-21.47483647	0.06618813	-21.47483647	0.15806799	-21.47483647	-0.83923554	-21.47483647	0.40357345	-0.74330693	-21.47483647	-21.47483647	-1.95669079	-21.47483647	-0.09789335	0.63931742	-0.11544667	0.25282910	0.40211942	-0.10134271	0.12380347	0.03152580	0.01700086	-0.03182270	-0.00227569	0.00600494	0.02620834	0.02294024	0.04656907	0.02667400	0.04672500	0.02574152	0.02564242	0.04022929	0.02335594	0.02437336	0.03314427	0.02489159	0.02830915	0.03771787	0.02778105	0.03192246	0.03015522	0.02852706	0.02669049	0.02553161	0.03265682	0.02463616	0.02157534	0.01507174	0.01646622	0.01414184	0.01256208	0.01474432	0.01578012	0.01372457	0.01265987	0.01704396	0.01616267	0.01523955	0.02003586	0.01798287	0.01316863	0.01834670	0.01512781	0.01084026	0.00403657	0.00501276	-0.00396294	0.00232499	-0.00721506	-0.00389750	-0.00044555	-0.00243563	0.00024383	-0.00746054	-0.00640082	-0.00038375	-0.00909833	0.00039355	0.00198921	0.00115912	0.00434800	0.00138410	-0.00250195	0.00241342	-0.00042668	0.01123248	0.00930242	0.01513135	0.02322001	0.04715266	0.05585693	0.06456659	0.06630991	0.07836585	0.06573005	0.05481947	0.03697589	0.03800453	0.03576980	0.02112571	0.02174369	0.02369967	0.01679295	0.00683409	0.00409682	0.00321786	0.00359257	0.00240853	-0.00014619	0.00032756	0.00067491	-0.00030148	0.00012890	-0.00122690	-0.00322058	0.00086463	0.00072280	-0.00074203	-0.00022029	-0.00190505	-0.00120662	-0.00052439	0.00018030	-0.00051425	-0.00079833	0.00026332	-0.00091260	-0.00148674	0.00149049	-0.00068317	0.00049159	0.00043366	-0.00044982	-0.00045291	-0.00000988	-0.00046076	-0.00073317	-0.00007229	-0.00020547	-0.00036211	-0.00051085	0.00009448	0.00001486	-0.00034189	0.00014962	0.00103168	0.00074965	-0.00001840	0.00028704	0.00069076	0.00045845	-0.00023524	-0.00018142	-0.00059369	-0.00093161	0.00058908	-0.00016053	0.00015679	-0.00040436	0.00021741	-0.00027570	-0.00024499	-0.00046940	-0.00068449	-0.00088088	0.00053617	0.00008594	-0.00063778	0.00098589	0.00015883	-0.00121473	-0.00063092	0.00015900	-0.00021557	-0.00114477	0.00060195	0.00037514	0.00004755	0.00022155	-0.00097866	-0.00011683	0.00033901	0.00016031	-0.00028360	-0.00112745	0.00010273	-0.00187971	0.00061854	-0.00046360	0.00007254	-0.00088346	0.00004530	-0.00115130	-0.00098724	-0.00109895	-0.00044523	-0.00009187	-0.00087157	-0.00121502	-0.00027183	0.00022663	-0.00006673	-0.00032041	-0.00016012	-0.00096017	-0.00085775	-0.00098316	0.00069787	-0.00161815	0.00019630	0.00019806	-0.00061030	-0.00045391	-0.00031591	0.00052278	0.00020319	-0.00122596	-0.00033470	-0.00018653	-0.00020670	-0.00000469	-0.00000995	-0.00131498	-0.00098577	0.00024888	0.00009718	-0.00068077	-0.00029105	-0.00083899	0.00011420	-0.00049229	0.00001038	-0.00100685	-0.00039566	0.00042059	-0.00046961	-0.00068221	0.00034200	-0.00093083	-0.00078888	-0.00072047	-0.00023268	-0.00106949	-0.00048829	-0.00065423	0.00099819	-0.00078361	0.00006619	0.00043399	-0.00097736	0.00007925	0.00044225	-0.00028876	0.00017883	0.00001907	-0.00046130	0.00073235	-0.00007345	-0.00008119	0.00081787	0.00036381	-0.00008520	-0.00048811	-0.00101662	-0.00017092	0.00033899	0.00007210	-0.00026749	-0.00078955	-0.00016248	0.00018964	-0.00037513	-0.00067715	0.00001526	0.00003636	-0.00023817	-0.00069545	-0.00084361	0.00028666	-0.00014504	-0.00036871	-0.00116176	-0.00005865	0.00028211	-0.00054529	0.00013087	-0.00091881	0.00046526	0.00036298	-0.00059788	-0.00114850	0.00016247	-0.00062901	-0.00074799	-0.00102712	-0.00093340	0.00019469	-0.00163299	-0.00002723	0.00113355	-0.00070719	0.00010488	-0.00192871	-0.00082355	-0.00063242	0.00007366	0.00010457	0.00113904	-0.00177346	-0.00037514	-0.00089216	0.00064359	0.00022119	-0.00006208	0.00025803	-0.00051676	-0.00061142	0.00049955	0.00153155	-0.00096942	-0.00105404	-0.00118626	-0.00107473	0.00017154	-0.00120904	0.00010424	-0.00047729	-0.00174903	0.00166875	-0.00046552	0.00291123	0.00054538	0.00060255	-0.00158943	0.00194272	-0.00214928	-0.00274624	0.00101503	0.00102793	-0.00147319	-0.00206774	-0.00260456	-0.00068509	-0.00263205	-0.00361588	-0.00014537	-0.00133911	0.00096558	0.00137251	-0.00125275	-0.00146869	-0.00108091	-0.00284607	-0.00083643	-0.00086056	-0.00219338	-0.00204355	-0.00387964	-0.00120972	0.00067256	-0.00126772	-0.00144795	-0.00016526	-0.00160498	-0.00264289	0.00035211	-0.00248424	0.00038109	0.00056247	-0.00150324	0.00005032	0.00214317	-0.00011369	-0.00172084	-0.00069147	-0.00055035	-0.00318295	0.00284901	0.00109818	-0.00135860	-0.00139642	-0.00241158	0.00015429	-0.00101506	0.00047874	-0.00001919	0.00108714	-0.00074816	-0.00001387	-0.00343302	-0.00209420	0.00050802	0.00005635	0.00005030	-0.00043606	-0.00050539	-0.00037755	-0.00129499	-0.00037164	-0.00022998	-0.00122424	-0.00073367	-0.00029402	0.00019968	0.00037891	-0.00052381	-0.00112609	-0.00084091	-0.00128504	-0.00047490	-0.00097187	-0.00094519	-0.00066725	-0.00076050	-0.00014131	-0.00020521	0.00020436	0.00015734	-0.00004652	-0.00001312	-0.00063787	-0.00043415	-0.00032901	0.00000924	-0.00040747	-0.00050552	-0.00084181	-0.00088300	-0.00003999	-0.00195578	-0.00098204	-0.00003571	0.00061124	0.00009245	0.00023848	0.00011072	-0.00059039	0.00061624	0.00006321	0.00010912	0.00130011	-0.00011427	-0.00017516	-0.00007416	0.00060613	0.00133510	-0.00007555	-0.00004227	-0.00007821	0.00001993	0.00007672	0.00055528	-0.00003367	0.00096335	-0.00001367	-0.00031896	0.00032350	-0.00001607	0.00005299	0.00001986	-0.00024381	0.00038368	0.00005387	0.00025037	-0.00035802	0.00062950	0.00011367	0.00027800	0.00012799	0.00000863	0.00010836	0.00002211	-0.00004985	0.00043246	0.00010571	-0.00009421	-0.00037612	-0.00007432	0.00007493	0.00048573	0.00004818	0.00019720	0.00028791	0.00019507	0.00000620	0.00010240	-0.00004271	0.00028372	-0.00000458	-0.00007088	-0.00011502	0.24464704
-1.6997	-0.24234887	-21.47483647	0.05914474	0.43736605	-0.12263227	-0.72245102	-21.47483647	-0.24184000	-0.31486168	-21.47483647	-21.47483647	0.94792718	2.66889763	-2.44537854	1.02718762	-0.90704513	0.96079111	-21.47483647	-0.43389231	-1.52425480	0.51848415	-21.47483647	-21.47483647	-1.20854577	0.29455904	-0.79693311	-21.47483647	-0.45138964	1.09948933	-0.51627851	-21.47483647	0.32630324	-0.48709445	0.60901884	-0.15636981	-0.14020984	-0.00525369	-0.17300850	-0.01549960	-0.02478868	-0.01510628	-0.00314845	0.01427833	0.02739674	0.04204544	0.04386441	0.04246814	0.02850629	0.03220213	0.02738728	0.02462021	0.03037889	0.02613474	0.02610441	0.02759639	0.02474385	0.02163544	0.03474630	0.03077126	0.02863603	0.03247490	0.03182162	0.02740691	0.02491434	0.02934381	0.02450548	0.02313712	0.02104679	0.02485615	0.02270627	0.02045571	0.01888535	0.01781579	0.01559002	0.01238673	0.01678819	0.01300307	0.01058094	0.01877653	0.01638805	0.00896612	0.02057774	0.00904500	0.02209024	0.02312304	0.01434262	0.01918763	0.00836232	0.00690962	0.01293779	0.00252336	-0.00222891	-0.00070047	-0.00145090	-0.00747573	-0.00249569	-0.00791512	-0.00561030	-0.00176362	-0.00217026	-0.00164161	0.00018580	-0.00151257	-0.00195756	-0.00307709	0.00756513	0.01564058	0.01929409	0.02455783	0.03990111	0.04080091	0.05566415	0.05174212	0.05172664	0.03877242	0.02810531	0.01571406	0.01574520	0.01770230	0.00569989	0.01006428	-0.00225060	-0.01493660	-0.02100772	-0.01327656	-0.00820003	-0.00109517	-0.00083856	-0.00064653	0.00104577	0.00039594	-0.00069462	0.00156835	-0.00000809	-0.00217687	0.00032555	-0.00202974	0.00053298	0.00094074	0.00003390	-0.00199322	0.00082088	-0.00095325	-0.00043554	-0.00117735	0.00131980	-0.00009951	-0.00198678	0.00139016	0.00013652	0.00015112	-0.00018469	0.00099858	-0.00021329	0.00023252	-0.00144482	-0.00027559	-0.00026464	0.00147266	-0.00002597	0.00066886	-0.00172599	-0.00015659	-0.00033438	0.00097572	-0.00031404	0.00038359	0.00001364	0.00049304	0.00030788	0.00034005	-0.00026875	0.00078724	0.00031709	-0.00005263	0.00108562	-0.00048033	0.00049637	0.00077898	0.00030590	0.00026798	0.00026241	-0.00083801	0.00004636	0.00010158	0.00090751	0.00036516	-0.00031995	0.00113059	0.00089649	-0.00084779	0.00029491	0.00019365	-0.00151123	-0.00131471	0.00098418	-0.00131180	-0.00001675	-0.00097025	-0.00062283	0.00037011	0.00022973	-0.00023943	0.00073501	0.00049630	-0.00084404	-0.00143028	0.00065880	0.00008827	0.00065081	-0.00007427	0.00030604	-0.00164573	0.00027741	0.00008924	-0.00001719	0.00072234	0.00124517	-0.00011018	0.00011807	0.00006953	-0.00022191	0.00032393	0.00004728	-0.00028065	-0.00056067	0.00031458	0.00004838	-0.00021420	0.00043277	-0.00025631	0.00032267	0.00022181	-0.00001699	0.00074046	0.00075702	-0.00084062	-0.00058461	0.00004586	-0.00045020	0.00024341	0.00075072	-0.00052981	0.00016870	0.00037457	0.00093746	0.00003069	0.00023160	-0.00004205	-0.00000267	-0.00028644	0.00014383	0.00023415	-0.00020371	0.00071470	-0.00094554	0.00026369	-0.00054055	-0.00000769	-0.00018160	0.00040161	-0.00063508	0.00035101	-0.00018568	-0.00094141	0.00044086	0.00054643	0.00007626	0.00006335	-0.00024041	-0.00036007	0.00011185	-0.00003569	0.00098172	0.00049113	0.00042685	0.00014815	0.00074423	-0.00018494	0.00059199	0.00007517	0.00000445	-0.00065339	-0.00066388	-0.00087016	-0.00019468	-0.00026504	-0.00043608	0.00001541	0.00111120	0.00014765	-0.00036729	-0.00014402	0.00022709	0.00054149	-0.00009180	-0.00004333	0.00030581	-0.00029821	0.00049742	0.00122888	0.00036742	0.00011750	0.00011115	0.00034346	0.00019285	-0.00026303	0.00027634	0.00020553	0.00060168	0.00007734	0.00002211	0.00006543	-0.00031974	-0.00066824	0.00060262	-0.00010666	0.00044951	0.00055644	0.00184606	0.00024116	0.00157083	-0.00072986	0.00020062	-0.00038584	0.00059791	-0.00063775	0.00133950	0.00010902	-0.00079271	-0.00007837	0.00077139	0.00008733	0.00159759	0.00188936	0.00094645	-0.00019633	0.00391315	-0.00057209	-0.00151936	-0.00078581	-0.00095511	0.00010337	-0.00024559	0.00032566	0.00017577	0.00095388	-0.00087442	0.00140886	0.00035058	0.00087238	0.00088561	0.00031958	-0.00035201	-0.00128548	-0.00152838	-0.00080924	0.00200065	0.00087784	0.00011118	0.00176268	-0.00030305	-0.00122761	0.00166344	-0.00063945	0.00022818	-0.00251734	0.00080848	0.00021411	-0.00076785	0.00036552	0.00069687	-0.00283229	-0.00168588	-0.00080074	-0.00099993	0.00010528	-0.00101624	-0.00063091	-0.00083561	-0.00071196	0.00130010	0.00084056	-0.00107532	0.00167688	0.00180552	-0.00180584	-0.00011286	0.00040924	0.00146403	-0.00004558	0.00203845	0.00073354	-0.00297404	-0.00143334	-0.00132434	-0.00066495	0.00274146	0.00027688	0.00194845	-0.00037978	0.00008834	0.00024552	-0.00052186	0.00048697	-0.00049954	0.00075496	-0.00146887	0.00188400	-0.00176831	-0.00058057	0.00107769	-0.00045850	-0.00030253	-0.00134173	0.00008985	-0.00102487	-0.00045993	0.00027853	-0.00076756	-0.00056405	-0.00021719	0.00175402	-0.00001951	0.00072947	0.00010185	0.00145401	-0.00076167	-0.00034241	-0.00066919	-0.00049967	0.00054350	0.00104183	-0.00037975	-0.00128790	0.00107294	0.00053264	0.00086185	0.00016229	-0.00008532	-0.00047091	0.00048116	0.00038081	0.00023286	0.00027813	-0.00018397	-0.00095803	-0.00035473	-0.00012465	-0.00030370	-0.00113896	-0.00091084	0.00049315	0.00091635	0.00110386	0.00065947	0.00058767	0.00012927	-0.00020580	0.00002654	0.00046420	0.00017905	-0.00102895	0.00035901	-0.00035777	0.00038127	0.00015549	0.00000152	0.00013203	-0.00090821	-0.00045380	0.00023489	0.00146475	0.00100009	0.00071317	0.00032414	-0.00003094	-0.00005694	0.00014184	0.00100564	0.00025615	0.00072645	0.00063048	-0.00037239	0.00003276	0.00011449	0.00028421	0.00067258	0.00013520	0.00016817	-0.00000966	-0.00022313	-0.00001851	0.00001632	0.00021832	0.00020230	-0.00043834	-0.00006155	0.00008325	0.00016245	0.00039850	0.00017930	-0.00018439	0.00059629	0.00030617	0.00015880	-0.00015837	0.00024402	0.00007310	0.00026221	0.00009157	0.43253070
-1.5997	-0.65636802	1.37535334	-21.47483647	0.21867468	-1.09062874	3.61384416	-0.98559672	1.43388784	0.39328891	-21.47483647	-0.46945918	-0.06127151	1.42368980	-0.67547205	-0.26033033	0.62727565	0.01003763	-21.47483647	0.53297567	-21.47483647	0.97974640	-21.47483647	0.11063980	-21.47483647	-21.47483647	0.33510444	0.32405350	-0.16482296	-1.36032414	-21.47483647	-21.47483647	0.18801611	-0.83224155	0.20562688	0.07396759	-0.21882638	0.02786719	-0.03231923	0.03864156	-0.06075133	0.10092252	0.07740071	0.02212981	-0.03867942	0.01570893	0.05388751	0.01821670	0.01931063	0.02942450	0.03402769	0.02283692	0.04236185	0.03277084	0.02533678	0.03275689	0.02416884	0.02494437	0.03066488	0.02703790	0.02964567	0.02952391	0.02959008	0.02684468	0.02736351	0.03115206	0.02477990	0.02781240	0.02303856	0.02337392	0.02408432	0.02256304	0.02183605	0.01921710	0.01736894	0.01903547	0.02169116	0.01614468	0.01411275	0.01273998	0.01296020	0.01213148	0.01296300	0.01177443	0.01228931	0.01002232	0.00497078	0.00862461	0.01334736	0.00373737	0.01681273	0.01766479	0.01299357	0.01849884	0.00169602	-0.00272760	0.00555137	-0.00796326	-0.00191571	-0.00347451	-0.00397488	-0.00406209	-0.00187864	-0.00773215	-0.00329879	-0.00150900	0.01432252	0.02684297	0.03269043	0.04343532	0.05625183	0.06109387	0.06984208	0.06268288	0.05895780	0.04756010	0.03682412	0.02945318	0.03613790	0.04310108	0.03872030	0.02782907	0.01410321	0.00706177	0.00422724	-0.00408955	-0.01066527	-0.00756839	-0.00147984	0.00017803	0.00137065	0.00122959	0.00060154	0.00067346	0.00014557	-0.00148836	0.00026224	-0.00053858	-0.00135495	0.00011732	-0.00088391	0.00020229	0.00034076	0.00092573	-0.00021392	0.00021942	0.00034517	-0.00010724	-0.00080883	0.00194513	0.00009439	-0.00035966	0.00126436	0.00170056	-0.00124895	0.00157226	-0.00022157	0.00087527	-0.00021239	0.00069980	-0.00081606	0.00095638	-0.00098306	-0.00056224	-0.00002052	0.00056852	0.00064306	0.00126387	-0.00022634	-0.00041467	0.00133295	-0.00017203	-0.00073118	0.00075651	-0.00041614	-0.00035966	-0.00053489	-0.00033405	0.00012605	-0.00047726	0.00038365	0.00070718	0.00024585	0.00127141	0.00026035	0.00038196	0.00055985	0.00051826	-0.00017460	0.00117332	0.00046296	-0.00072233	0.00044735	0.00023201	-0.00016597	0.00072352	0.00201221	-0.00060343	0.00076408	0.00058554	-0.00023851	0.00031258	0.00193283	0.00016545	-0.00016026	-0.00053222	-0.00119498	-0.00082906	-0.00022697	0.00029319	0.00011468	-0.00017142	0.00010077	-0.00123251	0.00146447	0.00036920	-0.00018894	-0.00028277	0.00044362	0.00044824	-0.00031020	0.00049257	-0.00089494	-0.00070852	-0.00002592	0.00005800	0.00047050	0.00052321	0.00002551	0.00076515	0.00008149	0.00028567	0.00061824	0.00025774	0.00075863	0.00069864	0.00093350	0.00031453	0.00027893	-0.00023583	0.00011040	0.00033199	0.00062829	0.00005709	0.00031393	0.00032451	0.00033938	-0.00007793	0.00018365	0.00017271	0.00002422	0.00010793	0.00042678	-0.00091160	-0.00037905	0.00041906	-0.00059084	0.00019929	-0.00002824	-0.00004586	0.00018891	0.00032939	-0.00017761	-0.00084640	-0.00055773	0.00025987	0.00046743	0.00058123	0.00044582	0.00004705	-0.00024563	0.00036923	0.00099136	-0.00042784	0.00014624	-0.00025544	-0.00013477	0.00037712	0.00068922	0.00043043	0.00010484	0.00077087	-0.00084419	0.00003146	-0.00067816	-0.00023955	-0.00025800	-0.00006413	-0.00047268	-0.00048391	0.00002220	-0.00054496	0.00003860	-0.00183748	-0.00035569	0.00055597	0.00019176	0.00028490	0.00073207	0.00005000	-0.00024223	0.00052621	-0.00030587	-0.00044588	0.00069550	0.00057601	0.00043132	0.00007694	-0.00002547	0.00058989	0.00083086	-0.00027771	0.00022748	-0.00044285	-0.00047657	-0.00043856	-0.00132102	-0.00039163	0.00044214	-0.00012505	0.00122590	-0.00021495	-0.00013348	-0.00021449	0.00018289	-0.00053719	0.00049055	0.00046563	0.00118098	0.00099127	-0.00187424	0.00011330	0.00070793	0.00102361	0.00023283	0.00005208	0.00161932	-0.00031182	0.00136412	-0.00028121	-0.00158149	0.00053138	0.00240644	-0.00149060	0.00021226	0.00099103	-0.00155021	-0.00046737	-0.00174311	0.00201641	-0.00087312	-0.00044824	0.00205651	-0.00077762	0.00027116	0.00157696	0.00011598	0.00009308	0.00087643	0.00029157	-0.00141458	-0.00120478	-0.00015064	0.00004075	0.00012023	-0.00163918	-0.00040749	-0.00005368	-0.00089316	0.00333111	-0.00013369	0.00062051	-0.00124112	-0.00088950	-0.00156958	-0.00085674	-0.00157570	-0.00104761	-0.00272518	-0.00174852	0.00119133	-0.00214005	-0.00120989	-0.00038957	-0.00143982	0.00135752	-0.00111093	-0.00075293	-0.00006644	-0.00097834	-0.00156170	0.00046925	0.00091468	-0.00308387	-0.00193669	0.00007053	-0.00022477	-0.00331910	0.00113246	0.00048891	0.00194147	-0.00146696	-0.00120151	-0.00051296	-0.00247473	0.00019750	0.00145234	-0.00080219	-0.00300562	-0.00088494	-0.00300836	0.00047175	0.00206450	0.00125639	-0.00096610	-0.00067105	-0.00158010	-0.00040485	0.00029690	0.00122720	-0.00159438	-0.00267788	-0.00022437	0.00188621	-0.00077015	0.00051127	-0.00050293	0.00103800	0.00070463	-0.00086819	-0.00017334	-0.00047223	0.00037348	0.00014004	-0.00128011	0.00006003	-0.00068031	-0.00003113	-0.00044096	-0.00017845	-0.00056078	-0.00169135	-0.00031270	-0.00009853	-0.00148207	-0.00035254	0.00043125	0.00012678	-0.00055564	-0.00034040	-0.00212571	-0.00075551	-0.00036402	-0.00060961	0.00024119	0.00026356	0.00055732	-0.00074155	0.00010653	-0.00045393	0.00039923	0.00081421	-0.00031689	0.00024714	-0.00073207	-0.00044916	-0.00036849	0.00040985	0.00064428	-0.00098968	-0.00010182	-0.00024999	0.00015207	-0.00018684	0.00110220	0.00038812	-0.00013524	0.00015913	0.00027821	-0.00010621	0.00029511	-0.00043482	0.00002569	0.00036571	-0.00011191	-0.00002494	0.00031577	-0.00025156	-0.00011802	-0.00008602	-0.00000556	0.00018625	-0.00028273	0.00006362	0.00010655	0.00034865	0.00016359	-0.00058655	-0.00001910	-0.00004635	0.00053115	0.00036565	0.00012133	0.00036736	-0.00003434	0.00028156	-0.00012352	0.00005433	0.00077803	0.00017106	0.00023394	-0.00021366	0.88755487
-1.4997	-0.47279516	-0.50301975	-21.47483647	-0.90261978	-0.04941912	-1.11904979	-2.55387044	-21.47483647	-0.35487373	0.02270354	-0.47500446	-0.85193783	-0.45656309	0.08251748	0.71311444	0.75561190	-0.25225767	-0.78601468	-21.47483647	-0.57869333	-0.29479939	0.92604607	-0.98546964	-0.13150887	0.76632971	-21.47483647	-21.47483647	0.37856416	-21.47483647	-0.35990322	0.41251552	0.37338394	-0.10587846	0.17794681	0.09553273	-0.21115788	-0.15469825	0.15556831	0.04563527	0.00257958	-0.01681269	0.04930721	0.02507553	0.00965395	0.00495593	0.06456316	0.01655076	0.02304908	0.02574856	0.01774014	0.02872464	0.04284215	0.02456058	0.01966726	0.02995798	0.02932872	0.02425941	0.03678283	0.02921509	0.03214510	0.02878941	0.02477612	0.02496892	0.02679683	0.02917475	0.02761147	0.02681703	0.02147312	0.02336289	0.02279264	0.02072102	0.01951712	0.02208675	0.01786559	0.01986581	0.02083816	0.01888285	0.01690617	0.01668349	0.01575006	0.01601756	0.01545446	0.00890923	0.01527501	0.00907125	-0.00034670	0.01387393	0.00592585	-0.00078052	0.00440129	0.01141301	0.01075706	0.01957086	0.01661726	0.01544158	0.02743851	0.00980210	0.01407274	0.00981580	0.00369670	0.00085383	0.00324265	-0.00715967	-0.01046852	-0.00518851	0.00731507	0.00669165	0.02067481	0.03228576	0.05184979	0.04813304	0.05738367	0.05558154	0.05713372	0.04427004	0.03222136	0.02673340	0.02957936	0.03443883	0.02919193	0.02568782	0.00590093	-0.01138090	-0.01382517	-0.00669263	-0.00173144	0.00373130	-0.00059779	-0.00006507	0.00117780	0.00092090	-0.00121731	-0.00035921	-0.00110532	-0.00065486	0.00101644	0.00017584	-0.00033783	0.00197214	-0.00159879	-0.00119100	0.00103433	-0.00034861	-0.00014895	-0.00112130	-0.00017300	-0.00095357	-0.00106359	0.00052838	0.00117223	-0.00027634	-0.00055834	0.00077923	-0.00060255	-0.00014568	0.00035431	-0.00101049	-0.00023292	-0.00025630	0.00007242	0.00047971	-0.00041172	-0.00013255	-0.00007079	-0.00041245	0.00001578	-0.00094717	0.00017352	-0.00005639	0.00119341	-0.00010255	0.00085755	0.00169720	-0.00058058	0.00004442	-0.00065957	-0.00100019	0.00051989	-0.00028036	-0.00047294	-0.00061923	-0.00097512	-0.00036801	-0.00126787	0.00017883	0.00024365	0.00006045	-0.00063652	0.00052271	0.00053546	-0.00078394	0.00013040	-0.00040964	0.00014627	-0.00012343	0.00022952	0.00026262	-0.00076172	-0.00089123	-0.00083735	0.00006640	0.00098461	0.00035240	0.00014871	-0.00074738	-0.00030059	-0.00079940	0.00049981	0.00033223	-0.00007106	-0.00078079	-0.00025348	-0.00160602	0.00100776	0.00034035	-0.00037854	0.00003598	-0.00027053	0.00032991	0.00041238	-0.00049135	-0.00077874	-0.00041340	-0.00003192	-0.00082515	0.00040283	0.00028525	-0.00025364	-0.00104502	0.00042972	0.00000428	-0.00099451	-0.00058805	0.00079232	0.00080333	0.00016420	-0.00057205	0.00037413	0.00063365	0.00001792	0.00014166	0.00110796	-0.00056440	0.00005968	0.00063398	0.00075034	0.00002931	-0.00007580	-0.00036235	0.00048331	-0.00008848	-0.00019129	0.00033842	-0.00026730	-0.00012607	0.00012487	0.00012259	-0.00096439	-0.00039038	-0.00007670	0.00023435	-0.00052887	-0.00018433	0.00010022	-0.00098018	0.00085803	0.00025667	0.00032877	-0.00007503	-0.00055914	-0.00018677	-0.00047358	-0.00024432	0.00055980	-0.00022043	0.00015740	-0.00000735	0.00033052	-0.00049540	0.00035309	0.00043250	-0.00014674	-0.00032919	0.00007687	-0.00055592	0.00073999	0.00010572	0.00002894	-0.00065481	0.00034415	0.00040861	-0.00004687	0.00014156	-0.00037125	0.00053110	0.00013784	-0.00033580	0.00048833	-0.00007731	0.00036592	0.00074278	-0.00038946	-0.00012823	-0.00027202	-0.00045382	0.00006824	0.00012171	-0.00025930	0.00052748	-0.00059720	0.00056841	0.00104576	-0.00001869	-0.00060231	-0.00109265	0.00002513	0.00004968	-0.00036462	-0.00127922	0.00130543	-0.00047432	0.00010140	-0.00123301	0.00080955	-0.00042189	-0.00084440	-0.00048603	0.00008588	-0.00003553	-0.00179788	0.00013361	-0.00025384	-0.00002715	0.00088777	-0.00052439	0.00170074	-0.00106643	0.00171881	-0.00082079	-0.00154227	0.00011611	-0.00114370	-0.00198260	-0.00022898	-0.00135712	-0.00025559	-0.00131081	-0.00098398	0.00122318	-0.00034731	-0.00066895	0.00284523	-0.00035653	-0.00039719	0.00044596	-0.00019247	-0.00003262	0.00156099	0.00043945	0.00101380	0.00106799	0.00096179	0.00017735	0.00069085	-0.00190293	-0.00185647	-0.00083443	-0.00042422	-0.00035005	-0.00145382	0.00034456	-0.00011075	-0.00228062	-0.00195627	-0.00043527	-0.00096055	-0.00168857	-0.00108133	-0.00173933	-0.00043783	-0.00288395	-0.00048948	-0.00244122	-0.00369945	0.00062744	-0.00145723	-0.00237048	-0.00159661	0.00006475	-0.00201461	-0.00176134	-0.00076775	-0.00001305	-0.00238397	-0.00070350	-0.00077941	-0.00202223	-0.00014204	0.00060749	0.00083349	-0.00131798	-0.00289740	-0.00005812	-0.00081371	0.00146294	0.00202427	0.00058455	0.00092088	-0.00141383	-0.00286569	-0.00014758	0.00252515	0.00063066	-0.00162038	-0.00099035	-0.00121469	-0.00074152	-0.00017727	-0.00031188	-0.00059035	-0.00175014	0.00064646	0.00039150	0.00024644	0.00090243	-0.00024544	-0.00051922	-0.00051948	0.00011482	-0.00016976	0.00015065	0.00047116	-0.00065508	-0.00048070	-0.00103291	0.00058409	-0.00002264	0.00102718	0.00022258	-0.00047827	-0.00123943	-0.00111853	-0.00076256	-0.00010912	-0.00034573	0.00015110	-0.00092711	0.00026891	-0.00086165	-0.00154052	0.00029240	0.00026766	-0.00072165	0.00017002	0.00015868	0.00107045	-0.00031340	-0.00088397	-0.00074073	0.00062435	0.00117534	0.00022733	-0.00011730	-0.00126014	-0.00049144	-0.00058268	-0.00115244	-0.00074462	0.00059150	-0.00078292	-0.00053098	-0.00001764	-0.00021474	0.00131203	0.00049344	-0.00051230	0.00022301	-0.00022392	0.00000762	-0.00008305	-0.00028484	-0.00021459	-0.00043909	-0.00011851	-0.00034564	0.00027178	-0.00041268	-0.00040721	0.00027210	-0.00002117	-0.00018895	-0.00045387	0.00002799	-0.00008803	0.00024223	-0.00004429	-0.00029946	-0.00027664	0.00002712	0.00027110	0.00026457	-0.00008169	0.00000466	0.00025236	0.00003200	-0.00019453	-0.00000294	0.00018625	0.00018150	0.00044666	-0.00028783	0.99875098
-1.3997	-0.70949642	-21.47483647	-1.56860375	0.50354671	0.04453002	0.16825106	-21.47483647	-0.62992410	0.58216611	-21.47483647	0.04294908	-21.47483647	-1.57002249	-21.47483647	-21.47483647	-21.47483647	-21.47483647	1.11846879	0.69049746	-21.47483647	-0.47229557	-21.47483647	-21.47483647	-21.47483647	-0.44229535	-21.47483647	-21.47483647	-0.81241304	-0.61602288	-21.47483647	-21.47483647	-0.10604252	0.53203911	-0.04826456	0.13274996	0.38474017	0.26707273	-0.08471155	-0.07312498	0.01870570	0.03947006	0.01438978	0.02536829	0.01093480	0.03722869	0.05926625	0.04062396	0.02715717	0.03811878	0.02001216	0.02725441	0.03064441	0.02494935	0.03113189	0.02313392	0.02602783	0.02979607	0.02879324	0.03111629	0.03126384	0.03380968	0.03070264	0.02785266	0.02709466	0.03083487	0.02571513	0.02443125	0.02082349	0.02379533	0.02276937	0.02340273	0.02145736	0.01900836	0.01296391	0.01763454	0.02106303	0.01561480	0.01274798	0.01741677	0.02014824	0.01618570	0.01329462	0.00971271	0.01264560	0.01127899	0.00499968	0.00425056	-0.00071157	-0.00121249	0.01025801	0.00180644	0.00164545	0.01597008	0.00577633	0.00486426	0.01745177	0.01078641	0.01641684	0.01746842	0.02608217	0.02527680	0.02373072	0.01578328	0.01302397	0.00711974	0.00924909	0.00886486	0.01394332	0.01583414	0.03063900	0.03454451	0.04675770	0.04226422	0.03798989	0.02586201	0.01902131	0.01143129	0.02075105	0.01574594	0.00612211	0.00358946	0.00125645	-0.00209214	-0.00238840	-0.00265090	-0.00140229	-0.00251475	-0.00165776	-0.00070002	-0.00062997	0.00104196	0.00110143	0.00111052	-0.00007662	-0.00106115	-0.00038371	0.00030978	-0.00043110	0.00194597	-0.00031784	-0.00102484	0.00130732	-0.00045994	0.00032579	-0.00149361	-0.00000088	-0.00033526	-0.00087841	-0.00023363	-0.00024476	-0.00045517	-0.00024141	-0.00063903	-0.00058051	0.00031557	-0.00140109	0.00012356	-0.00052854	-0.00129715	0.00031691	-0.00051714	-0.00100739	0.00063011	0.00001660	-0.00020379	0.00060231	0.00045716	0.00036871	-0.00114259	-0.00051231	0.00097034	0.00007324	0.00041086	0.00062510	0.00015631	0.00066923	0.00002090	-0.00006919	0.00031327	0.00037604	-0.00003545	0.00022946	-0.00010866	-0.00029828	-0.00026151	0.00014923	0.00005815	-0.00035274	0.00122930	0.00132229	0.00028618	0.00060884	-0.00047207	-0.00063744	0.00102488	0.00058585	-0.00059261	-0.00057740	0.00057395	-0.00080309	0.00060349	0.00095926	-0.00004792	-0.00004325	-0.00128470	-0.00054051	-0.00182505	0.00082219	0.00005015	0.00006054	-0.00047184	0.00005294	-0.00097300	0.00025725	-0.00041761	-0.00136552	0.00113126	0.00103583	0.00044704	-0.00001818	0.00089694	0.00024364	-0.00106890	-0.00015710	-0.00036432	0.00076694	0.00004206	-0.00008519	-0.00026543	0.00035642	0.00046255	-0.00062591	-0.00006858	0.00090269	0.00018359	0.00079626	-0.00065403	-0.00005835	-0.00047344	0.00043433	-0.00001191	0.00044725	-0.00070375	0.00019798	0.00051998	0.00073887	-0.00029254	-0.00002247	0.00040159	0.00066021	0.00045955	0.00029380	0.00010631	0.00028995	0.00037519	-0.00025453	-0.00038003	-0.00120298	-0.00021072	-0.00052792	0.00018946	-0.00047016	-0.00018809	-0.00053216	-0.00017742	0.00076463	0.00138610	-0.00064725	0.00013719	-0.00072862	-0.00005023	0.00013611	0.00034556	0.00077023	0.00068044	0.00034643	0.00033711	0.00134448	-0.00027499	0.00076057	0.00007570	-0.00001333	0.00008434	-0.00006620	0.00018041	-0.00017032	0.00005033	0.00003484	0.00031529	0.00004811	0.00035960	0.00013496	-0.00070798	0.00029231	0.00010186	0.00017628	-0.00043292	-0.00023962	0.00072854	-0.00032300	0.00135187	-0.00015447	0.00030597	0.00079722	0.00004977	0.00000473	0.00005767	-0.00063188	0.00045251	0.00031154	0.00087838	0.00085574	0.00151900	0.00024361	-0.00023487	-0.00034532	0.00002710	-0.00067427	-0.00035560	0.00032592	0.00014866	0.00179045	-0.00187174	0.00065925	-0.00098656	-0.00044941	-0.00025699	0.00083959	-0.00118279	0.00043923	-0.00012903	0.00059152	0.00189118	-0.00096033	0.00077358	0.00204173	0.00044881	0.00219526	0.00062542	0.00027171	-0.00100382	0.00000351	-0.00131225	0.00102635	-0.00050292	0.00152341	0.00147157	-0.00011223	0.00309985	-0.00032368	-0.00182567	0.00082940	0.00079950	0.00151386	0.00147468	-0.00226527	0.00126122	-0.00030291	0.00052805	0.00007770	0.00118912	0.00226196	-0.00111625	0.00152085	-0.00236460	-0.00060261	-0.00021724	-0.00178966	-0.00175060	-0.00003087	0.00059100	-0.00016857	0.00005310	-0.00279981	-0.00107680	-0.00200116	-0.00149873	-0.00333596	-0.00150371	0.00118655	-0.00069104	-0.00022506	-0.00058838	0.00156091	0.00066786	0.00022648	0.00076354	0.00071693	0.00119512	-0.00115457	-0.00087874	0.00240920	0.00014377	0.00030629	0.00019012	-0.00040326	-0.00041699	0.00033435	-0.00022707	0.00282318	0.00157173	-0.00068151	0.00116553	-0.00058510	0.00009046	0.00038760	0.00015805	-0.00198955	-0.00030052	-0.00092875	-0.00259494	0.00084403	0.00029328	0.00060662	0.00065927	-0.00090813	0.00040141	0.00032894	-0.00076452	-0.00088199	0.00026987	0.00048925	0.00111380	-0.00077544	0.00101773	0.00010646	-0.00033277	-0.00153099	0.00083887	0.00108595	-0.00119477	-0.00024765	0.00126087	-0.00044589	-0.00001896	0.00021538	0.00094381	0.00044072	0.00095836	0.00045631	-0.00072765	0.00035015	-0.00018180	-0.00076601	0.00022748	-0.00007319	-0.00012954	0.00000746	0.00027369	-0.00038984	-0.00004735	-0.00060254	0.00084324	0.00132850	0.00032608	0.00004211	0.00090665	-0.00034743	0.00066450	-0.00025820	0.00053398	0.00022569	-0.00131210	0.00032540	-0.00045579	-0.00022100	-0.00020574	0.00072088	0.00022850	-0.00045438	0.00053279	0.00062956	-0.00007473	0.00137728	0.00043675	0.00102118	0.00025950	0.00055366	0.00079621	0.00032361	0.00027086	0.00026376	0.00000895	-0.00051892	-0.00052115	0.00043263	0.00027385	0.00029659	-0.00005202	0.00044516	0.00007017	-0.00017808	0.00003970	0.00016402	0.00004624	0.00024720	0.00025548	0.00033567	0.00012668	0.00039580	0.00012894	0.00022423	0.00034584	0.00026591	0.00025097	0.00012236	0.00004942	0.00011172	-0.00002031	0.00036390	-0.00010603	-21.47483647
-1.2997	0.75946925	-21.47483647	-21.47483647	1.32937729	-4.41418839	-0.47134337	0.20533431	0.34925422	0.19478735	0.01528939	2.58480358	-0.65847722	0.81027619	1.44904274	-0.53779632	-21.47483647	-0.65566069	0.08313134	0.79930565	-21.47483647	0.21958187	-0.52376378	-0.50679344	-21.47483647	0.25515255	-21.47483647	-21.47483647	0.86677617	-0.44238046	-21.47483647	-0.04886000	-21.47483647	-0.88460139	0.05063635	-0.89233108	0.03729111	0.23686366	-0.24963038	0.05026736	0.04271326	-0.09642083	-0.02549796	0.02843231	0.02932454	0.02367197	0.05757052	0.02058921	0.01171602	0.03013949	0.03251722	0.02369854	0.03440114	0.02444619	0.02130367	0.02679779	0.02954873	0.02818417	0.03468767	0.03015021	0.03084461	0.03328752	0.02842808	0.02412109	0.02387987	0.03048582	0.02795112	0.02618237	0.02208389	0.02340569	0.02088332	0.02172422	0.02063020	0.02107541	0.01823591	0.01741960	0.01879574	0.01699499	0.01371755	0.01703882	0.01758068	0.01741236	0.01758393	0.01396445	0.01280297	0.01474758	0.00852739	0.00725235	0.01388116	0.00942219	0.00515765	0.00603458	0.00365139	0.01107835	0.00841093	-0.00509790	0.01092183	0.00863352	0.00564021	0.01068684	0.01570537	0.01523523	0.02418652	0.01942599	0.02430346	0.02553121	0.03462131	0.03689334	0.04619320	0.03773817	0.04657439	0.04013319	0.03988640	0.03028356	0.03468292	0.03102275	0.02326278	0.01054275	0.00720584	0.00511242	0.00254509	0.00341668	0.00377141	0.00110292	0.00055020	0.00123966	0.00092248	0.00105247	0.00017271	-0.00071931	0.00122354	-0.00075503	-0.00021710	-0.00050761	-0.00284028	-0.00271575	0.00071256	0.00005831	0.00034499	0.00084819	0.00041562	0.00017558	0.00089364	-0.00067120	-0.00055330	-0.00017402	0.00030180	-0.00077292	-0.00002798	0.00109119	0.00004427	0.00019458	-0.00039684	-0.00014819	-0.00081467	-0.00037671	0.00037213	-0.00074867	-0.00024952	-0.00006419	-0.00030374	-0.00001179	-0.00111829	-0.00058366	-0.00022414	-0.00039244	0.00042509	0.00026390	-0.00027151	-0.00079745	0.00042639	-0.00037230	-0.00016654	-0.00056802	-0.00061926	0.00009097	0.00013383	-0.00087669	0.00017039	-0.00007347	-0.00015948	-0.00062892	0.00014077	-0.00047182	-0.00054304	-0.00028507	0.00021167	-0.00000933	-0.00015824	0.00058242	-0.00022086	-0.00051835	-0.00029980	-0.00005944	-0.00028020	-0.00070755	0.00132564	0.00085832	-0.00017701	0.00034464	0.00033620	0.00040922	0.00028590	-0.00009397	0.00005090	-0.00031857	-0.00059801	-0.00122473	0.00030465	0.00037410	-0.00064642	0.00028471	-0.00000506	-0.00174852	0.00064130	-0.00082271	0.00000846	-0.00007953	-0.00021389	0.00044566	-0.00053273	0.00061802	-0.00025621	-0.00071421	-0.00077965	-0.00050015	-0.00013266	-0.00042127	0.00088057	-0.00047769	0.00067828	0.00042491	-0.00032621	-0.00054684	0.00022488	-0.00041603	0.00058355	0.00055494	-0.00056753	0.00005217	-0.00023395	-0.00047391	0.00040819	-0.00047663	-0.00003567	0.00035201	0.00035181	-0.00034660	0.00016683	0.00031055	0.00004758	-0.00044175	-0.00028859	0.00002250	-0.00006474	-0.00013897	0.00005123	-0.00070962	-0.00057097	-0.00077171	-0.00078809	0.00016373	0.00018657	-0.00012289	-0.00038342	-0.00038503	0.00087469	0.00008398	0.00029008	-0.00079138	-0.00073178	-0.00034136	0.00020474	-0.00068027	0.00071756	-0.00065637	0.00007674	-0.00015118	0.00036438	-0.00018043	0.00003399	0.00038025	-0.00028932	-0.00019575	-0.00008032	0.00004470	-0.00067964	0.00005329	0.00040003	-0.00043121	0.00070574	-0.00004755	-0.00011513	-0.00102218	-0.00003320	-0.00056511	-0.00054037	-0.00100724	0.00000119	0.00054825	0.00044947	0.00080543	-0.00083041	-0.00019355	0.00100758	-0.00003206	0.00004103	-0.00070088	0.00022429	-0.00029949	-0.00047323	0.00004118	0.00072066	-0.00040135	-0.00025287	-0.00079432	-0.00001538	-0.00052883	-0.00181849	0.00037391	0.00107988	-0.00082567	0.00000121	-0.00140036	0.00017231	-0.00118209	0.00014802	0.00038254	0.00057476	-0.00020450	-0.00105407	-0.00151605	-0.00023716	0.00089476	0.00033802	-0.00025486	0.00070782	0.00020653	0.00194027	-0.00103378	-0.00302975	-0.00032094	-0.00021583	-0.00078388	-0.00112686	-0.00162857	-0.00116164	-0.00008386	0.00042278	0.00149981	-0.00049192	-0.00121533	0.00050963	-0.00032780	-0.00263141	-0.00007407	-0.00281456	-0.00106173	0.00074884	0.00091051	0.00069119	-0.00061306	-0.00026061	-0.00101370	-0.00105274	-0.00277104	0.00008833	-0.00161153	-0.00158773	0.00059411	-0.00041529	0.00055203	0.00057035	0.00003629	-0.00030060	-0.00060502	-0.00099367	-0.00276449	-0.00378232	-0.00119633	0.00017174	-0.00165686	0.00058100	0.00038722	-0.00087254	-0.00082168	-0.00078056	-0.00100041	-0.00024654	0.00000220	0.00018203	-0.00201258	0.00085426	0.00116604	-0.00397197	-0.00154631	0.00068137	-0.00087822	0.00227678	0.00033966	0.00054546	-0.00162377	-0.00140092	-0.00029409	-0.00131745	0.00037334	-0.00132007	-0.00087802	-0.00272802	0.00117543	0.00033159	0.00095822	-0.00030184	0.00186860	0.00013158	-0.00170827	-0.00146433	0.00039179	0.00094014	-0.00134834	-0.00104087	-0.00022105	0.00053800	0.00070101	0.00009340	0.00000615	0.00047866	0.00019836	-0.00025277	-0.00134635	0.00007410	0.00018545	0.00048313	0.00057363	-0.00059644	-0.00019816	0.00029160	0.00076086	0.00069843	-0.00004792	0.00025908	-0.00111233	0.00067767	-0.00015474	-0.00040250	0.00015515	0.00038283	-0.00025999	-0.00085593	0.00064936	-0.00079560	0.00001981	0.00006791	-0.00019861	0.00057204	0.00052122	0.00027348	-0.00019430	0.00077878	-0.00004287	-0.00006642	0.00026319	-0.00055705	-0.00080704	-0.00066939	-0.00079084	0.00022210	-0.00053523	0.00035131	0.00017170	0.00033741	-0.00017111	0.00067496	0.00077963	0.00091366	0.00015496	0.00059276	0.00032176	0.00028635	-0.00018763	0.00030054	-0.00002354	0.00041236	0.00019123	0.00021296	0.00003575	0.00053464	0.00003440	0.00020676	0.00018963	0.00042896	-0.00019160	0.00052542	-0.00028959	0.00010348	0.00017390	-0.00011092	-0.00051559	0.00011524	-0.00022556	0.00050893	0.00048117	0.00013909	0.00007710	0.00013749	-0.00004170	-0.00010531	0.00031416	-0.00004662	-0.00011160	0.00025051	-0.00026614	0.11736609
-1.1997	-0.56012869	-0.82788473	-21.47483647	-0.19310102	-0.36804873	1.42281890	0.34208587	0.59660418	0.01496339	-0.82879549	-0.43811229	-21.47483647	-0.32122612	-0.20417182	-0.65413481	0.29771883	-0.77139008	-21.47483647	-21.47483647	0.24919453	-0.99905293	-0.42222840	-0.29165825	0.81973284	-0.59988769	-0.01205999	-0.31453359	-21.47483647	0.27757159	-21.47483647	-21.47483647	0.01272338	-0.37389305	-0.77636170	0.19525191	0.30095821	0.21541375	-0.01224372	0.03517905	0.01356632	-0.03695433	0.03211749	-0.02065121	-0.00829202	0.02118254	0.02674801	0.02551659	0.04004317	0.04279468	0.02421215	0.03687266	0.04440150	0.03574068	0.02070194	0.03122330	0.02581061	0.02633105	0.03866232	0.03434336	0.03258472	0.03355963	0.02796866	0.02751428	0.02813353	0.03032144	0.02790765	0.02346677	0.02198162	0.02312327	0.02331874	0.02140797	0.01916324	0.02122314	0.01755312	0.01400480	0.01822796	0.01351755	0.01714470	0.01870691	0.01823797	0.01251395	0.01518927	0.01220104	0.01463637	0.01255928	0.00340614	0.00583122	0.01638759	0.00640120	0.01354193	0.00954447	0.00856643	0.01719851	0.01036719	0.00713406	0.01801736	0.00898951	0.01165149	0.01487342	0.00676375	0.00780183	0.01618123	0.00439039	0.00735975	0.01169809	0.02854420	0.03017118	0.04219451	0.05361085	0.06816131	0.06791242	0.07538466	0.06988983	0.07536059	0.06381168	0.05108454	0.03541736	0.03237617	0.02642141	0.01501294	0.00794671	0.00172588	-0.00226731	-0.00689976	-0.00194154	-0.00594958	-0.00362132	-0.00474658	-0.00096839	0.00049701	-0.00027004	0.00070896	0.00087584	-0.00007079	-0.00124475	0.00063545	-0.00112725	0.00260966	0.00136390	-0.00239111	0.00121765	0.00027506	0.00094709	0.00159995	0.00007410	0.00047504	-0.00048171	-0.00166741	0.00135277	0.00066423	0.00050475	-0.00084552	-0.00053936	-0.00085134	0.00049881	0.00023703	-0.00004081	-0.00041846	-0.00013341	0.00037789	-0.00012828	-0.00056955	-0.00078010	0.00073087	0.00101237	0.00036609	0.00026740	-0.00016934	-0.00108588	0.00030151	-0.00025971	0.00015699	0.00026011	0.00017958	0.00037950	0.00105546	0.00039715	0.00009735	-0.00015540	-0.00003129	-0.00019063	0.00003151	-0.00002623	0.00018573	0.00047654	0.00042397	-0.00029066	0.00028586	-0.00006518	0.00055744	-0.00084447	0.00012127	-0.00083878	-0.00049893	-0.00072732	0.00138189	0.00037378	-0.00015588	0.00047000	-0.00068313	0.00022169	-0.00023541	-0.00011938	0.00117021	-0.00070122	-0.00046203	-0.00127306	0.00071296	-0.00067034	-0.00027063	-0.00026833	-0.00010211	-0.00104993	0.00094893	0.00061967	0.00007555	0.00041957	0.00046843	0.00000532	-0.00070138	-0.00063591	0.00017762	-0.00001525	-0.00071778	-0.00052222	0.00061347	0.00015462	0.00012469	-0.00026435	0.00023220	-0.00085336	-0.00004076	-0.00006413	0.00080531	0.00046284	0.00117669	0.00029469	-0.00019835	-0.00034510	-0.00043918	-0.00016342	0.00087247	-0.00018119	0.00035681	0.00042587	0.00048912	-0.00047016	-0.00030943	0.00035245	-0.00041497	-0.00018454	0.00037253	-0.00010909	-0.00031770	-0.00043881	-0.00004682	-0.00004485	-0.00055977	-0.00066798	-0.00033097	-0.00063482	-0.00075686	0.00015692	0.00002055	-0.00058877	0.00019821	0.00004078	-0.00009025	-0.00023416	-0.00050302	0.00007113	0.00046827	-0.00034089	0.00024424	-0.00023897	0.00003357	-0.00001808	0.00028230	-0.00032052	0.00072753	0.00053154	0.00026271	-0.00036185	-0.00023839	-0.00028772	0.00017213	-0.00002663	-0.00004959	-0.00039600	0.00057565	0.00009187	-0.00024545	-0.00087441	-0.00016280	-0.00026745	0.00005432	-0.00061770	-0.00038304	0.00041185	0.00015147	0.00050542	-0.00049441	0.00021191	0.00047087	-0.00030260	0.00039025	-0.00015364	0.00055898	0.00087318	-0.00052228	-0.00006720	-0.00012442	-0.00028012	0.00071228	-0.00181323	-0.00057356	-0.00020310	0.00039660	-0.00018949	0.00143116	-0.00168184	0.00133113	-0.00114803	-0.00070377	-0.00054695	0.00002992	0.00002155	-0.00063843	-0.00058156	-0.00145097	-0.00113929	0.00042757	0.00020627	-0.00059012	0.00097364	0.00199544	-0.00046335	0.00171867	-0.00146149	-0.00048032	0.00050828	0.00203666	-0.00172904	-0.00034700	-0.00100771	-0.00088973	0.00008373	-0.00066060	0.00132805	-0.00125984	-0.00085639	0.00074435	-0.00342032	-0.00320479	0.00004433	-0.00353282	-0.00210554	-0.00046314	0.00245726	-0.00094202	-0.00058301	0.00243907	-0.00006327	0.00034260	-0.00352892	-0.00225876	-0.00235071	-0.00112075	-0.00094045	-0.00250762	0.00007567	-0.00032308	0.00060797	-0.00143018	-0.00255373	-0.00097323	0.00069402	-0.00453427	-0.00134245	-0.00029444	-0.00096044	-0.00056883	-0.00185309	-0.00125731	-0.00040595	0.00001133	0.00027822	-0.00150944	-0.00009846	-0.00154764	0.00078451	0.00084098	-0.00183946	-0.00136199	-0.00043900	-0.00174905	-0.00175640	0.00196648	0.00090001	0.00039748	0.00115232	0.00063309	-0.00109706	-0.00005612	0.00106427	-0.00050400	0.00092623	-0.00288002	0.00151288	-0.00423472	-0.00000840	0.00025297	0.00175844	0.00157915	0.00032991	-0.00129777	0.00088786	0.00035231	0.00008866	-0.00040181	-0.00206491	0.00043306	0.00052466	0.00134353	0.00052440	-0.00022311	-0.00050685	-0.00071171	0.00048026	-0.00098747	0.00040062	0.00095656	-0.00047060	-0.00088203	-0.00054348	-0.00038477	0.00123176	0.00039880	0.00018640	0.00037216	-0.00144694	-0.00033729	-0.00020773	-0.00001888	0.00018167	0.00036239	-0.00047644	0.00001931	-0.00056853	-0.00111918	-0.00059476	0.00002960	0.00010799	0.00032357	0.00020986	0.00027122	0.00023686	-0.00033153	-0.00022618	-0.00030503	-0.00090179	-0.00035784	-0.00103588	-0.00041081	0.00004785	-0.00074458	-0.00024165	0.00077111	-0.00005890	0.00016856	-0.00022672	0.00036873	0.00028749	0.00098542	0.00012789	0.00034700	0.00062692	0.00015376	0.00007323	-0.00009084	-0.00051227	-0.00038868	-0.00031289	-0.00055439	-0.00043099	0.00004053	-0.00005986	0.00049683	-0.00005195	0.00046945	-0.00007478	-0.00027194	-0.00023519	-0.00027785	0.00018396	-0.00015926	-0.00075599	0.00010445	0.00014201	0.00034038	0.00024769	0.00044994	0.00027083	0.00006371	0.00006202	0.00011484	0.00013583	0.00019325	0.00024922	0.00013510	-0.00036736	1.82776940
-1.0997	0.05463630	-21.47483647	0.17964649	-21.47483647	0.07231854	0.06243418	-0.59662580	-21.47483647	-0.01036229	0.63617295	0.91862445	-0.37377845	-0.46158037	-0.25069606	-21.47483647	-21.47483647	0.04622364	0.55356622	1.03057027	-21.47483647	-0.08431607	-21.47483647	-21.47483647	-21.47483647	-1.17285454	-21.47483647	-0.24361115	-1.46280873	0.25900842	-21.47483647	-0.26915658	-21.47483647	0.47123795	-0.14884551	0.06724725	-0.21219482	-0.13388668	0.38844796	0.00029389	0.13707781	-0.06101491	0.03873006	0.00707255	0.00789734	0.04566903	0.04762479	0.02510162	0.03341434	0.03787447	0.03111069	0.03305988	0.02572272	0.03086107	0.03347336	0.03743112	0.03061892	0.03386843	0.03829054	0.03270466	0.03085984	0.03096474	0.03282055	0.02741744	0.03238859	0.02987587	0.02612206	0.02600875	0.02330241	0.02458052	0.02287610	0.02457247	0.02029468	0.02195857	0.01989992	0.01843976	0.02115244	0.01507827	0.01381865	0.01428751	0.01707656	0.01010826	0.01687619	0.00916480	0.01241978	0.00952330	0.00552072	0.00802183	0.01182434	0.00617319	0.00455272	0.00785547	0.00145533	0.01871718	0.00887867	0.00923060	0.01384433	0.00831216	0.01542685	0.01409227	0.01450985	0.01631769	0.01762658	0.01370166	0.01287235	0.01280932	0.01583150	0.01970328	0.02002303	0.02233642	0.03707124	0.03991349	0.04648987	0.04025371	0.05350621	0.04287724	0.03114026	0.01742837	0.01960940	0.01903700	0.01293316	0.01267769	0.00486982	-0.00414940	-0.00884287	-0.00887121	-0.01001193	-0.01225670	-0.01263524	-0.01386355	-0.01084195	-0.01038778	-0.01021873	-0.00797696	-0.00394641	-0.00484298	0.00014959	-0.00062625	-0.00090976	0.00028291	-0.00076199	-0.00095883	0.00153836	-0.00002337	-0.00022142	0.00028721	0.00093169	0.00019343	-0.00080607	0.00187903	-0.00032335	-0.00019177	0.00044619	0.00172068	0.00010974	0.00127158	-0.00105579	0.00018408	0.00008527	-0.00043031	-0.00103611	0.00016592	0.00055575	0.00088254	0.00071166	-0.00025984	0.00152618	0.00015648	-0.00040003	-0.00165619	0.00139697	0.00140990	-0.00031284	0.00000301	0.00073602	0.00064120	0.00062634	0.00019424	-0.00009990	-0.00030011	0.00045311	-0.00037681	0.00057710	0.00017428	-0.00109316	-0.00029313	0.00084778	0.00075934	-0.00072819	0.00061231	0.00233297	-0.00012028	0.00043437	0.00020981	-0.00070814	-0.00077212	0.00092065	-0.00067373	0.00023939	-0.00082577	-0.00101111	0.00040850	0.00099903	-0.00048779	0.00021719	-0.00086546	-0.00044489	-0.00149506	0.00086851	-0.00010391	-0.00002981	-0.00036221	0.00074279	-0.00150328	0.00036484	-0.00012018	0.00123714	0.00081671	0.00036751	0.00028528	-0.00102801	0.00064028	-0.00010945	0.00004340	0.00031439	-0.00055256	0.00019894	-0.00006614	0.00102950	-0.00086522	0.00146450	0.00002749	-0.00045100	-0.00025288	0.00112255	0.00110468	0.00068569	0.00042089	0.00049568	0.00069339	-0.00022022	-0.00023207	0.00081826	-0.00081693	-0.00114058	0.00076684	0.00038099	-0.00050583	-0.00016865	-0.00005520	0.00029387	-0.00046417	0.00052406	-0.00056148	0.00021069	-0.00044240	-0.00030532	-0.00059687	-0.00042326	-0.00030178	-0.00053098	-0.00005255	-0.00000587	-0.00000493	-0.00067259	0.00000977	-0.00001862	0.00008996	0.00001054	-0.00004739	-0.00073904	0.00041970	-0.00007444	-0.00047421	0.00029473	-0.00020372	-0.00012390	0.00050609	0.00042274	-0.00020238	0.00060243	0.00029300	0.00022847	-0.00040939	-0.00075181	-0.00037063	0.00004602	-0.00038840	-0.00000172	0.00039945	0.00037687	-0.00046187	-0.00029782	-0.00025658	-0.00042149	0.00008605	-0.00007647	-0.00069292	0.00059528	-0.00006971	-0.00011921	-0.00013231	0.00003433	0.00035439	0.00074237	-0.00007356	0.00011513	-0.00024880	0.00080847	-0.00005034	0.00012196	-0.00054833	-0.00035006	-0.00021998	-0.00027030	-0.00049695	-0.00066861	-0.00111348	-0.00045985	0.00119372	0.00079053	-0.00131775	0.00052075	-0.00127887	-0.00059692	-0.00078448	-0.00078928	-0.00048670	0.00046017	0.00025500	-0.00150293	-0.00085264	-0.00128550	0.00066386	-0.00002705	0.00044853	0.00067124	-0.00045899	0.00239064	-0.00024509	-0.00055823	-0.00256012	0.00017070	-0.00114053	0.00133602	-0.00160111	0.00073191	0.00047687	-0.00192875	0.00139308	-0.00211412	-0.00110829	0.00061440	-0.00087197	-0.00187997	-0.00195754	-0.00179429	-0.00001331	0.00009253	0.00007214	-0.00138967	0.00112681	0.00073447	-0.00041488	0.00078276	-0.00178453	0.00013269	0.00072813	-0.00011163	-0.00094615	0.00029054	-0.00077891	0.00147064	-0.00218159	-0.00080545	-0.00352489	-0.00028406	-0.00233890	-0.00260654	-0.00233513	-0.00066760	-0.00252058	-0.00179631	-0.00118496	-0.00222205	-0.00262356	0.00006163	-0.00117344	0.00007703	-0.00130705	-0.00199280	-0.00352030	-0.00013735	-0.00138858	0.00014207	-0.00042820	0.00017606	-0.00111013	-0.00064987	0.00030288	-0.00010386	-0.00047728	0.00036820	-0.00114891	-0.00200777	-0.00306099	0.00231578	0.00123559	-0.00264753	0.00253490	-0.00140604	-0.00057445	0.00077310	0.00023209	-0.00209325	-0.00071721	0.00072563	-0.00112946	0.00037287	-0.00134827	-0.00082003	-0.00049000	-0.00203468	0.00135046	-0.00059695	0.00030634	-0.00091602	-0.00058261	-0.00109746	-0.00186283	-0.00132588	-0.00066242	-0.00079693	0.00012599	-0.00105718	-0.00109165	0.00119704	0.00059195	-0.00046519	0.00011110	0.00006749	-0.00059655	-0.00038431	-0.00102129	-0.00081931	-0.00033265	0.00073405	-0.00008573	-0.00059151	-0.00076715	-0.00142287	0.00009119	-0.00064871	0.00017909	-0.00035842	0.00021092	-0.00071480	-0.00097005	-0.00008384	0.00026543	-0.00030640	0.00018670	-0.00020718	-0.00110445	-0.00099897	0.00005852	-0.00038491	-0.00003380	-0.00057028	-0.00060232	-0.00013634	-0.00053923	-0.00038785	-0.00019103	0.00076650	0.00025088	-0.00050277	0.00019397	0.00014624	-0.00063811	-0.00018775	-0.00024818	0.00046633	-0.00016197	0.00040142	-0.00021734	0.00010384	-0.00026321	-0.00005117	-0.00028824	-0.00003049	-0.00025488	0.00005182	-0.00009314	0.00044408	0.00000816	-0.00045402	-0.00046145	-0.00009348	-0.00014326	0.00034908	0.00034060	0.00065872	-0.00009126	0.00028459	-0.00003218	-0.00001172	-0.00012547	0.00012375	-0.00014422	0.00013961	-0.00036308	0.75521788
-0.9997	-21.47483647	-21.47483647	0.28674889	0.71953493	0.50614268	-21.47483647	-0.88591146	0.66601717	-21.47483647	-21.47483647	-0.64814897	-21.47483647	0.84052160	0.27399155	0.02843307	0.39981115	-0.17945740	-0.92940879	-21.47483647	-21.47483647	1.11815332	-21.47483647	-21.47483647	-1.12655532	0.79034021	-21.47483647	-21.47483647	1.09261835	-0.27816436	1.53838086	-0.71887171	-0.56759241	0.44758825	-0.01458218	-0.63632102	0.27256049	-0.31492313	0.01773457	0.03278548	0.01008212	0.00234706	-0.00989008	0.02332524	0.02601050	0.00800682	0.05447939	0.04672331	0.03712570	0.04040465	0.02621119	0.03248190	0.04701513	0.04401563	0.02729997	0.03420438	0.02688572	0.03598393	0.03361475	0.03336667	0.03403595	0.03377745	0.02889680	0.02543172	0.02584539	0.02825002	0.02815179	0.02658146	0.02238707	0.02093234	0.01918295	0.02269985	0.01785913	0.02096855	0.01555176	0.01468157	0.01498779	0.01311665	0.01352380	0.01970888	0.01717849	0.01069677	0.01428573	0.01199653	0.01365714	0.00605133	0.00352311	0.00455359	0.01485419	-0.00136976	0.00539760	0.00274223	0.00642374	0.01507571	0.00943648	0.01162664	0.01884808	0.00753475	0.00974424	0.01490930	0.01292323	0.01519489	0.02014478	0.01149339	0.01364011	0.01104045	0.01857844	0.02764005	0.03733970	0.04463832	0.04652782	0.03992286	0.04160169	0.03249933	0.03611325	0.02098012	0.00983710	-0.00811010	-0.00824285	-0.00841617	-0.01484644	-0.00875228	-0.00466612	-0.00457242	-0.00181074	0.00446460	0.00760996	0.00809845	0.00688313	0.00708987	0.00500601	0.00106336	-0.00403033	-0.00675896	-0.01143691	-0.01507597	-0.01192167	-0.01344538	-0.01140333	-0.00899812	-0.00674965	-0.00445597	-0.00406932	-0.00301875	-0.00146424	-0.00029854	0.00100219	-0.00021764	-0.00211602	0.00243694	-0.00009873	0.00031437	0.00075315	0.00086467	-0.00008814	0.00236361	0.00041599	0.00068802	-0.00014944	0.00043450	0.00005322	0.00058993	-0.00133489	0.00043785	-0.00033000	0.00005094	0.00088966	0.00034401	0.00024431	-0.00077545	0.00026953	0.00005872	0.00068210	-0.00009053	0.00047814	-0.00018298	-0.00002378	0.00022899	-0.00014128	0.00005249	-0.00076604	0.00046777	0.00019198	-0.00033946	-0.00067093	0.00082282	0.00089609	0.00019654	-0.00078102	0.00170468	-0.00003646	0.00076026	0.00038491	0.00036785	-0.00053211	-0.00087588	0.00154550	-0.00006132	-0.00013874	0.00058457	0.00036368	-0.00039395	0.00023467	-0.00039314	0.00134811	-0.00064096	-0.00005515	-0.00057024	0.00085508	0.00030795	0.00043404	-0.00071471	-0.00070604	-0.00247822	0.00018948	0.00016144	-0.00025216	0.00005350	0.00047584	0.00126815	-0.00025705	0.00143118	-0.00000213	0.00055775	0.00023609	-0.00022488	0.00089253	0.00059198	0.00041433	0.00034803	0.00035809	-0.00058144	-0.00005075	-0.00061072	0.00062470	0.00063138	0.00101280	0.00000987	0.00064137	0.00097948	-0.00046004	0.00009951	0.00036873	-0.00056437	0.00022816	0.00051201	-0.00031429	0.00005019	0.00048522	0.00001877	-0.00006109	0.00108110	0.00073745	0.00003815	0.00040958	0.00100041	-0.00056842	0.00084901	-0.00008334	0.00018319	0.00079049	-0.00000388	0.00060724	0.00021831	-0.00067379	-0.00140216	0.00009852	0.00063080	0.00016015	0.00001530	-0.00037257	0.00078096	0.00037395	0.00005424	0.00122393	-0.00008481	-0.00009893	0.00109068	0.00088430	0.00033481	0.00094874	0.00042656	0.00031735	0.00021598	-0.00028171	0.00021604	-0.00049289	-0.00041500	0.00009470	-0.00012325	0.00049251	0.00050013	-0.00013181	0.00067408	-0.00044731	0.00045361	0.00028905	-0.00007879	0.00078935	0.00067283	0.00033013	0.00038366	-0.00051819	0.00013284	0.00021221	-0.00039593	0.00054166	0.00025302	0.00070976	-0.00038272	-0.00058373	0.00038294	-0.00011233	0.00019026	0.00042116	-0.00013843	0.00077508	-0.00033800	-0.00024927	0.00004200	0.00172860	0.00133187	0.00110619	0.00028847	0.00104291	-0.00121337	0.00018000	0.00009949	0.00119817	-0.00037086	-0.00208018	0.00024410	-0.00042280	0.00080277	0.00055842	-0.00020314	0.00205643	0.00021310	0.00170672	-0.00013224	-0.00112337	0.00037268	-0.00150241	-0.00089977	0.00002506	-0.00225269	0.00025979	0.00008909	-0.00073921	0.00176639	-0.00083245	0.00074656	-0.00033754	-0.00133746	-0.00015374	0.00169507	-0.00039121	-0.00109589	0.00022534	-0.00154182	-0.00034801	-0.00037373	-0.00074068	-0.00067321	-0.00131840	-0.00040058	0.00179209	0.00195179	-0.00165811	0.00004573	-0.00117865	0.00085334	-0.00032575	-0.00040720	-0.00248404	-0.00165701	-0.00117684	0.00112362	-0.00519512	-0.00268337	0.00119905	0.00101076	-0.00124531	-0.00154251	-0.00129786	0.00082692	-0.00181155	-0.00182540	-0.00094902	-0.00088191	-0.00123584	0.00132742	0.00052883	0.00000626	-0.00078959	-0.00093765	0.00120186	-0.00073456	0.00230129	0.00227174	-0.00049933	0.00048593	0.00003872	0.00246712	-0.00010444	0.00115497	0.00057114	0.00115185	-0.00134230	0.00019058	-0.00135187	-0.00032872	0.00132877	0.00221557	-0.00032501	-0.00208692	0.00103978	0.00072693	0.00107410	0.00042670	-0.00024306	-0.00037924	0.00012574	0.00003046	0.00016406	0.00152233	-0.00073894	0.00073632	0.00010914	0.00077023	-0.00074977	-0.00027844	0.00062469	0.00074407	0.00039692	-0.00010493	0.00040423	0.00024409	0.00011588	-0.00032482	0.00046343	0.00028226	0.00028663	0.00021783	-0.00054235	-0.00002045	0.00013816	-0.00086069	-0.00030965	0.00019372	-0.00144306	0.00007631	-0.00030750	-0.00077701	-0.00008556	0.00036569	0.00085264	0.00006797	-0.00042540	-0.00022493	-0.00002634	0.00006712	0.00023586	-0.00047066	-0.00061926	-0.00015644	-0.00067818	0.00015535	-0.00038044	-0.00015093	0.00042711	-0.00037159	0.00034815	0.00081994	0.00062786	0.00076941	-0.00022051	0.00043773	0.00027307	-0.00030207	0.00011601	-0.00057128	0.00049193	-0.00003217	-0.00002498	-0.00031556	0.00008782	0.00005672	0.00012975	-0.00008559	0.00049140	0.00030307	-0.00003694	-0.00011761	-0.00032127	-0.00003366	0.00037248	-0.00062045	-0.00018333	0.00005808	0.00041637	0.00001183	-0.00022974	0.00000769	-0.00014621	0.00005856	-0.00006393	-0.00038595	0.00043460	-0.00004496	-0.00023491	-0.00017749	0.90255827
-0.9497	-0.49592543	-21.47483647	0.65564132	-21.47483647	-0.30728618	0.50553852	-21.47483647	-0.41393195	0.74807793	-21.47483647	-21.47483647	-0.38597395	-1.90869997	-0.51174945	-21.47483647	-21.47483647	-0.90898825	-0.20969693	0.20149777	-0.71926822	0.47544049	-21.47483647	-0.58889043	-21.47483647	-0.84653985	-21.47483647	-21.47483647	-21.47483647	0.07137911	-0.21015590	0.44252312	-0.58682629	-0.57616633	-0.17152302	0.22694220	0.04172237	-0.10814330	0.27422606	0.11212441	-0.00573126	0.05415613	-0.02708232	0.05675490	0.09194777	-0.00004672	0.03851871	0.04260802	0.03923664	0.02988331	0.01771413	0.03021481	0.04850648	0.03273319	0.03201425	0.03585553	0.03146094	0.03336858	0.03383974	0.03002195	0.03643943	0.03033515	0.03205660	0.02923827	0.03077166	0.03249904	0.02725074	0.02672610	0.02318987	0.02244950	0.02362518	0.02227904	0.01919480	0.01770155	0.01820503	0.01755691	0.01911326	0.01377012	0.01354300	0.01828654	0.01360278	0.01101604	0.01003359	0.01223892	0.00817575	0.01091048	0.00444296	0.00126139	0.00883893	0.00784019	0.01189285	0.01051798	0.00262740	0.01688606	0.00692855	0.00758389	0.01471988	0.00183659	0.01216765	0.01670240	0.01141069	0.01603960	0.01663959	0.00915559	0.00987583	0.01226716	0.02256661	0.02881968	0.03874089	0.03980455	0.04194321	0.03996972	0.04661160	0.04984046	0.05084850	0.04117047	0.02860929	0.01328409	0.01143104	0.00234731	-0.01039669	-0.01144542	-0.01433666	-0.01438417	-0.01613301	-0.01236799	-0.01171218	0.00019858	0.00562090	0.00944518	0.01023840	0.00966300	0.00745454	0.00633430	0.00242616	-0.00373880	-0.00378978	-0.01049714	-0.01106680	-0.01373088	-0.01416343	-0.01325889	-0.00936793	-0.01024189	-0.00768173	-0.00686638	-0.00402136	-0.00220631	-0.00258735	0.00021150	-0.00066550	0.00035187	-0.00018071	-0.00029234	-0.00116099	0.00058681	0.00031140	-0.00031228	-0.00121748	0.00087281	-0.00032320	0.00072276	-0.00028339	0.00049803	-0.00077410	-0.00075488	0.00022413	0.00038794	0.00010634	-0.00062715	0.00230310	0.00031027	-0.00010202	0.00078697	0.00032055	-0.00009266	-0.00001407	-0.00108103	0.00019353	-0.00040928	0.00016707	0.00016389	0.00035700	0.00042053	-0.00019589	-0.00075107	0.00209964	0.00002415	-0.00033474	0.00030378	0.00108398	0.00064171	0.00017274	-0.00080129	-0.00049371	-0.00148767	0.00188722	0.00010330	-0.00013629	-0.00020968	-0.00049382	-0.00089937	0.00013992	-0.00013199	-0.00003995	-0.00159457	-0.00024401	-0.00030258	0.00026345	0.00082164	-0.00008057	-0.00119788	-0.00050839	-0.00321537	0.00076200	0.00004916	-0.00092105	-0.00006397	0.00095346	0.00015404	-0.00053158	0.00071509	0.00025509	0.00007504	0.00037868	-0.00059099	0.00026033	-0.00011332	0.00074646	-0.00001386	-0.00011075	0.00044977	-0.00018210	-0.00106464	0.00043526	0.00069142	0.00053172	-0.00007546	-0.00026655	0.00046330	-0.00043502	0.00002914	0.00047887	-0.00031801	-0.00006897	-0.00012442	0.00030295	0.00007232	-0.00051106	-0.00053291	-0.00015081	0.00040918	-0.00011973	-0.00045907	-0.00049247	0.00010204	-0.00070461	-0.00003188	-0.00038576	0.00006276	0.00028138	-0.00016771	-0.00011217	-0.00023258	0.00003779	-0.00049054	0.00127338	0.00030301	-0.00046595	-0.00060543	-0.00069094	0.00000639	-0.00029112	-0.00041689	-0.00000478	0.00002682	-0.00040359	-0.00012690	0.00088211	-0.00014655	-0.00030568	-0.00006074	0.00000840	-0.00027513	-0.00047473	-0.00028190	-0.00034866	0.00000667	-0.00042012	0.00006481	0.00081609	-0.00026952	0.00000384	-0.00008778	0.00024206	-0.00040998	-0.00014611	-0.00088687	-0.00008534	-0.00014322	-0.00097636	-0.00001019	-0.00031869	0.00022244	0.00028391	0.00000295	-0.00019569	-0.00007443	-0.00030218	0.00032919	-0.00025103	-0.00015158	-0.00022674	-0.00064518	-0.00070957	-0.00070741	0.00033019	-0.00060047	-0.00072170	0.00005171	0.00141943	0.00093971	0.00080345	-0.00188248	-0.00062356	-0.00091616	-0.00097676	-0.00006192	0.00109083	-0.00110779	-0.00277074	-0.00106668	-0.00099434	-0.00051197	-0.00210048	0.00025339	0.00028356	-0.00030784	0.00187021	-0.00076823	-0.00026941	-0.00113829	-0.00084660	-0.00260205	0.00034625	-0.00154816	0.00131451	-0.00136105	-0.00102804	0.00084613	-0.00211420	-0.00084187	-0.00042337	0.00016260	-0.00147621	-0.00109950	-0.00277203	-0.00137059	-0.00014859	-0.00008745	-0.00091697	0.00002246	-0.00137138	0.00050484	-0.00148951	-0.00371644	-0.00144911	0.00036427	-0.00115212	-0.00120731	-0.00132986	0.00031401	-0.00052102	-0.00252279	-0.00354884	-0.00197366	0.00077329	0.00002741	-0.00420894	-0.00079334	0.00039330	0.00011700	-0.00211085	-0.00218221	-0.00091844	-0.00144369	0.00169733	-0.00114255	-0.00081346	0.00026375	-0.00300199	-0.00012449	-0.00028220	-0.00072417	-0.00205171	-0.00157135	0.00167900	-0.00099765	0.00193055	-0.00001430	0.00008764	-0.00105789	0.00016994	-0.00180033	0.00060520	-0.00016148	0.00043878	-0.00036820	-0.00163520	0.00141305	-0.00334991	-0.00178776	0.00088691	-0.00177353	-0.00024631	-0.00008070	-0.00151666	0.00038345	-0.00125533	-0.00052890	-0.00114953	-0.00232845	-0.00206896	-0.00044519	0.00005150	-0.00214545	-0.00150420	-0.00045737	-0.00158525	-0.00140518	0.00004216	-0.00042487	-0.00020514	-0.00106816	-0.00085903	-0.00110602	-0.00062969	-0.00060924	-0.00091665	0.00012031	-0.00036127	-0.00066398	-0.00013741	-0.00005574	-0.00047014	-0.00044931	0.00009506	0.00040141	-0.00004129	-0.00067932	-0.00192538	-0.00071000	-0.00048361	0.00031288	-0.00035504	0.00006795	0.00025274	-0.00022618	-0.00043728	-0.00016250	-0.00023432	0.00074667	-0.00034204	-0.00025389	-0.00048675	0.00025020	-0.00054440	-0.00128736	-0.00107075	0.00067081	0.00035074	0.00020160	0.00110639	0.00113818	0.00159702	0.00047646	-0.00019788	-0.00008999	0.00011293	0.00032124	0.00015668	0.00015061	0.00037239	-0.00005240	-0.00008193	-0.00011678	0.00059135	-0.00048144	0.00009108	0.00018616	0.00032861	0.00038418	-0.00026101	-0.00030391	0.00023243	0.00045532	0.00010779	-0.00029660	0.00045199	-0.00017040	0.00058275	0.00043861	-0.00022922	0.00009697	0.00021528	0.00014530	-0.00011509	0.00001564	0.00046850	0.00007166	0.00005302	-0.00015865	-0.32002313
-0.8997	-0.65625035	0.31978044	-0.14745757	-21.47483647	-0.29875323	-21.47483647	0.47458047	0.84918880	-0.46511397	-21.47483647	-21.47483647	0.07109967	-0.44024148	-0.29176641	-0.25709537	-21.47483647	-0.40686782	-21.47483647	-21.47483647	-0.06106532	1.35369082	-21.47483647	-1.23064077	-21.47483647	-1.33398604	-21.47483647	0.27782726	0.03568357	-0.02761099	-21.47483647	-21.47483647	-0.79197025	1.08064007	-1.38574001	-0.23208681	0.11322218	-0.29327941	0.07720890	0.08940033	-0.02000041	-0.01958441	0.04049853	0.02913662	0.01863556	0.02452360	0.05743528	0.02760214	0.03416590	0.04695727	0.01960269	0.03719046	0.03152491	0.02924618	0.02966796	0.03507515	0.03214759	0.03086113	0.03663197	0.03500097	0.03602178	0.02968750	0.03199338	0.02860149	0.02883542	0.03446477	0.02834402	0.02674161	0.02420446	0.02524164	0.02352216	0.01934152	0.01768002	0.02158885	0.01707886	0.01430670	0.01914551	0.01364897	0.01061574	0.01640298	0.01230003	0.01199240	0.01454399	0.00534287	0.01296576	0.01168576	0.01006361	0.00462342	0.00318162	0.00270593	0.00222111	0.00156763	0.00613650	0.01338047	0.00599995	0.00497002	0.01425235	0.00542293	0.00936922	0.00988809	0.01214049	0.01101121	0.01949705	0.00606582	0.01218507	0.01553129	0.02127333	0.02290803	0.02934929	0.03679199	0.04690860	0.04404186	0.04248216	0.03678389	0.03292209	0.02201718	0.01304592	0.00706809	0.01089066	0.00442004	-0.00588338	-0.00654548	-0.01140066	-0.01963755	-0.02288165	-0.02472691	-0.02112560	-0.01967945	-0.01685276	-0.01102346	-0.00395907	0.00139474	0.00414322	0.00939348	0.01315154	0.01155418	0.00910130	0.00729137	0.00278213	-0.00365989	-0.00854198	-0.00986290	-0.01143806	-0.01304997	-0.01282016	-0.01294551	-0.00854705	-0.00877125	-0.00669870	-0.00360085	-0.00261639	-0.00206146	-0.00095005	-0.00095006	-0.00182176	0.00038047	-0.00016489	-0.00068856	-0.00048049	-0.00017765	-0.00004535	0.00041447	-0.00099499	0.00076548	-0.00063903	0.00019884	-0.00016023	-0.00036658	-0.00036381	-0.00067784	0.00023486	0.00005268	-0.00028765	0.00081629	-0.00104969	0.00069264	-0.00020837	-0.00039506	0.00075421	0.00025514	-0.00010499	-0.00036603	-0.00068195	0.00039734	-0.00025454	-0.00010814	0.00041813	0.00070686	0.00056806	0.00082032	0.00052311	0.00060890	0.00126212	0.00063552	-0.00098670	-0.00147835	0.00004175	-0.00058563	-0.00002885	0.00054649	-0.00059404	-0.00028034	0.00090874	-0.00083315	0.00061072	-0.00094029	-0.00079974	-0.00120903	-0.00022582	-0.00028985	-0.00045302	-0.00078793	-0.00027651	-0.00244813	0.00071288	-0.00039138	-0.00078502	-0.00019264	0.00051486	0.00038485	-0.00096757	-0.00025921	-0.00120769	-0.00005710	0.00032759	-0.00003371	0.00025568	0.00016411	0.00070489	0.00006638	0.00006380	-0.00002171	0.00013828	-0.00055852	0.00049449	0.00072481	0.00012172	0.00028658	-0.00050199	-0.00015417	-0.00018622	0.00029615	0.00078386	-0.00057383	-0.00128645	-0.00035995	0.00023454	0.00025313	0.00055188	-0.00015717	0.00045022	-0.00076915	0.00030211	0.00017493	-0.00000257	-0.00066445	-0.00064906	-0.00093460	-0.00034013	-0.00007733	0.00036352	0.00029466	-0.00032373	0.00030202	-0.00055882	-0.00074663	-0.00009060	-0.00004940	-0.00010691	0.00017319	-0.00080835	0.00048695	-0.00002845	0.00001819	0.00018605	-0.00003171	-0.00016774	-0.00015077	0.00012415	-0.00044689	0.00000705	-0.00009028	-0.00064764	-0.00040768	-0.00021018	0.00019230	-0.00003671	-0.00001099	0.00023984	-0.00008978	-0.00032705	0.00030090	-0.00048193	-0.00110229	-0.00055815	-0.00040517	0.00037203	-0.00029795	-0.00016194	0.00061860	-0.00006848	0.00027681	-0.00011709	0.00002988	0.00037065	-0.00011644	-0.00083965	-0.00006364	-0.00024617	-0.00050434	-0.00007739	0.00006738	0.00016844	-0.00099682	-0.00119183	-0.00101536	-0.00003898	-0.00047373	-0.00038402	-0.00101488	0.00071970	-0.00001576	0.00093239	-0.00034492	-0.00023057	0.00062725	0.00029617	-0.00011801	0.00006780	0.00002294	-0.00129072	-0.00026135	-0.00008287	0.00159795	-0.00006512	0.00071750	0.00069020	0.00118087	-0.00050528	-0.00040065	-0.00186535	-0.00117119	-0.00036376	-0.00106239	0.00172631	-0.00147855	0.00085475	0.00071544	0.00058217	0.00168859	0.00019210	-0.00029010	0.00050748	0.00031153	-0.00293136	0.00037531	-0.00236159	-0.00168091	0.00211530	0.00112591	-0.00272511	-0.00015893	0.00123665	-0.00155084	0.00085693	-0.00056571	-0.00090836	-0.00074821	-0.00092968	-0.00257205	0.00122338	0.00047461	-0.00193025	-0.00137573	-0.00070479	0.00022374	-0.00115443	0.00150178	-0.00243574	0.00051639	0.00133574	-0.00169556	0.00048330	-0.00060031	-0.00016769	0.00083454	0.00095374	-0.00206935	-0.00045045	-0.00192370	-0.00113312	-0.00042430	0.00020579	-0.00049875	-0.00347251	-0.00116211	-0.00117727	-0.00075972	-0.00010525	0.00184562	0.00015341	-0.00083829	-0.00166044	-0.00080315	-0.00052204	0.00164947	0.00028133	-0.00132344	-0.00136756	0.00050131	-0.00216244	-0.00223589	-0.00004556	0.00112592	-0.00274365	-0.00120098	-0.00028512	0.00088241	-0.00088907	-0.00039574	-0.00038581	-0.00118123	-0.00161680	0.00169168	0.00061687	0.00034228	-0.00088807	-0.00008232	-0.00082972	-0.00116409	-0.00004964	-0.00054384	0.00042697	-0.00000981	-0.00037308	-0.00046874	0.00029544	-0.00015531	0.00028391	0.00086125	-0.00054859	-0.00150249	-0.00050396	-0.00081723	-0.00058211	-0.00000954	0.00116127	-0.00026853	-0.00014627	0.00067464	-0.00069466	-0.00093392	-0.00166542	0.00058706	0.00075948	0.00029291	0.00111859	-0.00008585	0.00038151	0.00085567	-0.00016933	0.00066781	-0.00006822	-0.00155172	-0.00091196	-0.00033559	-0.00108587	-0.00031016	0.00060831	-0.00028894	0.00010458	0.00021105	-0.00009476	0.00049867	0.00104996	0.00077895	-0.00017137	-0.00020158	0.00048652	0.00011641	0.00052133	-0.00006929	0.00067587	-0.00057970	0.00027743	-0.00038755	0.00053222	-0.00000801	0.00008817	0.00010885	-0.00009654	0.00021990	-0.00059042	-0.00026449	0.00066429	0.00073985	0.00035971	-0.00013591	0.00019793	0.00008789	0.00083398	0.00008697	-0.00008220	0.00041342	0.00039344	0.00003788	0.00027703	0.00018705	0.00038546	-0.00012627	0.00019379	-0.00008575	-21.47483647
-0.8497	-21.47483647	-21.47483647	-1.13032594	1.24901259	0.24742120	0.87413526	-21.47483647	0.67706026	-21.47483647	-21.47483647	-0.42333209	-2.34714174	1.33401796	0.54671543	-21.47483647	-2.78792048	-0.66864608	0.23079280	-0.61733371	-0.14987494	-21.47483647	-21.47483647	-21.47483647	-1.37823141	-0.46763342	0.54863906	0.52878326	-21.47483647	-21.47483647	-0.15457089	-21.47483647	-0.69281541	0.16799074	-0.56701705	-0.24041916	0.45765514	-0.16735982	-0.13356024	-0.19616678	-0.05086326	0.08923165	-0.00813397	0.02485569	0.05053762	0.03327689	0.03496494	0.02489410	0.02653859	0.04454816	0.01865125	0.02808187	0.03379834	0.02795329	0.02976078	0.03274157	0.03213588	0.02384983	0.04020388	0.02868620	0.03119014	0.03431067	0.03294275	0.02676776	0.02583868	0.03084485	0.02746881	0.02481155	0.02514957	0.02610224	0.02292028	0.02099833	0.02058061	0.01974638	0.01531465	0.01644484	0.01709530	0.01137310	0.01141037	0.01548381	0.01401813	0.01176479	0.01147162	0.00721581	0.01019843	0.01225495	0.00584387	0.01174894	0.00756100	0.00343086	0.00952746	0.00350653	0.00514758	0.01465854	0.01416569	0.01182720	0.01748152	0.00542057	0.00668807	0.01615588	0.01690245	0.01742024	0.01801810	0.00969385	0.00831120	0.01137916	0.01889012	0.02673566	0.03283987	0.04168640	0.05373028	0.05156669	0.05504581	0.03462120	0.02425481	0.01405370	0.01030852	-0.00281259	-0.00007051	0.00440489	0.00023162	-0.00275477	-0.01768776	-0.02793853	-0.02827420	-0.02843361	-0.02267264	-0.02832481	-0.02800861	-0.02841212	-0.02713714	-0.02398162	-0.02186725	-0.01390530	-0.00699133	-0.00252526	0.00587215	0.01112975	0.01204524	0.01154984	0.00795989	0.00595590	0.00140667	-0.00381724	-0.00766744	-0.01223287	-0.01134728	-0.01394035	-0.01360208	-0.01178267	-0.00958167	-0.00845473	-0.00619785	-0.00534716	-0.00360785	-0.00147383	-0.00218505	-0.00076679	-0.00030974	-0.00007610	0.00055986	-0.00028190	-0.00103345	-0.00034569	-0.00050205	0.00134871	0.00084201	0.00056227	-0.00016669	-0.00071235	0.00130312	-0.00042500	0.00057022	0.00013661	0.00025151	-0.00096650	-0.00103355	-0.00008630	0.00039642	-0.00028254	0.00033333	-0.00009398	-0.00017393	0.00006564	-0.00074584	-0.00051012	-0.00020281	-0.00001899	0.00012230	0.00053270	-0.00083579	0.00004781	0.00150405	-0.00035948	-0.00026086	-0.00101518	0.00095573	0.00017629	-0.00013388	-0.00124514	-0.00072222	0.00020174	0.00146621	-0.00017370	0.00050196	-0.00101833	0.00039433	-0.00130073	0.00084567	-0.00134068	0.00086884	-0.00001374	0.00010977	-0.00213210	0.00058732	0.00026553	-0.00031125	-0.00016419	-0.00026545	0.00053942	-0.00010218	0.00003885	-0.00046395	0.00041944	-0.00055301	-0.00093888	-0.00048678	-0.00052524	0.00056344	-0.00042645	0.00039623	-0.00034947	-0.00019583	-0.00058967	-0.00053374	-0.00028656	0.00070593	-0.00086552	-0.00062943	0.00063976	-0.00020164	-0.00063699	0.00045226	-0.00061886	-0.00073784	-0.00002039	0.00049241	-0.00032213	-0.00005380	-0.00061896	-0.00054441	-0.00037520	-0.00003378	0.00021053	0.00005654	-0.00090232	0.00008498	0.00022087	-0.00038473	-0.00062356	0.00019952	-0.00051114	-0.00043602	-0.00007059	-0.00030472	-0.00067356	0.00069706	0.00062747	0.00041875	-0.00098334	-0.00112992	-0.00029475	0.00021189	-0.00046217	-0.00028077	-0.00024250	0.00046630	-0.00012460	0.00050824	-0.00095036	0.00062124	-0.00046297	-0.00091420	-0.00037720	-0.00014511	-0.00061830	-0.00064301	-0.00028444	-0.00014547	-0.00128259	0.00006232	-0.00024380	-0.00088728	-0.00030062	0.00037021	0.00011453	-0.00079045	-0.00087106	-0.00032621	0.00071934	0.00043736	0.00071622	-0.00009024	-0.00024017	0.00005659	0.00019395	-0.00035711	0.00003413	-0.00032847	0.00116823	-0.00094229	-0.00002864	-0.00034450	-0.00021778	-0.00046922	-0.00147068	-0.00044213	-0.00071313	-0.00085186	-0.00000776	0.00016027	-0.00043130	-0.00012121	-0.00116244	-0.00022589	-0.00115471	-0.00158817	-0.00009849	0.00057522	-0.00019498	-0.00127997	-0.00095225	-0.00043198	-0.00057820	-0.00037105	-0.00076320	0.00053525	0.00089882	0.00105414	-0.00085207	-0.00184956	-0.00018463	-0.00098188	-0.00207378	0.00031925	0.00032422	-0.00088818	-0.00012765	-0.00212870	0.00253666	0.00079022	-0.00206790	0.00143394	-0.00153321	-0.00255965	0.00009153	-0.00159276	-0.00149303	-0.00079712	0.00181411	0.00121375	0.00070252	0.00088283	-0.00193470	-0.00038810	-0.00233058	0.00037922	0.00201433	-0.00007442	0.00237198	-0.00062964	0.00172735	-0.00177064	-0.00021741	0.00086101	-0.00188588	-0.00173399	-0.00166582	-0.00347752	-0.00166079	0.00094546	-0.00231307	-0.00056472	-0.00080195	-0.00015164	-0.00053440	0.00210508	-0.00036911	-0.00118313	0.00018344	-0.00086264	-0.00119559	-0.00024468	-0.00112106	-0.00106228	0.00037944	0.00147701	-0.00059122	0.00060047	-0.00144952	0.00077572	0.00010614	-0.00177066	-0.00179340	-0.00022519	0.00060192	-0.00064524	-0.00242238	-0.00057550	0.00098213	-0.00307505	-0.00055284	0.00063731	0.00037367	-0.00243183	0.00067406	-0.00051918	0.00172630	-0.00004162	-0.00001484	-0.00065218	-0.00072710	-0.00060638	0.00034615	0.00064689	0.00010189	0.00014211	-0.00059716	-0.00125124	-0.00019054	-0.00065776	0.00028694	0.00148360	0.00034510	0.00111299	-0.00061719	0.00025949	0.00127455	0.00040335	-0.00073048	-0.00021634	-0.00050398	-0.00009899	0.00023786	-0.00035456	0.00010135	0.00009356	-0.00052004	-0.00021544	-0.00031919	-0.00121965	-0.00088303	0.00047888	-0.00000579	-0.00030764	0.00060977	0.00061446	0.00027444	0.00069570	-0.00026428	0.00020385	0.00025759	-0.00097001	-0.00069613	-0.00078450	0.00091566	-0.00072945	-0.00030675	-0.00016324	-0.00022377	0.00020782	-0.00047274	-0.00064880	0.00049321	0.00102802	0.00069803	0.00067130	0.00033884	0.00010638	0.00007845	0.00027067	-0.00003621	0.00031665	0.00011930	-0.00009235	-0.00024718	0.00034986	-0.00015958	0.00036295	0.00008430	0.00039166	0.00015193	-0.00015359	0.00041265	0.00014083	0.00037742	0.00029647	-0.00068748	-0.00000646	0.00000367	0.00031553	0.00024209	0.00018946	0.00026696	0.00035342	0.00028316	0.00003671	-0.00007546	0.00035588	0.00010359	0.00054150	-0.00031135	-0.12787172
-0.7997	-21.47483647	-21.47483647	0.91673498	-0.35185367	-0.15008079	0.17233992	0.77179599	-0.09045881	-0.55080353	-21.47483647	-0.12320032	-21.47483647	0.01452727	-21.47483647	-0.02560734	0.62113108	0.00921550	0.14600758	-21.47483647	0.09942553	-1.40275562	-1.00100791	0.36490443	-21.47483647	0.10606990	-1.70111573	-0.06657575	0.45797390	-0.05759726	-21.47483647	0.60383964	2.88490963	-0.38483980	2.64735007	-0.51377229	0.01720607	0.28181675	-0.18043556	-0.03916364	-0.04596389	0.01367620	-0.03835282	0.01610954	0.01053519	0.03782529	0.04894858	0.03474441	0.02848341	0.04169061	0.02592945	0.04032209	0.04289434	0.03876775	0.03889752	0.03924866	0.03101739	0.03267846	0.03607515	0.02990280	0.03189416	0.02900632	0.03166139	0.02969603	0.03049205	0.03326589	0.03031010	0.02881322	0.02369993	0.02281775	0.02107756	0.02255143	0.01976532	0.01983567	0.01953020	0.01797719	0.02018234	0.01445197	0.00956042	0.01514195	0.01881724	0.01125268	0.01754359	0.00550754	0.01425050	0.01407575	-0.00247644	0.00730923	0.01946530	-0.00118500	0.00340956	0.00104194	0.00172999	0.01597802	0.00478352	0.01043912	0.01768170	0.01010590	0.01164453	0.01684747	0.01545175	0.01385741	0.02167609	0.01118757	0.01337575	0.00543017	0.01687635	0.01909872	0.02215672	0.02210551	0.03677811	0.04068837	0.05002870	0.04550913	0.03733286	0.02725875	0.01755883	-0.00146593	-0.00056003	0.00649994	0.00756330	0.00325044	-0.00618867	-0.01813266	-0.02805835	-0.02888336	-0.01971134	-0.01632967	-0.02001009	-0.02286524	-0.02651850	-0.03045232	-0.03243544	-0.03416987	-0.03338226	-0.03094099	-0.02303253	-0.01952948	-0.01054096	-0.00159117	0.00223074	0.00805798	0.01129294	0.01124643	0.00927778	0.00596936	0.00194483	-0.00399958	-0.00791327	-0.00849607	-0.01093364	-0.01371796	-0.01268721	-0.01315747	-0.01081071	-0.00812626	-0.00859652	-0.00678084	-0.00394316	-0.00215108	-0.00110602	-0.00029392	-0.00115579	-0.00032111	0.00060423	0.00113334	0.00069234	-0.00026377	-0.00011971	0.00020927	0.00118343	0.00092519	0.00123094	0.00082602	-0.00023764	0.00082140	-0.00028883	-0.00062730	0.00041844	-0.00055383	-0.00025062	0.00001923	-0.00088100	0.00044279	-0.00078493	-0.00054067	0.00119708	0.00028997	0.00036886	0.00011061	0.00009118	-0.00024153	0.00011259	-0.00013824	-0.00064969	-0.00077797	-0.00000723	-0.00022029	0.00079346	-0.00010398	-0.00066499	0.00011681	0.00016261	0.00039552	0.00023519	-0.00086947	-0.00138696	-0.00102045	0.00048554	0.00051709	-0.00066359	-0.00007450	0.00011042	-0.00089069	0.00052664	0.00015751	-0.00010498	-0.00025099	0.00060564	-0.00001693	-0.00086593	-0.00016278	-0.00039902	-0.00074489	0.00000735	0.00012189	-0.00020045	0.00089541	0.00049468	-0.00037959	0.00048562	0.00037368	-0.00045960	-0.00014898	0.00082272	0.00017253	0.00009346	-0.00004254	0.00018477	0.00059048	-0.00126941	0.00027626	0.00106718	-0.00114507	-0.00043655	0.00016990	0.00017557	-0.00034967	0.00023363	-0.00084869	-0.00010117	-0.00034590	0.00024012	-0.00052969	-0.00035704	-0.00013839	-0.00035649	0.00012013	-0.00026887	-0.00137868	0.00039969	0.00025384	-0.00066298	-0.00070843	-0.00089697	-0.00102160	0.00090388	-0.00001514	0.00022861	0.00027784	-0.00091074	0.00000844	0.00010933	-0.00020455	0.00015256	-0.00005938	0.00016201	0.00029451	0.00111456	-0.00001470	0.00047169	0.00031157	-0.00072433	0.00006094	-0.00028113	-0.00018753	-0.00034261	-0.00038525	-0.00013904	-0.00032323	0.00068589	-0.00028459	-0.00004575	-0.00030391	-0.00084830	-0.00015499	-0.00003559	-0.00038939	0.00019929	-0.00023606	0.00026768	0.00076796	-0.00064088	0.00042026	0.00108842	0.00016429	-0.00085372	0.00007297	0.00015792	0.00051690	-0.00002475	-0.00063011	-0.00025662	0.00059289	-0.00052138	-0.00084866	-0.00010588	-0.00055797	-0.00219007	-0.00132248	0.00138375	-0.00000876	0.00080393	-0.00081760	0.00003657	-0.00080584	-0.00082173	-0.00011985	0.00093371	-0.00033800	-0.00168080	-0.00105581	-0.00128900	0.00054190	-0.00018411	0.00047778	0.00087340	-0.00016804	0.00037710	-0.00061299	-0.00056881	-0.00076774	-0.00116129	0.00047824	-0.00021952	-0.00257514	0.00183847	0.00017838	-0.00192041	0.00164907	-0.00070183	-0.00144436	0.00061964	0.00045728	-0.00220318	-0.00051923	-0.00104191	-0.00099603	0.00152955	0.00088404	0.00032572	0.00213352	0.00292107	0.00013549	-0.00126982	-0.00106318	-0.00031774	-0.00213503	-0.00045377	-0.00077603	-0.00097685	0.00023859	-0.00063504	-0.00232396	-0.00035968	0.00054733	-0.00091058	-0.00118010	-0.00240873	-0.00091354	-0.00059319	-0.00050523	0.00043668	0.00107883	0.00037451	-0.00035537	-0.00031173	-0.00074757	-0.00052054	-0.00174390	-0.00141815	-0.00057293	0.00018035	-0.00139142	-0.00183123	-0.00093634	-0.00174729	-0.00243295	0.00012882	-0.00171785	-0.00027963	-0.00144101	-0.00131067	-0.00054220	0.00098842	0.00058767	-0.00022580	-0.00084860	-0.00148848	0.00037059	-0.00107992	-0.00127583	0.00177578	0.00208970	-0.00013331	0.00094046	-0.00095300	0.00021004	0.00060418	-0.00083547	-0.00066913	-0.00286077	0.00035080	0.00012706	-0.00070652	-0.00017902	0.00095590	0.00118087	-0.00092763	0.00083399	0.00031927	-0.00004110	-0.00031166	-0.00100428	-0.00019616	-0.00071382	-0.00050659	0.00010326	0.00046388	0.00111565	-0.00132515	-0.00005897	-0.00057758	0.00063091	0.00049062	0.00009797	0.00066273	-0.00119044	0.00007496	-0.00026010	-0.00056650	-0.00057482	-0.00006374	0.00092376	0.00029068	0.00033027	0.00051691	0.00005394	0.00022141	0.00023442	-0.00038987	0.00006400	0.00003172	0.00015719	-0.00088641	0.00048508	-0.00046725	-0.00129849	0.00032147	-0.00109282	0.00036125	-0.00025444	0.00055705	0.00083870	0.00099012	0.00010039	0.00022769	0.00040593	0.00049291	0.00013410	0.00058497	-0.00054099	-0.00079612	-0.00060227	0.00045690	-0.00010949	0.00039798	-0.00001643	0.00058074	0.00013804	0.00010736	0.00004924	-0.00012211	-0.00023128	-0.00004479	-0.00000080	-0.00017595	-0.00069625	0.00018671	-0.00030140	0.00005742	-0.00005249	-0.00022900	0.00003166	0.00027840	0.00011319	-0.00002555	-0.00010863	0.00013815	0.00026112	0.00020851	-0.00001174	-21.47483647
-0.7497	1.02295220	-0.57463642	0.77482488	0.71069682	0.02782460	-0.33765087	-0.63871173	-21.47483647	-21.47483647	0.38075456	-21.47483647	-21.47483647	0.65527758	-21.47483647	0.48633921	0.03371640	0.50850594	-0.53092682	0.28466257	-21.47483647	-21.47483647	-0.41574463	-21.47483647	-21.47483647	-0.28178537	-0.43955463	0.00450987	-0.69355406	-0.34350962	0.31319749	1.08797520	-0.39366779	-0.67264720	-0.03086415	-0.15078160	-0.08977505	-0.01830364	-0.06630724	-0.01164773	-0.06379462	0.01613983	0.01500538	0.01975517	0.04041650	-0.00179253	0.06718152	0.03277923	0.02819231	0.04554427	0.02016260	0.03128386	0.03510530	0.03083741	0.03177828	0.03425161	0.02875837	0.03074891	0.03020046	0.02929047	0.03719578	0.02677534	0.03136479	0.02672209	0.02905299	0.02853590	0.02719038	0.02569953	0.02146835	0.02219519	0.02211393	0.02272281	0.01986102	0.02012754	0.01825689	0.01428989	0.01915866	0.01559722	0.01213518	0.01590243	0.01344068	0.01007276	0.01145612	0.00170157	0.01582406	0.01333075	0.00335356	0.00961451	0.01447649	0.00073700	0.01150337	0.00832418	0.01605544	0.01215806	0.00548828	0.00860729	0.01208449	0.00605261	0.01088982	0.01654356	0.01200781	0.01230105	0.01615135	0.00987466	0.00973876	0.00659064	0.01153121	0.02024700	0.02628987	0.02465318	0.03121541	0.02335408	0.02636621	0.01225473	0.01343193	0.01358591	0.00920442	-0.00571889	0.00152369	-0.00056144	-0.00859819	-0.01027255	-0.01318338	-0.01125817	-0.01530777	-0.01780584	-0.01478056	-0.01598534	-0.01498199	-0.01810110	-0.02053996	-0.02178558	-0.02741075	-0.03088388	-0.03515303	-0.03902344	-0.03912559	-0.04198388	-0.03841041	-0.03454567	-0.02947737	-0.02216301	-0.01250894	-0.00517743	0.00134434	0.00558164	0.01081177	0.00977466	0.00933688	0.00826634	0.00266574	-0.00086269	-0.00591022	-0.00650425	-0.00900455	-0.01202885	-0.01231123	-0.01244249	-0.01270301	-0.00918047	-0.00870249	-0.00648474	-0.00489861	-0.00299784	-0.00209115	-0.00255636	0.00017918	-0.00044734	-0.00088619	-0.00044534	0.00053684	0.00084076	-0.00027559	0.00030208	-0.00007293	0.00031802	0.00019224	-0.00141239	0.00007078	-0.00072315	-0.00029399	0.00000784	-0.00037129	0.00034853	0.00042535	-0.00026926	0.00045526	-0.00009282	-0.00045574	0.00077278	0.00085349	0.00075052	-0.00031833	-0.00081562	-0.00093003	-0.00172171	0.00073888	0.00000443	-0.00051000	-0.00010173	-0.00048193	0.00039095	0.00021655	-0.00004686	0.00043603	-0.00052254	0.00069638	0.00014813	0.00143158	0.00034392	0.00096272	-0.00043937	-0.00053012	-0.00192832	0.00112601	0.00010586	-0.00013722	0.00026750	0.00005139	0.00015345	-0.00038997	-0.00050449	-0.00082578	-0.00049738	-0.00003141	-0.00038338	0.00025432	0.00014417	0.00002565	-0.00034651	0.00018321	-0.00107261	-0.00012708	-0.00029068	-0.00000660	0.00013651	0.00006443	-0.00003149	-0.00040223	0.00008597	-0.00064947	-0.00088995	0.00031007	-0.00019761	0.00077226	-0.00037845	0.00063125	-0.00054665	0.00046421	0.00083172	-0.00016966	0.00098502	0.00033639	0.00002182	0.00016765	-0.00001675	0.00020330	0.00019396	-0.00012287	-0.00028252	0.00045522	0.00018313	-0.00039252	0.00016157	-0.00069533	-0.00137395	0.00037825	-0.00010077	0.00060832	-0.00018882	-0.00168700	0.00026587	-0.00055098	0.00011165	0.00005251	-0.00084242	-0.00064949	0.00003729	0.00041125	-0.00132763	0.00055386	-0.00007527	-0.00011512	-0.00020545	0.00020356	-0.00044559	-0.00030587	-0.00141522	0.00030120	-0.00035364	0.00014538	-0.00020212	-0.00002090	0.00014030	-0.00052626	0.00064384	-0.00003652	-0.00059131	0.00026996	0.00086231	0.00008829	0.00051660	-0.00070322	-0.00016275	0.00049387	0.00015526	-0.00004620	0.00026685	0.00033413	0.00074907	-0.00000367	-0.00019957	-0.00012041	-0.00009280	0.00083059	-0.00024999	-0.00016602	-0.00053696	-0.00040069	0.00050196	0.00031188	-0.00074371	0.00121131	-0.00041968	0.00146541	-0.00123086	0.00074897	0.00014442	0.00034593	0.00142075	-0.00226382	-0.00107791	0.00075991	0.00100256	0.00137464	0.00086119	0.00309997	0.00005897	0.00264699	-0.00016749	-0.00067851	0.00071529	-0.00329063	-0.00104516	0.00053400	-0.00083500	0.00156807	-0.00063760	-0.00156994	0.00265885	-0.00178716	0.00007089	0.00183241	-0.00046528	-0.00239857	0.00083815	-0.00358825	-0.00062891	0.00168125	-0.00038899	-0.00004176	0.00139746	0.00103126	0.00085528	-0.00032396	-0.00073082	-0.00030036	-0.00037619	-0.00122128	-0.00113771	-0.00087656	-0.00022191	-0.00111642	-0.00223837	0.00030911	-0.00067462	-0.00111472	-0.00291368	-0.00411207	-0.00120478	0.00111794	-0.00007641	-0.00103726	0.00054014	-0.00089339	-0.00114427	0.00337121	-0.00224984	-0.00114719	0.00121684	-0.00018640	-0.00043875	0.00073875	0.00055625	0.00068537	0.00115513	0.00206057	-0.00003825	0.00157851	0.00152466	-0.00076726	-0.00053469	-0.00123963	-0.00007717	-0.00100534	0.00123674	-0.00067000	-0.00119557	-0.00247555	-0.00032632	-0.00265156	-0.00086864	0.00097847	0.00099723	-0.00086035	-0.00145677	-0.00220924	-0.00054281	-0.00099116	0.00021230	0.00074559	-0.00186754	0.00051727	0.00121455	-0.00060378	0.00098454	-0.00077416	-0.00126913	-0.00067568	0.00018960	0.00081459	-0.00006178	0.00082643	0.00008082	-0.00087416	0.00023335	0.00056208	0.00050890	0.00004009	-0.00044462	-0.00022900	-0.00165873	-0.00041607	0.00024693	0.00016373	0.00073482	0.00065848	0.00012619	-0.00068121	-0.00059907	-0.00152557	0.00001315	-0.00128925	0.00062631	0.00000438	0.00066105	-0.00021583	0.00011343	-0.00021304	0.00069221	0.00026720	0.00091262	-0.00048216	0.00000745	-0.00015431	-0.00027800	-0.00042317	-0.00047902	0.00015990	-0.00021136	-0.00004649	0.00009505	0.00032237	0.00066886	0.00038789	0.00068879	0.00044208	-0.00008232	-0.00017429	-0.00011880	0.00073763	-0.00025804	0.00034820	0.00012466	0.00011253	0.00010372	0.00040526	0.00033368	0.00033250	-0.00016465	0.00031072	-0.00017000	-0.00068301	-0.00021269	0.00019289	-0.00008846	0.00015056	-0.00053391	0.00001805	0.00013261	0.00046547	-0.00002962	0.00007565	0.00004082	0.00015834	0.00054252	0.00045572	0.00019842	0.00040687	0.00019721	0.00025437	-0.00010814	0.05068475
-0.6997	1.55186633	-21.47483647	-21.47483647	-21.47483647	-1.10327137	1.87383258	-0.95758563	-21.47483647	-21.47483647	-0.67268798	-1.61327660	-0.47336447	-21.47483647	-0.21688704	-21.47483647	-21.47483647	0.16506272	-21.47483647	0.77628535	-21.47483647	-21.47483647	-21.47483647	1.63278091	-0.54913539	0.74383827	-21.47483647	1.12300944	1.32724488	0.04733605	-21.47483647	-21.47483647	0.11938190	-0.12001960	-1.02377495	0.95490806	-0.81282880	0.60190965	-0.15119038	-0.13235382	0.00858202	0.03941892	0.07597806	0.01786181	0.04144189	0.02858198	0.02976539	0.03146342	0.04403830	0.03460209	0.03012913	0.02838155	0.02482009	0.03223840	0.02170134	0.03290072	0.02604957	0.03088520	0.03064443	0.02880645	0.03436193	0.03181012	0.03100383	0.02649961	0.02428155	0.03279237	0.02611504	0.02636950	0.02108303	0.02305505	0.02048569	0.01945116	0.02035315	0.02220430	0.01806816	0.01164453	0.01774337	0.01059381	0.01269903	0.01428825	0.01526647	0.01159875	0.01342748	0.00278293	0.01629684	0.00629033	0.01411773	0.00845405	0.01122890	-0.00536892	0.00890018	0.00314144	0.01261158	0.01934928	0.00384007	0.00770529	0.01365661	0.00232716	0.00961069	0.01299397	0.01078780	0.01123202	0.01553680	0.00884602	0.01153404	0.01005824	0.01828611	0.02025146	0.02685466	0.02517620	0.03691540	0.03371794	0.04019506	0.03882720	0.04293447	0.03107022	0.02405003	0.01725944	0.01818482	0.01395924	0.00377873	0.00569414	-0.00143742	-0.00201969	-0.00566502	-0.01138536	-0.01601163	-0.01636940	-0.01518516	-0.01577940	-0.02082889	-0.02021257	-0.02446838	-0.02395291	-0.02728139	-0.03122589	-0.03078337	-0.03886750	-0.03851363	-0.04081305	-0.04229812	-0.04132286	-0.03959712	-0.03587218	-0.03185799	-0.02476316	-0.01565851	-0.00907777	-0.00254576	0.00408315	0.00814508	0.00941097	0.01008949	0.00771323	0.00527901	0.00178126	-0.00159455	-0.00505872	-0.00954082	-0.01116608	-0.01325314	-0.01198747	-0.01338239	-0.01102667	-0.01098009	-0.00713329	-0.00485383	-0.00467471	-0.00338648	-0.00262605	-0.00099015	-0.00129186	-0.00126223	-0.00012667	0.00013123	0.00014540	0.00034207	-0.00008519	-0.00046965	-0.00135659	-0.00011853	0.00066337	-0.00042922	0.00001044	-0.00013719	-0.00024845	-0.00105981	-0.00050285	-0.00067710	-0.00004969	0.00104606	-0.00063059	-0.00096457	-0.00060271	-0.00152637	-0.00001778	-0.00040509	0.00068522	-0.00100628	-0.00036209	-0.00111041	-0.00026063	0.00112374	-0.00018747	0.00009290	-0.00188352	-0.00011883	-0.00126567	0.00137371	-0.00009500	-0.00085039	0.00048852	0.00012539	-0.00080734	0.00153546	-0.00035973	0.00018448	-0.00110566	0.00006500	-0.00013975	-0.00041007	0.00019156	-0.00014077	-0.00087642	-0.00031640	-0.00091404	-0.00015494	-0.00007064	0.00002813	-0.00074988	0.00063388	-0.00092325	-0.00044748	-0.00059466	-0.00051637	0.00064851	0.00009978	-0.00051680	-0.00004064	-0.00009903	-0.00033662	-0.00065209	-0.00004469	-0.00046577	-0.00042807	0.00039923	-0.00028602	0.00022233	0.00020760	0.00050641	-0.00016321	-0.00026725	0.00027679	0.00000885	-0.00000758	0.00016636	-0.00082822	-0.00047588	-0.00083099	-0.00044105	0.00029171	-0.00030052	-0.00063107	0.00010640	-0.00050914	-0.00072319	0.00041009	0.00022932	-0.00025318	0.00003176	-0.00085087	0.00055146	0.00063569	-0.00030325	0.00035952	-0.00014509	-0.00009790	0.00044492	0.00045281	-0.00009839	0.00009619	0.00021556	-0.00059928	-0.00003507	-0.00016917	-0.00032951	-0.00084438	-0.00084193	-0.00043953	-0.00024116	0.00048042	-0.00036631	-0.00009606	-0.00079259	0.00038065	-0.00034671	-0.00014161	-0.00027191	0.00015912	0.00054035	0.00090696	0.00046628	-0.00140091	-0.00026019	0.00099345	-0.00083339	-0.00045872	0.00011713	-0.00013748	-0.00032930	-0.00126260	-0.00075245	-0.00010223	-0.00070963	-0.00066366	-0.00042661	0.00044657	-0.00095869	-0.00085346	-0.00106400	0.00002294	-0.00083377	0.00015947	-0.00079443	-0.00020192	-0.00090846	-0.00077114	-0.00120999	-0.00009380	-0.00028573	-0.00278505	-0.00177313	0.00003644	-0.00095952	-0.00107023	-0.00128770	-0.00045579	0.00073974	0.00024636	-0.00047462	-0.00221741	-0.00059194	-0.00203583	-0.00031161	-0.00148213	-0.00121185	-0.00159398	-0.00032386	-0.00225394	-0.00070824	-0.00315135	-0.00089791	0.00168572	-0.00076184	-0.00295492	-0.00128751	-0.00222975	-0.00360231	0.00077376	-0.00125032	-0.00453316	-0.00036458	-0.00253388	-0.00132352	-0.00083523	-0.00242884	0.00110832	-0.00092046	-0.00145919	-0.00133723	-0.00089288	-0.00045194	-0.00121038	-0.00262123	-0.00046421	-0.00129832	0.00109744	-0.00137934	-0.00200942	-0.00305420	0.00177160	-0.00018608	0.00110547	-0.00329243	-0.00292349	-0.00082365	-0.00094377	-0.00283770	-0.00190603	0.00001124	-0.00087643	-0.00120788	-0.00002642	-0.00330958	-0.00277016	-0.00199557	-0.00142790	-0.00270718	0.00077455	-0.00132315	0.00021140	0.00103895	-0.00133359	-0.00132010	-0.00053202	0.00138940	-0.00125451	-0.00265625	-0.00203200	-0.00164657	-0.00295704	-0.00184533	-0.00008909	0.00009737	-0.00067465	-0.00038198	-0.00189837	-0.00043996	-0.00148524	-0.00150983	-0.00039427	-0.00238673	-0.00149642	0.00084813	0.00006526	0.00047807	-0.00036680	-0.00017155	-0.00183250	-0.00186028	-0.00043942	-0.00171520	-0.00180224	-0.00109324	-0.00092799	-0.00101738	-0.00068492	0.00012199	-0.00091367	-0.00031400	-0.00186611	-0.00144040	0.00015925	-0.00113399	-0.00156209	-0.00100874	-0.00013997	-0.00046680	-0.00044104	0.00007202	-0.00216436	-0.00121686	-0.00089231	-0.00050719	-0.00047123	-0.00090050	-0.00021802	0.00030114	-0.00062636	-0.00067646	0.00055560	-0.00016719	-0.00008000	-0.00117348	-0.00119683	-0.00113804	-0.00097690	-0.00027093	-0.00022847	-0.00061291	-0.00115187	-0.00043172	-0.00082357	-0.00044909	0.00117016	-0.00008478	0.00028298	0.00052618	0.00005447	0.00005688	-0.00079390	-0.00096607	-0.00002624	0.00000336	-0.00028770	-0.00041913	0.00030362	-0.00013028	0.00024702	-0.00018718	-0.00024904	-0.00026728	0.00011974	0.00012269	-0.00003324	-0.00015372	-0.00039195	-0.00069061	-0.00002682	-0.00008317	0.00054882	0.00018986	-0.00001658	-0.00002164	0.00007580	-0.00010704	0.00017155	-0.00028768	-0.00012248	0.00020610	0.00006805	-0.00021193	-0.38545948
-0.6497	0.68663267	-21.47483647	-21.47483647	0.15287466	-21.47483647	-0.51141149	-21.47483647	-21.47483647	-1.13535291	0.05533652	-0.88808256	-0.74590576	-0.04261422	-21.47483647	-0.37898656	-21.47483647	-0.64095619	0.21317993	0.99090427	-1.18122554	0.13645276	1.51253772	-0.33051610	1.88455808	-21.47483647	-21.47483647	-0.17022499	-0.93989444	-1.04461282	0.20434469	-0.39134876	-0.32245070	-1.66643202	-0.98593426	0.15559759	-0.35424085	-0.11314536	0.00859848	-0.01698294	0.12630983	0.03385079	0.05122857	-0.01175799	0.04467253	0.04745470	0.02553953	0.05075523	0.02289384	0.04121732	0.03456432	0.03437421	0.04112021	0.03214621	0.03517280	0.03356430	0.03103048	0.03036527	0.03253604	0.03372421	0.03032079	0.03233223	0.03252806	0.03056357	0.02837204	0.03392746	0.02884682	0.02520711	0.02205159	0.02163140	0.02045788	0.02268349	0.01932626	0.01809945	0.01417365	0.01806265	0.01684563	0.01217379	0.01039722	0.01625560	0.01286101	0.01246637	0.01065143	0.00435277	0.01040583	0.00593820	0.00432827	0.01041345	0.00814645	0.00044570	0.00831759	0.00404411	0.00986499	0.01800527	0.00436300	0.01150671	0.01757901	0.00822747	0.01331880	0.01464437	0.01444947	0.01411202	0.01620911	0.01185039	0.01175751	0.00571131	0.01560781	0.01655695	0.01800601	0.02832625	0.04145911	0.03081584	0.03560629	0.03381679	0.03542042	0.02797645	0.02408204	0.00893324	0.01048827	0.00923083	0.00140722	-0.00099989	-0.00861180	-0.01874313	-0.01756729	-0.01662621	-0.01354813	-0.01589671	-0.01608816	-0.01606877	-0.01827231	-0.01955425	-0.02279515	-0.02291181	-0.02669325	-0.02962948	-0.02637251	-0.03210909	-0.03183588	-0.03115692	-0.03538454	-0.03636174	-0.03951782	-0.03991734	-0.04442647	-0.04433466	-0.04025343	-0.03818221	-0.03398642	-0.02558364	-0.01962313	-0.01265094	-0.00164489	0.00336436	0.00542700	0.00983981	0.00801949	0.00837567	0.00599611	0.00232904	-0.00156875	-0.00315942	-0.00736725	-0.01085525	-0.01160006	-0.01227516	-0.01058121	-0.01085596	-0.00944861	-0.00879628	-0.00638171	-0.00534419	-0.00381948	-0.00304726	-0.00197262	0.00035123	-0.00124210	-0.00084796	-0.00016804	-0.00045539	0.00025462	-0.00039351	0.00039585	-0.00103377	-0.00029337	-0.00100435	-0.00007397	-0.00053101	0.00021419	0.00077030	0.00169295	-0.00056173	0.00031673	-0.00056700	-0.00065471	0.00030961	0.00062832	-0.00000009	0.00073716	0.00048832	-0.00131656	0.00025649	-0.00043789	-0.00014956	0.00050395	-0.00008594	0.00008002	-0.00047867	0.00077290	0.00002880	0.00015406	-0.00122708	-0.00084406	-0.00159012	-0.00015332	0.00042888	-0.00013281	0.00012995	0.00141353	0.00002988	-0.00075716	0.00028928	-0.00061183	0.00078485	-0.00031141	-0.00052511	0.00093791	-0.00024774	-0.00000300	-0.00107777	-0.00017470	-0.00067064	-0.00082765	-0.00119271	0.00026778	0.00064254	0.00070048	-0.00021653	-0.00045942	-0.00082153	-0.00062487	0.00087752	0.00032093	-0.00087611	-0.00041861	-0.00008913	0.00032498	-0.00043545	-0.00098057	0.00035967	0.00042146	0.00057164	-0.00057668	-0.00093473	0.00015442	-0.00026643	-0.00007860	-0.00046926	-0.00061693	-0.00103009	-0.00014164	-0.00001029	-0.00085881	-0.00068192	-0.00035362	-0.00100325	0.00114075	0.00062594	-0.00029679	-0.00078638	-0.00100425	0.00051718	0.00000225	-0.00112368	0.00025726	0.00001043	0.00027157	0.00063692	0.00060188	0.00061453	-0.00062428	-0.00005678	-0.00075894	0.00027829	-0.00086488	-0.00061090	-0.00047236	-0.00036038	-0.00068057	-0.00078295	0.00042003	-0.00018607	-0.00047741	-0.00193483	0.00047730	-0.00028141	-0.00029137	-0.00158660	0.00041529	0.00011646	-0.00025619	0.00060880	0.00016234	0.00018170	0.00067105	0.00000704	0.00011617	-0.00034387	0.00000717	0.00057540	-0.00083794	-0.00071872	-0.00002582	0.00017660	-0.00080507	-0.00160485	-0.00020351	-0.00054716	-0.00091592	-0.00017895	0.00068276	-0.00080445	0.00154941	-0.00164054	-0.00081171	-0.00232081	-0.00174505	-0.00175689	-0.00053763	-0.00072206	-0.00208310	-0.00068572	0.00054813	0.00083538	0.00062543	-0.00055319	0.00062419	-0.00038126	0.00128643	0.00007571	-0.00191750	0.00033902	-0.00035892	0.00051625	-0.00162122	0.00022920	-0.00149508	0.00075169	-0.00188461	0.00120777	-0.00076033	-0.00039914	0.00072480	-0.00137018	-0.00280754	-0.00193609	-0.00334425	-0.00282664	0.00151456	0.00042718	0.00028153	-0.00085471	-0.00182141	-0.00140854	-0.00118022	-0.00206304	0.00015119	0.00020547	0.00008613	0.00107579	-0.00188213	0.00065019	0.00038769	-0.00222597	-0.00281665	-0.00067941	-0.00147541	-0.00125252	-0.00483070	-0.00260101	-0.00097747	-0.00132106	-0.00042046	-0.00028522	-0.00136566	0.00120437	-0.00015517	-0.00112811	-0.00129344	-0.00156929	0.00051486	-0.00180343	-0.00039257	-0.00123896	-0.00122508	-0.00182846	-0.00104678	-0.00298954	-0.00025159	-0.00038238	0.00095764	-0.00209145	0.00042718	-0.00092190	-0.00183899	0.00105172	0.00030397	-0.00074394	-0.00152414	0.00076209	-0.00319185	-0.00100462	0.00049837	0.00028242	0.00023661	-0.00181734	0.00041852	-0.00000863	-0.00076534	0.00029528	-0.00117390	-0.00064585	-0.00068428	-0.00029029	-0.00097310	-0.00057901	0.00002232	-0.00063818	-0.00143324	-0.00049580	0.00105861	0.00051307	-0.00033134	-0.00073204	-0.00079545	-0.00078722	-0.00101079	0.00053250	0.00013662	-0.00068921	0.00002239	-0.00031635	-0.00034555	-0.00036589	-0.00029769	-0.00009218	0.00036480	-0.00101061	-0.00093351	-0.00083160	-0.00196538	-0.00093639	-0.00095336	-0.00037971	0.00034815	0.00041298	0.00024682	0.00021317	-0.00080070	-0.00025081	-0.00000159	0.00043119	-0.00128628	-0.00072044	0.00016695	0.00026396	-0.00056666	-0.00067639	-0.00012865	-0.00009683	-0.00072404	-0.00035127	0.00047091	0.00021239	0.00073114	0.00001999	0.00035155	0.00050217	-0.00034027	-0.00009305	-0.00063081	-0.00080877	-0.00003839	0.00021809	-0.00058869	-0.00060648	0.00000141	-0.00021142	0.00023443	-0.00022039	0.00009076	-0.00009792	-0.00001017	0.00012293	-0.00034117	0.00027829	-0.00021525	-0.00034151	-0.00008151	0.00003727	0.00023146	0.00030838	-0.00007389	0.00023568	0.00015190	0.00001446	-0.00003229	0.00007266	0.00015212	0.00016909	-0.00007815	-0.00047356	-0.42863473
-0.5997	0.15170796	-21.47483647	-21.47483647	-1.02192962	-0.15876239	-21.47483647	-0.21098053	-0.88914323	0.35508171	-21.47483647	0.38627631	-0.91719061	-21.47483647	-21.47483647	0.47131410	-0.09707636	0.26260461	-0.16928586	-0.35638069	-21.47483647	0.23092747	-21.47483647	-1.03678106	-21.47483647	0.64728236	0.12196525	0.31418484	0.26746067	-0.25502224	-21.47483647	-21.47483647	-0.46696164	-0.60612327	0.25649788	0.31366664	0.05082193	-0.26998926	-0.00508864	0.05621630	0.10006285	0.07887735	0.00109445	0.02228157	-0.00503782	0.03229847	0.04028426	0.03028796	0.02723822	0.04235262	0.03458311	0.03158729	0.03933058	0.03074183	0.02766097	0.03556807	0.02901901	0.03046962	0.03685691	0.03188564	0.03465297	0.03196956	0.03437230	0.02592216	0.02767457	0.02827009	0.03008429	0.02386422	0.02125259	0.02473458	0.02003189	0.02137851	0.01767374	0.01871925	0.01703893	0.01220064	0.01643489	0.01035968	0.01492191	0.01138212	0.01133595	0.01660812	0.00852992	0.00219541	0.00495215	0.00695015	0.00170859	0.00666408	0.00979835	0.00020357	0.00373242	0.00121343	0.00247180	0.01040008	0.00569656	0.00965614	0.01527825	0.00836074	0.00562463	0.01341378	0.01456658	0.01379433	0.01580357	0.01284043	0.01198798	0.01218516	0.02269443	0.02078737	0.02942618	0.04107722	0.06211570	0.05531678	0.06305195	0.05980023	0.06072662	0.05483848	0.04553235	0.02492012	0.01529816	0.00690892	-0.00153326	-0.00520939	-0.01214998	-0.01072209	-0.01224917	-0.01805047	-0.01853296	-0.01931696	-0.01766968	-0.01711618	-0.01927563	-0.02003573	-0.02365577	-0.02273987	-0.02301073	-0.02711079	-0.02652301	-0.02990985	-0.03254186	-0.02947492	-0.03054366	-0.03399187	-0.03336864	-0.03386886	-0.03488208	-0.03841229	-0.04006244	-0.04353012	-0.04741385	-0.04584263	-0.04493826	-0.04305652	-0.03861569	-0.03321724	-0.02769686	-0.01907824	-0.01296224	-0.00426547	0.00047609	0.00423055	0.00709052	0.00823291	0.00639198	0.00577666	0.00225774	-0.00190058	-0.00490688	-0.00818447	-0.00976434	-0.01011780	-0.00866456	-0.00979766	-0.01043190	-0.00939919	-0.01054622	-0.00777925	-0.00651554	-0.00531717	-0.00430454	-0.00216063	-0.00227483	-0.00138616	-0.00094391	-0.00052996	-0.00105529	-0.00092893	-0.00047643	-0.00066864	0.00052562	0.00072741	-0.00111700	-0.00005577	0.00019691	-0.00061742	-0.00044389	-0.00169951	0.00128529	0.00104187	-0.00006602	-0.00113767	0.00006526	0.00043177	-0.00015557	-0.00037583	0.00110616	-0.00158995	-0.00002659	-0.00131728	0.00035700	-0.00049208	0.00055966	-0.00039493	-0.00006890	-0.00216101	0.00031716	-0.00016719	-0.00117006	-0.00072916	-0.00131368	-0.00023757	-0.00086814	0.00059252	-0.00001205	-0.00113769	0.00090211	-0.00066239	-0.00094558	0.00016652	0.00066892	-0.00044813	0.00009885	0.00033968	0.00037380	0.00002964	-0.00056394	0.00002871	-0.00076274	-0.00033108	-0.00020249	0.00013450	-0.00148054	-0.00016411	0.00038642	-0.00097337	0.00001653	-0.00011181	0.00052456	-0.00053135	0.00013239	-0.00032368	-0.00055525	-0.00094078	-0.00053898	-0.00134040	-0.00066843	0.00010206	-0.00004460	-0.00006746	-0.00064195	-0.00050637	0.00009179	-0.00018687	-0.00049670	-0.00077975	-0.00025836	-0.00103864	0.00048969	-0.00026675	0.00013299	-0.00027943	-0.00088374	-0.00045189	0.00027254	-0.00033290	-0.00017144	-0.00047100	0.00055743	-0.00027188	-0.00016456	-0.00020093	0.00022188	0.00034582	-0.00020669	-0.00064823	-0.00019362	-0.00069137	-0.00005277	-0.00032938	-0.00066867	-0.00052706	-0.00031107	-0.00038668	-0.00108174	-0.00034420	-0.00017168	-0.00017951	-0.00023562	-0.00126296	0.00026295	-0.00068659	-0.00007442	0.00014310	-0.00091937	0.00023601	-0.00035660	-0.00094833	-0.00062687	-0.00078178	-0.00041079	-0.00015353	-0.00068275	-0.00086048	0.00047077	-0.00085876	-0.00085386	-0.00122081	-0.00081798	-0.00091167	-0.00087625	-0.00085189	-0.00069906	-0.00105985	-0.00042099	-0.00128108	0.00088449	-0.00105691	-0.00068179	-0.00074912	0.00018228	-0.00096113	-0.00119877	-0.00101858	0.00004625	0.00059981	-0.00092008	0.00041948	0.00028465	0.00085725	0.00232768	-0.00102886	-0.00133391	-0.00162703	-0.00093051	-0.00135849	0.00018804	0.00084549	-0.00196802	0.00030220	-0.00096880	0.00025887	-0.00064583	-0.00242219	-0.00145538	-0.00059892	-0.00183408	-0.00144637	-0.00438827	-0.00220161	-0.00042725	-0.00208832	-0.00197353	-0.00182528	0.00242107	-0.00302002	-0.00119833	-0.00368221	-0.00000261	-0.00128928	-0.00224454	-0.00306141	-0.00222906	0.00120598	-0.00093240	-0.00021686	-0.00368351	-0.00093568	-0.00188421	-0.00076548	-0.00046172	-0.00202495	-0.00149152	-0.00278273	-0.00338498	-0.00212667	-0.00375829	-0.00173794	0.00016182	-0.00274715	-0.00169959	-0.00114014	-0.00376910	-0.00226852	-0.00181471	-0.00165041	-0.00268925	-0.00074267	-0.00097924	-0.00048626	0.00137836	0.00042109	-0.00013941	-0.00199088	0.00056947	-0.00126369	-0.00141817	-0.00183244	-0.00059823	-0.00063937	-0.00151954	-0.00134910	-0.00261416	-0.00039957	0.00054210	0.00084819	-0.00076969	-0.00319977	-0.00078872	-0.00077144	-0.00084537	-0.00032205	-0.00165430	-0.00269003	-0.00106626	0.00044983	-0.00021010	0.00019935	-0.00215957	-0.00179122	-0.00299033	-0.00227767	-0.00178412	-0.00046653	0.00001922	-0.00093127	-0.00094106	-0.00132301	-0.00003499	-0.00057610	0.00015542	-0.00087940	-0.00122666	-0.00058496	-0.00096115	-0.00069972	0.00017251	-0.00077691	0.00008957	-0.00088800	-0.00055491	-0.00008809	-0.00177175	-0.00064546	-0.00065564	-0.00056953	-0.00023260	-0.00053588	0.00006338	-0.00063795	0.00024257	-0.00044716	-0.00055348	0.00037203	-0.00084231	-0.00097282	-0.00105974	-0.00058040	-0.00120115	-0.00184914	0.00016726	-0.00023926	-0.00061314	-0.00045491	-0.00019988	0.00043448	0.00016150	-0.00000733	-0.00062148	-0.00090031	-0.00036098	-0.00031817	-0.00044130	-0.00061242	-0.00025961	-0.00007876	-0.00051424	-0.00019697	0.00036563	-0.00017815	0.00017014	0.00000699	-0.00015083	-0.00031334	-0.00046862	-0.00056415	-0.00048301	-0.00010267	-0.00011974	-0.00065560	0.00011171	-0.00078870	0.00054777	-0.00017611	0.00012612	-0.00003719	0.00013166	0.00043480	-0.00022241	-0.00007803	-0.00022536	-0.00027815	-0.00014329	-0.00046215	0.04611470
-0.5497	-21.47483647	-21.47483647	-0.11721879	-21.47483647	-21.47483647	-1.13395402	-0.34690040	0.59866457	-0.45817205	-0.59492803	0.38234563	-21.47483647	-0.91981981	0.34248945	-21.47483647	1.27581466	0.25043488	-0.15922338	0.13608678	-0.77801025	0.20071205	0.26571321	-21.47483647	-21.47483647	0.99483020	-21.47483647	-21.47483647	-21.47483647	-21.47483647	-21.47483647	-0.30747962	-0.07781515	0.35837384	0.15354322	-0.31775403	-0.08585624	0.01020353	-0.12274778	-0.02783479	0.01589851	-0.00668129	0.01127919	0.01552723	-0.03502924	0.00761976	0.03148320	0.03095153	0.02842663	0.03288661	0.03189495	0.03336325	0.04157781	0.03306914	0.02624039	0.02987075	0.02927888	0.02907875	0.03613273	0.03443003	0.03132562	0.03160711	0.03267067	0.02862524	0.02987693	0.02888768	0.02783620	0.02417598	0.02183314	0.02158262	0.02180672	0.02028394	0.01862237	0.01868538	0.01773560	0.01435046	0.01609734	0.01487958	0.01125060	0.00975253	0.01219334	0.01217089	0.00344301	0.00493218	0.00885065	0.01544850	0.00487932	0.00018162	0.00417837	0.00741213	0.00469480	-0.00200987	0.00790800	0.01342426	0.00782255	0.00682683	0.01255648	0.00563538	0.01066328	0.01454844	0.01478343	0.01147914	0.01973188	0.01495057	0.01076981	0.01465639	0.02624178	0.02558550	0.03416974	0.04358280	0.05928960	0.05750150	0.06564295	0.05912168	0.06385407	0.05870058	0.05101718	0.03721448	0.02675208	0.00443155	-0.01807252	-0.02236586	-0.03324914	-0.02839809	-0.01646234	-0.00957652	-0.00703067	-0.00949277	-0.01410340	-0.01620444	-0.01822703	-0.02056093	-0.02493493	-0.02251643	-0.02414668	-0.02787749	-0.02695287	-0.03045412	-0.03207575	-0.02971710	-0.03009935	-0.03318061	-0.03231391	-0.03372371	-0.03533816	-0.03477484	-0.03418921	-0.03955330	-0.04205649	-0.04111640	-0.04146507	-0.04322472	-0.04304603	-0.04634048	-0.04798198	-0.04358810	-0.04202889	-0.03848967	-0.03228889	-0.02510028	-0.01698867	-0.01102225	-0.00526142	0.00073396	0.00423777	0.00598224	0.00688602	0.00579964	0.00209858	0.00134919	0.00055676	-0.00227043	-0.00446298	-0.00572444	-0.00997306	-0.01097456	-0.01025851	-0.01164223	-0.00931892	-0.01008306	-0.00776496	-0.00673758	-0.00590035	-0.00372447	-0.00302367	-0.00295476	-0.00060611	-0.00076977	-0.00191890	-0.00076614	0.00015635	-0.00079804	-0.00002125	-0.00067900	-0.00086487	-0.00138742	0.00072463	-0.00019538	0.00007741	0.00000764	-0.00065414	0.00045695	0.00059340	-0.00013928	-0.00052307	0.00016847	-0.00042651	-0.00183629	-0.00004337	0.00003593	-0.00002920	0.00038135	-0.00046063	-0.00152283	0.00057761	-0.00016977	-0.00011489	-0.00072944	0.00006190	-0.00036035	0.00007200	-0.00028081	0.00003767	-0.00095220	-0.00034325	-0.00038322	-0.00035047	-0.00027162	0.00048437	0.00061859	-0.00001420	-0.00099165	-0.00068436	-0.00091418	0.00023264	0.00045097	0.00048832	-0.00053228	-0.00061841	-0.00078864	-0.00035506	-0.00044299	0.00022112	-0.00046674	-0.00004326	0.00015281	0.00054904	-0.00051780	-0.00005214	-0.00063621	-0.00021669	-0.00021284	-0.00027063	-0.00038395	-0.00030919	-0.00046386	-0.00088975	-0.00021498	-0.00018726	-0.00127589	0.00037803	-0.00043930	-0.00029273	0.00009742	0.00004861	-0.00044853	0.00032125	0.00021165	-0.00071772	-0.00006541	-0.00138727	0.00017095	-0.00047575	-0.00051328	0.00056019	-0.00085778	-0.00047967	0.00013032	0.00104952	-0.00016904	0.00074531	-0.00055864	-0.00043005	-0.00021519	-0.00048348	-0.00017964	0.00006275	-0.00008080	0.00015758	-0.00027833	0.00023530	-0.00024689	-0.00029071	-0.00139595	-0.00013947	-0.00040093	0.00013112	-0.00083708	0.00037900	0.00034977	-0.00002704	0.00086067	-0.00003701	-0.00045203	0.00054706	-0.00042562	0.00029710	-0.00004214	-0.00017108	-0.00006743	-0.00051250	-0.00020359	-0.00022245	-0.00064526	-0.00145270	-0.00169769	-0.00009062	-0.00121056	-0.00039972	-0.00102220	0.00059017	-0.00069172	-0.00079696	-0.00088301	-0.00009575	-0.00123879	-0.00168356	-0.00003849	0.00072513	0.00100080	-0.00111980	0.00001945	-0.00104439	0.00082930	-0.00030396	0.00060052	0.00189895	-0.00065761	0.00199924	-0.00042656	-0.00121995	-0.00089937	-0.00159225	-0.00074120	-0.00124017	-0.00027432	-0.00003137	-0.00118079	-0.00186807	0.00061278	-0.00082189	0.00044769	0.00118013	-0.00072686	-0.00041104	-0.00167282	-0.00277751	-0.00390658	-0.00006938	-0.00066258	0.00003206	-0.00322304	0.00021691	-0.00058801	-0.00167597	-0.00134454	-0.00061202	-0.00099469	-0.00231149	-0.00160778	0.00019932	-0.00080286	-0.00171451	-0.00143898	-0.00097968	-0.00070920	-0.00147963	-0.00128984	-0.00408760	-0.00179812	-0.00199728	-0.00408820	-0.00200057	-0.00099017	-0.00233254	-0.00073180	0.00095386	-0.00047797	-0.00157508	-0.00181497	-0.00099948	-0.00168660	-0.00183919	-0.00166402	-0.00365040	-0.00139147	-0.00061387	-0.00235763	0.00011858	0.00066280	-0.00081527	-0.00181701	-0.00192367	-0.00060792	-0.00160704	0.00038323	-0.00194502	-0.00139365	-0.00303580	-0.00062227	-0.00306117	-0.00091145	-0.00033181	-0.00069060	-0.00168725	-0.00057535	-0.00061159	-0.00001523	-0.00009031	-0.00089028	-0.00266622	-0.00245821	-0.00090039	0.00058944	-0.00055705	0.00014942	0.00122927	-0.00115438	-0.00085775	-0.00106246	-0.00090616	0.00019707	0.00057539	-0.00031901	-0.00155449	-0.00102493	-0.00057067	-0.00050161	-0.00067692	0.00003031	-0.00026002	-0.00045584	-0.00016382	-0.00082356	-0.00165521	-0.00097065	0.00005995	-0.00017023	-0.00022247	-0.00142947	-0.00116441	-0.00033685	-0.00004921	0.00019352	-0.00029143	0.00025360	0.00036407	-0.00067373	0.00037897	-0.00015664	-0.00046701	0.00032778	-0.00091774	-0.00032678	-0.00130633	-0.00080843	-0.00088473	-0.00006083	-0.00049190	-0.00037032	-0.00033510	-0.00120471	0.00021568	0.00023875	0.00015384	-0.00001794	-0.00037889	-0.00011944	0.00005306	-0.00004665	0.00001923	-0.00059079	0.00014993	-0.00035741	-0.00036678	-0.00050539	0.00010065	0.00006786	-0.00010113	-0.00035262	0.00031280	0.00010281	-0.00024009	-0.00036427	0.00016343	0.00017785	-0.00038508	-0.00052234	-0.00012826	-0.00006746	0.00039194	-0.00005473	-0.00034104	-0.00009916	-0.00010692	0.00007923	-0.00010684	-0.00016116	-0.00006820	-0.00009814	0.00009328	-0.00042424	-0.34696258
-0.4997	0.46693635	-0.20444383	-0.07058202	1.65864005	-0.56530252	-1.56094229	-0.18496931	-0.13482684	2.43009520	-21.47483647	-21.47483647	-0.25171138	-0.36709948	0.19180931	-0.86289865	-21.47483647	0.07507505	-0.14827919	-21.47483647	-1.02649164	1.95777631	-0.08138760	-21.47483647	-21.47483647	2.00144938	0.17578670	-21.47483647	-21.47483647	-0.42389930	-0.65539068	-21.47483647	-0.08564272	-0.07507996	-0.93155673	-0.46570119	-0.19282127	-0.11458111	-0.07804521	0.05699377	0.03403542	-0.07584218	0.05552661	0.02059956	0.05090923	0.03381378	0.03577371	0.03547063	0.03749160	0.03576547	0.02487665	0.03054744	0.03402320	0.03423826	0.03105166	0.03195973	0.03134312	0.02586943	0.03739304	0.03215862	0.03422410	0.02957398	0.03049955	0.02950234	0.02795376	0.02681010	0.02826581	0.02688942	0.02277819	0.02309989	0.01976189	0.02137785	0.01882145	0.01767396	0.01778123	0.01568114	0.01789665	0.01087901	0.00903244	0.01055159	0.01289289	0.00768943	0.00874732	0.00618126	0.01113369	0.01024236	0.00498693	0.00916000	0.01101797	-0.00221420	0.01762608	0.00543109	0.00477365	0.01304055	0.00275893	0.00591292	0.02055018	0.00996946	0.01054229	0.01668213	0.01358569	0.01328453	0.01559372	0.01080600	0.01520591	0.00279693	0.00843935	0.01381164	0.01867120	0.02817705	0.04373557	0.04122463	0.04678338	0.04226736	0.04323392	0.03645809	0.02796027	0.01520235	0.01409836	0.00759851	-0.00142944	-0.01398053	-0.02808336	-0.03428764	-0.02501599	-0.01950744	-0.01058682	-0.01137940	-0.01583595	-0.01743178	-0.02017032	-0.02066247	-0.02456026	-0.02456436	-0.02690377	-0.02791471	-0.02540879	-0.03268100	-0.03107983	-0.03156632	-0.03133291	-0.03167540	-0.03238091	-0.03326339	-0.03359418	-0.03502249	-0.03226150	-0.03636581	-0.04018603	-0.03707150	-0.03732838	-0.03918072	-0.03929584	-0.04157228	-0.04469125	-0.04519570	-0.04649278	-0.04746791	-0.04740812	-0.04683371	-0.04351595	-0.03860347	-0.03342983	-0.02762466	-0.02157823	-0.01480577	-0.00782821	-0.00324298	0.00055046	0.00317205	0.00410729	0.00422061	0.00267844	0.00257724	0.00096761	-0.00230899	-0.00410391	-0.00895352	-0.01043458	-0.01164301	-0.01127491	-0.01232873	-0.01271073	-0.01023107	-0.00984501	-0.00943459	-0.00708348	-0.00598000	-0.00474626	-0.00299472	-0.00264554	-0.00274734	-0.00142789	-0.00110014	-0.00097022	-0.00085679	0.00052857	0.00010589	0.00064213	-0.00034430	-0.00096812	0.00046628	0.00138130	0.00057178	0.00005863	-0.00063640	-0.00043868	-0.00155074	0.00066381	0.00029110	-0.00010244	-0.00096824	-0.00065858	-0.00042507	0.00144531	0.00050392	-0.00005018	-0.00006274	0.00008694	-0.00008654	-0.00009005	-0.00009970	-0.00094695	-0.00091764	0.00082344	-0.00033127	-0.00048816	-0.00016368	0.00066106	-0.00037178	-0.00037491	0.00036644	0.00030461	0.00062458	-0.00001631	0.00020675	0.00062270	0.00019765	-0.00069634	-0.00006383	0.00048267	0.00020783	0.00061326	-0.00082832	0.00040418	0.00053349	-0.00014518	-0.00009294	0.00013157	-0.00025915	0.00036053	0.00003583	0.00019828	-0.00012425	0.00029986	0.00010380	-0.00040677	0.00021199	-0.00021908	-0.00023945	0.00036836	0.00084047	-0.00020903	-0.00041461	-0.00064682	-0.00023120	0.00120263	0.00080859	0.00055423	0.00019890	-0.00089883	0.00026034	-0.00030168	0.00049870	0.00067922	0.00010213	0.00026343	0.00055736	0.00058712	0.00013954	0.00059624	0.00018066	-0.00016309	-0.00003837	0.00018082	-0.00024675	-0.00004380	0.00006080	-0.00035077	-0.00058214	0.00016107	0.00008757	-0.00027986	-0.00118026	-0.00055545	0.00075360	0.00037222	-0.00015327	0.00036956	0.00026267	-0.00006522	0.00081328	-0.00021392	-0.00032545	0.00069558	-0.00037378	-0.00059214	0.00003689	-0.00122443	0.00028311	0.00027492	-0.00026708	0.00014760	-0.00045037	-0.00099763	-0.00039948	-0.00086136	-0.00017565	0.00040256	0.00090557	0.00067944	-0.00070376	0.00177261	-0.00097048	-0.00008020	-0.00063261	-0.00091392	-0.00048385	0.00131983	-0.00062889	-0.00187076	-0.00046289	0.00095227	0.00013246	-0.00034497	0.00122743	0.00176875	0.00059601	0.00186997	0.00031687	-0.00011173	-0.00003123	-0.00000816	-0.00039275	0.00153542	-0.00060717	0.00069922	0.00135611	-0.00073070	0.00333225	0.00093518	0.00063982	0.00168360	0.00159020	-0.00090347	0.00025702	0.00020854	-0.00047328	0.00067708	0.00033662	0.00072715	0.00041521	0.00032369	-0.00106645	0.00131017	-0.00152062	0.00045395	-0.00087602	0.00035817	0.00013002	-0.00082412	0.00327741	-0.00000357	-0.00365754	-0.00016299	-0.00028734	0.00093962	0.00266471	-0.00200519	-0.00196909	0.00191104	-0.00162875	-0.00191761	-0.00080752	-0.00173785	-0.00043395	-0.00023399	-0.00238667	-0.00227138	0.00109142	-0.00111659	0.00117561	-0.00044451	-0.00121158	-0.00050684	-0.00014486	-0.00019594	-0.00004011	0.00104861	0.00101548	0.00198250	-0.00085576	-0.00005017	0.00045594	-0.00014905	0.00078820	0.00121754	0.00093686	-0.00090900	-0.00027554	-0.00404187	0.00018908	0.00097936	0.00119055	-0.00073869	-0.00039239	-0.00042305	0.00086403	-0.00000685	-0.00116516	-0.00078419	-0.00113563	0.00037093	0.00072065	0.00065069	0.00152887	-0.00048282	-0.00076124	-0.00093366	-0.00206370	-0.00095962	-0.00012201	-0.00035148	-0.00083826	-0.00035573	-0.00022613	-0.00034506	0.00046916	0.00073073	0.00065522	-0.00026506	-0.00098035	0.00062342	-0.00030016	-0.00018951	0.00010154	-0.00020213	-0.00017339	-0.00016340	0.00024896	-0.00086101	-0.00079759	-0.00024626	0.00050512	0.00010173	0.00043382	0.00105795	0.00008441	0.00011787	-0.00047624	0.00041537	0.00002816	0.00003776	-0.00022925	-0.00065105	-0.00013958	-0.00000147	-0.00003448	0.00029911	-0.00011965	-0.00082862	-0.00000491	0.00005249	0.00043437	0.00104705	0.00026115	0.00064009	0.00010268	0.00007069	-0.00002309	0.00000265	-0.00084930	-0.00027911	-0.00029973	-0.00026684	-0.00068507	0.00011970	-0.00004312	-0.00005729	0.00036313	0.00041645	0.00046212	-0.00038742	0.00004401	0.00017006	0.00038671	-0.00006864	-0.00013316	-0.00044417	-0.00008120	0.00057138	-0.00031700	-0.00015843	0.00022454	0.00031665	0.00043586	-0.00010794	0.00000953	0.00016707	-0.00004690	0.00014068	0.00005997	-0.98705834
-0.4497	-21.47483647	-21.47483647	-21.47483647	-2.06417847	-0.74637857	1.32533296	0.18734306	-0.45930000	-1.26556861	-21.47483647	0.08954267	1.06107962	-1.23531854	0.08371347	-0.85070222	0.13895333	-0.27550938	0.46816787	-0.81803974	-21.47483647	1.83004367	-21.47483647	-21.47483647	-21.47483647	-0.08750364	-21.47483647	-1.13382816	0.02457338	-0.00990887	-21.47483647	-0.03938857	-1.97557306	0.10502477	1.07227993	0.09404104	-0.43099314	0.02401967	-0.02249453	0.07339482	-0.04300397	-0.02099923	0.05432666	0.00227703	0.03906448	0.02586681	0.05781853	0.05619045	0.04840503	0.03399897	0.03143205	0.01677248	0.03844575	0.03452869	0.03284241	0.03060508	0.03320772	0.02737863	0.03940204	0.02859217	0.03237142	0.03522902	0.03123459	0.02936799	0.02770039	0.02966061	0.02710450	0.02602385	0.02132454	0.02188367	0.02221375	0.01946881	0.01608688	0.01956128	0.01694971	0.01662183	0.01687659	0.01159087	0.01161700	0.01167120	0.01254098	0.00903260	0.01270604	0.00701209	0.01635357	0.00472732	-0.00015403	0.00788155	0.00574775	-0.00534117	0.00528593	-0.00525450	0.00397584	0.01578901	0.00450763	-0.00049008	0.01906189	0.00457695	0.01290644	0.01441486	0.01307472	0.01287234	0.01574484	0.00652279	0.00962626	0.00250054	0.01374242	0.01816421	0.03075585	0.03968212	0.04525201	0.04439824	0.04260188	0.03360024	0.02743765	0.01926836	0.00846162	0.00556352	0.01621527	0.02187442	0.00771346	0.00303393	-0.00319578	-0.00013850	-0.00242868	-0.00901492	-0.00688028	-0.01469274	-0.01925853	-0.01767106	-0.01890030	-0.02016136	-0.02211637	-0.02353341	-0.02510275	-0.02920979	-0.02757998	-0.03046267	-0.02971046	-0.03064608	-0.02970511	-0.03141182	-0.03333399	-0.03332551	-0.03282088	-0.03457356	-0.03369956	-0.03548649	-0.03728379	-0.03519677	-0.03516214	-0.03620601	-0.03626772	-0.03724327	-0.03963436	-0.03932458	-0.04038721	-0.04218576	-0.04190760	-0.04435971	-0.04528367	-0.04666152	-0.04632946	-0.04505747	-0.04545682	-0.04140733	-0.03821445	-0.03236457	-0.02892363	-0.02408900	-0.01694512	-0.01425937	-0.01201971	-0.00928362	-0.00805746	-0.00681942	-0.00560015	-0.00890708	-0.00970898	-0.01092383	-0.01365483	-0.01322108	-0.01163428	-0.01248383	-0.01219235	-0.01084757	-0.01060424	-0.00966744	-0.01051805	-0.00876591	-0.00823991	-0.00802803	-0.00709172	-0.00565407	-0.00551906	-0.00564732	-0.00207185	-0.00239515	-0.00107958	-0.00159343	-0.00132434	-0.00036800	-0.00015384	0.00040783	-0.00054379	-0.00031514	-0.00062322	-0.00095490	0.00117767	0.00013952	0.00000901	-0.00027767	0.00039738	-0.00083015	0.00081385	0.00041099	-0.00001432	-0.00048149	0.00042398	-0.00014471	0.00056151	0.00008616	-0.00030442	0.00024652	0.00033325	-0.00022661	-0.00019551	-0.00000069	0.00007478	-0.00067076	0.00091983	-0.00039840	-0.00002079	-0.00067955	0.00028914	0.00054330	0.00120526	0.00032500	-0.00047860	0.00015485	-0.00001600	-0.00022069	0.00064909	0.00030857	0.00011936	0.00005235	0.00079314	-0.00042078	-0.00024111	0.00034286	0.00027955	-0.00030648	0.00049097	-0.00048869	0.00026664	0.00013097	-0.00045244	0.00018227	-0.00003036	0.00056755	0.00034770	-0.00003887	-0.00045543	-0.00009187	-0.00031073	-0.00106659	0.00100854	0.00041732	-0.00056620	0.00003997	-0.00010513	-0.00016121	0.00032114	-0.00016089	0.00059528	-0.00016117	0.00015937	0.00024047	0.00039383	-0.00013879	0.00058278	0.00081352	0.00003494	0.00002407	-0.00046071	0.00019285	0.00030665	-0.00014471	-0.00002706	-0.00012638	0.00036587	-0.00005012	-0.00015146	-0.00012426	0.00026231	0.00012367	0.00047837	-0.00077549	-0.00001830	-0.00001524	0.00006062	0.00036231	-0.00059862	0.00010572	0.00000000	-0.00013989	-0.00051783	-0.00083317	0.00061201	0.00138303	0.00018284	-0.00013376	0.00019113	-0.00055243	-0.00041426	0.00010107	-0.00029212	0.00041670	-0.00036538	-0.00057743	0.00022442	0.00036742	0.00174165	-0.00024759	0.00083172	-0.00045421	-0.00032072	-0.00087072	0.00144289	-0.00063821	-0.00140725	-0.00006677	0.00095553	0.00033563	0.00045181	0.00083972	0.00135691	-0.00104656	0.00099765	-0.00116347	-0.00071125	-0.00039499	-0.00092661	-0.00052190	0.00147302	0.00018431	-0.00066309	0.00085244	-0.00134373	-0.00072770	0.00063325	-0.00058831	0.00150715	-0.00122474	-0.00157855	0.00012098	-0.00219291	-0.00259825	0.00260398	-0.00020569	-0.00110599	0.00061572	0.00108896	0.00055482	0.00101185	-0.00164301	-0.00162486	-0.00040311	0.00085665	-0.00283756	0.00246971	0.00124751	0.00089178	-0.00152013	-0.00086467	-0.00196640	-0.00022067	0.00100824	-0.00248888	-0.00079165	0.00080374	-0.00051207	-0.00165827	0.00071985	-0.00098967	0.00177761	-0.00040133	-0.00143223	0.00111617	-0.00019365	0.00041212	-0.00061837	0.00073724	-0.00089807	-0.00269811	-0.00131913	-0.00058522	-0.00045608	0.00313184	0.00000661	-0.00106865	-0.00055930	0.00131102	-0.00009854	-0.00088302	0.00153814	0.00024648	0.00181524	-0.00096639	0.00130325	-0.00256368	-0.00148636	-0.00037088	-0.00008238	-0.00197597	-0.00049220	-0.00046809	-0.00048798	0.00036085	0.00031404	0.00074010	-0.00109269	-0.00013990	0.00095071	-0.00049498	0.00058978	-0.00097253	-0.00119409	-0.00216749	-0.00120798	0.00048491	-0.00059548	0.00029834	-0.00161105	-0.00007568	-0.00047694	0.00010250	-0.00016280	-0.00040820	-0.00034936	-0.00061556	-0.00036604	0.00097709	-0.00113151	-0.00017047	-0.00052310	0.00017646	-0.00021720	-0.00030979	-0.00021767	-0.00116393	0.00035053	0.00044039	0.00022311	0.00048919	0.00061129	0.00009394	0.00049085	0.00016502	0.00002174	0.00065332	0.00117351	-0.00003205	-0.00029582	-0.00013477	0.00022266	-0.00079157	-0.00144554	-0.00022511	0.00010696	-0.00017376	-0.00061290	0.00054971	0.00049257	0.00106276	0.00026169	0.00098282	-0.00002768	-0.00024650	-0.00009075	0.00031028	-0.00042279	0.00030715	-0.00001772	0.00009632	0.00026834	0.00016801	0.00010350	0.00001997	-0.00027414	0.00024084	-0.00007139	-0.00010977	-0.00022129	0.00031659	-0.00011077	0.00043962	-0.00018619	-0.00020798	0.00020296	0.00051644	-0.00039201	0.00061631	0.00034106	0.00014469	-0.00015367	-0.00010870	0.00002995	0.00058272	-0.00016847	0.00011493	-0.00051540	1.13139741
-0.3997	-21.47483647	-0.62329990	0.13482894	0.46958604	0.47020298	0.13527523	-21.47483647	0.13076410	-0.12788390	-21.47483647	2.02770400	0.27177795	-0.24654536	0.53376263	-0.24546441	-0.24154025	-0.08873480	0.02914443	-0.45494979	0.19334749	-0.22039625	0.19645795	-21.47483647	-1.10768569	0.02382294	-0.15440166	0.11295518	0.81453228	0.44336473	-21.47483647	-0.04875039	-1.09677933	0.38185034	-0.19052231	0.39318954	0.50955049	-0.08850012	-0.06553503	0.02182766	0.07251443	0.08265164	-0.02550680	0.00985610	-0.02238305	0.01945798	0.04851522	0.04084784	0.02843334	0.05197745	0.03219717	0.02376033	0.04024928	0.03278495	0.03067326	0.03094287	0.02910315	0.02873094	0.03760124	0.03030853	0.03288350	0.03700373	0.03014931	0.02763037	0.02556983	0.02945712	0.02500219	0.02650148	0.02132978	0.02130847	0.01934125	0.02083001	0.01927106	0.01709576	0.01483166	0.01391400	0.01705007	0.01230700	0.01060147	0.01273268	0.01202293	0.00810165	0.00517179	0.00460453	0.00826260	0.00265738	0.00209215	0.00681094	-0.00384762	-0.00313279	0.00658048	0.00864698	0.00443125	0.01176138	0.00626965	0.00259725	0.01398173	0.00449713	0.01554514	0.00972969	0.01263261	0.01240331	0.01555506	0.00913647	0.00892412	0.00607475	0.01141531	0.01969162	0.02817896	0.03045514	0.03420851	0.03777607	0.04696192	0.04460167	0.03924807	0.02675875	0.01751644	0.01827556	0.02377485	0.02935297	0.01837091	0.02191491	0.01281453	0.01040468	0.00607720	-0.00163258	-0.00460158	-0.01135044	-0.01498881	-0.01791825	-0.01888025	-0.02299446	-0.02475064	-0.02320609	-0.02591992	-0.02865569	-0.02738331	-0.03232818	-0.03041864	-0.03088078	-0.03027663	-0.03237071	-0.03256618	-0.03284433	-0.03383607	-0.03483487	-0.03247314	-0.03531858	-0.03863443	-0.03467277	-0.03628737	-0.03662904	-0.03650168	-0.03667504	-0.04024587	-0.03783374	-0.03874506	-0.03860544	-0.04017322	-0.03962634	-0.04090394	-0.04086476	-0.04256850	-0.04448220	-0.04494443	-0.04599858	-0.04587872	-0.04624910	-0.04722987	-0.04587337	-0.04549582	-0.04269048	-0.04211927	-0.03898064	-0.03646554	-0.03622728	-0.03463589	-0.03427952	-0.03250691	-0.03017217	-0.03023895	-0.02606128	-0.02306586	-0.02068210	-0.01780432	-0.01385025	-0.00990934	-0.00813132	-0.00586549	-0.00644347	-0.00776715	-0.00588785	-0.00734716	-0.00651652	-0.00753689	-0.00798008	-0.00601201	-0.00704497	-0.00593698	-0.00674216	-0.00575233	-0.00551908	-0.00365924	-0.00280118	-0.00256594	-0.00270314	-0.00189995	-0.00297361	0.00007934	-0.00036417	-0.00063142	-0.00127899	-0.00015509	-0.00167212	0.00035056	0.00035295	-0.00065802	-0.00016117	0.00020768	0.00059425	0.00056182	-0.00022341	-0.00090943	0.00012994	0.00004512	-0.00106936	0.00039604	0.00017820	0.00042243	-0.00069294	0.00036978	-0.00058903	-0.00102213	-0.00040170	0.00039510	0.00103314	0.00020901	0.00021960	-0.00003596	-0.00042814	-0.00053265	0.00034737	0.00016799	-0.00083704	-0.00099813	-0.00024447	0.00083941	0.00005853	0.00043823	-0.00053559	-0.00066011	-0.00010543	0.00010674	-0.00076992	-0.00028341	-0.00029382	-0.00022455	-0.00090062	-0.00088759	-0.00102969	-0.00093377	-0.00023228	-0.00104121	-0.00012210	-0.00032618	-0.00064453	0.00020728	-0.00014789	-0.00059669	-0.00013088	-0.00081270	0.00024910	0.00005587	-0.00032184	0.00035594	-0.00033912	-0.00034229	-0.00000484	0.00129196	-0.00002252	-0.00023645	-0.00001868	-0.00031460	-0.00045124	-0.00014023	-0.00026140	-0.00023291	-0.00042267	-0.00012778	-0.00033585	0.00040162	0.00032390	-0.00041896	-0.00047312	0.00013666	-0.00009156	0.00014599	-0.00117106	0.00020795	0.00038374	-0.00017363	0.00118059	-0.00011773	-0.00019713	-0.00048876	-0.00085804	-0.00058410	0.00042197	0.00047332	0.00070889	0.00015829	0.00060211	-0.00034306	-0.00033128	-0.00100520	-0.00167638	-0.00161739	-0.00136652	-0.00054527	-0.00018564	-0.00037738	-0.00073855	0.00006914	-0.00027950	-0.00052000	-0.00057585	-0.00053795	-0.00061109	0.00110846	0.00090639	-0.00080456	-0.00117579	-0.00078980	0.00099701	-0.00001706	0.00033605	-0.00082691	-0.00168649	-0.00021629	-0.00089595	-0.00256588	-0.00033328	-0.00047231	0.00011002	0.00072854	-0.00214090	-0.00009940	-0.00063243	-0.00266407	0.00030858	-0.00226437	-0.00106499	0.00073278	-0.00026221	-0.00079891	-0.00280506	-0.00104170	-0.00282129	-0.00059707	-0.00110900	-0.00290194	-0.00071237	-0.00056115	0.00191960	0.00056155	-0.00444307	0.00087060	0.00022390	-0.00187276	-0.00147907	-0.00180925	-0.00003474	-0.00304342	-0.00341159	0.00014346	-0.00046698	0.00047236	0.00047394	-0.00216504	-0.00127667	0.00055643	-0.00070941	-0.00031920	-0.00117530	-0.00168969	-0.00202999	0.00119593	-0.00170568	0.00082265	-0.00063229	-0.00252657	-0.00143361	0.00007814	-0.00104522	-0.00141545	0.00060561	-0.00046481	-0.00321670	0.00109550	0.00077675	-0.00126909	0.00096708	-0.00145771	0.00080027	-0.00023465	-0.00015049	0.00226056	-0.00034095	-0.00000363	-0.00006014	-0.00298251	-0.00075800	0.00031670	-0.00001880	-0.00119097	0.00092850	-0.00039176	-0.00026318	-0.00094431	-0.00049920	-0.00103359	-0.00144089	-0.00088733	0.00109457	-0.00095818	0.00045311	-0.00028853	-0.00093983	-0.00112025	-0.00156337	0.00021156	-0.00001334	-0.00063113	0.00014780	-0.00073060	-0.00045283	0.00015831	0.00086121	-0.00008521	-0.00009408	-0.00021732	-0.00053278	-0.00029985	-0.00047926	-0.00008494	0.00035867	-0.00029958	-0.00037137	0.00041315	0.00026730	-0.00147175	-0.00014425	-0.00022318	0.00053021	0.00007025	-0.00004989	0.00031537	0.00003178	-0.00029145	0.00046927	0.00003290	0.00039699	-0.00006879	-0.00068275	0.00011578	-0.00010042	-0.00073504	-0.00106702	-0.00148339	0.00014937	-0.00062564	-0.00012329	0.00014993	0.00047201	0.00186949	0.00043633	0.00003383	0.00058284	-0.00000933	0.00010051	0.00006527	-0.00035946	0.00005602	-0.00007446	-0.00054763	-0.00017267	0.00011343	0.00008707	-0.00003704	0.00018705	0.00058530	-0.00000560	-0.00004839	-0.00031720	0.00035669	0.00007009	0.00021185	-0.00034367	0.00030236	0.00003489	0.00039635	-0.00008175	-0.00029775	-0.00017531	0.00005623	0.00010287	0.00013581	0.00024904	0.00009386	0.00016021	0.00013951	0.00012034	-1.69661923
-0.3497	0.17976730	-21.47483647	0.83804744	0.30458072	0.22875918	-0.76034927	0.13005838	-0.75157863	-0.96398509	-1.68726420	-21.47483647	-0.10375039	-21.47483647	-21.47483647	0.90393025	-0.34642600	-0.23975746	-0.87863147	1.38880157	-21.47483647	-0.61934990	-21.47483647	-1.03460944	-21.47483647	-0.23186835	-21.47483647	-21.47483647	-21.47483647	-1.07339168	-21.47483647	1.41340876	0.37154338	-0.04904919	-0.28568494	0.41103951	-0.09901308	-0.19360580	-0.08335650	0.01382021	0.05461005	-0.01488296	0.08584260	0.00702917	-0.01345971	0.04988909	0.04651419	0.02977362	0.02865819	0.03260417	0.02429365	0.02408860	0.03782581	0.03096570	0.02426371	0.03547195	0.02286479	0.02641529	0.04113030	0.02769713	0.03472064	0.03420741	0.03207320	0.02904909	0.03010022	0.03189204	0.02563232	0.02629948	0.02250712	0.02177391	0.02096032	0.01906021	0.01788945	0.01761059	0.01366318	0.01338202	0.01471660	0.00914720	0.00989552	0.01035786	0.01501580	0.00868952	0.01348550	0.00722850	0.01501059	0.00767107	0.00540412	0.00321079	0.00432019	-0.00134488	0.01019749	-0.00121106	-0.00381523	0.01215294	0.00264713	0.00112457	0.01249646	0.00156984	0.01182159	0.01093818	0.01560205	0.01101586	0.01393650	0.00803046	0.00698712	0.00719120	0.01673725	0.01774106	0.02054879	0.02501475	0.03051899	0.03458598	0.04702294	0.03688168	0.03620112	0.03039732	0.02198042	0.01120405	0.01552052	0.00934065	-0.00273074	-0.00382673	-0.00948889	-0.00978323	-0.00619294	-0.00896084	-0.01080167	-0.01268829	-0.01727443	-0.01804298	-0.01807551	-0.01952533	-0.02459856	-0.02482770	-0.02482058	-0.02989748	-0.02707106	-0.03175102	-0.03320094	-0.03088984	-0.03290182	-0.03252788	-0.03159362	-0.03306775	-0.03650534	-0.03380707	-0.03230430	-0.03636282	-0.03913707	-0.03634060	-0.03701634	-0.03827335	-0.03710593	-0.03785844	-0.03951408	-0.03847895	-0.04084670	-0.03880416	-0.04018508	-0.04050225	-0.03919405	-0.04002130	-0.04038934	-0.03976608	-0.04154267	-0.04171718	-0.04135292	-0.04198726	-0.04517026	-0.04355949	-0.04581137	-0.04658748	-0.04776622	-0.05068250	-0.05131836	-0.05189090	-0.05146879	-0.05262307	-0.05132936	-0.05081869	-0.04906408	-0.04513448	-0.03905221	-0.03744607	-0.03165593	-0.02588959	-0.01772468	-0.01359582	-0.00737520	-0.00250546	0.00043368	0.00196315	0.00254201	0.00229713	0.00051601	-0.00098737	-0.00068987	-0.00227362	-0.00356642	-0.00681788	-0.00697872	-0.00825229	-0.00847025	-0.00690237	-0.00697714	-0.00746541	-0.00509837	-0.00658829	-0.00338373	-0.00406108	-0.00383563	-0.00253732	-0.00110825	-0.00357284	-0.00070918	-0.00033591	-0.00017484	-0.00028346	0.00009471	0.00016531	-0.00092388	-0.00038156	0.00030748	-0.00032605	0.00056249	-0.00060108	-0.00080691	0.00031727	0.00028112	-0.00077492	0.00008644	-0.00035346	-0.00062785	-0.00014751	0.00004202	0.00007579	0.00032101	-0.00053938	0.00035213	-0.00066002	-0.00103252	-0.00001566	0.00062649	-0.00121214	-0.00016623	0.00004663	0.00000429	-0.00111071	0.00001423	0.00007664	0.00008086	-0.00063430	-0.00025194	-0.00022698	-0.00035927	-0.00044321	-0.00094882	-0.00047455	-0.00041866	-0.00091768	-0.00035063	-0.00028965	-0.00069686	-0.00036659	-0.00054338	-0.00058792	-0.00009239	0.00019404	-0.00038386	-0.00092168	-0.00044620	0.00038988	-0.00007248	-0.00035529	0.00008800	-0.00044476	-0.00034016	0.00020639	0.00055413	-0.00025917	0.00020194	0.00003601	-0.00003744	-0.00024455	0.00010018	-0.00024184	-0.00008512	-0.00016593	-0.00072965	-0.00031925	0.00062674	-0.00003975	-0.00106134	0.00017841	-0.00000427	-0.00048110	0.00021424	-0.00034288	-0.00042969	0.00025232	-0.00000371	0.00039510	-0.00027060	0.00013819	-0.00009293	-0.00049355	-0.00031009	0.00009843	0.00017948	0.00024672	-0.00060105	-0.00017628	-0.00063380	-0.00043130	-0.00004075	-0.00075632	-0.00002053	-0.00093244	-0.00071164	-0.00085357	0.00053809	-0.00066466	0.00032051	0.00025792	-0.00023287	-0.00092725	-0.00019979	-0.00066902	0.00021742	0.00030602	-0.00131656	-0.00162311	-0.00130951	0.00080894	-0.00009577	-0.00123944	0.00100552	-0.00043743	0.00105566	-0.00155852	-0.00142832	-0.00055395	-0.00095262	-0.00177014	0.00033619	-0.00206175	-0.00038047	-0.00093205	-0.00117424	0.00027438	-0.00043932	0.00066031	0.00278624	-0.00105759	-0.00191826	0.00023865	-0.00293370	-0.00110115	-0.00023571	-0.00209029	-0.00093589	-0.00103231	0.00176770	-0.00129047	0.00037425	-0.00094764	-0.00039786	-0.00182555	-0.00038147	-0.00123457	-0.00104828	-0.00016223	-0.00064666	-0.00261063	-0.00166233	-0.00192951	0.00073405	-0.00132477	-0.00262464	-0.00110993	0.00086508	-0.00050741	-0.00294877	-0.00163326	-0.00176201	0.00014594	-0.00041816	-0.00176176	-0.00149788	-0.00008912	-0.00080578	-0.00062655	0.00110009	-0.00147610	-0.00092150	0.00000450	-0.00099731	-0.00270227	0.00110793	-0.00004134	-0.00027780	-0.00172709	-0.00144793	0.00000927	-0.00095038	-0.00104525	-0.00162358	-0.00033815	-0.00111969	-0.00112450	-0.00125160	-0.00151377	-0.00040812	0.00029461	0.00082845	-0.00104506	-0.00083496	-0.00053670	-0.00017684	-0.00083822	-0.00004718	-0.00201314	-0.00205099	-0.00010296	-0.00069194	0.00069719	-0.00063823	-0.00053987	-0.00157077	-0.00010931	-0.00031103	-0.00030934	0.00012931	0.00019420	0.00029079	-0.00023418	-0.00086631	-0.00034456	-0.00011464	0.00001160	-0.00023495	-0.00164621	-0.00012226	0.00024873	0.00000314	-0.00061648	-0.00029144	-0.00079568	-0.00079022	-0.00030267	-0.00091639	-0.00069769	-0.00041712	-0.00030500	-0.00087444	0.00025710	0.00022932	-0.00013981	-0.00004222	0.00017805	0.00002413	0.00090380	0.00068916	-0.00048400	-0.00122190	-0.00063555	-0.00008308	-0.00066065	-0.00002345	-0.00100005	-0.00038886	-0.00038389	0.00048787	-0.00042520	0.00107785	-0.00001317	-0.00062542	0.00006928	-0.00024716	-0.00033759	-0.00058127	-0.00036364	-0.00057601	0.00037353	-0.00036451	-0.00053205	0.00034743	-0.00018961	-0.00040257	-0.00023870	0.00014013	0.00003157	-0.00036497	-0.00037952	-0.00003317	0.00016046	-0.00019834	-0.00067043	-0.00018374	0.00003933	0.00036336	0.00005129	-0.00021427	0.00007795	0.00009196	0.00002746	-0.00019116	0.00011893	0.00025500	-0.00007873	0.00005074	-0.00062072	-0.01870436
-0.2997	-0.31623152	-2.30846334	-0.67027535	0.05665657	-0.17072900	-0.78481835	-21.47483647	-0.28432602	-0.99779990	0.02913501	0.49708024	-1.01340652	-0.57496619	0.16791600	-21.47483647	-0.45565093	0.43422577	-21.47483647	0.67921950	-1.15309989	0.18015917	-0.50054139	-21.47483647	0.68743098	-0.11896369	-0.39410064	-21.47483647	-21.47483647	-21.47483647	-21.47483647	-21.47483647	-21.47483647	-0.32551871	-0.79729997	0.15447834	-0.20324701	-0.34587542	-0.16098161	-0.00420705	-0.04701290	0.04426474	0.00580317	0.04147667	0.00984782	0.02275329	0.04202198	0.03119937	0.03437471	0.02960877	0.02320500	0.02687646	0.03991660	0.02996451	0.03105659	0.03451668	0.02636482	0.02676734	0.03033671	0.02958253	0.03326396	0.02742242	0.02883078	0.02692601	0.02429401	0.03114452	0.02216441	0.02450968	0.02059027	0.01962845	0.01627472	0.02200735	0.01618932	0.01933608	0.01457849	0.01525630	0.01674983	0.01170371	0.00746724	0.01416464	0.01051658	0.00936632	0.01305870	0.01323813	0.01224013	0.00589245	0.00386569	0.00482959	0.00453548	0.00020309	0.00065120	0.00514560	0.00191430	0.01515778	-0.00177370	0.00714516	0.01189103	0.00262394	0.00851824	0.00998161	0.01100545	0.01398378	0.01735803	0.00907954	0.01406664	0.00954950	0.01318739	0.01096028	0.01303674	0.01300677	0.01666777	0.01327596	0.01776859	0.01124743	0.01279265	0.00647223	0.00075873	-0.01285587	-0.01797605	-0.02287639	-0.02857219	-0.02502838	-0.02999143	-0.02136683	-0.01638469	-0.01805755	-0.01897825	-0.01748428	-0.01819683	-0.01833107	-0.01855733	-0.02075086	-0.02547551	-0.02327877	-0.02470930	-0.02787819	-0.02774797	-0.03144693	-0.03207419	-0.03011848	-0.03195873	-0.03200013	-0.03274958	-0.03264070	-0.03470600	-0.03604178	-0.03346620	-0.03637587	-0.03816355	-0.03659796	-0.03723006	-0.03821312	-0.03660868	-0.03672165	-0.03957009	-0.03796044	-0.03979511	-0.04021187	-0.04078228	-0.03993995	-0.03885314	-0.03970784	-0.04019151	-0.03934309	-0.04035364	-0.03981853	-0.03957543	-0.03828410	-0.04040798	-0.03929807	-0.03957777	-0.03812625	-0.03999688	-0.04118620	-0.04198196	-0.04395022	-0.04437189	-0.04558747	-0.04356966	-0.04399230	-0.04333987	-0.04146540	-0.03818075	-0.03670266	-0.03327933	-0.02876004	-0.02419149	-0.01980326	-0.01506999	-0.00878024	-0.00488813	-0.00087488	0.00206105	0.00522214	0.00654388	0.00602206	0.00900677	0.00717208	0.00581251	0.00381369	0.00200681	0.00041240	-0.00142467	-0.00213133	-0.00404336	-0.00698786	-0.00524989	-0.00731402	-0.00622822	-0.00737866	-0.00634558	-0.00636510	-0.00622364	-0.00660741	-0.00435248	-0.00452645	-0.00383767	-0.00275425	-0.00205513	-0.00162500	-0.00154725	-0.00068301	-0.00111797	-0.00024479	-0.00007824	-0.00073583	0.00057983	-0.00018487	0.00006109	-0.00041945	-0.00009885	0.00038406	-0.00038022	0.00048523	0.00025256	0.00119424	0.00031408	0.00029938	-0.00052058	0.00036078	-0.00042906	0.00004618	0.00056526	-0.00045872	-0.00004570	0.00016520	0.00035550	-0.00024065	0.00044620	-0.00034684	0.00004351	-0.00128412	0.00029602	-0.00042169	-0.00012391	-0.00003160	-0.00079140	-0.00035900	-0.00030208	-0.00094374	0.00007912	-0.00012152	-0.00095806	0.00035902	-0.00032984	-0.00081786	0.00064101	0.00050789	0.00043040	-0.00037046	-0.00051840	0.00033565	0.00040713	-0.00017035	0.00062429	0.00012105	-0.00063717	-0.00039639	0.00041451	0.00010955	0.00020348	-0.00012589	0.00043486	-0.00055155	-0.00027253	-0.00011202	-0.00048766	-0.00007724	0.00036344	-0.00001553	0.00050869	-0.00019144	-0.00028170	-0.00017633	-0.00007425	0.00034163	-0.00004223	-0.00050435	0.00125079	0.00060207	0.00019895	-0.00035831	-0.00020813	-0.00013701	-0.00010989	-0.00060799	-0.00023207	0.00062103	0.00002198	0.00110241	-0.00051397	-0.00015653	-0.00043073	0.00023621	-0.00118631	-0.00131799	0.00037520	-0.00056755	-0.00187962	0.00002077	0.00024888	0.00021879	0.00046612	-0.00084527	0.00048588	-0.00007063	0.00039753	-0.00019658	0.00030241	-0.00124866	-0.00109501	-0.00043873	-0.00018022	0.00037749	0.00062122	0.00046165	0.00257541	-0.00100284	0.00186623	-0.00113231	-0.00262250	-0.00042799	-0.00128771	0.00019897	0.00151187	0.00048241	-0.00080631	-0.00075137	-0.00013748	0.00077912	-0.00034853	0.00059899	-0.00019996	-0.00043499	-0.00159846	-0.00005787	-0.00116814	-0.00088239	0.00060302	0.00007335	0.00113349	0.00010043	0.00041674	-0.00073345	0.00034352	0.00033205	-0.00078691	0.00089999	-0.00136040	-0.00095586	0.00061232	0.00046663	0.00113773	-0.00109559	0.00041661	-0.00004796	0.00046532	-0.00059078	-0.00331457	0.00051776	0.00173102	-0.00129448	0.00017725	-0.00038245	-0.00236427	0.00063069	0.00136510	-0.00048052	-0.00101166	-0.00059024	0.00052848	0.00052747	-0.00031282	-0.00059782	-0.00156671	-0.00058038	0.00102176	-0.00015589	0.00212705	0.00032994	0.00113137	0.00040828	-0.00047074	-0.00139699	0.00042251	0.00013263	-0.00111343	-0.00030135	-0.00110855	0.00005086	-0.00268718	-0.00002258	0.00328567	0.00121855	0.00005378	0.00017774	0.00032120	0.00094759	0.00035147	-0.00008158	-0.00069526	-0.00075470	0.00118176	0.00144184	0.00080765	0.00106816	0.00115889	0.00086519	-0.00041624	-0.00012323	0.00036877	0.00048744	0.00141932	0.00049925	-0.00045069	-0.00054401	0.00021085	-0.00005536	0.00083432	0.00028671	0.00020451	-0.00029851	0.00053217	-0.00001300	0.00003857	-0.00046716	0.00052400	-0.00036497	0.00019980	0.00004381	-0.00048652	-0.00009611	-0.00024788	0.00081434	0.00063710	0.00097138	0.00085650	0.00002490	0.00087332	-0.00001169	0.00080795	0.00061962	0.00026741	0.00017912	0.00004596	0.00002096	-0.00047226	-0.00013599	0.00099837	0.00021790	-0.00033644	-0.00029205	0.00044156	0.00071399	0.00090627	0.00078604	0.00037228	0.00066788	0.00024659	-0.00013097	0.00037027	0.00000374	0.00033507	-0.00011157	0.00027785	0.00007061	0.00021365	-0.00027766	0.00041773	0.00003436	0.00038381	-0.00000239	-0.00042557	0.00013851	-0.00029172	0.00006436	0.00047772	-0.00067095	0.00000670	0.00007455	0.00039541	0.00026007	0.00045905	0.00001643	0.00043522	0.00031778	0.00017620	0.00011765	0.00023268	0.00053280	0.00009850	-0.00008924	-21.47483647
-0.2497	-0.03602180	-21.47483647	0.66079503	0.51372641	-21.47483647	-21.47483647	0.88003934	-0.80804977	-21.47483647	0.44746903	1.60398531	-0.42988873	0.92420045	-1.54970288	-21.47483647	1.24364626	-0.41365261	-0.93221599	-0.67589080	0.36016026	-21.47483647	-21.47483647	1.97000825	-21.47483647	-0.19892524	0.68510163	1.17520106	1.44149673	-0.02740740	-21.47483647	0.94800979	0.17719720	-0.06584524	-0.12022769	0.20798772	-0.14790349	-0.17104899	0.03415096	-0.02606976	-0.03233680	0.01141622	-0.02092051	0.02799462	0.02531455	0.03835273	0.04445537	0.03921122	0.03287646	0.05151549	0.01673954	0.02798869	0.04179406	0.02958921	0.02561652	0.03617947	0.03002525	0.03158244	0.03477781	0.02752048	0.03503127	0.03690405	0.03190034	0.02716551	0.02720664	0.03283271	0.02657344	0.02276142	0.01805410	0.02154452	0.01912672	0.02046809	0.01974820	0.01446043	0.01506947	0.01309602	0.01360727	0.00894859	0.01342181	0.00873453	0.00702541	0.00503800	0.00598053	0.00918144	0.00163712	0.00255546	0.00241253	-0.00132071	0.00789732	0.00128978	0.01317022	0.00344562	0.00375078	0.01318469	0.00227929	0.00673795	0.01479292	0.00562430	0.00798499	0.01456454	0.00651022	0.01270404	0.01366162	0.01042777	0.00868406	0.00959871	0.02072364	0.02184955	0.03222083	0.03500658	0.03805459	0.02864886	0.02495390	0.01606426	0.00849637	-0.00108309	-0.00716877	-0.01935926	-0.01092238	-0.00853698	-0.00893244	-0.00501570	-0.00874033	-0.00733725	-0.00711592	-0.00669186	-0.00770926	-0.00936781	-0.01501046	-0.01739268	-0.01693711	-0.02153526	-0.02511837	-0.02513960	-0.02618670	-0.03021607	-0.02654914	-0.03058043	-0.03171737	-0.03093834	-0.03106690	-0.03119289	-0.03305230	-0.03294283	-0.03504930	-0.03433743	-0.03353462	-0.03627174	-0.03770865	-0.03590625	-0.03708799	-0.03766948	-0.03522777	-0.03667976	-0.04010627	-0.03802242	-0.03892617	-0.03851833	-0.03914091	-0.03893471	-0.03794806	-0.03850118	-0.03969116	-0.03896082	-0.03924983	-0.03952572	-0.03787558	-0.03761289	-0.03778268	-0.03661780	-0.03714940	-0.03541230	-0.03724654	-0.03668691	-0.03592606	-0.03627548	-0.03652824	-0.03786521	-0.03578550	-0.03667566	-0.03583100	-0.03487276	-0.03318122	-0.03269233	-0.03046968	-0.02989896	-0.02732334	-0.02505668	-0.02313228	-0.01943814	-0.01666981	-0.01334448	-0.01033820	-0.00796212	-0.00431842	-0.00134240	0.00363291	0.00436806	0.00535836	0.00692438	0.00670531	0.00891231	0.00900839	0.00795802	0.00755951	0.00469546	0.00343792	0.00066770	0.00114514	-0.00163647	-0.00341034	-0.00413757	-0.00590663	-0.00742361	-0.00548243	-0.00613782	-0.00664121	-0.00616226	-0.00632756	-0.00529284	-0.00663526	-0.00520218	-0.00499747	-0.00427114	-0.00337614	-0.00351637	-0.00163861	-0.00161823	-0.00122157	-0.00132570	-0.00065913	-0.00083771	-0.00107915	-0.00068873	0.00009922	0.00096608	0.00016496	0.00000717	-0.00009198	-0.00063591	-0.00039355	-0.00015438	0.00034107	-0.00065913	-0.00027980	0.00050880	0.00017046	-0.00069495	-0.00017991	0.00006934	0.00030582	-0.00031854	0.00035491	-0.00034480	-0.00003030	-0.00047093	-0.00092921	-0.00048214	-0.00032002	-0.00063156	-0.00071408	-0.00001885	-0.00095065	-0.00057391	-0.00077507	-0.00066652	0.00022962	0.00024187	0.00008532	-0.00052775	-0.00140341	0.00039568	-0.00043301	-0.00051359	0.00050634	-0.00029117	-0.00010614	-0.00014498	0.00026377	-0.00050313	0.00035226	0.00002405	-0.00055027	-0.00056119	-0.00108127	-0.00063558	0.00026800	-0.00040506	-0.00015035	-0.00024516	0.00057768	-0.00042859	-0.00008698	-0.00074168	-0.00055337	0.00001814	-0.00016554	-0.00032136	0.00009519	0.00018250	0.00016597	0.00081442	-0.00025154	-0.00038555	0.00013519	-0.00101446	0.00017867	-0.00084060	0.00078853	0.00031629	-0.00101602	0.00018059	0.00010574	-0.00063773	-0.00084875	-0.00043628	-0.00016461	-0.00165258	-0.00108424	-0.00050769	0.00071856	-0.00068228	0.00157476	-0.00049405	-0.00001069	-0.00133843	-0.00094938	-0.00086315	-0.00084039	-0.00136346	-0.00112229	-0.00164423	0.00117538	0.00091561	0.00023603	0.00048455	0.00136993	-0.00016487	-0.00130994	-0.00111400	-0.00107140	0.00069469	-0.00106651	-0.00145962	0.00042437	-0.00274227	-0.00052717	0.00150712	-0.00038863	0.00127414	-0.00042675	-0.00222668	0.00005717	-0.00060427	-0.00282885	-0.00090121	-0.00144365	-0.00273484	0.00051127	0.00200084	-0.00050782	0.00275473	-0.00021151	0.00048305	-0.00125449	-0.00049373	-0.00228569	0.00079888	0.00071418	-0.00249667	-0.00039214	0.00005181	-0.00310193	-0.00244922	0.00045954	-0.00027953	-0.00178949	-0.00315722	-0.00384913	-0.00162608	0.00065679	0.00130386	-0.00030166	-0.00156551	-0.00071765	0.00010705	0.00068660	-0.00247352	-0.00061951	-0.00072046	-0.00304765	-0.00048667	0.00223980	0.00042608	-0.00109686	-0.00240403	0.00111686	-0.00173705	-0.00038778	0.00043487	-0.00043393	-0.00049585	0.00058629	-0.00006577	-0.00157927	-0.00030172	0.00121148	0.00095234	0.00061748	0.00037315	-0.00267253	-0.00207623	0.00083959	0.00102407	-0.00214846	0.00048528	0.00150028	-0.00036628	0.00091562	-0.00007946	-0.00080045	-0.00096207	-0.00050299	0.00114115	0.00129249	-0.00190823	-0.00170870	-0.00176345	-0.00131314	-0.00088679	0.00060356	0.00029191	0.00024611	-0.00000398	-0.00057980	-0.00030535	0.00028121	-0.00004651	0.00043553	0.00083180	0.00038853	-0.00089779	-0.00116288	-0.00094248	-0.00018870	0.00004491	-0.00051331	-0.00020187	-0.00082235	-0.00038675	-0.00163153	0.00016251	-0.00032749	-0.00015506	0.00002152	0.00047019	0.00126585	-0.00064518	-0.00022996	-0.00106934	-0.00006392	0.00039898	0.00007474	-0.00056458	-0.00028121	-0.00058802	-0.00087456	-0.00084516	-0.00008839	0.00008256	-0.00024128	-0.00023121	0.00008627	-0.00035986	0.00134578	0.00019519	-0.00047768	-0.00022973	-0.00029866	-0.00022522	-0.00004789	-0.00027325	0.00020925	-0.00017351	-0.00053051	-0.00015302	0.00019658	-0.00002515	0.00022024	-0.00014377	0.00023768	-0.00029944	-0.00015296	-0.00041173	0.00009077	-0.00011474	0.00012777	-0.00027962	-0.00003590	0.00020051	0.00041011	-0.00017227	-0.00007533	0.00015022	0.00048492	-0.00003038	-0.00015845	-0.00001121	0.00003245	0.00021799	0.00005535	-0.00017381	-0.86589062
-0.1997	-1.02863513	0.34242576	0.28040028	0.55672865	-1.38591874	-21.47483647	0.10980374	-21.47483647	-0.38456807	0.87818557	-0.23866758	-21.47483647	-21.47483647	-0.00777631	-1.21545625	-21.47483647	0.00811096	-21.47483647	-0.24997548	-21.47483647	0.26853652	-21.47483647	0.34317261	-21.47483647	0.37098634	-0.45847127	0.48762465	0.73343599	0.27719702	-21.47483647	1.24022245	-0.29079687	0.23139122	-0.91507833	-0.32491060	0.34694795	-0.31980212	0.18460526	-0.04187196	0.00258057	0.01498734	0.06628979	0.01867208	-0.00207962	0.06260184	0.04548638	0.01970811	0.02973996	0.03438546	0.03439148	0.03067887	0.04083561	0.03438685	0.02998819	0.02900196	0.03143088	0.03269292	0.03417057	0.02890125	0.03304175	0.03210040	0.02974504	0.02980955	0.02673468	0.02886173	0.02533612	0.02557820	0.02148713	0.02033878	0.02139697	0.02174471	0.01661782	0.02061581	0.01496056	0.01479268	0.01376020	0.00990536	0.00790777	0.01016831	0.01012735	0.00844887	0.00988280	0.00588809	0.00529798	0.00095431	0.00126752	-0.00513003	0.00031915	-0.00265293	0.00774538	0.00610895	0.00124220	0.01208783	0.00442406	0.00345277	0.00728107	0.00579886	0.00961778	0.01092220	0.00865265	0.00759229	0.01393450	0.00655687	0.01112315	0.00550044	0.01357878	0.01148640	0.01353223	0.01532739	0.02759326	0.04305233	0.05722267	0.05088379	0.04514709	0.03216142	0.02893292	0.02568920	0.02887239	0.02840812	0.01419287	0.01043739	0.00488008	0.00425589	-0.00100203	-0.01288900	-0.01777873	-0.01569650	-0.01668762	-0.01749763	-0.01783913	-0.02160171	-0.02295574	-0.02370618	-0.02614876	-0.02778926	-0.02721328	-0.03126566	-0.03295242	-0.02961282	-0.03315561	-0.03260136	-0.03181184	-0.03382715	-0.03504020	-0.03462279	-0.03074582	-0.03547383	-0.03736604	-0.03636922	-0.03736510	-0.03778930	-0.03586369	-0.03765647	-0.03943114	-0.03672374	-0.03839813	-0.03774855	-0.04038896	-0.03949477	-0.03886539	-0.03886785	-0.03884718	-0.03893144	-0.04002685	-0.03997053	-0.03853768	-0.03735895	-0.03830170	-0.03661988	-0.03559140	-0.03496014	-0.03505481	-0.03489396	-0.03395416	-0.03371078	-0.03375831	-0.03523354	-0.03419440	-0.03376357	-0.03356040	-0.03314664	-0.03208710	-0.03442901	-0.03111239	-0.03299668	-0.03119388	-0.02895635	-0.02732519	-0.02697939	-0.02487992	-0.02254135	-0.02146568	-0.01909072	-0.01763588	-0.01468453	-0.01116919	-0.01000453	-0.00827156	-0.00493583	-0.00219518	0.00013381	0.00245144	0.00404670	0.00671938	0.00600706	0.00828703	0.00730855	0.00898626	0.00845387	0.00687705	0.00601700	0.00560987	0.00198881	0.00273179	0.00076166	0.00033192	-0.00219665	-0.00291044	-0.00364436	-0.00615406	-0.00449440	-0.00572223	-0.00545840	-0.00722570	-0.00685064	-0.00466021	-0.00518640	-0.00468988	-0.00646422	-0.00497778	-0.00369128	-0.00353852	-0.00217278	-0.00146570	-0.00106349	-0.00174532	-0.00133119	0.00005571	-0.00088070	-0.00027550	0.00007826	0.00005952	-0.00013177	-0.00029817	0.00007402	0.00055381	-0.00004389	0.00051204	-0.00076641	0.00002492	-0.00056468	0.00029345	-0.00108428	0.00059844	-0.00012482	0.00022743	0.00011293	-0.00059039	-0.00081506	0.00010572	-0.00022383	-0.00105754	-0.00053349	-0.00016971	-0.00021154	0.00035053	0.00052186	0.00006725	-0.00019434	-0.00124145	0.00000466	0.00027411	0.00022214	0.00051273	-0.00018460	0.00008053	0.00011381	0.00064770	-0.00019006	0.00045400	-0.00012174	-0.00025804	-0.00057432	-0.00080993	-0.00001029	0.00029798	-0.00073337	-0.00022465	-0.00038700	0.00001440	0.00009716	-0.00031380	-0.00020929	0.00001349	-0.00018407	-0.00020331	-0.00127624	-0.00037516	0.00023957	0.00043866	0.00015108	-0.00080454	0.00005026	-0.00062839	-0.00002441	-0.00048199	0.00069180	0.00000049	0.00036113	-0.00073133	0.00033594	0.00034626	0.00009936	-0.00022598	-0.00135269	-0.00051759	-0.00074901	-0.00118942	-0.00035370	0.00145580	-0.00106917	0.00052322	-0.00081951	0.00092471	0.00015432	-0.00068846	-0.00025876	0.00013675	0.00055711	-0.00140273	-0.00086525	-0.00037722	0.00007571	0.00083537	0.00018018	0.00011827	0.00001028	0.00110104	-0.00132649	-0.00000040	0.00015851	-0.00141671	-0.00105719	0.00092762	-0.00072124	0.00045619	0.00083930	-0.00277980	0.00057619	-0.00101916	0.00002550	0.00130944	-0.00226493	-0.00034774	-0.00078715	-0.00198017	-0.00199086	-0.00084841	0.00026145	-0.00122941	-0.00069161	-0.00038901	-0.00110783	-0.00119750	-0.00387267	0.00010430	0.00169777	-0.00196767	0.00157709	-0.00235925	-0.00067652	-0.00026859	0.00038835	-0.00179180	-0.00085012	-0.00097729	0.00059557	-0.00132361	-0.00193237	0.00066070	-0.00149322	0.00017283	0.00003945	-0.00220984	-0.00099041	-0.00206111	-0.00066102	0.00025317	-0.00015221	-0.00046490	-0.00244572	-0.00063043	0.00020995	-0.00054360	0.00034353	0.00012376	-0.00165463	0.00005284	0.00212878	-0.00019329	0.00011876	-0.00098933	-0.00076241	0.00075888	-0.00007146	-0.00084305	-0.00059709	-0.00207686	-0.00162016	-0.00090471	-0.00273975	0.00139794	-0.00091119	-0.00057694	-0.00117326	-0.00084696	-0.00001832	0.00076681	0.00050206	0.00096772	-0.00190860	-0.00010162	0.00206210	-0.00003329	0.00002098	-0.00068170	-0.00018024	-0.00091057	0.00037524	0.00007639	-0.00108809	-0.00071586	0.00134921	0.00002495	-0.00061221	0.00062569	0.00063143	0.00056441	-0.00030096	0.00028330	-0.00030966	-0.00042219	-0.00098805	-0.00064599	-0.00037582	-0.00034693	-0.00074577	-0.00116254	0.00001978	-0.00100000	-0.00084755	-0.00063968	0.00062205	0.00030597	0.00043944	-0.00027070	-0.00062160	-0.00049018	-0.00020521	0.00051546	0.00056934	-0.00099811	-0.00011364	-0.00060071	-0.00068877	-0.00039423	-0.00150813	-0.00087236	-0.00024408	-0.00020080	-0.00113675	0.00003997	0.00049754	0.00079103	0.00087561	-0.00008740	0.00026450	0.00025593	-0.00018302	0.00034310	-0.00093401	0.00036424	-0.00005928	0.00021686	0.00022065	0.00021575	0.00025538	0.00012098	0.00023550	0.00006191	-0.00004375	-0.00015288	0.00002625	-0.00006602	0.00059549	0.00032957	-0.00063199	0.00056007	0.00026470	0.00057911	0.00035368	0.00007690	0.00040484	0.00030859	0.00006981	0.00001319	0.00017336	-0.00004192	0.00002972	0.00018693	0.00002687	0.94058294
-0.1497	-2.66503525	1.19870758	0.22688420	-21.47483647	-0.11458032	-21.47483647	-0.43797150	-21.47483647	-1.40656984	-0.30765995	-21.47483647	0.16361403	-0.56092283	-21.47483647	-21.47483647	-21.47483647	0.57324735	-21.47483647	-1.20927894	-21.47483647	-0.19153257	1.25501311	0.56758940	-21.47483647	-21.47483647	-21.47483647	1.15579128	-0.12771280	-0.19353315	-21.47483647	-0.05439311	-21.47483647	-21.47483647	0.13156048	-0.46204296	0.25612058	0.03250780	-0.07174159	0.05519351	0.00697176	0.00108823	0.02685772	0.01983340	0.02835856	0.00370158	0.04492074	0.05315377	0.03088411	0.03377019	0.02526120	0.03634359	0.03786314	0.03611361	0.02891032	0.03146329	0.02542846	0.02829903	0.03945608	0.03150790	0.02908487	0.03100773	0.02961261	0.02810590	0.02501815	0.02574574	0.02441107	0.02490459	0.01967706	0.02461825	0.01794853	0.01907103	0.01581526	0.01806950	0.01346370	0.01279996	0.01384270	0.00925385	0.01021006	0.01153338	0.01218237	0.00662197	0.01233137	0.00150174	0.00960131	0.01371752	0.00484931	-0.00157466	0.00830471	-0.00201726	-0.00147573	0.00367547	0.00157089	0.01326353	0.00513749	0.00723559	0.01159653	0.00848736	0.00484553	0.01102978	0.01129649	0.01138352	0.00976760	0.00651882	0.00813384	0.00282485	0.00752127	0.00597134	0.00546503	0.01063709	0.02552368	0.03416072	0.03896237	0.03769667	0.03576920	0.02024990	0.01330662	0.00080580	0.00451956	0.00532166	-0.00072929	-0.00186090	-0.00766521	-0.00395351	-0.01048041	-0.01358588	-0.01666018	-0.02076766	-0.02031273	-0.01942553	-0.02018556	-0.02113198	-0.02310880	-0.02437700	-0.02841227	-0.03057356	-0.02805457	-0.03130611	-0.03119828	-0.03100644	-0.03174345	-0.03467347	-0.03340989	-0.03270711	-0.03403490	-0.03456823	-0.03414165	-0.03669649	-0.03817867	-0.03536968	-0.03647640	-0.03774589	-0.03774727	-0.03714274	-0.03807645	-0.03734062	-0.03965738	-0.03797072	-0.03860090	-0.03930091	-0.03933012	-0.03876407	-0.03927524	-0.04021443	-0.04037281	-0.03932666	-0.03877861	-0.03714755	-0.03752940	-0.03725214	-0.03688224	-0.03445290	-0.03555750	-0.03486679	-0.03429811	-0.03404360	-0.03279875	-0.03310350	-0.03210990	-0.03250668	-0.03178531	-0.03193956	-0.03030720	-0.02985102	-0.03104237	-0.03102417	-0.03045297	-0.02983855	-0.02980180	-0.02836555	-0.02734898	-0.02860979	-0.02612220	-0.02489592	-0.02297485	-0.02247032	-0.01981337	-0.01728028	-0.01653267	-0.01453121	-0.01440397	-0.01143402	-0.00838653	-0.00708996	-0.00539097	-0.00443323	-0.00045649	-0.00027247	0.00346896	0.00497540	0.00613841	0.00714894	0.00725000	0.00640059	0.00912655	0.00758941	0.00757845	0.00722810	0.00593230	0.00517593	0.00300080	0.00278726	0.00057180	-0.00092728	-0.00062127	-0.00246709	-0.00306704	-0.00433862	-0.00445942	-0.00500572	-0.00474756	-0.00616862	-0.00627775	-0.00537732	-0.00510201	-0.00472233	-0.00433528	-0.00448294	-0.00363092	-0.00325915	-0.00311042	-0.00250953	-0.00170238	-0.00192591	-0.00196232	-0.00047312	-0.00054358	-0.00035006	-0.00029104	0.00014711	0.00036494	-0.00048579	0.00009224	-0.00024095	-0.00031273	-0.00064933	-0.00072221	-0.00012493	-0.00062266	-0.00112764	0.00017678	-0.00006625	-0.00117933	-0.00094023	-0.00066011	-0.00085396	0.00032127	-0.00031381	-0.00032486	-0.00015285	-0.00091973	0.00001666	0.00046019	-0.00049025	0.00010882	-0.00017639	0.00018420	-0.00009953	0.00019513	-0.00021580	-0.00004372	0.00040474	-0.00023803	-0.00007790	-0.00047585	-0.00084058	-0.00026735	-0.00021242	-0.00079376	-0.00069332	0.00019082	0.00014342	-0.00004495	-0.00108710	-0.00022033	-0.00039000	-0.00014455	-0.00097952	-0.00019828	0.00044426	-0.00041890	0.00014693	0.00016160	0.00018155	0.00047566	-0.00049877	-0.00099602	-0.00099039	0.00013571	-0.00033433	-0.00059167	-0.00052200	0.00063775	-0.00075240	-0.00094760	-0.00168867	-0.00144985	-0.00073925	-0.00077846	-0.00012906	0.00038930	-0.00076744	-0.00047953	-0.00059034	-0.00028664	-0.00189770	0.00067741	-0.00142106	-0.00017944	-0.00213639	-0.00128857	-0.00215037	-0.00128000	-0.00093952	-0.00020659	-0.00019436	0.00098823	-0.00099835	0.00061101	-0.00148048	-0.00324171	-0.00068779	-0.00187895	0.00031558	0.00008707	-0.00083193	-0.00193587	-0.00026779	-0.00191460	-0.00016969	-0.00115171	-0.00137701	-0.00022157	-0.00108600	-0.00115701	-0.00053712	-0.00262551	-0.00237781	0.00085780	0.00015190	-0.00187631	-0.00087644	0.00194027	-0.00216932	-0.00042445	-0.00354080	-0.00242393	0.00013795	-0.00022141	-0.00077048	-0.00007365	0.00271308	0.00076335	-0.00402370	-0.00049121	-0.00344591	0.00112759	-0.00104999	-0.00314282	-0.00177514	-0.00045437	-0.00113511	-0.00234267	-0.00228773	0.00013822	0.00104205	0.00096086	-0.00071853	-0.00179055	-0.00177076	-0.00240040	-0.00234544	0.00080058	-0.00130073	-0.00248233	0.00083500	-0.00001320	-0.00250363	0.00172148	0.00001303	-0.00048526	0.00005662	0.00005031	-0.00175371	0.00171447	0.00092580	0.00017261	0.00022246	-0.00256415	0.00177289	-0.00165068	-0.00197173	0.00091807	-0.00082798	-0.00095839	-0.00158660	-0.00098690	0.00025473	-0.00064556	-0.00067420	0.00034070	-0.00091683	-0.00127590	0.00170518	0.00031769	-0.00066585	-0.00024842	-0.00021438	-0.00141761	-0.00028115	0.00013673	-0.00085134	0.00122231	-0.00106813	0.00017754	-0.00094414	0.00002334	0.00078465	-0.00051193	0.00036226	0.00074898	-0.00051937	0.00071330	-0.00045716	-0.00070692	-0.00070125	0.00037935	-0.00018863	0.00022629	0.00000527	-0.00165458	-0.00009681	-0.00023297	0.00057426	0.00006693	0.00068007	0.00110229	-0.00058475	0.00016732	0.00040391	0.00029174	-0.00004932	-0.00079990	-0.00051676	0.00008546	-0.00013466	-0.00067276	-0.00007465	-0.00048836	-0.00008595	-0.00032189	-0.00059648	0.00001547	0.00042409	0.00109896	0.00073455	0.00023962	0.00056582	-0.00034594	0.00003496	0.00111833	-0.00107829	0.00026846	0.00028696	0.00015634	-0.00026458	0.00076914	0.00006093	-0.00011978	0.00047185	0.00039856	0.00060624	-0.00006412	-0.00003042	0.00008429	-0.00003081	0.00014174	-0.00039958	0.00027802	0.00006795	0.00054718	0.00013902	0.00009156	0.00009553	0.00004580	0.00009492	0.00012389	-0.00012154	0.00023019	0.00003637	0.00017460	-0.00003647	-0.84616175
-0.0997	-21.47483647	-21.47483647	1.18510091	0.83931339	-21.47483647	0.12216263	1.07722652	1.60806227	0.29185683	-0.79830200	-0.68898649	-0.16652687	1.11440897	-0.03617435	0.10677618	-21.47483647	0.31006588	-21.47483647	-0.26429036	-0.29476893	-0.00563187	-21.47483647	-21.47483647	-21.47483647	-0.04161380	0.65212029	-21.47483647	-0.12736371	-21.47483647	1.25910723	0.96720630	0.22227833	0.30797457	-0.03535703	0.13152227	-0.32540463	-0.32014914	-0.28163446	0.06822704	-0.00181392	0.09276610	0.02517796	0.03795987	0.02167557	0.02096879	0.04427711	0.04454489	0.03698662	0.04605087	0.03059856	0.03116193	0.04489278	0.03578108	0.02234043	0.03602064	0.03212432	0.02732643	0.03761269	0.03541481	0.03171205	0.02609647	0.03133034	0.02778729	0.02660424	0.02944223	0.02779712	0.02283320	0.02299413	0.02124835	0.02273979	0.01985225	0.01847464	0.01769485	0.01498303	0.01268441	0.01498508	0.01043458	0.00715455	0.01129725	0.01109742	0.00993536	0.00760062	0.00484093	0.01128955	0.00133701	-0.00057283	0.00653111	0.01168253	0.00093498	0.00474298	0.00356563	-0.00211937	0.00726039	0.00512955	0.00446429	0.01339913	0.00411968	0.00757788	0.01600928	0.01081093	0.01040933	0.01905531	0.00882932	0.00808764	0.00909307	0.01461303	0.01792137	0.02296730	0.02409505	0.02972111	0.02138771	0.02817223	0.02437191	0.03188350	0.02007537	0.00878506	-0.00195594	0.00017029	0.00800243	0.00141773	-0.00081079	-0.01150537	-0.01738953	-0.01648470	-0.02030700	-0.02132845	-0.02062637	-0.01848172	-0.02129081	-0.01958254	-0.02017018	-0.02262730	-0.02527287	-0.02489390	-0.02969501	-0.02763922	-0.03212776	-0.03090800	-0.03028749	-0.03154532	-0.03165241	-0.03283391	-0.03239831	-0.03453537	-0.03581808	-0.03334865	-0.03692354	-0.03852361	-0.03661684	-0.03656902	-0.03762068	-0.03697055	-0.03799120	-0.03854770	-0.03620130	-0.03914564	-0.03886886	-0.03873681	-0.03968021	-0.03892395	-0.03973017	-0.03880865	-0.03894591	-0.03965678	-0.03942117	-0.03755552	-0.03722764	-0.03876088	-0.03612108	-0.03647351	-0.03506532	-0.03587905	-0.03357136	-0.03459852	-0.03305215	-0.03261856	-0.03364379	-0.03251797	-0.03205833	-0.03068864	-0.02900908	-0.02941958	-0.02900443	-0.02880836	-0.02890338	-0.02872459	-0.02712456	-0.02774618	-0.02603711	-0.02647503	-0.02730178	-0.02681173	-0.02601792	-0.02529646	-0.02523168	-0.02201486	-0.02313237	-0.02026347	-0.02025155	-0.01940336	-0.01744335	-0.01636291	-0.01462740	-0.01174082	-0.01188332	-0.00979880	-0.00971292	-0.00631045	-0.00560036	-0.00446884	-0.00173043	0.00067217	-0.00011922	0.00460288	0.00556418	0.00564718	0.00661519	0.00728091	0.00920858	0.00774447	0.00863886	0.00775191	0.00773394	0.00783187	0.00579969	0.00608899	0.00462699	0.00405394	0.00221683	0.00168139	-0.00012502	-0.00017292	-0.00263661	-0.00229117	-0.00263337	-0.00388990	-0.00490569	-0.00428738	-0.00578750	-0.00594021	-0.00556496	-0.00369173	-0.00577171	-0.00461173	-0.00453519	-0.00378761	-0.00454369	-0.00300069	-0.00283953	-0.00221693	-0.00238508	-0.00128343	-0.00154006	-0.00068433	-0.00097820	-0.00130906	-0.00115667	-0.00025904	-0.00051774	-0.00028803	-0.00000903	-0.00065015	-0.00012386	0.00021531	-0.00075265	0.00112616	0.00040842	-0.00044333	0.00076392	-0.00052645	0.00007759	0.00016155	-0.00043894	0.00062269	-0.00026422	0.00022450	-0.00006689	0.00059289	0.00008738	0.00008986	0.00068355	0.00019698	-0.00049780	0.00008838	0.00006837	0.00039960	-0.00029620	0.00012968	-0.00067132	-0.00018493	-0.00057637	-0.00065528	-0.00026223	-0.00011516	0.00012969	-0.00001489	-0.00102897	0.00066157	0.00093693	-0.00063235	-0.00047512	0.00005927	0.00069105	0.00075753	-0.00002532	-0.00035272	-0.00008599	0.00065584	0.00102631	-0.00057775	-0.00047954	-0.00009735	-0.00060141	-0.00113158	-0.00117984	-0.00108945	-0.00104909	-0.00001189	-0.00052233	0.00136286	-0.00007103	0.00029869	-0.00075626	-0.00075356	-0.00110939	0.00067293	0.00047828	-0.00032761	-0.00075273	-0.00021263	-0.00174604	0.00046766	0.00196092	0.00032291	-0.00040005	0.00104168	-0.00000231	0.00164681	-0.00177781	0.00018359	0.00052670	0.00064113	0.00048555	-0.00002903	-0.00115327	-0.00138597	-0.00166753	-0.00138979	0.00189359	-0.00021061	-0.00088635	0.00194033	0.00011801	-0.00016335	-0.00056768	-0.00123016	-0.00150952	0.00043460	0.00078350	0.00040645	-0.00104137	-0.00004541	-0.00080910	-0.00268764	-0.00098230	-0.00132851	-0.00167733	-0.00036613	-0.00057552	-0.00288660	0.00068294	-0.00080103	-0.00053829	-0.00153967	-0.00153449	-0.00129785	0.00094764	-0.00232405	-0.00175923	-0.00060222	-0.00155375	0.00196604	0.00046490	-0.00266080	-0.00085255	0.00014515	-0.00011490	-0.00004068	0.00030119	-0.00125652	-0.00114869	0.00003181	0.00064828	-0.00134504	0.00031605	-0.00055106	-0.00141514	0.00284276	0.00058743	-0.00006252	-0.00194154	-0.00098662	-0.00086679	-0.00035080	-0.00020105	-0.00057864	0.00004962	-0.00133054	0.00014302	-0.00239378	0.00034109	0.00127060	-0.00117945	0.00059516	-0.00137990	-0.00028254	-0.00001432	-0.00154110	-0.00065904	-0.00087308	-0.00165843	0.00003282	0.00158338	0.00004362	-0.00028383	-0.00057545	-0.00027729	-0.00154751	-0.00045337	-0.00021782	-0.00014539	-0.00146316	-0.00045674	-0.00112731	-0.00044090	0.00067952	0.00021674	-0.00040441	0.00023473	0.00014844	-0.00077690	-0.00016960	-0.00011862	-0.00090683	0.00040286	0.00089387	-0.00015426	-0.00092076	0.00021182	-0.00118151	-0.00022219	-0.00068705	0.00012629	-0.00032393	0.00032771	0.00096557	-0.00019376	0.00042613	-0.00007510	-0.00035870	0.00025619	-0.00039237	-0.00045735	-0.00070553	-0.00034653	-0.00109435	-0.00145811	-0.00056832	-0.00071391	-0.00057690	0.00001717	0.00078484	0.00059817	0.00105657	-0.00014109	-0.00067360	0.00019318	-0.00020813	0.00028184	-0.00055417	-0.00033342	0.00021409	-0.00020518	0.00006011	-0.00044078	0.00057230	0.00019064	-0.00002313	-0.00014048	0.00072873	-0.00030882	-0.00006287	-0.00020745	0.00001635	-0.00021639	-0.00022990	-0.00032826	0.00001437	0.00012855	0.00036430	0.00017556	-0.00002764	-0.00028183	0.00024254	0.00007954	0.00013517	-0.00006737	0.00032646	0.00000665	0.00026373	-0.00031997	0.11157474
-0.0497	-0.51926553	-0.32076392	-0.34770524	-0.76796788	-0.41393858	0.50570518	-21.47483647	-21.47483647	1.34418903	0.07169211	-21.47483647	-21.47483647	-21.47483647	0.38599497	1.78760842	-0.46042812	-1.64849007	-1.24979401	0.21100566	-21.47483647	-21.47483647	1.16733074	-21.47483647	-21.47483647	-0.09739118	-21.47483647	-0.63544393	-21.47483647	-21.47483647	-21.47483647	-0.87338519	0.62038094	0.95429226	-1.40709293	-0.63523438	0.33591782	-0.31603070	-0.10940320	-0.12980683	0.04246648	0.00069028	0.00892852	0.00789318	0.01370212	0.05505764	0.05435233	0.05105308	0.04209538	0.02625692	0.03474027	0.02113303	0.04499990	0.02784229	0.03253817	0.03037220	0.02734971	0.03133294	0.03535222	0.02882274	0.03041703	0.02813247	0.03323997	0.02574816	0.02539056	0.02954256	0.02561448	0.02279669	0.02238733	0.02064237	0.01793743	0.01775741	0.01617897	0.01707424	0.01322213	0.01384502	0.01489717	0.00812991	0.00971290	0.01198723	0.01155719	0.00562483	0.00908527	0.00217958	0.00442406	0.00881043	-0.00238573	0.00259557	0.00422119	-0.00380616	0.00633623	0.00214154	0.00851605	0.01201489	0.00071843	0.00800650	0.00954426	0.00049379	0.00947129	0.01346376	0.01087325	0.00754851	0.01945297	0.00668368	0.01117539	0.01000715	0.02029083	0.02571465	0.03291759	0.03898516	0.04733465	0.04239409	0.04517264	0.03821471	0.04058930	0.02953402	0.01650651	0.00829643	0.00061614	-0.00365367	-0.01267012	-0.01685650	-0.02399590	-0.02499094	-0.01927156	-0.01847319	-0.01728240	-0.01713324	-0.01920997	-0.01872775	-0.01943588	-0.01932619	-0.02305362	-0.02308417	-0.02581806	-0.02835371	-0.02705563	-0.03117892	-0.03159539	-0.03054904	-0.03143697	-0.03100615	-0.03155511	-0.03209823	-0.03488387	-0.03433007	-0.03235711	-0.03519519	-0.03742549	-0.03501174	-0.03618031	-0.03614331	-0.03613013	-0.03671286	-0.03858287	-0.03751191	-0.03940232	-0.03720897	-0.03950132	-0.03835635	-0.03741228	-0.03819117	-0.03915863	-0.03868817	-0.03984379	-0.03791497	-0.03854040	-0.03691744	-0.03767758	-0.03601376	-0.03544463	-0.03422125	-0.03494872	-0.03363710	-0.03213847	-0.03298355	-0.03258168	-0.03392624	-0.03248501	-0.03230298	-0.03192454	-0.03009277	-0.02771626	-0.02929375	-0.02903231	-0.02927258	-0.02820902	-0.02580620	-0.02684611	-0.02494883	-0.02543264	-0.02524311	-0.02454436	-0.02323918	-0.02324974	-0.02406848	-0.02162693	-0.02331598	-0.02255984	-0.02195530	-0.02242388	-0.01939641	-0.01899793	-0.01918730	-0.01733948	-0.01690192	-0.01353393	-0.01582132	-0.01212028	-0.01139637	-0.01075629	-0.00865433	-0.00774300	-0.00832515	-0.00525561	-0.00378288	-0.00271357	-0.00148135	0.00045936	0.00144711	0.00358082	0.00332328	0.00443262	0.00653170	0.00703385	0.00753108	0.00800266	0.00763773	0.00824632	0.00858631	0.00971242	0.00741927	0.00702065	0.00555854	0.00502742	0.00499965	0.00386302	0.00270384	0.00171807	0.00126678	-0.00036876	-0.00125842	-0.00145902	-0.00267130	-0.00358775	-0.00296660	-0.00377423	-0.00526472	-0.00443229	-0.00477797	-0.00446346	-0.00537451	-0.00529076	-0.00525942	-0.00423957	-0.00418419	-0.00385677	-0.00425055	-0.00336247	-0.00370789	-0.00211550	-0.00201270	-0.00186156	-0.00142255	-0.00156837	-0.00108713	0.00028218	-0.00053816	0.00003619	-0.00031198	-0.00099043	0.00052258	-0.00009415	-0.00043465	0.00029596	-0.00002227	-0.00036290	-0.00008761	0.00028444	-0.00031657	0.00030446	0.00039140	-0.00040841	0.00042796	-0.00046633	-0.00044091	0.00022676	-0.00008805	-0.00026700	0.00006097	0.00059585	0.00029361	-0.00035829	-0.00023559	0.00004842	-0.00009855	-0.00039304	-0.00084008	0.00053349	0.00001506	0.00002679	0.00118514	-0.00130884	-0.00081023	0.00047165	0.00022636	-0.00089149	-0.00069159	0.00050422	0.00010954	-0.00070632	-0.00054089	0.00001823	-0.00039541	-0.00104009	-0.00126338	-0.00030790	-0.00032597	-0.00015848	-0.00096671	0.00187552	-0.00003632	-0.00011125	-0.00016483	0.00036011	-0.00114030	0.00013897	-0.00028623	0.00063585	0.00081455	-0.00141234	-0.00012174	0.00054248	-0.00008465	0.00183314	-0.00075019	0.00134409	-0.00012922	0.00216738	-0.00004638	-0.00191891	-0.00028379	-0.00023031	-0.00189030	0.00159579	0.00029871	0.00010301	0.00092340	-0.00223289	0.00031184	-0.00180452	-0.00053001	0.00034813	0.00026567	-0.00191181	-0.00001153	-0.00255078	0.00092388	0.00168426	-0.00063341	-0.00079016	-0.00019522	-0.00018311	-0.00016639	-0.00202816	-0.00207919	-0.00014546	-0.00148005	0.00051092	-0.00227619	-0.00061502	0.00240522	-0.00292577	-0.00208703	-0.00253162	-0.00056268	-0.00019660	-0.00008552	-0.00242908	-0.00052108	0.00088496	-0.00058020	0.00011766	-0.00277343	-0.00250317	-0.00210860	-0.00095706	-0.00220069	-0.00189574	-0.00039435	0.00112485	0.00072602	0.00163581	0.00094236	-0.00101996	-0.00134331	-0.00075576	-0.00333934	0.00148353	-0.00135313	-0.00005853	0.00025490	-0.00092648	0.00004306	-0.00123484	0.00052357	0.00037000	0.00046892	-0.00273576	-0.00057575	-0.00274850	0.00047062	0.00011963	-0.00093156	-0.00062121	-0.00089655	-0.00005140	0.00113748	-0.00008731	0.00087920	-0.00066964	-0.00095248	-0.00090903	0.00111845	-0.00000261	0.00039315	0.00114913	0.00012913	-0.00020174	-0.00111563	-0.00027747	0.00031860	-0.00085021	-0.00153584	-0.00022438	-0.00035022	-0.00034291	-0.00058302	0.00079772	0.00007805	-0.00033943	-0.00050479	-0.00009580	-0.00031734	-0.00067984	-0.00031116	0.00019298	-0.00063265	0.00019275	-0.00071175	-0.00133061	-0.00042708	-0.00072883	-0.00001826	0.00019665	0.00048682	0.00050336	-0.00036959	0.00026438	-0.00049974	0.00044401	0.00049976	-0.00044840	-0.00020750	0.00042001	0.00003645	-0.00007705	-0.00123927	-0.00016655	-0.00049255	0.00030639	-0.00085528	0.00017714	0.00070449	0.00032121	-0.00007547	0.00011739	0.00080042	0.00003052	0.00032724	0.00008663	0.00014905	0.00001763	0.00042796	-0.00045163	-0.00052704	0.00053422	0.00002030	0.00031847	0.00020532	0.00020043	0.00016616	0.00048792	0.00015481	-0.00058435	0.00013558	0.00014343	-0.00005372	0.00011080	0.00000614	0.00032555	-0.00028014	0.00004609	0.00041082	-0.00008986	0.00018270	0.00014691	0.00003382	0.00019620	0.00002041	-0.00016530	0.00002869	0.24443247
0.0003	0.59469978	-21.47483647	-0.46829093	-0.81351919	0.18160503	0.28171772	-0.47907302	-0.14385349	-0.51229617	-0.30327126	0.48023228	-0.87909794	-1.70939976	-0.64311469	-21.47483647	-21.47483647	0.19411788	0.26697391	-0.05495410	1.66202688	-0.70260972	0.00653964	-21.47483647	0.88659203	-0.03759039	-21.47483647	1.08603072	0.36709109	-21.47483647	1.94633090	-0.39519420	0.79171890	0.01226368	-0.85782030	0.41814600	-0.06842297	0.15522434	0.11633595	0.03668842	-0.00454442	0.03359076	-0.01323611	0.02788148	0.07439027	0.02017860	0.04512331	0.03049835	0.04348228	0.03356173	0.03225281	0.02515160	0.03558872	0.02207512	0.03696229	0.03324857	0.03513389	0.03153644	0.03464271	0.03025091	0.03402078	0.03332108	0.03153287	0.02881778	0.02851466	0.02815079	0.02542850	0.02201342	0.02093275	0.02233696	0.02089745	0.01917910	0.01570939	0.01660446	0.01524971	0.01539669	0.01432655	0.01255548	0.01114524	0.01094099	0.00919854	0.00870418	0.00383613	-0.00024389	0.01030963	0.00608645	0.00412422	0.00261592	0.01347985	0.00199183	0.00533113	0.00625209	0.00294357	0.01247879	0.00846555	0.00792612	0.01259628	0.00673144	0.00509791	0.01233785	0.00947897	0.01604077	0.01393546	0.00727958	0.00942121	0.00459278	0.01045967	0.01045118	0.01179160	0.01862042	0.03163963	0.03407203	0.03254495	0.02324099	0.02007718	0.00560890	-0.00136228	-0.00975281	-0.00939257	-0.01297385	-0.01618948	-0.01974299	-0.02090763	-0.01942939	-0.01222895	-0.01183143	-0.01396361	-0.01589793	-0.01624327	-0.01579860	-0.01917641	-0.02004878	-0.02580058	-0.02340377	-0.02538002	-0.02980255	-0.02697368	-0.03089150	-0.03260106	-0.03118439	-0.03106767	-0.03282507	-0.03336511	-0.03480122	-0.03421159	-0.03516979	-0.03196826	-0.03542776	-0.03924360	-0.03596145	-0.03619098	-0.03740125	-0.03683834	-0.03781443	-0.03951657	-0.03679352	-0.03865894	-0.03834768	-0.03842720	-0.03896240	-0.03816566	-0.03925135	-0.03918215	-0.03866890	-0.03964306	-0.03897035	-0.03832482	-0.03715172	-0.03710004	-0.03644067	-0.03632936	-0.03513319	-0.03495828	-0.03417512	-0.03296333	-0.03445648	-0.03407606	-0.03394462	-0.03383955	-0.03230208	-0.03173697	-0.02998660	-0.02935804	-0.02998967	-0.02865620	-0.03020308	-0.02969579	-0.02584154	-0.02782486	-0.02569550	-0.02434147	-0.02494266	-0.02442764	-0.02330208	-0.02040079	-0.02435752	-0.02036848	-0.02192542	-0.02217165	-0.02068298	-0.02340470	-0.01998396	-0.01904281	-0.01976154	-0.01910760	-0.02002274	-0.01684372	-0.01869500	-0.01538625	-0.01397286	-0.01446214	-0.01216884	-0.01104655	-0.00949413	-0.00752216	-0.00698019	-0.00757699	-0.00623692	-0.00366704	-0.00421187	-0.00361013	-0.00236527	-0.00140014	0.00058263	0.00205121	0.00148483	0.00309064	0.00433249	0.00504702	0.00638595	0.00782887	0.00648335	0.00728554	0.00671528	0.00715345	0.00775650	0.00733543	0.00706151	0.00744076	0.00653223	0.00524609	0.00525641	0.00511346	0.00343557	0.00337359	0.00290512	0.00267783	0.00103348	0.00062295	-0.00020863	0.00025702	-0.00109183	-0.00171004	-0.00278283	-0.00284666	-0.00394918	-0.00374820	-0.00407961	-0.00518581	-0.00513747	-0.00375361	-0.00423412	-0.00432242	-0.00393437	-0.00384442	-0.00402698	-0.00290076	-0.00301935	-0.00217655	-0.00264958	-0.00267721	-0.00087956	-0.00113215	-0.00216413	-0.00093485	-0.00084614	-0.00099523	-0.00023250	0.00010178	-0.00040197	0.00035390	0.00045880	0.00024467	0.00028363	-0.00049438	-0.00016866	0.00067576	0.00009747	0.00051089	-0.00030828	0.00050179	-0.00020731	0.00017245	-0.00009067	0.00014880	-0.00019112	0.00036411	-0.00053668	0.00092977	0.00047589	0.00004458	0.00073400	-0.00039361	0.00004299	0.00021720	-0.00012537	-0.00028257	0.00030458	0.00057160	0.00059256	-0.00002459	-0.00031692	0.00066451	0.00016013	-0.00053989	0.00061393	0.00038046	-0.00054166	-0.00005057	-0.00011151	0.00167395	-0.00038064	0.00111342	-0.00187138	0.00001675	-0.00064144	-0.00006774	0.00083289	0.00183243	0.00039010	-0.00124230	-0.00050739	-0.00047178	-0.00062622	-0.00032585	0.00087192	0.00069619	0.00006017	0.00143827	0.00011701	-0.00071616	0.00026167	-0.00051703	0.00083306	0.00053271	-0.00091409	-0.00012654	0.00009425	-0.00019029	0.00029293	0.00020057	-0.00009464	0.00046516	-0.00151016	-0.00214161	-0.00050961	-0.00142240	-0.00221985	0.00077112	0.00045265	0.00074209	0.00038926	-0.00036837	-0.00036405	-0.00192391	-0.00062538	-0.00022438	-0.00294657	-0.00060773	0.00022561	-0.00225455	-0.00075827	0.00056638	-0.00085465	-0.00072894	0.00045689	-0.00328863	-0.00148885	-0.00354539	-0.00156589	0.00108511	-0.00144205	-0.00082545	-0.00004866	-0.00038758	0.00154414	0.00175428	-0.00129052	0.00256725	-0.00053004	-0.00026534	-0.00067155	0.00019618	-0.00158692	-0.00119952	-0.00091311	-0.00075053	-0.00108583	0.00174062	0.00145808	-0.00115659	-0.00262395	-0.00169425	0.00069426	-0.00148160	-0.00068484	-0.00035103	-0.00027141	-0.00235253	-0.00059369	-0.00316853	-0.00056603	-0.00029016	0.00132939	-0.00138198	-0.00194158	-0.00069495	-0.00036360	-0.00070760	-0.00047703	-0.00110586	-0.00180076	-0.00153254	0.00056094	-0.00113613	-0.00015587	-0.00048237	-0.00111660	-0.00115092	-0.00061481	-0.00045671	-0.00030029	-0.00127268	0.00029851	0.00002318	-0.00034561	0.00021503	0.00000838	-0.00103454	-0.00028179	-0.00027246	-0.00080965	-0.00046593	-0.00042305	-0.00036957	-0.00042898	0.00027857	-0.00096435	0.00040217	0.00013606	-0.00080979	-0.00017250	-0.00016748	-0.00126792	0.00060614	0.00103407	0.00041400	-0.00058486	0.00009342	0.00018279	-0.00050452	0.00085336	-0.00076250	-0.00069956	-0.00107597	-0.00042621	-0.00018263	-0.00047967	0.00043099	0.00046149	-0.00041712	0.00006540	0.00009221	-0.00010388	0.00201988	0.00039702	-0.00002245	0.00009249	0.00077643	-0.00011135	0.00009460	-0.00109104	0.00017074	0.00054311	0.00016287	-0.00007220	0.00032321	-0.00031967	-0.00008519	0.00011770	0.00022329	0.00002738	0.00044395	-0.00013086	0.00020830	-0.00002577	-0.00035232	-0.00069277	-0.00018080	0.00000127	0.00044132	-0.00024138	-0.00023769	-0.00005421	0.00022925	0.00015335	0.00014427	-0.00018668	-0.00004063	0.00008639	0.00008946	-0.00032453	-0.59155215
0.0503	-1.46915948	-21.47483647	-0.19770844	0.89139776	-21.47483647	-0.46727335	0.01670295	-0.81132317	-0.00748622	-21.47483647	0.32364224	-0.26283872	0.15710849	-21.47483647	-0.20844489	-0.59608438	-0.20124688	0.13717163	-1.12795567	-21.47483647	-0.27734148	-21.47483647	-21.47483647	-1.11958504	-21.47483647	0.28041306	-21.47483647	0.31639850	0.60325062	0.83945489	-21.47483647	1.90908474	-0.28798494	-0.06052891	-0.42894446	-0.45657078	0.13699995	0.12962437	0.07665148	0.00237723	-0.04449475	0.02674677	0.03405546	0.05539521	0.01510330	0.02358321	0.04720851	0.03585332	0.03533178	0.02589143	0.03504212	0.03323213	0.03301116	0.03085826	0.02828221	0.03262516	0.02829098	0.04390164	0.03349620	0.02646121	0.03347288	0.02842676	0.02745225	0.02738729	0.02731462	0.02568383	0.02090727	0.01991151	0.02012302	0.01939203	0.02109615	0.01801182	0.01540416	0.01402634	0.01103959	0.01510960	0.01136076	0.00775922	0.00998610	0.00981800	0.00854888	0.00658924	0.00754081	0.01084613	0.00639943	0.00363991	0.00210358	-0.00157766	0.00424823	0.00858192	0.00797556	-0.00102340	0.00481255	0.01030593	0.00581428	0.01437384	0.00519734	0.00881230	0.01074094	0.00781963	0.00721923	0.01189341	0.01035592	0.01047428	0.00937310	0.01517390	0.01883139	0.01471606	0.01508406	0.02548339	0.03842217	0.05105977	0.05127671	0.04668307	0.03614449	0.03450206	0.01711555	0.02036057	0.01262749	0.00273163	0.00161336	-0.01207836	-0.01203611	-0.00791699	-0.01141405	-0.01470873	-0.01805542	-0.01876530	-0.01940127	-0.01919460	-0.01786735	-0.02534690	-0.02535678	-0.02628363	-0.02824725	-0.02623507	-0.03120040	-0.03109928	-0.02994390	-0.03179543	-0.03124640	-0.03138883	-0.03478604	-0.03523865	-0.03510655	-0.03337662	-0.03587874	-0.03859870	-0.03465624	-0.03579177	-0.03740561	-0.03744238	-0.03720607	-0.03881772	-0.03791179	-0.03803545	-0.03749428	-0.03945433	-0.03965346	-0.03908249	-0.03873146	-0.03971417	-0.03887300	-0.03918750	-0.03872329	-0.03789663	-0.03727383	-0.03894335	-0.03721182	-0.03580107	-0.03509970	-0.03595990	-0.03370830	-0.03434214	-0.03350641	-0.03243473	-0.03312763	-0.03262382	-0.03132379	-0.03178549	-0.02986288	-0.03058867	-0.02918121	-0.02984163	-0.02960301	-0.02790939	-0.02668146	-0.02850068	-0.02528741	-0.02567846	-0.02487219	-0.02385550	-0.02289435	-0.02312718	-0.02330574	-0.02039464	-0.02081359	-0.02075683	-0.02111508	-0.01878062	-0.01882671	-0.01754521	-0.01728991	-0.01751926	-0.01709005	-0.01706183	-0.01771070	-0.01536248	-0.01624369	-0.01528919	-0.01460016	-0.01367743	-0.01420339	-0.01130851	-0.00996219	-0.00995470	-0.00800938	-0.00678812	-0.00581430	-0.00556298	-0.00524040	-0.00501764	-0.00455927	-0.00359363	-0.00296232	-0.00163039	-0.00029356	-0.00002276	-0.00010695	0.00145542	0.00171839	0.00270228	0.00330031	0.00481920	0.00526090	0.00612849	0.00567115	0.00634262	0.00740567	0.00569951	0.00682525	0.00653333	0.00604301	0.00624028	0.00660359	0.00635381	0.00539657	0.00551687	0.00496020	0.00448340	0.00409299	0.00393316	0.00341798	0.00321518	0.00265092	0.00187187	0.00077476	0.00070949	-0.00025359	0.00070270	-0.00053976	-0.00141326	-0.00247098	-0.00183864	-0.00353573	-0.00222103	-0.00333943	-0.00340161	-0.00403098	-0.00447229	-0.00335007	-0.00323510	-0.00412111	-0.00285915	-0.00368773	-0.00322131	-0.00303945	-0.00231598	-0.00330335	-0.00170632	-0.00179712	-0.00256743	-0.00164935	-0.00193573	-0.00139246	-0.00103650	-0.00116153	-0.00089947	-0.00059203	-0.00001429	-0.00097422	-0.00103019	-0.00047885	-0.00045776	-0.00021625	-0.00086897	-0.00078669	0.00005720	0.00081554	0.00073902	0.00069714	-0.00076927	0.00000163	0.00040514	-0.00100050	-0.00123274	0.00014850	0.00045936	-0.00036286	-0.00056801	-0.00021784	-0.00031720	0.00052472	-0.00126363	-0.00069132	-0.00057106	-0.00130736	-0.00121705	-0.00019426	0.00058282	-0.00029099	0.00023448	-0.00098869	-0.00049842	-0.00066153	-0.00050911	-0.00038162	0.00061818	-0.00014166	-0.00147810	-0.00086085	-0.00087993	0.00034111	0.00166026	0.00263407	0.00221932	0.00011308	0.00051270	0.00032094	-0.00238232	0.00025261	-0.00143305	-0.00115875	0.00126017	0.00097135	0.00062703	-0.00036997	-0.00232824	0.00053247	-0.00182915	-0.00135803	0.00000713	-0.00160915	0.00021763	-0.00044881	-0.00327977	-0.00321136	-0.00155166	-0.00064287	-0.00126979	-0.00027442	0.00031404	-0.00190785	-0.00121393	-0.00284911	0.00018064	-0.00102020	-0.00192593	-0.00134031	-0.00096427	0.00124217	-0.00147903	-0.00200174	-0.00151547	-0.00108459	-0.00023862	-0.00226347	-0.00205889	-0.00116643	0.00100746	-0.00056804	-0.00192833	-0.00157924	-0.00266746	-0.00270160	0.00086876	-0.00186025	-0.00138818	-0.00163158	-0.00190459	-0.00038846	0.00003460	0.00026402	-0.00104645	0.00118927	-0.00202524	-0.00150916	-0.00098530	-0.00102570	-0.00026008	-0.00221769	-0.00151700	-0.00010655	-0.00051402	-0.00006086	0.00010102	-0.00202996	-0.00348437	-0.00150631	-0.00203971	-0.00275512	-0.00007444	-0.00039210	-0.00147763	0.00047564	-0.00183548	-0.00020714	0.00030887	0.00069989	-0.00070815	-0.00185687	-0.00101724	0.00099212	0.00006557	0.00018182	0.00022256	0.00081626	-0.00045472	-0.00031829	-0.00099188	-0.00010960	-0.00059239	-0.00012231	0.00062790	-0.00129020	0.00006210	-0.00054531	0.00006990	0.00072753	0.00049656	-0.00033857	-0.00004828	0.00012190	0.00019514	-0.00057542	-0.00002542	-0.00014536	0.00004927	0.00024229	-0.00121113	-0.00093591	-0.00003848	0.00002877	0.00013150	0.00049782	0.00047671	-0.00028218	-0.00041735	-0.00036834	0.00000596	0.00128187	-0.00101870	-0.00070477	-0.00135411	-0.00019263	-0.00015126	0.00000370	-0.00003354	-0.00006337	-0.00051608	-0.00024346	0.00068143	-0.00058261	0.00189760	-0.00026337	0.00022862	0.00006059	-0.00022796	-0.00001543	0.00006475	-0.00013308	0.00025183	-0.00015671	-0.00020233	0.00019078	0.00014912	0.00044078	-0.00008091	0.00025463	0.00021593	-0.00004983	0.00039213	-0.00025475	-0.00017081	0.00018460	0.00035778	-0.00023912	-0.00003528	0.00006225	0.00029824	0.00025483	-0.00009967	-0.00015440	0.00015178	-0.00000160	0.00009277	0.00013472	0.00001753	-0.00026549	-0.00011500	-0.00053617	-0.02749179
0.1003	0.78107543	-21.47483647	-0.00977385	-21.47483647	-21.47483647	-21.47483647	0.15551668	-21.47483647	-0.09054547	-0.09044443	-21.47483647	-21.47483647	-0.47822148	0.62695557	-0.45583552	0.16935563	-0.07134217	0.06747260	-21.47483647	-0.46243370	-1.02436312	0.26885143	-0.42781107	-21.47483647	0.51079810	-1.20580900	-21.47483647	-0.22459880	-0.73498923	0.22586869	0.94916064	0.48514776	0.32172161	1.22738937	-0.57492243	0.16736488	-0.28510895	-0.22413070	0.00439598	0.04820814	-0.05529182	0.02364083	0.04641428	0.04695465	0.07385548	0.01686578	0.03064141	0.03667671	0.04311898	0.02657805	0.03334530	0.04327124	0.03418727	0.03200426	0.03871227	0.03525092	0.02524485	0.03474156	0.03011487	0.02901371	0.02906007	0.03261557	0.03030535	0.02638416	0.03025729	0.02802449	0.02598900	0.02257821	0.02336491	0.02087621	0.01902695	0.01612346	0.01757357	0.01289679	0.01228449	0.01571520	0.01077346	0.01230785	0.01180600	0.00761912	0.00299409	0.00457108	0.00788053	0.00316805	-0.00141064	-0.00575488	-0.00112702	-0.00627406	-0.00125870	0.00446726	-0.00129094	-0.00075949	0.01120140	0.00540003	0.00787904	0.01514925	0.00800694	0.00758999	0.01313247	0.01030564	0.01331842	0.01279452	0.00975760	0.00933885	0.00974900	0.01791160	0.01942326	0.01939056	0.02263990	0.03948502	0.03991436	0.04279695	0.03465964	0.04145382	0.03856827	0.03449646	0.02077706	0.01721995	0.02056986	0.01011239	0.00669186	-0.00063295	-0.00343445	-0.00390227	-0.00818979	-0.01254363	-0.01613377	-0.01726721	-0.01633696	-0.01883556	-0.02030323	-0.02358921	-0.02327711	-0.02467233	-0.02934659	-0.02605941	-0.03069217	-0.03142174	-0.03152409	-0.03062844	-0.03176033	-0.03025344	-0.03176286	-0.03406430	-0.03440672	-0.03174137	-0.03616208	-0.03807023	-0.03574564	-0.03665136	-0.03631759	-0.03550551	-0.03633349	-0.03885004	-0.03763869	-0.03857241	-0.03734039	-0.03811646	-0.03849570	-0.03865017	-0.03879353	-0.03833259	-0.03883632	-0.03979769	-0.03849188	-0.03652122	-0.03769115	-0.03741794	-0.03583746	-0.03579028	-0.03330714	-0.03553343	-0.03344384	-0.03261575	-0.03376452	-0.03159087	-0.03453677	-0.03330319	-0.03202595	-0.03257247	-0.02810185	-0.02901802	-0.02930713	-0.02809029	-0.02997863	-0.02915685	-0.02599679	-0.02632039	-0.02519517	-0.02519213	-0.02509807	-0.02388093	-0.02218114	-0.02219295	-0.02255238	-0.01868419	-0.02158642	-0.01968330	-0.01916225	-0.02042798	-0.01853631	-0.01815886	-0.01693978	-0.01709070	-0.01646602	-0.01407124	-0.01545437	-0.01368366	-0.01415592	-0.01466563	-0.01292506	-0.01281307	-0.01266919	-0.00974881	-0.01170331	-0.01040130	-0.01107149	-0.01023738	-0.00887850	-0.00891802	-0.00678619	-0.00563881	-0.00602075	-0.00417867	-0.00388071	-0.00243279	-0.00209239	-0.00186486	-0.00231220	-0.00088244	-0.00107356	-0.00079446	0.00037194	0.00053079	0.00175515	0.00181348	0.00284956	0.00423976	0.00381248	0.00386006	0.00436843	0.00449168	0.00468081	0.00545178	0.00695078	0.00786666	0.00572613	0.00610417	0.00538349	0.00598741	0.00603714	0.00581579	0.00506892	0.00583529	0.00597131	0.00418125	0.00528497	0.00472152	0.00369470	0.00481172	0.00389979	0.00297898	0.00361207	0.00298618	0.00278219	0.00339227	0.00232000	0.00146413	0.00086755	0.00043661	0.00060490	-0.00091926	-0.00087356	-0.00117874	-0.00220270	-0.00289410	-0.00322507	-0.00371597	-0.00349587	-0.00332575	-0.00321623	-0.00373104	-0.00388295	-0.00331337	-0.00271580	-0.00321866	-0.00350807	-0.00312312	-0.00293895	-0.00352069	-0.00254555	-0.00241582	-0.00264645	-0.00190288	-0.00158592	-0.00148012	-0.00177400	-0.00049352	0.00000760	-0.00074296	0.00004602	-0.00017046	0.00049453	-0.00073770	0.00004055	0.00046950	0.00049965	0.00030367	0.00033356	-0.00043398	0.00036030	-0.00034919	0.00021024	0.00002420	-0.00060002	-0.00063040	-0.00084095	0.00023269	-0.00118133	0.00027587	0.00001142	0.00148673	-0.00086631	0.00052240	-0.00158849	0.00045380	-0.00070769	0.00174454	0.00126503	-0.00151895	-0.00050572	-0.00098601	0.00000134	-0.00006908	0.00061938	0.00245555	-0.00075164	0.00143137	-0.00003632	0.00032096	0.00001158	-0.00158877	-0.00139957	-0.00015174	-0.00044327	-0.00045808	0.00031218	-0.00196347	0.00161819	0.00006132	0.00111225	-0.00027541	-0.00128266	0.00090719	0.00080954	-0.00162987	-0.00225890	-0.00126560	0.00102245	-0.00119892	0.00032750	0.00003000	-0.00087685	-0.00144590	0.00040255	-0.00054519	0.00073434	0.00046144	-0.00091287	-0.00169997	-0.00145000	-0.00265240	-0.00136009	-0.00116828	0.00029510	0.00155272	-0.00132226	-0.00119850	-0.00062128	0.00029262	-0.00287396	-0.00148125	-0.00095165	-0.00031517	-0.00039687	0.00128328	-0.00147790	-0.00107694	0.00029908	-0.00195368	-0.00036736	-0.00144413	-0.00038472	-0.00195017	-0.00207303	-0.00164921	-0.00359116	0.00135509	0.00165501	-0.00059362	0.00226362	-0.00072219	0.00087058	-0.00146089	0.00029791	-0.00006018	-0.00086207	-0.00212593	0.00154230	-0.00281160	-0.00123568	-0.00010695	0.00280584	0.00078030	-0.00136058	-0.00178510	-0.00031362	-0.00083753	-0.00088570	-0.00065751	-0.00220561	0.00124443	0.00196321	0.00108202	-0.00169981	-0.00094837	-0.00063722	-0.00171075	-0.00149199	-0.00048109	0.00035545	-0.00068828	0.00028889	-0.00006757	0.00048807	0.00078258	0.00051152	-0.00014439	-0.00037413	-0.00027160	-0.00097309	0.00027841	-0.00059960	-0.00012805	0.00025580	0.00050574	-0.00018249	0.00028793	0.00020197	-0.00121039	-0.00072304	-0.00014342	0.00104119	-0.00009785	-0.00001033	-0.00000878	-0.00005230	0.00000690	0.00010728	0.00020321	0.00046615	-0.00123751	-0.00011353	-0.00007539	0.00013653	-0.00076262	-0.00018090	-0.00026742	0.00049741	0.00003265	-0.00082139	0.00049777	0.00067713	0.00117036	0.00008535	0.00088271	0.00072967	-0.00018588	0.00062243	0.00060846	-0.00076355	-0.00004021	0.00023833	0.00025961	-0.00011899	0.00010444	-0.00034090	-0.00006276	0.00008835	0.00015223	0.00000293	-0.00001251	-0.00020543	-0.00000445	0.00021531	0.00027666	-0.00003561	0.00006723	-0.00006463	0.00022631	0.00018541	0.00011422	0.00030241	0.00023268	0.00041961	0.00006555	-0.00021529	-0.00026947	0.00012899	0.00047296	-0.00036714	-0.77210578
0.1503	0.37949990	-21.47483647	-1.05994686	0.11325076	-0.00699325	-21.47483647	-0.54869106	0.42712215	0.38186157	-0.35061242	-21.47483647	0.28843844	-0.01952997	-0.22932801	0.73554337	-0.72968143	-1.10646921	0.22617599	-0.27265415	0.45938255	-21.47483647	-21.47483647	-21.47483647	-21.47483647	-21.47483647	-21.47483647	-21.47483647	-0.53455234	-21.47483647	-21.47483647	-21.47483647	-0.44520092	-0.14220824	-0.17755554	-0.36895411	0.03365006	0.27504930	0.03547637	-0.00303549	-0.02858579	-0.10281224	0.02333864	-0.00400065	0.03462575	-0.00057485	0.04046547	0.05188969	0.03679737	0.04052638	0.03669140	0.03247702	0.04343168	0.03495284	0.02372867	0.02766351	0.02214990	0.02325152	0.03557923	0.03075397	0.03121433	0.03231854	0.02982266	0.02517172	0.02744450	0.03016816	0.02260584	0.02572062	0.01874795	0.02230767	0.01724386	0.01582727	0.01488985	0.01840626	0.01371113	0.01196295	0.01521582	0.00788990	0.01118487	0.01187990	0.00880109	0.00399738	0.00672965	0.00136562	0.00935970	0.00127477	-0.00026886	0.00456120	0.00975436	-0.00464690	0.00676940	0.00787813	0.00925790	0.01147026	0.00239745	0.00205898	0.01130611	0.00731672	0.00895078	0.01193496	0.01156976	0.01051441	0.01555398	0.01242144	0.00841463	0.00387435	0.01003981	0.00840391	0.01236676	0.01572973	0.03357384	0.03585897	0.04290672	0.02959816	0.02849975	0.02344781	0.02379897	0.01093530	0.00733760	0.00728686	0.00450524	0.01429378	0.00237563	-0.00138016	-0.00500794	-0.00969412	-0.01034823	-0.01172273	-0.01513551	-0.01522967	-0.01963496	-0.01964867	-0.02398383	-0.02446703	-0.02594235	-0.02870592	-0.02708723	-0.03133227	-0.03208500	-0.03001400	-0.03219384	-0.03075976	-0.03201254	-0.03388171	-0.03556903	-0.03617896	-0.03380721	-0.03574006	-0.03767919	-0.03621668	-0.03802422	-0.03714043	-0.03667395	-0.03710729	-0.03775757	-0.03671718	-0.03839354	-0.03854641	-0.03922020	-0.03830028	-0.03807716	-0.03826766	-0.03978274	-0.03775324	-0.03915581	-0.03804172	-0.03781140	-0.03796328	-0.03777784	-0.03616265	-0.03534480	-0.03405154	-0.03571684	-0.03394309	-0.03391181	-0.03292430	-0.03266287	-0.03380607	-0.03327756	-0.03152916	-0.03087715	-0.03039270	-0.02912928	-0.02910608	-0.02894133	-0.02940239	-0.02799618	-0.02585606	-0.02684780	-0.02562510	-0.02573658	-0.02523802	-0.02413994	-0.02339402	-0.02339647	-0.02313905	-0.02023839	-0.02154746	-0.02052666	-0.01949476	-0.02089795	-0.01877676	-0.01805698	-0.01641933	-0.01626346	-0.01551964	-0.01486493	-0.01525479	-0.01237181	-0.01392486	-0.01316735	-0.01215906	-0.01195847	-0.01267589	-0.00969078	-0.00960976	-0.00974526	-0.00938790	-0.00836809	-0.00940149	-0.00977023	-0.00857135	-0.00837738	-0.00795489	-0.00714138	-0.00619082	-0.00442182	-0.00493802	-0.00265619	-0.00294089	-0.00172433	-0.00130547	-0.00005417	-0.00007584	0.00042758	0.00146994	0.00194196	0.00126279	0.00133892	0.00146264	0.00167047	0.00222274	0.00259112	0.00258974	0.00269338	0.00378261	0.00468576	0.00491003	0.00486849	0.00539609	0.00571978	0.00642038	0.00576507	0.00613119	0.00730611	0.00623768	0.00610748	0.00588547	0.00579411	0.00463893	0.00506178	0.00459670	0.00450902	0.00461488	0.00417247	0.00381888	0.00581242	0.00474302	0.00350613	0.00337349	0.00239096	0.00395719	0.00393560	0.00294173	0.00353106	0.00248946	0.00280850	0.00207206	0.00196043	0.00111384	0.00145194	0.00014688	0.00021406	-0.00079563	-0.00094642	-0.00112379	-0.00207866	-0.00268387	-0.00219067	-0.00259825	-0.00335027	-0.00305804	-0.00331009	-0.00433360	-0.00328427	-0.00311383	-0.00397677	-0.00314301	-0.00317674	-0.00255886	-0.00338315	-0.00207220	-0.00284393	-0.00293797	-0.00148021	-0.00164572	-0.00175816	-0.00198170	-0.00095990	-0.00089287	-0.00152873	-0.00087846	-0.00079357	-0.00161733	-0.00191454	-0.00108267	-0.00026802	-0.00026672	-0.00115445	-0.00123987	0.00021654	-0.00075106	-0.00010765	-0.00170650	0.00028968	-0.00112290	-0.00054361	0.00076970	0.00143321	0.00010523	-0.00122667	-0.00009157	-0.00235410	0.00091153	0.00145349	0.00032346	0.00110975	0.00023358	0.00078784	-0.00155533	-0.00169998	-0.00140444	-0.00044585	-0.00075868	0.00002377	-0.00073159	0.00007054	-0.00122403	-0.00143066	0.00030955	-0.00219796	-0.00113746	0.00045077	0.00089414	-0.00180281	-0.00066841	-0.00308992	-0.00082965	-0.00086666	-0.00127057	-0.00195742	-0.00073026	0.00022759	-0.00405505	-0.00178329	-0.00239833	0.00050001	-0.00013853	-0.00210407	0.00145572	-0.00090006	0.00024527	-0.00053206	-0.00277918	-0.00026045	-0.00126147	0.00040671	0.00153999	-0.00302932	-0.00265316	0.00037444	-0.00030061	-0.00056864	-0.00090658	-0.00169796	-0.00078139	0.00116577	-0.00168997	0.00053584	-0.00070406	-0.00223173	-0.00165328	0.00060670	-0.00182532	-0.00181361	-0.00050052	0.00006598	-0.00229086	0.00031137	-0.00041253	0.00028407	-0.00072151	-0.00243536	-0.00049150	-0.00269177	-0.00094280	-0.00130482	-0.00066777	-0.00202802	-0.00159616	-0.00273419	-0.00002078	0.00065643	0.00040836	-0.00060402	-0.00010566	0.00026033	0.00083740	-0.00192274	-0.00170394	-0.00049702	-0.00121589	-0.00077418	0.00165769	0.00149240	0.00081410	-0.00027532	0.00008936	-0.00063991	-0.00013674	-0.00102142	0.00049579	0.00027543	0.00031694	-0.00106140	-0.00016909	-0.00028205	0.00023653	0.00077838	0.00051283	0.00007677	-0.00107106	-0.00042711	-0.00033056	-0.00069175	-0.00014186	0.00064411	-0.00006275	-0.00046294	0.00084908	-0.00064805	-0.00061664	-0.00024671	-0.00046433	-0.00057463	0.00071100	0.00029428	0.00042035	0.00022811	0.00020093	0.00023157	0.00108428	-0.00084119	-0.00078660	-0.00066896	0.00020782	-0.00050992	-0.00087129	-0.00007374	-0.00008700	0.00020303	0.00077548	0.00097207	0.00051646	0.00144247	0.00073623	0.00064046	0.00018203	0.00033632	0.00039442	0.00090938	0.00043729	0.00049902	0.00023323	0.00032241	-0.00007928	0.00076586	0.00033696	0.00083604	0.00019940	0.00050460	0.00021591	0.00013460	-0.00001634	0.00017024	-0.00008176	0.00048595	-0.00007381	0.00065464	0.00000847	0.00045518	0.00053340	0.00049475	0.00058870	0.00038534	0.00016176	0.00020407	0.00029780	0.00016628	0.00013299	0.00027540	-0.00036266	-0.20374040
0.2003	-0.53685072	-21.47483647	-0.06830411	-0.80452439	-21.47483647	-21.47483647	-21.47483647	0.31727089	-0.50560606	0.68377203	-21.47483647	-0.55656947	0.04186187	-0.01736367	-0.32855852	-21.47483647	0.48439333	-21.47483647	-0.78808087	-21.47483647	-0.37452832	-21.47483647	-21.47483647	-21.47483647	1.86553049	-21.47483647	-21.47483647	-21.47483647	-0.41458642	-21.47483647	0.80994147	0.12656455	-0.36165407	0.53448900	-0.05505718	0.11105320	-0.24317227	-0.04341595	0.05833436	-0.00042601	0.00189990	-0.00897470	0.00478862	0.03864813	0.04676540	0.04563060	0.04097901	0.03228207	0.03885628	0.03374322	0.02786654	0.04583413	0.04418481	0.03809472	0.02864107	0.02948150	0.03047783	0.03472852	0.02775987	0.03207678	0.02742140	0.03039473	0.02789549	0.02909343	0.03099483	0.02914313	0.02513090	0.01943316	0.01988703	0.01984909	0.01989161	0.01620144	0.01598821	0.01522928	0.01219128	0.01586529	0.00858272	0.00364708	0.00900002	0.01075809	0.00704545	0.00729971	-0.00036729	0.00243120	0.00405107	0.00719622	0.00069394	0.00418433	-0.00782239	0.00611086	0.00212094	0.00205152	0.01205932	0.00557686	0.00903333	0.01170497	0.00179242	0.00627425	0.01342357	0.01449580	0.01539952	0.01349198	0.00922922	0.00455866	0.00642854	0.00880459	0.01278585	0.01780473	0.02696204	0.03920699	0.03375919	0.03702806	0.03311126	0.03878252	0.03631679	0.02756127	0.01514954	0.01777045	0.01698665	0.01134783	0.00915655	0.00275538	-0.00073433	-0.00137905	-0.00731219	-0.00565116	-0.01354061	-0.01342373	-0.01662931	-0.01970547	-0.01859426	-0.02556748	-0.02357642	-0.02390263	-0.02981463	-0.02567891	-0.03143688	-0.03069958	-0.02988555	-0.03206616	-0.03323136	-0.03195703	-0.03323911	-0.03499414	-0.03405923	-0.03156212	-0.03643945	-0.03753719	-0.03603990	-0.03619527	-0.03683420	-0.03501178	-0.03569554	-0.03833755	-0.03733179	-0.03914227	-0.03758010	-0.03864761	-0.03865557	-0.03790756	-0.03824671	-0.03871618	-0.03912732	-0.03921041	-0.03824941	-0.03755591	-0.03662060	-0.03773350	-0.03645446	-0.03580106	-0.03370732	-0.03611981	-0.03292307	-0.03379502	-0.03307820	-0.03225127	-0.03307100	-0.03297279	-0.03175469	-0.03114536	-0.03082607	-0.02986793	-0.02976950	-0.02849304	-0.02903688	-0.02760999	-0.02678105	-0.02627106	-0.02542793	-0.02550489	-0.02438447	-0.02376794	-0.02346014	-0.02266713	-0.02231180	-0.01969613	-0.02038230	-0.02001383	-0.01961073	-0.01963709	-0.01829266	-0.01729979	-0.01714983	-0.01564169	-0.01514526	-0.01460995	-0.01542980	-0.01258589	-0.01416620	-0.01404995	-0.01219644	-0.01190249	-0.01208457	-0.00896736	-0.00917842	-0.00805713	-0.00725299	-0.00717265	-0.00717304	-0.00792985	-0.00602483	-0.00518178	-0.00584445	-0.00615943	-0.00664405	-0.00473096	-0.00539597	-0.00574709	-0.00543105	-0.00380179	-0.00434638	-0.00371231	-0.00300714	-0.00130592	0.00014002	0.00037849	0.00119297	0.00162518	0.00238755	0.00165543	0.00264573	0.00398921	0.00255458	0.00216923	0.00389353	0.00345559	0.00222246	0.00341919	0.00226250	0.00338625	0.00408576	0.00395943	0.00438155	0.00487303	0.00531250	0.00566570	0.00596936	0.00515067	0.00539703	0.00633799	0.00693859	0.00635520	0.00633698	0.00605787	0.00617180	0.00618059	0.00572785	0.00476486	0.00428483	0.00278936	0.00457565	0.00435238	0.00342241	0.00390968	0.00329662	0.00241250	0.00325312	0.00414789	0.00321373	0.00316916	0.00232371	0.00241628	0.00239921	0.00280327	0.00240541	0.00153493	0.00170355	0.00147804	0.00109187	0.00178888	0.00040909	0.00021396	0.00003492	-0.00019080	0.00014054	-0.00142379	-0.00191479	-0.00098956	-0.00075569	-0.00154299	-0.00224187	-0.00268835	-0.00266300	-0.00328641	-0.00412450	-0.00283482	-0.00398664	-0.00382535	-0.00398482	-0.00368083	-0.00316505	-0.00246149	-0.00247102	-0.00331924	-0.00341513	-0.00370509	-0.00296400	-0.00259660	-0.00258760	-0.00043321	-0.00257209	-0.00057517	-0.00207050	-0.00087283	-0.00184971	-0.00156496	-0.00139778	0.00008288	-0.00189796	-0.00107811	-0.00130773	0.00004548	-0.00022582	0.00077946	0.00115581	0.00038735	-0.00136119	0.00087076	-0.00139900	-0.00116157	0.00011556	-0.00041941	-0.00118055	-0.00030656	-0.00065354	-0.00064077	0.00143724	-0.00239077	0.00067907	0.00140893	-0.00212574	0.00069463	0.00035401	-0.00135552	0.00033771	-0.00280128	-0.00102746	-0.00013653	-0.00077017	-0.00200251	0.00093486	0.00030799	-0.00045121	-0.00036722	-0.00249477	0.00019170	-0.00114593	-0.00034900	-0.00161158	0.00146057	0.00176361	-0.00083533	-0.00237310	-0.00138367	-0.00163359	-0.00055048	-0.00275285	-0.00376683	-0.00398784	-0.00070498	-0.00174745	-0.00095566	-0.00065784	-0.00344612	0.00029664	-0.00023390	-0.00300891	-0.00221326	-0.00139407	-0.00131734	-0.00034976	-0.00130879	-0.00047321	-0.00060319	-0.00058373	-0.00079243	-0.00225546	-0.00008470	-0.00105035	-0.00036293	-0.00052790	-0.00016441	-0.00124691	-0.00066501	0.00011557	-0.00000866	-0.00008644	-0.00209147	0.00073097	-0.00122530	-0.00009074	0.00146238	0.00026056	-0.00248270	-0.00106417	-0.00027812	0.00035811	-0.00026664	-0.00108977	-0.00131379	-0.00217665	-0.00091717	0.00055629	0.00086761	-0.00032559	-0.00044463	-0.00027039	-0.00194634	-0.00085051	-0.00079725	-0.00059219	-0.00111198	0.00015745	0.00011245	-0.00068585	-0.00007380	0.00045124	-0.00036704	0.00034143	0.00021970	-0.00105894	-0.00059841	-0.00042110	0.00000782	-0.00007633	0.00035130	0.00003924	-0.00061537	-0.00002842	-0.00170742	-0.00044329	-0.00048317	-0.00047274	-0.00091368	0.00009837	0.00082628	-0.00004883	0.00046438	0.00013777	0.00012175	0.00033619	-0.00041353	-0.00081869	-0.00031531	-0.00013910	-0.00088081	-0.00077905	-0.00029455	0.00001872	-0.00051316	0.00016106	0.00106463	0.00018444	0.00126162	-0.00096215	-0.00024667	0.00023379	-0.00035141	-0.00054906	-0.00075865	-0.00062538	-0.00013410	0.00008396	-0.00003838	0.00004102	0.00000590	0.00002746	-0.00030798	-0.00049464	0.00036699	0.00001228	-0.00040265	-0.00024828	-0.00000507	-0.00000375	-0.00001774	-0.00059999	0.00001962	-0.00026611	0.00012376	0.00051800	-0.00076962	0.00024008	0.00009974	-0.00003997	-0.00025670	-0.00006866	0.00019343	0.00011346	0.00031247	-0.00019555	-0.00463296
0.2503	1.26490951	-0.72378957	0.55328741	0.63622123	-0.22193754	2.05604362	0.21258494	1.64697161	1.75595832	-0.10236701	-0.19410382	-21.47483647	-0.64189988	-21.47483647	0.20963981	-0.53222746	-0.22680568	2.63958406	-0.06897024	-21.47483647	-0.74815353	-21.47483647	-21.47483647	1.09480059	1.15439956	-21.47483647	-0.72542447	0.07833973	0.29739888	-0.54333889	-21.47483647	0.07793403	-0.02288339	-0.17101982	-0.68651113	-0.27398083	0.05782026	-0.12675479	-0.00859489	0.04364938	-0.03603299	0.01352821	-0.00806030	0.01684726	0.05067226	0.03502317	0.03043557	0.04565640	0.02886506	0.02338185	0.02076951	0.04141730	0.02541064	0.03052356	0.03208504	0.03153830	0.02671602	0.03489832	0.03246169	0.03344165	0.03001155	0.03077020	0.02474307	0.02807400	0.02688032	0.02246696	0.02364945	0.02036925	0.02229330	0.01654675	0.01881471	0.01578934	0.01885186	0.01278683	0.00885988	0.01257089	0.00729518	0.00913098	0.00958603	0.01086510	0.00695908	0.00563127	0.00399052	0.00265291	0.00020861	0.00296699	-0.00233014	-0.00224696	-0.00736554	0.00488945	0.00130497	0.00227672	0.00757255	0.00353334	0.00142055	0.00847349	0.01172275	0.00833055	0.00912026	0.00960878	0.01530766	0.01493243	0.00641745	0.01087861	0.00254076	0.00972061	0.00919350	0.01382233	0.01074788	0.02432431	0.02616374	0.03598011	0.03322176	0.03278635	0.02099366	0.00952299	-0.00173876	0.00358637	0.00709065	0.00718417	0.00655754	0.00355432	-0.00469557	-0.00632780	-0.01056904	-0.01534018	-0.01734318	-0.01880200	-0.01896049	-0.01797978	-0.01926145	-0.02550299	-0.02622140	-0.02562603	-0.03013883	-0.02796960	-0.03058804	-0.03185984	-0.03083804	-0.03220731	-0.03158637	-0.03220751	-0.03291646	-0.03476385	-0.03391374	-0.03182487	-0.03672837	-0.03761596	-0.03609943	-0.03722736	-0.03699171	-0.03631551	-0.03610348	-0.03767988	-0.03685172	-0.03995924	-0.03725902	-0.03910264	-0.03867704	-0.03772155	-0.03825368	-0.03808544	-0.03800003	-0.03909600	-0.03835529	-0.03885425	-0.03730447	-0.03742380	-0.03699201	-0.03520751	-0.03418462	-0.03551140	-0.03250887	-0.03345599	-0.03352838	-0.03176794	-0.03328858	-0.03223399	-0.03202533	-0.03222202	-0.02953897	-0.02969383	-0.02872657	-0.02821663	-0.02847392	-0.02753695	-0.02795353	-0.02673562	-0.02673657	-0.02506713	-0.02436244	-0.02475575	-0.02384196	-0.02335208	-0.02332710	-0.01994479	-0.02007483	-0.02002884	-0.01919780	-0.01920589	-0.01895830	-0.01831896	-0.01691988	-0.01666942	-0.01572871	-0.01392551	-0.01577599	-0.01178985	-0.01344799	-0.01233457	-0.01063537	-0.01244923	-0.01165179	-0.00945055	-0.00943248	-0.00881577	-0.00764579	-0.00693079	-0.00709979	-0.00711535	-0.00552227	-0.00492529	-0.00457638	-0.00446552	-0.00506523	-0.00335596	-0.00349244	-0.00243662	-0.00376407	-0.00309117	-0.00344999	-0.00344700	-0.00318399	-0.00228003	-0.00244915	-0.00101877	-0.00249419	-0.00225954	-0.00052890	-0.00035483	0.00105690	0.00199454	0.00184933	0.00209772	0.00417369	0.00396357	0.00403076	0.00446121	0.00483117	0.00599041	0.00529811	0.00416635	0.00360535	0.00442185	0.00374873	0.00446140	0.00295379	0.00313066	0.00358450	0.00438454	0.00487383	0.00521128	0.00507828	0.00537486	0.00504929	0.00661367	0.00701996	0.00702615	0.00761711	0.00613026	0.00693149	0.00596802	0.00567282	0.00775775	0.00576602	0.00521772	0.00545806	0.00467927	0.00380387	0.00370873	0.00429541	0.00268003	0.00257691	0.00256380	0.00275003	0.00236366	0.00204946	0.00239645	0.00186330	0.00291829	0.00215968	0.00178448	0.00192030	0.00251484	0.00161214	0.00266234	0.00157428	0.00125731	0.00256192	0.00167310	0.00152909	0.00038110	0.00103388	0.00129879	0.00008014	-0.00013553	0.00031556	-0.00042660	0.00009849	-0.00142929	-0.00076481	-0.00136249	-0.00212810	-0.00308010	-0.00307761	-0.00303983	-0.00388878	-0.00316250	-0.00372576	-0.00151620	-0.00263331	-0.00172321	-0.00371137	-0.00324073	-0.00447275	-0.00389771	-0.00321058	-0.00143677	-0.00230605	-0.00326756	-0.00383694	-0.00263541	-0.00217319	-0.00263721	-0.00241085	-0.00042693	-0.00313681	-0.00059170	-0.00166838	-0.00324525	-0.00173830	-0.00232942	-0.00140444	-0.00031536	-0.00188278	-0.00019757	-0.00034524	-0.00246667	0.00102532	-0.00172168	0.00083392	0.00086574	-0.00014728	-0.00290134	0.00032573	-0.00347164	-0.00164414	-0.00188146	0.00045800	0.00023985	0.00186024	0.00075287	-0.00028969	-0.00273233	-0.00217316	-0.00252596	-0.00216776	-0.00040330	-0.00081817	-0.00038805	0.00092694	0.00079376	-0.00371713	-0.00050881	-0.00099745	-0.00070349	-0.00138580	-0.00259946	-0.00135580	0.00030622	0.00079208	-0.00055460	0.00162823	-0.00211445	0.00104385	-0.00089573	-0.00287505	-0.00037457	0.00004639	-0.00165322	-0.00033896	0.00019761	-0.00116430	-0.00297117	-0.00057297	0.00040520	-0.00289086	0.00113239	0.00119671	0.00101032	-0.00084294	-0.00111384	-0.00071866	-0.00091674	0.00041838	-0.00097176	-0.00163379	-0.00169251	-0.00009084	-0.00247709	0.00035470	0.00076565	0.00015312	-0.00111299	0.00016589	-0.00278547	0.00085887	-0.00106171	0.00061282	-0.00114219	-0.00182774	-0.00108883	0.00051677	-0.00048463	-0.00041369	0.00055893	-0.00026480	-0.00077026	0.00032692	-0.00121000	0.00095383	0.00003397	0.00029600	-0.00051547	-0.00014466	0.00036749	0.00065031	0.00060378	0.00012392	0.00047900	-0.00070489	0.00026796	-0.00059845	-0.00062639	-0.00012820	-0.00025552	-0.00079602	-0.00108938	0.00009828	-0.00153481	-0.00071292	0.00071164	0.00049752	0.00121117	0.00118125	0.00075612	-0.00061227	0.00005429	-0.00015225	0.00008417	0.00106141	0.00059563	-0.00049926	-0.00084988	0.00054335	-0.00085948	-0.00078235	0.00014645	-0.00010409	-0.00016369	-0.00007237	0.00020700	0.00041328	0.00091941	0.00057198	0.00022573	0.00004703	-0.00041313	-0.00014756	0.00029897	0.00004381	0.00008491	0.00013702	-0.00005716	-0.00014218	0.00031900	0.00063765	0.00022998	0.00006709	0.00031518	-0.00028393	-0.00026899	-0.00023681	0.00011571	0.00040208	0.00027290	-0.00032836	0.00026951	0.00040929	0.00015739	0.00014198	-0.00004930	0.00028777	0.00022296	0.00010327	-0.00008310	0.00005893	0.00010782	0.00020264	0.00062499	-0.00002430	0.84752095
0.3003	-0.40640917	-0.03730355	-21.47483647	-0.90489370	-0.76824570	-21.47483647	-21.47483647	-0.09206043	0.75573759	-0.01751395	-21.47483647	-0.67937887	-1.05139425	0.73397982	-0.52780129	-21.47483647	-0.25585077	-21.47483647	-0.89516749	-0.80668271	-0.47002625	0.35360816	-21.47483647	-21.47483647	1.31110275	-0.85623053	-21.47483647	0.02050538	0.25517654	-21.47483647	-0.90883642	-21.47483647	-0.39945588	0.20263295	0.00474325	-0.16147659	0.07344563	0.00518499	0.02991227	-0.03755103	-0.02022651	0.03243304	0.04312258	0.04062166	0.03322538	0.03930714	0.02922804	0.02900541	0.00939468	0.03250543	0.02478574	0.03949868	0.02270978	0.03572902	0.02857215	0.02846072	0.02961563	0.03530469	0.02955080	0.03211008	0.03075024	0.02596431	0.02447484	0.02301980	0.02749450	0.02281117	0.02627182	0.01790653	0.01965352	0.01974600	0.01636830	0.01371364	0.01647353	0.01428201	0.01242424	0.01433867	0.00882267	0.00906784	0.00960665	0.01016197	0.00468905	0.00318298	-0.00184187	0.00855676	0.00557358	-0.00670584	-0.00161613	-0.00281941	-0.00624243	0.00411878	-0.00151300	0.00359841	0.00979661	0.00459069	0.00462809	0.01364785	0.00639694	0.00541391	0.01232577	0.00640984	0.01393342	0.01185706	0.01166085	0.01149521	0.00727013	0.01568246	0.01551671	0.02294509	0.02790726	0.04261653	0.04833010	0.05571851	0.05095450	0.05344592	0.03634242	0.03314997	0.02819746	0.02683097	0.02748380	0.01484595	0.01744854	0.01164488	0.00425453	-0.00290253	-0.01144520	-0.01207477	-0.01491173	-0.01622621	-0.01666445	-0.01720966	-0.01859449	-0.02512522	-0.02466438	-0.02528969	-0.03001661	-0.02714664	-0.02985668	-0.03171432	-0.02973405	-0.03171873	-0.03182181	-0.03117514	-0.03178879	-0.03321111	-0.03410041	-0.03341980	-0.03673606	-0.03637365	-0.03419107	-0.03596260	-0.03577453	-0.03558701	-0.03658985	-0.03902622	-0.03740586	-0.03770868	-0.03777429	-0.03834611	-0.03771994	-0.03805252	-0.03809311	-0.03861193	-0.03761034	-0.03852730	-0.03848835	-0.03678592	-0.03558762	-0.03682299	-0.03663768	-0.03430466	-0.03216177	-0.03454689	-0.03334392	-0.03298146	-0.03278082	-0.03316045	-0.03207027	-0.03207289	-0.03148374	-0.03048042	-0.03009898	-0.02876341	-0.02898834	-0.02868731	-0.02786921	-0.02768084	-0.02655468	-0.02655233	-0.02481154	-0.02450511	-0.02480064	-0.02361443	-0.02319178	-0.02205538	-0.02274732	-0.01973965	-0.02042673	-0.02040174	-0.01928590	-0.01987395	-0.01754184	-0.01705545	-0.01821526	-0.01547646	-0.01649123	-0.01477954	-0.01506742	-0.01324489	-0.01274046	-0.01398816	-0.01146177	-0.01206396	-0.01127523	-0.00748209	-0.00910904	-0.00825445	-0.00759399	-0.00758121	-0.00613951	-0.00696565	-0.00618783	-0.00531913	-0.00469543	-0.00425617	-0.00387756	-0.00268062	-0.00315671	-0.00205807	-0.00183934	-0.00182203	-0.00055849	-0.00184283	-0.00114430	-0.00065927	-0.00017836	0.00065430	-0.00099607	0.00009592	-0.00005475	-0.00053946	0.00048460	0.00069478	-0.00075270	0.00054487	0.00154977	0.00199482	0.00140015	0.00189635	0.00328879	0.00385412	0.00439087	0.00395951	0.00514568	0.00644375	0.00548893	0.00492811	0.00609608	0.00597798	0.00520189	0.00638086	0.00569059	0.00463168	0.00494653	0.00491867	0.00429142	0.00626189	0.00540856	0.00561899	0.00492176	0.00419731	0.00568794	0.00548617	0.00581236	0.00682280	0.00635135	0.00571798	0.00729574	0.00831402	0.00658419	0.00759921	0.00652901	0.00602522	0.00631691	0.00649877	0.00593366	0.00588518	0.00441317	0.00470743	0.00399499	0.00423652	0.00324035	0.00321919	0.00205784	0.00238678	0.00197570	0.00246907	0.00150242	0.00173301	0.00223304	0.00191284	0.00261507	0.00052337	0.00250986	0.00209277	0.00100579	0.00098057	0.00097259	0.00152651	0.00221152	0.00089968	0.00297705	0.00134819	0.00124343	0.00086101	0.00152006	0.00098570	-0.00045291	0.00046543	-0.00038851	0.00055070	-0.00028501	0.00015155	-0.00109464	-0.00005838	-0.00123064	-0.00162836	-0.00042270	-0.00061208	-0.00012495	-0.00296183	-0.00219194	-0.00269646	-0.00197238	-0.00338440	-0.00331113	-0.00246211	-0.00203555	-0.00128170	-0.00404497	-0.00441932	-0.00345581	-0.00252121	-0.00186478	-0.00097397	-0.00385407	-0.00176781	-0.00174138	-0.00432541	-0.00063633	-0.00404638	-0.00069782	-0.00076124	-0.00136469	-0.00452780	-0.00196705	-0.00181481	-0.00350291	-0.00048820	0.00087575	-0.00094266	-0.00088575	0.00118762	-0.00335517	-0.00166790	-0.00214198	-0.00146359	-0.00273114	-0.00107952	-0.00218432	-0.00165957	-0.00104239	-0.00216847	-0.00227229	-0.00061345	-0.00285629	-0.00178632	-0.00088764	-0.00380019	-0.00118189	-0.00099840	-0.00129692	-0.00072146	0.00025783	-0.00277506	0.00016619	-0.00035047	-0.00124995	-0.00137799	0.00017434	-0.00105823	-0.00164772	-0.00087442	-0.00227671	-0.00092044	-0.00048211	-0.00055686	-0.00280022	0.00104057	0.00085289	0.00005716	0.00194016	0.00021135	-0.00197632	-0.00059377	0.00062398	-0.00021849	0.00096363	-0.00353570	0.00017912	-0.00361250	0.00052244	0.00015559	-0.00070447	-0.00039073	-0.00018932	-0.00117508	0.00031398	-0.00017062	-0.00030480	-0.00195839	-0.00252892	0.00004903	0.00157826	0.00031824	-0.00111053	-0.00044341	-0.00069654	-0.00071742	-0.00090675	-0.00087669	0.00022911	-0.00025367	0.00079832	0.00033333	-0.00087582	-0.00051476	0.00068266	0.00030570	0.00052474	-0.00057668	-0.00048642	-0.00031724	-0.00042782	-0.00079783	-0.00065032	0.00010584	-0.00060774	-0.00004386	0.00006835	-0.00124672	-0.00024286	0.00028180	-0.00003156	0.00019658	-0.00074536	0.00061191	-0.00015942	-0.00090141	-0.00020248	0.00033360	0.00074835	-0.00079492	-0.00094004	-0.00046815	-0.00014617	-0.00046040	-0.00095045	0.00115006	0.00000802	0.00056177	-0.00069362	0.00036305	0.00012319	0.00081429	0.00019451	0.00022006	-0.00015391	0.00059232	0.00027938	0.00037989	0.00001860	0.00017479	-0.00016474	0.00036100	-0.00018816	-0.00014725	0.00013428	0.00011025	0.00010655	-0.00029256	-0.00016591	-0.00033363	-0.00023156	0.00022579	0.00008261	0.00010926	-0.00085223	-0.00022329	-0.00008696	0.00031984	0.00018865	0.00008119	-0.00013636	0.00007666	-0.00014282	0.00025452	-0.00015194	0.00015038	-0.00002611	0.00003912	0.00015499	0.85021520
0.3503	-0.52196044	-21.47483647	-0.77982975	0.22710355	-0.11235186	0.25630569	-21.47483647	-0.27116415	1.21609318	-21.47483647	-0.18660010	-21.47483647	1.58987498	-0.64829731	1.63838339	-21.47483647	-0.15803283	0.73355851	0.30419074	-21.47483647	-0.30522218	-0.03678549	-21.47483647	0.16594624	0.70032763	-0.68036306	0.34434639	-1.50351405	-0.00114384	-0.58906114	-0.00051457	0.21375198	0.32652321	-21.47483647	0.57172427	-1.17549005	-0.08155075	-0.04686302	-0.09814671	0.06997027	0.03922491	0.05863437	0.05275171	0.02947015	0.02952382	0.03552135	0.04184239	0.03099046	0.04480605	0.02362693	0.04081261	0.03652478	0.03642736	0.02449853	0.03324529	0.02813878	0.02698169	0.03656611	0.02801051	0.03336956	0.03305116	0.02767430	0.02563253	0.02423956	0.02787197	0.02231573	0.02405316	0.01755349	0.01829437	0.01939028	0.01868735	0.01577765	0.01318701	0.01558019	0.01002721	0.01284631	0.00602676	0.01049294	0.00982824	0.00697332	0.00887733	0.01132896	0.00376030	-0.00159007	0.00163191	0.00034182	-0.00435845	-0.00252175	-0.00165025	0.00257586	-0.00335322	0.00004028	0.01664495	-0.00001217	0.00614476	0.00998870	0.00400349	0.00582699	0.00992793	0.01062331	0.01183901	0.01239177	0.00993779	0.00662685	0.00463823	0.01496632	0.01714398	0.02742830	0.03609422	0.05108724	0.04542973	0.04257425	0.03857140	0.04220681	0.03495458	0.03233874	0.02873121	0.03395025	0.03135256	0.02262565	0.02054697	0.01672442	0.00815396	0.00557584	0.00072048	-0.00422193	-0.00788667	-0.01558465	-0.01523487	-0.01713990	-0.01984917	-0.02395854	-0.02500773	-0.02818810	-0.02867182	-0.02563201	-0.02955772	-0.03037475	-0.03008117	-0.03260586	-0.03131618	-0.03035317	-0.03311110	-0.03500639	-0.03547899	-0.03270645	-0.03485580	-0.03560999	-0.03586907	-0.03675318	-0.03763288	-0.03636565	-0.03611444	-0.03585431	-0.03676618	-0.03786710	-0.03813935	-0.04028349	-0.03837425	-0.03862385	-0.03673727	-0.03597152	-0.03714956	-0.03749277	-0.03772671	-0.03686863	-0.03669529	-0.03680969	-0.03547658	-0.03206020	-0.03318266	-0.03621496	-0.03335476	-0.03421118	-0.03258601	-0.03117482	-0.03137373	-0.03082765	-0.03205363	-0.03128920	-0.03143983	-0.02974691	-0.02872490	-0.02800239	-0.02849692	-0.02685925	-0.02736615	-0.02605780	-0.02590432	-0.02614220	-0.02384392	-0.02432049	-0.02371429	-0.02492789	-0.02258771	-0.02089487	-0.02076502	-0.01706944	-0.01927100	-0.01807121	-0.02062154	-0.01832304	-0.01642927	-0.01707958	-0.01579434	-0.01434654	-0.01531379	-0.01186142	-0.01355791	-0.01080680	-0.01141112	-0.00976727	-0.01312063	-0.01142427	-0.00968764	-0.00930209	-0.00750899	-0.00531771	-0.00655885	-0.00679292	-0.00578348	-0.00559059	-0.00560568	-0.00387099	-0.00436613	-0.00348925	-0.00293681	-0.00219083	-0.00139504	-0.00106163	-0.00102803	-0.00085058	-0.00142608	-0.00011036	0.00051668	0.00006796	0.00034192	0.00112959	0.00280796	0.00105658	0.00123290	0.00284419	0.00105642	0.00155922	0.00229454	0.00208813	0.00136618	0.00194997	0.00177075	0.00264269	0.00270531	0.00263087	0.00348607	0.00213009	0.00323288	0.00460450	0.00430210	0.00499155	0.00512792	0.00598549	0.00692388	0.00811774	0.00729835	0.00687837	0.00776428	0.00759681	0.00830571	0.00742960	0.00667125	0.00668611	0.00669501	0.00607603	0.00596437	0.00720147	0.00515360	0.00554294	0.00527729	0.00666290	0.00591760	0.00652532	0.00709655	0.00701264	0.00587635	0.00485018	0.00731522	0.00664314	0.00699579	0.00662287	0.00677006	0.00620993	0.00697921	0.00542963	0.00532794	0.00662447	0.00451415	0.00448942	0.00402263	0.00381885	0.00466596	0.00381654	0.00338881	0.00246850	0.00289535	0.00204460	0.00128784	0.00210281	0.00076050	0.00094899	0.00128799	0.00011406	0.00151724	0.00209711	0.00047225	0.00097401	0.00059343	0.00139793	0.00100640	0.00018754	0.00173392	0.00109190	0.00100711	0.00191073	0.00125737	0.00120502	0.00000159	0.00150135	0.00187407	0.00232761	0.00158340	-0.00210489	-0.00080460	0.00136515	0.00167861	-0.00006953	0.00028794	0.00151995	-0.00121977	0.00058111	-0.00113771	-0.00160239	-0.00115371	-0.00337821	-0.00088754	-0.00201745	-0.00406246	-0.00146374	-0.00164713	-0.00411222	-0.00298543	-0.00119686	-0.00246790	-0.00210368	-0.00330732	-0.00352398	-0.00053038	-0.00473016	-0.00314223	-0.00166923	-0.00291692	-0.00425597	-0.00409202	-0.00153082	-0.00301707	-0.00314434	-0.00276885	-0.00168453	-0.00325639	-0.00284017	-0.00155086	-0.00416809	-0.00101509	-0.00353603	-0.00356637	-0.00212171	-0.00154140	-0.00332241	-0.00353201	-0.00411732	-0.00305873	-0.00078440	-0.00146665	-0.00015764	-0.00129736	-0.00351975	-0.00270802	0.00019706	-0.00368796	-0.00172597	-0.00157376	-0.00150672	-0.00317563	-0.00111944	-0.00160807	-0.00084992	-0.00056035	-0.00043944	-0.00160693	-0.00032599	0.00219013	0.00061795	-0.00320047	-0.00159410	-0.00137607	-0.00188167	-0.00178644	0.00114064	0.00068829	-0.00374947	0.00047795	-0.00295536	-0.00075961	0.00066791	-0.00054455	-0.00257059	-0.00111484	-0.00173473	-0.00101669	-0.00048876	-0.00290976	-0.00195386	-0.00276099	-0.00056012	-0.00033331	0.00012005	0.00041943	-0.00130857	0.00040482	-0.00143499	-0.00090452	-0.00086218	-0.00142938	-0.00040801	-0.00182182	-0.00090570	-0.00071790	-0.00058179	-0.00078054	0.00019952	-0.00022469	-0.00178341	-0.00087689	-0.00043128	-0.00069705	-0.00141245	-0.00127473	0.00007968	-0.00107277	-0.00058006	-0.00081141	-0.00113691	-0.00080622	-0.00058123	-0.00042118	-0.00010153	-0.00039034	-0.00040946	-0.00045506	-0.00031295	0.00029815	-0.00072107	0.00053858	-0.00021990	-0.00112821	-0.00150213	-0.00022210	-0.00126254	-0.00032381	-0.00013725	-0.00063915	-0.00103138	-0.00024820	-0.00038237	0.00002492	-0.00012649	0.00027192	0.00011986	-0.00072627	-0.00018879	-0.00004815	0.00032340	-0.00069352	0.00029248	0.00002130	0.00005015	-0.00029111	0.00046507	0.00004516	-0.00047282	0.00001853	0.00014474	-0.00029541	-0.00049862	0.00014547	0.00004304	0.00062114	0.00024697	-0.00117153	-0.00012906	-0.00008624	-0.00045764	0.00033448	0.00017279	0.00009272	0.00014258	-0.00012191	-0.00009663	0.00017514	0.00007241	0.00011349	0.00015455	-0.00036957	-0.70979995
0.4003	1.91234636	-1.06267059	-0.25519511	0.27383873	1.12583172	-0.31154814	0.15159693	-0.77218062	-0.17118901	-21.47483647	-0.03527451	0.23852678	-1.48972929	-0.67672443	-0.01069678	-1.46904373	-0.39658185	-0.58543807	0.10204152	0.66753530	0.33348712	-0.25647870	-21.47483647	1.05661881	1.26278441	-21.47483647	-0.32826614	-1.07074010	0.14560977	-0.00092031	-21.47483647	0.33382408	-0.48785597	0.00219735	-0.37953222	-0.10429419	0.13387149	-0.07529189	0.04863958	0.04059396	-0.06020711	-0.03058290	-0.02353913	0.02041582	0.02746211	0.03254211	0.03713857	0.04496085	0.04700264	0.02573247	0.02293813	0.03645868	0.03504393	0.02264124	0.03266553	0.03335239	0.02599039	0.03544916	0.03096664	0.03122834	0.03401678	0.03092402	0.02904772	0.02513629	0.02897590	0.02567189	0.02440447	0.01711319	0.02113658	0.01829711	0.01651319	0.01556984	0.01918291	0.01367513	0.01041649	0.01130136	0.00836872	0.00683560	0.00894867	0.01110890	0.00820943	0.00680763	0.00241132	0.00472649	0.00452646	-0.00982292	-0.00775418	0.01072156	-0.00183034	0.00536432	-0.00600668	-0.00508253	0.01018123	0.00615451	0.00395216	0.01267206	0.00490428	0.00860482	0.00814051	0.00762474	0.00907218	0.01152850	0.00949689	0.01015189	0.01151723	0.02949111	0.03140910	0.03640371	0.03676493	0.05136617	0.04809110	0.04700263	0.02863976	0.03800973	0.03870033	0.03214940	0.01930226	0.01299692	0.01030818	-0.00279767	-0.00092683	0.00087869	0.00178014	-0.00195996	0.00027501	-0.00691894	-0.00855700	-0.01577308	-0.01705766	-0.01862134	-0.01950055	-0.02508121	-0.02447613	-0.02867287	-0.02761600	-0.02912012	-0.03045865	-0.03014647	-0.03061030	-0.03216932	-0.03107188	-0.03078933	-0.03326912	-0.03342308	-0.03553491	-0.03337683	-0.03527060	-0.03615496	-0.03607156	-0.03735302	-0.03598817	-0.03705111	-0.03644471	-0.03658565	-0.03644431	-0.03780969	-0.03703467	-0.03932764	-0.03897323	-0.03827579	-0.03617094	-0.03810223	-0.03798587	-0.03700962	-0.03813134	-0.03684448	-0.03630906	-0.03830005	-0.03593436	-0.03435698	-0.03484329	-0.03389867	-0.03377328	-0.03458320	-0.03242878	-0.03129362	-0.03215812	-0.03222858	-0.03109450	-0.03099433	-0.03107901	-0.02994549	-0.02903473	-0.03078050	-0.02888689	-0.02673262	-0.02691328	-0.02700296	-0.02587269	-0.02491681	-0.02537149	-0.02298625	-0.02353764	-0.02565281	-0.02282140	-0.02124484	-0.02039090	-0.01997454	-0.01968879	-0.01860225	-0.01862617	-0.01669698	-0.01557450	-0.01702734	-0.01640061	-0.01627740	-0.01467633	-0.01350088	-0.01208202	-0.01203194	-0.01207888	-0.01057009	-0.01151355	-0.00940402	-0.00914675	-0.00880427	-0.00837907	-0.00581416	-0.00615027	-0.00601076	-0.00560493	-0.00530494	-0.00442833	-0.00398190	-0.00435574	-0.00215738	-0.00276835	-0.00125107	-0.00285937	-0.00063841	-0.00157657	-0.00068969	-0.00036399	0.00029425	0.00042548	0.00150259	0.00107208	0.00118879	0.00104203	0.00208604	0.00274902	0.00291062	0.00247964	0.00252279	0.00294405	0.00334957	0.00276422	0.00375635	0.00432192	0.00383118	0.00413138	0.00449443	0.00347991	0.00454394	0.00395131	0.00332721	0.00319179	0.00427300	0.00368823	0.00387661	0.00446509	0.00405626	0.00509844	0.00544664	0.00492507	0.00739196	0.00836350	0.00721714	0.00831860	0.00761346	0.00876193	0.00910432	0.00809342	0.00881954	0.00777951	0.00781060	0.00829014	0.00847208	0.00773762	0.00764917	0.00746187	0.00700666	0.00689596	0.00531342	0.00599404	0.00560372	0.00614237	0.00658771	0.00567798	0.00592398	0.00628585	0.00604585	0.00523197	0.00618938	0.00662233	0.00636679	0.00577159	0.00799958	0.00732994	0.00772671	0.00706881	0.00751335	0.00645513	0.00664526	0.00439173	0.00597568	0.00556524	0.00535226	0.00477558	0.00398105	0.00471449	0.00439889	0.00411100	0.00304586	0.00098350	0.00101980	0.00174249	0.00156432	0.00095214	0.00206279	0.00129733	0.00174408	-0.00091154	-0.00014571	-0.00041548	0.00176159	0.00051499	0.00111068	0.00094061	-0.00050003	0.00013814	-0.00027848	0.00153942	0.00071997	0.00253606	0.00251228	0.00231390	0.00257631	0.00056570	0.00101131	-0.00004264	-0.00010018	0.00215573	0.00218957	0.00020714	0.00163587	0.00021838	-0.00118473	0.00144905	0.00153237	0.00100880	0.00015144	-0.00076864	-0.00168671	-0.00227101	-0.00388901	-0.00128644	-0.00030803	-0.00231680	-0.00189883	-0.00050512	-0.00061679	-0.00140531	-0.00343348	-0.00236344	-0.00190389	-0.00318572	-0.00256479	-0.00057623	-0.00100155	-0.00073906	0.00015436	-0.00444822	-0.00316086	-0.00193485	-0.00312725	-0.00222567	-0.00621760	-0.00400250	-0.00120254	-0.00206250	-0.00301271	-0.00333912	-0.00470865	-0.00265557	-0.00224459	-0.00339510	-0.00223607	-0.00364306	-0.00150831	-0.00321959	-0.00174980	-0.00274435	-0.00233627	-0.00153805	-0.00163249	-0.00231592	-0.00075750	-0.00064202	-0.00070013	-0.00114138	-0.00089823	-0.00083909	-0.00150429	-0.00075796	-0.00125286	-0.00064865	-0.00340021	-0.00009043	-0.00461320	-0.00192199	0.00129429	-0.00079501	-0.00254819	-0.00049404	0.00072977	0.00021758	-0.00113165	-0.00068536	-0.00075324	-0.00255414	-0.00230606	0.00020058	-0.00133619	-0.00024396	0.00020837	-0.00056596	-0.00198367	-0.00069197	-0.00056647	-0.00084514	-0.00130071	-0.00035299	-0.00103263	0.00006848	0.00022830	-0.00023539	-0.00039877	0.00054582	-0.00037566	-0.00064808	0.00004567	-0.00049124	-0.00011158	-0.00030105	0.00040478	-0.00026312	-0.00057793	0.00050195	-0.00071263	-0.00064832	-0.00091683	-0.00021202	-0.00046250	0.00071882	0.00071421	-0.00025833	-0.00017879	-0.00038783	-0.00023939	0.00053884	-0.00068734	-0.00070934	-0.00061799	-0.00021891	-0.00094775	-0.00078306	0.00017737	0.00008857	0.00016855	0.00042269	0.00017448	-0.00012990	0.00110727	0.00030455	0.00051548	-0.00022417	0.00066214	0.00041463	-0.00008966	-0.00099015	-0.00084599	0.00007370	-0.00062886	0.00000071	-0.00006624	0.00029311	0.00007336	-0.00036134	0.00056224	0.00023530	-0.00004654	-0.00026647	-0.00006834	-0.00007506	-0.00021737	-0.00042146	0.00006480	-0.00019902	0.00035012	0.00019244	-0.00016325	0.00006759	-0.00025952	-0.00009475	-0.00003218	-0.00006553	0.00039197	0.00026089	0.00043803	-0.00018501	-0.93035454
0.4503	0.00340721	-1.37571597	-21.47483647	-0.01248136	-0.97618399	-21.47483647	-0.55847001	0.46247383	0.03698826	0.90326709	-21.47483647	-21.47483647	0.02871251	-21.47483647	-21.47483647	1.16501153	-0.00033723	0.62157258	-21.47483647	-21.47483647	1.47625160	-21.47483647	0.30160660	-21.47483647	-0.34646594	0.92617136	1.15702319	-21.47483647	-21.47483647	-21.47483647	-0.58206870	-21.47483647	-0.21394894	0.12123299	0.85135813	-0.20272472	-0.12323425	-0.05311103	-0.06158759	0.08212097	0.05597391	-0.03581390	0.02821717	0.01073233	0.02218799	0.04540741	0.04237019	0.02880568	0.03466204	0.02695457	0.03293000	0.03609288	0.02893811	0.02729300	0.02631232	0.02826792	0.03095430	0.03880798	0.03278837	0.03188175	0.02890515	0.02539227	0.02776582	0.02687549	0.03009899	0.02204529	0.02390577	0.01979356	0.01778287	0.01829457	0.01627683	0.01396478	0.01556123	0.01120881	0.00936126	0.01035712	0.01017219	0.00878641	0.00873360	0.00834627	0.00697667	0.00748725	0.00048003	0.00240885	-0.00425258	-0.00299222	-0.00737041	-0.00009002	-0.00745010	-0.00314001	0.00348917	0.00253895	0.01224621	0.00277013	0.00435791	0.01305999	0.00473051	0.00794741	0.00993920	0.00956865	0.01363524	0.01646616	0.00538910	0.00841570	0.00782432	0.02409449	0.03391115	0.04645986	0.05667509	0.07046592	0.06399665	0.06493631	0.05380779	0.06175226	0.04893914	0.04986788	0.03788474	0.03151548	0.02752224	0.01707450	0.01166012	0.00874647	0.00341558	-0.00082428	-0.00207069	-0.00410965	-0.00902299	-0.01281744	-0.01868144	-0.01808475	-0.01989680	-0.02311346	-0.02523820	-0.02863978	-0.02781220	-0.02747571	-0.03220249	-0.02979049	-0.03121088	-0.03440371	-0.03056585	-0.03091267	-0.03172061	-0.03427742	-0.03475607	-0.03464287	-0.03673943	-0.03598882	-0.03521145	-0.03623270	-0.03703409	-0.03659881	-0.03622589	-0.03557904	-0.03550743	-0.03629263	-0.03759209	-0.03882677	-0.03828582	-0.03766575	-0.03669008	-0.03781890	-0.03722667	-0.03795151	-0.03718567	-0.03626850	-0.03533679	-0.03788716	-0.03538335	-0.03223452	-0.03385708	-0.03474602	-0.03256597	-0.03283603	-0.03232014	-0.03166317	-0.03063996	-0.03050383	-0.03087105	-0.03047452	-0.02945894	-0.02908554	-0.02848425	-0.02812378	-0.02702848	-0.02608789	-0.02628607	-0.02528863	-0.02491334	-0.02480388	-0.02445402	-0.02320619	-0.02356122	-0.02379269	-0.02170857	-0.02063780	-0.01853951	-0.01799540	-0.01866983	-0.01742723	-0.01747848	-0.01619610	-0.01585311	-0.01612180	-0.01514632	-0.01414895	-0.01561703	-0.01196346	-0.01209839	-0.01095915	-0.01232102	-0.01031163	-0.01119374	-0.01003286	-0.00812918	-0.00870962	-0.00703671	-0.00629381	-0.00502143	-0.00536681	-0.00470040	-0.00508624	-0.00401273	-0.00262846	-0.00239255	-0.00300286	-0.00184672	-0.00195015	-0.00164349	-0.00032697	-0.00054268	-0.00061278	-0.00007239	0.00088186	0.00145591	0.00193267	0.00107400	0.00096949	0.00248955	0.00141865	0.00308302	0.00485350	0.00285705	0.00309729	0.00402310	0.00396464	0.00473202	0.00480048	0.00441172	0.00614132	0.00556995	0.00581018	0.00527346	0.00555470	0.00727791	0.00612494	0.00586260	0.00482059	0.00614477	0.00587538	0.00543954	0.00638458	0.00537499	0.00522723	0.00554849	0.00623301	0.00605369	0.00575580	0.00559460	0.00696526	0.00733846	0.00676436	0.00630951	0.00714089	0.00798438	0.00870880	0.00907610	0.00972853	0.00951305	0.00921568	0.01037515	0.01010840	0.00930693	0.00884612	0.01000099	0.00823580	0.00937831	0.00911694	0.00807726	0.00822246	0.00859470	0.00773080	0.00721984	0.00802793	0.00717175	0.00598101	0.00571438	0.00703419	0.00625290	0.00714960	0.00778047	0.00717168	0.00690726	0.00789869	0.00639015	0.00716932	0.00794480	0.00845775	0.00789450	0.00709776	0.00726837	0.00873443	0.00738136	0.00769768	0.00575497	0.00744077	0.00627942	0.00443533	0.00568550	0.00570953	0.00490947	0.00530332	0.00422359	0.00496037	0.00358630	0.00389844	0.00260429	0.00283775	0.00236573	0.00182579	-0.00011461	0.00167137	0.00241746	0.00193903	0.00154763	0.00368468	0.00214402	0.00148712	0.00031907	0.00051180	0.00107328	0.00052886	0.00063581	0.00257540	0.00025300	0.00119649	0.00260924	0.00019277	0.00153643	-0.00019148	0.00322213	0.00272219	0.00286912	0.00047792	0.00012510	-0.00236268	-0.00031819	0.00276257	0.00250997	0.00022808	0.00185741	0.00237549	0.00272520	0.00248148	-0.00014467	-0.00000685	-0.00059543	-0.00025703	0.00005447	0.00265225	0.00247322	0.00234052	-0.00153051	0.00025999	0.00069554	-0.00027704	-0.00030131	-0.00085837	-0.00017756	-0.00041431	0.00039767	-0.00052323	0.00101082	-0.00087147	-0.00019476	0.00045752	-0.00199761	-0.00241747	-0.00256609	-0.00164823	-0.00022749	-0.00223312	-0.00185150	-0.00402557	-0.00302820	0.00001294	-0.00288115	-0.00110527	0.00198302	-0.00261274	-0.00247260	-0.00145574	-0.00165672	-0.00029780	-0.00003306	-0.00255737	-0.00391956	-0.00359961	-0.00010539	-0.00504108	-0.00277350	-0.00163419	-0.00203576	-0.00180133	-0.00197014	-0.00007948	-0.00035003	-0.00019920	0.00061825	-0.00126187	-0.00223119	-0.00079613	-0.00014418	-0.00027050	-0.00153194	-0.00074059	0.00028425	-0.00103115	-0.00005838	-0.00039611	0.00072581	-0.00076630	-0.00031309	-0.00016550	-0.00079719	-0.00074560	0.00086792	-0.00010139	0.00080851	-0.00086865	-0.00007978	0.00027722	-0.00016397	-0.00011248	0.00002524	0.00096379	-0.00013699	0.00034898	0.00083839	-0.00165118	-0.00052269	-0.00095465	0.00120399	-0.00096293	0.00148366	-0.00013381	0.00028665	-0.00004854	0.00039607	0.00041488	0.00058501	0.00074806	-0.00045633	0.00055416	0.00078751	0.00003643	-0.00028918	0.00069976	0.00051776	-0.00121664	-0.00006889	-0.00012137	-0.00015052	0.00173322	0.00019676	0.00021503	-0.00052576	0.00102751	-0.00016603	-0.00033122	-0.00051693	-0.00031047	0.00044959	0.00006288	-0.00095369	-0.00004406	-0.00017926	0.00022018	-0.00054067	0.00056285	-0.00021175	-0.00020913	0.00000423	0.00014815	0.00031050	-0.00026692	-0.00062862	-0.00020263	-0.00000502	0.00051828	0.00027156	-0.00012847	-0.00010710	0.00019891	-0.00030068	0.00005569	0.00032652	0.00042596	-0.00010570	0.00042687	-0.00001364	0.19015773
0.5003	-1.06340969	0.40330794	-0.86430507	-21.47483647	-0.15740947	-0.25931889	-0.07073837	0.93374699	-0.04382452	0.48777724	0.39860426	-21.47483647	-2.58800673	-0.14146961	0.41575694	-0.15580870	-0.66805576	-0.45947089	-0.81457423	-0.28551219	0.82269037	2.14110923	0.66303331	-0.08107852	0.60282826	-21.47483647	-21.47483647	-21.47483647	-21.47483647	0.85385472	-21.47483647	-0.78688341	0.10554897	-21.47483647	-0.05733579	0.00217379	-0.04385698	0.05312035	0.04610377	0.05869300	-0.00726480	0.00283686	0.05356377	0.03178745	0.03434071	0.06294115	0.02184124	0.02041282	0.04434619	0.02232319	0.03309185	0.03840742	0.02977688	0.02736377	0.03877718	0.02984000	0.03245934	0.03665363	0.03395285	0.03481470	0.02940124	0.02984212	0.02802646	0.02475407	0.02981756	0.02543001	0.02633056	0.02506833	0.01926894	0.01989971	0.01893972	0.01355895	0.01923715	0.01357600	0.01187248	0.01304156	0.00881108	0.00974534	0.00946152	0.00795052	0.00780464	0.00637207	0.00415291	0.00523646	-0.00358553	-0.00391805	0.00274116	0.00661722	0.00155998	0.00635531	0.00536447	0.00043789	0.01621992	0.00713780	-0.00135174	0.01705161	0.00653633	0.00686849	0.01340222	0.01441714	0.01340402	0.01692915	0.01267290	0.01342644	0.01359091	0.02411632	0.03059142	0.04109282	0.05179966	0.06435763	0.05988209	0.05881579	0.04977731	0.05731343	0.04805563	0.04464825	0.03135747	0.03139331	0.02707988	0.01291930	0.00510618	-0.00163341	-0.00297248	-0.00799776	-0.00940862	-0.00739072	-0.01016275	-0.01670914	-0.01742464	-0.01669630	-0.01634280	-0.02435676	-0.02342086	-0.02618795	-0.02981852	-0.02639554	-0.03173548	-0.03019160	-0.02979491	-0.03098454	-0.03069799	-0.03103491	-0.03145253	-0.03351979	-0.03414455	-0.03215281	-0.03404215	-0.03582282	-0.03594496	-0.03667145	-0.03635589	-0.03705147	-0.03456084	-0.03624558	-0.03559682	-0.03656112	-0.03750390	-0.03970689	-0.03783159	-0.03729871	-0.03525104	-0.03653357	-0.03689997	-0.03808934	-0.03773920	-0.03758770	-0.03695081	-0.03840508	-0.03551377	-0.03221605	-0.03316553	-0.03424247	-0.03327218	-0.03318720	-0.03222008	-0.03004809	-0.03171636	-0.03083997	-0.03137321	-0.03054201	-0.02962220	-0.02967155	-0.02994564	-0.02813227	-0.02813787	-0.02635257	-0.02712990	-0.02516786	-0.02524786	-0.02626224	-0.02400115	-0.02412872	-0.02201935	-0.02316384	-0.02253838	-0.01916678	-0.02016900	-0.01832013	-0.01829476	-0.01862197	-0.01752614	-0.01722584	-0.01621413	-0.01580404	-0.01601850	-0.01305063	-0.01519191	-0.01120567	-0.01210714	-0.01220873	-0.01116743	-0.01032105	-0.01063075	-0.00923598	-0.00818094	-0.00833055	-0.00649402	-0.00612781	-0.00542764	-0.00624937	-0.00576966	-0.00384111	-0.00532641	-0.00378288	-0.00301846	-0.00164888	-0.00259786	-0.00227243	-0.00201528	-0.00082860	-0.00105905	0.00032622	-0.00007573	0.00129588	0.00132979	0.00187911	0.00183263	0.00294315	0.00248056	0.00197984	0.00287290	0.00428006	0.00362373	0.00261786	0.00408221	0.00418986	0.00430352	0.00445868	0.00532466	0.00618450	0.00563537	0.00594673	0.00492155	0.00602844	0.00611449	0.00533390	0.00573273	0.00541707	0.00543895	0.00657412	0.00792392	0.00702098	0.00747156	0.00767576	0.00691973	0.00827694	0.00741139	0.00689047	0.00712548	0.00629866	0.00689330	0.00607649	0.00649324	0.00672322	0.00623844	0.00644525	0.00689169	0.00670761	0.00736965	0.00728892	0.00897355	0.00861640	0.00927955	0.00882399	0.01003326	0.00914670	0.00980033	0.01057581	0.00997993	0.01074093	0.01007973	0.01079627	0.00994679	0.01058571	0.01031795	0.00934288	0.00803572	0.00904525	0.00919624	0.00959483	0.00950511	0.00789632	0.00763088	0.00832845	0.00763920	0.00848713	0.00772309	0.00732186	0.00598639	0.00651359	0.00763954	0.00794932	0.00671673	0.00624914	0.00661988	0.00803847	0.00571442	0.00753364	0.00617053	0.00758952	0.00684668	0.00799223	0.00553870	0.00759132	0.00646620	0.00765605	0.00701453	0.00621632	0.00476327	0.00655059	0.00580403	0.00559628	0.00433565	0.00543190	0.00478422	0.00784714	0.00512407	0.00588251	0.00435983	0.00279598	0.00318462	0.00251210	0.00275870	0.00271250	0.00137435	0.00261138	0.00198290	0.00168753	0.00174314	0.00034601	0.00223656	0.00163185	0.00066421	-0.00078982	0.00064304	0.00014903	-0.00041960	0.00179881	0.00224627	-0.00004574	0.00472600	0.00206580	0.00086989	0.00060640	-0.00079247	0.00164308	-0.00074393	0.00137847	0.00021624	0.00051225	0.00313501	0.00359852	-0.00049080	0.00155133	-0.00133962	0.00092524	0.00171489	0.00099581	0.00137723	0.00161349	0.00163601	0.00180957	0.00211960	0.00056302	0.00087480	-0.00013993	0.00242488	0.00007358	0.00101919	-0.00018005	-0.00143374	0.00066464	0.00073317	-0.00118226	0.00050826	0.00046848	0.00024011	-0.00003288	0.00041627	-0.00062428	0.00075029	-0.00126645	-0.00075710	-0.00098921	-0.00135733	-0.00152189	-0.00120946	-0.00381287	0.00053743	-0.00345393	-0.00220080	-0.00051498	-0.00157792	-0.00031233	-0.00159443	-0.00259583	-0.00119225	-0.00199736	-0.00378500	-0.00210317	-0.00219192	-0.00225024	0.00004327	-0.00076865	0.00036954	-0.00159525	-0.00199304	-0.00180925	-0.00153979	-0.00195127	-0.00160276	-0.00184712	-0.00058663	-0.00095185	-0.00152005	-0.00102061	0.00003633	-0.00046104	-0.00079178	-0.00118216	-0.00087220	-0.00097189	-0.00080495	-0.00064202	-0.00139111	-0.00040705	-0.00056182	-0.00106845	-0.00056453	-0.00209651	-0.00042626	-0.00106187	0.00047052	-0.00047902	0.00006365	-0.00025346	-0.00045958	-0.00030835	-0.00042966	-0.00005394	0.00032153	-0.00079442	-0.00151004	-0.00040962	-0.00068399	-0.00072807	-0.00092841	-0.00032759	0.00020254	-0.00011571	-0.00023996	0.00080902	0.00052031	0.00135012	0.00007139	0.00010204	0.00016558	0.00042820	0.00031331	-0.00052261	-0.00034128	0.00060519	-0.00004151	0.00000180	-0.00028544	0.00020443	-0.00008803	-0.00023929	0.00002864	-0.00034208	-0.00000895	0.00020613	-0.00005504	0.00049309	0.00023718	-0.00010159	-0.00081141	-0.00020011	0.00005955	0.00028351	0.00052055	-0.00011830	-0.00002640	-0.00005195	0.00045246	0.00024830	0.00028125	0.00062366	0.00017003	0.00071444	0.00017201	-21.47483647
0.5503	-0.00728774	-21.47483647	-0.38754967	-0.89463300	-21.47483647	-1.37032750	0.16987470	0.31981269	-21.47483647	-21.47483647	0.65597183	-21.47483647	1.14754819	0.04020170	0.05433761	0.37011700	-0.61540806	-21.47483647	-21.47483647	-21.47483647	-1.11321300	-21.47483647	-21.47483647	-21.47483647	0.41582587	-21.47483647	-21.47483647	-0.72731447	0.15973288	-0.29765993	0.86084020	0.28797790	-0.52481412	0.53914621	-0.42044073	0.56599774	0.09347764	-0.07490970	-0.07271152	0.02037576	0.02214042	0.03102556	-0.00466587	0.05288050	0.01916935	0.03459311	0.02264851	0.02821089	0.03938375	0.02648883	0.02302127	0.03231751	0.03375391	0.02677894	0.03716151	0.02873261	0.02692498	0.03349232	0.03361104	0.03330248	0.03316800	0.02969802	0.02720168	0.02288165	0.02917124	0.02526692	0.02619723	0.01729277	0.02358641	0.01889540	0.01841930	0.01325658	0.01454882	0.01297618	0.01093498	0.01116796	0.00958318	0.00653443	0.00795078	0.01025312	0.00598981	0.00656773	-0.00107277	0.00243342	-0.00013180	-0.00541126	-0.00073477	0.00155891	0.00179517	0.00133288	-0.00527840	-0.00083640	0.00622131	0.00748752	0.00186539	0.01198172	0.00445130	0.00233185	0.01326022	0.01088114	0.00978770	0.01436266	0.01027185	0.01223447	0.00945166	0.01681288	0.01792787	0.02590852	0.03318138	0.04752717	0.04845502	0.06075654	0.05543367	0.06065144	0.04820871	0.03285054	0.01916070	0.02247759	0.02164625	0.01166181	0.00771568	-0.00247778	-0.01580262	-0.02015150	-0.01906054	-0.01474418	-0.01700084	-0.01601974	-0.01785745	-0.01862469	-0.02123860	-0.02431637	-0.02406355	-0.02570850	-0.02943002	-0.02611160	-0.03159230	-0.03193462	-0.03147338	-0.03077246	-0.03108372	-0.03230708	-0.03208772	-0.03349782	-0.03336706	-0.03376149	-0.03462289	-0.03712804	-0.03463018	-0.03591207	-0.03558192	-0.03689976	-0.03664664	-0.03739638	-0.03670057	-0.03721688	-0.03726058	-0.03762120	-0.03725352	-0.03697331	-0.03623418	-0.03690226	-0.03641587	-0.03887049	-0.03735560	-0.03731120	-0.03625289	-0.03573891	-0.03519638	-0.03330847	-0.03247928	-0.03354051	-0.03214857	-0.03249773	-0.03281765	-0.03177142	-0.03295097	-0.03086388	-0.03064257	-0.03152098	-0.02983464	-0.02873533	-0.02956874	-0.02759405	-0.02788095	-0.02803964	-0.02710563	-0.02648613	-0.02496385	-0.02603492	-0.02337362	-0.02365408	-0.02285147	-0.02227677	-0.02283342	-0.01988421	-0.02131971	-0.01965468	-0.01812032	-0.02037897	-0.01753279	-0.01581960	-0.01604603	-0.01523614	-0.01588750	-0.01511463	-0.01499283	-0.01299075	-0.01318689	-0.01272154	-0.01068120	-0.01032175	-0.01060218	-0.00784883	-0.00819620	-0.00803191	-0.00717324	-0.00624337	-0.00548499	-0.00654320	-0.00465506	-0.00458951	-0.00447041	-0.00259004	-0.00234616	-0.00336819	-0.00407493	-0.00066211	-0.00143374	-0.00053290	-0.00065948	0.00009264	0.00018461	0.00059994	0.00186705	0.00223806	0.00105266	0.00202775	0.00180973	0.00186747	0.00277818	0.00304738	0.00248133	0.00381223	0.00373770	0.00435838	0.00390215	0.00518964	0.00472514	0.00602533	0.00524701	0.00560154	0.00582579	0.00698128	0.00643660	0.00567364	0.00642847	0.00692385	0.00573041	0.00718705	0.00700521	0.00706140	0.00722664	0.00692569	0.00793367	0.00849700	0.00847880	0.00834478	0.00828162	0.00742382	0.00772779	0.00850172	0.00718616	0.00864613	0.00787112	0.00857614	0.00771989	0.00815890	0.00781566	0.00879845	0.00781362	0.00677506	0.00763324	0.00763140	0.00728062	0.00740350	0.00774801	0.00862453	0.00830434	0.00902204	0.00952379	0.00831942	0.00856008	0.00960500	0.00959489	0.00910646	0.00976779	0.00903608	0.01145093	0.01032506	0.01165110	0.00927918	0.01064317	0.00997038	0.00898486	0.01029258	0.00865135	0.00874097	0.00836904	0.01022099	0.00828816	0.00791524	0.00884984	0.00811353	0.00706896	0.00643491	0.00583694	0.00656644	0.00661156	0.00756524	0.00529758	0.00886050	0.00494243	0.00578615	0.00548415	0.00739260	0.00607674	0.00710793	0.00570583	0.00516886	0.00665093	0.00674690	0.00652912	0.00556837	0.00583225	0.00997509	0.00785077	0.00800443	0.00697897	0.00452018	0.00537594	0.00554771	0.00503106	0.00623164	0.00598595	0.00465181	0.00586203	0.00380589	0.00358352	0.00441196	0.00353618	0.00430431	0.00222352	0.00288587	0.00188758	0.00031484	0.00257054	0.00135765	0.00092094	0.00017173	0.00125109	0.00204492	0.00084013	0.00120824	-0.00049735	0.00109766	0.00069625	0.00074939	0.00006968	-0.00001604	0.00116192	-0.00049728	0.00139437	0.00010329	-0.00179907	0.00112474	-0.00176613	-0.00377145	-0.00106877	0.00137611	0.00036427	0.00001585	0.00037458	0.00036447	-0.00012929	-0.00000957	0.00010733	0.00048271	0.00158772	0.00013075	0.00253717	0.00095545	0.00077246	-0.00037201	0.00188983	0.00020273	-0.00197512	0.00332069	0.00082533	0.00140375	0.00003379	-0.00129592	0.00066625	-0.00038715	0.00287443	0.00097539	0.00210809	0.00032026	-0.00002416	-0.00265563	-0.00128223	0.00214478	0.00343168	0.00020121	-0.00009430	0.00113057	-0.00015835	-0.00024196	0.00019169	-0.00083564	0.00004885	-0.00058385	0.00127684	0.00221290	0.00104899	0.00102503	-0.00033002	0.00131620	0.00009268	-0.00048401	0.00036662	0.00020870	-0.00059766	-0.00021216	-0.00118745	-0.00082962	-0.00113936	0.00018324	0.00014974	-0.00152615	-0.00150605	-0.00013584	-0.00060889	-0.00098046	-0.00124381	-0.00118251	-0.00074459	-0.00219005	-0.00166217	-0.00249055	-0.00148131	-0.00078925	-0.00065241	-0.00068891	-0.00066778	-0.00068137	-0.00125187	-0.00144069	-0.00161188	-0.00070792	-0.00025309	-0.00087884	-0.00103017	-0.00158480	-0.00022096	-0.00168985	-0.00127994	-0.00035312	0.00012892	-0.00049546	-0.00119458	0.00025775	-0.00010749	0.00078449	0.00031863	-0.00018703	-0.00050645	-0.00030779	0.00038217	0.00007524	-0.00048589	0.00017667	-0.00013972	-0.00013851	-0.00046328	0.00029043	-0.00007288	-0.00064838	-0.00004812	0.00026436	-0.00000534	-0.00035061	-0.00018939	0.00013343	0.00032801	-0.00014718	-0.00006818	0.00018770	0.00015871	0.00087410	0.00010728	0.00021993	0.00011125	0.00036052	0.00066161	0.00046690	0.00025074	0.00069135	0.00014645	0.00055843	0.00012723	-1.10498679
0.6003	-0.10523133	-21.47483647	0.08979041	-0.81529476	-1.21346699	-21.47483647	-21.47483647	-21.47483647	-0.28176983	-21.47483647	0.23090369	-0.82791704	-0.37833992	-21.47483647	-2.60615540	0.27853364	-0.66085179	-21.47483647	0.47160558	-21.47483647	-21.47483647	0.16195367	-21.47483647	-21.47483647	0.89826852	-2.02711344	-0.35366508	-21.47483647	-0.40893734	0.33077767	-0.35863447	-0.52263017	-0.57510794	0.07042790	0.39277013	-0.33543419	-0.34723113	-0.05574692	0.08938201	0.05727741	-0.02031487	-0.02438598	-0.02113683	-0.00280615	-0.01935607	0.03203296	0.03139580	0.04225159	0.02995144	0.02573661	0.03620426	0.03085962	0.03196650	0.02644192	0.02809718	0.03058784	0.02580875	0.03659993	0.03023336	0.03124077	0.02827428	0.03057754	0.02559294	0.02326408	0.02876847	0.02700295	0.02382707	0.01886065	0.01869525	0.01628143	0.01715848	0.01165534	0.01512851	0.01062074	0.00814864	0.00873895	0.00805060	0.00765524	0.00915699	0.00759421	0.00270344	0.00696473	-0.00595343	0.00381806	0.00582100	-0.00277908	-0.00528830	0.00019557	-0.00715377	0.00643778	0.00475743	0.00292266	0.00768032	0.00042416	-0.00136482	0.01223871	0.00718699	0.00689040	0.00864908	0.00972986	0.00517568	0.01226974	0.00757325	0.00643985	0.00526289	0.00334269	0.00164070	0.01044820	0.01636081	0.04023327	0.05358197	0.06753393	0.06604126	0.05796613	0.03675835	0.01699934	-0.00322788	0.00232253	0.01177450	0.01455701	0.01793520	0.00626196	-0.00702039	-0.01436351	-0.01928337	-0.01452332	-0.01614482	-0.01709261	-0.01714881	-0.01963884	-0.01976485	-0.02444173	-0.02320054	-0.02524802	-0.02878346	-0.02808880	-0.03213008	-0.03243779	-0.03168226	-0.02925941	-0.03321686	-0.03247302	-0.03267401	-0.03265054	-0.03345637	-0.03235182	-0.03520614	-0.03733903	-0.03547149	-0.03584289	-0.03536177	-0.03572825	-0.03714408	-0.03923733	-0.03685616	-0.03848464	-0.03721365	-0.03760433	-0.03798440	-0.03727937	-0.03751834	-0.03855710	-0.03781568	-0.03800579	-0.03787763	-0.03626213	-0.03553907	-0.03596499	-0.03570360	-0.03490520	-0.03316760	-0.03393097	-0.03332982	-0.03199684	-0.03301650	-0.03231659	-0.03351537	-0.03205711	-0.03138514	-0.03083076	-0.03025085	-0.02812301	-0.02862667	-0.02804663	-0.02915072	-0.02857069	-0.02622483	-0.02676750	-0.02463214	-0.02478074	-0.02554474	-0.02397690	-0.02217553	-0.02080189	-0.02296032	-0.01861135	-0.02206966	-0.02027140	-0.01926879	-0.01967698	-0.01638344	-0.01654318	-0.01666223	-0.01481884	-0.01626464	-0.01439137	-0.01434142	-0.01191859	-0.01317985	-0.01311472	-0.01113078	-0.01045868	-0.01116618	-0.00627560	-0.00879277	-0.00835074	-0.00808117	-0.00694025	-0.00638340	-0.00647404	-0.00534652	-0.00363064	-0.00433652	-0.00382751	-0.00398143	-0.00192788	-0.00262469	-0.00201079	-0.00180228	0.00020093	-0.00120962	-0.00081475	-0.00007564	0.00029401	0.00088684	0.00171450	0.00136312	0.00292912	0.00254296	0.00284433	0.00273718	0.00307183	0.00258568	0.00368908	0.00499591	0.00611294	0.00419233	0.00488756	0.00514189	0.00450651	0.00541335	0.00573159	0.00619650	0.00726174	0.00774512	0.00622844	0.00744831	0.00716081	0.00705409	0.00825796	0.00784577	0.00607071	0.00801621	0.00792135	0.00828543	0.00918900	0.00767430	0.00861809	0.00874261	0.00759812	0.00924064	0.00856645	0.00857788	0.01069564	0.01004160	0.00901464	0.00970156	0.00944511	0.00843333	0.01067424	0.00950363	0.00836669	0.00961855	0.00964770	0.00942871	0.00979885	0.00857788	0.00976207	0.00919990	0.00927067	0.00860169	0.00813944	0.00870084	0.00796291	0.00885867	0.00947850	0.00799950	0.00810922	0.00929793	0.00790344	0.01128672	0.00698107	0.00914842	0.00921054	0.00937923	0.00925899	0.00978013	0.00973679	0.01038108	0.01185452	0.01074914	0.00858009	0.01009931	0.01170258	0.01033211	0.00913134	0.00870024	0.01082668	0.00994694	0.00937318	0.00920668	0.01189838	0.00759499	0.00781400	0.00677481	0.00934476	0.00737854	0.00695466	0.00572940	0.00584984	0.00481527	0.00740228	0.00928599	0.00542996	0.00753681	0.00879468	0.00761612	0.00866799	0.00477930	0.00421730	0.00410418	0.00581795	0.00566325	0.00746504	0.00679749	0.00385245	0.00713960	0.00417109	0.00572863	0.00493950	0.00681495	0.00909726	0.00696344	0.00507704	0.00504693	0.00223435	0.00406613	0.00361805	0.00468461	0.00559559	0.00645746	0.00508247	0.00320470	0.00376178	0.00338464	0.00596389	0.00503665	0.00372587	0.00233787	0.00283337	0.00198790	0.00280094	-0.00069416	0.00062037	0.00086249	0.00408941	0.00039420	0.00044069	0.00009953	0.00423843	0.00031643	0.00108699	-0.00108080	0.00066318	0.00051060	-0.00004055	-0.00097237	-0.00082937	-0.00049475	-0.00117063	-0.00041448	0.00067874	0.00037360	-0.00153824	0.00077674	-0.00135373	-0.00258538	-0.00137249	-0.00091946	0.00020555	0.00070456	-0.00126293	0.00236692	-0.00065355	0.00233102	-0.00071889	-0.00017509	-0.00104584	0.00048523	-0.00126736	-0.00003765	0.00044585	0.00198810	0.00052121	0.00016107	0.00200255	0.00153512	0.00129996	0.00120686	-0.00101594	0.00202162	0.00129503	0.00280112	0.00253090	0.00292595	0.00225785	0.00211346	0.00049959	0.00273844	0.00319987	0.00309372	0.00236566	0.00339510	0.00251003	0.00083553	0.00284196	0.00168175	0.00215272	0.00165429	0.00086396	0.00022647	0.00104316	0.00016677	0.00122155	0.00059212	0.00057903	-0.00024047	0.00002269	0.00044825	-0.00171107	-0.00006922	-0.00052088	-0.00030869	-0.00084299	-0.00118651	-0.00074224	-0.00133547	-0.00109375	-0.00236515	-0.00150478	0.00006222	-0.00178944	-0.00223678	-0.00254755	-0.00133857	-0.00253599	-0.00185398	-0.00139940	-0.00155492	-0.00094892	-0.00127021	0.00002803	-0.00118728	0.00052710	-0.00018157	-0.00004379	-0.00030566	-0.00008572	0.00078473	-0.00043407	-0.00076845	-0.00030077	0.00003476	-0.00018071	-0.00060694	-0.00061940	0.00000388	-0.00039345	-0.00065273	-0.00009041	-0.00064572	-0.00076245	-0.00051925	-0.00024207	-0.00013920	-0.00046040	-0.00065566	-0.00042825	0.00005036	0.00032445	-0.00017097	-0.00002585	0.00004434	-0.00008886	-0.00001007	0.00002872	-0.00041076	-0.00043225	-0.00036183	-0.00033719	-0.00039956	-0.85320075
[truncated: 751,663 more chars]
