# Supplementary material for: KiMoPack: A python Package for Kinetic Modeling of the Chemical Mechanism
Source: J Phys Chem A. 2022 Jun 14;126(25):4087–99. doi: 10.1021/acs.jpca.2c00907 (PMC9251768; doi:10.1021/acs.jpca.2c00907)
Supplement: Supplementary file 2 — jp2c00907_si_002.zip [file jp2c00907_si_002.zip › Data/Scans/H2O_002.SIA]

0.000	275.00	276.00	277.00	278.00	279.00	280.00	281.00	282.00	283.00	284.00	285.00	286.00	287.00	288.00	289.00	290.00	291.00	292.00	293.00	294.00	295.00	296.00	297.00	298.00	299.00	300.00	301.00	302.00	303.00	304.00	305.00	306.00	307.00	308.00	309.00	310.00	311.00	312.00	313.00	314.00	315.00	316.00	317.00	318.00	319.00	320.00	321.00	322.00	323.00	324.00	325.00	326.00	327.00	328.00	329.00	330.00	331.00	332.00	333.00	334.00	335.00	336.00	337.00	338.00	339.00	340.00	341.00	342.00	343.00	344.00	345.00	346.00	347.00	348.00	349.00	350.00	351.00	352.00	353.00	354.00	355.00	356.00	357.00	358.00	359.00	360.00	361.00	362.00	363.00	364.00	365.00	366.00	367.00	368.00	369.00	370.00	371.00	372.00	373.00	374.00	375.00	376.00	377.00	378.00	379.00	380.00	381.00	382.00	383.00	384.00	385.00	386.00	387.00	388.00	389.00	390.00	391.00	392.00	393.00	394.00	395.00	396.00	397.00	398.00	399.00	400.00	401.00	402.00	403.00	404.00	405.00	406.00	407.00	408.00	409.00	410.00	411.00	412.00	413.00	414.00	415.00	416.00	417.00	418.00	419.00	420.00	421.00	422.00	423.00	424.00	425.00	426.00	427.00	428.00	429.00	430.00	431.00	432.00	433.00	434.00	435.00	436.00	437.00	438.00	439.00	440.00	441.00	442.00	443.00	444.00	445.00	446.00	447.00	448.00	449.00	450.00	451.00	452.00	453.00	454.00	455.00	456.00	457.00	458.00	459.00	460.00	461.00	462.00	463.00	464.00	465.00	466.00	467.00	468.00	469.00	470.00	471.00	472.00	473.00	474.00	475.00	476.00	477.00	478.00	479.00	480.00	481.00	482.00	483.00	484.00	485.00	486.00	487.00	488.00	489.00	490.00	491.00	492.00	493.00	494.00	495.00	496.00	497.00	498.00	499.00	500.00	501.00	502.00	503.00	504.00	505.00	506.00	507.00	508.00	509.00	510.00	511.00	512.00	513.00	514.00	515.00	516.00	517.00	518.00	519.00	520.00	521.00	522.00	523.00	524.00	525.00	526.00	527.00	528.00	529.00	530.00	531.00	532.00	533.00	534.00	535.00	536.00	537.00	538.00	539.00	540.00	541.00	542.00	543.00	544.00	545.00	546.00	547.00	548.00	549.00	550.00	551.00	552.00	553.00	554.00	555.00	556.00	557.00	558.00	559.00	560.00	561.00	562.00	563.00	564.00	565.00	566.00	567.00	568.00	569.00	570.00	571.00	572.00	573.00	574.00	575.00	576.00	577.00	578.00	579.00	580.00	581.00	582.00	583.00	584.00	585.00	586.00	587.00	588.00	589.00	590.00	591.00	592.00	593.00	594.00	595.00	596.00	597.00	598.00	599.00	600.00	601.00	602.00	603.00	604.00	605.00	606.00	607.00	608.00	609.00	610.00	611.00	612.00	613.00	614.00	615.00	616.00	617.00	618.00	619.00	620.00	621.00	622.00	623.00	624.00	625.00	626.00	627.00	628.00	629.00	630.00	631.00	632.00	633.00	634.00	635.00	636.00	637.00	638.00	639.00	640.00	641.00	642.00	643.00	644.00	645.00	646.00	647.00	648.00	649.00	650.00	651.00	652.00	653.00	654.00	655.00	656.00	657.00	658.00	659.00	660.00	661.00	662.00	663.00	664.00	665.00	666.00	667.00	668.00	669.00	670.00	671.00	672.00	673.00	674.00	675.00	676.00	677.00	678.00	679.00	680.00	681.00	682.00	683.00	684.00	685.00	686.00	687.00	688.00	689.00	690.00	691.00	692.00	693.00	694.00	695.00	696.00	697.00	698.00	699.00	700.00	701.00	702.00	703.00	704.00	705.00	706.00	707.00	708.00	709.00	710.00	711.00	712.00	713.00	714.00	715.00	716.00	717.00	718.00	719.00	720.00	721.00	722.00	723.00	724.00	725.00	726.00	727.00	728.00	729.00	730.00	731.00	732.00	733.00	734.00	735.00	736.00	737.00	738.00	739.00	740.00	741.00	742.00	743.00	744.00	745.00	746.00	747.00	748.00	749.00	750.00	751.00	752.00	753.00	754.00	755.00	756.00	757.00	758.00	759.00	760.00	761.00	762.00	763.00	764.00	765.00	766.00	767.00	768.00	769.00	770.00	771.00	772.00	773.00	774.00	775.00	776.00	777.00	778.00	779.00	780.00	781.00	782.00	783.00	784.00	785.00	786.00
-39.9997	-0.35538006	0.04435302	-21.47483647	-0.75831807	0.18198705	-21.47483647	-21.47483647	-1.33953738	-0.16616288	0.56518102	-21.47483647	-21.47483647	-21.47483647	-0.43752936	-0.30621382	0.96752810	-0.37326698	-21.47483647	0.46234828	-21.47483647	-0.77388413	1.17747164	-0.21853127	-21.47483647	-21.47483647	-0.03676285	-21.47483647	-21.47483647	0.71683276	-21.47483647	-1.03180423	-21.47483647	1.18372385	0.29518537	0.44684853	0.72706808	0.02230544	0.01246731	0.09391771	0.06569072	0.09028522	0.01546579	0.01192607	-0.00045359	0.02561298	-0.01272766	-0.01946589	0.02678222	0.01104826	-0.02378252	-0.00446238	0.00307851	-0.00497176	-0.01165137	-0.00313562	-0.00051035	-0.00531903	-0.00216366	-0.00737564	-0.00219364	0.00434192	-0.00321199	0.00429207	0.00482083	0.00032194	-0.00268521	0.00040306	-0.00163778	0.00115807	-0.00222439	0.00080277	-0.00234975	-0.00009329	-0.00027847	0.00148033	-0.00255196	-0.00192642	0.00220347	0.00475703	-0.00008957	0.00447859	-0.00413772	0.00904418	-0.00397806	0.01283962	-0.00733941	0.00648269	0.00112106	-0.00293466	-0.00511955	0.00061868	0.00127969	0.01124985	0.00019376	-0.00243934	0.00376911	0.00033275	-0.00124147	-0.00274101	0.00280176	0.00072893	0.00698262	0.00311716	0.00259992	-0.00279517	0.01037219	0.01386225	0.01334283	0.01270945	0.01091247	-0.00013565	-0.00402005	0.00423086	0.01053079	0.00460309	-0.00483364	-0.01153664	0.00308802	0.00388398	0.00319224	0.00651762	0.01371608	0.01135066	0.00461731	-0.00371584	-0.00100913	0.00148738	0.00085693	0.00301500	0.00003148	0.00141126	0.00021970	0.00074851	-0.00183883	-0.00129494	-0.00086615	0.00011693	0.00146327	-0.00020661	0.00120867	0.00043276	0.00087902	-0.00024280	0.00202837	0.00114770	0.00012274	-0.00112617	0.00070346	0.00045468	0.00085439	0.00031276	0.00030649	0.00048256	-0.00145289	-0.00083706	0.00069148	-0.00063330	0.00061149	0.00041515	0.00007908	-0.00014161	-0.00075883	0.00081722	0.00111639	-0.00024820	-0.00000416	0.00041235	0.00011188	0.00083650	-0.00018371	-0.00072659	0.00003110	0.00093760	0.00101037	0.00070801	-0.00022327	0.00004183	-0.00049468	0.00028285	0.00047271	0.00072007	0.00078548	0.00074451	0.00083814	0.00031758	0.00077065	0.00090451	0.00032926	0.00061881	-0.00056842	0.00014692	-0.00025275	0.00193282	0.00100239	0.00015910	0.00116982	0.00025856	0.00002431	0.00032744	0.00060186	-0.00061411	0.00010396	-0.00080088	0.00053019	-0.00020882	0.00120179	0.00032057	0.00027959	-0.00012926	0.00107346	0.00024900	0.00015235	0.00142313	0.00040508	0.00039789	0.00040179	-0.00048421	0.00063195	-0.00119696	0.00039038	0.00088762	0.00013831	-0.00025033	0.00070978	0.00087662	-0.00026996	0.00027005	0.00069403	0.00090525	0.00065193	0.00042779	0.00033948	0.00060473	-0.00091994	0.00100818	-0.00048398	0.00037275	0.00032755	0.00087676	0.00042651	0.00114777	-0.00025583	0.00068099	-0.00006758	-0.00056757	-0.00077073	0.00036950	0.00065605	0.00010862	0.00051463	-0.00000799	0.00022422	0.00018546	-0.00010109	0.00070136	0.00056652	-0.00048752	-0.00106101	-0.00014566	-0.00042723	0.00038934	0.00041841	0.00015996	0.00079339	0.00015379	0.00023638	-0.00044469	0.00034290	0.00044885	0.00039645	0.00082410	0.00086445	0.00015526	0.00044527	-0.00024135	0.00021357	-0.00026628	0.00006414	0.00023837	-0.00011541	0.00022460	0.00031859	0.00054697	-0.00017746	0.00051246	0.00056781	0.00094822	0.00038692	0.00033726	-0.00039056	0.00000342	-0.00041705	0.00022206	-0.00079724	0.00003835	0.00093479	-0.00064287	0.00040923	-0.00052520	-0.00062076	-0.00008603	0.00028594	-0.00014787	0.00190992	-0.00026432	0.00038852	0.00105963	-0.00007308	0.00098513	0.00034889	0.00019746	0.00067014	0.00069511	0.00043722	-0.00068627	-0.00024687	0.00174026	0.00060784	-0.00122855	0.00096998	0.00056245	0.00126431	-0.00003551	0.00063151	-0.00011047	0.00149306	0.00062021	-0.00127591	0.00141029	0.00142549	0.00149514	0.00164400	-0.00032943	0.00089019	0.00092013	0.00087265	0.00040593	-0.00090562	-0.00049015	0.00105092	0.00258428	0.00142718	0.00080867	0.00035857	0.00174276	0.00195079	0.00202263	0.00015426	0.00038726	0.00062705	0.00128788	0.00245444	0.00064449	0.00021760	0.00051214	0.00085940	0.00084857	-0.00008201	0.00068863	0.00165638	-0.00140538	0.00119955	-0.00090615	-0.00266505	0.00095706	0.00263532	-0.00140520	0.00099360	0.00200394	-0.00166274	0.00104801	0.00063264	0.00105459	0.00106748	0.00082967	0.00064779	-0.00245919	0.00154584	0.00039354	0.00017431	0.00088197	0.00166469	0.00046747	0.00210508	0.00040101	0.00085547	0.00202433	0.00202985	-0.00019711	-0.00082725	0.00123578	0.00009867	0.00191540	0.00170906	-0.00177345	0.00374004	-0.00051001	0.00185463	0.00267864	0.00059955	-0.00066703	0.00106226	0.00130161	-0.00088904	0.00024232	-0.00120972	0.00057256	0.00033980	0.00086849	0.00047377	-0.00117570	-0.00019691	-0.00001307	0.00308651	-0.00019825	0.00051332	-0.00049271	0.00131950	0.00067678	-0.00178232	0.00177829	-0.00038335	0.00150656	0.00138566	0.00095588	0.00036975	0.00169850	0.00156304	0.00174457	-0.00059414	0.00183055	0.00056074	0.00092058	0.00172763	0.00050039	0.00078365	0.00024988	0.00114429	0.00096096	0.00024638	0.00042137	0.00045625	0.00087105	0.00086886	-0.00042613	0.00174985	0.00058425	0.00115038	0.00014550	0.00126856	0.00091778	0.00019968	0.00010217	0.00136226	0.00010599	-0.00001494	0.00046399	0.00053011	-0.00021144	0.00032541	-0.00015957	0.00036800	0.00091560	-0.00024654	0.00014531	-0.00008741	-0.00075596	0.00029640	0.00091804	-0.00005334	0.00095427	-0.00020374	-0.00016088	0.00075891	0.00065944	0.00066546	0.00101109	0.00015115	0.00071022	0.00108715	0.00072933	-0.00009337	0.00012170	0.00023972	0.00033795	0.00045519	0.00081992	0.00010026	0.00055519	0.00049938	0.00012616	0.00011300	0.00048877	0.00075300	-0.00031888	0.00051792	0.00033413	0.00052302	0.00017420	0.00014556	0.00051991	0.00015417	0.00042165	0.00010260	0.00051887	0.00061499	0.00074791	0.00101940	0.00018369	0.00043992	0.00032027	-0.65162041
-34.9997	-21.47483647	-0.22697796	-1.02281138	0.78634298	0.23807105	1.00818685	0.19209671	-0.10853431	-0.00890397	-21.47483647	-21.47483647	-21.47483647	-21.47483647	-0.05894124	-0.04320251	0.36197594	-0.47191447	-0.22981811	-21.47483647	-21.47483647	-21.47483647	-21.47483647	-21.47483647	-21.47483647	-21.47483647	-21.47483647	-21.47483647	-21.47483647	0.23865148	0.52763695	-0.37208457	-21.47483647	-21.47483647	0.18673040	-0.18219647	-0.55730676	0.17242817	-0.03874791	0.16327590	0.07546699	0.15564963	0.04625799	0.07149693	-0.00500745	-0.03894577	-0.00997759	-0.00495393	0.02293012	0.02529103	-0.00935121	-0.00393626	0.00798384	0.00160385	-0.01347374	-0.00446563	0.00249468	-0.00437173	-0.00176888	-0.00181524	-0.00122617	0.00699431	0.00147008	0.00001501	0.00084359	0.00123554	0.00115841	0.00055841	0.00018212	-0.00069372	-0.00064166	0.00190623	-0.00103719	0.00183772	-0.00364946	0.00331022	-0.00132202	0.00090337	0.00103969	0.00768587	-0.00090541	0.00926751	-0.00235262	0.00574276	-0.00141845	0.00022413	-0.00527009	0.01304369	-0.00284864	0.00205832	0.00281309	0.00003676	-0.00055381	0.00907743	-0.00157511	0.00227035	-0.00026374	0.00125628	0.00591706	-0.00183886	-0.00023474	0.00113560	0.00215254	0.00647057	0.00095184	-0.00612692	0.00430875	-0.00227275	-0.00239934	-0.00141747	0.00175451	-0.00158780	-0.00489000	-0.00726615	-0.00044551	-0.00645292	-0.00733759	-0.00380830	0.01617489	0.01978063	0.01898149	0.02589269	0.03317533	0.02364222	0.01601322	0.00833691	0.00601681	0.00508270	0.00202454	0.00257322	0.00047938	0.00200573	-0.00066098	0.00221165	0.00149857	0.00237347	0.00065212	-0.00095713	0.00139998	0.00097550	0.00143833	0.00057339	0.00164032	0.00068752	0.00119232	0.00165038	0.00017972	-0.00068567	0.00038280	0.00099682	0.00095877	0.00067937	-0.00126210	-0.00065604	-0.00017908	-0.00105050	0.00143442	0.00029296	0.00112954	-0.00004671	-0.00013722	0.00046727	0.00002727	0.00125976	-0.00013101	-0.00021825	0.00004739	0.00064169	0.00006535	-0.00043550	-0.00057650	0.00013557	0.00000601	-0.00014167	0.00098991	-0.00013460	0.00064875	-0.00005687	-0.00026290	0.00076001	0.00096957	0.00115239	0.00190952	-0.00014397	0.00123238	0.00107280	0.00133165	0.00062501	-0.00102245	-0.00016660	0.00088515	0.00048053	0.00065682	0.00115828	0.00006141	0.00006190	0.00093302	-0.00027549	0.00117977	0.00013832	0.00071294	0.00030273	0.00157954	-0.00009411	0.00167212	0.00103666	0.00106049	-0.00015728	0.00057219	-0.00053539	0.00027526	-0.00032847	0.00100170	0.00018138	0.00034121	0.00084552	0.00131954	0.00080297	0.00077003	-0.00075710	-0.00055648	-0.00032393	0.00072992	-0.00006567	0.00043961	0.00174111	-0.00025855	-0.00035683	0.00059116	0.00127807	0.00084401	0.00048622	0.00001264	0.00025964	-0.00069910	0.00091280	-0.00022011	0.00026793	0.00059462	0.00060426	-0.00094386	0.00092809	0.00019208	0.00019501	-0.00015937	-0.00029200	-0.00022933	-0.00009040	0.00070980	-0.00011254	0.00008355	0.00020170	-0.00062941	-0.00001636	0.00013431	-0.00006982	0.00062536	-0.00001025	-0.00066356	0.00033602	-0.00005738	0.00105567	-0.00014065	0.00021489	0.00082502	0.00061530	-0.00008335	0.00033450	0.00056600	0.00017510	-0.00029093	0.00101143	0.00045395	0.00002691	-0.00019436	-0.00046802	0.00011358	0.00000103	0.00011465	0.00034056	-0.00021673	0.00006574	0.00026592	0.00027496	0.00096453	0.00029746	0.00062795	0.00127924	0.00014693	0.00038152	-0.00062174	0.00091996	0.00012046	0.00137488	-0.00059985	-0.00071018	0.00109693	-0.00002187	0.00006316	-0.00086822	-0.00020984	0.00053252	0.00068716	0.00006895	0.00063640	-0.00007916	0.00070125	0.00069510	-0.00028103	0.00041924	0.00102646	0.00030717	0.00051816	0.00017352	0.00021757	0.00062869	0.00076081	0.00042338	-0.00035371	-0.00148787	0.00158179	0.00003639	0.00049643	0.00084289	0.00047236	-0.00062458	-0.00044872	0.00054349	0.00155019	0.00115383	0.00155593	-0.00008950	0.00200359	0.00144855	0.00100133	0.00136556	0.00025343	0.00157608	-0.00088674	-0.00027980	-0.00017883	0.00199821	0.00212506	0.00144584	0.00214682	0.00037582	0.00032323	0.00178035	-0.00074384	-0.00055351	-0.00114533	0.00218165	0.00374850	0.00166481	0.00071021	0.00158250	0.00075022	0.00128256	0.00045879	0.00348014	-0.00039525	0.00004129	0.00006219	-0.00080199	-0.00245999	0.00312204	0.00363397	0.00055038	-0.00212921	0.00030605	0.00021509	0.00097516	0.00191842	-0.00045438	-0.00016626	-0.00026941	-0.00082406	-0.00068276	0.00173954	-0.00065711	0.00151569	0.00353599	-0.00092711	-0.00104882	0.00134643	0.00000651	-0.00148131	0.00169459	0.00102881	0.00090423	-0.00042271	0.00123871	0.00050909	0.00087928	-0.00082374	0.00042874	0.00286652	0.00168046	0.00255485	0.00187702	0.00025909	0.00079290	-0.00100874	0.00167948	0.00009868	-0.00093665	-0.00059977	0.00116325	0.00096148	-0.00172417	0.00100117	0.00071669	0.00118239	-0.00112018	0.00005150	0.00281763	-0.00079158	-0.00107309	0.00162531	-0.00244149	0.00145980	0.00025889	-0.00050775	0.00067502	0.00213706	0.00212714	-0.00124682	0.00030170	0.00133811	0.00163236	-0.00034832	0.00130283	0.00009007	-0.00015208	0.00114675	0.00080868	0.00121646	0.00106641	0.00062044	0.00106023	0.00135688	0.00041765	-0.00005973	0.00063124	0.00084227	0.00066029	0.00083703	0.00026695	0.00048419	-0.00003871	0.00136202	-0.00018601	0.00023011	0.00057950	0.00004842	-0.00002065	-0.00055069	0.00059488	0.00018108	-0.00012740	-0.00063586	0.00047338	0.00081295	0.00084035	0.00051599	-0.00065666	-0.00072969	0.00052089	0.00000728	0.00081916	-0.00040798	-0.00009949	0.00030181	0.00015487	-0.00052123	0.00033795	0.00082127	0.00112814	0.00037228	0.00056034	0.00152869	0.00024260	0.00022370	0.00004633	-0.00003238	-0.00033200	0.00011391	0.00042685	0.00051303	0.00051670	0.00004894	-0.00000305	-0.00033802	0.00058345	-0.00041118	0.00003868	0.00051443	0.00046597	0.00033546	0.00019182	0.00046392	0.00013047	0.00024149	0.00034808	0.00010282	0.00039869	0.00064594	0.00067352	0.00115391	0.00027307	0.00049172	0.00063233	-0.45712436
-29.9997	0.62061062	0.12977066	0.02459061	0.20044190	-1.35389480	-21.47483647	0.15162050	0.80706954	0.19658440	0.43300456	-21.47483647	0.10063714	0.98058295	1.68957186	0.60995473	-21.47483647	-0.07347268	-0.14249031	0.32818225	-21.47483647	-21.47483647	-21.47483647	-21.47483647	-21.47483647	-0.81872797	-21.47483647	-0.08668484	0.27288046	-21.47483647	-21.47483647	0.71885383	-0.49546235	-0.20766936	-0.42120953	0.00188196	0.12437954	0.12093553	0.05368412	0.04122366	-0.00045546	-0.00377431	0.00106589	0.02036356	0.02424413	0.01484558	-0.01445121	-0.00403598	0.00381868	0.00327937	-0.00900751	0.01026271	-0.00353052	-0.00996991	-0.01093549	-0.00317289	-0.00046773	-0.00197089	-0.00101186	0.00280552	-0.00321662	0.00552772	-0.00195726	0.00210452	0.00047409	-0.00471219	-0.00192316	0.00238859	-0.00335892	0.00228081	-0.00122860	-0.00006036	-0.00079657	-0.00038378	0.00136274	-0.00062105	-0.00324472	0.00336458	0.00618525	0.00349484	0.00287217	0.00333593	-0.00546015	0.00102455	-0.00244862	0.00030496	0.00185801	0.00132217	0.00329691	0.00143913	0.00450089	-0.00387326	-0.00051782	-0.00242939	-0.00393753	0.00434462	0.00327595	0.00396286	-0.00087918	-0.00593287	0.00361559	0.00007826	0.00330913	0.00377566	0.00281767	-0.00600118	0.00830394	0.00177499	0.00347164	0.00189996	0.01027203	0.00247597	-0.00927354	-0.01584405	-0.00593989	-0.01380006	-0.01339023	-0.00790183	0.01172919	0.01252768	0.00689132	0.01555374	0.01377063	0.00893694	0.00786904	0.00137092	0.00320288	0.00337807	0.00252789	0.00170696	-0.00033162	0.00132162	-0.00075229	0.00104428	-0.00295730	-0.00024218	0.00058247	-0.00137760	-0.00063077	0.00059677	0.00152301	0.00016139	0.00080573	-0.00049541	0.00206206	0.00224167	0.00080822	0.00050559	0.00046386	0.00000032	-0.00068899	-0.00048952	-0.00086110	-0.00068734	-0.00008112	-0.00026394	-0.00053471	-0.00088815	0.00063111	0.00062336	-0.00125805	0.00022756	-0.00003049	0.00062536	-0.00165702	-0.00013990	-0.00032258	-0.00095574	-0.00000878	0.00035572	-0.00018828	-0.00089663	-0.00144961	0.00002072	-0.00000997	0.00052093	-0.00008629	-0.00011681	-0.00046737	-0.00035464	0.00032278	0.00099714	0.00112830	-0.00026600	0.00093045	0.00029574	-0.00031152	0.00073617	-0.00049146	0.00002147	0.00035860	0.00047030	-0.00089263	-0.00003716	0.00027785	0.00052097	0.00011304	-0.00090364	0.00000488	0.00005668	0.00013019	-0.00083641	-0.00026258	-0.00066732	0.00079194	-0.00001923	0.00021672	0.00026596	-0.00061097	0.00010680	0.00011255	-0.00007555	0.00021479	-0.00001937	0.00040401	0.00066487	0.00087158	0.00053239	0.00041377	-0.00115851	-0.00031923	0.00019579	-0.00032770	0.00014718	-0.00074683	0.00059915	0.00044155	-0.00022164	-0.00006153	0.00042510	0.00062843	0.00114170	-0.00126972	0.00017484	-0.00051293	0.00113360	-0.00071822	0.00001065	0.00031181	-0.00062297	-0.00058495	0.00024604	0.00021471	-0.00017531	-0.00080013	-0.00133764	-0.00016322	-0.00031712	0.00020482	-0.00044716	0.00002477	0.00005872	-0.00071053	0.00035243	-0.00036965	0.00007546	-0.00029529	-0.00055569	-0.00004743	-0.00044993	-0.00062944	-0.00011330	0.00040491	-0.00004798	-0.00016993	-0.00004127	0.00021314	0.00007806	-0.00059574	0.00008559	0.00008062	0.00049021	0.00023802	-0.00034843	-0.00041242	-0.00045098	0.00005679	-0.00024053	-0.00077249	0.00045762	-0.00029611	-0.00018795	0.00011585	0.00037494	0.00042819	-0.00017131	0.00000988	-0.00011339	0.00071858	-0.00038811	-0.00081178	0.00033856	-0.00033746	0.00005855	-0.00054247	-0.00018664	0.00009088	-0.00055833	-0.00070616	-0.00009224	-0.00017617	-0.00024537	0.00072130	-0.00040818	0.00001933	-0.00047681	-0.00064180	0.00049414	-0.00053218	0.00034418	0.00068567	0.00056772	0.00109726	0.00038319	0.00064400	-0.00018800	-0.00037815	0.00054117	-0.00131949	-0.00053325	-0.00018195	0.00186618	-0.00053115	-0.00156222	0.00072630	0.00018276	-0.00068802	-0.00060312	-0.00146832	0.00085594	-0.00010830	-0.00044550	0.00121503	0.00105118	0.00023939	0.00076706	-0.00001752	0.00037570	-0.00084463	-0.00163468	-0.00125844	0.00124654	0.00006157	0.00128542	0.00092330	0.00013354	-0.00020558	-0.00023384	-0.00043239	0.00093955	0.00115775	0.00144540	0.00016354	0.00038508	0.00095776	0.00009813	0.00064841	0.00090170	0.00183002	-0.00241180	-0.00075632	-0.00094577	0.00129797	0.00079084	-0.00254250	0.00197570	0.00013621	0.00140800	0.00036011	-0.00090214	0.00128857	-0.00075295	0.00121911	-0.00067856	-0.00022575	-0.00116227	0.00095146	-0.00098489	-0.00096109	-0.00040884	0.00068294	0.00179880	0.00044237	-0.00108947	0.00037745	-0.00080708	-0.00179704	0.00184299	0.00127980	0.00093355	-0.00016376	0.00035690	0.00043541	0.00105805	-0.00122584	-0.00145895	0.00104833	-0.00046038	-0.00026876	0.00243044	-0.00152775	0.00021787	-0.00144257	0.00054664	-0.00257285	-0.00072986	0.00085234	0.00042087	-0.00134138	-0.00072233	0.00080874	-0.00067791	0.00280697	-0.00097391	-0.00017811	0.00138002	0.00003125	-0.00051329	0.00021157	0.00018830	0.00014141	0.00110048	-0.00041055	0.00096738	0.00057732	-0.00087543	-0.00103604	-0.00003800	0.00045498	0.00161116	-0.00064605	0.00065335	0.00120364	0.00011764	0.00123937	0.00114879	-0.00012904	0.00141299	0.00021348	0.00193930	0.00041650	0.00065480	-0.00008864	0.00018789	0.00078737	0.00018862	0.00032822	-0.00031769	0.00011303	0.00097503	0.00026811	0.00038413	-0.00128594	-0.00042419	-0.00032340	0.00050364	-0.00057534	0.00048499	-0.00022245	0.00034459	-0.00043416	0.00017360	0.00052430	0.00049038	-0.00050185	0.00038203	-0.00055924	-0.00007895	-0.00011492	0.00000390	-0.00134579	-0.00026626	0.00077191	0.00019560	-0.00009960	0.00015007	-0.00026038	-0.00000097	0.00017949	0.00118749	0.00054093	0.00032089	-0.00006613	-0.00003522	0.00001826	-0.00027563	0.00011807	-0.00007321	0.00046908	0.00008763	0.00018316	0.00040399	0.00024175	0.00022916	0.00032874	-0.00005352	0.00027929	0.00033006	-0.00009641	0.00040585	0.00080641	0.00033927	0.00020566	0.00047840	0.00021229	0.00037598	0.00047103	0.00054745	0.00089499	0.00037130	0.00027290	0.00052228	1.24020614
-24.9997	-0.22167854	-21.47483647	-21.47483647	-21.47483647	0.25642966	-0.06395555	-21.47483647	-21.47483647	0.54650309	-0.01649280	-21.47483647	-21.47483647	-0.00026096	-0.22236831	0.57083207	-21.47483647	-0.10844784	2.46121597	1.62466049	-21.47483647	0.19669369	-21.47483647	0.62338883	-21.47483647	-21.47483647	-21.47483647	1.00830102	0.54848695	-21.47483647	-0.91022705	-21.47483647	2.29328990	-0.56444151	-21.47483647	0.13187496	-0.15842471	0.04880397	-0.12810849	-0.00583544	0.02010257	0.04588810	-0.01781368	0.01886917	-0.04329697	-0.02739194	-0.01563061	-0.01597557	0.02822161	0.00873247	-0.01225364	0.01189252	0.00100206	-0.00053321	-0.01563105	0.00084779	0.00021179	-0.00459533	-0.00154256	0.00074669	0.00345221	0.00402641	-0.00562180	-0.00005938	0.00048815	-0.00170795	0.00007878	0.00018070	0.00131564	0.00442230	-0.00212734	0.00166340	-0.00100203	0.00206646	-0.00209452	0.00177013	-0.00296905	-0.00064096	0.00227675	0.00372033	-0.00020700	0.00261052	-0.00159466	0.00694871	-0.00126658	-0.00031384	-0.00024080	0.00952388	-0.00788514	-0.00253065	-0.00284305	-0.00436806	-0.00481208	0.00327663	0.00305458	-0.00091446	0.00784919	0.00599000	0.00072874	-0.00088733	0.00038958	0.00245449	0.00409124	0.00416973	-0.00037719	-0.01174680	-0.00090325	-0.00372263	0.00566695	0.01204712	0.02399378	0.01257519	0.01273418	0.01483044	0.02159563	0.01227287	0.00198894	0.00218073	0.02361432	0.02874110	0.02537958	0.02112074	0.00920095	0.00435283	0.00890172	0.00827659	-0.00039483	0.00101384	-0.00142164	0.00250885	-0.00005681	0.00186225	-0.00235866	0.00106142	-0.00109195	-0.00005376	-0.00142774	-0.00007771	-0.00009524	-0.00141506	0.00008707	0.00123901	-0.00051273	0.00005929	0.00216616	0.00012047	-0.00142625	0.00027524	0.00001765	-0.00009464	-0.00015128	-0.00040452	0.00005994	0.00051024	-0.00047976	0.00009955	0.00169601	-0.00042952	0.00194125	0.00117464	-0.00007759	-0.00025701	-0.00073837	0.00154808	-0.00031679	-0.00024360	-0.00037249	-0.00049643	0.00095870	-0.00067918	-0.00005086	-0.00000567	-0.00010569	-0.00013523	0.00061564	0.00108373	-0.00005817	0.00087887	0.00015229	0.00011960	0.00016699	0.00079098	0.00064734	0.00017500	0.00111451	0.00046156	0.00077467	-0.00028693	-0.00025076	-0.00012471	0.00030985	-0.00015246	-0.00015303	0.00096042	-0.00013423	0.00065368	0.00059705	-0.00072769	0.00032126	-0.00062993	0.00021987	-0.00020230	0.00041258	0.00014809	0.00102732	0.00012598	-0.00045715	0.00017751	0.00007778	-0.00019331	0.00076949	-0.00051172	0.00083917	0.00057031	0.00059751	0.00061997	0.00109738	0.00091598	0.00102724	-0.00056241	-0.00121187	0.00062834	0.00057510	0.00077081	-0.00068394	0.00060234	0.00062618	0.00020985	0.00078773	0.00003571	0.00061612	0.00041575	-0.00031799	0.00042988	-0.00122196	0.00056800	0.00043679	0.00073647	0.00006327	0.00028928	0.00014198	0.00117600	0.00012919	0.00010992	0.00053931	0.00017500	-0.00128049	-0.00024499	0.00078167	-0.00003169	-0.00030917	0.00004852	0.00019501	-0.00045985	-0.00011967	0.00043555	0.00111253	-0.00003509	-0.00123690	-0.00007944	-0.00043759	0.00033633	-0.00027895	0.00020680	0.00093127	-0.00029367	0.00015273	-0.00011528	0.00018427	0.00036868	-0.00020681	0.00059877	0.00020558	0.00010988	0.00006451	0.00010701	0.00003638	-0.00057299	-0.00015370	0.00012660	0.00011203	-0.00002459	0.00005853	0.00014220	0.00053025	-0.00042352	0.00041135	0.00075748	0.00067299	0.00027951	-0.00068711	0.00041303	0.00005745	0.00079887	0.00025714	-0.00046539	0.00023334	-0.00062111	-0.00100478	0.00027434	0.00029948	-0.00025114	0.00065252	0.00018515	0.00131976	-0.00062219	0.00016058	0.00091665	0.00010321	0.00044265	0.00068663	0.00059875	0.00096634	0.00098061	0.00092709	0.00043196	0.00061355	0.00068478	0.00006248	-0.00107045	0.00060450	0.00088921	0.00127101	0.00107823	0.00032774	0.00095167	0.00083826	0.00068174	-0.00006485	0.00156656	0.00138245	-0.00040003	0.00302505	0.00105623	0.00012566	0.00173218	0.00052431	-0.00063993	0.00127718	-0.00130408	0.00046724	0.00093150	0.00184638	0.00174727	0.00205303	-0.00045005	-0.00064334	0.00097351	-0.00011874	0.00054335	0.00154593	0.00019393	0.00086145	0.00008169	0.00179118	0.00045823	0.00075544	-0.00002422	0.00015068	0.00203585	0.00078271	0.00149053	0.00262389	-0.00192070	-0.00221271	-0.00063105	0.00276872	-0.00133166	0.00027771	0.00105799	0.00014355	0.00143737	0.00222004	0.00180154	0.00072586	-0.00051995	-0.00035572	-0.00025396	-0.00117483	-0.00043137	0.00232518	0.00390484	-0.00003510	-0.00253629	0.00109849	-0.00373371	-0.00029589	0.00257295	0.00153724	0.00002012	-0.00127443	0.00009640	0.00215760	0.00094437	0.00017429	-0.00009097	0.00293969	0.00039001	0.00030155	0.00079800	-0.00069239	0.00171324	-0.00096330	0.00188927	-0.00114405	-0.00130130	0.00036933	0.00012706	-0.00180623	-0.00076774	0.00188055	-0.00068667	0.00198454	-0.00137801	0.00050713	-0.00163732	-0.00025721	-0.00110856	0.00012740	-0.00082071	0.00075247	0.00009951	0.00050201	0.00149359	0.00062127	0.00036745	0.00087568	0.00015314	0.00103456	0.00134172	0.00050198	0.00011604	0.00137453	0.00235065	0.00155671	0.00142484	0.00141420	0.00093069	0.00017281	0.00096714	0.00070875	0.00122777	0.00015507	-0.00038193	0.00079633	0.00103468	0.00063350	0.00011313	-0.00038507	0.00012200	0.00183705	0.00041302	-0.00011385	-0.00015189	0.00065028	0.00020084	0.00056365	0.00067579	-0.00058052	0.00069452	-0.00040060	0.00011604	0.00090433	0.00120374	-0.00009857	0.00074667	-0.00039493	0.00008731	0.00114751	0.00109268	-0.00006785	0.00025111	0.00033484	0.00040264	0.00026519	0.00031246	0.00012823	0.00067433	0.00002034	0.00087286	0.00044355	0.00040029	-0.00005847	0.00042088	0.00057842	0.00008882	0.00055893	0.00052733	0.00053067	0.00031833	-0.00011944	0.00000829	-0.00025501	0.00086253	0.00034151	0.00017310	-0.00009431	0.00002226	0.00031447	0.00077047	0.00011982	0.00054783	0.00065947	0.00055566	0.00009972	0.00038099	0.00057651	0.00056255	0.00088142	0.00010391	0.00039637	0.00037294	-0.23319910
-19.9997	0.70150119	-0.63947809	-1.02110553	0.48502973	-21.47483647	0.18054113	-0.77629807	0.33206216	-0.37656909	0.26045998	-21.47483647	1.13696605	0.99059719	0.69106960	-0.90452033	-0.74637866	-0.97049677	-0.56939656	-21.47483647	-21.47483647	0.41585582	-21.47483647	0.47643179	-21.47483647	-21.47483647	-0.11402799	-21.47483647	-21.47483647	-0.23876756	-21.47483647	2.14586806	0.48919253	-0.53102851	-0.55568159	0.78922535	-0.19420637	0.20990839	0.04246970	0.16271885	0.05433356	0.05485650	0.04882442	0.00236806	-0.03175305	0.02475872	-0.04375385	-0.00319014	0.00907560	0.02068259	-0.00003303	-0.00691312	-0.00334884	-0.00043729	-0.01045504	0.00012155	0.00105585	-0.00272515	-0.00431572	-0.00105441	-0.00138051	0.00453329	-0.00308842	0.00074307	-0.00048163	-0.00068204	-0.00289597	0.00172435	-0.00170326	0.00141988	-0.00277469	0.00055938	-0.00038138	0.00317415	-0.00145522	0.00128996	-0.00175724	0.00067786	0.00690518	0.00411680	0.00103055	0.00466724	-0.00120746	0.00425192	-0.00039943	-0.00139806	-0.00200403	0.00354566	-0.00429681	0.00181229	-0.00148065	0.00105325	0.00032771	0.00652761	0.00615133	-0.00086612	0.00099499	0.00630482	-0.00430940	0.00017090	-0.00362172	0.00388486	0.00371668	0.00572521	-0.00032663	-0.00567182	0.00051236	0.00177441	0.01182367	0.01046659	0.01720318	0.01135372	0.01299582	0.01765107	0.01485621	-0.00059020	0.00175924	0.01256671	0.03243180	0.02270235	0.01700389	0.02819090	0.02389947	0.01502310	0.01009433	0.00047194	-0.01628607	-0.01714562	-0.01078612	0.00028668	-0.00092816	0.00023888	-0.00088749	0.00174303	0.00019662	0.00032187	0.00016781	0.00098005	-0.00039820	-0.00058887	0.00125149	0.00082697	0.00095349	0.00030972	0.00214181	0.00085216	0.00032333	0.00014926	0.00054063	0.00030678	0.00035203	-0.00021831	0.00004035	0.00079618	-0.00047945	-0.00042278	0.00058868	-0.00055053	0.00127538	0.00058227	-0.00101207	-0.00085366	-0.00042380	0.00211493	-0.00015154	-0.00017408	-0.00109150	-0.00036570	0.00011009	-0.00066296	-0.00017496	0.00017789	-0.00044419	0.00077391	0.00095340	0.00034798	0.00012857	0.00081481	-0.00038013	0.00097290	0.00036291	0.00001378	0.00088900	0.00085066	0.00055991	0.00090229	0.00001901	0.00045080	0.00008758	-0.00124490	0.00084466	-0.00039508	-0.00052399	0.00061955	0.00037777	0.00072113	0.00122180	-0.00084019	-0.00006470	0.00067336	0.00038109	-0.00009090	0.00061846	-0.00014229	0.00050844	-0.00005176	-0.00044741	-0.00033153	-0.00015608	-0.00034969	0.00013229	-0.00041695	0.00083586	0.00051652	-0.00010402	0.00046579	0.00075330	0.00129520	0.00087026	-0.00075484	-0.00061275	0.00057830	0.00025031	-0.00062033	0.00012225	0.00017661	0.00046025	0.00009590	0.00015923	-0.00031676	0.00050529	0.00138866	-0.00024830	0.00115258	-0.00158593	0.00036497	0.00035163	-0.00012955	0.00064438	-0.00043879	-0.00122947	0.00096696	0.00080804	0.00031652	-0.00021055	-0.00021159	-0.00002843	0.00017569	-0.00006283	-0.00011905	-0.00015712	0.00048117	-0.00016154	-0.00059725	-0.00027967	-0.00005686	0.00091272	-0.00040852	-0.00064862	-0.00045759	-0.00127175	0.00044919	-0.00040153	-0.00006992	0.00093391	-0.00035546	-0.00007938	0.00006299	-0.00018488	0.00010552	-0.00047401	0.00086378	0.00047006	-0.00053010	-0.00035645	0.00071310	-0.00001112	-0.00043600	0.00008350	-0.00024300	0.00014903	0.00043274	0.00014459	0.00044321	0.00034710	-0.00067920	0.00007955	0.00048064	0.00023226	0.00012486	-0.00068450	0.00046061	0.00002504	0.00087359	0.00004940	0.00029469	0.00012928	-0.00013362	0.00006822	-0.00017229	-0.00108881	0.00042871	-0.00010026	0.00002073	0.00079642	-0.00055356	-0.00041241	0.00052807	0.00088468	-0.00026399	0.00055532	0.00041331	-0.00061045	0.00134550	0.00014502	0.00037315	0.00011732	0.00004351	0.00045116	-0.00088066	0.00034179	0.00009848	-0.00046644	-0.00127198	0.00080790	-0.00057377	0.00025940	0.00022070	-0.00049716	0.00104131	-0.00023580	0.00002338	0.00140285	0.00063766	-0.00033490	0.00136144	-0.00042194	-0.00020001	-0.00006789	0.00060968	-0.00089097	0.00197588	0.00001090	0.00169390	0.00021253	-0.00001027	-0.00014318	0.00169721	-0.00061158	-0.00104726	0.00008165	0.00236755	-0.00020069	0.00109705	0.00307337	0.00105724	-0.00148779	-0.00109912	0.00048537	0.00105373	-0.00010625	-0.00035541	0.00118689	-0.00016238	-0.00284419	0.00080997	0.00280880	0.00075568	-0.00008397	0.00028445	-0.00149559	-0.00029885	0.00059061	0.00119550	0.00100021	0.00245684	0.00071871	-0.00155489	0.00174745	-0.00016677	0.00030317	0.00124741	-0.00078482	-0.00144729	0.00076319	-0.00120427	-0.00116693	0.00123903	0.00116585	0.00064459	-0.00145809	0.00007946	0.00100152	0.00215273	0.00030896	-0.00089344	0.00130927	0.00090621	-0.00004348	0.00153801	0.00017820	-0.00292328	-0.00184644	0.00140082	-0.00238366	-0.00069075	0.00107152	0.00076428	-0.00131291	-0.00126520	-0.00017789	-0.00082956	0.00049736	0.00048915	0.00089629	-0.00138627	-0.00039711	-0.00041094	-0.00031460	-0.00094270	0.00058768	0.00172310	-0.00133858	-0.00002759	0.00166871	0.00107815	-0.00025629	0.00068347	-0.00049390	0.00153806	-0.00042741	0.00014785	0.00101279	-0.00008332	0.00096125	0.00028312	0.00008641	0.00147330	0.00040623	0.00047562	0.00018985	0.00014936	0.00025457	0.00045586	0.00039593	-0.00000386	-0.00005835	0.00066663	0.00033262	0.00001398	0.00062565	-0.00008666	-0.00010140	0.00036993	0.00032584	0.00071754	-0.00019158	0.00077535	-0.00063055	0.00038003	0.00052754	-0.00028561	0.00046566	0.00124014	-0.00003691	0.00018359	-0.00086603	0.00073684	-0.00043258	0.00074078	0.00049831	0.00033331	0.00019773	0.00046409	-0.00009202	0.00043500	0.00085079	0.00025955	-0.00054495	0.00068416	0.00082512	0.00056921	0.00017821	-0.00044587	0.00019988	-0.00013924	0.00002545	0.00047632	0.00035459	0.00021270	0.00044723	-0.00030053	0.00024543	0.00037845	-0.00023061	-0.00001429	0.00015690	0.00005057	-0.00006371	0.00022944	0.00057569	0.00018455	0.00006612	0.00026434	-0.00004480	0.00025413	0.00051843	0.00038694	0.00074910	0.00017661	0.00013632	0.00039910	-0.62369019
-14.9997	0.11180045	-1.38608629	-0.08376465	-0.62312037	0.36121625	0.41841689	-0.73277116	-0.32680847	0.65039243	-0.97817201	-21.47483647	-0.65310127	0.01443592	-0.42014037	-21.47483647	-21.47483647	-0.41547897	-1.76384187	0.46156079	-21.47483647	-0.75395674	-21.47483647	-21.47483647	-21.47483647	-0.31853445	-21.47483647	-21.47483647	-21.47483647	1.98686075	-21.47483647	-21.47483647	-0.56854726	0.11458764	0.89592212	-0.34103545	-0.11573034	0.23197962	0.19504712	0.01934254	0.07146625	0.04303806	-0.04135596	0.02041544	-0.00735372	-0.03441457	-0.02178293	-0.01913434	0.02501243	0.01631379	-0.00992078	0.01195130	0.00787207	-0.00447439	-0.01228031	0.00411637	0.00015266	-0.00087156	-0.00298257	0.00478873	-0.00009077	0.00580156	0.00259308	0.00334736	0.00081227	-0.00089059	0.00336545	0.00221147	0.00067754	0.00435821	-0.00043526	-0.00079999	-0.00196719	0.00215073	-0.00231147	0.00420441	-0.00117656	-0.00163278	0.00456433	0.00199454	0.00473267	0.00448995	-0.00076227	0.00856945	0.00061161	0.00576039	-0.00048681	0.00167787	-0.00053438	0.00072824	-0.00226981	-0.00477411	0.00089570	0.00111131	-0.00387125	-0.00286064	0.00319939	0.00456644	0.00131272	0.00229393	-0.00159421	0.00014535	0.00438355	0.00339576	-0.00374912	-0.01066751	-0.00259724	-0.00859860	-0.00550407	0.00522260	0.02066714	0.01610585	0.01116830	0.00745347	0.00667116	-0.00172865	-0.00574209	-0.00261738	0.02235110	0.03467625	0.02946777	0.02704446	0.01999545	0.00884830	0.00400668	0.00283076	-0.00153229	-0.00095559	0.00020636	0.00076523	-0.00196097	0.00057021	0.00012474	0.00088419	-0.00208171	0.00011084	0.00036247	0.00046634	0.00112415	0.00090914	0.00287197	-0.00004171	0.00128864	0.00075294	0.00110371	0.00056636	-0.00107394	0.00095352	-0.00034671	0.00036649	-0.00011739	0.00030502	0.00026208	0.00053213	-0.00013298	0.00007616	0.00136239	-0.00049289	0.00180488	0.00028201	0.00017484	-0.00015196	-0.00066141	0.00024062	-0.00028688	0.00051307	-0.00071574	-0.00058883	0.00027370	-0.00042166	0.00002442	-0.00062692	0.00082057	0.00047250	0.00144686	-0.00015149	0.00052313	-0.00082539	-0.00164872	0.00119091	0.00144158	0.00071065	0.00034752	0.00052290	0.00129541	0.00121644	0.00049551	0.00130560	0.00003431	-0.00038439	0.00004679	0.00076988	0.00037305	0.00082536	0.00056797	0.00068669	0.00087786	-0.00057536	0.00030373	0.00088062	0.00081502	-0.00132790	0.00091842	-0.00012092	0.00123161	0.00039051	0.00038319	0.00085648	-0.00021827	-0.00058022	0.00040560	-0.00044973	-0.00036525	0.00050373	0.00019435	0.00051703	0.00119406	0.00069583	0.00062453	-0.00054040	-0.00106222	-0.00013954	0.00012941	0.00006067	-0.00004828	0.00057671	-0.00022351	-0.00009751	0.00068393	0.00017331	0.00110533	0.00039887	0.00002877	0.00025993	-0.00087084	0.00086396	0.00006664	0.00032639	-0.00036613	0.00002675	-0.00048445	0.00085791	0.00006834	0.00060089	-0.00051484	-0.00018518	-0.00016784	-0.00025811	0.00089254	0.00015140	0.00011073	0.00023177	-0.00011941	0.00030421	0.00004722	0.00011861	0.00063893	0.00043776	-0.00018796	0.00033790	-0.00084086	0.00059945	-0.00079369	-0.00011987	0.00114392	-0.00030107	0.00034779	-0.00023187	0.00025843	0.00035991	-0.00049946	0.00026904	0.00029224	0.00029811	-0.00038280	0.00035106	-0.00010004	-0.00046431	-0.00002404	0.00084094	0.00020776	-0.00049295	0.00017703	0.00031053	0.00012036	-0.00025608	0.00031426	0.00053013	0.00054331	-0.00065062	-0.00058641	0.00034267	-0.00035011	0.00002927	-0.00078078	-0.00045254	0.00060122	0.00014556	0.00027738	-0.00033005	0.00004990	-0.00007176	0.00031098	0.00058744	0.00109209	-0.00000109	0.00012595	0.00123134	0.00056776	0.00095359	0.00051769	0.00054542	0.00120927	0.00162602	-0.00005386	0.00067839	0.00040329	-0.00010830	-0.00056710	-0.00143691	0.00121859	0.00004903	0.00053810	0.00118049	0.00058714	0.00056695	0.00189076	0.00021789	-0.00068212	0.00058257	0.00055803	0.00121066	0.00103749	0.00075166	0.00058607	0.00106521	-0.00089394	0.00043346	-0.00038384	-0.00048737	-0.00016914	0.00248548	-0.00002855	0.00244101	-0.00079990	0.00243503	0.00185871	0.00139071	-0.00014943	0.00061046	-0.00098716	0.00190391	0.00143766	-0.00073448	0.00151116	0.00045321	0.00202793	0.00116841	0.00134645	0.00038281	0.00267834	-0.00056125	-0.00281370	-0.00020888	0.00100172	0.00063881	0.00011931	-0.00081560	-0.00078818	0.00107114	0.00026537	-0.00097133	0.00028766	0.00142227	0.00157213	0.00220744	-0.00057639	-0.00132779	0.00168609	-0.00178827	-0.00057735	0.00137384	0.00105612	0.00082289	0.00164147	-0.00099866	-0.00093235	0.00126466	0.00150008	0.00154315	-0.00066123	-0.00090330	0.00099753	0.00039804	0.00162327	-0.00047324	0.00041414	0.00157027	0.00221237	0.00005013	0.00195150	-0.00044297	-0.00101992	0.00000225	-0.00184742	0.00072654	-0.00143055	0.00155227	0.00188182	-0.00067221	0.00098030	-0.00011287	0.00078069	-0.00125193	-0.00073538	0.00056008	-0.00204280	-0.00058855	0.00221285	-0.00086979	-0.00062963	0.00073483	-0.00165102	-0.00140321	0.00083707	-0.00013260	0.00045419	0.00026084	-0.00066243	0.00170400	-0.00008855	0.00052558	0.00012712	-0.00036012	0.00174095	0.00049128	0.00047642	0.00142952	0.00059464	0.00063857	0.00022131	0.00096963	-0.00001468	0.00013478	0.00010759	0.00026701	0.00020988	-0.00040172	0.00037236	-0.00055282	0.00029598	0.00058007	-0.00121559	-0.00014556	0.00126384	-0.00004990	0.00029802	0.00022916	0.00066083	0.00054494	0.00081563	-0.00022861	0.00097301	0.00130574	-0.00008079	-0.00011437	0.00029237	0.00058730	0.00063385	-0.00030856	-0.00043329	0.00016582	0.00005450	-0.00000418	0.00037647	0.00037220	0.00045750	0.00081197	0.00037689	0.00021689	0.00090872	0.00044663	0.00004754	-0.00043540	-0.00025741	-0.00042063	0.00048328	0.00040980	0.00056415	0.00056544	0.00028887	0.00002597	0.00002694	-0.00000561	-0.00053086	-0.00024927	0.00025697	0.00030615	0.00010739	0.00003858	0.00010996	0.00027442	-0.00007982	0.00042264	0.00010939	0.00019598	0.00026673	0.00051388	0.00017500	0.00041892	0.00011949	0.00034563	-0.53267194
-9.9997	-0.70125338	1.58133090	1.17513967	0.70945984	-21.47483647	-1.28413260	-0.49767471	-0.29442441	0.36972940	1.25865912	1.09688088	1.25288439	-0.32438757	-0.70043182	-0.73662865	-21.47483647	-21.47483647	-21.47483647	-0.40272665	-21.47483647	-21.47483647	-21.47483647	-21.47483647	-21.47483647	0.67203146	-21.47483647	-21.47483647	-21.47483647	-0.34451485	-21.47483647	-21.47483647	-21.47483647	0.87991245	-21.47483647	0.17587427	0.54374776	-0.04247951	0.01153431	0.03097157	0.00617047	-0.01344050	0.01965914	-0.00662060	-0.04474959	0.02581192	-0.01436524	0.00390497	0.01531451	-0.00012784	-0.02209946	0.00081452	0.00092618	-0.00216715	-0.01099029	0.00444350	0.00636806	0.00509255	-0.00562078	0.00570760	0.00255032	0.00390090	-0.00282320	-0.00081159	0.00057657	-0.00166511	-0.00203307	-0.00002584	-0.00407515	-0.00057116	-0.00340957	0.00028456	-0.00032533	-0.00240780	-0.00195197	-0.00092263	-0.00226477	-0.00106266	0.00571560	0.00369011	-0.00214430	0.00460821	-0.00422356	0.00414019	-0.00499868	0.00386695	-0.00680081	-0.00166731	-0.00791200	-0.00345635	0.00076142	0.00035726	-0.00024378	0.01054901	-0.00110057	-0.00306493	-0.00091871	0.00140872	-0.00140871	-0.00033100	0.00162797	0.00488862	0.01040419	0.00564631	0.00457177	-0.00846756	-0.00332488	-0.00560327	-0.00896824	-0.00147370	0.01510868	0.00979100	0.00017257	-0.00498777	0.00479160	-0.00371549	-0.00525841	-0.00308595	0.01963312	0.03394670	0.03319671	0.03948456	0.04018774	0.02428463	0.01472110	0.00515167	0.00042741	0.00094219	0.00082592	0.00125409	0.00016909	0.00049994	0.00008834	0.00284415	-0.00211811	-0.00048672	-0.00021702	0.00057028	0.00136506	-0.00183033	0.00244921	-0.00005263	0.00070123	-0.00063179	0.00114838	0.00016635	0.00128028	-0.00101540	0.00045866	-0.00055712	-0.00043337	-0.00048276	0.00039336	-0.00081413	-0.00103401	-0.00036035	0.00002541	-0.00117480	0.00073886	0.00050967	-0.00056298	-0.00027943	0.00009166	0.00075685	-0.00092586	-0.00107262	-0.00054065	0.00032787	-0.00129073	0.00017844	-0.00030242	-0.00075603	-0.00038222	0.00073163	0.00097843	0.00139566	-0.00092470	0.00018141	-0.00046420	0.00031457	0.00034358	0.00158603	0.00024620	0.00002701	0.00111411	-0.00000858	-0.00006287	0.00058232	-0.00001886	-0.00031621	-0.00012728	-0.00060304	-0.00078513	0.00053546	-0.00089889	0.00102216	0.00028162	-0.00061385	0.00037978	-0.00041061	0.00009107	-0.00101240	0.00104886	-0.00049332	0.00120337	0.00142568	-0.00031453	-0.00009194	0.00010110	-0.00103289	0.00035799	0.00001766	-0.00021659	0.00157808	0.00032515	0.00053289	-0.00029363	0.00092285	0.00072142	-0.00072431	0.00019581	-0.00001861	0.00012555	-0.00051279	-0.00041670	0.00093362	-0.00023146	0.00016155	0.00078742	-0.00016113	0.00039374	0.00033899	-0.00014982	0.00035799	-0.00141909	0.00081887	-0.00039392	-0.00004964	-0.00024395	0.00034157	-0.00046941	0.00074824	0.00017924	0.00059991	0.00070225	-0.00066298	-0.00082066	0.00065563	0.00032485	-0.00103458	-0.00004630	0.00003348	-0.00039494	-0.00029787	-0.00013331	0.00019859	0.00068847	-0.00030202	-0.00029837	0.00029869	-0.00075281	0.00102430	0.00023137	-0.00026775	0.00132002	-0.00049883	0.00082159	0.00061561	0.00008865	0.00054811	-0.00041421	0.00020427	0.00061078	0.00013470	-0.00072214	0.00044343	0.00020526	0.00044110	-0.00049616	0.00021902	0.00027242	0.00018506	0.00006827	0.00089697	0.00037373	0.00001323	0.00012389	0.00046172	0.00104506	0.00021217	-0.00093586	0.00022382	0.00004782	0.00084984	-0.00010616	-0.00067764	0.00080135	-0.00053353	-0.00015765	0.00030092	0.00003412	-0.00006155	0.00096153	-0.00027797	0.00086298	0.00011768	0.00067755	0.00034592	-0.00093684	-0.00001165	-0.00005815	0.00029801	0.00058304	0.00163514	0.00066528	0.00006595	-0.00048581	0.00020411	-0.00052636	0.00033855	0.00097601	0.00113069	0.00084787	-0.00086094	0.00042872	-0.00038082	0.00127336	0.00018931	0.00104993	0.00196679	0.00030364	-0.00070167	0.00080977	0.00079671	-0.00004297	0.00173138	0.00115782	0.00204343	0.00002591	0.00048681	0.00032776	0.00104148	0.00093934	0.00262482	0.00067175	0.00025529	-0.00021705	0.00072930	-0.00054093	0.00129750	-0.00126365	0.00150910	0.00031936	0.00028960	-0.00020547	-0.00076242	0.00003057	0.00258624	0.00196632	-0.00002571	-0.00049972	-0.00026839	-0.00084916	-0.00097689	-0.00326327	0.00277178	0.00136523	0.00033315	0.00032294	0.00037852	-0.00148407	0.00039529	0.00045895	0.00124436	-0.00017609	0.00065481	0.00105318	0.00048963	0.00011539	0.00104816	-0.00010795	0.00097048	-0.00121920	0.00002398	0.00199603	-0.00065015	0.00040206	0.00169128	0.00191056	0.00103093	0.00100156	0.00066013	0.00419236	0.00080489	-0.00031341	-0.00088735	0.00262019	-0.00053825	0.00084966	0.00265427	-0.00083258	0.00044038	-0.00042311	-0.00000122	-0.00038747	-0.00034179	0.00000685	0.00013098	-0.00039253	-0.00118450	0.00088725	0.00049569	0.00070001	0.00002069	0.00092106	0.00069287	0.00080511	-0.00100971	0.00188809	-0.00058435	-0.00115234	0.00087219	-0.00085581	0.00056759	0.00189897	-0.00069185	-0.00028663	0.00010176	-0.00077309	0.00142996	0.00069567	0.00157785	0.00121407	0.00099297	0.00252293	0.00088622	0.00071866	0.00085765	0.00090722	0.00042079	0.00148350	0.00108075	0.00030948	-0.00057041	0.00057649	0.00034384	0.00037470	0.00085472	0.00029731	-0.00050078	0.00069267	0.00009827	-0.00116971	0.00081610	0.00059344	-0.00083676	0.00012620	0.00134446	0.00000468	0.00038697	0.00028026	0.00001771	0.00131173	0.00126121	0.00083836	0.00042430	-0.00003620	-0.00026241	0.00034124	0.00015529	-0.00100104	0.00070170	0.00065612	0.00031799	0.00028254	0.00056927	0.00089761	0.00138922	-0.00000461	0.00172387	0.00085952	0.00036995	0.00055564	0.00042542	0.00031573	0.00016947	0.00053378	0.00056844	0.00052795	0.00065288	0.00040382	0.00004177	0.00056724	0.00056915	0.00076874	-0.00030583	0.00025723	0.00050288	0.00022666	0.00022740	0.00052614	0.00011590	0.00016604	-0.00000337	0.00051248	0.00052637	0.00059252	0.00066418	0.00094700	0.00035938	0.00033081	0.00064359	0.87186315
-8.9997	-0.05151340	-0.25605756	1.83196339	-0.13882837	1.48447978	0.37328940	1.01147676	0.43105319	0.02331539	0.85297886	-21.47483647	1.03846507	-0.58762276	0.28565261	-21.47483647	-0.16845326	-0.23930500	-21.47483647	-0.10280083	-0.36486489	-0.52506888	-21.47483647	-21.47483647	-21.47483647	-21.47483647	-21.47483647	-21.47483647	-21.47483647	-1.69671619	-21.47483647	-21.47483647	-0.69256833	0.10448791	0.45426270	0.10413282	-0.57434452	0.37119754	-0.00298587	0.11758073	0.13133244	0.15957777	0.00585971	0.04018214	0.01744123	-0.00378209	-0.02735493	0.00890839	0.01242398	0.00014466	-0.00585248	-0.00171058	-0.00039011	0.00376829	-0.01537162	-0.00359481	-0.00292508	-0.00160085	-0.00288021	-0.00026542	-0.00522950	0.00238157	-0.00053709	0.00039671	-0.00041208	0.00055409	-0.00223622	0.00081873	0.00009470	0.00014484	-0.00183525	-0.00038779	-0.00031698	0.00406170	0.00027513	0.00114885	-0.00187492	0.00090101	0.00237231	0.00396826	0.00064316	0.00771261	-0.00379584	0.00682000	-0.00537277	0.00520158	-0.00386986	0.00515299	-0.00616797	0.00239959	-0.00043699	-0.00945080	-0.00778648	0.00972662	-0.00096965	-0.00457919	0.00020063	0.00701332	0.00156126	0.00105346	-0.00342082	0.00162199	0.00669375	0.00197158	-0.00245087	-0.00425742	0.01025998	0.00824767	0.00833833	0.01528581	0.01944514	0.00821377	-0.00089846	-0.00230242	0.00351509	0.00195255	-0.00874086	-0.01098306	0.01112847	0.01830949	0.02119331	0.02561598	0.02444010	0.01214252	0.00108984	-0.00247824	-0.00019469	-0.00158124	-0.00104837	0.00206287	-0.00024426	0.00131291	-0.00266343	0.00076346	0.00036626	-0.00181480	-0.00152569	-0.00107796	-0.00044152	-0.00087195	0.00042873	-0.00042791	0.00095849	0.00022409	0.00165660	0.00138227	-0.00021381	-0.00078360	0.00167455	0.00025496	0.00019457	-0.00072627	-0.00008453	-0.00064598	-0.00018106	-0.00034141	0.00137244	-0.00030181	0.00077135	0.00016552	-0.00136495	-0.00062494	-0.00067608	0.00029765	-0.00000965	-0.00075529	-0.00064724	-0.00015200	0.00027688	-0.00120293	-0.00098690	-0.00053367	0.00050851	0.00172887	-0.00055912	-0.00050618	0.00019105	-0.00027135	0.00025236	-0.00000724	-0.00062641	0.00038515	0.00058261	-0.00049794	0.00008299	0.00053352	-0.00007746	0.00068575	-0.00049953	-0.00069824	0.00025843	0.00042109	0.00048700	0.00025348	-0.00050121	0.00071801	0.00011188	-0.00099120	-0.00040826	0.00031413	0.00023665	-0.00037737	0.00129925	-0.00048287	0.00116216	0.00106916	0.00023718	-0.00097291	-0.00029653	-0.00004645	0.00002197	-0.00055904	0.00023282	0.00034986	0.00061152	-0.00022502	0.00033672	0.00028307	-0.00030133	-0.00068415	-0.00102530	0.00010846	0.00089170	0.00000224	-0.00050748	0.00091780	0.00053022	0.00015252	-0.00000748	-0.00065960	0.00085792	0.00037906	-0.00046073	0.00033166	-0.00093221	0.00000501	-0.00084609	-0.00011141	-0.00072429	-0.00008301	0.00016497	0.00037885	-0.00016263	-0.00015131	-0.00020938	-0.00074880	-0.00025100	0.00001538	0.00082122	-0.00083815	-0.00056406	0.00029937	0.00006667	0.00011631	-0.00024374	0.00060586	0.00057752	-0.00034536	-0.00041196	0.00034694	-0.00087732	0.00086708	-0.00079339	-0.00015130	0.00015819	-0.00035033	-0.00015694	-0.00019122	-0.00014618	-0.00001197	-0.00075091	0.00038002	0.00018028	-0.00041521	-0.00099333	-0.00012002	-0.00019958	-0.00039825	-0.00034486	0.00011999	0.00046468	-0.00057833	-0.00018371	0.00006359	-0.00031139	-0.00038709	0.00000296	0.00055386	0.00044228	-0.00004961	-0.00059797	-0.00032709	-0.00019556	-0.00035170	-0.00004107	-0.00053577	0.00047007	-0.00137353	0.00015263	0.00007742	0.00003693	0.00014313	0.00031428	-0.00020314	0.00072290	-0.00013793	-0.00141676	0.00123534	-0.00042357	0.00010462	-0.00041084	0.00055181	-0.00021124	0.00032733	0.00183407	-0.00021617	-0.00011479	0.00086139	0.00005755	-0.00105915	0.00093400	0.00005342	0.00081277	-0.00059232	-0.00022647	0.00034682	-0.00039978	-0.00053916	-0.00049517	0.00034817	0.00042191	0.00069732	-0.00064863	0.00001760	0.00052511	0.00031414	-0.00140691	0.00096422	-0.00038213	-0.00126517	-0.00017848	0.00171654	-0.00052503	0.00127972	-0.00034320	0.00135818	0.00066436	0.00007658	-0.00143330	-0.00193071	-0.00145981	0.00096071	0.00187687	0.00078247	0.00088099	0.00097231	-0.00071072	0.00024398	0.00057281	0.00034988	0.00021011	-0.00106613	0.00050630	0.00027668	-0.00037445	0.00093525	0.00136098	-0.00118216	-0.00177831	0.00033327	-0.00132558	0.00209882	0.00058629	-0.00052512	0.00151463	-0.00063455	-0.00178763	-0.00297747	0.00055160	-0.00176203	-0.00155187	0.00152579	-0.00000439	-0.00098727	-0.00050601	-0.00033749	-0.00222842	0.00061968	-0.00103836	-0.00041404	0.00061495	-0.00053238	-0.00071408	0.00104838	-0.00188314	-0.00088758	0.00235886	-0.00036371	-0.00033693	-0.00072471	-0.00131973	-0.00080140	-0.00143385	0.00188496	-0.00212264	-0.00045742	-0.00192709	0.00035035	-0.00240418	-0.00150937	-0.00061009	0.00028192	-0.00098891	-0.00026521	0.00002239	-0.00010545	-0.00077474	-0.00164330	-0.00006877	-0.00044724	-0.00126230	-0.00164326	0.00005190	-0.00035518	0.00048090	0.00112314	-0.00162724	0.00032001	0.00010773	0.00080684	-0.00014509	0.00062359	-0.00067196	-0.00076288	0.00104251	0.00021433	-0.00037359	-0.00008442	-0.00008167	-0.00025288	0.00059940	0.00048147	0.00006946	-0.00066782	0.00103365	0.00001059	-0.00002720	-0.00022483	0.00027383	-0.00087078	-0.00045650	-0.00024490	-0.00120279	0.00003212	-0.00003300	-0.00040055	-0.00063717	0.00038445	-0.00057156	0.00047789	-0.00055222	-0.00059221	0.00056197	0.00088922	-0.00048039	-0.00154308	-0.00098438	-0.00093128	-0.00025702	-0.00050891	-0.00070020	-0.00008684	0.00003761	-0.00033324	0.00013309	-0.00028784	0.00008375	0.00058322	-0.00026472	0.00050262	0.00042737	0.00052724	-0.00027517	0.00020314	-0.00049350	-0.00077954	0.00020675	0.00005617	0.00010329	-0.00005974	0.00016438	-0.00008494	-0.00000365	0.00016188	-0.00009227	0.00015994	-0.00003674	0.00032407	0.00009166	0.00002637	0.00012879	-0.00000361	-0.00028308	0.00010574	-0.00027455	0.00006769	0.00041327	0.00008945	0.00053774	-0.00025003	-0.00017706	-0.00001367	-2.06864476
-7.9997	0.00890899	0.17826349	-21.47483647	-21.47483647	4.62451410	0.04424558	-0.62346705	-0.38657731	0.85593473	0.32453483	-0.31347442	0.40912399	0.76454554	-0.25321546	-0.03180327	0.08855464	-21.47483647	0.33859572	-0.32085636	-21.47483647	-21.47483647	-21.47483647	-21.47483647	0.13692155	0.21184535	-0.55421442	-1.01318666	-21.47483647	-0.01183112	-0.25690520	-0.36015850	-0.81211523	-0.58314981	-0.45687948	0.17913342	0.43822395	0.18696167	0.05060908	0.02640403	0.09311949	0.05913496	0.00885444	0.01898260	-0.00228998	0.01410933	-0.00951649	-0.00624303	0.03125042	0.02283157	-0.01442349	-0.00429322	-0.00129016	-0.00327762	-0.00978836	-0.00146876	0.00446500	-0.00585751	-0.00479267	0.00165689	0.00174948	0.00090330	-0.00031825	0.00268795	0.00109432	-0.00248175	-0.00087019	0.00213649	0.00155031	0.00032451	-0.00082162	-0.00421290	-0.00009315	0.00104076	-0.00230814	0.00263865	0.00045307	0.00159415	0.00237392	0.00629382	-0.00049061	0.00770995	0.00001972	0.00874865	-0.00366754	0.00536191	0.00071791	0.01055036	0.00208211	-0.00190832	0.00080647	0.00055885	-0.00677923	0.00298625	-0.00094448	-0.00023719	0.00599808	0.00848716	0.00331735	-0.00229424	-0.00062020	0.00275760	0.00421911	0.00498886	0.00130630	-0.00655475	0.00810919	0.00663483	0.01256458	0.01972218	0.03399495	0.03317576	0.02778693	0.01560919	0.02020169	0.00970542	0.01170934	0.00597757	0.02160486	0.02744729	0.02920758	0.03394601	0.03907360	0.02658906	0.01871637	0.01157052	0.01066730	0.00555326	0.00288122	0.00058910	-0.00046693	0.00127624	0.00038514	0.00192131	0.00000440	0.00055866	0.00022403	-0.00234268	-0.00157019	0.00005321	0.00219202	0.00159748	0.00130015	0.00096890	0.00312299	0.00065037	-0.00006145	-0.00102754	-0.00016100	0.00079028	-0.00005098	-0.00025677	0.00053373	-0.00032713	0.00088402	-0.00020057	0.00037568	-0.00022300	0.00150146	0.00047885	0.00011113	0.00070200	0.00001970	0.00078015	0.00076965	0.00052851	-0.00042371	-0.00036682	-0.00090136	0.00067223	0.00045650	-0.00022543	0.00037010	0.00110315	0.00068582	0.00148486	0.00054321	0.00031703	-0.00128618	0.00056017	0.00033230	0.00095764	0.00042357	0.00093803	0.00195853	0.00080658	0.00019865	0.00067691	-0.00023561	-0.00099205	0.00054421	0.00085331	0.00083969	0.00235936	-0.00022795	0.00076971	0.00146578	-0.00066578	0.00010974	0.00120626	0.00093882	-0.00013666	0.00139995	-0.00010335	0.00113596	0.00059427	0.00065456	0.00125354	0.00028146	0.00010438	0.00142730	-0.00013771	0.00101297	0.00091574	0.00034698	0.00034175	0.00059617	0.00110444	0.00064805	-0.00078125	-0.00046665	0.00010348	0.00088736	0.00035933	-0.00062881	0.00124319	0.00008364	0.00044579	0.00031832	0.00063671	0.00065445	0.00076980	-0.00000148	0.00032080	-0.00121588	0.00061112	-0.00021914	0.00099930	0.00021313	0.00045826	-0.00015375	0.00110757	0.00029560	0.00070124	-0.00035128	-0.00027145	0.00024637	0.00084827	0.00036480	-0.00028506	-0.00005267	0.00089265	0.00059553	0.00029007	0.00031393	0.00048239	0.00112040	0.00018197	0.00002535	0.00041588	0.00021346	0.00088639	-0.00002218	0.00015673	0.00030279	-0.00012559	0.00102325	-0.00019977	0.00040175	0.00083446	-0.00017992	0.00032800	0.00020638	0.00011777	-0.00029553	0.00021368	-0.00013746	-0.00018025	-0.00029330	0.00009409	0.00025108	-0.00019791	0.00040497	0.00063966	0.00055554	-0.00004588	0.00069261	0.00109542	0.00013500	0.00061934	-0.00062278	0.00084492	-0.00044064	0.00115604	0.00041280	-0.00038221	0.00073282	-0.00087784	0.00035828	0.00016483	-0.00008057	0.00012379	0.00105880	0.00000374	0.00197719	0.00095399	0.00038727	0.00116350	0.00052782	0.00021898	0.00088070	0.00113007	0.00083319	0.00124230	0.00013365	0.00028207	0.00090319	0.00062580	0.00068346	0.00007409	0.00084016	0.00082419	0.00136752	0.00076452	0.00204209	-0.00041743	0.00065436	0.00099869	-0.00018052	0.00119512	0.00172552	0.00092673	0.00155861	0.00154129	0.00006041	0.00146764	0.00220169	0.00087691	0.00026791	0.00047836	0.00093133	0.00187847	0.00145990	0.00078483	0.00249272	0.00222294	-0.00033680	0.00278170	0.00069924	0.00103439	-0.00052564	0.00128559	-0.00050692	0.00177085	0.00075454	0.00272829	0.00082297	0.00059832	0.00317264	0.00080160	0.00041300	-0.00003767	0.00081505	0.00095903	-0.00220873	0.00258548	0.00259730	0.00081413	0.00055028	0.00048659	-0.00024182	0.00060149	0.00136007	0.00187287	0.00168398	0.00108075	0.00093933	-0.00055278	0.00010402	-0.00031494	0.00133891	0.00177463	0.00120284	-0.00119126	0.00341234	-0.00063482	-0.00084716	0.00188901	0.00152753	0.00082062	-0.00054309	-0.00076468	0.00147715	0.00224541	0.00230553	-0.00100763	0.00042379	0.00028768	0.00236496	0.00434355	0.00006744	0.00075832	-0.00156788	0.00210117	-0.00058127	-0.00174055	-0.00132084	0.00065642	0.00003360	0.00029211	0.00234289	0.00089263	0.00174825	-0.00133048	0.00059146	0.00066787	-0.00047526	0.00014301	0.00118071	-0.00075423	0.00063252	0.00165065	0.00203013	0.00033207	0.00133594	0.00046693	-0.00062487	0.00001779	0.00034258	0.00079611	0.00022480	0.00123401	0.00183168	0.00169889	0.00165261	0.00151760	0.00039667	0.00118413	0.00159622	0.00077866	0.00078638	0.00039875	0.00099033	0.00117663	0.00018733	0.00013038	0.00100486	0.00055388	0.00040817	0.00043294	0.00054493	0.00010817	-0.00025178	0.00050291	0.00089794	0.00019806	-0.00006777	0.00086929	0.00024420	-0.00010069	0.00056751	0.00009411	0.00059925	0.00181440	0.00020759	0.00025668	0.00083418	0.00037307	0.00020647	0.00011835	0.00047667	0.00029193	0.00078147	0.00051628	0.00091392	0.00052185	0.00054196	0.00061420	0.00045451	0.00077784	0.00030481	0.00089299	0.00014383	0.00034986	0.00021283	0.00032025	0.00022723	0.00066177	0.00058884	0.00030968	0.00022964	0.00004524	0.00003530	0.00073687	0.00047463	0.00045887	0.00014021	0.00055402	0.00060182	0.00049025	0.00057196	-0.00005304	0.00017075	0.00029665	0.00020594	0.00039983	0.00062847	0.00064057	0.00072423	0.00021284	0.00041868	0.00073878	-0.73308873
-6.9997	0.29619531	-1.15388882	-0.13747565	-21.47483647	0.38607474	-0.49259597	-21.47483647	-0.68859792	-0.89484390	-21.47483647	0.47141087	-21.47483647	3.57352185	-0.46274257	0.10178001	-1.79045892	0.83918518	0.41619125	-21.47483647	-0.47661465	0.21130313	-21.47483647	-1.39419529	-21.47483647	0.34002430	-0.78798312	-0.75267696	-21.47483647	-21.47483647	-21.47483647	-0.69392633	-0.05557230	-0.56297858	0.37640572	0.13993179	0.10437004	0.36614043	0.05828998	0.11041512	0.02831579	0.01188703	-0.01135980	-0.03475722	-0.05813630	0.02378975	-0.01794024	0.01204480	0.03238298	0.00551369	-0.01203613	0.00059398	-0.00653594	-0.00708169	-0.00991950	-0.00119834	-0.00164596	-0.00789236	0.00104720	0.00332824	-0.00344241	0.00419748	-0.00218246	0.00111297	0.00032724	-0.00054795	-0.00183789	0.00093896	-0.00051845	0.00108617	-0.00452992	-0.00021277	-0.00135051	0.00167744	-0.00103201	0.00118896	-0.00273699	0.00105955	0.00504442	0.00432447	-0.00198304	0.00618026	-0.00069483	0.00674026	-0.00280452	-0.00454468	-0.00288086	0.00518286	-0.00362013	0.00389534	-0.00274811	-0.00556821	-0.00041194	-0.00190876	-0.00353442	0.00239214	0.00154454	0.00862010	-0.00168199	0.00097629	-0.00344335	0.00399584	0.00845395	0.00397421	0.00211475	-0.00347150	0.00812218	0.00729083	0.00851041	0.01293896	0.02673023	0.02510682	0.01549422	0.00736907	0.00721505	-0.00192191	-0.00638609	-0.00978880	0.00763692	0.02105020	0.02115776	0.03404866	0.03452614	0.02002649	0.01259703	0.00288600	-0.00161566	0.00281232	-0.00155102	0.00221801	-0.00092999	0.00005637	0.00062318	0.00182264	-0.00248038	0.00175714	-0.00063236	-0.00101734	-0.00056196	0.00020991	0.00160677	0.00080424	0.00057027	0.00074270	0.00091891	0.00301113	0.00082740	-0.00078903	-0.00081996	0.00054686	-0.00010015	-0.00023661	-0.00197621	-0.00008520	-0.00018756	-0.00063324	0.00089210	-0.00072192	0.00007762	0.00067611	-0.00080842	0.00068448	-0.00010857	0.00069185	-0.00054862	0.00059498	-0.00024542	-0.00011158	-0.00082452	-0.00017743	-0.00049922	-0.00059197	-0.00081341	0.00043515	-0.00025448	0.00006442	0.00035820	-0.00027163	0.00016454	0.00033679	0.00132487	0.00069201	0.00076720	0.00013671	0.00091228	-0.00086272	-0.00115132	-0.00048238	-0.00084618	-0.00082143	-0.00072216	0.00097655	-0.00103259	-0.00012682	-0.00039036	-0.00035390	0.00116048	-0.00130212	0.00035321	-0.00015669	0.00017022	0.00003985	0.00022912	-0.00024314	-0.00032077	0.00005869	-0.00034409	-0.00032187	0.00049911	0.00011871	0.00095920	0.00024729	0.00046561	0.00048266	-0.00012116	-0.00076676	0.00046596	0.00092943	0.00021756	-0.00122668	-0.00091169	0.00054139	0.00021802	0.00032094	-0.00085905	0.00074123	-0.00059942	-0.00066572	-0.00020929	0.00042022	0.00036056	0.00003864	-0.00018527	-0.00031147	-0.00145284	0.00024231	-0.00073011	0.00069889	-0.00060676	0.00018199	-0.00026573	0.00020680	-0.00023591	0.00048788	-0.00054019	-0.00003227	-0.00004950	-0.00011374	0.00026268	-0.00158647	-0.00006141	0.00085655	0.00022278	-0.00031636	0.00011872	-0.00022619	-0.00021039	-0.00022917	-0.00037792	0.00002953	-0.00071270	0.00014538	-0.00070615	-0.00053226	0.00032996	-0.00046164	0.00008813	0.00001526	-0.00039498	0.00050272	-0.00120763	0.00011134	0.00061384	-0.00001419	0.00001218	0.00073098	-0.00065078	0.00004906	-0.00042942	-0.00080457	-0.00033637	-0.00007094	-0.00014644	-0.00021710	-0.00030835	-0.00077348	-0.00003291	0.00096312	0.00010655	-0.00042969	-0.00093518	-0.00006619	-0.00033780	0.00063569	-0.00069242	-0.00090882	0.00060151	-0.00059216	-0.00042715	-0.00036693	-0.00090058	-0.00018186	-0.00015256	-0.00058925	-0.00011130	-0.00032702	0.00045711	-0.00014388	-0.00034808	0.00015333	0.00026481	-0.00038546	0.00083979	0.00069343	0.00035814	0.00011861	0.00015479	-0.00000285	-0.00078480	-0.00046626	0.00105301	0.00054922	0.00021993	-0.00144205	-0.00019158	-0.00124598	-0.00048504	-0.00075714	-0.00074186	0.00127349	-0.00095011	-0.00023097	0.00061771	0.00048360	0.00003612	0.00031902	-0.00031989	0.00029519	-0.00030854	-0.00149510	-0.00164502	0.00225984	-0.00095227	0.00035984	-0.00055756	0.00249463	-0.00180772	0.00114123	-0.00107414	0.00072831	0.00146945	0.00102843	0.00150637	0.00124196	0.00005132	-0.00066030	-0.00122545	0.00224948	-0.00122823	0.00008122	0.00031331	-0.00189414	-0.00004592	0.00060591	-0.00137402	-0.00053764	0.00062964	-0.00050864	-0.00072893	-0.00018313	-0.00118801	-0.00003210	0.00091181	-0.00091011	-0.00135584	0.00190797	-0.00053751	-0.00326887	-0.00030549	-0.00165690	0.00085236	0.00065636	-0.00143268	0.00066345	-0.00053090	-0.00056197	-0.00352122	0.00156959	0.00050093	0.00012892	0.00020439	0.00193793	0.00091510	0.00003958	0.00044161	-0.00095305	0.00149805	0.00073490	0.00020055	0.00022091	0.00020056	-0.00028243	-0.00026544	-0.00009421	-0.00091624	-0.00257106	0.00009506	0.00220406	0.00053777	-0.00057495	0.00022809	-0.00097990	0.00185622	-0.00288326	-0.00015688	0.00053867	-0.00069195	-0.00217087	0.00081604	-0.00094213	-0.00184014	0.00044021	-0.00026442	-0.00061279	0.00210074	-0.00052597	-0.00068168	0.00033573	-0.00054750	0.00066301	-0.00022030	0.00127725	0.00106489	0.00096460	0.00171594	0.00050680	-0.00018197	0.00161116	0.00040630	0.00087079	-0.00049781	0.00065353	0.00056751	0.00104238	0.00009938	-0.00009118	0.00028169	0.00014049	0.00028878	-0.00023449	-0.00022514	0.00027014	-0.00009724	0.00064248	0.00039299	0.00030264	0.00009866	0.00099381	-0.00015098	-0.00022171	-0.00067356	-0.00032403	0.00044004	0.00108725	-0.00054173	-0.00071251	0.00016291	-0.00021259	0.00040398	-0.00089117	0.00007777	0.00000449	0.00066354	-0.00044763	0.00035972	0.00054103	-0.00008469	0.00002312	0.00011615	0.00068042	0.00089919	-0.00002338	0.00014399	0.00067756	0.00011449	0.00013800	0.00045932	0.00061599	-0.00019290	0.00010579	0.00046782	0.00016055	-0.00001709	0.00067338	0.00044663	0.00021193	0.00052718	0.00028512	0.00016387	0.00047395	0.00011729	0.00018084	-0.00009539	0.00035246	0.00011202	0.00033092	0.00039330	0.00050860	0.00115800	-0.00008381	0.00011946	0.00022446	0.44024263
-5.9997	-21.47483647	0.64054710	-1.86067772	-0.31239590	-0.38943091	0.51689649	0.48696099	1.27501929	-21.47483647	-0.23506545	-21.47483647	0.50178462	-21.47483647	-21.47483647	0.54796380	-0.54675931	-0.31021649	-1.20544854	-21.47483647	-0.60733939	-0.47467520	-0.15810037	-21.47483647	-21.47483647	0.26427722	1.04175198	-2.25055480	-21.47483647	0.53764035	0.35631430	-21.47483647	-21.47483647	0.35155809	1.30500543	0.46874667	0.06991020	-0.17035955	-0.10308158	0.16831744	-0.01623154	0.11350245	0.02834005	0.02198358	0.01505436	-0.02837193	-0.04465841	-0.01034463	0.01505653	0.01370974	-0.00147689	0.00315167	-0.01072490	-0.00269484	-0.01838820	-0.00142062	0.00097237	-0.00188269	-0.00241646	0.00263988	0.00165770	0.00722135	-0.00188477	-0.00047982	0.00324452	0.00113444	-0.00075378	-0.00204894	-0.00004918	0.00055673	0.00039937	-0.00008568	-0.00103826	0.00085713	-0.00110311	0.00116176	-0.00259955	-0.00161198	0.00509789	0.00159252	0.00369431	0.00283203	-0.00506733	0.00801959	-0.00037111	-0.00127980	0.00287169	0.00481270	-0.00951930	0.00422929	-0.00715348	-0.00711282	-0.00553822	0.00551834	-0.00114608	-0.00483586	0.00373946	0.00288599	0.00293479	0.00462575	0.00194056	0.00349245	0.00726488	0.00460948	0.00206678	-0.00794223	0.01389756	0.01114426	0.02161398	0.02127010	0.03494035	0.03244437	0.02495145	0.01279545	0.01966234	0.01451066	0.01287242	0.00603959	0.02479741	0.03632698	0.03789007	0.04324788	0.03593371	0.02494732	0.00958222	-0.00416932	-0.00497962	-0.00306993	-0.00346503	0.00151714	0.00128795	0.00035388	-0.00055439	0.00093929	-0.00061562	-0.00045930	0.00066194	-0.00004745	-0.00185750	-0.00127278	0.00214133	-0.00049658	0.00194215	0.00137079	0.00229383	0.00047530	0.00032908	-0.00036269	0.00110597	0.00021903	-0.00143883	0.00029630	0.00016427	-0.00027231	-0.00121364	0.00000458	0.00166188	-0.00037962	-0.00018233	0.00124433	0.00026277	0.00003495	-0.00004683	0.00112991	0.00033500	0.00025924	-0.00010259	0.00018910	0.00022641	-0.00049719	-0.00028772	-0.00028847	-0.00073749	0.00109122	0.00078467	0.00059605	0.00029008	0.00057101	-0.00008491	0.00036540	-0.00001569	0.00092027	0.00030064	-0.00030026	0.00117948	0.00009770	0.00026910	-0.00027575	-0.00062419	-0.00008245	0.00077392	-0.00012117	0.00118116	0.00036045	0.00037357	0.00111045	0.00089343	-0.00092060	0.00003758	-0.00025493	0.00061105	0.00008093	0.00100162	-0.00004954	0.00065672	0.00059489	-0.00082474	0.00074957	-0.00048916	0.00020068	0.00083983	0.00015023	0.00145233	0.00019120	-0.00046178	-0.00013162	0.00129039	0.00010997	0.00042820	-0.00058678	-0.00068418	0.00046645	0.00043312	0.00005624	-0.00016311	0.00047803	0.00090879	0.00071346	0.00069164	-0.00008785	0.00039254	0.00049965	-0.00035383	0.00034372	-0.00089309	0.00047848	0.00023886	0.00048071	-0.00023501	-0.00040046	0.00006078	0.00082189	0.00042657	0.00022476	-0.00004307	-0.00066224	-0.00065904	0.00006664	0.00089734	-0.00030721	0.00063334	0.00074074	0.00041852	-0.00061354	-0.00070140	0.00039062	0.00122811	0.00030228	-0.00011534	0.00008265	-0.00074388	0.00038800	-0.00005724	0.00017713	-0.00005856	0.00038130	-0.00006844	0.00011442	0.00020836	-0.00009062	-0.00058416	0.00036147	0.00011425	-0.00004286	-0.00007781	0.00029142	0.00017485	0.00007609	-0.00026858	-0.00009999	0.00015172	0.00005677	0.00045766	0.00003952	0.00060012	0.00027611	0.00027344	0.00045104	0.00083133	0.00022120	-0.00099504	0.00003402	-0.00021116	0.00060624	-0.00068350	0.00010145	0.00030748	0.00001440	0.00007761	0.00018946	-0.00010009	0.00048984	0.00091270	-0.00043866	0.00100754	0.00005655	0.00083089	0.00062405	-0.00002059	0.00045562	0.00036146	0.00025650	0.00070334	0.00034377	0.00040533	-0.00045876	0.00042650	-0.00051162	0.00043812	-0.00041494	0.00078736	0.00096102	0.00103565	-0.00047351	-0.00057563	0.00033039	0.00005986	-0.00012808	-0.00129379	0.00147351	0.00045256	0.00035289	0.00092235	0.00021902	-0.00002590	0.00082788	-0.00129558	0.00069984	0.00118869	-0.00056666	-0.00080578	0.00073422	-0.00094736	0.00246406	-0.00054474	0.00055111	0.00165364	0.00237607	-0.00095781	0.00095785	0.00139562	0.00220119	0.00075839	-0.00024915	0.00013678	0.00069011	0.00242036	0.00062486	0.00173016	0.00210404	0.00078534	-0.00154608	-0.00054554	0.00012492	-0.00167530	0.00239958	0.00160732	-0.00011716	0.00116105	0.00046397	-0.00047011	0.00034524	0.00136199	-0.00085937	0.00065895	0.00227674	0.00042299	-0.00062476	0.00147779	0.00045048	-0.00048738	0.00177927	0.00135583	-0.00069288	0.00149315	-0.00080193	-0.00064366	0.00165883	-0.00021171	0.00044845	0.00060168	0.00108877	0.00133375	0.00167757	-0.00009920	-0.00081899	0.00096395	0.00035532	0.00102097	0.00198020	0.00094939	0.00044439	-0.00059943	0.00027587	-0.00054417	0.00147751	0.00064822	0.00178437	-0.00111529	-0.00190355	0.00001208	0.00000845	0.00144505	-0.00088924	0.00041606	0.00054666	-0.00029179	-0.00183643	0.00104157	-0.00061684	0.00172549	0.00051159	-0.00127566	0.00034071	0.00138464	0.00056195	0.00068269	-0.00012382	0.00020128	0.00132298	0.00000380	0.00043129	0.00014942	-0.00062080	0.00215520	0.00006235	0.00138845	0.00044213	0.00036540	0.00061116	0.00131504	0.00128970	0.00114192	0.00007791	0.00093281	0.00027227	0.00032250	-0.00008500	0.00030133	0.00002957	0.00109492	0.00109477	0.00047203	0.00008079	-0.00006462	-0.00055818	-0.00001861	0.00100266	-0.00050060	-0.00010775	-0.00031791	-0.00003772	0.00126690	-0.00000220	0.00019805	-0.00009734	0.00001723	0.00015395	-0.00001951	0.00060089	0.00005803	0.00041686	-0.00007907	0.00019170	-0.00019627	-0.00035275	0.00027711	0.00048724	-0.00008079	0.00012641	0.00146079	0.00051637	-0.00015556	-0.00011612	-0.00001714	-0.00024710	0.00041645	0.00043979	0.00043949	0.00040652	0.00026267	0.00011936	0.00041922	0.00068515	0.00038885	0.00027262	0.00056181	0.00028168	-0.00000947	0.00023978	-0.00043009	0.00061019	0.00027407	0.00061020	0.00034858	0.00034542	0.00020995	0.00009305	0.00065174	-0.00005696	0.00033329	0.00026115	-21.47483647
-4.9997	-0.28718464	-21.47483647	-1.04268557	-21.47483647	-21.47483647	-0.06167522	0.16290121	-21.47483647	-21.47483647	-1.23949516	-21.47483647	-0.76557356	-0.26039442	-1.41034842	-21.47483647	3.34906292	0.65356129	-21.47483647	0.44487220	-21.47483647	0.01575163	0.94084173	-3.39626265	-0.44682571	-0.11877841	-1.45869887	-0.15494782	-21.47483647	-0.41693756	-21.47483647	-0.31959922	-0.61801928	1.14400518	-0.98663872	-0.62505352	0.31673175	0.02624963	-0.00490178	-0.06733572	0.07064358	0.01607334	-0.06375958	0.02133810	-0.03448696	-0.04191552	-0.01585466	-0.00288010	0.00094892	0.02072372	-0.01223543	-0.00064478	-0.00711558	-0.00357817	-0.01647663	-0.00643347	0.00209261	0.00251709	-0.00171677	0.00001713	-0.00248996	0.00268333	-0.00464937	0.00054162	-0.00148317	0.00163373	0.00080503	0.00175785	-0.00064941	0.00254623	-0.00095592	0.00214814	-0.00229956	-0.00180065	-0.00146781	-0.00086950	-0.00541130	0.00076643	0.00321363	0.00467841	-0.00334618	0.00272954	-0.00586889	0.00410930	-0.00189934	-0.00004563	-0.00945814	0.00463726	-0.00337728	0.00556008	-0.00604571	-0.00462830	-0.00268394	0.00391663	-0.00006824	-0.00207799	-0.00224402	0.00281565	-0.00097696	-0.00249926	0.00223567	-0.00073083	0.00509744	0.00209288	0.00223321	-0.00499247	0.00740662	0.00574810	0.00743710	0.01152225	0.02830341	0.01942003	0.01457713	0.00997048	0.02475884	0.01700118	0.01832340	0.02161493	0.04200053	0.04605103	0.03742021	0.04169674	0.03034958	0.01921566	0.00224625	-0.00540132	-0.00898485	-0.00639553	-0.00293570	0.00093278	-0.00152039	0.00024874	-0.00065622	0.00181859	-0.00213764	-0.00023380	0.00050053	-0.00189897	0.00130685	-0.00202202	0.00098779	0.00042988	-0.00016955	0.00086175	0.00116003	0.00040037	-0.00054614	-0.00080558	0.00062505	0.00017109	-0.00052948	-0.00086675	-0.00041876	-0.00067793	-0.00067618	-0.00146148	0.00062390	-0.00183793	0.00040185	0.00024660	0.00001837	0.00067314	-0.00028795	0.00019901	-0.00042356	-0.00058558	-0.00086352	0.00018658	-0.00042785	-0.00033700	0.00044398	-0.00117459	0.00036939	-0.00003856	0.00132576	-0.00028444	-0.00051228	-0.00030113	-0.00023970	-0.00009466	0.00097475	0.00032871	0.00108448	-0.00065126	0.00064625	0.00006188	-0.00039509	-0.00053552	-0.00016326	-0.00034984	0.00010786	-0.00007886	0.00011838	0.00038575	0.00049564	0.00028495	0.00098852	-0.00009205	-0.00035352	-0.00000485	0.00035276	-0.00034769	0.00103097	-0.00042854	0.00092298	0.00058882	0.00045395	0.00026572	0.00050958	-0.00051655	0.00062515	0.00014347	0.00045161	0.00012425	-0.00013285	0.00024604	-0.00007934	-0.00004064	0.00088946	-0.00096181	-0.00083432	-0.00020462	-0.00056126	-0.00044110	-0.00072550	0.00082471	-0.00040672	0.00053817	0.00069220	0.00052514	-0.00012718	0.00010233	-0.00028581	0.00014088	-0.00164026	-0.00042360	-0.00064684	0.00037694	-0.00024382	-0.00051966	-0.00046729	0.00066854	0.00033698	-0.00000800	-0.00053939	0.00013134	-0.00093494	0.00049269	0.00022582	-0.00075981	-0.00049319	0.00023833	-0.00103469	-0.00102215	0.00001458	0.00024954	0.00039860	-0.00021477	-0.00103085	-0.00089456	-0.00099088	0.00021061	0.00034625	-0.00033526	0.00059237	-0.00042149	0.00014131	0.00064560	-0.00075390	0.00019740	0.00010330	-0.00011936	0.00019628	0.00008239	-0.00050107	-0.00013561	-0.00058722	0.00000943	-0.00028437	0.00034326	0.00001076	0.00043251	-0.00031457	0.00075389	-0.00028318	-0.00019802	-0.00039800	0.00038571	-0.00029673	-0.00035656	-0.00015994	-0.00040516	-0.00077862	0.00047719	-0.00038606	-0.00016446	-0.00010241	-0.00076397	0.00000801	-0.00030645	-0.00077944	-0.00116210	0.00019880	-0.00026597	0.00059930	-0.00049439	-0.00008797	0.00142065	-0.00035483	0.00002025	-0.00017070	0.00038866	0.00041583	0.00104762	0.00061362	-0.00009416	-0.00000642	0.00095487	-0.00090948	0.00046346	0.00086371	0.00005505	0.00038367	-0.00025455	-0.00069604	-0.00109891	-0.00021886	-0.00058745	0.00085910	0.00078456	0.00085051	-0.00024253	0.00139184	0.00068963	-0.00046290	0.00128536	0.00095098	0.00081751	-0.00044722	-0.00171433	-0.00039927	0.00139884	0.00038390	0.00102917	-0.00141052	-0.00028318	-0.00015389	0.00065687	-0.00096701	0.00053021	0.00057717	0.00252125	-0.00021816	0.00005952	-0.00057100	0.00117750	-0.00092908	0.00142587	-0.00064326	-0.00134996	0.00121848	-0.00128606	0.00042793	-0.00117907	-0.00211518	0.00149959	0.00101686	0.00093662	-0.00165024	0.00192593	-0.00193493	-0.00041335	0.00144943	-0.00137561	-0.00164846	0.00149665	-0.00020329	-0.00120945	-0.00145899	-0.00002391	0.00097468	0.00203543	-0.00104728	-0.00048564	0.00037861	-0.00224113	-0.00120527	0.00186382	0.00012843	0.00031400	0.00036463	0.00028308	0.00060926	0.00088434	0.00035831	-0.00161751	0.00195046	-0.00053353	0.00053422	0.00027065	0.00020965	-0.00015461	-0.00032876	-0.00085488	0.00036058	0.00096524	-0.00077612	-0.00019417	-0.00064273	-0.00111304	0.00084927	-0.00126989	0.00119560	-0.00051265	0.00120706	-0.00119400	-0.00143648	-0.00120107	0.00017819	-0.00065564	0.00006946	0.00006713	-0.00153993	-0.00074822	0.00249728	-0.00133331	-0.00011872	0.00086899	-0.00116060	0.00161196	0.00020732	0.00086630	-0.00021169	0.00086572	0.00107178	0.00149444	0.00075012	0.00085505	0.00059305	0.00086708	0.00033656	0.00061668	0.00005240	-0.00035781	0.00033842	0.00021788	0.00045073	0.00022460	0.00001730	0.00002254	0.00043528	0.00015884	-0.00029819	-0.00041148	0.00035572	-0.00033036	0.00020889	0.00064730	-0.00074036	0.00001144	0.00020868	-0.00006201	0.00051255	0.00054802	-0.00012777	-0.00026029	-0.00093030	0.00015962	0.00034298	0.00029817	-0.00049439	0.00050238	0.00077220	0.00003905	0.00007492	0.00014688	0.00061314	0.00037365	0.00011674	0.00092178	0.00152778	0.00096503	-0.00004849	-0.00001162	-0.00007420	0.00005885	0.00023523	0.00033332	0.00027974	0.00014813	0.00000711	0.00016632	-0.00003676	0.00120265	0.00018771	-0.00007217	0.00055144	0.00017564	0.00046272	0.00062654	0.00013190	0.00006830	0.00030873	0.00022287	0.00014397	0.00025602	0.00041225	0.00083954	0.00090411	0.00061021	0.00032813	0.00009924	-0.12708350
-3.9997	0.11355037	-21.47483647	-21.47483647	-21.47483647	0.75821892	-0.14738722	0.29290897	-21.47483647	-0.08292961	0.30090421	-21.47483647	-21.47483647	-21.47483647	-21.47483647	-21.47483647	-21.47483647	0.40392670	0.10933031	1.75053155	-21.47483647	0.30889738	-0.09177119	-0.96361464	-21.47483647	-0.13464112	0.22649243	1.04970467	-0.26269249	-0.21763748	0.05554933	-21.47483647	0.36349180	-0.69212087	-0.88720345	-0.06377544	-0.07277839	-0.00933841	0.05389366	0.06068590	0.03398327	0.02578071	-0.02467142	0.04263657	-0.02636966	-0.03981521	-0.00288563	0.00425986	0.00638013	0.01336175	-0.00937644	-0.00295001	0.00519613	0.00035893	-0.01090171	-0.00179338	-0.00015163	-0.00386965	-0.00014808	0.00141649	-0.00382512	0.00701252	-0.00333862	0.00285458	0.00193582	-0.00158213	0.00101992	-0.00137274	-0.00114300	0.00120385	0.00040251	-0.00094745	0.00019471	0.00128073	-0.00240908	0.00005553	-0.00217667	0.00404267	0.00509816	0.00283497	0.00215353	0.00473112	-0.00510860	0.00847875	-0.00264333	0.00031062	-0.00363173	0.01008332	0.00224213	0.01086376	0.00724123	0.00088677	0.00632504	0.00371639	-0.00792911	-0.00165435	0.00307714	0.00801977	0.00178153	0.00418060	0.00238702	0.00528753	0.00555447	0.00634198	0.00400561	0.00038659	0.01950614	0.02190169	0.02065281	0.02509466	0.03100511	0.02210905	0.01044635	0.00194183	0.00807949	0.00411796	0.00162841	-0.00255267	0.01275771	0.01621339	0.01803560	0.02281232	0.02026313	0.01556241	0.00496568	-0.00445212	-0.00737997	-0.00330080	-0.00176322	0.00035519	-0.00056984	-0.00057960	-0.00094974	0.00206078	-0.00120019	0.00180137	0.00008526	-0.00026165	-0.00039783	-0.00071450	0.00189478	0.00156016	0.00117797	-0.00050809	0.00138514	0.00054578	0.00109670	0.00057569	0.00166958	0.00129576	0.00046173	0.00028064	-0.00073906	-0.00035099	-0.00059342	-0.00085714	0.00056970	-0.00029737	0.00076845	0.00059789	-0.00035640	0.00073355	0.00039567	0.00016551	-0.00024067	-0.00013855	-0.00059173	-0.00013763	0.00079271	0.00055734	-0.00033022	-0.00031562	0.00053915	0.00137356	0.00070715	0.00109322	0.00085796	0.00146553	0.00023976	0.00047577	0.00062249	0.00097461	0.00172842	0.00017384	0.00154603	0.00051266	0.00101743	0.00134352	0.00033013	-0.00062215	0.00082876	0.00048169	0.00077112	0.00078159	-0.00049191	-0.00020781	0.00128208	-0.00094938	0.00065085	-0.00009440	0.00119000	-0.00015993	0.00024694	-0.00006113	0.00033575	0.00074771	0.00048374	-0.00001009	-0.00120610	0.00006908	0.00118666	0.00049492	0.00059429	0.00099230	0.00053852	0.00046124	0.00119171	0.00071489	0.00075262	-0.00069754	0.00008367	0.00003472	0.00000295	-0.00066173	-0.00030517	0.00163697	0.00007065	0.00058275	0.00095742	0.00013062	-0.00049737	0.00110626	-0.00018841	0.00096671	-0.00121542	0.00000211	-0.00004196	0.00065985	0.00027277	0.00035105	0.00032548	0.00067532	0.00007565	0.00032688	0.00026754	-0.00057788	-0.00017378	-0.00013093	0.00018070	-0.00031011	-0.00000158	0.00046290	-0.00049659	0.00047446	-0.00001331	0.00084938	0.00091963	0.00065203	-0.00003365	0.00062261	-0.00032214	0.00073024	0.00028073	0.00036343	0.00094854	0.00093367	0.00048636	0.00039609	0.00076983	0.00101843	0.00064479	0.00028849	0.00082673	0.00029494	-0.00026037	0.00013490	0.00044506	0.00031262	-0.00005679	0.00016887	0.00018092	0.00008260	0.00052359	0.00020248	-0.00030172	-0.00006140	0.00033427	0.00015003	0.00062199	-0.00037491	-0.00032411	0.00022035	-0.00051587	0.00091292	0.00030644	-0.00003598	0.00084053	-0.00030763	0.00038945	-0.00036572	-0.00018758	0.00066985	0.00067521	0.00097709	0.00154882	0.00003739	0.00015577	0.00086637	0.00042026	-0.00061603	0.00077373	0.00013484	0.00092579	0.00141396	0.00081633	-0.00005698	0.00003977	0.00113272	0.00166351	-0.00049394	0.00062210	0.00000276	-0.00040603	0.00092993	0.00079395	0.00138681	0.00104317	-0.00003986	-0.00062622	0.00178039	0.00145017	-0.00004920	-0.00057084	0.00014565	0.00048530	0.00136449	0.00050308	0.00197327	0.00103949	0.00030849	0.00126059	0.00043198	0.00039316	-0.00031537	0.00059382	-0.00002265	0.00220158	0.00175581	0.00072731	-0.00035870	0.00116145	0.00224902	0.00274188	0.00225195	0.00142842	-0.00094767	-0.00007374	-0.00121897	0.00035935	-0.00159436	0.00193394	-0.00163505	0.00133587	-0.00057472	-0.00471211	0.00084075	0.00244388	-0.00062183	-0.00039392	-0.00120131	-0.00142937	-0.00008910	0.00039114	0.00091914	-0.00052419	0.00156620	0.00056355	-0.00242699	0.00031386	-0.00172540	0.00018307	0.00008784	-0.00003102	-0.00204854	0.00021678	-0.00115822	-0.00035855	0.00269712	0.00068041	0.00065598	-0.00018730	0.00140108	0.00239843	0.00173675	-0.00032554	0.00077461	0.00408627	-0.00161980	0.00236342	0.00037750	0.00025118	0.00098490	-0.00044257	0.00037517	-0.00009284	-0.00026355	0.00090872	0.00118865	-0.00103988	-0.00006438	0.00178512	0.00044639	0.00051507	-0.00137891	0.00005664	0.00017955	0.00048139	-0.00110367	0.00080913	-0.00034109	0.00045056	0.00072340	0.00049573	-0.00009903	0.00182243	0.00046856	-0.00031992	0.00126834	0.00021823	0.00100077	-0.00028735	0.00145730	0.00088009	0.00053268	0.00238203	0.00037674	0.00081966	0.00157998	0.00133739	0.00142676	-0.00016541	0.00083426	0.00002459	0.00087139	-0.00055353	-0.00057214	0.00071408	0.00036811	0.00154292	0.00031651	0.00164614	0.00063071	-0.00014848	0.00011840	0.00052768	0.00044549	0.00078785	0.00040952	0.00018385	0.00017949	0.00010167	-0.00060547	0.00096348	0.00126408	0.00029381	-0.00033337	-0.00064785	0.00052361	0.00049267	0.00026387	0.00072641	0.00047927	0.00040912	0.00101180	0.00033168	0.00041718	0.00071018	0.00002752	-0.00018632	0.00091864	0.00123088	0.00058577	-0.00004300	0.00007842	0.00035657	0.00019394	0.00031137	0.00024157	0.00078697	0.00052684	0.00046404	0.00020280	-0.00004845	0.00056854	0.00038232	-0.00007752	0.00066276	0.00027601	0.00004762	0.00042618	0.00044225	-0.00003492	-0.00007544	0.00059697	0.00015515	0.00054279	0.00041519	0.00050786	0.00084116	0.00052588	0.00076782	0.00059671	0.17499459
-2.9997	-0.56989884	0.91874319	0.55420038	0.20760087	-0.96117926	-0.26714701	-1.14981961	0.69025523	1.18688324	-21.47483647	-21.47483647	-21.47483647	-0.24998757	-21.47483647	-21.47483647	-21.47483647	-0.42979748	-21.47483647	-0.29316831	-0.60593313	0.00794040	-21.47483647	1.02653360	-21.47483647	-0.18371859	-21.47483647	-0.31742361	-21.47483647	0.40678677	0.65836036	0.33750188	0.71174431	0.48564897	-21.47483647	0.33296663	0.11482835	0.06591330	-0.02321503	0.05687546	0.05554632	0.01367554	0.03820959	-0.01034308	-0.02318771	0.02405804	-0.01611794	-0.00149480	0.01536820	0.00931430	0.00302810	0.00275023	-0.01540555	0.00268348	-0.00438786	-0.00211385	-0.00047706	0.00113816	-0.00198388	0.00438271	0.00057762	0.00310268	-0.00108015	-0.00213635	-0.00172248	-0.00099419	-0.00158493	0.00010770	0.00041852	0.00112426	-0.00268353	0.00201741	0.00098052	0.00132561	-0.00183014	0.00060534	-0.00101304	0.00065620	0.00210913	0.00372756	-0.00577698	0.00517723	-0.00681332	0.00196637	-0.00299025	-0.00305168	-0.00163249	0.00611966	0.00473819	0.00194176	-0.00145003	-0.00202213	-0.01471361	0.00578054	-0.00338960	0.00458906	0.00100540	0.00374728	0.00139362	-0.00133890	-0.00056755	0.00227622	0.00610791	0.00488861	0.00300554	0.00623972	0.02340597	0.02849590	0.03729501	0.03620589	0.03957505	0.02507041	0.01034140	0.00434170	0.00171156	-0.00633956	-0.01392764	-0.01112747	0.00220372	0.00938005	0.00980975	0.01784410	0.01850546	0.00991636	0.00178931	-0.00631244	-0.00605164	-0.00352577	-0.00180922	0.00154547	0.00065830	0.00071792	-0.00031042	0.00150410	-0.00143604	0.00101329	-0.00067956	-0.00007222	-0.00061049	0.00021616	0.00150798	0.00032743	0.00035933	-0.00035378	0.00269378	0.00083771	0.00183595	0.00036037	0.00038090	0.00067561	0.00054656	0.00037693	-0.00092690	0.00063958	-0.00094598	-0.00063505	0.00093226	-0.00020488	0.00096501	0.00002560	-0.00103309	0.00081486	0.00053354	0.00067910	0.00051581	0.00059792	0.00033148	0.00022202	0.00069029	0.00075038	0.00067663	-0.00030663	0.00026707	-0.00016188	0.00035238	0.00077170	0.00013461	0.00009817	-0.00067917	0.00044614	0.00060706	0.00061528	0.00132253	0.00059723	0.00109935	-0.00038998	0.00007430	0.00039824	-0.00006522	-0.00055978	0.00015588	0.00016787	-0.00031019	-0.00025663	0.00101570	0.00064503	0.00040899	-0.00106579	0.00070792	0.00062610	-0.00060659	-0.00014705	0.00159738	-0.00024424	0.00058502	0.00068648	0.00020169	-0.00003026	0.00015606	-0.00074612	0.00013324	-0.00018682	0.00036377	0.00098203	0.00057220	0.00009874	0.00050938	-0.00038453	0.00081563	-0.00099337	-0.00129703	-0.00001492	-0.00006588	-0.00024760	0.00018891	0.00046092	0.00006218	0.00082134	0.00061900	-0.00039191	0.00055105	0.00070039	-0.00003197	-0.00002332	-0.00149528	0.00055334	-0.00080186	0.00034796	0.00035133	0.00007405	-0.00044053	0.00032918	-0.00015215	0.00059176	-0.00025337	-0.00043021	-0.00052216	0.00066972	-0.00013522	-0.00024694	0.00006844	0.00007686	0.00047177	-0.00015284	-0.00050753	0.00046193	-0.00021944	-0.00041710	-0.00137250	-0.00053796	-0.00005996	0.00099794	-0.00007621	0.00085713	0.00001507	-0.00041599	-0.00018570	-0.00015377	0.00062185	0.00049648	-0.00071620	0.00024632	0.00049651	0.00046211	-0.00065029	0.00099438	-0.00014766	-0.00044283	-0.00014145	0.00055673	-0.00042729	0.00005400	0.00022195	0.00048528	0.00027583	-0.00010009	-0.00017893	0.00032810	0.00045719	-0.00068191	-0.00081963	0.00023168	0.00005988	0.00065763	-0.00052903	-0.00036361	-0.00008827	-0.00049140	-0.00015101	-0.00054796	-0.00099043	-0.00060326	0.00114248	0.00023008	0.00033468	0.00004310	-0.00043311	0.00015897	0.00091526	0.00139688	-0.00037220	0.00048378	0.00102907	0.00101982	0.00038827	0.00023937	0.00072365	-0.00050550	-0.00030522	0.00012861	-0.00005010	-0.00100771	0.00062143	0.00054877	0.00003850	0.00017048	0.00119170	0.00069296	-0.00075371	0.00008495	0.00071754	0.00082264	0.00149661	-0.00059858	-0.00084746	-0.00026171	-0.00083823	-0.00039124	0.00003619	-0.00133693	0.00057360	0.00150932	-0.00204681	0.00089787	0.00123480	0.00084848	0.00002713	0.00110275	-0.00004259	0.00004388	-0.00245913	0.00132651	0.00167046	0.00060284	-0.00145445	-0.00035460	-0.00127474	0.00196535	0.00000109	0.00028567	-0.00039107	-0.00091442	-0.00085856	0.00082123	-0.00064997	0.00016166	0.00300033	0.00185695	-0.00176197	-0.00125741	-0.00146289	0.00120800	0.00037364	-0.00055289	0.00006484	0.00235873	0.00030169	-0.00239132	0.00099299	-0.00007015	-0.00130688	0.00073348	0.00289491	-0.00066818	0.00055104	-0.00091205	-0.00034795	0.00204437	0.00209649	-0.00005910	-0.00121522	0.00039257	-0.00047382	0.00128223	-0.00010590	-0.00094348	0.00089009	0.00105705	0.00004356	0.00075354	0.00070475	-0.00114097	-0.00179590	-0.00093361	-0.00058228	-0.00072018	0.00151708	-0.00119602	-0.00111724	-0.00045906	0.00033360	0.00066569	0.00034484	-0.00056911	-0.00039188	-0.00148450	-0.00066413	-0.00195042	0.00226004	0.00104376	-0.00170140	0.00119640	-0.00127318	0.00080150	0.00207202	-0.00081682	0.00038339	0.00059811	-0.00047033	0.00104120	-0.00004237	0.00046265	0.00041015	-0.00017104	0.00167385	0.00005534	0.00031617	0.00054121	0.00077253	0.00076716	0.00000513	0.00000657	0.00032139	0.00032018	0.00046575	0.00050815	0.00075075	-0.00025930	0.00039766	0.00034884	0.00030644	-0.00012693	0.00016615	-0.00024172	0.00105568	-0.00061782	-0.00042997	0.00077517	0.00033157	0.00008080	0.00068656	0.00056134	-0.00007590	0.00155638	-0.00039294	-0.00036196	0.00031057	0.00009470	-0.00017784	0.00035919	-0.00056019	0.00022125	0.00058609	0.00068622	-0.00002904	0.00000920	0.00068755	0.00072343	0.00012555	0.00079406	0.00103707	0.00106080	0.00009818	0.00013833	-0.00004153	0.00002031	0.00030898	0.00072320	0.00060392	0.00038556	-0.00017845	0.00029774	-0.00014735	0.00078342	0.00029533	0.00018073	0.00015696	0.00063610	-0.00013685	0.00033133	0.00050568	0.00010139	-0.00006025	0.00055568	0.00026976	0.00069211	0.00042783	0.00036315	0.00084884	0.00007046	0.00007700	0.00051165	-1.00325641
-2.8997	-21.47483647	-21.47483647	-21.47483647	-21.47483647	0.33904394	-0.42649543	0.56514323	-21.47483647	-21.47483647	-21.47483647	-0.33169141	-21.47483647	-21.47483647	-21.47483647	-0.77273940	-21.47483647	-0.39777741	0.44307533	-21.47483647	-21.47483647	-0.17485993	-21.47483647	-21.47483647	-21.47483647	0.18731571	0.66343631	-0.03418081	-21.47483647	0.00785056	-21.47483647	1.02589161	0.07909566	-0.23596649	-0.85727364	0.29485596	-0.06337542	0.19283731	0.01570397	0.00819636	0.04253735	0.11251530	0.09405007	-0.04265083	-0.03743794	0.01124106	-0.01365872	-0.00243937	0.01265272	0.02123812	0.00074423	0.00613386	-0.00280109	-0.00545268	-0.00519399	-0.00486334	-0.00810251	-0.00138201	-0.00554542	0.00414042	0.00411531	0.00220924	0.00119905	-0.00123967	-0.00142903	0.00058445	0.00103491	-0.00038231	-0.00033848	0.00295188	-0.00214950	-0.00274632	-0.00028961	0.00225860	-0.00145481	0.00157288	-0.00178822	0.00271485	0.00487188	0.00384741	-0.00337628	0.00817173	-0.00155883	0.00614753	0.00082140	0.00667062	-0.01050099	0.00788790	0.00125606	0.00246853	0.00566173	-0.00752735	-0.00623100	0.00441298	0.00336302	-0.00091708	0.00252970	0.00503585	0.00492718	-0.00159341	-0.00013530	0.00228710	0.00726473	0.00359415	-0.00120271	-0.00006150	0.01295010	0.01079966	0.01520984	0.01443985	0.02543854	0.01270895	0.00459571	-0.00021682	0.00864768	0.00240969	0.00641235	0.00843667	0.02751868	0.03113147	0.02908319	0.03235015	0.02702193	0.01362117	0.00073947	-0.00525853	-0.00468276	0.00028606	-0.00342209	0.00259581	-0.00078998	0.00146613	-0.00088247	0.00172251	-0.00276599	0.00118749	-0.00070320	0.00013287	0.00120261	-0.00023892	0.00110715	0.00103229	0.00038504	0.00105146	0.00102016	0.00194390	-0.00003393	-0.00027583	0.00107355	0.00100482	-0.00038973	0.00085995	-0.00182703	0.00009642	-0.00002680	-0.00032842	-0.00007097	-0.00038800	0.00167413	-0.00014941	0.00051199	-0.00025428	-0.00013170	0.00030802	-0.00043420	0.00081198	0.00046312	-0.00020313	-0.00023934	-0.00086122	0.00024970	-0.00075182	-0.00019320	-0.00042477	-0.00015178	0.00050996	-0.00081577	0.00096925	-0.00038586	-0.00035582	0.00037946	0.00085715	0.00106339	0.00067390	-0.00034241	0.00005526	0.00092860	0.00104092	0.00002446	-0.00048283	0.00111580	0.00091570	0.00066150	0.00093897	0.00002822	0.00092840	0.00200836	-0.00023643	0.00065908	0.00018791	-0.00015265	0.00055915	0.00080794	-0.00029086	0.00125161	0.00079199	0.00044796	-0.00011753	-0.00000911	0.00027452	0.00041793	0.00002916	0.00084144	0.00104947	-0.00035149	-0.00058471	0.00056120	0.00044906	-0.00037734	-0.00130026	-0.00085969	-0.00000569	0.00033515	0.00040305	0.00029568	-0.00010023	0.00050634	0.00113815	0.00017225	-0.00013682	-0.00023925	0.00118364	0.00036568	0.00004091	-0.00085806	0.00106128	-0.00062894	0.00093084	0.00016028	0.00012431	-0.00085079	0.00044154	0.00053444	0.00057000	0.00086905	-0.00032703	-0.00069068	-0.00035728	0.00019445	-0.00094869	-0.00022244	-0.00026155	0.00041016	0.00024861	-0.00017067	0.00000837	0.00099533	0.00014351	-0.00058784	0.00034382	-0.00086609	0.00110731	-0.00022636	-0.00019951	0.00073417	-0.00008464	0.00021606	0.00041977	0.00051874	0.00013121	-0.00036342	0.00083246	0.00071172	-0.00035793	-0.00064491	0.00050032	-0.00028619	-0.00015109	-0.00069741	-0.00011392	-0.00002922	-0.00013083	0.00024077	-0.00000995	0.00002818	0.00003846	-0.00021990	0.00051515	0.00025510	-0.00050356	-0.00014391	0.00045568	-0.00004416	0.00085758	-0.00028254	-0.00026556	0.00005618	-0.00078546	0.00055026	0.00003612	-0.00084496	0.00059300	0.00054197	-0.00024827	0.00135083	0.00046423	0.00010240	0.00111111	0.00016277	0.00078801	0.00018210	-0.00027870	0.00088210	0.00118630	0.00062406	-0.00002627	-0.00031336	0.00060388	0.00036834	0.00006985	0.00172631	0.00006348	0.00083563	0.00041406	0.00044359	-0.00036729	-0.00048720	0.00130021	-0.00105190	0.00020323	0.00037674	0.00054901	0.00105384	0.00040666	-0.00004263	0.00083515	-0.00010169	0.00263933	0.00058602	0.00035212	0.00141014	0.00210220	0.00039628	0.00091288	-0.00050401	0.00053205	0.00135910	0.00192113	0.00024925	-0.00056834	0.00075232	0.00170025	0.00265024	0.00199680	0.00207030	0.00016669	0.00042187	0.00064303	0.00116417	0.00039943	0.00036960	-0.00079746	-0.00000119	-0.00035942	-0.00217366	0.00036777	0.00172963	0.00072457	-0.00127053	0.00217763	-0.00017081	0.00160923	-0.00082366	0.00005953	0.00217812	0.00107694	-0.00027347	-0.00118403	0.00079741	0.00088358	0.00081573	0.00129165	0.00022692	-0.00068338	0.00070756	0.00086872	-0.00062303	0.00266229	0.00081322	0.00115068	0.00112022	-0.00122894	0.00172055	0.00126997	0.00016360	-0.00133355	0.00133753	-0.00003451	0.00083449	0.00220913	0.00018103	0.00039440	-0.00077669	0.00103503	0.00074167	-0.00102454	0.00017875	0.00118991	0.00085417	0.00007298	0.00006868	0.00058396	0.00264791	0.00044029	-0.00002543	0.00043267	-0.00182408	-0.00085037	0.00076919	0.00040969	0.00211918	0.00204772	0.00038617	0.00020190	0.00290675	0.00036475	0.00078242	0.00107320	0.00179064	0.00208212	0.00016289	0.00138316	0.00120910	0.00191153	0.00175769	0.00036947	0.00098825	0.00167226	-0.00021733	0.00061361	0.00076198	0.00106383	0.00074756	0.00032002	0.00076979	-0.00000327	0.00112086	0.00110685	0.00013910	0.00009754	0.00134131	0.00134419	0.00000112	0.00017615	0.00063237	-0.00064299	0.00069836	0.00072568	0.00031379	0.00034379	0.00048348	-0.00057913	0.00167492	0.00133455	-0.00017101	-0.00013070	0.00011647	0.00086175	0.00022084	0.00054045	0.00009088	0.00122149	0.00049018	0.00069433	0.00044421	0.00039246	0.00083106	0.00009805	-0.00014650	0.00131761	0.00103300	0.00014341	0.00067137	0.00022591	0.00044203	-0.00002379	0.00051018	0.00055570	0.00007315	0.00084934	0.00034935	0.00002325	0.00030954	0.00064542	0.00037104	-0.00034157	0.00047755	0.00042403	0.00054894	0.00051538	0.00048395	0.00016483	0.00008385	0.00051640	0.00007952	-0.00012455	0.00011561	0.00059340	0.00073927	0.00064135	0.00037660	0.00046162	0.08841766
-2.7997	-0.36316529	0.03787240	-0.06188350	-21.47483647	-21.47483647	0.08193140	0.30026501	-0.80113393	-0.61037378	0.75051025	-21.47483647	-21.47483647	-21.47483647	-21.47483647	-0.54386067	-21.47483647	-21.47483647	0.36732602	-0.35611379	-0.97944283	0.32958651	-1.21074215	-0.16667546	-21.47483647	0.64340544	-21.47483647	-21.47483647	-21.47483647	0.44864836	-21.47483647	-1.21726274	-21.47483647	0.17977685	-0.55991691	0.03291098	0.23563631	0.15882832	-0.13417314	0.15365250	-0.02064147	0.02007426	0.01572237	0.02436331	-0.04431567	-0.01742039	-0.02757186	-0.03151299	0.02504243	0.02639013	0.00347221	-0.00472105	-0.00077564	0.00339530	-0.01067110	-0.00595884	-0.00354700	0.00385389	-0.00352431	-0.00088947	-0.00525655	0.00410019	-0.00356666	0.00081620	-0.00079244	0.00050157	0.00049020	-0.00061382	-0.00026122	0.00133955	0.00031150	0.00198854	-0.00178212	0.00158138	-0.00344256	0.00104920	-0.00152009	0.00231323	0.00400128	0.00469377	-0.00002474	0.00355440	-0.00305979	0.00777977	-0.00302188	0.00029764	-0.00119573	0.00622358	-0.00244229	-0.00660066	0.00184692	-0.00151125	-0.00705517	0.00374969	-0.00581432	-0.00272386	-0.00002411	0.00619888	0.00423920	-0.00154714	-0.00262759	-0.00196411	0.00776312	0.00534304	0.00408207	-0.00119263	0.00737205	0.00593902	0.00464934	0.00504423	0.01499439	0.01385616	0.00975035	0.01309242	0.02541837	0.01270532	0.00781005	0.01200686	0.03015500	0.03959344	0.03689321	0.03730779	0.03430701	0.02063962	0.01328551	0.00295799	0.00150321	0.00115939	-0.00093954	0.00370762	-0.00145383	0.00241447	0.00096278	0.00155822	-0.00212577	-0.00039881	-0.00066686	-0.00041306	-0.00121225	0.00044070	0.00132117	0.00109233	0.00068829	-0.00079188	0.00121732	0.00218523	-0.00013723	0.00005327	-0.00053213	0.00060379	-0.00056559	0.00016629	-0.00011200	0.00050558	-0.00019284	-0.00117006	0.00011366	-0.00005886	0.00024686	0.00035506	-0.00055342	0.00051606	-0.00063577	0.00042874	-0.00175772	-0.00048478	-0.00022052	0.00051369	0.00012906	-0.00007612	-0.00064741	-0.00105942	-0.00010042	0.00015625	-0.00023771	-0.00004384	0.00050510	-0.00063318	-0.00057017	-0.00061521	0.00051291	0.00062390	0.00070748	0.00070043	-0.00027591	-0.00020768	0.00004321	0.00058422	-0.00086206	0.00014385	-0.00076812	0.00017663	-0.00083684	0.00094913	0.00022819	0.00065246	0.00110369	0.00061334	0.00066151	0.00044904	0.00014641	-0.00092167	0.00082421	-0.00072684	0.00107930	0.00023562	0.00016914	-0.00000640	-0.00055007	-0.00072698	0.00045715	0.00025716	0.00016618	0.00007502	0.00062648	0.00007736	0.00000523	0.00139250	0.00004264	-0.00103197	-0.00038647	0.00039936	-0.00052654	-0.00046572	-0.00016207	0.00022080	-0.00036209	-0.00028474	0.00042395	0.00026204	-0.00013719	0.00033270	-0.00118991	-0.00038774	-0.00105407	0.00088450	-0.00104610	0.00003239	-0.00043905	-0.00004582	-0.00128538	0.00029940	-0.00008488	0.00032335	-0.00060655	-0.00053390	-0.00083095	0.00001205	-0.00016534	-0.00064604	-0.00049157	0.00027688	-0.00012955	0.00005858	-0.00041727	-0.00056888	0.00024263	0.00033554	-0.00112521	-0.00029225	-0.00067475	0.00004250	-0.00076256	-0.00027264	0.00071843	-0.00036318	-0.00022365	-0.00068997	0.00034329	0.00023747	-0.00061145	-0.00003299	0.00049377	0.00027058	-0.00050693	-0.00038629	-0.00030002	-0.00051726	0.00012324	-0.00024135	-0.00109880	-0.00040395	-0.00005506	0.00046365	-0.00023684	-0.00053102	-0.00063524	0.00026807	-0.00014592	-0.00067563	-0.00101762	0.00029929	-0.00079970	0.00089629	-0.00030240	-0.00044099	0.00010103	-0.00061604	0.00034429	-0.00042363	-0.00071448	0.00014427	0.00005427	-0.00029382	0.00083517	-0.00043811	-0.00067857	0.00101797	-0.00013270	-0.00005340	-0.00074851	0.00074031	0.00072355	0.00070589	0.00072408	-0.00002065	-0.00078013	-0.00043460	-0.00003398	-0.00035968	0.00066960	-0.00052480	0.00005127	0.00028154	0.00103534	-0.00171335	0.00064444	-0.00090748	-0.00037610	0.00004053	0.00134464	0.00073257	0.00127119	0.00112811	0.00081898	0.00041562	-0.00138665	0.00210532	-0.00088943	-0.00158841	0.00014121	0.00125621	-0.00000456	0.00130030	-0.00060484	0.00150580	0.00097140	0.00102906	-0.00114236	-0.00004698	-0.00198053	-0.00082303	0.00087651	-0.00052399	0.00044369	-0.00181929	0.00041827	0.00111429	-0.00000308	-0.00048893	-0.00064158	-0.00321910	0.00128749	-0.00054439	-0.00389221	0.00102104	0.00126428	0.00046716	-0.00038392	-0.00077938	-0.00128979	0.00034729	0.00014402	-0.00119776	-0.00061540	-0.00026433	-0.00179495	-0.00327848	-0.00223910	-0.00090437	-0.00142637	0.00289062	0.00204939	-0.00079637	0.00059241	-0.00014798	-0.00167262	0.00006474	0.00047425	0.00097417	-0.00019863	0.00086431	0.00067333	-0.00101053	-0.00089048	0.00074772	0.00185955	0.00188477	-0.00140078	0.00082724	-0.00006403	-0.00097928	-0.00316068	0.00059178	-0.00261425	-0.00043004	0.00079538	0.00060333	0.00049161	-0.00170568	-0.00059470	0.00069762	0.00161521	-0.00120551	-0.00039702	0.00098380	-0.00194304	-0.00255641	0.00046493	0.00094795	-0.00075732	-0.00028100	-0.00074221	-0.00036190	-0.00043359	-0.00041872	-0.00042422	0.00120988	-0.00025714	0.00090080	-0.00152498	0.00034885	-0.00034594	-0.00001908	0.00155210	0.00026502	0.00047831	0.00075992	0.00012552	0.00125281	0.00041807	0.00053168	-0.00026591	-0.00068773	-0.00052398	0.00017857	0.00087808	-0.00009062	0.00022921	0.00022117	-0.00012526	0.00007026	0.00002384	-0.00046871	0.00035938	0.00059144	-0.00034969	0.00052187	-0.00025719	0.00020272	0.00062863	-0.00010565	0.00075849	0.00083178	0.00054129	-0.00004583	-0.00031982	0.00012768	0.00025790	-0.00054387	0.00001578	-0.00037831	0.00092319	0.00006932	0.00000715	0.00086533	0.00040829	0.00039514	-0.00010783	0.00151671	0.00083554	0.00011760	0.00005183	-0.00004195	0.00029944	0.00015431	0.00057224	0.00036543	0.00049289	0.00061006	0.00013908	0.00037713	0.00010080	0.00071828	0.00030573	0.00005401	0.00038439	0.00029548	0.00040472	0.00052793	0.00017967	0.00017949	0.00007578	0.00037815	0.00034215	0.00040620	0.00030320	0.00045160	0.00071449	0.00018287	0.00034147	0.00022545	-0.36590686
-2.6997	-0.77953730	-0.61766261	-2.16621208	0.97849989	0.71244437	-21.47483647	-21.47483647	-21.47483647	-0.66841316	-1.59216678	-21.47483647	-21.47483647	-21.47483647	-21.47483647	0.40995058	0.73093557	-1.44171858	-0.80223405	-21.47483647	-21.47483647	0.38970537	-1.67744422	-1.04505098	-21.47483647	-21.47483647	-0.02680386	0.90369457	-21.47483647	-0.92086875	-21.47483647	0.06111966	-0.06562854	-0.70233362	-0.68534245	0.34564796	-0.53999577	0.30556838	0.09816002	0.06793231	0.00954472	0.05037922	0.01769315	0.03434588	-0.04221569	-0.00196861	-0.02553077	-0.00617123	0.01563119	0.00794225	-0.00368925	0.00384019	-0.00103486	-0.00758741	-0.01328586	-0.00968263	-0.00289655	-0.00736083	-0.00357498	-0.00349375	-0.00309025	0.00268766	-0.00216764	-0.00096889	0.00106849	0.00207587	0.00012479	0.00092592	0.00062183	0.00015632	-0.00073429	0.00264678	-0.00121402	0.00193716	-0.00203286	0.00165856	-0.00087510	0.00140533	0.00281500	0.00633614	-0.00214443	0.00607700	-0.00471107	0.00141599	-0.00161815	0.00171631	-0.00296440	0.00519329	-0.00414466	-0.00047397	-0.00736488	-0.00268850	-0.00731417	0.00676599	0.00017186	-0.00642809	0.00191205	0.00852683	0.00109103	-0.00224564	-0.00350659	0.00181928	0.00365178	0.00632097	0.00538350	-0.00047691	0.01453081	0.01257837	0.02342046	0.02297020	0.03168656	0.02176235	0.01143228	0.00821921	0.01478626	0.01274362	0.00557102	0.00171757	0.02057895	0.02752377	0.02460473	0.02176094	0.00947017	0.00069593	-0.00560958	-0.01143413	-0.01506379	-0.00905030	-0.00510545	0.00096603	0.00066879	0.00010236	0.00067278	-0.00011088	0.00048272	-0.00036507	-0.00144247	0.00187092	-0.00050484	-0.00040166	-0.00002044	0.00043220	0.00063719	0.00012212	0.00052776	0.00178968	-0.00092336	-0.00008376	0.00068908	-0.00011546	0.00023450	0.00031453	-0.00007424	-0.00069690	-0.00142341	-0.00091395	0.00097360	-0.00034066	0.00116609	0.00007900	-0.00064086	-0.00022484	-0.00098323	0.00069560	-0.00061509	0.00010335	0.00003488	-0.00018908	-0.00062791	0.00008434	-0.00040185	-0.00107920	-0.00170120	0.00028220	0.00070311	0.00023310	0.00016421	0.00006353	-0.00077552	-0.00035417	-0.00038423	0.00057752	0.00051193	0.00077314	0.00111200	0.00017514	0.00130566	0.00029687	-0.00050336	-0.00165509	-0.00061037	0.00083424	-0.00033933	0.00100519	0.00044292	-0.00068706	0.00032459	-0.00059810	0.00003246	-0.00020705	0.00009109	-0.00028261	0.00153961	-0.00002674	0.00104532	0.00018938	0.00067842	-0.00025853	0.00014261	-0.00051356	0.00007526	-0.00057973	0.00097072	0.00062285	0.00054392	0.00119246	0.00033146	0.00096608	0.00083348	-0.00129476	0.00035115	0.00051773	0.00037717	0.00019475	0.00056589	0.00066698	-0.00030839	-0.00052903	0.00114382	0.00002877	0.00102359	0.00063895	0.00004641	-0.00002730	-0.00129831	0.00051142	0.00016598	0.00116657	0.00093112	0.00011857	-0.00075531	0.00036603	-0.00011556	0.00099828	0.00039313	-0.00026869	-0.00060390	0.00046421	0.00054455	0.00066562	-0.00018111	0.00042842	-0.00032392	0.00004223	-0.00043611	0.00016612	0.00084445	0.00040393	-0.00087352	0.00032777	-0.00019394	0.00089872	-0.00000029	0.00039788	0.00006312	-0.00012911	-0.00005947	0.00071380	-0.00041792	-0.00000800	-0.00003123	-0.00036527	-0.00029943	0.00017500	-0.00070619	-0.00059427	0.00009662	-0.00061507	-0.00024445	-0.00026034	0.00064483	-0.00012093	-0.00016635	0.00095156	0.00077682	-0.00036928	-0.00030914	0.00059883	0.00032706	-0.00035405	-0.00049368	0.00044667	-0.00076022	0.00063222	-0.00058657	-0.00053920	-0.00025564	-0.00054852	0.00008316	0.00013423	-0.00002181	0.00064644	0.00081191	-0.00035153	0.00065507	-0.00089032	0.00108633	0.00086894	0.00023794	0.00042985	0.00017069	0.00095646	0.00045587	0.00022726	-0.00058934	-0.00050801	0.00032028	0.00032628	0.00003763	-0.00038266	0.00036738	0.00174929	0.00081571	-0.00064930	0.00084900	-0.00164553	0.00006657	0.00049550	0.00068699	0.00050524	0.00054697	0.00023646	0.00042961	-0.00006758	-0.00124806	0.00062527	-0.00018109	0.00009910	-0.00091617	0.00028649	-0.00012789	0.00038770	-0.00020096	0.00054146	0.00089855	0.00091675	-0.00035302	-0.00085125	0.00089775	-0.00000154	0.00043990	0.00092344	0.00105090	0.00000768	-0.00025267	0.00194899	-0.00008360	0.00135787	0.00071989	0.00084955	-0.00034184	-0.00007782	-0.00116362	-0.00042725	-0.00280733	0.00216002	0.00119800	-0.00053891	-0.00139271	-0.00005220	-0.00217886	0.00075897	0.00182311	0.00110864	-0.00067764	-0.00084767	0.00202863	-0.00070700	0.00057530	-0.00014493	-0.00102247	0.00118655	-0.00052702	-0.00247406	0.00173671	-0.00136788	-0.00284153	0.00297187	0.00015037	0.00107218	0.00034669	0.00048630	0.00069052	0.00015871	-0.00064390	0.00020471	0.00319275	0.00070523	0.00016116	0.00097008	-0.00090196	0.00047604	-0.00032701	0.00018559	-0.00264166	0.00106579	0.00062252	0.00124017	-0.00032705	-0.00155339	0.00194175	0.00005185	0.00064014	-0.00086380	-0.00007609	0.00003077	-0.00153819	-0.00122048	0.00169614	0.00033479	0.00110320	0.00025230	-0.00038883	-0.00041413	0.00223520	-0.00008556	-0.00059575	0.00152268	-0.00077808	0.00084283	-0.00122431	0.00103916	0.00146378	0.00000038	0.00130153	0.00091906	0.00107359	0.00090293	0.00036234	0.00122385	0.00034118	0.00057269	0.00002509	0.00003398	0.00003891	-0.00028735	0.00109641	-0.00025347	-0.00062882	0.00095698	0.00016903	0.00020310	-0.00115406	0.00026578	0.00018784	-0.00009649	0.00031615	-0.00017285	0.00045562	-0.00043452	0.00010176	0.00010125	0.00053848	0.00112075	0.00099285	-0.00011089	-0.00023456	0.00071935	-0.00016250	0.00013640	-0.00015819	-0.00019029	0.00048354	0.00040952	0.00005019	0.00013395	0.00000867	0.00070500	-0.00026160	0.00101242	0.00173953	0.00019419	-0.00037169	0.00030862	0.00001275	-0.00008727	0.00090840	0.00027438	0.00024855	0.00051976	0.00012300	0.00015034	0.00017229	0.00045639	0.00024741	0.00004379	0.00013868	0.00040309	0.00004869	0.00025865	0.00034294	0.00010834	-0.00001143	0.00036866	0.00002780	0.00039478	0.00064871	0.00068288	0.00102500	0.00027379	0.00061279	-0.00007858	0.28903880
-2.5997	-21.47483647	-21.47483647	-0.11823502	-21.47483647	-21.47483647	-21.47483647	0.17498948	-21.47483647	0.38202965	-21.47483647	-21.47483647	-0.71757238	0.59509218	0.68668255	-21.47483647	-21.47483647	0.15030950	-21.47483647	-21.47483647	-0.33158231	0.10856946	-21.47483647	-21.47483647	0.71540731	-21.47483647	-21.47483647	-21.47483647	-21.47483647	-0.50687766	-21.47483647	1.35048458	-0.42858869	0.08892540	0.62972286	0.03675587	-0.06316618	-0.10904382	0.09957453	0.09258943	-0.06703438	0.07675060	-0.02083172	0.01625051	0.00100351	-0.01293834	-0.03472486	0.00343361	0.00825704	0.01769961	0.00179361	0.00076544	-0.01141942	-0.00252247	-0.01220295	-0.00072712	-0.00535274	-0.00231255	-0.00555382	-0.00136547	-0.00087449	0.00504553	0.00022899	-0.00154946	0.00030166	-0.00315985	-0.00386357	-0.00207303	-0.00093947	0.00172599	-0.00344242	-0.00176534	-0.00180615	0.00064903	-0.00478944	-0.00061600	-0.00216799	-0.00193895	0.00587268	0.00210444	-0.00141619	0.00692378	0.00019780	0.00664638	0.00066804	0.00604293	-0.00098064	0.00437540	-0.00355339	-0.00069581	-0.00375358	-0.00548998	-0.01217276	0.00229410	-0.00046202	-0.00501445	-0.00079836	0.00690160	0.00136968	-0.00273961	0.00283403	0.00274821	0.00513599	0.00189579	0.00103888	-0.00270292	0.01304038	0.01245059	0.01098510	0.01148196	0.01424027	0.00528619	-0.00011611	0.00151938	0.01259190	0.00754675	0.00256920	-0.00188524	0.01494272	0.02311083	0.02058408	0.02553169	0.01566870	0.00559736	-0.00609084	-0.01190927	-0.00543508	-0.00165061	-0.00200590	0.00279601	-0.00148740	0.00013813	-0.00095236	0.00029626	-0.00242905	0.00170858	-0.00112525	0.00040899	-0.00107325	0.00067175	-0.00048108	0.00052530	0.00010100	-0.00032137	0.00075255	0.00166034	-0.00029903	-0.00021502	-0.00071527	0.00142966	0.00023880	0.00033926	-0.00071242	0.00053773	-0.00030780	0.00022538	0.00095545	0.00007046	0.00030589	-0.00002118	-0.00095874	0.00036654	0.00034735	0.00018103	-0.00021721	-0.00031093	-0.00099069	-0.00114782	0.00003111	0.00013810	-0.00128894	-0.00065002	0.00004315	-0.00066579	0.00033521	0.00110879	0.00033913	0.00019005	-0.00048568	-0.00076683	0.00081733	0.00052605	-0.00028335	0.00003800	0.00073650	0.00108505	0.00025730	-0.00018804	-0.00077464	0.00011927	0.00008370	-0.00099721	-0.00034593	0.00114943	-0.00063640	-0.00051790	0.00024519	-0.00051558	-0.00018551	0.00052757	0.00021236	-0.00072702	-0.00001794	-0.00031206	0.00095533	0.00111711	-0.00078594	-0.00033499	-0.00065738	-0.00070991	0.00013900	-0.00054481	0.00089911	0.00135150	0.00041986	0.00029853	0.00046267	0.00027504	-0.00047126	-0.00157384	-0.00063032	0.00095141	0.00075972	-0.00061841	-0.00060085	0.00099088	0.00045744	-0.00061076	-0.00033352	0.00051840	0.00135403	-0.00023792	-0.00003386	0.00012168	-0.00111443	-0.00015351	-0.00093900	-0.00050031	-0.00003209	0.00059436	-0.00050904	0.00003766	0.00053350	0.00050080	-0.00084484	-0.00068842	-0.00041415	-0.00014410	0.00112492	-0.00004543	-0.00025809	0.00044291	0.00025241	-0.00070890	-0.00015113	-0.00083689	0.00008315	-0.00086559	-0.00079751	0.00060331	-0.00023326	0.00092142	-0.00008753	-0.00000186	-0.00038656	-0.00029047	-0.00013903	-0.00045547	-0.00028797	-0.00026487	0.00024857	0.00023894	0.00081136	-0.00084225	-0.00041174	0.00026156	-0.00004745	-0.00070873	0.00041656	-0.00030929	-0.00024424	-0.00024820	-0.00053443	0.00024007	0.00019289	-0.00008216	-0.00008609	0.00037018	0.00058795	-0.00066430	-0.00118164	-0.00083674	-0.00071326	0.00047365	-0.00049925	-0.00070986	0.00022778	-0.00104639	-0.00069967	-0.00086211	-0.00070201	0.00010938	0.00110811	-0.00032493	0.00085247	-0.00101702	-0.00094382	0.00048466	-0.00027642	-0.00036030	-0.00020038	0.00012800	0.00021249	0.00049278	0.00024040	-0.00017782	0.00096164	0.00058066	-0.00066039	0.00018152	0.00090113	0.00005238	0.00145458	-0.00044584	0.00073009	-0.00055345	-0.00069780	-0.00051089	-0.00004562	0.00128279	0.00112063	0.00028121	0.00062548	0.00101347	-0.00055400	0.00034676	-0.00012430	0.00069604	-0.00237783	-0.00105975	-0.00005711	0.00179942	-0.00039965	0.00152305	-0.00043545	-0.00035510	-0.00020613	0.00140710	-0.00116297	0.00013309	0.00074644	-0.00032199	0.00113639	0.00134232	0.00084669	0.00051946	-0.00035679	0.00195195	-0.00097659	0.00021024	-0.00030686	-0.00184625	-0.00156830	-0.00156894	-0.00406056	0.00156355	0.00103949	-0.00213042	-0.00125026	-0.00025816	-0.00203548	-0.00204797	-0.00061900	-0.00055246	-0.00053573	0.00081553	-0.00103871	-0.00254555	0.00044574	0.00012217	0.00085503	0.00106009	0.00002916	-0.00088914	-0.00025225	-0.00029001	-0.00255418	0.00033000	-0.00010390	0.00094333	-0.00056937	-0.00002572	-0.00013743	0.00128559	-0.00028104	-0.00121770	0.00236481	-0.00095530	-0.00090929	0.00222411	-0.00009957	-0.00094290	-0.00014638	-0.00147613	-0.00178913	0.00020846	-0.00006751	-0.00228095	-0.00169572	-0.00137245	-0.00125032	-0.00090280	-0.00196596	0.00014637	-0.00019838	-0.00098544	-0.00124290	-0.00161822	0.00012398	-0.00265838	0.00012133	-0.00054985	-0.00106514	-0.00088606	0.00006391	-0.00070439	-0.00143966	-0.00027379	0.00012875	0.00075981	-0.00034158	0.00006118	0.00051436	-0.00048279	0.00092493	-0.00053412	0.00042071	0.00096603	0.00072271	0.00021007	-0.00000302	0.00122488	-0.00031047	-0.00024038	0.00042695	-0.00062186	0.00059114	-0.00014494	0.00001224	0.00021893	0.00120814	0.00010284	-0.00077761	-0.00022430	0.00065729	-0.00063414	0.00026177	0.00140494	0.00028951	0.00039898	0.00019608	-0.00032310	0.00096349	0.00117977	-0.00018732	0.00081439	0.00038330	0.00034830	0.00000274	0.00012373	-0.00008701	-0.00001252	0.00084403	0.00033988	-0.00008050	0.00079624	0.00053158	0.00037968	-0.00033966	0.00052680	0.00136595	0.00091852	0.00039320	-0.00005822	0.00003779	0.00016436	0.00020503	0.00034692	0.00093375	0.00058434	-0.00001505	0.00000118	0.00010771	0.00059417	0.00025168	-0.00010904	0.00063201	0.00015961	0.00018257	0.00037898	0.00028394	0.00001943	0.00015284	0.00060040	0.00005178	0.00049169	0.00027323	0.00048854	0.00068357	-0.00002130	0.00034278	0.00038169	-1.37047309
-2.4997	-0.50567689	0.59154795	0.53076716	0.89200747	0.55443309	-1.03102100	-0.73999491	-21.47483647	0.52623332	0.35098869	0.73939008	-1.64811254	-1.48290491	-0.26880713	-0.51312666	-0.03893064	-21.47483647	-0.32858592	-0.32728919	-21.47483647	-21.47483647	-21.47483647	-21.47483647	-21.47483647	0.89196664	-21.47483647	-21.47483647	-21.47483647	-0.72053854	-21.47483647	-21.47483647	-0.24430051	0.33262985	0.03668192	0.59021606	-0.85730648	0.07526779	0.24170816	0.03672854	0.01557103	0.01850154	0.00726001	0.04442340	0.00353846	-0.00506758	-0.03347432	-0.01582529	0.01417265	0.02909011	0.00286985	0.01200750	0.00488722	0.00059136	-0.01754297	0.00355601	-0.00016659	-0.00473524	-0.00450497	-0.00150801	-0.00545385	0.00369152	-0.00594185	-0.00058146	-0.00158359	0.00191901	-0.00081591	0.00078702	-0.00276673	0.00067264	-0.00021543	0.00102880	-0.00133332	0.00231661	-0.00084247	0.00236424	-0.00451696	0.00156827	0.00582156	0.00173528	-0.00076554	0.00799000	-0.00099519	0.00411276	0.00117319	-0.00302548	-0.00265186	0.00368393	-0.00131436	0.00562884	0.00414511	-0.00625708	0.00023682	0.01048165	-0.00353708	-0.00143088	0.00341657	0.00505900	0.00270952	-0.00034923	-0.00053274	0.00284688	0.00818219	0.00056590	0.00192685	-0.00122438	0.01553599	0.00878149	0.00353513	0.00636233	0.02016896	0.01159242	0.00636257	0.01804751	0.02332080	0.01753600	0.01518762	0.01513123	0.03636904	0.04310649	0.03778355	0.04004165	0.02895988	0.01297230	-0.00053237	-0.00502436	0.00065550	0.00355824	-0.00080150	0.00342326	0.00003571	0.00078843	-0.00042796	-0.00013449	-0.00232163	-0.00039443	0.00089708	-0.00039752	0.00026585	-0.00016003	0.00297716	0.00040363	0.00207495	0.00104216	0.00089825	0.00048892	0.00026367	0.00094425	-0.00164493	0.00053597	-0.00003284	-0.00009566	-0.00036237	-0.00141408	-0.00138993	-0.00033158	0.00091674	0.00031696	0.00009287	0.00069096	-0.00060393	-0.00014895	-0.00036702	0.00026730	-0.00108790	-0.00011789	-0.00062555	-0.00041407	-0.00056707	0.00050277	-0.00111579	-0.00113844	-0.00014659	0.00102260	0.00040702	0.00019747	0.00016174	-0.00057267	-0.00113821	0.00151145	0.00041868	0.00028044	0.00149099	0.00028697	0.00087547	0.00065550	-0.00005099	-0.00066089	-0.00029854	-0.00058869	-0.00006624	0.00043518	-0.00035035	0.00074867	0.00013619	0.00070682	0.00054644	-0.00058130	-0.00003698	-0.00036947	0.00082359	-0.00086004	0.00051936	-0.00012457	-0.00020735	-0.00037988	-0.00016338	-0.00008122	-0.00096634	-0.00088600	0.00014397	-0.00012125	0.00079743	0.00030467	-0.00055265	0.00003919	0.00012845	0.00015372	0.00020709	-0.00053053	-0.00225162	0.00080474	0.00054504	-0.00089146	-0.00024527	-0.00009479	0.00080245	0.00087669	0.00050567	0.00092828	0.00048324	0.00046507	-0.00085879	0.00009689	-0.00148731	0.00114975	-0.00008964	0.00022379	0.00070882	0.00012124	-0.00029866	0.00065646	0.00106344	0.00071090	-0.00036538	-0.00117750	-0.00099020	0.00009591	0.00046470	-0.00103225	0.00045483	0.00010507	-0.00012055	-0.00049738	-0.00024157	-0.00000323	-0.00036849	-0.00041567	-0.00072722	-0.00049063	-0.00024654	0.00071453	-0.00027093	-0.00003089	0.00082479	-0.00011292	0.00009572	0.00007374	0.00035216	-0.00061614	-0.00010260	-0.00015355	0.00021800	-0.00032623	-0.00045485	-0.00006563	-0.00074006	-0.00075000	-0.00038566	-0.00014513	-0.00019447	0.00021693	0.00069183	0.00026293	-0.00042171	-0.00018453	-0.00023633	0.00143567	0.00019072	-0.00021570	0.00022069	-0.00006886	-0.00010383	0.00027187	-0.00107331	0.00004482	0.00113823	-0.00100482	0.00006472	-0.00049427	-0.00011668	0.00027078	-0.00042406	-0.00051356	0.00043358	-0.00067920	-0.00025040	0.00003190	0.00040266	-0.00004152	-0.00002529	0.00082364	0.00154450	-0.00054915	0.00026049	-0.00016394	-0.00079505	0.00038090	0.00002143	-0.00060782	0.00081429	0.00018387	0.00113734	-0.00074231	-0.00047411	-0.00010321	-0.00021540	0.00060189	-0.00026024	0.00087090	-0.00018806	0.00016568	0.00024319	-0.00081823	0.00043439	0.00147117	-0.00115097	-0.00038110	-0.00017700	-0.00032341	0.00005599	0.00100142	0.00003789	0.00143786	-0.00027858	0.00127835	-0.00039590	0.00205353	-0.00001656	-0.00073772	-0.00152992	0.00096070	-0.00106364	-0.00039345	0.00081421	-0.00088727	-0.00137062	0.00216211	0.00089400	-0.00173649	-0.00220558	-0.00265539	-0.00013841	-0.00136419	-0.00427536	0.00184612	0.00109317	-0.00176111	-0.00163086	0.00026183	0.00053208	0.00092445	0.00128987	-0.00089876	-0.00059244	0.00095487	-0.00041039	-0.00288493	-0.00218806	-0.00166509	0.00037091	0.00074993	0.00023733	0.00156382	0.00124379	-0.00215403	-0.00193904	0.00347003	-0.00037856	-0.00035185	-0.00096072	-0.00071842	0.00005836	0.00240871	0.00038108	-0.00148257	0.00176539	0.00174385	-0.00019168	0.00162163	0.00010350	0.00095889	0.00176987	0.00184247	-0.00196811	-0.00010182	-0.00071846	0.00139650	-0.00003043	-0.00236760	0.00023681	-0.00162899	0.00079948	0.00082981	0.00007752	-0.00013972	0.00053530	-0.00161468	-0.00043228	-0.00172350	0.00040134	0.00112484	0.00085036	0.00051992	-0.00039764	-0.00265266	-0.00030272	0.00022860	-0.00006706	0.00027548	-0.00174019	0.00157554	0.00218475	-0.00026103	0.00036445	-0.00000283	0.00006585	0.00098280	0.00029255	0.00084960	0.00046795	0.00098263	0.00012955	-0.00007772	0.00033639	0.00019245	0.00071123	0.00007421	-0.00002792	-0.00025944	0.00033272	0.00058657	-0.00022487	-0.00033452	0.00075186	0.00018367	-0.00032316	0.00044663	-0.00004978	0.00051932	0.00036206	0.00001629	0.00092259	0.00151326	0.00011827	0.00002602	0.00008021	0.00073098	-0.00056398	0.00051376	-0.00011507	0.00067290	0.00060041	0.00036652	-0.00018623	0.00068695	0.00025412	0.00053210	0.00005064	0.00107377	0.00132669	0.00052118	-0.00028542	0.00029171	0.00017557	0.00021216	0.00039341	0.00040994	0.00002779	0.00019417	0.00026504	-0.00009694	-0.00001390	0.00075726	-0.00005098	-0.00036883	0.00024366	0.00030304	0.00042314	0.00038297	0.00035554	0.00039666	0.00003412	0.00053808	0.00026395	0.00068471	0.00019197	0.00060096	0.00107651	0.00049997	0.00049879	0.00038704	0.74052335
-2.3997	-0.47131756	1.18038499	-0.00622271	-0.73046392	-0.29386448	-21.47483647	-21.47483647	1.30764210	0.21212278	-1.43655908	0.22496042	-21.47483647	0.04434186	0.28074107	-21.47483647	-21.47483647	-0.18381913	-2.68782687	0.02732274	-21.47483647	-0.11268683	-21.47483647	-21.47483647	-21.47483647	1.32354462	-21.47483647	0.43818092	-21.47483647	1.40013087	-21.47483647	-21.47483647	-0.39740565	0.60164958	-0.10883402	-0.32915772	-0.12262641	-0.22820031	-0.05083666	0.11905648	-0.09554430	0.14033801	0.05362162	0.01702006	-0.02580741	0.00111422	0.01093626	0.02719252	0.03159977	0.03902973	0.01532337	0.00468104	0.01231213	0.00448841	-0.00120362	0.00526562	-0.00042972	0.00301686	-0.00153574	-0.00049951	0.00036736	0.00570430	-0.00228155	0.00123130	0.00066841	-0.00332282	-0.00269197	0.00036038	-0.00113953	-0.00155395	-0.00409322	-0.00280082	0.00133012	-0.00048613	-0.00496952	0.00089757	-0.00439715	0.00104426	0.00320484	0.00654795	-0.00329656	0.00964357	0.00192697	0.00496982	-0.00208472	-0.01089993	0.00253209	0.01193606	-0.00852290	0.00058944	-0.00762819	-0.00267145	-0.01134189	0.00727594	-0.00386498	-0.00407297	0.00877353	0.00921897	-0.00166222	-0.00307152	-0.00304093	-0.00072808	0.00257911	0.00108905	0.00156747	-0.00227973	0.00448937	0.00311644	0.00723077	0.01139823	0.03099807	0.02700758	0.01452210	0.00831510	0.01960657	0.01402512	0.01520558	0.01885126	0.04413477	0.05180375	0.04415448	0.04555645	0.03005922	0.01671189	0.00285196	-0.00615689	-0.00952739	-0.00242244	-0.00375696	0.00309801	0.00205796	0.00008103	-0.00046730	0.00120059	-0.00041179	-0.00140389	-0.00029641	-0.00137518	-0.00097641	-0.00198342	0.00055108	-0.00022179	0.00100286	-0.00028380	0.00102536	0.00067001	-0.00025648	-0.00095054	0.00049900	0.00000235	-0.00013148	0.00045114	0.00090119	-0.00023755	-0.00112289	-0.00051305	0.00002331	-0.00049665	-0.00059418	0.00041685	-0.00071062	-0.00042812	-0.00129391	0.00062137	-0.00042110	-0.00044190	0.00009796	0.00026998	0.00065605	-0.00003056	-0.00046954	-0.00096666	-0.00095929	-0.00005401	0.00138457	0.00052361	-0.00000560	0.00121611	-0.00097279	0.00026166	-0.00092577	0.00020984	0.00088948	-0.00015144	0.00082700	0.00071043	-0.00009355	-0.00017395	-0.00029920	-0.00048122	0.00006090	0.00031805	0.00071332	0.00135010	-0.00003640	-0.00053552	0.00024793	-0.00011659	-0.00011487	-0.00033088	0.00023737	-0.00054853	0.00030713	0.00001820	0.00053610	0.00000824	-0.00035980	0.00052134	-0.00042542	-0.00135687	0.00013218	-0.00005489	0.00023683	0.00024275	0.00121141	0.00123704	0.00021544	-0.00032284	-0.00049252	-0.00140074	-0.00120902	-0.00002699	0.00115458	0.00033677	-0.00041075	0.00030726	0.00022922	0.00042027	-0.00025977	0.00079783	0.00062975	-0.00013028	-0.00042557	0.00003784	-0.00159951	0.00022162	-0.00014526	0.00043221	0.00081562	-0.00016575	-0.00022287	0.00095985	0.00017570	0.00065687	-0.00010522	-0.00091442	-0.00051292	0.00024486	0.00041268	-0.00017090	0.00017589	-0.00002272	0.00008305	0.00006091	-0.00045010	0.00046065	0.00068041	0.00065878	-0.00137709	0.00067379	-0.00109845	0.00067370	-0.00017683	0.00004224	0.00035749	-0.00050194	0.00011774	-0.00036305	-0.00036670	-0.00008846	-0.00022266	-0.00048256	0.00007195	0.00006531	-0.00005513	-0.00013284	-0.00015075	-0.00056516	-0.00064787	-0.00033091	0.00000041	0.00037621	0.00055291	0.00081684	0.00019278	0.00001189	-0.00045328	0.00066668	-0.00011343	-0.00002141	-0.00026890	-0.00000401	0.00009265	0.00043875	0.00009392	-0.00039268	0.00052588	-0.00080075	-0.00038920	-0.00005691	-0.00077749	-0.00035657	0.00075630	-0.00049461	0.00016701	-0.00038824	0.00000715	0.00044426	0.00034092	-0.00065683	-0.00018335	0.00084164	0.00143854	-0.00036676	0.00045824	0.00037660	-0.00020242	0.00007826	0.00001075	-0.00114372	0.00008176	-0.00003779	0.00127606	-0.00088224	-0.00012388	-0.00051530	0.00095549	0.00006327	-0.00075107	0.00110604	-0.00039990	-0.00060198	0.00204236	-0.00091984	-0.00006888	0.00109867	0.00035603	0.00029507	0.00001887	0.00097028	0.00103368	0.00182375	-0.00065653	0.00038659	-0.00050028	0.00036914	0.00033979	0.00089680	-0.00044892	-0.00055538	0.00069785	0.00054416	0.00135309	-0.00073784	-0.00107200	0.00003550	-0.00184712	-0.00011389	0.00273213	0.00024166	-0.00025816	-0.00122885	0.00018865	-0.00130640	-0.00318010	0.00210032	0.00115553	-0.00178454	-0.00200350	-0.00010394	-0.00093996	-0.00070313	0.00028088	0.00016711	0.00235469	0.00149446	-0.00040348	-0.00047879	-0.00067586	-0.00312342	0.00007834	0.00001570	0.00225727	-0.00123956	0.00130150	0.00009728	-0.00071010	0.00224471	0.00104699	0.00067059	-0.00259094	-0.00041215	0.00173953	-0.00029758	-0.00010471	-0.00142484	0.00098270	-0.00086543	0.00117114	0.00136539	-0.00181614	0.00240951	-0.00285198	0.00321047	-0.00116752	-0.00127393	-0.00000950	-0.00018880	-0.00082865	-0.00168143	-0.00032056	-0.00325190	-0.00050985	-0.00128300	0.00199142	-0.00043320	-0.00081744	-0.00161819	0.00004207	0.00020554	0.00030573	0.00028784	-0.00070157	-0.00045668	0.00104908	0.00035643	0.00060719	-0.00013214	0.00004440	0.00063047	-0.00018953	0.00042748	0.00051874	0.00033440	0.00105267	0.00050598	-0.00020715	0.00141018	0.00006953	0.00107064	0.00057978	0.00020526	-0.00016376	0.00005884	0.00035219	-0.00040209	0.00052650	0.00032308	0.00012353	-0.00035421	0.00090086	0.00080392	-0.00039715	0.00015728	0.00069307	-0.00005871	-0.00046382	-0.00050794	-0.00023577	-0.00022810	0.00041446	-0.00033584	-0.00001255	0.00135246	-0.00006164	0.00017396	-0.00011587	-0.00013010	0.00017705	-0.00039790	-0.00023173	0.00092566	-0.00003043	0.00056149	0.00007599	0.00089352	0.00020108	0.00011644	-0.00037587	0.00046134	0.00041126	-0.00013162	0.00027168	0.00054458	0.00002317	-0.00021265	0.00013646	0.00025413	0.00016633	-0.00012286	0.00003233	-0.00019085	-0.00042868	0.00036131	0.00025073	-0.00009240	0.00039604	0.00022731	0.00018512	0.00031255	0.00040792	-0.00001032	-0.00042802	0.00015445	-0.00006120	0.00023630	0.00055041	0.00032802	0.00061287	0.00010465	0.00020103	0.00014208	-1.20374870
-2.2997	0.04440514	-21.47483647	-21.47483647	-21.47483647	0.84142049	-0.84558029	0.28803056	-21.47483647	-0.54287393	0.24861115	-21.47483647	-0.49382335	-21.47483647	-21.47483647	-21.47483647	-21.47483647	-0.70917249	-21.47483647	-21.47483647	0.26094189	1.44688261	-1.23474967	-21.47483647	-21.47483647	0.09941188	-2.36093235	-0.45564321	-1.28275478	0.91030362	-21.47483647	0.35602947	-21.47483647	0.86241808	0.88894838	-0.24629024	0.33867208	0.08855695	0.19826342	-0.06212326	0.04230475	-0.02603956	0.03759744	0.04557256	-0.00751526	0.03783394	-0.01616351	-0.00334141	0.02915345	0.03897335	0.00660582	0.02272520	0.00844015	0.01399100	0.01787565	0.01732180	0.01405295	0.01053845	0.00875472	0.01234127	0.00985485	0.00638284	0.00598383	0.00440777	0.00304504	0.00223935	-0.00096724	0.00317886	-0.00215810	0.00049935	-0.00184109	-0.00518635	-0.00094050	0.00023656	-0.00163972	-0.00218446	-0.00522206	-0.00184906	0.00751692	-0.00030715	-0.00172297	0.00399893	-0.00602865	0.00417273	-0.00585874	0.00068358	-0.00196079	0.00189995	-0.00254447	-0.00080812	0.00038116	0.00132005	-0.01013840	-0.00488020	-0.00140091	-0.00214537	0.00130906	0.00331261	-0.00282227	-0.00470557	-0.00060233	0.00597781	0.00534649	0.00411355	0.00447412	-0.00120166	0.01197569	0.00983482	0.01473249	0.01929173	0.03371759	0.02640157	0.02123185	0.01670433	0.02588774	0.01836465	0.01712730	0.01262461	0.03505609	0.04475516	0.03622341	0.03629857	0.02496551	0.01352866	0.00317306	-0.00778132	-0.00806674	-0.00221582	-0.00138884	0.00088034	-0.00162209	0.00104115	-0.00271498	-0.00164376	-0.00292147	-0.00047417	-0.00011078	-0.00079417	-0.00089313	-0.00116069	0.00066316	-0.00112443	0.00055940	0.00013396	0.00098382	0.00034465	-0.00105797	-0.00229370	-0.00042048	-0.00008411	-0.00040486	-0.00127218	-0.00003914	0.00088687	-0.00094026	-0.00089745	0.00009450	-0.00057546	0.00065574	0.00000886	-0.00079149	-0.00062507	-0.00084412	0.00032219	0.00056402	-0.00051791	-0.00096174	0.00051415	0.00081072	-0.00050162	-0.00153272	-0.00053610	0.00031987	0.00039181	0.00043526	-0.00043027	-0.00034721	-0.00056163	-0.00038946	-0.00000718	0.00020767	0.00025877	0.00027196	0.00056568	-0.00062291	0.00115954	0.00025301	-0.00029068	-0.00155965	-0.00134246	-0.00031311	-0.00030018	-0.00130325	0.00038521	0.00006147	-0.00004748	0.00038920	-0.00153819	-0.00086587	-0.00101953	0.00049542	-0.00159879	0.00071942	-0.00119142	0.00016949	-0.00031525	-0.00008475	-0.00071029	-0.00063541	-0.00047464	-0.00053158	-0.00134178	0.00047795	0.00073597	0.00039877	-0.00006659	-0.00008923	-0.00009921	0.00040308	-0.00051347	-0.00132275	-0.00039846	-0.00085000	0.00021741	-0.00090137	0.00089871	0.00015828	0.00003296	-0.00037847	-0.00038560	-0.00022222	0.00142852	-0.00090088	-0.00040827	-0.00158975	0.00057819	-0.00078876	0.00007082	0.00040842	-0.00062248	-0.00036510	0.00077083	0.00004787	0.00028498	0.00032239	-0.00035641	-0.00014589	-0.00086479	0.00058349	-0.00013612	-0.00091971	0.00039743	-0.00013784	-0.00088421	-0.00088229	0.00008693	0.00022346	-0.00032733	-0.00097905	0.00024021	-0.00102988	0.00074915	-0.00070312	0.00004618	0.00012818	-0.00047724	-0.00122005	0.00004577	0.00025121	-0.00024218	-0.00021444	-0.00006688	0.00002213	-0.00000209	-0.00067091	-0.00028526	-0.00027850	-0.00092545	-0.00094103	0.00000461	-0.00047336	-0.00005901	-0.00053439	0.00035590	-0.00027047	-0.00026917	0.00020176	0.00057605	0.00000174	0.00012293	-0.00065866	-0.00020061	-0.00048622	0.00073572	-0.00137669	-0.00073680	0.00075237	-0.00091311	-0.00042729	-0.00054075	-0.00116817	-0.00078767	-0.00014460	0.00002010	0.00066499	-0.00044716	-0.00050312	0.00047267	0.00026134	0.00013251	0.00017321	-0.00009699	0.00031593	0.00006407	0.00086108	-0.00004200	0.00047975	-0.00068895	-0.00102929	-0.00136301	-0.00033607	0.00044860	0.00009550	-0.00094976	-0.00079843	-0.00005906	0.00002132	-0.00010156	-0.00212386	0.00132377	-0.00001134	-0.00039002	0.00036171	-0.00084005	0.00054207	-0.00067477	-0.00076084	0.00036040	-0.00237670	-0.00109994	-0.00026417	0.00063027	-0.00247649	0.00230156	0.00013662	0.00141913	0.00023477	-0.00105356	-0.00031332	-0.00238339	-0.00053849	0.00129599	-0.00047105	-0.00026789	-0.00094874	-0.00103136	0.00106278	-0.00105816	-0.00075193	-0.00087908	-0.00040990	-0.00289141	-0.00057008	0.00059023	-0.00473309	-0.00183268	0.00037556	-0.00243811	-0.00075035	-0.00105569	-0.00123885	0.00107973	0.00019645	-0.00045243	0.00164481	0.00095705	-0.00097446	-0.00306850	-0.00237324	-0.00204121	0.00019691	-0.00059755	-0.00093571	-0.00238253	0.00050919	-0.00039037	-0.00167458	-0.00130278	0.00033862	-0.00022048	-0.00024514	-0.00059336	-0.00124273	0.00036989	-0.00077534	-0.00134221	0.00254259	-0.00098594	0.00006017	-0.00031642	0.00005918	-0.00072596	-0.00106781	-0.00063812	-0.00095340	-0.00128083	-0.00049551	-0.00127649	-0.00234326	-0.00184966	0.00015601	0.00014647	-0.00133725	-0.00059427	0.00062721	-0.00033836	0.00021430	-0.00246654	-0.00011813	-0.00086102	-0.00089917	0.00034671	0.00033444	-0.00086302	0.00146995	0.00115136	-0.00078382	0.00070009	-0.00065474	0.00043100	-0.00018351	0.00050883	0.00011883	-0.00051964	0.00108281	0.00001752	0.00043956	0.00094831	0.00010953	0.00039187	0.00014452	0.00096699	0.00006157	0.00020035	0.00004930	-0.00023862	0.00050848	0.00084496	0.00058101	-0.00053966	-0.00046031	0.00045373	0.00013415	-0.00007037	0.00100489	-0.00062682	-0.00017514	-0.00003829	-0.00086843	0.00034874	-0.00094291	0.00045582	0.00009122	0.00064903	0.00009113	-0.00022956	-0.00108471	-0.00067753	-0.00004640	-0.00095212	-0.00003374	-0.00004584	0.00029330	0.00049542	-0.00045693	-0.00051437	0.00001561	-0.00004668	-0.00038760	0.00048383	0.00032111	0.00055723	-0.00028935	-0.00010195	-0.00008743	0.00012118	0.00063185	0.00003664	0.00023242	0.00007362	0.00032675	-0.00012842	0.00006034	0.00018719	-0.00008154	-0.00037933	0.00056052	-0.00003082	-0.00009397	0.00011523	0.00006059	-0.00015774	-0.00008722	0.00044790	-0.00011518	-0.00026352	0.00032785	0.00059119	0.00048467	-0.00009538	0.00038209	0.00013619	-0.53922427
-2.1997	-0.31586173	1.16747558	0.71694762	-1.39903152	0.09768373	-21.47483647	-21.47483647	-0.89433342	0.12845942	-1.12737656	-21.47483647	0.38880934	-21.47483647	-0.59460756	1.06797633	0.08422467	-0.59301013	-1.12847745	0.46729323	-21.47483647	-0.33366617	-21.47483647	-0.48227152	-21.47483647	-0.68958886	0.16049270	0.17015260	-1.23064065	0.24118346	-0.09192940	-0.45663494	-1.80215025	-0.47839927	-0.22040339	-0.10515522	0.13362931	0.02471256	0.00177841	-0.00871466	0.04795523	0.03853881	-0.00833737	0.03338411	0.05532284	0.01701813	0.01665495	0.00624648	0.03441463	0.02593769	0.01315999	0.01795397	0.01417312	0.02025851	0.01043568	0.01326095	0.02621511	0.03259193	0.02650494	0.02585965	0.02800319	0.03084243	0.02523034	0.02254117	0.02122876	0.02028586	0.01295837	0.01168558	0.00941868	0.01037547	0.00201873	0.00571333	0.00233860	0.00106493	-0.00149030	-0.00026267	-0.00212106	-0.00171026	0.00241942	0.00194954	-0.00051482	0.00189960	-0.00377468	0.00939456	-0.00156842	0.00053356	-0.00502088	-0.00051650	0.00106565	-0.00335261	-0.00556667	-0.00375796	-0.00007784	-0.00271934	0.00401283	-0.00501802	-0.00394243	0.00432686	-0.00158465	-0.00333476	-0.00208512	0.00165887	0.00533737	-0.00026908	0.00244890	-0.00403516	0.01364154	0.01360037	0.02102653	0.02584755	0.04156356	0.03635977	0.03155247	0.02984297	0.04229012	0.03290127	0.03131728	0.02391912	0.04567167	0.05370983	0.05749337	0.05392342	0.04519441	0.02545936	0.00963379	-0.00119897	-0.00267655	-0.00047906	-0.00379946	0.00025206	-0.00056162	0.00142242	-0.00107243	-0.00098625	-0.00018436	-0.00032352	-0.00057263	-0.00098988	-0.00079032	-0.00192168	0.00031156	0.00094069	0.00082215	0.00061072	0.00026838	0.00036844	-0.00079581	-0.00113996	0.00011595	0.00088941	-0.00028724	-0.00042513	-0.00046404	-0.00000742	-0.00040574	-0.00133283	0.00052812	0.00046601	0.00129267	0.00031887	-0.00200814	0.00032279	-0.00152298	0.00031589	-0.00029777	0.00005653	-0.00145788	-0.00064138	-0.00018547	-0.00098922	-0.00181805	-0.00039713	-0.00077707	-0.00061926	0.00002148	-0.00002837	-0.00052188	0.00054570	0.00019445	-0.00015128	-0.00000569	-0.00029214	0.00103785	0.00005054	-0.00015411	0.00095991	0.00060990	0.00043749	-0.00150030	-0.00101555	0.00006373	0.00052043	-0.00048626	0.00069996	0.00014357	-0.00004419	0.00098319	-0.00099738	0.00129720	-0.00009454	0.00017641	-0.00068054	0.00032614	-0.00107930	0.00230921	-0.00024742	-0.00013272	-0.00021145	-0.00017997	-0.00074011	0.00015350	0.00016342	-0.00065359	0.00069001	0.00060105	-0.00043986	0.00028996	-0.00084639	-0.00037831	-0.00100527	-0.00086371	-0.00067487	0.00007764	-0.00083532	-0.00009753	0.00101559	0.00068206	-0.00072035	0.00035197	0.00080272	-0.00076645	0.00072603	-0.00051334	-0.00006201	-0.00017949	0.00006842	-0.00003938	-0.00021249	0.00023548	0.00016851	-0.00112515	0.00067802	-0.00021544	0.00017890	0.00058539	-0.00031612	-0.00077856	0.00063111	0.00007701	-0.00042480	0.00037791	0.00040307	-0.00095744	-0.00009711	-0.00064395	-0.00018232	0.00008342	-0.00100983	-0.00116677	-0.00039221	-0.00098106	-0.00005021	-0.00037108	0.00013430	0.00004671	-0.00093012	-0.00029024	-0.00005438	-0.00025933	-0.00023381	-0.00078308	0.00009473	0.00044710	-0.00054749	-0.00069735	0.00043048	0.00039226	-0.00051278	-0.00079834	0.00019853	0.00016430	0.00044506	-0.00012677	-0.00005424	-0.00039080	-0.00067914	-0.00027379	0.00061098	0.00032197	-0.00092917	-0.00091120	-0.00003388	-0.00090180	0.00098186	-0.00022957	-0.00019295	0.00039101	-0.00078071	0.00015950	0.00029867	-0.00128045	0.00042878	0.00032700	-0.00031274	0.00116503	-0.00028977	-0.00057270	0.00053648	-0.00004926	-0.00004203	-0.00003744	0.00011664	0.00108358	-0.00000658	0.00138426	0.00075678	-0.00102553	0.00013911	-0.00016398	0.00026171	0.00067283	-0.00038284	0.00082575	-0.00074240	0.00152017	0.00010858	0.00070168	-0.00006189	-0.00181944	0.00115772	0.00170386	-0.00028047	0.00205233	-0.00085067	-0.00111111	0.00030549	0.00081337	0.00114304	-0.00019152	-0.00108023	0.00009071	0.00143037	-0.00012115	0.00049252	-0.00020066	0.00041399	-0.00018708	0.00015735	-0.00089544	-0.00116970	0.00043491	0.00075080	0.00173014	-0.00065130	-0.00001477	0.00015125	-0.00020460	0.00188579	0.00061849	0.00111305	-0.00105490	-0.00191136	-0.00083142	-0.00015241	-0.00213311	0.00030657	0.00235212	-0.00113560	-0.00181806	0.00044141	-0.00089196	0.00166860	0.00027158	-0.00085491	0.00018843	0.00099059	-0.00125308	-0.00107359	0.00076080	0.00057034	0.00196501	0.00044539	-0.00168797	-0.00258291	-0.00305586	-0.00116387	-0.00150405	0.00176535	0.00133988	0.00131292	-0.00153833	0.00063354	0.00063884	0.00177102	-0.00132943	-0.00046440	0.00116282	-0.00109333	0.00040366	0.00143148	0.00018008	0.00054497	-0.00049515	-0.00008446	0.00092568	-0.00026195	0.00025204	-0.00046343	-0.00027341	-0.00123629	-0.00033526	0.00014949	-0.00004239	-0.00094134	0.00113988	0.00153006	-0.00108334	-0.00109357	-0.00066290	-0.00025777	-0.00060388	0.00157014	-0.00122114	-0.00064834	0.00176340	0.00095713	0.00030373	0.00106816	-0.00081992	0.00120923	-0.00099785	0.00136379	0.00199114	0.00017664	0.00150707	0.00031440	0.00055392	0.00053213	0.00014815	0.00107370	0.00126645	0.00067806	0.00032074	0.00042212	0.00044014	0.00019678	-0.00029580	0.00088015	0.00017218	-0.00058493	0.00076610	-0.00045123	-0.00032662	0.00024443	0.00038248	-0.00068536	-0.00039567	0.00039470	-0.00030534	-0.00080322	-0.00002230	-0.00022185	0.00014409	0.00132870	0.00040560	-0.00048910	-0.00015073	0.00012188	-0.00026181	0.00010145	0.00001861	0.00016956	0.00003049	0.00068680	0.00011403	-0.00012397	-0.00027803	0.00051633	-0.00027051	0.00085491	0.00054045	0.00040366	-0.00048054	0.00025530	-0.00032687	-0.00016421	-0.00007235	-0.00025030	-0.00004079	0.00022502	0.00020219	0.00003189	-0.00015539	0.00040751	0.00047006	-0.00026495	0.00048399	0.00024008	0.00025499	0.00009981	0.00059278	0.00037266	0.00032642	0.00031389	0.00018642	0.00041837	0.00038454	0.00054623	0.00100694	0.00021347	0.00034774	0.00040984	-0.43509166
-2.0997	-0.27898556	-21.47483647	-0.56000486	-21.47483647	-0.61331271	1.28012681	-1.83784556	-2.56987667	-1.62691772	-21.47483647	0.33810309	-21.47483647	-0.64702762	-0.59777009	-0.47092275	-0.13291477	0.09549993	0.12084810	-0.00944373	-21.47483647	0.74688682	-0.72527224	-0.11632278	-0.55929536	-1.43105423	-21.47483647	-0.54218979	-21.47483647	0.02575897	-0.30839190	-21.47483647	-21.47483647	-0.05780888	-0.89660285	-0.25921483	-0.07970428	0.04461527	0.06916264	-0.00156652	-0.06245538	0.07346458	-0.01142585	0.05997044	-0.01057902	0.00514448	-0.00986530	0.00324703	0.05342470	0.05030109	0.01007151	0.02163505	0.01908584	0.01115499	0.01609017	0.02035910	0.02092439	0.02153075	0.02813225	0.03662838	0.03188684	0.04270451	0.04098228	0.03927128	0.03952700	0.04257259	0.03343036	0.03510393	0.03109436	0.03068004	0.02024932	0.01942448	0.01343947	0.01208094	0.00701952	0.00647842	-0.00049442	0.00248758	0.00188523	0.00280894	-0.00273211	0.00558745	-0.00174496	0.00355409	-0.00344842	-0.00022894	-0.00069184	0.00568251	0.00205040	0.00012583	0.00132459	-0.00064904	0.00232946	-0.00109250	-0.00395129	-0.00454778	0.00205653	0.00455633	0.00223954	-0.00482079	0.00070544	0.00004237	0.00664187	0.00158516	0.00344917	0.00228452	0.01728658	0.02183031	0.02647521	0.03399909	0.04717012	0.04708100	0.04571356	0.04792413	0.05802271	0.05181959	0.05320513	0.05006298	0.07066171	0.08352410	0.07432272	0.06754421	0.05627892	0.03464863	0.02146393	0.01179900	0.00448156	0.00189883	0.00014089	0.00135505	-0.00114158	0.00038734	-0.00335954	0.00216339	-0.00115374	0.00094561	0.00016039	-0.00064314	0.00062061	-0.00037664	0.00179854	0.00210893	0.00095239	0.00097513	0.00121683	0.00017223	-0.00020491	0.00019845	-0.00030731	0.00025505	0.00081587	-0.00012088	-0.00008297	-0.00073395	-0.00045298	-0.00074146	0.00040663	-0.00024128	0.00090460	-0.00040326	0.00000497	0.00075373	-0.00148732	0.00081728	-0.00077163	-0.00039110	-0.00062139	-0.00041166	0.00056179	-0.00049655	-0.00026118	-0.00048021	-0.00063324	0.00011161	0.00158012	0.00075663	0.00017611	0.00157779	-0.00010104	-0.00041996	0.00025850	0.00102536	0.00118682	-0.00104420	0.00096997	-0.00053597	0.00066543	0.00172112	-0.00074319	0.00022750	-0.00033952	-0.00011087	-0.00026142	0.00047202	-0.00036405	-0.00015329	0.00057195	-0.00035326	0.00094943	-0.00032699	0.00126155	-0.00022736	0.00032660	-0.00047922	0.00075319	-0.00011817	-0.00005044	0.00082930	-0.00025976	0.00033420	0.00047997	-0.00042216	0.00046546	0.00081224	0.00064505	-0.00016680	0.00069947	0.00077453	0.00073759	-0.00164489	-0.00000361	0.00059192	0.00084303	0.00037342	-0.00021626	0.00081935	-0.00062985	0.00009837	0.00064387	0.00020924	0.00071650	0.00028168	-0.00062065	0.00062613	-0.00093023	0.00070928	-0.00095128	0.00008896	-0.00013740	0.00005039	-0.00077853	0.00052868	0.00040297	0.00057889	-0.00020053	-0.00088105	-0.00046334	-0.00024008	0.00023792	-0.00010939	-0.00044541	0.00071982	0.00019325	-0.00004358	0.00003328	0.00058617	0.00015013	-0.00030328	-0.00060757	-0.00041894	-0.00026189	0.00055666	0.00009999	-0.00018530	0.00071513	-0.00014817	0.00038781	-0.00034430	0.00020390	0.00041512	-0.00009603	0.00003956	0.00024414	-0.00059287	-0.00044741	0.00005604	-0.00018607	-0.00071990	-0.00012004	0.00062820	0.00005187	0.00030463	0.00043746	0.00085172	-0.00020223	-0.00022369	-0.00015712	0.00096471	-0.00003219	-0.00044505	-0.00066900	-0.00004480	-0.00055236	0.00031582	-0.00007460	-0.00042166	-0.00030390	-0.00084174	-0.00019516	0.00017278	-0.00081922	0.00075469	0.00019452	-0.00004116	0.00067425	-0.00005463	0.00042323	0.00173480	0.00069195	0.00029310	-0.00001579	-0.00013672	0.00063427	0.00148486	0.00091323	-0.00015471	0.00089106	0.00083602	-0.00003816	0.00015057	0.00086185	-0.00097455	0.00031958	-0.00088350	0.00159454	-0.00120406	-0.00010775	-0.00034394	-0.00042369	0.00110164	0.00004334	-0.00040379	0.00109411	0.00058187	0.00058121	-0.00044751	-0.00023496	0.00170296	-0.00078049	-0.00114851	0.00129681	0.00214145	-0.00073856	0.00182384	0.00196823	-0.00084298	0.00135247	0.00238353	-0.00023665	-0.00005068	-0.00101497	0.00127187	-0.00162045	0.00053176	-0.00018275	-0.00123366	-0.00062301	0.00281946	0.00152760	-0.00034270	0.00083647	-0.00124912	-0.00063299	-0.00049709	-0.00114899	0.00154641	0.00103717	-0.00115199	-0.00114225	0.00009305	-0.00190682	0.00232845	0.00173237	-0.00027143	0.00020443	0.00094850	-0.00022544	0.00050732	0.00166325	-0.00111390	0.00101003	0.00148354	-0.00218743	-0.00087284	0.00181372	-0.00019095	-0.00123900	-0.00006404	0.00117127	0.00110902	-0.00233851	-0.00226874	-0.00186686	0.00235094	-0.00143565	-0.00048738	0.00222806	-0.00123508	0.00125611	-0.00027048	0.00146494	-0.00125727	-0.00124766	0.00055596	-0.00268379	0.00170071	0.00213576	-0.00033389	-0.00215395	-0.00140894	-0.00143972	-0.00035514	0.00069854	-0.00083389	-0.00042006	0.00012494	-0.00031453	-0.00208075	-0.00025740	-0.00010392	-0.00095272	0.00186875	-0.00005424	-0.00014637	0.00164182	-0.00133216	-0.00028224	0.00072970	-0.00000352	0.00157226	0.00009439	0.00125077	0.00059265	0.00004746	0.00160026	-0.00029748	-0.00031581	0.00063575	0.00085274	0.00081709	0.00053161	0.00092620	0.00001925	-0.00035080	0.00030601	-0.00066062	0.00066290	-0.00029012	0.00029630	-0.00098606	0.00032840	0.00081777	-0.00033930	0.00003638	-0.00011119	-0.00039678	-0.00064339	0.00058198	-0.00046981	-0.00025999	-0.00076742	0.00007685	0.00029728	0.00144195	0.00004423	0.00011198	-0.00039187	0.00107177	-0.00013332	0.00074135	0.00011569	0.00034046	0.00075419	0.00065818	-0.00010097	0.00098941	0.00093048	0.00059742	-0.00001825	0.00070115	0.00129453	0.00081246	0.00001737	-0.00007040	0.00005245	-0.00003826	0.00054023	0.00074099	0.00042850	0.00070180	0.00037329	-0.00005016	0.00004874	0.00057707	0.00042992	-0.00040341	0.00060181	0.00035357	0.00014984	0.00037514	0.00025610	0.00018203	0.00005011	0.00053133	0.00014328	0.00023959	0.00010153	0.00053241	0.00046338	0.00054852	0.00028176	0.00038421	-0.23194663
-1.9997	1.42923701	-0.63352394	-0.88017684	1.07149303	-21.47483647	-21.47483647	-21.47483647	-0.43672001	0.32697991	-0.10385509	-1.05335463	-21.47483647	0.15792780	-0.05427771	0.90119821	-0.27733049	0.50698841	-21.47483647	-21.47483647	-21.47483647	-21.47483647	-0.81928152	-21.47483647	-21.47483647	-21.47483647	-21.47483647	-21.47483647	-21.47483647	1.31370866	-0.86978519	-21.47483647	-21.47483647	-0.37209445	0.63996920	-0.22144326	-0.35288411	-0.08705830	-0.17703515	0.03362190	-0.01102129	-0.02091247	-0.05586656	0.05053908	0.01708086	0.01805051	0.01037513	0.01627213	0.03153223	0.04063137	0.01857588	0.02025964	0.01817941	0.02800375	0.01578454	0.01854401	0.02163820	0.02220020	0.01981019	0.02214844	0.01787033	0.02750042	0.02643311	0.02056124	0.02047297	0.02582028	0.02273116	0.02429132	0.02727777	0.02517204	0.02071994	0.02003321	0.01605376	0.01437621	0.00912310	0.01066306	0.00415268	0.00398042	0.00346976	0.00102312	-0.00055319	0.00392218	-0.00540733	0.00597841	-0.00429256	0.00213029	0.00102114	0.00646396	-0.00498059	-0.00390033	-0.00690834	-0.00238060	-0.00672534	0.00338552	-0.00327191	-0.00370097	0.00127302	0.00230784	0.00405104	-0.00628115	-0.00241725	0.00072428	0.00822698	0.00690281	-0.00169827	-0.00313940	0.00889485	0.00648316	0.01640621	0.02104627	0.03582414	0.02864230	0.03212037	0.03883774	0.04822830	0.03563302	0.02633153	0.01819812	0.03836400	0.05031135	0.04965087	0.04877101	0.03796726	0.02510080	0.01698973	0.00767525	0.00402380	0.00220921	-0.00103635	0.00008460	-0.00126716	0.00197813	-0.00131858	-0.00029291	-0.00279017	0.00073544	-0.00118705	-0.00234473	-0.00084378	-0.00062049	0.00032996	0.00102647	0.00017283	0.00129693	0.00042171	0.00081195	-0.00041880	-0.00047973	-0.00052234	-0.00019485	0.00012413	-0.00088562	-0.00201978	0.00048507	0.00085158	-0.00112155	0.00080587	-0.00062307	0.00098117	-0.00016167	-0.00067547	0.00057081	-0.00081570	-0.00002522	-0.00061433	-0.00031375	-0.00115838	-0.00094746	-0.00052683	0.00008416	-0.00226527	-0.00103538	-0.00084351	0.00049804	-0.00050688	0.00061455	-0.00024285	0.00003470	-0.00133201	0.00030588	0.00050932	-0.00002417	0.00071211	0.00085562	0.00055620	-0.00031780	-0.00014275	0.00040942	-0.00063271	-0.00037490	0.00059027	-0.00022269	-0.00065218	-0.00012564	0.00093110	0.00030435	-0.00026367	-0.00008661	-0.00015835	-0.00077184	0.00008388	0.00002717	0.00076184	-0.00030862	0.00088024	0.00027963	0.00021497	-0.00034381	0.00006253	-0.00094983	0.00008465	-0.00015076	0.00001543	-0.00011396	-0.00017136	-0.00050179	0.00092202	0.00012650	-0.00010817	-0.00151158	-0.00077148	0.00010554	-0.00063068	-0.00056887	-0.00027007	0.00045028	-0.00023307	0.00024020	0.00073474	-0.00017949	0.00047855	-0.00025399	-0.00000498	0.00006504	-0.00144340	0.00079239	-0.00017920	-0.00025423	-0.00026158	0.00009240	-0.00081977	0.00089928	0.00007263	0.00028158	0.00005894	-0.00056289	-0.00038921	-0.00000396	0.00011879	-0.00035715	0.00018214	-0.00032761	-0.00000117	-0.00013282	-0.00015636	0.00000892	0.00004798	-0.00095330	-0.00074695	0.00006053	-0.00054265	0.00034378	-0.00064316	-0.00030620	-0.00043316	0.00011368	0.00031389	0.00001485	-0.00041496	-0.00078474	-0.00071121	-0.00005580	0.00010065	-0.00064881	-0.00074989	-0.00007172	-0.00054402	-0.00053929	-0.00048166	0.00049187	0.00009297	-0.00013647	-0.00002670	0.00055668	-0.00028164	-0.00099757	0.00000944	0.00033568	-0.00019420	-0.00032898	-0.00064178	-0.00022203	-0.00051348	0.00011995	-0.00070667	-0.00067219	-0.00009161	-0.00108532	-0.00001286	-0.00016490	-0.00075412	-0.00016035	0.00057903	-0.00085043	0.00049912	0.00066852	-0.00069030	-0.00019999	0.00028439	0.00036037	-0.00029334	0.00018337	0.00065049	0.00043334	-0.00021037	-0.00090444	0.00074760	-0.00101119	-0.00035823	-0.00003175	0.00134232	-0.00088681	0.00001435	-0.00042503	-0.00119105	-0.00160146	-0.00012984	-0.00047101	-0.00124875	0.00036826	0.00033378	-0.00020066	0.00132595	0.00004192	-0.00017363	0.00055326	0.00002781	0.00081199	-0.00051713	-0.00181944	0.00056572	0.00172363	-0.00134985	-0.00004746	0.00052353	0.00124535	-0.00063898	-0.00063480	-0.00176928	-0.00196349	-0.00192546	-0.00068810	0.00146425	0.00028247	0.00019732	-0.00147705	-0.00148430	0.00129401	-0.00018702	-0.00064989	-0.00079307	-0.00288687	-0.00081283	-0.00122003	-0.00095178	0.00222675	-0.00074154	-0.00171319	-0.00110031	-0.00040836	-0.00223337	-0.00097928	0.00129590	-0.00086237	-0.00141977	0.00085833	-0.00174396	-0.00279788	-0.00167023	-0.00168358	0.00003661	0.00230726	-0.00012266	-0.00125388	0.00111221	-0.00112775	-0.00286364	0.00097241	-0.00009441	-0.00232355	-0.00071120	-0.00063121	0.00099468	-0.00087080	-0.00055603	-0.00179886	0.00165679	-0.00030961	-0.00076283	-0.00245282	-0.00050964	0.00023610	-0.00126040	0.00089529	-0.00287548	-0.00115491	-0.00173284	-0.00058746	-0.00378969	-0.00101164	-0.00095709	-0.00003226	0.00085895	-0.00174449	-0.00002065	0.00048089	0.00071501	-0.00273387	-0.00007757	-0.00083534	-0.00110912	0.00004091	-0.00103179	-0.00044810	0.00035003	-0.00079447	-0.00111473	-0.00047753	0.00042098	-0.00036741	-0.00000404	0.00120717	-0.00005275	0.00021249	0.00172541	0.00081918	0.00051661	0.00162447	0.00003496	0.00035966	0.00004524	-0.00045067	0.00003501	-0.00033239	-0.00024936	-0.00001473	0.00017707	0.00008776	0.00092756	0.00054037	0.00070979	-0.00025679	-0.00050964	0.00056778	0.00092027	-0.00027375	-0.00059723	0.00070958	0.00012785	-0.00021414	0.00042345	-0.00074867	0.00020806	0.00099592	-0.00065127	-0.00018690	-0.00057584	0.00052647	0.00069738	-0.00076432	-0.00034723	0.00060788	0.00060256	0.00027827	-0.00020142	0.00039501	0.00014755	-0.00040425	-0.00050800	0.00036975	0.00093460	0.00062606	-0.00004534	-0.00004665	0.00024240	0.00005049	0.00079142	0.00018060	0.00015919	0.00042922	0.00019270	0.00004898	0.00047849	0.00093135	-0.00031136	-0.00040935	0.00049868	0.00020159	-0.00013872	0.00006544	0.00040975	0.00023628	0.00015221	0.00020900	0.00015174	0.00011662	0.00005174	0.00049256	0.00052453	-0.00016252	0.00005365	0.00028270	-21.47483647
-1.8997	-21.47483647	-1.07822967	0.37788281	-21.47483647	-0.56831396	-0.04630044	0.74903326	-1.15121388	-0.07910899	0.92235418	-0.20428107	-21.47483647	-21.47483647	-0.41585459	0.56122042	-21.47483647	-0.13861806	1.12148869	-21.47483647	-1.07400656	0.70910621	-21.47483647	-21.47483647	-21.47483647	-0.97473714	-21.47483647	0.01610204	0.22653081	0.12306591	0.03421199	-21.47483647	-0.10650849	-0.45331803	0.75677513	-0.37029536	-0.40035155	0.02229452	-0.05942417	0.08233700	0.05234023	0.01536597	0.04792349	-0.01809934	0.02269595	0.02244217	0.00898201	0.01662563	0.04139057	0.05898464	0.01364364	0.01828530	0.02637669	0.03357965	0.01013804	0.03052351	0.02759094	0.02542435	0.02647648	0.02328957	0.02686803	0.02563951	0.01905985	0.02151362	0.02137116	0.01812648	0.01430368	0.01718791	0.01739141	0.01736241	0.01439274	0.01776708	0.01598814	0.01883603	0.01548151	0.01974894	0.01169117	0.01523035	0.01681672	0.01312774	0.00280786	0.00743475	-0.00140420	0.00344649	-0.00631883	-0.00026352	-0.00162870	0.00296051	-0.01141625	-0.00351468	-0.00696258	-0.00432204	-0.00931437	0.00068570	-0.00617093	-0.00593719	0.00584475	0.00862824	0.00083325	-0.00428280	-0.00535403	0.00281604	0.00398449	0.00143297	-0.00288131	-0.00597814	0.00338583	0.00284648	0.00622197	0.00876465	0.01979915	0.00935364	-0.00153498	-0.00053359	0.01018176	0.00557782	0.00324523	0.00423826	0.02679943	0.03734955	0.03359584	0.03897442	0.03151303	0.02078787	0.00977540	0.00064490	-0.00459820	-0.00071807	-0.00389100	-0.00080367	-0.00118600	0.00140365	0.00100185	-0.00046511	-0.00112588	0.00076058	-0.00047753	0.00029158	0.00069128	-0.00145412	0.00265264	0.00171305	0.00148513	0.00177677	0.00094553	0.00177634	0.00013802	-0.00148205	0.00102468	0.00146704	-0.00037041	-0.00012769	-0.00080370	-0.00043660	-0.00005694	-0.00044745	0.00057773	-0.00001879	0.00060601	0.00058175	0.00031682	-0.00005113	0.00026700	0.00110015	-0.00090615	0.00067302	-0.00017370	0.00072128	0.00002340	0.00057717	-0.00005757	-0.00030558	-0.00028794	0.00034795	0.00068305	0.00044630	-0.00103457	0.00102827	-0.00033036	0.00037494	0.00063059	0.00097096	0.00063720	0.00056961	0.00043884	-0.00007767	0.00024861	0.00007931	-0.00079496	0.00025592	0.00022873	0.00074148	0.00036785	0.00081288	-0.00006318	0.00039444	0.00035193	-0.00013237	0.00001244	-0.00072981	0.00045108	0.00020438	0.00073232	-0.00000561	0.00125485	0.00096040	0.00034748	0.00036966	0.00008908	-0.00033167	-0.00001911	-0.00035360	0.00040844	-0.00011609	0.00170550	0.00074585	0.00053692	0.00037003	0.00026825	-0.00085211	0.00005879	-0.00009649	-0.00038793	-0.00005820	-0.00085042	0.00158883	0.00031834	0.00036704	0.00053581	0.00094229	0.00082654	0.00046944	0.00004737	0.00028069	-0.00147360	0.00061841	-0.00013151	-0.00013041	0.00029870	0.00033181	-0.00053682	0.00056425	0.00023829	0.00010104	0.00044999	-0.00023356	-0.00062845	0.00056869	-0.00002098	-0.00007435	-0.00021578	0.00074235	0.00044428	-0.00045884	-0.00070327	-0.00017172	0.00052830	-0.00008065	-0.00036194	0.00015948	-0.00018473	0.00027028	-0.00097446	0.00042477	0.00023376	-0.00087658	0.00024408	-0.00062234	0.00069101	0.00058023	0.00024914	0.00021969	0.00002197	-0.00022015	-0.00040380	0.00039727	0.00035304	-0.00058082	0.00009737	0.00064272	0.00015726	0.00062310	0.00065193	0.00028275	-0.00017413	-0.00100648	-0.00015815	0.00097592	0.00090095	0.00019663	-0.00039327	0.00044334	-0.00043253	0.00059645	-0.00036670	-0.00064956	-0.00006127	-0.00101317	0.00071829	-0.00009508	-0.00086595	0.00006987	0.00125165	-0.00038739	0.00179033	0.00007768	0.00036776	0.00012729	-0.00017168	-0.00013908	0.00080403	0.00028091	0.00099298	-0.00000736	0.00108746	0.00025362	0.00159796	0.00094563	-0.00105521	-0.00013839	0.00175855	-0.00014142	0.00114715	-0.00019097	0.00034695	-0.00027386	-0.00032457	0.00011832	-0.00073254	0.00071157	0.00228882	0.00024144	0.00109246	0.00116164	-0.00007184	0.00181828	-0.00054976	0.00199940	-0.00047772	-0.00101792	0.00072209	0.00188938	0.00214805	0.00131012	-0.00040625	0.00076733	-0.00009590	-0.00044198	0.00022115	-0.00080867	0.00068125	0.00091817	0.00087172	-0.00166636	0.00111530	-0.00037875	0.00020286	0.00023230	0.00131260	-0.00083987	0.00108402	-0.00106575	0.00095933	0.00068404	-0.00242236	0.00308119	0.00247529	-0.00233082	-0.00116758	0.00068360	-0.00161111	-0.00070383	-0.00243684	-0.00106781	0.00101840	0.00256650	0.00112804	-0.00166233	0.00075005	-0.00009243	-0.00124697	0.00276393	0.00116734	-0.00313744	0.00162483	-0.00155418	-0.00109633	0.00147259	0.00110522	0.00080327	-0.00039219	-0.00065878	-0.00007647	0.00039384	0.00112752	-0.00030707	0.00002484	0.00018938	-0.00114995	0.00036080	-0.00031109	-0.00056147	0.00061344	0.00002410	-0.00106072	0.00086965	-0.00068706	-0.00189796	-0.00253095	-0.00152572	0.00054317	-0.00060793	0.00073158	-0.00162756	-0.00039015	0.00047923	-0.00034984	0.00029763	-0.00097603	-0.00208638	-0.00020993	-0.00013980	-0.00092707	-0.00030744	0.00165673	0.00040130	-0.00017634	0.00027895	-0.00118798	0.00045734	-0.00001205	0.00098964	0.00079345	0.00056695	0.00113977	0.00143451	0.00127819	0.00094753	0.00045909	0.00095781	0.00086714	0.00077219	0.00004987	0.00028508	0.00019838	0.00032481	0.00075981	0.00075400	-0.00034268	0.00044738	-0.00014947	0.00082634	0.00078064	0.00054968	0.00110221	-0.00000912	0.00095538	0.00111987	0.00020571	0.00009737	-0.00000292	0.00075810	0.00054690	0.00103412	0.00006045	0.00016933	-0.00045284	0.00109206	0.00014549	0.00038657	-0.00002311	0.00029010	0.00118088	0.00035301	0.00031929	0.00050222	0.00125134	-0.00000897	0.00002681	0.00111973	0.00065344	0.00030533	0.00065696	0.00090577	0.00050384	-0.00010099	0.00068520	0.00023289	0.00033248	0.00038759	0.00008054	0.00029854	0.00005668	0.00016510	0.00012359	-0.00015316	0.00023076	0.00023380	0.00020256	0.00071361	0.00021245	0.00025835	0.00015659	0.00017475	0.00047381	0.00038835	0.00088962	0.00077586	0.00114744	0.00058730	0.00035509	0.00051366	0.27408148
-1.7997	-21.47483647	0.42429490	0.26851054	-0.10597056	-0.79826069	-0.10284042	-21.47483647	-0.41840980	-0.08359133	-0.73497668	0.44466263	-0.66023004	-0.44358588	-21.47483647	-21.47483647	-0.10487333	-21.47483647	-21.47483647	-21.47483647	-0.00093578	-21.47483647	-21.47483647	-21.47483647	-21.47483647	0.66799873	-0.48133156	-21.47483647	-21.47483647	-21.47483647	-21.47483647	-21.47483647	-21.47483647	-2.07617188	0.15345645	0.27020271	0.57670027	0.22463761	0.02476683	0.02741227	0.04711806	0.04747910	0.01067600	-0.04112139	0.03758408	-0.02588562	0.01132325	0.01211848	0.04960314	0.05175294	0.01737778	0.01849477	0.02490542	0.03277745	0.01752252	0.02090769	0.03113545	0.02359491	0.02978555	0.02456913	0.02491576	0.03450621	0.02290292	0.02253509	0.02497154	0.02386807	0.01874942	0.02149140	0.01614287	0.01930507	0.01024751	0.01514256	0.01331467	0.01326266	0.01084546	0.01644024	0.00966722	0.01555557	0.02050394	0.02455428	0.01503544	0.02499376	0.01424329	0.02264065	0.01257338	0.00438635	-0.00089575	0.00839530	-0.00775219	-0.00244333	0.00207985	-0.00350085	-0.00642960	0.00514251	-0.00249617	-0.00614052	-0.00232290	0.00752479	-0.00366021	-0.00742517	0.00522450	0.00130089	0.00643360	0.00064956	0.00090464	-0.00043591	0.02039250	0.01697347	0.02641601	0.03029477	0.04107209	0.02905402	0.02352627	0.02322195	0.03300382	0.02240021	0.01570562	0.01396588	0.03092873	0.03291740	0.02389766	0.02820194	0.01762868	0.00914633	-0.00241978	-0.01737772	-0.01817979	-0.01127438	-0.00672959	0.00032172	-0.00190416	0.00068269	-0.00112881	-0.00051374	-0.00168290	0.00074371	-0.00068211	0.00009040	-0.00033721	-0.00090667	-0.00003033	0.00161591	-0.00064397	0.00050873	0.00032912	-0.00016629	0.00040266	-0.00095656	0.00007797	-0.00002813	0.00010473	-0.00122375	-0.00102681	0.00048091	-0.00106517	-0.00120340	0.00090760	-0.00013893	0.00050396	0.00059799	-0.00094623	0.00074387	-0.00020361	0.00002354	-0.00008543	-0.00000406	-0.00027995	0.00044980	-0.00028429	-0.00034030	0.00003452	-0.00090515	-0.00026377	0.00004393	0.00132465	0.00115989	-0.00030691	0.00133142	-0.00087868	0.00103244	0.00011133	-0.00032076	0.00072443	-0.00004225	0.00016873	0.00154314	0.00056040	0.00087448	-0.00069760	0.00055109	-0.00017356	-0.00059755	0.00098625	0.00066392	0.00058041	0.00074983	0.00088881	-0.00040164	0.00108102	-0.00050410	0.00051052	-0.00040698	0.00096708	-0.00014250	0.00028132	0.00036682	0.00040812	-0.00029104	0.00001672	-0.00040435	0.00029954	-0.00006646	0.00070470	0.00020093	-0.00012117	0.00003916	-0.00012254	0.00123197	0.00090605	-0.00095405	-0.00043042	-0.00007264	0.00002308	0.00012408	0.00008524	0.00051414	0.00017482	-0.00020998	0.00063472	0.00017116	0.00083596	0.00025781	0.00036039	0.00106563	-0.00077815	0.00025401	-0.00061273	0.00054926	-0.00019840	-0.00055121	0.00005200	0.00130134	0.00006140	-0.00006123	0.00036166	-0.00025161	-0.00025214	-0.00037800	0.00013617	0.00027300	0.00028016	-0.00045616	0.00055265	0.00066519	-0.00000161	0.00048579	0.00108131	-0.00045612	-0.00042975	0.00021626	-0.00026589	0.00067539	-0.00010551	0.00039149	0.00069857	0.00023165	0.00010393	0.00036422	0.00014944	0.00057939	0.00018528	0.00023511	-0.00018690	-0.00022443	0.00019480	0.00012635	-0.00023649	-0.00041335	-0.00022853	-0.00058219	-0.00000549	0.00044301	0.00082296	0.00033940	0.00011239	-0.00049549	-0.00009275	0.00073782	0.00033344	0.00042821	-0.00030685	0.00081599	0.00011143	-0.00031784	-0.00062493	-0.00071687	0.00118583	-0.00029523	0.00067944	0.00035899	0.00050109	-0.00025296	0.00072915	0.00020830	0.00158761	-0.00004008	0.00072752	0.00091417	0.00057954	0.00049571	-0.00029165	0.00051593	0.00106981	0.00139043	0.00094290	0.00088574	-0.00006394	0.00083587	0.00148764	-0.00019652	-0.00098335	0.00036881	0.00141189	0.00045481	0.00093129	-0.00015875	0.00061457	0.00026715	-0.00078510	0.00018368	0.00190753	0.00101382	0.00149142	0.00085140	0.00059953	0.00087283	0.00047888	0.00173678	-0.00011021	0.00003297	0.00254807	0.00218442	0.00144978	0.00047608	0.00159276	0.00204490	-0.00003686	0.00016197	0.00008916	0.00144607	0.00058820	0.00075691	0.00046710	0.00015395	0.00069148	-0.00007398	-0.00048547	0.00142988	0.00112263	0.00084565	-0.00082636	-0.00307456	-0.00019927	-0.00213075	-0.00166424	0.00073505	0.00281260	0.00087670	-0.00188997	-0.00004515	0.00064287	-0.00028772	0.00010049	0.00045260	0.00156554	0.00059755	-0.00058490	-0.00144637	-0.00050143	0.00016806	0.00055526	0.00099271	-0.00021364	-0.00107355	0.00151089	-0.00101215	-0.00051473	0.00266816	0.00136633	-0.00091332	-0.00135063	0.00000178	0.00066423	0.00117325	-0.00165299	0.00006132	0.00331913	0.00049954	0.00114636	0.00029946	0.00109826	-0.00124465	0.00086419	0.00121413	-0.00142646	0.00070920	0.00092912	0.00062628	-0.00083994	-0.00160043	0.00094160	-0.00061389	0.00135392	-0.00161454	0.00112451	-0.00009025	-0.00238060	-0.00129293	0.00074872	-0.00061499	-0.00102625	-0.00053337	0.00032937	-0.00056024	0.00113156	-0.00074810	0.00018655	-0.00021866	-0.00026316	-0.00017233	-0.00009546	-0.00042180	0.00080479	0.00075600	0.00129736	-0.00029440	0.00090148	0.00126699	0.00049398	0.00043949	-0.00061071	0.00046301	0.00070277	-0.00008167	0.00085002	0.00017256	0.00051838	0.00002420	-0.00018974	-0.00058699	0.00027271	0.00138011	-0.00074780	-0.00015279	0.00069492	-0.00067630	0.00040524	0.00051825	0.00020748	0.00038083	0.00034550	0.00013746	0.00071948	0.00041652	-0.00003187	-0.00005645	-0.00031681	0.00103170	-0.00020939	0.00010548	0.00019385	-0.00001298	0.00047330	0.00102772	0.00031044	-0.00014673	0.00009919	0.00020031	-0.00013303	0.00076651	0.00130267	0.00029048	0.00037287	0.00016270	0.00023761	-0.00027285	0.00020147	0.00050445	0.00011817	0.00012281	0.00019404	0.00023412	-0.00000655	0.00056816	0.00026876	0.00005784	0.00051162	0.00022445	0.00008963	-0.00001316	0.00019282	0.00034025	0.00018035	0.00040323	-0.00010583	0.00020268	0.00026763	0.00061789	0.00071714	0.00004829	0.00080847	0.00065039	0.35432243
-1.6997	-21.47483647	-21.47483647	0.08009902	-1.01296303	0.00243506	-1.31700504	1.27357270	-1.33721250	-0.11543939	0.57822733	0.64131343	1.14815676	0.01596855	-0.32764146	0.34861797	-21.47483647	-0.75441717	0.19341507	0.10428299	-0.99108374	-1.38622618	-21.47483647	-21.47483647	-21.47483647	0.54813939	-21.47483647	-21.47483647	-21.47483647	1.25124089	-21.47483647	-21.47483647	-21.47483647	-0.06410762	0.21046139	-0.38960416	-0.15635147	-0.05331808	0.09015145	0.15768307	0.04873118	0.04527226	0.01555233	0.06784595	0.04828991	0.01014844	0.00959933	0.01785862	0.04119235	0.04716858	0.02140496	0.03130559	0.02989532	0.01705575	0.01590426	0.02405783	0.02474891	0.03253001	0.03566421	0.03418355	0.02383923	0.03308397	0.02768631	0.03017010	0.02606672	0.02758335	0.02417663	0.02288645	0.02206681	0.02678822	0.01841336	0.02062667	0.01710803	0.01858880	0.01020403	0.01414765	0.01440772	0.01337727	0.01405992	0.01830666	0.01012479	0.02190686	0.01492484	0.02393570	0.01458145	0.01973966	0.01078306	0.02902495	0.00995984	0.00833184	0.01153270	-0.00041864	-0.00656381	0.00607144	-0.00792828	-0.00470519	-0.00456368	-0.00200216	-0.00103781	-0.00297729	-0.00421776	0.00149853	0.00478333	0.00209089	-0.00059160	-0.00090606	0.01784831	0.01362827	0.02103053	0.02850788	0.04577334	0.03342639	0.02495897	0.01989737	0.02009556	0.00706103	0.00635755	0.01235221	0.03518701	0.03291368	0.02452510	0.02594325	0.01670055	0.00312988	-0.00689925	-0.01404795	-0.01627838	-0.01380452	-0.00715214	0.00007016	-0.00010953	0.00188183	-0.00145360	0.00065857	-0.00139255	0.00033230	-0.00069600	-0.00084999	0.00050326	0.00029746	0.00059644	-0.00007593	0.00003913	0.00137083	0.00062380	0.00129126	0.00025093	-0.00006339	0.00102185	0.00028829	0.00011161	0.00032357	-0.00190420	0.00077584	-0.00108220	-0.00104509	-0.00024949	-0.00009980	0.00043932	0.00016533	-0.00061521	0.00018087	-0.00101307	0.00112207	-0.00097192	0.00005269	-0.00008359	-0.00087473	-0.00045441	0.00077467	-0.00010866	-0.00096383	-0.00060881	-0.00027037	-0.00082334	0.00089921	0.00004483	0.00072708	0.00037255	0.00032067	0.00101973	0.00017118	0.00069932	0.00034762	0.00021009	0.00014747	0.00017458	0.00104227	-0.00087598	-0.00103971	0.00106691	0.00074721	-0.00027231	0.00032600	-0.00062112	0.00002818	0.00022216	-0.00038735	0.00011294	0.00055014	0.00124486	-0.00089953	0.00096678	-0.00033592	-0.00024575	0.00057202	-0.00015730	0.00002836	-0.00025006	-0.00065260	0.00044513	0.00006438	0.00019479	0.00022298	0.00036967	-0.00026995	-0.00035883	0.00027979	0.00098168	-0.00122230	-0.00136567	-0.00070547	-0.00053494	0.00050670	-0.00091989	0.00130909	0.00004599	0.00053717	0.00012226	0.00072315	0.00002850	0.00130833	-0.00100453	-0.00018734	-0.00072927	0.00053787	0.00038178	-0.00038804	-0.00043282	-0.00008554	-0.00029871	0.00091190	0.00026721	0.00042390	-0.00065338	-0.00134991	-0.00071321	-0.00036009	0.00035705	0.00025528	0.00031378	0.00015087	-0.00035021	0.00025289	-0.00073207	0.00072413	-0.00030389	-0.00007676	-0.00011628	0.00022031	-0.00100771	0.00063219	-0.00108573	0.00043720	0.00039360	0.00025318	0.00028180	0.00034373	0.00024039	0.00075179	-0.00003852	0.00041783	0.00029545	-0.00014443	-0.00102322	0.00023426	-0.00003521	-0.00086537	-0.00019336	0.00063907	-0.00029236	-0.00070645	-0.00005942	0.00018085	-0.00032509	-0.00047959	0.00016222	0.00049621	0.00037493	-0.00005129	-0.00041908	0.00049352	-0.00009811	0.00056219	-0.00044129	-0.00073827	-0.00003732	-0.00008151	0.00026980	-0.00042030	-0.00062330	-0.00021996	0.00028016	-0.00026538	0.00117237	0.00034014	-0.00030484	0.00067425	0.00041424	-0.00029289	0.00043492	0.00082671	0.00079338	0.00076686	0.00052023	0.00107544	0.00069270	-0.00016511	-0.00085265	-0.00056786	0.00033095	0.00061203	-0.00036399	0.00134983	-0.00049228	-0.00203247	-0.00081885	0.00040813	0.00068415	0.00130128	0.00069592	0.00125827	0.00196112	0.00173667	-0.00078396	0.00115145	0.00131299	0.00141187	-0.00017316	-0.00042033	0.00010680	0.00226520	-0.00073534	0.00074035	0.00134755	0.00045978	0.00010870	0.00078341	-0.00096086	0.00091706	0.00042822	0.00197987	0.00162045	-0.00050299	0.00110455	0.00151828	0.00099617	0.00026160	0.00114124	-0.00014915	-0.00023002	-0.00148274	-0.00018331	-0.00301012	-0.00230634	0.00170526	-0.00136587	-0.00039775	-0.00341687	-0.00042104	-0.00084545	0.00060555	0.00064197	-0.00092861	-0.00104431	0.00223764	-0.00015691	-0.00128068	-0.00017735	-0.00062682	-0.00162280	0.00327078	-0.00047965	-0.00167814	0.00045391	-0.00120142	-0.00220721	0.00208806	0.00027659	0.00028089	0.00000176	-0.00181685	0.00166643	0.00126654	-0.00115562	-0.00020679	0.00297669	0.00043558	0.00121259	0.00072689	-0.00014099	-0.00162963	-0.00059449	0.00039394	-0.00055449	0.00022679	-0.00072819	-0.00075284	0.00004256	-0.00133443	-0.00036868	-0.00009415	0.00065160	0.00054426	0.00134346	0.00083321	-0.00195565	-0.00229827	0.00173168	-0.00202977	-0.00048056	0.00139636	-0.00049636	-0.00076310	0.00058663	-0.00067974	0.00031718	0.00032890	-0.00038692	0.00018568	-0.00047888	0.00144890	0.00069402	0.00089376	0.00070706	0.00046822	0.00083265	0.00131494	0.00171173	0.00078426	0.00055825	-0.00011011	0.00012774	0.00051091	0.00089951	0.00059548	0.00071824	0.00075386	-0.00008262	-0.00042238	0.00041857	0.00015516	-0.00041423	0.00123003	0.00085868	0.00016348	0.00081942	0.00052820	-0.00009247	-0.00001661	0.00012920	0.00038204	0.00059922	0.00068333	0.00008891	-0.00050446	-0.00000197	0.00035473	0.00070985	0.00068180	0.00004690	0.00011687	0.00063866	0.00077164	0.00011129	0.00040703	0.00064831	0.00056286	0.00008795	0.00067523	0.00133921	0.00076261	-0.00000787	0.00059113	0.00045674	-0.00051123	0.00009948	0.00059472	0.00047832	0.00079188	0.00033996	0.00015735	0.00034050	0.00042959	0.00046005	0.00010005	0.00056689	0.00031347	0.00007002	0.00079943	0.00060738	0.00000374	-0.00024835	0.00029052	0.00016914	0.00046006	0.00051136	0.00087066	0.00043841	0.00064380	0.00032982	0.00031066	0.36632544
-1.5997	-0.48094711	0.40526468	-21.47483647	0.27146455	1.10689779	-0.22377288	-21.47483647	-1.22202373	-0.03329530	-0.79374295	0.59889853	1.38338447	-0.01258542	-1.40167975	0.14052314	0.84157560	-0.35310677	-1.05074883	-21.47483647	-21.47483647	0.43080414	-21.47483647	-21.47483647	-21.47483647	0.28055545	-0.58434588	-21.47483647	-0.48901930	-2.68778801	-1.25379395	-21.47483647	0.85820699	-1.24862454	0.45759315	0.24391628	-0.22971167	-0.21888397	-0.01978910	0.20240670	0.04533355	0.10421505	0.03200793	0.08161969	0.04991662	0.05460165	0.01939374	0.01914982	0.06514903	0.04121752	0.03021519	0.03167382	0.03506057	0.03940349	0.02473942	0.03251518	0.02948019	0.03389036	0.03067504	0.03268078	0.03012842	0.03146302	0.03263581	0.02830542	0.02478393	0.02523339	0.02479186	0.02410390	0.02263586	0.02505522	0.02101259	0.02382854	0.02030543	0.02029608	0.01882698	0.01667338	0.01924772	0.01734758	0.01812688	0.01856189	0.00879273	0.01557114	0.01059308	0.01257290	0.00913205	0.01560123	0.00104629	0.01692270	0.01955548	0.02273773	0.01763390	0.01158858	0.01839338	0.01414074	0.00092237	-0.00178020	0.00220541	-0.00290584	0.00022822	-0.00714238	-0.00415510	0.00051033	0.00189880	0.00159876	0.00088777	-0.00209343	0.01664151	0.02223745	0.03162224	0.03569993	0.04235038	0.03021325	0.02292281	0.02099087	0.02746643	0.01533330	0.01542121	0.01778726	0.04128294	0.05121414	0.04466159	0.04032612	0.02501805	0.00464007	-0.00526809	-0.01061032	-0.01243262	-0.00760575	-0.00479780	-0.00051202	-0.00141640	0.00186786	-0.00133293	-0.00026645	-0.00197980	-0.00113459	0.00111888	-0.00000914	0.00082647	-0.00092806	0.00249689	0.00097956	0.00025811	0.00101168	0.00147749	0.00184821	0.00038644	0.00117071	0.00022413	0.00111214	0.00139645	-0.00003584	-0.00023365	-0.00013430	-0.00012005	-0.00076252	0.00015756	0.00027061	0.00074906	0.00112857	0.00089629	0.00006398	-0.00039299	0.00133062	0.00051866	0.00076788	-0.00047764	-0.00049894	0.00049111	0.00024042	0.00055574	-0.00102351	-0.00082838	0.00140782	0.00115054	-0.00039387	0.00044714	0.00020091	0.00042611	-0.00009369	0.00005149	0.00069262	0.00055400	-0.00006237	0.00048094	0.00002292	0.00020364	0.00072649	-0.00065116	-0.00028269	0.00011791	0.00037793	0.00041071	0.00093644	-0.00019248	0.00129836	0.00058918	-0.00044977	0.00074890	-0.00044028	0.00054974	-0.00041165	0.00067156	0.00009520	0.00068228	0.00028763	-0.00018365	0.00107935	0.00097941	-0.00111600	0.00096543	-0.00001880	0.00062922	0.00057281	0.00013892	-0.00009762	0.00106953	0.00149230	0.00026760	-0.00046545	0.00043661	0.00025303	0.00058115	-0.00043455	0.00070082	0.00019256	-0.00002675	-0.00000829	0.00042262	0.00035384	0.00040222	0.00046006	0.00004482	0.00034385	-0.00116951	0.00122942	0.00007297	0.00020291	-0.00016091	-0.00066142	-0.00087418	0.00134769	-0.00040887	0.00031221	-0.00035985	-0.00058856	-0.00086654	-0.00041588	0.00080072	0.00023620	0.00067756	0.00111037	0.00033578	0.00033766	0.00056842	0.00029458	0.00042611	-0.00022736	-0.00006063	0.00053175	0.00065481	0.00076417	0.00013438	0.00003936	0.00075781	0.00037015	-0.00005454	-0.00021830	0.00043292	0.00061500	0.00038896	0.00047487	0.00059535	0.00033552	0.00031354	0.00013947	0.00005849	0.00035508	0.00025500	0.00040377	0.00052722	0.00026241	-0.00023239	0.00029592	0.00035264	-0.00013059	0.00065319	0.00028441	0.00038451	0.00023320	-0.00054807	0.00029067	0.00004930	0.00073179	0.00001794	-0.00043707	-0.00002027	-0.00027943	0.00013291	-0.00017353	-0.00006881	0.00012333	0.00020036	0.00011491	0.00174505	0.00024777	0.00079657	0.00057962	0.00069074	0.00042757	0.00047688	0.00086324	0.00121230	0.00093966	0.00012948	-0.00024773	0.00010341	0.00106189	-0.00049631	0.00066408	0.00047801	0.00032072	0.00060140	0.00000693	0.00168268	0.00044578	0.00001010	0.00017233	0.00027832	0.00125920	0.00059836	0.00116527	0.00142564	0.00049509	0.00065804	0.00125475	0.00037221	-0.00002321	0.00065956	-0.00088695	0.00041201	0.00211976	0.00064562	0.00150861	0.00079399	0.00189478	-0.00052340	0.00139497	0.00027750	0.00092701	0.00100855	0.00306717	0.00157711	0.00133966	0.00255023	0.00068380	0.00133047	0.00241949	0.00311973	-0.00002144	-0.00061898	-0.00352456	0.00301096	0.00010989	-0.00241170	0.00059042	0.00166746	0.00060305	-0.00115417	0.00112127	-0.00012288	0.00184947	0.00303113	0.00008591	0.00078248	0.00119562	0.00123934	0.00102782	0.00132581	0.00019647	0.00066941	0.00213137	0.00195702	-0.00135001	-0.00018743	-0.00093799	0.00001181	0.00346960	0.00240456	0.00094629	0.00148052	0.00047415	-0.00161234	0.00095336	0.00061125	0.00204685	0.00151387	0.00183187	0.00061868	0.00256592	0.00043613	-0.00019643	0.00114922	0.00039699	-0.00187522	0.00190476	0.00155329	0.00104897	0.00250069	-0.00044720	0.00067026	-0.00016616	0.00260018	-0.00173806	0.00059887	0.00199577	0.00151169	-0.00057062	0.00109390	0.00020094	-0.00123534	0.00101672	-0.00079774	0.00141771	0.00223982	0.00080924	0.00108830	0.00115995	0.00052833	-0.00003791	0.00066378	0.00083981	0.00040575	-0.00002010	0.00157413	0.00079488	0.00065742	0.00063829	0.00108026	0.00050460	0.00011286	0.00087566	0.00138187	-0.00036432	0.00096896	0.00039762	0.00031782	-0.00005723	0.00061769	0.00047114	0.00060563	0.00064638	-0.00024283	0.00061622	0.00097276	0.00035211	0.00031681	0.00104241	-0.00014465	0.00013767	0.00051831	0.00009340	0.00102788	0.00118722	0.00061552	0.00012113	0.00029627	0.00072775	-0.00001158	0.00072643	0.00020054	0.00124869	0.00018842	0.00032604	0.00075604	0.00046462	0.00055231	0.00077364	0.00016885	0.00116242	0.00155125	0.00055193	0.00106542	0.00014549	0.00029703	0.00048203	0.00079920	0.00067349	0.00062876	0.00087688	0.00014195	0.00038328	0.00002674	0.00049969	0.00035434	0.00014034	0.00076285	0.00020167	0.00017790	0.00038440	0.00066624	0.00062860	0.00022607	0.00060824	0.00037079	0.00050474	0.00033681	0.00070687	0.00087596	0.00030006	0.00061617	0.00049387	0.06062040
-1.4997	0.49512050	-0.16845241	-1.41698235	1.91496134	0.06287989	-21.47483647	0.84240915	0.03975487	0.21023656	-0.26568431	0.11900797	-0.27608269	-0.10823631	-21.47483647	-0.59214216	0.07677797	1.06905389	0.45545563	-0.58773561	-21.47483647	0.05127089	-21.47483647	-21.47483647	-21.47483647	-0.78626555	-21.47483647	-21.47483647	-21.47483647	0.41361222	-21.47483647	0.34471157	0.19464524	-0.96804579	0.28037500	0.02564595	0.15192256	-0.10799321	-0.13536587	0.07334003	-0.02615166	-0.01725831	-0.00898991	0.09083137	0.01976054	0.03662037	0.02795642	0.02924973	0.04845495	0.04569182	0.02072932	0.02387275	0.03475755	0.03606046	0.01663463	0.03163471	0.02932063	0.03214437	0.03241048	0.03347319	0.03037663	0.03403002	0.02732663	0.02670653	0.03074007	0.02724715	0.02403838	0.02385509	0.02426750	0.02661035	0.02180757	0.02300881	0.01891831	0.01895211	0.01559975	0.02081450	0.01617954	0.02101211	0.02018759	0.02025766	0.01173989	0.01872046	0.01678326	0.01666658	0.00700687	0.00490507	0.00681636	0.01509770	0.00373344	-0.00128157	-0.00055053	0.00567395	0.00665370	0.01542435	0.01611107	0.01502057	0.01927187	0.02085370	0.01255904	0.00711903	-0.00089679	0.00259249	0.00347966	-0.00301489	-0.00452460	-0.00862395	0.00404996	-0.00232020	0.00304801	0.01149815	0.03028168	0.02906778	0.03136625	0.03142828	0.03746036	0.02441087	0.01597977	0.00785645	0.02832207	0.04161421	0.03389111	0.03204976	0.01822658	0.01200306	-0.00290016	-0.01418447	-0.01326300	-0.00853478	-0.00660880	0.00022150	-0.00159130	0.00050610	-0.00167453	-0.00005144	-0.00006256	-0.00049011	-0.00138726	-0.00039712	-0.00047906	-0.00052033	0.00079638	-0.00030675	-0.00056677	-0.00046752	0.00064775	0.00005709	-0.00034286	0.00088692	0.00006783	0.00029795	0.00046547	0.00031566	-0.00119037	0.00049667	-0.00074662	-0.00128959	0.00101191	0.00020530	0.00048791	-0.00070312	-0.00083790	0.00073844	-0.00008539	0.00135492	0.00020180	-0.00047401	-0.00100101	-0.00071538	-0.00046189	0.00018792	-0.00141419	0.00001131	-0.00017636	0.00081661	0.00004801	0.00053568	0.00085853	-0.00006287	-0.00053865	0.00059374	0.00057781	0.00090579	0.00122109	-0.00008306	0.00041271	0.00063983	0.00024819	-0.00014672	0.00032926	-0.00137884	-0.00019431	0.00037142	-0.00030040	0.00059684	0.00056129	0.00043501	0.00045300	-0.00002617	0.00045209	-0.00009007	0.00009107	-0.00077768	0.00031280	-0.00043212	0.00020106	-0.00038940	-0.00024555	0.00076171	-0.00087805	-0.00065769	0.00022615	0.00043995	0.00012768	0.00000540	0.00071432	-0.00017982	-0.00023620	0.00047007	-0.00058475	-0.00117401	0.00013190	0.00032657	-0.00010411	-0.00046152	0.00003344	0.00113348	0.00047476	0.00022695	0.00050032	-0.00027362	0.00010634	0.00055945	-0.00064439	0.00039568	-0.00153898	-0.00009936	-0.00012469	-0.00018534	0.00002804	0.00005796	-0.00069164	0.00019381	0.00030492	0.00037538	-0.00101365	-0.00090595	-0.00093364	0.00006991	-0.00018863	-0.00018825	-0.00076674	-0.00014486	0.00025091	0.00014674	-0.00028178	0.00052624	-0.00009378	-0.00016933	-0.00103201	0.00001582	-0.00074709	0.00024414	-0.00059860	-0.00010654	0.00047437	-0.00015446	0.00020314	0.00043321	0.00021861	0.00029317	-0.00037701	0.00017612	0.00012048	-0.00009789	-0.00058189	0.00051855	-0.00057079	-0.00040419	-0.00058791	0.00061324	-0.00041496	0.00043327	-0.00013142	0.00043664	-0.00058079	-0.00042631	-0.00019187	0.00094396	0.00044096	-0.00033369	-0.00069777	0.00031418	-0.00023243	0.00038063	-0.00068340	-0.00071107	0.00041626	-0.00042423	-0.00011626	-0.00020078	-0.00039328	-0.00031599	0.00121153	-0.00046121	0.00054317	-0.00012602	0.00097003	0.00073439	-0.00087518	-0.00043441	-0.00051218	0.00088977	0.00132850	0.00019086	0.00064936	0.00028544	0.00038779	-0.00032584	-0.00107347	-0.00066795	0.00001804	-0.00006007	-0.00042033	0.00091522	0.00060363	-0.00085856	0.00022902	0.00088129	-0.00103630	-0.00088935	0.00043498	0.00027716	0.00097535	-0.00140119	-0.00148171	0.00037158	-0.00119714	0.00093839	0.00249290	0.00112036	-0.00065254	0.00127362	-0.00003469	0.00033625	-0.00073909	-0.00087515	-0.00170141	0.00337866	-0.00149263	0.00017080	-0.00004988	0.00083541	0.00200995	0.00056710	0.00060663	0.00018679	0.00040782	-0.00034288	0.00106044	0.00048081	0.00036415	-0.00197900	0.00030821	-0.00122970	-0.00097460	0.00242262	0.00099478	-0.00016253	-0.00099313	0.00168437	-0.00227522	0.00191806	-0.00112073	-0.00087618	0.00131500	0.00048771	-0.00007612	-0.00243495	-0.00061608	0.00010284	-0.00044194	-0.00093109	-0.00015774	-0.00033520	0.00150536	-0.00083939	-0.00085797	0.00087165	0.00366248	0.00007030	-0.00100431	0.00012326	0.00079351	0.00042832	-0.00053882	0.00122148	0.00325817	0.00050336	-0.00004743	0.00032620	-0.00098624	0.00069420	-0.00103769	0.00077346	-0.00101743	0.00045094	-0.00169912	-0.00016974	-0.00012586	-0.00176625	-0.00086218	-0.00132877	0.00223260	-0.00044190	-0.00050518	0.00125847	0.00001725	-0.00131001	0.00128287	-0.00000580	0.00036331	0.00020957	-0.00156713	0.00012056	0.00022154	-0.00070250	0.00010471	0.00152165	0.00071023	0.00082829	0.00025202	0.00134885	0.00152551	0.00086568	0.00176951	0.00064243	0.00022303	0.00068925	-0.00018028	-0.00010516	-0.00018270	0.00071942	0.00011670	0.00038635	0.00093720	-0.00023263	-0.00043670	-0.00060029	-0.00019900	0.00011358	-0.00017352	0.00022019	-0.00022264	0.00064532	-0.00009988	-0.00109224	0.00004406	0.00064713	-0.00090480	-0.00040665	0.00020927	-0.00070222	0.00084173	0.00062837	0.00082666	0.00007005	-0.00079086	0.00053341	0.00003130	-0.00010724	-0.00042630	0.00037017	0.00014360	0.00071343	-0.00037228	0.00078031	0.00113503	0.00036789	0.00013895	0.00100170	-0.00031637	-0.00023070	-0.00002401	0.00025213	-0.00010811	-0.00005799	0.00003563	0.00054988	0.00037372	0.00085783	0.00022604	-0.00023634	0.00039829	0.00036639	-0.00000139	-0.00011138	0.00075667	0.00017981	-0.00019174	0.00004068	-0.00004445	0.00037472	-0.00021338	0.00054202	0.00028343	0.00025843	0.00021500	0.00063007	0.00072027	0.00014012	0.00032653	0.00041935	-0.08651727
-1.3997	0.14561915	-0.28748628	-0.95195872	-1.25968742	-21.47483647	1.22716033	-0.81240386	0.00072616	-0.68776605	0.85997838	-21.47483647	0.63021875	-0.34014016	0.57346516	0.10713420	1.07853820	-0.28580716	-1.03513134	-0.92172462	-21.47483647	0.31620269	-0.31413680	-21.47483647	-21.47483647	-21.47483647	-21.47483647	0.26625809	0.25937834	0.62288568	-21.47483647	-21.47483647	-21.47483647	-0.73230951	0.38422622	0.17752500	0.22892719	0.08001804	0.18026162	0.06442534	-0.08435926	-0.00380984	0.04772333	0.00636713	0.00437394	0.00719837	0.00141369	0.02449326	0.04574702	0.04515236	0.01855322	0.02809879	0.02736986	0.02785080	0.03325937	0.02823248	0.04055530	0.03095316	0.03129531	0.03493524	0.02742818	0.03511871	0.02894336	0.02920259	0.02675612	0.02645472	0.02427035	0.02575976	0.02644005	0.02604406	0.02225804	0.02454586	0.02114798	0.02049375	0.01629967	0.01906006	0.01685087	0.01826441	0.02367293	0.02232478	0.01613139	0.02143987	0.01322488	0.01595769	0.01707236	0.01207050	0.00133625	0.01871259	0.01342354	0.00497785	0.00451166	0.00571918	0.00523796	0.01604862	0.01198586	0.00925458	0.01622766	0.02159425	0.02072777	0.01917220	0.02189712	0.02018776	0.02743395	0.01891226	0.01586690	0.00978766	0.01751171	0.01461790	0.01536425	0.01100814	0.02096089	0.01724005	0.01557646	0.02071470	0.03141876	0.02366427	0.01948678	0.01418895	0.03321000	0.04404890	0.04299903	0.04656513	0.03776375	0.02181161	0.00637650	-0.00884045	-0.00576512	-0.00538230	-0.00346894	-0.00083822	-0.00041201	0.00313907	0.00106281	0.00178325	-0.00074069	0.00189548	0.00041573	-0.00230224	-0.00027951	-0.00000225	0.00043558	0.00108883	0.00121880	0.00121758	0.00079903	0.00163379	0.00014853	0.00019161	0.00086151	0.00030137	0.00082196	0.00043474	0.00050078	0.00099114	-0.00024442	-0.00091951	0.00027989	-0.00029803	0.00066082	0.00087468	-0.00059764	0.00006221	0.00048724	0.00098214	0.00026853	-0.00003157	-0.00108453	-0.00116768	0.00108796	0.00022179	-0.00014648	-0.00057229	-0.00006638	0.00057143	0.00090172	0.00062498	0.00052723	0.00050959	-0.00015406	0.00070202	0.00133413	0.00097992	0.00139750	0.00015223	0.00148207	0.00048988	0.00031160	-0.00021250	-0.00009181	-0.00006238	0.00058764	0.00011890	-0.00009403	0.00054501	-0.00010065	0.00075351	0.00045045	-0.00070828	-0.00021831	-0.00040639	0.00097369	-0.00079452	0.00045302	-0.00131998	0.00045495	-0.00004125	0.00095031	0.00012341	0.00009102	-0.00079204	0.00081812	-0.00037039	0.00055046	0.00064902	0.00074539	0.00143902	0.00143670	0.00001296	0.00040855	-0.00002165	-0.00076140	0.00031585	-0.00009508	-0.00044886	0.00016411	0.00123058	-0.00031041	-0.00022497	0.00080644	0.00126636	0.00106256	0.00044624	0.00036496	0.00051386	-0.00160017	0.00000959	0.00055744	-0.00027967	0.00054120	0.00009745	-0.00063408	0.00081608	-0.00021646	0.00008930	-0.00027395	-0.00010906	-0.00049659	0.00027778	0.00148967	0.00023119	-0.00028327	0.00035266	0.00035424	-0.00012851	0.00028270	0.00027093	0.00089457	0.00024726	-0.00068220	-0.00024008	-0.00049442	0.00057785	0.00066571	0.00040234	0.00020303	-0.00019088	0.00046955	0.00026992	0.00035905	-0.00000558	-0.00042030	0.00029841	0.00061677	0.00004391	-0.00013005	0.00109941	0.00066600	0.00024357	-0.00035538	-0.00021769	0.00031775	0.00029443	0.00039957	0.00058627	0.00034216	-0.00028171	0.00018477	0.00066366	0.00047033	-0.00019552	0.00008175	0.00016909	-0.00054644	0.00043332	0.00008573	-0.00005842	0.00088663	-0.00046025	0.00043476	-0.00083722	-0.00034697	-0.00034596	0.00036664	-0.00038941	0.00164375	0.00011400	0.00093716	0.00032051	0.00041271	-0.00012347	-0.00046380	0.00069348	0.00106567	0.00121245	0.00076094	0.00057298	0.00017125	-0.00023542	0.00013878	-0.00058789	-0.00022161	0.00053091	0.00212511	0.00045248	0.00045125	0.00093272	0.00085445	0.00021097	-0.00059838	0.00065126	0.00046744	0.00173155	0.00191835	0.00055869	-0.00028533	0.00115609	0.00181820	0.00037322	0.00059244	-0.00098637	0.00016270	0.00047259	0.00183647	0.00195198	0.00110094	0.00111287	0.00105594	0.00236487	0.00172078	-0.00156511	-0.00040560	0.00198522	0.00114564	0.00014090	0.00248870	-0.00005164	-0.00075410	0.00134260	0.00205463	-0.00051857	0.00000014	-0.00033149	0.00051366	0.00047338	-0.00303786	0.00263205	0.00363444	-0.00201692	0.00059612	-0.00029748	0.00073972	0.00116255	0.00168237	0.00056413	-0.00072248	0.00080082	0.00236837	-0.00151237	0.00111395	-0.00057046	0.00107946	0.00372118	-0.00143340	-0.00101455	0.00066233	-0.00037862	-0.00105269	0.00296233	0.00188607	0.00109843	-0.00029227	0.00068369	-0.00031842	0.00124539	0.00018007	0.00164760	0.00200629	0.00204541	0.00125504	0.00228004	0.00142121	-0.00178636	0.00037882	-0.00164097	-0.00136220	-0.00108037	0.00056667	0.00122167	-0.00045784	-0.00109188	0.00114344	0.00015542	0.00185425	-0.00053749	0.00036221	0.00167151	-0.00216248	-0.00039937	0.00202035	-0.00036204	0.00021746	0.00197897	0.00045391	0.00069348	0.00161903	0.00024073	0.00018307	0.00113475	0.00086952	0.00014496	0.00111446	0.00129633	0.00050016	0.00024046	0.00169293	0.00119526	0.00038322	0.00156914	0.00176751	0.00138530	0.00013507	0.00071355	0.00054862	-0.00001763	0.00102956	-0.00009915	0.00053069	-0.00031460	0.00041344	0.00026979	0.00003220	-0.00009616	0.00038309	0.00092709	0.00091106	-0.00080716	-0.00012432	-0.00008529	-0.00019660	0.00024812	-0.00042399	-0.00042425	0.00066524	0.00057088	-0.00099432	-0.00052785	-0.00032154	0.00029871	0.00054168	-0.00000980	-0.00045705	-0.00030505	-0.00017069	-0.00016089	0.00011390	0.00043906	0.00015385	-0.00064809	0.00023403	0.00038484	0.00084469	0.00065747	-0.00029335	-0.00020701	-0.00007770	0.00001687	0.00089941	-0.00015773	0.00033537	0.00054810	0.00073338	0.00010796	-0.00025845	0.00022299	0.00019370	-0.00010662	0.00027190	0.00047206	0.00043165	0.00039371	0.00042145	0.00052290	0.00029638	0.00017058	-0.00010569	-0.00006774	0.00035687	0.00087782	0.00077822	0.00023537	0.00022185	0.00008853	-0.31013122
-1.2997	-0.26029864	-0.47038086	-1.55682048	-0.71406859	-0.38043476	0.14050013	0.33086043	-21.47483647	0.01204490	0.78275238	-1.33333921	1.95998132	-21.47483647	-0.28635424	-1.58863974	-0.80895650	-0.02475080	-0.44407855	-0.23751855	-21.47483647	-0.57820173	-21.47483647	-21.47483647	-21.47483647	1.01078045	-21.47483647	-1.33996177	-0.44281530	-21.47483647	0.32136339	-21.47483647	-21.47483647	1.69969726	-0.71062312	0.81428559	-0.20429586	-0.02739214	-0.12857473	0.10218690	0.01887844	0.03521145	0.03335780	0.01782173	0.03696212	0.03496734	0.01979243	0.01993647	0.04625534	0.04443896	0.03082967	0.02509204	0.02827171	0.02023133	0.02391358	0.02666915	0.03187357	0.03064820	0.02867162	0.03218331	0.03381978	0.03366781	0.02914854	0.02550487	0.02712075	0.03041027	0.02533226	0.02697782	0.02431245	0.02380312	0.01964174	0.02278967	0.02008954	0.02111148	0.01707905	0.02284874	0.01605674	0.01824068	0.02051214	0.01984685	0.01181530	0.01898674	0.01290733	0.01397046	0.01224667	0.01479365	-0.00302837	0.01410330	-0.00346253	0.01046171	0.00692830	0.00945006	-0.00175291	0.01701879	0.00970020	0.00232831	0.01199202	0.01082863	0.00992638	0.00004765	0.00894031	0.02347425	0.02428945	0.02396350	0.02882384	0.02873348	0.04008672	0.04006864	0.04051197	0.04519680	0.05316512	0.04539563	0.03907833	0.02594546	0.02685723	0.02092811	0.02066353	0.01934653	0.03538450	0.04000783	0.03888345	0.04084401	0.02966445	0.02077582	0.00108101	-0.01117640	-0.01184174	-0.00752453	-0.00476177	0.00487885	-0.00111477	0.00028104	-0.00027600	-0.00066203	-0.00115978	-0.00041777	0.00124677	-0.00165341	-0.00034267	-0.00095945	-0.00016230	0.00056272	-0.00107541	0.00006973	0.00118513	0.00047329	0.00021927	-0.00089227	-0.00013979	0.00011320	0.00006315	-0.00078813	-0.00020845	0.00121597	-0.00030979	0.00044594	0.00148266	-0.00133898	-0.00028053	0.00026108	-0.00019029	-0.00056977	0.00018519	-0.00055423	-0.00110997	0.00029476	-0.00062123	-0.00056863	-0.00031672	-0.00012890	-0.00085181	-0.00082047	0.00040766	0.00002438	0.00120928	0.00009752	-0.00025772	0.00057554	-0.00027454	-0.00018590	0.00017133	0.00118626	0.00050603	-0.00071107	0.00080997	0.00041989	0.00015703	-0.00071278	-0.00040274	-0.00059955	0.00005048	0.00065205	-0.00031381	0.00111126	-0.00006803	0.00066499	0.00174538	-0.00062417	-0.00030916	-0.00092223	0.00011210	-0.00037276	0.00097973	-0.00114161	0.00140277	0.00014219	0.00028510	0.00018031	-0.00010380	0.00033624	-0.00037841	0.00005412	-0.00033279	0.00054393	0.00038833	0.00048545	0.00075626	0.00041020	0.00119986	-0.00067704	-0.00078970	0.00040441	0.00075441	-0.00028720	0.00007604	0.00122282	-0.00028729	-0.00042242	0.00058306	0.00076280	0.00013070	0.00023997	-0.00007320	0.00088471	-0.00041443	0.00138257	-0.00007536	0.00009443	-0.00022165	0.00023619	-0.00006301	0.00052580	0.00052014	0.00067272	-0.00024051	0.00007441	-0.00042366	0.00090277	0.00072069	-0.00044200	-0.00044290	0.00014844	0.00021896	0.00000650	0.00014850	0.00008273	0.00023072	0.00035838	-0.00134559	-0.00017070	0.00001627	0.00057984	0.00035000	0.00109474	0.00071488	-0.00013242	0.00011456	0.00042833	0.00057247	0.00017804	-0.00004956	0.00039050	0.00008526	-0.00009960	-0.00003651	0.00044599	0.00031198	-0.00033923	0.00006379	0.00080388	-0.00038153	0.00000010	-0.00043489	0.00085200	0.00039197	-0.00030081	-0.00026723	-0.00029405	0.00011002	-0.00000620	-0.00055575	0.00018273	0.00046765	0.00100013	0.00021154	0.00036122	0.00102595	-0.00008030	-0.00047629	-0.00010100	-0.00015076	0.00038084	0.00073774	0.00020278	0.00165552	0.00005089	-0.00015391	0.00052593	0.00033057	0.00023907	-0.00018994	0.00028453	0.00009205	0.00097888	0.00046594	-0.00034537	0.00076888	0.00104625	-0.00025238	-0.00007530	0.00066557	0.00152610	0.00037413	0.00018302	0.00004228	0.00055010	-0.00024598	0.00120245	0.00052936	0.00152696	0.00074354	0.00040614	0.00178318	0.00184018	0.00086820	0.00049446	-0.00000445	0.00152336	0.00051867	0.00042197	-0.00011605	0.00292528	0.00050278	0.00110791	0.00042703	0.00012700	0.00174659	0.00286151	-0.00073306	0.00026158	-0.00002903	0.00175309	0.00272330	0.00050711	0.00241803	0.00103810	0.00172803	0.00012192	0.00243776	0.00101162	0.00152256	-0.00031303	-0.00079473	-0.00069922	-0.00106917	0.00224222	0.00345837	0.00011434	0.00052543	0.00130773	0.00212291	0.00033852	0.00304412	0.00060451	-0.00047798	0.00170119	-0.00044074	0.00015922	0.00090837	-0.00084328	0.00020896	0.00138497	-0.00059877	0.00102343	0.00200049	-0.00026585	-0.00224170	0.00158389	0.00324288	0.00197932	-0.00021830	0.00001054	0.00192453	0.00397933	0.00090749	-0.00197370	0.00163983	0.00020427	0.00223843	0.00165779	0.00021434	0.00164675	0.00092423	0.00167914	0.00126383	0.00026090	-0.00134621	0.00019419	0.00208604	-0.00217854	0.00123528	0.00039750	0.00213032	-0.00090481	0.00264797	0.00116374	0.00075552	-0.00008130	0.00056695	-0.00043550	-0.00004694	0.00014215	0.00139866	-0.00025309	0.00350371	-0.00030232	0.00111714	0.00152981	0.00042850	0.00173658	-0.00085774	0.00016506	0.00172569	0.00103403	0.00159555	0.00031208	0.00123860	0.00158563	0.00098197	0.00185245	0.00049782	0.00167669	0.00046785	-0.00006903	0.00108769	0.00051499	0.00048127	0.00076988	0.00034233	-0.00044699	0.00081948	-0.00003601	0.00039509	0.00039455	0.00031273	0.00028249	-0.00015847	0.00025700	-0.00064867	-0.00032485	-0.00083216	0.00043840	0.00067665	0.00022910	-0.00041507	-0.00049292	-0.00029977	0.00103886	0.00088093	0.00018571	-0.00052098	-0.00004222	0.00080373	0.00089871	0.00023889	0.00002331	0.00038157	0.00047540	0.00007921	0.00016268	0.00062772	0.00041622	-0.00004496	0.00005356	-0.00001708	0.00018292	0.00028548	0.00013815	0.00055879	0.00056417	0.00013558	-0.00003748	0.00039167	0.00086115	0.00020087	-0.00006328	0.00054459	0.00052693	0.00015562	0.00093199	0.00079534	0.00026853	0.00055551	0.00057419	0.00009358	0.00068835	0.00056488	0.00056154	0.00094327	0.00053882	0.00063661	0.00039178	0.68632422
-1.1997	-0.56520328	0.57876509	0.23293699	1.13835871	-0.35970208	1.35061866	0.06491430	-0.67080253	-0.55652976	0.32692623	-21.47483647	-21.47483647	0.22917052	-1.06087995	-0.15619604	0.09909581	0.14342015	-21.47483647	-0.82060973	0.51277685	-21.47483647	-21.47483647	-21.47483647	0.29618093	-21.47483647	0.21594422	-21.47483647	-0.59349567	-21.47483647	0.53372788	-21.47483647	-2.01426196	0.67789862	-21.47483647	0.11085633	0.69437223	0.23142947	0.09767785	-0.00786196	-0.00760541	0.01619478	0.05706040	0.02322864	0.02135343	0.00950446	-0.00195097	0.00014803	0.05986563	0.05365237	0.02917253	0.01570367	0.02985440	0.02522394	0.02112734	0.03032478	0.03513711	0.02760293	0.02999008	0.02912122	0.03104499	0.03629380	0.02927995	0.02685357	0.02858791	0.02773511	0.02422760	0.02386431	0.02431672	0.02495587	0.01992983	0.02236984	0.02399043	0.01973209	0.01659244	0.01720286	0.01652462	0.01586225	0.01880530	0.02102391	0.01293108	0.01902877	0.01117961	0.01828094	0.01084193	0.00979697	0.00420556	0.02380472	0.00818267	0.00799650	0.00533083	0.00587118	0.01106218	0.01303261	0.00586477	0.01076611	0.02123931	0.01972150	0.01355660	0.00497725	0.01122531	0.01152627	0.01507005	0.01098517	0.01026377	0.01245085	0.03176975	0.02649683	0.03543581	0.04462823	0.06483818	0.06602216	0.07315241	0.07640280	0.08679812	0.07436444	0.06442407	0.05191371	0.06238577	0.06230197	0.05480449	0.05243603	0.03715001	0.01756161	-0.00019320	-0.01515262	-0.01461081	-0.00862958	-0.00403506	-0.00135570	-0.00245118	0.00136906	-0.00090548	-0.00119937	-0.00279991	-0.00076635	-0.00090843	-0.00252026	0.00022953	-0.00169830	-0.00019101	0.00126111	0.00066956	0.00091149	0.00212535	0.00065613	0.00030161	-0.00073176	-0.00007346	0.00105043	-0.00001686	-0.00098481	-0.00103864	-0.00074867	-0.00057593	-0.00119475	-0.00062186	-0.00112046	-0.00000411	-0.00026441	0.00061089	-0.00013879	-0.00132289	-0.00027470	0.00086315	-0.00007839	-0.00154790	-0.00085836	-0.00035603	0.00042446	-0.00132029	-0.00026642	-0.00037113	-0.00028322	0.00059131	0.00072677	0.00053541	0.00013089	-0.00112009	-0.00016903	0.00020469	0.00115766	0.00074133	-0.00052828	-0.00001713	0.00027262	0.00026830	0.00032011	-0.00108523	-0.00125310	-0.00000956	-0.00017097	-0.00061962	0.00150189	0.00065526	-0.00038606	0.00063586	-0.00012034	0.00075157	-0.00086696	-0.00020102	-0.00109021	0.00046172	-0.00029764	0.00168518	0.00105593	-0.00024502	0.00011876	-0.00094878	-0.00027843	0.00022590	-0.00025320	0.00014010	-0.00003869	-0.00032070	-0.00022282	0.00097019	0.00012613	-0.00018779	0.00019152	-0.00104571	-0.00066913	-0.00005581	-0.00045805	0.00026971	0.00036893	-0.00070676	-0.00015905	0.00077339	-0.00030929	0.00042839	0.00062832	-0.00003291	0.00049955	-0.00101655	0.00042839	-0.00007958	0.00094218	0.00026211	-0.00044990	0.00008091	0.00064245	-0.00022965	-0.00038301	-0.00037878	-0.00016561	-0.00020258	-0.00015691	0.00008044	0.00019097	0.00015582	0.00028989	0.00002744	0.00004027	-0.00076458	0.00006668	0.00038859	-0.00001897	-0.00051250	0.00034292	-0.00000148	0.00030257	-0.00013177	0.00032189	0.00041176	0.00028749	0.00001058	-0.00034677	0.00006846	0.00046785	-0.00024963	-0.00011889	0.00056494	-0.00014626	-0.00009342	0.00029404	-0.00027894	-0.00047824	-0.00068827	0.00012308	-0.00007247	0.00088047	0.00001452	0.00054411	-0.00030807	-0.00039550	0.00020815	0.00041901	0.00076058	-0.00046820	-0.00073410	0.00049200	0.00054780	0.00008455	-0.00040228	-0.00081483	0.00031409	-0.00020144	0.00038433	-0.00005263	0.00005849	0.00030774	0.00054191	0.00017326	0.00167808	-0.00026548	-0.00015599	0.00115204	0.00008730	-0.00038725	0.00002706	0.00053534	0.00131587	0.00121394	0.00012799	0.00007871	0.00055202	0.00018626	-0.00014595	-0.00037501	0.00045712	0.00015328	0.00179874	0.00058609	0.00119260	0.00058454	0.00116693	-0.00031475	-0.00063775	0.00142342	-0.00009434	0.00066091	0.00177275	0.00040375	0.00008055	0.00109203	-0.00010318	0.00109129	-0.00051059	0.00005202	0.00018714	0.00290502	-0.00210081	0.00141144	0.00147776	0.00068029	-0.00020999	0.00036528	-0.00027685	0.00086076	-0.00135070	0.00070437	0.00251662	-0.00085651	0.00010504	0.00199384	-0.00143235	0.00074909	-0.00042403	0.00057553	-0.00140529	-0.00088347	0.00090749	-0.00085121	-0.00179845	0.00160945	0.00112515	0.00075448	0.00064131	-0.00087146	-0.00020965	0.00265052	0.00007278	0.00210370	0.00070113	0.00158642	0.00131498	-0.00223777	-0.00044436	0.00052086	-0.00005085	0.00150900	0.00045236	-0.00046138	0.00245780	-0.00188420	-0.00059545	0.00239865	0.00220029	0.00202544	0.00038167	0.00097948	0.00276811	0.00208476	0.00045081	-0.00085271	0.00273315	0.00101682	-0.00121192	0.00227119	0.00085302	-0.00051558	-0.00260489	0.00084656	-0.00091678	-0.00122283	-0.00080014	-0.00027956	-0.00086875	0.00050808	-0.00187494	0.00086261	0.00130377	-0.00106576	-0.00013378	0.00023062	0.00103569	-0.00127591	0.00195419	0.00016577	0.00091596	0.00113485	-0.00006058	0.00040256	0.00205959	0.00060762	0.00085989	0.00068372	0.00037413	0.00209364	0.00054656	0.00102729	0.00173151	-0.00012648	0.00179738	0.00070572	0.00139505	0.00242241	0.00077193	0.00153384	0.00080806	0.00134132	0.00088457	0.00014343	0.00091632	-0.00029411	0.00005105	0.00099240	0.00015587	0.00003679	0.00076921	0.00058747	0.00084000	-0.00067203	0.00125237	0.00026426	0.00032425	0.00038293	-0.00008967	-0.00068526	0.00091664	0.00054398	0.00045728	0.00213522	0.00059418	0.00035352	0.00016080	0.00149229	0.00021526	0.00002735	-0.00014528	-0.00009439	0.00064884	-0.00027957	0.00021844	0.00105539	0.00067091	0.00055550	0.00056055	0.00099350	0.00123948	0.00069552	0.00051480	0.00014024	0.00013868	0.00002114	0.00059130	0.00097252	0.00073382	0.00107336	0.00040703	0.00027882	0.00043031	0.00012701	0.00033473	-0.00029370	0.00077708	0.00044952	0.00069215	0.00062983	0.00037192	0.00023145	0.00028881	0.00046444	0.00048482	0.00042314	0.00047984	0.00083675	0.00038958	0.00031432	0.00040743	0.00009494	0.23939211
-1.0997	-0.53839579	0.39075041	0.17831023	0.39082338	-0.56190261	-21.47483647	-0.77349287	0.55472809	-0.32761285	-0.01525126	0.33556312	0.05341119	-0.36586971	-0.01087142	-0.05783805	-0.08141509	-0.51964162	-0.76207370	0.29216942	-21.47483647	0.13782887	-21.47483647	1.16772461	-21.47483647	0.66302013	-21.47483647	-21.47483647	-0.82967272	-0.00739215	1.00169921	-0.47235431	-0.86570626	-0.32413404	-0.40312621	-0.72025543	-0.25462850	0.22702218	-0.21567580	0.01798751	0.08662850	0.13153172	-0.03609230	0.08951643	0.01425743	0.03650387	0.02856972	0.00932096	0.03194608	0.05218408	0.02987072	0.03495237	0.03507439	0.03070393	0.02307838	0.03416788	0.03822745	0.02893012	0.02709960	0.03922094	0.02866959	0.04046444	0.03633416	0.02847641	0.03029049	0.02939176	0.02386566	0.02795527	0.02190935	0.02598649	0.01983797	0.02465645	0.02117070	0.01987893	0.01872590	0.01974021	0.01603682	0.01704047	0.02060842	0.01980415	0.01440003	0.02037258	0.01122783	0.02085991	0.01355843	0.01683255	0.00359541	0.02627114	0.00511862	0.00580598	-0.00031707	0.00909514	0.00675277	0.01732359	0.00680911	0.01296292	0.01750451	0.01556227	0.01066804	0.01094051	0.01562043	0.02075249	0.01974310	0.02004069	0.01332131	0.00682227	0.02148715	0.01244307	0.01271445	0.01250424	0.03238290	0.03020149	0.03271141	0.03226066	0.04755250	0.03742126	0.03495698	0.03010101	0.05485965	0.06349530	0.05160928	0.04330574	0.03569134	0.02160677	0.00513504	-0.00770524	-0.01599251	-0.01384659	-0.01461553	-0.01334891	-0.01217144	-0.00959396	-0.00929677	-0.00651250	-0.00545706	-0.00105791	0.00015031	0.00010193	-0.00055043	-0.00070593	0.00315725	-0.00011225	-0.00092930	-0.00099695	0.00100915	0.00044130	0.00001433	0.00002712	-0.00106452	-0.00003339	0.00056117	-0.00051884	0.00033177	-0.00061064	-0.00038083	-0.00056971	0.00076508	-0.00002348	0.00055466	0.00030110	-0.00055559	0.00087356	0.00066289	0.00086229	-0.00029477	-0.00076105	-0.00011903	0.00032502	-0.00043044	0.00039996	-0.00107691	-0.00056363	0.00032277	0.00099023	0.00010387	-0.00061178	0.00036991	0.00006924	-0.00090247	0.00118286	0.00160732	0.00034899	0.00141787	0.00089865	0.00028085	0.00037978	0.00106210	0.00058001	-0.00110323	-0.00013829	-0.00036442	0.00094727	0.00019691	0.00139300	-0.00030496	0.00089654	0.00065213	-0.00046215	0.00046473	0.00038506	0.00083055	-0.00021580	0.00069444	-0.00061118	0.00030989	0.00078979	0.00162623	0.00048413	0.00091416	0.00006324	0.00054283	0.00056936	0.00035029	0.00002282	0.00106426	0.00025595	0.00055307	0.00003740	0.00121396	-0.00011689	-0.00047546	0.00014132	0.00132618	0.00025214	0.00056231	0.00120687	0.00028685	0.00075046	0.00120170	0.00055974	0.00011422	0.00119627	-0.00028407	0.00157048	-0.00096585	0.00074895	0.00009998	-0.00003245	-0.00003175	0.00044199	-0.00087850	0.00070215	-0.00009043	0.00078687	0.00066590	-0.00010792	-0.00031375	0.00033881	0.00123750	0.00024434	0.00078305	0.00039530	-0.00021721	-0.00002294	-0.00045298	0.00035923	0.00035498	0.00017483	-0.00000731	-0.00001624	-0.00043079	0.00067213	-0.00002230	0.00037897	0.00104113	0.00006726	0.00043499	-0.00014521	0.00040020	0.00084649	0.00081589	0.00043602	0.00110538	0.00003104	-0.00019447	-0.00012606	-0.00017147	-0.00097561	-0.00002532	0.00030646	-0.00046703	-0.00007171	0.00001802	0.00087741	0.00085511	0.00003634	0.00067917	0.00085568	0.00042997	0.00013896	-0.00019519	0.00018097	-0.00018684	0.00082626	0.00000507	-0.00014140	0.00010558	-0.00007672	0.00058380	-0.00005686	0.00006130	0.00056163	0.00042204	0.00036784	0.00190551	0.00003679	-0.00008882	0.00005218	-0.00011259	0.00083016	0.00102558	0.00010832	0.00155816	0.00087291	0.00065773	0.00045168	0.00062829	0.00051647	-0.00016530	0.00030214	0.00053220	0.00117851	0.00117087	0.00040032	0.00051452	0.00000815	0.00160804	0.00011612	-0.00022485	0.00252491	0.00147459	0.00037328	0.00319783	0.00083969	0.00152040	0.00093817	0.00110921	0.00153349	0.00206343	0.00126035	0.00212157	0.00236094	0.00038087	0.00344525	-0.00106831	0.00071659	0.00113417	0.00182340	-0.00011588	0.00173337	0.00023191	0.00133800	-0.00044942	0.00103324	-0.00000962	0.00067640	0.00018246	0.00118446	0.00038130	0.00172345	-0.00043502	-0.00026535	0.00085005	-0.00014402	-0.00143559	0.00171187	0.00326306	0.00117589	-0.00180479	0.00052205	-0.00095364	-0.00100717	0.00021408	-0.00025021	0.00092263	0.00302653	0.00031159	-0.00116516	0.00006275	-0.00091642	0.00036209	0.00181833	0.00130731	0.00000045	0.00106170	0.00045276	-0.00070340	0.00230364	0.00220946	0.00221188	-0.00051501	0.00092688	0.00032718	-0.00012945	0.00162205	0.00016500	0.00222014	0.00206808	0.00145348	0.00202121	0.00095650	0.00143850	-0.00051810	0.00037123	-0.00092192	-0.00147071	0.00038529	0.00051143	0.00004951	-0.00036236	0.00016242	0.00046666	0.00249612	-0.00083607	0.00046093	-0.00032590	0.00043267	0.00008144	0.00165185	-0.00168933	-0.00025035	0.00021929	0.00014231	0.00145887	0.00134812	0.00018700	0.00006661	0.00181820	0.00000561	0.00020386	0.00030374	0.00176512	0.00051504	0.00016343	0.00098933	0.00127402	0.00109652	0.00091690	0.00077728	0.00067584	0.00066289	0.00005632	0.00097093	0.00014076	0.00015785	0.00027693	0.00088857	0.00035528	0.00087941	-0.00002954	0.00098428	0.00031708	0.00042183	-0.00034681	0.00115445	0.00024560	0.00061186	0.00174470	-0.00016821	0.00038262	0.00012724	-0.00007263	0.00018144	0.00080539	-0.00010302	0.00091134	0.00034992	0.00011777	0.00038031	0.00022540	0.00010186	0.00073170	0.00079463	0.00056037	-0.00002800	0.00060511	-0.00004600	0.00023472	0.00056292	0.00073443	0.00091021	0.00013352	-0.00014860	-0.00016199	0.00013852	-0.00004942	0.00037178	0.00012685	0.00075720	0.00020997	0.00013870	0.00055853	0.00015904	0.00070850	0.00071356	-0.00008980	0.00111621	0.00056729	0.00051330	0.00002416	0.00065693	0.00075794	0.00007064	0.00045190	0.00015467	0.00036256	0.00073952	0.00070708	0.00076049	0.00037772	0.00069631	0.00061503	-0.19884604
-0.9997	-0.15153918	-1.08297980	-0.79175684	-0.63940142	-1.79994065	-0.31278334	-0.07649990	-0.02594539	-0.16284457	0.38675004	-0.03516670	1.10545921	-0.61353470	0.44961981	1.01796396	0.05619940	-0.38559328	-0.53455418	0.64927375	3.07361364	-0.21688434	0.70875531	-21.47483647	-21.47483647	-2.11502242	-0.59144157	-21.47483647	0.22631472	-0.27038088	-0.11749253	0.21951581	-2.14254355	0.46638969	-0.24287170	-0.08970701	-0.45628499	0.10823339	-0.00406009	0.04007625	0.08442915	0.07019120	0.05476127	0.02968054	0.01206889	0.02819618	0.01370393	0.02618244	0.06176357	0.05708004	0.03474296	0.05002737	0.03782607	0.03648905	0.01898770	0.03807042	0.03401450	0.03005993	0.03166584	0.03428807	0.02959754	0.03951116	0.02868466	0.02723224	0.02515963	0.03247015	0.02346603	0.02774573	0.02252213	0.02648131	0.02032763	0.02126333	0.01977529	0.02023058	0.01543456	0.02083167	0.01556296	0.01930905	0.01315288	0.02221091	0.01486746	0.01830161	0.01477861	0.01313237	0.01348413	0.01746620	0.00781307	0.01810829	0.00902280	0.01365109	0.00965643	0.00422489	0.00829671	0.01493429	0.00994682	0.01265883	0.01205127	0.01723381	0.01440233	0.01121909	0.01573181	0.01704029	0.01890225	0.01588763	0.01397155	0.01371084	0.02600552	0.02678386	0.02905514	0.03464407	0.05273218	0.04496874	0.04207719	0.03453003	0.04450862	0.03076067	0.02415190	0.01760691	0.03908807	0.05274715	0.03954843	0.03854121	0.03918159	0.02534241	0.01647164	0.01116014	0.00763659	0.00925495	0.00448000	0.00468483	0.00035920	-0.00274953	-0.00541668	-0.00866946	-0.01507863	-0.01362473	-0.01164270	-0.01189442	-0.00783512	-0.00797715	-0.00347865	-0.00338503	-0.00152500	-0.00090594	0.00174218	0.00144960	0.00112217	-0.00044345	0.00096882	0.00056835	0.00036027	-0.00016444	-0.00029392	-0.00014185	-0.00018842	-0.00006935	0.00197147	-0.00003910	-0.00014771	-0.00086335	0.00071878	0.00034316	0.00033546	0.00105646	-0.00003271	-0.00053690	-0.00015125	-0.00079417	-0.00046644	0.00092307	-0.00084629	0.00091139	-0.00017182	0.00014425	-0.00022405	0.00013452	0.00023667	0.00034692	-0.00000729	-0.00062118	0.00127449	0.00108013	0.00156310	-0.00032356	-0.00008858	0.00039286	0.00085760	-0.00037682	-0.00035850	0.00018521	0.00004140	0.00111001	-0.00072040	0.00161463	0.00021033	0.00029234	0.00144139	-0.00036333	0.00107211	0.00002559	0.00041695	0.00034779	0.00066954	0.00034527	0.00080728	0.00112199	-0.00051695	0.00041216	0.00045458	0.00093975	-0.00038150	0.00074190	0.00124196	0.00033855	-0.00000324	0.00031940	0.00131922	0.00085061	0.00076790	-0.00127481	-0.00033908	0.00088677	0.00058529	0.00048512	-0.00022391	0.00104634	0.00101862	0.00007760	0.00044004	0.00045315	0.00042551	0.00022414	0.00082127	0.00060528	-0.00135206	0.00051748	-0.00066850	0.00019897	0.00032781	0.00101726	0.00033498	0.00085660	0.00085462	0.00074388	0.00017454	-0.00040495	-0.00021730	-0.00024658	0.00074002	0.00062660	0.00060893	0.00078626	0.00056370	-0.00004940	0.00002359	0.00044346	0.00109591	0.00013214	0.00014077	0.00054805	-0.00068502	0.00065277	0.00009306	0.00105772	0.00092477	0.00019513	0.00073579	-0.00012355	0.00055487	0.00047615	0.00020558	0.00081802	0.00046918	0.00045500	-0.00017823	0.00053109	-0.00017090	0.00007060	0.00026775	0.00005260	0.00012977	-0.00036028	0.00048691	-0.00035438	-0.00012536	-0.00018260	0.00083557	0.00067134	0.00025143	-0.00035160	-0.00064057	0.00033612	-0.00033264	0.00037919	0.00025815	-0.00045944	0.00097719	-0.00070628	-0.00034291	0.00008736	0.00031926	0.00051847	0.00106726	-0.00041355	0.00068862	-0.00010287	-0.00046752	0.00131582	0.00121268	0.00038376	0.00024347	0.00011454	0.00096968	0.00098276	0.00062871	0.00047220	0.00067337	0.00032999	-0.00014809	0.00074558	0.00118820	0.00144824	0.00068052	0.00184792	0.00200771	0.00076370	0.00004863	-0.00028908	0.00116619	-0.00022035	0.00215052	0.00023589	0.00275770	0.00080222	0.00037656	0.00051016	0.00029934	0.00022899	0.00067348	0.00079750	-0.00026562	0.00307801	0.00111979	0.00277163	0.00266090	0.00127337	-0.00052999	0.00093391	0.00145016	0.00047261	0.00011748	0.00116575	0.00271170	0.00077457	0.00226088	0.00022845	-0.00022784	0.00155462	0.00230588	-0.00012312	0.00198734	-0.00334118	-0.00101896	0.00000030	0.00016389	0.00094263	0.00161156	-0.00042492	-0.00315207	0.00114112	-0.00009125	-0.00035867	0.00140249	0.00183682	-0.00038136	0.00112664	0.00063586	0.00088739	0.00295681	0.00013137	0.00151751	0.00260053	0.00090330	0.00123080	0.00220966	0.00014452	0.00010011	0.00087754	0.00027013	0.00047644	-0.00040942	0.00064233	0.00049458	0.00137283	0.00038241	0.00226222	0.00341377	-0.00068073	0.00154353	0.00126551	-0.00088888	0.00034054	0.00030852	0.00057325	-0.00066745	0.00086955	0.00154097	0.00073721	0.00085635	-0.00248336	0.00100047	-0.00070772	0.00037161	-0.00067308	0.00035853	0.00265649	-0.00101117	-0.00012843	0.00126033	-0.00000878	-0.00001508	0.00117434	0.00152664	0.00035486	0.00101322	-0.00055550	0.00081727	0.00010944	0.00050571	0.00136853	-0.00087559	0.00099287	0.00053060	-0.00007807	0.00263059	0.00054938	0.00046931	0.00203502	0.00147464	0.00162624	0.00030060	0.00014080	0.00012069	-0.00062126	0.00106237	-0.00050856	0.00041540	0.00123922	0.00068853	0.00023403	0.00014945	0.00005012	0.00007914	0.00129105	0.00049647	0.00040487	0.00038765	0.00089696	-0.00019819	0.00011856	0.00128996	0.00038698	0.00102039	0.00145420	0.00066515	-0.00044851	0.00007534	0.00012076	0.00075625	0.00073996	0.00036716	0.00085281	0.00106333	0.00039172	0.00003985	-0.00009982	0.00091602	0.00002311	0.00054553	0.00017183	0.00144125	0.00107839	0.00013824	-0.00020053	0.00015202	0.00047259	0.00042450	0.00094517	0.00020175	0.00011712	-0.00011487	0.00014341	0.00006791	0.00049878	0.00037562	0.00000008	0.00060671	-0.00001803	-0.00007583	0.00036861	0.00041508	0.00034660	0.00036934	0.00053497	0.00025560	0.00046346	0.00075600	0.00076817	0.00041065	0.00023053	0.00044281	0.00037099	0.29356507
-0.9497	0.86738181	0.39277282	0.90553731	-1.03288710	-0.30743905	0.74340299	0.22360705	0.23144268	-0.88491637	1.13648948	-0.87164974	0.97630018	0.43717920	0.25793692	0.13416010	-0.26873835	0.48431071	0.73089144	-21.47483647	-21.47483647	-21.47483647	-21.47483647	-0.86068445	-21.47483647	0.40973630	-21.47483647	0.28683171	-21.47483647	-0.16932493	-21.47483647	-21.47483647	-21.47483647	0.73687264	0.67985445	0.23407035	-0.11021324	0.05508013	0.03014639	0.15956165	0.12320958	-0.01856057	0.00689131	0.04629636	0.01227033	0.03190452	0.03418843	0.03345722	0.02731366	0.04946037	0.02322816	0.04022976	0.03577023	0.03127702	0.03372739	0.02618334	0.03294926	0.03575104	0.03564309	0.03064546	0.03202713	0.03690289	0.02885277	0.02867776	0.02819801	0.02839346	0.02251647	0.02873232	0.02348831	0.02628885	0.02102949	0.02326704	0.01913947	0.02231499	0.01356584	0.02101427	0.01579570	0.01757957	0.01909130	0.01636031	0.01292211	0.01697262	0.01148227	0.01825365	0.00995664	0.01073370	0.00197252	0.01550002	0.01360687	0.00576236	0.00177917	-0.00092381	0.00336347	0.02011937	0.00778015	0.00849006	0.01324398	0.02086927	0.01749257	0.01175910	0.00990044	0.01813400	0.02208920	0.01816218	0.01494891	0.01966643	0.02895883	0.03077845	0.03518875	0.04019893	0.05318039	0.04642813	0.04142031	0.04435819	0.05503144	0.03804243	0.03373198	0.02315502	0.03734253	0.04424026	0.03506076	0.02978068	0.01869639	0.00437585	-0.00667314	-0.00678525	-0.00448175	0.00090178	0.00320554	0.01077512	0.00828120	0.01034929	0.00655403	0.00571299	-0.00368515	-0.00607938	-0.00927041	-0.01339519	-0.01242875	-0.01320798	-0.01121116	-0.00932839	-0.00820069	-0.00740900	-0.00329111	-0.00209402	-0.00385014	-0.00228216	-0.00068649	0.00080424	0.00057793	-0.00045109	-0.00046053	0.00006009	-0.00072230	-0.00014653	0.00185147	-0.00127154	0.00122690	0.00117938	-0.00158373	-0.00016117	-0.00110148	0.00036536	0.00069268	0.00025741	-0.00012342	-0.00037440	0.00105003	0.00034815	-0.00129961	-0.00081084	-0.00044950	0.00054153	-0.00038166	0.00078537	0.00000067	-0.00015835	-0.00019476	0.00096338	0.00053546	0.00074947	0.00029603	-0.00049617	0.00030720	-0.00006066	0.00109081	0.00119143	-0.00019337	-0.00028567	0.00052909	0.00034204	0.00110201	0.00084399	0.00032321	0.00003106	0.00103513	0.00071185	0.00036200	-0.00032679	0.00037574	-0.00059133	0.00019687	0.00043566	0.00027046	0.00026712	0.00089063	0.00066500	-0.00033209	-0.00050081	0.00139114	0.00028910	0.00013633	0.00060797	0.00028126	0.00075383	-0.00009212	0.00057481	0.00088822	-0.00067521	-0.00039329	0.00016465	0.00020198	-0.00031484	0.00031684	0.00105676	0.00010850	-0.00005374	0.00080670	0.00056487	0.00011098	0.00131285	0.00005342	0.00114846	-0.00129452	0.00060277	-0.00105335	0.00050794	0.00068763	-0.00060246	-0.00031777	0.00080094	0.00041265	0.00010326	-0.00011651	0.00026168	-0.00031789	0.00028034	0.00046466	0.00059012	0.00001991	0.00065428	0.00069154	0.00027866	-0.00047738	0.00037193	0.00077963	-0.00011400	-0.00053252	-0.00015520	-0.00021710	0.00086849	0.00010669	0.00061419	0.00094188	-0.00015522	0.00038893	0.00061167	0.00046148	0.00042588	0.00021741	0.00039805	0.00094346	-0.00043441	-0.00004445	0.00017633	0.00052360	-0.00050736	-0.00111099	0.00017905	-0.00006451	0.00022768	0.00075030	0.00011339	-0.00042582	-0.00107975	0.00054297	0.00028674	-0.00037090	-0.00006960	-0.00024006	-0.00055133	-0.00009918	0.00082330	-0.00063208	0.00022314	0.00047248	-0.00057669	-0.00037639	-0.00010130	0.00029122	0.00124650	0.00101299	-0.00020680	0.00139740	-0.00001108	-0.00027047	0.00085113	-0.00100166	0.00112238	0.00013370	0.00073032	0.00144000	0.00071090	-0.00030086	0.00060717	0.00068059	0.00071018	-0.00007304	0.00082012	0.00036727	0.00035072	0.00068713	0.00031293	0.00089559	-0.00064523	0.00018678	0.00078609	0.00056115	0.00125502	0.00116602	0.00080466	0.00033725	0.00016420	0.00120989	0.00046914	0.00201170	0.00290784	0.00012020	-0.00018746	0.00090071	0.00393556	0.00140190	0.00053491	0.00140545	0.00143145	0.00011816	0.00052895	-0.00090391	0.00013979	0.00122659	0.00104052	0.00127528	0.00178736	0.00171932	0.00185306	0.00055928	0.00097742	0.00155602	-0.00010818	0.00265845	-0.00144693	0.00095605	0.00005627	-0.00173872	0.00278473	0.00189998	0.00126617	-0.00131887	-0.00179815	0.00024122	0.00142959	-0.00033148	-0.00070085	-0.00149363	0.00360841	0.00133508	-0.00036663	0.00153338	0.00149595	0.00320293	0.00380706	0.00075443	0.00032618	0.00181383	0.00022610	-0.00203980	0.00193068	0.00244815	0.00081723	0.00168908	0.00267245	0.00185061	0.00364723	0.00009700	-0.00018677	0.00402980	0.00197025	0.00131029	0.00073879	0.00083973	0.00154117	-0.00085767	0.00090041	0.00128393	0.00030588	-0.00000253	0.00082638	0.00193878	-0.00010967	0.00018585	0.00017017	0.00065087	-0.00008097	-0.00167398	0.00115577	0.00009089	-0.00007759	0.00115289	-0.00021247	-0.00015791	0.00089606	0.00118176	0.00068494	0.00147844	0.00045140	-0.00094827	0.00027074	0.00133836	0.00110532	-0.00062230	0.00140317	0.00074147	-0.00026321	0.00148119	0.00069067	0.00094188	0.00119006	0.00000840	0.00142156	0.00076440	0.00162852	0.00079929	-0.00012124	-0.00016470	0.00053597	0.00045651	0.00110446	0.00072738	-0.00022495	0.00072181	0.00123260	-0.00029320	0.00058081	0.00195479	-0.00010957	0.00027435	0.00093771	0.00055449	0.00067000	-0.00069112	0.00033341	0.00164808	0.00277780	0.00102005	0.00048159	-0.00019506	0.00190410	-0.00072180	-0.00018339	-0.00092939	0.00047928	0.00110751	0.00048391	0.00068829	0.00076267	0.00086987	0.00061807	0.00042278	0.00065542	0.00212745	0.00099428	0.00082552	0.00048318	0.00022020	0.00013703	0.00049249	0.00036404	0.00046484	0.00012272	0.00051819	0.00032463	0.00015839	0.00025231	0.00110499	0.00011801	0.00046843	-0.00012409	0.00008556	0.00031678	0.00023716	0.00026535	-0.00002508	0.00045462	0.00016137	0.00023494	0.00022304	0.00066129	0.00092969	0.00032537	0.00050225	0.00047917	-0.26928390
-0.8997	0.47153859	-21.47483647	0.27970719	0.40317681	1.02802941	-0.15745448	0.05620883	-21.47483647	-0.24203750	-21.47483647	-0.64623851	-1.02763999	-1.13417614	-0.51012439	-0.50322199	-0.10272050	0.18057948	-21.47483647	0.10939196	-21.47483647	-21.47483647	-21.47483647	-0.00746895	-21.47483647	0.68015965	-21.47483647	-21.47483647	-21.47483647	-21.47483647	-21.47483647	-2.13584423	0.01872375	-0.02991352	0.66751003	-0.07245424	0.27240324	-0.07341959	-0.13836095	0.15885657	0.01458708	0.08451453	0.02598685	0.09200419	0.00448616	0.00989955	0.02505879	0.01768010	0.05201459	0.05357452	-0.00132207	0.03625142	0.02765842	0.03089752	0.02111514	0.03105359	0.03257807	0.02961545	0.03064595	0.03020375	0.02964698	0.03986158	0.03392944	0.03076577	0.03000761	0.02552647	0.02345773	0.02442465	0.02388784	0.02721387	0.02212624	0.02307337	0.02207156	0.02069609	0.01248917	0.01775237	0.01813699	0.01574165	0.02022731	0.01928734	0.00914345	0.01323790	0.01100721	0.01538178	0.00792472	0.01367418	-0.00223194	0.02062927	0.00334338	0.01238525	0.01266919	0.00803397	-0.00042295	0.01398924	0.00923451	0.00930603	0.00970989	0.01750094	0.01205004	0.01970051	0.01483727	0.01793902	0.02147974	0.01863038	0.01494486	0.00936167	0.03105539	0.03267684	0.04028647	0.05205425	0.07266933	0.07281423	0.06572775	0.06015129	0.05835560	0.03582571	0.03026858	0.03027396	0.04864298	0.05768135	0.04871204	0.04501762	0.03157279	0.01015951	-0.00935377	-0.02680752	-0.02780570	-0.02242854	-0.01546069	-0.00568311	-0.00335269	0.00566888	0.00845461	0.01183039	0.01108729	0.01043419	0.00893542	0.00252382	-0.00114515	-0.00513830	-0.00898787	-0.01247886	-0.01320771	-0.01255657	-0.01037585	-0.01069006	-0.00870388	-0.00720881	-0.00540577	-0.00339556	-0.00203623	-0.00080308	-0.00176917	-0.00027862	-0.00045567	-0.00049317	0.00104289	-0.00043509	0.00110992	0.00114456	-0.00097262	-0.00039809	0.00058003	0.00047328	-0.00036445	0.00029054	-0.00067731	-0.00015820	0.00074238	0.00016080	-0.00044432	-0.00028780	0.00045771	0.00093984	-0.00020233	0.00024231	0.00006729	0.00013443	-0.00108725	0.00068095	0.00120415	0.00062362	0.00047726	-0.00030611	0.00099258	0.00066523	-0.00022335	0.00048516	0.00018148	-0.00022480	0.00022194	0.00067348	-0.00050427	0.00109593	0.00088052	0.00044459	0.00022037	0.00004087	0.00030809	0.00048243	0.00095929	-0.00043059	0.00109335	0.00031281	0.00111169	0.00059976	0.00032029	-0.00024689	0.00045855	0.00019963	0.00134119	0.00046349	0.00107811	0.00036509	0.00027070	0.00048391	0.00112477	0.00083953	0.00026083	-0.00159747	-0.00023109	0.00018668	-0.00019957	-0.00011912	0.00027504	0.00172133	0.00045626	0.00051854	0.00078252	0.00012482	0.00075343	0.00097298	0.00029099	0.00086055	-0.00138691	0.00058655	-0.00019504	0.00005363	-0.00011464	0.00004473	-0.00005758	0.00065745	0.00077532	0.00064727	-0.00008791	-0.00032152	-0.00007173	0.00067104	0.00017108	-0.00014239	0.00089146	-0.00021451	0.00020587	0.00048835	0.00039318	0.00045440	0.00073302	0.00082366	-0.00072718	0.00018391	-0.00014874	0.00084428	-0.00009434	0.00020271	0.00056733	-0.00047278	0.00031128	-0.00003003	0.00067524	0.00007254	0.00046822	0.00018438	0.00035333	0.00027985	-0.00033691	0.00034572	-0.00004124	0.00012562	-0.00010105	0.00064008	-0.00011596	0.00034596	0.00036865	0.00080597	0.00002828	-0.00077549	0.00019867	0.00098165	0.00010007	0.00044217	-0.00012070	0.00068194	0.00005438	0.00050579	-0.00021026	0.00001879	0.00025087	-0.00015387	0.00021374	0.00055405	-0.00018786	0.00035608	0.00093051	-0.00031998	0.00129214	0.00036211	-0.00001566	0.00152372	0.00018425	-0.00008965	0.00005358	0.00052957	0.00091298	0.00061981	0.00097639	0.00101036	0.00158677	0.00070623	0.00099375	-0.00048188	0.00036840	0.00112650	0.00093825	0.00132904	0.00106498	0.00077931	0.00008047	0.00045920	0.00030524	0.00136667	0.00144316	0.00137221	0.00177517	0.00198076	-0.00068200	0.00163516	0.00094800	0.00206831	0.00025327	-0.00093891	0.00120924	0.00142677	0.00226244	0.00126382	0.00113907	0.00027079	0.00046876	0.00066342	0.00050382	0.00054344	0.00269028	0.00282283	0.00199173	0.00160450	-0.00004869	-0.00032532	0.00179071	0.00209801	0.00201423	0.00031536	0.00087500	0.00048522	0.00038792	-0.00104212	-0.00175701	0.00224279	0.00305645	0.00328150	0.00014822	0.00059549	-0.00084390	-0.00009301	0.00004184	0.00090092	0.00183668	0.00228891	0.00121233	-0.00083296	0.00095407	0.00287058	0.00162803	0.00196496	0.00066484	-0.00057528	0.00044821	-0.00167158	-0.00147037	0.00201920	0.00247693	0.00077853	-0.00021668	0.00119943	0.00125671	0.00384549	0.00118090	-0.00064421	-0.00000087	0.00062614	0.00130447	0.00065864	0.00284288	0.00003885	0.00004192	0.00060598	0.00087645	0.00151764	0.00060680	0.00122077	0.00168469	-0.00098314	-0.00095322	0.00024909	0.00175121	-0.00140223	0.00043963	0.00109544	0.00078821	-0.00099916	0.00077958	0.00100014	0.00033462	0.00128539	0.00085132	0.00067261	0.00068096	0.00097494	0.00142549	0.00189143	-0.00028833	0.00171914	0.00052785	0.00069254	0.00150917	0.00085157	0.00304281	0.00018483	0.00091428	0.00179397	0.00190214	0.00007597	0.00088613	0.00092249	0.00108588	0.00054653	0.00092763	0.00084447	0.00072421	0.00043711	0.00128790	0.00032115	-0.00017080	0.00028995	-0.00045987	0.00104539	0.00168384	-0.00025350	0.00049145	0.00088412	-0.00006343	0.00043628	0.00075567	0.00102479	0.00085700	0.00137555	0.00116280	0.00105608	0.00003082	0.00149165	-0.00005651	0.00042394	-0.00015010	-0.00025263	0.00047734	0.00030605	0.00069943	0.00121972	0.00112140	0.00098123	0.00045318	0.00118773	0.00109821	-0.00002716	0.00046613	0.00020450	0.00075994	0.00011540	-0.00001341	0.00037520	0.00068106	0.00103967	0.00033166	0.00006433	0.00021264	0.00121679	0.00064252	-0.00036805	0.00041279	0.00012007	0.00021756	0.00080424	0.00060047	0.00034604	0.00010932	0.00050146	0.00030593	0.00048050	0.00048676	0.00055856	0.00103571	0.00054945	0.00054668	0.00060047	0.10321570
-0.8497	-0.02584318	-21.47483647	-1.48497152	-0.57051682	-0.57952268	1.19999921	-0.38330734	-1.06818166	-21.47483647	-21.47483647	0.91845183	-0.52466130	0.11464568	-0.04538063	-0.74635512	-0.26147756	1.66511250	0.00299205	1.69805181	-21.47483647	-0.43349698	-21.47483647	-21.47483647	-0.59597754	0.43377207	1.98948312	-0.67421532	-21.47483647	2.36073208	-21.47483647	0.02688298	-21.47483647	-0.57535109	0.83372080	-0.12402975	-0.19019747	0.27900707	-0.20779700	0.10940507	0.09026258	0.01628564	0.03783985	0.00298059	0.03914091	0.04331767	-0.00387053	0.01134884	0.03978417	0.05397263	0.02792282	0.02718564	0.03665211	0.02804368	0.01865916	0.03187648	0.03249607	0.02981798	0.02885489	0.03242702	0.03088663	0.03320327	0.02872172	0.03017874	0.02917189	0.02758765	0.02431513	0.02506684	0.02337485	0.02672775	0.01943243	0.02141713	0.01791720	0.02104300	0.01760167	0.01924704	0.01179224	0.01717881	0.01875900	0.01842503	0.01019718	0.01644779	0.01269203	0.02177255	0.00757099	0.00840976	0.00290582	0.01355505	0.00176369	0.00108217	-0.00083116	0.00144195	0.00337333	0.00749790	0.00245061	0.00825358	0.01023284	0.01631534	0.01137525	0.01335205	0.01174528	0.01784398	0.02088629	0.02223538	0.01004032	0.00795897	0.03010046	0.03284732	0.04499051	0.05625424	0.06929058	0.05708028	0.05485320	0.04476950	0.05165402	0.03614851	0.03947724	0.03943518	0.05986873	0.06104562	0.04926427	0.04783020	0.03853286	0.03075716	0.01629464	-0.00787187	-0.01908634	-0.02892151	-0.02870775	-0.02556756	-0.02635654	-0.02315157	-0.01776841	-0.01026176	-0.00570224	0.00169316	0.00608904	0.00989382	0.01457688	0.01101578	0.00916090	0.00559805	-0.00001643	-0.00432610	-0.00858479	-0.01175129	-0.01386021	-0.01369074	-0.01410327	-0.01250189	-0.01018119	-0.00740935	-0.00665730	-0.00453170	-0.00313027	-0.00221295	-0.00012499	-0.00114882	-0.00020725	-0.00047552	0.00020417	-0.00024709	-0.00092336	0.00067268	-0.00045695	-0.00083692	-0.00083185	-0.00045437	-0.00059834	0.00007866	-0.00127002	-0.00044350	-0.00018551	0.00034870	0.00061057	-0.00043154	-0.00049831	0.00000635	-0.00040510	0.00032039	0.00094918	0.00116556	0.00024959	-0.00001607	0.00015834	0.00021730	-0.00005843	-0.00034941	-0.00147879	-0.00071269	-0.00029262	0.00008670	-0.00008290	0.00131396	-0.00027571	0.00005538	-0.00071271	-0.00069018	-0.00018914	-0.00063838	-0.00093759	-0.00066654	0.00077805	-0.00026135	0.00005037	0.00076815	-0.00020841	0.00071602	-0.00060906	-0.00060952	0.00100530	-0.00108238	-0.00071013	0.00017471	0.00010600	-0.00047876	-0.00003155	-0.00042342	0.00051185	-0.00131971	-0.00142449	-0.00025722	-0.00001166	-0.00015152	0.00062191	0.00159498	-0.00041849	-0.00005235	-0.00033668	-0.00029573	-0.00001198	-0.00027513	0.00004968	0.00045112	-0.00106665	-0.00007957	-0.00080100	0.00034183	-0.00003307	0.00028715	-0.00064096	0.00067118	-0.00020034	0.00060950	-0.00049093	-0.00013261	0.00010460	0.00015232	-0.00002928	-0.00026395	-0.00010695	0.00076229	0.00046689	-0.00020313	-0.00032435	0.00034000	-0.00016005	0.00029981	-0.00087153	0.00050137	-0.00061452	0.00018851	0.00009510	-0.00020768	0.00012901	-0.00036539	-0.00035995	0.00036721	0.00050912	0.00016881	-0.00017186	-0.00062906	0.00049121	0.00016608	0.00005416	0.00082196	-0.00043756	-0.00021469	-0.00033194	0.00048668	-0.00001722	-0.00067013	0.00048174	0.00097100	0.00030147	-0.00077034	0.00000815	0.00047737	0.00067463	0.00007523	-0.00081083	0.00076142	-0.00017591	0.00039130	-0.00049571	-0.00081277	0.00004738	-0.00024902	-0.00048822	0.00007363	-0.00038850	-0.00085349	0.00024228	-0.00033211	0.00106317	-0.00006712	-0.00100945	0.00056789	0.00029502	0.00031566	0.00064695	0.00064150	0.00057406	0.00013478	0.00045376	-0.00056127	-0.00012516	-0.00038062	0.00005937	-0.00053525	-0.00072358	-0.00033774	0.00058130	0.00023225	0.00092030	-0.00064529	0.00137603	0.00078129	0.00048081	0.00065305	0.00031848	0.00000653	0.00117722	-0.00033291	-0.00104521	0.00147149	0.00038214	0.00072846	-0.00023236	0.00010983	-0.00012979	0.00098659	-0.00109986	0.00211733	0.00109706	0.00089178	0.00094988	0.00139122	-0.00083074	0.00061152	-0.00018730	0.00004777	-0.00105085	-0.00043798	0.00075996	0.00069380	0.00027859	-0.00041587	0.00048665	-0.00150143	0.00148606	-0.00113513	-0.00096437	-0.00101046	-0.00192977	-0.00080007	0.00101015	-0.00026714	-0.00014190	0.00139677	-0.00143285	0.00052461	0.00149057	-0.00111661	-0.00085886	0.00224790	0.00010950	-0.00257209	0.00026230	-0.00001428	0.00109427	0.00141184	-0.00139456	-0.00183513	-0.00148835	-0.00139901	-0.00234129	0.00175870	0.00118661	0.00245871	0.00080966	-0.00020954	0.00036178	0.00266132	-0.00181454	0.00011660	0.00357512	0.00000887	0.00001316	0.00173249	0.00079664	0.00056049	-0.00020806	0.00079719	0.00020135	0.00111155	-0.00078258	-0.00193353	-0.00008018	-0.00128251	-0.00006727	0.00017610	0.00134907	0.00021853	0.00069304	-0.00020881	-0.00055397	-0.00057817	-0.00111551	-0.00107732	0.00092309	0.00164431	-0.00106415	-0.00015144	0.00120136	0.00119195	-0.00058066	0.00038826	0.00002310	0.00055868	0.00017591	0.00146462	0.00092302	-0.00002112	0.00087361	0.00009386	-0.00030454	0.00074743	0.00115660	0.00088272	0.00018661	0.00093166	0.00089016	-0.00056565	-0.00015584	0.00017602	0.00011709	0.00025626	0.00060128	0.00005591	0.00014496	0.00076833	-0.00114950	-0.00010526	0.00042311	-0.00050612	0.00016955	0.00000904	-0.00058779	-0.00007234	0.00044318	0.00025745	0.00080951	0.00040837	-0.00024380	-0.00005752	-0.00148117	0.00001348	0.00089408	0.00034893	-0.00037007	0.00029571	0.00041797	0.00015739	-0.00014894	0.00031074	0.00013268	-0.00010353	-0.00057342	0.00099945	0.00068413	0.00017773	-0.00012837	0.00019831	0.00014718	-0.00011232	0.00011087	0.00008380	0.00016394	0.00025999	0.00004752	0.00004761	-0.00004971	0.00080185	0.00023059	0.00020097	0.00024892	0.00046681	0.00025870	0.00023414	0.00062092	0.00018355	-0.00001319	0.00044923	0.00001245	0.00037801	0.00028817	0.00063973	0.00042938	0.00013981	0.00052999	0.00012218	0.01669499
-0.7997	-0.60547853	-0.67357527	-21.47483647	-21.47483647	0.10152374	0.10430178	0.44689319	0.75415087	0.49449116	1.91893363	0.78976327	1.08551858	-0.76896220	-21.47483647	-21.47483647	-21.47483647	0.06050312	0.17273013	0.21881740	-21.47483647	0.27540477	-21.47483647	-0.27419987	-21.47483647	-21.47483647	-21.47483647	-21.47483647	-1.18509710	0.88995922	-21.47483647	-21.47483647	-0.26997141	-0.64557306	-1.12185931	-0.42163809	0.15121027	-0.06405831	-0.13117642	0.14441653	0.06815354	0.02607781	0.01276612	0.01483969	-0.00797576	0.00778347	-0.01176777	0.02190181	0.04495836	0.03581831	0.01992730	0.03394785	0.02422594	0.03191641	0.01885758	0.03205073	0.03056963	0.02926592	0.03207204	0.03245747	0.02663179	0.03631425	0.02913257	0.02758534	0.02943248	0.02963930	0.02368064	0.02355125	0.02269728	0.02992471	0.02024389	0.02094172	0.01916577	0.02140345	0.01454354	0.01878881	0.01435905	0.01599140	0.01626863	0.01813988	0.01040162	0.02150242	0.01203792	0.01414455	0.00881265	0.01374331	-0.00261347	0.01488340	0.01060277	0.01234503	0.01038546	0.01159460	0.00656637	0.01644287	0.00774808	0.00299883	0.01514224	0.01855037	0.01502217	0.01365412	0.01510561	0.01819424	0.02127832	0.01728445	0.01106238	0.01289389	0.03020536	0.03032171	0.03838368	0.04836718	0.05978654	0.04517646	0.03810836	0.03701895	0.04029617	0.02505294	0.02568208	0.02134313	0.04187296	0.04868870	0.04132860	0.03519079	0.02125122	0.00508522	-0.00386070	-0.01874718	-0.02439419	-0.02542753	-0.02648488	-0.02094905	-0.02534909	-0.02790555	-0.03408842	-0.03065925	-0.03382917	-0.02915376	-0.02350460	-0.01780508	-0.00677947	-0.00194273	0.00742244	0.00924480	0.01120282	0.01178506	0.00944543	0.00565242	0.00100091	-0.00338270	-0.00753649	-0.01045184	-0.01372552	-0.01264060	-0.01484880	-0.01180423	-0.01068582	-0.00934463	-0.00661060	-0.00561981	-0.00258962	-0.00163446	-0.00125683	-0.00045684	-0.00112306	0.00055469	-0.00109315	-0.00012337	-0.00134858	-0.00023380	0.00120414	-0.00013226	-0.00058971	-0.00186220	0.00003041	-0.00003795	0.00023785	-0.00042931	0.00113656	0.00010964	-0.00016827	0.00001759	0.00067221	0.00049190	0.00099729	0.00008302	0.00016206	0.00107456	-0.00071466	0.00082606	-0.00067137	-0.00030375	0.00023834	0.00007905	0.00008575	0.00122341	0.00049060	-0.00044528	0.00040161	-0.00076980	-0.00040234	0.00077164	0.00100487	-0.00024794	0.00127758	-0.00031395	0.00063137	0.00077806	0.00033987	-0.00012193	0.00002965	-0.00080679	-0.00006143	-0.00005842	0.00004447	0.00065735	-0.00008838	0.00053833	0.00050133	0.00059603	0.00036582	-0.00067979	-0.00058712	-0.00005136	0.00019622	-0.00027640	-0.00077543	0.00047106	0.00029107	0.00067101	0.00005041	0.00015568	-0.00009451	0.00093832	-0.00009853	0.00064286	-0.00121182	0.00081941	-0.00027991	-0.00002805	-0.00018409	0.00001577	-0.00022231	0.00061951	0.00022888	-0.00020871	-0.00030986	0.00069903	0.00003020	0.00045468	0.00051240	-0.00024161	-0.00047807	-0.00013354	-0.00014296	0.00055824	-0.00032481	0.00000718	0.00117623	0.00003355	-0.00036913	0.00008476	0.00016961	0.00118561	0.00004453	0.00022645	0.00055718	-0.00021894	-0.00010963	0.00042272	0.00031065	0.00044500	-0.00044551	0.00082499	0.00021503	-0.00003564	0.00042980	0.00054712	-0.00009549	0.00047638	-0.00003184	-0.00031427	0.00012057	-0.00005222	0.00068484	0.00042669	0.00048527	-0.00035638	0.00043425	0.00064881	0.00012135	0.00035768	-0.00052803	0.00015086	0.00010385	0.00024574	-0.00016763	0.00026769	0.00075341	-0.00016545	0.00021075	0.00088211	-0.00021629	0.00035043	0.00100949	-0.00047684	0.00168640	0.00009158	-0.00037858	0.00056654	0.00016512	0.00019248	0.00038053	0.00053433	0.00021555	0.00069361	0.00096380	-0.00068667	-0.00026766	0.00029300	0.00030205	0.00005780	0.00154359	0.00046676	0.00138703	0.00045788	0.00212228	-0.00010294	-0.00031046	-0.00127779	-0.00139432	0.00056087	0.00073618	0.00071082	0.00243928	0.00027698	-0.00025536	0.00184640	0.00063473	0.00082149	0.00010493	-0.00063399	0.00096857	0.00047286	0.00009511	0.00173137	-0.00025115	0.00069838	0.00110894	0.00181555	0.00137775	0.00032541	0.00039972	0.00194343	0.00034012	0.00084716	0.00020368	0.00000840	0.00184162	0.00215228	-0.00116901	-0.00028908	-0.00042824	-0.00082899	-0.00098086	-0.00065596	-0.00203177	0.00290910	0.00242163	0.00055154	-0.00203501	0.00321476	-0.00267864	-0.00005251	0.00010481	0.00055527	0.00092967	0.00086621	0.00038877	-0.00172575	0.00028208	0.00008419	0.00129032	0.00260615	0.00038019	-0.00076739	0.00078015	-0.00024429	-0.00119665	0.00395468	0.00312025	0.00120405	-0.00145691	0.00025753	0.00117971	0.00162209	-0.00109129	0.00031092	0.00252943	0.00053019	-0.00017489	0.00262350	0.00243534	-0.00103191	-0.00054675	0.00171761	-0.00061189	0.00159667	-0.00043063	-0.00033109	-0.00022277	0.00005864	-0.00036262	0.00155791	0.00181514	-0.00089859	0.00175312	0.00109622	-0.00039552	-0.00055057	0.00115160	-0.00022138	-0.00050188	0.00172408	-0.00063099	0.00120963	0.00085906	0.00039545	0.00043111	0.00063875	0.00056496	0.00296704	0.00017723	0.00171996	0.00085764	0.00165722	0.00232027	0.00110470	0.00063175	0.00190779	0.00057629	0.00099140	0.00054344	0.00096672	0.00043672	0.00000523	0.00028541	0.00073511	0.00128135	0.00046618	0.00081201	-0.00038557	0.00052373	0.00051172	-0.00064589	0.00065248	0.00187899	0.00005568	0.00007824	-0.00018833	0.00022105	-0.00006731	0.00081440	-0.00043108	0.00097309	0.00127221	-0.00121487	-0.00018056	-0.00009247	0.00036335	0.00070498	0.00035359	0.00000501	0.00061010	0.00068468	0.00079164	-0.00001002	0.00058755	0.00056113	0.00005146	0.00033803	0.00108372	0.00169808	0.00057855	0.00049583	0.00048082	0.00023661	0.00002169	0.00052388	0.00061711	0.00074245	-0.00003591	-0.00007893	0.00007464	0.00049956	0.00020204	0.00030719	-0.00006961	0.00071668	0.00013581	0.00022447	0.00053672	0.00033433	0.00041286	0.00028844	0.00062101	0.00008618	0.00049178	0.00067594	0.00074018	0.00106315	0.00032549	0.00044482	0.00047033	-21.47483647
-0.7497	-21.47483647	-1.36627609	-2.10326719	-1.03198576	-2.07525468	0.48768600	-21.47483647	0.45859337	-1.04977090	-21.47483647	0.58881611	-1.20344105	-21.47483647	0.38388480	-0.06298781	0.61139664	0.12977506	-0.20889513	-0.15005601	-21.47483647	-0.35892136	-0.36255416	-21.47483647	-21.47483647	0.45173684	-21.47483647	-1.38770783	-21.47483647	-1.57181656	-21.47483647	-21.47483647	-21.47483647	0.49613850	1.25552392	-0.42417930	-0.07927280	-0.26312554	0.06746686	0.22160618	0.03341053	0.05682995	0.00258567	0.05144690	0.00352129	0.02821956	0.01479386	0.01251436	0.03959111	0.04991939	0.01829967	0.03385176	0.03692846	0.03131553	0.02269384	0.03043224	0.03237422	0.03311439	0.03469625	0.03445888	0.02708434	0.03341905	0.02794163	0.03006603	0.02741710	0.02850207	0.02341833	0.02605994	0.02563092	0.02675193	0.02027695	0.02093624	0.01922358	0.02270312	0.01642147	0.02019358	0.01478562	0.01565793	0.01577597	0.01848708	0.01227093	0.01612952	0.00826702	0.01381031	0.00557626	0.01578662	-0.01199865	0.01114628	0.00276776	0.00592766	-0.00089012	0.00058766	-0.00079372	0.01301266	0.00711576	0.00669514	0.00899821	0.01543132	0.01467577	0.00837676	0.01145698	0.01234888	0.02029478	0.01763613	0.01655230	0.01279687	0.02841346	0.02574218	0.03096726	0.03522243	0.04999531	0.04296255	0.04146529	0.03913789	0.04245910	0.02990339	0.02029050	0.01400464	0.03028836	0.04244039	0.03947263	0.03579439	0.01916359	0.00901079	-0.00164727	-0.01473109	-0.02149705	-0.02000388	-0.02118098	-0.01708657	-0.02213042	-0.02288117	-0.02849799	-0.03094634	-0.03429470	-0.03565038	-0.03732750	-0.03982426	-0.03621360	-0.03233395	-0.02537096	-0.01778936	-0.01042792	-0.00415035	0.00429599	0.00898559	0.00936244	0.01086708	0.00994056	0.00661376	0.00265966	-0.00152101	-0.00684897	-0.00890095	-0.01098105	-0.01356891	-0.01186954	-0.01228489	-0.01064266	-0.00831454	-0.00832715	-0.00599316	-0.00438489	-0.00292829	-0.00368364	-0.00212132	-0.00172822	-0.00035841	-0.00025136	-0.00128932	-0.00180061	-0.00084745	-0.00042638	0.00000797	-0.00004383	-0.00009377	-0.00026821	0.00005955	-0.00046091	0.00083429	0.00084594	-0.00021675	0.00097633	-0.00066049	0.00042411	-0.00015428	-0.00022598	-0.00013000	-0.00071006	-0.00140720	-0.00065676	0.00083605	-0.00060261	0.00047346	-0.00035387	0.00002692	0.00041941	-0.00105170	-0.00027514	0.00045698	-0.00064874	-0.00104990	0.00042797	-0.00004229	-0.00034386	0.00029262	0.00050188	0.00016057	-0.00030807	-0.00127920	-0.00092233	-0.00030541	0.00045119	0.00029184	0.00047234	-0.00047202	0.00023872	0.00044949	-0.00048785	-0.00108435	-0.00022582	0.00000512	-0.00039063	-0.00066390	-0.00009414	0.00050403	-0.00036275	0.00053388	0.00009893	0.00054292	-0.00017268	0.00071909	-0.00055763	0.00034444	-0.00196245	0.00002810	-0.00034070	-0.00036617	-0.00045770	0.00020970	-0.00119928	0.00029970	-0.00013436	0.00051961	-0.00077230	-0.00096800	-0.00041023	-0.00016331	0.00001399	0.00008155	0.00016388	0.00004385	-0.00060382	-0.00016201	-0.00078859	-0.00015423	0.00042213	-0.00039654	-0.00069952	-0.00043536	-0.00083862	0.00044357	-0.00046837	-0.00007124	0.00107850	-0.00008648	0.00007437	0.00011099	-0.00012510	-0.00035432	-0.00002140	0.00049084	-0.00004127	-0.00043830	-0.00056306	0.00021757	-0.00005441	-0.00074451	-0.00033616	-0.00012415	-0.00026291	-0.00076034	-0.00003244	0.00024720	0.00059734	-0.00089534	-0.00048406	0.00013080	0.00028657	-0.00028240	-0.00125306	-0.00007482	-0.00011481	0.00002992	-0.00072312	-0.00043748	0.00010311	-0.00097526	-0.00070624	0.00006858	-0.00176288	-0.00082647	0.00050700	-0.00045706	0.00088792	-0.00104587	-0.00107828	0.00033226	-0.00092403	-0.00065046	0.00034457	0.00035813	0.00036965	0.00110907	0.00093051	-0.00058448	0.00014613	-0.00005917	0.00012809	-0.00074947	-0.00030245	0.00054847	-0.00097375	-0.00085720	-0.00089319	-0.00004060	-0.00092669	0.00031151	-0.00140313	0.00009223	-0.00030994	0.00075747	0.00072411	-0.00021398	-0.00001920	0.00187864	-0.00029387	0.00119484	0.00006386	-0.00226623	-0.00098994	0.00006707	0.00053629	0.00050664	0.00004118	-0.00143779	0.00034775	0.00185499	-0.00080750	-0.00072933	-0.00063963	-0.00031771	0.00048379	-0.00174101	0.00005981	-0.00020984	0.00029522	-0.00005033	-0.00003890	0.00054522	-0.00050777	-0.00076179	-0.00017511	-0.00222640	-0.00277865	-0.00121159	0.00004912	-0.00065783	-0.00150217	-0.00199104	-0.00137837	0.00054663	0.00024478	-0.00202340	0.00099070	-0.00117387	-0.00014625	0.00025925	-0.00352351	-0.00119955	-0.00037560	0.00209505	0.00037990	-0.00254205	0.00080309	0.00068395	-0.00231845	0.00250332	-0.00275730	-0.00093518	-0.00265773	0.00019252	-0.00011540	0.00155514	-0.00219023	-0.00027219	0.00164500	-0.00062460	0.00047243	0.00142780	-0.00055422	0.00048601	-0.00036811	0.00116175	-0.00135406	0.00027764	0.00039555	-0.00092378	-0.00193719	-0.00071584	0.00153171	-0.00061552	-0.00098787	-0.00137994	-0.00078399	0.00107325	-0.00043169	-0.00084245	0.00143307	-0.00043178	-0.00008411	0.00137842	-0.00025717	-0.00084282	0.00061650	0.00025315	-0.00145394	0.00108598	0.00053418	-0.00002312	-0.00154254	0.00023758	-0.00020432	0.00029853	0.00047418	-0.00013200	-0.00054785	0.00094094	0.00040348	0.00013052	-0.00046773	0.00121982	-0.00068488	-0.00100057	0.00064619	-0.00066405	0.00059349	-0.00012129	-0.00048710	-0.00064404	-0.00057480	0.00019318	-0.00090527	-0.00047595	0.00059854	-0.00006529	-0.00040509	-0.00082960	-0.00128121	-0.00026195	0.00032864	-0.00082167	0.00105108	-0.00009508	-0.00059863	-0.00076314	-0.00159134	0.00011936	-0.00055722	-0.00012381	-0.00096501	-0.00075000	-0.00017163	0.00007914	-0.00003271	-0.00051972	0.00006285	0.00025951	0.00004479	0.00074775	0.00037008	0.00038647	0.00023816	-0.00054407	0.00020446	-0.00027424	-0.00012296	-0.00021250	0.00022950	0.00018847	-0.00001864	-0.00038442	-0.00025406	0.00050412	0.00021624	-0.00017407	0.00001554	0.00019609	-0.00010275	0.00013391	0.00022627	0.00034484	0.00013829	0.00018810	-0.00011983	0.00036752	0.00051544	0.00046251	0.00040603	0.00032759	0.00005100	0.00019453	0.52312076
-0.6997	-0.81239715	-21.47483647	-0.45044575	0.81295824	0.11420396	0.09158540	0.09268503	-21.47483647	0.68175030	0.51911303	-1.81268016	-21.47483647	-21.47483647	-21.47483647	1.04708486	-0.29398234	-21.47483647	0.00887597	0.48839456	-21.47483647	-21.47483647	-21.47483647	-1.72530341	-21.47483647	-0.10975995	0.04240949	1.94903326	0.82877696	-0.27570574	-21.47483647	-0.23981465	-21.47483647	0.21525508	0.00643025	0.19718672	0.72767043	0.37819702	0.06711122	0.04178753	0.00221024	0.04896980	0.05101171	0.05049943	0.04163471	0.01065181	0.01033556	0.01168510	0.05695764	0.06003354	0.02969606	0.03960270	0.02938372	0.04024468	0.02481313	0.02765369	0.02947819	0.03000574	0.03113891	0.03232584	0.03015870	0.03667783	0.03471262	0.03067027	0.03124121	0.02710344	0.02561085	0.02297083	0.02356812	0.02692547	0.01789587	0.01980583	0.01897236	0.01839534	0.01323654	0.01888677	0.01524457	0.01843933	0.01866237	0.01744778	0.01262649	0.01347662	0.00929621	0.01453708	0.00686300	0.00742007	-0.00131646	0.01507472	-0.00264994	0.00710437	0.00794233	0.00213599	0.00785359	0.00964301	0.00373169	0.00668090	0.01554091	0.01674897	0.01079782	0.01422594	0.01224511	0.01854833	0.01900769	0.01711845	0.01081689	0.00910924	0.02233881	0.01981549	0.02504052	0.03246590	0.03704822	0.02481914	0.02306517	0.02066923	0.02011984	0.00327245	-0.00542648	-0.01000494	0.01086621	0.01474158	0.01268401	0.01228036	0.00339389	-0.00255723	-0.00858281	-0.01933818	-0.02306778	-0.02299532	-0.02176164	-0.01615501	-0.02014128	-0.01895002	-0.02406084	-0.02350903	-0.02638130	-0.03016995	-0.03289794	-0.03530555	-0.04093707	-0.04146515	-0.03942906	-0.04085228	-0.03701071	-0.03321154	-0.02558303	-0.01911842	-0.01215580	-0.00478032	0.00230701	0.00829142	0.01073881	0.01086057	0.00919195	0.00740482	0.00274080	-0.00062059	-0.00415888	-0.00734756	-0.01132176	-0.01174674	-0.01312240	-0.01258454	-0.01176762	-0.01036520	-0.00935965	-0.00760594	-0.00540503	-0.00345397	-0.00320729	-0.00252060	-0.00076869	-0.00109349	-0.00173052	-0.00008772	0.00087825	0.00080101	0.00068031	-0.00017145	-0.00048291	0.00036280	0.00004795	0.00097604	-0.00026707	0.00008948	0.00047670	-0.00005064	0.00019240	-0.00027762	-0.00116727	-0.00042857	0.00012232	-0.00039065	-0.00019957	0.00044611	-0.00056947	0.00086788	0.00012281	-0.00096051	-0.00100952	-0.00039873	0.00023729	-0.00089815	0.00063787	-0.00044061	-0.00013401	0.00072306	0.00012806	0.00048264	-0.00043129	-0.00131331	-0.00007244	-0.00128872	-0.00022876	0.00025650	0.00014668	0.00026209	-0.00005204	-0.00062195	0.00038800	-0.00071285	0.00002428	-0.00006780	-0.00053546	-0.00044942	-0.00011567	0.00004478	0.00090844	-0.00005094	0.00070480	0.00004121	0.00050228	0.00022627	-0.00000371	0.00006117	-0.00121531	0.00071143	-0.00031992	0.00061704	0.00045129	-0.00049678	-0.00075715	-0.00009092	0.00002799	0.00029709	0.00002763	-0.00051629	-0.00083680	0.00017212	0.00030091	-0.00048617	-0.00056556	0.00037910	-0.00011605	0.00022017	-0.00026077	0.00015922	-0.00008043	-0.00079049	-0.00090362	-0.00026356	-0.00078670	0.00027426	-0.00029283	0.00015822	0.00027613	-0.00037061	-0.00034610	-0.00065130	0.00014828	0.00026831	-0.00106421	0.00061028	0.00012203	0.00019022	0.00000367	0.00015518	-0.00011778	0.00000181	-0.00021361	-0.00013352	0.00023542	0.00033093	0.00035178	0.00040024	-0.00001665	-0.00009114	0.00014822	0.00004107	0.00014522	-0.00028944	-0.00045973	-0.00035859	-0.00023574	0.00030578	-0.00068907	-0.00066304	0.00036685	-0.00068079	-0.00020034	0.00046102	-0.00093431	-0.00053483	0.00012585	-0.00040701	0.00131415	-0.00108322	-0.00023421	0.00058348	0.00072597	0.00015543	-0.00051926	0.00069284	0.00047925	0.00065648	0.00013512	0.00007098	-0.00033982	0.00027348	-0.00048994	-0.00013917	0.00026624	0.00075052	-0.00021449	-0.00128661	0.00053591	-0.00009432	-0.00000624	0.00061233	-0.00067312	0.00103795	0.00040422	-0.00071365	0.00019544	-0.00033839	-0.00060204	-0.00070801	-0.00103643	0.00094917	-0.00005613	-0.00191805	-0.00003763	0.00107689	-0.00038646	0.00228871	0.00038829	0.00228669	-0.00053327	0.00114825	-0.00094285	0.00200252	-0.00072092	0.00183207	0.00006266	-0.00087231	0.00167132	-0.00077988	-0.00107495	0.00212126	-0.00049336	0.00069079	-0.00095098	-0.00025694	-0.00179364	-0.00252490	-0.00261628	0.00158531	0.00248126	-0.00106026	-0.00208637	0.00042085	-0.00352275	0.00126069	-0.00151440	0.00067842	-0.00161651	0.00210232	0.00043321	-0.00172021	-0.00067676	-0.00035238	-0.00012647	-0.00062486	-0.00046500	-0.00020875	-0.00247546	-0.00094914	-0.00100747	0.00117202	-0.00047931	0.00129478	0.00168039	-0.00093527	0.00122199	-0.00122622	-0.00031022	-0.00200053	0.00283188	0.00040389	-0.00113138	0.00118325	0.00146728	0.00005800	0.00088114	0.00178287	-0.00101961	-0.00157977	-0.00326902	-0.00044285	-0.00077315	-0.00050160	-0.00132560	-0.00085199	-0.00073035	-0.00032372	-0.00023347	-0.00152434	-0.00068845	-0.00163071	0.00082746	-0.00037790	-0.00171473	0.00083621	0.00048068	-0.00046257	0.00147284	-0.00064092	0.00057282	0.00043700	-0.00041937	0.00052718	-0.00075474	0.00095417	0.00076223	0.00061289	0.00173685	0.00064218	-0.00032111	0.00033897	0.00079974	0.00040316	0.00049021	0.00025705	0.00015995	0.00045141	0.00077653	0.00061567	0.00022079	0.00017801	-0.00004246	-0.00031655	-0.00053985	-0.00075414	-0.00047150	0.00014167	0.00040268	-0.00043229	0.00078628	-0.00011567	0.00000752	0.00014054	0.00025717	0.00071470	0.00034852	-0.00002548	-0.00090729	0.00007386	0.00007404	0.00033547	-0.00047424	0.00023226	0.00009095	0.00010514	0.00010296	0.00039173	-0.00058436	-0.00028526	0.00020542	-0.00011014	-0.00020949	0.00080683	0.00070023	0.00069532	-0.00018918	-0.00007423	0.00005372	-0.00004465	0.00017898	0.00021829	0.00023971	0.00086134	0.00034670	-0.00022795	0.00010328	0.00058333	0.00007240	0.00023613	0.00012715	-0.00001959	0.00008296	0.00036708	0.00012341	-0.00009086	-0.00004410	0.00039440	-0.00003140	0.00028855	0.00012175	0.00040067	0.00068769	0.00059218	0.00012708	-0.00012933	1.15230789
-0.6497	-0.93171823	-0.02543910	0.55685622	-21.47483647	0.32927365	-21.47483647	-1.75211006	0.35691120	-0.26520228	-21.47483647	0.08123762	1.40764236	0.73188800	0.56699443	-0.08997473	0.01456851	1.00191579	1.29612941	-0.48207572	-21.47483647	-0.24463984	-21.47483647	-0.94065529	-21.47483647	-21.47483647	-21.47483647	-21.47483647	-21.47483647	-0.96992439	-21.47483647	1.08942223	-21.47483647	0.14550217	-0.64848512	0.32905288	-0.69490958	0.00059847	-0.08274332	0.05582855	-0.03773772	0.00637654	0.01930861	0.02424926	0.01194864	0.02114024	0.01913221	0.00660417	0.05759036	0.06015463	0.01790251	0.02511641	0.03214156	0.03162468	0.02453264	0.03188029	0.03898273	0.03037705	0.02953017	0.03198980	0.02915812	0.03389289	0.03131207	0.02801594	0.02678134	0.02690801	0.02109326	0.02328871	0.02266302	0.02419212	0.01983093	0.01795312	0.01820420	0.02054157	0.01496781	0.01799911	0.01638324	0.01439657	0.01530567	0.01655930	0.00909550	0.01389732	0.00597689	0.01385017	0.00329956	0.01263092	0.00136236	0.00650033	0.00294436	0.00434244	-0.00144506	-0.00311615	0.00774261	0.02234977	0.00773156	0.01031984	0.01768970	0.01798025	0.01366163	0.00805628	0.01474685	0.01579840	0.01895506	0.01643851	0.01020560	0.00824722	0.02236947	0.02125954	0.01627528	0.02299031	0.03722845	0.03194937	0.02974605	0.02998859	0.04158870	0.03164074	0.02546408	0.02061162	0.03460206	0.03934459	0.03672573	0.03690012	0.02216524	0.00698026	-0.00581703	-0.01598518	-0.01936153	-0.01946868	-0.01940037	-0.01586948	-0.01983432	-0.01805674	-0.02420485	-0.02444669	-0.02656422	-0.02766796	-0.02755818	-0.03235876	-0.03461518	-0.03500651	-0.03263271	-0.03891956	-0.04170653	-0.04324184	-0.04194908	-0.04284670	-0.03973308	-0.03574246	-0.02896750	-0.02168647	-0.01406049	-0.00744766	0.00033814	0.00471843	0.00711356	0.00835193	0.00970201	0.00629895	0.00420751	0.00146159	-0.00503721	-0.00744358	-0.00886782	-0.01130588	-0.01203440	-0.01296192	-0.01249535	-0.01060256	-0.00872473	-0.00780908	-0.00650594	-0.00447921	-0.00327729	-0.00286214	-0.00005466	-0.00021883	-0.00111955	-0.00107953	-0.00113455	0.00047499	0.00074523	0.00108261	0.00067682	-0.00034298	0.00028251	0.00037733	0.00078137	0.00055229	-0.00169766	-0.00019277	-0.00068626	0.00040195	-0.00009698	0.00019697	0.00039277	-0.00005235	0.00033019	-0.00084718	-0.00005601	-0.00001492	0.00062962	-0.00000142	0.00012517	0.00003000	0.00048314	-0.00028137	-0.00052538	0.00044227	0.00057440	-0.00124363	-0.00006738	-0.00021411	0.00052622	0.00037027	0.00028258	-0.00046563	0.00017695	0.00007499	0.00072492	-0.00088502	-0.00072863	0.00029851	0.00039171	-0.00002252	-0.00086000	0.00067335	-0.00027264	0.00021130	0.00032716	0.00097314	0.00035422	0.00045877	0.00002552	0.00055991	-0.00104854	0.00052665	-0.00025854	0.00010112	0.00044456	-0.00000425	-0.00025884	0.00088534	0.00056765	0.00034816	-0.00035705	-0.00089598	-0.00081638	-0.00003269	0.00033668	-0.00082892	0.00000706	0.00055701	0.00047042	0.00003329	-0.00003680	0.00027645	0.00054488	-0.00014586	-0.00079153	0.00008627	-0.00024192	0.00054191	-0.00028051	0.00009136	0.00043567	-0.00024365	0.00040398	0.00032004	0.00040080	0.00064011	-0.00032015	0.00060832	0.00014723	-0.00047525	0.00009856	-0.00001451	0.00036305	-0.00018202	-0.00049165	0.00008123	0.00005518	0.00011689	0.00037440	0.00028434	0.00041272	-0.00035130	-0.00032734	0.00046805	0.00091957	-0.00024951	-0.00040046	0.00033996	0.00034645	0.00009080	-0.00032440	0.00009899	0.00064213	-0.00032790	0.00022098	-0.00010464	0.00019923	0.00031849	0.00106453	-0.00051349	0.00040969	-0.00018723	-0.00021505	0.00087480	0.00048987	-0.00011923	-0.00023519	-0.00017834	0.00013478	0.00121871	0.00019539	0.00008205	0.00118641	0.00039805	-0.00006328	-0.00105268	0.00095436	0.00018400	0.00186504	-0.00027189	0.00133496	-0.00026917	0.00126078	0.00032393	0.00058755	0.00047764	0.00115727	0.00040331	0.00241735	-0.00000910	-0.00120528	0.00108690	0.00130143	0.00182492	-0.00092287	-0.00119674	0.00081644	0.00190722	0.00051884	0.00102010	0.00014590	0.00013475	0.00153672	0.00109025	0.00036818	-0.00112546	0.00090231	0.00210382	0.00310629	0.00006974	-0.00030885	0.00025679	0.00035943	0.00117305	-0.00014644	0.00061491	0.00256049	-0.00235596	0.00153826	-0.00033533	-0.00189227	0.00236429	0.00236818	-0.00125636	0.00162284	0.00103096	0.00062541	0.00021175	0.00133568	0.00282924	0.00172822	0.00302155	0.00060636	0.00003108	-0.00043430	-0.00193864	-0.00074016	0.00194109	0.00095307	-0.00046531	0.00239239	-0.00226056	0.00048867	0.00030442	0.00078532	0.00240726	-0.00116896	0.00131325	0.00110308	0.00031518	-0.00022367	-0.00033503	0.00274343	0.00013363	0.00113198	0.00128596	0.00069866	0.00032607	0.00152841	-0.00029518	-0.00077643	0.00005053	-0.00106519	0.00054613	-0.00266639	-0.00034524	0.00086994	-0.00050839	0.00093794	-0.00049686	0.00086135	0.00085830	0.00102692	-0.00033915	0.00059620	-0.00070872	-0.00047572	0.00135517	0.00027811	0.00016333	0.00146708	0.00035009	-0.00027814	-0.00037998	-0.00028174	-0.00010994	-0.00069559	0.00092149	0.00111727	-0.00000780	0.00207733	0.00108962	0.00013334	0.00087644	0.00026471	0.00052902	0.00004897	0.00084405	0.00060262	0.00013014	0.00076976	0.00002817	0.00021718	0.00072587	0.00064181	-0.00047327	0.00081993	0.00011158	-0.00052634	-0.00034066	0.00070726	0.00036791	0.00015599	0.00042266	-0.00000253	-0.00043667	-0.00040097	0.00040614	0.00020341	0.00028416	0.00022724	-0.00041855	-0.00029960	-0.00022609	0.00010802	-0.00039191	-0.00059455	0.00008119	-0.00017801	0.00092184	0.00007036	0.00003580	0.00002765	-0.00035925	0.00001445	0.00014708	0.00019677	0.00026527	-0.00050019	-0.00014618	0.00016769	-0.00054851	-0.00012080	0.00012313	0.00002970	0.00036061	0.00036219	0.00015854	-0.00057861	0.00054142	0.00027938	-0.00019477	0.00028790	0.00030042	0.00003641	0.00002434	-0.00011364	0.00015446	0.00024749	0.00058507	0.00009962	0.00023684	0.00054941	0.00042134	0.00052819	0.00009117	0.00052738	0.00011775	-0.01018677
-0.5997	-0.03734580	0.22413057	-21.47483647	1.03826177	-0.57835602	0.35038468	1.39180533	-0.16167831	0.46559670	-0.44523576	-0.25490186	-1.49222076	0.83455586	0.19846405	-0.34733379	0.76814210	0.81803172	-21.47483647	-21.47483647	0.83579427	-21.47483647	-21.47483647	-21.47483647	-0.94175285	-0.93728441	-21.47483647	-21.47483647	-21.47483647	-21.47483647	-21.47483647	-1.24900034	-21.47483647	-0.51281410	-0.43028437	-0.12255930	-0.06192169	0.19703098	0.04516280	0.04218912	0.10071994	-0.02573057	0.02306587	0.03598038	0.00998724	0.02577111	0.01353028	-0.00166359	0.05425334	0.04132255	0.02050460	0.02619263	0.02902965	0.02333257	0.02649719	0.03213961	0.03017002	0.03163040	0.02868253	0.02999447	0.02966011	0.03364183	0.03218905	0.02682295	0.02834158	0.02542266	0.02301245	0.02543491	0.02144163	0.02187034	0.01762802	0.02113046	0.01843866	0.02010635	0.01262719	0.01523246	0.01105079	0.01317591	0.01525374	0.01634984	0.01305224	0.01888348	0.01143408	0.01361067	0.00756165	0.01109736	-0.00267830	0.00666554	0.00806438	0.00528854	0.01276085	0.00659278	0.00441892	0.00988812	0.00772646	0.00539198	0.01560574	0.01020717	0.01219139	0.00866282	0.01379090	0.01757699	0.02030750	0.01570522	0.01377632	0.01398667	0.03031812	0.02690380	0.02881636	0.02764911	0.04391903	0.03389761	0.03562506	0.02838496	0.02874301	0.01662082	0.01969876	0.02021075	0.03914510	0.03311486	0.01675352	0.01030054	0.00106483	-0.00427065	-0.01665159	-0.02712201	-0.02598999	-0.02317139	-0.02177951	-0.01786346	-0.02148220	-0.01976510	-0.02481377	-0.02547196	-0.02743566	-0.02704315	-0.02862281	-0.02993738	-0.03246246	-0.03247476	-0.02958877	-0.03113595	-0.03328758	-0.03588474	-0.03680646	-0.03951933	-0.04157385	-0.04468592	-0.04534990	-0.04604639	-0.04309769	-0.04077474	-0.03528920	-0.02872867	-0.02108445	-0.01390386	-0.00623731	-0.00097042	0.00508251	0.00658026	0.00853062	0.00787021	0.00586082	0.00321495	-0.00032043	-0.00388587	-0.00865947	-0.00882249	-0.01127956	-0.01103523	-0.01062676	-0.01037731	-0.00915331	-0.00855674	-0.00763326	-0.00698074	-0.00485892	-0.00440739	-0.00456505	-0.00252782	-0.00143503	-0.00074718	0.00051407	0.00004235	0.00026634	0.00112208	-0.00019162	-0.00027689	-0.00168010	-0.00036727	0.00009728	0.00064766	0.00000577	-0.00016358	-0.00015980	-0.00021614	0.00108166	0.00014058	0.00025770	-0.00060564	0.00005015	-0.00132408	0.00146409	-0.00021480	0.00027927	0.00065072	0.00018740	-0.00049164	-0.00026952	0.00028514	0.00003065	-0.00086352	0.00000134	-0.00060425	-0.00002376	-0.00024075	0.00047788	-0.00043365	0.00024051	-0.00146578	-0.00184445	0.00098301	-0.00033961	-0.00123880	-0.00013763	-0.00040734	0.00073829	-0.00011195	-0.00024608	0.00043078	-0.00012141	-0.00050066	-0.00033419	-0.00010362	-0.00153762	0.00003636	-0.00001377	-0.00010160	0.00026824	-0.00025483	-0.00099238	-0.00013518	-0.00007818	-0.00049025	-0.00030158	-0.00107059	-0.00072530	-0.00083716	-0.00032001	-0.00087354	-0.00056033	-0.00022913	-0.00078590	0.00008968	-0.00031617	-0.00017996	-0.00043479	-0.00037641	-0.00126778	-0.00081064	-0.00108922	-0.00039939	-0.00084631	0.00009034	0.00006494	-0.00030802	0.00004773	-0.00014056	-0.00016879	-0.00010304	-0.00043508	0.00004325	0.00008070	-0.00047299	-0.00113263	-0.00040488	-0.00052229	-0.00071783	-0.00037479	-0.00006235	-0.00006620	-0.00012465	0.00036060	0.00009612	0.00020852	-0.00050188	-0.00054884	0.00037695	0.00019305	-0.00022532	-0.00058021	-0.00029104	-0.00025715	0.00058077	-0.00057166	-0.00108283	0.00021879	-0.00036136	-0.00070278	-0.00014930	-0.00021839	0.00045776	-0.00032377	-0.00092919	0.00103527	-0.00048770	-0.00072176	-0.00003242	0.00046235	0.00019984	0.00062269	-0.00039485	0.00054887	0.00091038	0.00029754	-0.00002703	0.00038048	0.00009283	0.00036848	-0.00024046	0.00111150	-0.00033409	0.00144637	-0.00040306	0.00032904	-0.00103008	-0.00023857	-0.00063752	-0.00121057	0.00091635	-0.00040007	0.00012686	0.00071028	-0.00015259	-0.00045007	0.00053926	-0.00072347	0.00029875	-0.00047091	-0.00137766	-0.00156271	0.00032290	-0.00140610	0.00186791	0.00030622	-0.00144956	0.00072634	0.00116184	-0.00066925	-0.00142871	-0.00046169	0.00169530	0.00044416	-0.00088927	-0.00185610	-0.00091580	-0.00078388	-0.00082284	-0.00020101	-0.00059801	-0.00148982	-0.00093547	0.00050023	-0.00074682	-0.00399549	0.00163737	0.00109688	-0.00036012	-0.00300468	-0.00085548	-0.00142501	-0.00222692	-0.00028160	-0.00112794	-0.00068784	-0.00084911	-0.00068298	-0.00104327	0.00068025	-0.00105958	-0.00033123	0.00124023	0.00028538	-0.00187607	0.00032490	-0.00085748	-0.00275541	0.00004864	0.00042002	-0.00197676	-0.00188254	-0.00058461	-0.00091252	-0.00007359	0.00106233	-0.00094229	0.00088632	-0.00209036	-0.00086682	0.00191477	-0.00171343	-0.00256897	-0.00172732	-0.00001400	-0.00201898	-0.00046338	-0.00038698	-0.00098470	-0.00229036	-0.00193038	-0.00031485	-0.00041590	0.00060405	-0.00189590	0.00018151	0.00065433	-0.00231072	-0.00247359	0.00044986	0.00025740	-0.00167898	-0.00137416	-0.00129361	-0.00096988	0.00028889	0.00009329	0.00054144	0.00021234	-0.00091928	0.00015295	0.00037880	0.00124304	-0.00027100	-0.00020295	0.00074971	0.00038203	0.00011165	0.00039989	-0.00065153	-0.00027389	-0.00035652	-0.00018852	-0.00107209	-0.00089387	-0.00006103	-0.00009861	0.00039008	-0.00065642	-0.00038701	0.00023804	-0.00005005	0.00014424	-0.00108299	0.00001267	-0.00011776	-0.00075721	-0.00111890	-0.00007980	-0.00062752	-0.00034963	0.00032972	-0.00045445	0.00161292	0.00073242	-0.00052436	-0.00107726	-0.00026100	-0.00013626	-0.00074770	0.00045356	-0.00051310	-0.00064215	-0.00000407	0.00013706	-0.00043721	0.00014056	0.00025151	0.00027729	-0.00013829	0.00059914	0.00073990	0.00036000	-0.00065341	0.00019441	-0.00017371	-0.00006985	-0.00009000	-0.00013770	0.00028407	0.00036313	0.00008681	-0.00021064	-0.00021520	0.00043741	-0.00054315	-0.00020267	-0.00016595	0.00024661	-0.00016525	0.00041856	0.00005775	-0.00006486	-0.00008586	0.00045284	-0.00014659	0.00013526	0.00011404	0.00035604	0.00064130	-0.00007938	0.00028285	0.00022491	-0.31773974
-0.5497	-0.71009013	-0.80818032	-0.56804752	-21.47483647	0.28630601	-1.26937884	0.32088558	-0.05853012	-0.39806001	0.19909674	-1.14067566	0.02766380	1.06872904	0.13672704	0.14416867	-21.47483647	-0.00798110	0.82063013	-0.56118263	-0.41879413	-21.47483647	-0.13584368	-21.47483647	-21.47483647	-0.67037966	-2.25939989	-21.47483647	0.96541196	0.87900838	-21.47483647	-0.44973290	-0.68135619	-0.84640699	-1.60972989	0.32004807	-0.30952578	0.37340796	0.04089376	0.20119434	-0.10053328	0.05276844	0.05537373	0.06956877	0.03060805	-0.02122401	0.01316182	0.01629864	0.04237896	0.04698636	0.02699170	0.02951825	0.02822203	0.02822904	0.01762679	0.03090566	0.03872911	0.02826751	0.02611354	0.03525463	0.03062336	0.03602177	0.02921941	0.02774955	0.02923800	0.02712697	0.02532370	0.02756657	0.02425429	0.02281028	0.01807016	0.02149771	0.01930621	0.01812560	0.01548088	0.01918274	0.01503288	0.01657280	0.01753632	0.01466414	0.00788174	0.01637001	0.00442745	0.01918216	0.01403635	0.01142393	0.00381185	0.01428826	0.00671651	0.00333058	0.00471553	0.00870598	0.00403830	0.01271085	0.00864333	0.01035768	0.01350574	0.02057099	0.00835217	0.01172394	0.01277583	0.01428463	0.01970235	0.01740082	0.01315913	0.01246508	0.02647207	0.02938267	0.03537786	0.03809205	0.04202291	0.03244468	0.02731330	0.01662910	0.01327512	0.00301608	-0.00178800	-0.00653860	0.01587891	0.01817630	0.01435084	0.01449458	0.00368079	-0.01036375	-0.02439346	-0.03435091	-0.02821848	-0.02359659	-0.02044702	-0.01491987	-0.02047597	-0.01700537	-0.02278861	-0.02255795	-0.02602271	-0.02783291	-0.02813262	-0.03208273	-0.03094855	-0.03113987	-0.02956048	-0.03167263	-0.03199727	-0.03275494	-0.03304410	-0.03375124	-0.03495304	-0.03706487	-0.04057494	-0.04056957	-0.04243196	-0.04311917	-0.04402567	-0.04563989	-0.04540806	-0.04221049	-0.03795386	-0.03476163	-0.02624635	-0.01860358	-0.01380770	-0.00585376	-0.00137601	0.00412863	0.00519061	0.00651342	0.00684607	0.00398833	0.00267611	0.00073443	-0.00182614	-0.00338500	-0.00644342	-0.00708457	-0.00993024	-0.00994682	-0.01056353	-0.00979367	-0.00941591	-0.00849607	-0.00636105	-0.00544336	-0.00362067	-0.00310491	-0.00167878	-0.00180290	-0.00065343	0.00019244	-0.00046979	-0.00057276	-0.00003600	0.00045952	-0.00006017	0.00082055	0.00047805	0.00105448	0.00142239	-0.00012745	0.00014014	0.00025997	0.00078738	-0.00011819	0.00149291	-0.00012289	0.00163082	0.00051602	0.00030482	0.00037856	0.00101274	0.00033869	0.00101571	-0.00052704	0.00042727	-0.00001285	0.00025992	0.00042522	0.00060258	0.00126802	0.00065424	-0.00064482	-0.00066786	-0.00042092	-0.00034836	0.00029028	0.00028598	0.00122757	-0.00021456	0.00039010	0.00040454	0.00034770	0.00107486	0.00079005	0.00027079	0.00034164	-0.00090681	0.00122569	0.00003078	0.00031319	0.00007530	-0.00003831	-0.00038268	0.00150116	0.00009892	0.00036633	0.00009553	-0.00007176	-0.00080434	-0.00005145	0.00042297	0.00002064	0.00013543	0.00108394	0.00040776	0.00089684	-0.00024429	0.00055506	0.00071879	-0.00009640	-0.00029011	0.00037993	0.00010312	0.00046732	0.00000297	0.00046162	0.00130430	-0.00034521	0.00050687	0.00069581	0.00070785	-0.00012292	-0.00011982	0.00028814	0.00017517	0.00038401	0.00062849	0.00040286	0.00014750	-0.00006242	-0.00003075	0.00022805	0.00012731	0.00095129	0.00032512	0.00021603	-0.00003870	-0.00048756	0.00070642	0.00111659	0.00073440	0.00013154	-0.00016072	-0.00011089	-0.00013996	0.00046847	0.00031619	0.00016811	0.00050968	-0.00034924	-0.00045751	0.00014029	-0.00013362	0.00015843	0.00084879	0.00023875	0.00192691	-0.00002651	-0.00076284	0.00087604	0.00018925	0.00058196	-0.00000393	0.00009605	0.00147838	0.00181609	0.00080066	0.00017429	0.00107948	0.00016032	0.00129630	-0.00086277	0.00059278	0.00129655	0.00155769	-0.00012555	0.00136054	0.00129870	0.00074274	0.00043806	0.00004041	0.00142753	0.00046372	0.00022204	0.00245315	0.00060854	0.00017323	-0.00039985	0.00125129	0.00035906	0.00032306	-0.00001332	-0.00014575	0.00162754	0.00157702	0.00084878	0.00024746	0.00226392	0.00077401	0.00252243	-0.00016441	0.00040640	0.00174910	0.00221021	0.00119641	-0.00007691	0.00048492	0.00141972	0.00095827	0.00259103	0.00044339	0.00103721	-0.00034762	0.00019387	-0.00046289	-0.00031407	-0.00008872	0.00140888	0.00120043	0.00230266	-0.00101290	0.00301763	-0.00301358	0.00175524	0.00327356	0.00192782	0.00202973	0.00243951	0.00173452	0.00004300	-0.00004071	0.00144219	0.00218193	0.00338536	0.00062586	-0.00025028	0.00383076	-0.00078308	0.00149682	0.00354320	0.00276700	0.00238628	-0.00116516	0.00197693	-0.00007386	0.00184745	-0.00225744	0.00105176	0.00297329	-0.00025218	-0.00079561	0.00302299	0.00149283	0.00066377	-0.00045003	0.00114897	-0.00079858	-0.00032202	0.00028993	0.00177897	-0.00092566	-0.00057568	-0.00024505	0.00122014	0.00099876	0.00013191	0.00069431	0.00145622	0.00095660	-0.00020956	-0.00004802	-0.00065056	0.00051492	0.00135212	0.00114074	0.00055240	0.00248248	0.00115184	-0.00038551	0.00218593	0.00126419	0.00098430	0.00106935	0.00040003	0.00185616	0.00058198	0.00172407	0.00132181	0.00098062	0.00198054	0.00096480	0.00067336	0.00069056	0.00103319	0.00126317	-0.00022278	0.00053724	0.00058700	0.00146177	0.00113277	0.00117313	0.00046773	0.00134032	0.00022749	-0.00041420	0.00067793	0.00135595	0.00082530	0.00026004	-0.00006560	0.00072450	0.00053708	0.00166440	0.00040396	0.00060168	0.00160797	0.00059670	0.00044581	0.00055389	0.00079551	-0.00007350	0.00044668	0.00037495	0.00138412	0.00027025	0.00057875	0.00121577	0.00005710	0.00068443	0.00098810	0.00025399	0.00116029	0.00147894	0.00083151	0.00017537	0.00004032	0.00077648	-0.00001696	0.00039331	0.00041816	0.00083923	0.00098055	0.00043831	0.00050773	0.00035130	0.00071185	0.00024770	0.00006319	0.00053580	0.00076336	0.00055822	0.00098592	0.00026486	0.00059528	0.00021293	0.00069069	0.00036270	0.00020943	0.00089832	0.00061955	0.00096829	0.00049802	0.00076697	0.00070823	-0.43165082
-0.4997	-0.15160915	-21.47483647	0.45881264	-0.85688375	0.48859771	1.48345733	-0.17255266	-21.47483647	-0.18177504	-1.31630838	1.56700337	-21.47483647	0.12657809	-21.47483647	0.52774328	0.68805319	0.47738691	0.85104230	-21.47483647	-21.47483647	-0.52120042	-21.47483647	-0.78525150	0.00286092	-21.47483647	-1.31388485	-21.47483647	-1.27463639	1.66483343	-0.89378589	0.41324243	-0.75756365	1.20785403	0.47556055	0.71237600	0.06990261	0.17352324	-0.00370226	-0.02952769	0.00172526	0.01664683	0.01022377	0.04598279	0.02557983	-0.00503699	-0.00507107	0.03417689	0.04922042	0.05717366	0.01737427	0.02309264	0.03183378	0.02337455	0.02329584	0.03023265	0.03229626	0.03045824	0.03281424	0.03325830	0.03063854	0.03692877	0.03217972	0.03170848	0.02728109	0.02856684	0.02459451	0.02850001	0.02510381	0.02240622	0.01706996	0.01941666	0.01778292	0.01896944	0.01279933	0.01864217	0.01113799	0.01337329	0.01474811	0.01905851	0.00749431	0.01735840	0.00823720	0.01361569	0.00685218	0.01323213	0.00471234	0.01085762	-0.00069469	0.00926092	0.00411555	0.00020643	0.00982794	0.01316519	0.00851609	0.00225749	0.01384122	0.01274940	0.01649326	0.00811788	0.01302656	0.01713322	0.02080955	0.01459806	0.01142350	0.00305380	0.00910780	0.00635835	0.00819617	0.01405223	0.02209113	0.01669915	0.00707214	0.00393791	0.00742544	-0.00212146	-0.01194996	-0.01810929	0.00317686	0.00880768	0.00479738	0.00229183	-0.00353039	-0.00269639	-0.00580705	-0.01369392	-0.01298072	-0.01854836	-0.02002420	-0.01828622	-0.01989881	-0.02031275	-0.02460199	-0.02471889	-0.02529369	-0.02833640	-0.02588565	-0.03034918	-0.03365261	-0.03274979	-0.03079569	-0.03092463	-0.03222229	-0.03230143	-0.03260086	-0.03353441	-0.03228953	-0.03507910	-0.03846916	-0.03763767	-0.03909319	-0.04004303	-0.03983335	-0.04149986	-0.04495510	-0.04636577	-0.04627641	-0.04790523	-0.04578782	-0.04505926	-0.04060326	-0.03602881	-0.03026266	-0.02398138	-0.01818852	-0.01246566	-0.00701947	-0.00051309	0.00293051	0.00411986	0.00412684	0.00311390	0.00304045	0.00134340	-0.00194226	-0.00275844	-0.00555643	-0.00868142	-0.01028188	-0.01099830	-0.01158685	-0.01126428	-0.00992378	-0.00955889	-0.00765601	-0.00745362	-0.00503985	-0.00524889	-0.00479776	-0.00450275	-0.00194395	-0.00133987	-0.00168880	-0.00056583	-0.00017316	-0.00013855	0.00089967	-0.00036467	0.00066447	-0.00044665	0.00038651	-0.00048247	0.00052953	-0.00074395	0.00106386	0.00016373	0.00076446	0.00007785	0.00061137	-0.00013441	0.00042024	-0.00060435	0.00147730	0.00148006	0.00134756	0.00002897	0.00072923	0.00108474	0.00068128	-0.00138877	-0.00035325	0.00020985	0.00014262	-0.00025773	0.00007949	0.00049152	0.00066577	0.00006526	0.00079044	0.00062364	0.00104034	0.00067714	-0.00040690	0.00066637	-0.00075479	0.00090229	0.00031594	0.00058608	0.00008081	0.00001436	0.00003813	0.00017576	0.00003851	0.00096818	0.00085669	-0.00019458	-0.00008344	0.00070717	0.00132286	-0.00024076	0.00058172	0.00041083	0.00027641	0.00000201	-0.00034732	0.00064479	0.00098829	0.00016133	-0.00083510	-0.00009607	0.00007256	0.00090000	0.00006256	-0.00019072	0.00035692	-0.00014997	0.00066326	0.00013762	0.00046125	-0.00009955	-0.00028577	0.00028225	0.00020045	-0.00032266	-0.00069551	-0.00005163	0.00051843	-0.00022853	-0.00039907	0.00010713	0.00035225	0.00029451	0.00056613	0.00051606	-0.00029705	-0.00045082	0.00050169	0.00059570	0.00025624	0.00018008	-0.00034261	0.00026793	0.00044555	0.00109742	-0.00017671	-0.00034798	0.00056057	-0.00037696	0.00008100	-0.00006956	-0.00056777	-0.00028124	0.00058957	0.00040461	0.00070185	-0.00012823	0.00041597	0.00120709	0.00026072	-0.00004039	0.00061248	0.00069671	-0.00001320	0.00066654	0.00054829	-0.00011957	0.00033025	0.00014647	0.00084759	-0.00030416	-0.00019049	0.00129673	0.00063090	0.00005775	0.00054095	-0.00038147	0.00139692	0.00068676	0.00029887	0.00153114	-0.00079199	0.00120041	0.00191602	0.00193371	-0.00023800	0.00140979	0.00033501	0.00191611	0.00094386	-0.00096456	0.00116540	0.00148809	0.00206053	0.00148256	-0.00001823	0.00074249	0.00075204	0.00054841	0.00057286	0.00096922	-0.00074215	0.00250966	0.00149990	0.00071684	0.00074394	0.00038004	0.00216321	0.00196877	0.00289342	0.00014580	-0.00063758	-0.00040690	0.00254006	0.00268985	-0.00110767	0.00185705	0.00024435	-0.00163216	0.00142048	0.00163236	-0.00005671	0.00253413	0.00110728	-0.00035724	-0.00016857	0.00344651	0.00035278	-0.00078205	0.00065227	0.00201656	0.00168021	0.00347973	-0.00028654	-0.00118436	0.00187634	0.00091753	-0.00048575	0.00243576	0.00472535	0.00035217	0.00055588	0.00043801	0.00102282	0.00238286	0.00169937	-0.00102735	0.00276928	0.00092039	0.00177526	0.00337082	0.00080686	0.00113783	0.00195673	0.00115972	0.00032836	0.00024499	0.00168250	0.00091882	-0.00061694	-0.00159894	0.00019312	0.00119975	0.00028907	-0.00044780	-0.00000920	0.00047815	0.00071766	-0.00116461	0.00091560	-0.00088199	-0.00056040	0.00110159	-0.00063328	0.00070914	0.00111082	0.00097896	0.00017513	0.00086596	-0.00109374	0.00114910	0.00106763	0.00096113	0.00147975	0.00095471	0.00209960	0.00068487	0.00039716	0.00182096	0.00092630	0.00104001	0.00072141	0.00046632	0.00006266	-0.00003046	0.00072805	-0.00006755	0.00063399	0.00060582	0.00045213	-0.00017564	0.00063125	0.00084574	0.00045863	-0.00019531	0.00032251	-0.00027734	-0.00061576	0.00030144	-0.00030218	0.00102763	0.00023524	0.00041061	0.00140148	0.00166702	0.00030758	0.00013766	0.00037404	-0.00007882	0.00074659	0.00029134	-0.00050318	0.00078723	0.00066548	0.00122351	0.00073543	0.00102064	0.00153193	0.00048377	0.00038216	0.00123471	0.00056271	0.00106286	0.00048418	0.00078035	0.00038236	0.00018415	0.00044009	0.00092470	0.00058735	0.00040441	0.00031985	0.00021842	0.00019107	0.00010684	0.00023398	0.00014234	0.00077471	0.00034178	-0.00033906	0.00041063	0.00072876	0.00041610	0.00046306	0.00047807	0.00030276	0.00011274	0.00089066	0.00095931	0.00085861	0.00013500	0.00058559	0.00062366	1.12259896
-0.4497	0.04785107	0.26765245	0.11125814	-1.14580214	-0.55023823	0.27745201	-21.47483647	-0.42993975	-0.02735308	1.08226702	-0.22978119	-0.07128282	0.15822580	0.91080044	-0.43361071	-21.47483647	-0.27906170	-0.27426659	-3.51036787	-21.47483647	1.18663204	-21.47483647	-21.47483647	-21.47483647	0.71469754	-1.05089873	1.47398555	-21.47483647	-21.47483647	0.60717380	-21.47483647	0.06456864	-0.01925556	-1.65977168	-0.08502210	0.41253846	-0.22967448	0.00492863	0.05039636	-0.00055736	0.13387838	0.04870361	0.03461127	0.01539253	0.00403063	0.03065504	0.02491806	0.04649975	0.06957513	0.02126589	0.03715437	0.03424707	0.02703129	0.02384748	0.03105266	0.03831003	0.03280284	0.03142464	0.03334364	0.03306136	0.03450747	0.03117777	0.03172127	0.03289674	0.02827953	0.02346170	0.02338276	0.02391723	0.02569592	0.02203126	0.02123372	0.01863687	0.01922618	0.01481388	0.01818829	0.01509806	0.01420898	0.01388667	0.01746145	0.01056175	0.01945277	0.01227026	0.01158593	0.00589768	0.00911006	-0.00012592	0.01706339	0.00162139	0.00467847	-0.00141045	0.00350695	0.00407931	0.01260643	0.00520359	0.00907113	0.01091745	0.01661516	0.01328379	0.01146525	0.01212800	0.01537460	0.01828847	0.01405919	0.01695942	0.00883103	0.02352171	0.01989974	0.02434706	0.02633590	0.04404250	0.03293568	0.02457312	0.01811772	0.02702187	0.01346397	0.00423685	-0.00575501	0.00978873	0.02388074	0.02360122	0.01791116	0.00451840	-0.00974436	-0.02264797	-0.03105639	-0.02399600	-0.01938946	-0.01832620	-0.01799982	-0.01861724	-0.02102646	-0.02506359	-0.02478679	-0.02662357	-0.02789710	-0.02787458	-0.03270383	-0.03118612	-0.03255178	-0.03041078	-0.03182640	-0.03215629	-0.03346039	-0.03286052	-0.03335061	-0.03231122	-0.03539395	-0.03706075	-0.03692277	-0.03862178	-0.03879175	-0.03833884	-0.03769079	-0.03963905	-0.04032114	-0.04073052	-0.04236823	-0.04290710	-0.04520568	-0.04682217	-0.04706924	-0.04647378	-0.04500892	-0.04228553	-0.04049615	-0.03551144	-0.02830139	-0.02500214	-0.01941868	-0.01404688	-0.01035857	-0.00751072	-0.00480887	-0.00522819	-0.00318376	-0.00421407	-0.00610134	-0.00789555	-0.00982711	-0.01260341	-0.01216133	-0.01204887	-0.01233270	-0.01135515	-0.01125564	-0.00983843	-0.00957477	-0.00907389	-0.00824075	-0.00719505	-0.00674268	-0.00633715	-0.00435831	-0.00390294	-0.00335483	-0.00179722	-0.00241939	-0.00103654	-0.00068925	0.00012117	-0.00074657	0.00036423	-0.00087406	0.00079146	0.00090527	-0.00049788	0.00019341	-0.00045769	-0.00033820	-0.00045015	-0.00058591	0.00055166	0.00099055	0.00037857	0.00043145	0.00076678	-0.00028068	0.00056985	-0.00076107	-0.00052625	0.00007991	0.00019051	0.00006287	-0.00015388	0.00047503	-0.00020099	-0.00003889	0.00046249	0.00049544	0.00059116	0.00056769	0.00025017	0.00060623	-0.00103455	0.00052399	-0.00024718	0.00024042	0.00016959	-0.00055850	-0.00017038	-0.00020427	-0.00012220	0.00022614	-0.00039323	0.00004914	-0.00033605	0.00008667	0.00093095	0.00005000	-0.00020064	0.00043905	0.00023716	0.00023264	-0.00022712	0.00009642	0.00055393	0.00008245	-0.00059979	0.00034399	-0.00064321	0.00057765	0.00020731	0.00033839	0.00007101	-0.00060161	0.00040238	0.00060609	-0.00020633	0.00000527	-0.00049102	0.00016448	0.00002398	0.00010101	-0.00000362	-0.00003244	0.00003086	0.00010437	-0.00034858	-0.00023352	-0.00046473	-0.00005103	-0.00016423	0.00025149	0.00056004	0.00004352	0.00011812	0.00070797	0.00037807	0.00034169	-0.00069712	-0.00022966	0.00009901	0.00063859	-0.00057706	-0.00066250	0.00057187	-0.00063677	0.00003734	0.00008874	-0.00125519	0.00067001	0.00055352	-0.00018528	0.00144368	-0.00017457	-0.00010627	0.00131606	0.00040321	-0.00021885	-0.00019125	0.00016490	-0.00052845	0.00030197	0.00125518	-0.00021132	0.00127053	0.00060324	-0.00081296	-0.00013685	0.00048247	-0.00071672	0.00055317	0.00032110	0.00117022	0.00104685	0.00024887	0.00029831	-0.00115489	0.00181768	-0.00011418	0.00023487	0.00287116	-0.00020710	0.00023754	0.00139237	0.00089997	0.00253480	0.00063945	-0.00050946	0.00079272	0.00113696	-0.00010988	0.00028635	0.00037140	0.00077538	0.00209205	0.00183477	-0.00090581	-0.00048675	0.00008460	0.00304567	0.00259808	-0.00067310	0.00058490	0.00044538	-0.00040172	0.00007187	0.00049487	0.00050466	-0.00076472	-0.00221365	0.00119429	-0.00199854	-0.00060247	0.00133797	0.00201302	-0.00112012	0.00194975	-0.00006539	0.00111768	0.00056547	0.00007772	0.00030877	-0.00070059	0.00116290	-0.00031287	-0.00168096	0.00065171	0.00029833	0.00030191	0.00345758	0.00052107	0.00106175	0.00109566	-0.00042168	-0.00129075	0.00293244	0.00173446	0.00289066	0.00179682	0.00086858	0.00191002	0.00035749	-0.00023210	-0.00064982	0.00123697	-0.00005890	0.00068614	0.00195738	0.00032455	-0.00061220	-0.00173141	0.00083137	-0.00001956	0.00062100	0.00010156	0.00015273	-0.00147303	0.00032379	0.00159929	-0.00045303	0.00139754	-0.00215052	0.00214799	0.00115746	-0.00174736	-0.00218421	0.00006790	-0.00083904	-0.00101948	0.00083481	0.00007183	-0.00180354	0.00209427	0.00112541	-0.00094779	0.00111008	-0.00231907	0.00103602	-0.00016510	0.00033738	0.00071015	-0.00030917	0.00186436	0.00000459	0.00030261	0.00144023	-0.00018020	0.00064589	0.00016594	0.00063111	0.00012498	-0.00058213	0.00033047	-0.00015372	0.00035081	0.00013691	-0.00009284	-0.00005628	0.00050548	0.00004939	-0.00023848	0.00043275	0.00142752	-0.00028287	-0.00029486	0.00085907	-0.00012452	0.00058235	0.00051357	-0.00022075	0.00114706	0.00059196	-0.00016113	-0.00077321	-0.00041134	-0.00000150	0.00037323	0.00010170	-0.00020698	0.00029637	0.00004861	0.00044220	-0.00036089	0.00034818	0.00039292	0.00049057	0.00063204	0.00027814	0.00073920	0.00033398	0.00058820	-0.00041381	0.00015863	-0.00012656	0.00107027	0.00009842	0.00041365	0.00027314	0.00014792	0.00014138	0.00010630	0.00037960	-0.00017156	-0.00003024	0.00031796	0.00020054	0.00057643	-0.00009525	0.00015439	-0.00006639	0.00023140	0.00045023	-0.00001734	0.00019099	0.00070958	0.00096392	0.00088868	0.00024945	0.00078550	0.00037545	-0.01580506
-0.3997	0.77346266	0.55245542	-0.13042407	-21.47483647	-21.47483647	0.43425466	0.04645043	-1.28266616	-0.00946721	0.02980584	-0.65914423	-21.47483647	-1.23229823	1.24749789	-0.25853456	-0.11532311	0.66712236	-0.30081984	-0.46281746	0.29148009	0.73732310	-21.47483647	-0.31914133	-21.47483647	-21.47483647	-21.47483647	-21.47483647	-21.47483647	-21.47483647	-21.47483647	-21.47483647	-21.47483647	-0.17758407	-0.46740520	-0.40652224	0.42876093	-0.10141856	-0.01940283	0.12489050	0.03245216	0.07125799	-0.01186760	0.03481384	0.02197969	0.02610511	0.01456787	0.00509679	0.05581830	0.05071023	0.02695405	0.03856290	0.04168185	0.03236806	0.02457036	0.03455648	0.03814308	0.02999389	0.03933058	0.03281222	0.03562506	0.03469289	0.03175128	0.03127948	0.03145954	0.02891832	0.02379294	0.02694079	0.02175910	0.02203572	0.01723367	0.02006320	0.02047084	0.01778281	0.01595716	0.01617676	0.01301546	0.01366956	0.01537479	0.02044984	0.01296851	0.01056691	0.01300031	0.01536794	0.00563167	0.01316284	-0.00341356	0.00876455	-0.00170515	0.00271873	-0.00694613	0.00447853	0.00496848	0.01557923	0.00423092	0.00612522	0.01301218	0.01263349	0.01275958	0.01028410	0.01403244	0.01584015	0.01603233	0.01823946	0.01869935	0.01062278	0.02748465	0.02351303	0.02327912	0.03079238	0.04031234	0.03492542	0.02367966	0.01232529	0.01656153	0.00843362	0.00322700	-0.00736523	0.01261285	0.02336407	0.02494094	0.02401655	0.01668930	0.00513363	-0.00369282	-0.01481335	-0.01378504	-0.01808396	-0.01820324	-0.01719309	-0.01911861	-0.01902066	-0.02204811	-0.02367202	-0.02655171	-0.02713136	-0.02700114	-0.03236066	-0.03217118	-0.03241908	-0.03058510	-0.03052984	-0.03117354	-0.03190920	-0.03299072	-0.03398341	-0.03297860	-0.03569629	-0.03665902	-0.03722654	-0.03714098	-0.03791966	-0.03650909	-0.03782988	-0.03866366	-0.03906566	-0.03829085	-0.04019986	-0.03900012	-0.04030216	-0.04185112	-0.04268665	-0.04461194	-0.04428377	-0.04725534	-0.04680132	-0.04726688	-0.04638913	-0.04667954	-0.04326314	-0.04279656	-0.03954117	-0.03847161	-0.03322746	-0.03194620	-0.03028343	-0.02768053	-0.02887399	-0.02787696	-0.02598211	-0.02601275	-0.02238353	-0.02085546	-0.01809823	-0.01463389	-0.01219730	-0.01018169	-0.00915658	-0.00804954	-0.00793372	-0.00817386	-0.00688999	-0.00732689	-0.00687187	-0.00860697	-0.00788535	-0.00597670	-0.00592882	-0.00482290	-0.00510233	-0.00368638	-0.00461201	-0.00177454	-0.00258669	-0.00027172	-0.00048560	0.00002985	-0.00042890	0.00048754	-0.00028896	0.00031757	-0.00003554	0.00044275	0.00008971	0.00080546	0.00075799	0.00043509	0.00029840	0.00020748	-0.00115282	-0.00001497	0.00024363	0.00005437	0.00065710	-0.00005711	0.00090392	-0.00007341	0.00056057	0.00099920	0.00111269	0.00042189	0.00053289	0.00039051	0.00013188	-0.00094027	0.00064667	-0.00002374	0.00026945	-0.00030352	0.00030869	-0.00045231	0.00066768	-0.00004122	0.00043977	-0.00046974	0.00030851	-0.00042369	0.00052327	0.00121464	-0.00041137	0.00017764	-0.00009576	0.00001798	-0.00006564	-0.00068877	-0.00023700	0.00047645	-0.00010639	-0.00066877	0.00004252	-0.00018485	0.00076441	-0.00005530	0.00034119	0.00029344	-0.00029842	0.00024742	0.00028872	0.00049819	0.00013835	-0.00040351	0.00086803	0.00056629	0.00009346	0.00013972	0.00011136	0.00033459	-0.00086170	-0.00040786	0.00031553	-0.00008774	-0.00034648	0.00093652	0.00070024	0.00036659	0.00032862	0.00033405	0.00051206	0.00061694	0.00048221	-0.00061941	0.00012696	-0.00045945	0.00076059	-0.00021727	-0.00003093	0.00113835	-0.00013455	-0.00008288	0.00044258	-0.00006370	0.00057944	0.00067007	0.00000706	0.00065611	0.00020406	0.00046440	0.00091631	0.00041264	0.00023636	0.00122544	0.00105287	0.00142025	0.00077845	0.00032285	-0.00052303	0.00027645	0.00037624	0.00013017	-0.00050960	0.00094731	0.00049122	0.00134000	-0.00016415	-0.00014391	0.00065786	0.00101842	0.00023585	0.00017003	0.00126554	0.00089560	-0.00023843	-0.00002755	0.00117583	0.00062498	0.00045637	0.00153702	0.00132508	0.00114242	0.00064828	0.00166815	0.00241742	0.00021384	0.00272177	0.00221960	0.00163491	0.00098920	0.00452611	0.00085347	-0.00061597	-0.00046238	0.00247604	0.00092338	-0.00043989	-0.00037011	-0.00041511	0.00364903	0.00257897	0.00220612	0.00092491	-0.00120641	-0.00240332	0.00096514	-0.00021646	-0.00164578	0.00138654	0.00320772	-0.00076780	0.00128682	0.00215154	-0.00030628	0.00058831	0.00131247	-0.00075622	0.00090564	-0.00019061	0.00122653	-0.00076676	-0.00106203	-0.00147056	-0.00002957	0.00265313	0.00268811	0.00027607	0.00114761	0.00039208	-0.00014049	0.00018891	0.00112272	0.00091820	-0.00001246	0.00053659	0.00309198	0.00221255	0.00129615	0.00000717	0.00416863	0.00030282	0.00060171	0.00007821	0.00145591	0.00064453	-0.00033235	0.00108522	0.00058982	-0.00006678	0.00047431	-0.00024352	-0.00032797	-0.00161365	0.00047290	-0.00040290	0.00160068	0.00040540	0.00136142	0.00112168	-0.00015941	-0.00040956	0.00162128	0.00050959	-0.00161084	0.00050298	-0.00038447	-0.00015072	0.00080297	0.00196389	0.00013138	-0.00029489	0.00014141	0.00084058	0.00010669	0.00043463	0.00190807	-0.00014632	0.00198223	-0.00017442	0.00053032	0.00156547	0.00094115	0.00075842	0.00055773	0.00071065	0.00071301	0.00005131	-0.00019143	0.00072157	0.00043235	-0.00055024	0.00054816	0.00058413	0.00118200	0.00027673	-0.00007465	0.00096501	0.00087785	-0.00032681	0.00064209	0.00105292	-0.00018911	0.00068585	-0.00010358	0.00038981	0.00086897	0.00085559	0.00050608	0.00025858	0.00000369	0.00074534	0.00095506	-0.00018979	0.00001833	-0.00052862	0.00081180	0.00066220	0.00078423	0.00084382	0.00091182	0.00052782	-0.00015502	0.00043334	0.00109157	0.00050679	0.00032027	0.00021543	0.00075447	-0.00003337	0.00063257	0.00069582	0.00077027	0.00077189	0.00010613	0.00021667	0.00024038	0.00036513	0.00013754	-0.00001726	0.00023424	0.00025599	0.00022827	0.00036173	0.00009866	0.00043542	0.00041683	0.00047084	0.00017763	0.00034592	0.00058433	0.00063038	0.00082036	0.00059231	0.00051365	0.00044432	0.70330365
-0.3497	0.33802855	0.30223694	-0.61829013	-21.47483647	0.26908571	0.50782985	-0.13775328	-0.02335109	-0.27401299	0.70671865	-21.47483647	-0.00758119	-1.05190063	-0.14799982	-0.50317010	-21.47483647	-1.61135113	-0.39857398	-0.30635892	-21.47483647	-0.30030266	0.96952331	-21.47483647	0.83980232	-21.47483647	-21.47483647	-21.47483647	0.56013626	1.26558292	-21.47483647	-1.34791589	-0.15118967	0.00402361	-0.50265628	-0.22547446	0.39321117	0.26503424	-0.07482567	0.14189272	0.12961255	-0.00377088	0.01181732	0.01710627	0.00524329	-0.00303746	-0.01130122	0.02026058	0.05247894	0.05815159	0.03088811	0.03002563	0.03207401	0.02618809	0.02235176	0.03124058	0.03232013	0.03754656	0.03614850	0.03856121	0.03116927	0.03574585	0.03030035	0.02784930	0.02792312	0.02681238	0.02190256	0.02346022	0.02062862	0.02551433	0.01912567	0.01895558	0.01811434	0.01554896	0.01417758	0.01618823	0.01100862	0.01218077	0.01656352	0.01778420	0.00936292	0.01302386	0.00678849	0.01397210	0.00660921	0.00930062	-0.00632994	0.01195792	-0.00630235	0.01509508	0.00163010	0.00234632	0.01030217	0.01085150	0.00585968	0.00594233	0.01104347	0.01360132	0.01226118	0.01120326	0.01234134	0.01236474	0.02412816	0.01888730	0.01164888	0.01574292	0.03210496	0.02746990	0.02529627	0.03456009	0.05218222	0.04536928	0.03812920	0.02225377	0.02077726	0.00377415	-0.00406190	-0.00794756	0.00804509	0.01917391	0.01966546	0.02470547	0.01741443	0.00487404	-0.01137596	-0.02887983	-0.03188167	-0.02775961	-0.02355804	-0.01832447	-0.02122057	-0.02156575	-0.02374032	-0.02485056	-0.02725680	-0.02669890	-0.02742276	-0.02937134	-0.03183409	-0.03142471	-0.03061266	-0.03286654	-0.03049941	-0.03123925	-0.03185753	-0.03348959	-0.03397971	-0.03570510	-0.03676770	-0.03675831	-0.03571377	-0.03773504	-0.03602907	-0.03763722	-0.03855407	-0.03905116	-0.03725480	-0.03911660	-0.03720156	-0.03939785	-0.03939476	-0.03938485	-0.03973462	-0.03892296	-0.04099199	-0.04132605	-0.04186047	-0.04274263	-0.04475715	-0.04428120	-0.04744704	-0.04839662	-0.04855473	-0.04980650	-0.04996290	-0.05036564	-0.05119768	-0.05132044	-0.05010834	-0.04931320	-0.04666268	-0.04239581	-0.03681410	-0.03470904	-0.02787711	-0.02227715	-0.01641017	-0.01064450	-0.00656914	-0.00223344	0.00095131	0.00123949	0.00229014	0.00241570	0.00083421	-0.00058237	-0.00206971	-0.00411074	-0.00422333	-0.00719772	-0.00639360	-0.00800556	-0.00735611	-0.00718608	-0.00610127	-0.00504918	-0.00571280	-0.00473604	-0.00387179	-0.00404360	-0.00176333	-0.00198326	0.00036709	-0.00055677	-0.00023300	0.00039156	0.00027269	0.00084233	0.00093184	-0.00079384	-0.00041357	0.00064531	0.00001305	-0.00040728	-0.00016691	0.00053200	0.00058955	0.00001124	0.00060592	0.00028379	0.00083624	0.00102955	-0.00008730	0.00128890	-0.00166128	-0.00026005	0.00074734	0.00112507	0.00059522	0.00080457	-0.00084495	0.00030140	0.00043427	-0.00018677	-0.00021594	-0.00042129	-0.00048741	-0.00013358	0.00052872	0.00040151	0.00019164	0.00016523	0.00016850	0.00037111	0.00029388	-0.00024303	0.00050578	0.00040114	-0.00089555	-0.00003902	-0.00044448	0.00041571	-0.00042526	0.00033647	0.00053414	0.00049706	0.00013918	-0.00016527	-0.00012083	0.00096427	-0.00005564	0.00025414	0.00039273	-0.00025683	0.00005910	0.00041789	0.00028955	-0.00038817	-0.00024724	0.00046723	-0.00030086	-0.00018485	0.00016400	0.00018944	0.00047549	-0.00038730	-0.00007766	0.00069441	0.00040177	-0.00052611	-0.00027538	0.00026852	-0.00000056	0.00081035	-0.00008934	-0.00025954	-0.00004899	-0.00068459	-0.00037761	-0.00006433	-0.00016080	-0.00004376	0.00091667	-0.00056090	0.00164530	0.00050096	0.00011125	0.00074918	0.00007016	0.00035278	-0.00001337	0.00013645	0.00165164	0.00031189	0.00089854	0.00036508	0.00090905	0.00086347	0.00009317	-0.00124152	0.00163410	0.00014319	-0.00139581	0.00016836	0.00056205	-0.00030669	-0.00002874	0.00035477	-0.00075932	0.00080181	0.00123959	0.00096411	0.00093897	0.00121795	-0.00052199	-0.00041428	0.00037753	0.00059202	0.00064138	-0.00146292	-0.00091123	0.00104467	0.00097380	0.00018420	0.00055340	0.00054313	0.00036553	0.00149198	-0.00073908	0.00004660	0.00006976	0.00228400	0.00006998	-0.00076550	0.00061397	0.00186977	-0.00024856	0.00223026	-0.00011618	-0.00134522	-0.00034890	-0.00227254	0.00100644	-0.00075367	-0.00292436	0.00061033	0.00160845	0.00028144	-0.00058888	0.00144625	-0.00024089	0.00020233	0.00149142	-0.00059201	0.00132064	-0.00058282	-0.00134766	0.00121766	-0.00113768	0.00051827	0.00051033	0.00305718	0.00054934	-0.00210543	0.00149295	-0.00063169	-0.00007109	0.00330069	0.00096034	0.00040186	-0.00107279	0.00039848	-0.00028658	0.00063037	0.00056542	0.00179951	0.00244645	0.00039682	0.00300922	0.00163730	0.00092162	0.00070423	-0.00115688	0.00164224	-0.00217298	-0.00162875	-0.00050844	-0.00054666	-0.00135932	-0.00077946	0.00034261	-0.00008069	0.00039837	-0.00013137	0.00042670	0.00148298	-0.00127404	-0.00115785	0.00054268	-0.00129738	0.00111960	-0.00118792	0.00179756	0.00006028	0.00163796	0.00028622	-0.00095896	0.00079789	-0.00124422	0.00066528	0.00080480	0.00194454	0.00205183	0.00096029	0.00239387	0.00077160	0.00056711	0.00147835	0.00159658	0.00157095	0.00102000	0.00075765	0.00111682	0.00072479	0.00082067	0.00038965	0.00042867	0.00125592	0.00025092	0.00036365	0.00058244	0.00053157	-0.00050373	0.00039351	0.00005314	0.00058674	0.00070702	0.00047693	-0.00002114	0.00028465	-0.00017010	-0.00018106	0.00043028	0.00062007	-0.00029133	-0.00025181	-0.00077139	0.00120390	-0.00044180	0.00038426	0.00004922	0.00050177	0.00066524	0.00077458	-0.00011451	0.00068563	0.00071448	0.00054163	-0.00015942	0.00109918	0.00065210	0.00002271	0.00013057	0.00055809	0.00014453	0.00057417	0.00087263	0.00098914	0.00052174	0.00047387	0.00061547	0.00020014	-0.00000658	0.00066056	0.00039721	0.00014529	0.00006719	0.00020689	0.00039082	0.00012051	0.00028479	0.00059119	-0.00002086	0.00030982	0.00008234	0.00038259	0.00037877	0.00065089	0.00086166	0.00041657	0.00026769	0.00069675	0.18524772
-0.2997	-21.47483647	-21.47483647	-0.33626503	-0.35626812	-0.47899182	-0.17533681	-0.65365165	-1.79419553	-0.27357885	0.36521122	-1.39510238	-1.30189037	-0.44758475	1.93754637	0.39614195	-0.03662419	1.06430078	0.24264825	0.21649006	-21.47483647	0.73879963	-0.17035615	2.10963440	-21.47483647	-2.14584994	-21.47483647	-21.47483647	-21.47483647	-0.50585246	-0.92467386	-0.07464639	-0.71582663	0.99827650	0.21159901	0.71524700	0.93155684	-0.26731559	0.15519712	0.03388972	-0.03694548	0.07236218	-0.01020088	0.07136805	0.00366941	0.02810258	-0.01117874	0.01682579	0.02488008	0.07111037	0.01605585	0.02922604	0.03365024	0.03299820	0.01461748	0.02552571	0.02641366	0.03116489	0.02612705	0.03258167	0.02946216	0.04125134	0.02700912	0.03101192	0.02784580	0.02846238	0.02104234	0.02341624	0.02073751	0.02336491	0.01867598	0.02035873	0.01744830	0.01785189	0.01631084	0.01682281	0.00959881	0.00997001	0.01622719	0.01852871	0.00922736	0.01372230	0.00705094	0.01931577	-0.00386251	0.01283676	0.00306874	0.00958604	-0.00430299	0.00345517	0.00411449	-0.00126455	-0.00219775	0.00878073	-0.00004661	0.00581527	0.01178369	0.01806579	0.00887658	0.00909202	0.01161779	0.01731133	0.01605464	0.01468030	0.01391094	0.01255794	0.02497028	0.02432508	0.01990979	0.02037732	0.03526582	0.03312466	0.02967491	0.02205503	0.02500163	0.00995926	0.00123526	-0.00334232	0.01762761	0.02359657	0.02119298	0.02497867	0.01288469	-0.00166998	-0.01122904	-0.02339830	-0.02392299	-0.02342395	-0.02489024	-0.01762557	-0.02188577	-0.02161892	-0.02561623	-0.02357308	-0.02743495	-0.02731629	-0.02786585	-0.03085199	-0.03063853	-0.03229312	-0.03141692	-0.03027879	-0.03189183	-0.03276115	-0.03284500	-0.03422431	-0.03372581	-0.03569739	-0.03656751	-0.03708682	-0.03662001	-0.03770809	-0.03767301	-0.03774839	-0.03797657	-0.03959536	-0.03883272	-0.03908042	-0.03917749	-0.03871998	-0.03987083	-0.03894244	-0.04003337	-0.03787931	-0.03980782	-0.03971596	-0.04060717	-0.03986508	-0.04082653	-0.03960471	-0.04086971	-0.04034217	-0.04154384	-0.04309953	-0.04390970	-0.04430696	-0.04561605	-0.04646162	-0.04623365	-0.04599210	-0.04428568	-0.04233041	-0.03986767	-0.03844746	-0.03214859	-0.02884590	-0.02439219	-0.01877804	-0.01430823	-0.00881301	-0.00332279	-0.00054723	0.00258355	0.00577510	0.00698022	0.00604645	0.00686563	0.00431294	0.00408567	0.00142880	0.00142703	-0.00196711	-0.00265942	-0.00388661	-0.00458011	-0.00524419	-0.00697073	-0.00663901	-0.00630421	-0.00736814	-0.00661684	-0.00609800	-0.00534964	-0.00469537	-0.00432796	-0.00328521	-0.00282139	-0.00206718	-0.00182375	-0.00196741	-0.00206446	0.00042186	-0.00033299	-0.00025198	-0.00065313	0.00147922	0.00003038	0.00025290	0.00040857	0.00037035	0.00090993	0.00056671	-0.00014387	-0.00033032	-0.00154310	0.00074583	-0.00073622	0.00069815	-0.00008853	-0.00033527	-0.00068562	0.00041911	-0.00026964	0.00009598	-0.00046888	-0.00022823	-0.00082215	0.00011330	0.00014240	-0.00073792	0.00010221	0.00031036	-0.00013562	-0.00016350	-0.00032641	-0.00021595	0.00052264	0.00005536	-0.00119843	0.00058849	-0.00077187	0.00008701	0.00021038	-0.00021391	0.00111606	0.00002846	0.00000649	-0.00038987	-0.00018439	-0.00030401	-0.00061836	0.00048183	0.00058329	-0.00001074	-0.00047984	-0.00016402	0.00024877	-0.00027742	-0.00025353	-0.00007011	-0.00031775	0.00064171	-0.00004965	0.00030635	0.00014077	-0.00027242	0.00014010	0.00041639	0.00008356	-0.00027630	-0.00065892	-0.00033150	-0.00068988	0.00076782	-0.00026934	-0.00061804	0.00023992	-0.00048143	-0.00034920	-0.00042321	0.00034172	-0.00060537	0.00099473	-0.00033530	0.00134441	-0.00074419	-0.00046794	0.00068546	0.00006383	0.00018810	-0.00125614	0.00096936	0.00082676	0.00017051	0.00062896	0.00029838	0.00107760	-0.00014481	-0.00021807	-0.00095277	-0.00015590	0.00082337	0.00023525	-0.00044711	0.00083322	-0.00083864	-0.00051479	-0.00034752	-0.00070735	0.00114913	0.00123664	0.00128280	0.00063751	-0.00042035	0.00003617	-0.00034267	-0.00016674	0.00240577	-0.00030323	-0.00059789	0.00041056	0.00131116	-0.00102102	0.00155091	-0.00036362	0.00048049	-0.00077312	0.00074012	-0.00013383	-0.00049771	0.00130687	0.00238442	0.00187452	0.00184263	0.00055048	-0.00083523	0.00032509	0.00192529	0.00084157	0.00061885	-0.00108268	-0.00194954	0.00093411	-0.00078721	-0.00472698	0.00193402	0.00223683	-0.00160459	0.00125737	0.00011960	-0.00087340	0.00020322	0.00046515	0.00039135	-0.00196148	0.00011190	0.00241268	-0.00005035	-0.00056972	-0.00121027	0.00038949	0.00317484	0.00017787	-0.00022222	-0.00048759	-0.00148060	0.00065819	0.00119925	0.00052106	0.00159826	0.00051779	-0.00030574	0.00035398	-0.00024962	0.00118612	-0.00141127	0.00249877	0.00255600	-0.00051082	0.00251083	-0.00138008	-0.00177751	0.00010547	0.00010350	-0.00183894	-0.00090510	0.00066027	-0.00028286	0.00031753	-0.00122856	-0.00238167	-0.00084704	0.00058308	0.00014872	0.00047141	0.00103127	-0.00147050	0.00049856	0.00181364	-0.00075905	-0.00119144	0.00061809	0.00020283	-0.00027221	0.00130542	0.00055544	-0.00052165	0.00056261	0.00068139	0.00029838	-0.00065158	0.00125515	0.00081817	0.00029328	0.00048643	0.00059467	0.00072055	0.00059676	0.00038995	0.00021755	0.00045987	0.00040191	0.00062791	0.00045105	0.00116150	-0.00006677	0.00021747	-0.00019920	-0.00041902	0.00012580	0.00003441	-0.00038233	-0.00074620	-0.00039102	0.00034716	0.00003606	0.00058978	0.00019953	-0.00020723	0.00098304	-0.00012828	-0.00030175	0.00056099	0.00136239	-0.00065231	0.00018642	-0.00043149	0.00038123	0.00019038	0.00122962	0.00059162	0.00067435	0.00109934	0.00007295	0.00030679	0.00046878	0.00024219	0.00086213	0.00059650	0.00004760	0.00045768	0.00010634	-0.00014872	0.00021205	-0.00017975	0.00026043	-0.00018993	0.00034630	0.00014125	0.00020802	0.00012965	0.00017198	0.00036948	0.00060871	-0.00000404	0.00000072	0.00065071	0.00033415	0.00009752	0.00052078	0.00061954	0.00066173	0.00016693	0.00056858	0.00020669	0.00020870	0.00043618	0.00072533	0.00093212	0.00020350	0.00065434	0.00017777	-0.20099396
-0.2497	0.18558872	0.21843592	0.26446322	0.92356229	-0.17105579	-0.54888822	-0.85308421	-21.47483647	0.08965912	-0.77578010	-21.47483647	-21.47483647	-0.69515747	-0.63134658	-0.54591489	-21.47483647	-0.45061991	1.12656561	-0.00847614	-21.47483647	-21.47483647	-21.47483647	-1.60154235	0.21806152	-1.56231850	-21.47483647	-21.47483647	1.08871675	1.36581035	-21.47483647	0.38799996	-2.24588871	0.11615380	-21.47483647	0.14890805	0.28478394	0.06065275	-0.14557226	-0.01036457	-0.03564192	0.02357344	0.02844150	0.04819158	0.03393168	0.03989327	0.01532007	0.01935205	0.05538230	0.05983721	0.01593359	0.03914003	0.03321688	0.02458681	0.02226018	0.03579369	0.03284650	0.03629690	0.03293532	0.03456690	0.02866095	0.03435408	0.03222880	0.02939147	0.02742988	0.02772534	0.02274848	0.02392127	0.01951510	0.02494448	0.01711986	0.01954231	0.01974747	0.01716818	0.01504231	0.01396494	0.01151250	0.01468188	0.01541325	0.01691238	0.00590458	0.01223361	0.01004015	0.01581336	0.00023801	0.00280448	-0.00349626	0.01775739	0.00030594	0.00735911	0.00039246	0.00153320	-0.00186172	0.00558068	0.00758372	0.00470091	0.00909097	0.01320332	0.00529412	0.00934598	0.01142270	0.01390824	0.01459099	0.02075005	0.01022612	0.00945340	0.02984285	0.02722316	0.02798570	0.02844469	0.04093189	0.02879375	0.02176587	0.02254676	0.03573623	0.02410632	0.01405170	0.00641767	0.02706151	0.03118906	0.02407362	0.01933683	0.00810416	0.00475419	-0.00796109	-0.01904563	-0.02342518	-0.02208328	-0.02219340	-0.01624388	-0.01857296	-0.01993075	-0.02566769	-0.02498957	-0.02691982	-0.02878105	-0.02629461	-0.03173172	-0.03322556	-0.03229610	-0.02940212	-0.03114807	-0.03323980	-0.03298009	-0.03318850	-0.03333171	-0.03349149	-0.03537939	-0.03697741	-0.03555483	-0.03668595	-0.03731726	-0.03745269	-0.03839774	-0.03968020	-0.03919619	-0.03905516	-0.03880617	-0.03891588	-0.03933540	-0.04098059	-0.04048515	-0.04021802	-0.03850292	-0.04070301	-0.03996211	-0.04011130	-0.03814120	-0.03844917	-0.03724275	-0.03785466	-0.03662461	-0.03783382	-0.03625528	-0.03708453	-0.03814583	-0.03761490	-0.03873008	-0.03823879	-0.03678319	-0.03662353	-0.03495568	-0.03218424	-0.03309758	-0.02959468	-0.02818218	-0.02565517	-0.02266265	-0.02122053	-0.01910507	-0.01499183	-0.01152053	-0.00823900	-0.00392685	0.00037795	0.00194768	0.00539729	0.00432314	0.00611604	0.00724390	0.00783752	0.00822644	0.00827042	0.00547211	0.00574927	0.00395872	0.00193080	-0.00097543	-0.00173090	-0.00395453	-0.00442994	-0.00498343	-0.00643263	-0.00499297	-0.00636607	-0.00646639	-0.00527359	-0.00562453	-0.00544965	-0.00614517	-0.00661156	-0.00363861	-0.00354215	-0.00330967	-0.00327440	-0.00076895	-0.00046362	-0.00129496	-0.00019123	0.00069984	-0.00003426	0.00031056	-0.00013453	0.00064768	-0.00074722	-0.00002931	-0.00032547	-0.00028840	-0.00031688	-0.00039599	-0.00044216	0.00149965	0.00001043	0.00031737	-0.00035106	-0.00101083	-0.00048299	0.00026997	0.00031668	-0.00117738	0.00066862	0.00021341	0.00021361	0.00007990	-0.00049733	0.00024100	0.00001777	-0.00022064	-0.00157885	0.00029250	-0.00109723	0.00053832	-0.00055137	-0.00019381	0.00087046	-0.00047475	0.00034151	-0.00029702	-0.00003674	0.00034621	-0.00044704	-0.00023123	0.00018927	-0.00029983	-0.00092707	0.00036174	-0.00056794	-0.00042633	-0.00027995	0.00002498	-0.00005782	-0.00016442	0.00028306	0.00009936	0.00000004	0.00002925	-0.00083658	0.00056812	0.00011616	0.00000514	-0.00018731	-0.00013941	0.00004828	0.00008947	-0.00021462	-0.00052245	0.00035254	-0.00032700	-0.00029921	0.00008682	0.00007086	0.00029926	0.00029316	-0.00061405	0.00090935	0.00017004	0.00008287	0.00112574	-0.00010389	0.00044464	0.00098391	0.00025042	0.00083339	0.00036738	0.00093358	-0.00053656	0.00022240	-0.00097802	0.00000301	-0.00154743	-0.00006996	0.00036318	-0.00064792	0.00036374	0.00118935	-0.00149021	0.00034870	-0.00020486	0.00015178	-0.00036207	0.00104792	-0.00147475	0.00023448	-0.00020720	-0.00013760	0.00087221	-0.00002625	0.00121445	0.00004008	0.00045856	0.00221114	0.00138874	0.00025319	0.00224878	-0.00113886	0.00058588	-0.00126213	0.00139698	-0.00125024	0.00183362	0.00020366	-0.00027030	-0.00070924	-0.00008228	0.00034614	-0.00091432	0.00106827	0.00156202	-0.00074054	0.00198329	-0.00007994	-0.00207645	0.00121546	-0.00146215	-0.00398880	0.00081347	-0.00015022	0.00011341	-0.00086014	-0.00152929	-0.00190197	0.00158583	0.00162823	0.00159247	-0.00027127	-0.00026870	0.00222330	-0.00051474	-0.00029444	0.00102150	0.00015853	0.00126940	-0.00019206	-0.00044178	0.00229983	-0.00055608	-0.00081439	0.00045932	0.00072122	0.00083374	-0.00082679	0.00009886	0.00011990	0.00149977	-0.00134696	-0.00011971	0.00043703	0.00062003	-0.00007934	0.00118264	0.00061133	-0.00004920	0.00035529	0.00149955	0.00002982	0.00034419	0.00151787	0.00044441	-0.00195096	-0.00094327	0.00022615	-0.00089951	0.00043568	-0.00020991	0.00098024	0.00055295	-0.00073259	-0.00126807	0.00125818	0.00113573	0.00003315	0.00067727	-0.00116411	0.00073859	0.00208914	0.00175855	0.00047304	0.00149580	-0.00029075	0.00168292	-0.00016235	0.00109904	0.00085747	-0.00067184	0.00081168	0.00141957	0.00074678	0.00143436	0.00003255	0.00033187	-0.00014442	0.00130606	0.00008040	-0.00007496	0.00029301	0.00026143	-0.00085163	0.00137922	0.00026785	-0.00025487	0.00077876	0.00060341	-0.00036680	0.00048947	0.00056205	0.00001612	-0.00006794	0.00022094	0.00019315	0.00027100	-0.00027163	0.00029759	0.00125586	0.00061902	0.00079821	-0.00026109	-0.00022401	0.00120041	-0.00040695	0.00024392	-0.00007124	-0.00055985	0.00000498	0.00035369	0.00034331	-0.00014527	0.00056953	0.00040554	-0.00070795	0.00089096	0.00015962	-0.00017989	-0.00029876	-0.00001816	0.00033668	-0.00021183	-0.00010908	0.00027415	0.00027400	0.00005330	0.00006116	0.00004412	-0.00011361	0.00028157	0.00037734	-0.00003705	0.00012107	0.00017225	-0.00010589	0.00058782	0.00034033	0.00006103	0.00016020	0.00039562	-0.00009874	0.00059857	0.00023190	0.00056627	0.00093558	0.00040853	0.00031751	0.00025409	0.01208335
-0.1997	1.56828070	0.61031282	0.38071525	-0.96597809	0.00243381	-21.47483647	1.21472341	-1.17172656	-2.18102527	-21.47483647	0.61870899	1.22985201	0.22671302	-0.06880918	0.58005542	-21.47483647	0.09778674	-2.15544325	1.81851836	-0.71489358	0.22790244	0.07072093	0.80628381	-2.11938620	-1.24020052	-21.47483647	-21.47483647	-21.47483647	0.26632804	-21.47483647	0.01758389	-21.47483647	0.70373803	1.18497384	0.21380353	-0.31018597	0.09859758	0.11163239	0.13802603	0.08814990	0.06953627	-0.03614840	0.05115090	-0.00119319	0.01484390	-0.00053736	0.02234788	0.05529529	0.03644742	0.02786941	0.02757289	0.03131928	0.03416759	0.02866390	0.03134912	0.03428887	0.03154649	0.03247166	0.03770982	0.02978858	0.03569118	0.03118774	0.03065754	0.02986482	0.02663696	0.02422408	0.02601882	0.02188490	0.02345604	0.02049772	0.01676368	0.01800139	0.02063778	0.01320533	0.01632085	0.00888952	0.01613941	0.01570284	0.01673659	0.00829043	0.01426947	0.00141834	0.01559602	0.00689671	0.00427371	-0.00146400	0.00809185	0.00477388	0.00258398	0.01241810	0.00465727	-0.00323242	0.00554504	0.00077179	0.00878797	0.00975760	0.01084958	0.01095990	0.01175284	0.01009635	0.01444119	0.02276810	0.01672437	0.01581736	0.01001691	0.02882173	0.02355240	0.02858668	0.04157417	0.06163680	0.05411550	0.03658005	0.02609248	0.03560111	0.02626381	0.02067436	0.01155405	0.02013859	0.02063323	0.01433805	0.01554610	0.00918965	-0.00260315	-0.01620806	-0.03122655	-0.03093947	-0.02665003	-0.02164455	-0.01515196	-0.02194125	-0.01884945	-0.02411222	-0.02597504	-0.02936208	-0.02743796	-0.02605174	-0.03247614	-0.03314511	-0.03195728	-0.02938318	-0.03130160	-0.03098904	-0.03204067	-0.03430301	-0.03505282	-0.03381190	-0.03461748	-0.03706533	-0.03743446	-0.03808982	-0.03805128	-0.03815647	-0.03680681	-0.03779876	-0.03863090	-0.03764479	-0.03839741	-0.03977036	-0.04015226	-0.03936345	-0.03975442	-0.03726320	-0.03945230	-0.03940110	-0.03986951	-0.03939113	-0.03790634	-0.03947952	-0.03723017	-0.03676513	-0.03561601	-0.03697715	-0.03408254	-0.03501039	-0.03421672	-0.03334059	-0.03424872	-0.03515334	-0.03416276	-0.03421286	-0.03363988	-0.03238603	-0.03349510	-0.03094008	-0.03224377	-0.03030273	-0.02870249	-0.02695950	-0.02606622	-0.02565772	-0.02185338	-0.02093244	-0.01648285	-0.01627802	-0.01214539	-0.01025401	-0.00888570	-0.00517007	-0.00253422	0.00000467	0.00136421	0.00413850	0.00448216	0.00663167	0.00860379	0.00961024	0.00901188	0.00800442	0.00778818	0.00627647	0.00481270	0.00481783	0.00254452	0.00067374	-0.00053952	-0.00083933	-0.00283805	-0.00359226	-0.00567936	-0.00646855	-0.00514116	-0.00554461	-0.00643824	-0.00629063	-0.00495092	-0.00515854	-0.00529324	-0.00372946	-0.00429351	-0.00424170	-0.00290616	-0.00250833	-0.00109541	-0.00311720	-0.00052968	-0.00094247	0.00014819	-0.00038721	0.00010696	0.00015315	0.00008196	-0.00061546	0.00093149	0.00018539	-0.00063645	-0.00035830	0.00003001	0.00055446	-0.00100287	-0.00074892	0.00047996	0.00002883	-0.00020467	0.00006789	0.00009139	0.00032610	-0.00009478	-0.00036491	-0.00013834	-0.00027463	0.00060241	-0.00055069	-0.00084816	0.00058480	-0.00031623	0.00004718	0.00045439	0.00022180	0.00005246	-0.00069810	0.00045406	0.00010571	-0.00015957	-0.00082199	-0.00037342	-0.00005526	-0.00058537	-0.00014550	0.00030431	-0.00002134	-0.00007799	-0.00013795	0.00040430	0.00077267	-0.00008957	-0.00016541	0.00103348	0.00027744	-0.00025263	-0.00044612	0.00015132	-0.00014907	-0.00001424	-0.00027933	-0.00048736	0.00012367	-0.00035081	-0.00033710	0.00010584	-0.00115636	0.00001926	0.00009186	-0.00111801	0.00121166	-0.00011737	0.00053051	0.00025977	0.00095765	0.00045230	0.00036514	-0.00003433	0.00057432	-0.00003041	0.00019114	0.00059845	0.00116659	-0.00035266	-0.00058452	-0.00065985	0.00090893	0.00066577	0.00104029	0.00046866	0.00019158	-0.00165189	0.00106677	-0.00038299	-0.00097391	0.00186948	0.00048376	0.00091022	0.00153303	0.00137777	-0.00036777	0.00022768	0.00051641	0.00158227	-0.00116870	-0.00081322	-0.00077011	0.00224080	-0.00003489	0.00195355	-0.00040929	-0.00070804	0.00005505	0.00168774	-0.00286379	-0.00148491	-0.00028609	0.00126617	0.00027174	-0.00052106	0.00318229	0.00139632	0.00037041	0.00287134	0.00119395	-0.00010663	-0.00006723	0.00038192	0.00086314	-0.00138804	-0.00068890	0.00075592	0.00198415	-0.00187507	-0.00063889	-0.00156955	-0.00123009	0.00094912	0.00273591	0.00072774	-0.00025497	0.00058058	-0.00054917	0.00013120	-0.00070013	0.00213572	0.00031590	0.00149536	-0.00083804	-0.00029954	0.00081673	-0.00240873	-0.00020894	0.00151056	0.00229467	-0.00021986	0.00043474	-0.00052854	-0.00012170	0.00023704	-0.00068621	0.00092321	0.00279560	-0.00030419	0.00079516	0.00202405	0.00075054	-0.00241461	-0.00000358	0.00083739	-0.00236235	0.00064255	0.00127488	0.00024141	-0.00031036	-0.00119571	0.00133777	0.00075581	0.00064192	-0.00139762	0.00108601	0.00180307	-0.00053279	-0.00174090	0.00076979	-0.00024077	-0.00015733	0.00084688	-0.00168215	-0.00010172	0.00090192	-0.00073765	-0.00040866	0.00099073	-0.00079055	-0.00048475	-0.00067183	0.00186128	0.00192358	-0.00003975	0.00159526	0.00043492	0.00087775	0.00070974	0.00068356	0.00152089	0.00072740	-0.00020420	0.00109032	-0.00038025	0.00054711	-0.00010858	0.00106481	0.00043828	0.00054252	0.00056271	0.00100371	0.00002648	-0.00092601	0.00036689	-0.00009411	0.00035373	0.00038528	0.00101543	0.00002081	0.00003094	0.00047944	-0.00050878	0.00086918	0.00070069	-0.00008212	-0.00058435	-0.00011563	0.00150392	-0.00043909	-0.00089493	-0.00112319	-0.00006099	0.00034028	0.00023254	-0.00012871	0.00020133	0.00027617	-0.00007113	-0.00038751	0.00053489	0.00067017	-0.00038558	0.00067696	0.00014238	0.00065400	-0.00006525	0.00033247	0.00028436	0.00010928	0.00023278	0.00031901	-0.00015794	-0.00047756	0.00001540	-0.00017395	-0.00007657	0.00035398	0.00010383	0.00021816	0.00008948	0.00013616	-0.00021323	-0.00042766	0.00049036	0.00011701	0.00048204	0.00045348	0.00043569	0.00076107	0.00012972	-0.00006555	0.00012654	-0.51308231
-0.1497	-21.47483647	0.28942862	-0.41301993	-21.47483647	-21.47483647	0.28036604	-2.29454684	0.14128579	0.26408309	-0.08556820	-0.31800264	-21.47483647	0.01174328	-0.01416534	-21.47483647	-0.69734687	-0.77962884	-0.04098254	-21.47483647	-21.47483647	-21.47483647	-21.47483647	-21.47483647	-21.47483647	-0.20105030	-21.47483647	-21.47483647	-21.47483647	-0.15621960	-21.47483647	-21.47483647	0.16774845	0.85070413	-0.75402957	-0.86912924	-0.76530087	-0.02209830	0.03144912	0.25124369	-0.06806596	0.04777802	0.02393183	0.05616210	0.01051435	0.02365314	0.01995600	0.03136081	0.06558269	0.04893718	0.03205057	0.03841805	0.03356773	0.04059585	0.02445097	0.02918600	0.03640939	0.02951550	0.03792828	0.03497490	0.02961969	0.03420133	0.03575820	0.02917076	0.02923585	0.02509401	0.02149164	0.02142373	0.02425955	0.02515825	0.01686452	0.01823205	0.01541140	0.01729122	0.01514659	0.01513730	0.01172764	0.01101754	0.01482598	0.01648225	0.00602668	0.01575503	0.00785352	0.01144440	0.00544175	0.00583018	0.00264728	0.00609335	-0.00103560	0.00660321	0.00300966	0.00783179	0.00227300	0.01005844	0.00695483	0.00839777	0.01355856	0.01038992	0.01063238	0.01104212	0.00918653	0.01689720	0.02409126	0.01200231	0.01153542	0.00671024	0.01441198	0.00747552	0.00253123	0.00758257	0.02810636	0.03573252	0.03646520	0.03444040	0.03204460	0.01278648	-0.00074335	-0.00793511	0.02114891	0.04129182	0.04629553	0.04773059	0.03397977	0.01797343	0.00134590	-0.01728651	-0.02208343	-0.02225116	-0.02313160	-0.01713243	-0.02135323	-0.02165789	-0.02318099	-0.02378717	-0.02936425	-0.02721952	-0.02738309	-0.03184553	-0.03140655	-0.03051053	-0.03040348	-0.03037905	-0.03125142	-0.03209295	-0.03464829	-0.03350471	-0.03329032	-0.03551272	-0.03622991	-0.03695765	-0.03769230	-0.03737893	-0.03671023	-0.03709107	-0.03748856	-0.03883461	-0.03881998	-0.03906110	-0.03745710	-0.03952956	-0.03925235	-0.03867617	-0.03808033	-0.03797556	-0.03910498	-0.03913392	-0.03944295	-0.03765296	-0.03773861	-0.03545208	-0.03634281	-0.03497043	-0.03614345	-0.03385467	-0.03372164	-0.03359972	-0.03285470	-0.03287892	-0.03352410	-0.03121137	-0.03148562	-0.03074320	-0.02913757	-0.03152064	-0.02965523	-0.03059294	-0.03178995	-0.02976369	-0.03053225	-0.02979550	-0.02885271	-0.02641447	-0.02621631	-0.02322018	-0.02178749	-0.02020717	-0.01902831	-0.01666753	-0.01434509	-0.01375351	-0.01018177	-0.01058350	-0.00767870	-0.00640281	-0.00277491	-0.00146927	0.00150629	0.00197886	0.00435878	0.00452770	0.00637867	0.00727762	0.00907693	0.01012435	0.00924955	0.00784394	0.00742814	0.00652571	0.00518731	0.00281853	0.00261503	0.00108452	0.00113203	-0.00110777	-0.00209980	-0.00229034	-0.00298467	-0.00422153	-0.00413471	-0.00501074	-0.00652472	-0.00505103	-0.00531287	-0.00500824	-0.00550074	-0.00375457	-0.00387095	-0.00398250	-0.00268481	-0.00321130	-0.00340078	-0.00154495	-0.00168849	-0.00083975	-0.00157323	-0.00134001	-0.00094953	-0.00014594	-0.00022663	-0.00079212	-0.00047750	0.00035449	-0.00000629	0.00034651	-0.00009438	0.00072652	0.00124876	0.00043065	-0.00048802	-0.00033883	-0.00080396	0.00054541	0.00020566	0.00068706	0.00041707	-0.00007256	0.00047521	0.00020767	0.00011297	-0.00028083	-0.00005218	-0.00013914	0.00053759	-0.00000438	0.00024994	-0.00024153	0.00055334	-0.00023543	0.00004156	0.00002072	0.00021936	0.00080032	0.00038729	0.00012712	0.00041739	0.00007268	0.00014511	0.00061534	0.00060296	0.00031082	-0.00076238	0.00042982	-0.00060207	0.00085037	-0.00027756	-0.00028494	0.00059214	-0.00002619	-0.00013784	0.00064442	-0.00099955	0.00049850	0.00029524	-0.00017623	0.00138234	0.00011146	0.00015534	0.00100738	0.00022361	0.00034600	0.00032403	-0.00003708	0.00064254	0.00108070	0.00036120	-0.00037154	0.00159948	0.00012064	-0.00018626	0.00014776	0.00091197	0.00042020	0.00052751	0.00048867	0.00174527	0.00043165	-0.00081553	0.00081483	-0.00092584	0.00088990	0.00026231	0.00183614	0.00115218	0.00084543	-0.00061755	0.00040001	0.00100622	0.00074834	0.00026320	-0.00066517	0.00013068	0.00195211	0.00043083	0.00103208	-0.00107098	0.00176673	0.00091073	0.00211141	0.00073942	-0.00023406	0.00142081	0.00231019	0.00198580	0.00101539	-0.00077966	-0.00065930	0.00165932	0.00280794	0.00295062	0.00295261	0.00071751	-0.00192061	0.00240043	0.00101174	-0.00182185	0.00143261	-0.00085840	-0.00011560	-0.00087690	0.00043343	-0.00074440	0.00245627	0.00134664	-0.00090347	0.00010794	-0.00078454	-0.00076567	-0.00095663	0.00016717	-0.00246580	-0.00064389	0.00214305	0.00014787	0.00091977	0.00030628	-0.00100093	-0.00058093	0.00370254	0.00031330	0.00121146	-0.00129276	-0.00178890	-0.00017616	0.00001097	0.00118295	-0.00117012	0.00198740	-0.00085522	-0.00026196	0.00221020	0.00033124	-0.00044266	-0.00174060	0.00175945	-0.00070725	-0.00089197	0.00138654	-0.00098236	0.00038489	-0.00140034	0.00003864	0.00042872	0.00007166	-0.00192403	-0.00038039	0.00077335	-0.00112311	-0.00239340	0.00135385	-0.00075583	-0.00063235	0.00018142	-0.00096691	0.00135250	0.00173786	-0.00020828	-0.00031086	0.00004101	-0.00004885	-0.00029972	0.00011452	-0.00029746	0.00053113	0.00068404	0.00133779	-0.00038551	0.00097227	0.00172008	0.00046113	0.00125645	-0.00047644	0.00099520	0.00018379	0.00029689	-0.00004020	0.00067893	0.00038022	0.00065589	-0.00010417	0.00080965	0.00151735	0.00130404	0.00026433	-0.00019901	0.00115216	-0.00076261	-0.00037246	0.00109504	-0.00020075	-0.00004836	0.00029433	-0.00001545	0.00073067	0.00128461	-0.00057165	-0.00101651	-0.00001214	0.00027403	0.00001088	0.00061873	-0.00019945	0.00064767	0.00097157	0.00043940	-0.00018843	-0.00007487	0.00088232	0.00021244	0.00084760	0.00058819	0.00093878	0.00062319	0.00026858	0.00057700	-0.00001293	0.00013338	0.00087823	0.00013994	0.00012318	0.00027491	0.00008027	-0.00004926	0.00010715	0.00025949	0.00054992	-0.00029234	0.00036285	0.00012355	0.00033247	0.00025894	0.00026796	0.00006122	0.00055779	0.00020149	0.00005943	0.00056628	0.00049245	0.00056078	0.00083339	0.00013277	0.00022020	0.00061299	-0.21385243
-0.0997	0.70739961	-0.48564341	0.04867554	-1.46937478	0.81401034	0.38162460	2.70725751	0.39021800	-0.22052783	-1.11884356	0.15127346	-0.51765013	1.18808949	0.37240414	0.01049080	-0.51023230	-0.35196409	0.16503378	0.23202159	-0.94508770	-21.47483647	-0.76001585	-21.47483647	-21.47483647	0.01886515	-21.47483647	2.42650938	-0.43840005	-0.55054036	-0.87735868	-0.72019452	-0.17055358	-21.47483647	0.00402243	0.66888224	-0.27212160	0.02557677	0.05063204	0.03195198	0.00531901	0.08424849	0.04789063	0.05182507	0.03058720	0.04075434	0.01926619	0.02050169	0.03952982	0.04276322	0.02452945	0.02445271	0.03431562	0.03456521	0.02430080	0.03260007	0.02888567	0.03631651	0.03100577	0.03282413	0.03199063	0.03904476	0.03268450	0.03120136	0.02759251	0.02967264	0.02061216	0.02477397	0.02247220	0.02472494	0.02300771	0.01952512	0.01695432	0.02086726	0.01248680	0.01502520	0.01064962	0.01294881	0.01433134	0.01346044	0.00557065	0.01190225	0.00766986	0.01134014	-0.00206543	0.00697225	0.00250185	0.01865473	-0.00175422	0.00016204	0.01247876	0.00080867	-0.00450855	0.00900514	0.00732983	0.00794582	0.01180125	0.01611510	0.01547008	0.01456659	0.01179449	0.01778689	0.02005720	0.01467369	0.01408301	0.00777793	0.01639123	0.00701139	0.00311791	0.00504958	0.02676142	0.03405904	0.04590015	0.05627880	0.06049798	0.03889120	0.02744408	0.02061892	0.04357489	0.05240733	0.05090738	0.04403815	0.02795684	0.01624089	0.00317682	-0.00892817	-0.01721043	-0.02084409	-0.02029727	-0.01756752	-0.02052303	-0.01945798	-0.02447918	-0.02333905	-0.02766912	-0.02734157	-0.02750745	-0.03122442	-0.03182582	-0.03138005	-0.02956628	-0.03200106	-0.03096545	-0.03181618	-0.03349624	-0.03332961	-0.03353423	-0.03601198	-0.03788235	-0.03647713	-0.03751323	-0.03628455	-0.03697790	-0.03759715	-0.03894251	-0.03787003	-0.03788744	-0.03916585	-0.03831605	-0.03966853	-0.03923136	-0.03857591	-0.03891617	-0.03691918	-0.03920492	-0.04055097	-0.03950663	-0.03798289	-0.03828512	-0.03589080	-0.03633254	-0.03462375	-0.03555194	-0.03214989	-0.03434579	-0.03316838	-0.03200906	-0.03287976	-0.03409591	-0.03113019	-0.03157274	-0.02909516	-0.02737557	-0.02974850	-0.02772954	-0.02826741	-0.02914590	-0.02709039	-0.02894137	-0.02772189	-0.02824724	-0.02638575	-0.02849966	-0.02486186	-0.02461202	-0.02532754	-0.02143024	-0.02268464	-0.01930352	-0.01998318	-0.01726827	-0.01776332	-0.01659389	-0.01380080	-0.01229377	-0.00880153	-0.00799138	-0.00763686	-0.00568521	-0.00402897	-0.00257483	0.00021430	0.00118798	0.00435592	0.00633477	0.00657905	0.00824135	0.00744953	0.00623341	0.00693787	0.00786719	0.00800668	0.00617807	0.00691546	0.00550492	0.00589756	0.00390553	0.00324556	0.00255849	0.00161825	0.00033847	0.00001040	-0.00308481	-0.00226545	-0.00394167	-0.00359366	-0.00413859	-0.00468417	-0.00549808	-0.00472298	-0.00578412	-0.00396544	-0.00358174	-0.00415630	-0.00409674	-0.00513269	-0.00429931	-0.00315684	-0.00199940	-0.00224939	-0.00129672	-0.00117138	-0.00110235	-0.00153798	-0.00196124	-0.00004039	0.00039137	-0.00131814	-0.00066911	0.00001587	-0.00005831	0.00026157	-0.00032989	0.00061896	0.00041560	0.00000171	0.00001882	0.00027485	0.00045707	0.00101423	-0.00039836	0.00028741	0.00043556	-0.00009462	-0.00070839	0.00018568	0.00013685	-0.00062568	-0.00057526	0.00004832	0.00054052	-0.00004540	0.00008218	0.00028816	-0.00021843	-0.00027331	0.00016346	0.00071706	0.00016822	-0.00021998	-0.00011484	0.00067183	-0.00091626	0.00050179	-0.00007175	-0.00022082	0.00060984	-0.00020475	0.00009610	-0.00037172	-0.00084551	0.00035161	0.00035079	-0.00028094	0.00156456	-0.00016413	0.00003283	0.00089660	0.00049277	0.00094594	-0.00015644	0.00073328	0.00058427	0.00015303	0.00063385	0.00042698	0.00026614	0.00007023	-0.00061403	-0.00064545	0.00096523	-0.00018163	0.00147269	-0.00001388	0.00059669	0.00029014	0.00052502	-0.00064463	-0.00134538	0.00148224	0.00152478	0.00061946	0.00110429	0.00124333	0.00113489	0.00181196	-0.00048521	0.00163274	-0.00025753	0.00155665	0.00247769	0.00100052	-0.00059578	-0.00005358	0.00080090	0.00040853	-0.00092482	0.00046393	0.00139285	0.00033696	-0.00163200	0.00065853	0.00121774	0.00211008	0.00113547	0.00023249	0.00079842	0.00149351	0.00019672	0.00019865	0.00255520	-0.00099706	0.00019255	0.00019112	-0.00247477	0.00237527	0.00257484	-0.00025708	-0.00077939	-0.00167154	-0.00014919	0.00234176	0.00158168	0.00052001	-0.00018939	0.00048168	-0.00062772	0.00027445	0.00241708	-0.00193197	-0.00060257	0.00327054	0.00249234	-0.00128551	0.00005110	-0.00155490	0.00061713	0.00241123	0.00129251	0.00258672	-0.00017242	0.00007661	0.00105203	0.00056565	-0.00043972	-0.00137276	0.00298716	0.00074110	0.00047000	0.00148572	0.00019172	-0.00117273	0.00008176	0.00133463	-0.00103212	0.00040355	0.00003742	0.00060868	0.00025760	-0.00091284	0.00047984	-0.00049829	0.00064887	0.00049510	-0.00014454	0.00191962	0.00223508	-0.00212207	0.00244131	-0.00134843	-0.00144366	0.00238998	-0.00075901	-0.00042634	0.00051278	-0.00118006	-0.00058993	0.00037659	0.00061228	0.00058906	-0.00087277	0.00069839	0.00111219	-0.00024217	0.00109857	0.00008696	0.00081494	0.00145455	0.00046322	0.00118529	0.00005688	0.00073248	0.00144076	-0.00026065	-0.00008011	0.00023949	-0.00057573	0.00055664	0.00008470	-0.00075799	0.00000379	0.00098398	-0.00128424	0.00011346	-0.00059871	0.00020095	0.00137130	0.00037948	-0.00018433	0.00044528	0.00040131	0.00016941	-0.00027775	0.00076731	0.00002125	0.00006217	-0.00006805	0.00055151	0.00051584	0.00043509	-0.00023529	0.00009227	0.00109226	0.00115887	0.00055499	0.00004795	0.00100947	-0.00007245	-0.00003437	0.00090009	0.00099960	-0.00020701	-0.00052291	-0.00006525	-0.00004935	-0.00028984	0.00060667	0.00039631	0.00088284	0.00037221	-0.00026872	-0.00013978	0.00023322	0.00041909	0.00034475	-0.00015497	0.00042648	0.00036526	-0.00012474	0.00061409	0.00005894	0.00012671	-0.00028556	0.00017406	0.00009721	0.00030501	0.00070559	0.00033387	0.00081888	0.00025202	0.00060277	0.00015705	0.66834244
-0.0497	0.99282139	-1.16096532	0.19520361	-0.39609355	-0.31905305	-0.21494608	-0.90586346	0.43918220	0.01751684	-1.05206954	-0.29931173	0.03674617	-21.47483647	-21.47483647	-0.02639097	0.63633895	0.59481488	-0.99154382	-0.94617015	-21.47483647	0.09994872	0.34369540	-21.47483647	0.25054035	0.17286228	0.85140735	-21.47483647	0.80293429	-21.47483647	-21.47483647	-21.47483647	-21.47483647	-0.08290714	0.64838613	0.74885408	0.39713840	-0.08109641	0.03084998	0.12486016	0.03734830	0.04947248	0.00950805	0.06441770	-0.02438756	0.00050855	0.01532123	0.03162017	0.04577485	0.07042294	0.02275568	0.03570219	0.03685026	0.02624266	0.02203113	0.03472849	0.03163586	0.02957239	0.03587756	0.03219322	0.02986897	0.03766645	0.02827932	0.02914363	0.02585321	0.02345986	0.02449867	0.02483277	0.02476073	0.02251212	0.02104061	0.01813682	0.01736614	0.01681722	0.01519378	0.01493909	0.01121238	0.01485685	0.01602590	0.01510012	0.01127230	0.01505454	0.00665930	0.01413378	0.01088026	0.00320287	0.00022182	0.01094426	-0.00352474	0.00096010	-0.00070689	0.00442044	-0.00237208	0.00637480	0.00760466	0.00820763	0.01332293	0.01077933	0.00913346	0.01014609	0.01501079	0.01210813	0.01911746	0.01122993	0.00997894	0.00747206	0.01502291	0.00829169	0.00624225	0.00845925	0.03640013	0.04068852	0.04359031	0.04582932	0.05040928	0.03313159	0.02609384	0.01823795	0.03956140	0.04551572	0.04004490	0.03833491	0.02162720	0.00363813	-0.00844735	-0.02310102	-0.02276966	-0.02067694	-0.02278055	-0.01645111	-0.02176470	-0.02105092	-0.02467778	-0.02614475	-0.02770489	-0.02983594	-0.02897151	-0.03117170	-0.03300308	-0.03316510	-0.02908072	-0.03116902	-0.03221147	-0.03286284	-0.03219785	-0.03348142	-0.03329602	-0.03583297	-0.03643525	-0.03577306	-0.03589155	-0.03846783	-0.03632557	-0.03682577	-0.03767422	-0.03974930	-0.03792511	-0.03871220	-0.03776363	-0.03954863	-0.03898159	-0.03932794	-0.03890754	-0.03828902	-0.04055250	-0.03891486	-0.03784988	-0.03757894	-0.03740792	-0.03609091	-0.03747154	-0.03615422	-0.03626121	-0.03378175	-0.03405272	-0.03420345	-0.03281855	-0.03391011	-0.03419438	-0.03199646	-0.03135034	-0.02952377	-0.02891781	-0.02922175	-0.02732259	-0.02850157	-0.02916753	-0.02734403	-0.02819438	-0.02673179	-0.02554070	-0.02562134	-0.02493146	-0.02409514	-0.02342685	-0.02410353	-0.02320197	-0.02388477	-0.02351834	-0.02338723	-0.02128298	-0.02062121	-0.01990012	-0.01846798	-0.01653062	-0.01445426	-0.01374433	-0.01344907	-0.01167299	-0.01088620	-0.00986062	-0.00790537	-0.00593910	-0.00499502	-0.00389426	-0.00269312	-0.00046922	0.00040051	0.00178006	0.00163533	0.00341370	0.00505917	0.00513963	0.00642926	0.00696655	0.00901944	0.00774618	0.00721181	0.00708239	0.00775453	0.00717809	0.00720644	0.00624980	0.00478971	0.00309486	0.00345366	0.00236581	0.00185056	-0.00008979	-0.00017672	-0.00194061	-0.00117196	-0.00224097	-0.00260325	-0.00461407	-0.00455963	-0.00551705	-0.00495023	-0.00463831	-0.00508106	-0.00451406	-0.00456775	-0.00462945	-0.00455707	-0.00445192	-0.00379835	-0.00293638	-0.00299281	-0.00341055	-0.00182702	-0.00245393	-0.00124195	-0.00146768	-0.00130889	-0.00046015	-0.00057414	-0.00053032	-0.00072498	-0.00014157	0.00021871	-0.00002809	-0.00015915	0.00004525	0.00002629	-0.00047967	0.00023754	0.00013603	-0.00022425	-0.00036218	0.00017132	0.00030218	0.00029958	0.00052686	0.00028150	-0.00094357	-0.00002946	-0.00003103	0.00070815	-0.00000014	-0.00012123	-0.00034472	-0.00016276	0.00010365	0.00066939	-0.00085157	-0.00085502	0.00058877	-0.00072897	0.00025792	0.00017768	-0.00022901	0.00012810	0.00042875	-0.00056606	0.00135084	-0.00046605	-0.00017594	0.00063820	0.00023480	0.00042115	-0.00035576	0.00013399	0.00039709	0.00054326	-0.00072010	-0.00052175	-0.00012080	-0.00027628	0.00037293	0.00044635	0.00065189	0.00038271	0.00099831	0.00001830	-0.00003665	-0.00018689	0.00119824	0.00014402	-0.00052018	0.00154408	0.00020588	0.00091116	0.00202505	-0.00047784	-0.00022980	0.00051720	0.00061448	0.00116106	-0.00088730	-0.00070607	0.00015603	0.00252346	-0.00001326	0.00195229	0.00053251	-0.00094958	-0.00032809	0.00013061	-0.00267066	0.00057930	0.00001178	0.00034346	0.00119965	-0.00001157	-0.00027815	-0.00093563	-0.00033599	0.00092316	0.00036028	0.00065232	-0.00009139	-0.00368415	0.00115627	-0.00175560	-0.00281283	0.00091707	0.00034314	-0.00080654	-0.00135893	0.00043907	-0.00055366	-0.00038567	-0.00246576	0.00050870	0.00043531	0.00037185	-0.00111208	0.00039619	-0.00055725	-0.00018847	-0.00100873	0.00223539	0.00103181	-0.00126762	0.00189433	-0.00089453	-0.00117536	-0.00016658	0.00032842	0.00204972	-0.00020256	0.00023250	0.00191559	0.00080470	0.00108173	-0.00077131	0.00306793	0.00051732	0.00098225	0.00060137	0.00139994	0.00086848	-0.00143400	-0.00029296	-0.00032284	-0.00057303	-0.00153449	0.00145015	-0.00103405	-0.00162623	-0.00030810	-0.00186991	0.00076159	-0.00005312	0.00000042	0.00093822	-0.00015770	0.00007764	0.00026957	0.00083370	-0.00216448	0.00052101	-0.00115348	-0.00036821	0.00126324	-0.00001304	-0.00093539	0.00079352	-0.00176477	0.00026862	-0.00129440	0.00134489	0.00095009	0.00058026	0.00083358	-0.00127276	0.00079115	-0.00013970	0.00051226	-0.00017727	0.00023417	0.00076595	0.00049018	-0.00009992	0.00066947	-0.00056971	0.00084755	0.00033612	0.00006882	0.00002158	0.00031969	-0.00006649	-0.00095835	-0.00094002	0.00093742	-0.00008599	-0.00047958	0.00098567	-0.00037569	0.00006065	-0.00020147	-0.00071931	-0.00017626	0.00091076	-0.00009717	-0.00009012	-0.00035689	0.00099645	0.00042015	0.00128248	-0.00059914	0.00034321	0.00042768	0.00000291	-0.00003390	0.00076889	-0.00031572	-0.00002246	-0.00037164	0.00082171	0.00093161	0.00054379	-0.00009379	-0.00030489	0.00035793	0.00002076	0.00034499	0.00045915	0.00004696	0.00078834	0.00029950	-0.00047680	-0.00048055	0.00016945	0.00007437	-0.00015070	-0.00002092	0.00011412	0.00046879	0.00025252	0.00004037	-0.00000834	-0.00026248	0.00017013	-0.00008168	0.00021369	0.00020460	0.00052801	0.00043785	0.00009350	0.00017141	0.00027718	-1.21628759
0.0003	0.93074608	0.13940418	-0.99114421	1.10653532	0.76707715	-1.39546788	-1.76048732	0.34469819	-0.13842523	-1.06159508	-0.87335163	0.59347427	-21.47483647	0.06149128	0.03403694	0.34897320	-1.47079095	-0.15707429	0.03992090	-21.47483647	0.43385229	-0.18305995	3.46179438	-21.47483647	-0.12261489	-21.47483647	-1.27150238	-21.47483647	-0.97815099	-21.47483647	-21.47483647	-1.78888905	0.44988823	0.01179754	-0.18071451	0.12374272	-0.14269334	0.00697193	0.06126474	0.06124240	0.00841507	-0.03081487	0.04523498	0.01001906	0.04943220	0.01111751	0.01384223	0.02882309	0.05449680	0.02951620	0.03734993	0.02901160	0.03172061	0.02409617	0.03518359	0.02894438	0.02881559	0.03007838	0.03522882	0.03052268	0.03211248	0.03048766	0.02655251	0.02831637	0.02596786	0.02535122	0.02554312	0.02183966	0.02262452	0.02014159	0.02158597	0.01957237	0.01772366	0.01309276	0.01481413	0.01439816	0.01399915	0.01581432	0.01761878	0.00696722	0.01038451	0.00691714	0.01504454	0.00713316	0.00836788	0.00060804	0.00889783	0.00955234	-0.00040485	0.00213316	-0.00156792	-0.00427428	0.00799142	0.00441209	0.00906256	0.00844549	0.01450892	0.00650403	0.00832159	0.00927861	0.01024138	0.02178992	0.01423845	0.01266830	0.00489455	0.01705179	0.01094821	0.01351354	0.01579394	0.03600378	0.03209946	0.03141115	0.02989341	0.03801639	0.02838504	0.02389012	0.02241212	0.04462605	0.05304982	0.04454080	0.03679091	0.01888552	0.00434840	-0.00692900	-0.01377476	-0.01516711	-0.01342516	-0.01716920	-0.01591478	-0.02121820	-0.02207936	-0.02307511	-0.02395913	-0.02645203	-0.02799927	-0.02847597	-0.03225750	-0.03393907	-0.03154345	-0.02899707	-0.03144868	-0.03222953	-0.03283352	-0.03274054	-0.03366851	-0.03312799	-0.03598131	-0.03713444	-0.03695847	-0.03734246	-0.03713179	-0.03621043	-0.03666398	-0.03847173	-0.03909543	-0.03738825	-0.03789807	-0.03837098	-0.03886449	-0.03926459	-0.03853309	-0.03820909	-0.03757673	-0.04001169	-0.03948808	-0.03946941	-0.03805496	-0.03720757	-0.03584341	-0.03654766	-0.03574501	-0.03532926	-0.03365677	-0.03458641	-0.03368634	-0.03242916	-0.03374424	-0.03334748	-0.03181896	-0.03065387	-0.03033072	-0.03000958	-0.02912578	-0.02837262	-0.02886469	-0.02881890	-0.02660878	-0.02806948	-0.02686272	-0.02660826	-0.02406888	-0.02469143	-0.02234448	-0.02248118	-0.02226376	-0.02053324	-0.02229351	-0.02087099	-0.02137801	-0.02091456	-0.02048437	-0.01995824	-0.02043074	-0.01905587	-0.01887338	-0.01749546	-0.01727591	-0.01462627	-0.01514841	-0.01415641	-0.01151944	-0.00944455	-0.00996656	-0.00800595	-0.00697442	-0.00602421	-0.00447222	-0.00418126	-0.00432303	-0.00332486	-0.00134559	-0.00093412	0.00089566	0.00181363	0.00348475	0.00455428	0.00503225	0.00554332	0.00561818	0.00716249	0.00719179	0.00704920	0.00765415	0.00650383	0.00769163	0.00640111	0.00617833	0.00583669	0.00541414	0.00477913	0.00511841	0.00437372	0.00371965	0.00247595	0.00203525	0.00073921	0.00060741	0.00059444	-0.00078444	-0.00138171	-0.00217837	-0.00329760	-0.00314206	-0.00412317	-0.00355347	-0.00308082	-0.00503997	-0.00437170	-0.00406157	-0.00516709	-0.00358319	-0.00378341	-0.00370402	-0.00226545	-0.00377874	-0.00266966	-0.00295335	-0.00254615	-0.00191541	-0.00243391	-0.00093930	-0.00097215	-0.00126713	-0.00126338	-0.00036199	-0.00071824	-0.00026694	-0.00065522	0.00039617	-0.00013714	0.00063659	0.00055218	0.00032962	0.00012401	-0.00081678	0.00019166	0.00032630	0.00021482	0.00007928	-0.00097862	0.00020578	-0.00018342	0.00002020	-0.00042364	-0.00063460	0.00034125	-0.00029503	-0.00047629	0.00008072	-0.00056639	0.00019566	0.00089702	0.00023894	0.00049742	0.00037788	0.00030160	0.00049893	0.00028859	0.00004754	-0.00033088	0.00003694	0.00043907	0.00095992	0.00118810	-0.00031120	0.00066578	-0.00025378	0.00035639	-0.00010149	0.00031244	0.00053952	-0.00000665	-0.00086658	0.00166440	-0.00061718	0.00153411	-0.00007221	-0.00005660	0.00133381	0.00064731	0.00052101	0.00089698	0.00026677	-0.00013926	0.00028550	-0.00022783	0.00062444	-0.00063195	-0.00013170	0.00023001	0.00212976	0.00080845	0.00144263	0.00220063	0.00256705	-0.00094766	0.00005965	-0.00105442	-0.00017127	-0.00034903	0.00169527	0.00197099	-0.00077652	0.00087801	-0.00140181	0.00134257	0.00206558	0.00104474	0.00054692	0.00029227	-0.00033275	0.00009479	0.00144428	-0.00038112	0.00066324	0.00322256	0.00062612	-0.00000871	0.00078174	-0.00033743	-0.00021661	0.00130547	0.00032407	0.00022984	0.00012479	0.00109553	-0.00106853	-0.00071264	-0.00195818	-0.00191497	0.00058301	0.00119391	-0.00197537	-0.00093502	-0.00010551	-0.00111627	0.00302865	0.00152036	0.00107971	-0.00064129	-0.00062730	-0.00029693	0.00020701	-0.00176932	-0.00263881	0.00177768	0.00077982	-0.00085836	0.00302561	-0.00165224	-0.00155123	-0.00086722	0.00166686	-0.00291743	-0.00105970	0.00035749	0.00065308	0.00053904	0.00047457	-0.00186774	-0.00096508	0.00010040	-0.00045892	0.00131837	-0.00007948	-0.00233629	-0.00100988	0.00085764	-0.00093750	-0.00128299	-0.00033812	-0.00061307	-0.00022176	0.00116900	-0.00063379	-0.00159970	0.00021375	0.00099524	0.00136190	-0.00048925	0.00054031	0.00057225	-0.00110579	0.00173623	0.00008408	0.00103591	0.00083902	0.00055202	0.00096737	-0.00047759	0.00029817	0.00043458	0.00027488	0.00034773	0.00014742	-0.00007444	0.00042327	0.00014317	-0.00010117	-0.00008301	0.00034718	-0.00037381	0.00045724	0.00062044	-0.00051924	-0.00019191	-0.00029069	-0.00022759	-0.00015895	-0.00002479	-0.00009861	0.00126897	0.00175494	0.00001504	-0.00023426	-0.00017167	0.00042952	-0.00068213	0.00049720	0.00030430	0.00062499	0.00047876	0.00013081	-0.00000495	0.00001666	0.00019003	0.00013745	-0.00001359	0.00036019	0.00068624	0.00004214	-0.00010654	-0.00014225	-0.00003458	-0.00047301	0.00023022	0.00047155	0.00016429	0.00044758	-0.00028175	0.00035239	-0.00041454	0.00041971	0.00004890	-0.00015928	0.00014193	-0.00026520	0.00005559	0.00045666	0.00004295	-0.00009615	-0.00012227	0.00071554	0.00021821	0.00062682	0.00026203	0.00055903	0.00074019	0.00033474	0.00034951	0.00038337	-0.24091808
0.0503	0.05336213	0.83002849	-21.47483647	-21.47483647	-0.73887298	0.75187409	0.96789259	-0.25898981	0.37179449	-0.95064938	-21.47483647	-21.47483647	0.64868504	-0.65796959	0.47968838	0.26544515	-0.03165833	-1.70580113	-0.83377689	-21.47483647	-1.01851690	-21.47483647	-21.47483647	-21.47483647	0.67027926	-21.47483647	-21.47483647	-21.47483647	0.08554965	0.97179449	-0.22147082	-21.47483647	0.09311399	-0.23590222	-0.92257866	-0.31546074	0.26900323	-0.07217808	0.08625405	0.00551269	0.02373364	-0.00122601	0.05039584	0.05041707	0.03070529	0.01944479	0.00807180	0.03390604	0.05121469	0.01867887	0.02815274	0.03521516	0.03159849	0.02654389	0.02929926	0.03793514	0.03560246	0.02866099	0.03039029	0.03006089	0.03656458	0.03164526	0.02622874	0.02814133	0.02760514	0.02228175	0.02463738	0.02109064	0.02257609	0.01720480	0.02037079	0.01724091	0.01754485	0.01169338	0.01544242	0.01254306	0.01445203	0.01136857	0.01388663	0.00943298	0.01234224	0.00495973	0.01190503	-0.00065513	0.01118059	-0.00283734	0.01447751	-0.00505214	0.00323346	0.00280245	0.00711432	0.00180673	0.01131643	-0.00158354	0.01077461	0.01154288	0.01462625	0.01085309	0.01341261	0.01374490	0.01740002	0.01951361	0.01656305	0.00774844	0.00721808	0.02731151	0.02207499	0.02434926	0.01920891	0.03121448	0.02471089	0.01882914	0.01538711	0.02421058	0.01652669	0.01328728	0.00497513	0.02835973	0.03982558	0.03167766	0.02370538	0.00498104	-0.00476506	-0.01362652	-0.02155713	-0.01669277	-0.01746148	-0.01604595	-0.01648675	-0.01870072	-0.01967865	-0.02584127	-0.02533621	-0.02575830	-0.02738077	-0.02532617	-0.03122883	-0.03288011	-0.03061737	-0.02823282	-0.03141852	-0.03140562	-0.03286597	-0.03251411	-0.03252289	-0.03265104	-0.03433521	-0.03600324	-0.03511047	-0.03595124	-0.03577982	-0.03673328	-0.03676540	-0.03659337	-0.03670750	-0.03729312	-0.03812043	-0.03785486	-0.03750776	-0.03760874	-0.03753785	-0.03760740	-0.03684489	-0.03938685	-0.03914095	-0.03874950	-0.03613983	-0.03672016	-0.03546695	-0.03653441	-0.03449877	-0.03484504	-0.03238892	-0.03280382	-0.03343419	-0.03182823	-0.03309146	-0.03339373	-0.03142953	-0.03035856	-0.02922173	-0.02808297	-0.02870672	-0.02707105	-0.02811998	-0.02806088	-0.02637094	-0.02700714	-0.02581768	-0.02620801	-0.02432192	-0.02459626	-0.02082000	-0.02190982	-0.02167082	-0.01893989	-0.02096447	-0.01865311	-0.01894384	-0.01800466	-0.01811071	-0.01772656	-0.01839237	-0.01638858	-0.01684225	-0.01593991	-0.01642753	-0.01640640	-0.01627695	-0.01618489	-0.01393348	-0.01389473	-0.01183461	-0.01051678	-0.00952198	-0.00757021	-0.00771680	-0.00648781	-0.00693282	-0.00600877	-0.00366083	-0.00304309	-0.00330056	-0.00364315	-0.00133335	-0.00070244	-0.00085356	-0.00032146	0.00141754	0.00294231	0.00253819	0.00389535	0.00409561	0.00353428	0.00605761	0.00571363	0.00752045	0.00724390	0.00596445	0.00708347	0.00697164	0.00617747	0.00657212	0.00594999	0.00639224	0.00623514	0.00536478	0.00478913	0.00470640	0.00411195	0.00441618	0.00423166	0.00372233	0.00258068	0.00231999	0.00308835	0.00090752	0.00039311	0.00028449	-0.00093265	-0.00008066	-0.00132581	-0.00188514	-0.00177700	-0.00300456	-0.00335662	-0.00330200	-0.00357446	-0.00333374	-0.00334289	-0.00328801	-0.00343108	-0.00340841	-0.00418547	-0.00332502	-0.00291976	-0.00235518	-0.00299491	-0.00190409	-0.00183676	-0.00116108	-0.00170609	-0.00127310	-0.00089742	-0.00147285	-0.00090475	-0.00017325	0.00009544	-0.00030161	-0.00096102	0.00011570	0.00003699	0.00053453	-0.00074153	-0.00021952	0.00083554	-0.00058215	-0.00025062	0.00013479	-0.00035642	0.00080754	0.00100940	0.00026370	0.00144223	-0.00036345	0.00059951	0.00061499	0.00060591	0.00013160	0.00023888	0.00153469	-0.00011489	0.00074178	-0.00027852	0.00083981	0.00023940	0.00050442	0.00104441	0.00011063	0.00025238	-0.00011916	0.00018237	-0.00019032	0.00063027	-0.00055436	0.00097380	0.00139771	-0.00004375	0.00103856	0.00074846	0.00110102	0.00170851	-0.00037243	0.00068519	0.00083829	0.00045892	0.00144529	-0.00003477	-0.00089504	0.00104173	0.00194903	0.00124100	0.00076313	0.00042244	0.00198698	0.00148961	0.00125134	0.00078073	-0.00026718	0.00236735	0.00357724	0.00297152	0.00117031	0.00091469	-0.00003040	0.00001694	0.00259221	0.00099865	0.00050676	0.00280551	-0.00110432	0.00146932	0.00062377	-0.00352865	0.00437092	0.00095548	0.00159871	-0.00167457	-0.00065923	-0.00051584	0.00139885	0.00221274	-0.00114963	-0.00083917	0.00291035	-0.00022857	-0.00162943	-0.00058565	0.00173487	0.00105415	-0.00000826	-0.00225273	-0.00060215	0.00098537	-0.00110697	0.00038087	0.00008455	0.00217189	0.00090948	-0.00093504	-0.00084761	0.00014317	0.00113220	0.00131663	-0.00167809	0.00249042	-0.00003502	0.00202178	0.00183272	-0.00150366	0.00227327	-0.00237667	0.00049496	-0.00018562	0.00101571	0.00054492	0.00176548	-0.00061479	-0.00123627	0.00124128	0.00119571	0.00251771	0.00055045	0.00225344	0.00109014	-0.00162351	-0.00044992	-0.00022579	0.00087722	0.00025085	0.00157283	-0.00035978	-0.00024822	0.00202722	0.00118752	-0.00104716	0.00062468	0.00032257	0.00093540	0.00075709	0.00113207	0.00140175	0.00086872	0.00164608	0.00121508	0.00108992	0.00138394	0.00057557	0.00068940	0.00187109	0.00012799	0.00082418	0.00042522	0.00032187	0.00048379	0.00002425	0.00139571	0.00033101	-0.00009252	0.00049391	-0.00084391	-0.00013321	0.00039103	-0.00017004	0.00121578	0.00046237	0.00021714	0.00037249	0.00074806	0.00020262	0.00027753	0.00151674	0.00092447	-0.00000779	-0.00047457	0.00030522	0.00053548	0.00038175	0.00093076	-0.00015842	0.00048804	0.00058852	-0.00007554	0.00027195	0.00047164	0.00123282	0.00017470	0.00072842	0.00134326	0.00106700	0.00109552	0.00035351	0.00016418	0.00062749	0.00012554	0.00053768	0.00065311	0.00047753	0.00067337	0.00035127	0.00065589	-0.00001400	0.00061039	0.00046308	-0.00081807	0.00051529	0.00048115	-0.00016228	0.00071934	0.00029036	0.00014069	0.00064473	0.00032868	0.00014880	0.00041138	0.00060872	0.00061851	0.00084257	0.00042254	0.00048596	-0.00000964	0.63074793
0.1003	-0.75482935	0.46624432	2.23725486	-21.47483647	-0.40254441	-21.47483647	1.61444688	0.44639134	-1.10522425	-0.23816860	1.55806422	-21.47483647	0.01179309	-21.47483647	-1.29048598	1.32956936	-0.01997140	-21.47483647	1.69437130	-21.47483647	-21.47483647	0.47726995	-21.47483647	-21.47483647	0.88246208	-0.54348111	-21.47483647	-21.47483647	-1.97084045	1.07227564	-0.52018741	-21.47483647	-0.89428043	-0.05734199	-0.64986663	0.08785258	0.00969198	-0.12396782	0.09898583	-0.02492361	-0.00591840	-0.00875854	0.04617381	-0.02853251	0.03897467	0.00432454	0.01336842	0.04123366	0.04251482	0.01919990	0.03753821	0.03702409	0.02581168	0.02318660	0.03158075	0.03149974	0.03313103	0.03632505	0.03220782	0.03112094	0.03255378	0.03105361	0.02924729	0.02806095	0.02482402	0.01900782	0.02286839	0.02144643	0.02423760	0.01789651	0.01976743	0.01496807	0.01632604	0.01312137	0.01322438	0.00940269	0.01120526	0.01222872	0.01125218	0.00539788	0.01524172	0.00434505	0.00624132	0.00800699	0.00807671	-0.00114152	0.00863274	0.00033255	0.00572796	0.00264776	-0.00147299	-0.00365482	0.01184630	0.00071470	0.00702596	0.00920110	0.01196356	0.01211532	0.00861613	0.01203841	0.01532318	0.02231031	0.01490459	0.01476626	0.01396648	0.02727525	0.02895451	0.02670360	0.02899228	0.04415376	0.05168019	0.04751340	0.03272573	0.03921991	0.03114897	0.03356827	0.02768970	0.04032168	0.05028421	0.04452117	0.03811419	0.01164975	-0.00340760	-0.01394692	-0.02147868	-0.02009152	-0.01799212	-0.01942313	-0.01702681	-0.02022721	-0.02073717	-0.02474322	-0.02332683	-0.02619424	-0.02556714	-0.02821072	-0.03060106	-0.03264021	-0.03194981	-0.02988484	-0.03239243	-0.03346540	-0.03229067	-0.03367468	-0.03359152	-0.03170828	-0.03530009	-0.03685828	-0.03565714	-0.03664000	-0.03686851	-0.03637783	-0.03723485	-0.03968150	-0.03923634	-0.03841293	-0.03849506	-0.03738528	-0.03910426	-0.03805787	-0.03822181	-0.03928087	-0.03750616	-0.04005961	-0.03910389	-0.03890419	-0.03798150	-0.03714302	-0.03611210	-0.03790717	-0.03558077	-0.03642296	-0.03434980	-0.03295065	-0.03326233	-0.03324992	-0.03444935	-0.03443571	-0.03123964	-0.03139464	-0.02850222	-0.02808711	-0.02971416	-0.02829638	-0.02900910	-0.02881790	-0.02786273	-0.02775243	-0.02639330	-0.02619033	-0.02459666	-0.02438152	-0.02126526	-0.02017948	-0.02298782	-0.01971231	-0.02244594	-0.02066769	-0.01985283	-0.01947673	-0.01841463	-0.01748793	-0.01776929	-0.01511538	-0.01427027	-0.01468988	-0.01451376	-0.01444344	-0.01563313	-0.01612885	-0.01372635	-0.01352044	-0.01147852	-0.01099978	-0.01181164	-0.01017192	-0.01080159	-0.01035160	-0.00959781	-0.00884203	-0.00698169	-0.00478570	-0.00462157	-0.00438412	-0.00211803	-0.00233966	-0.00258523	-0.00070352	-0.00144993	-0.00044802	-0.00104123	-0.00009146	0.00161220	-0.00078545	0.00233836	0.00116737	0.00323160	0.00447801	0.00466282	0.00475918	0.00528782	0.00489559	0.00643056	0.00574793	0.00644852	0.00660592	0.00605522	0.00649603	0.00566090	0.00585767	0.00663283	0.00503382	0.00559419	0.00607885	0.00550359	0.00491253	0.00515960	0.00375723	0.00507626	0.00385218	0.00372162	0.00266710	0.00351554	0.00264528	0.00245269	0.00176534	0.00150703	0.00064913	0.00088666	-0.00014664	-0.00055433	-0.00134066	-0.00188456	-0.00262898	-0.00279813	-0.00291015	-0.00370030	-0.00404906	-0.00357954	-0.00413085	-0.00390194	-0.00353547	-0.00332346	-0.00275437	-0.00376262	-0.00325185	-0.00230087	-0.00327604	-0.00221817	-0.00325588	-0.00210340	-0.00177904	-0.00221328	-0.00248509	-0.00199004	-0.00128953	-0.00156858	-0.00116526	-0.00147165	-0.00067938	-0.00054568	0.00006331	-0.00044446	0.00095350	-0.00033401	-0.00002982	0.00093114	0.00032777	-0.00051445	-0.00045809	-0.00005156	0.00017986	0.00006664	-0.00006283	0.00072177	0.00007004	0.00011666	-0.00071936	-0.00032810	-0.00024535	-0.00058265	-0.00074872	-0.00114777	0.00017499	-0.00149957	0.00025928	0.00046393	0.00006567	-0.00016003	0.00068714	0.00061521	0.00157728	-0.00038860	-0.00024803	0.00162632	-0.00023943	0.00056295	-0.00016603	-0.00179701	-0.00060026	0.00104750	-0.00149166	0.00134286	0.00055965	0.00129443	-0.00170895	0.00057839	-0.00015395	-0.00088298	0.00160945	0.00077723	-0.00183651	-0.00050404	0.00161124	0.00065554	-0.00140378	0.00043839	0.00036744	-0.00021729	0.00018793	-0.00044785	-0.00024622	0.00116470	-0.00064657	0.00080276	0.00169395	0.00117749	-0.00090605	-0.00035264	-0.00191591	-0.00129895	0.00080377	-0.00096458	0.00022807	0.00095315	0.00037430	-0.00071306	-0.00062525	-0.00129646	-0.00066528	0.00123034	-0.00010963	-0.00116853	0.00051443	-0.00028817	-0.00053458	0.00244930	0.00158358	0.00074904	-0.00196452	0.00025306	-0.00022164	-0.00092648	-0.00017200	0.00114969	0.00019062	0.00041411	-0.00042975	0.00267372	-0.00113826	-0.00071449	-0.00144778	0.00125156	-0.00164570	-0.00069212	-0.00136483	0.00139220	-0.00155232	-0.00045001	0.00024862	-0.00012342	0.00179832	-0.00129176	-0.00021435	0.00005616	-0.00120591	-0.00069162	0.00018369	-0.00105336	0.00024299	0.00146844	0.00043992	-0.00066126	0.00094557	-0.00022878	-0.00073152	0.00036548	-0.00007526	0.00126907	0.00016349	0.00067393	0.00034601	0.00046921	0.00131604	0.00076297	0.00039419	0.00080018	-0.00037139	0.00130769	0.00030189	0.00078214	-0.00003406	-0.00006167	-0.00036366	0.00010319	0.00038089	0.00092080	0.00029506	-0.00068849	0.00035087	0.00003779	-0.00097686	-0.00036644	0.00058509	-0.00020459	-0.00063269	0.00044702	-0.00013379	0.00050945	-0.00001846	0.00000310	0.00043524	0.00057794	-0.00033071	0.00016634	-0.00040489	0.00089689	-0.00075299	0.00045112	0.00074474	0.00053402	0.00078210	0.00117926	0.00074115	0.00035509	0.00054749	0.00066575	-0.00038780	0.00070677	0.00058562	0.00076656	0.00032999	-0.00017005	-0.00019749	-0.00012689	-0.00000277	0.00044496	0.00043993	0.00041480	0.00018385	-0.00012360	-0.00006474	0.00016875	0.00058879	0.00021887	0.00054864	0.00028608	0.00048894	0.00042456	0.00061858	0.00033444	-0.00018248	0.00029967	0.00014174	0.00032256	0.00044139	0.00059165	0.00055627	0.00003608	0.00029806	0.00029641	-0.40141002
0.1503	0.24126628	-0.86912195	0.77795142	-0.24941222	-0.10700053	0.35447579	-21.47483647	-0.43175490	0.34455836	1.17410672	-2.25328755	-1.84575236	-0.11135408	-0.09824172	-0.12023647	-1.39903894	-0.03021418	-21.47483647	0.13070230	-21.47483647	-21.47483647	-21.47483647	0.91958100	-21.47483647	-21.47483647	-21.47483647	-1.04879558	1.43415958	-0.01304430	0.26448658	-21.47483647	-21.47483647	0.28386981	-0.28661182	0.03032363	0.04342255	-0.12211368	-0.15571903	-0.10013974	0.03249744	0.04536823	0.02435826	0.08941294	0.04350595	0.02736981	0.00505299	0.03980780	0.05425836	0.04906426	0.02190507	0.03566181	0.03531916	0.03227902	0.02088102	0.02839669	0.03051477	0.03016158	0.03073919	0.03617066	0.02957521	0.03523789	0.03124526	0.02536938	0.02886347	0.02664494	0.02256776	0.02609829	0.01928962	0.02037886	0.01949712	0.01908402	0.01646663	0.01732585	0.01178298	0.01315132	0.01113907	0.01136825	0.01524901	0.01518439	0.00734610	0.01956991	0.00622525	0.01385295	0.00000416	0.00507157	0.00243031	0.00455369	-0.00037981	0.00595939	0.00335638	-0.00300666	-0.00289783	0.00690739	0.00516821	0.00899979	0.01146837	0.01342812	0.01014892	0.00869266	0.00903750	0.01807981	0.01680748	0.01847385	0.01656306	0.01484059	0.03023249	0.03050198	0.03200838	0.02500329	0.03709434	0.04201581	0.03302536	0.02060930	0.02673683	0.02031390	0.01557406	0.00870493	0.02939932	0.04203456	0.03381304	0.02278952	0.00212647	-0.00995192	-0.01883642	-0.02628407	-0.02387061	-0.02156706	-0.02062139	-0.01753599	-0.02216620	-0.01962868	-0.02444482	-0.02391029	-0.02534967	-0.02746489	-0.02695815	-0.03023076	-0.03045762	-0.03144034	-0.02952441	-0.03138208	-0.03104374	-0.03146811	-0.03203418	-0.03304075	-0.03239651	-0.03386126	-0.03747376	-0.03492303	-0.03605583	-0.03629051	-0.03537632	-0.03749142	-0.03808077	-0.03789534	-0.03700065	-0.03814129	-0.03702317	-0.03852958	-0.03770513	-0.03803877	-0.03852006	-0.03719747	-0.03742625	-0.03783149	-0.03742943	-0.03605287	-0.03676264	-0.03489591	-0.03715701	-0.03568916	-0.03523759	-0.03328176	-0.03237454	-0.03234018	-0.03240011	-0.03190479	-0.03299875	-0.03104020	-0.03074826	-0.03031752	-0.02880753	-0.02864163	-0.02771256	-0.02847893	-0.02902844	-0.02594015	-0.02742973	-0.02577113	-0.02496689	-0.02376792	-0.02414397	-0.02175282	-0.02103793	-0.02137691	-0.02007941	-0.02117562	-0.02050954	-0.01959310	-0.01848554	-0.01824121	-0.01622957	-0.01736239	-0.01545173	-0.01628619	-0.01436034	-0.01350443	-0.01326856	-0.01363768	-0.01308926	-0.01123000	-0.01047821	-0.01008263	-0.00871955	-0.00920889	-0.00806068	-0.00950714	-0.01021908	-0.00958865	-0.00968948	-0.00870684	-0.00808236	-0.00709398	-0.00664663	-0.00484457	-0.00455429	-0.00376273	-0.00264330	-0.00247667	-0.00101803	-0.00027199	-0.00092152	0.00038062	-0.00158824	0.00125549	-0.00010869	0.00111359	0.00199842	0.00098054	0.00144787	0.00289589	0.00234127	0.00324297	0.00321498	0.00383145	0.00522835	0.00541968	0.00593717	0.00579095	0.00587420	0.00693985	0.00639630	0.00647291	0.00590356	0.00667569	0.00662143	0.00511782	0.00484747	0.00587814	0.00466924	0.00528576	0.00410336	0.00425548	0.00437751	0.00339668	0.00436652	0.00422841	0.00359534	0.00439647	0.00309017	0.00390966	0.00409218	0.00229497	0.00206584	0.00276698	0.00242095	0.00113517	0.00056952	0.00102669	-0.00007934	-0.00059524	-0.00056481	-0.00103551	-0.00181890	-0.00243144	-0.00215010	-0.00229383	-0.00237917	-0.00308043	-0.00376297	-0.00338880	-0.00388259	-0.00280288	-0.00378886	-0.00399174	-0.00302576	-0.00385368	-0.00272099	-0.00300724	-0.00326529	-0.00319420	-0.00219356	-0.00256778	-0.00117731	-0.00144384	-0.00072028	-0.00133444	-0.00082805	-0.00155142	-0.00103984	-0.00067914	0.00047887	-0.00023038	0.00011177	-0.00001016	0.00049826	0.00068160	-0.00017685	-0.00076468	0.00028725	-0.00084866	-0.00110421	-0.00039745	0.00097349	0.00020181	0.00116321	0.00122365	0.00033355	0.00055650	0.00087717	-0.00065569	0.00027470	-0.00079013	-0.00051013	0.00258103	-0.00071544	0.00133655	-0.00152115	-0.00017886	0.00016251	0.00341546	-0.00054235	0.00012706	0.00035475	0.00135293	-0.00026660	-0.00006472	-0.00062009	-0.00076898	0.00161494	0.00245087	0.00103720	0.00177571	-0.00013916	-0.00009457	-0.00020803	-0.00029117	0.00186933	0.00038478	-0.00020829	-0.00201910	-0.00004325	-0.00030201	0.00093767	0.00060657	0.00225020	0.00048052	0.00161978	0.00153639	-0.00030675	0.00228941	0.00193396	-0.00100816	0.00038154	0.00053202	0.00045631	0.00069726	0.00201057	0.00118792	0.00089385	0.00221951	-0.00085370	-0.00311906	0.00221121	-0.00059874	-0.00178011	0.00152281	0.00065959	0.00127560	0.00178786	0.00125912	0.00113505	0.00199482	-0.00211902	0.00017195	0.00326887	0.00074505	0.00048675	0.00136912	-0.00098018	-0.00063416	-0.00169520	0.00181723	-0.00283804	-0.00037036	-0.00175888	0.00028752	-0.00092405	-0.00126053	0.00020352	-0.00082097	0.00144753	-0.00145069	-0.00101415	0.00109263	-0.00059740	-0.00025570	0.00154673	0.00031914	-0.00076684	0.00129814	-0.00063406	-0.00017520	-0.00057144	0.00242618	-0.00048013	0.00175783	-0.00036688	0.00127723	0.00058589	0.00138912	0.00100002	-0.00031316	0.00074929	0.00175611	0.00220105	0.00108135	0.00055480	0.00134860	0.00053477	0.00100564	0.00079100	0.00044814	0.00079346	0.00082673	0.00049073	-0.00005156	-0.00074327	0.00012056	0.00090196	-0.00031052	-0.00003400	0.00004707	-0.00028106	-0.00029867	0.00024619	0.00033161	0.00010979	0.00051448	0.00043280	0.00054902	0.00055392	0.00125694	0.00050864	0.00062331	0.00021845	-0.00040902	0.00036388	0.00080046	0.00039620	0.00033202	0.00095862	0.00058813	0.00013806	0.00045458	0.00116956	0.00078464	-0.00006858	0.00110869	0.00164205	0.00035259	-0.00058597	0.00006610	0.00058337	-0.00011150	0.00009424	0.00061912	0.00073830	0.00079376	0.00041970	-0.00021072	-0.00027622	0.00066592	0.00018275	-0.00011962	0.00039401	0.00049898	0.00055771	0.00069019	0.00018869	-0.00008774	0.00022023	0.00051541	-0.00002626	0.00018544	0.00039021	0.00059436	0.00088825	0.00053115	0.00034750	0.00010890	-0.69150192
0.2003	-0.18165021	-1.23241833	1.39554870	-21.47483647	0.43613822	-21.47483647	-0.55316749	-1.23650311	0.58383285	-21.47483647	-0.19352849	-21.47483647	-0.44353849	-1.20719659	-21.47483647	0.83081792	0.80523670	-0.13792839	0.51286906	0.52202740	-21.47483647	-21.47483647	-21.47483647	-21.47483647	0.12893035	-0.38682809	-21.47483647	-21.47483647	-0.33878107	-21.47483647	-21.47483647	-21.47483647	-1.23034728	-0.14301583	-0.11626240	-0.51124048	0.13264251	0.10872829	0.09469147	0.01836033	0.07166778	-0.06647165	0.03827801	0.03453905	0.02478684	0.00852459	0.02377638	0.03828352	0.06811991	0.01498486	0.01875056	0.03305761	0.03053409	0.02321891	0.03042175	0.02821167	0.03042538	0.03146101	0.02812539	0.03022618	0.03897518	0.03271893	0.02808279	0.02963730	0.02632338	0.02303403	0.02547647	0.02112805	0.02217564	0.01914066	0.01853385	0.01802696	0.01567892	0.01323893	0.01302569	0.01102997	0.01072887	0.01193304	0.01067292	0.00488486	0.01158752	0.00326731	0.01450785	0.00032977	0.00396482	-0.00235832	0.01766321	-0.00140905	-0.00212873	-0.00006469	-0.00170068	0.00299791	0.01232812	0.00555928	0.00946693	0.00880462	0.01322770	0.00904799	0.00665509	0.00808960	0.01296695	0.01628741	0.01430828	0.01223861	0.01378408	0.02535417	0.02157902	0.02044136	0.02635613	0.04095683	0.03925454	0.03359312	0.02418865	0.03308511	0.02345307	0.01177229	0.00482315	0.02697869	0.02735392	0.01836646	0.00917757	-0.00217994	-0.00912804	-0.02030746	-0.03235612	-0.03100619	-0.02378114	-0.02368883	-0.01611323	-0.02287585	-0.01973062	-0.02632428	-0.02530949	-0.02488413	-0.02750788	-0.02697280	-0.03075743	-0.03138382	-0.03109877	-0.02964321	-0.03105746	-0.03294365	-0.03367095	-0.03191838	-0.03257668	-0.03286670	-0.03467950	-0.03664420	-0.03561870	-0.03591519	-0.03586045	-0.03543957	-0.03667564	-0.03865054	-0.03824948	-0.03761615	-0.03687340	-0.03628192	-0.03812928	-0.03741588	-0.03933523	-0.03810074	-0.03703634	-0.03820815	-0.03734680	-0.03741728	-0.03588329	-0.03712517	-0.03593172	-0.03707361	-0.03464885	-0.03539832	-0.03328884	-0.03204253	-0.03300761	-0.03301813	-0.03347063	-0.03405015	-0.03240179	-0.03171892	-0.02930105	-0.02827549	-0.02918548	-0.02813151	-0.02826333	-0.02862411	-0.02606133	-0.02763983	-0.02525759	-0.02389606	-0.02423073	-0.02460146	-0.02167788	-0.01998570	-0.02256807	-0.01960917	-0.02133126	-0.02190299	-0.01868498	-0.01874458	-0.01746373	-0.01637535	-0.01638627	-0.01504733	-0.01537480	-0.01468012	-0.01438507	-0.01362074	-0.01352206	-0.01366241	-0.01148648	-0.01078312	-0.00940110	-0.00809491	-0.00894191	-0.00681778	-0.00832441	-0.00828361	-0.00799517	-0.00798743	-0.00619802	-0.00574618	-0.00617891	-0.00612025	-0.00435926	-0.00438906	-0.00526220	-0.00444870	-0.00394675	-0.00331856	-0.00285633	-0.00274724	-0.00085189	-0.00208736	0.00014342	0.00001975	0.00146976	0.00218978	0.00196325	0.00169225	0.00308803	0.00222191	0.00263252	0.00260298	0.00257192	0.00300744	0.00307496	0.00291542	0.00270504	0.00301092	0.00404962	0.00473729	0.00526096	0.00518348	0.00642442	0.00577731	0.00667295	0.00701297	0.00664025	0.00721964	0.00656486	0.00608636	0.00721184	0.00672360	0.00622269	0.00510754	0.00567097	0.00538680	0.00476910	0.00372980	0.00397976	0.00423983	0.00329320	0.00381646	0.00412826	0.00370339	0.00328375	0.00356543	0.00341265	0.00335413	0.00335238	0.00349618	0.00327074	0.00232618	0.00257888	0.00264422	0.00306136	0.00222270	0.00189563	0.00046254	0.00163827	-0.00050393	0.00085178	-0.00076850	-0.00167887	-0.00089837	-0.00118117	-0.00146247	-0.00243710	-0.00249641	-0.00313141	-0.00174332	-0.00274841	-0.00185409	-0.00415921	-0.00221403	-0.00224757	-0.00356138	-0.00388481	-0.00292330	-0.00278479	-0.00303201	-0.00186767	-0.00187846	-0.00227809	-0.00174606	-0.00251092	-0.00170081	-0.00116530	-0.00079725	-0.00095591	-0.00140413	-0.00038287	-0.00052895	-0.00084990	0.00024607	0.00010845	-0.00033103	0.00173695	0.00091657	0.00088068	0.00098329	0.00170256	0.00042360	0.00048957	0.00035324	0.00156132	0.00174752	0.00035885	0.00070765	0.00297311	0.00161674	0.00077439	0.00097412	0.00208643	-0.00089992	0.00055269	0.00097547	0.00027064	0.00165819	0.00174628	0.00186553	0.00003882	0.00146257	-0.00047670	0.00119512	-0.00037127	0.00116093	-0.00172978	-0.00006046	0.00080145	0.00057453	-0.00044182	-0.00172454	0.00238001	0.00225721	0.00117713	0.00079755	0.00081194	-0.00057820	0.00080641	0.00073131	0.00252911	0.00081180	0.00253641	0.00254631	-0.00002014	-0.00026546	-0.00134144	0.00031215	0.00302347	0.00043216	-0.00127726	0.00154236	0.00037798	-0.00197001	0.00164243	0.00332956	0.00109929	-0.00027383	0.00042309	0.00250998	0.00159479	-0.00078343	-0.00034607	0.00163848	0.00053072	-0.00142182	0.00251160	0.00106844	0.00039671	-0.00012847	0.00120858	-0.00070596	0.00046716	-0.00120289	0.00217446	0.00019768	-0.00113415	0.00081585	-0.00086562	0.00026440	-0.00141324	0.00082044	0.00040496	0.00117463	-0.00114685	0.00095260	0.00108941	0.00074287	0.00149379	-0.00023801	-0.00006185	0.00185390	0.00120197	0.00010709	0.00153981	0.00099604	0.00132745	0.00095243	0.00100542	0.00063343	0.00051752	0.00204430	0.00160834	0.00031355	0.00073900	0.00166831	0.00207454	0.00037009	0.00035085	0.00028748	0.00067326	0.00059644	0.00005480	0.00059885	0.00074632	0.00026631	0.00066171	0.00066081	0.00032875	-0.00012693	0.00018199	0.00056917	-0.00043520	-0.00055689	0.00065273	0.00046354	0.00090186	0.00039578	0.00009464	0.00125962	0.00127652	0.00044084	0.00074096	0.00040779	0.00016576	0.00048430	0.00062279	0.00061219	-0.00020035	0.00051176	0.00101430	0.00038094	0.00100685	0.00018357	0.00088768	-0.00041077	0.00052633	0.00144568	0.00080313	0.00072199	0.00025906	0.00040918	0.00017644	0.00023134	0.00091747	0.00026639	0.00014450	0.00001865	0.00021889	0.00058935	0.00049654	0.00001605	0.00016753	0.00010593	0.00012963	0.00050811	0.00053144	0.00032577	0.00033462	-0.00030935	0.00035667	0.00029230	0.00071209	0.00067586	0.00047718	0.00139374	0.00006836	-0.00000523	0.00056580	-21.47483647
0.2503	-0.16448212	-0.83235461	0.16941930	-0.52168381	0.92738628	1.19149458	-0.61487523	-21.47483647	-0.47074954	0.82789212	0.65288454	0.26614788	-0.19933210	-1.08110857	1.67367136	-1.98021269	-1.01538037	-1.76495922	-2.23069334	-21.47483647	-21.47483647	-21.47483647	-21.47483647	-21.47483647	-1.51306295	-21.47483647	-0.60920460	-21.47483647	1.22594656	0.87103301	-0.30865464	1.33558163	-0.66819698	-0.32835081	0.08839665	-0.15192493	0.02701567	-0.25916754	0.03857159	0.02285206	0.13091225	-0.00652433	0.07268145	0.00765351	0.03880661	0.00294437	0.02735692	0.04723200	0.04608730	0.02417795	0.03794521	0.02615209	0.03138258	0.02418912	0.03447486	0.02926829	0.03709393	0.03401504	0.03600105	0.02855484	0.03843810	0.03018040	0.03216150	0.02537681	0.02920407	0.02431385	0.02361553	0.02139819	0.02043939	0.01603053	0.02010713	0.01588772	0.01850166	0.01235903	0.01415934	0.00746068	0.00995311	0.01257256	0.01392572	0.00829138	0.00502739	0.00683965	0.00398612	-0.00315304	0.00030537	-0.00352870	0.01734976	-0.00789618	0.00490071	0.00244974	0.00613488	-0.00292821	0.01077602	-0.00021639	0.00524788	0.01032210	0.01478778	0.01113132	0.00902689	0.00983802	0.01784885	0.01944415	0.01892625	0.01632149	0.01200929	0.02876974	0.02878603	0.02957000	0.02836832	0.03796398	0.03372077	0.03098591	0.02784938	0.03368511	0.02244073	0.02372845	0.01050225	0.02973643	0.03596793	0.02559759	0.01459070	0.00549201	-0.00161569	-0.00884051	-0.01958389	-0.02069262	-0.02119720	-0.02119660	-0.01872127	-0.02052699	-0.01871687	-0.02411474	-0.02335529	-0.02571502	-0.02749342	-0.02839321	-0.03170070	-0.03247491	-0.03062162	-0.02941196	-0.03307632	-0.03154323	-0.03280114	-0.03241529	-0.03347407	-0.03198415	-0.03422479	-0.03595929	-0.03574128	-0.03621530	-0.03591181	-0.03606427	-0.03688728	-0.03907971	-0.03799512	-0.03733265	-0.03819775	-0.03648533	-0.03853096	-0.03800250	-0.03892627	-0.03866235	-0.03696637	-0.03843658	-0.03903623	-0.03903387	-0.03707195	-0.03603593	-0.03547632	-0.03604295	-0.03415323	-0.03569862	-0.03219323	-0.03326739	-0.03321559	-0.03146913	-0.03309119	-0.03352630	-0.03093813	-0.03107432	-0.02899069	-0.02858137	-0.02906623	-0.02700589	-0.02863841	-0.02943047	-0.02612060	-0.02800481	-0.02675111	-0.02608847	-0.02438371	-0.02443536	-0.02175665	-0.02135315	-0.02188716	-0.01813643	-0.02164730	-0.01964490	-0.01902949	-0.01970452	-0.01838456	-0.01836148	-0.01715895	-0.01580788	-0.01521479	-0.01300911	-0.01444232	-0.01257182	-0.01322240	-0.01323248	-0.01228036	-0.01141089	-0.00951705	-0.00839675	-0.00935456	-0.00735374	-0.00775973	-0.00724075	-0.00768802	-0.00805827	-0.00542106	-0.00437276	-0.00487858	-0.00531697	-0.00353840	-0.00343438	-0.00330145	-0.00282849	-0.00383906	-0.00312209	-0.00219373	-0.00331019	-0.00275385	-0.00383174	-0.00106264	-0.00204517	-0.00073686	-0.00019615	0.00013592	-0.00029733	0.00119029	0.00098671	0.00226889	0.00240445	0.00379824	0.00399474	0.00421689	0.00442865	0.00375133	0.00437791	0.00469005	0.00457113	0.00461973	0.00467423	0.00443244	0.00426864	0.00373435	0.00343373	0.00431014	0.00542782	0.00462117	0.00418008	0.00554145	0.00584386	0.00705725	0.00768718	0.00685527	0.00779207	0.00653844	0.00549191	0.00682478	0.00625351	0.00659604	0.00617442	0.00600690	0.00500898	0.00513977	0.00480157	0.00475641	0.00462749	0.00311222	0.00297146	0.00327448	0.00316238	0.00223645	0.00319622	0.00366734	0.00307614	0.00257910	0.00163476	0.00221382	0.00178620	0.00330294	0.00205330	0.00204246	0.00298489	0.00099622	0.00183547	0.00159195	0.00108018	0.00139098	0.00150746	0.00101798	0.00116863	0.00028475	0.00077279	-0.00050362	-0.00053520	-0.00060863	-0.00066747	-0.00104790	-0.00106922	-0.00124522	-0.00133901	-0.00232007	-0.00239363	-0.00065555	-0.00406412	-0.00317388	-0.00097999	-0.00288039	-0.00251189	-0.00344439	-0.00147363	-0.00242889	-0.00223175	-0.00237367	-0.00136926	-0.00164180	-0.00242501	-0.00045564	-0.00135258	-0.00157587	-0.00211582	0.00021260	-0.00200449	-0.00089803	-0.00174693	-0.00124184	-0.00025927	0.00171899	-0.00180587	0.00028843	-0.00151901	-0.00024646	-0.00048530	-0.00119390	0.00045844	-0.00150743	0.00005895	0.00187538	0.00159702	-0.00001743	0.00189764	0.00052349	0.00088598	-0.00112921	0.00244805	0.00048039	0.00047055	-0.00091598	-0.00012597	-0.00282700	-0.00080587	0.00202221	0.00235644	0.00015546	0.00075066	0.00284394	-0.00022178	-0.00036049	0.00067990	0.00079647	0.00021852	0.00258704	-0.00212529	-0.00342810	-0.00019927	0.00038182	0.00050744	0.00437675	0.00210246	-0.00191548	0.00247118	0.00014107	-0.00425945	0.00025340	0.00073259	0.00091552	0.00038774	0.00113592	-0.00010468	0.00159141	-0.00024216	-0.00005375	0.00220028	-0.00131530	-0.00168531	0.00038145	-0.00011790	-0.00003827	-0.00094627	-0.00019214	-0.00270556	0.00040788	-0.00097800	-0.00059851	-0.00012850	-0.00221520	0.00092808	-0.00053059	0.00225828	0.00010673	0.00170439	0.00108033	0.00001967	-0.00075786	0.00057885	0.00071032	0.00114717	0.00185520	0.00069283	0.00081239	0.00129643	-0.00036600	-0.00040936	0.00038981	0.00093748	-0.00040449	0.00031439	0.00126822	0.00050076	0.00036598	0.00218791	0.00000769	-0.00030246	0.00031661	0.00028972	0.00114922	0.00014958	0.00006168	-0.00011846	-0.00044210	0.00083499	0.00030144	-0.00026376	-0.00024266	0.00002741	-0.00045449	0.00048186	-0.00015129	-0.00036123	0.00013585	0.00017135	-0.00089587	-0.00039429	0.00043629	-0.00045721	0.00022198	-0.00034075	-0.00051925	0.00049720	0.00041035	0.00018857	-0.00067119	0.00021577	0.00029528	0.00118900	-0.00028512	0.00041018	0.00078747	-0.00023347	0.00028696	0.00029881	0.00000162	0.00055905	-0.00018028	-0.00022351	0.00060122	0.00059622	0.00008218	-0.00012622	-0.00001549	0.00018505	-0.00009028	0.00005407	-0.00001746	0.00030139	0.00075141	-0.00047768	0.00023718	-0.00005707	0.00029947	0.00001818	0.00016580	0.00025630	-0.00008784	0.00013507	0.00057990	0.00007369	0.00034589	-0.00047930	-0.00023077	-0.00004152	0.00011916	0.00040986	0.00052365	0.00059601	0.00036626	-0.00011400	0.00023615	-0.10728406
0.3003	-21.47483647	-0.39821455	-0.91493249	-0.26189816	0.27701723	-0.75889319	0.81914318	-1.41392215	-0.23475406	-1.90126336	-0.30651718	-0.18662634	0.33358893	0.60149951	1.14108229	-0.52366143	0.65488330	-0.53602242	0.14836928	-1.07500231	-1.05356586	-21.47483647	-21.47483647	-21.47483647	-0.52305490	-21.47483647	-0.90652499	-21.47483647	-0.13970925	-0.34628183	-21.47483647	0.59430313	-0.25645983	-2.08573985	0.20838223	0.03219772	-0.08504346	-0.03280359	0.07889638	-0.01667306	0.19417197	0.02079847	0.04959273	0.01635221	0.00477381	0.01190103	0.02389589	0.05543508	0.05226020	0.02461879	0.03813028	0.04024148	0.03122079	0.02727727	0.03167263	0.03994332	0.03329514	0.03164366	0.03169887	0.02782628	0.03414532	0.02870564	0.02826623	0.02806315	0.02908376	0.02196726	0.02147701	0.02021908	0.02474346	0.01953803	0.01707170	0.01661893	0.01501541	0.01227102	0.01260502	0.01014413	0.01379113	0.01202545	0.01087587	0.00827028	0.01158639	0.00798095	0.00920462	0.00805966	0.00139774	-0.00432140	0.01410431	-0.00055240	0.00817698	0.00757685	0.00357532	-0.00087205	0.01232328	0.00267851	0.00789389	0.01137881	0.01639336	0.00496036	0.00779330	0.01069412	0.01684483	0.02075977	0.01771414	0.01412975	0.01426975	0.02802788	0.02619882	0.03823077	0.04766956	0.06911390	0.06826765	0.05275731	0.03459366	0.03389174	0.01776962	0.01175147	0.00330629	0.01749724	0.01577578	-0.00407069	-0.00983552	-0.01956114	-0.02273172	-0.02577392	-0.03153923	-0.03033379	-0.02770689	-0.02357593	-0.01794943	-0.02054652	-0.02044608	-0.02115701	-0.02285068	-0.02550615	-0.02773929	-0.02626739	-0.03176979	-0.03304138	-0.03361868	-0.02955498	-0.03017836	-0.03004785	-0.03218742	-0.03286023	-0.03339345	-0.03240244	-0.03464370	-0.03585978	-0.03692007	-0.03749446	-0.03624370	-0.03746185	-0.03613062	-0.03628666	-0.03751478	-0.03802807	-0.03739081	-0.03797398	-0.03777627	-0.03838984	-0.03696824	-0.03674574	-0.03685260	-0.03812857	-0.03856576	-0.03820972	-0.03732402	-0.03677878	-0.03439194	-0.03487722	-0.03365695	-0.03450424	-0.03223229	-0.03378834	-0.03304619	-0.03183740	-0.03233255	-0.03313263	-0.03066082	-0.03112582	-0.02859297	-0.02785929	-0.02889665	-0.02704426	-0.02867826	-0.02745737	-0.02595061	-0.02617701	-0.02747462	-0.02600225	-0.02391558	-0.02493766	-0.02201104	-0.02247601	-0.02185047	-0.01960473	-0.01966753	-0.01816583	-0.01892860	-0.01711421	-0.01912698	-0.01831547	-0.01694162	-0.01626506	-0.01418565	-0.01299839	-0.01513516	-0.01308498	-0.01425425	-0.01113056	-0.01067262	-0.01092986	-0.00945338	-0.00993430	-0.00868149	-0.00698838	-0.00616936	-0.00597255	-0.00847103	-0.00764286	-0.00575936	-0.00408034	-0.00411746	-0.00428320	-0.00253159	-0.00231874	-0.00252377	-0.00184269	-0.00200463	-0.00124826	-0.00084170	-0.00088833	-0.00050938	-0.00200973	0.00024516	-0.00065857	-0.00003417	0.00027424	-0.00028180	-0.00150285	0.00082688	-0.00033722	0.00086375	-0.00016966	0.00082928	0.00065426	0.00232321	0.00336904	0.00266947	0.00384714	0.00527269	0.00463308	0.00619400	0.00654143	0.00615556	0.00811934	0.00546177	0.00462097	0.00601169	0.00531167	0.00640378	0.00584065	0.00566381	0.00496744	0.00566327	0.00441500	0.00456245	0.00530823	0.00536012	0.00542388	0.00632946	0.00531077	0.00639421	0.00643964	0.00706940	0.00840243	0.00699537	0.00647746	0.00742625	0.00698558	0.00742920	0.00641716	0.00656841	0.00661038	0.00565260	0.00596971	0.00537270	0.00467076	0.00381077	0.00300700	0.00336396	0.00233419	0.00288974	0.00177491	0.00131636	0.00227552	0.00208812	0.00216525	0.00164090	0.00165378	0.00200418	0.00240548	0.00178544	0.00329397	0.00191609	0.00180686	0.00229615	0.00265324	0.00290705	0.00233813	0.00191749	0.00192749	0.00156580	0.00133820	0.00056142	0.00199180	0.00096163	0.00004202	-0.00098250	0.00078123	0.00082044	0.00025395	0.00027755	-0.00045966	-0.00127476	-0.00216304	-0.00160827	-0.00285419	-0.00115026	-0.00180338	-0.00172082	-0.00133505	-0.00282960	-0.00321168	-0.00112065	-0.00346498	-0.00187510	-0.00360140	-0.00298554	-0.00247474	-0.00028134	-0.00242914	0.00017407	-0.00152863	-0.00158748	-0.00125780	0.00086524	-0.00180406	-0.00206429	-0.00235511	-0.00135090	-0.00018635	-0.00129244	-0.00094788	-0.00064709	-0.00112637	0.00027991	0.00022920	-0.00065070	-0.00093615	-0.00075492	0.00011978	-0.00081074	-0.00260709	0.00093621	0.00174766	-0.00142066	-0.00233196	0.00017238	-0.00197428	0.00281712	0.00209509	0.00201896	0.00224508	0.00116936	0.00322940	0.00015636	-0.00176545	-0.00016524	0.00199795	0.00138297	0.00037087	-0.00126623	0.00216561	-0.00035025	0.00031674	0.00383082	-0.00101321	0.00130335	-0.00019866	0.00003279	0.00282720	0.00102185	0.00058857	-0.00059412	0.00347849	-0.00094632	0.00235790	0.00153422	-0.00074779	0.00082297	0.00047341	-0.00000377	-0.00119945	0.00005014	0.00160638	0.00126704	-0.00169207	0.00038357	0.00034881	0.00072771	0.00117019	-0.00088790	0.00152865	0.00184625	0.00085866	-0.00053339	0.00154246	-0.00062121	0.00121165	-0.00074908	-0.00030008	0.00064769	0.00246534	0.00017958	-0.00006319	0.00232225	0.00032658	0.00306744	0.00016852	0.00026503	0.00039475	0.00041920	0.00034982	0.00112308	0.00089815	0.00129018	0.00083307	0.00081562	0.00043063	0.00111695	0.00019120	0.00066639	0.00075361	0.00094849	-0.00016957	0.00044507	0.00027853	-0.00027377	0.00156736	0.00065242	-0.00002402	0.00028758	0.00098596	0.00098279	-0.00088447	0.00059190	-0.00023365	0.00011894	0.00030712	0.00101661	0.00142993	0.00071737	0.00026420	0.00050501	-0.00050604	-0.00045546	0.00030751	0.00094948	0.00128383	0.00081529	0.00078961	0.00047824	-0.00006400	0.00036953	0.00128728	0.00081469	0.00027449	0.00086747	0.00059509	0.00019395	-0.00015916	-0.00046150	0.00005009	0.00036649	0.00054208	0.00075835	0.00016190	0.00038756	0.00027103	-0.00000019	0.00033698	0.00027238	0.00056271	0.00031065	0.00043404	0.00041422	0.00029716	0.00053042	0.00041026	0.00022295	0.00039863	0.00039368	0.00022709	0.00025201	0.00072389	0.00064955	0.00053420	0.00048357	0.00088168	0.00069749	-0.12127917
0.3503	-0.52169609	-21.47483647	-21.47483647	-21.47483647	-0.59987149	-21.47483647	-21.47483647	-21.47483647	0.03538895	-1.37545466	-21.47483647	-21.47483647	0.70034907	0.59268188	0.63774519	1.52799797	-0.41269262	-0.62726772	-0.76033803	-21.47483647	-0.58742720	-21.47483647	1.70378172	-21.47483647	-0.70987946	-21.47483647	-21.47483647	-21.47483647	-0.48591220	-0.45263085	-0.96617740	-21.47483647	-0.96023738	0.09168947	0.18357880	-0.23234892	0.05135563	0.03782773	0.08470257	0.04759778	0.05255703	0.01960164	-0.03208127	-0.02131371	-0.01098632	0.00565314	0.01474334	0.04908937	0.07050284	0.02326960	0.02835162	0.04246520	0.03613322	0.02841545	0.03387473	0.03542443	0.03098111	0.03050051	0.03417505	0.03308749	0.03508486	0.02925143	0.02975164	0.02784120	0.02775037	0.02135802	0.02252336	0.02289455	0.02346337	0.01815891	0.01895880	0.01632672	0.01464177	0.01344794	0.01300607	0.01143190	0.01150783	0.01200749	0.01331698	0.00253125	0.01204651	0.00527477	0.01163896	0.00646299	0.00633456	0.00145396	0.01012893	-0.00841050	0.00382429	0.00437454	0.00458995	-0.00449879	0.00638977	0.00380654	0.00244636	0.01205016	0.01195779	0.01113731	0.00632257	0.01209047	0.01414216	0.01288531	0.01795185	0.01409489	0.01345149	0.02736614	0.02972890	0.03023181	0.03552628	0.03783468	0.02284413	0.01576268	0.01100188	0.00848717	0.00267989	0.00093459	0.00350281	0.01758606	0.01880658	0.01355556	0.00852059	-0.00726729	-0.01244046	-0.01073098	-0.01559480	-0.02134315	-0.01810975	-0.02200236	-0.01828554	-0.02014300	-0.02085819	-0.02431691	-0.02455237	-0.02810839	-0.02767111	-0.02677771	-0.03124069	-0.03230956	-0.03177131	-0.03099964	-0.03072919	-0.03143274	-0.03330415	-0.03278391	-0.03363765	-0.03278680	-0.03548372	-0.03591283	-0.03735483	-0.03884086	-0.03731478	-0.03689623	-0.03707436	-0.03669447	-0.03814267	-0.03733796	-0.03919207	-0.03783206	-0.03811034	-0.03853586	-0.03830520	-0.03737991	-0.03795561	-0.03883836	-0.03924643	-0.03894405	-0.03804727	-0.03749749	-0.03629985	-0.03538997	-0.03499150	-0.03648676	-0.03269172	-0.03382433	-0.03259636	-0.03176651	-0.03380403	-0.03245275	-0.03156058	-0.03099637	-0.03002588	-0.02851813	-0.03063093	-0.02761318	-0.02855644	-0.02842067	-0.02674995	-0.02721610	-0.02799089	-0.02732547	-0.02457019	-0.02503340	-0.02277696	-0.02313090	-0.02327813	-0.02026795	-0.02183614	-0.01880252	-0.01969812	-0.01713991	-0.01962884	-0.01914077	-0.01654122	-0.01658934	-0.01398904	-0.01328683	-0.01513602	-0.01303250	-0.01421151	-0.01180708	-0.01210160	-0.01079640	-0.01036470	-0.00999195	-0.00915803	-0.00766012	-0.00699119	-0.00606642	-0.00745819	-0.00705055	-0.00613906	-0.00465901	-0.00468823	-0.00420409	-0.00351367	-0.00250387	-0.00339018	-0.00254957	-0.00160417	-0.00193962	-0.00013139	-0.00105003	-0.00051584	-0.00154778	0.00083558	-0.00016711	0.00150362	0.00169986	0.00103788	0.00118262	0.00219348	0.00186388	0.00245638	0.00159656	0.00093323	0.00042016	0.00166563	0.00166663	0.00097744	0.00306049	0.00274447	0.00256849	0.00347970	0.00380349	0.00441295	0.00621481	0.00506829	0.00457592	0.00722342	0.00605961	0.00795466	0.00694383	0.00716735	0.00829063	0.00778698	0.00720800	0.00761851	0.00882484	0.00757090	0.00637618	0.00688389	0.00584689	0.00605747	0.00546770	0.00588284	0.00646132	0.00556716	0.00561992	0.00666118	0.00658162	0.00794468	0.00794586	0.00728559	0.00756910	0.00820004	0.00781038	0.00802938	0.00733874	0.00825963	0.00603432	0.00763294	0.00608106	0.00591741	0.00579680	0.00500725	0.00531902	0.00420744	0.00371000	0.00357661	0.00299593	0.00347190	0.00274267	0.00179279	0.00236950	0.00157829	0.00187853	0.00227191	0.00182455	0.00152639	0.00096941	0.00257185	0.00205736	0.00149649	0.00225773	0.00204586	0.00258865	0.00070853	0.00218466	0.00169191	0.00199536	0.00290542	0.00259178	0.00162573	0.00221846	0.00141368	0.00258972	0.00200061	0.00057051	0.00225597	0.00256132	0.00233663	0.00173041	0.00064047	0.00020328	0.00107831	0.00059136	0.00075343	-0.00142294	-0.00071040	-0.00038662	-0.00060647	-0.00065869	0.00090627	-0.00218188	-0.00087264	-0.00113012	0.00095299	-0.00416503	-0.00216179	-0.00237399	-0.00032850	-0.00056051	-0.00245393	-0.00162039	-0.00222424	-0.00222726	-0.00229630	0.00095059	-0.00375335	-0.00212346	-0.00331841	-0.00219231	-0.00236652	-0.00315629	-0.00198048	0.00029087	0.00037041	-0.00112561	-0.00188356	0.00085475	-0.00030569	0.00052929	-0.00118997	0.00018722	0.00091380	0.00029279	-0.00334393	0.00012429	-0.00213752	0.00038877	0.00172856	-0.00126257	-0.00199472	0.00191589	-0.00170278	-0.00308659	0.00069865	0.00226150	-0.00075938	-0.00092482	0.00246192	0.00138049	0.00050186	-0.00044985	-0.00177028	0.00165084	-0.00213329	0.00116012	0.00165646	0.00022658	-0.00108457	0.00090224	0.00269633	-0.00198120	-0.00051299	-0.00136139	0.00262034	-0.00150012	-0.00177092	-0.00106386	-0.00050533	0.00137802	-0.00239163	0.00077019	0.00056636	-0.00049297	-0.00152104	-0.00052198	-0.00026284	0.00009027	0.00086040	-0.00041241	0.00059016	0.00146590	-0.00006366	0.00028508	0.00103998	0.00034816	0.00118662	-0.00102164	0.00157025	0.00041216	-0.00019356	0.00073219	0.00082042	0.00054296	0.00042631	0.00028721	0.00133079	0.00020770	0.00025256	0.00067632	-0.00057613	-0.00041169	0.00017672	0.00047716	-0.00034210	0.00071401	0.00100864	0.00081051	0.00022172	-0.00070619	0.00042721	0.00080354	-0.00048285	-0.00086564	0.00022515	0.00006129	0.00039604	0.00087800	-0.00013492	0.00038094	0.00047544	-0.00049868	-0.00010092	0.00044838	0.00043222	0.00030747	-0.00043334	0.00062326	0.00081594	0.00043741	0.00033946	0.00048695	-0.00006585	0.00045558	0.00019972	0.00003709	0.00113453	0.00058707	0.00047629	0.00022961	0.00012478	-0.00031430	0.00027854	0.00049893	0.00040282	0.00029539	0.00057979	0.00064227	-0.00007175	-0.00008235	0.00016556	-0.00001053	0.00002742	0.00052354	0.00052245	-0.00026639	0.00046122	0.00015268	0.00012713	0.00041375	0.00025682	0.00020145	0.00042053	0.00042931	0.00063313	0.00062250	0.00025377	0.00022222	0.00037925	1.07307744
0.4003	-0.58368429	2.13359094	-0.00160168	-0.59434983	0.31379336	-21.47483647	-21.47483647	0.32484162	-0.80696857	-21.47483647	-0.25917487	-0.51614922	-21.47483647	1.27320778	1.64135492	1.35019958	-0.29572141	0.47338939	-21.47483647	-21.47483647	-21.47483647	-21.47483647	0.77414012	-21.47483647	-21.47483647	-21.47483647	-0.23712550	-21.47483647	-0.07847740	-21.47483647	-0.34465724	-0.71752798	-1.81466460	0.32967058	0.20646198	0.35740945	0.01349542	-0.18960563	0.04423422	0.02386439	0.04220816	0.04251196	0.07822636	0.00352203	0.05259876	0.00697209	0.02422249	0.04520928	0.06345923	0.02424957	0.03947310	0.03693880	0.02696524	0.02009445	0.03047645	0.03259312	0.03275540	0.03237567	0.03687963	0.03100995	0.03739546	0.03041083	0.02886535	0.02402314	0.02816890	0.02250414	0.02595156	0.02296100	0.02327244	0.01579339	0.02116596	0.01795123	0.01364769	0.01090658	0.01730144	0.01207505	0.01103148	0.00742117	0.01185825	0.00965576	0.01242255	0.00741743	0.00591822	-0.00394805	0.00947244	0.00635918	0.00988458	-0.00267339	0.00216834	0.00385816	-0.00104130	-0.00081562	0.00485548	0.00318216	0.00322823	0.00613750	0.01512413	0.01183498	0.00752520	0.01096594	0.01352894	0.01754290	0.01788452	0.01288906	0.00878761	0.01747799	0.00654437	0.00400832	-0.00041230	0.00659296	0.00913221	-0.00434449	-0.00438615	0.00141996	-0.01492097	-0.02295952	-0.01996689	0.00159914	-0.00729859	-0.01592959	-0.01576071	-0.02088936	-0.03166058	-0.03346785	-0.03332252	-0.02672542	-0.02113752	-0.02273095	-0.01790966	-0.02011285	-0.02025184	-0.02505181	-0.02327736	-0.02767948	-0.02814993	-0.02668644	-0.02912774	-0.03126893	-0.03175031	-0.03074325	-0.03106324	-0.03083079	-0.03275395	-0.03159962	-0.03316553	-0.03336236	-0.03580090	-0.03569992	-0.03685918	-0.03624394	-0.03716285	-0.03680415	-0.03659889	-0.03689557	-0.03721524	-0.03601194	-0.03685195	-0.03823864	-0.03784145	-0.03743872	-0.03767228	-0.03820456	-0.03646309	-0.03726339	-0.03690056	-0.03682865	-0.03581776	-0.03674782	-0.03620584	-0.03593576	-0.03395351	-0.03478940	-0.03347679	-0.03356503	-0.03141914	-0.03178500	-0.03203890	-0.03189820	-0.03177597	-0.03152594	-0.02973988	-0.02879489	-0.02882932	-0.02713243	-0.02770526	-0.02776360	-0.02640001	-0.02611603	-0.02633252	-0.02486537	-0.02393427	-0.02488193	-0.02323419	-0.02340790	-0.02164499	-0.02079584	-0.02047532	-0.01901264	-0.01972614	-0.01810536	-0.01873428	-0.01685463	-0.01686782	-0.01651102	-0.01433136	-0.01358658	-0.01318886	-0.01341634	-0.01351591	-0.01101711	-0.01155364	-0.00988145	-0.01062207	-0.00922173	-0.00909592	-0.00832238	-0.00722107	-0.00630981	-0.00724489	-0.00726399	-0.00524393	-0.00453503	-0.00494747	-0.00420304	-0.00265328	-0.00324402	-0.00224748	-0.00202869	-0.00167571	-0.00095127	-0.00078584	-0.00105088	-0.00011582	-0.00152284	0.00033541	0.00071055	0.00179852	0.00119637	0.00213173	0.00101229	0.00292337	0.00264844	0.00331986	0.00312297	0.00287902	0.00248180	0.00300030	0.00487006	0.00423595	0.00446253	0.00414181	0.00368343	0.00372242	0.00301063	0.00391186	0.00429856	0.00270608	0.00296649	0.00394021	0.00306656	0.00494924	0.00617690	0.00579722	0.00679180	0.00653102	0.00731895	0.00770614	0.00718114	0.00892811	0.00847991	0.00849725	0.00888334	0.00777853	0.00703132	0.00838320	0.00870376	0.00686969	0.00780604	0.00744540	0.00704077	0.00681351	0.00740638	0.00709441	0.00611179	0.00609791	0.00569283	0.00748739	0.00678001	0.00635903	0.00557451	0.00629934	0.00685451	0.00758989	0.00686349	0.00667455	0.00710928	0.00650881	0.00748705	0.00675189	0.00684791	0.00665702	0.00641702	0.00640750	0.00729861	0.00628385	0.00560877	0.00613378	0.00549465	0.00398150	0.00443922	0.00382806	0.00460704	0.00391623	0.00348047	0.00299454	0.00182125	0.00237569	0.00147738	0.00019846	0.00152943	0.00132308	0.00194144	0.00102071	0.00195999	0.00042471	0.00103886	0.00137158	0.00148356	0.00197214	0.00232932	0.00102391	0.00249950	0.00133389	0.00074003	0.00209472	0.00244950	0.00273627	0.00262780	0.00216545	0.00123857	0.00279213	0.00239986	0.00337466	0.00116004	0.00175735	0.00166772	0.00251601	0.00041666	0.00015665	0.00136235	0.00286357	0.00145394	0.00152971	-0.00154714	-0.00009438	-0.00014506	0.00127198	-0.00115113	0.00070321	-0.00349560	-0.00410000	-0.00232608	0.00044898	-0.00364394	-0.00015974	0.00165044	-0.00242003	-0.00182978	-0.00150361	-0.00302982	0.00040338	0.00056890	-0.00107136	-0.00181360	-0.00203402	-0.00183632	-0.00376059	-0.00193272	-0.00175326	-0.00169627	-0.00037564	-0.00143716	-0.00084904	-0.00072006	-0.00160138	-0.00175715	-0.00024686	-0.00169373	-0.00106219	-0.00042472	-0.00091592	-0.00007757	-0.00051029	-0.00282346	-0.00116489	0.00206985	-0.00082378	0.00216089	0.00084967	-0.00295471	0.00061843	-0.00139090	0.00088961	-0.00026111	-0.00079707	-0.00109853	0.00035884	-0.00100955	-0.00260320	0.00137395	0.00237778	0.00061021	-0.00247791	-0.00054991	0.00011070	0.00036587	-0.00044077	0.00032386	-0.00007643	-0.00119343	0.00132198	-0.00027260	-0.00025874	0.00087316	-0.00074958	-0.00083871	0.00018277	-0.00030727	0.00026689	-0.00000196	0.00141565	0.00007557	0.00056804	0.00058945	0.00147404	0.00171660	0.00072882	-0.00007702	0.00020573	-0.00040045	-0.00000234	0.00004476	0.00063427	0.00100802	0.00010464	0.00074141	0.00087653	0.00006184	-0.00078893	0.00021678	0.00119106	-0.00129040	0.00010461	0.00055418	0.00021944	0.00048527	0.00038729	0.00060210	0.00048119	-0.00013026	-0.00025408	0.00128386	0.00066875	-0.00009754	-0.00039184	-0.00060814	0.00061935	0.00035073	-0.00005653	-0.00077575	0.00035067	0.00118517	0.00048193	0.00042339	0.00020397	0.00079839	0.00033555	-0.00046452	0.00082841	0.00098642	0.00075699	0.00047613	0.00033929	-0.00006040	-0.00066815	0.00043862	0.00042865	0.00057008	0.00056900	0.00053160	0.00024769	-0.00009338	0.00050792	0.00062062	0.00016922	0.00060803	0.00023723	0.00019547	0.00011233	-0.00008019	0.00036212	0.00040978	0.00034666	0.00011327	0.00011618	0.00048488	0.00054846	0.00071652	0.00038122	0.00016368	0.00034021	-0.44163842
0.4503	-0.33497116	0.17106193	0.68632007	-21.47483647	-21.47483647	1.83674467	0.98509372	0.13987755	0.70757431	-0.03253949	0.18777316	0.21041156	-0.17778686	1.55834031	-1.27971315	1.21150684	-0.36239706	1.97768760	-0.53113621	-21.47483647	-0.15617806	-21.47483647	0.29197320	-21.47483647	-0.84236367	-21.47483647	1.47269094	0.70047617	-21.47483647	-0.31706008	-21.47483647	1.49766433	-1.22309918	0.55195361	0.63955412	0.04807071	0.11835026	-0.24573123	0.11339598	0.10000897	0.04749307	0.06671072	0.06091514	0.02598087	0.00238050	0.02359023	0.02857039	0.04862069	0.04316087	0.02832379	0.03798353	0.03094578	0.02671915	0.02324833	0.02967447	0.03158706	0.02901163	0.03003976	0.03190104	0.03141551	0.03505421	0.02996647	0.02999313	0.02977880	0.02510725	0.02129846	0.02502590	0.02101006	0.02360378	0.01712610	0.01838109	0.01868251	0.01819190	0.01169336	0.01297985	0.00757984	0.00998813	0.01351439	0.00958930	0.00658384	0.00732632	0.00114074	0.00975718	0.00409155	0.00809012	-0.00337657	0.00912839	-0.00966487	0.00469926	-0.00696813	0.00219663	0.00309217	0.01109172	-0.00356175	0.00471020	0.00530461	0.01807986	0.00846222	0.00714719	0.00892721	0.01411388	0.01697938	0.01486020	0.01471532	0.01087577	0.01954811	0.01933346	0.01379862	0.00777140	0.00884199	-0.00345139	-0.01584463	-0.01676986	-0.01071816	-0.02142970	-0.01662165	-0.00611598	0.00968058	0.00670122	-0.00126348	-0.01051483	-0.02662055	-0.04471763	-0.04803744	-0.03977672	-0.02743589	-0.02200450	-0.02269492	-0.01575049	-0.02232740	-0.02024538	-0.02335533	-0.02372667	-0.02842865	-0.02603460	-0.02676090	-0.03075818	-0.03149256	-0.03181407	-0.03138829	-0.03102668	-0.03072131	-0.03191953	-0.03379847	-0.03455295	-0.03316734	-0.03615202	-0.03618884	-0.03667699	-0.03740034	-0.03726730	-0.03728258	-0.03613387	-0.03632859	-0.03851077	-0.03683214	-0.03855120	-0.03704532	-0.03908875	-0.03832836	-0.03817994	-0.03686538	-0.03766985	-0.03867546	-0.03877898	-0.03958374	-0.03673428	-0.03832667	-0.03581851	-0.03489789	-0.03378428	-0.03547402	-0.03265539	-0.03292529	-0.03302138	-0.03281117	-0.03261045	-0.03087567	-0.03030176	-0.03086326	-0.02953623	-0.02825643	-0.02843812	-0.02719905	-0.02672674	-0.02731933	-0.02628193	-0.02646860	-0.02603026	-0.02738853	-0.02365445	-0.02420526	-0.02244788	-0.02274663	-0.02142714	-0.01978555	-0.02114612	-0.01826407	-0.02052522	-0.01746891	-0.01921482	-0.01807960	-0.01708409	-0.01548294	-0.01335921	-0.01307103	-0.01468385	-0.01378719	-0.01278299	-0.01095921	-0.01169323	-0.01083301	-0.00943354	-0.00940257	-0.00900990	-0.00817476	-0.00670778	-0.00535046	-0.00728164	-0.00634879	-0.00470123	-0.00429718	-0.00469641	-0.00358228	-0.00222691	-0.00233492	-0.00156983	-0.00141299	-0.00082175	-0.00118277	-0.00055693	-0.00035918	0.00070315	-0.00050662	0.00139964	0.00117055	0.00122411	0.00128642	0.00170734	0.00220357	0.00270004	0.00257630	0.00356687	0.00331574	0.00325519	0.00256121	0.00439422	0.00523210	0.00431161	0.00561637	0.00569390	0.00471304	0.00562882	0.00613536	0.00541515	0.00643640	0.00491517	0.00460353	0.00590550	0.00421727	0.00588557	0.00507712	0.00551365	0.00648417	0.00574310	0.00527126	0.00588021	0.00615563	0.00695709	0.00610925	0.00686264	0.00782064	0.00721665	0.00621753	0.00780778	0.00850627	0.00813859	0.00881963	0.00949515	0.00946275	0.01055209	0.01007991	0.00994062	0.00998837	0.01037549	0.00931624	0.01000458	0.00825187	0.00943135	0.00626403	0.00828900	0.00685330	0.00748008	0.00734367	0.00644180	0.00731709	0.00597011	0.00655131	0.00676024	0.00633741	0.00720452	0.00683895	0.00634502	0.00802676	0.00663161	0.00742731	0.00910396	0.00729452	0.00734352	0.00799058	0.00765894	0.00756167	0.00737237	0.00772900	0.00688556	0.00554459	0.00597697	0.00623554	0.00543731	0.00575335	0.00525569	0.00674929	0.00388587	0.00329486	0.00215404	0.00359769	0.00345642	0.00216661	0.00154276	0.00191511	0.00190640	0.00371922	0.00210006	0.00116115	0.00145627	0.00131596	0.00272235	0.00091040	0.00200059	0.00109499	0.00377356	0.00244904	0.00234380	0.00362924	0.00385782	0.00195484	0.00449843	0.00180668	0.00200320	0.00098808	0.00373177	0.00303626	0.00312831	0.00336775	0.00248921	0.00124059	0.00407254	0.00220437	0.00272511	0.00274691	-0.00124001	0.00195573	0.00107091	-0.00075077	0.00327569	0.00349283	0.00379963	-0.00024858	0.00015905	-0.00078652	0.00054738	0.00159324	0.00052827	0.00034627	0.00011939	-0.00080171	-0.00204613	-0.00047546	-0.00211587	0.00113566	0.00145955	-0.00014942	0.00000921	-0.00200316	-0.00074007	-0.00121938	-0.00099371	0.00189414	0.00109823	-0.00181762	0.00041747	-0.00030405	0.00192604	-0.00054837	-0.00184947	0.00166405	-0.00081732	-0.00052397	-0.00116761	-0.00064508	0.00065216	-0.00218248	0.00000117	-0.00253842	-0.00148066	-0.00166231	-0.00088307	-0.00068503	-0.00196648	-0.00277082	-0.00209081	-0.00069342	-0.00195547	-0.00192036	0.00042200	-0.00160359	-0.00158732	-0.00073874	-0.00095226	-0.00265088	0.00136959	-0.00062540	-0.00217382	0.00096254	-0.00071312	-0.00123265	0.00037247	-0.00128277	0.00151782	-0.00143627	0.00024208	0.00010001	0.00055703	0.00112691	0.00010921	0.00000279	0.00048888	0.00055936	0.00006840	0.00000932	0.00017030	0.00039919	-0.00032000	0.00015018	-0.00026336	0.00098782	0.00036079	0.00037142	-0.00042816	0.00125172	0.00029526	-0.00014549	-0.00053488	0.00028673	0.00004262	-0.00061646	0.00127324	-0.00017705	0.00024129	-0.00019768	0.00000156	0.00067596	0.00047350	-0.00005419	-0.00023379	-0.00000173	0.00020509	-0.00094605	0.00028692	-0.00050606	0.00001663	-0.00040996	0.00039870	-0.00041329	0.00023707	-0.00016675	-0.00003725	0.00052432	0.00084698	0.00078342	0.00037387	-0.00000134	0.00007122	0.00021338	-0.00006536	0.00042713	0.00040835	0.00008015	0.00070540	0.00013135	-0.00061119	0.00030519	0.00071174	0.00040232	-0.00013063	0.00081290	-0.00000122	0.00061181	0.00038526	0.00039907	0.00023713	0.00026719	0.00041704	0.00005915	0.00035423	0.00030333	0.00071662	0.00054541	0.00040350	0.00030508	0.00066970	-0.60107815
0.5003	0.09338676	-0.12628430	0.20589735	0.43273744	-0.18948583	-0.46447103	0.47626817	-1.04542494	0.18550116	0.10895484	0.29863551	-0.33930379	1.05255595	-21.47483647	-1.19171727	-21.47483647	0.71446880	-0.57915936	-21.47483647	-21.47483647	1.29903853	-21.47483647	-21.47483647	-21.47483647	-21.47483647	-21.47483647	-21.47483647	-21.47483647	-0.47682113	-0.13836218	-21.47483647	-1.43522620	-0.09240833	0.59431782	0.67001662	0.56822081	-0.06252121	-0.11867610	0.00100593	0.02434560	0.12450838	0.02186764	-0.00628799	0.03622383	0.03201432	0.02558793	0.02544759	0.05557293	0.04138891	0.03722056	0.03348874	0.03472485	0.02797244	0.02695996	0.03339754	0.03854999	0.03481456	0.02999695	0.03463548	0.02762141	0.03378980	0.02665873	0.02822731	0.02830085	0.02506302	0.02009179	0.02656797	0.02071902	0.02136461	0.01880582	0.01892877	0.01703863	0.01499898	0.00941625	0.01374163	0.00844264	0.01196204	0.01255878	0.01247830	0.00473911	0.01373420	0.00301669	0.01020095	-0.00658682	0.00629446	-0.00278980	0.01204862	0.00248583	0.00113524	-0.00148044	0.00130275	-0.00214411	0.00517402	0.00522393	0.00510942	0.00941924	0.01463541	0.01536841	0.00690759	0.01175254	0.01473547	0.01643243	0.01702298	0.01400436	0.01290745	0.02447996	0.01682891	0.01413037	0.01557034	0.02304415	0.01687815	-0.00020601	-0.01783254	-0.01839051	-0.02089338	-0.01900216	-0.01101323	0.00731669	0.00501384	0.00003845	-0.00287255	-0.01658281	-0.03415125	-0.04487030	-0.04526039	-0.03494289	-0.02776970	-0.02377618	-0.02047490	-0.02124273	-0.01914529	-0.02454123	-0.02535782	-0.02695497	-0.02750218	-0.02916559	-0.03270725	-0.03307562	-0.03081924	-0.02949776	-0.03037163	-0.03096023	-0.03350011	-0.03307105	-0.03352249	-0.03283173	-0.03522233	-0.03617328	-0.03609111	-0.03752994	-0.03653131	-0.03668984	-0.03630379	-0.03727370	-0.03794192	-0.03774117	-0.03735191	-0.03906546	-0.03767179	-0.03795227	-0.03859268	-0.03820729	-0.03726456	-0.03827906	-0.03930627	-0.03760091	-0.03625091	-0.03706088	-0.03626517	-0.03539630	-0.03413273	-0.03531172	-0.03254701	-0.03242187	-0.03299972	-0.03302622	-0.03313380	-0.03286763	-0.03131722	-0.03160957	-0.02859390	-0.02787868	-0.02917215	-0.02692640	-0.02859755	-0.02763781	-0.02651229	-0.02688487	-0.02678685	-0.02603968	-0.02465034	-0.02475279	-0.02152236	-0.02242534	-0.02238404	-0.01970208	-0.02048115	-0.01776907	-0.01946323	-0.01689721	-0.01818125	-0.01803816	-0.01671877	-0.01544521	-0.01430502	-0.01303943	-0.01317733	-0.01246107	-0.01353109	-0.01238369	-0.01066824	-0.01043180	-0.00943383	-0.00969624	-0.00857215	-0.00707918	-0.00653320	-0.00516550	-0.00566361	-0.00688560	-0.00481682	-0.00508980	-0.00364139	-0.00389121	-0.00247783	-0.00204492	-0.00213775	-0.00128426	-0.00108278	-0.00051545	-0.00000555	-0.00003585	0.00036229	-0.00053549	0.00143429	0.00118643	0.00179529	0.00236154	0.00212156	0.00260096	0.00371447	0.00340671	0.00346380	0.00396661	0.00449834	0.00330610	0.00438247	0.00590541	0.00470735	0.00629742	0.00655537	0.00561559	0.00643440	0.00671184	0.00614355	0.00726239	0.00571409	0.00579469	0.00645819	0.00724296	0.00802040	0.00811265	0.00758396	0.00799723	0.00770793	0.00650370	0.00699111	0.00779875	0.00716130	0.00688249	0.00724256	0.00634058	0.00664995	0.00690493	0.00679879	0.00716531	0.00694155	0.00668278	0.00764919	0.00803353	0.00930583	0.00857655	0.00957968	0.00961578	0.01008611	0.01016204	0.01048628	0.00983158	0.01112993	0.00940009	0.01093390	0.01016575	0.00991874	0.01070606	0.00878273	0.00984095	0.00904822	0.00867027	0.00882952	0.00898429	0.00892716	0.00829924	0.00751870	0.00749178	0.00711072	0.00790458	0.00752752	0.00716481	0.00690037	0.00816603	0.00702335	0.00854230	0.00765135	0.00884747	0.00799363	0.00709840	0.00732387	0.00697847	0.00576687	0.00825281	0.00778251	0.00911180	0.00619601	0.00696636	0.00680145	0.00909132	0.00648303	0.00516177	0.00698526	0.00756377	0.00539655	0.00675231	0.00713505	0.00430856	0.00503510	0.00554312	0.00560606	0.00472258	0.00414704	0.00369873	0.00581328	0.00307853	0.00388089	0.00238261	0.00231443	0.00025955	0.00259982	0.00021353	0.00010328	0.00251925	0.00188219	0.00286464	0.00204764	0.00136015	0.00126566	0.00241745	0.00318647	0.00315388	0.00084750	0.00334066	0.00114095	0.00219349	0.00137273	0.00001253	0.00354180	0.00379765	0.00011358	0.00184073	0.00010699	0.00094445	0.00365505	0.00028768	0.00175702	0.00072869	0.00342348	0.00239140	0.00069723	0.00408919	0.00065287	0.00269811	0.00407507	0.00255294	0.00161387	0.00198364	0.00237316	0.00007114	0.00293765	0.00285058	0.00275920	0.00236831	0.00209913	0.00312878	0.00225571	-0.00006843	0.00091423	0.00461205	0.00155395	0.00282652	0.00108349	-0.00026443	-0.00057029	-0.00085096	-0.00015591	-0.00191084	0.00170528	-0.00063991	0.00079229	0.00000385	-0.00181293	-0.00086701	-0.00031960	-0.00201064	-0.00324873	-0.00085888	-0.00123403	-0.00326635	-0.00175369	0.00025808	-0.00168775	-0.00141267	-0.00020488	-0.00088150	0.00039364	0.00031489	-0.00161101	-0.00092138	-0.00089454	-0.00095086	-0.00045290	-0.00043599	-0.00033727	0.00040835	0.00044046	0.00207235	0.00001294	0.00101580	0.00003096	0.00069902	0.00032448	-0.00080745	0.00015829	-0.00010541	-0.00048611	0.00082056	-0.00020090	0.00050195	-0.00039445	-0.00006413	-0.00006681	0.00024023	0.00025068	-0.00052543	0.00039049	-0.00025726	-0.00047874	-0.00019447	0.00115695	0.00080452	0.00090497	0.00079612	0.00124074	0.00077468	0.00156261	-0.00003144	0.00018121	-0.00041013	0.00093470	0.00046660	0.00093469	-0.00029104	0.00031732	0.00068521	0.00065466	0.00017237	0.00040534	-0.00052813	0.00046812	0.00034938	0.00141375	0.00074202	0.00028665	0.00011795	0.00055890	0.00037782	0.00028329	0.00059026	0.00031276	0.00045567	0.00012639	0.00020719	-0.00006353	-0.00017108	0.00074394	0.00068717	0.00023467	0.00062471	0.00027140	-0.00031274	0.00092486	0.00023392	0.00000586	0.00042548	0.00000927	-0.00014070	0.00057610	0.00054483	0.00078569	0.00120156	0.00032873	0.00089938	0.00083996	-0.42726895
0.5503	0.01423466	0.01532425	-21.47483647	-21.47483647	-21.47483647	-0.15852945	-0.26693019	-21.47483647	0.55497384	-21.47483647	0.88392559	-1.51233554	-0.55601505	-21.47483647	-0.37376270	0.61087835	-0.79512707	-0.26345498	-3.64569569	-21.47483647	-21.47483647	-21.47483647	-21.47483647	-0.10282569	-21.47483647	-21.47483647	-21.47483647	-21.47483647	0.89567721	-21.47483647	-21.47483647	-21.47483647	-0.19006991	-1.43658519	-0.41415235	-0.07283149	-0.00356660	-0.12108729	-0.06245329	0.06665061	0.04033249	-0.03790114	0.03793488	-0.00436456	0.03383426	0.01807048	0.04192981	0.04594466	0.05375719	0.03302957	0.03501231	0.03968753	0.02970014	0.02737503	0.03187752	0.03882346	0.03539237	0.03056966	0.03236439	0.03075155	0.03639099	0.03087343	0.02794360	0.02775342	0.02587108	0.02082009	0.02169250	0.02133851	0.02216734	0.01664155	0.01888603	0.01532568	0.01550608	0.01353608	0.01386602	0.01113694	0.00870871	0.01363521	0.01310104	0.00555996	0.00492118	0.00615683	0.01419360	-0.00123844	0.00078599	-0.01067796	0.00607729	-0.00321979	0.00241395	-0.00220722	0.00002726	0.00118364	0.01418052	-0.00013525	0.00507545	0.01452651	0.01441972	0.01015224	0.01017256	0.00515479	0.01375836	0.01850915	0.01799181	0.01024366	0.01040455	0.02050547	0.01748512	0.01930267	0.01708728	0.02131840	0.00914853	-0.01013145	-0.02293173	-0.01375565	-0.01792381	-0.01062674	-0.00918851	0.00467781	0.00589641	0.00209227	0.00080401	-0.00435386	-0.01562957	-0.02776205	-0.03365932	-0.03242370	-0.02610729	-0.02502813	-0.01708894	-0.02071080	-0.02048004	-0.02298629	-0.02486778	-0.02790117	-0.02776977	-0.02703420	-0.03190086	-0.03206492	-0.03133742	-0.02979905	-0.03245864	-0.03089319	-0.03192092	-0.03443975	-0.03368748	-0.03333109	-0.03536104	-0.03533240	-0.03703392	-0.03888251	-0.03804756	-0.03666924	-0.03604067	-0.03719500	-0.03772850	-0.03674815	-0.03769667	-0.03884471	-0.03846532	-0.03788314	-0.03752945	-0.03595223	-0.03713018	-0.03883769	-0.03787060	-0.03781183	-0.03696733	-0.03725707	-0.03422828	-0.03483010	-0.03390687	-0.03483349	-0.03289060	-0.03264404	-0.03211986	-0.03193800	-0.03261805	-0.03238769	-0.03127645	-0.03176597	-0.02997653	-0.02864985	-0.02977264	-0.02674403	-0.02796260	-0.02711353	-0.02599154	-0.02708347	-0.02629398	-0.02612066	-0.02276287	-0.02555956	-0.02174726	-0.02395008	-0.02206381	-0.02175185	-0.02067291	-0.01756772	-0.01946249	-0.01686724	-0.01986431	-0.01816806	-0.01728514	-0.01717760	-0.01304979	-0.01312928	-0.01404528	-0.01206035	-0.01266035	-0.01113770	-0.01123851	-0.01035319	-0.01024501	-0.01055517	-0.00765661	-0.00762735	-0.00614107	-0.00542086	-0.00794301	-0.00631754	-0.00512225	-0.00420204	-0.00470176	-0.00429310	-0.00206022	-0.00238418	-0.00180250	-0.00134239	-0.00170790	-0.00068759	0.00027939	-0.00018328	0.00036680	-0.00020755	0.00161808	0.00083113	0.00222296	0.00187130	0.00228152	0.00186301	0.00372940	0.00367491	0.00346591	0.00267757	0.00378576	0.00310756	0.00486363	0.00558327	0.00459188	0.00608969	0.00649048	0.00598448	0.00597573	0.00502635	0.00634596	0.00833777	0.00586135	0.00522278	0.00721822	0.00630891	0.00818197	0.00902716	0.00771473	0.00887167	0.00773512	0.00729927	0.00852237	0.00839842	0.00899192	0.00989575	0.00925428	0.00886532	0.00815840	0.00632485	0.00771888	0.00791216	0.00772142	0.00678518	0.00813627	0.00737786	0.00900262	0.00870430	0.00831160	0.00723070	0.00834004	0.00741391	0.00911400	0.00835779	0.00907763	0.00742343	0.00954586	0.00955710	0.00961393	0.01039317	0.00956827	0.00969993	0.00976329	0.01125265	0.01071097	0.01143390	0.01097883	0.01179226	0.01048704	0.01155106	0.01012608	0.01064797	0.01068151	0.00963636	0.00867995	0.01023630	0.00982642	0.00870963	0.00952590	0.00813441	0.00897422	0.00761294	0.00791225	0.00820556	0.00757087	0.00720305	0.00659609	0.00955463	0.00774948	0.00720801	0.00639896	0.00952180	0.00684713	0.00538351	0.00675145	0.00786668	0.00803979	0.00879454	0.00777372	0.00616449	0.00858754	0.00821721	0.00869565	0.00713206	0.00650002	0.00533397	0.00805521	0.00648201	0.00742351	0.00859725	0.00841851	0.00714935	0.00742832	0.00607219	0.00473909	0.00277551	0.00669792	0.00502822	0.00278302	0.00361541	0.00404523	0.00406175	0.00176412	0.00189056	0.00361545	0.00161374	0.00138713	0.00279058	-0.00130908	-0.00265203	0.00051206	0.00247517	0.00099332	-0.00011802	0.00225961	0.00113709	0.00257619	0.00329931	0.00090187	-0.00013777	0.00303207	0.00269563	0.00141495	-0.00043434	0.00272464	0.00118119	0.00475750	0.00092079	0.00189804	0.00366056	-0.00011403	0.00177384	0.00298923	0.00289926	0.00403563	0.00074100	0.00270347	0.00394007	0.00377321	0.00359968	0.00062383	0.00445726	-0.00136864	0.00167433	0.00162199	0.00094842	0.00191985	0.00081098	0.00360179	0.00094843	0.00361810	0.00089768	0.00260388	0.00272788	0.00004212	0.00056735	0.00065448	0.00110219	0.00086160	-0.00092524	-0.00065737	-0.00029125	-0.00213438	0.00269566	0.00092094	-0.00041807	0.00150169	0.00027760	0.00251690	0.00269796	0.00210596	0.00123657	0.00246690	0.00082013	0.00199148	0.00073641	0.00125860	0.00031905	-0.00031655	0.00193070	0.00181025	-0.00005607	0.00060088	-0.00121707	0.00069926	-0.00038778	0.00007109	0.00020191	-0.00040625	-0.00063778	-0.00040151	-0.00063691	-0.00005102	-0.00015264	-0.00117923	-0.00072860	-0.00047726	-0.00138705	-0.00029584	-0.00059067	-0.00083741	-0.00110796	-0.00057185	-0.00125212	-0.00005880	-0.00067157	-0.00025030	0.00028173	0.00096152	0.00032804	-0.00012235	-0.00053042	0.00002143	-0.00057207	-0.00000692	-0.00078732	0.00103886	0.00037393	0.00050327	0.00020876	-0.00075645	-0.00018843	0.00057984	-0.00020603	0.00064349	0.00057423	0.00009175	-0.00028957	-0.00003005	-0.00012520	0.00026647	0.00025941	0.00012782	0.00061314	0.00039217	-0.00026700	-0.00003579	-0.00004740	0.00068206	0.00030223	-0.00035526	0.00054528	0.00111049	0.00020785	0.00027287	0.00036437	0.00034938	0.00027859	0.00079356	0.00042230	0.00077365	0.00052859	0.00117479	0.00104013	0.00036075	0.00085490	0.00076007	-0.05968817
0.6003	1.54589248	0.52975291	0.41018446	0.93860286	0.03134522	-0.37647689	0.07078334	-0.97326549	0.18367271	-1.57154711	-21.47483647	-0.84778756	0.09703788	0.42107144	0.17562482	-1.34065235	-0.17251159	-0.89235339	0.17184190	-21.47483647	-0.52324220	-0.42819306	-21.47483647	-21.47483647	-21.47483647	-21.47483647	-21.47483647	-21.47483647	-0.00721425	-21.47483647	-0.05390072	-21.47483647	1.24454403	-21.47483647	0.32346071	-0.50371268	0.21740029	0.12890541	0.13147363	0.03273104	0.20161284	0.04158212	0.01720969	0.01030033	0.05013692	0.00527458	0.02289683	0.04689758	0.05785177	0.02797407	0.01981079	0.02339717	0.01924969	0.02368284	0.03493555	0.03495862	0.03097544	0.03502493	0.02958755	0.02910481	0.03689960	0.03028206	0.02803283	0.02856114	0.02616651	0.01993607	0.02334188	0.02300373	0.02321193	0.02022537	0.01754315	0.01624847	0.01634284	0.01021200	0.01447139	0.00718273	0.00954086	0.01259510	0.00893619	0.00272620	0.00497696	0.00641814	0.00334641	-0.00324942	-0.00758637	-0.00823348	0.00698764	-0.00465115	-0.00550424	0.00006514	0.00010852	0.00112033	0.00236575	0.00385071	0.00256923	0.00454584	0.01396570	0.00899503	0.00536878	0.00885712	0.01624125	0.01860251	0.01336908	0.00959489	0.00996604	0.02315307	0.01939149	0.01685683	0.00999581	0.00716064	-0.00781532	-0.01886763	-0.02574121	-0.02137843	-0.02154757	-0.02285470	-0.02061964	-0.00202058	0.00332687	-0.00460514	-0.01439823	-0.02130408	-0.03505170	-0.04185148	-0.04185505	-0.03447279	-0.02434005	-0.02245393	-0.01935507	-0.02178501	-0.01968967	-0.02495187	-0.02478977	-0.02864300	-0.02788542	-0.02857915	-0.03096829	-0.03295634	-0.03195173	-0.03246750	-0.03110733	-0.03268124	-0.03249603	-0.03298546	-0.03475574	-0.03462771	-0.03541123	-0.03617259	-0.03667508	-0.03772150	-0.03871912	-0.03880357	-0.03700490	-0.03636824	-0.03826352	-0.03710506	-0.03785383	-0.03847392	-0.03880272	-0.03816110	-0.03894953	-0.03801439	-0.03901864	-0.03880006	-0.03905883	-0.03835578	-0.03709438	-0.03712633	-0.03577341	-0.03608044	-0.03512064	-0.03442161	-0.03331181	-0.03223292	-0.03286454	-0.03311040	-0.03265919	-0.03264558	-0.03119962	-0.03131578	-0.02961531	-0.02895020	-0.02896324	-0.02817804	-0.02754241	-0.02743710	-0.02690293	-0.02638107	-0.02728277	-0.02574982	-0.02350195	-0.02415385	-0.02244834	-0.02307261	-0.02238455	-0.02116428	-0.02160167	-0.01873209	-0.02016522	-0.01798612	-0.01925856	-0.01765047	-0.01683796	-0.01672692	-0.01414441	-0.01382938	-0.01364333	-0.01329118	-0.01343959	-0.01208001	-0.01189505	-0.01101969	-0.00987785	-0.00878814	-0.00871908	-0.00849515	-0.00660038	-0.00567339	-0.00694794	-0.00780834	-0.00500742	-0.00459220	-0.00440869	-0.00349976	-0.00203544	-0.00277912	-0.00167010	-0.00135617	-0.00111465	-0.00023805	0.00028139	-0.00044528	0.00070647	-0.00027788	0.00101321	0.00024716	0.00115847	0.00219327	0.00158457	0.00169981	0.00392340	0.00369067	0.00336470	0.00274999	0.00419018	0.00349044	0.00470530	0.00485529	0.00532049	0.00542239	0.00577608	0.00529917	0.00599493	0.00657848	0.00600644	0.00728281	0.00687072	0.00599932	0.00679036	0.00635848	0.00779293	0.00793269	0.00731174	0.00830877	0.00769718	0.00817089	0.00802830	0.00837785	0.00939720	0.00855000	0.00876747	0.00871107	0.00887916	0.00827033	0.00935530	0.00907161	0.00856431	0.00907936	0.00972875	0.00900320	0.00956055	0.00989673	0.00958878	0.00999234	0.00941514	0.00934257	0.00929770	0.00874298	0.00903099	0.00769440	0.00841901	0.00753315	0.00870213	0.00816228	0.00762388	0.00862985	0.00803638	0.00846826	0.00893160	0.00819677	0.00914877	0.00906259	0.00975729	0.01103897	0.00934962	0.01003674	0.01152476	0.00996314	0.01015533	0.01101769	0.01118809	0.01085902	0.01106945	0.01122897	0.01086534	0.01046510	0.00891626	0.01018726	0.00873623	0.00937464	0.00867322	0.01059407	0.00920597	0.00860362	0.00648966	0.00918429	0.00781735	0.00643810	0.00610797	0.00777035	0.00769323	0.00857460	0.00785219	0.00481177	0.00753287	0.00858742	0.00679656	0.00733705	0.00556126	0.00522002	0.00503364	0.00785819	0.00771175	0.00917545	0.00858528	0.00529857	0.00827516	0.00472317	0.00378451	0.00756959	0.00820259	0.00775642	0.00654065	0.00757696	0.00739617	0.00335399	0.00547100	0.00257714	0.00272835	0.00538698	0.00401589	0.00598206	0.00281276	0.00067036	0.00511459	0.00455913	0.00361284	0.00151705	0.00385667	-0.00128457	0.00193664	0.00316583	0.00190697	0.00076110	0.00120051	0.00107916	-0.00004206	0.00005555	-0.00067435	0.00074495	0.00073959	-0.00051924	-0.00090676	0.00172884	-0.00226346	-0.00145501	-0.00063336	0.00106480	0.00155856	-0.00132164	-0.00129855	-0.00003087	0.00068319	-0.00179251	-0.00100366	0.00319567	-0.00043486	-0.00099534	0.00194003	0.00068660	-0.00008520	-0.00177274	0.00212658	0.00025724	0.00017383	-0.00027122	0.00138456	0.00145694	-0.00086004	0.00031665	0.00189419	0.00087763	0.00142822	0.00127587	0.00195917	0.00048032	0.00009088	0.00170808	0.00032453	0.00066377	0.00260539	0.00139027	0.00309137	0.00384419	0.00313074	0.00232316	0.00382599	0.00119127	0.00225576	0.00136077	0.00378961	0.00282917	0.00128011	0.00286306	0.00259785	0.00176255	0.00157169	0.00109251	0.00146518	0.00092673	0.00094833	0.00073039	-0.00029071	0.00098664	0.00109282	0.00045184	0.00046245	0.00008629	-0.00035863	-0.00045242	-0.00013200	-0.00067760	-0.00013683	-0.00050140	-0.00110009	-0.00140648	-0.00098913	-0.00152692	-0.00092134	-0.00074200	-0.00248575	-0.00143457	-0.00059686	-0.00116332	-0.00223467	-0.00208319	-0.00142067	-0.00161727	-0.00146669	-0.00179966	-0.00029636	-0.00033174	0.00008492	0.00003790	0.00011067	-0.00028747	-0.00065997	-0.00068460	0.00092758	0.00075172	-0.00033309	-0.00062328	-0.00011830	-0.00024516	-0.00075283	-0.00062895	-0.00052830	-0.00040533	-0.00016374	-0.00033205	-0.00044010	-0.00059629	0.00011336	-0.00034241	-0.00074954	0.00006764	-0.00002862	-0.00006175	-0.00034639	0.00012483	0.00028525	-0.00041728	0.00023640	0.00029394	0.00047782	-0.00005438	0.00035131	0.00062056	-0.00017051	0.00003547	0.00018246	-1.04124747
0.6503	-21.47483647	-0.60596418	-0.11965393	-21.47483647	0.60457611	0.29208793	-0.26695392	-21.47483647	-21.47483647	-0.08917599	0.02321860	-1.11672997	-0.30760920	-0.23474370	-2.35449910	-0.03146786	0.12650444	-21.47483647	0.18280359	-21.47483647	-0.20952819	-21.47483647	-21.47483647	-21.47483647	0.84235197	-21.47483647	-21.47483647	0.58554550	0.28244663	-21.47483647	-2.06517196	0.95094162	0.15141504	-0.73266280	-0.33327368	-0.20520790	-0.03754178	-0.16138917	0.04969905	-0.08049918	0.07033053	0.02500032	0.05880318	-0.00418640	0.02121978	-0.00615046	0.04156107	0.04563029	0.05102486	0.01938948	0.03763995	0.04525713	0.03030966	0.02554496	0.03267293	0.03508525	0.02557893	0.03103998	0.03416713	0.02977946	0.03492835	0.02821866	0.02952902	0.02684471	0.02365257	0.02019942	0.02017133	0.02125689	0.02501260	0.01482029	0.01855930	0.01530509	0.01495427	0.01155468	0.01410895	0.00702499	0.01235596	0.01044960	0.01015215	0.00769972	0.00929446	0.00215367	0.01527230	0.00063650	0.01113611	-0.00389312	0.01013358	0.00239381	0.00298916	-0.00141648	-0.00198030	0.00042692	0.01144015	0.00566287	0.00817865	0.01538373	0.01426095	0.00951403	0.01129008	0.00653609	0.01479351	0.01936181	0.01527053	0.00836037	0.00453767	0.01595451	0.01305578	0.01189754	0.00213770	0.00998302	0.00765667	-0.00146935	-0.01055717	-0.00700612	-0.01677954	-0.02000187	-0.01844362	-0.00053757	0.00163604	-0.00972750	-0.01551737	-0.02570056	-0.03637130	-0.04404883	-0.04224401	-0.03676006	-0.02278387	-0.02163199	-0.01726136	-0.02032238	-0.01840195	-0.02373833	-0.02597706	-0.02962666	-0.02664954	-0.02856857	-0.03167162	-0.03113009	-0.03122579	-0.03000564	-0.03091371	-0.03094343	-0.03201881	-0.03218490	-0.03455895	-0.03467762	-0.03534103	-0.03413561	-0.03593507	-0.03682009	-0.03781573	-0.03874701	-0.03711395	-0.03694880	-0.03734854	-0.03648401	-0.03881613	-0.03917979	-0.03733987	-0.03858933	-0.03821720	-0.03767517	-0.03768536	-0.03845158	-0.03779491	-0.03720703	-0.03688605	-0.03780436	-0.03656593	-0.03533182	-0.03560878	-0.03565339	-0.03277246	-0.03313694	-0.03086065	-0.03184435	-0.03187202	-0.03207660	-0.03081755	-0.02882964	-0.03000309	-0.02923259	-0.02836533	-0.02830959	-0.02754928	-0.02705135	-0.02638292	-0.02600438	-0.02557478	-0.02432022	-0.02331356	-0.02304483	-0.02350106	-0.02322770	-0.02122921	-0.02029002	-0.02029803	-0.02071342	-0.01940887	-0.01683772	-0.01837384	-0.01554527	-0.01748790	-0.01493901	-0.01498313	-0.01452952	-0.01332249	-0.01349213	-0.01259994	-0.01089427	-0.00997327	-0.00934062	-0.00986951	-0.00896614	-0.00801867	-0.00669785	-0.00683912	-0.00652438	-0.00748935	-0.00553426	-0.00454339	-0.00393254	-0.00352461	-0.00381127	-0.00197894	-0.00206637	-0.00159176	-0.00084529	0.00034033	-0.00008089	0.00033406	-0.00061814	0.00042225	-0.00011983	0.00190765	0.00136385	0.00206310	0.00207805	0.00261860	0.00236134	0.00445837	0.00370447	0.00430456	0.00405932	0.00416563	0.00391258	0.00461974	0.00546992	0.00538047	0.00577537	0.00615963	0.00683980	0.00598864	0.00650548	0.00717624	0.00797156	0.00821319	0.00708109	0.00795640	0.00871939	0.00891259	0.00751835	0.00815973	0.00879846	0.00910652	0.00959816	0.00913251	0.01020004	0.00987362	0.00893041	0.01002141	0.00924923	0.00961373	0.00952295	0.00996185	0.00973768	0.00950343	0.01020304	0.00960987	0.01105423	0.01024044	0.01058818	0.01093008	0.01057006	0.00964802	0.01114391	0.01109274	0.01106031	0.01044142	0.01036486	0.01055948	0.00958363	0.01029503	0.00912979	0.00919998	0.01005033	0.00945646	0.00928571	0.00950966	0.00982645	0.00876638	0.01064619	0.00878926	0.01043437	0.01033313	0.00910521	0.00977713	0.00973997	0.00978115	0.01018950	0.01124179	0.01097734	0.01092285	0.01051427	0.00982996	0.01239820	0.01164547	0.00977642	0.00988941	0.01250068	0.01264577	0.01123208	0.01197443	0.01295130	0.01064759	0.01087644	0.01003654	0.00982176	0.00888286	0.01337345	0.01005335	0.01060251	0.00901223	0.00765519	0.00931774	0.01007180	0.01060343	0.00701344	0.00675438	0.00645710	0.00790958	0.00903373	0.00902303	0.00885448	0.00852013	0.00622639	0.00803763	0.00622298	0.00657913	0.00634710	0.00773684	0.01050322	0.00834467	0.00684146	0.00874027	0.00803452	0.00816063	0.00715259	0.00851017	0.00955242	0.00461163	0.00853948	0.00535059	0.00565410	0.00673365	0.01033547	0.00661061	0.00806586	0.00595943	0.00726539	0.00638860	0.00729581	0.00692239	0.00462030	0.00784855	0.00850027	0.00402598	0.00652409	0.00404086	0.00445689	0.00745641	0.00485031	0.00495371	0.00487351	0.00278429	0.00198507	0.00413227	0.00337032	0.00311538	0.00257810	0.00301478	0.00167536	0.00419435	0.00296583	0.00099088	0.00453587	0.00308244	0.00509996	0.00254320	0.00312564	0.00155912	0.00288960	0.00096709	0.00049148	0.00098164	0.00084041	0.00103069	-0.00017522	0.00011024	0.00045450	-0.00069963	0.00086398	-0.00166039	-0.00007267	0.00026010	0.00074048	-0.00172918	0.00213678	0.00054423	-0.00009630	0.00207539	0.00119907	0.00125175	0.00346979	0.00165728	0.00087918	0.00254891	0.00193058	0.00249892	0.00225150	0.00290347	0.00261312	0.00194776	0.00240616	0.00248182	0.00303061	0.00323633	0.00309762	0.00235488	0.00179652	0.00315535	0.00293401	0.00237685	0.00239043	0.00274202	0.00403198	0.00210351	0.00259923	0.00253695	0.00321113	0.00219822	0.00177805	0.00145868	0.00192627	0.00102874	0.00000133	0.00008780	0.00037014	-0.00035721	-0.00063905	-0.00113382	0.00084939	0.00030866	-0.00036138	-0.00158745	-0.00044547	0.00042663	0.00010959	0.00173732	0.00101621	0.00223344	0.00223076	0.00150071	0.00252632	0.00207276	0.00226607	0.00158638	0.00132992	0.00199148	0.00286025	0.00178468	0.00121504	0.00052700	0.00059645	0.00079656	-0.00010104	0.00019262	-0.00014052	0.00036514	-0.00032765	-0.00051192	-0.00000962	0.00060900	0.00006077	-0.00014067	0.00020383	0.00027138	0.00041094	0.00033962	0.00014281	0.00011634	0.00040642	0.00034941	-0.00021265	0.00028605	-0.00025482	-0.00032320	-0.00045457	-0.00111092	-0.00056757	-0.00094850	-1.58822614
[truncated: 743,661 more chars]
