# Supplementary material for: KiMoPack: A python Package for Kinetic Modeling of the Chemical Mechanism
Source: J Phys Chem A. 2022 Jun 14;126(25):4087–99. doi: 10.1021/acs.jpca.2c00907 (PMC9251768; doi:10.1021/acs.jpca.2c00907)
Supplement: Supplementary file 2 — jp2c00907_si_002.zip [file jp2c00907_si_002.zip › Data/Scans/H2O_003.SIA]

0.000	275.00	276.00	277.00	278.00	279.00	280.00	281.00	282.00	283.00	284.00	285.00	286.00	287.00	288.00	289.00	290.00	291.00	292.00	293.00	294.00	295.00	296.00	297.00	298.00	299.00	300.00	301.00	302.00	303.00	304.00	305.00	306.00	307.00	308.00	309.00	310.00	311.00	312.00	313.00	314.00	315.00	316.00	317.00	318.00	319.00	320.00	321.00	322.00	323.00	324.00	325.00	326.00	327.00	328.00	329.00	330.00	331.00	332.00	333.00	334.00	335.00	336.00	337.00	338.00	339.00	340.00	341.00	342.00	343.00	344.00	345.00	346.00	347.00	348.00	349.00	350.00	351.00	352.00	353.00	354.00	355.00	356.00	357.00	358.00	359.00	360.00	361.00	362.00	363.00	364.00	365.00	366.00	367.00	368.00	369.00	370.00	371.00	372.00	373.00	374.00	375.00	376.00	377.00	378.00	379.00	380.00	381.00	382.00	383.00	384.00	385.00	386.00	387.00	388.00	389.00	390.00	391.00	392.00	393.00	394.00	395.00	396.00	397.00	398.00	399.00	400.00	401.00	402.00	403.00	404.00	405.00	406.00	407.00	408.00	409.00	410.00	411.00	412.00	413.00	414.00	415.00	416.00	417.00	418.00	419.00	420.00	421.00	422.00	423.00	424.00	425.00	426.00	427.00	428.00	429.00	430.00	431.00	432.00	433.00	434.00	435.00	436.00	437.00	438.00	439.00	440.00	441.00	442.00	443.00	444.00	445.00	446.00	447.00	448.00	449.00	450.00	451.00	452.00	453.00	454.00	455.00	456.00	457.00	458.00	459.00	460.00	461.00	462.00	463.00	464.00	465.00	466.00	467.00	468.00	469.00	470.00	471.00	472.00	473.00	474.00	475.00	476.00	477.00	478.00	479.00	480.00	481.00	482.00	483.00	484.00	485.00	486.00	487.00	488.00	489.00	490.00	491.00	492.00	493.00	494.00	495.00	496.00	497.00	498.00	499.00	500.00	501.00	502.00	503.00	504.00	505.00	506.00	507.00	508.00	509.00	510.00	511.00	512.00	513.00	514.00	515.00	516.00	517.00	518.00	519.00	520.00	521.00	522.00	523.00	524.00	525.00	526.00	527.00	528.00	529.00	530.00	531.00	532.00	533.00	534.00	535.00	536.00	537.00	538.00	539.00	540.00	541.00	542.00	543.00	544.00	545.00	546.00	547.00	548.00	549.00	550.00	551.00	552.00	553.00	554.00	555.00	556.00	557.00	558.00	559.00	560.00	561.00	562.00	563.00	564.00	565.00	566.00	567.00	568.00	569.00	570.00	571.00	572.00	573.00	574.00	575.00	576.00	577.00	578.00	579.00	580.00	581.00	582.00	583.00	584.00	585.00	586.00	587.00	588.00	589.00	590.00	591.00	592.00	593.00	594.00	595.00	596.00	597.00	598.00	599.00	600.00	601.00	602.00	603.00	604.00	605.00	606.00	607.00	608.00	609.00	610.00	611.00	612.00	613.00	614.00	615.00	616.00	617.00	618.00	619.00	620.00	621.00	622.00	623.00	624.00	625.00	626.00	627.00	628.00	629.00	630.00	631.00	632.00	633.00	634.00	635.00	636.00	637.00	638.00	639.00	640.00	641.00	642.00	643.00	644.00	645.00	646.00	647.00	648.00	649.00	650.00	651.00	652.00	653.00	654.00	655.00	656.00	657.00	658.00	659.00	660.00	661.00	662.00	663.00	664.00	665.00	666.00	667.00	668.00	669.00	670.00	671.00	672.00	673.00	674.00	675.00	676.00	677.00	678.00	679.00	680.00	681.00	682.00	683.00	684.00	685.00	686.00	687.00	688.00	689.00	690.00	691.00	692.00	693.00	694.00	695.00	696.00	697.00	698.00	699.00	700.00	701.00	702.00	703.00	704.00	705.00	706.00	707.00	708.00	709.00	710.00	711.00	712.00	713.00	714.00	715.00	716.00	717.00	718.00	719.00	720.00	721.00	722.00	723.00	724.00	725.00	726.00	727.00	728.00	729.00	730.00	731.00	732.00	733.00	734.00	735.00	736.00	737.00	738.00	739.00	740.00	741.00	742.00	743.00	744.00	745.00	746.00	747.00	748.00	749.00	750.00	751.00	752.00	753.00	754.00	755.00	756.00	757.00	758.00	759.00	760.00	761.00	762.00	763.00	764.00	765.00	766.00	767.00	768.00	769.00	770.00	771.00	772.00	773.00	774.00	775.00	776.00	777.00	778.00	779.00	780.00	781.00	782.00	783.00	784.00	785.00	786.00
-39.9997	-0.79749085	-0.15307196	0.63547421	0.06298760	0.44685624	-0.26634964	-0.27578110	-0.63642246	0.08920520	-1.15267189	-2.76106715	0.31865504	-1.12195726	0.39141068	-0.11365551	0.21569037	0.34390438	0.63106394	0.38284254	0.47604890	-0.44956592	-21.47483647	0.54731351	-21.47483647	-0.24030202	-0.44633523	-21.47483647	-21.47483647	-21.47483647	-21.47483647	-21.47483647	-21.47483647	-0.99869055	-1.50974810	-0.11135275	0.48655988	-0.15415518	-0.02768600	0.01118700	0.05416988	0.13680021	0.02876743	0.03980866	-0.02501886	0.00373591	0.00868552	0.00036247	-0.00329784	-0.02451444	0.00388070	0.00627805	-0.00214723	0.01179299	-0.00221414	0.00138091	-0.00011154	0.00192011	0.00690092	0.00097204	0.00427715	0.00247744	-0.00272421	-0.00127129	0.00007544	0.00262044	-0.00018746	-0.00064975	0.00167215	-0.00068926	0.00115928	0.00014602	-0.00090876	0.00123301	0.00133462	-0.00027575	-0.00041558	0.00184633	0.00479951	0.00094845	-0.00233631	-0.00179132	-0.00085298	0.00016086	0.00266068	0.00183905	-0.00104589	-0.00365791	0.00498530	0.00632119	0.00597119	0.00564124	-0.00420075	0.00160419	-0.00057220	-0.00327228	0.00357341	0.00381262	0.00091074	0.00417684	-0.00070272	-0.00040870	0.00581728	-0.00395400	0.00308132	0.00491645	0.00775559	0.00752150	0.01272948	0.02510865	0.05581249	0.07752357	0.09882429	0.08206760	0.04814419	0.00488031	-0.00621888	-0.00085695	0.02973932	0.03911636	0.04121231	0.02613405	0.01230355	-0.01926428	-0.03888111	-0.03825548	-0.02676387	-0.01487267	-0.00501912	-0.00107262	0.00007069	0.00158774	-0.00100086	-0.00052297	-0.00001815	-0.00010314	-0.00022380	-0.00059581	0.00147023	0.00085407	0.00180710	0.00171457	0.00002254	0.00104330	0.00156324	0.00086072	0.00032188	-0.00029101	0.00100805	-0.00048157	0.00063880	0.00266042	-0.00039145	0.00016028	-0.00015613	0.00061192	-0.00127282	-0.00049645	0.00167380	0.00028345	0.00013153	-0.00081359	0.00110172	0.00043157	-0.00036305	0.00151418	-0.00088047	0.00152711	0.00041899	-0.00018360	-0.00022297	-0.00028834	0.00090032	-0.00048505	-0.00068439	-0.00018610	0.00018049	-0.00006012	0.00000966	0.00025037	0.00002195	0.00061971	0.00104094	0.00039096	0.00079780	-0.00027517	-0.00013551	0.00057861	0.00066887	0.00003010	0.00066073	0.00068214	-0.00048570	0.00085968	0.00050537	0.00023784	0.00067120	0.00112643	-0.00051056	-0.00027784	0.00035715	0.00035674	-0.00052130	0.00025295	0.00097924	-0.00090867	0.00124630	0.00052463	0.00002375	-0.00016959	-0.00021438	0.00073035	0.00008435	0.00205379	0.00025310	0.00062679	0.00061105	0.00035017	0.00000631	0.00100563	0.00034592	0.00023434	-0.00040552	0.00030954	0.00023099	-0.00049322	0.00157194	0.00088346	0.00149926	0.00051071	0.00126234	0.00117598	0.00094255	0.00196226	0.00034998	0.00168470	0.00098441	0.00078292	0.00134670	-0.00027212	0.00040140	0.00028697	-0.00017848	0.00055354	0.00100438	-0.00040789	0.00109067	-0.00010318	0.00073485	0.00051462	-0.00003703	0.00029245	0.00084136	0.00059919	-0.00001426	0.00068668	0.00004140	0.00033864	0.00101013	-0.00015008	0.00028927	0.00064729	0.00093272	0.00033130	-0.00063556	0.00030491	0.00002726	0.00070167	0.00070952	0.00012693	0.00121233	0.00033732	0.00021858	-0.00038623	-0.00003602	0.00069893	0.00080401	0.00083630	0.00011738	0.00004816	-0.00015774	0.00030836	0.00031707	-0.00013993	-0.00020350	0.00151640	0.00079646	-0.00022384	0.00058323	0.00062855	0.00045937	-0.00042571	0.00056984	0.00002982	-0.00036494	0.00033433	0.00042016	0.00049484	-0.00015923	0.00030939	0.00087718	0.00003565	-0.00032752	-0.00045914	-0.00037381	0.00095841	0.00048207	0.00021457	0.00087839	0.00002675	0.00140590	-0.00006324	-0.00005608	0.00056451	-0.00000530	-0.00036100	0.00075298	0.00053075	0.00026730	0.00072731	0.00121097	0.00143053	0.00158466	0.00066969	0.00033038	0.00078750	0.00051434	-0.00043437	0.00090501	0.00073260	0.00063657	-0.00108182	0.00057829	0.00019491	-0.00033197	-0.00020285	-0.00031042	0.00161843	-0.00081993	0.00099739	0.00052763	-0.00131923	0.00050249	0.00373514	-0.00085732	0.00166779	-0.00110685	0.00086901	0.00033130	0.00004285	0.00101360	0.00015435	0.00401243	-0.00017240	0.00278124	-0.00230896	0.00242945	0.00176928	-0.00021185	0.00127272	0.00055195	0.00057061	-0.00008851	-0.00156030	0.00207425	0.00137239	0.00028834	0.00219140	0.00042395	0.00393299	-0.00093568	0.00123006	0.00130882	0.00033348	0.00120116	0.00124998	0.00306789	0.00225577	0.00172710	0.00232639	0.00309437	0.00162653	0.00005103	0.00114770	-0.00009461	0.00234791	0.00301487	0.00197728	0.00213301	0.00003571	0.00152493	0.00014107	0.00055536	-0.00029065	0.00152348	0.00062029	0.00094576	0.00076803	0.00129702	-0.00023462	0.00057311	0.00014010	0.00199276	0.00008572	0.00158739	0.00142611	0.00035684	-0.00116193	0.00038039	-0.00219744	0.00074878	0.00033283	-0.00072315	0.00030946	0.00128468	0.00051425	0.00148836	0.00117804	0.00052162	0.00049344	0.00111726	-0.00023776	-0.00066408	0.00087185	0.00088451	0.00035326	0.00078136	0.00054089	0.00068011	0.00107508	-0.00019415	0.00030903	0.00025002	0.00154235	0.00072867	0.00131199	0.00022270	0.00054613	-0.00055020	0.00028217	0.00080713	-0.00004946	0.00076781	0.00023508	0.00063409	-0.00091466	0.00001968	0.00000601	0.00053342	-0.00015817	0.00089159	0.00086835	-0.00010343	0.00107313	0.00020519	0.00067745	0.00019027	0.00083176	0.00083540	0.00052599	0.00011157	0.00090680	0.00039234	0.00057229	0.00087687	0.00118432	0.00037343	0.00060412	-0.00011187	-0.00046508	0.00010242	0.00035656	0.00011163	-0.00028955	0.00012948	0.00014862	0.00061342	0.00045340	0.00004698	0.00056277	0.00028296	0.00025999	0.00036508	0.00058072	0.00020392	0.00018226	0.00001277	0.00019826	0.00038343	0.00018677	-0.00025189	-0.00000140	0.00037773	-0.00006060	-0.00038867	-0.00003768	0.00030804	-0.00001006	0.00054876	0.00006953	-0.00010509	0.00030909	0.00072599	0.00030310	-0.00014008	0.00018193	0.00015362	0.00011632	0.00030251	0.00028460	0.00029582	0.00024734	0.22714503
-34.9997	-0.03157229	1.29847908	-21.47483647	-0.48141304	0.21789533	3.89222789	-21.47483647	-21.47483647	0.84962496	0.49885868	0.83838533	2.09863091	-0.12321913	0.11121843	0.28421652	1.57823771	0.76286513	0.08507603	-0.31722376	-21.47483647	-21.47483647	-0.19448428	-21.47483647	0.98114473	-21.47483647	-21.47483647	-21.47483647	0.05854819	-21.47483647	-1.39402294	-0.30948991	-21.47483647	-0.46649939	0.01221902	0.31175616	-0.42294844	-0.04593884	0.00435265	-0.01531942	-0.02114283	0.12462724	0.06475782	0.01121646	-0.00071023	0.03762345	-0.01225144	-0.01671789	0.01906926	-0.00327757	0.00781421	0.00276667	0.00577400	0.01430618	0.00432225	0.00807965	0.00109662	0.00212243	-0.00526965	-0.00045712	-0.00088541	-0.00142409	-0.00401389	0.00211197	0.00016871	-0.00266771	-0.00145060	-0.00063399	0.00122356	-0.00002982	0.00133243	-0.00067210	-0.00172642	-0.00198635	0.00180527	0.00133156	0.00057078	0.00078302	0.00292683	0.00130428	-0.00591268	0.00339730	0.00345697	0.00204533	0.00782762	0.00226024	0.00302190	-0.00989067	-0.00262493	0.01019273	0.01138393	0.00881582	0.01125819	0.00172942	0.00818466	-0.00437582	0.00655497	0.00106380	-0.00075156	0.00311525	-0.00282258	0.00265068	0.00343189	0.00040028	0.00500342	0.00446743	0.01819800	0.02515900	0.02287326	0.02075169	0.03089012	0.05012191	0.07413512	0.07418286	0.05052829	0.01920298	-0.00070530	-0.00970763	0.00484821	0.01591337	0.02379989	0.02657313	0.01417719	-0.01292865	-0.03322443	-0.03162419	-0.01709331	-0.00670908	-0.00346732	0.00022999	-0.00025569	-0.00040898	-0.00185926	0.00090668	-0.00131965	0.00033167	0.00090459	0.00162463	-0.00013812	-0.00086126	0.00078537	0.00096799	0.00007644	-0.00021865	0.00059151	0.00028667	-0.00009083	-0.00106471	0.00040166	-0.00023009	-0.00032679	0.00052735	0.00070408	0.00060127	0.00096255	0.00028847	0.00034703	0.00085960	-0.00002391	0.00053207	-0.00031242	-0.00096110	0.00058689	0.00109550	-0.00051659	-0.00044105	-0.00048386	0.00183576	-0.00006450	0.00059590	0.00072182	0.00039927	-0.00011938	0.00024182	-0.00081784	0.00007942	0.00014620	0.00111535	0.00021636	0.00173464	0.00033969	-0.00055433	0.00164143	-0.00005193	0.00080373	-0.00068532	-0.00092094	0.00087230	0.00067765	0.00041917	-0.00069238	0.00025479	0.00031258	0.00076731	0.00065274	-0.00005645	0.00052169	0.00033443	-0.00003235	0.00043033	-0.00011848	0.00001258	-0.00007638	0.00014075	0.00068405	-0.00095109	0.00027335	0.00059773	-0.00091594	-0.00180394	0.00109895	0.00116452	0.00051719	0.00049958	-0.00054901	0.00100367	0.00061609	0.00017235	-0.00093556	0.00132524	-0.00018546	-0.00086213	0.00007442	-0.00027807	0.00035490	-0.00026552	0.00089119	-0.00002647	0.00043538	0.00129611	0.00069967	0.00113596	-0.00009192	0.00119633	-0.00074319	0.00097630	0.00054711	0.00033479	0.00057567	-0.00007726	0.00053099	-0.00062214	-0.00062146	0.00024075	0.00127738	-0.00045462	0.00009568	-0.00014217	0.00106278	0.00044434	-0.00039069	0.00187618	0.00055603	-0.00009144	-0.00009472	0.00064311	-0.00021357	-0.00052498	0.00151359	-0.00035502	-0.00025301	0.00002344	0.00027101	0.00007942	-0.00084724	-0.00023440	-0.00064042	-0.00001944	0.00010287	0.00011673	0.00127418	0.00031398	-0.00039634	-0.00046934	-0.00004669	0.00003880	0.00047293	-0.00033819	-0.00038301	0.00002285	0.00035372	-0.00016348	0.00025449	-0.00007088	-0.00009306	0.00067227	0.00042226	-0.00032358	0.00064117	0.00041826	0.00061089	0.00050436	0.00018092	0.00001334	0.00018140	0.00049017	-0.00043611	-0.00014400	-0.00007725	0.00142371	0.00122693	-0.00100059	-0.00012449	-0.00023889	-0.00030052	0.00004803	-0.00010231	0.00019004	-0.00070927	-0.00042078	0.00159625	0.00016322	-0.00069493	0.00051500	0.00060846	0.00028029	0.00003694	-0.00013526	0.00110531	0.00068944	0.00070850	0.00054772	0.00094867	-0.00027004	-0.00035365	0.00045327	-0.00067201	0.00010298	0.00161277	0.00085595	0.00054799	-0.00102353	-0.00024489	-0.00100340	0.00028677	0.00032931	0.00137573	0.00053640	0.00027668	0.00100657	-0.00054579	-0.00159039	0.00048314	0.00173848	0.00009703	-0.00101667	0.00084418	0.00089810	0.00024852	-0.00146682	0.00007824	0.00148121	0.00158861	0.00073242	0.00088809	-0.00013318	-0.00010554	0.00129420	-0.00109380	0.00198027	0.00131149	0.00261061	0.00106727	0.00093271	0.00271792	-0.00047777	0.00081227	-0.00036697	0.00032819	0.00034291	-0.00183995	-0.00004472	0.00045380	0.00096515	-0.00149287	0.00036168	0.00217419	0.00053005	-0.00062721	0.00153570	0.00015582	-0.00057295	0.00118080	0.00036813	0.00265422	0.00146929	0.00133580	0.00107416	0.00294523	0.00038962	-0.00086873	0.00066998	0.00020098	-0.00015421	0.00076325	0.00035490	0.00023471	0.00055421	0.00137949	-0.00085092	0.00096885	0.00036930	-0.00045043	-0.00119852	-0.00111504	0.00255976	-0.00000400	0.00018808	-0.00139935	0.00046277	0.00069092	0.00000759	0.00028043	0.00012576	0.00117742	-0.00019904	0.00020892	0.00127352	0.00050209	0.00013641	-0.00043526	0.00025801	-0.00037645	-0.00097296	0.00053888	-0.00008515	0.00038359	0.00098802	0.00138221	-0.00042498	0.00011483	0.00003280	0.00148401	0.00084495	-0.00018218	0.00118453	0.00104716	0.00063295	-0.00046868	0.00051893	0.00036639	0.00043742	0.00094889	0.00045023	0.00009919	0.00037596	-0.00034890	0.00072712	-0.00064643	0.00042561	-0.00008574	0.00006384	-0.00020868	0.00130092	-0.00005065	0.00028036	0.00098049	0.00101743	-0.00014670	-0.00048146	0.00044595	0.00048642	0.00052343	0.00012349	0.00078224	0.00175466	0.00080732	0.00053719	0.00020128	0.00013912	-0.00019715	0.00050221	-0.00017465	-0.00030979	0.00052332	-0.00014918	0.00077844	0.00019042	0.00027362	0.00108908	0.00143887	0.00044334	-0.00009342	0.00049827	0.00027430	0.00008926	0.00031403	0.00035480	0.00022438	0.00034762	0.00050746	-0.00023659	0.00035168	0.00006636	-0.00024309	-0.00023263	0.00032964	0.00064850	0.00015017	0.00007467	0.00005548	0.00050434	0.00052089	0.00039293	-0.00003533	0.00031837	0.00027967	0.00005731	0.00027004	0.00049835	0.00014569	0.00009720	0.23729551
-29.9997	0.37351573	-0.05461856	0.52168703	0.17948581	-0.86510068	-0.89067531	-21.47483647	-0.47515079	-0.19743002	-21.47483647	1.76999593	-0.93606842	-21.47483647	0.31352803	-21.47483647	-0.28495349	-0.14804779	0.75854439	-0.47066827	-0.17889927	-21.47483647	-21.47483647	-21.47483647	-21.47483647	0.61343286	-21.47483647	-21.47483647	-0.84063023	0.18053214	-21.47483647	-21.47483647	-21.47483647	1.04768336	0.02640482	-1.05122516	0.06622029	-0.08230237	-0.11372615	0.11558820	0.03556543	0.03582475	-0.00558137	-0.00417328	-0.02637752	0.00961081	0.01644940	0.00204548	-0.00831045	-0.01670089	-0.00148841	0.00047623	-0.01808409	0.00204269	0.00213745	-0.00001350	-0.00162418	0.00007656	-0.00145401	0.00127079	0.00032513	0.00565507	-0.00439562	-0.00146948	-0.00273294	0.00072082	-0.00202079	-0.00090528	0.00183293	-0.00166570	0.00163580	-0.00064907	-0.00019714	-0.00267639	0.00086335	-0.00206621	-0.00029261	0.00293469	0.00385856	-0.00026757	-0.00131645	0.00176731	-0.00087218	0.00412738	0.00031928	-0.00565219	-0.00623226	-0.00649558	-0.00121640	-0.00219581	-0.00415699	0.00357338	0.00212638	-0.00171613	0.00509177	0.00127629	0.00014971	-0.00392451	-0.00143366	0.00262714	-0.00759901	0.00330920	0.01261002	-0.00633850	0.00249250	-0.00006912	0.01341597	0.02233319	0.02890195	0.03108383	0.05245265	0.05467508	0.05880752	0.06263167	0.05246907	0.03136531	0.01948669	0.00893276	0.01460577	0.01134151	0.01349923	0.01561559	0.01109420	-0.00598171	-0.01705219	-0.01817140	-0.00706082	-0.00485676	-0.00260484	-0.00119486	-0.00019437	0.00100781	0.00042189	0.00117827	-0.00047409	0.00008980	-0.00039540	0.00105458	0.00042283	0.00038815	0.00031988	-0.00099580	0.00047439	0.00068460	-0.00016252	0.00175748	-0.00006004	-0.00005161	-0.00077538	-0.00136202	-0.00013925	-0.00121817	0.00016370	-0.00010039	0.00042842	0.00002353	-0.00046630	-0.00062444	-0.00015978	0.00109560	0.00047118	0.00073058	0.00148604	-0.00052764	-0.00045227	0.00069838	-0.00086131	0.00132859	0.00019389	0.00086683	-0.00115285	-0.00095045	-0.00040024	0.00104811	-0.00016371	-0.00034740	-0.00021824	0.00025473	-0.00061955	0.00053123	0.00021143	-0.00108779	0.00099786	-0.00027187	0.00051146	0.00010096	-0.00047146	-0.00046371	-0.00042955	0.00005324	0.00061938	0.00010972	-0.00092846	-0.00052137	0.00015803	-0.00132909	0.00011597	0.00019588	0.00037785	-0.00083961	0.00029300	-0.00082409	-0.00091925	-0.00022492	-0.00069956	-0.00034722	-0.00041747	0.00053099	0.00047248	-0.00134483	0.00040609	-0.00008742	-0.00090369	0.00048204	-0.00159232	-0.00000323	-0.00005820	0.00009662	-0.00039238	0.00030705	0.00067182	-0.00128533	-0.00019299	-0.00056911	-0.00014007	-0.00057288	0.00032825	0.00083878	-0.00025736	-0.00004836	0.00003113	0.00065756	0.00038681	-0.00028394	-0.00036104	0.00077829	-0.00030158	0.00039595	0.00090658	0.00051122	0.00015998	-0.00046763	-0.00031119	-0.00058723	0.00104273	-0.00034541	0.00022617	0.00001884	0.00059544	-0.00077755	-0.00027395	0.00069059	0.00051351	-0.00060395	0.00025239	0.00036537	0.00069025	0.00003103	0.00081922	-0.00008064	0.00014423	-0.00010199	0.00067664	-0.00002920	0.00011674	0.00041424	-0.00069992	0.00110070	0.00064053	0.00004809	0.00095594	0.00031805	-0.00004985	0.00007287	-0.00006316	0.00038714	0.00008258	-0.00006519	0.00023685	-0.00009603	0.00032989	-0.00012202	0.00024425	0.00023052	-0.00069634	0.00086273	0.00049558	-0.00025164	0.00080120	0.00055446	0.00100592	0.00002368	0.00057883	0.00069197	-0.00059401	0.00101369	0.00050043	-0.00071381	0.00008334	0.00046587	0.00105055	0.00009625	0.00003296	-0.00025559	-0.00067456	-0.00112030	0.00035268	-0.00065030	0.00047973	-0.00026318	0.00069564	-0.00083115	-0.00065636	-0.00091859	-0.00008874	-0.00081494	0.00039613	-0.00071581	-0.00006859	0.00006406	0.00002320	0.00122277	0.00092384	0.00188462	-0.00053446	0.00049709	-0.00051831	-0.00079274	0.00040755	-0.00068670	0.00140673	-0.00145178	-0.00193901	0.00044127	-0.00183314	-0.00119484	0.00137102	0.00008941	0.00078087	0.00010992	-0.00148354	0.00011937	-0.00049354	0.00034490	-0.00096610	-0.00060100	-0.00268077	-0.00311124	-0.00037225	0.00007451	-0.00062390	0.00169420	0.00115056	0.00062669	0.00108915	-0.00156662	0.00033115	0.00212800	-0.00012914	0.00104894	-0.00164761	-0.00091724	-0.00058373	-0.00327407	0.00030931	-0.00050113	-0.00145169	-0.00160127	0.00065069	0.00147087	-0.00189822	0.00170373	-0.00130609	0.00065231	-0.00080169	-0.00018244	0.00131974	0.00192919	-0.00085770	0.00123298	-0.00033553	-0.00143997	0.00024697	0.00086436	0.00066305	0.00199497	0.00146249	-0.00197381	0.00459211	0.00158191	0.00016671	0.00035907	0.00027478	0.00149060	0.00054131	-0.00044863	0.00055844	-0.00050478	0.00003798	-0.00073855	0.00035628	-0.00121299	-0.00273220	-0.00013833	0.00142973	0.00150146	0.00017916	-0.00178078	0.00222050	-0.00182199	-0.00131969	0.00107702	-0.00061766	-0.00143235	0.00175870	0.00150184	-0.00015049	0.00106187	0.00066968	0.00093888	-0.00045096	0.00086437	-0.00080427	0.00066047	-0.00095549	-0.00025529	0.00047407	-0.00009233	0.00078312	0.00016280	-0.00030307	0.00041690	-0.00043814	0.00149739	-0.00037746	-0.00004265	0.00042862	0.00012432	0.00039854	0.00025258	0.00021389	0.00033636	0.00091532	0.00066873	0.00015260	-0.00025638	-0.00016267	-0.00023271	-0.00055573	-0.00051684	-0.00024151	0.00004981	-0.00016299	0.00086319	0.00121872	0.00078301	0.00060744	0.00041299	-0.00002448	0.00045382	0.00058507	0.00009559	-0.00048387	0.00021787	0.00082394	0.00019925	0.00063758	0.00012974	-0.00094278	-0.00037352	-0.00094450	0.00066065	0.00011731	-0.00005830	0.00032372	-0.00006048	0.00076828	0.00007664	-0.00045232	-0.00046948	0.00066905	0.00008310	-0.00058171	0.00051261	0.00040281	-0.00039197	0.00015206	0.00036749	0.00008855	-0.00003906	-0.00025255	0.00004803	0.00021002	0.00025985	-0.00020416	-0.00008092	0.00054476	0.00052448	0.00011059	-0.00047506	-0.00040479	0.00047647	0.00050563	0.00003253	-0.00019139	0.00021883	0.00019951	-0.00010335	0.00070863	0.00031429	0.00048258	0.00005493	-0.31265913
-24.9997	-0.23152808	0.34722627	0.03737812	-21.47483647	0.12320088	-21.47483647	-21.47483647	-21.47483647	0.65595591	0.33781797	-0.55801535	-1.12215436	-0.56087703	-0.49940425	-21.47483647	0.47704748	-0.18450222	-0.21310766	-2.10433269	-21.47483647	-0.41271565	-21.47483647	0.24367619	-0.33440742	0.44271192	-21.47483647	-21.47483647	-2.64861226	0.37362756	0.79577368	-21.47483647	0.04184169	0.69341530	-0.50119182	0.24899051	0.09298107	0.06800627	-0.06461621	0.03599162	-0.16022327	0.01645563	0.02619091	0.00151096	-0.00543371	-0.00690518	-0.00867130	0.01172205	0.00443145	0.01076444	0.01043767	0.01120595	-0.00132480	0.00914511	0.00161910	0.00391923	-0.00322269	-0.00438047	-0.00157673	0.00160351	-0.00107624	0.00187649	-0.00283305	-0.00196627	-0.00265002	-0.00099525	-0.00463524	0.00175867	-0.00327778	0.00152623	0.00232562	-0.00046567	-0.00089349	0.00105554	0.00221712	-0.00025335	0.00180070	0.00149021	0.00313371	0.00105717	-0.00868075	0.00458026	0.00276922	0.00605821	0.00232938	0.00130424	-0.00808689	0.00022110	0.00008248	0.00340772	0.00941097	-0.00022557	-0.00157725	0.00093746	-0.00175391	-0.00466057	-0.00025128	-0.00193933	-0.00156452	0.00111642	-0.00915673	0.00123346	0.00802598	-0.00084811	0.00140593	-0.00008922	0.01100033	0.02542398	0.02874295	0.03249420	0.04912153	0.04101152	0.03023025	0.01584713	0.01015538	-0.00042595	0.00801116	0.01285307	0.01768496	0.00376892	-0.00933316	-0.01291203	-0.00998236	-0.01607553	-0.02000219	-0.01590438	-0.00494476	-0.00077042	-0.00316534	0.00191642	0.00089314	0.00168785	0.00125020	0.00406950	-0.00277214	-0.00030997	-0.00037690	0.00018220	0.00125765	0.00067706	0.00171397	0.00112098	0.00055724	0.00016334	0.00151771	0.00066285	0.00025437	0.00011918	0.00112293	-0.00065414	0.00007335	0.00118535	0.00049501	-0.00078953	-0.00008329	0.00057437	-0.00022468	-0.00081321	0.00017449	0.00012488	-0.00048084	0.00025554	0.00111894	-0.00009063	-0.00040837	0.00007354	0.00088949	0.00184758	-0.00051461	0.00146129	0.00061618	-0.00068784	0.00106003	-0.00051581	-0.00039315	-0.00040070	0.00052401	0.00017816	-0.00123456	-0.00018798	-0.00035235	-0.00154881	0.00042110	0.00019903	-0.00009421	-0.00081582	0.00047906	-0.00035536	-0.00077148	-0.00004309	-0.00014371	-0.00060386	-0.00021874	0.00114274	0.00008312	-0.00031435	0.00075287	0.00059283	0.00031125	-0.00019876	-0.00016264	-0.00026457	-0.00102648	0.00086316	-0.00078201	-0.00003166	-0.00023875	-0.00026441	0.00109228	-0.00117443	0.00043032	-0.00057661	-0.00078234	0.00016118	-0.00033343	-0.00009715	-0.00105283	-0.00026229	0.00050666	-0.00023288	-0.00109325	-0.00031279	0.00018771	-0.00073313	-0.00037462	0.00007741	-0.00009578	0.00009169	-0.00004631	0.00088855	-0.00004215	-0.00053367	0.00018722	-0.00059879	-0.00086470	-0.00017478	0.00047815	0.00010729	0.00036993	0.00010593	0.00026455	-0.00030068	-0.00104125	-0.00076871	-0.00011255	-0.00088653	-0.00003588	-0.00028848	0.00010974	-0.00017605	-0.00010455	0.00077779	0.00047661	-0.00105914	0.00007339	-0.00025140	-0.00015778	-0.00002541	0.00122499	0.00030020	0.00030457	0.00085403	0.00003340	-0.00079839	-0.00154348	-0.00054103	-0.00048425	-0.00035483	-0.00112076	-0.00023286	0.00039847	-0.00004137	-0.00150533	-0.00080481	-0.00068207	-0.00038550	0.00008334	-0.00096519	0.00000608	-0.00028855	0.00042719	-0.00054730	-0.00053985	-0.00005257	-0.00087011	0.00041111	-0.00007211	-0.00090925	0.00022416	0.00077984	-0.00040335	-0.00005631	-0.00000488	-0.00046083	-0.00074420	0.00031818	-0.00024672	-0.00005010	-0.00078211	0.00075409	0.00068436	0.00032236	0.00032217	-0.00068961	-0.00077590	0.00013137	-0.00087611	-0.00023510	-0.00069681	-0.00029454	0.00049453	-0.00055485	-0.00095798	-0.00042044	-0.00067284	-0.00158806	0.00017481	-0.00029409	0.00214998	-0.00062193	-0.00031985	0.00047578	0.00050353	-0.00054780	-0.00049846	-0.00030377	0.00038583	-0.00153039	-0.00151332	0.00035478	-0.00092462	-0.00192473	-0.00079925	-0.00199781	-0.00076204	-0.00113375	0.00084386	-0.00115840	-0.00078966	-0.00068136	-0.00080057	-0.00219387	0.00042186	0.00074757	-0.00180276	-0.00158360	-0.00181448	-0.00100101	-0.00033860	-0.00088951	0.00023319	0.00075969	0.00141381	0.00091939	0.00043443	-0.00267240	-0.00139657	-0.00117729	-0.00106420	0.00022943	-0.00140378	0.00095456	-0.00071133	-0.00078657	-0.00092977	-0.00046947	-0.00116777	-0.00190134	-0.00104883	0.00029461	-0.00213559	-0.00224685	0.00070170	-0.00119134	-0.00158843	-0.00043239	0.00063360	0.00036804	-0.00206343	0.00065212	-0.00097342	-0.00065788	-0.00057754	-0.00008377	-0.00071274	0.00156628	0.00044208	0.00006656	-0.00106699	-0.00040535	-0.00111494	0.00037546	0.00002090	0.00023455	0.00082978	-0.00047980	-0.00203627	0.00125496	-0.00022923	-0.00053310	0.00139627	-0.00099716	0.00107849	0.00023414	0.00146623	0.00425097	-0.00060495	-0.00324604	0.00022476	-0.00284653	-0.00014376	-0.00071653	-0.00000195	0.00104817	0.00113769	-0.00157686	-0.00019161	0.00106234	-0.00077890	-0.00098261	0.00201371	0.00017794	-0.00174656	0.00062419	0.00067445	-0.00055110	0.00076555	0.00013780	0.00110992	-0.00110136	0.00076291	0.00009480	-0.00000278	-0.00102115	-0.00093199	0.00109691	-0.00006792	-0.00008199	-0.00082085	-0.00128071	0.00028671	0.00072766	0.00089168	-0.00014384	0.00074407	-0.00058712	-0.00186067	-0.00048461	-0.00110080	-0.00048122	0.00004665	-0.00074482	-0.00017075	0.00105393	0.00050143	0.00011475	0.00022892	0.00042513	-0.00030356	-0.00091565	0.00134133	0.00034193	0.00008598	-0.00004884	-0.00017216	0.00083409	0.00110339	-0.00042604	0.00065685	-0.00026427	-0.00026518	0.00013622	-0.00095079	-0.00028727	-0.00061647	-0.00022809	0.00100403	-0.00018412	-0.00101524	0.00011759	0.00023698	-0.00017133	0.00018061	0.00015237	0.00039931	0.00004440	0.00017182	0.00046122	0.00033314	0.00054578	-0.00000289	0.00003450	-0.00012186	0.00043560	-0.00008998	-0.00007665	0.00025341	0.00017910	0.00025223	-0.00040604	0.00014368	-0.00014791	0.00033244	0.00018858	-0.00007733	0.00010447	0.00010595	-0.00022817	0.00013358	0.00012369	-0.00016528	-0.00037538	-0.06738886
-19.9997	0.30977084	0.56911319	-21.47483647	0.08435860	-0.80591840	0.43722890	0.92655993	-21.47483647	1.49278581	-21.47483647	-0.43504446	1.12199202	0.07783191	-0.18838232	0.28693949	-21.47483647	-0.12528515	-0.26648776	-21.47483647	-21.47483647	0.76532984	-21.47483647	-21.47483647	-21.47483647	0.57454593	-21.47483647	-21.47483647	0.00980042	0.08727869	-21.47483647	-0.43762138	-21.47483647	-21.47483647	-0.60244153	0.05238801	-0.50140993	-0.21396470	-0.00414626	0.09906682	0.12884198	-0.03085257	-0.01459541	0.06227147	-0.01354261	-0.01199052	0.01781651	0.00638801	0.01406828	-0.01178058	0.01345997	0.00368027	-0.00254544	-0.00254933	0.00360086	0.00106108	-0.00409607	0.00245167	0.00136067	0.00230963	-0.00453399	0.00272426	-0.00506370	-0.00329604	-0.00466130	-0.00046011	0.00092241	-0.00147570	-0.00225509	-0.00418701	0.00126563	-0.00092935	0.00082779	-0.00048750	0.00349020	-0.00076732	-0.00134379	0.00213417	-0.00187202	-0.00051389	-0.00083932	0.00164110	0.00334232	0.00339173	0.00141402	0.00393116	-0.00711992	-0.00816671	0.00851345	0.00198767	0.00441968	0.00181047	-0.00386292	-0.00211828	0.00048898	-0.00618504	0.00579126	-0.00388477	0.00473980	0.00001132	-0.00812891	0.00034563	0.00488975	-0.00136640	0.00167764	-0.00067022	0.01367047	0.02669984	0.03052965	0.02463830	0.02347027	0.01402198	0.01850643	0.01671459	0.01427777	0.00396378	0.01486028	0.02390519	0.03339357	0.01776632	0.00254627	-0.00303745	-0.00348211	-0.01082637	-0.01618682	-0.00767748	-0.00411306	-0.00107390	0.00012342	-0.00006609	0.00007411	-0.00004863	0.00138725	0.00113488	-0.00198173	-0.00047595	-0.00033863	-0.00064030	-0.00163090	0.00018304	0.00101141	0.00175362	-0.00016222	0.00045674	0.00079993	0.00076917	-0.00096125	0.00079840	0.00067338	-0.00075192	-0.00027080	0.00143354	0.00063153	0.00132814	0.00102729	-0.00020681	-0.00170599	-0.00069270	0.00096360	0.00068688	-0.00128458	-0.00006183	0.00101155	0.00006442	-0.00010693	0.00113040	-0.00107359	0.00007090	-0.00017909	0.00033216	0.00015903	-0.00089292	0.00073085	0.00166123	-0.00117900	0.00066073	0.00012532	0.00032059	-0.00074036	-0.00040718	-0.00015205	-0.00071159	0.00131474	0.00020693	0.00017341	-0.00040907	-0.00053899	0.00044711	0.00080076	-0.00031369	-0.00016875	0.00041383	-0.00024362	0.00055150	-0.00010860	-0.00018240	0.00024637	0.00053030	0.00189560	0.00006201	0.00009940	-0.00075774	-0.00108220	-0.00001385	-0.00022118	-0.00071118	0.00052890	-0.00042268	0.00022753	-0.00151364	0.00034492	0.00018894	-0.00012445	0.00126186	0.00017022	0.00037433	-0.00011033	-0.00011491	-0.00114785	0.00112094	0.00006605	-0.00059910	-0.00060862	-0.00021482	-0.00026929	-0.00006679	0.00061186	-0.00013384	0.00121679	-0.00044632	0.00071934	0.00046230	0.00022357	0.00020030	-0.00026799	0.00087071	0.00136143	0.00060228	0.00031480	0.00012033	-0.00011246	-0.00007533	-0.00013782	-0.00038828	0.00038698	-0.00013380	0.00030260	-0.00002442	0.00076621	0.00054668	-0.00056252	0.00019484	0.00044395	-0.00021469	0.00026810	0.00025278	0.00021897	-0.00015301	0.00062527	-0.00041561	0.00077862	0.00007023	0.00039091	0.00054550	0.00002911	0.00046934	0.00009718	0.00015030	0.00069280	0.00051666	0.00082694	0.00096227	-0.00000809	0.00087369	-0.00065265	-0.00001590	0.00037636	0.00045503	0.00086931	-0.00004672	-0.00015448	-0.00002048	-0.00013168	-0.00007479	0.00016285	-0.00061031	0.00084823	0.00005957	0.00070983	-0.00017203	0.00023733	-0.00059178	0.00061743	-0.00024386	-0.00002314	-0.00013989	-0.00067198	-0.00013681	0.00009864	0.00053383	0.00085859	-0.00095641	0.00022998	-0.00062541	-0.00044029	-0.00001165	-0.00040963	0.00010384	0.00039552	-0.00013535	0.00100477	-0.00123325	-0.00114649	0.00000879	0.00012191	-0.00117949	0.00008065	-0.00035934	0.00034283	0.00069061	-0.00046529	0.00063960	0.00021383	0.00056785	-0.00140137	-0.00104681	-0.00077416	-0.00085354	-0.00130020	-0.00267566	0.00014921	-0.00069763	-0.00077646	-0.00097007	0.00047514	-0.00012530	-0.00001469	-0.00089949	-0.00011407	0.00071284	-0.00171325	-0.00286531	-0.00096510	-0.00204938	-0.00118028	-0.00053724	-0.00081429	-0.00022016	-0.00069169	-0.00108574	-0.00059519	0.00181939	-0.00049640	0.00272203	0.00117151	-0.00261686	-0.00102526	-0.00043685	-0.00144165	-0.00154770	0.00039313	0.00032409	-0.00022724	-0.00069492	0.00015660	-0.00114882	-0.00126500	-0.00029928	-0.00315199	-0.00159780	-0.00112248	0.00045326	0.00099403	-0.00161593	0.00014558	0.00045992	0.00246221	-0.00060377	0.00074821	0.00165728	-0.00073834	-0.00283061	0.00041798	0.00208779	-0.00002276	0.00311034	0.00014884	0.00050800	0.00115485	0.00016217	0.00022789	0.00045606	-0.00047928	0.00032695	0.00079937	0.00071534	-0.00022955	-0.00142934	-0.00087678	0.00011981	0.00022164	-0.00045726	-0.00066838	0.00098879	0.00151056	0.00234305	-0.00068987	-0.00165057	0.00011173	-0.00143271	0.00041300	0.00061518	0.00125136	-0.00172377	0.00039382	-0.00068389	0.00162541	0.00027801	-0.00096612	-0.00037771	0.00018284	-0.00119177	0.00041050	0.00081917	-0.00047472	-0.00040764	0.00033051	0.00002862	0.00054882	-0.00051409	-0.00016269	0.00050692	0.00024781	0.00028242	0.00158971	0.00056614	-0.00006460	0.00030798	-0.00034845	0.00004765	0.00042641	-0.00019759	0.00044582	-0.00074747	0.00081000	0.00054295	-0.00005973	0.00014864	0.00005235	0.00011367	0.00015966	-0.00021512	0.00048706	0.00081866	-0.00044722	0.00004582	0.00142510	-0.00021861	-0.00053410	-0.00062174	0.00051313	-0.00023377	0.00018722	0.00033323	0.00056853	0.00026200	-0.00042893	-0.00058746	-0.00100025	-0.00016830	-0.00013893	0.00006244	0.00004836	-0.00010875	0.00064676	0.00010119	0.00005877	-0.00044720	0.00004725	0.00043464	-0.00015846	-0.00013087	-0.00022601	-0.00001380	0.00027311	0.00049089	0.00052022	0.00057010	0.00082985	0.00050847	0.00019265	0.00012294	-0.00011577	0.00005097	-0.00039138	-0.00047311	-0.00002092	0.00063518	0.00005824	-0.00000396	0.00011481	0.00016009	0.00042620	0.00027483	0.00003758	-0.00011006	0.00021284	0.00036663	0.00028746	0.00036068	0.00004636	0.00019085	-0.18685211
-14.9997	-0.36662503	0.20558527	-21.47483647	0.09445807	0.57899902	1.02297465	1.03979659	1.10792542	0.55503224	0.62772077	-0.26579368	-21.47483647	-0.06078962	-0.25485787	-0.95960693	0.92959940	-0.92346865	0.09594559	-0.49026536	-21.47483647	-21.47483647	-21.47483647	-21.47483647	-21.47483647	-21.47483647	-21.47483647	-21.47483647	-21.47483647	-21.47483647	-0.78029495	-21.47483647	0.88113725	0.28842980	-0.42300265	-0.46690580	-0.03717264	-0.38935094	0.06778100	0.10248949	0.12945924	0.01851778	-0.03678498	0.01856228	-0.05055545	0.00214857	-0.01848173	0.00990596	0.00105690	-0.01704611	0.00817228	0.00833906	-0.01435028	0.00626458	0.00311618	-0.00226253	-0.00052224	0.00486576	-0.00333525	0.00395866	-0.00397623	-0.00000484	-0.00575437	0.00090361	0.00097086	-0.00359204	-0.00270942	-0.00329870	0.00010498	-0.00295967	0.00206808	0.00076948	-0.00283623	0.00034894	0.00322695	-0.00031223	0.00203958	0.00073416	0.00113604	0.00075484	-0.00292809	-0.00358490	0.00020267	0.00319256	0.00030187	0.00095937	-0.00450586	-0.00482906	0.01031216	0.00601318	0.00536526	0.00708604	0.00211402	0.00013465	-0.00283711	-0.00248616	0.00242506	-0.00082179	-0.00060925	0.00158029	-0.00462692	0.00387151	0.00387565	-0.00162125	0.00341047	-0.00306627	0.00811779	0.01177936	0.02358567	0.02268983	0.02856215	0.01720599	0.02583197	0.03068178	0.02752865	0.02070014	0.02472509	0.02737873	0.03084157	0.01318014	-0.00376659	-0.00393072	-0.00189264	-0.00753975	-0.01378076	-0.00933800	0.00363750	0.00315181	0.00170297	-0.00005050	0.00008674	-0.00012922	-0.00120337	0.00078663	-0.00174595	-0.00207687	0.00097868	0.00004014	-0.00055803	0.00020825	0.00193267	0.00148198	-0.00065691	0.00068123	0.00108269	-0.00071570	0.00018593	-0.00002298	-0.00050680	-0.00066917	-0.00093321	0.00073263	0.00071410	0.00022364	0.00028479	-0.00035658	-0.00057429	-0.00108840	-0.00004740	-0.00067362	0.00018672	-0.00076149	0.00013045	0.00082009	-0.00089102	0.00011625	-0.00106749	-0.00012815	0.00022397	0.00002197	-0.00097040	-0.00120637	0.00037708	-0.00038804	-0.00088359	-0.00002775	0.00038129	-0.00045815	-0.00055782	0.00094996	0.00017714	-0.00079464	0.00169639	-0.00097117	0.00002461	0.00034598	-0.00036517	0.00059615	0.00026621	-0.00030251	-0.00078911	0.00021459	-0.00045079	0.00159376	0.00044022	0.00016055	0.00099349	0.00051880	-0.00005434	-0.00037485	-0.00084073	-0.00065469	-0.00027010	0.00029628	-0.00071804	-0.00021534	0.00095567	-0.00010503	0.00093060	-0.00233690	0.00051269	0.00017049	-0.00057714	0.00108076	-0.00054419	-0.00052213	-0.00018468	-0.00039020	-0.00031889	0.00090834	0.00024307	-0.00128573	0.00032630	0.00005402	-0.00010267	-0.00003589	0.00033048	0.00057364	-0.00014394	0.00088613	0.00054919	0.00020797	0.00022353	0.00079388	-0.00050631	0.00067226	0.00084959	0.00056328	0.00068405	0.00051906	0.00010526	0.00005125	-0.00035310	-0.00102873	0.00109628	-0.00023460	0.00065248	0.00006361	0.00111370	-0.00006982	-0.00047247	0.00050406	0.00075594	-0.00057343	0.00024983	0.00062360	0.00029937	0.00022671	0.00070147	-0.00100297	0.00038343	0.00040967	0.00007829	-0.00004439	-0.00025351	0.00049070	0.00034060	-0.00019029	0.00040468	-0.00024403	0.00086209	0.00002051	-0.00044932	0.00071694	-0.00035578	0.00047123	-0.00014168	-0.00015663	0.00029116	0.00075909	-0.00010551	-0.00035035	0.00000374	0.00070305	-0.00020541	0.00025752	-0.00003896	-0.00099101	0.00041986	-0.00014858	-0.00009486	0.00010676	0.00027329	0.00015975	-0.00031895	0.00048061	0.00016840	0.00105594	0.00001795	0.00023044	0.00082032	-0.00003833	-0.00049162	-0.00065665	0.00062522	0.00010853	-0.00001436	-0.00048436	0.00067961	-0.00144757	0.00098257	0.00055557	0.00003007	-0.00043190	0.00010642	-0.00047008	0.00054499	-0.00004287	0.00023045	0.00101352	0.00017740	0.00069062	0.00076874	0.00045396	-0.00187431	0.00043257	0.00028167	-0.00016066	0.00094315	0.00014892	-0.00043695	0.00096320	-0.00127249	-0.00068772	0.00019928	-0.00076210	0.00108276	-0.00083444	0.00177624	-0.00050330	-0.00010305	-0.00019325	0.00131852	0.00060083	-0.00214506	-0.00073879	-0.00180251	-0.00072391	-0.00139607	-0.00055105	0.00070908	0.00025287	0.00207449	-0.00160767	0.00167355	-0.00070111	0.00133754	0.00137761	-0.00066704	0.00182694	0.00116210	0.00184749	-0.00066248	0.00030427	-0.00030235	0.00054704	-0.00143435	0.00096637	-0.00124482	-0.00106533	-0.00002839	0.00053950	0.00030475	0.00071324	-0.00193139	0.00051855	0.00321590	0.00029290	0.00110951	-0.00028122	-0.00092274	-0.00022041	0.00076868	0.00256594	0.00138692	0.00211992	0.00122277	0.00129932	0.00154616	0.00090038	-0.00091221	0.00142365	-0.00159200	0.00030842	0.00159877	-0.00003894	0.00016321	0.00018476	-0.00048045	-0.00086635	-0.00050830	-0.00167416	0.00038344	-0.00118649	0.00016425	0.00225390	-0.00096807	-0.00082840	-0.00096475	-0.00064661	-0.00129205	0.00009380	-0.00072870	-0.00189739	0.00123958	-0.00081211	0.00236171	0.00071893	-0.00109002	-0.00045449	-0.00066591	0.00079927	0.00041455	0.00020004	0.00001605	-0.00160864	0.00074596	0.00005652	0.00071289	0.00079098	0.00067070	-0.00061147	0.00079082	0.00070444	-0.00003857	0.00043121	0.00090930	0.00023997	0.00021288	0.00047281	-0.00019344	-0.00046678	0.00051120	0.00012847	0.00040536	0.00039905	-0.00072339	0.00042377	-0.00065202	-0.00019236	0.00041941	0.00061276	0.00052818	0.00164244	-0.00043089	0.00039611	0.00053456	0.00005001	-0.00057816	0.00049465	0.00068246	0.00034759	0.00002702	0.00026163	-0.00026097	0.00053865	0.00007058	0.00009760	-0.00022776	-0.00019128	-0.00037007	0.00003053	-0.00090513	-0.00005630	-0.00032601	-0.00060579	0.00099759	-0.00057623	-0.00054711	0.00047569	0.00019014	0.00022546	0.00021374	0.00035113	-0.00013453	0.00026711	0.00018913	0.00055923	0.00047959	0.00046823	-0.00012179	-0.00009756	0.00027393	0.00009377	-0.00018853	-0.00004390	0.00002349	0.00027269	0.00038216	-0.00011530	0.00002255	0.00081590	0.00030517	-0.00012507	0.00006136	0.00014740	0.00024150	0.00000051	0.00006951	0.00048577	0.00013565	0.00022821	0.57931924
-9.9997	0.16569664	2.73023939	-0.03307873	-0.31394672	-0.52652827	0.02881109	0.06399101	-0.83733648	0.44416974	0.21026837	-1.05074620	-0.32722613	0.22566148	0.74953894	-1.35084343	-0.19546978	-0.67612570	-21.47483647	-0.17498424	-21.47483647	0.58038676	-21.47483647	1.15409899	-21.47483647	-0.62739420	0.07244002	-21.47483647	-21.47483647	-21.47483647	0.70184624	-21.47483647	-21.47483647	-0.63717151	-0.78602568	0.48121538	-0.02114484	-0.31663821	-0.10773076	0.05233873	-0.01089943	-0.07847678	0.00526072	0.02783397	-0.02234812	0.00825466	0.01048088	0.00307544	0.00701343	-0.01192677	0.01710234	0.00608208	-0.00640710	0.01570970	-0.00594640	-0.00726409	-0.00493176	0.00079785	0.00142931	-0.00006364	-0.00231631	0.00553690	-0.00290667	-0.00283578	0.00217211	0.00240557	-0.00421207	-0.00344570	-0.00033851	-0.00177845	-0.00214153	-0.00429926	0.00090677	0.00069548	0.00222982	-0.00199657	0.00335149	-0.00230490	-0.00189530	0.00273964	0.00156530	-0.00284634	-0.00461403	0.00444034	0.00625371	0.00639389	-0.00755395	-0.00260244	0.00085712	-0.00167036	0.00349159	0.01224451	-0.00816019	-0.00147706	0.00952624	-0.00499272	0.00285047	0.00071499	0.00191440	0.00328734	-0.01000165	-0.00230585	0.00900811	-0.00715460	0.00207988	-0.00331453	0.00336078	0.01081832	0.01505941	0.02009642	0.02802564	0.03477418	0.04836234	0.05175657	0.02981293	0.01190291	0.00505869	0.00360104	0.00347916	-0.00850123	-0.01116613	-0.00886284	-0.00293932	-0.00976718	-0.02188832	-0.02042520	-0.01450320	-0.00645219	-0.00688270	-0.00247643	0.00122850	0.00104633	-0.00006494	0.00086926	-0.00148562	0.00137037	0.00017341	-0.00158312	0.00037349	-0.00141206	-0.00069972	-0.00061388	0.00111193	0.00015242	0.00000147	-0.00074410	0.00035418	0.00041009	-0.00030522	0.00057944	-0.00013696	-0.00038597	-0.00032965	0.00122568	-0.00001361	-0.00021215	-0.00048543	-0.00038241	0.00056487	-0.00086603	0.00050491	-0.00029162	-0.00016060	0.00010377	-0.00052733	0.00095263	-0.00126355	0.00151994	-0.00006826	0.00173034	-0.00087195	-0.00060741	-0.00036828	0.00035948	-0.00067693	-0.00045670	-0.00063111	-0.00083354	-0.00063228	0.00057351	-0.00051807	-0.00235426	0.00196887	0.00090999	-0.00036835	-0.00023879	-0.00076599	0.00047480	-0.00116136	0.00005869	0.00056257	0.00045078	0.00058036	0.00045974	0.00094961	-0.00045492	-0.00039660	0.00165831	0.00089269	-0.00059295	0.00014353	0.00004472	-0.00043144	-0.00015893	-0.00056432	0.00036955	0.00042271	-0.00122675	0.00091370	-0.00113565	-0.00007389	0.00099652	0.00077299	0.00026788	-0.00035726	-0.00020378	0.00086451	-0.00022718	-0.00051338	0.00019803	0.00036562	-0.00080378	0.00019859	-0.00031040	-0.00058080	-0.00164963	0.00056112	0.00049564	0.00047497	0.00007179	0.00077591	0.00019974	-0.00015871	0.00062083	-0.00044169	0.00112053	-0.00003491	0.00033504	0.00145712	0.00045513	0.00010737	0.00016607	-0.00022640	-0.00080566	0.00100645	-0.00049043	0.00096436	0.00017399	0.00067307	0.00050290	-0.00107109	0.00015121	0.00103912	-0.00089216	-0.00101933	-0.00094050	0.00020380	0.00027479	0.00086381	-0.00030749	0.00103932	-0.00050864	0.00019492	-0.00007490	-0.00010742	-0.00037887	0.00037854	0.00073550	0.00080198	-0.00011777	0.00088124	0.00024796	-0.00027900	-0.00088995	0.00008877	0.00050726	0.00042084	-0.00039528	0.00055425	-0.00012834	-0.00017204	-0.00023211	-0.00011333	0.00016491	-0.00019340	0.00112210	0.00017588	-0.00015870	0.00012384	0.00144003	0.00076548	-0.00052954	0.00033417	0.00014153	0.00063930	0.00021138	-0.00028175	0.00086659	0.00032464	-0.00021006	0.00098311	0.00049136	0.00023368	0.00006928	0.00025471	0.00020927	-0.00069115	0.00007091	0.00125926	-0.00006569	0.00171916	0.00074442	-0.00000216	0.00045540	0.00045242	0.00029730	-0.00014272	-0.00094633	-0.00004892	0.00139498	0.00099368	0.00043718	0.00158007	0.00080963	0.00003828	-0.00172471	0.00070684	-0.00030563	0.00018886	-0.00025644	0.00154661	-0.00020602	-0.00100115	0.00002335	0.00175519	-0.00043304	-0.00009073	0.00013006	0.00236673	-0.00036590	0.00027091	-0.00169612	-0.00076819	0.00077491	-0.00093864	-0.00121992	-0.00057063	-0.00153472	0.00095183	-0.00095889	0.00070326	0.00118186	0.00306901	0.00057822	0.00049293	-0.00305927	0.00194203	0.00087148	0.00087243	-0.00084348	-0.00069664	0.00163471	-0.00155894	0.00053915	0.00067911	-0.00027915	-0.00064274	-0.00013687	0.00017774	0.00013807	-0.00107941	0.00024881	-0.00197678	0.00162783	0.00026469	-0.00072669	0.00070301	0.00062275	0.00195971	0.00030467	0.00021424	0.00056669	0.00015236	0.00071817	-0.00187825	0.00167206	0.00054775	0.00073478	0.00201833	0.00089837	-0.00100435	0.00144594	-0.00067241	0.00170434	0.00039889	0.00065169	0.00071050	0.00018471	-0.00120179	-0.00094087	0.00133879	-0.00075808	-0.00152888	0.00040495	0.00175617	0.00065219	-0.00089263	-0.00127810	-0.00148313	-0.00301213	-0.00125851	-0.00113736	-0.00059041	0.00011505	0.00067438	-0.00034004	0.00214371	-0.00121241	0.00105139	-0.00024515	0.00011495	-0.00180093	-0.00116242	0.00054039	-0.00058676	0.00093900	-0.00024720	-0.00011934	0.00016051	-0.00024462	-0.00095142	-0.00080273	0.00031555	0.00116220	-0.00126288	0.00042999	0.00041264	0.00130744	0.00052478	-0.00043138	-0.00001202	-0.00027019	0.00001186	-0.00027466	0.00021942	-0.00036352	-0.00024078	0.00020444	-0.00066292	-0.00001904	0.00014060	0.00091492	0.00031849	0.00058488	-0.00064355	0.00055028	0.00050329	0.00055184	-0.00086192	0.00016078	0.00019343	0.00010426	-0.00037257	0.00016738	0.00055249	-0.00018487	0.00040985	0.00109968	-0.00106228	0.00008130	0.00001297	0.00157239	-0.00053475	0.00041053	0.00049161	-0.00062433	-0.00014446	0.00033247	-0.00102272	0.00026531	-0.00010853	0.00067165	0.00003758	0.00042508	0.00041300	0.00031043	-0.00002886	0.00000535	0.00061059	0.00011131	-0.00007468	0.00005903	0.00012744	0.00038532	-0.00043189	-0.00019444	0.00040902	-0.00017825	0.00011756	0.00057928	0.00001190	0.00006973	0.00007721	-0.00032144	-0.00024215	0.00007134	0.00011651	-0.00001092	0.00003005	0.00020069	0.00030873	0.00002248	-0.07559368
-8.9997	-0.07641291	0.44403911	-21.47483647	1.79266405	0.31563191	-0.15508310	-2.50641012	-0.83644664	0.20945155	0.08302887	-0.59641069	1.24675417	0.02638269	-21.47483647	-21.47483647	-0.72947845	-1.00641412	-21.47483647	0.88439515	-21.47483647	0.19141433	-21.47483647	-21.47483647	-21.47483647	0.29863507	-21.47483647	0.07519558	-21.47483647	0.63969457	0.22370115	-21.47483647	-21.47483647	-0.86201668	-0.28350610	0.69758995	0.07745121	0.00878794	-0.03417461	0.00367115	-0.06244344	0.08569488	0.08819612	0.04011502	-0.00949874	0.00532907	-0.00845713	0.00666897	0.00465254	-0.01508861	-0.00313815	0.00498683	0.00377272	0.00330811	-0.00424695	-0.00630664	-0.00596295	0.00390427	-0.00111018	-0.00321161	0.00161065	0.00292883	-0.00527860	-0.00143635	-0.00051570	0.00033727	-0.00114844	0.00069625	0.00043806	-0.00143489	0.00155791	-0.00133941	0.00064082	-0.00135711	0.00092031	0.00016282	0.00048546	0.00125500	0.00086593	0.00344392	-0.00373357	0.00145126	-0.00311770	0.00478520	0.00579086	0.00295826	-0.01381030	0.00399248	0.00867008	0.00718918	-0.00397000	0.00941005	0.00153344	-0.00390330	0.00078779	-0.00672568	0.00395349	-0.00433782	0.00266039	0.00343521	-0.00641450	0.00561955	0.00503449	-0.00265130	0.00446481	0.00216495	0.01249031	0.02223649	0.03024166	0.03743248	0.05508191	0.05253110	0.05222802	0.04023411	0.02429848	0.00899742	0.00825950	0.00383322	0.00218830	-0.00836349	-0.00588487	-0.00049274	0.00821969	0.00214020	-0.01270314	-0.02003801	-0.01564948	-0.00965989	-0.00390574	-0.00118447	0.00139883	-0.00096640	-0.00068729	-0.00034243	0.00028313	0.00005534	-0.00120184	-0.00122409	-0.00113385	0.00058962	-0.00002990	0.00187480	-0.00089269	0.00038117	0.00153351	-0.00087061	0.00018952	-0.00013861	0.00006353	-0.00011230	-0.00099441	0.00018524	0.00076753	0.00011907	-0.00129982	-0.00010191	-0.00008126	-0.00065782	0.00067253	-0.00055503	0.00126007	-0.00058835	-0.00047494	0.00043521	-0.00086771	0.00047670	-0.00134785	0.00127151	0.00050823	0.00002656	0.00002914	-0.00034621	-0.00044703	-0.00008564	-0.00056493	0.00034420	0.00069036	0.00081927	-0.00125217	0.00066361	-0.00136616	-0.00113677	0.00151337	-0.00022883	0.00030940	0.00043241	-0.00014102	-0.00051033	-0.00012837	0.00023378	0.00019507	-0.00054880	-0.00126214	0.00145071	0.00087308	-0.00087316	-0.00013363	0.00082431	0.00073323	-0.00042140	-0.00021712	-0.00018234	-0.00021494	0.00005464	0.00084545	-0.00076785	0.00011273	-0.00096841	0.00076111	-0.00073608	0.00036591	0.00131674	0.00049876	0.00051618	-0.00052226	0.00086900	-0.00059591	-0.00038001	-0.00185439	0.00032374	0.00035742	-0.00122574	0.00016050	0.00031223	0.00035228	-0.00001514	0.00054905	0.00018076	0.00035210	-0.00025362	0.00053832	0.00119588	-0.00031819	0.00164629	0.00006086	0.00052991	0.00086918	0.00105766	0.00023125	0.00041359	0.00032424	0.00045531	-0.00009577	-0.00027560	0.00015931	-0.00032265	0.00079656	0.00028840	0.00077617	0.00008058	0.00032141	0.00057060	0.00043052	-0.00018862	0.00038180	0.00060044	0.00016079	0.00043108	0.00038417	-0.00078482	0.00005351	-0.00016598	0.00035639	0.00040190	-0.00076576	-0.00018140	0.00003082	0.00064649	0.00009304	0.00052189	0.00102457	0.00054395	0.00021288	-0.00003526	-0.00003939	-0.00045064	0.00091548	-0.00041875	-0.00034364	-0.00005354	0.00004460	-0.00066022	0.00011019	-0.00033995	0.00010573	0.00076335	-0.00016686	-0.00000294	0.00084086	0.00053135	-0.00022295	-0.00084903	0.00046440	0.00055537	0.00057584	0.00062914	0.00029904	-0.00036320	-0.00079296	0.00015795	0.00034652	-0.00001750	-0.00025266	-0.00088744	0.00000902	0.00055279	-0.00069531	0.00046191	0.00076372	-0.00076394	0.00067578	-0.00013710	-0.00102057	-0.00023971	-0.00153340	-0.00026180	0.00054300	0.00021826	-0.00023456	0.00004862	0.00009514	0.00096587	0.00170142	0.00021924	-0.00029118	-0.00143611	0.00109737	-0.00147504	0.00130337	0.00034035	0.00106668	-0.00088146	0.00051517	-0.00010197	0.00081166	-0.00001713	0.00099414	-0.00032490	0.00156869	0.00012024	0.00003240	-0.00029230	0.00062346	0.00108059	0.00101025	0.00070572	-0.00061850	0.00008779	0.00044502	0.00012073	0.00002325	0.00136439	0.00299914	0.00087663	0.00061122	-0.00047627	0.00037706	0.00004886	0.00106894	0.00100459	-0.00061811	0.00065982	0.00250874	0.00137390	0.00094427	-0.00096904	0.00131888	-0.00061938	0.00137213	-0.00062176	0.00195233	-0.00078550	0.00043906	0.00275951	-0.00061276	0.00051091	-0.00001667	0.00050592	0.00100979	0.00288551	-0.00169479	0.00084842	0.00157386	-0.00004687	0.00121970	0.00058493	0.00118853	0.00035030	0.00044184	0.00101583	-0.00168925	0.00134627	0.00019563	0.00120334	0.00115241	0.00213005	0.00094941	-0.00007075	0.00035899	0.00055321	0.00009924	-0.00217709	0.00034878	0.00103820	0.00242178	0.00389061	-0.00005566	0.00036838	-0.00081095	-0.00017752	0.00035861	0.00040876	-0.00051635	-0.00156615	0.00178562	0.00016197	-0.00053839	0.00106884	0.00059691	0.00104178	-0.00000934	-0.00170421	0.00035379	-0.00158662	0.00066810	-0.00041238	-0.00108380	0.00026411	-0.00022185	-0.00000355	0.00103120	0.00122706	0.00075136	0.00097189	0.00010785	0.00123129	0.00055409	0.00092154	0.00001271	0.00023457	-0.00077992	-0.00011387	-0.00002705	0.00022561	0.00155570	0.00012631	-0.00100185	0.00030378	0.00046704	-0.00037943	0.00047856	0.00084823	0.00065465	0.00078340	0.00011971	0.00131036	0.00027817	0.00078928	0.00045828	0.00067905	0.00022724	0.00040717	0.00016863	0.00068811	0.00051041	0.00063723	0.00097136	0.00085664	0.00002810	-0.00023620	0.00021865	0.00099931	-0.00021832	0.00027192	-0.00026387	-0.00012197	0.00114378	0.00054799	0.00025765	0.00097515	0.00125888	0.00006595	0.00039674	0.00097018	0.00064887	0.00005281	0.00055592	0.00080055	0.00047954	0.00010980	0.00041935	0.00037802	0.00025376	0.00032514	0.00026625	0.00027686	0.00047432	0.00010620	0.00076878	-0.00029145	0.00012937	0.00021422	0.00025108	0.00019910	-0.00004375	0.00034173	0.00023188	0.00021722	0.00021393	0.00074080	0.00044106	0.00033203	-0.06200463
-7.9997	-0.12245171	0.59424543	0.72862641	-0.33677575	0.08485249	-0.03854182	1.05614257	0.67182789	0.20943964	0.13566899	0.19151536	-0.89201123	-0.52352359	0.59090845	-21.47483647	-21.47483647	-0.17687481	-0.24546622	0.35316848	-21.47483647	-0.40614143	-21.47483647	-0.92437696	-21.47483647	-0.42296880	-21.47483647	-21.47483647	-0.37573409	0.08071302	-1.47495925	-0.83808595	-21.47483647	-0.01038570	0.31447834	0.53972796	0.24812546	0.14577165	0.14623700	-0.07794411	0.04049544	0.09815538	0.02841585	-0.04590534	-0.00342506	0.02823635	0.01180402	0.01195729	0.00089724	-0.01833494	0.01242066	0.00181607	-0.00317105	0.00915417	-0.00239723	0.00560337	0.00126276	-0.00038796	0.00241099	-0.00123192	-0.00210425	0.00270922	-0.00470700	-0.00148865	-0.00531689	0.00102883	-0.00165024	0.00129729	-0.00086248	-0.00043198	0.00060770	-0.00099807	-0.00038785	-0.00165765	0.00409813	0.00034640	-0.00014607	0.00137896	-0.00144075	0.00083242	-0.00002344	0.00026942	0.00184636	0.00034317	0.00072473	0.00539532	-0.00480691	-0.00618577	0.00490845	0.00801428	0.00678447	0.01067285	-0.00229890	0.00324643	0.00615883	0.00198586	0.00049809	0.00151150	-0.00362708	0.00130925	-0.00611086	0.00412403	0.00519542	-0.00064424	0.00146902	-0.00023842	0.01068662	0.01781281	0.02266609	0.02488852	0.03086096	0.01615945	0.01601027	0.00612875	-0.00508593	-0.01216203	-0.00909090	-0.00682303	-0.00931723	-0.02777777	-0.03357779	-0.02676450	-0.01342662	-0.01448496	-0.02627193	-0.02338456	-0.01518577	-0.00797052	-0.00482383	-0.00164466	0.00184646	0.00048500	0.00048683	0.00019500	-0.00121516	-0.00114072	-0.00085577	-0.00084839	-0.00016036	-0.00045914	0.00111958	0.00094704	-0.00065569	0.00052251	0.00023129	-0.00074182	0.00042488	0.00065793	-0.00014373	-0.00032176	-0.00024772	0.00023691	-0.00097189	0.00023519	0.00067169	0.00010092	-0.00110862	-0.00094845	0.00113289	0.00057458	0.00008923	-0.00030680	0.00081755	0.00000327	-0.00004900	0.00017580	-0.00067206	0.00125137	-0.00005471	0.00020346	-0.00017868	-0.00157019	0.00000104	0.00030840	-0.00063092	-0.00083786	-0.00059847	0.00038023	-0.00104681	0.00091969	0.00036742	0.00030264	0.00103403	0.00020686	0.00046723	-0.00022672	-0.00041304	0.00049875	-0.00010503	-0.00092654	-0.00018586	-0.00038095	0.00053218	0.00027574	0.00038281	-0.00059169	0.00057308	0.00002888	0.00018748	-0.00105614	0.00072599	-0.00083931	0.00004435	-0.00010087	-0.00046747	-0.00044560	-0.00015481	0.00027029	-0.00001033	-0.00076889	0.00085577	0.00122539	0.00006792	-0.00058740	-0.00105843	0.00036078	-0.00060064	0.00003414	-0.00070057	0.00063072	0.00014322	-0.00076583	-0.00106064	0.00049879	-0.00083592	-0.00042440	0.00076594	-0.00009690	0.00028006	0.00007350	0.00069714	0.00099630	0.00000490	0.00000140	-0.00008207	0.00047310	0.00055851	-0.00017684	0.00150949	-0.00024895	0.00023023	-0.00094598	-0.00010451	-0.00051613	0.00080046	-0.00031168	0.00075925	0.00047137	0.00059247	0.00022627	-0.00002742	0.00097202	0.00070708	-0.00024913	-0.00049378	-0.00010258	0.00044096	-0.00090182	0.00060475	-0.00069251	-0.00033516	-0.00026074	0.00039396	-0.00032371	-0.00031059	-0.00006111	-0.00014238	0.00051309	0.00050523	-0.00009640	0.00048863	0.00087195	0.00022625	-0.00068658	-0.00061889	-0.00005354	0.00085433	0.00033746	-0.00007983	-0.00050443	-0.00009854	-0.00051201	-0.00006203	0.00066649	-0.00005712	0.00075655	0.00014016	-0.00058609	0.00068914	-0.00031401	0.00053818	-0.00078311	0.00061575	0.00011355	0.00031321	0.00005407	-0.00005459	-0.00025076	-0.00016928	0.00057431	0.00066881	-0.00001623	-0.00058204	0.00019730	0.00025691	0.00073759	-0.00011363	0.00073043	0.00051241	-0.00093258	0.00090275	-0.00084568	-0.00039542	0.00040141	-0.00064910	-0.00094378	0.00106122	0.00069540	0.00021471	0.00087178	0.00099845	0.00170601	0.00105903	-0.00007352	-0.00134525	0.00015823	0.00006614	-0.00188993	-0.00004029	-0.00017396	0.00002662	-0.00108690	0.00002024	-0.00111035	0.00029755	0.00013312	0.00086131	0.00088501	0.00112566	0.00109446	0.00003218	-0.00171175	0.00037510	0.00128763	-0.00089776	-0.00028104	-0.00082970	0.00117691	0.00085258	0.00001689	0.00106933	0.00109790	0.00180164	0.00100468	-0.00097146	-0.00207633	0.00107629	0.00224077	-0.00151873	0.00032779	-0.00217890	0.00017203	-0.00216968	0.00006212	-0.00062131	0.00107711	-0.00093882	-0.00187543	-0.00084887	-0.00128802	-0.00199283	0.00064212	-0.00271863	0.00120409	-0.00036699	0.00119123	0.00117805	-0.00019988	-0.00078188	0.00119503	0.00040573	0.00167865	0.00153595	0.00095427	-0.00031436	0.00040353	0.00080045	-0.00001961	0.00028051	0.00060610	-0.00189055	0.00045685	-0.00158140	-0.00169994	-0.00181295	-0.00021245	0.00148570	0.00119693	0.00102568	0.00057259	-0.00168032	-0.00141748	0.00104631	0.00047280	0.00031012	0.00179523	0.00170586	-0.00097463	0.00152015	-0.00122301	-0.00130152	-0.00164364	-0.00000490	0.00021637	0.00249607	-0.00034087	0.00053859	0.00054476	-0.00117251	-0.00021280	-0.00000417	0.00029052	-0.00148091	0.00111155	0.00126799	-0.00072848	-0.00091975	-0.00021331	0.00044057	0.00000109	-0.00087516	-0.00066879	0.00009169	0.00001951	-0.00039438	0.00106498	-0.00014896	0.00015703	-0.00039445	-0.00035432	-0.00072747	0.00045089	0.00107345	-0.00043159	0.00067723	-0.00062386	-0.00018978	0.00015545	-0.00030469	-0.00021729	-0.00009468	0.00005908	0.00033170	0.00028686	0.00037938	0.00046053	0.00127587	0.00027269	0.00044101	0.00027664	0.00041727	0.00061724	-0.00108346	0.00048584	0.00107897	0.00076503	0.00032362	-0.00052692	-0.00044751	-0.00060007	-0.00040453	0.00043212	-0.00031433	-0.00027246	0.00014786	0.00008258	0.00027215	-0.00034725	-0.00116646	-0.00010088	0.00021880	-0.00090538	-0.00023161	-0.00026072	0.00028224	0.00011161	-0.00000906	0.00030768	0.00026442	0.00042546	-0.00019014	-0.00023299	-0.00003235	0.00028005	-0.00023022	-0.00009088	0.00005994	0.00009080	0.00018975	-0.00043994	0.00061902	0.00007553	0.00024194	-0.00015581	0.00009665	0.00048401	0.00010197	-0.00036756	0.00021989	0.00022397	-0.00011627	-0.00033007	-0.18900516
-6.9997	-0.68732846	-21.47483647	-0.22383933	-21.47483647	0.01821196	0.80197525	0.37514817	-21.47483647	0.56816281	-21.47483647	0.02124189	-21.47483647	0.01357581	-0.68547994	-21.47483647	0.43820316	-0.48277378	-0.05876505	0.03643732	0.84215879	-0.64218378	-0.83073948	-0.34602806	-0.48950665	-0.27596620	-0.09737252	-21.47483647	-2.16281557	-0.52394272	0.17224535	-0.37874904	-21.47483647	-0.64135991	-1.22758520	-0.20572774	0.12452221	-0.37404710	-0.05424847	-0.02797973	-0.02134450	0.13191009	0.02308889	0.02658824	0.00961366	0.01440647	-0.00393494	-0.00035369	0.00916433	-0.01986330	0.00274705	0.00466278	0.00180275	0.01142093	-0.00376221	-0.00094687	-0.00146643	0.00080887	0.00002285	-0.00112965	-0.00057402	0.00411646	0.00155935	-0.00174341	-0.00077947	-0.00044795	0.00015888	-0.00341808	-0.00042068	0.00047004	0.00584926	-0.00136961	-0.00061122	0.00058485	0.00026328	0.00016190	-0.00002016	0.00091252	0.00138223	0.00056943	-0.00222358	0.00312122	0.00400515	-0.00158040	-0.00066479	-0.00666146	-0.00494083	-0.00678496	0.00940148	0.00539467	0.00982163	0.01094863	0.00292425	-0.00422061	0.00674478	-0.00361859	-0.00494512	-0.00493038	0.00300949	0.00029792	-0.00952040	0.00086693	0.01029784	0.00044747	-0.00241638	0.00110796	0.01510105	0.02512554	0.03668395	0.03987168	0.03472507	0.01997655	0.02390789	0.02311370	0.00655976	-0.01003784	-0.01083350	-0.00139943	0.00882453	-0.00502555	-0.02007503	-0.02806513	-0.02962708	-0.03193327	-0.03500905	-0.02812650	-0.01418703	-0.00777346	-0.00324708	0.00067264	0.00073517	0.00251069	0.00012236	0.00048092	-0.00002186	0.00113275	-0.00023709	0.00033795	0.00049754	0.00139203	0.00081515	0.00168444	0.00077368	0.00137826	0.00072365	-0.00001667	0.00042588	0.00015665	0.00096773	-0.00099340	0.00049055	0.00102238	-0.00071828	0.00051201	0.00090451	0.00046386	-0.00000531	0.00048280	0.00126660	0.00059891	-0.00014902	0.00034521	0.00085079	0.00083750	-0.00003379	0.00130510	-0.00087222	0.00112011	0.00038282	0.00039426	0.00036768	-0.00061922	0.00126454	0.00081480	-0.00025923	0.00029256	0.00086933	0.00022252	-0.00027503	0.00125298	-0.00036193	-0.00043947	0.00033855	0.00011250	-0.00030633	0.00065084	-0.00042307	0.00101425	-0.00014994	-0.00025781	0.00090658	0.00038302	-0.00091280	0.00106332	0.00077645	-0.00023967	0.00045829	0.00013811	0.00108195	-0.00060579	-0.00165959	-0.00026370	0.00053320	-0.00027395	-0.00057669	-0.00087413	0.00002430	0.00007317	-0.00033158	-0.00061380	-0.00009231	0.00063407	0.00063556	0.00001499	-0.00081680	0.00024890	-0.00069232	-0.00008496	-0.00166584	0.00045275	-0.00008518	-0.00086676	-0.00004429	0.00055852	0.00002010	-0.00081388	0.00016201	0.00048339	0.00047137	-0.00025470	0.00024161	0.00004969	-0.00020813	0.00012023	-0.00006436	0.00100290	0.00037403	0.00024513	0.00083020	0.00062620	0.00058658	-0.00034180	-0.00010529	0.00012360	0.00108104	-0.00102929	-0.00000169	-0.00028804	0.00025247	0.00054716	-0.00007280	0.00027834	0.00043984	-0.00007193	-0.00040374	-0.00028898	0.00000016	0.00054134	0.00062840	-0.00129634	-0.00008273	-0.00002427	0.00010950	0.00037581	-0.00088017	0.00014103	-0.00027823	0.00055914	0.00075508	0.00054509	-0.00015713	0.00056540	-0.00144277	-0.00053396	-0.00024693	0.00035136	0.00041607	-0.00081039	-0.00043883	-0.00026076	-0.00037755	0.00006303	-0.00039273	-0.00019252	0.00004243	-0.00033798	-0.00021756	-0.00104766	0.00059108	-0.00019644	0.00076892	-0.00063398	-0.00029686	-0.00033036	-0.00018880	-0.00039934	-0.00034339	0.00031893	-0.00024810	0.00047289	0.00023818	-0.00019101	-0.00041017	-0.00057152	-0.00033894	0.00012676	-0.00055071	0.00008935	0.00088044	-0.00094346	0.00069004	-0.00045628	-0.00113217	-0.00020605	-0.00044689	-0.00183811	-0.00018093	-0.00043561	0.00016114	0.00024761	0.00067650	-0.00029895	0.00051931	0.00024956	-0.00160488	-0.00184534	0.00058507	-0.00106499	-0.00002671	-0.00112653	0.00104925	-0.00162069	-0.00021642	-0.00188936	-0.00066797	-0.00109177	0.00026644	0.00045464	0.00194649	0.00115403	-0.00089042	-0.00230585	0.00037172	-0.00175792	-0.00046297	-0.00024199	-0.00067493	-0.00099942	-0.00131363	-0.00124658	0.00003343	0.00096164	0.00353773	0.00030936	0.00110330	-0.00163260	-0.00120870	0.00164721	0.00011277	0.00039199	-0.00164191	-0.00026760	-0.00039354	-0.00038471	-0.00009430	-0.00081212	-0.00254071	0.00069265	-0.00276012	-0.00012323	-0.00332138	0.00143947	-0.00159444	-0.00118478	-0.00270472	0.00023783	-0.00009563	-0.00135694	0.00106294	0.00105142	0.00184374	0.00083111	-0.00158163	0.00070272	-0.00242310	0.00197455	0.00265020	-0.00023555	-0.00100556	-0.00019923	0.00110027	-0.00187730	-0.00116898	0.00049332	-0.00064843	0.00048410	0.00123163	0.00108819	-0.00009188	-0.00106679	-0.00079234	-0.00165405	-0.00060427	0.00003222	0.00097027	0.00181886	0.00095594	-0.00338526	0.00105774	-0.00123387	-0.00175206	0.00014590	0.00079647	-0.00222889	0.00052456	0.00116934	0.00056368	0.00074264	-0.00094684	-0.00034301	0.00098924	-0.00141933	-0.00174150	-0.00042618	-0.00012951	-0.00076864	-0.00072235	-0.00076283	-0.00094024	-0.00058584	0.00008645	-0.00022307	-0.00022933	0.00033660	-0.00132480	0.00086177	-0.00007434	0.00019350	-0.00020010	-0.00058315	-0.00018008	0.00037177	0.00145598	-0.00046294	0.00064029	-0.00044935	-0.00106850	-0.00104035	-0.00068441	-0.00117963	-0.00108181	-0.00019813	0.00092762	0.00065689	-0.00053776	0.00045539	0.00078605	0.00007288	-0.00050790	-0.00002593	0.00072692	0.00030666	-0.00001945	0.00040064	0.00001056	0.00021116	0.00001217	0.00016949	-0.00012354	-0.00045667	-0.00053364	-0.00015465	-0.00118416	-0.00009386	-0.00023001	-0.00111285	0.00069796	-0.00048630	-0.00034763	0.00034847	0.00004821	-0.00040428	-0.00009866	0.00029223	0.00017180	0.00011074	0.00010027	0.00015376	0.00029766	0.00024394	-0.00052026	0.00009089	0.00016097	0.00020184	-0.00019514	-0.00038207	0.00029481	-0.00005930	0.00032131	-0.00026846	-0.00000683	0.00033236	0.00023365	0.00028055	-0.00017945	0.00006164	0.00000916	-0.00010632	-0.00006090	0.00033177	-0.00029830	-0.00013830	-0.13170414
-5.9997	0.68879005	1.69082561	-21.47483647	0.11243625	0.35043693	0.64884299	1.61586761	0.63633710	0.50383794	-0.55915129	-0.70055479	-21.47483647	-21.47483647	0.04630219	-21.47483647	1.14697361	-0.91092942	-21.47483647	-0.35386231	-0.66669363	0.71360451	-21.47483647	-21.47483647	-21.47483647	-0.13505301	-21.47483647	-21.47483647	-21.47483647	-0.27896732	-21.47483647	0.86333869	-21.47483647	0.07037785	0.32825808	-0.24171958	-0.40651652	-0.22532981	0.05868286	0.00808439	-0.04391291	0.16917732	0.01353675	0.01580467	-0.02514730	0.02927075	-0.00212498	-0.03042032	0.01737212	-0.00780024	-0.00859792	-0.00436056	0.00265253	0.01142636	0.00279802	0.00100659	0.00206622	-0.00042067	-0.00140572	0.00040632	0.00199003	-0.00243105	-0.00521841	0.00006499	-0.00047943	-0.00203870	-0.00226966	0.00183195	-0.00035052	-0.00143467	-0.00058948	0.00160672	-0.00093165	0.00004217	0.00217907	-0.00109206	-0.00150387	0.00140231	0.00209497	-0.00002406	-0.00343131	-0.00244586	0.00464781	-0.00119457	-0.00176691	-0.00071527	-0.00339739	-0.00300830	0.00428657	0.00730640	0.00923547	0.00490826	-0.00340915	0.00039360	0.00686548	-0.00726628	0.00438669	0.00408301	0.00135858	-0.00544095	-0.00677285	0.00596178	0.00325759	-0.00224833	0.00459422	0.00300250	0.01798417	0.03695539	0.04467391	0.02595707	0.00869035	0.00145094	0.01497155	0.01083901	-0.00370293	-0.01371727	-0.01103144	0.00042817	0.01676669	-0.00440113	-0.02406503	-0.04064993	-0.03442752	-0.03577461	-0.03295623	-0.01948670	-0.00946249	-0.00604541	-0.00342629	-0.00069305	0.00092651	0.00093927	-0.00373776	-0.00001643	-0.00052814	-0.00014817	0.00066287	0.00081174	0.00138960	0.00016043	0.00260212	0.00146219	-0.00039346	0.00062023	0.00157869	0.00092412	-0.00029058	0.00053573	-0.00069995	-0.00039577	-0.00021445	0.00110160	0.00032228	0.00053308	-0.00086394	0.00030829	-0.00041291	-0.00045516	0.00132433	0.00011027	0.00033800	-0.00111078	-0.00016889	0.00106618	0.00047482	-0.00080636	0.00022180	0.00223733	0.00037097	0.00036571	0.00056585	-0.00075371	-0.00009692	0.00054775	0.00070452	-0.00094236	-0.00114604	0.00008952	0.00097993	0.00047649	-0.00054986	-0.00074876	0.00089953	-0.00092452	-0.00035756	0.00004807	-0.00037556	0.00034992	0.00135743	0.00031666	0.00053983	-0.00037941	0.00177241	0.00161833	0.00004187	-0.00007719	0.00052931	0.00056297	-0.00002016	0.00024528	-0.00063311	-0.00109955	-0.00134504	0.00019787	0.00090341	0.00013461	-0.00063771	0.00060414	0.00069744	-0.00133899	0.00061998	0.00116189	0.00016291	0.00012947	-0.00000602	0.00037655	-0.00070371	-0.00003568	-0.00060457	0.00004958	-0.00113627	-0.00087444	0.00010169	-0.00115718	-0.00099750	-0.00033430	0.00171397	-0.00007550	-0.00015680	0.00041366	0.00064336	-0.00037846	0.00028019	0.00044013	-0.00080772	0.00040548	0.00030588	0.00112245	0.00035337	0.00034558	0.00029474	-0.00013587	-0.00036010	-0.00003933	0.00055625	-0.00042402	-0.00003362	-0.00014054	0.00047708	-0.00013968	-0.00092332	-0.00007000	0.00094611	-0.00089497	-0.00051147	0.00004918	0.00052455	-0.00089828	0.00075671	-0.00029560	0.00032543	-0.00037758	0.00047057	0.00052779	-0.00068020	-0.00002095	0.00049211	0.00118115	-0.00001916	0.00078404	0.00079656	0.00007874	-0.00019139	-0.00048731	-0.00034049	-0.00018001	0.00012576	-0.00002348	0.00031656	-0.00069035	-0.00045949	0.00028757	0.00059830	-0.00030883	0.00002686	0.00061236	0.00028143	-0.00049488	0.00091188	0.00040968	0.00062505	0.00005339	-0.00030082	-0.00064836	-0.00061875	-0.00018279	0.00023597	-0.00019695	-0.00059595	0.00061361	0.00053130	-0.00068207	-0.00012160	-0.00022494	-0.00063774	-0.00048408	0.00035980	0.00100348	-0.00011921	-0.00110649	0.00108773	-0.00161311	-0.00156639	-0.00079655	0.00014169	-0.00012491	0.00043626	-0.00069638	0.00051354	0.00016198	0.00018679	0.00064148	0.00188112	0.00011764	-0.00043905	0.00000094	0.00104999	-0.00207329	-0.00039752	-0.00030433	0.00118604	-0.00087300	-0.00115763	-0.00161096	-0.00064260	-0.00136445	0.00095608	-0.00044599	0.00125659	0.00019708	0.00103552	-0.00047187	-0.00009668	0.00184944	0.00027046	-0.00070855	-0.00341081	-0.00082588	-0.00242144	-0.00278958	-0.00160061	0.00270410	0.00121507	-0.00023417	0.00099313	-0.00310444	-0.00148083	-0.00195784	-0.00109184	-0.00017791	-0.00274648	-0.00208348	-0.00094190	-0.00146790	0.00080552	0.00059284	-0.00073963	0.00040125	0.00017546	0.00023722	-0.00279381	-0.00134245	-0.00029539	-0.00013851	-0.00157994	-0.00245448	0.00177411	0.00007807	-0.00158556	0.00113251	0.00050605	0.00011371	-0.00042170	0.00159655	0.00004177	0.00053833	-0.00164891	0.00017030	0.00178086	0.00074165	0.00100248	-0.00118566	-0.00032243	0.00077275	-0.00101669	0.00076226	0.00181355	0.00029062	-0.00033329	-0.00025077	-0.00197223	-0.00138480	-0.00084853	0.00136974	0.00112745	0.00026381	0.00149737	-0.00067350	-0.00157194	-0.00207721	-0.00059887	-0.00116124	0.00017049	0.00127521	-0.00033708	-0.00054188	-0.00214986	0.00011322	-0.00054372	0.00015365	0.00096853	0.00039445	-0.00098128	-0.00096851	0.00003489	-0.00005333	-0.00133901	-0.00048662	0.00099189	-0.00030215	-0.00086194	-0.00043387	-0.00027251	-0.00139084	-0.00006412	0.00058502	-0.00015908	-0.00031890	-0.00094068	-0.00057801	-0.00081623	-0.00086126	0.00011808	0.00014479	0.00034655	-0.00110647	-0.00069770	0.00079476	-0.00071555	-0.00121032	0.00008409	-0.00102491	-0.00052045	0.00065038	0.00055474	0.00082021	0.00056842	0.00031898	-0.00037238	-0.00038070	-0.00011079	0.00003833	0.00045440	-0.00021548	-0.00078098	0.00017783	-0.00006031	-0.00117179	-0.00060253	-0.00018581	-0.00074903	-0.00044651	0.00003376	-0.00022067	-0.00071538	-0.00080728	0.00006145	-0.00099908	-0.00134277	0.00026096	0.00037053	-0.00057593	-0.00044769	-0.00006581	-0.00044455	-0.00056779	-0.00061871	-0.00000099	0.00023115	-0.00111510	-0.00005505	0.00058720	-0.00017718	0.00009453	-0.00114404	-0.00029511	-0.00013948	0.00030430	-0.00027197	-0.00012906	-0.00003266	0.00008133	0.00039523	-0.00006739	-0.00020821	-0.00017919	0.00001074	-0.00025325	-0.00001449	0.00035130	0.00011394	-0.00034884	0.22450877
-4.9997	0.40406132	-21.47483647	0.29111227	-0.79249354	0.53918135	0.44584325	-0.36897275	-21.47483647	1.30901825	-0.18933104	-21.47483647	-1.34990370	0.47567154	0.38740258	2.31253219	-0.89066619	-1.20217087	-0.63509170	-1.02905235	-21.47483647	0.64953589	1.89728165	-21.47483647	-21.47483647	-1.18552063	-21.47483647	-21.47483647	1.17239547	0.10539181	-21.47483647	-21.47483647	2.43041372	0.40988854	0.05471860	0.38959277	-0.07927198	0.15357262	-0.16053864	0.05159781	0.07705019	0.06814533	0.00600088	0.02875201	-0.05286091	-0.01863490	-0.01651494	-0.01837123	0.02805798	-0.01507707	0.00131992	0.01030728	-0.00518193	-0.00275272	0.00245560	0.00515449	0.00490978	-0.00298119	-0.00306227	0.00191256	0.00086167	0.00005338	-0.00342127	0.00261582	-0.00110771	0.00042648	0.00041072	-0.00080674	-0.00172925	0.00008645	-0.00169055	-0.00006185	0.00021343	-0.00142302	0.00267154	-0.00045809	-0.00032348	0.00178337	0.00362768	0.00153475	-0.00147714	0.00277054	0.00346834	-0.00183797	0.00529171	0.01256451	-0.00733517	-0.00350625	-0.00003963	-0.00140187	0.00050356	0.00853850	0.00412422	0.00144018	-0.00203607	-0.00413670	0.00440033	0.00081178	0.00127214	0.00356366	-0.00196153	0.00075172	0.00638318	-0.00254493	-0.00044929	-0.00383375	0.01609934	0.02686931	0.03138229	0.01985038	0.01699512	0.00592437	0.00408546	0.00169121	0.00796367	0.00011784	0.00333484	0.00989762	0.02005785	0.00856404	-0.01009362	-0.02245891	-0.02440130	-0.02840159	-0.02800849	-0.01727149	-0.01219579	-0.00889541	-0.00374007	-0.00032865	-0.00039219	-0.00164443	-0.00029859	-0.00159836	-0.00039816	-0.00022498	0.00140693	-0.00194790	0.00052204	0.00019807	0.00038894	0.00139146	-0.00016172	0.00111434	0.00107552	-0.00039111	-0.00082956	-0.00003228	0.00072565	-0.00110437	0.00023706	0.00183497	0.00086616	0.00029449	-0.00008406	0.00064764	-0.00076661	-0.00086353	0.00151683	0.00038476	0.00005500	-0.00125618	0.00151173	0.00018607	-0.00091780	-0.00003633	0.00098014	0.00044728	0.00023969	0.00058195	0.00034921	-0.00095395	0.00044958	0.00124898	-0.00110015	-0.00072679	0.00015549	-0.00000247	0.00050381	0.00095284	0.00068929	-0.00041373	0.00143163	0.00136450	0.00016770	0.00081941	0.00040966	0.00023790	-0.00025865	0.00068243	0.00075607	0.00083448	-0.00019123	0.00003118	-0.00068145	-0.00048961	0.00077825	0.00068557	0.00067320	0.00007982	-0.00047621	0.00017913	-0.00055983	0.00073491	0.00004916	0.00003262	0.00169850	0.00052689	0.00077698	-0.00055404	0.00129459	0.00037678	0.00015784	0.00167291	-0.00040839	0.00097753	-0.00042086	0.00057581	0.00029192	-0.00001028	-0.00006069	0.00005620	0.00075163	-0.00010712	0.00036800	-0.00030014	0.00089760	0.00089821	0.00094523	-0.00002582	0.00217072	0.00054977	0.00102718	0.00015561	-0.00077261	0.00068841	0.00208525	0.00011728	0.00085516	0.00063812	0.00068626	0.00060947	-0.00007136	-0.00039107	0.00058698	0.00007784	0.00050465	0.00031904	0.00072964	0.00047503	0.00042718	0.00057739	0.00020679	-0.00046135	-0.00007981	0.00079014	0.00079590	0.00000641	0.00131807	-0.00038323	0.00125858	0.00028348	0.00054608	0.00066532	-0.00063448	-0.00044702	0.00048676	0.00023301	0.00038288	0.00033285	0.00152782	0.00081933	0.00002087	0.00084264	0.00069854	0.00028927	0.00086950	-0.00025207	0.00059153	0.00063521	-0.00016115	0.00014398	0.00047826	-0.00013330	0.00022464	0.00083044	0.00106762	-0.00039958	0.00044647	0.00028620	0.00009634	0.00052003	0.00007231	0.00004962	0.00091508	-0.00052079	0.00021985	-0.00020006	0.00030067	0.00067481	0.00047915	-0.00072357	0.00001773	-0.00031411	-0.00096914	0.00087482	0.00057358	0.00028305	0.00114071	-0.00072790	0.00056955	-0.00010972	-0.00036173	0.00010168	0.00012257	-0.00080968	0.00080881	-0.00027039	0.00029950	0.00056034	0.00083586	0.00037272	0.00118450	0.00042651	-0.00074249	0.00067614	0.00130842	0.00043863	-0.00086125	0.00044425	0.00168509	-0.00066926	-0.00007923	0.00041909	-0.00063240	-0.00126958	-0.00018931	0.00165833	0.00187083	0.00177755	-0.00012244	-0.00234916	0.00017856	-0.00011856	0.00034610	0.00016178	0.00114848	-0.00005602	0.00050294	0.00008527	0.00147286	-0.00037880	0.00252215	0.00080318	0.00167283	-0.00176729	0.00080193	0.00102311	0.00155987	-0.00000854	0.00048394	0.00336562	0.00301743	-0.00263638	-0.00012790	-0.00029726	-0.00095283	0.00086249	0.00204232	0.00005715	-0.00235276	0.00041715	0.00169695	-0.00068918	0.00049112	0.00028802	0.00121560	-0.00144560	-0.00300384	0.00216798	0.00243427	0.00111465	0.00226413	0.00230111	-0.00001497	0.00218540	0.00384284	0.00099025	0.00341687	-0.00152374	0.00061933	0.00004689	-0.00101268	0.00143976	0.00116827	0.00068197	0.00222345	0.00044661	0.00045830	0.00057841	-0.00148685	0.00092539	-0.00007532	-0.00071858	0.00021184	0.00112161	0.00089124	-0.00118726	0.00112375	-0.00050935	-0.00107872	0.00008235	0.00116330	0.00111946	0.00143044	0.00044851	0.00061392	0.00183975	-0.00051512	0.00150172	0.00020440	0.00036378	0.00022103	0.00157300	0.00163492	0.00086922	0.00069940	-0.00073777	0.00089960	-0.00027937	0.00091926	-0.00001423	-0.00013541	0.00007755	-0.00079974	0.00066449	0.00197895	0.00104869	0.00079609	0.00015321	0.00007121	0.00071804	0.00142309	0.00036614	0.00098326	0.00000419	-0.00049371	-0.00064275	-0.00058090	0.00016753	0.00034287	-0.00036148	0.00039404	0.00178071	0.00121567	0.00109968	0.00011855	0.00067959	0.00018725	0.00058333	0.00047336	0.00058906	0.00016207	0.00042257	0.00099098	0.00081886	-0.00024201	0.00009834	-0.00038713	0.00020785	-0.00052096	0.00040825	-0.00023353	-0.00034758	0.00024344	-0.00015684	0.00070367	-0.00031874	-0.00055523	0.00052621	0.00063882	0.00025921	0.00033482	0.00072611	0.00053382	0.00017716	-0.00004727	0.00071084	0.00056073	0.00004620	0.00016147	0.00023751	-0.00013457	0.00033684	0.00000588	0.00016728	0.00054818	0.00009758	0.00031809	-0.00011368	0.00016923	0.00047492	0.00063817	0.00014411	0.00013901	0.00012294	0.00033375	-0.00029105	0.00045042	0.00032549	-0.00017113	-0.00019077	0.54171352
-3.9997	-0.35061529	-0.85329551	0.21716300	-1.59876716	0.26818695	-0.01875726	-0.26363012	-0.71557570	0.03137195	0.81095210	1.37080306	-0.58854085	-0.47213233	-1.08695184	0.30717041	-21.47483647	0.16981460	-0.24832231	-21.47483647	-21.47483647	-0.07565930	-1.18471777	-0.51113534	-0.23385221	0.04117154	-21.47483647	-21.47483647	-21.47483647	0.74850891	-21.47483647	-0.40353370	-0.01102569	0.30741208	0.49657726	-1.23999694	-0.33892982	-0.08921530	-0.17631349	0.06668336	-0.05467693	-0.01422004	0.01409362	-0.01491387	-0.02079018	-0.00820303	-0.00440231	-0.01202349	0.00028360	-0.00176469	0.00473940	-0.00290778	0.00094177	0.00007202	-0.00271518	-0.00100395	-0.00160457	-0.00015933	0.00019750	-0.00186297	-0.00070828	-0.00204582	-0.00580535	0.00095951	-0.00274567	0.00201490	-0.00462954	-0.00067238	0.00213357	-0.00273270	-0.00035224	-0.00104824	-0.00298364	0.00066585	0.00290884	0.00000115	-0.00178223	0.00142291	0.00053063	0.00198280	-0.00224728	-0.00043336	0.00220312	0.00271954	-0.00333799	0.01847245	-0.00320070	0.00509923	-0.00230640	0.01009537	0.01705151	0.00839904	0.00559557	-0.00234078	0.00106311	0.00106792	0.00518090	-0.00227294	-0.00249790	0.00094087	-0.00426287	0.00485211	0.00687952	-0.00343331	-0.00134933	-0.00170490	0.00988372	0.02087504	0.03075350	0.02419208	0.02830910	0.01762246	0.01901395	0.01005238	0.00798094	-0.00271722	-0.00297221	0.00500436	0.01339340	-0.00038607	-0.01398456	-0.02211638	-0.01602385	-0.02369817	-0.03120134	-0.02262036	-0.01229084	-0.00704692	-0.00244769	0.00050304	0.00122447	0.00171448	-0.00094655	0.00084482	-0.00084345	-0.00065196	-0.00057172	-0.00029951	0.00064328	0.00017343	0.00178594	-0.00011213	0.00021992	0.00004364	-0.00005554	-0.00023566	-0.00060575	0.00020885	0.00065092	-0.00005577	-0.00026413	0.00095324	0.00073813	0.00152799	-0.00022370	0.00120638	-0.00067879	-0.00001553	0.00052058	-0.00100271	0.00079597	-0.00011801	0.00098116	0.00120289	-0.00057316	0.00064633	0.00003734	0.00158961	0.00008208	0.00085332	0.00045345	-0.00126274	0.00103568	0.00009548	-0.00109763	0.00015867	-0.00041280	-0.00012905	-0.00008670	0.00072499	0.00030128	-0.00002675	0.00110158	0.00022738	0.00024345	0.00143965	-0.00105620	0.00004511	0.00120114	0.00048677	0.00077289	0.00126461	-0.00015316	0.00060276	0.00047670	0.00016214	0.00047985	0.00036382	-0.00040818	0.00052527	0.00056699	-0.00015773	-0.00009800	0.00009525	0.00040473	0.00057835	0.00070524	0.00036130	0.00073863	-0.00099462	0.00115958	0.00153989	-0.00003484	0.00059161	-0.00083147	-0.00007329	-0.00025058	-0.00111868	0.00017656	0.00115537	0.00049528	-0.00075666	-0.00003182	-0.00052030	-0.00022747	0.00036944	0.00095908	0.00051373	0.00000212	0.00074158	0.00069243	0.00023618	0.00066145	0.00130784	-0.00042934	0.00152369	0.00041258	0.00011322	0.00127106	-0.00004496	0.00034984	-0.00019945	-0.00078131	0.00036269	0.00082022	0.00055084	0.00056040	0.00043512	0.00071032	0.00094863	-0.00027001	0.00080139	0.00061462	-0.00106658	0.00008081	0.00051005	0.00048293	0.00011024	0.00095029	-0.00044657	-0.00004857	0.00035062	0.00015837	0.00026110	-0.00069259	-0.00008070	-0.00101185	-0.00017171	0.00156136	-0.00003058	0.00012791	0.00060186	0.00022774	0.00038456	0.00049232	0.00029987	0.00134769	0.00038221	0.00025071	-0.00064368	-0.00041124	0.00014084	-0.00050209	0.00054107	0.00021534	0.00078015	0.00110538	-0.00109533	0.00044419	0.00007049	0.00070915	-0.00053265	-0.00016757	-0.00047974	0.00052633	0.00044217	0.00031899	-0.00084255	-0.00048461	0.00038024	0.00072021	-0.00002119	-0.00064203	0.00055503	0.00081424	0.00001702	0.00024852	-0.00027414	-0.00014103	-0.00128704	0.00082498	0.00008141	-0.00117840	-0.00134563	0.00078218	-0.00048507	-0.00017814	0.00036704	0.00034145	0.00004546	0.00053738	0.00032551	0.00109865	-0.00007629	-0.00018473	-0.00048366	0.00001117	-0.00229018	0.00110350	0.00002588	0.00180132	-0.00123703	-0.00062505	-0.00010047	-0.00063697	-0.00233068	0.00017504	0.00103965	0.00210069	0.00062812	0.00029183	0.00194773	0.00114587	0.00056697	0.00042987	-0.00087216	-0.00015733	-0.00021620	0.00070702	-0.00034314	0.00106451	0.00217969	0.00260172	0.00190256	0.00230389	-0.00049326	0.00182960	0.00085548	-0.00091315	0.00175229	0.00041344	0.00141160	-0.00073504	-0.00050549	-0.00058347	0.00171435	-0.00125069	0.00040561	0.00254669	0.00184675	-0.00262529	0.00222540	0.00018825	0.00071280	0.00053168	-0.00030350	0.00331232	0.00007261	-0.00071474	0.00225183	0.00174919	0.00131954	0.00089428	0.00165111	0.00067213	0.00101695	0.00140126	0.00245670	0.00224869	0.00130305	-0.00170600	-0.00037204	-0.00014132	0.00104378	0.00235360	0.00165937	0.00312129	0.00100868	0.00110281	0.00122926	-0.00115625	0.00072072	-0.00025487	0.00157984	0.00006275	0.00378067	-0.00071419	-0.00123463	-0.00044271	-0.00043969	-0.00073258	-0.00046236	0.00060203	-0.00105366	0.00082830	-0.00070870	0.00241033	0.00122748	0.00112928	-0.00039872	0.00070743	0.00199357	0.00016667	-0.00029514	0.00171727	0.00018482	-0.00058889	0.00061455	-0.00014535	0.00015192	0.00003314	0.00059230	0.00111298	0.00007179	0.00185901	0.00285745	0.00051752	0.00044845	-0.00034613	0.00074682	0.00007502	-0.00034710	0.00087476	0.00045435	0.00084912	0.00002126	-0.00024370	0.00057142	-0.00028639	0.00037220	0.00020363	0.00012374	-0.00023975	0.00216930	-0.00059656	0.00083492	0.00134358	0.00027396	0.00035175	0.00019793	0.00074716	0.00119100	0.00073881	0.00013520	0.00078048	0.00121188	0.00019991	-0.00061365	0.00089356	-0.00098271	-0.00030028	0.00049405	-0.00024345	0.00089458	0.00005174	0.00030913	0.00074372	-0.00010516	-0.00088401	0.00086606	0.00031803	-0.00019612	-0.00036335	0.00050023	-0.00009994	-0.00014320	0.00015587	0.00031510	0.00108959	-0.00037887	-0.00024454	-0.00008884	-0.00007593	0.00068204	0.00008438	-0.00010232	0.00030494	0.00015968	0.00055746	-0.00039577	0.00008158	0.00064506	0.00041710	0.00016167	0.00005209	0.00028978	0.00074979	0.00004288	0.00030749	0.00062561	0.00012454	0.00025418	-0.12384002
-2.9997	0.95106259	0.35128132	-1.17254044	-0.63112789	1.36852578	-1.39482223	0.95981675	0.37446629	2.49801254	0.65995514	0.95455039	0.05723349	-0.54812875	0.18362832	-21.47483647	-21.47483647	0.37862259	-1.05215505	-0.08032203	-21.47483647	0.08146841	0.84008092	-21.47483647	-0.15152052	-0.25240749	-21.47483647	-21.47483647	-0.46934977	0.21423395	-21.47483647	0.15075934	-21.47483647	-0.51669220	-1.20782447	0.72170031	0.62500424	-0.11283015	0.05945502	0.11521713	0.06063683	0.11601613	0.01386891	0.03144343	0.02054579	0.01739063	-0.02022980	-0.01723471	0.01364415	-0.00033447	-0.01066498	0.00551340	-0.00269857	0.00834768	-0.00107448	0.00245864	0.00596841	-0.00099417	-0.00201877	-0.00139761	-0.00082412	0.00537265	-0.00478778	-0.00120975	-0.00196574	-0.00290805	-0.00124075	0.00131628	0.00012847	-0.00075880	0.00156558	0.00129339	-0.00134222	0.00101207	0.00125684	-0.00269180	0.00119414	-0.00104277	0.00167465	0.00185628	-0.00397675	-0.00078902	0.00136543	0.00285700	0.00469240	0.00607861	-0.00783857	0.00166724	0.00989404	0.00406759	0.00775204	0.00619963	-0.00001699	-0.00093001	0.00315430	-0.00353896	0.00422711	0.00583981	0.00043165	-0.00059831	-0.00491144	0.00512991	0.00659686	-0.00296267	0.00188184	-0.00187102	0.01391608	0.02120766	0.03065222	0.02258158	0.02938277	0.02412969	0.02329190	0.02266574	0.01866456	0.00929689	0.00380635	0.00129969	0.00215516	-0.00950958	-0.01871378	-0.01787927	-0.00576141	-0.01290051	-0.02409820	-0.02130957	-0.01830132	-0.00953693	-0.00567439	-0.00138108	0.00128393	-0.00141385	-0.00066010	0.00198691	-0.00029732	-0.00034526	-0.00087842	-0.00033769	0.00049150	0.00006847	0.00140233	-0.00029328	0.00061586	0.00076226	0.00094102	0.00080574	-0.00057891	-0.00008801	0.00055260	-0.00009697	-0.00024977	0.00188201	0.00119300	0.00043337	-0.00073732	0.00017420	-0.00165025	-0.00095886	0.00064093	0.00098084	0.00055466	0.00020698	0.00027771	0.00089397	-0.00052980	0.00066379	-0.00018200	0.00125932	0.00028376	-0.00145976	0.00038127	0.00044871	-0.00001383	0.00074979	0.00038742	-0.00155407	-0.00012552	0.00002250	-0.00007522	-0.00001948	-0.00037356	-0.00037455	0.00192663	-0.00000927	0.00011584	0.00092770	0.00055807	-0.00051045	0.00041839	0.00058243	-0.00028109	0.00048985	-0.00071346	0.00247711	0.00013179	0.00013255	0.00163212	0.00139682	-0.00044518	-0.00000236	0.00029316	-0.00047171	-0.00019001	-0.00031599	0.00091756	-0.00020010	0.00059441	0.00043644	0.00116995	-0.00034688	0.00068501	0.00096588	0.00030151	0.00006948	-0.00007667	0.00068985	0.00066368	0.00085996	0.00028757	0.00039841	0.00019396	-0.00050795	0.00062707	-0.00025224	0.00014893	0.00064825	0.00027433	0.00045873	0.00090229	0.00064497	0.00109445	0.00137388	0.00006857	0.00101104	0.00026533	0.00043636	0.00051937	0.00121955	0.00025430	0.00065866	0.00003262	0.00025596	0.00011992	-0.00026561	0.00119196	-0.00011019	0.00051476	0.00001035	0.00087037	0.00070825	-0.00005813	0.00075471	0.00094662	-0.00012911	-0.00043789	0.00071941	0.00072511	0.00001910	0.00113637	-0.00063510	0.00002777	0.00002869	0.00015737	0.00173735	-0.00054381	0.00040088	0.00082853	0.00206492	-0.00013989	0.00066074	0.00107386	0.00022860	0.00009210	0.00051054	0.00078188	0.00053074	0.00090630	0.00027894	0.00061878	-0.00038134	0.00060777	0.00010999	0.00066104	-0.00047487	0.00041254	0.00106267	0.00056557	-0.00017516	0.00098253	0.00115804	0.00099041	-0.00051931	0.00161542	0.00037579	0.00039704	0.00075901	0.00049608	0.00033334	-0.00024394	0.00166531	0.00074950	0.00075318	0.00004357	-0.00025600	0.00018188	0.00094564	0.00039565	0.00059010	0.00081907	0.00121173	0.00131822	0.00035264	-0.00006979	0.00044098	-0.00030719	-0.00035555	0.00015060	0.00059118	0.00124653	0.00053287	0.00210766	0.00083086	0.00236232	0.00037599	-0.00021741	0.00027332	0.00014954	-0.00087381	0.00081952	0.00177632	0.00175375	0.00049992	0.00087718	0.00013500	-0.00009962	0.00078104	0.00072486	0.00048572	0.00068557	0.00092336	0.00057941	-0.00077602	-0.00012747	0.00041164	-0.00041550	-0.00017450	-0.00126854	0.00041995	0.00137531	-0.00075261	0.00145860	0.00216052	0.00350769	0.00101916	0.00134677	0.00058476	-0.00002635	0.00054548	0.00199194	0.00145213	-0.00072701	-0.00001881	0.00212470	0.00038621	-0.00061594	0.00059542	0.00111793	-0.00073498	-0.00330870	0.00246400	-0.00009932	-0.00111507	0.00009591	0.00204871	0.00189068	0.00178063	0.00213054	0.00079361	0.00032669	0.00014236	-0.00000115	0.00162831	0.00211346	-0.00062766	0.00104200	0.00282257	0.00358051	-0.00083517	0.00031577	0.00033957	-0.00150280	-0.00001655	-0.00003791	0.00094392	0.00157961	0.00045044	0.00302716	-0.00035228	-0.00075587	0.00010787	0.00009288	0.00120803	0.00051874	0.00305956	0.00341601	0.00260442	0.00008393	0.00143660	0.00090968	0.00060080	-0.00044142	-0.00046536	0.00062488	0.00033120	0.00144529	-0.00033986	0.00063140	0.00080835	0.00006335	0.00090588	0.00108414	0.00060833	-0.00187755	-0.00046776	0.00184360	0.00038596	-0.00202905	-0.00004884	0.00124945	0.00006618	-0.00039063	0.00049986	0.00121150	0.00017526	0.00038290	0.00108024	0.00050353	0.00067023	-0.00009660	0.00074795	0.00129916	-0.00066748	0.00093541	0.00122201	-0.00004676	-0.00111178	0.00013382	0.00127973	0.00016611	-0.00033585	0.00142535	0.00002890	-0.00014127	0.00054113	0.00055172	0.00039074	0.00052231	-0.00013120	0.00040681	-0.00051950	0.00022162	0.00075576	0.00061547	-0.00013806	0.00016326	0.00136497	0.00051127	-0.00007411	0.00052426	-0.00001816	0.00065922	0.00045169	0.00073540	0.00053123	0.00057125	0.00071566	0.00061231	0.00005666	-0.00041099	0.00008109	0.00020070	0.00062344	-0.00023846	0.00080051	0.00039701	0.00016674	0.00028517	0.00046807	0.00065633	-0.00003791	0.00022320	0.00056354	-0.00013955	0.00024647	-0.00035141	0.00009118	0.00025106	0.00043426	0.00028200	-0.00013868	0.00042496	0.00081079	0.00050591	0.00004303	-0.00006149	0.00017909	0.00093381	0.00048583	0.00056346	0.00056317	-0.00001104	0.00008629	0.66072961
-2.8997	-0.98335136	0.51518588	1.23550582	-21.47483647	0.11803075	-1.49912620	1.59628832	1.24947931	0.37423779	0.57940783	0.07151703	-21.47483647	0.04960731	0.42245018	-0.93548250	-21.47483647	-0.18926164	-0.70408857	-0.35182153	-21.47483647	-0.08152190	-21.47483647	-21.47483647	-21.47483647	0.75444651	-21.47483647	-21.47483647	-21.47483647	0.59013622	0.03753179	-21.47483647	-21.47483647	0.41620719	-0.46980865	0.59324060	0.00093901	0.00234013	0.12527690	0.07644030	-0.07454187	0.02001804	-0.04628166	0.06194994	-0.02190987	-0.00418888	0.00062392	-0.00915909	-0.00371661	-0.01989574	0.00701252	0.00925305	-0.00964953	0.00417167	-0.00124280	-0.00085968	-0.00037110	0.00494737	0.00499526	-0.00035655	-0.00503151	0.00372484	0.00236819	-0.00109712	-0.00551892	0.00209275	-0.00045747	-0.00394318	0.00070440	-0.00257178	0.00010028	-0.00149924	-0.00431389	0.00218933	0.00110334	-0.00230797	0.00029797	0.00517554	0.00017392	-0.00288225	-0.00094399	-0.00010494	-0.00711490	0.00401754	0.00498088	0.00511648	-0.00968801	-0.00395347	0.00514151	-0.00329565	0.00352688	0.00997374	-0.00321170	-0.00112946	0.00133342	0.00131926	0.00365989	-0.00653786	-0.00169677	0.00468708	-0.00866288	0.00316354	0.00764682	-0.00291614	0.00026127	0.00656391	0.01854771	0.02556478	0.02960707	0.03558163	0.05202788	0.04282021	0.04427377	0.04122693	0.03072432	0.01495923	0.01040178	0.00627629	0.01163229	0.00281765	-0.00708570	-0.01353809	-0.00682605	-0.01225185	-0.02005637	-0.02296133	-0.01826571	-0.00746233	-0.00177686	0.00135717	0.00014885	0.00228720	0.00084213	0.00117592	-0.00222162	-0.00000995	0.00077183	-0.00159271	0.00048527	0.00201147	0.00073262	0.00112805	-0.00094767	0.00103058	0.00004117	0.00036112	0.00083005	0.00013696	-0.00125424	-0.00070405	0.00106153	0.00097536	-0.00067668	0.00134764	0.00027062	0.00007333	-0.00167394	0.00011795	0.00041107	-0.00096424	0.00015547	0.00058092	0.00043392	-0.00052281	-0.00064296	0.00112110	-0.00105478	0.00032264	0.00028800	0.00091822	-0.00070384	-0.00041449	0.00016796	0.00013524	-0.00012602	-0.00059037	0.00074735	0.00006331	-0.00028389	0.00028284	0.00039310	-0.00025026	0.00106825	-0.00018793	-0.00064021	-0.00137655	-0.00035401	0.00039560	-0.00031771	-0.00088844	0.00002281	0.00081852	-0.00039299	0.00105145	0.00065917	0.00009876	-0.00098476	0.00008589	0.00114095	-0.00021045	-0.00130731	-0.00053571	-0.00110793	-0.00016928	-0.00070597	-0.00088508	0.00004073	-0.00053471	0.00019944	-0.00037003	-0.00004846	0.00003507	0.00009591	0.00152077	-0.00128303	0.00021299	0.00073239	0.00012204	-0.00162240	-0.00055554	0.00046342	-0.00094439	-0.00002530	-0.00036955	0.00078115	0.00008473	0.00069429	0.00130651	0.00017719	0.00011514	0.00019707	0.00102171	0.00062128	-0.00020313	-0.00106820	0.00119923	0.00000865	-0.00050976	0.00123954	0.00053147	-0.00075412	0.00016995	0.00010602	-0.00045897	-0.00035210	-0.00118094	0.00094533	-0.00026007	-0.00036312	0.00082388	0.00020892	0.00098856	0.00019697	-0.00070183	0.00024753	0.00059122	-0.00050075	0.00092979	0.00087069	-0.00056485	0.00087881	0.00012207	0.00085205	0.00018664	-0.00046695	0.00017354	-0.00043195	0.00050407	0.00049914	0.00016551	0.00081485	0.00114965	-0.00021058	-0.00103521	-0.00046252	0.00061291	0.00037076	-0.00091940	-0.00122148	0.00051148	0.00012336	-0.00011933	0.00058523	0.00093274	-0.00008041	0.00033000	0.00004050	-0.00066213	-0.00033115	0.00003328	0.00047008	-0.00026800	-0.00012435	0.00058147	-0.00105933	-0.00053198	0.00000173	-0.00001982	0.00038435	0.00053142	0.00028914	0.00011525	-0.00046323	-0.00071514	-0.00094815	0.00093411	-0.00097440	0.00085926	0.00034907	-0.00097231	0.00149723	-0.00029957	0.00042474	0.00058161	-0.00050101	-0.00095759	0.00114569	-0.00054266	-0.00029125	0.00118059	0.00065457	0.00000936	-0.00023575	0.00155986	-0.00023342	-0.00012643	-0.00012920	0.00000024	-0.00023119	-0.00032267	0.00129447	-0.00107013	-0.00057799	0.00129987	0.00132581	-0.00089325	-0.00074642	0.00020419	0.00313180	0.00073693	-0.00000845	-0.00110892	0.00060349	-0.00055926	-0.00085122	0.00057118	-0.00149017	-0.00111277	-0.00005754	0.00047117	0.00134589	0.00018910	0.00100195	0.00258089	0.00139034	-0.00222474	0.00009314	0.00138776	0.00096399	0.00080396	0.00000974	0.00000179	-0.00093015	0.00146699	-0.00065007	-0.00098146	-0.00240403	-0.00107747	-0.00110556	-0.00031415	-0.00060698	0.00250450	-0.00110984	-0.00193940	-0.00004381	0.00058876	0.00052129	-0.00039930	-0.00136188	0.00249279	-0.00041458	-0.00097445	0.00216945	0.00136441	-0.00043292	0.00212082	0.00171285	-0.00009422	-0.00227261	0.00069407	0.00000183	-0.00102524	-0.00148138	0.00124679	0.00138873	-0.00121113	0.00248138	-0.00029883	0.00152293	0.00082998	-0.00021888	0.00198857	0.00085517	0.00013184	0.00029397	0.00174414	-0.00093356	0.00071681	0.00288282	0.00056088	0.00025174	-0.00134831	0.00049336	-0.00146136	-0.00063814	-0.00054072	0.00047154	0.00064799	0.00029728	0.00183022	0.00062828	0.00141804	0.00019593	0.00093990	0.00122381	-0.00072993	0.00087256	0.00162322	-0.00056416	0.00002038	0.00002328	0.00033900	0.00057002	0.00136437	0.00069909	0.00150981	-0.00007296	0.00042412	0.00059215	-0.00012050	0.00048524	0.00064784	0.00163142	-0.00092566	0.00041880	-0.00002442	-0.00073234	0.00007618	0.00093718	0.00028961	0.00043975	-0.00028703	0.00014475	0.00127335	-0.00071247	0.00078432	0.00052009	0.00051207	0.00018274	0.00123586	0.00086119	0.00024333	-0.00078810	0.00072190	0.00040385	0.00050700	0.00113276	0.00020526	0.00027764	-0.00065002	-0.00004495	0.00104437	-0.00014860	-0.00036577	0.00150127	0.00066984	0.00069385	0.00007541	-0.00050340	0.00026655	0.00048798	-0.00004541	-0.00002382	0.00031341	0.00052799	0.00059711	0.00060576	0.00036470	-0.00005702	0.00041489	-0.00005927	0.00018858	-0.00002992	0.00067585	-0.00074817	0.00024320	0.00038870	0.00034955	0.00036200	-0.00008624	0.00020119	0.00010398	0.00028429	0.00028892	-0.00003795	-0.00000273	0.00024440	0.00022492	0.00001545	0.00020582	0.00054063	0.00020352	0.09617441
-2.7997	-0.85313964	-1.02842668	-0.65018755	0.84895837	-0.86465830	-0.81698311	-21.47483647	0.36629283	-0.03359209	1.88022840	0.23514909	-21.47483647	0.55752631	1.04145241	-21.47483647	-0.30961515	-0.35368051	0.72036353	-1.29859139	-21.47483647	-21.47483647	-21.47483647	-21.47483647	-21.47483647	-0.67635918	-21.47483647	-1.27716005	-21.47483647	-0.95624512	-21.47483647	-21.47483647	-21.47483647	0.38819039	0.32194200	-0.44452630	0.23597442	0.10695819	-0.16598752	-0.02501299	0.05785455	0.12213320	0.04682696	-0.00925479	-0.03849185	0.04024256	-0.00913926	0.00508272	0.00344746	0.01766470	0.01243780	-0.00114641	-0.00847506	0.01490349	-0.00558463	0.00194733	0.00562512	0.00145959	-0.00139636	0.00165735	0.00373819	0.00497601	-0.00744036	-0.00336692	-0.00024207	-0.00270120	0.00021820	-0.00079264	0.00024208	-0.00228655	0.00046852	-0.00176557	-0.00105739	-0.00030112	0.00128880	-0.00126006	-0.00008899	0.00294134	0.00303732	0.00291816	-0.00319547	-0.00133207	0.00426252	0.00306029	-0.00195274	0.00468006	-0.00446658	0.00148939	0.01172725	0.00672317	0.01170686	0.01472786	-0.00557044	0.00161805	0.00695701	-0.00302845	0.00674308	0.00347579	-0.00128532	0.00079080	-0.00537393	0.00232936	0.00711486	0.00104540	0.00530786	0.00399706	0.02170408	0.03428442	0.04802058	0.04923527	0.06320005	0.06005298	0.06287999	0.05166531	0.04293186	0.03131369	0.02035193	0.01595652	0.02410393	0.01374631	-0.00004193	-0.00742907	-0.00112361	-0.00707344	-0.02089044	-0.02880310	-0.02401440	-0.01064339	-0.00195537	-0.00074863	0.00090968	0.00021697	-0.00162218	0.00168279	-0.00013795	0.00092437	-0.00062910	-0.00159013	-0.00083685	0.00119936	0.00030833	0.00042045	0.00073913	-0.00069344	-0.00083761	0.00074653	0.00032518	-0.00046237	0.00158177	-0.00030680	-0.00007131	0.00060919	0.00065540	0.00177187	-0.00068063	0.00113857	-0.00036406	-0.00037416	0.00129399	0.00039028	0.00022609	-0.00007307	0.00014011	0.00114183	-0.00028269	0.00049375	0.00023490	0.00160633	-0.00060758	-0.00002100	0.00027349	0.00003942	0.00147584	0.00031867	0.00007881	0.00012122	0.00029025	0.00011916	-0.00014412	0.00099473	0.00004043	-0.00041552	0.00035583	0.00073019	0.00009003	0.00027331	-0.00021139	0.00031262	0.00079744	0.00069426	0.00085327	0.00015211	-0.00019506	0.00076438	0.00021389	-0.00018113	0.00113404	0.00018456	0.00129924	0.00004241	0.00061378	-0.00132862	-0.00048329	-0.00038955	0.00058108	-0.00043947	-0.00022535	-0.00026592	0.00091998	-0.00074393	-0.00042219	0.00090821	0.00048525	0.00097957	-0.00045787	-0.00007051	-0.00053403	0.00042085	-0.00083951	0.00043078	0.00051321	-0.00087111	0.00047812	0.00077551	-0.00006226	0.00048648	0.00089499	0.00097264	0.00029914	0.00060401	0.00005310	0.00060336	0.00007085	0.00086883	0.00026631	0.00148247	-0.00015348	0.00034788	0.00116235	0.00022276	0.00006887	0.00043647	-0.00055322	-0.00077892	0.00001746	0.00040984	0.00063314	0.00010074	0.00117308	0.00101115	0.00011756	0.00044722	0.00160189	0.00024299	0.00018805	0.00038560	0.00085048	-0.00022067	0.00076347	-0.00017779	0.00045860	0.00046168	0.00008126	0.00025992	-0.00067479	0.00004325	0.00007268	0.00067632	-0.00005899	0.00051754	0.00129256	0.00063636	-0.00020522	0.00048785	0.00030659	0.00008289	0.00094375	-0.00027298	0.00049083	-0.00029795	0.00013763	0.00056439	0.00057629	0.00060967	0.00037641	0.00108372	0.00013548	0.00001063	0.00080440	0.00088385	0.00068584	-0.00003081	0.00041865	0.00083630	0.00036624	0.00028285	0.00039837	0.00072075	-0.00024902	0.00107559	0.00083777	0.00098048	0.00032424	0.00076085	-0.00010471	0.00071536	-0.00010665	0.00040579	0.00062408	-0.00029936	0.00063838	0.00049732	-0.00076024	-0.00034162	0.00041264	-0.00065657	0.00049360	-0.00052751	-0.00057976	0.00148902	0.00122235	0.00103188	0.00056985	0.00000832	-0.00056242	-0.00013071	0.00106980	-0.00120493	0.00090997	0.00011423	0.00073319	-0.00003183	0.00012714	-0.00050870	0.00017886	-0.00139598	0.00067817	-0.00079416	0.00289026	0.00033285	0.00053526	-0.00010489	0.00160336	0.00143634	0.00031151	0.00062664	-0.00176690	-0.00017844	-0.00043058	0.00087526	0.00015701	0.00275096	0.00310443	-0.00013787	0.00184634	-0.00018503	0.00235803	0.00155270	0.00110518	0.00171298	-0.00356457	0.00175236	0.00116179	-0.00192165	0.00100651	-0.00001024	0.00236926	0.00132398	-0.00193807	0.00055137	-0.00093059	0.00129802	0.00206452	0.00100677	0.00151898	0.00200412	0.00114545	0.00099229	0.00092470	-0.00054047	-0.00096812	0.00288440	0.00083282	0.00119032	-0.00097246	0.00165489	0.00042028	0.00207236	0.00139742	0.00322854	-0.00010928	0.00101270	0.00181558	0.00045430	0.00178391	0.00228579	0.00229863	0.00001686	0.00090000	0.00237839	0.00054750	0.00061079	-0.00184254	0.00248774	0.00110564	0.00173001	0.00038123	0.00117965	0.00112369	-0.00066629	0.00021313	-0.00038474	-0.00016448	-0.00059915	0.00263864	0.00017864	0.00240414	0.00046996	0.00114138	0.00013006	0.00092767	0.00105515	0.00113957	0.00086977	0.00010842	0.00155841	0.00141879	0.00100696	0.00090101	0.00069072	0.00002030	0.00046665	0.00101217	-0.00023780	0.00084910	0.00115153	0.00047340	0.00099575	0.00009488	0.00006242	0.00005561	-0.00087563	0.00135807	0.00009618	0.00226234	0.00042939	0.00054367	0.00066539	-0.00027380	-0.00007357	-0.00012935	-0.00011175	0.00038035	0.00050120	0.00072155	0.00027659	0.00093773	0.00090306	-0.00015572	0.00011400	0.00037214	0.00073414	0.00128854	0.00005531	0.00024870	0.00025877	0.00027022	0.00044996	0.00057077	0.00011699	0.00028900	0.00046576	-0.00014702	0.00019074	0.00053285	-0.00015182	0.00018665	0.00036139	-0.00056302	-0.00003146	0.00026405	0.00019435	0.00006938	0.00031419	0.00053114	0.00018462	0.00037547	0.00019797	0.00042958	-0.00010964	-0.00011749	0.00015511	0.00021333	-0.00018688	-0.00022957	-0.00009044	0.00064750	0.00018535	0.00030347	0.00017617	0.00015318	0.00051710	0.00029211	0.00012546	-0.00010773	0.00010319	0.00035796	-0.00010038	0.00043187	0.00087056	0.00002485	-0.00007045	0.48894268
-2.6997	-0.59320140	-0.26900283	1.15174460	-0.77053338	0.75985948	0.34088770	-21.47483647	-21.47483647	0.31527434	-0.32646574	-21.47483647	1.04060614	0.97117873	-0.80902052	1.18820286	1.18113689	-21.47483647	-0.47212017	-0.38720139	-21.47483647	0.17753199	-21.47483647	0.56489401	0.81357235	-0.09506173	-21.47483647	-21.47483647	0.59991854	-21.47483647	-21.47483647	-21.47483647	-21.47483647	-0.80882049	-0.67191125	0.50925009	0.27866264	-0.03215687	-0.05187864	0.09284558	-0.11247622	0.02513481	0.02199516	-0.03759745	-0.02734254	-0.01554607	0.02285314	-0.00631883	-0.00203938	-0.00827766	0.01077779	0.00683998	-0.00651516	0.00072512	-0.00551472	-0.00318718	-0.00005405	-0.00145941	-0.00014103	0.00168300	-0.00159593	0.00417138	-0.00668607	-0.00175421	-0.00058971	0.00087129	-0.00240812	-0.00113141	-0.00090058	0.00149194	0.00231112	-0.00148695	-0.00021819	-0.00093558	0.00019459	0.00116858	0.00064795	-0.00223143	0.00105172	-0.00032014	0.00288526	0.00302985	-0.00183866	0.00321899	0.00127955	0.00010373	-0.00384412	-0.00070248	0.00422452	0.00231334	0.00782486	0.01214178	-0.00107516	-0.00174123	0.00359276	-0.00598235	0.00235420	0.00398742	0.00249367	0.00202756	-0.00288113	0.00137032	0.00888732	-0.00284775	0.00508330	0.00049718	0.01519299	0.02370085	0.02772699	0.02109637	0.03331639	0.03646732	0.03734282	0.03988655	0.03422192	0.02201244	0.01808709	0.01857492	0.01886267	0.01174555	0.00433621	-0.00513315	-0.00513885	-0.01596173	-0.02297690	-0.02164429	-0.02098298	-0.01014420	-0.00228702	-0.00115666	0.00207820	0.00183577	-0.00015830	0.00151041	-0.00167734	0.00095602	0.00042792	-0.00066289	0.00233013	0.00040875	0.00124823	0.00155210	0.00040601	0.00131391	0.00166233	0.00044033	0.00036743	0.00023650	0.00109573	-0.00146061	-0.00025137	-0.00060189	-0.00023228	0.00005278	0.00021593	-0.00051053	-0.00077928	-0.00008875	0.00030218	0.00126530	0.00135130	-0.00081335	0.00076364	0.00131981	-0.00031361	-0.00003244	-0.00202470	0.00288038	0.00102389	0.00132047	0.00009233	-0.00051817	0.00013620	0.00091952	0.00012316	0.00034351	0.00034805	0.00080970	-0.00082974	0.00087996	-0.00012411	0.00055004	0.00092965	-0.00007415	0.00034142	-0.00035880	0.00098166	0.00044545	-0.00102578	0.00099473	0.00066340	0.00030564	0.00016310	0.00022763	0.00068875	-0.00141481	0.00088367	0.00144702	0.00059242	-0.00056515	-0.00017029	-0.00061135	0.00029209	-0.00004957	0.00041479	0.00053097	0.00041240	0.00051105	0.00032484	-0.00088559	0.00132610	0.00049040	0.00057956	0.00068838	-0.00068453	0.00089555	0.00076536	0.00023320	-0.00177641	0.00046828	0.00030694	0.00037179	0.00064719	0.00010001	-0.00058124	-0.00106047	0.00039347	0.00095510	0.00079077	0.00041776	0.00125946	0.00089286	0.00033080	0.00037351	0.00021284	0.00113077	0.00017198	0.00090058	0.00168966	0.00051195	0.00029213	-0.00036266	0.00066375	0.00040616	0.00212146	0.00000941	0.00022566	-0.00086385	0.00080973	0.00120281	-0.00035139	-0.00046288	0.00085410	-0.00114937	-0.00063004	0.00102244	0.00039797	-0.00058122	0.00068652	0.00040666	0.00046626	0.00029217	0.00043344	0.00063632	-0.00070903	0.00014832	-0.00013894	0.00048012	0.00010268	0.00057085	0.00071922	0.00141642	0.00026423	-0.00070090	-0.00037359	0.00022790	0.00087693	-0.00023853	0.00043678	-0.00046734	-0.00019225	0.00008382	0.00031663	-0.00041722	0.00023051	0.00085686	0.00009882	-0.00041254	0.00101838	-0.00026832	0.00029379	-0.00020016	0.00080105	0.00012553	-0.00005483	0.00036496	0.00063918	-0.00010580	0.00011946	0.00119535	0.00038237	0.00021997	-0.00008922	0.00018457	-0.00016648	0.00019250	-0.00010150	0.00086476	0.00025373	0.00021555	0.00073372	0.00003907	-0.00114826	-0.00025817	0.00017390	-0.00113476	-0.00063196	-0.00036212	-0.00009394	0.00113878	0.00046162	0.00050224	0.00063590	0.00023952	-0.00083984	-0.00007009	0.00060103	-0.00096537	-0.00015833	0.00024925	0.00162497	-0.00016049	0.00026002	0.00065969	0.00105921	-0.00050988	0.00012487	0.00111593	0.00315659	0.00117646	-0.00010318	-0.00161218	0.00026447	0.00068123	-0.00042202	0.00003379	-0.00115541	-0.00003570	0.00128979	-0.00062983	0.00155836	-0.00036642	0.00229938	0.00254241	0.00117336	-0.00125239	-0.00026128	0.00201071	-0.00030111	0.00218154	0.00091446	0.00113451	0.00045930	0.00066004	0.00073267	-0.00016043	-0.00091899	0.00123660	-0.00051065	-0.00102709	-0.00121641	-0.00189100	-0.00128014	0.00357509	-0.00084653	0.00127677	-0.00190385	-0.00017859	0.00208621	0.00183919	0.00081523	-0.00051996	0.00066724	0.00003512	-0.00133805	0.00216723	0.00184032	-0.00020587	0.00050530	0.00024979	0.00090929	0.00209642	0.00076618	0.00219083	-0.00057297	0.00198519	0.00009180	-0.00101993	0.00148515	0.00060036	-0.00056101	0.00079424	0.00138156	0.00117915	0.00087618	0.00102861	0.00103704	0.00150374	0.00060477	0.00057455	-0.00145325	-0.00109635	-0.00061685	-0.00093467	0.00109805	-0.00025285	0.00069083	-0.00016828	0.00073274	-0.00009748	-0.00014835	0.00054407	-0.00039749	-0.00037447	-0.00073799	-0.00113043	0.00026259	-0.00087025	0.00064159	-0.00036606	0.00035399	-0.00076505	0.00044069	-0.00043835	-0.00049490	0.00136086	0.00032987	0.00038435	-0.00007330	0.00045979	0.00024244	0.00009284	0.00004098	0.00082156	0.00056293	-0.00041525	-0.00012691	-0.00037627	0.00005218	-0.00066166	0.00018237	0.00074894	0.00032622	-0.00009627	-0.00007461	0.00016468	0.00057718	0.00037591	0.00006112	-0.00014942	0.00130807	0.00083854	0.00015147	0.00072966	-0.00063767	0.00088403	0.00079488	-0.00026348	-0.00008763	-0.00011291	0.00028589	0.00037631	-0.00056331	0.00024948	-0.00023005	-0.00106651	0.00064016	-0.00053703	-0.00068947	0.00029236	0.00045590	0.00027009	-0.00016092	0.00075338	0.00007913	-0.00002514	-0.00018224	0.00032591	0.00057373	-0.00020013	0.00001239	0.00040957	0.00036983	0.00039874	0.00004073	-0.00037438	0.00001265	0.00013865	0.00033570	-0.00040487	0.00001524	0.00036581	-0.00029100	0.00008373	-0.00022934	-0.00014312	0.00001703	0.00003574	0.00010429	0.00024210	-0.00031325	0.00008447	0.39954744
-2.5997	-21.47483647	-21.47483647	0.13947494	-0.44337067	-0.93744045	-21.47483647	-0.22180915	-21.47483647	-1.19779608	-0.40579283	0.45554825	0.63869679	-0.49478679	-1.38412333	-1.70168281	0.84346581	0.87135615	-1.08004647	-21.47483647	-0.13083512	2.11242986	-21.47483647	-21.47483647	-0.59901565	-0.01263006	-21.47483647	-21.47483647	-21.47483647	-0.37374640	-21.47483647	-1.13443017	-0.34816688	0.40882162	0.20561837	0.26922970	-0.47199109	0.13611875	-0.02176042	0.05935635	0.00958063	-0.03290106	0.00596789	0.01478477	0.00790992	-0.01196924	0.01920764	0.00631043	-0.00341742	-0.01967239	0.00400813	0.00098631	-0.00444003	0.01450653	-0.00329976	0.00077465	-0.00074588	-0.00588269	-0.00228913	-0.00308867	-0.00152011	0.00253654	-0.00353157	0.00004236	-0.00430341	-0.00179595	-0.00151205	-0.00259321	-0.00427266	-0.00074587	0.00231605	0.00001096	0.00034617	-0.00012547	0.00546691	-0.00065811	0.00155654	0.00060493	0.00401369	0.00491542	-0.00062829	0.00224675	-0.00258732	0.00080682	-0.00075744	-0.00121196	-0.00523176	-0.00401572	0.00653791	0.00654176	-0.00060771	0.00688598	-0.00171503	0.00417086	-0.00125660	0.00259290	0.00046160	0.00394213	0.00115544	0.00310212	-0.00685006	0.00363965	0.00533811	-0.00434105	0.00096638	0.00405060	0.01400070	0.02946652	0.02899761	0.02557010	0.03658981	0.04134343	0.05180113	0.05885048	0.05615865	0.03574286	0.02675841	0.02473017	0.03237501	0.02458255	0.01173461	0.00202999	0.00111120	-0.00771025	-0.01911221	-0.01754670	-0.01266922	-0.00376646	-0.00073564	-0.00270333	0.00189433	0.00145140	-0.00099184	-0.00151962	-0.00115434	0.00031161	-0.00029371	-0.00146078	0.00037037	0.00106329	0.00160156	-0.00073856	-0.00110833	-0.00042797	-0.00061307	0.00053513	0.00048075	-0.00109700	-0.00055261	-0.00129886	0.00055220	0.00136453	-0.00040200	-0.00012174	-0.00029091	-0.00033361	-0.00006131	-0.00068549	0.00097119	0.00005707	-0.00048976	-0.00037515	-0.00005791	0.00050363	0.00000511	-0.00033278	-0.00119015	0.00094919	-0.00014400	-0.00042894	0.00012130	-0.00043730	-0.00029980	-0.00011994	-0.00035331	0.00023403	0.00005646	-0.00017368	-0.00099820	-0.00006809	-0.00054567	-0.00072410	0.00060245	0.00079411	-0.00044723	-0.00071689	-0.00030233	-0.00025404	0.00054701	0.00089123	0.00049594	0.00022226	-0.00010530	0.00090877	0.00018879	0.00000750	-0.00007530	0.00029019	-0.00002971	-0.00023854	0.00047227	0.00026396	-0.00106774	-0.00066810	0.00006308	-0.00020708	-0.00010993	0.00009643	0.00062356	-0.00106136	0.00090680	0.00035660	0.00050598	0.00075514	-0.00039908	0.00043490	-0.00087944	-0.00036906	-0.00030353	0.00017656	0.00033588	-0.00051165	-0.00025030	-0.00019222	-0.00013183	-0.00054766	0.00129818	0.00067227	0.00068167	0.00044995	0.00069022	0.00096486	0.00034746	0.00060971	-0.00031390	0.00039766	0.00096703	-0.00052631	0.00095225	-0.00003214	0.00069955	-0.00073693	0.00081146	-0.00002753	-0.00015002	0.00020047	0.00086080	-0.00086718	0.00099685	0.00035531	-0.00068944	0.00017925	0.00066845	-0.00022336	0.00042710	-0.00042870	0.00079822	0.00049089	0.00096429	-0.00012351	-0.00043643	-0.00051427	0.00085475	0.00025081	-0.00011614	0.00053372	-0.00019638	0.00029479	0.00053647	-0.00009432	0.00146808	0.00125930	0.00052278	-0.00070032	0.00016314	0.00056241	0.00041266	-0.00028019	0.00065836	0.00048579	0.00031582	-0.00048243	0.00058578	-0.00001533	-0.00021265	0.00065219	0.00059424	-0.00030313	0.00092523	0.00073680	0.00018501	-0.00021876	0.00127821	0.00093374	0.00052670	0.00003960	0.00022192	-0.00061516	0.00006866	0.00119435	0.00125106	-0.00004207	-0.00028875	0.00044794	0.00043129	0.00023602	0.00065062	0.00024487	0.00135141	-0.00007306	0.00157056	0.00058057	-0.00065802	0.00038080	0.00019348	-0.00068767	0.00020953	0.00019278	0.00062544	0.00135644	0.00092960	0.00100428	0.00161428	0.00069237	-0.00024530	-0.00033755	0.00146695	-0.00124646	-0.00038643	-0.00122248	0.00329248	0.00035863	-0.00019295	0.00080204	-0.00007834	-0.00207965	0.00137238	-0.00181658	0.00040979	0.00128908	0.00023309	-0.00169525	0.00027108	0.00079029	-0.00146651	0.00018408	-0.00260469	-0.00034961	-0.00058263	-0.00081830	0.00084617	0.00092155	0.00239149	0.00073846	0.00002288	-0.00266153	0.00061518	-0.00136439	0.00017309	0.00079587	-0.00079660	-0.00099458	-0.00052690	-0.00194160	0.00046484	-0.00109683	0.00063780	-0.00063396	-0.00132458	-0.00190702	-0.00059230	0.00042609	-0.00048001	0.00044270	-0.00001430	-0.00044631	0.00029099	0.00033643	-0.00168741	-0.00032179	0.00158905	-0.00018876	0.00216665	0.00189488	-0.00139742	0.00068479	0.00087518	-0.00102401	0.00041727	0.00038109	-0.00046085	0.00039867	0.00025510	-0.00138213	-0.00006746	-0.00096043	0.00120924	0.00023068	-0.00002216	-0.00171464	0.00068937	-0.00073474	0.00141286	0.00059653	0.00098615	0.00070533	0.00107324	-0.00162830	-0.00291639	-0.00072066	0.00203296	-0.00156845	-0.00101633	-0.00077883	0.00008820	0.00076323	-0.00084925	0.00080176	0.00113493	0.00017537	0.00107342	-0.00049465	-0.00118079	-0.00227137	0.00124206	-0.00090872	0.00130214	-0.00086877	0.00051944	-0.00024475	-0.00027095	0.00077412	-0.00051148	-0.00072775	-0.00012267	0.00066670	-0.00003077	0.00051432	-0.00078247	-0.00047664	-0.00044025	0.00044068	0.00105958	-0.00024086	0.00061871	-0.00039000	0.00004461	0.00039011	-0.00018737	-0.00064866	0.00024165	0.00023378	0.00013840	0.00049429	0.00011815	0.00139115	0.00069383	0.00017432	0.00058554	0.00065446	-0.00015861	0.00122725	0.00067043	0.00015899	0.00046813	0.00054308	0.00052577	-0.00051298	-0.00070671	-0.00125801	-0.00021132	0.00012070	-0.00049090	-0.00003845	0.00018186	-0.00072753	0.00071733	0.00013562	-0.00056988	0.00086571	0.00063038	0.00029080	-0.00071809	0.00015239	0.00005620	0.00008710	-0.00047803	0.00039763	0.00021288	-0.00008876	0.00002010	-0.00020186	0.00019952	-0.00013072	-0.00036458	-0.00025086	0.00036066	0.00014579	0.00038764	-0.00069347	0.00019071	0.00025708	0.00044060	0.00012697	0.00006950	0.00002327	0.00042638	-0.00024454	0.00018657	0.00019384	-0.00010117	0.00026983	-0.15288765
-2.4997	-0.44948716	0.01245684	0.53678402	-0.58843893	-1.44399071	0.09249289	0.51038575	0.42401392	-21.47483647	-21.47483647	-21.47483647	-0.35706052	0.85329218	0.01400299	-1.02666211	0.01995278	0.62584013	0.43121476	-0.31490111	-21.47483647	-0.42442405	-21.47483647	-21.47483647	-21.47483647	-1.16364504	0.74624306	-0.41691911	-21.47483647	0.05234209	-21.47483647	-21.47483647	-21.47483647	-21.47483647	0.61289676	-0.12745803	-0.16986823	0.13286425	0.03961158	0.05790042	0.00970686	-0.04336325	0.03339372	0.03879388	0.01815078	0.03055595	0.00166017	0.00281634	-0.00307059	0.00656852	0.00719317	0.00435086	-0.00631587	0.00471009	-0.00211407	0.00389138	-0.00101589	-0.00241367	0.00033298	-0.00457643	-0.00216972	0.00242237	-0.00436070	-0.00316795	-0.00234984	-0.00141788	-0.00283025	-0.00438968	-0.00132684	0.00061811	-0.00226290	-0.00352980	-0.00247148	-0.00183289	0.00125377	-0.00141958	-0.00329849	-0.00378269	-0.00103626	0.00371833	-0.00123918	-0.00052314	-0.00432699	0.00218379	0.00005276	0.00022692	-0.01525604	-0.00606742	0.00332095	0.00348339	0.01015388	0.00451016	-0.00217601	-0.00189868	0.00712379	-0.00339240	0.00548252	-0.00237563	-0.00039781	-0.00288721	-0.00844679	0.00442635	0.00750333	-0.00116045	0.00249847	-0.00143680	0.01865135	0.02934806	0.04206264	0.04306875	0.06232062	0.05982435	0.05954762	0.05308026	0.03882344	0.02205389	0.01882547	0.01480882	0.01594110	0.00215047	-0.00250230	-0.00600953	-0.00677754	-0.01282429	-0.02217860	-0.01902470	-0.01083778	-0.00349122	-0.00094350	-0.00276083	0.00040696	0.00073420	-0.00105990	-0.00000409	-0.00125113	0.00159974	-0.00249641	-0.00118558	0.00035674	0.00096662	0.00076987	-0.00116349	0.00002736	0.00065907	-0.00012618	0.00017370	-0.00063508	0.00028115	-0.00048341	-0.00133040	0.00067686	0.00071010	-0.00010951	0.00008227	-0.00014474	-0.00012448	-0.00179612	-0.00006350	0.00072174	-0.00013041	-0.00099317	-0.00081392	0.00041232	-0.00066949	0.00004319	0.00082165	-0.00088175	0.00046031	-0.00005062	0.00018920	-0.00096590	-0.00124404	0.00100633	-0.00022790	-0.00152036	-0.00023035	0.00028271	-0.00040289	-0.00054852	-0.00022724	-0.00010641	-0.00091392	0.00059569	0.00047699	-0.00000209	-0.00032615	-0.00143367	0.00089806	-0.00003263	-0.00021841	0.00059394	0.00089927	-0.00118202	0.00116332	0.00169434	-0.00054223	-0.00061149	0.00009376	0.00003462	0.00094772	-0.00163033	0.00018438	0.00001475	-0.00021539	-0.00087158	0.00013884	-0.00073636	-0.00104091	0.00000890	-0.00107660	0.00063302	0.00003643	0.00045247	0.00081640	-0.00147660	0.00007679	-0.00005882	-0.00056980	-0.00057052	0.00046499	0.00013776	-0.00067093	-0.00031375	-0.00029489	0.00020538	-0.00056996	0.00119591	0.00003200	0.00029887	0.00055017	0.00056786	0.00058405	-0.00009945	0.00023778	-0.00027799	0.00057232	-0.00014174	0.00026585	-0.00002096	0.00017661	-0.00009281	0.00020206	-0.00040962	-0.00033590	0.00103628	0.00009919	0.00100457	-0.00041797	0.00083018	0.00077472	-0.00016560	0.00035769	0.00077170	0.00040918	-0.00036877	0.00007920	-0.00016808	0.00049553	0.00037254	-0.00148693	0.00092470	0.00059447	-0.00024116	0.00046805	0.00003747	-0.00014300	-0.00016542	-0.00021923	0.00052023	0.00003528	0.00170819	0.00005406	0.00001449	-0.00046530	-0.00008849	-0.00000358	0.00030712	-0.00048622	0.00020684	-0.00015017	-0.00042554	-0.00021591	-0.00065352	-0.00054440	-0.00030782	0.00022123	0.00011946	0.00028135	0.00025719	-0.00087771	0.00082527	-0.00052387	0.00025361	0.00009448	0.00036892	0.00065892	-0.00071287	-0.00001185	-0.00050712	0.00113908	0.00053726	0.00111150	0.00032341	-0.00060859	0.00000487	-0.00016714	-0.00083262	0.00017295	0.00128315	-0.00078628	0.00070967	-0.00035933	-0.00025950	0.00068675	-0.00088849	-0.00070850	-0.00092708	-0.00028702	0.00059596	-0.00067032	0.00069799	0.00026131	0.00122469	-0.00004840	-0.00099043	-0.00083375	-0.00024752	-0.00080010	-0.00037892	-0.00068745	0.00060976	-0.00101548	-0.00016623	-0.00195023	0.00002414	-0.00053703	0.00017276	-0.00092350	0.00166916	-0.00101604	-0.00014692	-0.00101452	0.00028359	-0.00012588	-0.00144349	-0.00032107	-0.00070468	-0.00164002	0.00062681	-0.00017058	-0.00028509	0.00137351	0.00135126	0.00144608	-0.00071176	-0.00473845	0.00131489	0.00047299	-0.00096167	0.00071803	0.00019210	0.00032005	0.00063448	-0.00220839	0.00298252	-0.00171170	-0.00172624	0.00057890	-0.00075374	0.00012677	-0.00085837	-0.00026892	0.00125014	-0.00100706	-0.00202732	-0.00152191	0.00173516	0.00145670	0.00126633	0.00022872	-0.00094197	0.00009029	0.00188358	0.00078186	-0.00029402	0.00206568	0.00247679	0.00091418	0.00036863	0.00136038	-0.00059529	0.00088267	-0.00110143	0.00048980	0.00058838	0.00283481	0.00105006	0.00052906	-0.00125672	-0.00205553	-0.00085539	0.00081070	0.00042777	0.00167765	0.00025286	0.00084871	0.00024029	-0.00106860	0.00110994	-0.00222671	-0.00110793	-0.00052238	0.00042463	-0.00232238	-0.00075928	-0.00026086	0.00214300	0.00033129	-0.00020919	0.00097616	-0.00040457	-0.00116847	-0.00167222	-0.00161363	-0.00064200	-0.00122798	-0.00001675	-0.00073057	0.00054215	-0.00005977	-0.00013170	-0.00005498	0.00031035	-0.00020895	-0.00029700	0.00110886	0.00052030	0.00050140	0.00001777	0.00007022	-0.00020497	-0.00009119	0.00081458	0.00057843	0.00005851	-0.00182603	-0.00100873	0.00028995	0.00004112	0.00025435	0.00096112	-0.00014619	0.00044362	0.00042322	-0.00030144	0.00082239	0.00088574	0.00020158	-0.00016207	0.00098943	-0.00094639	0.00028377	-0.00016006	0.00008903	0.00030466	0.00076170	0.00110874	0.00047989	-0.00049806	-0.00026261	-0.00014865	-0.00019387	-0.00004040	-0.00026483	0.00013747	-0.00068762	0.00041228	-0.00015192	0.00001051	0.00022734	0.00057826	0.00059205	0.00006067	0.00032332	-0.00020229	0.00031774	-0.00021186	0.00053861	0.00033528	0.00060501	0.00020559	0.00042258	0.00053561	0.00026391	0.00011151	-0.00018279	0.00025425	0.00021599	0.00041685	-0.00017933	0.00053423	-0.00001773	0.00036055	0.00022290	0.00003919	0.00013882	0.00048553	0.00017758	0.00053040	0.00006969	0.00046950	0.00022564	-0.41789284
-2.3997	0.45099279	-0.05147765	-0.12782359	-0.73207752	-0.23406483	-0.43038815	-21.47483647	0.18792845	0.34399201	0.78163934	1.87805450	0.85386287	0.56659146	-0.17531492	-21.47483647	-21.47483647	0.64067078	0.03240515	-1.84448028	-21.47483647	-21.47483647	-21.47483647	-21.47483647	-21.47483647	-1.23604465	-21.47483647	-2.65931010	-0.21464837	-21.47483647	-21.47483647	-0.91893065	0.70220268	-0.90521580	-0.78944275	-0.46717231	-0.13676460	0.00580737	-0.20244617	0.18267977	0.00282160	-0.00481849	0.05407331	0.03144266	-0.00469193	-0.01552075	0.04770469	0.02146522	0.00941161	0.00978926	0.03642987	0.02241884	0.00178442	0.01785816	0.01418365	0.00590279	0.00523642	0.00686260	0.00484397	-0.00207930	0.00441299	0.00117328	-0.00489719	-0.00205226	-0.00206397	-0.00063237	-0.00009059	-0.00230746	-0.00242967	0.00071681	-0.00130746	0.00004028	-0.00254813	-0.00095330	-0.00190816	0.00081224	0.00228098	0.00155137	0.00135224	-0.00039506	-0.00109723	0.00195731	-0.00247263	0.00125367	-0.00253363	-0.00730936	-0.00235913	0.00355137	0.00477280	-0.00580355	0.00126610	0.01275056	0.00282484	-0.00033504	0.00077025	-0.00530975	0.00081652	-0.00272742	-0.00021885	0.00006745	-0.00945609	0.00525904	0.00907505	-0.00516154	0.00058474	0.00242147	0.01610492	0.02626275	0.03336063	0.03823396	0.05029543	0.04201769	0.04429043	0.03955975	0.03330958	0.02850717	0.02618759	0.01775879	0.01904050	0.00832861	0.00445833	0.00570623	0.01546695	0.00409613	-0.01461219	-0.01399195	-0.00603882	-0.00221916	-0.00123659	-0.00100185	0.00172255	0.00453634	0.00046046	-0.00103750	0.00066270	0.00017858	-0.00114271	-0.00001725	0.00229005	0.00001820	-0.00081460	0.00010577	-0.00013276	0.00179425	0.00144594	0.00116605	0.00080775	-0.00137535	0.00006912	0.00047079	0.00101546	-0.00031229	-0.00111830	0.00168029	-0.00060368	-0.00148937	-0.00052682	0.00039993	0.00183535	0.00008466	0.00078893	0.00000414	0.00126992	0.00097954	-0.00054013	0.00003436	-0.00074216	0.00140071	-0.00079949	0.00024938	-0.00080247	-0.00077491	0.00130183	0.00090538	-0.00049340	0.00026831	-0.00049451	0.00007307	-0.00076109	0.00092942	-0.00052616	-0.00122405	0.00199732	0.00009853	-0.00030349	-0.00064129	-0.00088674	0.00020036	-0.00040091	-0.00033745	0.00017477	-0.00037247	-0.00062158	0.00054997	0.00063161	-0.00084623	-0.00051640	0.00101395	-0.00081370	0.00053657	-0.00059456	-0.00064281	-0.00008112	-0.00021312	0.00033315	-0.00049889	-0.00008918	-0.00204539	0.00060031	-0.00095478	0.00114484	-0.00064090	-0.00075415	0.00017941	-0.00081174	0.00094479	0.00014300	0.00033677	-0.00172045	-0.00002273	-0.00033337	-0.00038886	-0.00065041	0.00060649	0.00001438	-0.00061586	0.00021116	0.00033858	-0.00014527	0.00005216	0.00054829	0.00073175	0.00018696	0.00052949	-0.00039171	0.00124945	-0.00005355	0.00097960	0.00038539	-0.00052200	-0.00010830	-0.00033147	-0.00044047	-0.00169074	-0.00061477	-0.00022858	0.00034322	-0.00069143	0.00038782	0.00044623	-0.00120444	0.00034253	0.00010334	-0.00057158	-0.00073833	-0.00095897	0.00034541	-0.00019331	0.00027351	-0.00095984	-0.00000564	-0.00009604	0.00026195	0.00008351	-0.00022042	0.00017259	-0.00014243	0.00041842	0.00013380	-0.00033742	0.00114131	0.00044589	0.00026040	0.00021860	0.00009774	-0.00018308	0.00086061	-0.00060396	0.00030868	-0.00007582	-0.00044386	0.00000259	-0.00107497	0.00030077	-0.00053614	0.00032281	-0.00014947	-0.00109262	-0.00036262	0.00014434	0.00093472	-0.00105873	-0.00014022	0.00082789	-0.00065353	-0.00040394	-0.00037502	-0.00014204	-0.00045015	0.00019984	0.00116862	-0.00054984	-0.00089316	-0.00084654	0.00000362	-0.00068238	-0.00067868	-0.00092009	-0.00005474	-0.00144166	0.00055713	-0.00018745	-0.00104342	-0.00134205	-0.00074374	-0.00086404	0.00054651	-0.00037462	0.00066436	0.00147638	-0.00082266	0.00004555	0.00041844	-0.00108053	-0.00154775	-0.00132623	0.00030541	-0.00171473	0.00015280	0.00014343	0.00128878	-0.00250131	-0.00125626	-0.00090339	0.00113042	-0.00150401	-0.00019699	0.00175310	0.00226103	-0.00044839	-0.00019389	-0.00145152	0.00100789	-0.00107277	-0.00115239	-0.00024704	-0.00153186	-0.00156361	-0.00005883	-0.00053699	0.00086121	-0.00008965	0.00051678	-0.00092814	0.00077513	-0.00223461	0.00135298	0.00034549	-0.00039177	0.00160524	0.00142876	-0.00187242	0.00079422	0.00031571	0.00187760	0.00051823	-0.00122627	-0.00022867	-0.00162987	0.00062023	-0.00099291	0.00101033	-0.00048977	-0.00108400	0.00153266	-0.00053866	-0.00097955	-0.00200113	0.00112107	-0.00030801	-0.00200119	0.00111913	0.00042528	-0.00007373	-0.00049190	0.00205320	0.00100931	-0.00085986	0.00004373	0.00067247	-0.00402563	-0.00319051	0.00057653	0.00070024	-0.00017430	-0.00024438	0.00220603	-0.00146947	-0.00081102	-0.00107587	-0.00068076	-0.00201001	-0.00228360	-0.00112013	0.00100965	0.00258373	0.00004316	0.00033432	0.00116046	-0.00062014	-0.00183923	-0.00015744	-0.00004080	-0.00103193	0.00009079	0.00197995	-0.00019821	0.00141991	-0.00123504	0.00063429	-0.00093888	-0.00099322	-0.00140776	0.00063054	-0.00011595	-0.00167079	0.00008644	-0.00110974	0.00051442	0.00009384	-0.00138510	0.00079160	-0.00013339	-0.00015793	-0.00010613	0.00101496	-0.00032816	0.00013509	0.00027296	-0.00085476	-0.00052964	0.00079766	0.00125686	-0.00083585	0.00100543	-0.00086285	-0.00084153	-0.00054611	-0.00015009	-0.00110094	-0.00019302	-0.00020031	0.00059670	0.00069164	-0.00108672	-0.00000663	-0.00052069	0.00047502	-0.00047308	-0.00080349	0.00043770	-0.00001663	-0.00103827	-0.00070792	-0.00038139	-0.00058710	0.00089231	-0.00011374	0.00010494	-0.00083744	-0.00038858	0.00056527	-0.00114031	0.00072172	-0.00031458	-0.00075358	-0.00022456	-0.00033291	-0.00035337	-0.00014549	-0.00008018	-0.00043660	0.00015457	-0.00048566	0.00045645	-0.00008731	-0.00043493	-0.00011635	0.00028647	0.00038612	0.00003403	-0.00014182	-0.00008912	0.00029204	-0.00009414	-0.00050566	0.00052375	-0.00003135	0.00028178	-0.00006705	0.00016053	0.00010173	0.00017072	-0.00010206	-0.00001053	0.00021086	-0.00001027	0.00001003	0.00022370	0.00028283	0.00007634	0.00022172	-0.29281178
-2.2997	-21.47483647	-0.01345658	0.15307222	1.26068044	-0.49484330	-0.01870981	-0.84533477	0.45446330	0.31700789	-21.47483647	-21.47483647	2.15474892	0.40877947	-0.14639199	1.02511254	-1.24088693	-0.08468133	-0.36536846	-21.47483647	0.33741964	-0.37677004	-0.12231416	0.30004552	-0.22996420	1.16541028	0.35915521	-21.47483647	-21.47483647	0.48197489	-0.78120047	-21.47483647	0.56821728	-0.32288648	0.75155280	0.10232678	-0.23922169	-0.19546489	0.06504805	0.02972119	-0.02181615	0.08667808	-0.02189185	0.01985631	0.07809533	0.00864862	0.02798558	0.03658203	0.05085833	0.00336960	0.02567794	0.02680339	0.01849407	0.02295277	0.01973588	0.01581058	0.01535431	0.01625383	0.01067049	0.01366247	0.00343322	0.00747738	0.00412818	0.00434648	-0.00109250	-0.00137128	-0.00266589	-0.00231761	-0.00239733	-0.00051973	0.00117356	-0.00212367	-0.00068193	0.00076352	-0.00023268	0.00005930	0.00063620	0.00306615	0.00178645	0.00317862	0.00020191	0.00330156	0.00007029	-0.00287333	0.00495400	0.00748067	-0.00162820	-0.00814420	0.00656704	-0.00467624	0.00686298	0.00703602	0.00165111	-0.00263541	0.00472113	0.00484135	0.00139409	-0.00193631	-0.00053194	0.00007437	-0.00459456	0.00166877	0.00456379	-0.00134500	0.00350208	-0.00222285	0.01413709	0.02639107	0.02800874	0.03163334	0.04946303	0.04456554	0.05192182	0.05052523	0.03876583	0.02475304	0.02243848	0.02625817	0.02825175	0.01003923	-0.00043680	0.00851256	0.01577583	-0.00018850	-0.01877176	-0.01463202	-0.00357698	0.00132706	0.00171652	-0.00105367	-0.00065967	0.00117315	0.00123069	0.00152849	-0.00233290	-0.00001708	0.00173106	-0.00030045	0.00054439	-0.00068375	0.00070500	0.00028659	0.00108158	0.00021611	0.00078488	0.00005144	-0.00072517	0.00084707	-0.00082063	-0.00013259	0.00002655	0.00141198	0.00104726	0.00059262	-0.00014643	0.00007888	-0.00063431	0.00086012	0.00140985	-0.00037441	-0.00009104	0.00071438	-0.00029245	0.00058335	-0.00040535	0.00145653	-0.00065960	0.00134798	0.00056292	0.00062716	0.00028649	-0.00136316	0.00167990	0.00115079	-0.00129623	0.00017405	-0.00026566	0.00054150	-0.00109455	0.00106010	-0.00027073	-0.00063160	-0.00025712	0.00050052	0.00107423	-0.00025745	-0.00032573	0.00049402	0.00063819	-0.00015041	-0.00013790	0.00023799	0.00003455	0.00088433	-0.00014973	0.00082600	0.00062576	0.00064711	0.00027431	-0.00005623	-0.00048453	-0.00037863	-0.00111953	-0.00030704	-0.00111896	-0.00034189	0.00100573	-0.00060738	0.00087366	-0.00112741	0.00044644	0.00028903	-0.00061423	-0.00027689	-0.00147076	0.00151270	-0.00048402	-0.00017357	-0.00031150	0.00032840	0.00084786	-0.00090615	-0.00020696	0.00042381	0.00000594	-0.00046876	-0.00006922	0.00046013	-0.00031197	0.00067865	0.00060239	0.00092422	0.00027521	0.00077092	-0.00014731	0.00087354	0.00023718	-0.00030053	0.00097964	0.00084388	-0.00041556	-0.00005579	0.00049719	-0.00011617	0.00055844	-0.00048758	-0.00008003	-0.00015364	0.00059760	0.00030726	-0.00020967	0.00059503	-0.00018665	-0.00072701	-0.00009695	0.00069408	0.00046114	0.00014254	0.00043757	-0.00105531	0.00004076	-0.00005363	-0.00000505	0.00021469	-0.00063055	-0.00011452	-0.00046669	0.00023586	-0.00003974	-0.00000902	0.00051781	-0.00003162	0.00058516	-0.00059862	0.00002854	-0.00019828	0.00129756	-0.00032282	-0.00008887	0.00070529	-0.00010111	-0.00098460	0.00014498	-0.00023653	0.00005187	0.00075197	0.00082004	-0.00030826	0.00104638	0.00007148	0.00110239	0.00000397	0.00094385	-0.00031686	0.00007179	0.00057461	-0.00046771	-0.00019650	-0.00021686	0.00009763	0.00006145	-0.00053623	-0.00027447	-0.00035455	-0.00023713	0.00019312	0.00009282	-0.00050859	0.00016782	-0.00001105	0.00174011	-0.00020621	-0.00008085	0.00036795	0.00014854	-0.00085652	-0.00026499	0.00048002	-0.00056859	0.00012357	0.00108385	0.00069106	0.00115080	0.00041980	0.00042674	-0.00101326	0.00089191	0.00004556	0.00029984	-0.00032139	0.00180624	0.00008038	-0.00064756	-0.00040108	0.00044710	-0.00123128	0.00148666	-0.00039346	0.00164690	0.00067884	-0.00030583	-0.00147300	-0.00048701	0.00035192	-0.00147784	-0.00217379	-0.00116367	0.00056038	-0.00032497	-0.00012414	0.00056558	0.00186282	0.00121041	0.00175436	0.00280251	-0.00267601	0.00033694	-0.00017193	-0.00310013	-0.00001441	0.00020222	-0.00203579	0.00119554	0.00094173	0.00053572	0.00020450	-0.00185163	-0.00134302	-0.00113324	-0.00010669	-0.00305455	-0.00076792	0.00196395	-0.00001864	0.00030325	-0.00124113	-0.00021599	-0.00034293	-0.00278762	0.00021891	0.00122654	0.00120352	0.00124849	0.00041671	-0.00131993	0.00028024	0.00009450	0.00030353	-0.00004545	-0.00010782	-0.00198821	0.00053308	0.00099555	-0.00040559	0.00088715	0.00048462	-0.00113926	0.00225825	0.00063845	0.00018074	0.00099925	-0.00040348	-0.00226036	-0.00059039	0.00023089	0.00123157	-0.00088573	-0.00119885	0.00008948	0.00016583	-0.00039319	-0.00088654	0.00132247	-0.00103799	-0.00075938	-0.00001164	0.00362238	0.00126380	0.00067796	0.00081735	-0.00093052	-0.00025307	-0.00047040	0.00134011	0.00076629	-0.00148799	0.00151776	0.00081946	0.00100671	-0.00138785	0.00002864	0.00065585	0.00058391	0.00016379	-0.00087223	0.00101389	-0.00049694	0.00013300	-0.00048989	0.00044667	0.00027367	0.00031303	0.00107505	-0.00030559	0.00215809	0.00126732	0.00002949	0.00083878	-0.00028176	-0.00007645	0.00062877	-0.00026376	-0.00003832	0.00068555	0.00061295	0.00065027	0.00062287	0.00015057	0.00001327	0.00062785	0.00022794	0.00099465	0.00004435	0.00014691	0.00021675	0.00109425	0.00002818	0.00019523	-0.00044633	-0.00114373	0.00058599	0.00072914	-0.00033292	0.00018977	0.00015379	0.00018644	0.00040668	0.00040118	-0.00044473	0.00026661	0.00039358	0.00033480	-0.00004597	0.00022487	-0.00034416	0.00000290	-0.00011806	0.00072107	0.00031052	0.00016967	0.00036714	0.00046168	0.00016523	0.00055677	-0.00053545	-0.00049009	0.00024331	0.00067546	0.00050503	-0.00039436	-0.00011134	0.00049026	0.00083055	0.00011735	-0.00001180	0.00007306	0.00014148	-0.00007045	0.00048691	0.00002884	0.00009852	0.00023961	0.04878667
-2.1997	-0.88105160	0.02389440	0.78063208	-2.41265631	-0.02420170	0.77610534	-0.69329280	-21.47483647	-0.77276321	0.34676325	0.78179038	-21.47483647	0.36911335	0.22189516	-21.47483647	0.00918475	1.55550003	0.63243397	-2.03648472	-21.47483647	-21.47483647	-21.47483647	-21.47483647	-21.47483647	0.82205048	-21.47483647	-0.21644522	-21.47483647	-0.21521817	-21.47483647	0.53634024	-21.47483647	0.58371818	-0.13755803	0.25894747	0.00477348	-0.27149773	-0.09247219	0.09308655	-0.05661623	-0.06115483	0.01359874	0.06060398	-0.02601248	-0.00692900	0.01223353	0.02128390	0.02972253	0.00957733	0.00404950	0.02555777	0.02333041	0.02321245	0.01943972	0.02998520	0.02471658	0.02278672	0.03004419	0.02799696	0.02506462	0.02689256	0.01876987	0.01912964	0.01732173	0.01396613	0.01367312	0.01191448	0.00508581	0.00555356	0.00432932	0.00169197	-0.00027465	0.00174076	0.00128047	-0.00067648	-0.00124534	-0.00082103	0.00073405	0.00028419	-0.00529646	-0.00310259	-0.00098141	0.00154043	0.00726908	0.00966873	-0.00334995	-0.00578729	0.00592680	0.00493113	-0.00125601	-0.00222443	0.00471163	-0.00576638	0.00105920	-0.00713894	0.00239326	0.00181612	-0.00055743	-0.00380736	-0.00228343	-0.00233748	0.00762327	-0.00173819	0.00483193	-0.00129051	0.01205848	0.02082722	0.03403566	0.03500792	0.04853644	0.05195743	0.05950730	0.06440217	0.06369473	0.04803061	0.05372211	0.05109932	0.04795228	0.03179985	0.02450775	0.01945889	0.01816815	-0.00163336	-0.01480823	-0.01442602	-0.00367801	0.00212162	-0.00124663	0.00204309	0.00076479	0.00165129	0.00000832	0.00008939	-0.00163834	-0.00117865	0.00158403	-0.00160967	0.00087664	0.00094889	0.00012035	-0.00002189	-0.00178926	0.00072058	0.00091093	-0.00034538	0.00002818	-0.00120085	0.00077287	-0.00137892	-0.00015821	0.00214430	0.00066359	0.00066261	0.00020594	0.00035759	-0.00123712	-0.00076769	0.00100812	0.00092584	-0.00055512	-0.00082075	-0.00006616	0.00063456	-0.00046809	-0.00047128	-0.00074377	0.00098465	-0.00077077	0.00005666	0.00039323	-0.00074956	-0.00002047	-0.00003845	-0.00122883	-0.00067184	-0.00020266	0.00173667	-0.00047857	-0.00060069	-0.00025644	-0.00025948	0.00111825	-0.00011603	-0.00057798	-0.00021238	0.00067437	0.00036735	0.00098853	-0.00014547	0.00090893	0.00018776	0.00106846	0.00093567	0.00061318	-0.00030573	0.00110911	-0.00003209	-0.00074366	-0.00018731	-0.00020511	-0.00051119	-0.00074164	-0.00012800	-0.00039623	-0.00017250	-0.00055500	-0.00008319	-0.00015833	-0.00068030	0.00075691	0.00022654	0.00076844	0.00074900	-0.00059844	0.00056404	-0.00039197	-0.00033213	0.00022272	0.00053161	0.00020690	-0.00088758	-0.00001783	0.00045497	-0.00029916	-0.00019389	-0.00111616	0.00021878	0.00051325	-0.00012975	0.00052943	-0.00005244	0.00033978	0.00097680	-0.00022153	0.00079241	0.00076006	0.00063586	0.00094623	0.00044479	0.00026948	0.00047067	-0.00034128	0.00023789	0.00105421	-0.00038763	0.00183081	0.00032918	0.00114705	0.00103198	0.00037090	0.00116775	0.00066846	-0.00023574	-0.00084305	0.00043464	-0.00053933	-0.00003976	0.00034040	0.00005803	-0.00011323	0.00040163	0.00066196	-0.00037742	-0.00043023	0.00016675	-0.00041368	0.00017442	0.00070230	0.00091006	0.00197227	0.00011243	0.00010410	-0.00022984	0.00006072	-0.00030485	0.00063512	-0.00039364	0.00018702	-0.00032475	0.00043827	-0.00007131	0.00041022	0.00004278	0.00021099	-0.00002713	0.00035014	-0.00029939	0.00120682	0.00044943	0.00011496	0.00012196	0.00012758	0.00021180	0.00007399	0.00093565	-0.00018617	-0.00000111	0.00055328	0.00056710	0.00006827	-0.00002489	-0.00021720	-0.00050346	0.00062079	-0.00019614	0.00052146	0.00052304	-0.00101241	-0.00022877	0.00141605	0.00018769	-0.00132746	0.00026042	0.00052108	-0.00131498	0.00079186	-0.00012258	-0.00025077	-0.00039306	0.00049896	0.00166468	0.00050258	0.00055405	-0.00040865	-0.00162069	0.00011516	-0.00116291	0.00060775	-0.00003924	0.00114811	-0.00059092	-0.00048144	0.00052153	-0.00117885	0.00011494	0.00199551	-0.00013351	0.00112459	0.00137093	-0.00108533	-0.00093539	0.00109262	0.00180617	-0.00126650	0.00030358	-0.00019514	-0.00159753	0.00007642	-0.00109648	0.00036134	0.00139179	0.00400705	0.00164888	0.00223109	-0.00247726	0.00141732	0.00210790	-0.00140521	0.00020551	-0.00130180	0.00066103	0.00167644	-0.00053450	0.00113134	0.00004658	-0.00020459	0.00123497	-0.00003916	0.00251305	-0.00183761	0.00083384	-0.00059223	0.00103685	0.00096776	-0.00152432	0.00016303	0.00052896	-0.00113230	0.00153819	-0.00016011	0.00125687	0.00204092	0.00190550	-0.00134543	-0.00040724	0.00055403	0.00192687	0.00186178	0.00010496	-0.00206648	-0.00174722	-0.00180018	0.00104139	0.00177026	-0.00147957	0.00118607	-0.00090233	0.00279910	0.00116022	-0.00085071	-0.00109946	-0.00039962	-0.00012446	0.00131647	0.00256146	0.00164356	-0.00147623	-0.00092663	-0.00124613	-0.00047342	0.00063671	0.00008017	-0.00162759	0.00146366	-0.00090611	0.00044187	-0.00090251	-0.00047564	-0.00008847	0.00000564	0.00142461	0.00057777	0.00067554	-0.00124606	-0.00009855	-0.00087478	-0.00075530	-0.00082698	-0.00137508	0.00040001	0.00046903	0.00071250	0.00045353	-0.00020034	0.00079928	0.00020928	-0.00014357	-0.00087716	-0.00024216	-0.00028235	-0.00021547	0.00089034	-0.00032265	0.00148205	-0.00015373	0.00002564	-0.00034590	-0.00002642	-0.00036350	0.00077213	0.00037594	-0.00032806	0.00048623	0.00014215	-0.00018138	0.00071953	0.00092582	-0.00111188	0.00106261	0.00031888	0.00013919	-0.00017920	-0.00040195	-0.00055603	0.00075602	0.00011329	-0.00053105	-0.00025079	0.00059451	0.00020807	0.00088666	0.00007051	-0.00042875	0.00033271	0.00048864	0.00074709	-0.00060219	-0.00034398	0.00042352	0.00027101	0.00015345	-0.00058579	-0.00045696	0.00017191	0.00011707	0.00002059	0.00005099	0.00037173	0.00034814	0.00013308	0.00010217	-0.00015015	0.00034797	0.00008505	-0.00040656	0.00014197	0.00034813	0.00041330	-0.00044290	-0.00000553	0.00055993	0.00052222	0.00014389	0.00003302	0.00002750	0.00036310	0.00026770	0.00015863	0.00032796	-0.00022513	0.00000727	0.63936475
-2.0997	0.44310696	-0.48125905	-2.39783263	-0.94489515	-0.11612122	0.05162878	-21.47483647	0.41934514	0.20434959	0.11555535	-21.47483647	-21.47483647	0.18614976	-0.23586680	-2.48054361	-21.47483647	-0.47629939	-0.69397008	-0.94231986	-21.47483647	0.26838904	-0.10095074	-21.47483647	-21.47483647	0.38875452	-21.47483647	1.43394828	-21.47483647	-21.47483647	-1.75155663	-21.47483647	0.19662090	0.91315174	0.26552278	0.17459063	0.35953462	-0.01128577	-0.03156970	-0.00520105	-0.12217528	0.01085947	0.03840467	0.03022022	0.02557748	0.01910090	0.02309101	0.00283655	0.03270869	-0.00457265	0.02733761	0.03452715	0.01393747	0.02646650	0.02489731	0.02857919	0.02318898	0.01728615	0.03345663	0.03110155	0.03089998	0.04265543	0.04101765	0.03974028	0.04071205	0.03662548	0.03246323	0.03464219	0.02993122	0.02634234	0.02269493	0.01746133	0.01631626	0.00952117	0.00588579	0.00535219	0.00402422	0.00291433	0.00133018	0.00135834	-0.00392328	-0.00448248	0.00430692	0.00003137	0.00864477	0.00475535	-0.00863688	-0.00882701	0.00665150	0.00724095	0.00655403	0.01114409	0.01435159	-0.00195843	0.00399018	0.00197202	0.00059293	-0.00039618	0.00010217	-0.00185504	-0.00457991	0.00311152	0.00645860	-0.00072828	0.00182204	-0.00017169	0.01653084	0.02137422	0.02776193	0.03583930	0.04342515	0.02436854	0.02460854	0.02642053	0.02780389	0.01673913	0.01231471	0.01422397	0.01621117	0.01256554	0.01260194	0.01691656	0.02322713	0.01501397	0.00041827	0.00019358	0.00299309	0.00161240	-0.00130390	-0.00012916	0.00072576	0.00167964	0.00107381	0.00036529	-0.00083440	-0.00008485	0.00140651	-0.00027091	0.00135710	0.00058723	0.00128720	-0.00024212	-0.00039216	0.00061141	0.00047045	0.00054280	0.00058934	0.00128949	-0.00000930	-0.00202551	-0.00079577	0.00157631	-0.00000656	0.00021520	-0.00019643	-0.00008550	-0.00072568	0.00003126	0.00089010	0.00069297	0.00035092	0.00063263	-0.00015012	-0.00019658	0.00044417	0.00121463	-0.00085441	0.00077761	-0.00014701	0.00141179	-0.00011726	-0.00144167	0.00047916	0.00078727	-0.00107308	-0.00010065	0.00084397	0.00055898	-0.00084464	0.00056551	0.00001185	-0.00007063	0.00164354	-0.00003266	0.00039972	-0.00039516	-0.00059021	0.00108371	0.00025199	-0.00044558	0.00013208	0.00098540	-0.00065062	0.00033240	0.00057767	0.00037319	0.00076329	0.00010332	0.00120456	0.00032056	-0.00065220	0.00024169	-0.00148116	0.00092774	-0.00026184	-0.00091125	0.00046533	0.00069488	-0.00038100	-0.00018416	0.00060606	-0.00006567	-0.00017945	-0.00022344	-0.00017520	0.00048596	-0.00006558	0.00050303	-0.00080752	0.00074068	0.00056366	-0.00034762	-0.00036547	-0.00032019	0.00048169	-0.00031106	-0.00015730	-0.00016139	0.00046948	-0.00030346	0.00033678	0.00067846	0.00071548	0.00057770	0.00003254	0.00066699	0.00030138	0.00081850	0.00112511	-0.00006140	0.00050765	-0.00003001	-0.00034578	-0.00013583	0.00056189	-0.00005726	0.00046794	0.00055015	-0.00005631	0.00035834	-0.00006738	-0.00012082	0.00070886	0.00019125	0.00026518	-0.00033522	0.00024361	-0.00057444	0.00063148	-0.00030064	0.00050713	0.00070265	0.00038934	-0.00004683	-0.00030020	0.00035991	-0.00045450	-0.00029436	0.00031892	0.00034959	0.00018651	-0.00001982	0.00018581	-0.00060605	-0.00015423	0.00007721	0.00027684	-0.00008101	-0.00024202	0.00004708	0.00001840	0.00008630	0.00026014	0.00059556	-0.00010623	0.00029019	0.00009328	-0.00099358	-0.00064537	0.00100911	0.00044373	-0.00074076	0.00049742	0.00019036	-0.00040272	0.00025093	0.00034237	0.00072606	-0.00033344	0.00082791	0.00061113	-0.00016163	0.00037400	-0.00067875	0.00131711	0.00130244	-0.00038285	-0.00071597	0.00065258	-0.00031089	0.00072995	-0.00008838	0.00055569	0.00013710	-0.00101831	0.00018193	0.00021062	0.00051204	-0.00005191	-0.00010176	-0.00003974	0.00093197	0.00030180	0.00053908	-0.00197978	-0.00082962	0.00097623	-0.00024751	0.00022059	0.00022561	0.00248989	-0.00050823	-0.00071322	-0.00120111	-0.00055137	-0.00002407	-0.00036104	-0.00055109	-0.00009272	-0.00038523	-0.00112164	-0.00161047	-0.00019143	0.00160252	-0.00010899	-0.00090365	0.00195147	-0.00210874	-0.00189193	-0.00111808	0.00019322	0.00106850	0.00073665	0.00073659	0.00082989	-0.00192096	-0.00009514	0.00143976	-0.00034472	0.00107419	-0.00054341	0.00154272	-0.00007121	-0.00289655	-0.00109298	-0.00155800	-0.00154270	0.00010554	0.00015570	0.00241943	-0.00393927	-0.00016466	-0.00157736	0.00060712	-0.00168448	-0.00067682	-0.00055028	-0.00324050	-0.00080163	0.00073462	-0.00264811	-0.00037467	0.00246314	0.00244996	0.00168307	0.00054693	-0.00094345	0.00309735	-0.00085515	-0.00083383	-0.00046198	-0.00022241	-0.00063699	0.00022089	0.00045469	0.00050663	0.00103156	0.00188729	-0.00080796	-0.00048964	0.00012580	-0.00026559	0.00079701	-0.00098201	0.00108303	0.00139381	-0.00042419	-0.00027382	0.00028606	-0.00080299	-0.00072523	-0.00093343	0.00137450	-0.00149918	0.00025190	-0.00009956	-0.00066235	0.00023837	0.00001433	0.00076067	-0.00068519	-0.00224006	0.00022998	0.00032798	0.00017973	-0.00193348	0.00059216	-0.00046039	0.00094747	-0.00073206	0.00047618	0.00000713	0.00068421	-0.00038403	0.00013189	0.00109606	-0.00036978	-0.00005702	-0.00016121	0.00012437	0.00042146	0.00015306	0.00068353	0.00063864	0.00059441	0.00051082	-0.00138365	-0.00063463	0.00000386	-0.00025669	0.00062707	-0.00044239	0.00040026	-0.00002179	0.00013782	-0.00011865	0.00108650	-0.00016677	-0.00093905	-0.00054368	-0.00041390	0.00035441	-0.00026246	-0.00024012	0.00025461	0.00062266	0.00034633	0.00113704	-0.00029071	-0.00056995	-0.00028884	0.00066756	-0.00024793	-0.00045292	0.00058076	-0.00058682	0.00011875	-0.00027413	-0.00041220	0.00049732	0.00091138	0.00004760	-0.00003087	0.00035545	0.00007021	0.00027619	0.00045225	0.00015517	0.00004788	0.00021896	-0.00002674	-0.00012281	0.00011198	-0.00029671	-0.00059255	-0.00023231	0.00042687	-0.00004321	-0.00012267	0.00001116	0.00023580	0.00042601	0.00033206	0.00006168	0.00010592	0.00009634	0.00012822	-0.00010594	0.00057819	0.00033923	0.00005530	0.00009325	-0.86945556
-1.9997	0.81300315	0.54136240	1.16536415	-21.47483647	-0.00439889	-2.88404167	0.95419073	-21.47483647	-0.21114920	-0.17334445	-21.47483647	0.36041350	0.77025390	0.17460069	-21.47483647	-21.47483647	-1.01973873	-0.09996342	0.70547229	-21.47483647	-0.03905021	-21.47483647	-21.47483647	-21.47483647	0.56785864	-21.47483647	-21.47483647	-0.98771828	0.16254924	-21.47483647	-21.47483647	-21.47483647	-0.03993478	-1.39417720	0.54961021	-0.40826724	0.28241291	-0.10466841	-0.05408140	-0.01694926	0.05304923	0.04009668	0.00584495	0.02246630	0.03023390	0.01556338	0.03492319	0.04805325	0.00426846	0.02970846	0.04421304	0.02339055	0.03340714	0.02251369	0.02831890	0.02673861	0.02129380	0.02163283	0.01708070	0.02490244	0.02586423	0.02178305	0.01762805	0.02637166	0.02376943	0.02098409	0.02386122	0.02560268	0.02513834	0.02400944	0.02177127	0.01726676	0.01373475	0.01301296	0.00896585	0.00228782	0.00488780	0.00106992	0.00322237	-0.00273607	-0.00116192	-0.00092894	-0.00237469	0.00251263	0.00058048	-0.00627857	-0.00633181	0.00389918	0.00496325	-0.00347805	0.00148933	0.00428620	0.00348174	0.00042060	-0.00512277	0.00702935	-0.00047594	-0.00290550	0.00095317	-0.00308844	0.00543272	0.00871595	0.00211073	0.00905489	0.00488435	0.02215140	0.03452820	0.04165258	0.04860876	0.06328571	0.06040079	0.05952516	0.04886933	0.04552092	0.03730894	0.03462530	0.02679136	0.02154784	0.01357410	0.00563662	0.01076170	0.02193095	0.01312156	0.00563763	0.00975563	0.01151276	0.00558819	0.00127177	0.00139948	0.00169972	0.00166562	0.00019642	0.00322681	-0.00051580	0.00061470	0.00133054	0.00059242	-0.00065662	0.00041505	0.00114009	0.00146164	-0.00038218	0.00102078	0.00080269	-0.00027784	-0.00025703	0.00017162	0.00084687	-0.00055713	-0.00029288	0.00035664	0.00149116	-0.00062194	-0.00023427	-0.00066653	-0.00036624	-0.00105943	0.00054134	0.00131737	-0.00011781	-0.00028614	0.00048386	0.00060656	-0.00012618	-0.00025233	-0.00008174	0.00024044	-0.00014245	0.00047154	0.00064270	-0.00025701	0.00043018	0.00032366	-0.00078638	0.00047036	0.00018617	0.00054670	-0.00004990	-0.00017674	0.00009164	-0.00028416	0.00202685	-0.00003280	0.00129345	0.00051532	0.00021182	0.00038603	0.00018061	0.00033189	-0.00008907	0.00000674	0.00011817	0.00048283	0.00000229	-0.00037850	0.00074014	0.00095022	0.00062737	0.00005231	-0.00045343	0.00004457	0.00073582	0.00016049	-0.00052995	0.00026776	0.00099064	0.00120848	0.00025772	-0.00065547	0.00154735	0.00023505	0.00098364	0.00100651	-0.00025819	-0.00009835	-0.00051550	0.00081758	0.00049196	0.00006476	-0.00040629	-0.00046612	0.00001170	0.00017350	0.00031187	0.00002096	0.00045381	0.00061225	0.00065763	0.00112796	0.00057560	-0.00038717	0.00115063	0.00068800	-0.00035480	0.00112383	0.00060290	0.00121748	0.00159902	0.00088556	0.00060677	0.00094980	0.00011406	0.00030549	0.00066521	-0.00060602	0.00056927	0.00031330	0.00029970	0.00070269	-0.00027182	0.00100264	0.00082731	-0.00038037	0.00065770	0.00050508	0.00010017	0.00025208	0.00159672	-0.00056197	-0.00019774	0.00086521	0.00090780	-0.00007952	-0.00056130	0.00054986	0.00005830	0.00051895	0.00010485	0.00021601	0.00115229	0.00058318	0.00018021	0.00009572	-0.00002767	0.00025769	0.00083150	-0.00020907	0.00017335	-0.00027077	-0.00046162	-0.00021642	-0.00053252	-0.00005695	0.00013020	0.00097130	0.00008199	-0.00025778	0.00006322	0.00037976	0.00093681	0.00059591	0.00047341	0.00027040	0.00032913	0.00053640	0.00039972	-0.00014365	0.00111539	0.00075615	-0.00012166	-0.00000034	0.00002615	-0.00008506	0.00006600	0.00024472	-0.00005591	0.00043947	0.00004437	-0.00009068	0.00127276	-0.00006783	-0.00045347	0.00087093	0.00025645	-0.00043223	-0.00075600	0.00070094	-0.00009139	0.00051362	-0.00013692	0.00104324	0.00178507	0.00034365	-0.00067772	-0.00122833	-0.00058164	0.00014528	0.00042854	0.00003131	0.00238790	-0.00142309	-0.00001337	0.00005886	0.00023072	-0.00040376	0.00135258	0.00057407	0.00174699	0.00100710	0.00051549	-0.00097975	0.00166131	0.00073893	-0.00073721	0.00042865	-0.00002640	0.00073370	-0.00181345	-0.00201177	0.00005117	0.00006373	0.00181185	0.00113002	0.00181345	-0.00121252	0.00077642	0.00103839	-0.00104401	0.00069208	-0.00113264	0.00255173	0.00047121	0.00046348	0.00033322	-0.00031060	0.00071457	-0.00205596	-0.00122466	0.00150452	-0.00105150	-0.00056107	0.00179988	0.00176332	0.00030209	-0.00154964	-0.00104167	-0.00038217	-0.00164940	0.00119135	-0.00004896	0.00125400	0.00168234	0.00104597	0.00010180	0.00140993	0.00089200	-0.00082132	0.00106589	0.00021742	-0.00110800	-0.00052258	0.00081486	0.00139724	0.00283883	0.00246091	0.00191331	0.00068112	-0.00087624	0.00168476	-0.00214841	0.00118065	-0.00017061	0.00032444	0.00018411	0.00271072	0.00039507	-0.00103410	-0.00128379	0.00015625	0.00040346	0.00198948	0.00255279	0.00081326	0.00194388	-0.00064938	0.00129227	0.00155718	0.00065006	0.00062513	0.00045073	-0.00003772	0.00090628	0.00021691	-0.00060796	0.00007440	0.00063411	-0.00029767	0.00088626	0.00095257	-0.00027385	0.00028707	-0.00018626	0.00057368	-0.00035909	0.00068922	0.00024274	0.00016948	0.00046398	0.00054343	0.00084784	0.00064693	0.00143765	0.00047025	0.00082875	0.00016934	-0.00011936	0.00042547	-0.00055306	-0.00029354	0.00025461	-0.00006897	0.00057585	0.00149538	0.00020367	0.00013056	0.00023686	0.00015049	-0.00002356	-0.00035053	0.00059817	-0.00012997	0.00006773	0.00008442	0.00075518	0.00112516	-0.00016285	-0.00032325	0.00014640	-0.00026124	-0.00066043	0.00062014	-0.00016590	-0.00026621	-0.00010275	-0.00022720	0.00085947	-0.00021484	-0.00028417	0.00007717	0.00063260	-0.00005394	-0.00050268	0.00016881	0.00018522	-0.00038539	-0.00003304	-0.00020917	0.00035665	0.00013865	-0.00033279	0.00032999	-0.00016902	0.00053537	-0.00050341	-0.00024779	0.00040724	0.00062705	0.00056859	-0.00030547	0.00019293	0.00024214	0.00061709	-0.00032476	0.00022758	0.00022069	0.00035009	-0.00009126	0.00030752	0.00046276	-0.00001358	0.00004292	-0.93579775
-1.8997	0.98681524	0.74297091	0.24850981	2.13308096	-0.26054732	-21.47483647	1.11186641	-3.10287499	-0.07336345	0.26035640	0.57036537	-0.15178004	1.56354386	0.36959413	-0.32513609	-21.47483647	-21.47483647	0.47624616	-0.37498868	0.69582194	-0.51529580	1.30342889	-21.47483647	-1.24105120	-21.47483647	-21.47483647	-0.14698821	-21.47483647	-21.47483647	0.22112544	-21.47483647	-0.09928007	-0.01370963	0.65302479	-0.39651136	0.42961417	-0.00732683	-0.03560453	-0.03613819	-0.14230583	0.03723555	0.03751676	0.03812365	-0.03052076	0.02528645	0.04858239	0.02133116	0.03434909	0.01060618	0.02912705	0.02189547	0.03510647	0.04519888	0.03438386	0.02828205	0.02568447	0.03216208	0.02885278	0.02454555	0.02269599	0.02582915	0.01680984	0.01858743	0.02046494	0.01727734	0.01274670	0.01396328	0.01848243	0.01744068	0.01640637	0.01793902	0.02201968	0.01878531	0.01754031	0.01860666	0.01410778	0.01107561	0.01098231	0.01095917	-0.00024078	-0.00154301	0.00145991	0.00076510	0.00218174	-0.00175048	-0.00790351	-0.01185722	-0.00028543	0.00371026	0.00038899	-0.00664516	-0.00097036	-0.00057669	0.00345309	-0.00459803	0.00024204	-0.00103621	-0.00287412	0.00144914	-0.01358109	0.00529465	0.00860964	-0.00410079	0.00093796	0.00185247	0.02575560	0.03863865	0.05190244	0.05941191	0.07087663	0.06654252	0.07431277	0.07539514	0.07039744	0.05637541	0.05691981	0.05963660	0.06508825	0.05817254	0.04196053	0.03722307	0.03178214	0.01565261	-0.00411404	-0.00547582	-0.00259951	0.00048490	-0.00118756	-0.00045887	0.00204369	0.00100457	-0.00023952	0.00004671	-0.00236805	-0.00127925	-0.00275174	-0.00237539	0.00081832	-0.00247407	-0.00175776	-0.00000228	-0.00000884	-0.00108993	0.00137647	-0.00065715	-0.00048099	-0.00075172	-0.00016981	-0.00048041	-0.00002311	0.00084680	-0.00041527	0.00074548	-0.00034711	-0.00142316	-0.00009668	-0.00131245	0.00039085	-0.00025545	-0.00058094	-0.00230103	0.00036953	0.00039774	0.00023052	0.00061119	-0.00151773	0.00073936	0.00023492	-0.00026161	-0.00119985	-0.00041034	0.00014851	-0.00065965	-0.00130983	-0.00022449	-0.00084880	0.00043633	-0.00050029	-0.00035371	-0.00012424	-0.00049123	0.00125509	0.00006705	0.00050637	0.00026478	-0.00006093	-0.00027249	-0.00037845	-0.00004886	-0.00004089	-0.00119012	-0.00126205	0.00086712	0.00038999	0.00015768	0.00124092	0.00046116	-0.00054687	-0.00174840	-0.00061608	-0.00062362	-0.00103259	-0.00042090	0.00002696	-0.00008783	-0.00052420	-0.00079668	0.00101303	-0.00212181	0.00023111	0.00042057	0.00048182	-0.00041478	-0.00064800	0.00083654	-0.00029773	-0.00099967	-0.00210120	0.00063857	0.00035017	-0.00097450	-0.00068966	-0.00019018	-0.00066079	-0.00054992	0.00051594	0.00050462	-0.00039567	0.00014037	0.00052375	-0.00020402	0.00008794	-0.00000423	-0.00062171	0.00001009	0.00011400	0.00039337	0.00103807	-0.00010650	0.00104235	-0.00075400	-0.00065864	-0.00040788	0.00007094	-0.00104994	0.00018123	-0.00031895	0.00017826	-0.00028835	-0.00051245	-0.00004729	0.00103077	-0.00086521	-0.00111648	0.00021591	0.00029309	-0.00038807	-0.00069085	-0.00072099	0.00046157	-0.00062916	-0.00017749	0.00049026	-0.00059366	-0.00052392	-0.00035971	0.00025923	0.00009587	-0.00054599	0.00050601	-0.00044504	-0.00071138	-0.00057675	0.00002267	0.00071326	-0.00060044	-0.00120252	-0.00007671	-0.00072328	-0.00075555	-0.00046429	-0.00025003	-0.00048265	-0.00146003	0.00006119	0.00010042	-0.00067217	0.00003500	0.00031670	-0.00065381	-0.00060568	0.00008274	-0.00036674	-0.00090946	-0.00018069	-0.00075144	-0.00040735	-0.00097292	0.00052983	-0.00011914	-0.00021449	-0.00088384	-0.00046349	-0.00085516	-0.00024901	-0.00127228	-0.00048807	0.00099283	-0.00086540	0.00080138	-0.00055248	-0.00119114	-0.00103166	-0.00043657	-0.00087621	-0.00015403	-0.00078812	-0.00033851	0.00016108	-0.00089110	-0.00050702	0.00004881	-0.00067014	-0.00228242	-0.00065330	0.00077724	0.00008681	-0.00071269	-0.00104628	0.00065824	-0.00034128	-0.00145992	-0.00136692	0.00017174	-0.00089379	0.00192290	0.00007165	0.00094763	-0.00104564	-0.00080388	-0.00134635	-0.00052410	0.00131859	-0.00048511	-0.00109879	-0.00235460	-0.00004366	-0.00113024	-0.00114436	0.00033241	0.00126440	-0.00000807	0.00118913	0.00003854	-0.00152423	-0.00075783	0.00190964	-0.00014428	-0.00121122	-0.00040402	0.00127397	-0.00095826	-0.00195455	-0.00138784	-0.00117451	-0.00041892	-0.00082042	-0.00150675	-0.00094395	-0.00110896	-0.00202074	-0.00025086	-0.00039970	0.00032905	-0.00100582	-0.00000936	-0.00179967	-0.00186630	-0.00067197	-0.00054610	-0.00061204	-0.00102685	0.00047255	-0.00014284	0.00142660	0.00011564	0.00131422	0.00046680	0.00092084	-0.00191618	-0.00085765	-0.00101172	0.00086808	-0.00077050	-0.00076313	0.00096475	0.00038559	0.00111609	0.00095924	0.00086264	-0.00098281	-0.00148928	0.00217250	0.00136317	0.00206828	0.00061468	0.00013787	-0.00211348	-0.00296719	-0.00120390	0.00000316	-0.00001161	-0.00165912	0.00237469	-0.00026607	-0.00201449	-0.00032981	0.00115833	0.00084324	-0.00185005	0.00004919	-0.00057593	-0.00089709	0.00007090	0.00078825	-0.00119537	-0.00064479	0.00024778	-0.00095584	-0.00083627	0.00002857	0.00027144	0.00014665	-0.00094605	0.00011895	0.00016403	0.00113187	-0.00113177	0.00032890	-0.00086301	-0.00020724	0.00030082	0.00009991	0.00036267	-0.00059933	-0.00143606	-0.00025052	-0.00106202	-0.00133014	-0.00037804	-0.00010658	0.00009353	0.00148890	-0.00030103	0.00015997	0.00015259	0.00076813	-0.00008696	-0.00059697	0.00040022	0.00110657	0.00008161	0.00070116	0.00011387	0.00036280	-0.00013371	0.00000393	-0.00047344	-0.00027023	-0.00081290	-0.00031688	-0.00080650	-0.00016047	-0.00014073	-0.00017715	0.00069789	0.00070580	-0.00122806	0.00008820	0.00078906	0.00070772	-0.00040215	-0.00016929	-0.00005821	-0.00032392	-0.00009774	0.00036405	0.00046136	0.00052627	-0.00029210	0.00016648	-0.00009764	-0.00001627	-0.00027313	-0.00025665	-0.00003699	-0.00012116	0.00006238	-0.00037899	-0.00004437	0.00042739	0.00020687	-0.00012642	-0.00035152	-0.00024891	0.00002222	-0.00009638	0.00021054	0.00027594	-0.00007866	-0.00003942	-0.27878925
-1.7997	-1.12471721	1.16997734	-21.47483647	-21.47483647	-0.14521027	1.22065783	-0.66608518	-21.47483647	0.64990061	-0.59479660	-0.34778878	0.12596998	-0.44077468	-21.47483647	-21.47483647	0.66750403	-21.47483647	0.97090986	1.17759198	-21.47483647	-0.31650767	-21.47483647	-21.47483647	-21.47483647	-0.83451152	-21.47483647	-21.47483647	-21.47483647	-21.47483647	-0.27885914	-2.06350166	0.91279435	-0.04690324	-0.54251786	-0.05852363	-0.55735861	-0.04740485	0.01801084	-0.05766490	0.01940174	0.09013723	-0.00732574	0.00149043	0.01847268	0.04366932	0.01020187	0.01924276	0.03843270	0.02186331	0.03239073	0.03017891	0.02630596	0.04546822	0.02746307	0.03161032	0.03067916	0.02905882	0.02229767	0.02899027	0.02443775	0.03455513	0.02476980	0.02375058	0.02439275	0.02149160	0.01810763	0.01785277	0.01781013	0.01611783	0.01358157	0.01333195	0.01224182	0.01414900	0.01224705	0.01710265	0.01733400	0.01738278	0.01886044	0.02376285	0.01993822	0.01474662	0.01638014	0.01498539	0.01268210	0.00654368	-0.00579411	0.00148760	0.00496992	0.00201146	0.00276244	0.00219922	-0.00113990	-0.00347297	-0.00245979	-0.00543574	0.00053810	0.00418957	-0.00023059	-0.00127913	-0.00332123	0.00407717	0.00722747	-0.00059978	0.00185432	0.00470247	0.02802718	0.04024828	0.05218982	0.05457924	0.06905886	0.06428014	0.05955596	0.06831600	0.06759385	0.04737052	0.04026921	0.03731594	0.03956338	0.03276950	0.02781655	0.03481457	0.03758337	0.01689235	0.00023946	0.00394753	0.00570103	0.00423379	0.00051571	-0.00107821	0.00275471	0.00316077	-0.00022607	0.00111793	-0.00157551	-0.00134776	0.00021482	-0.00037942	0.00140669	0.00057934	0.00079232	0.00077001	-0.00117760	0.00009379	0.00077606	-0.00001907	-0.00072978	-0.00153549	0.00019509	-0.00054458	0.00006996	0.00110732	0.00085020	-0.00007615	-0.00034902	0.00060186	-0.00262114	-0.00027607	-0.00029767	0.00085478	0.00001606	-0.00027485	0.00071526	0.00086621	-0.00051335	0.00006775	-0.00127903	0.00250944	-0.00038174	0.00043500	-0.00047804	-0.00025552	0.00096516	-0.00024205	-0.00022296	-0.00117975	0.00002331	0.00064015	-0.00031228	0.00059654	0.00101690	0.00010538	0.00119840	0.00026881	-0.00052121	0.00037847	-0.00099162	-0.00037052	-0.00024846	0.00032145	0.00171739	0.00125615	-0.00036339	0.00139033	0.00101356	-0.00026354	0.00089946	0.00023624	-0.00024459	0.00032293	-0.00033308	-0.00090737	-0.00093946	-0.00043900	-0.00036766	0.00024764	-0.00027308	0.00014054	-0.00032760	-0.00100268	0.00005748	0.00079990	-0.00020843	0.00050481	-0.00056823	-0.00007307	-0.00021026	0.00023407	-0.00081449	0.00045107	0.00083636	-0.00107647	0.00029591	0.00006778	0.00018443	-0.00051849	0.00049892	0.00067243	-0.00017767	-0.00007851	0.00066203	0.00048146	0.00038646	-0.00018277	-0.00035774	0.00075745	0.00007941	0.00030406	0.00105897	-0.00029275	0.00030931	-0.00000481	-0.00099532	0.00048078	0.00030642	-0.00060396	-0.00005933	-0.00012190	0.00033896	0.00021713	-0.00100341	0.00063034	0.00040921	-0.00057528	0.00006907	-0.00000934	0.00032061	0.00008559	0.00058920	-0.00019149	-0.00014443	-0.00007608	0.00039182	0.00006767	-0.00069939	-0.00037925	0.00015882	0.00038223	-0.00006888	0.00047909	0.00062889	0.00062484	-0.00070172	-0.00015279	-0.00007565	0.00025477	-0.00010078	0.00006103	-0.00009290	-0.00040029	0.00027077	-0.00029742	-0.00078007	-0.00040090	-0.00036292	0.00026047	-0.00030286	-0.00066469	-0.00003961	0.00010461	-0.00013128	-0.00116902	-0.00014338	0.00018609	-0.00003685	0.00048526	-0.00016405	-0.00000011	-0.00029591	0.00034918	0.00071604	-0.00029896	0.00000893	-0.00006857	-0.00024541	0.00045224	-0.00074274	0.00014532	0.00077558	-0.00018599	0.00034645	-0.00108127	-0.00032481	0.00075552	0.00002792	-0.00051989	0.00026970	-0.00083254	0.00024326	0.00098638	0.00081566	0.00139522	-0.00045178	-0.00000129	-0.00086833	-0.00018572	0.00029425	-0.00102681	-0.00118347	-0.00037675	0.00015794	0.00043565	-0.00176371	0.00063926	0.00000926	-0.00017598	-0.00115867	-0.00171136	0.00020941	0.00046364	-0.00089390	-0.00080361	0.00041427	0.00013403	-0.00137783	0.00098624	-0.00109460	-0.00065586	-0.00083383	-0.00134597	-0.00127214	0.00000731	0.00071018	0.00175627	0.00240395	-0.00123478	-0.00182282	0.00145843	0.00000485	-0.00065792	0.00128917	0.00100428	-0.00078762	0.00068111	0.00119892	-0.00126846	-0.00050788	-0.00011922	0.00189677	0.00033075	-0.00180951	-0.00104276	-0.00082368	-0.00044457	0.00002985	0.00013259	0.00166072	0.00025374	0.00032497	0.00085453	-0.00077037	-0.00102364	0.00094712	0.00023951	0.00004064	-0.00075837	-0.00035232	-0.00031861	0.00095485	-0.00055284	-0.00169821	-0.00004462	0.00064556	0.00242312	0.00006712	0.00024797	-0.00211385	0.00026915	-0.00066949	0.00158943	0.00027122	0.00236002	-0.00037785	-0.00066230	0.00171250	0.00137586	-0.00106569	-0.00203668	-0.00156528	-0.00015267	0.00030548	-0.00043497	-0.00045828	-0.00014741	-0.00059216	-0.00142110	0.00037324	0.00036202	0.00053672	-0.00085706	-0.00110254	0.00037105	0.00016933	0.00118632	0.00120195	-0.00015241	-0.00022327	0.00094475	0.00026531	-0.00055085	0.00008348	-0.00071111	-0.00028242	-0.00001540	0.00023284	0.00114409	0.00130014	0.00154617	-0.00017564	-0.00039535	-0.00043089	-0.00067623	0.00044758	0.00033767	0.00019618	-0.00046914	-0.00109074	-0.00029246	-0.00130718	-0.00072407	0.00045528	-0.00006348	0.00123196	0.00016440	0.00000520	0.00006972	0.00054904	0.00048923	0.00070339	0.00054477	0.00105062	0.00061375	0.00072215	0.00074653	-0.00027266	0.00020440	0.00000253	0.00031251	-0.00025582	-0.00087037	-0.00067147	0.00022200	-0.00017426	-0.00014528	-0.00100136	-0.00015818	-0.00011314	-0.00109130	-0.00092323	0.00018731	0.00018672	0.00003473	0.00010696	0.00033593	-0.00004602	0.00013661	0.00047569	0.00039073	0.00035828	0.00020062	-0.00015827	-0.00020318	-0.00004265	0.00011890	-0.00018619	-0.00037017	0.00051488	0.00031469	0.00031460	-0.00029382	0.00004237	-0.00024341	0.00057930	0.00009942	0.00002276	-0.00011014	0.00016029	-0.00019798	0.00037402	0.00050097	0.00003421	-0.00015161	0.27482953
-1.6997	0.17864433	-0.16932391	0.08550961	-21.47483647	-1.15549754	-0.26362887	-0.60386658	-21.47483647	-21.47483647	0.09751967	-0.15672975	-0.28790917	-21.47483647	-21.47483647	0.27246898	0.00843246	-0.10277632	-0.62774009	0.71099591	-21.47483647	0.41602439	-0.11006214	-21.47483647	-0.08770362	-21.47483647	-21.47483647	0.26764411	-21.47483647	0.84666550	-21.47483647	-0.26659214	-21.47483647	0.67455241	0.27126154	0.14477258	0.34315110	-0.31881638	0.00916663	0.29788097	-0.00729324	0.02727914	0.02922647	0.00538265	0.06041419	-0.00154140	0.02276421	0.01990459	0.04996427	0.00344464	0.02208194	0.02972660	0.02157923	0.03616682	0.02747171	0.03507158	0.02610582	0.03220767	0.02941227	0.02942319	0.02912995	0.02850224	0.02368197	0.02403448	0.02396352	0.02934703	0.02015386	0.02348564	0.02047407	0.02222326	0.01891487	0.01654889	0.01706769	0.01734252	0.01596089	0.01354166	0.01249497	0.01290458	0.01054841	0.01152851	0.00666720	0.01868342	0.01985199	0.01946627	0.02662075	0.02492239	0.00132157	0.01833700	0.00773935	0.01442169	0.00789289	0.00926187	0.00822517	-0.00574200	-0.00167569	-0.00473263	0.00011096	-0.00464818	-0.00308648	-0.00348178	-0.01247146	-0.00090816	0.00919674	-0.00375386	0.00284959	-0.00055345	0.01800482	0.02724570	0.03500874	0.03913117	0.05578695	0.04826225	0.04522618	0.05019976	0.04913297	0.03691064	0.03037740	0.02729224	0.03957808	0.03978396	0.04018488	0.04668118	0.05344126	0.02873614	0.00597616	0.00158236	0.00181811	0.00109582	-0.00249210	-0.00006595	0.00110430	-0.00029540	-0.00026416	0.00012048	-0.00117946	-0.00096660	-0.00032547	-0.00052794	-0.00209136	0.00035062	0.00174194	-0.00032129	-0.00100472	0.00156263	0.00098872	0.00127036	-0.00045134	0.00050402	0.00000770	-0.00074729	-0.00075399	0.00179432	0.00007967	0.00023938	-0.00085113	-0.00039406	-0.00080927	-0.00101870	0.00117477	-0.00026677	-0.00070873	-0.00042057	0.00102514	0.00018544	0.00083205	0.00076426	-0.00113645	0.00043626	0.00032198	0.00046757	-0.00016916	-0.00124441	0.00042562	0.00062375	-0.00081879	-0.00095769	-0.00009794	0.00123924	-0.00062499	0.00071737	-0.00021964	-0.00002387	0.00000765	0.00056477	-0.00001567	-0.00078713	0.00040804	0.00040806	-0.00046324	0.00001114	0.00061033	-0.00006145	0.00031788	0.00014109	0.00090674	0.00036013	0.00048325	0.00062809	0.00018591	-0.00012378	-0.00033714	-0.00050175	-0.00070416	0.00098863	0.00037811	-0.00012364	0.00009617	0.00089915	-0.00013606	-0.00075055	0.00014748	0.00115433	0.00055957	0.00126717	-0.00029840	0.00004039	0.00028731	-0.00027629	-0.00006695	0.00051500	0.00013069	-0.00063445	0.00018044	-0.00023574	0.00032364	0.00007773	0.00106875	0.00020870	0.00052327	-0.00033071	0.00132071	0.00039169	0.00000309	0.00049307	-0.00084903	0.00163783	0.00020293	0.00040698	0.00099816	0.00050987	0.00004305	-0.00025183	-0.00029417	-0.00046073	0.00065492	-0.00091092	0.00052696	-0.00058848	0.00133527	-0.00011781	-0.00080700	0.00113470	0.00020689	-0.00080370	-0.00077734	0.00046785	0.00054610	0.00017677	0.00140099	0.00016667	0.00003244	0.00013986	0.00041156	-0.00027247	-0.00060385	-0.00025357	0.00036360	0.00063414	0.00041046	-0.00039743	0.00027017	0.00054260	0.00022280	-0.00007964	0.00006653	0.00037933	0.00061691	-0.00069275	-0.00007736	0.00052990	0.00031643	-0.00003004	-0.00027805	0.00058602	0.00013028	0.00043711	0.00064034	-0.00053840	0.00078766	0.00054754	0.00050899	-0.00015547	0.00093261	-0.00018207	0.00022757	-0.00007373	-0.00029108	0.00002241	-0.00053362	0.00176821	0.00081497	0.00033289	0.00057926	-0.00040422	-0.00029550	0.00056008	0.00053467	0.00004110	0.00060600	-0.00015762	0.00140309	0.00018260	-0.00025669	-0.00046180	-0.00008936	-0.00081721	0.00051574	-0.00019490	-0.00024000	0.00068592	0.00013175	0.00076522	0.00057045	0.00011910	-0.00067477	-0.00054325	0.00051834	-0.00018506	-0.00002266	0.00032652	0.00182736	-0.00090811	0.00072329	0.00028729	-0.00103498	0.00006234	0.00023837	-0.00024426	0.00279573	0.00048663	-0.00008854	-0.00220674	0.00079347	0.00162757	-0.00073301	-0.00159422	-0.00028205	-0.00190355	0.00011589	-0.00008412	0.00050593	0.00225398	0.00211249	0.00050801	0.00095683	-0.00267399	-0.00001464	0.00102187	0.00129997	0.00072923	-0.00100332	0.00060264	0.00139605	0.00064334	0.00219199	0.00173841	0.00256385	-0.00063920	-0.00094643	0.00181960	-0.00273647	0.00005259	0.00298843	-0.00098100	0.00049509	-0.00112398	0.00107187	-0.00201632	-0.00104517	0.00099708	0.00200877	0.00145177	0.00078674	-0.00011009	-0.00198633	0.00103191	0.00277173	-0.00051930	0.00215951	0.00073580	0.00006076	0.00015343	-0.00087288	-0.00012702	0.00055236	0.00205190	0.00150355	0.00100441	0.00173191	0.00115838	-0.00011260	0.00041260	0.00017661	-0.00106469	-0.00014284	0.00161944	-0.00027333	-0.00090273	0.00211943	-0.00029759	-0.00059318	-0.00073101	0.00000083	-0.00031624	-0.00119431	-0.00062258	0.00023469	0.00025506	-0.00065881	-0.00179719	0.00136289	-0.00037108	-0.00012062	0.00020115	0.00231994	-0.00016305	0.00040720	-0.00062482	-0.00026795	-0.00155437	0.00105541	0.00020615	-0.00147771	0.00076716	-0.00133130	-0.00016347	0.00035643	-0.00063545	-0.00008660	0.00054746	0.00084239	0.00014486	0.00048158	0.00064290	-0.00026778	0.00027754	-0.00001970	0.00040185	-0.00083551	-0.00071710	0.00044694	0.00048307	0.00081514	0.00044608	-0.00012088	0.00047056	0.00077221	0.00031230	0.00003089	-0.00052101	0.00105674	0.00035584	0.00012851	0.00031771	-0.00003902	0.00082038	-0.00002729	-0.00019312	-0.00045823	-0.00013355	-0.00026072	0.00002441	-0.00098018	0.00013067	-0.00021341	-0.00040243	0.00160843	0.00006172	-0.00028946	0.00026038	0.00071254	0.00077505	0.00013276	0.00024495	0.00043348	0.00017848	0.00055682	-0.00023800	0.00070465	-0.00005413	0.00023360	-0.00024590	-0.00027492	0.00009941	0.00002409	-0.00021909	0.00024223	0.00062194	0.00008761	-0.00039506	-0.00001846	0.00002408	0.00011533	0.00029735	0.00004216	0.00017110	0.00049362	0.00015315	0.00005369	0.00041079	0.00016130	0.00030542	0.41984306
-1.5997	0.18812792	0.15742254	-21.47483647	1.30995142	-0.37259722	-1.12840831	0.53054506	0.49596329	-0.36407030	0.10910454	-21.47483647	-21.47483647	0.32778960	0.07878178	-0.16978508	1.17782414	0.36949462	-0.54092713	-0.80767439	-21.47483647	-0.19423158	-0.20461480	-21.47483647	-21.47483647	-0.26655045	-0.66523147	-21.47483647	-1.54942417	-0.00291818	0.05500583	-2.12842560	0.32294083	-0.27110070	0.62514455	0.22151425	0.48437778	-0.06578914	0.10937683	0.12262845	-0.04603513	0.09768417	0.07852266	0.00463539	0.01408795	0.02768315	0.01285011	0.03340086	0.04124751	0.01188831	0.03483820	0.02716260	0.02973173	0.04842591	0.03291781	0.03222767	0.03151841	0.03249881	0.03649223	0.02989449	0.02638931	0.03164066	0.02745632	0.02872328	0.02652121	0.02278614	0.02474067	0.02460197	0.02126335	0.02062229	0.02067045	0.02010341	0.02080592	0.01914175	0.02006251	0.01722193	0.01656513	0.01637439	0.01611536	0.01428573	0.00877987	0.01073362	0.00928982	0.01022757	0.00579130	0.01161105	0.00174595	0.00733725	0.02219706	0.01745113	0.02619222	0.02518932	0.01215144	0.00438529	0.00155661	-0.00173515	0.00051234	-0.00296775	-0.00389604	-0.00418492	-0.00769559	-0.00439645	0.00223622	-0.00842307	-0.00110572	-0.00411060	0.01207143	0.02562836	0.03742725	0.03628423	0.04780403	0.04364565	0.04820172	0.05000557	0.05017514	0.03923798	0.03774479	0.03534597	0.04110272	0.03022783	0.01753062	0.02053660	0.02266519	0.01168915	-0.00246835	-0.00238701	0.00177161	-0.00268240	-0.00566441	0.00097121	0.00058746	0.00082881	-0.00198607	0.00023009	-0.00206088	0.00179296	0.00010993	-0.00121468	-0.00026545	0.00111637	0.00156827	0.00100563	-0.00082030	0.00168918	0.00058375	-0.00031033	0.00107965	-0.00047584	0.00061496	-0.00097248	0.00024178	0.00119407	0.00054142	0.00133821	0.00099346	0.00039608	-0.00101916	-0.00024645	0.00091004	-0.00051425	0.00038170	-0.00051654	0.00140035	0.00077786	0.00011216	-0.00004417	-0.00077938	0.00116439	0.00021106	0.00115688	-0.00034758	-0.00080759	0.00056164	-0.00003414	0.00032852	0.00066663	0.00103181	0.00062831	0.00023579	0.00049787	-0.00024186	-0.00119685	0.00214365	-0.00098388	0.00053369	0.00023464	-0.00013868	-0.00003360	0.00003190	0.00038949	0.00044521	0.00029198	0.00038438	0.00076653	0.00066281	0.00049016	-0.00021775	0.00141215	0.00025584	-0.00022404	0.00056467	-0.00025690	0.00061092	0.00052479	-0.00007385	0.00000280	0.00063150	-0.00014361	0.00027370	-0.00046862	0.00097559	0.00063220	0.00072681	0.00163029	0.00067377	-0.00000315	0.00063995	-0.00040335	-0.00110743	0.00053524	-0.00033706	-0.00026041	0.00094307	0.00011244	-0.00010958	-0.00027545	0.00143732	0.00018917	0.00142190	0.00157921	0.00079626	0.00069230	0.00106723	0.00047350	-0.00035050	0.00153395	0.00036652	0.00052245	0.00060824	0.00078920	0.00042189	0.00005332	-0.00005660	-0.00000197	0.00088325	0.00033363	0.00098582	0.00000185	0.00077504	0.00014340	-0.00007988	0.00103836	0.00141675	-0.00012461	0.00027911	0.00104310	0.00055730	0.00038149	0.00114634	-0.00003020	0.00044271	0.00004329	0.00075929	0.00033841	0.00007886	0.00032677	0.00001879	0.00099906	0.00085716	0.00001953	0.00100973	0.00075451	0.00051255	0.00005295	0.00023052	0.00042060	0.00090950	0.00030334	-0.00024079	-0.00027266	0.00037119	-0.00021884	-0.00042843	0.00027232	0.00080070	0.00055106	0.00008146	-0.00051948	0.00063559	0.00060315	0.00046549	0.00008755	0.00093427	-0.00000861	0.00026871	0.00036491	0.00001613	-0.00003369	-0.00011708	0.00138465	0.00070961	0.00052032	-0.00012002	-0.00069774	0.00023108	0.00056213	0.00025937	0.00012480	0.00090531	-0.00069290	0.00136262	0.00012854	-0.00024046	0.00012602	0.00060298	-0.00075221	0.00057408	0.00048824	0.00103714	0.00114672	-0.00023946	0.00203809	0.00182674	0.00117076	-0.00082738	-0.00015370	0.00060882	-0.00033686	0.00002277	-0.00105448	0.00071907	-0.00042262	0.00004002	-0.00066149	-0.00010236	-0.00038082	0.00100020	-0.00036693	0.00125065	0.00179095	0.00139612	-0.00078267	-0.00059332	0.00102071	-0.00186979	-0.00081507	-0.00125414	-0.00197118	-0.00155027	-0.00093056	0.00008041	0.00036276	0.00162695	-0.00072400	-0.00078649	-0.00301144	0.00076147	0.00055860	-0.00083132	0.00146506	-0.00134777	-0.00025462	0.00023423	-0.00122453	0.00282270	-0.00090635	-0.00135041	0.00044275	0.00043326	0.00271392	-0.00096787	-0.00105128	0.00117195	0.00177082	0.00030629	0.00009962	-0.00007172	-0.00084114	0.00071543	0.00040678	0.00047247	-0.00029874	0.00010411	0.00304349	-0.00050292	0.00219594	0.00091488	0.00133660	0.00294705	0.00217003	0.00022918	0.00038723	-0.00099267	-0.00222318	-0.00028704	0.00087476	0.00103698	-0.00060317	0.00017701	0.00014410	-0.00081153	-0.00042193	0.00043011	0.00123929	-0.00015595	0.00084335	-0.00007484	-0.00175489	0.00087016	-0.00244655	-0.00055804	-0.00002844	-0.00119386	0.00042902	0.00032552	-0.00035939	-0.00015966	-0.00093690	-0.00056537	-0.00153395	0.00129756	0.00106063	-0.00008873	0.00094764	0.00129816	0.00020533	-0.00076457	-0.00031434	0.00049047	-0.00058611	0.00012730	-0.00018755	-0.00057209	-0.00084500	-0.00030249	0.00200635	0.00012256	0.00028492	-0.00156965	0.00014141	-0.00019194	0.00019355	0.00109148	0.00049488	-0.00018415	0.00005899	0.00095030	0.00056961	-0.00010282	-0.00030784	0.00026467	-0.00034153	0.00046623	0.00136843	0.00018562	0.00001889	0.00103863	0.00098938	-0.00034821	0.00055173	0.00013043	0.00139540	0.00079417	-0.00022755	-0.00006389	0.00030779	0.00071122	0.00031536	0.00026482	-0.00059671	-0.00086950	0.00084860	-0.00048408	0.00015763	0.00028622	-0.00039409	0.00063886	-0.00003396	0.00006486	0.00036619	0.00006228	0.00048124	-0.00046426	0.00030224	0.00014087	0.00022158	0.00035646	-0.00018148	0.00037505	-0.00022025	-0.00037232	0.00035470	-0.00020761	0.00003035	-0.00057066	-0.00018940	0.00057427	0.00007846	0.00032278	0.00012390	-0.00020851	0.00030054	0.00007272	-0.00055650	-0.00047137	0.00033228	0.00054972	-0.00021448	0.00025954	0.00026283	0.00015845	-0.00020486	-0.53038430
-1.4997	-0.31703886	-0.11700243	-0.45152434	-0.38702682	-21.47483647	0.65298383	1.06491148	0.68956524	-0.43326807	0.51418851	-21.47483647	1.82254231	-0.53076659	1.58702028	-21.47483647	0.95543693	-0.52992125	-0.12325563	0.46127234	-1.14689374	-21.47483647	-21.47483647	-21.47483647	-21.47483647	0.40764496	-1.38244510	-1.76098669	1.28747439	0.26739544	-21.47483647	-21.47483647	-0.92248487	-21.47483647	-1.21518120	-0.21008056	0.43709790	0.02644491	-0.17252407	0.07354510	0.01023046	0.09096808	0.07363173	0.08033423	0.03807933	-0.00553984	0.03005372	0.02666879	0.02321854	0.02367160	0.02120061	0.04204677	0.02486967	0.03453725	0.03764864	0.02848154	0.02424084	0.02737613	0.03176724	0.03006361	0.03198976	0.03335736	0.02727410	0.02616631	0.02609494	0.02497458	0.02275644	0.02352209	0.02333057	0.02373105	0.02201932	0.02067121	0.02137301	0.02076321	0.01895133	0.01985404	0.02097634	0.01929726	0.01897728	0.01867447	0.01208025	0.01586361	0.01161753	0.01478508	0.01623383	0.00921265	-0.00007244	0.00609704	0.01188307	-0.00016907	0.01184157	0.01868756	0.01189413	0.01610042	0.02331815	0.01628704	0.01606799	0.01120398	0.01144683	0.00456045	-0.00377433	0.00179165	0.00597366	-0.00748508	-0.00311231	-0.00250960	0.01601440	0.02656544	0.03567659	0.04198566	0.05209124	0.04577355	0.05314782	0.06410228	0.05990265	0.04630590	0.04306189	0.03837146	0.03868742	0.02403900	0.01260608	0.01535901	0.02033487	0.00887175	0.00082349	-0.00249062	-0.00439358	-0.00284753	-0.00645847	-0.00178754	0.00149732	0.00144785	-0.00138492	-0.00148272	-0.00224085	-0.00057238	-0.00000746	-0.00146249	0.00087018	0.00031901	0.00065335	-0.00007724	-0.00047586	0.00074610	-0.00036518	0.00008112	-0.00055341	0.00030254	-0.00017714	-0.00085386	-0.00021224	0.00075691	0.00011301	0.00097221	-0.00057033	-0.00086991	-0.00001035	-0.00052808	0.00087391	-0.00110562	-0.00061669	-0.00052825	-0.00083794	-0.00031070	0.00006094	-0.00036701	-0.00029611	0.00136395	-0.00024368	-0.00012564	-0.00049171	-0.00174101	-0.00027847	-0.00005210	-0.00126510	-0.00016647	0.00023881	-0.00002940	-0.00080092	0.00041984	0.00032638	-0.00114434	0.00120569	0.00053135	-0.00020951	-0.00009356	0.00012905	0.00096874	-0.00003347	-0.00009400	0.00036782	0.00073273	0.00018620	0.00037324	0.00055674	-0.00145410	0.00073870	0.00096587	-0.00006603	-0.00019181	-0.00002244	0.00056108	-0.00050040	-0.00004976	-0.00033482	-0.00034825	-0.00039751	-0.00051308	0.00026423	-0.00095265	0.00043000	0.00044766	0.00018918	0.00072966	-0.00095724	-0.00007379	-0.00031255	0.00040929	-0.00142676	-0.00032885	0.00078401	-0.00035017	-0.00108797	0.00032660	-0.00037859	-0.00051870	0.00056816	0.00019169	-0.00048807	-0.00039789	0.00070069	0.00015982	0.00026339	0.00005994	-0.00086550	0.00134108	0.00035323	-0.00021233	0.00105729	-0.00033612	-0.00006717	0.00033044	-0.00039060	-0.00035418	0.00054071	-0.00049580	0.00047171	0.00019521	0.00041648	0.00111149	-0.00053239	0.00057490	0.00009494	-0.00013453	-0.00063305	0.00054416	0.00016704	0.00080553	0.00024585	-0.00006531	0.00003194	0.00012182	0.00035823	-0.00016299	-0.00075131	0.00005592	-0.00095397	0.00007781	0.00012464	0.00016979	-0.00012851	0.00040135	0.00019386	-0.00041960	-0.00058195	-0.00032752	0.00086571	-0.00079905	0.00006413	-0.00008018	-0.00029734	-0.00005117	-0.00043357	0.00005038	-0.00007227	0.00028337	0.00013393	-0.00039837	0.00035091	0.00033950	0.00112284	-0.00014237	0.00053080	0.00047112	-0.00064059	-0.00016792	-0.00093252	0.00010000	-0.00042001	0.00019069	0.00074690	-0.00016955	-0.00063275	-0.00071311	-0.00050468	-0.00088074	-0.00053848	0.00000483	0.00115566	-0.00082591	0.00007294	-0.00035229	-0.00093308	-0.00008033	-0.00036684	-0.00033854	0.00109009	-0.00011617	-0.00061416	0.00009422	0.00080228	-0.00008993	0.00150940	-0.00020370	-0.00131059	0.00104171	0.00057208	-0.00100404	-0.00064878	0.00005181	0.00108217	-0.00118076	-0.00117609	-0.00036705	0.00071564	-0.00073353	-0.00030710	-0.00144559	-0.00052979	-0.00012381	-0.00171273	-0.00224428	-0.00057459	-0.00081431	-0.00198912	0.00043873	0.00022673	-0.00081494	0.00004518	0.00020532	-0.00064916	0.00121249	0.00056962	0.00141393	0.00026590	-0.00315002	-0.00110957	0.00082314	-0.00184334	0.00038387	-0.00087116	0.00110435	0.00082177	-0.00072675	0.00043504	-0.00044360	-0.00124297	-0.00131406	-0.00052124	0.00041437	-0.00100628	-0.00105380	-0.00205573	0.00060539	-0.00092463	-0.00001157	0.00078050	0.00256655	-0.00085849	-0.00030940	0.00075949	0.00086908	0.00185824	0.00146344	0.00101195	0.00187029	0.00024942	0.00060515	0.00019741	0.00053696	-0.00284170	-0.00082282	0.00028550	0.00038271	-0.00012000	-0.00073740	0.00010482	0.00033669	-0.00052909	-0.00040854	0.00223849	0.00078437	-0.00079550	-0.00063384	-0.00069395	0.00171863	0.00064420	-0.00061233	-0.00051758	-0.00028268	-0.00057494	-0.00127729	0.00073622	-0.00089608	-0.00032701	-0.00069701	0.00135283	0.00138644	0.00080584	-0.00057163	-0.00044688	-0.00141436	-0.00072161	-0.00176940	-0.00147193	-0.00231319	0.00055712	0.00074321	0.00071923	0.00061378	-0.00056125	0.00038604	0.00033355	0.00093495	-0.00078045	0.00064350	0.00092627	0.00077872	0.00056012	0.00023394	0.00068007	0.00110015	0.00002355	-0.00003734	0.00036205	0.00028576	-0.00001253	-0.00023960	-0.00006612	-0.00015075	0.00092862	0.00034234	0.00097896	0.00011480	0.00001956	0.00088344	0.00078300	0.00032119	-0.00065061	-0.00009115	0.00042594	0.00035533	-0.00017724	0.00012950	-0.00045104	0.00127451	0.00089840	0.00025994	-0.00092184	-0.00053157	-0.00072078	0.00042138	-0.00067345	0.00050924	0.00014379	0.00003701	0.00063929	-0.00013260	-0.00136013	0.00010848	0.00053791	0.00015241	0.00009983	0.00046503	0.00004562	0.00022990	0.00074672	-0.00002596	0.00060776	0.00041730	0.00004253	0.00029328	0.00011511	-0.00007146	-0.00019175	-0.00002143	-0.00008340	-0.00004974	0.00026089	-0.00035516	-0.00015323	0.00026062	0.00020319	-0.00039606	0.00004738	0.00000656	0.00045869	-0.00003268	0.00034783	0.00045342	-0.00008367	0.00015629	-1.13266122
-1.3997	0.13009150	-0.02944873	-0.37765732	0.11273137	-0.28338146	-1.13049304	-21.47483647	0.32730940	0.28057802	-2.58962870	-1.23914982	-21.47483647	-1.02644653	0.33133867	0.61712343	-21.47483647	0.24621590	-0.63412201	-0.26554486	-21.47483647	-0.24872003	-21.47483647	0.48203075	-21.47483647	-1.85391533	-21.47483647	1.13123560	1.42487049	-21.47483647	0.14420207	-0.62341380	-21.47483647	1.03115088	-0.10689350	-0.06557883	-0.47519540	-0.13586893	-0.01858569	-0.06463588	0.01129988	-0.06494551	0.03377731	0.03302599	0.01058672	0.01105974	0.01441328	0.02441905	0.02778983	0.02391140	0.02256609	0.03835291	0.03042443	0.03753990	0.03533464	0.03454747	0.02826900	0.03485592	0.03297090	0.02875906	0.03140417	0.03347428	0.02644270	0.02544959	0.02581693	0.02701677	0.02302283	0.02560990	0.02404686	0.02291495	0.02125800	0.02279687	0.02151496	0.02239534	0.01649878	0.02060849	0.02044342	0.01899458	0.01606102	0.01906965	0.01729284	0.00944951	0.01461853	0.01864281	0.02268682	0.01537336	0.00311151	0.00540259	0.00514935	0.01290817	0.01201856	0.01626428	-0.00021911	0.00261161	0.00911820	0.01031568	0.01922873	0.01915460	0.02561813	0.02047759	0.01934662	0.02457884	0.02905478	0.01141519	0.00988301	0.00945297	0.02385698	0.03195656	0.03497356	0.04089702	0.04423784	0.03146648	0.02704324	0.03221095	0.03126438	0.02346910	0.02465814	0.02294883	0.02069391	0.01064833	-0.00364031	-0.00798506	-0.00087191	-0.01072939	-0.01996321	-0.01660666	-0.01047093	-0.00401766	-0.00190442	-0.00039757	0.00048841	0.00108693	-0.00091118	-0.00055257	-0.00348098	0.00023330	-0.00086293	-0.00231022	0.00061849	-0.00024334	0.00080742	0.00078337	-0.00008234	0.00039623	-0.00020849	0.00006342	0.00020880	0.00041820	-0.00023938	-0.00095467	-0.00067678	-0.00046957	-0.00024636	0.00073324	-0.00085968	-0.00048845	-0.00082955	-0.00049332	0.00059342	-0.00003675	0.00037614	-0.00065010	0.00004015	0.00032297	-0.00001209	0.00140665	-0.00073669	0.00073505	-0.00092533	0.00029361	-0.00032075	-0.00141216	0.00052150	-0.00001510	-0.00102876	-0.00051282	-0.00034147	0.00006279	-0.00017032	0.00142561	0.00026788	-0.00036440	0.00014040	-0.00135239	0.00033041	-0.00071588	-0.00105729	0.00023084	-0.00013197	-0.00000556	0.00014243	0.00080590	-0.00100784	0.00096955	0.00146467	-0.00156922	0.00056798	0.00114810	0.00082924	-0.00034939	-0.00024333	-0.00041218	0.00081776	-0.00048044	0.00015360	0.00029441	-0.00079776	-0.00030519	-0.00083208	-0.00086552	0.00022011	0.00048683	-0.00101067	0.00085139	-0.00088133	0.00057914	-0.00007520	-0.00089561	-0.00121450	0.00007343	-0.00014814	-0.00061124	0.00017565	0.00056021	-0.00002016	0.00014495	0.00076771	0.00077075	0.00036009	-0.00032951	0.00067687	0.00051155	-0.00007903	0.00091568	-0.00063268	0.00049330	0.00056730	0.00052991	0.00120144	0.00045993	0.00011352	-0.00031119	-0.00038799	-0.00043684	0.00105586	-0.00010657	0.00042134	-0.00054932	0.00015620	0.00137836	0.00004897	0.00042964	0.00039435	-0.00051164	-0.00038154	-0.00012663	0.00052480	-0.00019176	0.00113656	-0.00052406	0.00075641	0.00028950	-0.00018370	-0.00012407	-0.00056319	-0.00018204	-0.00034732	0.00030525	0.00033552	-0.00036078	0.00013950	0.00047400	0.00038287	-0.00030962	0.00021134	0.00012566	0.00037997	0.00013709	-0.00000946	0.00011560	-0.00049123	-0.00020747	-0.00044167	0.00015049	-0.00064161	0.00098256	0.00043309	-0.00038603	-0.00016120	0.00057671	0.00082032	-0.00032120	0.00035653	0.00029036	0.00034370	0.00055958	-0.00035010	0.00031518	-0.00059933	0.00022962	0.00078464	-0.00074098	0.00012964	-0.00008488	0.00103424	0.00039132	-0.00088845	-0.00037208	0.00031228	-0.00022689	0.00151797	0.00044254	-0.00027223	0.00081942	-0.00052274	-0.00118770	0.00001120	-0.00022044	0.00014126	0.00057626	0.00012503	0.00072267	0.00166417	0.00048587	-0.00073085	-0.00032648	0.00093276	-0.00101036	0.00015200	0.00050774	0.00135518	-0.00082644	-0.00137735	-0.00016993	0.00081294	-0.00032069	0.00159371	-0.00047321	-0.00007389	0.00051664	-0.00211430	-0.00076658	-0.00018170	0.00006249	-0.00125077	-0.00030601	-0.00029183	-0.00107669	0.00040562	0.00066858	0.00042858	0.00084695	0.00061887	0.00184449	0.00220847	-0.00220319	-0.00010642	0.00024279	0.00047048	0.00083883	-0.00067679	-0.00032317	-0.00159501	0.00009728	0.00031387	-0.00222577	0.00038453	0.00218290	-0.00140519	-0.00182857	-0.00216362	0.00095404	-0.00106661	0.00044125	0.00019606	0.00019848	-0.00053628	-0.00011162	-0.00049904	0.00173279	0.00014769	-0.00011799	0.00136844	0.00080684	-0.00087995	-0.00067535	0.00188293	0.00048253	-0.00014837	0.00054336	-0.00094817	-0.00047663	0.00167346	0.00004023	0.00197176	-0.00033438	0.00186643	0.00108737	-0.00153845	-0.00014042	-0.00067497	-0.00048683	0.00077715	0.00030953	0.00085570	0.00170427	-0.00202069	-0.00117275	-0.00184221	-0.00133981	-0.00207835	-0.00047668	-0.00057336	-0.00250017	0.00052577	-0.00059164	-0.00005269	0.00021850	-0.00037307	0.00014167	-0.00203248	-0.00084403	0.00000510	0.00024814	-0.00086515	-0.00190915	-0.00006609	-0.00057549	-0.00015008	-0.00185264	-0.00067206	-0.00009349	-0.00069863	-0.00047297	0.00016786	-0.00027767	-0.00054946	0.00087106	-0.00124762	-0.00088755	-0.00014626	0.00024129	0.00070175	-0.00002309	0.00141443	-0.00017122	-0.00128225	0.00145079	-0.00071826	-0.00146057	0.00040761	-0.00071614	-0.00010532	0.00175170	0.00016197	0.00165282	0.00091095	0.00000982	0.00004168	0.00075391	-0.00001333	0.00011454	0.00009469	0.00007006	-0.00049620	0.00059933	0.00102487	0.00103627	-0.00101425	-0.00025974	0.00057719	0.00085451	-0.00096373	-0.00009211	-0.00007711	-0.00049609	-0.00037315	-0.00081079	0.00026297	0.00077931	0.00005237	0.00013063	0.00071469	0.00032877	0.00033887	-0.00011903	0.00009710	0.00055086	0.00028365	0.00016445	-0.00044454	0.00022484	0.00023573	0.00023186	-0.00024600	-0.00024065	0.00014840	0.00035807	-0.00016036	-0.00007654	-0.00017310	-0.00008375	0.00015717	-0.00016810	-0.00036492	-0.00010016	0.00017124	-0.00015615	0.00033071	-0.00002865	-0.00023620	-0.00010864	-0.40157589
-1.2997	-0.82146053	0.60324585	0.91271120	-0.69466829	-0.46575570	-0.82032005	-0.69154155	0.65288188	-21.47483647	-0.16210495	-1.06386983	-0.66249010	0.91513327	-21.47483647	-21.47483647	1.13337472	-0.23776487	1.68308234	0.41317207	-21.47483647	0.43917769	1.10225523	-1.06545526	-1.26183391	0.25651965	-21.47483647	-21.47483647	-0.82449447	-0.28687206	-21.47483647	-21.47483647	-0.18427491	-0.70418185	-1.76458212	0.48990272	0.26919479	-0.02314991	0.10686056	0.05169838	-0.09115503	0.02964278	0.07380229	0.02539685	0.02879782	0.04561860	0.05913419	0.04040024	0.01418839	0.00174962	0.03520867	0.02946839	0.02144014	0.04117757	0.03662541	0.03093337	0.03187449	0.02907405	0.03550409	0.02541555	0.03214246	0.03292718	0.02738838	0.02609040	0.02718489	0.02910680	0.02273978	0.02319254	0.02256476	0.02160393	0.02209381	0.01930090	0.02025631	0.02212975	0.02036292	0.02341443	0.01920925	0.02173347	0.01580886	0.02087297	0.01812305	0.01178171	0.01202617	0.01819504	0.01234627	0.01421308	0.00561748	0.00953383	0.01498587	0.00617336	0.01753980	0.01764628	0.00490887	0.00311524	0.00937545	0.00575208	0.00860627	0.00999282	0.00953988	0.01730462	0.00186848	0.02184051	0.03152331	0.02350937	0.02509333	0.03148263	0.04879132	0.05599000	0.05890130	0.07020257	0.07773241	0.07031170	0.07027467	0.06427000	0.05371701	0.03804300	0.03576236	0.01980640	0.01934886	0.01317956	0.01047457	0.01080687	0.01900054	0.00429875	-0.00589419	-0.00147545	-0.00235376	0.00174117	-0.00014609	0.00084974	0.00006800	0.00087080	-0.00067807	-0.00016524	-0.00172752	-0.00028983	0.00096598	-0.00054926	0.00070456	-0.00005566	0.00167015	0.00040999	-0.00077141	0.00181020	0.00055163	0.00005465	0.00078419	-0.00031014	-0.00095259	0.00039455	-0.00011869	0.00098871	-0.00061690	0.00061150	-0.00003472	-0.00059440	-0.00219574	-0.00112295	0.00127191	-0.00070573	0.00050984	-0.00017044	-0.00015561	-0.00009137	0.00028519	0.00046801	-0.00076366	0.00009901	-0.00011240	0.00121688	-0.00139927	-0.00100653	0.00057179	-0.00020355	-0.00011935	-0.00060524	-0.00010833	0.00018752	-0.00024161	0.00119453	0.00036164	-0.00089821	0.00086148	0.00012883	0.00028317	-0.00050153	0.00045567	0.00115345	-0.00147355	-0.00066212	0.00086665	0.00108076	-0.00088338	0.00171105	0.00069928	-0.00003798	0.00020422	0.00049203	0.00031052	-0.00041824	0.00000470	0.00048026	-0.00080926	0.00054594	-0.00003078	0.00040060	0.00065323	0.00047379	0.00053149	-0.00026888	0.00064392	0.00005665	0.00038914	0.00111520	-0.00044687	-0.00058747	0.00069953	-0.00021712	-0.00072356	0.00040006	0.00064479	-0.00043702	-0.00070979	0.00007014	-0.00060103	-0.00054489	0.00041158	0.00034940	0.00040016	-0.00005876	0.00069687	0.00097046	0.00069266	0.00073413	0.00063911	0.00124151	0.00007480	-0.00011936	0.00178335	0.00003255	0.00007883	-0.00036068	0.00014320	-0.00025252	0.00081161	0.00075164	0.00020467	-0.00104425	0.00066853	0.00103933	-0.00027759	0.00017790	0.00001818	0.00038729	0.00001092	0.00035123	0.00034528	0.00083053	0.00065122	-0.00083362	0.00031289	0.00022271	0.00015446	-0.00006445	-0.00083108	-0.00000502	-0.00052177	0.00079861	0.00086572	-0.00012604	0.00113333	0.00045486	0.00030637	-0.00061067	0.00009356	0.00013576	-0.00000471	-0.00078559	-0.00035088	0.00059781	-0.00014943	-0.00055823	-0.00005374	-0.00020138	-0.00025943	0.00073469	0.00034487	-0.00073765	-0.00027634	0.00018917	0.00074332	-0.00045524	0.00044126	-0.00032100	0.00017308	0.00067884	0.00003819	0.00026792	-0.00001895	0.00018773	0.00105637	-0.00016728	-0.00010533	-0.00088007	0.00025895	0.00027263	-0.00052826	0.00043361	0.00158313	-0.00111856	0.00026287	-0.00020453	-0.00149141	0.00030353	-0.00130245	-0.00151608	0.00028157	0.00028579	-0.00002211	0.00000193	-0.00031994	0.00091145	0.00016084	0.00019555	-0.00154750	-0.00138801	0.00020378	-0.00044589	-0.00048642	-0.00054819	0.00163129	-0.00108626	-0.00076776	-0.00057428	0.00035454	0.00078162	-0.00054474	0.00019634	0.00012734	-0.00054839	-0.00120544	-0.00058033	0.00005343	0.00031925	-0.00191479	0.00037137	-0.00207851	-0.00250592	-0.00049561	-0.00112242	0.00030103	-0.00044518	0.00139506	-0.00044719	0.00059552	-0.00125785	0.00120883	0.00180739	0.00111977	-0.00177410	0.00133164	0.00011525	-0.00123946	-0.00203979	0.00094770	-0.00012175	-0.00182482	0.00085215	-0.00226699	0.00007992	-0.00209092	0.00117571	-0.00025485	-0.00079502	-0.00111431	0.00047650	0.00206299	0.00104729	-0.00040256	0.00227156	-0.00071369	0.00093874	0.00035791	0.00033200	0.00002487	0.00108019	0.00411677	-0.00115701	0.00190495	0.00026994	-0.00130952	0.00066131	-0.00030425	-0.00022069	0.00078075	0.00035715	0.00086870	-0.00043159	-0.00100713	0.00041415	0.00127399	0.00022587	-0.00032610	0.00096375	0.00192938	0.00169191	-0.00135696	0.00013234	0.00065399	-0.00024336	-0.00090821	-0.00056226	-0.00029455	-0.00263875	-0.00051384	-0.00016908	0.00090789	0.00025224	0.00079347	-0.00028448	-0.00042279	-0.00011258	-0.00068558	0.00032947	0.00073796	-0.00037943	-0.00011916	0.00017323	0.00077444	-0.00058183	0.00018851	-0.00043732	0.00004584	0.00069633	-0.00091997	0.00088742	-0.00035495	0.00032645	-0.00034053	0.00030997	-0.00023082	0.00004597	0.00008744	-0.00016904	0.00069487	0.00079875	-0.00100932	-0.00047065	0.00019338	0.00033034	0.00032942	-0.00011577	0.00180178	0.00077612	0.00015753	0.00010115	0.00141523	0.00043246	-0.00053050	0.00094619	0.00058622	0.00056417	0.00004297	0.00035007	-0.00030183	0.00044998	0.00089755	-0.00000877	-0.00078836	-0.00121084	-0.00016072	0.00101898	0.00020348	0.00062573	-0.00008614	0.00041889	-0.00021670	-0.00021461	-0.00062556	-0.00011324	-0.00001742	0.00058150	-0.00030386	0.00034767	0.00017079	0.00000271	-0.00017958	0.00007195	0.00075529	-0.00017748	0.00020630	0.00022148	-0.00007285	0.00001791	-0.00037560	-0.00050329	0.00034988	0.00030026	0.00017573	-0.00005242	0.00035879	0.00055884	0.00033015	-0.00009121	0.00007376	0.00002477	0.00032712	0.00036264	0.00042976	0.00013906	0.00011111	0.00021294	-0.22236479
-1.1997	0.93732089	0.03793350	-0.44209437	-21.47483647	-21.47483647	-0.26536094	0.87962461	-0.84625791	0.73741671	-1.07065947	-0.34725311	1.09418398	0.27628566	-0.35311483	-0.28134685	-21.47483647	0.47355300	-21.47483647	-0.82794821	-21.47483647	-0.88946027	-21.47483647	-21.47483647	-21.47483647	0.13755655	-21.47483647	-21.47483647	-0.14018017	-21.47483647	0.40106251	-21.47483647	1.09247971	0.31425502	-0.70901072	0.11152887	-0.39610569	0.19750678	-0.25953510	0.02632392	0.02018031	0.01902847	0.02653129	0.01830581	-0.00620370	0.02889813	0.01809544	0.04003331	0.05727614	0.04804675	0.03456225	0.02772418	0.03839953	0.03681036	0.02801734	0.03006367	0.03270283	0.03154350	0.02938954	0.03024944	0.03033171	0.03431446	0.02985909	0.02453436	0.02498742	0.02369463	0.02304931	0.02698541	0.02350582	0.02405200	0.02284650	0.02163340	0.02154327	0.02273227	0.02178786	0.01659627	0.01616773	0.01664901	0.01847018	0.01874027	0.01410650	0.01418146	0.01500734	0.00862916	0.01390322	0.01167636	0.00188240	-0.00082159	0.01625592	0.01268755	0.00306927	0.01681822	0.00924588	0.01488724	0.01038074	0.00661300	0.02050983	0.01395308	0.00924446	0.01302234	-0.00115175	0.01734610	0.01676775	0.00966144	0.01371986	0.01796194	0.04571774	0.05746449	0.07580552	0.08231088	0.09798140	0.09831684	0.10047885	0.10483852	0.09433291	0.07070992	0.05376761	0.04296880	0.03522322	0.01897201	0.00812754	0.00694670	0.00819359	-0.00767306	-0.02070634	-0.01843150	-0.01348646	-0.00695937	-0.00225796	-0.00169732	-0.00055893	0.00063059	-0.00112816	-0.00079435	-0.00162158	-0.00263155	0.00081993	0.00086726	-0.00079571	0.00046674	-0.00029765	0.00111671	-0.00024922	0.00015894	-0.00039872	-0.00008426	0.00012009	-0.00031217	-0.00175524	-0.00257696	-0.00009883	0.00165037	-0.00049686	0.00039972	-0.00058663	-0.00082569	-0.00173763	-0.00136949	-0.00049941	-0.00036751	-0.00084463	-0.00117609	0.00163671	0.00010535	-0.00053862	0.00047847	-0.00075061	0.00038825	-0.00030669	0.00042278	-0.00103939	-0.00138124	0.00192148	0.00054362	0.00043220	-0.00076476	0.00106326	-0.00083413	-0.00043972	-0.00021796	0.00007357	-0.00088599	0.00036710	-0.00015275	-0.00089850	-0.00001492	-0.00017574	0.00092675	0.00051047	-0.00025645	0.00022899	0.00034714	-0.00045818	0.00025403	0.00020217	-0.00129255	0.00052970	0.00070171	0.00045318	-0.00000620	-0.00092463	-0.00081871	-0.00102204	-0.00048668	-0.00050767	-0.00066819	0.00028048	-0.00055783	0.00014692	-0.00087796	-0.00023411	0.00061292	0.00071540	0.00002630	-0.00117450	-0.00134500	-0.00059982	-0.00022967	-0.00097406	0.00039677	0.00093072	-0.00084278	-0.00020139	-0.00047315	0.00015587	-0.00029738	0.00062467	0.00121250	-0.00017094	0.00077003	0.00061051	0.00058859	-0.00073157	0.00051912	0.00014065	0.00053929	0.00100715	-0.00025820	0.00083181	0.00008190	0.00052694	-0.00003563	-0.00086465	-0.00002085	0.00074815	-0.00073650	0.00075143	-0.00022667	0.00108452	-0.00009643	-0.00065329	0.00050088	0.00048723	-0.00034707	-0.00000027	0.00126338	0.00045571	-0.00022544	0.00089416	0.00001527	0.00050080	-0.00027831	0.00033869	-0.00020235	-0.00142614	0.00007605	-0.00020264	0.00056972	-0.00007834	0.00012283	0.00025082	0.00075847	0.00000114	-0.00073205	-0.00035019	-0.00005110	0.00038704	0.00018883	0.00018539	-0.00005737	0.00011217	-0.00021387	0.00029555	-0.00024412	-0.00015840	0.00025702	-0.00018871	-0.00084435	0.00120166	0.00063224	0.00061591	-0.00060081	0.00077059	-0.00016337	-0.00004864	0.00016471	0.00014664	-0.00012463	-0.00053111	0.00061214	0.00114010	-0.00031062	-0.00100559	-0.00032168	-0.00088879	-0.00024172	-0.00031027	-0.00000290	0.00116415	-0.00110965	0.00174853	0.00042085	-0.00089476	0.00019074	-0.00108258	-0.00028155	0.00124596	0.00092023	0.00061104	0.00077924	0.00103776	0.00141750	-0.00047233	0.00092448	-0.00006804	0.00040196	-0.00044162	-0.00139365	0.00113792	0.00089296	0.00049712	-0.00147805	0.00020455	0.00050554	0.00076565	-0.00039274	0.00092116	0.00138088	0.00061034	-0.00036969	-0.00097991	-0.00162942	0.00096308	0.00003699	-0.00152305	-0.00025439	0.00041262	-0.00131422	-0.00171187	0.00046575	0.00180536	0.00220860	0.00156447	-0.00047117	0.00047468	-0.00301358	0.00133955	0.00150751	-0.00019470	-0.00086549	0.00101614	0.00188263	0.00081582	-0.00040649	0.00177355	0.00097929	-0.00028614	-0.00076766	0.00038065	0.00119055	-0.00126560	-0.00080754	-0.00014039	-0.00008974	0.00175255	-0.00001686	0.00065905	-0.00140317	0.00167308	0.00078235	0.00179385	0.00078208	0.00171391	0.00049240	0.00050714	0.00150707	0.00122555	-0.00094468	0.00071701	0.00224433	-0.00193956	-0.00084265	0.00014869	0.00089071	0.00062212	0.00098423	0.00173606	0.00058942	0.00116928	0.00241080	-0.00182211	0.00123102	0.00252749	0.00138753	-0.00065097	0.00410171	-0.00111690	0.00034734	0.00009587	0.00039307	-0.00022902	-0.00070033	0.00038002	0.00064708	0.00306109	0.00102168	0.00076342	-0.00023048	-0.00070104	0.00148055	0.00044436	-0.00062670	-0.00033127	0.00056752	0.00108418	-0.00009490	0.00040317	-0.00033106	0.00249385	-0.00007471	-0.00017546	0.00005997	0.00087889	0.00154138	-0.00075419	0.00050424	0.00028147	0.00086679	-0.00034325	-0.00036403	0.00020988	0.00004892	0.00150493	0.00040981	0.00031305	-0.00074351	-0.00062899	0.00012626	-0.00023672	-0.00028570	0.00032147	-0.00078406	0.00022948	0.00060097	0.00049339	0.00158816	0.00017018	0.00093693	0.00040913	-0.00005424	0.00047769	0.00049208	-0.00020893	-0.00068997	0.00110857	0.00141301	0.00096668	0.00157521	0.00010860	-0.00088277	0.00068156	0.00047889	-0.00057804	0.00035051	0.00027036	0.00030644	0.00050068	-0.00008148	-0.00040351	0.00070614	0.00044556	0.00053749	0.00035563	0.00058058	0.00010501	0.00027902	0.00008114	0.00008472	0.00053302	0.00013600	0.00016882	0.00047117	0.00045495	0.00015800	-0.00028215	-0.00013970	0.00025218	0.00011079	0.00073899	0.00038844	0.00015705	0.00074343	0.00065217	-0.00022203	-0.00006067	0.00010036	0.00033287	-0.00013461	0.00019102	0.00060960	0.00009631	0.00033024	-21.47483647
-1.0997	-0.26243613	-0.12720121	0.94296497	-0.61312226	-0.19219662	-21.47483647	-1.04691597	-0.17401527	-0.53469513	-21.47483647	-21.47483647	0.04768435	1.25286043	1.82635045	-0.04805249	0.02551757	-21.47483647	0.68009538	0.34411776	-21.47483647	0.96070695	-21.47483647	-21.47483647	-21.47483647	2.20185149	-3.51117015	-21.47483647	-21.47483647	0.34220984	-0.53759617	-0.10146631	0.39788425	-0.46558984	1.39753109	-0.58897469	0.30125415	-0.06962235	-0.13967059	0.01009880	-0.06297454	0.06080821	0.05561603	0.03286993	-0.00808647	0.02772814	0.03904473	0.02971086	0.04867090	0.01868523	0.01391048	0.04569538	0.02008959	0.03721587	0.03782312	0.03352693	0.03260283	0.03050038	0.03610975	0.03516458	0.02995956	0.03108335	0.02853269	0.02958360	0.02921063	0.02665990	0.02125640	0.02693022	0.02379053	0.02427330	0.02422090	0.02203416	0.02183233	0.01816783	0.01905598	0.01658145	0.01947099	0.02125617	0.01773616	0.01857571	0.01129553	0.01268572	0.01952161	0.01454453	0.01859347	0.02451248	0.00857956	0.00143631	0.01051982	0.01077298	0.01575897	0.01715623	0.01756454	0.01369663	0.01187078	0.00803934	0.01791433	0.01752334	0.01406180	0.01758870	0.00981169	0.01654527	0.01903546	0.01115936	0.01858293	0.01454716	0.03053499	0.04664537	0.05010650	0.04462635	0.05377430	0.05254907	0.06381497	0.07205498	0.06789108	0.04588509	0.03557813	0.03285577	0.03597813	0.03378105	0.02914343	0.02372728	0.01581673	-0.00858387	-0.02889026	-0.02857122	-0.02383084	-0.02172611	-0.01897831	-0.01340492	-0.01202697	-0.00932612	-0.00839439	-0.00525705	-0.00506179	-0.00286132	-0.00134000	-0.00007112	0.00066144	0.00028316	0.00127664	0.00055729	-0.00065415	0.00105594	0.00064714	-0.00001311	-0.00028112	-0.00009551	0.00088944	-0.00054750	-0.00016548	0.00172820	-0.00002523	0.00149646	-0.00001375	0.00159653	-0.00048080	-0.00022066	0.00112203	0.00096803	-0.00008409	0.00043417	0.00030804	0.00078588	-0.00046419	0.00111096	0.00002444	0.00095455	-0.00081764	-0.00022989	-0.00006981	-0.00091500	-0.00042993	0.00028047	-0.00044265	0.00003299	-0.00010063	0.00066931	-0.00044728	0.00027221	0.00055546	-0.00003951	0.00136570	0.00093781	0.00027648	0.00050078	0.00004731	-0.00059069	0.00004853	0.00016567	-0.00017950	0.00149442	0.00030124	0.00035389	0.00000043	0.00033888	-0.00037979	0.00098872	0.00022333	0.00063143	-0.00049133	0.00002806	-0.00100036	0.00078022	-0.00040245	-0.00051462	0.00059477	0.00105129	0.00020652	-0.00097750	0.00112905	0.00009337	-0.00079523	0.00104861	0.00011023	0.00070243	0.00082171	-0.00007079	0.00021038	-0.00001713	-0.00057638	0.00003314	-0.00015346	-0.00040961	-0.00000005	-0.00006755	0.00075400	0.00015357	0.00033892	0.00027162	0.00030227	0.00022046	0.00084082	0.00087461	-0.00055736	0.00168268	0.00025489	-0.00009446	0.00084887	-0.00010963	0.00071510	0.00008580	-0.00031305	-0.00012006	0.00085283	-0.00059888	0.00021946	0.00046610	0.00075005	0.00020632	-0.00045042	0.00085965	0.00109938	-0.00059484	0.00045910	0.00024130	-0.00010821	0.00021491	0.00135959	0.00000686	0.00027124	0.00067298	0.00055127	-0.00025380	-0.00084673	0.00031974	-0.00025699	0.00012055	0.00031221	0.00059587	0.00157787	0.00084443	-0.00002509	0.00024572	0.00069089	0.00032713	0.00105989	-0.00007407	0.00057644	-0.00029140	-0.00022362	-0.00006139	-0.00041967	0.00018313	-0.00047690	0.00086940	-0.00027740	-0.00057029	0.00159658	0.00082603	0.00014181	-0.00017326	-0.00003169	0.00084781	0.00093291	0.00101912	0.00029357	-0.00099464	0.00034128	0.00116816	0.00112266	-0.00056580	-0.00097679	-0.00058242	-0.00042272	0.00084980	0.00028546	-0.00018547	0.00021505	-0.00021130	0.00200573	-0.00007652	-0.00060455	0.00017522	0.00023893	0.00032661	-0.00055901	0.00125999	-0.00017525	0.00116989	0.00093586	0.00086438	0.00061241	-0.00099901	0.00002842	0.00000644	0.00021376	-0.00060427	0.00208860	-0.00131561	0.00178537	-0.00122530	-0.00062137	-0.00211290	0.00043762	-0.00062031	0.00037962	-0.00084628	0.00129780	-0.00047055	-0.00073340	-0.00329924	0.00092675	0.00128450	-0.00081326	-0.00006324	-0.00173777	-0.00144814	0.00100657	0.00002586	-0.00062729	0.00196034	0.00034732	0.00058485	0.00174067	-0.00151568	0.00002534	-0.00010480	0.00111632	0.00076265	-0.00117103	-0.00013733	-0.00015611	0.00148431	0.00041745	0.00061284	-0.00068714	-0.00219074	0.00038956	0.00077472	0.00004749	-0.00020374	0.00029899	0.00128989	-0.00025713	0.00090280	0.00137573	-0.00034642	-0.00084350	0.00221868	-0.00057236	0.00064713	-0.00033097	0.00207617	-0.00160110	0.00055192	0.00161784	0.00007517	0.00109943	-0.00125306	-0.00164893	-0.00068951	0.00031262	0.00017063	0.00035674	-0.00006365	0.00099396	0.00054603	0.00081468	0.00046313	-0.00212612	0.00053026	0.00067616	-0.00024477	0.00222149	0.00178238	0.00117953	-0.00203770	-0.00124436	-0.00152549	-0.00160313	-0.00008416	-0.00087711	-0.00119964	0.00066541	-0.00008377	0.00050745	0.00033495	0.00239889	-0.00026038	0.00123905	-0.00005103	-0.00301979	-0.00080045	-0.00006519	-0.00028773	0.00022853	-0.00124415	0.00091600	0.00036494	0.00048497	-0.00024388	0.00085482	-0.00027213	0.00038774	0.00152124	0.00107944	0.00020322	0.00019889	0.00016828	0.00084654	-0.00021008	0.00112199	0.00035688	0.00012773	0.00052823	-0.00038728	0.00059157	-0.00113557	0.00042177	0.00024126	-0.00038289	0.00046355	0.00081011	0.00007769	0.00098987	0.00055535	-0.00021519	-0.00022147	0.00074490	0.00051826	0.00018811	0.00090190	-0.00015789	0.00046249	0.00061192	-0.00025597	-0.00012885	-0.00030115	-0.00062833	-0.00048488	0.00004729	-0.00049292	0.00025951	0.00090953	-0.00058268	0.00094208	-0.00022481	-0.00027034	0.00118513	0.00085989	-0.00004704	-0.00041453	0.00043208	0.00004298	-0.00010892	0.00022759	-0.00000730	0.00050208	0.00007297	-0.00003223	-0.00012530	-0.00036670	0.00016146	0.00030144	-0.00047082	0.00018484	0.00050180	-0.00006373	-0.00000807	-0.00007357	0.00078785	0.00031992	0.00017970	-0.00004625	0.00026470	0.00038506	-0.00007407	0.00015298	0.00018758	0.00000290	-0.00002517	-0.23699221
-0.9997	-0.12565814	0.43981850	-21.47483647	-1.15345832	0.12612249	-21.47483647	-0.23154253	-1.12048796	1.39716351	-0.82514769	0.29999673	-1.74454105	-0.28973687	-0.43930486	0.54468974	-0.11814145	-1.06572318	0.97795210	-0.25759265	-21.47483647	-21.47483647	-21.47483647	-21.47483647	-21.47483647	-21.47483647	-21.47483647	0.34044752	-21.47483647	-0.09807341	-21.47483647	-21.47483647	-21.47483647	0.05434818	0.61652448	-0.80229754	-0.02898944	-0.43899656	-0.11480922	0.15605364	-0.01298866	0.01052101	0.01492496	-0.00810065	0.01757652	0.01740114	0.02788152	0.02811760	0.04177215	0.02087045	0.04374818	0.04137604	0.02954589	0.03933659	0.02845137	0.03460412	0.02894841	0.03544841	0.03622675	0.03630930	0.03401251	0.03488618	0.02658021	0.02615890	0.03051421	0.02739887	0.02068145	0.02741286	0.02186662	0.02483946	0.02274827	0.02087962	0.02187212	0.02071364	0.01967303	0.01775455	0.01709995	0.02096085	0.01460528	0.01667076	0.00800704	0.01547494	0.01607575	0.01423798	0.01532333	0.02406275	0.00191007	0.00728960	0.01188965	0.01000093	0.00678687	0.01420729	0.00793055	0.00313518	0.00854389	0.01034860	0.01324186	0.01268428	0.01568745	0.01714045	0.00428902	0.01761591	0.02560115	0.01434680	0.01711523	0.02193865	0.04246733	0.05475687	0.06076212	0.05581108	0.06144010	0.04626727	0.04983499	0.04576299	0.03452581	0.01994427	0.01117747	0.00800794	0.01555075	0.00923285	0.00587682	0.00497301	0.00666781	-0.00614673	-0.01579186	-0.00838998	-0.00097432	0.00622306	0.00273702	0.00515317	0.00174337	-0.00281913	-0.00958255	-0.01062511	-0.01470176	-0.01490287	-0.01509085	-0.01260146	-0.00959459	-0.00616500	-0.00378845	-0.00332135	-0.00189905	-0.00124733	0.00229258	-0.00106164	0.00067418	0.00063339	0.00076193	-0.00144033	-0.00030231	0.00090757	0.00093644	0.00055765	-0.00067448	0.00003220	-0.00113286	-0.00150482	0.00049066	0.00103341	0.00052854	0.00006029	-0.00026762	-0.00013299	-0.00086740	0.00048941	-0.00126637	0.00067272	0.00013492	0.00025063	-0.00030742	-0.00046058	0.00142124	0.00075711	0.00057682	-0.00026814	-0.00076700	0.00066291	0.00093723	0.00084462	-0.00070288	-0.00050431	0.00078655	0.00040682	0.00020878	0.00014438	-0.00095762	0.00048615	0.00038296	-0.00068536	0.00140468	-0.00082092	0.00006394	0.00074303	0.00033264	0.00058375	0.00002181	0.00026023	0.00061987	-0.00031653	-0.00032926	0.00023923	-0.00092641	0.00031288	0.00037241	-0.00093034	0.00016927	0.00030141	0.00012845	-0.00103563	0.00150661	-0.00049131	0.00006128	0.00100878	-0.00058517	-0.00024102	-0.00029937	-0.00082008	-0.00052656	0.00005673	0.00047024	-0.00140616	0.00073777	0.00020884	0.00054733	-0.00123356	0.00025656	0.00030764	0.00067978	-0.00007736	0.00076220	0.00138481	0.00031400	0.00027296	-0.00091922	0.00124520	0.00044540	-0.00037469	0.00090812	0.00022174	0.00023615	-0.00026288	0.00035562	-0.00062081	0.00099236	-0.00025810	0.00040226	-0.00039051	0.00012260	-0.00077288	-0.00008706	0.00087245	0.00040723	-0.00013625	-0.00069278	0.00034503	-0.00002068	0.00021538	0.00049872	-0.00040394	0.00005357	0.00057552	-0.00073126	-0.00030673	-0.00055016	0.00026154	-0.00001497	-0.00007360	0.00104112	0.00041891	0.00034725	0.00062633	0.00026493	0.00017666	-0.00018062	0.00030621	0.00070570	-0.00075389	-0.00005666	0.00019049	-0.00035956	-0.00107574	0.00013070	-0.00009659	0.00011583	0.00032680	-0.00007473	-0.00058746	0.00072936	0.00059205	0.00017293	-0.00082032	0.00036466	-0.00030161	0.00033101	0.00002199	-0.00043742	-0.00045990	0.00002017	0.00017805	0.00055888	-0.00013225	-0.00000092	0.00059945	-0.00004685	0.00090789	-0.00051751	0.00050844	0.00082662	-0.00081133	0.00101153	0.00007634	0.00018605	0.00016185	-0.00063886	-0.00029734	-0.00030332	0.00011282	0.00026526	0.00153615	0.00070595	0.00098335	0.00074410	-0.00040796	-0.00161404	-0.00137330	0.00086248	-0.00182980	0.00026968	-0.00072625	0.00126592	-0.00088221	0.00151339	-0.00181573	-0.00020167	0.00109586	0.00074389	-0.00091638	0.00252855	0.00034392	0.00116127	-0.00155116	0.00052115	0.00169616	-0.00115646	-0.00030587	0.00182234	-0.00214124	-0.00106844	-0.00111569	0.00051113	0.00145566	0.00159167	-0.00045458	-0.00130212	-0.00316314	0.00088378	0.00042815	-0.00077165	0.00257685	-0.00039869	0.00274412	0.00081531	0.00033048	-0.00023244	-0.00037744	-0.00042978	0.00140267	-0.00157303	0.00054410	-0.00186912	-0.00018208	0.00024878	0.00084858	0.00147451	-0.00046373	0.00089384	0.00005378	-0.00121230	0.00245812	0.00016516	0.00172638	0.00150848	0.00180625	0.00084366	0.00160060	0.00228037	0.00092728	0.00085674	-0.00103337	-0.00180509	-0.00113051	0.00105668	0.00093516	0.00209507	-0.00096682	0.00009255	0.00117591	-0.00082735	0.00130793	-0.00063856	-0.00078985	0.00036967	0.00149196	0.00163478	0.00218760	-0.00158433	0.00014364	0.00169205	0.00066017	-0.00025560	-0.00106518	-0.00154447	-0.00074274	0.00047666	-0.00031752	0.00150009	-0.00001203	0.00119322	0.00209651	-0.00103487	-0.00006387	-0.00042908	0.00135565	0.00100835	0.00167889	0.00085745	0.00041121	0.00043781	-0.00028836	0.00043220	-0.00028313	-0.00038848	-0.00069002	0.00088031	0.00203061	0.00076117	0.00030035	-0.00081968	0.00009173	0.00013433	0.00007047	0.00031780	-0.00040713	0.00038333	-0.00002358	-0.00042544	-0.00023898	-0.00110974	0.00006477	0.00074123	-0.00030212	0.00036584	0.00125276	-0.00086152	0.00112295	0.00094654	0.00093641	0.00006067	-0.00010917	0.00072743	0.00029716	-0.00074836	0.00044759	0.00010440	0.00078322	0.00065178	0.00032877	-0.00114708	-0.00036602	-0.00094953	0.00041393	-0.00077600	-0.00081994	0.00047092	-0.00037397	0.00019655	-0.00057451	-0.00041613	0.00037683	-0.00033025	0.00091708	-0.00010505	0.00008707	-0.00006326	0.00003614	0.00003882	0.00018170	0.00074917	0.00015037	-0.00018349	0.00029920	0.00025149	-0.00012413	-0.00018463	-0.00003816	0.00047682	0.00040330	0.00023722	0.00019247	-0.00010649	0.00008820	0.00042982	0.00008259	-0.00001257	0.00006320	0.00045373	-0.00008368	0.00019435	0.00039045	-0.00004910	-0.00005943	-0.12389649
-0.9497	-0.42076400	-1.35541189	0.31835324	0.06628394	0.22110693	-0.31085977	-0.23930073	0.61401308	0.26289457	-21.47483647	1.55763805	0.49413543	-0.10287516	1.05577131	-21.47483647	-0.30129001	-0.45769435	0.99557161	-0.36120169	-21.47483647	0.62754147	0.54644787	0.24659163	0.25484568	-0.05781056	0.33319553	-21.47483647	-21.47483647	-21.47483647	-21.47483647	-21.47483647	-21.47483647	-0.05135103	-0.79020895	0.17530352	-0.25420124	-0.05953308	-0.01131196	-0.04592187	0.00707085	-0.04067064	0.05070526	0.02408432	0.01044492	-0.00241027	0.02858122	0.02696226	0.02428239	0.01453968	0.03511189	0.03841440	0.02940004	0.03710887	0.03192458	0.02817374	0.03453602	0.03035854	0.03151800	0.03107971	0.03123677	0.03085760	0.02494085	0.02460913	0.02785027	0.02704163	0.02005083	0.02597169	0.01925180	0.02244673	0.02477887	0.01994093	0.01940653	0.02063600	0.01679593	0.01702189	0.01868911	0.01508891	0.01663735	0.01572385	0.01309753	0.01672236	0.01444892	0.01150540	0.01776817	0.01427287	0.00228405	0.00397120	0.01225358	0.01137613	0.01234580	0.01128215	0.01163302	0.00799836	0.01069207	0.01385233	0.01287526	0.01620533	0.01227879	0.01771064	0.00507283	0.01636864	0.02418810	0.01124190	0.02110244	0.02250187	0.04676880	0.06032735	0.07095665	0.06794575	0.07351059	0.06186914	0.05980003	0.04870960	0.03498594	0.01313654	0.01002972	0.00912216	0.01312086	-0.00344430	-0.01746750	-0.02315174	-0.02048999	-0.03161915	-0.04370566	-0.03254772	-0.01819513	-0.00531606	0.00208287	0.01176375	0.01380040	0.00827251	0.00601447	0.00228727	-0.00312094	-0.00600517	-0.00886201	-0.01370157	-0.01348843	-0.01390755	-0.01278890	-0.00980447	-0.00902301	-0.00686139	-0.00512192	-0.00346149	-0.00300979	-0.00173343	-0.00128462	-0.00023160	-0.00107291	0.00164143	-0.00066657	-0.00029322	0.00002912	-0.00121424	-0.00142760	-0.00047779	0.00014728	0.00012690	0.00012367	-0.00103223	0.00087324	-0.00009286	-0.00072329	-0.00054762	-0.00026576	0.00107853	0.00009248	0.00027182	-0.00128348	-0.00115382	-0.00041563	0.00023241	-0.00140452	-0.00035236	-0.00046330	0.00042300	-0.00076989	0.00013444	-0.00028395	-0.00061694	0.00125644	0.00038103	0.00039148	-0.00025384	0.00016809	-0.00000068	-0.00021091	-0.00067267	-0.00019834	0.00055783	0.00003111	0.00051554	0.00010461	-0.00033930	-0.00008170	-0.00004466	0.00063663	0.00010069	0.00022642	-0.00040454	0.00003890	0.00003351	-0.00032042	-0.00083117	-0.00004088	0.00015643	-0.00039635	-0.00140035	0.00062783	0.00008647	-0.00009760	0.00081069	-0.00031135	-0.00003980	0.00000085	0.00042158	-0.00074170	0.00031162	-0.00150483	-0.00026857	0.00015358	-0.00051111	-0.00032876	0.00025209	0.00073800	0.00007257	-0.00068409	0.00047438	0.00098194	0.00006416	-0.00018471	0.00030475	-0.00107204	0.00107779	0.00054680	0.00010051	0.00083022	-0.00027657	-0.00020088	-0.00029098	-0.00042275	-0.00069397	-0.00028412	-0.00014858	0.00044796	-0.00050245	0.00068388	-0.00039304	0.00036387	0.00052155	0.00023017	-0.00073955	-0.00028308	0.00005385	-0.00014828	-0.00027068	0.00068505	-0.00081469	0.00021556	-0.00042149	0.00003505	-0.00058846	-0.00110568	-0.00048325	-0.00016041	0.00029921	0.00041308	0.00006963	0.00086134	-0.00018890	0.00049730	-0.00037308	0.00009543	-0.00022529	-0.00069667	-0.00060131	0.00007588	0.00000317	-0.00038629	-0.00033062	0.00018776	-0.00044552	-0.00077890	0.00026245	0.00059177	-0.00079053	0.00033716	0.00025319	0.00082553	-0.00039954	-0.00001994	-0.00041636	-0.00019756	0.00029738	-0.00044290	-0.00046940	-0.00007354	-0.00008431	0.00088407	-0.00019435	-0.00050215	-0.00028855	-0.00023898	-0.00018984	-0.00095983	-0.00007487	-0.00054438	-0.00091820	0.00044964	-0.00110946	-0.00089861	-0.00129564	-0.00036144	-0.00043636	0.00017878	-0.00080278	-0.00006764	-0.00028418	0.00066147	0.00021287	0.00130941	0.00056175	-0.00095291	-0.00014653	0.00092171	0.00058118	-0.00038982	-0.00122193	0.00048519	-0.00038284	-0.00046153	-0.00082394	-0.00046052	-0.00170506	0.00017132	-0.00137286	0.00080388	0.00040336	-0.00004807	-0.00186349	0.00116477	0.00104139	-0.00066935	-0.00054110	-0.00128262	-0.00166589	-0.00234664	-0.00077584	0.00022656	0.00120701	0.00007753	-0.00000045	-0.00187308	-0.00271120	0.00026894	0.00088451	0.00025989	-0.00030801	-0.00254695	-0.00078982	0.00105768	0.00033284	0.00081792	-0.00123749	-0.00059868	-0.00174128	-0.00147664	-0.00139664	-0.00110428	0.00222955	-0.00123486	-0.00058835	-0.00080481	-0.00177777	-0.00005776	-0.00263656	-0.00336584	0.00083725	0.00008213	-0.00012669	-0.00030018	0.00119263	0.00040739	-0.00049812	0.00048370	-0.00048551	-0.00049017	-0.00333590	-0.00115515	-0.00120005	-0.00095077	-0.00271618	0.00137719	-0.00023269	0.00282446	-0.00107500	-0.00131862	0.00020563	-0.00124815	0.00007328	-0.00024100	-0.00018470	0.00200274	0.00092396	-0.00024500	-0.00132276	0.00057332	-0.00188842	-0.00049816	-0.00050632	-0.00089657	-0.00075978	0.00118597	-0.00019936	0.00009464	0.00137689	-0.00000392	0.00014393	0.00067668	0.00122375	-0.00135854	-0.00076497	-0.00011619	-0.00082488	-0.00059272	-0.00080059	0.00067495	0.00048854	-0.00042172	-0.00054125	-0.00023089	0.00053075	-0.00038429	0.00066767	0.00013945	0.00049204	0.00003696	-0.00026949	0.00045162	0.00025933	0.00079576	0.00037597	0.00025082	-0.00000052	-0.00056461	-0.00042501	-0.00086708	-0.00106518	-0.00008194	0.00068914	0.00013766	0.00043819	-0.00020575	0.00050917	0.00069528	0.00027330	-0.00049931	-0.00045709	-0.00020654	0.00021471	0.00010261	-0.00032519	-0.00085703	-0.00036194	0.00081342	0.00133439	-0.00060098	0.00015093	-0.00053871	0.00049439	-0.00035835	-0.00032171	-0.00063774	-0.00082567	0.00026538	-0.00056813	-0.00088352	0.00084183	0.00016785	-0.00022446	-0.00014917	0.00038686	-0.00034409	-0.00006315	0.00025700	-0.00019231	0.00042609	-0.00009773	-0.00006133	-0.00000347	0.00029326	0.00035090	-0.00032385	-0.00021890	0.00011820	0.00009460	0.00046117	-0.00051991	0.00001887	0.00015205	0.00033371	-0.00002679	-0.00003065	-0.00002238	0.00014116	-0.00021157	0.00017141	-0.00013371	0.00000507	0.00008641	-0.22243558
-0.8997	0.62158316	0.81421120	1.77699387	-0.22017968	-0.87542539	-1.20746203	0.08152821	0.89992364	0.18525234	-0.76206446	-0.53138883	-21.47483647	0.90138820	-21.47483647	-0.27005282	-21.47483647	0.53524576	-0.16033003	1.02971876	-21.47483647	-21.47483647	-21.47483647	0.57126623	0.40066152	0.20072204	1.27267802	-21.47483647	-21.47483647	-0.09670287	-21.47483647	0.58584404	-21.47483647	0.47955599	0.03742531	-0.93438393	-0.22956463	-0.15658205	-0.17453106	0.08830607	0.00792034	0.01531482	0.07585819	0.05344366	0.00046906	0.03473376	0.06285337	0.01514065	0.05684416	0.02373177	0.03347318	0.03059195	0.03081143	0.03967393	0.02556275	0.03111142	0.03421483	0.03022568	0.03252426	0.03449282	0.03032548	0.03320968	0.02860889	0.02406519	0.03051882	0.02646038	0.02161634	0.02616791	0.02114403	0.02261270	0.01986111	0.01842180	0.02031131	0.01908270	0.01889472	0.01988245	0.01675994	0.01855442	0.01318258	0.01925002	0.01229208	0.00929458	0.00951838	0.00309482	0.01200589	0.01306963	-0.00484560	-0.00016774	0.01181337	0.00951583	0.01463660	0.01325547	0.00693004	0.00370263	0.00591325	0.00463773	0.01490620	0.01250225	0.01184394	0.01199543	0.00464161	0.01927695	0.01833587	0.01492156	0.01202033	0.02052985	0.04205685	0.05588407	0.06804618	0.06907426	0.08057636	0.07235732	0.07503787	0.07341423	0.06170968	0.03608632	0.02712847	0.02413054	0.03053450	0.01684515	0.00309553	-0.00100498	-0.00406535	-0.02253563	-0.04574868	-0.04523653	-0.03870502	-0.02527701	-0.01723884	-0.00896105	-0.00341388	0.00465374	0.01007966	0.01346411	0.01210011	0.01069121	0.00822825	0.00448839	-0.00068727	-0.00738166	-0.00955870	-0.01277613	-0.01356103	-0.01208200	-0.01164484	-0.01022377	-0.00948522	-0.00623485	-0.00421513	-0.00381602	-0.00207736	0.00028116	0.00083972	0.00037762	-0.00100480	0.00030409	-0.00050872	-0.00046881	-0.00008884	-0.00029780	0.00000072	0.00008531	0.00019834	0.00047411	0.00060833	0.00047616	-0.00044600	0.00058015	0.00119395	0.00088497	-0.00026995	-0.00084263	-0.00102631	0.00018454	0.00050674	-0.00255172	0.00080343	-0.00023170	-0.00041014	0.00101534	-0.00043716	-0.00011829	0.00026469	0.00066492	-0.00034583	0.00020221	0.00012964	-0.00027184	0.00117720	-0.00025861	0.00069185	0.00027607	0.00016115	0.00116016	-0.00028720	-0.00077870	0.00060077	0.00095620	0.00048264	-0.00021695	0.00031611	-0.00084799	-0.00072869	-0.00004215	-0.00086686	-0.00019719	0.00025119	0.00009905	-0.00022956	-0.00122791	0.00064859	0.00060530	0.00007469	0.00192963	0.00012303	-0.00025133	0.00083508	-0.00044141	-0.00095831	0.00017739	0.00052943	-0.00011625	-0.00018027	0.00076040	-0.00024367	0.00014046	0.00066247	0.00002984	0.00003229	0.00019150	0.00128100	0.00023816	0.00009946	0.00064214	-0.00028942	0.00084286	0.00122224	-0.00010830	0.00068952	0.00013071	0.00039642	0.00006570	-0.00043818	-0.00009879	0.00008168	0.00011013	0.00060654	-0.00085072	0.00085831	0.00096120	-0.00017489	0.00045594	0.00129052	-0.00046106	0.00055600	0.00001323	-0.00063639	0.00034927	0.00072596	-0.00035555	0.00058867	0.00005147	0.00017214	-0.00022320	-0.00030205	-0.00032083	-0.00020476	0.00075439	0.00128713	0.00102568	0.00012050	0.00037476	0.00000705	-0.00004093	0.00012854	0.00017589	-0.00033579	0.00065590	-0.00001619	0.00041696	0.00011543	-0.00020108	-0.00050642	-0.00014639	-0.00004404	0.00056857	0.00043040	-0.00075672	-0.00016435	0.00078757	0.00025870	-0.00051228	0.00036853	0.00038986	0.00059292	-0.00036185	0.00009079	-0.00058853	-0.00055856	0.00115501	0.00005240	-0.00012275	-0.00041194	-0.00009221	-0.00059578	-0.00038784	-0.00085499	-0.00001252	0.00014698	-0.00056301	0.00163354	-0.00073631	0.00093150	0.00002942	-0.00014568	-0.00051455	-0.00045203	-0.00046841	-0.00068710	-0.00018619	0.00172195	0.00082751	0.00119713	0.00016488	-0.00068873	0.00072220	0.00002510	-0.00045584	0.00103148	0.00047021	0.00163067	-0.00171457	-0.00022293	-0.00045145	-0.00024238	0.00059374	0.00053386	0.00028492	-0.00011330	0.00068845	-0.00189930	-0.00038391	0.00065282	0.00066522	-0.00168854	-0.00005417	-0.00062338	-0.00094187	-0.00000914	-0.00034843	-0.00005092	0.00059130	0.00113791	0.00099952	-0.00026032	-0.00314989	-0.00090561	0.00253407	-0.00116692	0.00160897	-0.00046586	0.00085181	-0.00034426	0.00085376	0.00339990	0.00078236	0.00023556	-0.00090048	-0.00060560	-0.00103358	-0.00125182	0.00051309	0.00058994	0.00229358	0.00056225	-0.00037439	-0.00012260	-0.00036281	-0.00103107	0.00062978	0.00162991	0.00126943	-0.00092996	0.00173447	0.00091691	0.00073440	0.00263975	0.00008947	0.00210239	-0.00098591	-0.00158465	0.00092045	0.00176245	0.00056076	-0.00086995	-0.00110844	0.00087582	-0.00129335	0.00090173	0.00119033	0.00126452	0.00063542	0.00038913	0.00130409	-0.00046516	0.00221821	0.00245916	-0.00001721	0.00112685	-0.00001679	0.00041194	0.00032427	0.00112656	-0.00048965	0.00160784	-0.00018666	-0.00055306	0.00003794	-0.00090006	-0.00006496	0.00115358	0.00093657	-0.00171262	0.00072088	0.00158185	0.00065910	0.00062776	-0.00058358	0.00024600	-0.00013271	0.00054753	-0.00001871	0.00041601	0.00180392	-0.00127924	0.00093142	0.00043495	0.00055420	0.00017178	0.00024475	0.00104530	-0.00018133	0.00113341	-0.00015482	0.00046267	-0.00072627	-0.00064616	0.00002777	-0.00108688	0.00003838	0.00149715	0.00068622	-0.00031417	0.00096271	0.00069861	0.00081057	0.00105406	-0.00013029	0.00094244	-0.00035853	-0.00006471	0.00049199	0.00026576	0.00019734	0.00065501	0.00017996	0.00061222	-0.00044144	0.00045825	-0.00086784	0.00000938	0.00038516	0.00053162	0.00051464	0.00045819	0.00016672	0.00111784	-0.00020042	-0.00077688	0.00049161	-0.00010936	0.00062019	0.00020654	0.00041690	0.00062292	0.00050030	0.00033313	0.00046961	0.00025704	-0.00013483	0.00021828	0.00041693	-0.00007126	0.00032841	0.00019589	0.00032424	0.00032039	0.00081226	0.00059948	0.00015612	-0.00006487	0.00019143	0.00036136	0.00015781	0.00020297	0.00061595	0.00052064	0.00004913	0.00034361	0.00036334	-0.00004784	0.00004131	-0.27405943
-0.8497	0.04038250	-0.02715328	0.80924964	0.32474706	0.15175420	1.84319389	-21.47483647	0.50979490	-0.15926163	-21.47483647	-0.78396446	-0.24153497	-0.61107594	-0.50306509	0.05561685	-21.47483647	-0.18009304	-21.47483647	0.04653730	-1.42379951	-0.63608187	-21.47483647	-21.47483647	-21.47483647	0.04965359	0.42838922	-21.47483647	-0.33169243	-0.43760924	-21.47483647	0.89656639	-0.46764171	-21.47483647	-0.32128269	-21.47483647	0.15599748	-0.19935456	-0.12003681	0.12601101	-0.04770668	0.06289040	0.01950566	0.09342270	0.03485575	-0.00568965	0.02377305	0.03439589	0.03775389	0.02191839	0.02855834	0.02295238	0.02326436	0.03564677	0.03398905	0.03722428	0.03408319	0.03060353	0.03668735	0.03149523	0.02766808	0.03448696	0.03075705	0.02492273	0.02708636	0.02714764	0.02033302	0.02424605	0.02325294	0.02381976	0.02061323	0.01834286	0.02194959	0.02183052	0.01899545	0.01647262	0.01787953	0.01466917	0.01599179	0.01357382	0.00900392	0.01001460	0.01509966	0.01011667	0.02108542	0.01290970	-0.00425278	0.00821774	0.01564704	0.00098698	0.01054123	0.01827326	0.01284715	0.00183180	0.01448603	0.00727049	0.01455015	0.01234997	0.01234334	0.01237920	0.00391709	0.01571539	0.02076078	0.00751380	0.01562367	0.01383556	0.03356892	0.04729448	0.05395807	0.05269658	0.06152146	0.05243539	0.06000516	0.05336080	0.05039139	0.03452831	0.02925631	0.02363727	0.02706318	0.01662048	0.01247479	0.00665562	0.00758381	-0.00473571	-0.02202615	-0.02633516	-0.02484205	-0.02523252	-0.02629766	-0.02501396	-0.02391079	-0.01960107	-0.01566562	-0.00723843	-0.00151421	0.00324641	0.00853139	0.01178208	0.01191790	0.01101118	0.00725851	0.00127820	-0.00328454	-0.00650096	-0.01081467	-0.01337900	-0.01430663	-0.01347375	-0.01321186	-0.01203078	-0.00956902	-0.00603187	-0.00456597	-0.00324675	-0.00285849	-0.00218293	-0.00173862	-0.00069678	-0.00008690	0.00031025	-0.00067622	0.00073989	-0.00033010	-0.00021000	-0.00040118	0.00073069	-0.00191021	0.00166694	0.00041196	0.00050695	-0.00022989	-0.00075349	0.00081751	0.00107510	-0.00078415	-0.00001271	-0.00079808	-0.00046150	-0.00083659	0.00064229	-0.00097760	-0.00170957	0.00052195	-0.00031910	-0.00000140	-0.00014343	-0.00018832	0.00127342	-0.00083693	-0.00084797	0.00015912	0.00053855	0.00004883	-0.00017209	0.00129928	0.00027974	0.00022569	0.00005969	0.00092836	0.00079219	-0.00069661	-0.00090242	0.00035991	-0.00118956	-0.00054259	-0.00000786	-0.00012724	0.00048584	0.00085981	-0.00077076	0.00075972	0.00042336	-0.00097779	0.00082972	-0.00121741	-0.00069336	0.00016164	-0.00025460	-0.00146519	-0.00002338	0.00101475	-0.00048193	-0.00061676	-0.00002650	-0.00064662	-0.00067380	-0.00042700	0.00080926	0.00067955	0.00035247	0.00063823	0.00059171	0.00019416	0.00000414	-0.00026072	0.00082845	-0.00090730	0.00064691	0.00167649	0.00026884	-0.00032182	-0.00111642	0.00005291	0.00050094	0.00028254	-0.00093125	0.00009852	-0.00023584	-0.00000192	0.00020649	-0.00028181	0.00073983	0.00079514	-0.00011544	-0.00009103	-0.00051012	0.00029969	-0.00149868	0.00070135	-0.00032334	0.00021724	-0.00022662	-0.00046777	-0.00006945	-0.00014143	0.00004166	-0.00045846	0.00053523	0.00033421	-0.00013444	0.00030722	0.00032544	0.00000372	-0.00007247	-0.00054625	0.00017064	-0.00073987	-0.00094775	-0.00036983	0.00015041	-0.00037434	-0.00023044	-0.00036391	0.00003125	-0.00006055	0.00053618	0.00095637	-0.00022914	0.00052255	-0.00041819	0.00011084	-0.00141476	-0.00006368	-0.00029760	-0.00003054	-0.00017480	0.00007594	0.00009425	-0.00002355	0.00024406	0.00055540	0.00020555	-0.00021870	-0.00083964	0.00026843	0.00058168	-0.00124712	-0.00011770	0.00029190	0.00009793	0.00081606	-0.00018207	-0.00021092	0.00056983	0.00008577	-0.00061903	0.00011539	0.00041156	-0.00023311	0.00090578	0.00063673	0.00086803	0.00052045	0.00092119	-0.00037079	-0.00002485	-0.00035465	-0.00076032	-0.00112963	0.00032362	0.00014694	-0.00248093	-0.00043027	-0.00079452	0.00046814	-0.00187897	0.00055781	0.00023756	0.00040073	0.00042781	-0.00110419	0.00001866	0.00080016	0.00119841	-0.00176023	0.00016951	-0.00198461	-0.00109124	-0.00124079	-0.00003652	0.00050322	0.00150398	0.00115724	0.00320005	0.00019060	-0.00165023	0.00267157	0.00152439	-0.00008595	0.00055973	0.00145250	-0.00051438	-0.00057020	0.00068713	-0.00073116	-0.00102843	-0.00119815	0.00339432	-0.00080925	0.00129716	-0.00062622	0.00337407	-0.00052634	0.00034585	0.00132435	-0.00052986	0.00236899	-0.00062119	0.00108982	0.00130651	-0.00116560	0.00225768	0.00050342	0.00150151	-0.00230702	-0.00059792	0.00232876	0.00038048	0.00077219	0.00001877	-0.00077754	0.00134069	0.00069651	0.00191579	0.00113994	-0.00167680	0.00073055	-0.00051788	-0.00068105	0.00058968	0.00039176	0.00076959	0.00003331	-0.00037470	0.00177123	0.00330351	-0.00040459	-0.00092554	-0.00066784	-0.00198027	-0.00159918	0.00102754	0.00208654	-0.00151522	0.00161344	-0.00069018	0.00174455	0.00023148	0.00049858	-0.00129951	0.00001227	-0.00114820	-0.00032439	0.00001293	0.00144896	-0.00077661	0.00049243	-0.00064794	0.00098087	-0.00034083	0.00002517	-0.00035884	0.00030611	0.00000938	-0.00138064	0.00049928	0.00061519	0.00015590	-0.00046535	-0.00064410	0.00058546	0.00054947	-0.00003942	0.00002989	0.00055654	-0.00035032	-0.00055405	-0.00029553	-0.00051363	-0.00082402	0.00041484	-0.00006171	0.00081579	0.00019915	-0.00081412	0.00029045	0.00114649	0.00083548	0.00000059	0.00056132	0.00034645	0.00001642	0.00006809	-0.00045632	0.00035351	0.00109364	0.00064282	0.00064877	-0.00069220	-0.00052493	0.00024478	0.00008761	-0.00044831	0.00043357	0.00023003	-0.00048132	0.00126130	0.00035280	-0.00035260	0.00089201	-0.00000555	0.00019215	0.00012419	0.00063438	-0.00014546	-0.00015222	0.00024830	0.00035460	0.00026541	0.00042618	-0.00003738	0.00029659	0.00035309	0.00057678	0.00022683	-0.00030196	0.00049775	-0.00012098	-0.00004091	0.00028359	0.00009906	0.00067134	0.00052832	0.00024259	0.00000162	0.00007671	0.00006695	-0.00006338	0.00012032	0.00007592	0.00018569	0.00008358	-0.71435125
-0.7997	-1.23694062	0.87074357	-0.09050786	-0.91163169	-0.65512109	-0.05527896	0.43743606	-21.47483647	1.56706560	0.52501875	-21.47483647	0.84637755	0.39296467	-0.73141763	0.50007457	-0.03504778	1.98095441	-0.04238785	-21.47483647	-21.47483647	0.33078712	-21.47483647	-21.47483647	-21.47483647	0.32286432	1.08937311	-0.73976266	-21.47483647	-21.47483647	-21.47483647	-21.47483647	-21.47483647	-0.13257799	-0.32325040	0.16609616	-0.28888130	-0.20996837	-0.00964547	0.13254403	-0.13640218	0.10558963	0.08051823	0.01947558	-0.00761049	0.03276307	0.02433815	0.03511319	0.03486397	0.02629447	0.03111972	0.02689957	0.02380293	0.04682544	0.03264126	0.03497276	0.03328506	0.03952162	0.03485996	0.02935733	0.03319352	0.03337076	0.02923959	0.02757663	0.02491532	0.02713372	0.02023406	0.02507473	0.02441513	0.02297135	0.02040036	0.02261197	0.02056830	0.01737673	0.01759027	0.01825645	0.01601337	0.01553617	0.01251953	0.01479322	0.00694913	0.00755058	0.01484417	0.01639187	0.01118838	0.00942680	0.00325326	-0.00028068	0.01479288	0.00700245	0.01313604	0.00668252	0.00475877	0.00869442	0.00988308	0.00997536	0.01324054	0.01200390	0.01286674	0.01096658	0.00884887	0.01840801	0.01972888	0.00818171	0.01522625	0.01255941	0.03035962	0.03933722	0.05429772	0.05236985	0.06030582	0.05426782	0.05699478	0.05428927	0.04434307	0.02472790	0.02258626	0.01841482	0.02142995	0.00852113	-0.00172607	-0.00588398	-0.00596566	-0.01851210	-0.02515291	-0.02503247	-0.02117571	-0.02330658	-0.02519415	-0.02357402	-0.02673748	-0.02867101	-0.03300667	-0.03268037	-0.03144938	-0.02506190	-0.01908100	-0.01369958	-0.00380988	0.00175341	0.00813121	0.01081992	0.01046434	0.01066289	0.00655246	0.00191149	-0.00181658	-0.00586539	-0.00856104	-0.01275689	-0.01303287	-0.01364697	-0.01372678	-0.00985848	-0.00966026	-0.00753472	-0.00689034	-0.00368636	-0.00304333	-0.00133012	-0.00186435	-0.00122997	-0.00003000	0.00094667	-0.00083067	0.00038220	-0.00036976	0.00054751	0.00015595	-0.00060467	-0.00030575	-0.00031288	0.00035859	0.00029242	-0.00042028	0.00025532	0.00003406	0.00028397	-0.00082359	0.00035487	-0.00010098	-0.00053400	0.00183611	-0.00034567	0.00061682	0.00026815	0.00011971	0.00053252	-0.00087841	0.00087236	0.00086943	0.00049263	-0.00037047	0.00103655	-0.00011975	-0.00129727	0.00061781	0.00174234	0.00052061	-0.00060583	-0.00070162	0.00041943	-0.00033910	-0.00012387	0.00054522	-0.00075451	-0.00051936	0.00016765	0.00123813	-0.00158472	0.00040327	0.00091560	-0.00013399	0.00033034	-0.00160410	0.00011567	-0.00035741	-0.00035168	-0.00115284	0.00054400	0.00075888	-0.00034470	-0.00003647	0.00072467	-0.00054628	0.00008349	0.00035268	0.00025978	0.00057309	0.00002215	0.00142595	0.00046857	0.00018323	0.00053600	-0.00027656	0.00039768	0.00019428	0.00043968	0.00065847	0.00051083	-0.00018294	0.00053101	0.00022297	-0.00057476	0.00081291	-0.00010406	-0.00009375	-0.00005136	0.00079171	0.00025748	-0.00072687	0.00027583	0.00018618	0.00033941	-0.00039872	0.00039923	0.00017090	-0.00027820	0.00091420	-0.00024292	-0.00006968	0.00033715	0.00023601	0.00024445	-0.00022154	-0.00017834	-0.00037763	0.00035577	0.00042422	-0.00003604	0.00084255	0.00054431	0.00020126	-0.00070257	0.00007101	-0.00006829	0.00022843	0.00035788	-0.00018169	0.00005615	0.00049728	-0.00019393	0.00041647	-0.00010790	-0.00016569	0.00106911	-0.00005871	-0.00048675	-0.00020252	0.00033944	-0.00009781	-0.00066334	0.00053067	-0.00009183	0.00060280	0.00045679	0.00046227	-0.00008269	-0.00030907	0.00073937	0.00038963	-0.00021948	-0.00042348	-0.00074721	-0.00020207	0.00002212	-0.00086421	-0.00059766	0.00026071	-0.00074225	0.00117440	-0.00031365	-0.00031554	0.00000380	-0.00011270	-0.00055332	-0.00004138	0.00043015	0.00040447	0.00133749	0.00068109	0.00093642	-0.00009162	0.00064816	-0.00052828	0.00053374	-0.00049324	-0.00120024	-0.00169840	0.00037915	0.00050797	0.00081136	-0.00031782	-0.00115449	0.00035553	-0.00169993	-0.00035861	0.00008634	0.00101762	0.00099924	0.00121291	-0.00099952	-0.00053825	0.00071402	-0.00016888	-0.00044281	-0.00238686	0.00033881	-0.00050337	-0.00233205	0.00057407	0.00129854	0.00089605	0.00052549	-0.00113295	-0.00251362	-0.00077340	0.00267764	0.00076118	0.00030682	0.00061008	-0.00027380	-0.00003051	0.00176730	-0.00069645	0.00000320	-0.00177632	0.00149703	-0.00330297	0.00120305	-0.00086588	0.00049283	-0.00095257	-0.00056852	-0.00185940	0.00000901	-0.00111477	0.00152201	0.00051061	-0.00017013	-0.00105066	0.00005698	0.00031991	0.00127108	0.00018642	0.00162331	-0.00012719	-0.00017340	0.00057633	-0.00059306	-0.00197945	-0.00172998	-0.00108132	-0.00027142	0.00032779	0.00013832	0.00120594	-0.00171973	0.00004767	0.00025899	-0.00047475	-0.00046668	-0.00237000	0.00042510	0.00045851	0.00210226	-0.00099274	0.00031372	-0.00074116	-0.00270782	-0.00035400	-0.00014397	0.00083270	-0.00168502	0.00053999	0.00064678	0.00108449	-0.00073868	0.00019688	-0.00030049	-0.00025780	0.00050055	-0.00123689	0.00045252	0.00058273	-0.00044218	0.00055120	0.00025524	0.00017340	-0.00077954	-0.00049636	-0.00006454	0.00035984	-0.00065473	-0.00057492	0.00048409	0.00052320	0.00014336	0.00012576	0.00007539	-0.00021161	-0.00036035	0.00065809	0.00060395	0.00053124	0.00039233	-0.00137195	-0.00043385	-0.00077463	0.00065814	0.00040941	0.00115133	0.00046015	0.00126114	0.00034910	0.00053017	0.00063489	0.00034410	-0.00023966	0.00018355	0.00016722	0.00091673	-0.00012784	0.00004294	-0.00001681	0.00087886	0.00023538	0.00024826	-0.00045201	-0.00029931	0.00058205	0.00086302	-0.00022656	-0.00058611	-0.00050615	0.00056306	0.00034836	0.00010201	-0.00073021	-0.00000811	0.00061221	0.00040683	-0.00017491	0.00016077	0.00020215	0.00034178	0.00016522	0.00047515	0.00039359	0.00006741	-0.00003251	0.00010337	0.00018869	0.00022633	-0.00050352	0.00009057	0.00031663	0.00061912	-0.00015644	-0.00015121	0.00005928	0.00040578	0.00038924	-0.00016265	-0.00007546	0.00017867	0.00003944	0.00019053	0.00053034	0.00024502	0.00001440	0.00021203	-0.26026031
-0.7497	-0.04496049	-0.22196656	0.97829582	0.99306256	0.21971321	0.27951074	0.25063515	-21.47483647	0.20204808	-0.45706561	-0.53035629	-0.10441285	-0.45434546	-21.47483647	-0.09727496	-0.22177515	0.03696585	-21.47483647	-0.96367145	-21.47483647	-21.47483647	-21.47483647	-21.47483647	-0.11092119	1.08335340	-0.61078513	-21.47483647	-21.47483647	0.39130042	-21.47483647	0.51643986	-21.47483647	1.24180619	0.01103717	0.45416765	-0.06346093	-0.05073845	-0.06871140	0.07679172	-0.07314162	0.00438861	0.06124275	0.05501181	0.02824702	0.00661844	0.02565824	0.02474252	0.04220824	0.01664489	0.03285721	0.03525326	0.02980325	0.03791443	0.03956286	0.03675430	0.02520646	0.03289928	0.03631549	0.03127262	0.02681838	0.03455604	0.02899760	0.02617542	0.02868809	0.02992465	0.02309526	0.02418990	0.02368239	0.02351589	0.02015724	0.01964264	0.02023152	0.01991391	0.01645333	0.01406556	0.01869613	0.01283444	0.01322739	0.01633597	0.01191064	0.00786376	0.01096143	0.01336905	0.01382678	0.00901579	-0.00624800	0.00603009	0.01207945	0.00965590	0.01111460	0.01950778	-0.00337822	0.00663197	0.01189154	0.00684347	0.01322346	0.01283396	0.01124134	0.01318570	0.00120693	0.01972033	0.02115023	0.00746908	0.01142770	0.01731182	0.02915713	0.04075317	0.04801045	0.04701765	0.05615728	0.05156800	0.05731621	0.06178355	0.05587898	0.03901595	0.03496672	0.02937647	0.02704033	0.00840185	-0.00410157	-0.01717452	-0.01950288	-0.03736531	-0.04957366	-0.04800855	-0.03579018	-0.02631320	-0.02326776	-0.01919931	-0.01935618	-0.02251021	-0.02721776	-0.03367986	-0.03818658	-0.03768321	-0.04015948	-0.04023848	-0.03413889	-0.02941068	-0.02363979	-0.01555441	-0.00818377	0.00134084	0.00484993	0.00905724	0.01307047	0.01152284	0.00607762	0.00475713	0.00037527	-0.00354796	-0.00787427	-0.00792312	-0.01104289	-0.01338107	-0.01375359	-0.01201423	-0.01030343	-0.00902533	-0.00687651	-0.00582867	-0.00427456	-0.00371247	-0.00235838	0.00082711	-0.00202041	0.00095108	-0.00016487	0.00035594	-0.00073075	-0.00114524	0.00225474	-0.00035675	-0.00139382	-0.00045160	0.00010920	0.00011152	-0.00097887	0.00087596	-0.00028666	-0.00069359	0.00031689	0.00093427	-0.00048736	0.00050294	-0.00064786	0.00002851	0.00008825	-0.00067501	-0.00017313	0.00071575	-0.00017030	-0.00039136	0.00088679	-0.00050643	0.00117261	0.00143978	0.00145332	-0.00030332	-0.00125314	0.00026485	-0.00048736	0.00005332	0.00050727	0.00009958	0.00004223	0.00008859	-0.00013329	0.00004985	0.00080196	-0.00028064	0.00028763	0.00090127	-0.00126406	0.00036902	0.00028914	-0.00025197	0.00014293	0.00005211	0.00023935	-0.00122429	-0.00126911	0.00050218	0.00025241	0.00006232	0.00065397	0.00055567	0.00043157	-0.00013777	0.00067833	-0.00025033	0.00039849	-0.00035005	0.00022994	0.00073387	0.00006482	0.00087187	0.00068336	0.00003758	0.00038170	0.00060244	-0.00001804	-0.00032446	0.00032270	0.00049458	0.00083118	-0.00010501	0.00026048	0.00033818	-0.00047764	0.00004099	0.00164303	-0.00013364	0.00016460	0.00028433	-0.00024169	-0.00078483	0.00058332	-0.00019449	0.00028600	-0.00002930	-0.00039581	0.00001326	-0.00094151	0.00010159	-0.00100995	0.00079306	0.00055036	-0.00069862	0.00088649	0.00044271	-0.00095950	-0.00002483	0.00035982	0.00021164	0.00124278	-0.00000358	-0.00024108	0.00042485	0.00009616	-0.00095935	-0.00006234	-0.00017962	-0.00133905	0.00001513	0.00035892	-0.00059710	0.00002110	0.00006039	0.00032876	-0.00028159	0.00010966	0.00015392	-0.00006666	0.00013347	-0.00093359	-0.00049001	-0.00062783	0.00031763	0.00159278	0.00034262	-0.00044021	-0.00001678	-0.00090475	0.00085759	-0.00148118	0.00005067	-0.00021061	-0.00093300	0.00065644	-0.00002538	0.00037784	-0.00102059	-0.00097943	-0.00116293	-0.00022893	-0.00109443	-0.00209784	0.00077913	0.00064402	-0.00071343	0.00088583	0.00008774	-0.00132440	-0.00006367	-0.00072825	-0.00118357	-0.00132229	-0.00085144	0.00123992	-0.00117209	-0.00144818	-0.00171313	0.00100839	-0.00239517	-0.00152731	-0.00083669	0.00074182	-0.00018705	-0.00109227	-0.00120563	0.00005035	0.00122518	-0.00194351	-0.00053531	-0.00075027	-0.00046056	-0.00129141	0.00013647	0.00094400	0.00146415	0.00059871	0.00246710	-0.00036123	-0.00278831	-0.00018468	0.00217244	-0.00000896	0.00052385	-0.00029022	-0.00005032	-0.00174894	-0.00079982	-0.00091281	0.00088277	-0.00065008	0.00124531	-0.00057152	-0.00006087	-0.00175161	0.00034125	0.00021237	-0.00065070	-0.00060360	0.00039127	0.00057540	-0.00092013	-0.00129962	0.00111972	-0.00187775	0.00066970	0.00261827	0.00099895	-0.00095343	0.00043104	-0.00022596	0.00033456	-0.00191809	0.00021574	-0.00181014	0.00015694	0.00072083	0.00066528	-0.00056143	0.00021652	0.00184886	-0.00138064	-0.00015761	-0.00042028	-0.00184811	-0.00110541	0.00045659	-0.00001911	-0.00125440	0.00055227	-0.00138422	-0.00133733	0.00087628	-0.00168522	-0.00011659	-0.00080659	-0.00035597	-0.00329044	0.00013481	-0.00180328	0.00114168	-0.00138610	0.00057660	-0.00113486	-0.00011377	-0.00172109	-0.00170264	0.00064742	-0.00032758	-0.00105950	0.00124255	-0.00151272	0.00035292	-0.00051421	0.00027789	-0.00018035	-0.00074435	0.00105851	-0.00061245	0.00022774	-0.00028467	0.00003118	-0.00077245	-0.00069241	-0.00035135	0.00019021	-0.00024501	-0.00070709	-0.00005821	-0.00030149	-0.00086935	-0.00011366	-0.00097265	-0.00024842	0.00040618	-0.00001540	0.00065575	0.00020980	-0.00085048	0.00074723	0.00051210	0.00038189	-0.00094831	0.00082369	0.00029443	0.00009004	0.00088299	-0.00020615	-0.00062482	0.00031963	0.00078831	0.00001820	-0.00126648	-0.00117091	-0.00048342	0.00006626	-0.00093805	-0.00042211	0.00014960	-0.00034418	0.00047578	-0.00109351	-0.00087408	0.00018718	0.00023604	0.00030100	0.00028910	-0.00004280	0.00035115	0.00070587	0.00026168	0.00047700	0.00036661	0.00035365	-0.00026370	0.00013642	0.00034680	0.00014879	-0.00034367	-0.00013436	0.00045623	0.00018179	0.00005710	-0.00050287	0.00034761	0.00059005	0.00057553	-0.00027201	0.00014037	-0.00006810	-0.00000755	0.00033724	-0.00058674	0.00020518	0.00016310	0.00010156	-0.74400426
-0.6997	1.55401836	0.00785308	-21.47483647	0.89698040	-0.62417442	-21.47483647	0.27863896	-21.47483647	-0.76988620	-0.91835487	0.12789208	1.04952969	0.45101856	-0.49917573	-1.35618603	-0.05539626	0.11041015	0.65012246	-21.47483647	-21.47483647	-21.47483647	-21.47483647	-21.47483647	-21.47483647	0.13423710	-21.47483647	-0.48578838	-21.47483647	-21.47483647	-21.47483647	-0.16859648	0.64257711	0.07576826	-0.54473033	-0.82299159	0.36639466	0.04037391	0.19677960	0.05046417	-0.07411640	-0.01944142	0.03475450	0.00665373	0.02508323	0.02621788	0.02276498	0.01843131	0.02791706	0.02328878	0.02604268	0.04136493	0.02553287	0.03979165	0.03769476	0.03617565	0.03123570	0.03423685	0.03707709	0.03440423	0.03077220	0.03381679	0.02960594	0.02788631	0.02706455	0.02791762	0.02249334	0.02573429	0.02123689	0.02151189	0.01928208	0.02073587	0.01868724	0.01834065	0.01744741	0.01458396	0.01788094	0.01487667	0.01472492	0.01829645	0.00718346	0.01116855	0.01289910	0.00679941	0.01121946	0.00500319	-0.00017147	-0.00270671	0.01176927	0.00902861	0.00574718	0.00925423	0.00478624	0.00557960	0.00015254	0.00579115	0.01300733	0.01177990	0.01479805	0.01527100	0.00652640	0.01968202	0.02104447	0.01133041	0.01638684	0.01892533	0.04376452	0.05497066	0.06266909	0.06769058	0.08434762	0.07680768	0.07175775	0.06064836	0.04809498	0.02429210	0.02630646	0.02651730	0.03468647	0.02150722	0.00859639	0.00226168	-0.00403727	-0.02127443	-0.03788944	-0.03971586	-0.03041231	-0.02461617	-0.02170488	-0.01806750	-0.01779801	-0.01878308	-0.02329180	-0.02558243	-0.03212072	-0.03241494	-0.03257239	-0.03961227	-0.03989787	-0.03941654	-0.04037534	-0.03954988	-0.03567592	-0.03126127	-0.02457709	-0.01753134	-0.00928658	-0.00092178	0.00557018	0.00894092	0.01127126	0.01210579	0.00987895	0.00508821	0.00185772	-0.00206354	-0.00599542	-0.00857538	-0.01023707	-0.01250665	-0.01359291	-0.01339615	-0.01096431	-0.00942232	-0.00862110	-0.00487395	-0.00538322	-0.00230987	-0.00402313	-0.00106250	-0.00116682	-0.00101997	-0.00094835	0.00019727	-0.00058414	-0.00062455	-0.00041229	0.00075288	-0.00055205	0.00061434	-0.00060150	-0.00087547	0.00149051	0.00010496	-0.00049271	0.00017031	-0.00053352	-0.00008633	-0.00031208	-0.00075911	0.00036109	0.00004471	0.00004729	0.00049698	-0.00051035	-0.00083357	-0.00033816	0.00043574	0.00033930	0.00079668	0.00053388	-0.00133432	-0.00149310	0.00067107	-0.00034108	-0.00008026	0.00074970	-0.00015188	0.00008133	-0.00173067	0.00052201	0.00004891	-0.00061168	-0.00022434	-0.00114511	0.00025600	0.00028105	-0.00074046	-0.00002062	-0.00034510	-0.00051895	-0.00067157	0.00056914	0.00005309	-0.00059073	-0.00001088	0.00037932	0.00029903	-0.00033555	-0.00021593	0.00069277	0.00056678	-0.00005332	-0.00023993	-0.00016159	0.00109741	0.00025548	0.00037633	0.00030909	0.00003670	0.00000206	-0.00000208	-0.00026951	-0.00050655	0.00121080	-0.00050271	-0.00023003	0.00034312	0.00026033	0.00018730	-0.00057401	0.00046190	0.00030301	-0.00085683	-0.00017732	-0.00000067	-0.00053107	-0.00012928	0.00099755	-0.00037830	-0.00013608	-0.00048235	-0.00021631	-0.00028946	-0.00072129	-0.00000683	-0.00065401	0.00007070	-0.00016886	-0.00016585	0.00050635	0.00010905	0.00008086	-0.00035121	-0.00053119	0.00015656	0.00043525	-0.00058582	0.00002162	-0.00028588	-0.00049463	0.00010373	0.00017948	-0.00049792	-0.00008998	0.00039818	0.00031177	-0.00080206	0.00039038	-0.00016120	0.00014106	-0.00113036	0.00012534	-0.00050435	-0.00058963	0.00013075	-0.00018216	-0.00033079	-0.00043749	0.00003360	0.00001091	-0.00008764	-0.00129822	-0.00033938	0.00051215	-0.00052738	-0.00097008	0.00009456	0.00059187	-0.00045730	0.00093004	-0.00097273	-0.00097590	-0.00093536	0.00008697	-0.00147169	-0.00012628	-0.00108682	-0.00099664	-0.00078651	0.00014202	0.00089146	0.00108992	-0.00003646	-0.00074535	-0.00037425	-0.00073694	-0.00227901	0.00015265	0.00020141	0.00006743	-0.00167591	-0.00140549	-0.00184928	-0.00071385	-0.00143643	0.00108690	-0.00095318	-0.00007276	0.00091708	-0.00110998	-0.00078725	0.00071589	-0.00004451	-0.00255178	-0.00091040	-0.00104079	-0.00114660	-0.00041709	-0.00124597	-0.00061206	0.00103652	0.00128255	-0.00007012	0.00154341	-0.00238572	0.00169521	0.00083843	-0.00220987	0.00048590	-0.00100418	-0.00072527	-0.00255756	-0.00232865	0.00025047	-0.00011117	-0.00149643	-0.00115798	-0.00278395	-0.00114614	-0.00243892	-0.00021997	0.00030862	0.00179740	-0.00025104	-0.00261843	0.00282538	-0.00344834	0.00014998	0.00008218	0.00159422	0.00103839	-0.00048041	0.00116667	-0.00185695	0.00055937	-0.00025181	-0.00100065	0.00170287	-0.00083956	-0.00253167	-0.00040735	-0.00131310	0.00028352	0.00115263	0.00115781	-0.00126226	-0.00168604	0.00002001	0.00050538	-0.00108523	-0.00103134	0.00071409	-0.00033061	-0.00122319	0.00117704	0.00034326	-0.00141795	-0.00096216	-0.00134443	0.00016981	0.00007096	0.00012206	-0.00134193	0.00116847	-0.00206420	0.00071005	-0.00004146	0.00025306	-0.00027387	-0.00014342	-0.00006928	-0.00074388	0.00052008	-0.00048010	-0.00059986	-0.00218608	-0.00017000	0.00019867	-0.00049364	-0.00148615	-0.00080916	0.00036809	0.00006095	-0.00089294	0.00056084	-0.00046376	0.00093968	0.00025899	-0.00036915	-0.00088156	0.00008924	0.00010582	0.00017085	0.00001485	-0.00037708	-0.00119059	0.00009543	-0.00070321	-0.00116571	0.00012006	-0.00042821	0.00105748	0.00017605	-0.00030403	0.00061913	0.00015163	0.00063895	-0.00053830	-0.00018590	0.00008053	0.00068276	0.00001713	-0.00020299	0.00013375	0.00021131	-0.00011910	-0.00073101	-0.00091203	-0.00059363	-0.00076347	0.00036080	-0.00061729	0.00000383	-0.00125323	-0.00019263	0.00094904	-0.00100341	-0.00043130	-0.00006943	-0.00067059	0.00008664	-0.00063993	-0.00012863	0.00010852	-0.00005645	0.00002118	0.00033184	0.00049206	-0.00038717	0.00011620	-0.00019358	-0.00015380	0.00017276	0.00020922	-0.00054860	0.00006554	0.00010126	0.00049302	-0.00008629	0.00003062	0.00001104	0.00040044	0.00006879	-0.00018165	0.00010161	0.00026423	0.00021677	-0.00003272	0.00047325	0.00026189	0.00004434	-0.24183466
-0.6497	-0.77066898	-0.40544382	-21.47483647	0.62245809	-0.18095615	-21.47483647	-0.31683937	-21.47483647	0.02447949	-0.09901261	-21.47483647	-21.47483647	-21.47483647	-21.47483647	-0.11330511	0.39116970	0.36113158	0.21072906	-0.34019053	-21.47483647	-0.33878480	-21.47483647	2.23723960	-21.47483647	-21.47483647	-21.47483647	1.98729086	-21.47483647	-0.05285898	-21.47483647	-21.47483647	-21.47483647	-0.42382777	-0.09109370	0.15761841	0.16116010	0.01426923	0.17329605	0.12247523	0.00353136	-0.02780462	0.02630449	-0.00146164	-0.02035745	0.03919493	0.01041928	0.02102597	0.03314687	0.02549366	0.02592796	0.04077172	0.02944645	0.02988658	0.02751988	0.03838328	0.04093667	0.02781241	0.03031037	0.03625379	0.03135552	0.03286720	0.02944713	0.03128946	0.02551548	0.02753837	0.02175164	0.02680797	0.02329070	0.02047696	0.02144116	0.02122363	0.01790057	0.01913960	0.01841304	0.01366013	0.01542026	0.01405087	0.01693730	0.01620888	0.00556158	0.01100852	0.01437479	0.00440733	0.01086915	0.01487188	0.00424124	-0.00498165	0.00960814	0.00747746	0.00664487	0.01710531	0.00679928	0.01028769	0.00061173	0.00483029	0.01026701	0.00910901	0.00973356	0.01255644	0.01120018	0.01498824	0.01606059	0.00590398	0.01393782	0.01646263	0.02570729	0.04048013	0.04628786	0.04280208	0.05834081	0.05535645	0.06291969	0.05081100	0.04006303	0.01554643	0.00839228	0.00992137	0.01778167	0.00691385	-0.00160262	-0.00698626	-0.01017612	-0.02578433	-0.03768115	-0.03737506	-0.03446987	-0.03158461	-0.02555387	-0.01716987	-0.01713940	-0.01940943	-0.02250456	-0.02193737	-0.02803941	-0.02813348	-0.02687231	-0.03202121	-0.03315298	-0.03441700	-0.03406030	-0.03757168	-0.04130964	-0.04203152	-0.04341148	-0.04194579	-0.03899047	-0.03327260	-0.02813942	-0.02090999	-0.01423881	-0.00527584	0.00187784	0.00627269	0.00866574	0.00991939	0.00785096	0.00586390	0.00378606	0.00026898	-0.00450905	-0.00728056	-0.00927554	-0.01210843	-0.01357302	-0.01247454	-0.01157334	-0.00921277	-0.00968160	-0.00722081	-0.00417585	-0.00533585	-0.00363142	-0.00207341	-0.00138495	-0.00097481	-0.00062021	-0.00028100	-0.00152919	0.00002870	-0.00006973	-0.00096729	0.00078116	0.00001711	0.00047384	-0.00057494	-0.00045829	-0.00035551	0.00022551	0.00095155	-0.00052056	0.00049837	0.00006079	0.00099655	0.00027349	0.00008569	0.00010973	-0.00056766	-0.00078284	0.00029554	-0.00041415	-0.00055381	-0.00077035	-0.00072847	0.00057978	-0.00061635	0.00154063	0.00016450	-0.00035274	-0.00076290	0.00045070	0.00057891	-0.00042565	0.00014234	-0.00068523	-0.00023538	-0.00074519	0.00076763	-0.00004772	-0.00022229	-0.00019907	-0.00091716	-0.00005487	-0.00001905	-0.00034324	-0.00054928	0.00098467	-0.00053138	0.00052085	0.00075081	0.00065172	0.00023172	-0.00003205	0.00052109	0.00001271	0.00118876	0.00114317	0.00009381	0.00056431	0.00046735	0.00042529	-0.00008157	-0.00066190	-0.00094820	0.00003437	-0.00113756	-0.00025804	-0.00054675	0.00007880	-0.00018669	-0.00077644	0.00018749	0.00064577	-0.00101955	-0.00079504	-0.00004869	-0.00028186	0.00015532	0.00068211	-0.00083909	0.00026817	-0.00020169	0.00045065	0.00044688	-0.00083857	-0.00049761	-0.00075144	0.00031646	0.00050637	0.00030097	0.00046070	-0.00006549	-0.00008747	-0.00034191	0.00012001	0.00007481	-0.00002385	-0.00001379	-0.00052532	-0.00036882	-0.00030913	-0.00081918	0.00003489	-0.00005673	0.00013715	0.00093772	-0.00036020	-0.00055722	0.00023033	-0.00001687	0.00024604	-0.00067998	0.00038221	-0.00041743	0.00000669	-0.00015604	0.00011925	-0.00056908	-0.00042343	0.00061942	0.00077615	-0.00040122	-0.00093452	-0.00055879	-0.00058506	-0.00012909	-0.00060193	-0.00026844	0.00015131	-0.00021563	0.00087448	-0.00046575	-0.00102575	-0.00011313	0.00063275	-0.00132833	0.00009672	-0.00146907	-0.00055194	-0.00008505	-0.00066370	0.00099124	-0.00089414	-0.00067661	-0.00171802	-0.00066960	0.00000513	-0.00056076	-0.00051562	-0.00097510	0.00085623	-0.00160662	0.00068773	-0.00192723	-0.00099243	-0.00232767	0.00107122	0.00018540	-0.00100648	-0.00119119	-0.00149897	-0.00146159	0.00007345	0.00034425	-0.00304955	-0.00105581	-0.00222657	-0.00184870	-0.00235821	-0.00141304	-0.00120079	0.00028448	-0.00062430	-0.00066542	-0.00033891	-0.00392260	-0.00274157	0.00088120	-0.00057364	-0.00022580	-0.00143685	0.00129774	-0.00204528	-0.00080227	-0.00054104	-0.00143910	-0.00220527	-0.00255584	-0.00280334	-0.00011376	-0.00332046	-0.00151198	0.00009457	-0.00153664	-0.00136495	-0.00142864	0.00024212	-0.00178719	-0.00033866	0.00047474	-0.00067376	-0.00225952	0.00145323	0.00120473	0.00008366	-0.00304522	-0.00038617	-0.00127108	0.00026273	-0.00115985	-0.00187509	-0.00042089	-0.00051821	-0.00036487	-0.00062168	-0.00042712	-0.00263355	-0.00296912	-0.00075415	0.00059485	-0.00128882	-0.00356893	0.00019248	-0.00013451	-0.00067075	0.00095269	-0.00125316	-0.00053141	-0.00162364	-0.00133559	-0.00008526	-0.00198806	0.00012259	-0.00146713	0.00164190	-0.00132050	-0.00005900	-0.00143591	0.00068400	-0.00174501	-0.00134520	0.00024086	-0.00171443	-0.00046883	0.00147409	-0.00004064	0.00006460	-0.00112187	0.00102561	-0.00069429	0.00105412	0.00011153	0.00018430	-0.00081298	-0.00022876	0.00119755	0.00044522	-0.00012468	-0.00028966	-0.00001983	0.00003941	0.00052128	0.00092821	-0.00093181	0.00041937	-0.00101714	-0.00107889	-0.00021315	-0.00163658	0.00074553	0.00027427	0.00037041	0.00063149	0.00031218	0.00067510	0.00030077	0.00024583	-0.00038851	-0.00006122	-0.00008397	-0.00093776	0.00074506	-0.00047268	0.00000887	0.00004963	0.00002432	-0.00045435	0.00009181	-0.00074033	-0.00008415	0.00016097	-0.00028799	-0.00102157	-0.00027989	-0.00048497	0.00010333	0.00038042	-0.00080035	-0.00025706	0.00071940	0.00067710	-0.00034089	-0.00047128	0.00048295	0.00016518	-0.00020104	-0.00012142	-0.00003127	0.00035710	-0.00005173	0.00018358	0.00024110	0.00015691	0.00017453	-0.00059192	0.00039597	-0.00005030	-0.00036677	0.00029735	-0.00006243	-0.00017433	0.00080464	0.00007195	-0.00016868	0.00016813	0.00016513	0.00008909	-0.00008595	-0.00018661	0.00044144	0.00014791	-0.00017902	-0.82566425
-0.5997	0.31687778	-0.73290551	1.00603333	-0.11586783	-0.20643671	-0.27249543	0.21986690	0.71162033	-0.54111610	-0.87875170	-21.47483647	0.49698818	-0.90966278	0.30415495	0.58590196	0.69632605	-0.69693795	-0.95494901	0.31998626	-21.47483647	1.00224364	-21.47483647	-0.43779179	-21.47483647	-0.04560179	-21.47483647	-21.47483647	-21.47483647	-0.76586324	-21.47483647	-21.47483647	-21.47483647	-0.60032487	0.12149904	-0.26826544	-0.09272313	0.02851215	-0.03449246	0.07163998	-0.05982666	0.04512247	0.01565208	0.07861025	0.03713041	0.03703137	0.02564141	0.04303657	0.04201060	0.02333218	0.03571090	0.04763681	0.03112388	0.03962048	0.04078121	0.03785099	0.03404867	0.03315824	0.03866250	0.03213986	0.03219007	0.03105322	0.02648726	0.02594837	0.02759864	0.02565319	0.02392503	0.02547042	0.02380213	0.02307123	0.02052909	0.01843010	0.01915024	0.01818215	0.01607435	0.01415629	0.01605734	0.01711717	0.01390885	0.01582126	0.00833491	0.00752084	0.01279421	0.01017938	0.02255059	0.00829761	0.00142481	0.00471135	0.01243731	0.01665483	0.00375735	0.01169590	0.00884865	0.01134443	0.01116412	0.00676619	0.01091933	0.01236854	0.01000154	0.01186805	0.00426903	0.01179867	0.01823578	0.00763287	0.01565680	0.01575458	0.02882984	0.02988621	0.03744131	0.03709282	0.04429507	0.03925485	0.04031371	0.04022809	0.03005892	0.01563432	0.01528163	0.01405033	0.01618751	0.00509078	-0.01046957	-0.01189621	-0.00465425	-0.01352060	-0.01767114	-0.01674020	-0.01866113	-0.02064129	-0.01967331	-0.01828106	-0.01799756	-0.01874197	-0.02246409	-0.02557939	-0.02923696	-0.02606683	-0.02498406	-0.02903241	-0.02908337	-0.02864179	-0.03211347	-0.03113863	-0.03224249	-0.03399287	-0.03784819	-0.04071458	-0.04171821	-0.04420581	-0.04372122	-0.04488787	-0.04114495	-0.03721930	-0.03260684	-0.02443115	-0.01810510	-0.01030099	-0.00426805	0.00094139	0.00533889	0.00874568	0.00881798	0.00660294	0.00603732	0.00287686	-0.00205171	-0.00518266	-0.00710325	-0.00929206	-0.00992468	-0.01118454	-0.01210998	-0.01032090	-0.00852401	-0.00831855	-0.00737478	-0.00673844	-0.00442512	-0.00266462	-0.00281885	-0.00060921	-0.00198528	-0.00118077	0.00145883	-0.00001099	-0.00018210	0.00052671	-0.00126052	-0.00022541	0.00103166	0.00012693	0.00010530	0.00025660	-0.00080363	0.00072398	0.00019510	-0.00073419	-0.00020573	0.00061111	0.00092382	0.00032425	-0.00047695	0.00043618	-0.00070921	0.00032271	0.00044580	-0.00023112	0.00018627	0.00002358	-0.00075354	-0.00133422	0.00070372	0.00046003	0.00010975	-0.00010979	-0.00129264	0.00006929	-0.00063174	0.00041459	-0.00104478	0.00020307	0.00029378	-0.00106841	0.00015540	-0.00069797	0.00006418	-0.00006482	0.00092494	-0.00032856	-0.00017307	0.00005350	0.00048122	0.00069203	0.00008907	0.00029955	-0.00021764	0.00097303	0.00071159	-0.00054567	0.00204034	0.00011521	0.00023522	-0.00001485	-0.00037865	-0.00101081	0.00070403	-0.00022872	0.00031968	0.00008447	0.00093437	0.00052746	-0.00037321	0.00057372	0.00026046	-0.00074254	0.00023720	0.00035671	-0.00025192	0.00053149	0.00074443	-0.00086815	0.00062579	0.00002551	0.00061885	0.00011468	-0.00088809	-0.00011775	-0.00031901	0.00016643	0.00001393	0.00000871	0.00099183	-0.00032925	0.00015855	-0.00072823	0.00006293	-0.00011113	0.00027452	-0.00000188	-0.00064169	0.00007751	0.00007110	-0.00043725	0.00014971	-0.00038770	-0.00009127	0.00061319	0.00043871	-0.00074609	0.00023458	0.00029282	0.00032305	-0.00071716	-0.00013925	0.00029309	0.00066552	0.00068495	-0.00017767	0.00017799	0.00011310	0.00019125	0.00148234	0.00075738	-0.00101155	-0.00045778	-0.00012582	-0.00030197	0.00004840	-0.00006262	-0.00018987	-0.00091612	0.00141629	0.00037346	-0.00001509	0.00065651	-0.00084585	-0.00107659	0.00105751	0.00033902	0.00084712	0.00023052	0.00026186	0.00054353	0.00021214	-0.00025119	-0.00001690	-0.00003570	0.00024896	-0.00150283	-0.00044906	-0.00047159	0.00065530	-0.00086855	-0.00015770	-0.00112745	0.00015891	-0.00173040	0.00071098	-0.00221063	0.00098862	0.00112793	-0.00009145	-0.00216103	-0.00067558	0.00006986	-0.00053120	-0.00113023	-0.00176502	-0.00069505	0.00118126	0.00028388	0.00060206	0.00137351	0.00252368	0.00073480	0.00090678	-0.00331529	-0.00017002	0.00212096	-0.00069579	-0.00107939	-0.00026233	-0.00121384	-0.00077503	-0.00224904	-0.00098516	-0.00069574	0.00160869	-0.00189711	-0.00112120	0.00025961	-0.00039724	0.00110686	0.00081810	-0.00082877	0.00041214	-0.00265517	-0.00144793	-0.00175651	0.00051832	0.00085861	-0.00007478	-0.00051919	0.00148881	-0.00030080	-0.00056309	0.00135724	0.00200329	-0.00018733	0.00009159	0.00021285	-0.00136634	-0.00116522	-0.00103599	-0.00040315	0.00084437	0.00084375	0.00039897	0.00025504	0.00084747	0.00015236	0.00046639	-0.00024901	0.00128070	-0.00044727	-0.00039734	-0.00040411	-0.00103688	-0.00120027	-0.00026569	-0.00221253	-0.00060688	-0.00023720	0.00073765	-0.00144350	0.00031941	0.00047749	0.00203419	0.00063848	0.00230044	-0.00147955	0.00008505	-0.00173371	0.00026018	-0.00073445	0.00062109	0.00029763	-0.00074393	-0.00070072	0.00024071	0.00023859	-0.00008689	0.00011594	-0.00072329	0.00061244	0.00006200	0.00024370	-0.00052098	0.00041592	0.00002225	-0.00080803	-0.00050948	0.00002615	0.00071688	0.00072784	0.00078045	-0.00030161	0.00011327	0.00017043	-0.00000373	-0.00004822	0.00053245	0.00004463	0.00047498	0.00077192	-0.00007146	0.00046195	0.00101802	0.00020101	-0.00031919	0.00038065	-0.00021477	0.00002660	-0.00089862	-0.00046239	-0.00053926	0.00040535	0.00029140	-0.00031629	-0.00066858	0.00037429	-0.00010068	-0.00072157	-0.00064520	-0.00017866	0.00042306	-0.00069872	-0.00035359	-0.00087104	0.00008744	-0.00005442	0.00043483	0.00049590	-0.00022510	0.00007062	0.00016742	-0.00021226	-0.00030927	0.00006561	-0.00002632	0.00023098	0.00021155	0.00063304	0.00030866	-0.00005993	-0.00030308	-0.00012532	0.00000785	-0.00047122	0.00019218	-0.00049054	-0.00005570	0.00009970	0.00037339	-0.00019307	-0.00049628	0.00015180	0.00009697	-0.00018660	0.00008263	-0.00004472	0.00012121	0.00020537	-0.95547836
-0.5497	-0.36576241	0.12587184	0.32637960	-2.10798359	0.51384289	-0.79386657	-21.47483647	0.34879942	-0.47344066	1.02163374	-21.47483647	-21.47483647	0.53750621	-0.44432503	-0.66480964	-0.60047068	-0.25275381	-0.47782855	0.61613888	-21.47483647	-0.09046948	-21.47483647	-21.47483647	-0.11227747	-21.47483647	-21.47483647	-21.47483647	-21.47483647	0.71263988	-21.47483647	-0.52230316	-21.47483647	0.52762145	0.08808320	-0.07433692	0.09490619	-0.32136176	0.03158011	0.01482043	-0.00988399	0.02485381	0.03402588	0.03393125	0.02530713	0.02204207	0.02996135	0.01951767	0.04729398	0.02390908	0.02270960	0.04880445	0.03963956	0.02895990	0.03586484	0.03179730	0.03391600	0.02715643	0.03695780	0.03255745	0.03276250	0.03476849	0.02935989	0.02751317	0.02988516	0.02622869	0.02526255	0.02681389	0.02486317	0.02103246	0.02171493	0.01807965	0.02134775	0.01793646	0.01856786	0.01628803	0.01825575	0.01621448	0.01472216	0.01233888	0.01017318	0.00881596	0.01173437	0.00655749	0.01439285	0.01057135	-0.00341133	0.00655554	0.01331086	0.01044306	0.01247680	0.00944917	0.00478157	0.00731611	0.00421658	0.00958575	0.02294131	0.00908560	0.00999948	0.01267340	0.00404908	0.01641593	0.02345891	0.01223800	0.01654093	0.01469252	0.03994314	0.04854511	0.06053213	0.06616993	0.08111715	0.06925252	0.06062640	0.04987076	0.04003275	0.02065403	0.01111405	0.00630536	0.01400228	-0.00421544	-0.01994697	-0.02401345	-0.02189779	-0.03127018	-0.03781614	-0.03553135	-0.02976221	-0.03033042	-0.02300991	-0.01778493	-0.01903991	-0.02161729	-0.02384696	-0.02525363	-0.02861509	-0.02755621	-0.02614604	-0.03140023	-0.03129216	-0.03043815	-0.02963535	-0.03036777	-0.03292605	-0.03320186	-0.03418020	-0.03663223	-0.03549489	-0.03839673	-0.03978541	-0.04569909	-0.04518147	-0.04539741	-0.04585633	-0.04599351	-0.04246017	-0.04012471	-0.03631007	-0.03052644	-0.02157505	-0.01533289	-0.00806500	-0.00219617	0.00362503	0.00667778	0.00584247	0.00737727	0.00593716	0.00379866	0.00028652	-0.00099002	-0.00355266	-0.00635385	-0.00594138	-0.00841845	-0.01069611	-0.01061661	-0.01136461	-0.00872078	-0.00946428	-0.00718669	-0.00672008	-0.00600515	-0.00300048	-0.00366371	-0.00193524	-0.00147654	-0.00173355	-0.00002344	0.00063502	-0.00029516	0.00012480	0.00027276	0.00104833	0.00079331	-0.00012284	-0.00054817	0.00031774	0.00064729	0.00094680	0.00023952	0.00092521	-0.00043417	-0.00010687	0.00004916	-0.00004631	-0.00050138	0.00095072	0.00005889	0.00000864	-0.00027244	0.00027223	0.00057721	-0.00016527	0.00046751	-0.00081462	-0.00005186	-0.00085779	0.00119155	-0.00081942	-0.00129776	0.00044680	-0.00006745	-0.00057746	-0.00133821	-0.00066420	0.00024902	0.00121091	0.00032640	0.00107663	0.00083002	0.00063923	-0.00007604	0.00133951	0.00035933	-0.00060790	0.00064205	0.00077602	0.00080670	0.00137644	0.00075541	0.00068056	-0.00007686	0.00007747	-0.00057068	0.00156004	-0.00102639	0.00040146	0.00011335	0.00082955	0.00089142	-0.00015412	0.00086834	0.00086057	-0.00013746	0.00030705	0.00029767	0.00014036	0.00065759	0.00106584	-0.00042316	0.00008030	0.00013242	0.00056233	-0.00029787	-0.00010624	0.00038372	-0.00007493	-0.00002660	0.00035673	0.00046610	0.00027999	0.00042052	0.00009052	-0.00027043	-0.00031290	0.00022314	0.00081424	-0.00033143	0.00004310	0.00005198	0.00040409	0.00019483	0.00060398	0.00012661	0.00006757	0.00050205	-0.00004649	-0.00005274	0.00067220	0.00000648	0.00059180	0.00037899	0.00097135	0.00009987	0.00034469	0.00048563	0.00001323	-0.00022092	-0.00015736	0.00074883	0.00080850	0.00011619	0.00034519	-0.00063166	-0.00059642	0.00035797	0.00013404	0.00047862	0.00030725	-0.00002185	0.00134900	-0.00093186	-0.00007648	-0.00002274	0.00006435	-0.00143593	-0.00027067	0.00037543	0.00031408	0.00046380	0.00038028	0.00119725	0.00143299	0.00064447	0.00037392	0.00004058	0.00054273	-0.00102833	0.00039606	-0.00018155	-0.00015630	-0.00056278	0.00010702	-0.00000810	0.00040268	-0.00100162	0.00163149	0.00052661	0.00145695	0.00061968	0.00020631	-0.00148353	0.00101878	0.00189274	-0.00160140	-0.00030404	-0.00016072	-0.00181507	-0.00083262	0.00072996	0.00170064	-0.00010690	0.00225663	0.00129113	0.00078112	-0.00179762	-0.00166094	0.00165338	0.00034334	-0.00040530	0.00070142	0.00046191	0.00157813	-0.00233683	0.00097700	0.00131650	0.00050594	-0.00176437	-0.00073822	0.00081183	-0.00196653	0.00131769	0.00102140	0.00128902	0.00134353	0.00080189	0.00143568	0.00000165	0.00018507	0.00140062	0.00145633	-0.00056648	0.00009356	0.00341336	-0.00071867	0.00098573	0.00259294	0.00045871	0.00212115	0.00040134	-0.00023623	0.00166764	0.00034468	0.00074651	0.00198810	0.00024132	0.00111006	0.00127084	0.00180691	0.00024869	0.00051927	0.00064127	0.00073461	-0.00088026	-0.00104722	0.00332539	0.00023941	-0.00144026	-0.00083794	-0.00158589	0.00058840	-0.00010446	0.00108421	-0.00130170	0.00075190	0.00023109	0.00113089	0.00169267	0.00213929	-0.00048788	-0.00030822	0.00102761	-0.00068486	0.00030066	0.00165122	0.00139213	0.00040251	-0.00025289	0.00098370	0.00048715	0.00046844	0.00066397	0.00020656	0.00083171	0.00051651	0.00076762	0.00156089	0.00115553	-0.00033021	0.00070094	-0.00043382	-0.00009765	0.00092511	0.00012447	0.00006874	0.00090491	0.00047708	0.00015328	-0.00053616	0.00005978	0.00100099	-0.00052524	0.00023311	0.00121923	-0.00001026	0.00047702	0.00027325	0.00077523	-0.00036984	0.00017225	0.00028350	0.00051545	-0.00000207	-0.00138809	0.00015303	0.00058422	0.00010200	-0.00044244	-0.00071091	-0.00064695	0.00029473	-0.00030349	-0.00060414	-0.00039074	0.00055367	-0.00008910	0.00049941	-0.00063191	-0.00047601	0.00067680	0.00002401	-0.00031736	0.00014811	0.00014312	0.00037621	0.00007363	0.00050090	0.00046748	0.00024678	-0.00004879	0.00003174	0.00003958	0.00051543	0.00031856	0.00062775	-0.00049819	0.00045971	0.00005852	0.00035051	-0.00052585	0.00041656	0.00045121	0.00043208	-0.00043603	0.00010934	0.00041235	0.00015883	0.00009999	0.00025177	0.00035625	0.00010486	0.00001088	-0.30814448
-0.4997	1.12748539	-21.47483647	-0.42288366	0.50717378	-0.62855032	1.13880381	-0.46053937	-21.47483647	0.52181322	-0.29319605	-0.09089503	-0.63459040	-0.20370284	-21.47483647	-1.22470212	0.11919422	-21.47483647	-0.01695842	0.22492345	-21.47483647	-0.37683114	-21.47483647	0.32638276	-21.47483647	-0.16554928	-21.47483647	-21.47483647	-1.76966500	0.57763803	-0.57104492	-21.47483647	0.19390103	-0.08537216	1.21624112	-0.16175776	-0.06044754	0.00717041	-0.16551472	0.03585327	0.10351642	-0.03086442	0.02828344	0.04482223	-0.01464184	0.02587248	0.03384718	0.04353365	0.02571856	0.01305747	0.03045109	0.03033053	0.02456280	0.03567266	0.03231950	0.04045731	0.03734110	0.03042227	0.03822471	0.03256191	0.03342430	0.03165424	0.02714714	0.02726115	0.02989703	0.02684328	0.02312952	0.02291569	0.02405592	0.01924206	0.02206883	0.01968688	0.01918492	0.01915334	0.02021630	0.01448507	0.01619680	0.01264315	0.01506392	0.01260471	0.00748794	0.01078269	0.01089332	0.01167000	0.01211577	0.01202414	-0.00067197	-0.00382704	0.01762518	0.00957134	0.00349840	0.01340818	0.00165293	0.00418499	0.00805027	0.00566204	0.00842527	0.01158615	0.01424449	0.01622859	0.00664159	0.01646641	0.01934761	0.00984014	0.01550055	0.01964245	0.03348512	0.04487469	0.05244537	0.05068740	0.05675113	0.05005105	0.04872675	0.04512992	0.03724553	0.02551675	0.01917085	0.01714547	0.02156499	0.00340094	-0.01003055	-0.01285832	-0.00845527	-0.01747660	-0.03457027	-0.03673328	-0.02926268	-0.02512019	-0.02284564	-0.01909432	-0.01908910	-0.02032396	-0.02216854	-0.02613341	-0.02822766	-0.02933088	-0.02889867	-0.03096314	-0.03116850	-0.03051458	-0.03109503	-0.03191626	-0.03202149	-0.03311317	-0.03360859	-0.03424467	-0.03410243	-0.03587320	-0.03593206	-0.04007290	-0.03976761	-0.03949770	-0.04096810	-0.04242318	-0.04453557	-0.04723713	-0.04660935	-0.04806336	-0.04545295	-0.04208416	-0.03817899	-0.03342281	-0.02571879	-0.01986274	-0.01373175	-0.00710489	-0.00310722	0.00310010	0.00449755	0.00635670	0.00512207	0.00334794	0.00141446	0.00121956	-0.00304878	-0.00485767	-0.00679677	-0.00897447	-0.01111998	-0.01113252	-0.01078621	-0.01184582	-0.00957453	-0.00860188	-0.00802323	-0.00591309	-0.00622239	-0.00371387	-0.00386315	-0.00123466	-0.00111511	-0.00056754	-0.00033829	-0.00066757	0.00006294	-0.00008550	0.00071981	0.00046958	0.00030868	-0.00024561	-0.00042376	0.00033963	-0.00047591	-0.00028335	0.00011974	-0.00005135	0.00096190	0.00007233	-0.00014567	-0.00164343	0.00023547	-0.00014262	0.00065014	0.00066694	-0.00105098	-0.00035721	-0.00031211	-0.00019989	-0.00096031	-0.00004888	-0.00063498	-0.00031941	0.00057639	0.00103761	0.00006388	-0.00032659	0.00024710	-0.00009789	-0.00042092	0.00057826	0.00033927	0.00111930	0.00023391	0.00062189	-0.00032222	0.00083268	0.00038950	0.00004987	0.00080083	0.00028457	0.00044922	0.00027555	-0.00011700	0.00006518	0.00025673	0.00032314	0.00085595	-0.00034455	0.00066068	0.00111207	-0.00054116	0.00099984	0.00068989	-0.00047977	-0.00013739	0.00077478	0.00042090	-0.00026442	0.00132980	-0.00080988	0.00071133	0.00044694	0.00056137	0.00045382	0.00015835	0.00007508	0.00044209	0.00025197	0.00044068	-0.00003676	0.00044072	0.00106555	0.00008820	-0.00036795	0.00055335	0.00038541	0.00024337	-0.00084301	0.00032748	-0.00003540	-0.00022780	-0.00030951	0.00043602	0.00044978	0.00074298	0.00033755	0.00059950	-0.00018726	0.00075783	0.00043424	-0.00011949	-0.00085380	-0.00003695	0.00024042	0.00039035	0.00001523	0.00028593	-0.00017236	-0.00070976	0.00057883	0.00071197	-0.00029237	0.00005398	-0.00058499	-0.00027879	0.00093427	-0.00050377	-0.00047509	0.00051573	-0.00039750	0.00095807	-0.00036694	0.00022085	-0.00054484	-0.00000541	-0.00066003	0.00012436	-0.00099208	0.00056929	0.00136404	0.00091141	0.00032192	0.00039846	0.00001329	-0.00091065	-0.00052234	0.00072110	-0.00005643	0.00035025	0.00013857	0.00126050	-0.00097045	-0.00013446	0.00069217	0.00050803	-0.00011794	-0.00094021	-0.00056135	0.00047001	0.00118978	-0.00032819	-0.00191837	0.00022276	0.00196630	-0.00113097	-0.00104587	0.00028880	-0.00130455	-0.00082866	-0.00031162	-0.00041203	-0.00044735	0.00079780	0.00055467	0.00025668	-0.00165903	0.00109238	0.00241971	0.00062570	-0.00022150	0.00038454	0.00287350	0.00089615	-0.00022046	0.00151098	-0.00105863	-0.00159357	-0.00024904	-0.00075161	0.00094160	-0.00082362	0.00050304	-0.00108896	0.00074664	0.00105319	0.00070755	0.00217939	-0.00185500	0.00032411	0.00178782	0.00033959	0.00071242	0.00291089	0.00081295	-0.00019341	-0.00067332	-0.00054359	0.00169997	0.00043782	0.00023846	0.00057652	0.00007688	-0.00077438	0.00101911	0.00101803	-0.00112196	-0.00242743	0.00044769	-0.00068395	0.00100635	-0.00092224	-0.00027342	-0.00129996	0.00200362	-0.00080769	0.00042722	-0.00047962	-0.00134358	-0.00015847	-0.00164207	0.00013168	-0.00194039	0.00232125	-0.00116553	0.00214736	0.00023839	0.00118947	-0.00099812	0.00048175	-0.00088724	-0.00073112	-0.00054446	-0.00081077	0.00046783	0.00212365	-0.00011446	0.00005682	-0.00098801	-0.00067137	0.00005865	0.00106045	0.00024775	-0.00078365	-0.00027464	-0.00044244	-0.00004692	0.00084946	-0.00015292	-0.00060693	0.00035524	-0.00024874	-0.00018302	0.00047263	0.00001918	0.00208978	-0.00019709	-0.00052184	-0.00038212	0.00010613	-0.00077396	-0.00048820	0.00031493	-0.00014874	0.00098136	0.00029333	0.00077246	0.00163149	0.00067475	0.00038720	0.00089073	0.00102979	0.00053975	0.00046402	-0.00021148	0.00052744	0.00039664	-0.00069036	0.00082716	-0.00055354	-0.00069384	-0.00025054	0.00067997	-0.00100103	-0.00068671	0.00057834	0.00012039	0.00023408	-0.00002455	-0.00046263	0.00032852	0.00110349	0.00056082	-0.00024290	0.00000715	0.00055600	0.00034208	0.00035667	-0.00007751	0.00068962	-0.00002135	-0.00020929	0.00019917	0.00042339	0.00019208	-0.00011161	-0.00035811	0.00064347	-0.00006492	0.00043089	-0.00043109	-0.00004857	0.00041796	0.00033869	-0.00016636	-0.00011849	0.00029300	0.00024296	-0.00011679	0.00031102	-0.00013152	0.00043165	0.00031527	-0.30276305
-0.4497	-0.22512050	-0.11616655	-0.56807631	-0.74203372	-0.35909106	0.64460787	-0.58578876	1.43563092	-21.47483647	-3.40546989	0.21934801	-21.47483647	-0.25977281	-1.25871027	-21.47483647	-21.47483647	1.81795239	-21.47483647	-4.23546362	-21.47483647	-21.47483647	-1.08757389	-21.47483647	-21.47483647	-21.47483647	-21.47483647	-21.47483647	-21.47483647	-0.60965437	-1.21101671	-21.47483647	-21.47483647	1.19142321	1.19117382	-0.47347283	-0.22446331	0.05723156	-0.18346238	0.06867509	-0.05944881	0.05711608	0.01687795	0.06842234	0.06474377	0.03288613	0.02566205	0.03834591	0.05544834	0.01149004	0.02085101	0.03562976	0.02404177	0.03489226	0.03984503	0.03710300	0.02693140	0.03157138	0.03846626	0.03020027	0.02976315	0.03134650	0.03330435	0.02656903	0.02902511	0.02626548	0.02361474	0.02250506	0.02333964	0.02124374	0.02169282	0.01861050	0.01967810	0.01817738	0.01525230	0.01355294	0.01678930	0.01518254	0.01245651	0.01260829	0.01087152	0.01376205	0.00885168	0.00417530	0.01185684	0.01037711	-0.00289433	-0.00484637	0.01547180	-0.00104341	0.01727628	0.01411995	0.00671310	0.00974708	0.01052665	0.01159724	0.01374393	0.01262673	0.01242288	0.01159712	0.00468324	0.00880803	0.01865387	0.01292585	0.01775891	0.01319279	0.03295436	0.04147213	0.05328156	0.05249536	0.06225360	0.04333205	0.03941801	0.02915104	0.01813964	0.00140544	-0.00664080	-0.00518380	-0.00325549	-0.01304405	-0.01889066	-0.02341594	-0.02239308	-0.03513466	-0.04270066	-0.03975285	-0.03219702	-0.02742748	-0.02401085	-0.02016631	-0.01905322	-0.02044058	-0.02436752	-0.02454384	-0.02878308	-0.02889736	-0.02660605	-0.03074509	-0.03197648	-0.03012170	-0.02996800	-0.03160584	-0.03223161	-0.03181463	-0.03394074	-0.03486980	-0.03356510	-0.03688343	-0.03735258	-0.04008021	-0.03892377	-0.03775716	-0.03762927	-0.03825416	-0.04013995	-0.04115481	-0.04340345	-0.04360196	-0.04536306	-0.04834171	-0.04750359	-0.04713852	-0.04480711	-0.04364824	-0.04028894	-0.03598470	-0.03282867	-0.02518265	-0.01999860	-0.01557277	-0.01030381	-0.00772090	-0.00339999	-0.00326549	-0.00373902	-0.00339549	-0.00458016	-0.00584783	-0.00852958	-0.01084308	-0.01159666	-0.01389462	-0.01273662	-0.01317636	-0.01185993	-0.01062773	-0.01017528	-0.00957691	-0.00777378	-0.00793845	-0.00707359	-0.00560963	-0.00484458	-0.00420857	-0.00368214	-0.00286538	-0.00179986	-0.00106873	-0.00032039	-0.00074052	0.00046707	-0.00084148	-0.00077299	-0.00098128	-0.00001834	-0.00036711	0.00096727	-0.00026862	0.00025169	-0.00058402	0.00093830	-0.00003184	0.00029723	0.00048911	-0.00021264	0.00031555	0.00034272	0.00065459	-0.00098912	0.00027021	0.00053745	0.00064950	0.00000368	-0.00067501	-0.00001757	-0.00050054	0.00032881	0.00041807	0.00051959	0.00064211	0.00078281	0.00047007	0.00058615	0.00041560	-0.00009599	0.00117356	0.00103608	-0.00000892	0.00145115	0.00018905	-0.00027929	-0.00036722	0.00029281	-0.00046362	0.00066046	-0.00071044	0.00058372	0.00010508	0.00041862	-0.00008841	-0.00057901	0.00029796	0.00034957	-0.00037083	0.00017510	0.00047402	-0.00024112	-0.00014136	0.00076725	-0.00044069	0.00035855	0.00018087	-0.00007855	-0.00020252	-0.00033040	0.00052912	-0.00011297	-0.00031920	0.00062003	0.00001930	0.00091491	0.00053317	-0.00003254	-0.00021955	0.00003242	-0.00019858	0.00011510	-0.00067632	-0.00059403	0.00021784	0.00012425	-0.00063248	0.00038479	-0.00004644	0.00036285	0.00017738	0.00083300	-0.00062103	-0.00008631	-0.00006893	0.00079387	0.00004729	0.00009084	-0.00031536	0.00045762	-0.00003096	-0.00025121	0.00016733	-0.00035754	0.00033857	0.00093001	0.00017505	0.00012967	-0.00036402	-0.00056941	0.00022925	-0.00008872	0.00036404	0.00100502	-0.00052669	0.00148392	0.00039681	-0.00016285	-0.00057984	-0.00000758	-0.00107836	-0.00047829	-0.00053086	0.00052580	0.00085187	0.00111928	0.00096132	0.00095531	0.00078389	-0.00132907	-0.00085511	0.00164922	-0.00165712	0.00069357	-0.00093280	0.00070541	-0.00141647	0.00054489	0.00012970	0.00066030	-0.00054270	0.00126424	0.00015565	0.00260620	0.00065301	-0.00201408	-0.00202596	-0.00077840	0.00194036	0.00054209	0.00060208	-0.00152692	-0.00014496	-0.00246845	-0.00024674	0.00125152	0.00089599	0.00327305	0.00061685	0.00100379	-0.00135960	0.00043478	0.00291196	-0.00067745	0.00052718	-0.00038243	0.00185414	0.00095246	0.00021915	0.00129403	-0.00200703	0.00000803	0.00094746	0.00125688	0.00012685	-0.00284985	-0.00137331	0.00200772	0.00080832	-0.00104284	-0.00036207	0.00019469	-0.00103073	0.00016266	0.00132665	-0.00042051	-0.00324966	0.00006851	0.00258491	-0.00293246	0.00012336	0.00000086	-0.00271817	0.00071360	-0.00034057	-0.00103687	0.00045458	0.00046875	0.00087652	-0.00002210	-0.00101089	0.00083679	-0.00030294	0.00172752	-0.00061996	0.00150935	0.00071730	0.00071870	-0.00002217	0.00139313	0.00183445	-0.00145981	0.00021061	-0.00094917	-0.00176587	-0.00023855	-0.00105807	0.00205574	-0.00225536	0.00090447	-0.00208682	-0.00001630	0.00137376	-0.00026519	-0.00094345	-0.00000188	-0.00015202	-0.00033493	-0.00092440	0.00166386	0.00114370	0.00026793	-0.00004546	-0.00082360	-0.00107959	-0.00063661	-0.00036986	-0.00008909	-0.00106654	-0.00064844	-0.00045187	0.00010159	-0.00061329	-0.00037266	-0.00041726	0.00004930	0.00038238	0.00099950	-0.00059038	0.00045657	0.00054268	-0.00042102	0.00004148	0.00019286	-0.00004749	-0.00027032	-0.00020631	0.00036459	0.00069243	0.00008150	-0.00015251	0.00043357	0.00088452	-0.00050573	-0.00025307	-0.00044809	0.00013735	-0.00064792	0.00043274	0.00039110	0.00026178	-0.00019446	0.00012713	-0.00031153	-0.00074779	0.00024156	-0.00015685	-0.00023613	-0.00008566	-0.00099219	0.00008582	-0.00014043	-0.00022270	-0.00036771	0.00099046	-0.00045137	-0.00007022	-0.00025190	0.00009971	-0.00010199	-0.00008860	0.00031275	-0.00007197	0.00017103	-0.00026702	-0.00025798	0.00030496	-0.00036420	0.00033438	-0.00028044	-0.00013017	-0.00013848	0.00027022	-0.00026652	-0.00038759	-0.00000819	0.00050219	0.00013325	-0.00024245	-0.00038418	-0.00006875	-0.00006732	-0.00006446	0.00035126	0.00021051	0.00000483	0.00015478	0.35902304
-0.3997	-0.29399702	-0.52889976	-1.31153822	0.43112325	-0.73863052	-0.01095578	-0.24632429	-0.17769539	-0.34355951	-0.34514070	-0.63935410	-21.47483647	0.07587007	1.97031887	-21.47483647	-21.47483647	-0.07756048	0.80271640	0.97870040	-21.47483647	-0.87604326	-21.47483647	0.02318242	-21.47483647	0.14563853	-21.47483647	-0.29464427	-21.47483647	0.15562125	0.66078045	0.07899703	-21.47483647	-21.47483647	-0.32748750	-0.35864655	-0.25385865	-0.01470643	-0.09951594	0.07472368	-0.05944701	0.05437663	0.04272000	0.03693759	-0.02820373	-0.01641297	0.02440269	0.02399607	0.05334109	0.02147278	0.03574255	0.03687050	0.03150942	0.03748512	0.03911565	0.03771590	0.03477756	0.03564125	0.03758888	0.02988817	0.02725149	0.03253034	0.02763354	0.02774768	0.02756886	0.02441327	0.02092512	0.02507496	0.02345758	0.02471261	0.01908972	0.01979567	0.01689892	0.01907075	0.01578184	0.01423297	0.01659920	0.01220876	0.00987724	0.01757545	0.00779293	0.01172604	0.00814035	0.01310811	0.00834821	0.00652729	-0.00292721	0.00205663	0.00874956	0.01053844	0.00802123	0.00737172	0.00333551	0.00686726	0.00759738	0.00441730	0.01099330	0.01014740	0.00979078	0.00718997	0.00305278	0.01551852	0.02196643	0.00855015	0.01288166	0.01125068	0.02493521	0.03068971	0.03988769	0.04310483	0.05042338	0.04445571	0.03623189	0.02448010	0.02504345	0.01363875	0.01202715	0.00858354	0.00989042	-0.00829572	-0.01944721	-0.02523057	-0.02375391	-0.03027800	-0.03624408	-0.02877443	-0.02087285	-0.01837531	-0.01933660	-0.02165032	-0.02105542	-0.02039730	-0.02255651	-0.02732925	-0.02950811	-0.02606441	-0.02729199	-0.03126038	-0.03333512	-0.03033547	-0.03349268	-0.03134594	-0.03228499	-0.03285819	-0.03583318	-0.03527993	-0.03515633	-0.03591576	-0.03624695	-0.03891870	-0.03765433	-0.03822684	-0.03871254	-0.03745419	-0.03765171	-0.04011174	-0.04013961	-0.04048238	-0.04132758	-0.04205883	-0.04309634	-0.04495330	-0.04458168	-0.04632229	-0.04729847	-0.04857891	-0.04880597	-0.04598670	-0.04634889	-0.04261164	-0.03939549	-0.03755834	-0.03409975	-0.03140793	-0.03014694	-0.02701762	-0.02610038	-0.02319880	-0.02316976	-0.02304666	-0.02373395	-0.02233334	-0.02033751	-0.01729214	-0.01572211	-0.01293891	-0.01172106	-0.00865846	-0.00784654	-0.00788071	-0.00705091	-0.00703832	-0.00693551	-0.00655374	-0.00658135	-0.00788070	-0.00700201	-0.00459589	-0.00447905	-0.00431774	-0.00398202	-0.00252762	-0.00189587	-0.00204169	-0.00083657	-0.00060080	0.00045978	-0.00014090	0.00052086	-0.00036742	0.00145523	0.00069050	0.00046117	0.00079758	-0.00117164	0.00062299	0.00093809	0.00023839	-0.00132630	0.00071488	0.00027447	-0.00149941	0.00016272	0.00075142	-0.00025461	-0.00026942	-0.00024729	0.00092354	0.00074326	0.00057470	0.00084006	0.00099725	0.00056040	0.00055414	-0.00000733	0.00106690	0.00011470	0.00030336	0.00078196	0.00003716	0.00010242	0.00011394	-0.00062988	-0.00036882	0.00020728	-0.00030566	0.00010138	-0.00028159	0.00101875	0.00037150	-0.00076842	0.00082329	0.00095860	-0.00052968	0.00062978	0.00023876	0.00092199	0.00042219	0.00068249	-0.00043330	0.00023449	0.00022031	0.00035634	0.00064602	-0.00025844	0.00063212	-0.00027766	0.00098926	0.00111590	0.00026295	0.00064041	0.00048819	0.00039990	-0.00042579	-0.00028441	0.00023623	0.00056216	-0.00003319	0.00029667	0.00032950	0.00010241	-0.00091945	0.00013158	-0.00026683	0.00023350	0.00167153	-0.00020661	-0.00098908	0.00030686	0.00035167	0.00047512	-0.00012259	0.00021103	0.00087889	0.00038088	0.00032727	-0.00029125	0.00042131	-0.00024254	0.00056399	0.00087323	-0.00023103	-0.00016376	-0.00015303	-0.00023575	0.00021612	0.00019978	-0.00017525	0.00044147	-0.00025866	0.00071537	0.00011242	-0.00013389	-0.00085853	0.00016184	-0.00085778	0.00130210	-0.00089455	0.00066668	0.00114210	0.00065505	0.00086756	0.00204983	0.00027860	-0.00050328	0.00051281	0.00001627	-0.00068437	-0.00083031	0.00006796	0.00080447	-0.00026826	-0.00029365	-0.00042419	0.00018041	-0.00126052	0.00184424	0.00040926	0.00270203	0.00204334	-0.00091781	-0.00172846	0.00054873	0.00093210	0.00070909	0.00145707	-0.00076862	0.00041964	0.00024896	-0.00095888	0.00027413	0.00102714	0.00189781	0.00008379	0.00049475	0.00014839	0.00078254	0.00269449	0.00028134	0.00029649	0.00053066	0.00048029	-0.00072564	0.00242462	0.00204149	0.00106262	0.00178889	-0.00091836	0.00186376	-0.00130204	0.00087196	0.00204724	0.00099809	0.00078249	-0.00134479	-0.00137266	0.00068270	-0.00085187	-0.00064860	0.00188035	0.00024278	-0.00115452	0.00141451	0.00023139	-0.00076570	0.00210655	0.00033498	0.00020071	0.00078119	0.00022869	-0.00116276	0.00059589	0.00148374	-0.00004099	0.00201478	-0.00026015	0.00086009	-0.00087415	0.00059246	0.00004167	0.00016660	-0.00136107	-0.00056637	0.00138286	0.00134249	0.00158240	0.00045932	-0.00002889	0.00073415	-0.00136663	0.00083310	-0.00045256	-0.00126797	-0.00130941	0.00284441	-0.00026288	0.00030327	0.00060597	0.00204433	-0.00044191	0.00123008	-0.00014253	-0.00076947	-0.00001539	0.00137490	-0.00006571	-0.00071205	-0.00073000	0.00048485	-0.00059345	0.00032898	-0.00081820	0.00068695	0.00013509	0.00029320	0.00011132	0.00074855	0.00033251	-0.00054455	-0.00053291	0.00057638	0.00112636	0.00094831	-0.00002050	0.00071005	0.00083943	-0.00033710	0.00037927	-0.00010476	-0.00033892	0.00033200	-0.00001858	0.00052188	0.00090219	-0.00039984	0.00023797	0.00120036	0.00036791	0.00071951	-0.00007423	0.00079641	0.00036161	0.00016878	0.00033795	-0.00030154	0.00069661	0.00082947	-0.00048562	0.00009206	-0.00095112	0.00038962	-0.00017153	0.00011606	0.00019393	-0.00004409	-0.00031316	0.00035339	-0.00036537	-0.00011700	0.00012418	0.00029229	0.00031044	0.00008503	0.00019522	0.00029341	0.00045993	0.00019566	0.00038526	0.00060266	0.00061294	0.00027147	0.00001662	0.00017593	0.00048749	-0.00062437	-0.00017294	0.00040468	0.00000082	0.00035131	0.00017248	0.00011001	0.00059250	0.00048654	-0.00017373	-0.00031088	-0.00002456	0.00016093	0.00004077	-0.00022247	0.00011656	0.00004849	-0.00007362	0.71599345
-0.3497	-0.13017477	-0.00195191	0.82173552	-0.71654254	-0.33764676	1.67596626	-21.47483647	-0.76371247	0.06017900	-0.22556898	0.08584917	0.25651124	-0.20704556	-1.17839550	-21.47483647	1.14331218	-0.78035241	-0.45885496	-21.47483647	-21.47483647	0.91460548	-21.47483647	-21.47483647	-21.47483647	-21.47483647	-21.47483647	-21.47483647	-21.47483647	0.07807270	0.08581907	-21.47483647	-0.12647725	-0.50315892	-0.12302747	-0.07966986	-0.21205155	-0.22845195	-0.18386182	0.04816454	-0.07677153	0.00823854	0.04370356	0.06340640	0.02649726	0.04019759	0.01212119	0.00039783	0.06203116	0.02277976	0.03336848	0.03861062	0.03303625	0.04351666	0.03168419	0.03473695	0.03379193	0.03348217	0.03227203	0.03234968	0.03317987	0.03485464	0.02820020	0.02566471	0.02576131	0.02519524	0.02085446	0.02474670	0.02485068	0.02169425	0.02075529	0.01587078	0.01959639	0.01782471	0.01827309	0.01406062	0.01314135	0.01500851	0.01597035	0.01121306	0.00525809	0.01029469	0.01083647	0.00490813	0.00717776	0.01402281	-0.00437832	0.00214706	0.00689696	0.01174036	0.00768314	0.01109571	0.00619467	0.00817272	0.00828494	0.00604791	0.01572880	0.00927093	0.00880874	0.01547823	0.00785711	0.01610049	0.02081268	0.01048784	0.01372109	0.01643626	0.02881076	0.03972090	0.04478675	0.05070173	0.06136750	0.05413432	0.04667349	0.03765505	0.02885450	0.01730766	0.01240418	0.01146158	0.01481531	-0.00251154	-0.01149484	-0.01383651	-0.00870394	-0.02054670	-0.02492580	-0.02332856	-0.01747707	-0.01722113	-0.02148054	-0.01927315	-0.01808092	-0.02104595	-0.02354178	-0.02569515	-0.02891781	-0.02877425	-0.02759549	-0.02923883	-0.03225441	-0.03114361	-0.02957482	-0.03171311	-0.03197554	-0.03085166	-0.03487712	-0.03502217	-0.03400254	-0.03491686	-0.03693531	-0.03732472	-0.03656942	-0.03619382	-0.03734214	-0.03780464	-0.03874102	-0.03779547	-0.03925385	-0.03858711	-0.03798279	-0.03904206	-0.03952266	-0.04106093	-0.03935541	-0.04023037	-0.04305502	-0.04279798	-0.04429091	-0.04248776	-0.04762372	-0.04601973	-0.04720167	-0.04956566	-0.05046977	-0.05047721	-0.05152582	-0.05167527	-0.05092002	-0.04946964	-0.04795787	-0.04673765	-0.04521623	-0.04219344	-0.03602815	-0.03275314	-0.02551920	-0.02066846	-0.01492022	-0.01013814	-0.00726915	-0.00285193	-0.00073431	-0.00046191	0.00046336	-0.00048718	-0.00211969	-0.00480809	-0.00437122	-0.00565499	-0.00581709	-0.00761623	-0.00766462	-0.00824229	-0.00792745	-0.00595786	-0.00608761	-0.00495039	-0.00381744	-0.00406368	-0.00223123	-0.00268801	-0.00083281	-0.00034781	-0.00131104	-0.00012961	-0.00113699	0.00025481	0.00035169	-0.00091901	0.00020260	0.00019273	0.00001657	-0.00102467	0.00051673	-0.00062146	0.00017477	-0.00050114	0.00003425	-0.00022557	-0.00050941	0.00017499	0.00007672	0.00046008	0.00023166	0.00135787	-0.00018351	0.00033441	0.00038489	-0.00055830	0.00083797	0.00050657	0.00002868	0.00039827	-0.00088021	-0.00007315	0.00101980	-0.00072876	0.00017523	0.00019855	0.00064798	0.00020463	0.00001840	0.00040362	0.00082088	-0.00110199	-0.00011824	0.00050120	0.00000979	0.00059817	0.00103865	-0.00048687	-0.00057113	0.00020725	0.00024395	0.00014362	-0.00068361	-0.00010525	-0.00016700	0.00028451	0.00059326	0.00032353	0.00096724	-0.00041102	-0.00052034	-0.00032330	-0.00077749	-0.00046974	0.00084751	-0.00100804	-0.00054576	-0.00003855	0.00005226	-0.00030428	-0.00018066	-0.00020232	-0.00004895	0.00040378	0.00013419	-0.00007055	0.00087043	0.00028570	0.00061389	-0.00041505	0.00066939	-0.00022978	0.00025312	0.00010690	-0.00035651	-0.00022941	0.00022283	0.00062244	0.00001772	-0.00121980	-0.00022308	-0.00033092	-0.00126753	-0.00051247	-0.00043970	-0.00001472	-0.00006833	-0.00112087	0.00048509	0.00026690	-0.00098364	-0.00021441	-0.00103763	-0.00126717	-0.00038515	0.00101340	-0.00084459	0.00085809	-0.00024804	0.00070319	0.00055998	-0.00027811	-0.00144646	-0.00069365	-0.00114781	-0.00192696	-0.00102094	0.00117013	0.00016266	0.00003624	0.00042302	-0.00137545	-0.00201069	-0.00133100	0.00048890	-0.00099921	-0.00003664	0.00052287	-0.00108885	0.00112024	-0.00009829	0.00048954	-0.00127396	-0.00092627	0.00001703	-0.00134323	-0.00098980	-0.00253222	0.00079149	0.00059283	0.00175442	-0.00059391	0.00209345	-0.00202484	-0.00159321	0.00087888	-0.00047019	0.00104441	0.00012724	-0.00024225	0.00023796	-0.00176883	0.00077101	-0.00158894	-0.00042536	-0.00038675	-0.00182290	0.00189352	-0.00142809	0.00044287	-0.00029444	0.00133555	-0.00153992	-0.00137999	0.00054096	0.00128572	-0.00128480	0.00182306	0.00125651	0.00069819	0.00003963	0.00084329	-0.00076994	0.00234801	0.00110209	-0.00045011	0.00147640	-0.00095837	0.00104468	0.00019126	0.00046710	0.00032985	-0.00060897	0.00028015	0.00074313	-0.00066771	-0.00112608	-0.00023116	-0.00002092	0.00014049	0.00236621	0.00059610	0.00075433	0.00251592	-0.00013054	-0.00015662	-0.00003094	-0.00251808	-0.00020545	0.00018842	-0.00190135	-0.00143888	0.00119088	-0.00159017	-0.00048037	0.00075876	-0.00162037	-0.00167951	-0.00130933	-0.00133384	-0.00000477	0.00006631	-0.00059509	-0.00112580	-0.00023330	0.00007679	0.00042349	-0.00178002	-0.00011852	-0.00067153	-0.00057478	0.00019059	-0.00099628	-0.00062179	0.00010918	-0.00101412	0.00000925	0.00008154	-0.00027319	0.00032826	0.00003028	-0.00012698	0.00023055	-0.00012827	-0.00005588	-0.00090744	-0.00102609	-0.00095670	-0.00009424	-0.00092001	-0.00012299	0.00084019	0.00007007	0.00064846	0.00028491	0.00072198	0.00022824	-0.00028733	-0.00018476	0.00074138	-0.00078869	-0.00045913	0.00087775	0.00069381	0.00029786	-0.00074657	-0.00098324	-0.00044836	0.00030422	0.00002590	-0.00028346	-0.00033932	-0.00065581	-0.00045074	0.00045185	0.00043143	-0.00090366	0.00045906	0.00063610	-0.00054853	-0.00021854	0.00081533	0.00033791	0.00018602	0.00026468	-0.00008492	0.00059192	-0.00014707	-0.00001895	0.00026342	-0.00021221	0.00017303	-0.00037489	0.00013225	-0.00002059	0.00041862	-0.00005261	-0.00015806	-0.00011432	0.00039584	0.00056009	-0.00002869	-0.00024407	-0.00026670	0.00000540	-0.00016045	0.00013987	0.00043695	-0.00023825	0.00016168	-0.42715410
-0.2997	-0.41223385	-21.47483647	-21.47483647	0.66815913	0.80578480	1.34107983	0.17146405	-21.47483647	-0.44441421	-0.19181447	0.86546403	-1.28888035	-0.01213167	-0.77511874	0.38560340	-21.47483647	-1.51444904	0.16906856	-21.47483647	-21.47483647	-1.53654325	-1.18095243	1.36211824	-21.47483647	-0.66047370	-0.72841966	-21.47483647	-21.47483647	1.20575595	0.66393161	-21.47483647	-0.08152627	0.25312406	0.48220219	0.10180050	-0.01462203	-0.06472502	0.06703881	0.13414596	-0.01196368	0.01894673	0.06021947	0.01496179	0.02989045	0.08002619	0.00198609	0.03222267	0.05977264	0.01819694	0.03240093	0.03410212	0.04022175	0.04402311	0.03696205	0.04036231	0.03573689	0.03137004	0.03697254	0.03267783	0.02847986	0.03397853	0.02988829	0.03223463	0.02514615	0.02396846	0.02076850	0.02609446	0.02257748	0.02209676	0.02163526	0.02348928	0.01597563	0.01908021	0.01605939	0.01608238	0.01325670	0.01408503	0.01499468	0.01699099	0.01157668	0.01084132	0.00716552	0.00841799	0.00598616	0.01842665	-0.00473690	-0.00907107	0.01079749	0.01120660	0.00951558	0.00938213	0.00762187	0.00568247	0.00379236	0.00514327	0.01104315	0.01003881	0.00702960	0.01457217	0.00666893	0.01553007	0.02229417	0.01185454	0.01215755	0.01429692	0.03061752	0.04008722	0.04609076	0.04406976	0.06423167	0.05821160	0.05361707	0.04415046	0.02824153	0.01146797	-0.00032448	-0.00152615	0.00749941	-0.00076708	-0.00884445	-0.01000947	-0.00250188	-0.01605119	-0.02912039	-0.03061889	-0.02700381	-0.02496137	-0.02264273	-0.01861644	-0.01834970	-0.02081840	-0.02272470	-0.02428218	-0.02782703	-0.02868864	-0.02673159	-0.03086952	-0.03040784	-0.02897865	-0.02921638	-0.03111751	-0.03300897	-0.03236668	-0.03243421	-0.03452103	-0.03461906	-0.03551638	-0.03585391	-0.03851663	-0.03682691	-0.03611139	-0.03798573	-0.03674297	-0.03842404	-0.03875131	-0.03920708	-0.03952126	-0.03851344	-0.03837438	-0.03921196	-0.04045577	-0.03905596	-0.03782805	-0.03943679	-0.03893613	-0.03896063	-0.03798600	-0.04197871	-0.03945682	-0.04117011	-0.04241876	-0.04299949	-0.04342633	-0.04484200	-0.04556159	-0.04705305	-0.04551801	-0.04683327	-0.04607540	-0.04550283	-0.04411437	-0.03938850	-0.03829397	-0.03254222	-0.02851496	-0.02370664	-0.01768808	-0.01124885	-0.00726650	-0.00197369	0.00203633	0.00436148	0.00620253	0.00674535	0.00665769	0.00677026	0.00464362	0.00219023	0.00079368	-0.00073844	-0.00371510	-0.00484861	-0.00474695	-0.00651681	-0.00741344	-0.00538985	-0.00674671	-0.00693666	-0.00726794	-0.00498957	-0.00468085	-0.00475173	-0.00415174	-0.00451169	-0.00265791	-0.00196286	-0.00177721	-0.00133726	-0.00084561	-0.00131953	-0.00076755	0.00041364	-0.00108027	-0.00086195	-0.00047588	0.00066529	0.00017245	-0.00032698	0.00089849	-0.00018800	0.00035046	0.00001715	0.00061827	-0.00059047	0.00073166	0.00090555	-0.00000806	0.00065014	0.00064348	0.00068491	-0.00049556	-0.00043973	0.00023197	0.00039932	0.00004519	-0.00037641	-0.00003775	0.00068697	-0.00051909	-0.00066104	0.00055018	-0.00043791	-0.00100885	0.00046732	0.00108832	-0.00042862	-0.00055933	0.00144541	-0.00030219	-0.00012241	0.00003902	0.00104197	0.00050553	-0.00088751	0.00061087	-0.00016286	0.00083760	-0.00002453	0.00045643	0.00083207	0.00002279	-0.00026688	-0.00008489	-0.00020616	-0.00001990	0.00033827	0.00027730	-0.00010435	-0.00028540	-0.00004540	0.00020860	-0.00048508	-0.00044135	-0.00021655	0.00055665	-0.00007262	-0.00000483	0.00022377	0.00031034	0.00005608	0.00035193	0.00048115	-0.00056472	-0.00024537	0.00075925	-0.00008034	-0.00049539	-0.00050888	0.00037145	-0.00016711	-0.00052826	0.00016950	-0.00027431	-0.00011139	0.00047738	-0.00035682	-0.00027271	0.00036202	-0.00097112	0.00096085	-0.00000110	-0.00177563	0.00016108	-0.00023219	-0.00045833	-0.00068350	0.00028966	-0.00072901	-0.00019293	0.00035724	0.00038180	0.00055259	-0.00067710	-0.00209615	0.00003720	-0.00062854	-0.00222880	-0.00061996	-0.00106172	-0.00012063	-0.00104215	-0.00098062	-0.00082479	-0.00023826	-0.00048515	0.00137894	-0.00126210	0.00011013	0.00092822	0.00078817	-0.00174952	-0.00000935	-0.00053491	-0.00140459	-0.00021305	0.00009428	-0.00155430	-0.00131400	-0.00148935	-0.00100722	-0.00169505	-0.00011488	-0.00016604	0.00233240	-0.00179256	0.00061652	-0.00016284	-0.00077052	0.00022278	-0.00121700	-0.00101657	-0.00147213	-0.00069409	-0.00080132	-0.00022147	-0.00337638	-0.00236759	-0.00247989	-0.00082047	-0.00182761	-0.00230831	-0.00089488	0.00128844	0.00018560	-0.00064904	-0.00056598	-0.00118802	-0.00048338	0.00000930	-0.00098670	0.00001666	0.00095113	-0.00038028	-0.00064023	0.00052147	0.00024681	0.00095536	0.00102795	0.00187853	0.00073882	0.00197613	-0.00158861	-0.00050999	0.00035584	0.00051917	0.00149894	0.00029961	-0.00037879	-0.00071421	-0.00058247	-0.00019307	0.00079569	0.00081044	-0.00138610	0.00397272	-0.00040494	-0.00270707	-0.00037644	-0.00042311	-0.00158732	-0.00155572	-0.00371234	-0.00025708	0.00134381	-0.00054007	0.00090307	0.00178022	-0.00082216	-0.00017107	0.00139811	-0.00068508	-0.00324388	-0.00016298	-0.00005320	-0.00047931	0.00036503	-0.00075157	0.00135511	-0.00138119	-0.00178209	-0.00077865	-0.00030793	-0.00011079	-0.00113566	0.00023003	0.00034155	-0.00105903	-0.00041560	0.00076706	-0.00078937	-0.00071221	0.00080836	0.00063325	-0.00064244	-0.00047707	-0.00047736	0.00027665	-0.00105710	0.00026279	0.00002542	0.00027270	-0.00054195	0.00045931	-0.00075192	0.00035908	-0.00027275	0.00021245	0.00027274	-0.00011201	-0.00005162	0.00051182	-0.00041048	0.00002883	0.00002033	0.00101959	0.00029293	-0.00000657	-0.00053707	-0.00011797	-0.00015817	0.00000180	-0.00027082	-0.00022554	0.00019109	-0.00073076	0.00041560	-0.00073400	-0.00084556	0.00056589	0.00088129	-0.00030998	0.00026872	0.00056850	-0.00037331	-0.00020602	0.00001001	0.00034501	0.00045269	-0.00003941	0.00028796	0.00021522	-0.00002009	0.00021400	-0.00044809	-0.00031263	-0.00030169	0.00046898	0.00069062	-0.00025554	-0.00025645	-0.00024336	0.00040178	0.00004639	-0.00020060	-0.00008080	0.00050364	-0.00003948	0.00043642	0.00026420	-0.00020866	-0.00029450	-0.47668646
-0.2497	-0.25983632	1.33565998	-0.00250697	-21.47483647	0.05349245	0.73585826	-0.55151534	-1.26096261	0.97515064	-0.21272607	-21.47483647	-21.47483647	1.63379812	-0.72114265	0.61191973	0.57875490	-0.38524881	-0.06975771	0.24410859	2.26743531	-21.47483647	1.60462606	-21.47483647	-21.47483647	-21.47483647	-21.47483647	-21.47483647	-21.47483647	1.03479230	-21.47483647	0.59359585	-21.47483647	-0.56670582	-0.05567593	0.98226911	-0.17248547	-0.31637300	0.09682567	0.15574024	0.08600870	0.15287851	-0.02742606	0.02838247	0.03742351	0.01761428	0.03492372	0.03771063	0.05790670	0.01802815	0.02512938	0.04453312	0.01920572	0.04887307	0.03932384	0.03813614	0.02738041	0.03018709	0.03924751	0.03233602	0.02978121	0.03521866	0.02937782	0.02835559	0.02510873	0.02830065	0.02268555	0.02431240	0.01986239	0.02280698	0.01837016	0.01831575	0.01738360	0.02126681	0.01691107	0.01107531	0.01319984	0.01270715	0.01406390	0.01207427	0.00911466	0.00777439	0.01152275	0.01029144	0.01244769	0.00861495	-0.00512891	-0.00073479	0.00531275	0.01056807	0.00592912	0.01031117	-0.00152513	0.00364618	0.01122507	0.00917244	0.01495183	0.00675242	0.00906434	0.01150469	0.00690675	0.01704884	0.02141780	0.00710702	0.01238010	0.00971617	0.03125408	0.03756562	0.04289157	0.05651207	0.07564151	0.07077742	0.06727289	0.05452158	0.04002677	0.01622596	0.01107174	0.01043237	0.01519166	0.00162857	-0.00446915	-0.00272776	0.00220357	-0.01171157	-0.02187993	-0.02457813	-0.02275753	-0.02248968	-0.01922577	-0.01859335	-0.01823233	-0.02022795	-0.02134448	-0.02539429	-0.02952487	-0.02773758	-0.02673304	-0.03051009	-0.02987843	-0.02780316	-0.03249361	-0.03031121	-0.03170231	-0.02963872	-0.03464896	-0.03521230	-0.03471622	-0.03435045	-0.03583108	-0.03900346	-0.03750310	-0.03639438	-0.03961125	-0.03643372	-0.03562358	-0.03751787	-0.03895475	-0.03950439	-0.03924834	-0.03923258	-0.03908015	-0.03891564	-0.03810872	-0.04016125	-0.03872000	-0.03755827	-0.03939582	-0.03777334	-0.03992204	-0.03669733	-0.03681710	-0.03748124	-0.03770620	-0.03578385	-0.03907521	-0.03783548	-0.03759097	-0.03806828	-0.03799388	-0.03762922	-0.03490852	-0.03652053	-0.03441519	-0.03297299	-0.03118020	-0.02817236	-0.02518257	-0.02315588	-0.01971940	-0.01606405	-0.01171896	-0.00855759	-0.00572795	-0.00259899	0.00030531	0.00421850	0.00542601	0.00670221	0.01043694	0.00829954	0.00693271	0.00533236	0.00556864	0.00411008	0.00279104	0.00168908	0.00071916	-0.00143937	-0.00391055	-0.00504323	-0.00370148	-0.00685489	-0.00534895	-0.00582554	-0.00697575	-0.00668174	-0.00601676	-0.00459347	-0.00582414	-0.00577446	-0.00350730	-0.00439783	-0.00323545	-0.00315965	-0.00100792	-0.00207793	-0.00174044	-0.00072241	0.00035975	-0.00019733	0.00057028	0.00068995	0.00084217	0.00008900	-0.00016285	0.00101028	0.00108427	-0.00073259	0.00137149	0.00150758	0.00026208	-0.00106993	-0.00033020	0.00015582	0.00057026	-0.00109713	0.00100798	0.00010764	0.00010045	0.00020685	0.00030551	-0.00005737	0.00037012	-0.00043740	0.00062160	-0.00001474	-0.00027812	0.00024815	0.00132454	-0.00141844	-0.00042827	0.00067691	0.00038368	-0.00031907	-0.00064542	0.00002397	-0.00088622	-0.00026971	0.00100042	-0.00020320	0.00102427	-0.00036782	-0.00013232	-0.00082341	-0.00026449	0.00016326	0.00030621	-0.00012654	-0.00019528	0.00018000	0.00027189	0.00015493	0.00043538	-0.00035473	-0.00008400	0.00010834	0.00041803	-0.00048738	-0.00016078	-0.00025261	0.00052636	-0.00058850	0.00027638	-0.00043084	0.00036330	0.00006580	-0.00067145	0.00002258	-0.00031051	0.00017039	0.00001460	0.00003293	0.00038978	-0.00096359	-0.00020477	0.00013505	-0.00131719	-0.00053705	0.00067202	0.00010722	0.00064120	-0.00002554	0.00037987	-0.00088101	-0.00041136	0.00036112	0.00071693	0.00088548	-0.00058955	0.00006764	0.00066699	0.00067559	0.00044825	-0.00062892	-0.00072537	-0.00098403	0.00038512	-0.00086794	-0.00101219	-0.00063846	0.00064850	-0.00126913	-0.00119267	-0.00120537	-0.00209129	-0.00036796	-0.00074659	-0.00140722	0.00065123	0.00095871	-0.00085024	-0.00202934	0.00085237	0.00135583	-0.00253958	-0.00112285	-0.00086483	-0.00291591	-0.00325137	-0.00131977	0.00004352	-0.00043432	0.00249490	0.00255217	-0.00016261	-0.00267938	-0.00022530	0.00230800	0.00164777	-0.00084552	0.00096143	0.00167189	-0.00003929	-0.00260250	0.00037016	-0.00081476	0.00059478	0.00063542	0.00015024	0.00068343	-0.00178952	0.00017935	0.00112800	-0.00273878	-0.00209272	-0.00102264	-0.00137786	0.00001251	-0.00072975	0.00124249	-0.00205445	-0.00114605	0.00190422	-0.00023265	-0.00348698	0.00100333	0.00122851	-0.00127149	-0.00088575	0.00054410	-0.00067056	-0.00152202	-0.00183673	0.00155153	-0.00097661	-0.00169472	-0.00038581	-0.00107534	-0.00023597	0.00205492	0.00020785	-0.00139397	-0.00002287	-0.00209574	-0.00144503	0.00247899	-0.00125671	-0.00038089	0.00215288	-0.00200242	0.00024325	-0.00157598	0.00009365	-0.00053674	0.00056875	-0.00047965	0.00070010	-0.00036012	-0.00155872	-0.00148261	-0.00123277	-0.00194783	-0.00110997	0.00002908	0.00023256	-0.00080272	-0.00036167	0.00059951	-0.00019097	-0.00077513	0.00022212	0.00002437	-0.00045514	0.00027417	0.00011675	0.00018711	-0.00036113	0.00112930	-0.00061391	0.00060193	-0.00058813	-0.00031563	0.00042353	-0.00060549	-0.00021305	-0.00028575	-0.00010842	-0.00026346	-0.00069305	0.00129866	0.00049254	-0.00038730	0.00074465	0.00122669	-0.00063721	-0.00035347	0.00024290	0.00008373	-0.00086422	-0.00008918	0.00125886	0.00065006	0.00015596	0.00012614	-0.00102163	0.00065741	-0.00000965	0.00066017	-0.00055993	0.00001018	-0.00045317	0.00072974	-0.00092439	-0.00002862	-0.00046619	-0.00009006	-0.00010875	-0.00040546	-0.00050467	0.00079871	0.00008501	-0.00010792	0.00025519	0.00008490	0.00014150	-0.00004045	-0.00004867	-0.00000651	0.00000762	0.00072757	-0.00053622	-0.00045641	0.00001613	-0.00010648	-0.00036228	-0.00008515	0.00044917	0.00021501	-0.00000722	-0.00013995	0.00014316	0.00053641	0.00006585	0.00036994	-0.00009719	0.00016283	-0.00000408	0.00012891	0.00055471	0.00004722	-0.00013309	-0.00017825	-0.23754663
-0.1997	-0.23952208	-0.56682938	-0.30307744	0.64108942	-0.03207116	-0.76550218	-0.86321522	-0.29777306	0.11871393	0.73260969	-21.47483647	-21.47483647	-0.12175967	-0.52356662	-21.47483647	-0.50137764	0.05595964	-0.11304107	-0.13079652	-21.47483647	-1.58180642	-21.47483647	0.40656671	-21.47483647	0.10946245	-21.47483647	-0.04415707	-21.47483647	0.03403749	-21.47483647	-21.47483647	-21.47483647	0.84759778	-0.29385018	0.26899883	0.61471202	-0.08263778	0.04928185	0.02020620	0.08360379	0.13686279	0.02810098	0.04524812	-0.00495575	0.05090575	0.04012310	0.01581994	0.03055759	0.01923806	0.03535785	0.03130513	0.04078075	0.04187064	0.03711310	0.04017552	0.02503855	0.03073559	0.03791339	0.03098420	0.03061913	0.03276792	0.02733625	0.02510575	0.02659553	0.02343272	0.01970076	0.02485674	0.02452075	0.01521561	0.01987424	0.01917953	0.01555142	0.01646944	0.01632811	0.01396228	0.01438291	0.01192125	0.01344123	0.01212528	0.00890071	0.00996191	0.01216077	0.01178243	0.00965032	0.00683738	-0.00172809	-0.00069289	0.01540078	-0.00113083	0.00640039	0.01780640	0.00499604	0.00781325	0.00906708	0.00035118	0.01684051	0.00830613	0.01152222	0.00972928	0.00480993	0.01615899	0.01793068	0.01671473	0.01265521	0.01349445	0.02652384	0.03695542	0.04834206	0.04805938	0.06037504	0.04652774	0.04128006	0.03167940	0.03021124	0.01903112	0.01567362	0.01304239	0.01601967	0.00549955	-0.00636226	-0.00946612	-0.00261928	-0.01391233	-0.02588216	-0.02610127	-0.02088826	-0.01965116	-0.01887279	-0.01930310	-0.01838124	-0.02006844	-0.02362665	-0.02251533	-0.02739266	-0.02634912	-0.02640879	-0.02999746	-0.02873575	-0.02936786	-0.03106489	-0.03091346	-0.03095487	-0.03302242	-0.03333251	-0.03473700	-0.03510293	-0.03535158	-0.03569335	-0.03790457	-0.03658416	-0.03714899	-0.03655416	-0.03788357	-0.03737127	-0.03791718	-0.03851974	-0.03886723	-0.03846173	-0.03920721	-0.03893423	-0.03961835	-0.03733959	-0.03791672	-0.03847316	-0.03794915	-0.03874896	-0.03766973	-0.03746114	-0.03568362	-0.03554276	-0.03582085	-0.03536646	-0.03361815	-0.03663016	-0.03466336	-0.03388513	-0.03409467	-0.03486326	-0.03340135	-0.03394122	-0.03451926	-0.03159586	-0.03315024	-0.03237418	-0.03031630	-0.02801929	-0.02777710	-0.02502395	-0.02497814	-0.02235623	-0.02014246	-0.01782240	-0.01484669	-0.01263413	-0.01063254	-0.00827819	-0.00463989	-0.00245136	-0.00005994	0.00133549	0.00394483	0.00469718	0.00747357	0.00725660	0.00823903	0.00834390	0.00736267	0.00718437	0.00433781	0.00462069	0.00353460	0.00253481	0.00150406	-0.00075917	-0.00272828	-0.00281717	-0.00397300	-0.00451275	-0.00530740	-0.00601683	-0.00613535	-0.00597551	-0.00589435	-0.00556810	-0.00495387	-0.00390530	-0.00370429	-0.00357517	-0.00262329	-0.00158494	-0.00127147	-0.00185089	-0.00103733	-0.00163927	0.00032506	0.00053045	0.00017832	0.00078800	0.00007297	-0.00007720	0.00050235	-0.00049819	-0.00037911	0.00010344	0.00015268	0.00037519	0.00020363	0.00090842	0.00150284	-0.00035245	0.00127153	0.00124795	-0.00023157	-0.00011987	0.00089581	0.00041294	0.00010254	0.00010021	-0.00061952	-0.00001108	0.00037353	0.00035683	0.00021182	0.00012884	0.00016356	-0.00065455	0.00038681	0.00069940	0.00023803	0.00076816	0.00051309	0.00012198	-0.00002506	0.00024322	0.00043042	0.00126563	-0.00018339	0.00029683	-0.00021967	0.00002637	0.00028889	0.00044283	0.00020717	-0.00022376	0.00090567	0.00060437	0.00023512	0.00104956	0.00036627	0.00039367	-0.00035506	0.00048776	0.00052517	0.00017545	-0.00031130	-0.00033825	0.00014451	-0.00002079	0.00071936	0.00075073	-0.00011028	-0.00021268	-0.00040221	-0.00076101	0.00069096	-0.00039148	-0.00040947	0.00028973	-0.00050162	0.00147507	-0.00050189	-0.00102183	0.00074497	0.00130281	-0.00026275	0.00048990	0.00044622	0.00005618	0.00060143	0.00141971	0.00122459	0.00032474	-0.00001572	-0.00069797	0.00029020	0.00049087	-0.00059568	0.00048921	0.00007292	0.00115983	-0.00126650	0.00140255	0.00054131	-0.00072392	-0.00084681	0.00103732	-0.00045274	0.00080171	0.00120281	0.00080229	0.00080277	0.00073288	0.00083259	-0.00215017	-0.00049658	0.00080300	0.00090196	0.00029571	0.00059678	0.00162406	0.00130777	0.00114794	0.00186812	0.00100708	-0.00139006	-0.00032361	0.00194593	-0.00048928	0.00113398	-0.00059109	0.00185602	0.00001513	-0.00029270	0.00054424	0.00086409	-0.00126064	-0.00082642	0.00017117	0.00300517	-0.00101259	0.00045487	0.00114941	0.00098472	0.00206630	0.00128554	0.00199932	0.00012136	-0.00033916	-0.00040789	0.00031756	-0.00130932	0.00074199	0.00041500	0.00190303	0.00026244	0.00121336	-0.00115218	0.00103563	0.00120721	-0.00127700	0.00302516	0.00087588	0.00035696	0.00059181	0.00069285	0.00292693	0.00164197	-0.00048804	0.00148691	-0.00039017	0.00191457	-0.00150109	0.00068385	0.00149767	0.00305780	-0.00107522	-0.00188757	-0.00110364	-0.00052214	0.00055460	0.00009090	0.00148897	-0.00071818	0.00059811	-0.00108029	0.00095708	0.00122585	-0.00135877	0.00118162	0.00025571	0.00099878	-0.00052955	0.00060319	0.00094210	0.00074903	-0.00095051	-0.00030374	0.00066537	0.00056150	0.00011208	0.00051039	0.00033981	-0.00095551	0.00025645	0.00190702	0.00041403	-0.00018863	0.00098825	-0.00004998	0.00095472	0.00111585	0.00146445	-0.00083682	0.00148971	-0.00096745	-0.00024584	0.00014418	-0.00069670	-0.00049261	0.00052884	0.00053028	0.00003861	0.00134068	0.00003249	0.00033743	0.00116571	0.00057675	0.00009655	0.00053464	0.00061258	0.00099726	0.00055431	0.00072594	-0.00024910	0.00173978	0.00138340	0.00066540	0.00015236	-0.00013098	0.00061637	0.00046973	-0.00032492	0.00046637	-0.00002174	-0.00008431	0.00072893	-0.00050684	-0.00080420	-0.00013185	0.00061257	-0.00036632	-0.00011036	0.00057403	0.00029611	0.00025234	0.00087358	0.00041147	0.00050744	-0.00012035	0.00019872	-0.00007961	-0.00029690	0.00034052	-0.00000084	-0.00044544	0.00006264	0.00029570	0.00055262	-0.00012010	-0.00037068	-0.00016384	0.00071454	0.00011503	-0.00024772	-0.00005217	0.00022815	-0.00019032	0.00019622	0.00058166	-0.00005363	0.00038799	0.24513388
-0.1497	-0.09186032	-1.37090755	-0.61698372	-0.21086244	-0.32952052	-21.47483647	-21.47483647	-0.49618646	-0.20114053	-1.26581037	0.24418506	-1.73897505	0.39752993	-0.31250303	-21.47483647	-0.66255748	0.66250831	0.77160378	-1.16845131	-21.47483647	0.56739384	-21.47483647	-0.13636434	-21.47483647	-0.19245941	-21.47483647	-21.47483647	-21.47483647	-0.13528203	0.35549858	1.22230446	0.03330759	-0.48440655	-0.44469878	-0.05399758	-0.32241856	0.00310021	-0.04755601	-0.08064355	-0.04259131	0.09202431	-0.03207756	-0.00962438	-0.03916252	0.03467263	0.02473854	0.03607157	0.04335718	0.00447645	0.02687706	0.05632985	0.02505057	0.03535158	0.03709596	0.03323576	0.03071151	0.03630088	0.03600804	0.03814855	0.02680259	0.02968383	0.02870440	0.02592853	0.02456792	0.02596813	0.02317876	0.02520815	0.01992224	0.02127995	0.01914042	0.01980662	0.01722657	0.01924546	0.01531048	0.01613856	0.01506261	0.01406300	0.01116267	0.00874221	0.00812093	0.01012634	0.01200050	0.00586632	0.00853123	0.00737086	-0.00762310	0.00341013	0.00929894	0.00003614	0.00442541	0.00773649	0.00954669	0.00824542	0.00044636	0.00619223	0.01141452	0.00738447	0.00989425	0.01325942	0.00770223	0.01890765	0.02300393	0.01122347	0.01396481	0.01519406	0.03444415	0.04573065	0.05254507	0.06013800	0.06706089	0.05244374	0.04569110	0.03776543	0.02991407	0.01004975	0.00406574	0.00787086	0.02174625	0.00833125	-0.00087359	-0.01221134	-0.01249912	-0.02714098	-0.03605159	-0.03592719	-0.02956760	-0.02256879	-0.01986059	-0.01803468	-0.01792953	-0.02070557	-0.02128889	-0.02453236	-0.02897143	-0.02876425	-0.02631079	-0.02974016	-0.03070163	-0.03040651	-0.03197345	-0.03153424	-0.03170811	-0.03306429	-0.03297253	-0.03609384	-0.03557530	-0.03494128	-0.03569653	-0.03730869	-0.03634635	-0.03682803	-0.03781962	-0.03703105	-0.03688633	-0.03793348	-0.03969735	-0.03870022	-0.03815263	-0.03782381	-0.03877942	-0.03892740	-0.03729872	-0.03788353	-0.03817214	-0.03695362	-0.03873887	-0.03710733	-0.03894211	-0.03676152	-0.03626210	-0.03552613	-0.03559003	-0.03258156	-0.03569413	-0.03306945	-0.03202834	-0.03232493	-0.03322300	-0.03058858	-0.03041557	-0.03142478	-0.03055985	-0.03105707	-0.03028589	-0.03143243	-0.03107087	-0.02984731	-0.02862769	-0.02886734	-0.02758491	-0.02534379	-0.02541868	-0.02333119	-0.02122242	-0.01994153	-0.01851370	-0.01602169	-0.01425480	-0.01259015	-0.01032462	-0.00812238	-0.00652738	-0.00452863	-0.00336416	0.00035447	0.00163337	0.00370615	0.00572295	0.00578603	0.00855322	0.00868602	0.00914337	0.01004821	0.00715757	0.00832337	0.00728905	0.00608039	0.00358123	0.00332498	0.00327678	0.00030752	-0.00073162	-0.00178564	-0.00297731	-0.00399850	-0.00457717	-0.00536312	-0.00405896	-0.00564864	-0.00613899	-0.00526135	-0.00464744	-0.00494847	-0.00533897	-0.00304639	-0.00338947	-0.00355668	-0.00189678	-0.00240892	-0.00185265	-0.00168375	-0.00144686	-0.00106294	-0.00017845	-0.00057814	0.00030336	0.00035690	0.00034730	0.00044573	-0.00034184	0.00106379	0.00077733	-0.00070433	-0.00005280	0.00069173	-0.00003803	-0.00005209	0.00136571	-0.00097684	0.00011909	0.00033648	0.00030963	0.00002181	-0.00043239	-0.00009283	0.00032838	0.00078117	0.00067261	0.00086778	0.00067715	0.00033276	0.00042315	0.00005125	0.00005937	0.00007557	0.00064331	0.00005521	0.00044736	-0.00017046	-0.00000445	-0.00011844	0.00054614	0.00002611	0.00012620	0.00055587	0.00007556	-0.00063332	0.00076782	0.00079041	0.00048441	-0.00018127	0.00043372	-0.00039130	-0.00015547	0.00070341	0.00019775	0.00013368	-0.00016223	0.00025880	0.00035001	0.00033993	0.00043650	-0.00056183	-0.00055996	-0.00014281	-0.00060192	-0.00001067	0.00150944	-0.00046895	0.00103525	-0.00055689	0.00001524	0.00151112	-0.00037254	0.00000673	0.00044128	-0.00006182	0.00020498	0.00039769	0.00008809	0.00127539	0.00206641	0.00052782	-0.00023041	-0.00000196	0.00033176	-0.00139295	0.00126192	-0.00025875	0.00107609	-0.00046199	0.00095276	-0.00054746	0.00062276	-0.00023914	0.00254728	-0.00105536	0.00121180	0.00209969	-0.00034302	-0.00106799	0.00273680	0.00156689	0.00016279	0.00097482	0.00058041	-0.00124563	-0.00036413	-0.00020466	-0.00002700	0.00123699	0.00024394	0.00244406	0.00187090	-0.00207926	0.00310982	0.00179634	0.00044479	0.00160994	0.00029610	0.00000344	-0.00077043	-0.00227445	0.00073348	0.00095196	-0.00135910	-0.00031530	0.00032278	0.00286566	-0.00136435	0.00078195	0.00112217	0.00114941	-0.00171090	0.00031744	0.00242615	-0.00149066	0.00030199	-0.00083024	0.00226593	-0.00001472	0.00107840	0.00257061	0.00021145	0.00065471	0.00266247	0.00016097	0.00179216	-0.00001803	0.00001978	0.00099951	0.00056357	0.00064447	0.00380459	0.00176118	0.00154787	-0.00124001	0.00025410	-0.00125772	0.00031270	0.00094171	0.00112901	0.00029069	0.00043440	0.00354137	-0.00013614	-0.00056507	-0.00061168	0.00029224	-0.00021349	-0.00107630	0.00362200	-0.00113606	0.00063136	-0.00026869	0.00265544	0.00109797	0.00080678	0.00085385	0.00209906	-0.00103829	-0.00088651	0.00130242	-0.00000144	0.00069291	0.00154732	0.00017902	0.00104637	0.00015332	0.00052485	0.00077517	0.00025047	0.00083698	-0.00038597	0.00105745	-0.00017447	0.00023608	0.00027311	0.00041427	0.00086383	0.00050758	0.00152730	0.00024298	0.00024155	-0.00008488	-0.00046709	0.00047319	-0.00034893	-0.00003985	-0.00036554	0.00034324	0.00083840	0.00143470	-0.00044967	0.00058774	0.00115403	0.00098759	-0.00002126	-0.00055505	0.00172323	0.00084129	0.00028820	0.00132682	0.00061308	0.00159215	0.00113344	0.00002375	0.00034614	0.00020463	-0.00004948	0.00139474	0.00002015	-0.00001417	0.00046387	-0.00023787	0.00096324	-0.00064936	-0.00100593	0.00120076	0.00128194	0.00056214	0.00037691	0.00049428	0.00004193	0.00005391	0.00042755	0.00020046	0.00047200	0.00065890	0.00005348	0.00066098	0.00040339	0.00050015	0.00007454	-0.00034801	0.00052178	0.00060217	0.00012437	0.00021499	0.00052779	0.00070191	0.00087217	0.00042675	0.00009247	0.00037046	0.00072830	0.00005306	0.00057987	0.00035906	0.00013799	0.00052259	0.29144816
-0.0997	-0.89993877	-0.56178644	1.79092395	-0.85770577	-0.47987828	-21.47483647	-0.21883434	-0.67267288	1.44985032	-0.69461754	-0.11439755	-21.47483647	-0.42319208	-0.77259171	-0.77244425	0.22295491	-0.01272746	0.84307051	0.12928655	-21.47483647	2.30978799	0.60243171	-1.74236119	-21.47483647	-21.47483647	-21.47483647	-21.47483647	-21.47483647	0.73315984	-0.74715662	-21.47483647	-21.47483647	-0.17402025	-0.35895371	0.50366293	-0.09979337	-0.34366522	-0.08906631	0.03643213	-0.07996780	0.06319436	0.05523654	0.02612771	0.00595600	0.00980706	0.04325417	0.04901531	0.02976579	0.00505959	0.03930474	0.02540828	0.03723561	0.04294451	0.03583920	0.03383027	0.03781667	0.03182046	0.03277764	0.03292295	0.03124405	0.03314092	0.02611473	0.02910432	0.02824610	0.02690942	0.02291787	0.02094890	0.02500111	0.02193355	0.01925287	0.01703006	0.01847084	0.01654295	0.01302125	0.01574050	0.01567109	0.01539591	0.01139990	0.01249100	0.00611952	0.00702095	0.00965751	0.01131815	0.01660518	0.00438916	-0.00268859	0.00134114	0.01805638	0.00127278	0.01023284	0.01163240	0.00695116	0.00649406	0.00078444	0.00617372	0.01709188	0.01107047	0.00732455	0.01391850	0.00769148	0.01920962	0.01825409	0.00668831	0.01622397	0.01681811	0.03212006	0.04674601	0.05630729	0.04963256	0.04952505	0.03317596	0.04466078	0.05023735	0.04984474	0.03246079	0.02396321	0.01590936	0.01863828	0.00450207	-0.00425704	-0.00891174	-0.00640531	-0.02261659	-0.03633367	-0.03947660	-0.03422315	-0.02702233	-0.02229661	-0.02105118	-0.01832133	-0.01799459	-0.02225092	-0.02568035	-0.02891076	-0.02696861	-0.02735738	-0.03020831	-0.02835464	-0.02937798	-0.03064201	-0.03016544	-0.03015843	-0.03174663	-0.03345944	-0.03456071	-0.03286558	-0.03499246	-0.03608915	-0.03866873	-0.03769193	-0.03809823	-0.03664280	-0.03501617	-0.03548146	-0.03735698	-0.03775337	-0.03851824	-0.03898101	-0.03750396	-0.03817806	-0.03834346	-0.03774937	-0.03813078	-0.03788614	-0.03762979	-0.03906483	-0.03613383	-0.03800624	-0.03622993	-0.03440120	-0.03389700	-0.03365256	-0.03307379	-0.03494625	-0.03241265	-0.03202087	-0.03167697	-0.03243092	-0.02971479	-0.03103094	-0.03150452	-0.02889872	-0.02864860	-0.02844691	-0.02849634	-0.02752994	-0.02709249	-0.02619578	-0.02779053	-0.02709096	-0.02560116	-0.02615259	-0.02400671	-0.02436607	-0.02414521	-0.02277862	-0.02045559	-0.01932179	-0.01938417	-0.01712731	-0.01685433	-0.01556601	-0.01305549	-0.01150907	-0.01036587	-0.00773767	-0.00669737	-0.00421474	-0.00437414	-0.00099204	0.00122845	0.00218964	0.00383911	0.00441981	0.00684672	0.00791380	0.00702256	0.00785555	0.00961833	0.00840190	0.00807397	0.00709790	0.00728299	0.00550323	0.00479521	0.00510967	0.00463551	0.00245199	0.00134263	-0.00048253	-0.00037173	-0.00204823	-0.00193544	-0.00344169	-0.00408382	-0.00418401	-0.00467509	-0.00505489	-0.00511537	-0.00480202	-0.00524117	-0.00441026	-0.00496712	-0.00339984	-0.00410021	-0.00320124	-0.00314553	-0.00193189	-0.00159780	-0.00211494	-0.00056451	0.00009028	-0.00105091	-0.00046795	0.00025223	0.00143520	-0.00015716	0.00115503	0.00057729	0.00050833	0.00024038	-0.00012099	0.00032362	-0.00016931	0.00014180	-0.00049091	0.00038195	0.00037770	0.00025542	0.00038678	0.00085741	-0.00042055	-0.00024514	0.00039261	0.00052859	0.00099491	-0.00010737	0.00036793	0.00035111	0.00013726	-0.00031548	0.00042474	-0.00010440	-0.00042012	0.00117787	0.00038210	-0.00069534	0.00112530	0.00052822	0.00062517	-0.00019856	0.00028221	0.00022342	0.00005313	-0.00016293	0.00064318	0.00016073	0.00018821	0.00080448	0.00167101	0.00005945	0.00019996	0.00016480	0.00032650	0.00121789	-0.00045693	-0.00001266	0.00089227	-0.00074202	0.00143538	0.00048187	0.00024345	0.00080216	-0.00073971	-0.00014640	-0.00032464	0.00214349	0.00075364	0.00112287	0.00065844	0.00010228	0.00038541	0.00021203	0.00008518	0.00037657	0.00118734	-0.00202790	0.00047411	0.00084524	0.00207505	-0.00016568	-0.00017953	0.00059494	0.00030345	-0.00010032	0.00048347	0.00015375	0.00277965	0.00140694	0.00003041	0.00094898	0.00129995	0.00037607	0.00091609	-0.00065580	-0.00150528	-0.00165927	0.00054648	-0.00022865	0.00116831	0.00191461	0.00179719	0.00155012	0.00095640	-0.00055501	0.00225010	0.00283638	-0.00067241	-0.00081766	0.00150822	0.00167979	0.00022427	0.00015629	-0.00017998	0.00008359	-0.00001268	-0.00052957	0.00188740	-0.00029370	-0.00000088	0.00163974	0.00055334	0.00015215	0.00345355	-0.00067945	0.00200335	0.00104299	0.00421517	-0.00011102	0.00313649	0.00196520	0.00292902	0.00276885	-0.00049609	0.00123332	0.00033241	-0.00006951	0.00127415	-0.00031830	-0.00135341	0.00060543	0.00022502	0.00062419	0.00127941	0.00046848	0.00160901	0.00208716	0.00080593	0.00039666	0.00088316	0.00012308	-0.00030069	0.00029187	0.00084048	0.00236696	0.00016972	0.00021414	0.00102445	-0.00030585	-0.00133658	0.00122358	-0.00024915	-0.00029181	0.00178132	0.00127129	-0.00064866	0.00153008	0.00089222	-0.00034753	0.00092559	0.00064644	-0.00069507	0.00047034	0.00137076	0.00088049	0.00155944	-0.00010558	0.00032494	0.00009856	0.00089682	-0.00016868	0.00083335	0.00082018	-0.00010155	0.00135403	0.00041285	0.00080503	0.00115451	-0.00107459	-0.00048086	-0.00026692	0.00114816	-0.00041160	0.00153508	-0.00001123	-0.00072368	0.00004613	-0.00087670	-0.00107377	0.00001766	-0.00011542	0.00018454	0.00046530	0.00046269	0.00112973	0.00230004	0.00061789	-0.00043322	-0.00017535	0.00045201	0.00016308	-0.00028979	0.00073752	-0.00006956	0.00058581	0.00008231	-0.00018793	-0.00060199	-0.00031975	-0.00036216	0.00062132	-0.00075541	0.00045469	0.00060918	0.00026387	0.00014007	-0.00015711	-0.00045875	0.00002251	0.00048656	0.00007674	0.00008699	0.00011391	0.00091825	-0.00018387	0.00010190	-0.00010915	0.00074890	-0.00028039	-0.00068603	-0.00011935	0.00040303	0.00031945	-0.00007639	-0.00021149	0.00052201	0.00046170	0.00064426	0.00017908	0.00020595	0.00012052	0.00080365	0.00002464	-0.00004003	0.00011564	0.00047890	0.00021993	0.00044035	0.00051735	0.00017807	0.00006432	0.49172430
-0.0497	0.53221503	-0.14059581	1.07374063	0.07867994	0.09955931	0.18849044	-0.15767290	-0.06604277	-0.60048875	-0.93298197	1.16644180	0.39854931	0.65587343	-0.89209026	-0.42840910	-21.47483647	0.98589593	-21.47483647	-1.26128754	-21.47483647	-21.47483647	-21.47483647	-21.47483647	-21.47483647	0.76120153	-21.47483647	-21.47483647	-21.47483647	-0.75132412	-21.47483647	-21.47483647	-2.10450673	0.22891125	0.61016462	-0.24768641	-0.12931826	0.03718873	0.02996444	0.03978731	-0.04207214	-0.00890438	0.04051106	0.02469777	0.03755793	0.03479837	0.00725505	0.04243000	0.02989623	0.01602754	0.03302325	0.04247510	0.03435947	0.03637003	0.03125053	0.03215102	0.03888093	0.03017013	0.03152905	0.03286712	0.02855664	0.03170996	0.02466773	0.02649732	0.02836404	0.02609755	0.02235108	0.02435520	0.02175027	0.02286074	0.01910947	0.02006145	0.01719982	0.01600730	0.01756560	0.01439222	0.01495893	0.01417102	0.01196289	0.01315243	0.00551310	0.00462049	0.00756210	0.01000874	0.00744635	0.00249434	-0.00678920	-0.00027073	0.01447292	0.00586810	0.00780394	0.00983998	0.01101377	0.00916623	0.01041081	0.00208208	0.00969026	0.00855174	0.00905837	0.01253764	0.00813335	0.01892188	0.02011284	0.01139110	0.01818553	0.01618920	0.03316841	0.03963151	0.04839836	0.04597543	0.06465166	0.06459355	0.07357415	0.06315563	0.05499022	0.03174205	0.02614144	0.02051270	0.02524007	0.01090027	0.00186276	0.00248525	0.00655208	-0.00659749	-0.02545381	-0.02999778	-0.02220594	-0.02381352	-0.02142520	-0.01869109	-0.01806245	-0.02112061	-0.02235364	-0.02305083	-0.02797091	-0.02869695	-0.02713054	-0.03025684	-0.03067699	-0.03156303	-0.03057547	-0.03041988	-0.03164818	-0.03134003	-0.03390788	-0.03218988	-0.03280677	-0.03495944	-0.03604332	-0.03572305	-0.03655291	-0.03704096	-0.03474383	-0.03616284	-0.03667663	-0.03744106	-0.03899309	-0.03834283	-0.03757509	-0.03796383	-0.03744219	-0.03933836	-0.03672180	-0.03719348	-0.03872881	-0.03811032	-0.03879232	-0.03638255	-0.03682497	-0.03488487	-0.03549948	-0.03433538	-0.03507648	-0.03369314	-0.03336433	-0.03289486	-0.03296443	-0.03193307	-0.03179018	-0.03015630	-0.03087359	-0.02990820	-0.02741458	-0.02942439	-0.02817758	-0.02759213	-0.02859563	-0.02706810	-0.02625479	-0.02516593	-0.02490714	-0.02477452	-0.02438639	-0.02274097	-0.02329240	-0.02394884	-0.02246588	-0.02274908	-0.02219181	-0.02116449	-0.02159075	-0.02036856	-0.01945470	-0.01734090	-0.01605691	-0.01450121	-0.01315151	-0.01333587	-0.01120676	-0.01102090	-0.00835271	-0.00692863	-0.00577235	-0.00425644	-0.00448170	-0.00104664	-0.00045871	0.00092664	0.00118404	0.00372809	0.00622121	0.00524300	0.00699468	0.00698328	0.00717669	0.00848566	0.00922314	0.00807493	0.00774598	0.00741588	0.00807739	0.00667661	0.00552227	0.00528871	0.00372650	0.00357343	0.00286723	0.00147479	0.00056930	-0.00031029	-0.00126548	-0.00182422	-0.00402466	-0.00327959	-0.00391790	-0.00458916	-0.00511490	-0.00506243	-0.00413446	-0.00390008	-0.00512290	-0.00404541	-0.00411807	-0.00481770	-0.00374453	-0.00281403	-0.00280905	-0.00254433	-0.00219322	-0.00225140	-0.00145113	-0.00106315	-0.00075524	-0.00020519	-0.00118359	-0.00033821	-0.00003431	-0.00000159	0.00024433	0.00027785	0.00060028	0.00032845	-0.00007280	-0.00037552	-0.00016226	0.00042921	0.00031547	0.00025263	0.00031498	-0.00041962	0.00001722	-0.00031843	-0.00006093	0.00001876	0.00039670	0.00086120	0.00022574	-0.00026042	0.00035584	0.00081741	0.00065994	-0.00018231	0.00052323	-0.00036436	0.00004726	0.00004168	0.00021145	0.00056852	-0.00019564	0.00024969	0.00131268	0.00002867	-0.00015954	-0.00062412	-0.00036316	0.00018782	-0.00018123	-0.00018940	-0.00059143	-0.00082367	0.00133521	-0.00014549	-0.00059280	0.00076168	-0.00110446	-0.00021507	0.00059360	-0.00048524	-0.00022532	-0.00006107	0.00076671	0.00135020	0.00078355	0.00018460	-0.00056347	0.00072438	0.00074467	-0.00067744	0.00004389	0.00169042	0.00023205	-0.00061837	-0.00011999	-0.00014708	0.00039479	-0.00019146	0.00283906	-0.00022141	0.00122781	0.00175098	0.00023394	-0.00146003	-0.00021502	0.00097633	0.00023091	-0.00044565	-0.00018541	-0.00067709	0.00028242	-0.00084252	0.00109395	-0.00000515	0.00277951	0.00210833	0.00035400	-0.00105177	0.00095480	0.00237808	-0.00131773	0.00020747	0.00263552	0.00027302	-0.00110290	-0.00067551	0.00205037	0.00066234	-0.00031381	-0.00139343	-0.00079742	0.00125062	-0.00376073	0.00022179	0.00039223	0.00063914	-0.00006187	0.00113275	0.00165099	0.00115769	0.00071290	0.00239693	0.00204577	0.00299513	0.00043929	0.00072550	0.00041429	0.00038475	0.00244445	0.00061656	0.00287111	0.00046680	-0.00140296	-0.00007945	-0.00071512	0.00011963	0.00046102	0.00062942	-0.00046323	-0.00030684	-0.00037984	0.00050600	-0.00035681	0.00203920	-0.00086128	0.00254454	0.00218996	0.00160245	0.00027850	-0.00071759	-0.00013121	-0.00019755	0.00004735	-0.00054772	0.00011742	-0.00038177	0.00066827	0.00082670	0.00162448	0.00112867	0.00130439	-0.00000436	0.00033938	0.00005225	-0.00024723	0.00075605	0.00065538	-0.00016384	0.00075841	0.00081905	0.00070071	0.00013424	0.00195088	-0.00008364	0.00075304	-0.00000408	-0.00059700	0.00115585	-0.00004140	0.00082992	-0.00115688	-0.00001827	0.00125689	-0.00002915	0.00037640	-0.00035313	-0.00008574	0.00026767	-0.00020990	0.00079281	-0.00013232	-0.00082218	0.00063521	0.00070104	0.00135602	0.00003771	0.00014606	0.00067314	0.00123717	0.00041550	-0.00018735	-0.00052066	-0.00012822	0.00039697	0.00015860	-0.00013594	0.00061251	0.00046793	0.00088311	0.00032024	-0.00023384	0.00006477	-0.00023460	-0.00015378	-0.00003316	0.00073476	0.00041719	-0.00071522	0.00033008	-0.00016227	-0.00053572	0.00015060	0.00071476	0.00013991	0.00001503	0.00046596	0.00036425	-0.00015821	0.00036585	0.00035460	0.00076661	0.00031250	0.00008632	0.00056952	0.00005213	0.00048090	-0.00033727	0.00008400	0.00026628	0.00027355	0.00049910	-0.00004572	-0.00029444	0.00071626	0.00035535	0.00020271	0.00000097	0.00028524	0.00031484	0.00025898	-0.00000034	0.00032944	0.00036179	0.00044336	0.52170667
0.0003	0.19191798	0.32772615	0.22351679	0.49629365	0.68861783	-1.55161482	-0.00159210	-21.47483647	0.10022007	-21.47483647	0.29641799	-0.57116932	-0.07408656	0.12099245	1.11881983	0.52653968	-21.47483647	1.01094996	0.36457450	-0.48817453	0.10651603	-21.47483647	-21.47483647	-21.47483647	1.56634462	-21.47483647	-21.47483647	-21.47483647	0.82512885	-21.47483647	-21.47483647	-21.47483647	0.62331279	-0.78593438	0.41281833	-0.09788700	0.23566481	0.11549195	0.01640211	-0.07461963	0.09770676	0.06711212	0.03725546	-0.02457309	0.01773192	0.00596713	0.02499205	0.04320656	0.03145381	0.03083169	0.04088898	0.02958786	0.04280559	0.03415867	0.03244261	0.03642768	0.03771425	0.03321060	0.02893360	0.03049940	0.03279967	0.02505312	0.02506646	0.02537180	0.02856198	0.02173938	0.02431912	0.01822427	0.02048778	0.01985192	0.01888642	0.01768996	0.01623743	0.01656856	0.01711929	0.01412919	0.01058538	0.01203824	0.00974095	0.00608906	0.00742303	0.00959075	0.01178336	0.00969544	0.00474600	-0.00438845	0.00346779	0.01382651	0.00659755	0.00521882	0.01021019	0.00201312	0.00397317	0.00497987	0.00317015	0.01155914	0.00551220	0.01030247	0.00481981	0.00306901	0.01436404	0.01793046	0.00915391	0.01444732	0.01442208	0.03162575	0.04020903	0.04769067	0.04622861	0.06405675	0.05839207	0.06315254	0.06066162	0.05299081	0.03949780	0.03242781	0.03094821	0.03028550	0.01411766	0.00710163	0.00412822	0.00315798	-0.01184109	-0.02309084	-0.02566833	-0.02356614	-0.02321414	-0.02141569	-0.01855301	-0.02135493	-0.01744986	-0.02567575	-0.02473730	-0.02776244	-0.02800734	-0.02755153	-0.03019716	-0.03266842	-0.03182938	-0.02936689	-0.03210111	-0.03184635	-0.03174845	-0.03581786	-0.03358761	-0.03354083	-0.03459159	-0.03577484	-0.03763407	-0.03802484	-0.03568199	-0.03655242	-0.03670284	-0.03760206	-0.03775666	-0.03820270	-0.03868251	-0.03865345	-0.03914451	-0.03884063	-0.03899155	-0.03839934	-0.03753569	-0.03946681	-0.03904232	-0.03903523	-0.03624746	-0.03898778	-0.03671603	-0.03593135	-0.03561377	-0.03484833	-0.03455157	-0.03449780	-0.03326532	-0.03270345	-0.03223836	-0.03288752	-0.03207666	-0.03133359	-0.03092565	-0.02954533	-0.02916471	-0.02905852	-0.02856251	-0.02808536	-0.02589715	-0.02548976	-0.02601583	-0.02643253	-0.02373079	-0.02554461	-0.02300151	-0.02230719	-0.02249248	-0.02135778	-0.02148283	-0.02040816	-0.02145647	-0.02047372	-0.02112709	-0.02242280	-0.01964759	-0.01986139	-0.01864462	-0.01601770	-0.01618111	-0.01527353	-0.01510582	-0.01296650	-0.01143587	-0.01039882	-0.00856142	-0.00970962	-0.00659127	-0.00658867	-0.00568884	-0.00547036	-0.00229824	-0.00214878	-0.00120535	0.00079529	0.00078415	0.00195306	0.00258962	0.00456539	0.00495907	0.00521280	0.00682560	0.00720108	0.00689914	0.00726237	0.00681858	0.00674213	0.00780603	0.00655108	0.00640807	0.00736726	0.00500250	0.00544006	0.00384706	0.00286251	0.00259761	0.00345677	0.00119813	0.00136303	0.00025031	-0.00010099	-0.00057046	-0.00212690	-0.00217766	-0.00321321	-0.00457122	-0.00435178	-0.00376573	-0.00467617	-0.00508437	-0.00401943	-0.00492408	-0.00464579	-0.00488756	-0.00423985	-0.00502057	-0.00395214	-0.00317254	-0.00275760	-0.00232747	-0.00214286	-0.00169724	-0.00124343	-0.00115869	-0.00101532	-0.00143091	-0.00141964	-0.00075803	-0.00022005	-0.00034945	-0.00070274	-0.00053769	-0.00060642	-0.00043678	-0.00067796	-0.00018260	-0.00046736	0.00058179	-0.00008848	-0.00004854	0.00036248	0.00010993	0.00053281	-0.00099483	0.00021756	0.00036464	-0.00009870	-0.00027497	-0.00007385	-0.00014515	-0.00063123	-0.00005492	-0.00030507	-0.00011116	-0.00015563	-0.00111591	-0.00076714	-0.00083920	-0.00039746	-0.00026575	0.00067538	-0.00068630	0.00021945	0.00005694	-0.00100334	0.00049744	0.00047206	-0.00145863	-0.00043965	0.00001585	-0.00024612	0.00114392	0.00026564	-0.00018813	0.00006560	-0.00059610	-0.00098994	0.00015253	0.00010782	-0.00118722	-0.00009481	-0.00013508	-0.00045569	-0.00076596	-0.00145501	0.00055305	-0.00128433	-0.00086152	0.00005374	-0.00145612	-0.00066714	0.00048763	-0.00120309	-0.00226780	-0.00038214	0.00060675	-0.00236976	-0.00129919	0.00082585	-0.00340509	-0.00010733	-0.00214361	0.00070164	0.00026438	0.00105943	-0.00041364	-0.00150856	-0.00040588	-0.00093368	-0.00087619	-0.00086827	0.00063552	0.00006259	-0.00109339	-0.00114515	-0.00096762	0.00029182	0.00133955	-0.00219605	-0.00050436	-0.00194660	0.00110658	-0.00170570	0.00063759	0.00016140	0.00003686	0.00005958	0.00040555	0.00065145	-0.00222360	-0.00131711	-0.00023036	-0.00122399	-0.00042931	-0.00000053	0.00005774	-0.00085309	0.00074841	-0.00066011	-0.00004340	-0.00002833	-0.00138756	-0.00183217	-0.00167008	-0.00120362	-0.00115206	0.00079263	0.00063816	0.00036163	-0.00061366	-0.00018355	0.00081297	0.00092183	-0.00150744	-0.00017643	-0.00063700	0.00047026	0.00028251	-0.00106297	-0.00132454	-0.00245426	-0.00105509	-0.00182511	-0.00067472	-0.00187390	0.00050986	0.00081325	-0.00183391	0.00118371	0.00012883	-0.00007460	-0.00092342	-0.00159093	-0.00058966	0.00037388	0.00027024	0.00005649	-0.00038588	-0.00020155	-0.00016881	-0.00041689	-0.00129348	-0.00027261	-0.00072898	-0.00023136	-0.00077117	-0.00043028	0.00115346	0.00012416	-0.00040014	-0.00061857	0.00023107	-0.00068751	-0.00022938	0.00023669	-0.00011692	0.00044785	-0.00019322	-0.00078001	-0.00011926	-0.00087305	-0.00040887	0.00110118	0.00040374	-0.00049372	0.00080719	0.00033512	0.00036227	-0.00005727	0.00089538	-0.00016695	0.00035930	0.00006424	0.00125620	0.00041223	0.00044128	0.00059603	0.00179142	0.00099226	0.00008011	-0.00038179	0.00012677	-0.00018798	-0.00021055	-0.00055847	0.00000436	0.00075730	0.00054223	0.00054872	-0.00025517	-0.00067648	0.00102333	0.00045514	-0.00029490	0.00013366	0.00031246	0.00031466	0.00021227	-0.00015060	0.00056264	0.00084441	0.00025742	0.00036723	0.00018405	0.00011287	0.00052339	-0.00036435	-0.00024424	0.00054253	-0.00005311	0.00053661	-0.00003164	0.00026983	0.00056389	0.00069122	0.00024270	-0.00011928	0.00022678	0.00047399	-0.00007253	0.00042557	0.00004204	-0.00006834	0.00014265	-1.16411847
0.0503	0.51255657	-1.78738081	0.43735776	-0.23780959	-0.16918217	-21.47483647	0.46640515	-21.47483647	-0.46234923	-0.25153392	0.24348840	-21.47483647	1.93345571	-0.46948109	-0.39694226	-0.79755527	-0.44230086	-0.94105238	-0.86620560	-21.47483647	-0.56230768	-0.14269552	0.03701955	-21.47483647	-0.02969862	-21.47483647	-21.47483647	-21.47483647	-0.08017290	-21.47483647	-21.47483647	-0.96846020	0.20842285	0.27521738	-0.88115347	0.50159833	-0.45735700	-0.05052420	0.03926777	-0.02191142	0.11038386	0.02236388	-0.02222648	0.03438693	-0.01614585	0.01831560	0.02290290	0.03615096	0.02018365	0.02663492	0.03449169	0.03244216	0.04381209	0.03985772	0.03992479	0.03752841	0.03499120	0.03610251	0.02834747	0.02785611	0.03314960	0.02977543	0.02876761	0.02778698	0.02657783	0.01920434	0.02246683	0.02018546	0.02359221	0.01893596	0.01807952	0.01477529	0.01867123	0.01635021	0.01532926	0.01615362	0.01315958	0.01398838	0.01090631	0.00998478	0.00312857	0.00530151	0.00733411	0.00773724	0.01070470	0.00099097	-0.00576267	0.00747584	0.01394422	0.01263733	0.01109096	0.00869277	0.00366433	-0.00056152	0.00382416	0.01156899	0.01089577	0.01166476	0.01399732	0.00289421	0.01440933	0.02100961	0.00952218	0.01585917	0.02013860	0.04111406	0.05810425	0.07158705	0.08146626	0.09891268	0.08972033	0.08688027	0.07867148	0.07093838	0.04871805	0.04150200	0.03627358	0.03238128	0.01328080	0.00375331	0.00276161	-0.00123583	-0.01793719	-0.03179497	-0.03696273	-0.03379216	-0.02829349	-0.02363579	-0.01876378	-0.01861970	-0.02165608	-0.02219110	-0.02660921	-0.02910798	-0.02722084	-0.02636198	-0.02997439	-0.03075805	-0.03007463	-0.03130209	-0.03008649	-0.03197302	-0.03199877	-0.03434069	-0.03471303	-0.03477802	-0.03428444	-0.03397542	-0.03821757	-0.03728289	-0.03533069	-0.03766363	-0.03492212	-0.03628930	-0.03752655	-0.03872996	-0.03784566	-0.03888511	-0.03829010	-0.03898564	-0.03873824	-0.03694550	-0.03757311	-0.03833695	-0.03822475	-0.03849499	-0.03535462	-0.03896986	-0.03599230	-0.03501597	-0.03459085	-0.03435598	-0.03296085	-0.03463785	-0.03368974	-0.03255336	-0.03129436	-0.03039066	-0.03159969	-0.03084794	-0.03098548	-0.02883103	-0.02989723	-0.02817911	-0.02692422	-0.02748189	-0.02783496	-0.02555045	-0.02661369	-0.02565048	-0.02351633	-0.02528239	-0.02265018	-0.02317916	-0.02182911	-0.02106904	-0.01943267	-0.01872995	-0.01955440	-0.01887396	-0.01956441	-0.01819175	-0.01712192	-0.01786863	-0.01651309	-0.01652886	-0.01689655	-0.01618944	-0.01648786	-0.01323924	-0.01337124	-0.01245958	-0.01278739	-0.01149464	-0.00913650	-0.00891338	-0.00703933	-0.00722266	-0.00680834	-0.00537574	-0.00527436	-0.00357680	-0.00412115	-0.00363231	-0.00263420	-0.00051026	-0.00034368	0.00028352	0.00162913	0.00231251	0.00356568	0.00411913	0.00544675	0.00554316	0.00721840	0.00713908	0.00622670	0.00698324	0.00729758	0.00753813	0.00651377	0.00627368	0.00600633	0.00733844	0.00565710	0.00692307	0.00561087	0.00602748	0.00533918	0.00469560	0.00446133	0.00433397	0.00223717	0.00340519	0.00306349	0.00157430	0.00067720	0.00062789	-0.00138731	-0.00033467	-0.00156447	-0.00244684	-0.00240240	-0.00364736	-0.00333914	-0.00275357	-0.00389823	-0.00314921	-0.00339878	-0.00352426	-0.00357723	-0.00379297	-0.00331489	-0.00310057	-0.00312225	-0.00285505	-0.00289921	-0.00338847	-0.00241969	-0.00245765	-0.00244655	-0.00203851	-0.00105143	-0.00074908	-0.00102277	-0.00099576	-0.00117827	-0.00035969	-0.00015652	-0.00000360	-0.00020953	0.00007572	-0.00047314	-0.00012882	0.00068130	-0.00050282	-0.00044425	-0.00026666	0.00123332	0.00123389	0.00021764	-0.00039362	-0.00078558	-0.00100083	-0.00027984	-0.00013015	-0.00015997	-0.00004521	-0.00114193	0.00117575	-0.00008910	-0.00130521	-0.00026869	0.00026632	-0.00149657	0.00060460	0.00004344	-0.00012101	0.00140801	0.00019108	0.00006254	-0.00025202	0.00000784	0.00001548	0.00026108	0.00130962	0.00006229	0.00036280	0.00139186	0.00039596	0.00058699	-0.00214360	-0.00184110	-0.00067521	-0.00137229	-0.00001092	-0.00170691	0.00213897	0.00033033	-0.00111425	-0.00242476	0.00044590	0.00074000	-0.00124901	-0.00068302	-0.00078060	-0.00212409	-0.00222417	-0.00017850	0.00045046	0.00052762	0.00087228	0.00138225	0.00272274	-0.00281055	0.00108692	-0.00006010	-0.00147874	-0.00104268	-0.00154660	0.00127519	-0.00282470	-0.00229195	-0.00078646	-0.00089621	0.00042566	-0.00299899	-0.00079707	0.00137266	-0.00145591	0.00034535	-0.00046291	-0.00049323	-0.00199436	-0.00134122	-0.00244347	-0.00193915	-0.00115715	0.00083144	-0.00172031	0.00036616	0.00124757	-0.00019191	-0.00106833	0.00031969	-0.00059930	-0.00000843	-0.00082295	-0.00080838	-0.00003047	-0.00196906	-0.00279545	0.00138012	0.00078219	-0.00249610	-0.00251221	0.00179580	-0.00011607	-0.00088257	0.00018259	0.00127606	0.00010046	0.00002936	-0.00093150	0.00136061	0.00072624	-0.00026149	-0.00017337	-0.00116389	-0.00204981	-0.00227511	0.00085072	-0.00112318	-0.00142109	-0.00123388	0.00116398	-0.00133373	-0.00024368	-0.00115141	-0.00011604	-0.00084020	-0.00138644	0.00053359	0.00056669	-0.00056087	-0.00039667	-0.00047607	-0.00065197	-0.00149514	-0.00077000	-0.00025044	-0.00070106	0.00002704	-0.00157792	0.00069768	-0.00010287	-0.00021026	-0.00073629	0.00031578	-0.00014553	-0.00000454	0.00051877	0.00013177	-0.00069017	-0.00066255	-0.00090331	-0.00047283	-0.00136803	0.00007140	-0.00000727	-0.00042860	0.00020764	0.00090913	-0.00045557	-0.00115073	0.00023339	0.00050883	-0.00085784	-0.00014457	0.00031352	-0.00057671	-0.00014929	-0.00048102	0.00027628	0.00116836	0.00012830	-0.00073893	-0.00029097	-0.00018138	-0.00110952	0.00031834	-0.00043079	-0.00018669	-0.00021347	0.00003801	0.00030558	-0.00018436	-0.00047300	0.00116113	0.00014140	-0.00025706	-0.00012102	0.00063550	0.00026813	0.00020405	0.00059791	-0.00015139	0.00009877	0.00050020	0.00006715	-0.00026762	-0.00000555	-0.00003980	-0.00024481	-0.00010706	0.00038693	0.00011986	0.00049630	-0.00021845	-0.00016943	0.00062335	-0.00016813	-0.00037411	0.00006718	0.00011264	0.00013210	-0.00013824	0.00002113	0.00027250	0.00007075	-0.00042874	-0.27139571
0.1003	-0.37966188	0.20329864	1.58416185	-0.99529132	1.22117788	-21.47483647	0.06400594	0.72722332	-1.86745936	-21.47483647	-0.11240737	3.67807531	0.26155044	1.80818748	-1.60367095	-0.23026049	-21.47483647	0.09373977	0.20639264	1.40508187	-2.04805136	-21.47483647	-21.47483647	1.33784997	-21.47483647	-21.47483647	-21.47483647	-1.62822235	-0.27491263	-21.47483647	-21.47483647	-21.47483647	0.68324986	-0.19377352	0.29557220	-0.01464288	-0.10844212	-0.03305110	0.10347351	-0.03443128	0.01630871	0.02350680	0.06371403	0.01118239	0.05624312	0.05384287	0.02745170	0.02642085	0.03344935	0.02882227	0.02730522	0.02678172	0.03344649	0.03855098	0.03161088	0.03576129	0.03419462	0.03514744	0.03102488	0.02983492	0.03107636	0.02751839	0.02471368	0.02609041	0.02768282	0.02189364	0.02210745	0.02307683	0.01903128	0.01834516	0.01817610	0.01669425	0.01650992	0.01311322	0.01401738	0.01305305	0.01132242	0.01129593	0.01376478	0.00914496	0.00970910	0.01031096	0.01052373	0.01300532	0.00367528	-0.00576790	0.00096134	0.00502740	0.00113758	0.00709048	0.00733426	-0.00012070	-0.00045144	0.00587016	0.00349884	0.00904600	0.00840148	0.01383868	0.01017267	0.00714102	0.01586998	0.01762153	0.00680064	0.01617705	0.02090275	0.04160785	0.05354125	0.07054298	0.08008072	0.10203542	0.09441354	0.09304562	0.07931915	0.06740241	0.04434633	0.03573550	0.03059196	0.03256696	0.02075399	0.00817069	0.00366301	0.00563241	-0.01014187	-0.02845388	-0.03550450	-0.02982539	-0.02884742	-0.02447190	-0.02012872	-0.01690902	-0.02036086	-0.02516452	-0.02498261	-0.02640383	-0.02869688	-0.02789107	-0.03030733	-0.03158291	-0.02967445	-0.02976465	-0.03098018	-0.03288471	-0.03255442	-0.03358967	-0.03494367	-0.03244775	-0.03623859	-0.03522098	-0.03763279	-0.03808590	-0.03617553	-0.03531933	-0.03630714	-0.03805858	-0.03836016	-0.03929148	-0.03773239	-0.03808701	-0.03909045	-0.03789073	-0.03906430	-0.03711579	-0.03792635	-0.03815715	-0.03955868	-0.03891092	-0.03684669	-0.03783070	-0.03500306	-0.03612446	-0.03466595	-0.03341846	-0.03244116	-0.03460648	-0.03384959	-0.03257130	-0.03392190	-0.03361670	-0.03110401	-0.03275060	-0.03069442	-0.02829379	-0.02914783	-0.02850558	-0.02856467	-0.02880196	-0.02639206	-0.02731361	-0.02536364	-0.02714845	-0.02395619	-0.02499786	-0.02147543	-0.02200926	-0.02274818	-0.02071451	-0.01968207	-0.01777891	-0.01897737	-0.01851346	-0.01762625	-0.01943517	-0.01739346	-0.01620772	-0.01490027	-0.01298511	-0.01493978	-0.01338510	-0.01615373	-0.01429376	-0.01282616	-0.01436186	-0.01145040	-0.01212163	-0.01071510	-0.01036998	-0.01034604	-0.00893402	-0.00747366	-0.00838073	-0.00705040	-0.00442822	-0.00401560	-0.00491678	-0.00289661	-0.00281020	-0.00227296	-0.00230465	-0.00108625	-0.00009337	-0.00003896	-0.00024574	0.00119848	0.00096427	0.00341289	0.00299396	0.00413981	0.00517731	0.00422623	0.00640919	0.00493052	0.00565316	0.00600444	0.00665636	0.00667831	0.00684585	0.00654229	0.00721548	0.00655481	0.00538443	0.00690541	0.00626634	0.00551973	0.00569459	0.00539054	0.00564909	0.00411179	0.00441428	0.00336660	0.00403956	0.00366999	0.00343699	0.00276003	0.00132457	0.00172404	0.00084880	0.00096632	0.00099194	0.00005841	0.00044715	-0.00048850	-0.00194366	-0.00205227	-0.00317826	-0.00249850	-0.00211994	-0.00332792	-0.00385675	-0.00362673	-0.00402211	-0.00344537	-0.00322688	-0.00347209	-0.00352562	-0.00238017	-0.00235594	-0.00395396	-0.00206084	-0.00155968	-0.00245538	-0.00245433	-0.00066311	-0.00173611	-0.00059883	-0.00095279	-0.00009439	-0.00049398	-0.00082565	0.00020429	0.00118245	-0.00037421	-0.00093775	0.00045826	0.00071905	0.00039099	0.00027166	0.00022563	0.00058581	-0.00002578	0.00046969	-0.00043502	-0.00073866	-0.00007012	0.00056440	0.00050051	0.00016653	0.00054045	0.00035779	0.00054487	0.00014849	0.00064614	0.00173721	-0.00007617	-0.00120129	0.00089833	0.00065950	-0.00053498	0.00020511	0.00120167	0.00213233	-0.00205887	0.00000954	-0.00017459	0.00027645	-0.00065849	0.00034091	0.00219425	0.00056979	0.00225727	0.00117442	-0.00203828	-0.00111984	0.00202088	-0.00151546	-0.00042484	-0.00140305	-0.00072930	0.00000867	0.00176366	0.00204890	0.00289747	0.00221689	0.00182048	-0.00009795	0.00043184	0.00146525	0.00284588	0.00016784	0.00225415	0.00024049	0.00171740	-0.00084134	0.00107874	0.00095956	0.00237119	0.00325616	0.00035563	0.00224803	0.00083363	-0.00151810	0.00001243	0.00083392	0.00187114	0.00137693	-0.00067246	-0.00069268	0.00140258	0.00010888	0.00065238	0.00128497	0.00370378	0.00090690	0.00219442	0.00010940	0.00195414	-0.00090043	0.00100394	0.00292990	-0.00019659	0.00094437	-0.00079974	-0.00125161	0.00125316	-0.00081176	0.00119562	0.00172503	0.00033129	-0.00157185	0.00131597	0.00005899	-0.00022228	-0.00092875	0.00164506	-0.00081719	0.00374854	0.00259306	-0.00027212	0.00064069	-0.00035216	-0.00009720	0.00002152	-0.00060756	-0.00265992	0.00023891	-0.00076980	0.00232301	-0.00031007	0.00180257	0.00100806	0.00113947	-0.00106838	-0.00185439	-0.00077378	0.00015043	0.00066953	-0.00090657	-0.00069557	0.00154312	0.00082827	0.00026807	0.00024751	0.00030144	0.00062832	-0.00128419	0.00053215	-0.00065084	0.00021093	-0.00092447	-0.00036434	0.00013858	-0.00069722	0.00142265	0.00049289	0.00057308	0.00022791	-0.00083887	0.00024568	-0.00059682	-0.00091515	0.00098510	0.00028937	0.00078517	0.00137418	0.00061673	0.00043054	0.00119054	0.00068326	0.00039024	0.00005658	0.00054407	0.00063372	0.00015010	0.00078853	0.00095349	0.00190540	0.00066935	-0.00028802	-0.00034301	-0.00009149	0.00028515	0.00025081	-0.00014487	0.00022930	0.00083331	0.00035733	0.00084411	0.00018959	-0.00074231	0.00006214	0.00018450	-0.00015548	0.00018733	0.00058086	0.00060591	0.00046215	0.00044553	0.00055380	0.00082894	0.00016924	0.00003312	0.00029145	0.00020276	-0.00009488	-0.00049244	-0.00023826	0.00038917	-0.00017665	0.00007917	-0.00009702	-0.00012067	0.00018758	0.00029056	0.00044109	-0.00006217	0.00018035	-0.00003143	0.00017115	0.00042870	-0.00001894	0.00008058	-0.00010062	0.03653981
0.1503	-0.31157806	-21.47483647	-0.09434883	-2.06501436	-0.72692425	0.35926758	-0.26265395	-21.47483647	0.12736242	0.50525609	-0.18225629	-21.47483647	0.30988463	2.82805800	-21.47483647	-0.67171129	0.99366719	0.24244712	-0.40908432	-21.47483647	-21.47483647	-21.47483647	-21.47483647	-21.47483647	-0.31852902	-21.47483647	-21.47483647	-21.47483647	0.58232737	-0.48074129	-1.76687527	0.05211997	-0.13079078	0.59517714	0.07799639	0.09690075	0.27898257	-0.03498911	0.04205539	0.02015453	0.09746880	0.02811833	0.03654461	0.02975129	0.03067984	0.06234628	0.00126295	0.02626458	0.01886718	0.03032873	0.03611333	0.02724329	0.04586286	0.03725222	0.03716831	0.03052320	0.03403284	0.03284221	0.02891234	0.02880362	0.02924447	0.02563660	0.02553106	0.02885910	0.02463943	0.02098245	0.02561775	0.02000795	0.02246622	0.01923760	0.02175560	0.01745201	0.01806928	0.01587596	0.01157238	0.01182734	0.01307532	0.00989464	0.01172184	0.00828898	0.00642482	0.00698040	0.00830318	0.00566101	0.00661550	-0.00258464	-0.00113848	0.00448751	0.00144046	0.00892352	0.00651078	0.01034187	0.00025970	0.00500123	0.00224113	0.01254932	0.00570799	0.01246706	0.00870610	0.00266311	0.01987366	0.02114902	0.00724022	0.01520466	0.01486007	0.04013197	0.05075114	0.06302923	0.06614653	0.08026591	0.07089420	0.06732138	0.06120872	0.04610335	0.02295153	0.01548164	0.01439931	0.01966081	0.00936227	-0.00179860	-0.00660065	-0.00647772	-0.02294409	-0.03687428	-0.04082849	-0.03368153	-0.02900764	-0.02536191	-0.01946878	-0.01765800	-0.02338355	-0.02308357	-0.02588566	-0.03015031	-0.02737599	-0.02842705	-0.03255479	-0.03057027	-0.03003942	-0.03134682	-0.03148402	-0.03215397	-0.03276765	-0.03436080	-0.03357365	-0.03310854	-0.03532778	-0.03577782	-0.03733541	-0.03760427	-0.03735161	-0.03572741	-0.03632959	-0.03786814	-0.03757753	-0.03924760	-0.03908274	-0.03930754	-0.03839893	-0.03865754	-0.03892187	-0.03757989	-0.03694573	-0.03931798	-0.03890158	-0.03954460	-0.03679586	-0.03805261	-0.03565704	-0.03545377	-0.03625637	-0.03568754	-0.03373198	-0.03545835	-0.03471606	-0.03188184	-0.03271666	-0.03284634	-0.03167335	-0.03155826	-0.03104818	-0.02851213	-0.02996887	-0.02837548	-0.02909949	-0.02923042	-0.02765500	-0.02640654	-0.02540778	-0.02740628	-0.02517275	-0.02542366	-0.02273952	-0.02304733	-0.02302332	-0.02126304	-0.02056198	-0.01835273	-0.01905929	-0.01841365	-0.01905019	-0.01912299	-0.01627852	-0.01818781	-0.01569295	-0.01338152	-0.01495588	-0.01289057	-0.01581800	-0.01255705	-0.01166749	-0.01201843	-0.00994395	-0.01148836	-0.01022856	-0.01014168	-0.01021845	-0.00949467	-0.00874048	-0.00911223	-0.00881278	-0.00718841	-0.00732251	-0.00708436	-0.00576586	-0.00460084	-0.00391536	-0.00293499	-0.00243083	-0.00106353	-0.00017190	-0.00043233	-0.00039353	0.00002870	0.00113484	0.00039856	0.00140416	0.00156335	0.00163187	0.00227689	0.00196613	0.00206908	0.00291044	0.00457311	0.00427214	0.00511182	0.00500684	0.00562399	0.00694007	0.00592506	0.00669025	0.00610686	0.00713113	0.00682653	0.00652647	0.00593099	0.00532431	0.00564079	0.00519675	0.00561471	0.00445298	0.00467883	0.00414512	0.00429514	0.00447236	0.00493278	0.00503969	0.00405943	0.00399250	0.00418817	0.00383739	0.00300963	0.00257523	0.00236830	0.00199351	0.00215383	0.00022211	0.00062171	-0.00001571	-0.00042920	-0.00110054	-0.00121236	-0.00211560	-0.00202943	-0.00243764	-0.00290481	-0.00362973	-0.00311106	-0.00242185	-0.00373683	-0.00353474	-0.00275719	-0.00401415	-0.00343022	-0.00308512	-0.00375189	-0.00346810	-0.00252524	-0.00205458	-0.00226223	-0.00255463	-0.00256099	-0.00332444	-0.00192865	-0.00107505	-0.00310588	-0.00081554	-0.00083962	-0.00099754	0.00001480	-0.00095613	-0.00162547	-0.00079266	-0.00029166	-0.00021393	-0.00127269	-0.00042153	-0.00060649	0.00061581	-0.00014053	-0.00008351	0.00023189	0.00013631	-0.00033989	0.00042226	0.00057932	-0.00128600	-0.00095215	-0.00115397	0.00042398	-0.00213793	-0.00054320	-0.00170375	-0.00002433	-0.00135688	0.00044352	-0.00074986	0.00203337	0.00070954	-0.00019473	-0.00257520	-0.00121622	-0.00093141	-0.00127998	0.00059278	-0.00119659	-0.00068447	0.00021818	-0.00205135	-0.00105692	0.00003660	-0.00027608	-0.00130821	-0.00088512	-0.00088997	0.00066969	0.00156790	-0.00154913	-0.00007548	-0.00123086	-0.00019992	-0.00073380	-0.00154733	-0.00161473	0.00029143	-0.00162206	-0.00068526	0.00113837	0.00001163	-0.00253048	-0.00088409	-0.00033172	-0.00004441	-0.00120766	-0.00008500	0.00162583	-0.00013118	-0.00261657	0.00094385	-0.00025296	-0.00076485	0.00044442	0.00117852	-0.00170381	0.00070597	0.00159951	0.00035553	-0.00006563	0.00061886	-0.00129677	0.00063893	-0.00072509	-0.00199580	0.00057868	0.00192632	-0.00005177	-0.00084806	-0.00240566	-0.00212263	-0.00041984	-0.00134238	-0.00043708	0.00018691	0.00221067	0.00247595	0.00046927	-0.00113361	-0.00031057	-0.00109060	-0.00003606	0.00035940	-0.00057456	-0.00046376	0.00103309	-0.00179249	0.00158380	0.00016138	-0.00033605	0.00018256	-0.00126906	0.00171173	-0.00045353	0.00019456	0.00022261	0.00137941	-0.00052771	-0.00048258	0.00043362	0.00048648	-0.00043205	-0.00025798	0.00028119	-0.00017140	-0.00010190	0.00089811	0.00009710	0.00040166	0.00022006	-0.00075906	-0.00068064	-0.00073538	0.00051771	0.00034216	-0.00042682	-0.00003159	-0.00021374	0.00074886	-0.00010588	-0.00025107	0.00037787	-0.00024335	-0.00034261	0.00092873	-0.00009542	0.00023662	0.00046684	0.00007379	0.00037608	-0.00005399	0.00040112	0.00036729	0.00059444	-0.00082164	-0.00013368	-0.00011761	0.00022551	-0.00031767	-0.00019302	0.00019554	-0.00002882	0.00040304	0.00017469	0.00023388	-0.00063800	0.00045634	0.00036182	-0.00039248	-0.00094939	0.00063957	0.00071751	0.00001992	-0.00011059	-0.00001770	0.00011615	-0.00007516	-0.00021617	0.00028532	0.00019136	-0.00007821	0.00007788	-0.00004632	-0.00004219	-0.00002531	-0.00066752	-0.00039522	0.00007586	0.00048248	0.00033268	0.00003227	0.00013997	0.00026578	0.00003799	-0.00008553	-0.00032369	0.00039752	0.00024081	0.00006409	0.00015316	0.00026042	0.00010889	-0.00011061	-0.87136409
0.2003	1.22893397	0.38534859	-0.42694668	-21.47483647	-0.48361126	3.67009974	0.06558438	1.59579432	-0.96127322	0.06639618	-1.16177499	-0.82114249	0.33297375	-21.47483647	-0.18616763	-21.47483647	-21.47483647	-0.52764900	0.44273856	0.85282218	0.30548806	-21.47483647	-1.21141326	-1.19303226	1.09538615	-21.47483647	-2.26566625	-21.47483647	0.07788175	-21.47483647	0.19603871	-21.47483647	-0.45585085	-0.37945938	-0.26919262	-0.03797259	-0.04979198	0.00412427	-0.02151189	0.04545747	-0.00419236	0.03506070	0.05762318	0.05043233	0.04274805	0.03070142	0.01248742	0.05609694	0.02355189	0.02675485	0.04374820	0.03317164	0.03935668	0.03818508	0.03110545	0.03284596	0.03504210	0.03501284	0.02980120	0.02881258	0.03054225	0.02991631	0.02581050	0.02419149	0.02516962	0.02079977	0.02077300	0.02071780	0.02027093	0.02014881	0.01689556	0.01545102	0.01695976	0.01436948	0.01372787	0.01477488	0.01396145	0.01263893	0.01171085	0.00603543	0.00300003	0.00575898	0.00068559	0.01356517	0.01391227	-0.00089690	0.00415548	0.00616366	0.01104553	0.01055462	0.00413622	0.00624216	-0.00051791	0.00579128	0.00448046	0.01082896	0.00783959	0.01015149	0.01351898	0.00343481	0.01366582	0.02019472	0.01034168	0.01353909	0.02264612	0.04935400	0.06060194	0.07083519	0.07558564	0.08797500	0.07728434	0.06728323	0.05612886	0.03847800	0.02321591	0.01436183	0.01133831	0.02171066	0.01344728	0.00329689	-0.01461419	-0.01925830	-0.03570480	-0.04772199	-0.04673756	-0.04178353	-0.03322750	-0.02580872	-0.01845119	-0.02081260	-0.02321302	-0.02350569	-0.02368770	-0.02867554	-0.02868878	-0.02637819	-0.03075947	-0.03021221	-0.03052702	-0.03142329	-0.03125639	-0.03161450	-0.03175238	-0.03548009	-0.03334840	-0.03343031	-0.03336067	-0.03581380	-0.03839981	-0.03726367	-0.03755289	-0.03701737	-0.03622139	-0.03689278	-0.03764703	-0.03878017	-0.03766628	-0.03928825	-0.03860554	-0.03758612	-0.03800564	-0.03753453	-0.03753144	-0.03870276	-0.03836127	-0.03825028	-0.03715581	-0.03809602	-0.03555981	-0.03681947	-0.03491193	-0.03462240	-0.03285929	-0.03617279	-0.03354209	-0.03266174	-0.03325526	-0.03281791	-0.03169931	-0.03218831	-0.03134452	-0.02733498	-0.02958856	-0.02850643	-0.02917889	-0.02811285	-0.02697784	-0.02651102	-0.02611060	-0.02596548	-0.02524720	-0.02462543	-0.02248593	-0.02246566	-0.02250654	-0.02110895	-0.02021861	-0.01969888	-0.01900558	-0.01994301	-0.01865639	-0.01846970	-0.01728670	-0.01701781	-0.01537291	-0.01426455	-0.01435228	-0.01381712	-0.01460378	-0.01227935	-0.01124197	-0.01275901	-0.00957174	-0.00986639	-0.00964191	-0.00839799	-0.00823018	-0.00765648	-0.00710729	-0.00797292	-0.00720108	-0.00610123	-0.00659641	-0.00616918	-0.00584862	-0.00454305	-0.00492008	-0.00475433	-0.00568476	-0.00352145	-0.00371099	-0.00298299	-0.00171771	-0.00087269	0.00068050	0.00115446	0.00101710	0.00268425	0.00183354	0.00289677	0.00191702	0.00098225	0.00189931	0.00266806	0.00184748	0.00337572	0.00287508	0.00303346	0.00317759	0.00331162	0.00455179	0.00483597	0.00488925	0.00570494	0.00576786	0.00616725	0.00655484	0.00694245	0.00580536	0.00682547	0.00579149	0.00657329	0.00640896	0.00451401	0.00566710	0.00554389	0.00475785	0.00487102	0.00463949	0.00423651	0.00406570	0.00371609	0.00382167	0.00394848	0.00387602	0.00413763	0.00348138	0.00286998	0.00282236	0.00329698	0.00321505	0.00255739	0.00281704	0.00217105	0.00372209	0.00259379	0.00143690	0.00159935	0.00153560	0.00099902	-0.00030777	-0.00031452	0.00035227	-0.00019076	-0.00051999	-0.00181110	-0.00194416	-0.00254415	-0.00220818	-0.00133841	-0.00406186	-0.00348587	-0.00455357	-0.00397198	-0.00383247	-0.00327505	-0.00337497	-0.00266317	-0.00294112	-0.00217081	-0.00311954	-0.00328393	-0.00303508	-0.00312485	-0.00343424	-0.00249802	-0.00282386	-0.00153708	-0.00200040	-0.00123532	-0.00044681	-0.00144118	-0.00138799	-0.00357390	-0.00080217	-0.00084097	-0.00123742	-0.00098391	-0.00167196	0.00001059	0.00013871	0.00073579	-0.00194915	-0.00148755	-0.00053747	-0.00013621	-0.00041230	0.00081509	-0.00042887	0.00013965	-0.00132891	-0.00017215	0.00096896	-0.00009862	-0.00157752	-0.00221994	-0.00181277	-0.00188146	-0.00170895	0.00035706	-0.00000918	-0.00062814	0.00070999	0.00150296	-0.00342604	-0.00186037	-0.00057578	-0.00070596	-0.00153723	-0.00222994	-0.00026037	-0.00092763	-0.00168712	0.00082659	-0.00114132	-0.00122964	-0.00228258	-0.00143003	-0.00011647	-0.00227921	-0.00296960	-0.00121498	-0.00099431	0.00010886	-0.00003791	-0.00058160	-0.00158782	0.00022239	0.00293216	-0.00099679	0.00000574	-0.00250811	0.00146667	-0.00217960	-0.00272990	0.00065628	-0.00048673	-0.00068620	-0.00077977	-0.00063681	0.00033291	-0.00166660	-0.00170694	0.00069639	-0.00160954	0.00092281	-0.00337033	0.00014861	-0.00204827	-0.00092058	-0.00046589	-0.00066278	-0.00278927	-0.00071726	0.00148000	0.00016608	-0.00199933	-0.00192837	-0.00212726	-0.00226855	-0.00132761	-0.00149063	-0.00127316	-0.00073863	-0.00051152	0.00027220	-0.00065539	-0.00146568	-0.00133834	-0.00150154	-0.00100490	-0.00072530	0.00054020	-0.00059633	-0.00057131	-0.00190919	-0.00045365	-0.00166344	-0.00064985	-0.00071401	-0.00015362	0.00033469	-0.00092961	-0.00085519	0.00045979	0.00029503	0.00041927	-0.00109761	0.00031020	-0.00095972	-0.00047257	0.00069058	-0.00026560	0.00052033	-0.00053586	-0.00060207	-0.00001716	-0.00062157	-0.00104110	0.00037168	-0.00090855	0.00002989	0.00086148	-0.00044746	-0.00001932	0.00059218	-0.00062171	0.00009513	0.00018985	0.00037616	0.00008914	-0.00045296	0.00011993	-0.00055876	0.00053788	0.00040644	0.00026727	-0.00066008	-0.00090264	-0.00039493	0.00018991	0.00009242	0.00019541	-0.00038818	-0.00022645	0.00032214	-0.00050571	-0.00008024	0.00065795	0.00062025	0.00016777	-0.00012870	0.00027965	-0.00005450	-0.00000642	0.00024537	-0.00020979	0.00041192	-0.00016135	-0.00024824	-0.00013921	-0.00009892	0.00037734	-0.00058894	-0.00019931	0.00011261	0.00018827	0.00035196	-0.00058060	-0.00016304	0.00021289	0.00014097	-0.00015297	-0.00015743	0.00018697	0.00022247	-0.00018317	0.00001511	0.00032734	-0.00009386	0.00022757	0.45732938
0.2503	-0.60533065	-0.07352711	-21.47483647	1.68747926	0.16993119	0.67014056	0.15186329	1.10150158	0.01923324	-0.04730226	-21.47483647	-0.23232208	1.42854089	0.97771087	-21.47483647	-0.07466862	1.17556802	0.37456393	-0.01593077	-21.47483647	-21.47483647	-21.47483647	-0.26529253	-21.47483647	-21.47483647	0.25063303	-21.47483647	-21.47483647	0.30722524	-21.47483647	-21.47483647	-21.47483647	-21.47483647	0.08844622	0.01235289	-0.07685457	-0.12663827	-0.04418644	-0.04780239	-0.01778338	0.09651550	0.00736764	0.07293927	0.03795161	-0.01011314	0.03210503	0.02155819	0.02896664	0.01964982	0.03295380	0.03254957	0.03317317	0.03846556	0.03241620	0.03066949	0.03353519	0.03267347	0.03536200	0.03060923	0.03308258	0.03405689	0.02639627	0.02544091	0.02868033	0.02597835	0.02161084	0.02372999	0.01877287	0.02073791	0.01850904	0.01726577	0.01627080	0.01640465	0.01507096	0.01123037	0.01350432	0.01211625	0.01148410	0.00845749	0.00495529	0.00547524	0.00119545	0.00599897	0.01095808	0.00416624	-0.01253549	-0.00111601	0.00682752	0.00127379	0.00898973	0.00019582	0.00360146	0.00027518	0.00799836	0.00187531	0.01262111	0.00584644	0.01183661	0.01356220	0.00345752	0.01098158	0.01703283	0.00755094	0.01599629	0.01449678	0.03413010	0.04523384	0.05814181	0.06032945	0.06630413	0.05390713	0.04718912	0.03044082	0.02219860	0.01136996	0.01048436	0.00864521	0.01849840	0.00929166	-0.00158754	-0.01452699	-0.01377206	-0.02285307	-0.03392855	-0.04609233	-0.04104210	-0.03535339	-0.02572433	-0.02062577	-0.01930386	-0.02114686	-0.02304362	-0.02387684	-0.02800190	-0.02750120	-0.02864629	-0.03130327	-0.03334253	-0.03162081	-0.02962185	-0.03092944	-0.03231329	-0.03319040	-0.03404711	-0.03392091	-0.03327172	-0.03452540	-0.03801089	-0.03774135	-0.03730181	-0.03684672	-0.03582629	-0.03744853	-0.03751972	-0.03745962	-0.04013519	-0.03779792	-0.03876008	-0.03854597	-0.03822897	-0.04003607	-0.03864991	-0.03755602	-0.03926709	-0.03901294	-0.03914951	-0.03650437	-0.03800986	-0.03569185	-0.03623836	-0.03496866	-0.03454713	-0.03376688	-0.03397002	-0.03466103	-0.03293380	-0.03419396	-0.03394618	-0.03164900	-0.03208789	-0.03036762	-0.02851567	-0.02932689	-0.02816869	-0.02878141	-0.03040116	-0.02698678	-0.02682999	-0.02605177	-0.02617261	-0.02413143	-0.02517868	-0.02218409	-0.02205850	-0.02267938	-0.02085168	-0.02064522	-0.01961389	-0.01906192	-0.01936317	-0.01922583	-0.01916082	-0.01760883	-0.01650037	-0.01607306	-0.01371057	-0.01518471	-0.01320954	-0.01590980	-0.01212157	-0.01201011	-0.01060073	-0.01013630	-0.01030544	-0.00915722	-0.00714752	-0.00742378	-0.00742460	-0.00661156	-0.00691301	-0.00512131	-0.00449244	-0.00511126	-0.00481902	-0.00429423	-0.00305722	-0.00293825	-0.00285238	-0.00325816	-0.00306247	-0.00241020	-0.00277105	-0.00264011	-0.00326391	-0.00202208	-0.00189206	-0.00093483	-0.00040740	0.00044145	0.00208431	0.00051819	0.00154262	0.00264524	0.00395301	0.00430201	0.00480716	0.00396738	0.00422022	0.00517217	0.00427394	0.00509385	0.00426503	0.00431146	0.00430725	0.00427274	0.00507333	0.00488241	0.00512825	0.00388150	0.00556191	0.00547264	0.00623837	0.00585842	0.00580169	0.00676449	0.00657722	0.00763381	0.00732459	0.00697601	0.00759716	0.00687642	0.00611069	0.00664072	0.00581906	0.00581239	0.00560217	0.00461777	0.00496715	0.00371421	0.00338478	0.00376859	0.00349445	0.00343497	0.00290309	0.00307531	0.00351640	0.00194892	0.00308656	0.00354279	0.00292216	0.00262421	0.00262875	0.00207824	0.00282561	0.00250877	0.00252155	0.00203475	0.00053339	0.00166683	0.00190254	0.00058884	0.00042297	0.00028690	-0.00013632	0.00028277	-0.00185586	-0.00110870	-0.00074954	-0.00129170	-0.00143637	-0.00217660	-0.00203130	-0.00204106	-0.00436096	-0.00331382	-0.00257578	-0.00262156	-0.00285274	-0.00229737	-0.00243094	-0.00260739	-0.00295060	-0.00320499	-0.00337959	-0.00198390	-0.00287100	-0.00227607	-0.00269114	-0.00207447	-0.00043267	-0.00370512	-0.00219464	-0.00150829	-0.00107107	-0.00408493	-0.00210377	-0.00051036	-0.00003666	0.00001177	-0.00133660	-0.00243620	-0.00008493	-0.00138889	0.00159932	-0.00237677	-0.00031091	-0.00008950	-0.00072539	-0.00051210	-0.00021194	0.00042190	0.00256980	0.00215413	-0.00006070	-0.00178235	-0.00016562	0.00050683	-0.00077946	-0.00025762	-0.00226843	0.00079923	0.00061206	-0.00026040	-0.00097244	-0.00097630	-0.00038422	-0.00119558	0.00084015	0.00200613	-0.00147836	-0.00208957	-0.00199885	-0.00114261	0.00015674	-0.00036744	0.00087698	-0.00086635	0.00054556	0.00066024	0.00003612	-0.00085429	0.00139637	0.00256535	-0.00071828	0.00158916	0.00054168	0.00029968	0.00044098	0.00060031	-0.00198016	-0.00058750	-0.00092562	0.00165225	0.00130929	-0.00002699	-0.00029013	-0.00020664	0.00118836	0.00204085	-0.00155497	0.00002705	0.00034951	0.00038106	0.00099282	0.00154930	0.00264669	-0.00111679	0.00035130	0.00033186	-0.00010301	0.00028689	0.00159063	-0.00071248	0.00054896	0.00109062	0.00150000	0.00064132	0.00061697	-0.00098304	0.00021356	0.00058144	-0.00175881	0.00073826	0.00003805	0.00093817	0.00073302	0.00003589	0.00024608	-0.00076383	0.00139208	-0.00013149	-0.00037702	0.00091222	0.00091441	0.00104310	0.00033661	0.00003527	-0.00028723	0.00004515	0.00059344	-0.00018931	0.00028524	-0.00016511	0.00012703	-0.00025139	-0.00054963	-0.00059936	0.00032488	-0.00028081	-0.00032019	0.00011356	0.00085659	0.00007296	-0.00051398	0.00101922	0.00069372	-0.00004686	0.00026485	-0.00017297	-0.00001372	0.00046851	0.00006062	0.00062265	0.00074774	0.00101403	0.00046554	-0.00031372	-0.00043283	-0.00070660	-0.00071699	0.00073278	-0.00061265	-0.00095639	0.00026053	0.00015896	0.00091735	-0.00025818	-0.00051439	0.00048487	0.00072781	-0.00000547	-0.00003037	0.00040311	0.00043467	0.00005695	0.00016033	0.00027269	0.00034955	0.00028324	0.00018735	-0.00011661	0.00026512	0.00047490	-0.00020635	0.00014656	0.00024314	-0.00028013	0.00038679	0.00010231	0.00009426	0.00046498	0.00038039	-0.00014529	-0.00012393	0.00009198	0.00006809	0.00005262	0.00056223	0.00025302	0.00030877	0.00021265	0.13861932
0.3003	-0.47739881	1.13173521	0.22403091	0.92937788	-0.15977271	0.02406442	-0.89760303	-21.47483647	-1.64807284	-0.74024743	-1.26686001	-1.11084509	-0.37388481	-21.47483647	-21.47483647	-21.47483647	-0.26774749	0.01941913	0.11637285	-21.47483647	2.46600533	-21.47483647	-21.47483647	-21.47483647	-1.02554154	-1.15250349	-21.47483647	-21.47483647	-0.19225591	-0.66138732	1.09779754	-21.47483647	-0.15490288	-0.54350708	-0.00068523	0.71083105	0.01741154	-0.01395589	0.10519684	-0.11728948	-0.00411088	-0.01310061	0.07814234	0.04359877	0.02572660	0.05619102	0.02376978	0.04001698	0.02087689	0.04208619	0.03622022	0.02746399	0.03994580	0.03392450	0.03980253	0.03676301	0.03324947	0.04090968	0.03313199	0.03082436	0.03296100	0.02821227	0.02731483	0.02591000	0.02253494	0.02313123	0.02457620	0.01858366	0.01948564	0.01758944	0.01473404	0.01584834	0.01929784	0.01597402	0.01294996	0.01612397	0.01358306	0.01128093	0.00813280	0.00388115	0.00847838	0.00479566	0.00538921	0.01299637	0.00559706	0.00268690	0.00150030	0.00945399	0.00260933	-0.00108013	0.01593811	0.00314412	0.00211866	0.00578080	0.00604662	0.01141837	0.00746312	0.00937180	0.01640834	0.00835643	0.01196605	0.01940254	0.01107223	0.01365188	0.01303304	0.03383652	0.04529053	0.04866115	0.04631756	0.05639353	0.04564189	0.04555234	0.03829911	0.02449974	0.01266514	0.00789121	0.01259663	0.02042094	0.01366913	0.00471727	-0.00083744	-0.00747392	-0.01932284	-0.02821023	-0.02940164	-0.03092506	-0.03025952	-0.02035205	-0.01815663	-0.02010332	-0.01948630	-0.02145062	-0.02498949	-0.02834355	-0.02805028	-0.02493366	-0.03220036	-0.03276577	-0.03130095	-0.02765936	-0.03167776	-0.03150519	-0.03136893	-0.03516478	-0.03406099	-0.03337517	-0.03374808	-0.03796033	-0.03709309	-0.03693027	-0.03568140	-0.03433738	-0.03700379	-0.03753084	-0.03728338	-0.03914120	-0.03873583	-0.03703556	-0.03823095	-0.03790230	-0.03883484	-0.03708056	-0.03644672	-0.03992078	-0.03815632	-0.03765209	-0.03632360	-0.03638084	-0.03577053	-0.03570619	-0.03515375	-0.03532994	-0.03283164	-0.03389466	-0.03330804	-0.03183849	-0.03240894	-0.03335826	-0.03117399	-0.03189548	-0.03007298	-0.02831550	-0.02963228	-0.02708835	-0.02898647	-0.02947528	-0.02655343	-0.02715746	-0.02657212	-0.02672501	-0.02447834	-0.02422955	-0.02151661	-0.02054852	-0.02284595	-0.02014104	-0.01999868	-0.01887974	-0.01949921	-0.01989627	-0.01740333	-0.01733208	-0.01717932	-0.01636912	-0.01554347	-0.01324566	-0.01410848	-0.01424924	-0.01411051	-0.01192086	-0.01135610	-0.01141181	-0.00893419	-0.01042161	-0.00876333	-0.00767874	-0.00822987	-0.00819628	-0.00724380	-0.00628905	-0.00554049	-0.00508078	-0.00392068	-0.00498132	-0.00321652	-0.00219401	-0.00243356	-0.00179402	-0.00146357	-0.00013948	-0.00058068	-0.00018849	-0.00092063	-0.00125683	0.00021436	0.00030296	0.00050576	0.00076362	0.00021870	-0.00024025	-0.00103098	-0.00004164	0.00081457	0.00160163	0.00091358	0.00231933	0.00314680	0.00373559	0.00441502	0.00431878	0.00596427	0.00568930	0.00550429	0.00677692	0.00614894	0.00622156	0.00638567	0.00638050	0.00567681	0.00629317	0.00543316	0.00554431	0.00505177	0.00497695	0.00498149	0.00522254	0.00544166	0.00547960	0.00584145	0.00645824	0.00586283	0.00599215	0.00695420	0.00680017	0.00704815	0.00824834	0.00691898	0.00690292	0.00720986	0.00772244	0.00690958	0.00585314	0.00587243	0.00563602	0.00636557	0.00491733	0.00366954	0.00468463	0.00433883	0.00398458	0.00277305	0.00304707	0.00240306	0.00241921	0.00284890	0.00259180	0.00243504	0.00183340	0.00260324	0.00293095	0.00166000	0.00174406	0.00145153	0.00189292	0.00236902	0.00163090	0.00279378	0.00160292	0.00082070	0.00358784	0.00182598	0.00126068	0.00168230	0.00223616	0.00029459	0.00038880	0.00090031	0.00079787	0.00093790	0.00162809	0.00098796	0.00025515	-0.00084501	-0.00151139	-0.00117842	-0.00085952	-0.00170214	-0.00090587	-0.00142622	-0.00155480	-0.00258453	-0.00383845	-0.00435171	-0.00148130	-0.00280280	-0.00187375	-0.00307709	-0.00144680	-0.00178756	-0.00360814	-0.00268526	-0.00078797	-0.00058112	-0.00431628	-0.00352149	-0.00229232	-0.00089067	-0.00150948	-0.00145003	-0.00036498	0.00024545	0.00131664	-0.00095431	0.00216971	-0.00150918	-0.00081714	-0.00079398	-0.00039665	0.00051311	-0.00133885	0.00086466	-0.00089758	-0.00141020	0.00085424	-0.00119427	-0.00114594	0.00068347	-0.00138432	-0.00039758	-0.00242851	0.00192142	0.00201847	-0.00009865	0.00163114	-0.00015460	0.00165927	0.00034967	-0.00054416	0.00163535	0.00076490	-0.00013166	0.00304299	0.00227404	0.00068083	0.00030846	0.00240443	0.00239019	0.00013215	0.00088708	-0.00025236	-0.00001960	-0.00179612	0.00161686	0.00200151	-0.00001750	0.00100618	0.00065606	-0.00019156	0.00139714	0.00057847	-0.00015657	0.00104741	0.00032693	0.00000857	0.00185117	0.00111709	-0.00030343	0.00121021	-0.00067521	-0.00130418	-0.00075672	0.00075642	-0.00147533	0.00146330	-0.00023803	0.00141632	0.00068969	0.00090538	0.00025109	-0.00048478	-0.00179952	-0.00013123	0.00039008	0.00091497	-0.00032435	0.00048252	0.00037642	0.00183747	-0.00114938	0.00040420	-0.00019355	-0.00048090	-0.00032922	0.00030480	0.00100865	-0.00003671	0.00115815	-0.00028035	0.00060047	-0.00030686	0.00074881	0.00100672	0.00022508	0.00085881	0.00008973	-0.00053685	0.00000532	0.00058515	0.00036212	0.00027307	-0.00031380	-0.00003387	0.00072546	0.00046302	-0.00007023	0.00039101	0.00027205	-0.00013139	-0.00063812	0.00009613	0.00022178	0.00035402	-0.00039546	0.00033905	-0.00028189	0.00013041	-0.00068097	0.00038908	-0.00026992	0.00045001	0.00026386	-0.00092364	-0.00032880	-0.00017047	-0.00029381	-0.00034980	-0.00039936	-0.00057534	-0.00027889	0.00040143	-0.00005952	-0.00031773	0.00016171	0.00031189	-0.00016842	0.00031481	-0.00025988	0.00012540	0.00029462	0.00031698	-0.00016073	0.00014322	0.00030722	-0.00041135	-0.00058165	-0.00017937	0.00014695	-0.00007624	-0.00050683	0.00038007	-0.00004847	0.00071931	0.00013937	-0.00010749	-0.00028130	0.00043535	-0.00007446	0.00028067	0.00053835	-0.00005999	0.00013192	-0.02196146
0.3503	-0.03767774	0.14400367	-21.47483647	-0.74026734	0.23324653	-0.51247674	0.72083730	0.11335158	-21.47483647	-21.47483647	0.61692010	-21.47483647	-0.29419907	0.55293918	0.72319065	0.64749342	0.45269574	0.79748167	0.73877031	1.03162730	-0.42235118	-21.47483647	-21.47483647	-21.47483647	-0.44545391	-21.47483647	-21.47483647	-21.47483647	2.09552073	-1.00769162	0.49126923	-0.30436652	0.94013733	1.36634294	0.09487563	0.07383645	0.01411174	-0.01380248	-0.08519247	-0.02209664	0.03142192	0.04614061	0.02229367	0.01634126	0.00011432	0.01775273	0.03606385	0.04877605	0.03096193	0.03217487	0.03855125	0.02740009	0.03824816	0.04090093	0.03185104	0.03310254	0.03420828	0.03850309	0.03257175	0.03157422	0.03286517	0.02880089	0.02413118	0.02365217	0.02485318	0.02184017	0.02294622	0.02169967	0.02004866	0.01631769	0.01872063	0.01528662	0.01610123	0.01285629	0.01382644	0.01202687	0.01182611	0.01088576	0.01098476	0.00238413	0.00712429	0.00824556	0.00866762	0.00964152	0.00288036	-0.00809947	0.00040784	0.00777319	0.00224951	0.01589436	0.00949874	0.00748042	0.00357375	0.00375615	0.00404950	0.01002381	0.00756117	0.01392866	0.01557931	0.00507816	0.01535885	0.02036976	0.01032405	0.01495710	0.01366097	0.02350941	0.03036126	0.03384929	0.02851501	0.03980677	0.04358760	0.05669574	0.05771405	0.03792622	0.01514255	-0.00142063	0.00199757	0.00411011	-0.00823267	-0.01472763	-0.01852640	-0.01720714	-0.02183294	-0.02278307	-0.02082993	-0.01649777	-0.01657854	-0.02216083	-0.01987419	-0.01852693	-0.02198571	-0.02424888	-0.02600598	-0.02634880	-0.02828525	-0.02615809	-0.03277236	-0.03199604	-0.03077869	-0.03015260	-0.03136549	-0.03365829	-0.03203642	-0.03364802	-0.03500347	-0.03354893	-0.03452067	-0.03775343	-0.03813552	-0.03691777	-0.03629492	-0.03646982	-0.03731149	-0.03885491	-0.03766642	-0.03939396	-0.03811342	-0.03731525	-0.03893909	-0.03736343	-0.03870237	-0.03760954	-0.03793216	-0.03980222	-0.03827838	-0.03829167	-0.03662038	-0.03790592	-0.03517566	-0.03633836	-0.03454749	-0.03532723	-0.03472376	-0.03400797	-0.03388825	-0.03209224	-0.03311041	-0.03417980	-0.03133699	-0.03214285	-0.03150577	-0.02819481	-0.02902364	-0.02921960	-0.02830143	-0.02889220	-0.02726038	-0.02784913	-0.02613667	-0.02703574	-0.02482197	-0.02599296	-0.02231463	-0.02190046	-0.02222216	-0.02174258	-0.02070780	-0.01943102	-0.01972834	-0.01932540	-0.01941345	-0.01920131	-0.01725456	-0.01595341	-0.01546371	-0.01302592	-0.01493699	-0.01283249	-0.01321015	-0.01260790	-0.01125031	-0.01101491	-0.00977057	-0.01066336	-0.00846710	-0.00774853	-0.00791747	-0.00828890	-0.00580685	-0.00624325	-0.00692597	-0.00505084	-0.00496995	-0.00487641	-0.00532265	-0.00294044	-0.00203837	-0.00228223	-0.00241545	-0.00061339	-0.00020274	-0.00063605	-0.00080975	-0.00091819	0.00115413	0.00054430	0.00085392	0.00232539	0.00131954	0.00157426	0.00111893	-0.00019652	0.00115227	0.00152372	0.00115315	0.00266278	0.00153201	0.00164832	0.00210829	0.00156549	0.00347782	0.00329577	0.00316601	0.00447268	0.00440393	0.00448644	0.00530889	0.00639478	0.00565384	0.00766937	0.00740973	0.00747121	0.00762122	0.00714915	0.00760925	0.00768478	0.00747124	0.00687861	0.00673829	0.00612350	0.00637492	0.00534239	0.00623833	0.00630415	0.00587314	0.00583628	0.00542363	0.00518550	0.00651180	0.00657664	0.00684400	0.00678144	0.00686297	0.00757694	0.00761923	0.00847919	0.00639866	0.00770772	0.00757024	0.00778550	0.00617962	0.00659660	0.00631530	0.00502348	0.00563860	0.00445912	0.00391261	0.00378354	0.00404105	0.00392236	0.00323851	0.00268496	0.00154332	0.00139077	0.00185846	0.00145825	0.00102679	0.00186399	0.00023004	0.00174270	0.00030618	0.00059832	0.00155054	0.00152437	0.00164955	0.00133174	0.00191765	0.00258972	0.00169822	0.00126269	0.00200867	0.00235454	0.00257756	0.00133703	0.00006512	0.00151883	-0.00041053	-0.00086990	-0.00062893	0.00181037	0.00002356	0.00042219	-0.00071840	0.00025628	-0.00130739	-0.00095764	-0.00092427	0.00083309	0.00017044	-0.00116240	-0.00132337	-0.00191082	-0.00247534	-0.00385082	-0.00519264	-0.00294162	-0.00231157	-0.00472984	-0.00382921	-0.00151161	-0.00158371	-0.00216377	-0.00219661	-0.00220373	-0.00411362	-0.00535446	-0.00128914	-0.00355045	-0.00073853	-0.00339070	-0.00245771	-0.00374611	-0.00083836	-0.00219294	-0.00345870	-0.00412282	-0.00060559	-0.00140856	-0.00220650	-0.00173320	-0.00075612	-0.00118629	-0.00101662	-0.00183535	-0.00065138	0.00010435	0.00137177	0.00060813	-0.00098347	-0.00124877	0.00076870	0.00107096	0.00023162	-0.00135013	0.00164594	0.00309510	-0.00024972	0.00072901	-0.00032814	-0.00033521	-0.00085190	-0.00049062	-0.00075886	0.00149083	-0.00066916	0.00061444	0.00098856	0.00067237	-0.00095704	-0.00105023	0.00032234	-0.00136123	0.00315066	-0.00119819	0.00049979	-0.00042984	-0.00077867	-0.00098602	-0.00159193	0.00113476	0.00002127	-0.00180000	-0.00134768	0.00112118	-0.00121170	0.00010204	0.00011988	-0.00036746	-0.00090473	-0.00165971	-0.00181025	-0.00071731	-0.00083770	0.00019376	-0.00009315	-0.00002339	-0.00036921	0.00056124	-0.00032056	-0.00085014	-0.00068371	-0.00075192	0.00008402	-0.00084703	-0.00002357	-0.00016033	0.00023663	-0.00105018	-0.00115985	-0.00094796	-0.00014701	0.00010222	-0.00038798	0.00009480	-0.00094555	-0.00079354	-0.00052888	-0.00074372	-0.00120827	-0.00000344	-0.00045772	0.00128191	0.00007334	-0.00017034	-0.00043563	0.00051945	-0.00026750	-0.00068273	-0.00039382	-0.00055297	-0.00006196	-0.00101959	-0.00027320	0.00010515	-0.00022290	-0.00059003	-0.00042262	-0.00050407	-0.00093040	-0.00122064	0.00015404	-0.00087955	-0.00077428	-0.00058859	-0.00051690	-0.00008714	-0.00088503	-0.00097277	-0.00000030	-0.00022411	-0.00003909	-0.00065263	-0.00025066	-0.00009772	-0.00032550	0.00030329	-0.00016959	0.00001696	0.00000029	-0.00062304	-0.00000738	-0.00000049	-0.00066491	-0.00023674	-0.00040922	-0.00016309	-0.00067284	0.00034565	-0.00040441	-0.00001079	0.00022551	0.00023190	-0.00015178	-0.00047042	-0.00044484	-0.00019938	-0.00046979	-0.00027153	0.00015612	-0.00003592	-0.00012653	0.21331824
0.4003	-0.05354606	-0.76890993	-1.21034542	-0.57790607	0.56082503	-0.86123465	-2.35122085	0.02307005	0.20677910	-21.47483647	-21.47483647	-21.47483647	0.14934134	-0.05187638	1.19744229	-0.09039836	0.04871499	0.28502144	-0.14603314	-21.47483647	-21.47483647	0.87678289	-21.47483647	0.70893006	-21.47483647	-21.47483647	-2.37741899	-21.47483647	0.95120525	-21.47483647	-21.47483647	0.01800539	-21.47483647	0.09401681	0.53071423	-0.24820797	0.08603216	-0.03103982	0.02485577	-0.12317278	0.09850089	0.06994983	-0.00334279	-0.01217654	0.03545745	0.03523331	0.04027089	0.05758543	0.01244781	0.03399785	0.04311329	0.02919728	0.04498819	0.02633763	0.04176681	0.03507025	0.03244908	0.03376711	0.03141316	0.03218298	0.03273461	0.02628109	0.02617303	0.02466153	0.02549181	0.02420750	0.02207588	0.01977931	0.02064139	0.01986255	0.01646405	0.01486298	0.01564689	0.01530684	0.01247351	0.01165292	0.01337469	0.00901920	0.00725178	0.00249257	0.00608786	0.00864547	0.00629344	0.01079058	0.00679237	-0.00201713	-0.00822380	0.01240808	0.00133946	0.00611227	0.00833349	0.00246474	0.00443774	0.00392260	0.00035167	0.01497454	0.00563743	0.00590792	0.01115906	0.00673935	0.01586289	0.01960401	0.00947980	0.01163021	0.00975696	0.01657347	0.02804179	0.02448418	0.02324429	0.02995445	0.03315310	0.04495746	0.04165779	0.02671460	0.00560705	-0.00285808	-0.00172622	0.00339558	-0.00664869	-0.01488015	-0.01480074	-0.00589558	-0.00720337	-0.00880220	-0.01011860	-0.00949906	-0.01325211	-0.01866926	-0.01725504	-0.01879253	-0.02014374	-0.02233286	-0.02499242	-0.02702725	-0.02836703	-0.02565109	-0.03275103	-0.03146201	-0.03114105	-0.02995131	-0.03140776	-0.03218957	-0.03258051	-0.03300058	-0.03488298	-0.03425103	-0.03491969	-0.03734678	-0.03616976	-0.03711840	-0.03580138	-0.03747945	-0.03669036	-0.03727956	-0.03761093	-0.03788393	-0.03819071	-0.03814642	-0.03861726	-0.03840251	-0.03915965	-0.03834057	-0.03836148	-0.03936459	-0.03845672	-0.03818720	-0.03731543	-0.03705235	-0.03559754	-0.03643555	-0.03513183	-0.03443134	-0.03294167	-0.03336324	-0.03429341	-0.03242911	-0.03270483	-0.03146234	-0.03216685	-0.03126764	-0.03105345	-0.02900385	-0.03003980	-0.02885735	-0.02907755	-0.02811527	-0.02686984	-0.02652871	-0.02654007	-0.02523266	-0.02518594	-0.02454875	-0.02215179	-0.02279128	-0.02261558	-0.02129365	-0.02046008	-0.01893661	-0.01932030	-0.01962656	-0.01912612	-0.01834941	-0.01633380	-0.01736781	-0.01629072	-0.01409838	-0.01414888	-0.01390392	-0.01352871	-0.01147458	-0.01100879	-0.01140756	-0.00932522	-0.00948572	-0.00894515	-0.00814623	-0.00723223	-0.00680542	-0.00607381	-0.00580456	-0.00608546	-0.00405455	-0.00436997	-0.00441488	-0.00402745	-0.00222862	-0.00246108	-0.00152841	-0.00201998	-0.00058432	-0.00041698	-0.00074825	-0.00046775	-0.00064582	0.00182394	0.00090230	0.00163401	0.00204111	0.00165070	0.00271699	0.00162265	0.00178449	0.00263713	0.00389881	0.00275673	0.00420753	0.00350843	0.00426595	0.00398113	0.00271956	0.00406410	0.00365771	0.00321767	0.00292668	0.00407455	0.00326745	0.00323247	0.00524061	0.00383070	0.00392310	0.00549860	0.00540351	0.00554021	0.00564384	0.00698282	0.00795449	0.00804364	0.00822906	0.00815080	0.00846347	0.00913981	0.00852679	0.00822721	0.00842315	0.00876243	0.00877416	0.00796703	0.00738123	0.00699605	0.00687512	0.00684469	0.00710056	0.00660678	0.00590077	0.00669648	0.00703284	0.00639611	0.00728612	0.00700096	0.00720432	0.00676784	0.00711126	0.00624053	0.00768066	0.00714041	0.00668506	0.00729903	0.00697228	0.00783094	0.00847802	0.00683375	0.00622822	0.00566202	0.00563325	0.00516162	0.00518284	0.00459526	0.00493656	0.00351404	0.00513521	0.00332730	0.00224931	0.00299318	0.00237097	0.00174144	0.00121422	0.00178091	0.00107291	0.00148021	0.00191543	0.00097683	0.00103890	0.00022065	0.00023362	0.00158324	0.00204269	0.00151903	-0.00118508	-0.00034741	0.00256707	0.00074128	0.00080270	0.00069881	0.00016029	0.00151121	0.00324769	0.00138617	0.00313283	0.00160111	0.00079079	-0.00041622	0.00276386	0.00248233	-0.00172149	0.00205967	0.00002272	-0.00182823	-0.00015445	-0.00144735	0.00029757	0.00250963	-0.00006356	0.00001035	-0.00156182	-0.00432224	-0.00175427	0.00132408	-0.00046084	-0.00214369	-0.00157340	-0.00235936	-0.00231106	-0.00181525	-0.00298935	-0.00020988	-0.00115489	-0.00294447	-0.00329619	-0.00055330	-0.00254726	-0.00305788	-0.00214136	-0.00353245	-0.00269447	-0.00356898	-0.00263529	-0.00304446	-0.00233003	-0.00081903	-0.00182988	-0.00098427	-0.00364180	-0.00102923	-0.00176136	-0.00120564	-0.00088179	-0.00175495	-0.00092593	-0.00065814	-0.00216533	-0.00015931	-0.00325807	-0.00071947	0.00119519	-0.00082399	-0.00128084	-0.00176249	-0.00109838	-0.00143979	-0.00150237	-0.00081459	-0.00208240	-0.00126243	-0.00107488	0.00252645	0.00010415	-0.00198625	-0.00099148	-0.00334756	-0.00247546	-0.00025694	-0.00096921	-0.00194339	0.00065158	-0.00148703	-0.00036605	0.00077211	-0.00050449	-0.00107766	-0.00050588	0.00004882	-0.00264772	-0.00082278	0.00016188	0.00003086	-0.00053899	-0.00063056	0.00024543	-0.00133258	0.00032762	-0.00042004	-0.00001855	-0.00126529	-0.00039603	0.00017621	0.00052057	0.00010286	-0.00074251	-0.00082863	0.00067415	-0.00024195	0.00065625	0.00047957	0.00042963	-0.00006317	-0.00026588	-0.00109726	-0.00070057	-0.00108177	0.00036211	-0.00038467	-0.00131339	0.00071857	-0.00088046	0.00080552	0.00016188	0.00024357	0.00053003	-0.00031806	-0.00081882	0.00018771	-0.00022076	-0.00061271	-0.00065880	0.00047773	-0.00029997	-0.00021655	0.00033424	-0.00098756	-0.00007468	0.00126282	-0.00047628	-0.00022237	-0.00037157	0.00015842	0.00029777	-0.00107992	-0.00061726	0.00051489	0.00015701	-0.00011295	0.00019973	0.00002557	-0.00036261	-0.00010735	0.00007917	-0.00039562	0.00018671	-0.00020036	-0.00055232	0.00031120	0.00013514	0.00024648	-0.00056372	-0.00023375	0.00042587	-0.00027909	0.00008300	-0.00019704	-0.00032887	0.00010109	0.00003160	-0.00002715	-0.00052489	0.00013077	0.00024143	-0.00036874	-0.00033981	0.00032298	-0.00013022	-0.00004533	0.38818443
0.4503	-0.56467199	-0.80127305	0.65518984	-0.65109986	-1.61321770	0.16744863	-21.47483647	-21.47483647	-1.40387666	-21.47483647	0.68323600	-21.47483647	0.58422998	-0.46826129	1.43177152	2.16800952	0.25316077	-21.47483647	-21.47483647	-21.47483647	-0.24329798	-21.47483647	-0.03373429	-21.47483647	-21.47483647	-21.47483647	0.94828790	-0.08352095	-21.47483647	-0.02221714	-0.07726537	-21.47483647	0.05364214	0.09801862	0.38129360	-0.04082371	0.10693639	-0.02651112	0.12946263	-0.09421708	0.13337760	-0.01181007	0.04562049	-0.00019989	0.01512778	0.02475771	0.05291374	0.04381690	0.01388028	0.04062479	0.03163876	0.02842299	0.04281583	0.03898895	0.03776423	0.03178228	0.03565634	0.03329562	0.02999627	0.02739095	0.03408769	0.02652396	0.02469696	0.02457479	0.02691169	0.01880910	0.02382766	0.02258750	0.02162970	0.01722325	0.01543295	0.01515217	0.01359034	0.01302642	0.01278070	0.01087548	0.00938619	0.00975758	0.00807628	0.00520899	0.00101557	0.00270803	0.00714334	0.00976788	0.01205970	-0.00324217	-0.00497110	0.00766974	0.00158657	-0.00409873	0.00251115	0.00682251	0.00220747	0.00100688	0.00170958	0.01245611	0.00819079	0.00831241	0.00882710	0.00709696	0.01851328	0.02029062	0.00581424	0.00971198	0.01239221	0.02270072	0.03306910	0.03950405	0.03694541	0.04387275	0.03280954	0.03995632	0.03003658	0.02365164	0.01057434	0.01373616	0.01750712	0.02646459	0.01243954	-0.00295534	-0.00854165	-0.00833655	-0.00916067	-0.02249956	-0.02413767	-0.01882924	-0.01949587	-0.01863681	-0.01825853	-0.01913296	-0.01970477	-0.02549017	-0.02612475	-0.02959881	-0.02833661	-0.02843158	-0.03351454	-0.03379805	-0.03128844	-0.03142194	-0.03223919	-0.03367407	-0.03400284	-0.03540555	-0.03566977	-0.03426503	-0.03637124	-0.03697916	-0.03866297	-0.03954084	-0.03727884	-0.03707536	-0.03664080	-0.03831879	-0.03779633	-0.03946142	-0.03819651	-0.03977267	-0.03956294	-0.03873042	-0.03938670	-0.03773640	-0.03817203	-0.03882840	-0.03939660	-0.03885154	-0.03615146	-0.03853435	-0.03552993	-0.03536205	-0.03485739	-0.03545950	-0.03449148	-0.03508383	-0.03512069	-0.03303072	-0.03357955	-0.03385865	-0.03078479	-0.03183045	-0.03113605	-0.02826711	-0.03043335	-0.02861019	-0.02975438	-0.02854665	-0.02754157	-0.02701872	-0.02743620	-0.02755570	-0.02436408	-0.02557445	-0.02243259	-0.02293160	-0.02280337	-0.02038083	-0.02020327	-0.01903927	-0.01914837	-0.01858038	-0.01862504	-0.01936091	-0.01730903	-0.01661422	-0.01623008	-0.01389069	-0.01464338	-0.01271847	-0.01401038	-0.01229085	-0.01183789	-0.01076711	-0.01046093	-0.01097798	-0.00915152	-0.00879161	-0.00728022	-0.00724133	-0.00625686	-0.00604014	-0.00456705	-0.00412895	-0.00481538	-0.00377743	-0.00381792	-0.00196252	-0.00213407	-0.00179889	-0.00111463	-0.00011361	-0.00089809	-0.00098927	0.00007296	-0.00014709	0.00197114	0.00103110	0.00094432	0.00255971	0.00203949	0.00205378	0.00199386	0.00250149	0.00303876	0.00310157	0.00378501	0.00445882	0.00393627	0.00581776	0.00568303	0.00477419	0.00575398	0.00569923	0.00517618	0.00501397	0.00606678	0.00634060	0.00527583	0.00615012	0.00512227	0.00540839	0.00604181	0.00541851	0.00496009	0.00515541	0.00598204	0.00456576	0.00585312	0.00616385	0.00698312	0.00752126	0.00780420	0.00679421	0.00783671	0.00704790	0.00867075	0.00952218	0.00849934	0.00954624	0.00965805	0.00918142	0.01003432	0.01052688	0.00929714	0.00926294	0.01018518	0.00926265	0.00846710	0.00873796	0.00859299	0.00815791	0.00794010	0.00839119	0.00671018	0.00727781	0.00646259	0.00573258	0.00600087	0.00647606	0.00759037	0.00851278	0.00641185	0.00690770	0.00731652	0.00700647	0.00649859	0.00827014	0.00722669	0.00816956	0.00569307	0.00861541	0.00720630	0.00628752	0.00703416	0.00630346	0.00637557	0.00707559	0.00523153	0.00529561	0.00595315	0.00517959	0.00546815	0.00590520	0.00367972	0.00199719	0.00325679	0.00490404	0.00128220	0.00207943	0.00234190	0.00420634	-0.00047545	0.00105065	0.00201466	0.00042712	0.00082209	0.00133226	0.00106682	0.00158889	0.00208567	0.00088372	0.00038546	0.00129610	0.00193861	0.00026355	0.00075996	-0.00103927	0.00049532	-0.00037129	-0.00041451	0.00438660	0.00113952	0.00391636	0.00382269	0.00201722	-0.00260217	0.00112074	0.00243921	0.00186785	0.00309758	0.00079671	0.00358898	-0.00021763	-0.00029125	-0.00033117	0.00206588	-0.00139427	0.00127923	-0.00026186	-0.00012272	-0.00219378	0.00170648	0.00231862	0.00054840	-0.00101914	-0.00249842	-0.00036732	-0.00158335	-0.00146997	-0.00012697	0.00056828	-0.00112434	-0.00092986	-0.00083386	-0.00086698	-0.00112674	-0.00102526	-0.00178026	-0.00069828	-0.00148762	-0.00365237	-0.00152178	-0.00215608	0.00070757	-0.00194978	-0.00087464	0.00080954	-0.00243955	0.00105799	-0.00037303	-0.00178640	-0.00056763	-0.00141045	-0.00048039	0.00009538	-0.00031702	-0.00151143	-0.00157720	-0.00222271	-0.00250098	-0.00219613	-0.00124786	-0.00121870	-0.00102168	0.00034451	-0.00179871	-0.00005138	-0.00078441	-0.00245546	-0.00259692	-0.00217104	0.00150286	-0.00042273	0.00028104	0.00038646	-0.00063925	-0.00032054	-0.00128236	-0.00074141	-0.00191703	0.00035301	-0.00093804	-0.00131501	0.00114566	-0.00054695	0.00077757	-0.00022817	0.00082908	-0.00072618	0.00028637	0.00014001	-0.00057141	0.00062369	0.00042637	0.00008896	-0.00079652	-0.00053231	-0.00005997	-0.00045950	-0.00023149	0.00002747	-0.00012200	0.00029932	0.00050910	-0.00046380	-0.00010113	0.00065251	0.00011301	0.00069019	-0.00025246	0.00032845	0.00107630	0.00036719	-0.00010666	0.00021596	0.00016171	0.00078626	0.00006931	-0.00030348	-0.00010579	-0.00009791	-0.00006211	-0.00075771	0.00070989	0.00029448	-0.00058958	0.00055140	-0.00022663	-0.00006674	-0.00031609	0.00076191	-0.00010534	-0.00006121	0.00015953	0.00050121	0.00025809	0.00021427	0.00033433	0.00042413	0.00023465	-0.00010782	0.00025739	-0.00034917	0.00044823	-0.00013585	-0.00008931	0.00009685	0.00022451	0.00013843	-0.00005538	-0.00013509	0.00019242	0.00035462	0.00013146	-0.00028344	-0.00003039	-0.00002053	-0.00012336	0.00035444	0.00049298	0.00038496	0.00001449	0.35257890
0.5003	0.16673009	-0.73806965	-0.65969282	1.06776512	-0.15246622	-0.04757885	1.42930856	-0.36722360	0.00608491	1.01345025	-21.47483647	-21.47483647	0.18905183	0.52907467	-21.47483647	-0.56805574	-0.59279215	-0.01088397	-21.47483647	-21.47483647	-0.43159723	-21.47483647	-21.47483647	-1.27405882	-0.54057121	0.68790090	-21.47483647	-21.47483647	0.50791995	-21.47483647	-21.47483647	-21.47483647	-0.23697084	-0.01534778	-0.16641322	0.52355344	-0.24889312	0.13386443	0.10398843	-0.09107524	0.02398299	0.04838537	0.07622120	-0.01906861	0.02598132	0.02531252	0.02799330	0.05476201	0.01913148	0.04302233	0.04350686	0.03157284	0.03848263	0.03688218	0.03144080	0.03954078	0.04306912	0.03901182	0.03545017	0.02970003	0.03167960	0.03183201	0.02435514	0.02545516	0.02609603	0.01965529	0.02294211	0.01979270	0.01809746	0.01739011	0.01492757	0.01607071	0.01511504	0.01503680	0.01103631	0.01471017	0.01028843	0.01075571	0.00820616	0.00551613	0.00767992	0.00391652	0.00868197	0.00976333	0.00714287	-0.00270131	0.00462978	0.00521083	0.00497080	0.00851276	0.01519926	0.00142581	0.01179573	0.01039689	0.00771457	0.01213507	0.00503502	0.01056314	0.00687178	0.00312313	0.01605579	0.02177933	0.01136482	0.01603260	0.01090579	0.02170691	0.03138119	0.04259891	0.04759403	0.06131193	0.04490425	0.04473812	0.03696253	0.02871211	0.01314321	0.01180924	0.01744021	0.02185927	0.00845774	-0.00494670	-0.00806082	-0.00719363	-0.01098498	-0.01765895	-0.01993664	-0.01313434	-0.01826192	-0.01882150	-0.01980745	-0.02021210	-0.02179739	-0.02466504	-0.02531468	-0.02725912	-0.02887572	-0.02809982	-0.03347953	-0.03312181	-0.03169205	-0.02927279	-0.03089230	-0.03375830	-0.03240792	-0.03386351	-0.03438297	-0.03292551	-0.03551147	-0.03739372	-0.03769243	-0.03741416	-0.03647145	-0.03568344	-0.03695140	-0.03810178	-0.03777735	-0.03984034	-0.03837592	-0.03632575	-0.03800772	-0.03804425	-0.03942857	-0.03694826	-0.03801592	-0.03859216	-0.03735934	-0.03920292	-0.03578631	-0.03718793	-0.03572877	-0.03564031	-0.03615684	-0.03460144	-0.03328809	-0.03344591	-0.03413089	-0.03220942	-0.03358639	-0.03364248	-0.03164029	-0.03164748	-0.03067801	-0.02737750	-0.02850653	-0.02767857	-0.02870088	-0.02900812	-0.02582998	-0.02684332	-0.02647349	-0.02586777	-0.02367869	-0.02480194	-0.02226576	-0.02092083	-0.02187003	-0.02030893	-0.02076276	-0.01967845	-0.02041293	-0.01930211	-0.01869474	-0.01846104	-0.01733019	-0.01594928	-0.01508395	-0.01305032	-0.01494859	-0.01215865	-0.01411021	-0.01296785	-0.01120893	-0.01103097	-0.00896787	-0.00956750	-0.00855428	-0.00816407	-0.00717928	-0.00720037	-0.00671551	-0.00648469	-0.00517669	-0.00532866	-0.00426243	-0.00375650	-0.00321046	-0.00216836	-0.00121034	-0.00089743	-0.00090502	-0.00037264	0.00056742	0.00046014	0.00101554	0.00013809	0.00237562	0.00138247	0.00209090	0.00418785	0.00257186	0.00321261	0.00240954	0.00210896	0.00291334	0.00397892	0.00371403	0.00571338	0.00371378	0.00487995	0.00498759	0.00495353	0.00633236	0.00595945	0.00572531	0.00787973	0.00664486	0.00709716	0.00737206	0.00708004	0.00601828	0.00767092	0.00715536	0.00760647	0.00772847	0.00669907	0.00729654	0.00784250	0.00752965	0.00776694	0.00661830	0.00667885	0.00697301	0.00609705	0.00733407	0.00807228	0.00733341	0.00846027	0.00719580	0.00740916	0.00763715	0.00873164	0.00929417	0.00860943	0.00963903	0.01042023	0.01028233	0.01124767	0.01041765	0.01059160	0.01178374	0.01142828	0.01075793	0.01051640	0.01009385	0.01037403	0.01006114	0.01034281	0.01028660	0.00832758	0.00874078	0.00901153	0.00831453	0.00798266	0.00693903	0.00732997	0.00785713	0.00710525	0.00640532	0.00804904	0.00637372	0.00877705	0.00701115	0.00609829	0.00720320	0.00888123	0.00662429	0.00779767	0.00718998	0.00680337	0.00682586	0.00791533	0.00646126	0.00918154	0.00786915	0.00585478	0.00763481	0.00670355	0.00654591	0.00624704	0.00638972	0.00714302	0.00474507	0.00575716	0.00510035	0.00376445	0.00480977	0.00414105	0.00349007	0.00720240	0.00422718	0.00236778	0.00047971	0.00332694	0.00250405	0.00138167	0.00070421	0.00123183	0.00128856	0.00015890	0.00057155	0.00081579	0.00207372	0.00412782	0.00030363	0.00327664	-0.00179579	0.00118439	0.00242622	0.00080679	-0.00008679	0.00062186	0.00379642	0.00160761	0.00167958	0.00177909	0.00487420	0.00288913	0.00303320	0.00157449	0.00299341	-0.00037477	0.00241364	0.00213071	0.00205054	0.00193312	0.00065905	0.00336272	0.00169092	0.00601870	0.00311718	0.00311907	0.00171450	0.00213847	0.00460851	0.00196497	0.00272879	0.00306968	0.00050535	0.00310054	0.00382857	0.00155665	0.00143888	-0.00024995	0.00235769	0.00183432	0.00006779	-0.00086540	0.00008439	0.00038451	0.00064011	-0.00188324	0.00238225	-0.00177756	0.00063512	-0.00045824	0.00254794	0.00101817	-0.00204729	0.00017409	-0.00116316	-0.00120142	0.00034327	-0.00001240	-0.00258012	0.00043503	-0.00079368	-0.00154040	-0.00075521	-0.00178132	0.00062470	-0.00223955	-0.00077701	-0.00056618	-0.00133644	-0.00086070	-0.00073997	-0.00014754	-0.00054846	-0.00060345	0.00008361	-0.00003015	0.00006492	-0.00043389	0.00012800	-0.00063994	-0.00011405	-0.00010289	-0.00004999	-0.00072444	-0.00068730	-0.00035844	-0.00086492	0.00110035	-0.00115080	0.00028654	-0.00016601	0.00010799	-0.00039617	-0.00021884	0.00001655	-0.00015260	0.00004508	0.00030265	0.00146486	0.00022022	0.00097675	0.00061434	0.00113663	0.00011429	0.00069801	0.00071239	0.00099626	-0.00010699	0.00044744	0.00110182	0.00042331	-0.00013202	0.00096843	0.00008276	0.00053888	0.00041919	0.00094189	0.00008072	0.00021774	0.00043579	-0.00006098	0.00056452	0.00023362	-0.00033247	0.00072340	0.00065986	0.00022937	0.00027155	0.00065323	0.00106382	0.00002908	0.00029100	0.00018594	0.00031197	0.00006676	-0.00002461	-0.00005057	0.00011582	0.00022398	0.00035818	-0.00009272	0.00011360	0.00028295	0.00011663	-0.00024917	0.00040181	0.00010148	-0.00007920	0.00015902	-0.00019995	0.00009861	0.00028378	0.00038648	0.00083968	0.00062878	0.00037261	0.00059997	-0.23465264
0.5503	0.68759536	-0.26280490	0.08879729	1.12685709	-0.45501569	0.93717003	0.75695008	-21.47483647	-0.26455824	-0.27157473	-0.76396304	0.31256029	-0.59134606	-21.47483647	0.23554899	-0.03858709	-0.27551436	-0.02303380	0.49731502	1.25425959	-0.19078709	-21.47483647	3.04913855	-21.47483647	-21.47483647	0.87107241	-0.40665534	-21.47483647	-1.09733480	-21.47483647	0.92904991	-21.47483647	0.19503359	0.14790768	-0.23470288	0.42270291	0.04905728	0.05589120	0.01191411	-0.03490133	0.12548870	0.01162651	0.02258771	0.00771694	0.02419804	0.00566472	0.03766377	0.05215510	0.02773247	0.03711243	0.03515639	0.03282020	0.03719507	0.03937964	0.03236493	0.03412541	0.03163504	0.03355880	0.03316548	0.03024185	0.03453981	0.02695692	0.02598628	0.02526065	0.02830036	0.01771231	0.02394334	0.01899452	0.02056116	0.01782404	0.01585869	0.01601282	0.01244800	0.01424779	0.01200585	0.00885800	0.00663363	0.01213927	0.01089664	0.00522488	0.00198206	0.00653205	0.00776562	0.00657379	0.00184942	0.00026175	-0.00281546	0.00802655	0.00337782	0.00656119	0.01493269	0.00496582	-0.00139181	0.01138408	0.00764872	0.01131662	0.01717950	0.00872323	0.01170647	0.00476420	0.01302228	0.01608957	0.00909127	0.01261969	0.01316307	0.02443157	0.02697090	0.03317487	0.03680312	0.04877396	0.03728044	0.03743232	0.03410087	0.03430877	0.02076756	0.02086372	0.02557099	0.03539630	0.01381369	-0.00153746	-0.00757985	-0.00399904	-0.00989880	-0.01815782	-0.02145886	-0.01757433	-0.02032733	-0.02100815	-0.02047044	-0.01832782	-0.01907668	-0.02458826	-0.02528438	-0.02552674	-0.02850575	-0.02798020	-0.03243753	-0.03331479	-0.03050223	-0.02909269	-0.03112988	-0.03163724	-0.03145134	-0.03469128	-0.03435704	-0.03148291	-0.03473691	-0.03659014	-0.03688762	-0.03706517	-0.03611073	-0.03527550	-0.03477142	-0.03764932	-0.03668477	-0.03945523	-0.03648066	-0.03737253	-0.03814168	-0.03770434	-0.03741481	-0.03687464	-0.03703772	-0.03896140	-0.03775545	-0.03875790	-0.03595108	-0.03794786	-0.03448630	-0.03588641	-0.03420675	-0.03413858	-0.03297224	-0.03396187	-0.03279978	-0.03179872	-0.03229511	-0.03337129	-0.03036173	-0.03249335	-0.03059473	-0.02776562	-0.02926629	-0.02779347	-0.02885750	-0.02881579	-0.02614130	-0.02721963	-0.02660979	-0.02640802	-0.02426026	-0.02598061	-0.02124113	-0.02115804	-0.02257004	-0.02083563	-0.02008790	-0.01813196	-0.01938052	-0.01971364	-0.01905018	-0.01912617	-0.01712428	-0.01624542	-0.01516471	-0.01318563	-0.01374848	-0.01295467	-0.01464400	-0.01224407	-0.01106555	-0.01032505	-0.00969104	-0.00995226	-0.00865164	-0.00820340	-0.00810065	-0.00737335	-0.00647463	-0.00598169	-0.00506767	-0.00490360	-0.00373782	-0.00390412	-0.00328424	-0.00229791	-0.00261526	-0.00192877	-0.00161895	-0.00028877	-0.00083458	0.00077579	0.00048024	-0.00010693	0.00192024	0.00197958	0.00297115	0.00319720	0.00236525	0.00313195	0.00281139	0.00222189	0.00301221	0.00336482	0.00420917	0.00484282	0.00436068	0.00478163	0.00539445	0.00502947	0.00639423	0.00590589	0.00612458	0.00614910	0.00655534	0.00658997	0.00617269	0.00669856	0.00640620	0.00723543	0.00773355	0.00830101	0.00757405	0.00682994	0.00849429	0.00729664	0.00864945	0.00845201	0.00817767	0.00929707	0.00800194	0.00771165	0.00803424	0.00824026	0.00777777	0.00853438	0.00763803	0.00724740	0.00717818	0.00734413	0.00796889	0.00617065	0.00756041	0.00785437	0.00832562	0.00892200	0.00756656	0.00886783	0.01013209	0.00906016	0.00983630	0.01001227	0.00953766	0.01046092	0.00986248	0.01015459	0.01078710	0.01017519	0.01074785	0.01154388	0.01145532	0.00988598	0.01031702	0.00958394	0.00995239	0.01006400	0.00947373	0.00885906	0.00776158	0.01031705	0.00800541	0.00684478	0.00741469	0.00871774	0.00768661	0.00700247	0.00750907	0.00714415	0.00743852	0.00790194	0.00707301	0.00924920	0.00795081	0.00665825	0.00549090	0.00970312	0.00581513	0.00473597	0.00526153	0.00767115	0.00689119	0.00639241	0.00725695	0.00551565	0.00775618	0.00887453	0.00812415	0.00815407	0.00698049	0.00485070	0.00426537	0.00773032	0.00645196	0.00536598	0.00745899	0.00247351	0.00502648	0.00299258	0.00306641	0.00245080	0.00438564	0.00605775	0.00440465	0.00568250	0.00115542	0.00190524	0.00286551	0.00192998	0.00244377	0.00297018	0.00021981	0.00088848	0.00129782	0.00197035	0.00102868	0.00029987	0.00028100	0.00083248	0.00183645	0.00120403	0.00020689	0.00088150	-0.00051992	0.00021201	-0.00049232	0.00124506	0.00174315	0.00225397	0.00238999	0.00127076	0.00325394	0.00184891	0.00316732	0.00242779	0.00122804	0.00216652	0.00175116	0.00143860	0.00110912	0.00023662	0.00347801	0.00108181	0.00067500	-0.00042454	0.00374036	0.00159566	0.00019502	0.00119526	0.00193492	0.00258631	0.00135567	0.00080761	0.00163198	0.00078328	0.00227417	0.00193754	0.00084158	0.00277036	-0.00134224	-0.00136148	0.00042677	0.00178601	0.00003539	0.00129079	0.00024974	-0.00090805	-0.00006871	-0.00150195	-0.00012243	-0.00058513	0.00094399	-0.00010894	0.00012973	0.00225004	0.00032177	0.00005626	-0.00013745	0.00022319	-0.00007866	-0.00052686	-0.00086580	-0.00190182	-0.00026894	-0.00064530	0.00029185	-0.00082476	-0.00038229	-0.00149136	-0.00116288	-0.00042124	-0.00146796	-0.00052055	-0.00158456	-0.00020579	-0.00103837	-0.00188693	-0.00034050	-0.00096700	-0.00092737	-0.00111344	-0.00099300	0.00003769	-0.00064197	-0.00008022	-0.00036458	-0.00047383	-0.00057335	-0.00160672	-0.00027826	-0.00121310	-0.00079709	-0.00094873	-0.00014271	-0.00026069	-0.00016262	-0.00057232	0.00001929	-0.00078971	-0.00078824	-0.00068522	0.00086342	-0.00021707	-0.00031154	0.00027334	-0.00048829	0.00028327	-0.00063312	-0.00044138	0.00041762	-0.00015136	0.00001090	0.00017899	0.00047040	0.00023055	0.00002940	-0.00017628	0.00018633	0.00046824	-0.00001346	0.00011537	-0.00016122	0.00013790	0.00018792	-0.00012333	-0.00037037	0.00025627	-0.00003635	-0.00032170	0.00007103	-0.00014284	0.00048676	0.00019897	-0.00006016	-0.00004066	0.00008952	0.00041387	0.00030765	0.00043092	0.00050858	0.00009471	0.00013008	-0.55065022
0.6003	-0.70517709	0.10886765	-0.64160103	-0.69219804	-0.93267776	-21.47483647	0.98577534	-0.01482107	-0.98231683	-21.47483647	-21.47483647	-0.07303927	-0.05660802	-21.47483647	0.64772570	-21.47483647	0.08740963	-1.14895293	-0.55422883	0.36585966	-21.47483647	-21.47483647	-21.47483647	-21.47483647	0.58138758	-21.47483647	-21.47483647	-21.47483647	-21.47483647	-21.47483647	0.14861342	-21.47483647	1.35103987	0.24092273	-0.07319967	0.00892438	-0.34963802	-0.08714425	-0.03631149	0.12298132	0.10220095	0.05417537	0.04902874	0.02527501	0.02272573	0.03334516	0.03679817	0.03437271	0.00527423	0.01468697	0.03484652	0.03645972	0.04135033	0.03666494	0.03453676	0.03096908	0.02972488	0.04228904	0.03309922	0.02700979	0.03427202	0.02795767	0.02712988	0.02594148	0.02542968	0.02095185	0.02246728	0.02002617	0.01989591	0.01944388	0.01426251	0.01557263	0.01511717	0.01679965	0.01120571	0.01414579	0.00992463	0.01001964	0.00924267	0.00503718	0.00502932	0.00480773	0.00759399	0.00950220	0.01016088	-0.01132438	-0.00775192	0.01619807	-0.00456069	0.00589153	0.01039245	0.01005252	-0.00002082	0.00474531	-0.00084568	0.00942745	0.00850838	0.00981399	0.01208572	0.00595048	0.01573817	0.01955768	0.01094362	0.01539316	0.01456699	0.03340157	0.04496673	0.04669233	0.04226168	0.04315838	0.02900608	0.03674097	0.03452563	0.04098907	0.02996813	0.02654198	0.02530131	0.03094131	0.01250133	-0.00210322	-0.00611686	-0.00338405	-0.00838064	-0.02621633	-0.03142751	-0.02529406	-0.02319949	-0.02283440	-0.02083353	-0.01923182	-0.01892891	-0.02397613	-0.02505570	-0.02584758	-0.02757642	-0.02755602	-0.03182262	-0.03065384	-0.02905395	-0.02968679	-0.03130048	-0.03111801	-0.03167204	-0.03323364	-0.03246652	-0.03297466	-0.03531520	-0.03713302	-0.03697811	-0.03696673	-0.03581891	-0.03534014	-0.03618377	-0.03719004	-0.03701508	-0.03773882	-0.03716588	-0.03629442	-0.03685202	-0.03677872	-0.03791832	-0.03739943	-0.03684236	-0.03806264	-0.03740787	-0.03731803	-0.03601976	-0.03683284	-0.03356745	-0.03558399	-0.03306694	-0.03369188	-0.03276989	-0.03177519	-0.03249884	-0.03195046	-0.03171550	-0.03340861	-0.03023117	-0.03140459	-0.03025659	-0.02733804	-0.02949558	-0.02702449	-0.02883765	-0.02843232	-0.02605763	-0.02625871	-0.02547908	-0.02530542	-0.02317465	-0.02400057	-0.02174299	-0.02096699	-0.02194890	-0.01910897	-0.01914774	-0.01778276	-0.01894171	-0.01928895	-0.01779205	-0.01748807	-0.01681662	-0.01502356	-0.01493615	-0.01280353	-0.01333344	-0.01238187	-0.01408506	-0.01176671	-0.01040014	-0.01143003	-0.00785292	-0.00927207	-0.00827671	-0.00755298	-0.00663862	-0.00759160	-0.00587790	-0.00471168	-0.00546165	-0.00431248	-0.00347581	-0.00357700	-0.00238959	-0.00220929	-0.00185622	-0.00125400	-0.00127690	-0.00029165	-0.00013103	-0.00026597	0.00095778	0.00025461	0.00179002	0.00196330	0.00188445	0.00303163	0.00259806	0.00305557	0.00288403	0.00325690	0.00322333	0.00422200	0.00485913	0.00535752	0.00473486	0.00501865	0.00525209	0.00513611	0.00645855	0.00598886	0.00634712	0.00701657	0.00668216	0.00747608	0.00712448	0.00744989	0.00671903	0.00795849	0.00780426	0.00864730	0.00868022	0.00723437	0.00840670	0.00794425	0.00878236	0.00927677	0.00832953	0.00982313	0.00942882	0.00830220	0.00857070	0.00989011	0.00932635	0.00999730	0.00948601	0.00853809	0.00908174	0.00986533	0.00953986	0.00960036	0.00945269	0.00944867	0.00922879	0.01099808	0.00830363	0.00892977	0.00923341	0.00933502	0.00814448	0.00802413	0.00902536	0.00866895	0.00893844	0.00896306	0.00919893	0.00741916	0.00967512	0.01045503	0.00976193	0.00912967	0.00972899	0.01000155	0.01028903	0.01122529	0.01028645	0.01048755	0.00955397	0.01243116	0.01045595	0.00934277	0.01082872	0.01210580	0.01094469	0.00908466	0.00884544	0.00987668	0.00974428	0.00822599	0.00936638	0.01151100	0.00877729	0.00620879	0.00686830	0.00892923	0.00596332	0.00631062	0.00497975	0.00756719	0.00621723	0.00594509	0.00653040	0.00515469	0.00715530	0.00890159	0.00771228	0.00911415	0.00747002	0.00637544	0.00474974	0.00830153	0.00666657	0.00654201	0.00922258	0.00547792	0.00490519	0.00601038	0.00474265	0.00576958	0.00772109	0.01170110	0.01079845	0.00757623	0.00300257	0.00690456	0.00549476	0.00558695	0.00515802	0.00407570	0.00657789	0.00447114	0.00315424	0.00405315	0.00559274	0.00293285	0.00387269	0.00383789	0.00259277	0.00039791	0.00387400	0.00305227	0.00454258	0.00148123	0.00117151	0.00244383	-0.00019171	0.00127711	0.00304035	0.00146057	0.00144604	0.00151171	0.00298691	0.00024862	0.00121135	0.00236105	0.00162690	0.00134937	0.00059920	-0.00054165	0.00195455	0.00178312	0.00079387	-0.00006321	0.00121895	0.00211326	-0.00040971	0.00100194	0.00082095	-0.00039186	-0.00005227	0.00061546	0.00215044	0.00112013	0.00286822	0.00114383	-0.00072920	0.00002125	-0.00084802	0.00117455	0.00051431	0.00161954	-0.00154196	0.00149587	0.00048869	0.00242542	0.00071378	-0.00000470	0.00280494	-0.00055404	0.00225196	-0.00010969	0.00286785	0.00221594	0.00289091	0.00205252	0.00235813	0.00381954	0.00250597	0.00263810	0.00250488	0.00241178	0.00255846	0.00135408	0.00207085	0.00220518	0.00162963	0.00149415	0.00036566	0.00091070	0.00090892	0.00116675	0.00098384	0.00128023	-0.00005319	-0.00005742	-0.00019582	0.00001592	-0.00031544	-0.00051074	-0.00046921	-0.00010338	-0.00042854	-0.00077128	-0.00099654	-0.00075216	-0.00118675	-0.00180447	-0.00129664	-0.00136808	-0.00076642	-0.00167538	-0.00138141	-0.00001404	-0.00044587	-0.00123682	-0.00132543	-0.00128707	-0.00179020	-0.00086569	-0.00015839	-0.00118530	-0.00059001	-0.00035225	-0.00031560	0.00096576	-0.00067746	-0.00059914	-0.00005243	0.00055643	-0.00020716	-0.00037155	-0.00044334	-0.00047967	-0.00053579	0.00003141	-0.00014246	-0.00037117	-0.00026644	-0.00061799	-0.00085153	-0.00027536	0.00008065	-0.00043435	-0.00068078	-0.00003959	-0.00032882	0.00042437	-0.00027304	-0.00043527	0.00026099	0.00013207	0.00013556	-0.00023350	0.00000603	0.00016342	-0.00001301	-0.00009759	-0.00020526	-0.00015621	-0.00037367	0.91337335
0.6503	-21.47483647	-0.08803081	0.75338462	-21.47483647	0.07939885	-1.20840696	-0.42714410	0.01066886	2.92019510	2.70990181	0.36583409	2.03646183	0.27886468	0.03659612	-0.31745273	0.13248956	0.84753788	0.61846265	0.24677806	-21.47483647	-21.47483647	-21.47483647	-21.47483647	-21.47483647	-21.47483647	-21.47483647	-21.47483647	-21.47483647	-21.47483647	-21.47483647	-21.47483647	-21.47483647	-0.00770664	-0.13650839	-0.15718897	0.01407237	0.02188543	-0.27823603	0.05500879	-0.07571113	0.08899998	0.09601466	0.04978006	0.05301294	0.04277026	0.01943554	0.03449490	0.04547486	0.04188120	0.03354860	0.04862315	0.02983812	0.03754149	0.03386612	0.04301917	0.03731128	0.03369271	0.02952556	0.03282115	0.03000756	0.03284174	0.02711271	0.02899774	0.02525864	0.02410945	0.02142441	0.02335717	0.02187392	0.01902224	0.02028748	0.01536926	0.01485272	0.01659618	0.01438914	0.01068455	0.00914835	0.00974065	0.01144421	0.00649161	0.00285170	0.00402279	0.00605602	0.00437686	0.00601810	0.00740148	-0.00147097	0.00252164	0.00664813	0.00698141	0.00709114	0.00732348	-0.00170119	0.00361248	0.00702660	0.00398584	0.01497827	0.00877239	0.00537495	0.01090903	0.00325085	0.01397992	0.01821713	0.01167621	0.01573653	0.01355632	0.02762743	0.03703523	0.04111452	0.03585762	0.05247404	0.05033612	0.05881522	0.05337952	0.05156195	0.04094586	0.03986208	0.03664785	0.03566415	0.01538419	0.00269628	0.00433578	0.00877035	-0.00177602	-0.01779365	-0.02779828	-0.02462314	-0.02480384	-0.02213723	-0.01908489	-0.01739362	-0.01844202	-0.02301314	-0.02441195	-0.02629818	-0.02884111	-0.02658323	-0.03205416	-0.03234210	-0.03100913	-0.02933469	-0.03044229	-0.03168251	-0.03043256	-0.03349298	-0.03325073	-0.03162618	-0.03463425	-0.03604214	-0.03835724	-0.03594336	-0.03589027	-0.03468679	-0.03651857	-0.03752291	-0.03626653	-0.03821826	-0.03782188	-0.03644783	-0.03758206	-0.03724397	-0.03846806	-0.03680823	-0.03578961	-0.03917074	-0.03665400	-0.03777780	-0.03490164	-0.03635450	-0.03330771	-0.03365759	-0.03487824	-0.03442616	-0.03245579	-0.03370579	-0.03276243	-0.03063643	-0.03138818	-0.03273699	-0.03055421	-0.03107630	-0.02906089	-0.02696866	-0.02915032	-0.02609339	-0.02782596	-0.02848975	-0.02647210	-0.02665513	-0.02607611	-0.02502668	-0.02490680	-0.02495738	-0.01985536	-0.02119141	-0.02181845	-0.01996805	-0.02011216	-0.01798083	-0.01911417	-0.01770493	-0.01830820	-0.01890002	-0.01651870	-0.01499442	-0.01422404	-0.01292465	-0.01411759	-0.01169193	-0.01506782	-0.01151093	-0.01030761	-0.01143584	-0.00872917	-0.00939811	-0.00793577	-0.00690041	-0.00699332	-0.00705775	-0.00540449	-0.00477378	-0.00516270	-0.00390575	-0.00386684	-0.00364133	-0.00251427	-0.00038667	-0.00130912	-0.00151615	-0.00120387	0.00066423	0.00005973	0.00077993	0.00072946	0.00023614	0.00227964	0.00241629	0.00221093	0.00420393	0.00292579	0.00399079	0.00263974	0.00166323	0.00365589	0.00426570	0.00408191	0.00534704	0.00501820	0.00534618	0.00511782	0.00470900	0.00717037	0.00659075	0.00637692	0.00781624	0.00680258	0.00774869	0.00730214	0.00717722	0.00722909	0.00786269	0.00791659	0.00926630	0.00869649	0.00771406	0.00903450	0.00806729	0.00880536	0.00916176	0.00870942	0.01026974	0.00929178	0.00861246	0.00938069	0.00986881	0.00915043	0.01127070	0.00940636	0.00946677	0.00976451	0.00966763	0.01132220	0.01044190	0.01027615	0.01056476	0.01111041	0.01131233	0.00972871	0.01062734	0.01192118	0.01006146	0.01046464	0.00979153	0.00884449	0.01084942	0.01044249	0.00950024	0.00976875	0.00802556	0.00967684	0.00962045	0.01003352	0.00845868	0.00837484	0.00767001	0.00845179	0.00877183	0.00976968	0.00923643	0.00757053	0.01140249	0.00872127	0.00783307	0.01084834	0.01188806	0.00964799	0.01047266	0.00935889	0.01060342	0.01130509	0.01119456	0.01131748	0.01311267	0.01001185	0.00899563	0.00844892	0.01243845	0.00891390	0.00767626	0.00860519	0.01094144	0.00918545	0.00851812	0.00860558	0.00697643	0.00792579	0.01121050	0.00919511	0.00957656	0.00791197	0.00499580	0.00386904	0.00793642	0.00758563	0.00496938	0.00843816	0.00620726	0.00566645	0.00651817	0.00588203	0.00751422	0.00776494	0.01067319	0.01049814	0.00903785	0.00403350	0.00541908	0.00819193	0.00621075	0.00581815	0.00672036	0.01137482	0.00947607	0.00604219	0.00726403	0.00778941	0.00924578	0.00565583	0.00518020	0.00673197	0.00246377	0.00699698	0.00715162	0.00611814	0.00561213	0.00581855	0.00827093	0.00302241	0.00718298	0.00635010	0.00603351	0.00488445	0.00311527	0.00525566	0.00378947	0.00255125	0.00287289	0.00545929	0.00524844	0.00176886	0.00171303	0.00425407	0.00185618	0.00157223	0.00209178	0.00317603	0.00295860	0.00018340	0.00204410	0.00171149	0.00011411	0.00025333	0.00332584	0.00129582	0.00140040	0.00185666	0.00128087	0.00083675	-0.00144379	0.00017819	0.00123470	0.00074523	0.00083505	-0.00003088	-0.00077297	-0.00123997	0.00084419	0.00050699	0.00015285	0.00137052	0.00247404	0.00127769	-0.00036116	0.00203116	0.00283600	0.00115054	0.00175014	0.00110028	0.00316615	0.00210587	0.00305175	0.00263001	0.00248501	0.00373116	0.00187862	0.00224391	0.00248534	0.00220500	0.00172044	0.00159178	0.00262673	0.00180557	0.00270512	0.00238414	0.00283205	0.00196060	0.00183938	0.00292765	0.00178308	0.00238452	0.00267058	0.00126169	0.00168430	0.00231836	0.00125567	0.00136288	0.00078693	0.00033634	-0.00047827	-0.00059337	-0.00063077	-0.00064141	-0.00182075	-0.00132631	-0.00068655	-0.00006430	0.00003846	-0.00002983	-0.00100864	-0.00039505	0.00004296	0.00159107	0.00092038	0.00177440	0.00194849	0.00138310	0.00171081	0.00080531	0.00114001	0.00247657	0.00209405	0.00175619	0.00061252	0.00102704	0.00136239	0.00017272	0.00001757	0.00017463	0.00050356	-0.00002910	-0.00020848	-0.00024372	-0.00033127	-0.00026542	-0.00034910	-0.00082320	0.00019659	-0.00038919	0.00014723	-0.00009539	-0.00014811	0.00021644	0.00025005	0.00024988	-0.00025629	-0.00003654	-0.00045060	-0.00096378	-0.00073942	-0.00110816	-0.00117439	-0.00116940	-0.27951755
[truncated: 743,680 more chars]
