# Supplementary material for: KiMoPack: A python Package for Kinetic Modeling of the Chemical Mechanism
Source: J Phys Chem A. 2022 Jun 14;126(25):4087–99. doi: 10.1021/acs.jpca.2c00907 (PMC9251768; doi:10.1021/acs.jpca.2c00907)
Supplement: Supplementary file 2 — jp2c00907_si_002.zip [file jp2c00907_si_002.zip › Data/Scans/H2O_004.SIA]

0.000	275.00	276.00	277.00	278.00	279.00	280.00	281.00	282.00	283.00	284.00	285.00	286.00	287.00	288.00	289.00	290.00	291.00	292.00	293.00	294.00	295.00	296.00	297.00	298.00	299.00	300.00	301.00	302.00	303.00	304.00	305.00	306.00	307.00	308.00	309.00	310.00	311.00	312.00	313.00	314.00	315.00	316.00	317.00	318.00	319.00	320.00	321.00	322.00	323.00	324.00	325.00	326.00	327.00	328.00	329.00	330.00	331.00	332.00	333.00	334.00	335.00	336.00	337.00	338.00	339.00	340.00	341.00	342.00	343.00	344.00	345.00	346.00	347.00	348.00	349.00	350.00	351.00	352.00	353.00	354.00	355.00	356.00	357.00	358.00	359.00	360.00	361.00	362.00	363.00	364.00	365.00	366.00	367.00	368.00	369.00	370.00	371.00	372.00	373.00	374.00	375.00	376.00	377.00	378.00	379.00	380.00	381.00	382.00	383.00	384.00	385.00	386.00	387.00	388.00	389.00	390.00	391.00	392.00	393.00	394.00	395.00	396.00	397.00	398.00	399.00	400.00	401.00	402.00	403.00	404.00	405.00	406.00	407.00	408.00	409.00	410.00	411.00	412.00	413.00	414.00	415.00	416.00	417.00	418.00	419.00	420.00	421.00	422.00	423.00	424.00	425.00	426.00	427.00	428.00	429.00	430.00	431.00	432.00	433.00	434.00	435.00	436.00	437.00	438.00	439.00	440.00	441.00	442.00	443.00	444.00	445.00	446.00	447.00	448.00	449.00	450.00	451.00	452.00	453.00	454.00	455.00	456.00	457.00	458.00	459.00	460.00	461.00	462.00	463.00	464.00	465.00	466.00	467.00	468.00	469.00	470.00	471.00	472.00	473.00	474.00	475.00	476.00	477.00	478.00	479.00	480.00	481.00	482.00	483.00	484.00	485.00	486.00	487.00	488.00	489.00	490.00	491.00	492.00	493.00	494.00	495.00	496.00	497.00	498.00	499.00	500.00	501.00	502.00	503.00	504.00	505.00	506.00	507.00	508.00	509.00	510.00	511.00	512.00	513.00	514.00	515.00	516.00	517.00	518.00	519.00	520.00	521.00	522.00	523.00	524.00	525.00	526.00	527.00	528.00	529.00	530.00	531.00	532.00	533.00	534.00	535.00	536.00	537.00	538.00	539.00	540.00	541.00	542.00	543.00	544.00	545.00	546.00	547.00	548.00	549.00	550.00	551.00	552.00	553.00	554.00	555.00	556.00	557.00	558.00	559.00	560.00	561.00	562.00	563.00	564.00	565.00	566.00	567.00	568.00	569.00	570.00	571.00	572.00	573.00	574.00	575.00	576.00	577.00	578.00	579.00	580.00	581.00	582.00	583.00	584.00	585.00	586.00	587.00	588.00	589.00	590.00	591.00	592.00	593.00	594.00	595.00	596.00	597.00	598.00	599.00	600.00	601.00	602.00	603.00	604.00	605.00	606.00	607.00	608.00	609.00	610.00	611.00	612.00	613.00	614.00	615.00	616.00	617.00	618.00	619.00	620.00	621.00	622.00	623.00	624.00	625.00	626.00	627.00	628.00	629.00	630.00	631.00	632.00	633.00	634.00	635.00	636.00	637.00	638.00	639.00	640.00	641.00	642.00	643.00	644.00	645.00	646.00	647.00	648.00	649.00	650.00	651.00	652.00	653.00	654.00	655.00	656.00	657.00	658.00	659.00	660.00	661.00	662.00	663.00	664.00	665.00	666.00	667.00	668.00	669.00	670.00	671.00	672.00	673.00	674.00	675.00	676.00	677.00	678.00	679.00	680.00	681.00	682.00	683.00	684.00	685.00	686.00	687.00	688.00	689.00	690.00	691.00	692.00	693.00	694.00	695.00	696.00	697.00	698.00	699.00	700.00	701.00	702.00	703.00	704.00	705.00	706.00	707.00	708.00	709.00	710.00	711.00	712.00	713.00	714.00	715.00	716.00	717.00	718.00	719.00	720.00	721.00	722.00	723.00	724.00	725.00	726.00	727.00	728.00	729.00	730.00	731.00	732.00	733.00	734.00	735.00	736.00	737.00	738.00	739.00	740.00	741.00	742.00	743.00	744.00	745.00	746.00	747.00	748.00	749.00	750.00	751.00	752.00	753.00	754.00	755.00	756.00	757.00	758.00	759.00	760.00	761.00	762.00	763.00	764.00	765.00	766.00	767.00	768.00	769.00	770.00	771.00	772.00	773.00	774.00	775.00	776.00	777.00	778.00	779.00	780.00	781.00	782.00	783.00	784.00	785.00	786.00
-39.9997	0.08653477	-1.60661793	-0.69966520	0.03664672	-0.09691362	0.41939846	0.35308099	-21.47483647	-21.47483647	0.42399496	-0.45235461	0.67398268	-0.18279453	-21.47483647	0.68833506	-0.05568213	-0.79000485	1.05359653	0.55661881	-21.47483647	-21.47483647	-21.47483647	-21.47483647	-21.47483647	-0.36074365	-21.47483647	-21.47483647	-21.47483647	0.17175054	-21.47483647	-21.47483647	-0.74055476	0.49299708	-1.05850697	-0.72090596	0.07565134	-0.22797031	0.00133516	-0.08150135	0.05843924	-0.03528307	-0.05265311	0.01702807	-0.03682207	0.01081256	-0.00103409	-0.01554555	0.00197951	0.00961920	-0.00999272	-0.00032353	-0.00298633	-0.00605263	-0.00353920	0.00435722	0.00115106	-0.00695479	-0.00277035	0.00236919	0.00336117	-0.00155371	-0.00189651	0.00609096	-0.00193280	-0.00318175	0.00430611	0.00149842	0.00113480	0.00052146	0.00165972	0.00072521	-0.00007847	-0.00202506	0.00193470	-0.00109295	-0.00235258	-0.00091866	-0.00104642	-0.00535106	0.00327097	0.00322999	0.00724442	0.00060575	0.00262922	0.01010369	0.00172055	0.00460099	0.00897136	-0.00138200	-0.00965948	0.00538905	0.00225987	0.00591702	0.00534384	-0.00057952	0.00197885	0.00267509	-0.00400498	-0.00305362	0.00408802	-0.00133787	0.00426089	0.00070593	-0.00078373	-0.01079970	-0.01038812	-0.01015672	-0.00856306	-0.00554461	0.02291801	0.02318409	0.01219710	-0.00057008	0.01180104	0.00476819	0.00301938	0.00039521	0.00745898	0.00701432	-0.00050881	0.00573614	0.01151266	0.01632325	0.01060763	0.00720756	0.00370282	-0.00133079	-0.00142904	-0.00002635	0.00146901	0.00002767	0.00103927	-0.00059975	-0.00034810	-0.00015588	0.00178155	-0.00004528	0.00090141	-0.00167616	-0.00018679	-0.00055271	-0.00024056	-0.00007707	0.00091876	0.00023402	-0.00026687	0.00056805	0.00026794	-0.00006599	-0.00130164	0.00069797	0.00092768	-0.00159001	-0.00055050	0.00049156	-0.00060539	-0.00106404	0.00169064	0.00077752	-0.00009830	0.00040144	-0.00067806	0.00148490	-0.00087748	0.00048961	0.00142656	0.00066752	-0.00040857	0.00009261	-0.00017645	-0.00044711	0.00009974	0.00049533	0.00032272	-0.00022790	0.00007538	0.00088290	0.00024215	-0.00112577	-0.00101297	0.00026454	-0.00066258	-0.00031204	0.00085216	0.00048447	0.00045049	0.00068986	0.00018558	0.00181626	0.00003155	0.00020998	0.00068322	0.00031568	0.00077685	-0.00048390	0.00061205	-0.00014343	0.00025705	-0.00009851	0.00193425	0.00118367	0.00104262	0.00188332	0.00047764	-0.00012373	-0.00022218	0.00097134	-0.00087793	0.00010724	0.00111477	0.00000548	-0.00030390	0.00049563	0.00061878	-0.00008113	-0.00027501	-0.00009312	0.00202133	-0.00023366	0.00034021	0.00067891	0.00013419	0.00031994	0.00015799	0.00071868	0.00076414	-0.00022998	-0.00107281	0.00170085	0.00017216	0.00083141	0.00064130	-0.00007137	-0.00045146	0.00016414	0.00078821	0.00021117	0.00054796	-0.00007132	-0.00040380	-0.00066918	0.00086353	0.00060351	0.00095725	-0.00003244	0.00034084	-0.00027045	0.00122579	-0.00031388	0.00009299	0.00096499	-0.00064030	0.00031042	0.00102074	0.00036877	0.00004556	0.00023379	0.00086272	0.00069935	-0.00049047	-0.00047280	0.00043749	0.00041160	0.00007724	0.00075689	0.00066658	0.00127556	0.00016615	0.00019465	0.00019778	-0.00015926	0.00017578	0.00109239	-0.00020473	0.00030490	0.00102726	-0.00008611	-0.00038740	0.00003859	0.00077584	0.00021492	0.00058359	0.00010288	0.00087510	0.00078081	-0.00005848	0.00078119	0.00058694	0.00015872	0.00111298	0.00095831	-0.00053969	0.00043070	0.00082915	0.00149941	0.00158831	-0.00020831	0.00095054	0.00150901	0.00013480	0.00086508	-0.00007462	0.00014998	0.00065845	0.00046771	0.00140792	0.00166846	0.00096872	0.00128473	0.00099932	-0.00015570	0.00047311	0.00073366	0.00038287	0.00138578	0.00073571	0.00128382	0.00001463	0.00061069	0.00285054	0.00059714	0.00033953	0.00060475	0.00211157	0.00120639	0.00090522	-0.00036627	0.00094553	0.00014468	-0.00048966	-0.00065881	0.00297874	0.00140826	0.00253011	0.00278912	0.00097642	0.00041790	0.00125062	0.00197571	0.00029872	-0.00145891	0.00109843	0.00066356	-0.00131513	-0.00008323	0.00304470	0.00119297	0.00125979	0.00229801	0.00221529	0.00198066	0.00135670	0.00363380	0.00101185	0.00178268	-0.00060307	-0.00126271	0.00326393	0.00240897	0.00172699	0.00047626	0.00412574	0.00068739	0.00229619	0.00141500	0.00154726	0.00395689	0.00325960	0.00139180	-0.00143413	-0.00129929	0.00277780	0.00167899	0.00014816	0.00193883	0.00503462	0.00231648	0.00382317	0.00083918	0.00383154	0.00132690	-0.00226825	0.00116650	-0.00075499	-0.00007278	0.00001439	0.00263180	0.00291037	0.00115557	0.00499884	0.00140184	0.00294133	0.00209395	0.00241503	0.00044361	-0.00095694	0.00119754	0.00055556	0.00184754	0.00097422	0.00341394	0.00064040	0.00267349	0.00091044	0.00265784	0.00325575	-0.00073506	0.00329439	-0.00057624	0.00187329	0.00207223	0.00266020	0.00276164	0.00073715	0.00237266	0.00300500	0.00313755	0.00037804	0.00175850	0.00145551	-0.00044469	0.00062285	0.00233876	0.00191795	0.00074177	0.00011407	0.00151541	0.00070142	0.00118655	0.00124078	0.00158989	0.00102195	0.00073697	0.00099055	0.00049559	0.00136099	0.00122106	0.00095978	-0.00068791	0.00058194	0.00033233	0.00058080	0.00064246	0.00071354	0.00035830	0.00116645	0.00029899	0.00121315	0.00025110	0.00040442	-0.00012293	0.00066176	0.00099723	0.00056198	-0.00002882	-0.00042327	0.00130873	0.00118009	0.00020294	0.00065908	0.00116428	0.00061215	0.00024281	0.00103550	0.00167370	0.00028674	0.00080001	0.00155836	0.00058530	0.00136920	0.00038493	-0.00041914	-0.00007184	-0.00007344	0.00186736	0.00102732	0.00027960	0.00070052	0.00094590	0.00016285	0.00037234	0.00034837	0.00084905	0.00095604	-0.00024792	0.00042286	0.00093873	0.00032180	0.00069175	0.00066794	0.00056940	0.00029080	0.00067404	0.00051570	0.00012428	0.00060526	0.00028500	0.00079873	0.00022326	0.00021065	0.00014498	0.00059189	0.00025897	0.00047608	0.00027630	0.00037610	0.00058299	0.00017906	0.00059585	0.00098029	0.00041941	0.09328859
-34.9997	0.23690519	-21.47483647	-21.47483647	-21.47483647	0.21406803	-0.24548408	-0.47414127	0.26716138	0.03504399	-0.56342196	0.05799430	-1.02334321	-0.05384857	-0.48500323	0.79615271	-0.62726545	0.28936875	-0.89681786	0.32206747	0.51717162	-21.47483647	-21.47483647	-21.47483647	-21.47483647	1.00398839	-21.47483647	-21.47483647	-21.47483647	0.49953957	-21.47483647	-21.47483647	-21.47483647	0.85936602	-0.42696926	0.37679924	-0.01337679	-0.06905735	0.06003070	0.06369161	-0.05791077	-0.03905711	-0.01415327	0.03442626	-0.06572221	-0.02544544	0.02531015	-0.00352624	-0.01573676	0.00619513	0.00343254	-0.00092003	-0.00410550	-0.00825788	0.00026513	0.00120033	0.00063438	-0.00321563	0.00105176	0.00230399	0.00147442	-0.00187151	-0.00241796	-0.00442033	-0.00099916	0.00153634	-0.00046156	-0.00153074	0.00210355	-0.00192372	-0.00236814	0.00082763	0.00102536	0.00120867	-0.00263929	0.00035022	-0.00041212	-0.00188337	-0.00113758	-0.00065169	0.00056297	-0.00130021	0.00102546	0.00555165	-0.00016650	-0.00167370	0.00729607	0.00789121	0.00816810	-0.00099043	-0.00013148	0.00710594	-0.00434093	0.00043805	-0.00103929	-0.00178842	-0.00257936	0.00079062	-0.00730648	-0.00257668	0.00242645	0.00306915	0.00338025	-0.00314471	-0.00222264	-0.00609161	-0.00323978	-0.00901416	0.00472819	0.01172303	0.02443580	0.01514205	0.00988342	0.00800666	0.01168315	-0.00119170	-0.00698091	-0.00613473	0.00147592	-0.00345344	-0.00821283	0.00439740	0.00560958	0.01232388	0.00724879	-0.00287818	-0.00272536	-0.00245223	-0.00160883	-0.00587593	0.00024907	0.00298319	0.00002392	-0.00069368	0.00028883	-0.00034268	-0.00161180	-0.00075043	0.00167073	-0.00117901	-0.00235825	-0.00070424	0.00073031	-0.00023561	0.00030928	-0.00022830	0.00125695	0.00081992	0.00011717	0.00227218	-0.00039200	-0.00016302	0.00015797	0.00009226	-0.00147651	-0.00066974	-0.00086341	-0.00056057	-0.00051536	0.00089675	0.00125931	0.00150272	-0.00128981	0.00167542	0.00000951	0.00005201	-0.00038875	0.00048974	-0.00084623	-0.00011365	-0.00000954	0.00036661	0.00045756	-0.00106192	-0.00077635	0.00089454	-0.00027073	-0.00058525	-0.00136436	0.00025467	-0.00018778	-0.00043121	-0.00027274	0.00019563	0.00017502	0.00051349	0.00158603	0.00055733	0.00005818	0.00080950	0.00031342	-0.00039536	-0.00094283	0.00067278	0.00114759	-0.00072331	0.00055146	0.00039943	-0.00072518	-0.00099465	0.00058173	0.00160624	0.00052126	0.00082437	-0.00001452	0.00157967	-0.00118022	0.00044054	0.00019451	0.00001410	0.00050190	-0.00015455	0.00094625	-0.00125839	-0.00032898	0.00112962	-0.00007933	-0.00057404	0.00073658	-0.00051765	0.00035997	0.00004635	-0.00071236	-0.00007836	-0.00064283	-0.00070794	0.00068334	0.00025819	-0.00084997	0.00022659	0.00062246	0.00177028	0.00002914	0.00003091	0.00006900	0.00059996	0.00040759	0.00063565	0.00155078	-0.00043561	-0.00054285	-0.00037653	0.00057801	-0.00028231	0.00027322	0.00032084	0.00021462	-0.00043420	0.00141695	-0.00031247	-0.00044773	0.00014989	0.00029680	0.00061530	0.00055398	0.00009107	0.00050716	0.00024997	-0.00043015	0.00086169	-0.00051016	-0.00009054	0.00011488	0.00055146	0.00013485	-0.00018225	-0.00034774	0.00121462	0.00050066	-0.00061073	0.00007092	0.00019765	0.00001729	0.00074370	0.00057167	0.00072264	0.00067969	-0.00057111	0.00028287	-0.00048266	-0.00023573	-0.00014748	0.00092623	0.00018258	-0.00038874	0.00023048	0.00061498	0.00019150	0.00003657	-0.00037219	-0.00015357	0.00022372	0.00013899	0.00107018	-0.00052312	0.00083773	0.00128851	0.00083686	0.00094362	-0.00008977	0.00103722	0.00059349	-0.00047442	-0.00012826	0.00071281	-0.00010430	0.00006851	0.00187072	0.00041748	0.00113836	0.00119965	0.00042970	-0.00013098	0.00033805	-0.00000943	0.00111473	0.00077553	0.00123187	-0.00056597	0.00153368	0.00234033	0.00004103	0.00174970	0.00085449	0.00066698	-0.00022469	0.00104219	-0.00058019	-0.00097160	0.00039208	0.00115494	-0.00049832	0.00075060	0.00206291	0.00260904	0.00103149	0.00030817	0.00143188	0.00138095	0.00091880	0.00106457	-0.00063788	0.00027427	0.00287558	0.00095634	0.00245918	0.00098770	0.00100134	0.00281860	0.00265313	0.00262662	0.00156714	0.00410827	0.00041750	-0.00038486	0.00440478	0.00119190	-0.00115630	0.00102807	0.00084450	-0.00034760	-0.00052087	0.00207472	0.00073012	0.00097701	0.00447572	0.00072229	0.00531624	0.00150371	-0.00031721	-0.00060456	0.00077158	-0.00118002	0.00102895	0.00173952	0.00034482	0.00198896	0.00086945	0.00394942	0.00001992	0.00318905	0.00393673	0.00166099	0.00181209	0.00279491	0.00018227	0.00035554	-0.00033748	0.00267836	0.00200312	0.00297505	0.00072755	0.00121400	0.00172154	0.00180151	0.00086394	0.00049910	0.00202047	-0.00094756	0.00127610	0.00164560	0.00150774	0.00068306	0.00220867	-0.00058339	0.00101493	0.00127812	0.00174504	0.00246597	0.00134921	0.00149168	0.00236954	0.00105620	0.00329264	0.00018621	0.00231175	-0.00049439	0.00265070	0.00222446	0.00203627	0.00198669	-0.00091022	0.00207709	0.00031246	0.00151407	0.00062716	0.00021596	0.00115820	0.00009348	0.00059473	0.00080146	0.00104887	0.00044737	0.00236695	0.00050251	-0.00064691	0.00280934	0.00142847	0.00015846	-0.00092812	-0.00032043	0.00071892	-0.00031461	0.00083020	0.00112742	-0.00018840	-0.00036015	-0.00044683	0.00001718	0.00001403	-0.00038235	0.00013643	0.00084106	0.00096795	0.00124672	-0.00002983	0.00121167	-0.00027305	0.00027374	0.00105355	0.00085343	0.00089469	0.00025339	0.00059120	0.00072719	0.00079868	0.00086118	0.00010018	0.00159852	0.00023808	0.00060959	0.00054180	-0.00052989	0.00008567	-0.00054714	0.00079517	0.00039826	0.00167274	0.00050843	-0.00048960	0.00075385	0.00065410	0.00073934	0.00061347	0.00082630	0.00000437	0.00020603	0.00062280	0.00040048	0.00036380	-0.00010531	0.00003000	0.00057715	0.00016796	0.00031898	0.00015816	0.00058185	0.00050430	0.00014379	0.00025149	-0.00008047	0.00017076	0.00048250	0.00044738	0.00013879	0.00028634	0.00001470	0.00034419	0.00064538	0.00022346	0.00047744	0.00063226	-0.45815325
-29.9997	0.58493519	1.37349188	-0.01179890	0.32526562	0.74430046	-21.47483647	1.70376301	-0.07999305	0.55501202	-21.47483647	-0.47846597	0.28275145	-0.34050567	0.16450049	0.24486508	-21.47483647	-0.35351652	0.60122377	-21.47483647	-0.86230808	-21.47483647	-21.47483647	-21.47483647	-21.47483647	-0.19557896	-21.47483647	-21.47483647	-21.47483647	1.09745190	-21.47483647	-21.47483647	-21.47483647	0.43922075	-0.39176849	0.49785522	0.03860802	-0.04488274	-0.06634487	-0.06209498	0.08745464	0.00625258	-0.09541194	0.00201345	-0.03548083	-0.03185717	0.02415336	-0.00708203	-0.00059499	0.00422080	-0.00474537	-0.00711963	-0.00222873	-0.00605485	-0.00263915	0.00476315	-0.00363998	-0.00079151	-0.00088631	0.00074186	-0.00008567	-0.00084329	0.00201476	0.00300244	-0.00123938	0.00106998	0.00056308	-0.00161432	0.00189135	-0.00073423	0.00143338	0.00164571	-0.00117545	0.00326525	0.00302219	-0.00190915	-0.00253426	-0.00014505	-0.00269675	0.00045679	0.00070473	0.00190047	-0.00143637	-0.00087636	0.00239147	0.00471410	0.00640575	-0.00452790	0.00168914	0.00596852	-0.01385028	-0.00635950	-0.00240046	0.00343598	-0.00333187	0.00095221	0.00254862	0.00404080	-0.00552616	0.00196748	0.00143678	-0.00104763	0.00713023	0.00377198	-0.00235851	-0.00567429	0.00223654	0.00004252	0.00179056	0.00719452	0.02518641	0.01625200	0.00635125	0.00414648	0.01506654	0.00143147	-0.01432164	-0.01487253	-0.00266284	0.00120596	0.00311826	0.01795510	0.01466410	0.00705318	-0.00485608	-0.00637024	-0.00251352	-0.00046166	-0.00275036	-0.00153745	-0.00018694	0.00073312	-0.00001180	-0.00041377	-0.00132620	0.00053548	0.00183342	0.00014205	0.00047328	-0.00093609	0.00017978	0.00073913	-0.00026971	0.00042700	0.00066710	0.00028721	-0.00022352	0.00099637	-0.00093754	0.00041640	-0.00056362	0.00177980	0.00016875	-0.00051981	-0.00011130	-0.00099038	-0.00039920	-0.00101531	0.00002216	0.00043526	0.00052075	0.00084502	-0.00133051	0.00080409	-0.00051157	-0.00026589	-0.00035609	-0.00057741	0.00051419	0.00016109	0.00000919	-0.00000259	0.00021675	0.00010674	0.00047768	0.00037747	-0.00052145	0.00106203	0.00109413	-0.00010346	-0.00053371	-0.00085054	-0.00003927	0.00043832	0.00083206	-0.00052894	0.00063429	0.00112635	0.00077729	0.00039680	0.00005286	-0.00002923	-0.00057815	0.00006562	-0.00004242	-0.00048183	-0.00018184	0.00011128	0.00003846	-0.00049759	0.00083218	0.00098118	0.00144884	0.00008923	-0.00010179	0.00059210	-0.00032994	0.00012081	-0.00044771	-0.00060905	0.00126191	0.00059262	0.00044338	-0.00020831	-0.00057260	-0.00103666	-0.00053760	-0.00011058	-0.00057070	0.00057655	-0.00067870	0.00033324	-0.00063060	-0.00060941	-0.00012804	-0.00051853	0.00067191	0.00043646	-0.00017252	0.00044871	-0.00061444	0.00063988	-0.00003777	-0.00022025	-0.00116411	-0.00060731	0.00073096	-0.00041220	0.00035474	0.00002232	-0.00026384	-0.00116223	0.00102009	0.00017426	-0.00011803	-0.00032336	0.00067806	-0.00000518	0.00061799	-0.00027595	-0.00044337	0.00005514	-0.00056650	0.00084134	0.00081636	0.00006711	-0.00051969	-0.00025896	0.00018398	-0.00009252	-0.00051875	-0.00036749	0.00008009	-0.00028962	-0.00024531	-0.00053545	0.00031219	0.00066562	0.00012084	-0.00027442	-0.00003784	-0.00030470	-0.00030147	0.00048526	0.00017068	0.00046866	0.00083241	-0.00023111	-0.00012057	0.00019294	0.00053400	0.00047174	0.00006799	0.00040790	-0.00045736	-0.00009284	-0.00056668	0.00035600	0.00036817	-0.00003769	0.00038089	0.00032087	-0.00100703	-0.00008309	0.00018088	0.00031064	0.00030799	0.00020190	-0.00007063	-0.00016366	-0.00060426	0.00048118	-0.00048101	0.00001781	0.00075231	-0.00137246	-0.00014732	0.00178332	-0.00016884	0.00109993	0.00020664	-0.00069211	-0.00095976	0.00022232	-0.00043322	0.00014885	0.00066393	0.00006569	0.00041005	-0.00018176	0.00306926	-0.00115665	0.00184119	-0.00022718	0.00149095	-0.00067682	-0.00040689	-0.00094262	-0.00027630	0.00009215	-0.00008240	0.00213820	-0.00117901	-0.00049063	0.00121660	0.00009806	0.00005785	0.00041021	-0.00049430	0.00151704	-0.00001285	-0.00012410	-0.00035308	0.00152971	0.00062909	0.00049496	0.00138568	0.00114656	0.00229671	0.00242875	0.00218506	-0.00043621	0.00072151	-0.00035289	0.00123752	0.00114377	-0.00050488	-0.00145143	0.00049346	0.00151838	-0.00221759	-0.00021314	0.00089060	0.00108603	0.00181855	0.00513125	-0.00005678	0.00127292	0.00310388	0.00054191	-0.00180495	-0.00003369	0.00042224	-0.00033841	-0.00068066	-0.00029291	0.00163012	-0.00051810	0.00139582	0.00027288	0.00113020	0.00250830	0.00022677	0.00232660	-0.00098303	-0.00049696	0.00019919	0.00041637	0.00108739	0.00169739	0.00268997	0.00111236	0.00210192	-0.00097527	0.00058390	0.00145074	-0.00051527	-0.00023953	0.00047631	0.00224963	0.00108653	0.00104860	0.00095568	-0.00016945	-0.00029907	0.00005378	0.00187210	0.00079015	0.00205824	0.00016082	0.00018084	0.00197695	0.00061536	0.00190298	0.00030867	0.00028384	0.00023837	0.00275623	0.00031116	0.00142875	0.00090934	-0.00092219	0.00071076	0.00060123	0.00207241	-0.00049558	-0.00025368	0.00044589	-0.00020409	-0.00020774	0.00002072	0.00160686	0.00005212	-0.00004673	0.00096643	0.00026370	0.00085967	0.00094303	0.00006740	-0.00035196	-0.00046913	0.00026372	0.00002076	0.00057926	0.00064734	-0.00058717	0.00069213	-0.00044928	0.00070217	0.00035556	0.00019826	-0.00001455	0.00005161	0.00106788	0.00120754	-0.00076639	0.00004156	0.00067989	0.00025121	0.00006557	0.00013775	0.00110993	0.00007191	0.00017100	0.00045100	0.00052415	-0.00011273	0.00073645	0.00105697	0.00074786	0.00108761	0.00020655	0.00047172	0.00036532	0.00091826	0.00048790	-0.00018655	0.00041517	0.00024791	0.00016455	0.00142391	0.00100644	0.00019334	0.00002160	0.00064093	0.00048271	0.00023973	0.00061856	-0.00004903	0.00087246	0.00044224	0.00039755	-0.00003625	0.00032572	0.00022045	0.00038757	0.00020700	0.00056726	0.00047301	0.00054241	0.00011269	0.00051380	0.00046555	0.00049323	0.00022568	0.00030890	0.00017418	0.00005131	0.00042204	0.00045091	0.00003117	0.00055180	0.67713422
-24.9997	-0.61644357	-0.26733291	-0.40546197	2.85223269	-0.24490665	-21.47483647	0.73765074	0.52176973	0.07673257	0.91346478	-1.38904440	-21.47483647	-0.99638927	0.18691780	0.16418500	-21.47483647	-0.30120013	-0.08967340	0.89271212	-21.47483647	0.62333256	-21.47483647	-21.47483647	1.15351427	-21.47483647	-21.47483647	-21.47483647	-21.47483647	0.28960466	-21.47483647	0.36950967	-21.47483647	-0.52300122	-1.70859110	-0.29669207	0.24922339	-0.16033658	0.06784081	-0.07988911	-0.01518587	-0.05943280	-0.00671544	-0.00439194	-0.01116172	-0.00719936	0.01729710	-0.01841073	-0.00182679	-0.00806882	-0.00482117	-0.00085427	0.00377836	-0.01079696	0.00260749	0.00029686	-0.00448584	-0.00217700	-0.00271457	-0.00334845	-0.00162779	-0.00345551	0.00040165	-0.00045660	-0.00303304	-0.00221257	0.00399635	-0.00237305	0.00185217	-0.00146676	-0.00096883	0.00044962	-0.00088424	-0.00000592	0.00014894	-0.00098262	0.00193280	-0.00187957	-0.00224260	-0.00191241	0.00468357	0.00220833	0.00356606	0.00394227	-0.00036692	-0.00340414	-0.00337870	0.00729129	0.00172296	-0.00672721	-0.00555625	-0.00189592	0.00189008	-0.00140437	0.00148161	-0.00441302	-0.00511651	0.00081864	-0.00572335	-0.00064738	-0.00143291	-0.00304297	0.00589728	0.00050268	-0.00350306	-0.00915530	0.00343029	0.00056689	0.00495043	0.01437041	0.02863460	0.02112191	0.01251012	0.00683090	0.01323536	0.00114086	-0.00648309	-0.00486244	0.01221783	0.01768355	0.01662554	0.02400130	0.02176331	0.02308711	0.01383459	0.00310422	0.00111057	0.00177523	-0.00278454	-0.00089798	-0.00161593	0.00065099	0.00030637	-0.00145152	-0.00257544	-0.00072263	-0.00070479	-0.00025015	0.00126159	-0.00070546	-0.00038489	-0.00023745	-0.00001431	0.00060285	0.00048115	-0.00008149	-0.00024379	0.00017069	-0.00023076	0.00067345	-0.00114678	0.00042358	-0.00018361	0.00011803	-0.00075599	-0.00022484	-0.00127010	0.00036134	0.00054316	0.00064047	0.00037386	0.00017923	-0.00154407	0.00150352	-0.00090444	0.00164277	-0.00022382	-0.00017664	0.00029690	-0.00041163	-0.00043040	-0.00051814	-0.00000776	-0.00105095	-0.00041030	-0.00012437	-0.00058048	-0.00013350	-0.00062674	-0.00081968	0.00016340	-0.00172711	-0.00001367	0.00016340	0.00024499	0.00015937	0.00076564	-0.00032791	-0.00022723	0.00007471	0.00062771	-0.00037375	-0.00080950	0.00063862	0.00037180	-0.00064457	-0.00030060	0.00092247	-0.00030915	-0.00007912	0.00118218	-0.00052796	0.00109548	0.00098823	0.00046456	0.00055151	-0.00078532	-0.00083256	-0.00025272	-0.00078040	0.00069885	-0.00029873	0.00005161	-0.00047786	0.00030247	-0.00056300	-0.00042273	-0.00197062	-0.00030495	-0.00000776	-0.00127860	-0.00075298	-0.00049593	-0.00112437	-0.00061292	0.00009248	-0.00036281	-0.00010181	-0.00079781	0.00020303	0.00062438	0.00104055	-0.00005095	-0.00044271	-0.00036664	-0.00036025	-0.00054669	-0.00016360	0.00018792	-0.00016351	-0.00096160	-0.00149127	0.00012517	-0.00025931	0.00002906	0.00012808	-0.00005374	-0.00089682	0.00004427	-0.00013314	-0.00059429	-0.00050887	-0.00056975	0.00092523	0.00081934	0.00081674	-0.00013696	-0.00029088	-0.00058544	0.00040790	-0.00052934	-0.00091627	-0.00052145	-0.00042557	0.00004970	-0.00054054	-0.00046784	0.00081091	0.00020866	-0.00061040	-0.00055597	-0.00040514	-0.00010163	0.00033476	0.00040688	-0.00015401	-0.00037318	-0.00049615	-0.00024529	0.00010120	-0.00051774	0.00007303	0.00059780	-0.00047718	-0.00064082	-0.00028605	0.00014901	-0.00024510	-0.00045548	-0.00042743	0.00037976	0.00020125	-0.00064657	0.00002193	-0.00114247	0.00086299	0.00002350	0.00019845	0.00016292	-0.00024611	-0.00033560	-0.00083682	-0.00015983	-0.00096560	0.00052658	-0.00035358	0.00009063	0.00130341	-0.00039096	-0.00024134	-0.00004193	-0.00032758	-0.00117019	-0.00085822	0.00020697	-0.00032735	-0.00108046	-0.00046582	-0.00133821	0.00006558	0.00134053	-0.00109700	0.00110022	-0.00063647	0.00030291	0.00016559	-0.00051606	0.00008388	0.00004168	-0.00059246	-0.00043450	-0.00055388	-0.00110381	0.00134695	0.00160782	-0.00037218	-0.00154745	-0.00033356	-0.00237087	-0.00050793	0.00000353	-0.00106198	-0.00039302	0.00057647	-0.00134981	0.00029334	-0.00021170	-0.00189582	-0.00103492	0.00097101	0.00014609	0.00147956	0.00104732	0.00064088	-0.00031426	0.00102530	-0.00212493	-0.00165041	0.00217821	-0.00013757	-0.00263721	-0.00081190	0.00047374	0.00219263	-0.00151041	-0.00221189	-0.00045493	0.00333173	0.00157745	0.00009266	-0.00350359	0.00110377	-0.00287744	-0.00074157	0.00078623	-0.00093955	-0.00140854	0.00085090	0.00159731	-0.00175793	-0.00133964	0.00199042	-0.00090449	-0.00146457	-0.00104409	-0.00344890	-0.00065123	0.00308764	0.00102079	-0.00068357	0.00181232	-0.00023379	-0.00271026	-0.00024959	0.00005026	-0.00169533	0.00037179	0.00102729	0.00006240	0.00028789	0.00025711	0.00004593	0.00013314	-0.00013583	-0.00147125	-0.00048203	0.00084102	0.00065232	0.00099768	-0.00043118	0.00050672	0.00110243	0.00065991	0.00064377	0.00070293	-0.00095958	0.00127958	0.00142727	-0.00018119	-0.00014751	-0.00049396	-0.00165818	0.00002338	0.00020765	0.00062070	0.00109281	0.00014417	0.00115206	0.00071427	-0.00042045	0.00167178	-0.00033372	0.00038346	0.00012458	0.00057087	-0.00124851	0.00031830	0.00088687	0.00039393	0.00001514	-0.00026123	0.00020942	0.00057901	0.00002483	0.00060890	-0.00035294	0.00067385	-0.00009884	0.00029722	0.00057351	-0.00028105	0.00013500	0.00014395	0.00114760	0.00092428	0.00054899	-0.00006925	0.00050894	-0.00006772	0.00110085	0.00029511	0.00049277	0.00086405	0.00097708	0.00033004	0.00011614	0.00048303	0.00106886	0.00121804	-0.00006377	-0.00033509	-0.00016352	-0.00084632	-0.00015265	0.00000085	0.00031087	0.00026397	0.00022706	0.00038584	0.00019847	0.00028129	0.00007032	0.00064058	0.00001924	0.00049506	-0.00024451	0.00007994	0.00080893	0.00031219	0.00036194	0.00037849	0.00034025	0.00046932	-0.00006328	0.00021721	0.00035539	0.00006248	0.00020505	0.00039677	-0.00025634	0.00051529	0.00001594	0.00046731	0.00006098	0.00030326	0.00000282	0.00004646	0.00009911	0.00039180	-0.00000743	0.00010814	0.00046120	-0.57645466
-19.9997	1.44440246	-0.42959052	1.98606944	-0.05957837	0.47785317	-0.36826004	-21.47483647	0.46407038	1.05989937	-0.71271826	0.73755515	1.80608153	-0.42477392	0.29373153	-0.91474578	-21.47483647	-0.22371061	-0.07786481	0.54448186	-21.47483647	-21.47483647	-21.47483647	-21.47483647	-21.47483647	-1.27632897	-0.19355491	-21.47483647	-21.47483647	0.41815946	-21.47483647	-21.47483647	0.01085681	0.19068060	-21.47483647	0.17812458	-0.03451971	-0.19010444	0.00344437	0.09220978	-0.09171194	-0.09224558	-0.00924261	0.05608095	-0.04310465	-0.00850575	0.01612529	-0.01289870	-0.01881587	0.00557911	-0.00199354	-0.01075500	0.00794234	-0.01119524	0.00679148	-0.00389893	-0.00238160	-0.00299464	-0.00138895	-0.00163100	-0.00292624	0.00234015	-0.00182338	-0.00160471	-0.00263329	-0.00064039	0.00468330	-0.00233241	0.00303580	-0.00188152	0.00113045	-0.00097385	-0.00044629	-0.00097901	-0.00020243	-0.00060193	-0.00027313	0.00239305	-0.00162406	-0.00015475	0.00241494	0.00341746	0.00720790	0.00491892	0.00285192	-0.00446454	0.00666116	-0.00246703	0.00559402	0.00261568	0.00243993	-0.00113660	-0.00632207	0.00171530	0.00284847	-0.00157186	-0.00295753	-0.00398827	-0.00623814	0.00406444	0.00039197	-0.00043552	0.00625792	-0.00209802	-0.00140547	-0.00605817	-0.00373032	-0.00592423	0.00245327	0.01299824	0.03009242	0.02008028	0.01080329	0.00077681	0.00655719	-0.00131214	-0.00363863	-0.00451785	0.00593551	0.00430332	0.00601022	0.01260177	0.01147134	0.01196218	0.00778297	0.00633178	0.00574129	0.00386093	0.00145289	-0.00306869	-0.00097470	0.00127063	0.00047448	-0.00127985	-0.00150920	-0.00010220	0.00069800	-0.00022360	0.00094984	-0.00074110	-0.00085673	-0.00038451	0.00056810	0.00028604	-0.00063255	0.00046222	0.00099053	-0.00019303	-0.00002190	0.00119038	0.00035699	-0.00024089	0.00012068	0.00061007	0.00000994	-0.00110937	-0.00141121	-0.00026968	0.00072697	-0.00027136	0.00052361	-0.00026635	-0.00077463	0.00041835	-0.00063208	-0.00015084	-0.00062909	0.00012442	0.00068728	0.00014331	0.00002477	-0.00091481	0.00099149	-0.00073251	-0.00009645	-0.00096409	0.00041689	-0.00080096	-0.00037765	-0.00035899	0.00023319	-0.00056218	-0.00013941	0.00038268	-0.00018993	-0.00070551	-0.00005459	0.00122987	0.00006675	0.00009570	0.00070418	-0.00018833	-0.00074723	0.00106509	0.00008612	-0.00087184	-0.00034466	0.00101152	0.00017744	-0.00207985	0.00121470	0.00089880	0.00150282	0.00033202	0.00103505	0.00041179	-0.00177451	-0.00049851	-0.00056552	0.00056704	0.00040307	0.00026341	0.00035693	-0.00036347	0.00120680	0.00000591	-0.00009910	-0.00134616	0.00001424	-0.00011124	0.00031124	0.00006056	0.00051424	0.00033392	0.00020928	0.00024017	0.00014529	-0.00006958	-0.00075425	0.00050512	-0.00048640	0.00036029	-0.00041851	-0.00007759	-0.00033125	-0.00069837	0.00035424	-0.00014451	0.00129362	-0.00047610	-0.00064562	-0.00072624	0.00064924	-0.00007858	0.00035271	0.00033383	-0.00002836	-0.00054426	0.00029623	0.00005467	-0.00017414	-0.00049023	-0.00043974	0.00139154	0.00024027	0.00022211	0.00063689	0.00082189	-0.00036769	-0.00016386	-0.00056866	-0.00057084	0.00068546	0.00002155	0.00022839	0.00017832	0.00014504	0.00065502	0.00014767	0.00019949	0.00007069	0.00025782	-0.00041978	0.00008695	-0.00006473	0.00032604	-0.00015283	-0.00081132	0.00009785	-0.00024938	-0.00027292	0.00037250	0.00076945	-0.00049581	-0.00045254	0.00005021	0.00005280	-0.00013066	0.00004996	-0.00020264	0.00078104	-0.00017601	-0.00065609	0.00030449	-0.00010281	0.00024011	0.00050730	0.00024388	0.00135321	0.00039391	0.00001986	0.00001148	-0.00007786	-0.00047368	0.00050282	-0.00043554	0.00052181	0.00105475	-0.00040524	0.00086175	-0.00006598	0.00014673	-0.00066652	0.00023915	-0.00100735	-0.00043717	-0.00035380	-0.00044017	-0.00071635	0.00082288	0.00031427	-0.00139412	0.00105269	-0.00017457	0.00049574	-0.00061468	0.00054006	0.00037540	-0.00074143	-0.00008955	-0.00119269	-0.00051681	0.00009737	0.00121120	0.00192709	0.00020279	-0.00036235	0.00050278	-0.00013603	0.00065775	0.00042300	-0.00089907	-0.00039837	0.00038438	-0.00235870	-0.00049551	-0.00072922	-0.00050304	0.00041813	0.00194225	0.00034287	0.00008630	0.00159493	0.00201786	0.00027759	0.00151901	-0.00040442	0.00003980	0.00160174	0.00105755	-0.00012209	-0.00035398	0.00237862	0.00373730	0.00071109	0.00046612	-0.00114136	-0.00023117	-0.00060361	0.00069938	-0.00061602	-0.00102099	0.00065588	0.00007173	0.00054714	0.00132357	0.00243251	-0.00025228	0.00214872	-0.00169442	0.00092660	0.00143777	-0.00041998	0.00048384	0.00137825	-0.00249698	0.00131128	0.00213742	0.00214709	0.00176977	0.00115349	-0.00323222	0.00042295	0.00230471	0.00176825	-0.00160859	-0.00106215	0.00106331	0.00016463	0.00007433	0.00045774	0.00108985	-0.00013228	0.00004412	-0.00100401	-0.00065929	0.00119346	0.00096690	0.00232357	0.00030492	0.00263999	0.00033998	0.00270917	0.00139504	-0.00167559	-0.00115331	-0.00092685	0.00150946	0.00198793	0.00224229	0.00052480	0.00034925	0.00041371	0.00094675	-0.00010009	0.00017618	-0.00052459	-0.00062512	-0.00157240	0.00029041	0.00086159	-0.00017846	0.00126995	0.00060927	0.00151656	-0.00042838	0.00044067	0.00088146	0.00049086	-0.00069009	-0.00074258	0.00030210	-0.00049601	-0.00009093	0.00068790	-0.00035424	-0.00006568	0.00000070	0.00064696	0.00012643	-0.00052225	0.00013992	-0.00015587	0.00026386	0.00018668	-0.00020884	-0.00013831	0.00065443	0.00114430	0.00056985	-0.00045782	0.00023037	-0.00057274	0.00069576	0.00024735	0.00026356	-0.00004179	0.00087428	0.00075559	0.00013771	0.00130444	0.00016282	-0.00093815	0.00017983	0.00008680	0.00083735	0.00056100	0.00055770	-0.00006100	-0.00016790	0.00004423	0.00069654	0.00021259	0.00010937	0.00061035	0.00009938	-0.00006022	0.00047083	-0.00006271	0.00029144	0.00025791	0.00021942	0.00034753	0.00035528	0.00000933	0.00013671	0.00028816	-0.00009603	-0.00012392	-0.00010801	0.00014056	0.00003621	0.00051964	0.00019278	0.00020307	-0.00008691	0.00018342	0.00022609	-0.00002979	-0.00005493	0.00061897	0.00014621	0.30826429
-14.9997	-21.47483647	2.19670749	0.36478839	0.31553878	1.17513591	-0.26288569	-21.47483647	0.68946231	-0.52465998	-21.47483647	0.81979796	-0.15634534	-0.51558017	0.72861373	0.49670840	-0.44396701	-1.27734059	0.83344048	-0.23054570	-21.47483647	1.19602311	-21.47483647	-21.47483647	-21.47483647	-0.36709678	0.24289432	-21.47483647	-21.47483647	-0.17796130	-0.69451767	1.11410928	-21.47483647	0.06602709	0.83242959	-0.19293505	-0.33384315	-0.16581945	0.01915590	0.13221148	-0.02467960	-0.04905035	-0.04748755	-0.00598434	-0.05252479	-0.02272317	0.02833480	-0.00666716	-0.02495389	0.00206770	0.01330378	-0.00789455	-0.01257564	-0.00660672	0.00524216	0.00123011	-0.00047898	-0.00592107	-0.00235082	-0.00189010	0.00126901	0.00066022	-0.00050708	0.00020076	0.00240948	0.00204566	0.00004887	-0.00272196	-0.00039539	-0.00267085	-0.00001870	0.00016168	0.00133961	0.00007012	0.00080237	-0.00031133	-0.00106490	-0.00061273	-0.00214761	-0.00080230	0.00496283	-0.00275243	0.00153560	0.00517264	0.00566930	0.00441117	-0.00134500	-0.00044431	0.00509838	-0.00081793	-0.01013900	0.00314126	-0.00263771	-0.00742533	0.01131899	-0.00092077	-0.00676467	-0.00204388	-0.00514358	-0.00459777	0.00685268	0.00063906	0.00506283	-0.00262535	-0.00388182	-0.00916116	0.00002986	-0.00148937	0.01098559	0.01213214	0.02582697	0.01123515	0.00033764	-0.00689979	0.00190101	-0.00497002	-0.00422849	-0.00639053	-0.00139112	-0.00148685	-0.00126376	0.00509140	0.00215780	0.00001039	-0.00212986	-0.00398740	-0.00301420	-0.00114769	-0.00310063	-0.00301124	-0.00059692	0.00111348	0.00081644	-0.00047368	0.00042680	0.00099108	0.00062402	-0.00217413	0.00122869	-0.00062929	-0.00169758	-0.00064599	-0.00017170	0.00106176	-0.00025697	0.00046421	0.00070592	0.00062027	-0.00145062	0.00067988	-0.00050280	-0.00019490	0.00096751	-0.00041805	0.00034857	-0.00083420	-0.00074135	0.00063179	0.00048859	-0.00046020	0.00070296	0.00143210	-0.00136094	0.00145351	-0.00074303	0.00055605	-0.00085481	0.00062003	0.00051135	0.00077127	-0.00186593	-0.00051082	0.00008770	-0.00140633	-0.00065185	0.00041798	0.00077919	0.00020355	-0.00074901	-0.00048890	-0.00102815	-0.00200684	-0.00019342	0.00028459	0.00074740	-0.00092202	0.00142633	0.00130195	-0.00074114	-0.00016514	0.00176328	0.00070160	-0.00066147	0.00000467	0.00091795	0.00043322	-0.00062611	0.00162078	-0.00032798	-0.00112732	0.00088713	0.00058920	0.00040745	0.00050207	-0.00027210	0.00107098	-0.00090952	-0.00016555	0.00012857	0.00053206	-0.00039902	-0.00028313	0.00025693	0.00015562	-0.00055446	-0.00007362	0.00037700	-0.00031986	-0.00069151	-0.00049110	0.00000601	-0.00016976	-0.00083397	0.00036088	0.00050533	0.00005090	0.00068030	0.00031012	-0.00069315	0.00033129	0.00015062	0.00162855	-0.00055482	0.00031034	-0.00063128	0.00002215	-0.00005552	-0.00014717	0.00049236	0.00004838	-0.00058772	-0.00043298	0.00072042	-0.00063342	-0.00023427	-0.00002375	-0.00014162	-0.00083507	0.00097677	0.00028788	-0.00058149	-0.00043894	-0.00045272	0.00100250	0.00054786	0.00026390	0.00066304	-0.00014239	-0.00014554	0.00018218	0.00021807	-0.00080526	-0.00046612	-0.00050245	0.00068397	-0.00007822	-0.00006290	0.00102973	0.00039271	0.00036458	-0.00063984	-0.00040181	-0.00030042	-0.00056720	-0.00037801	0.00059118	-0.00005370	-0.00039774	0.00019493	-0.00029352	-0.00057174	0.00000520	0.00052416	-0.00051161	-0.00003250	-0.00052470	0.00077289	-0.00003808	-0.00052540	-0.00005980	0.00054003	0.00040058	-0.00064697	0.00003219	-0.00028558	0.00053855	0.00051813	0.00010679	0.00052980	-0.00012365	0.00059040	-0.00041123	-0.00089745	-0.00012815	0.00076625	0.00024522	-0.00033795	0.00134747	0.00097336	0.00042449	-0.00041889	0.00001463	0.00019774	-0.00066023	-0.00058218	0.00028500	-0.00008493	-0.00013928	-0.00112987	0.00073915	0.00084940	-0.00155795	0.00039750	0.00100496	0.00105192	0.00091952	0.00056429	-0.00025295	-0.00091718	-0.00162163	-0.00061563	-0.00083694	0.00021388	0.00060932	0.00149683	0.00052015	-0.00005457	-0.00053433	0.00119201	0.00051469	0.00119298	0.00049669	0.00111744	-0.00058079	0.00010473	-0.00057906	0.00010378	-0.00106085	-0.00089915	0.00161231	0.00172541	0.00059578	0.00178039	0.00115148	-0.00077213	-0.00054592	-0.00078835	-0.00336054	0.00094161	0.00165204	-0.00166388	-0.00123930	0.00144349	0.00167328	0.00143452	0.00005238	-0.00220385	0.00142433	0.00153217	-0.00393750	-0.00174187	-0.00059218	0.00004018	-0.00179425	-0.00089624	-0.00058574	0.00232805	0.00030413	0.00140968	-0.00350634	-0.00091254	-0.00008865	-0.00060980	-0.00003640	-0.00228988	-0.00004187	-0.00003522	-0.00018523	0.00124579	0.00092622	0.00264426	0.00001647	0.00192598	-0.00011372	-0.00087304	-0.00018110	-0.00063887	0.00156365	-0.00140335	0.00009155	0.00201837	0.00056149	-0.00016984	0.00028769	0.00028377	0.00068921	-0.00200742	0.00109065	0.00179827	-0.00065541	0.00112031	0.00191166	0.00210279	0.00036279	0.00154640	0.00044084	0.00088922	0.00018335	0.00257173	-0.00030798	0.00003537	-0.00024996	0.00028835	0.00114558	0.00040560	-0.00020473	0.00055090	0.00125855	0.00038443	-0.00005067	0.00167127	0.00124291	0.00055779	0.00135740	0.00134387	-0.00044984	0.00203240	0.00172068	0.00003226	-0.00019056	0.00032435	0.00126725	0.00048357	0.00015101	0.00055875	-0.00034931	0.00024958	-0.00000801	0.00008308	0.00024848	-0.00061770	0.00092646	0.00067638	0.00026287	0.00036817	-0.00028700	0.00080644	-0.00011221	0.00121092	0.00078629	-0.00006190	0.00044022	-0.00051483	0.00098775	0.00063252	0.00099119	0.00009483	0.00051675	0.00126111	0.00116486	0.00045203	0.00011871	-0.00058007	0.00055789	-0.00010666	0.00090945	0.00067458	0.00033782	0.00081112	-0.00012854	0.00000222	0.00053639	0.00004024	0.00007552	0.00082200	0.00009004	-0.00008869	0.00047481	0.00068821	0.00070798	0.00024683	0.00037777	0.00064582	0.00054530	0.00031213	0.00026153	0.00049807	-0.00014478	0.00026366	-0.00001968	0.00041416	0.00014761	0.00061180	0.00029772	0.00030957	0.00006247	0.00004709	0.00039358	0.00019634	0.00005969	0.00050952	0.00055206	0.18752095
-9.9997	-0.46246454	-0.09702990	-0.89891909	0.21725838	0.31492348	-0.44521090	0.12608427	-21.47483647	-21.47483647	0.65692017	-0.11406395	-0.78981140	-0.54841071	-0.84231819	-1.06267095	-0.53613569	-0.52218707	-0.69334432	0.01621684	-21.47483647	0.76747400	-21.47483647	-21.47483647	-21.47483647	0.53494878	-0.94277889	-21.47483647	-21.47483647	0.73514456	0.20256002	-21.47483647	-0.63368744	-0.29695915	0.28891784	0.66772204	0.00382025	-0.29943095	0.09687565	-0.04950783	0.18482831	0.01537186	-0.00774319	0.05410976	0.01357047	0.02450911	0.02917514	-0.01758389	-0.00527743	-0.00554936	-0.00871141	-0.00462049	-0.00218691	-0.00998927	0.00264605	0.00104093	0.00034111	-0.00478289	-0.00932150	-0.00036530	-0.00096481	-0.00311003	-0.00065685	0.00032805	-0.00085213	0.00049207	0.00201059	0.00353775	-0.00156340	-0.00201191	0.00003550	-0.00028820	-0.00075116	0.00079245	0.00332987	0.00203608	-0.00038266	-0.00094484	0.00027875	-0.00057454	0.00099449	-0.00239936	0.00246742	0.00231461	0.00349166	-0.00065508	0.00324019	0.00242114	0.00185972	0.00806302	-0.00198095	0.00017898	0.00313627	-0.00336950	-0.00137625	-0.00139997	-0.00416598	0.00144377	-0.00519377	-0.00236241	0.00498778	-0.00054342	0.01051912	-0.00318456	-0.00183443	-0.00486760	0.00602156	0.00672878	0.02261254	0.02313149	0.02667040	0.01437528	0.00270112	-0.00510196	0.00825978	0.00104608	-0.00719799	-0.01175342	0.00037342	0.00097653	0.00430406	0.01854674	0.01781847	0.01432950	0.00842608	0.00219771	0.00091874	0.00162902	-0.00229649	-0.00068617	-0.00143801	-0.00011980	-0.00160616	0.00054915	-0.00130405	-0.00208757	0.00049728	0.00074802	-0.00007512	-0.00137668	-0.00149729	-0.00003459	-0.00040884	0.00107463	0.00040769	-0.00095523	0.00118557	-0.00013072	-0.00048458	0.00129876	-0.00048877	-0.00015412	0.00179293	-0.00090717	-0.00144725	-0.00117492	-0.00060225	-0.00191151	-0.00027193	0.00000724	0.00055187	0.00017785	-0.00117967	0.00062704	-0.00114167	-0.00012583	0.00060819	-0.00015926	0.00032984	-0.00087767	-0.00052084	-0.00028367	-0.00059910	-0.00009946	0.00001960	0.00068244	-0.00018181	0.00045246	0.00027195	-0.00062028	-0.00115383	-0.00074856	-0.00053516	0.00058501	0.00029195	-0.00115999	0.00097417	0.00056300	0.00028003	0.00099903	-0.00001637	-0.00048943	-0.00038438	0.00139813	-0.00042705	-0.00117485	0.00040533	0.00033524	-0.00005951	-0.00006477	0.00100378	0.00061119	0.00175990	0.00088207	0.00041111	0.00079716	-0.00120023	-0.00020114	0.00004018	-0.00014672	-0.00011281	0.00035108	0.00099366	-0.00151969	0.00045520	0.00009626	0.00008735	-0.00065186	-0.00023966	-0.00022631	-0.00116209	-0.00004757	-0.00063347	-0.00006785	-0.00060727	0.00084166	0.00124815	-0.00065791	-0.00072322	0.00117431	0.00052181	0.00071782	0.00026988	0.00065980	-0.00090963	-0.00031290	0.00033553	0.00007883	0.00031356	-0.00095484	-0.00010800	-0.00139823	-0.00043678	-0.00032937	-0.00026635	0.00003135	-0.00022694	-0.00079570	0.00100751	-0.00001131	-0.00055361	0.00048435	-0.00015208	0.00081233	0.00056931	0.00020054	-0.00029008	0.00003204	-0.00001960	0.00019805	-0.00107667	-0.00005504	0.00101681	0.00001375	-0.00001622	0.00010928	0.00011204	0.00090661	-0.00003082	0.00012470	-0.00024190	-0.00014124	-0.00020808	0.00020859	0.00044270	0.00060848	-0.00000093	-0.00020641	-0.00008140	-0.00022397	-0.00028674	0.00068706	0.00038003	-0.00025117	-0.00045710	0.00019930	-0.00072832	-0.00027144	0.00040671	-0.00012394	0.00072882	0.00047276	-0.00026023	0.00044338	-0.00011456	0.00072259	-0.00053291	0.00010397	0.00091834	0.00029841	0.00123028	-0.00032282	-0.00055902	0.00000149	-0.00035968	-0.00069711	0.00020180	0.00175733	0.00045048	-0.00054900	0.00089311	0.00036471	-0.00060812	-0.00040389	-0.00015827	-0.00000316	-0.00029125	-0.00000225	-0.00074132	0.00080461	0.00183557	-0.00089501	0.00162622	-0.00014575	0.00059168	-0.00054693	-0.00051837	-0.00074988	-0.00054888	0.00017913	-0.00116395	-0.00102950	0.00076507	0.00068277	0.00251604	0.00053851	0.00086456	0.00093042	-0.00030658	0.00120769	0.00058840	-0.00021098	0.00031192	-0.00041712	-0.00054721	0.00015688	0.00025651	0.00149006	-0.00031824	0.00160956	0.00120029	0.00059553	0.00163993	0.00019026	0.00090185	0.00228709	-0.00159147	-0.00137870	0.00245754	0.00039372	-0.00394143	0.00088602	0.00185926	0.00113196	0.00040205	0.00101152	-0.00018582	0.00227754	0.00235968	0.00078114	-0.00258381	-0.00096067	-0.00111458	0.00050222	0.00146294	-0.00045882	0.00066664	-0.00045315	0.00143799	0.00119930	-0.00002894	0.00109522	-0.00108591	0.00009808	-0.00175055	-0.00254507	0.00178358	-0.00015753	0.00399195	0.00055715	0.00118112	0.00048802	0.00224316	0.00006823	0.00110439	0.00025399	0.00011066	0.00002514	-0.00054316	0.00055420	0.00157438	-0.00096389	0.00005920	0.00295671	-0.00061229	0.00053060	-0.00018828	0.00004957	0.00143258	-0.00054482	0.00231789	0.00013498	0.00118868	0.00109958	-0.00032017	-0.00063771	-0.00152013	0.00101726	0.00058413	0.00081740	0.00199198	-0.00021717	-0.00041405	0.00125224	0.00073921	0.00210625	-0.00025944	0.00012107	0.00092544	0.00054515	-0.00015282	0.00127988	0.00068111	0.00112060	0.00219494	-0.00029642	0.00073766	0.00078780	0.00021242	0.00091965	-0.00016295	0.00070625	-0.00067794	0.00019412	0.00048259	-0.00016791	0.00041121	-0.00013458	0.00019726	0.00015231	-0.00012715	0.00033324	-0.00007226	-0.00032317	0.00065399	-0.00045065	-0.00033310	0.00077611	-0.00031215	0.00129771	0.00000399	0.00016077	0.00013822	0.00064540	0.00062453	0.00009246	0.00084503	0.00046828	0.00148340	0.00057761	-0.00031434	-0.00049320	-0.00042323	0.00080393	-0.00077319	-0.00028215	0.00041396	-0.00062398	0.00016696	0.00045134	-0.00002110	-0.00005263	0.00013372	0.00012516	0.00041653	0.00005947	0.00003442	0.00071687	-0.00010058	0.00034387	0.00026997	0.00023392	-0.00012486	0.00004007	0.00047226	0.00021580	0.00060077	0.00005996	0.00021304	-0.00026047	-0.00025606	-0.00001341	0.00073201	-0.00000973	0.00047229	0.00021111	0.00019082	0.00043122	0.00018982	0.00024308	0.00043177	0.00020452	-0.79715219
-8.9997	0.83637881	0.13490793	-21.47483647	0.59452736	-21.47483647	1.24885941	-21.47483647	-21.47483647	0.09455884	0.63604419	1.39154613	-21.47483647	0.08670400	0.76657158	-0.30576867	-0.32532606	0.76795379	-21.47483647	0.51490441	-21.47483647	0.31419177	-21.47483647	-0.07971302	-21.47483647	-0.04724539	1.27968490	0.07999861	0.44615614	-21.47483647	-21.47483647	-21.47483647	-21.47483647	0.47437782	0.17133764	-0.41149812	-0.17876204	-0.00963782	0.06381373	0.01392077	-0.04125237	-0.02190312	-0.01101275	0.03958883	-0.01305046	-0.00047193	0.02027557	-0.00429482	0.00750793	0.00323780	-0.00726466	-0.00180801	-0.00048355	-0.01081108	0.00150707	0.00041212	-0.00165104	-0.00548412	-0.00563871	0.00170822	0.00009553	0.00095516	-0.00140101	-0.00035577	0.00157826	-0.00065078	0.00582732	0.00176207	0.00010350	-0.00065393	0.00184568	0.00021930	0.00168446	-0.00115210	0.00210513	-0.00057556	-0.00021018	0.00105224	-0.00235681	-0.00323039	0.00462687	0.00082071	-0.00166652	-0.00131711	0.00072396	0.00617463	0.00976250	0.00209294	-0.00192076	-0.00511291	-0.00890984	-0.00307794	-0.00132904	0.00378261	0.00243914	-0.00389695	0.00017831	-0.00174957	-0.00256282	-0.00058032	0.00357723	-0.00366638	0.00417200	-0.00089041	-0.00128877	-0.00893770	-0.00457039	-0.00864144	-0.00273759	-0.00736641	-0.00043146	-0.00623733	-0.00987404	-0.00734185	0.00484966	0.00037165	-0.00473622	-0.01121173	-0.00321482	-0.00506947	-0.00758527	0.00397200	0.00725604	0.01089572	0.01187003	0.00699680	0.00794157	0.00065508	-0.00196629	-0.00153398	0.00090602	0.00045866	-0.00045982	-0.00039211	-0.00176206	0.00117400	0.00043707	-0.00085762	-0.00053986	-0.00049438	-0.00098231	-0.00174512	-0.00021605	-0.00004951	-0.00038231	0.00039959	0.00006178	0.00051687	0.00066816	-0.00041378	-0.00110545	-0.00033961	0.00120481	-0.00094092	-0.00165636	-0.00085811	-0.00139432	-0.00077466	0.00030782	-0.00036261	-0.00051060	0.00084390	-0.00092449	0.00105890	-0.00056768	0.00021970	-0.00026719	0.00036248	0.00071705	-0.00049049	0.00089252	-0.00022424	-0.00080556	-0.00062904	-0.00127346	-0.00041550	-0.00027057	-0.00026676	-0.00052577	-0.00109147	-0.00014845	-0.00129382	-0.00010201	-0.00056300	-0.00041626	0.00068353	0.00111878	0.00034578	-0.00063295	-0.00009752	0.00065142	-0.00057475	0.00069586	0.00054353	0.00046314	-0.00164649	-0.00001000	0.00004168	-0.00008308	-0.00010404	0.00138654	0.00039601	0.00183972	0.00122623	0.00040664	0.00074948	-0.00053883	0.00022309	0.00007648	-0.00048445	-0.00022557	-0.00011826	0.00001025	-0.00041606	0.00088766	0.00041293	-0.00017089	-0.00039383	0.00055438	-0.00035994	-0.00021004	-0.00017408	0.00018887	-0.00078382	-0.00023617	0.00057899	0.00116181	-0.00022041	-0.00113207	0.00018425	0.00027236	0.00026559	-0.00055519	0.00012330	-0.00011725	0.00028683	0.00021676	-0.00020548	0.00032400	-0.00028742	-0.00034348	-0.00141769	0.00039439	-0.00058717	-0.00007548	0.00011186	0.00060325	-0.00072030	0.00044742	-0.00039718	-0.00016837	0.00000204	-0.00086560	0.00044104	0.00034276	0.00038976	0.00044790	0.00016840	0.00026074	0.00041313	-0.00044833	-0.00035412	-0.00007993	-0.00062928	0.00011586	-0.00006573	-0.00015186	0.00077957	-0.00012541	0.00028314	-0.00071115	-0.00015751	-0.00068754	-0.00007981	0.00017955	0.00029294	-0.00019061	-0.00018642	0.00020846	-0.00022504	-0.00044564	-0.00030969	0.00044738	-0.00030625	-0.00012390	0.00036568	-0.00026682	-0.00017060	0.00061629	-0.00017395	-0.00008618	0.00001398	-0.00048447	0.00007553	-0.00029110	0.00108688	0.00016339	0.00007072	0.00050862	0.00000806	-0.00056143	-0.00025069	-0.00013130	0.00036575	-0.00004940	-0.00022161	0.00029428	0.00145889	0.00012790	-0.00052024	-0.00000319	-0.00060452	-0.00030705	-0.00059302	-0.00024048	-0.00058366	-0.00005587	0.00034415	-0.00003469	0.00077182	0.00180456	-0.00049077	0.00133915	-0.00022822	-0.00066411	-0.00154171	0.00041632	-0.00106020	-0.00199545	-0.00233351	-0.00032207	0.00063196	-0.00131276	-0.00072519	0.00062763	0.00128720	0.00002430	0.00028766	-0.00012586	-0.00086642	-0.00088023	-0.00232561	-0.00040469	0.00000310	-0.00104225	-0.00018898	0.00091711	0.00169721	-0.00022143	0.00133234	0.00034960	0.00122381	0.00036990	0.00149112	-0.00033320	0.00025954	0.00015034	-0.00118808	0.00248758	-0.00138741	-0.00056619	-0.00021767	0.00210778	0.00076668	-0.00138621	-0.00086892	-0.00057186	0.00257242	0.00007559	-0.00075532	-0.00204315	-0.00028777	-0.00093709	-0.00170238	-0.00119298	-0.00042378	0.00115148	-0.00042253	0.00079313	-0.00101473	-0.00048016	0.00096738	0.00040069	0.00064975	-0.00002050	-0.00227099	0.00055301	0.00088058	0.00199143	-0.00012118	0.00191789	0.00172201	0.00090785	-0.00038018	0.00034914	-0.00104119	-0.00012834	0.00071232	-0.00109544	-0.00169242	0.00072770	0.00142342	-0.00133551	0.00175952	0.00088982	0.00009714	-0.00028496	0.00120903	0.00064295	-0.00293954	0.00114770	0.00134921	0.00120917	0.00133069	-0.00076626	-0.00028364	-0.00006908	0.00127103	0.00030984	0.00011691	0.00020916	-0.00085104	-0.00051563	0.00132134	0.00024422	0.00186993	-0.00120471	0.00103659	-0.00091615	0.00019045	0.00016511	0.00068538	0.00032271	0.00015751	0.00099471	-0.00085781	0.00014847	0.00068988	-0.00029806	0.00025509	-0.00022544	0.00017684	0.00031302	-0.00017836	0.00067848	-0.00076402	-0.00008841	-0.00028350	0.00017450	0.00068426	-0.00054331	-0.00016892	-0.00028553	0.00097069	0.00081752	0.00011998	0.00133884	-0.00025030	0.00033458	0.00049073	-0.00054287	-0.00022303	-0.00046916	0.00037262	0.00014461	0.00073410	-0.00017641	0.00021073	0.00058999	0.00064337	0.00027119	-0.00056236	-0.00020824	0.00019566	-0.00037452	0.00060401	0.00073701	0.00000910	0.00000373	-0.00018725	0.00073334	-0.00015675	0.00052924	0.00016430	0.00045107	-0.00054276	-0.00055715	0.00001569	-0.00017512	0.00039269	0.00021643	0.00009283	0.00038804	0.00003915	0.00033564	0.00036312	-0.00024936	-0.00001290	0.00010191	-0.00010331	-0.00013597	0.00024695	0.00045435	-0.00027164	0.00014804	-0.00002468	0.00009689	0.00004784	0.00012433	-0.00016036	0.00022685	0.00034185	0.07060625
-7.9997	-21.47483647	-0.59513062	1.59964550	-21.47483647	-0.42038739	-2.04722434	-0.37001877	0.21020927	-0.50209722	-1.23578191	0.21321374	-0.19707924	-1.02749757	0.01288552	-0.41036233	-21.47483647	0.11945701	1.88054645	0.67481395	-21.47483647	-21.47483647	-21.47483647	-0.82528049	-21.47483647	-21.47483647	-21.47483647	-21.47483647	-21.47483647	0.45814571	-21.47483647	0.05161484	-21.47483647	0.09947669	0.41112033	0.47502305	-0.24681946	-0.08571468	0.14883956	-0.01908887	-0.00635128	0.06997544	-0.07191359	-0.01517782	-0.04145058	-0.05228780	0.01005989	0.00818885	0.01063902	-0.01282896	-0.00567070	0.01308053	-0.00273224	-0.01392031	-0.00192118	0.00464684	-0.00555351	-0.00949031	0.00069782	0.00276041	0.00085424	-0.00161864	0.00255642	0.00307759	-0.00434835	0.00003473	0.00392307	-0.00239388	0.00054918	-0.00095924	0.00188224	-0.00084290	-0.00250544	-0.00034581	-0.00010675	-0.00348715	-0.00323792	0.00188741	-0.00084577	-0.00316258	0.00111774	0.00118285	0.00155305	-0.00259160	0.00197975	0.00341754	0.00273297	0.00021585	0.00498898	-0.00307493	-0.00610996	0.00325729	0.00441598	0.00361313	-0.00401095	-0.00157819	0.00297946	-0.00326817	-0.00773312	0.00594861	0.00274151	-0.00675546	0.00253067	0.00214834	-0.00270674	-0.00697112	0.00129654	-0.00349853	-0.00345517	-0.00910270	0.00256712	-0.00528739	-0.00832449	-0.00499641	0.00663917	-0.00483696	-0.01501228	-0.01587158	-0.01311084	-0.01673137	-0.01937766	-0.00895967	-0.00664619	-0.00957147	-0.01115856	-0.01268865	-0.01379546	-0.01427623	-0.00571681	-0.00180424	-0.00043976	0.00138806	-0.00038057	-0.00183122	-0.00265556	-0.00116495	0.00121360	-0.00205781	0.00116805	-0.00016710	-0.00020925	-0.00016603	-0.00142617	-0.00008259	0.00048415	-0.00042053	-0.00009421	0.00106986	-0.00012492	-0.00046352	0.00062363	-0.00003667	-0.00056339	-0.00043022	0.00003669	-0.00001850	-0.00116544	-0.00052827	0.00076153	0.00046444	-0.00078180	-0.00018446	-0.00083568	0.00030522	-0.00158422	0.00041883	-0.00015798	0.00011285	-0.00017360	0.00019538	0.00039996	-0.00098334	-0.00033260	-0.00025940	-0.00089091	-0.00045546	0.00074673	0.00045535	-0.00073720	-0.00162161	-0.00048330	-0.00089706	-0.00056351	-0.00076623	0.00003288	-0.00126077	-0.00000044	0.00071183	-0.00032167	0.00010488	0.00034639	-0.00065272	-0.00036117	-0.00036187	0.00011357	0.00033527	0.00059981	0.00006866	-0.00060960	-0.00019142	0.00068974	-0.00015886	0.00166961	-0.00010093	-0.00029346	0.00041889	-0.00048348	0.00014071	-0.00110620	-0.00064869	0.00013979	-0.00061696	-0.00029332	-0.00048832	-0.00006784	-0.00027073	-0.00069984	-0.00035293	0.00040589	-0.00045563	-0.00019650	0.00003629	0.00040599	-0.00116861	0.00046300	0.00025464	-0.00004791	-0.00033270	-0.00033175	0.00034443	-0.00024961	0.00035873	0.00013634	-0.00005673	-0.00036270	-0.00008830	0.00050772	-0.00047225	0.00044342	-0.00103805	-0.00070777	-0.00145913	0.00028133	-0.00044388	0.00040834	-0.00077488	0.00017915	-0.00043850	0.00083063	-0.00026222	-0.00020933	-0.00057741	-0.00114730	0.00019580	0.00103738	0.00001098	-0.00094753	0.00031795	0.00002842	-0.00043644	0.00023503	-0.00068400	0.00060028	-0.00096946	-0.00027256	-0.00007513	-0.00034625	0.00000901	-0.00036190	0.00026820	-0.00019875	-0.00127453	-0.00012850	-0.00026192	0.00038401	0.00030923	0.00045715	-0.00065845	-0.00050616	-0.00029278	-0.00005062	-0.00002219	-0.00034250	0.00006865	-0.00011429	-0.00074766	-0.00037757	0.00092234	0.00015428	-0.00063210	-0.00021634	0.00020046	-0.00054318	-0.00038318	0.00005533	0.00068403	-0.00024699	-0.00014875	0.00057139	-0.00044930	0.00019145	-0.00027120	-0.00033593	0.00073517	-0.00061890	-0.00047749	0.00066962	0.00149956	-0.00032620	0.00064345	0.00073159	-0.00077915	-0.00082272	-0.00029738	-0.00057380	0.00011059	-0.00030882	-0.00010138	-0.00059494	0.00050543	0.00252678	-0.00057457	-0.00033882	0.00039102	0.00084636	-0.00029992	-0.00071795	-0.00084644	0.00009603	-0.00065324	-0.00075687	-0.00115496	0.00112158	-0.00026900	0.00001409	0.00038428	0.00077893	-0.00151661	0.00105665	-0.00000201	-0.00009781	-0.00174161	0.00215934	0.00077419	-0.00179058	-0.00063267	0.00111405	0.00003147	-0.00049880	0.00237576	0.00208869	0.00055331	-0.00146826	0.00076767	0.00159623	0.00255538	-0.00239393	-0.00035736	-0.00062195	0.00061774	-0.00094972	0.00154571	-0.00087995	0.00022199	0.00115406	0.00168245	0.00001199	0.00412334	0.00193846	-0.00220848	-0.00287246	-0.00181882	-0.00097738	-0.00167793	-0.00082337	-0.00194291	0.00190103	-0.00043552	0.00165032	-0.00001053	0.00099233	-0.00029593	0.00016981	0.00158373	-0.00198890	-0.00335113	0.00083781	0.00004015	0.00156362	-0.00043146	0.00166182	0.00046441	-0.00004911	0.00038110	0.00044057	-0.00167356	-0.00187943	0.00124359	0.00013749	-0.00083216	0.00178747	-0.00000119	0.00060222	-0.00042066	-0.00055071	0.00120003	-0.00126101	-0.00103467	-0.00044591	0.00050965	-0.00121775	-0.00061891	0.00073683	0.00126483	-0.00048119	-0.00190315	-0.00049515	0.00082186	-0.00108573	0.00032862	0.00133969	-0.00234672	-0.00185325	0.00128381	0.00092475	-0.00078882	-0.00064349	0.00145000	-0.00068978	-0.00138923	-0.00022189	0.00055793	0.00003464	0.00064000	0.00033122	0.00083368	0.00071682	0.00051624	0.00023877	0.00041561	-0.00095311	-0.00007998	-0.00035221	0.00123028	0.00017380	-0.00046156	0.00068957	-0.00064114	-0.00022385	0.00097181	-0.00060376	0.00015212	-0.00002171	0.00069141	0.00031643	-0.00101302	0.00025508	-0.00026039	0.00033624	-0.00025665	-0.00027603	0.00082327	-0.00054039	0.00024792	0.00018447	0.00002599	-0.00014506	0.00088652	0.00028252	-0.00028872	0.00029560	-0.00063674	-0.00075783	-0.00011398	-0.00048611	0.00054235	0.00072487	-0.00019824	0.00037470	0.00023621	-0.00030614	-0.00020934	0.00056529	0.00054029	0.00050327	0.00025119	-0.00035225	0.00060155	0.00033313	0.00072152	0.00055377	0.00030381	0.00039904	0.00020676	0.00025316	0.00009070	0.00014323	0.00028026	-0.00005790	0.00011704	0.00034808	0.00011422	0.00004835	0.00015086	0.00040576	-0.00006859	-0.00003503	0.00017686	0.00003446	-0.00014756	-0.00013657	0.00026059	-0.82541817
-6.9997	-21.47483647	-0.18609552	0.05029406	-21.47483647	-21.47483647	-1.05157471	-1.03367043	-0.32003856	-21.47483647	-0.68653956	-0.09773924	-0.73450601	0.34723656	1.25512516	-1.47502387	-0.29392648	-0.31685245	0.88395202	-21.47483647	-21.47483647	0.68632329	-21.47483647	-21.47483647	1.40009606	-0.24490860	-1.71432364	-21.47483647	-21.47483647	-0.23328061	-21.47483647	0.91085559	-2.52081347	-0.07130985	0.09295914	1.64221467	-0.26893668	-0.04515423	-0.25763869	0.00543802	0.10314231	0.02044165	-0.02385377	0.03720412	-0.06035422	-0.00672341	0.03343860	-0.02754851	-0.00375783	0.00099238	0.00446269	-0.00989396	-0.00192376	-0.00575619	-0.00529028	-0.00353563	0.00333796	0.00028343	-0.00225844	0.00063298	-0.00359962	0.00142820	-0.00610627	0.00104870	0.00225066	-0.00000355	0.00234256	-0.00061830	0.00483433	-0.00286707	-0.00102339	0.00103934	0.00084178	-0.00079593	-0.00065811	-0.00005358	-0.00089252	-0.00385953	-0.00023630	-0.00086985	0.00306943	-0.00538688	0.00275989	0.00286290	0.00557910	-0.00604822	0.00958203	-0.00588644	-0.00280850	0.00017037	-0.00472968	0.00471506	-0.00614088	0.00485178	-0.00084070	-0.00067773	0.00108393	0.00562438	-0.00372773	-0.00083659	0.00558639	0.00155711	0.00299039	-0.00166271	0.00066802	-0.00314079	-0.00091544	-0.00447649	0.00429607	-0.01003792	-0.01313135	-0.02742892	-0.02103774	-0.02224687	-0.00492557	-0.01467832	-0.01677355	-0.02030729	-0.01568131	-0.01120673	-0.01619427	-0.00935708	-0.00715310	-0.00285536	-0.00106536	-0.00585543	-0.00253602	-0.00247439	-0.00459393	-0.00201914	0.00110929	0.00260940	0.00044975	0.00067797	0.00163554	0.00034700	-0.00149512	-0.00080774	0.00210104	-0.00144332	-0.00149266	-0.00001425	0.00090318	-0.00000602	-0.00019050	0.00018206	0.00077687	-0.00006556	0.00029812	0.00208675	0.00088294	-0.00051518	0.00110971	0.00047927	-0.00087399	-0.00073427	-0.00118011	-0.00137121	0.00031269	0.00078268	0.00079068	0.00087035	-0.00204468	0.00115353	-0.00039060	-0.00024561	0.00026552	0.00193227	0.00063328	-0.00048078	0.00109815	-0.00063389	-0.00024019	-0.00092787	0.00062834	0.00011339	0.00062732	-0.00001949	-0.00058730	-0.00013924	-0.00092334	-0.00197309	-0.00026481	0.00074659	-0.00038798	-0.00099559	0.00143172	0.00066513	-0.00094880	0.00105577	0.00060555	-0.00084984	0.00010669	0.00067555	0.00027547	0.00003938	0.00001399	0.00184253	-0.00083220	-0.00073593	0.00116611	-0.00005648	-0.00056061	0.00014411	0.00039035	0.00051204	-0.00201516	0.00026175	-0.00032179	-0.00034107	-0.00062703	0.00027076	0.00122321	-0.00129308	-0.00002444	0.00041744	-0.00081349	-0.00089696	-0.00046314	0.00010714	0.00066029	-0.00066523	0.00038544	0.00008664	-0.00050502	0.00031849	0.00039902	0.00028349	-0.00062812	0.00053518	-0.00009208	0.00051371	0.00012064	0.00035452	-0.00022088	-0.00040147	0.00018900	0.00092814	0.00106517	-0.00054484	-0.00027251	-0.00105910	0.00062769	-0.00004967	-0.00035170	0.00002546	-0.00068020	-0.00067006	0.00071648	-0.00007222	-0.00009986	0.00013221	-0.00019507	0.00040262	0.00086903	0.00048127	0.00067468	-0.00031043	-0.00030593	0.00037733	-0.00001481	-0.00033922	0.00069634	-0.00018537	-0.00024491	0.00010517	-0.00034419	0.00044068	0.00022442	-0.00092323	-0.00048771	-0.00069713	-0.00054598	0.00007535	0.00041315	0.00020675	-0.00005500	-0.00055151	0.00039940	-0.00011330	-0.00059977	-0.00002480	0.00059199	-0.00049719	-0.00030030	0.00088233	-0.00014784	-0.00030879	0.00005306	-0.00003182	-0.00003982	-0.00032224	-0.00015940	-0.00006250	-0.00009276	0.00029208	0.00096200	0.00026981	0.00020230	-0.00067728	0.00101448	-0.00065384	-0.00038554	0.00010401	0.00079644	-0.00030438	-0.00003265	0.00142263	0.00027287	-0.00008699	0.00040331	-0.00041047	-0.00058156	-0.00042373	0.00005587	-0.00068960	0.00121021	0.00013504	0.00065282	0.00071481	0.00075122	-0.00023279	0.00155011	0.00030713	0.00144264	0.00015917	0.00116972	-0.00111392	0.00003815	0.00043868	-0.00103361	-0.00108061	0.00113865	-0.00017563	0.00150235	-0.00093005	0.00042040	-0.00016639	0.00113627	-0.00012302	0.00100655	-0.00053380	-0.00038899	0.00014275	0.00127928	0.00086741	0.00060567	0.00020082	0.00092643	0.00092171	-0.00031741	0.00071314	0.00048341	0.00037014	0.00007020	0.00162275	-0.00103973	-0.00067183	0.00119855	0.00075957	-0.00211677	-0.00159194	0.00184723	-0.00129433	0.00054599	0.00100307	0.00216561	0.00131306	0.00103703	0.00103334	-0.00136680	0.00084492	-0.00242074	-0.00059529	0.00005132	-0.00022139	0.00023101	-0.00010674	0.00334107	-0.00093716	0.00095790	0.00218474	0.00086454	-0.00024330	-0.00204964	-0.00075896	-0.00001156	-0.00084114	0.00366763	0.00081722	0.00140719	0.00019310	0.00044001	0.00134996	0.00120360	0.00112075	0.00022030	0.00148095	0.00008471	0.00107772	-0.00005064	0.00024016	-0.00031921	0.00172147	-0.00237825	-0.00135829	-0.00130877	0.00115575	0.00020149	-0.00167732	-0.00069458	0.00033084	-0.00082510	0.00087131	-0.00007114	-0.00049312	-0.00156519	0.00142292	-0.00105790	0.00019184	0.00046972	-0.00095985	0.00086287	0.00089676	0.00034617	0.00214776	-0.00127218	-0.00038112	-0.00133626	-0.00024903	-0.00162564	0.00013712	-0.00047024	0.00170009	0.00000904	-0.00043733	0.00036080	0.00129463	-0.00083382	-0.00033949	-0.00035123	0.00006251	-0.00060332	0.00020092	0.00027702	-0.00006862	0.00034041	-0.00052741	0.00036247	-0.00022350	0.00002861	0.00041890	-0.00035716	-0.00022281	0.00044756	0.00000410	0.00036620	0.00054444	0.00057820	0.00010328	-0.00072069	0.00046910	0.00044282	0.00006266	-0.00021756	-0.00031251	0.00058967	0.00032982	0.00045116	0.00000239	0.00013903	-0.00062230	-0.00026593	0.00149145	0.00016096	0.00028794	0.00059884	0.00036089	0.00014423	0.00003141	0.00001364	0.00045142	0.00070774	0.00043223	0.00050473	0.00016939	-0.00021482	0.00077401	0.00049699	0.00067138	0.00017051	-0.00003950	0.00043935	0.00033963	0.00012914	0.00028730	0.00057167	-0.00009940	0.00016660	-0.00001264	0.00012827	-0.00004760	0.00040420	-0.00006657	-0.00013206	-0.00020436	-0.00001679	0.00034464	0.00013556	-0.00027500	0.00039972	0.00000084	-0.14802860
-5.9997	-0.11491985	0.19368854	-0.39730827	0.34612003	-0.97920813	-0.12739973	-0.51984262	0.95566004	-0.11506044	0.14972220	-21.47483647	-0.66056800	0.15206271	-21.47483647	-21.47483647	1.33842292	-21.47483647	0.54325389	-0.99906629	-21.47483647	-0.11732467	-21.47483647	0.43042162	0.13389952	-21.47483647	-21.47483647	-21.47483647	-21.47483647	-21.47483647	-21.47483647	-21.47483647	-21.47483647	0.42815907	0.43281978	0.69592793	0.09030583	-0.14716252	0.06216851	0.08760536	0.12295626	-0.02291673	-0.04305188	0.07638882	-0.01424122	-0.03709960	0.01104701	-0.00133846	-0.00317132	0.00972465	0.00343661	-0.00166359	0.00144565	-0.00204321	0.00195688	-0.00521866	0.00330488	0.00130892	-0.00244131	-0.00112691	0.00226488	-0.00025572	-0.00176279	0.00380679	0.00323754	0.00083664	0.00321320	-0.00168573	0.00147575	-0.00135773	-0.00123688	0.00075182	0.00020734	0.00085364	-0.00039821	0.00058813	0.00052588	0.00066128	-0.00396152	-0.00170336	0.00415453	-0.00069812	0.00013770	0.00393687	0.00220942	0.00433594	0.00172498	0.00323205	-0.00035726	0.00336543	-0.00235401	0.00487068	-0.00068309	0.00045963	0.00298168	-0.00443560	-0.00085764	0.00283131	-0.00562170	-0.00174332	0.00380828	-0.00488029	0.00490764	0.00116317	-0.00011529	-0.00752526	-0.00607670	-0.01462631	-0.01357988	-0.01505687	0.00346883	0.00481566	0.00457516	-0.00595782	-0.00481654	-0.01680130	-0.02233363	-0.03396197	-0.03145075	-0.03435313	-0.03464139	-0.02836094	-0.02038850	-0.01421662	-0.01346119	-0.02044541	-0.01308847	-0.00750044	-0.00465491	-0.00261964	0.00029189	0.00146313	0.00145468	-0.00140228	-0.00067556	-0.00048170	-0.00024286	-0.00040580	0.00099203	0.00053824	-0.00137972	-0.00033547	0.00117526	-0.00026380	-0.00101677	-0.00012531	0.00096293	0.00146549	0.00026362	0.00139908	0.00016983	0.00005328	0.00074267	0.00024194	-0.00115990	-0.00074164	-0.00046145	-0.00102750	0.00128292	-0.00017095	0.00066804	0.00145970	-0.00185031	0.00129028	-0.00030363	0.00124281	-0.00058280	0.00012094	-0.00010984	-0.00026945	0.00066539	-0.00018466	0.00015191	-0.00147683	-0.00038867	-0.00003393	0.00017146	-0.00020013	-0.00118945	-0.00031986	-0.00098030	-0.00123045	-0.00101148	0.00077603	0.00037094	-0.00052194	0.00067994	0.00211499	-0.00064399	0.00048156	0.00044100	-0.00055952	-0.00081306	0.00039662	0.00054093	0.00037044	0.00075686	0.00133555	-0.00024366	-0.00027718	0.00078509	0.00147070	0.00125808	0.00058190	0.00013455	0.00041531	-0.00049393	-0.00053475	-0.00049792	-0.00038312	0.00045965	-0.00053897	0.00063813	0.00033185	0.00069365	0.00095657	0.00008218	-0.00078052	-0.00009871	0.00025652	-0.00052413	0.00008961	0.00015499	-0.00047248	0.00043975	-0.00052978	0.00089475	-0.00031633	-0.00146282	-0.00005143	0.00102374	0.00086270	0.00003891	-0.00112512	-0.00015445	0.00003895	0.00115949	-0.00002907	0.00092234	-0.00055175	0.00024952	-0.00071460	0.00066388	-0.00036815	-0.00020419	0.00047195	0.00062872	-0.00043626	0.00051247	0.00087265	-0.00007015	-0.00055930	-0.00036737	0.00084509	-0.00002196	0.00053826	0.00003114	-0.00018858	-0.00045891	-0.00015363	-0.00007065	0.00007118	0.00042965	-0.00044832	-0.00023652	0.00048699	-0.00067595	0.00078670	0.00016851	-0.00021237	-0.00007186	-0.00035941	-0.00090036	0.00001456	-0.00011835	0.00061067	0.00038326	-0.00013327	-0.00009521	-0.00021292	-0.00008269	0.00018646	0.00059650	0.00002266	-0.00063476	0.00052234	0.00010338	0.00060647	-0.00029146	0.00029155	0.00077482	0.00002047	-0.00072457	-0.00029889	-0.00018553	0.00094475	0.00057055	0.00092389	0.00126259	0.00005260	0.00061689	0.00019464	-0.00051028	-0.00014322	0.00040662	0.00008198	-0.00018127	0.00109538	0.00003648	0.00006541	0.00004476	0.00024265	-0.00038746	-0.00048204	-0.00000838	0.00144961	0.00006127	0.00025614	-0.00000998	0.00115736	0.00121047	-0.00010102	0.00120065	0.00066397	-0.00009045	0.00113390	0.00021991	0.00024614	-0.00041719	0.00071272	0.00003003	-0.00014852	0.00073882	0.00051946	0.00243159	0.00178887	-0.00071033	-0.00014987	0.00200726	0.00015123	0.00026083	-0.00114907	-0.00045052	0.00138252	0.00058759	-0.00067042	0.00177817	-0.00064184	0.00111638	0.00119926	0.00135811	-0.00141081	0.00151398	0.00152027	0.00000322	0.00140150	-0.00104729	0.00026044	0.00030364	0.00004910	-0.00120281	-0.00152412	0.00086098	0.00064673	0.00057860	0.00238286	-0.00106243	0.00275611	0.00335851	-0.00058817	-0.00196255	0.00225060	-0.00133443	0.00016933	0.00078389	0.00144165	0.00320644	-0.00085627	0.00304024	-0.00145509	0.00084323	-0.00001842	0.00120252	0.00030968	-0.00112810	-0.00099126	-0.00171735	-0.00171128	0.00227193	-0.00028250	0.00360385	0.00019778	0.00124875	0.00205703	0.00057237	0.00126663	-0.00024310	0.00069323	0.00048410	-0.00068819	0.00057114	-0.00015509	-0.00072685	0.00286145	-0.00119120	-0.00091837	0.00062928	0.00116538	0.00008485	-0.00042530	-0.00013216	0.00111572	0.00235829	0.00183157	0.00153917	0.00065323	0.00076216	0.00182823	0.00091670	0.00037575	-0.00025195	-0.00032689	0.00198534	-0.00017367	0.00066487	0.00073854	0.00127729	0.00031917	-0.00026104	0.00065422	0.00033732	0.00092233	0.00129112	0.00040689	0.00112252	-0.00039159	-0.00022097	0.00011328	-0.00043336	0.00002176	0.00023976	0.00008729	0.00025207	0.00034173	0.00089494	0.00002440	0.00025995	0.00016696	0.00002381	0.00016946	-0.00082473	0.00070175	-0.00031049	0.00179167	0.00030388	0.00022181	0.00019511	0.00069674	0.00067909	0.00135055	-0.00090671	0.00099905	0.00001560	0.00045213	-0.00046101	0.00101712	0.00033571	0.00113855	0.00018365	0.00039517	0.00039071	-0.00015961	0.00005703	0.00051840	-0.00051117	0.00030964	0.00037914	0.00044036	0.00031086	0.00010330	0.00058632	0.00040537	0.00038800	0.00001742	0.00059655	-0.00025163	0.00014250	0.00052165	0.00000143	0.00026972	0.00057650	0.00027256	0.00038926	0.00003729	0.00006864	0.00008915	0.00060276	0.00003021	0.00027169	0.00008930	0.00008719	-0.00077294	0.00029664	0.00016085	0.00020109	-0.00034458	0.00027985	0.00039073	0.00029920	-0.00003636	0.00029804	0.00046452	1.18865180
-4.9997	-0.15263416	-0.18794335	-21.47483647	-0.74150211	-0.27010882	0.58832168	-21.47483647	-3.35902715	1.44031632	0.47192775	0.09353119	0.57845414	0.30664232	0.07197874	-0.44018269	-0.25237799	-0.53081692	-0.02145705	-0.49981883	-21.47483647	0.05893374	-0.89359578	0.04100525	-21.47483647	0.04585692	-21.47483647	0.43036270	-21.47483647	0.36969584	-21.47483647	-21.47483647	0.23477219	0.02825341	-0.11496505	-0.01023915	0.44396719	0.31985118	0.06030550	0.02841296	-0.03412552	0.04211509	-0.05113259	0.03683577	-0.06276314	-0.00983132	0.02547849	-0.01469498	-0.02410112	-0.01687839	-0.00537290	-0.00456359	0.00580543	-0.00508003	0.00204975	0.00176063	-0.00475258	-0.00155124	-0.00150869	0.00109457	0.00095805	-0.00104090	-0.00261178	0.00104213	0.00037626	-0.00092361	-0.00071108	-0.00271293	0.00446472	-0.00138163	-0.00044410	-0.00170579	-0.00002776	0.00180347	-0.00104628	-0.00201225	0.00037921	0.00397093	-0.00223053	-0.00145754	0.00236194	0.00033903	-0.00060329	0.00249535	0.00280945	0.00270521	0.00777212	0.01146218	0.01191337	0.00247284	-0.00472058	0.00003459	0.00021032	0.00395270	0.00085659	-0.00501063	-0.00337480	0.00370979	-0.00531258	-0.00291613	0.00246731	-0.00098761	0.00707119	-0.00246286	-0.00321031	-0.01166643	-0.01146798	-0.03474652	-0.03960375	-0.05052971	-0.03412581	-0.02457510	-0.00755208	-0.01013900	0.00612600	-0.00527255	-0.01218014	-0.02498550	-0.02767199	-0.03914621	-0.05185037	-0.04723891	-0.03800707	-0.03590931	-0.03897080	-0.03996249	-0.03510242	-0.01885341	-0.00726255	-0.00417670	-0.00250162	0.00057503	-0.00036716	-0.00109960	-0.00117606	-0.00171214	-0.00051737	-0.00191696	-0.00020009	-0.00120391	-0.00141876	-0.00032043	-0.00009954	0.00038762	0.00018978	-0.00120403	-0.00004399	0.00150658	-0.00148004	0.00079260	-0.00008930	0.00037375	-0.00055380	-0.00028903	-0.00137413	-0.00098427	-0.00039344	-0.00051990	0.00073456	0.00145779	-0.00016369	0.00058584	-0.00122946	0.00093518	-0.00059179	-0.00080621	-0.00121552	0.00059279	0.00008022	-0.00057048	0.00034807	-0.00114005	0.00007304	-0.00010858	-0.00098232	-0.00011804	0.00069966	0.00010270	0.00005303	-0.00094530	0.00024400	-0.00051454	-0.00095198	0.00073698	0.00135933	0.00041822	0.00033097	0.00102848	0.00039472	0.00053821	0.00013616	-0.00067663	-0.00140192	0.00053164	0.00091889	-0.00034763	0.00085426	0.00122679	-0.00035208	0.00064579	0.00061596	0.00040995	0.00108838	0.00059765	0.00020755	0.00078210	-0.00034751	-0.00001978	-0.00065921	0.00018604	0.00096847	0.00004441	0.00047147	-0.00068895	0.00043333	-0.00008814	0.00044961	-0.00066713	0.00066779	-0.00023475	-0.00047295	0.00008797	0.00033382	-0.00057157	0.00038013	-0.00042868	0.00073382	-0.00058132	-0.00065316	0.00039475	0.00045325	0.00096555	0.00023491	-0.00073616	-0.00036499	-0.00023114	0.00031112	-0.00060943	0.00071214	-0.00027304	-0.00015976	-0.00069075	-0.00056572	-0.00019766	0.00015863	-0.00025836	0.00046560	-0.00069025	0.00103072	-0.00016939	-0.00071541	-0.00010699	-0.00075571	0.00040249	0.00055599	0.00002666	-0.00033993	-0.00048544	0.00063140	-0.00022702	-0.00013337	-0.00027089	0.00039895	-0.00053299	-0.00063847	0.00033545	-0.00100262	0.00103162	0.00002206	-0.00004958	-0.00056985	0.00025024	0.00000216	-0.00022569	-0.00005957	0.00024211	0.00033070	0.00000866	-0.00025770	-0.00016405	0.00000572	0.00043947	0.00001324	-0.00034944	-0.00049106	0.00047445	0.00038545	0.00011019	0.00030535	-0.00048462	0.00031753	0.00025805	0.00001588	0.00002049	-0.00002974	0.00049767	0.00049037	0.00047256	0.00054287	-0.00030323	0.00122030	-0.00041833	-0.00084446	0.00074129	0.00027399	-0.00041302	0.00018237	0.00099432	0.00081723	0.00029283	0.00045648	-0.00050314	-0.00041641	-0.00032138	-0.00012388	0.00020209	0.00040403	0.00051332	0.00058297	0.00108266	0.00193486	-0.00081794	0.00114693	0.00008293	0.00055735	0.00007536	0.00020004	-0.00001136	0.00044954	0.00050976	-0.00177265	0.00048241	-0.00037422	0.00143540	0.00222377	0.00108198	-0.00053512	-0.00104834	0.00094829	-0.00020220	-0.00047153	0.00008089	-0.00201993	0.00098584	0.00016617	0.00169457	0.00040663	-0.00154115	0.00047576	0.00262217	0.00008361	0.00239037	0.00366732	0.00004815	-0.00069702	0.00218042	-0.00176005	-0.00161541	0.00078974	0.00135303	-0.00228375	0.00042529	0.00181224	0.00201657	0.00101861	0.00411010	-0.00267036	0.00220026	0.00172735	-0.00015689	-0.00110088	0.00043307	-0.00120226	-0.00009692	-0.00169466	0.00245556	0.00273330	-0.00086024	0.00201750	0.00016468	-0.00177201	0.00097080	0.00050689	-0.00066647	-0.00089943	-0.00094627	0.00183766	0.00009755	0.00271480	0.00000590	0.00101026	0.00089225	0.00043966	0.00231876	0.00126582	0.00062002	0.00053836	0.00060718	-0.00004911	0.00102051	0.00214083	0.00063338	0.00142796	0.00251686	-0.00074093	0.00040570	-0.00026379	0.00032473	0.00036987	0.00037418	0.00059187	0.00089724	0.00125778	0.00049150	0.00053804	-0.00060465	-0.00038223	0.00077422	0.00196376	0.00198898	0.00037084	-0.00033597	-0.00082708	0.00076831	0.00005628	0.00089873	-0.00087296	-0.00038457	0.00006176	0.00069265	-0.00077076	0.00018882	0.00040675	0.00166609	0.00069081	-0.00064252	0.00086749	0.00133661	0.00018190	-0.00022224	-0.00022937	0.00005078	-0.00013354	0.00073981	0.00058085	-0.00018055	-0.00040645	0.00024113	0.00003377	-0.00009105	-0.00114506	0.00021565	-0.00027059	-0.00000156	0.00023252	-0.00059722	0.00023109	0.00062142	0.00060175	0.00023955	0.00042313	0.00055816	0.00003165	0.00040392	0.00082948	0.00047996	0.00005410	0.00082314	0.00253470	0.00042500	0.00074275	0.00001265	0.00007802	0.00097179	0.00039299	0.00150271	0.00126466	-0.00012424	0.00094906	0.00020978	0.00103631	0.00026759	0.00064312	0.00020695	0.00035179	-0.00026276	0.00004307	0.00042157	0.00050318	0.00047764	0.00037699	0.00017757	0.00023841	0.00015898	-0.00002584	0.00006309	0.00036046	0.00006834	0.00020300	0.00026357	0.00007016	-0.00009952	0.00059934	0.00019256	0.00022201	0.00025635	-0.00012745	0.00015664	0.00016168	0.00044383	0.00049520	0.00055173	-0.46449657
-3.9997	0.73484200	0.97989541	-21.47483647	0.39012409	-0.07847776	-1.67365174	-21.47483647	0.70121635	-0.67462618	-0.62591118	-0.15235421	0.04648260	-0.33120938	0.96038353	0.25942415	0.80764067	-0.26251546	-0.26289502	2.24285340	-1.04410243	1.10839355	-21.47483647	-21.47483647	-21.47483647	-1.02882875	-0.37311855	0.23803705	-21.47483647	-0.35964602	2.21763277	-0.01369051	-0.91097462	0.01092968	-0.38682699	0.25922300	0.13855389	-0.09057931	0.10871027	0.01372311	-0.01124108	0.05689704	0.01284910	0.03340510	-0.02420191	-0.03651420	0.04079285	-0.02120593	-0.03005762	0.00177439	0.00448944	0.01093988	0.01790276	-0.00770840	-0.00269027	-0.00415129	-0.00175057	-0.00768610	-0.00539540	0.00166351	0.00373527	-0.00174981	-0.00064864	-0.00143791	-0.00080889	-0.00065576	0.00344499	-0.00270408	0.00151528	-0.00244261	0.00136095	-0.00091613	-0.00083329	-0.00161847	0.00020120	-0.00033762	-0.00100163	0.00258159	-0.00303393	-0.00317678	0.00380861	-0.00227405	0.00259692	0.00413373	0.00248245	0.00315228	0.00163043	-0.00110570	0.00227612	0.00278198	0.00262614	-0.00056252	-0.00064918	0.00408051	-0.00148600	-0.00266578	-0.00226637	-0.00206186	-0.00368614	-0.00150055	0.00517406	-0.00205008	0.00107265	0.00109882	-0.00712464	-0.02099163	-0.01659742	-0.04146532	-0.06227665	-0.07904746	-0.05903395	-0.03975571	-0.02273093	-0.01346015	-0.01937170	-0.05380894	-0.07563273	-0.08683963	-0.08334504	-0.08975276	-0.10445120	-0.09572004	-0.08112453	-0.07266299	-0.06575605	-0.06132009	-0.04739529	-0.02790517	-0.01020090	-0.00418005	-0.00095256	0.00041834	-0.00037156	-0.00077896	-0.00008308	-0.00050587	0.00041387	0.00015535	0.00104669	-0.00143963	0.00011941	0.00007511	-0.00009496	-0.00024461	0.00048505	0.00135063	0.00060345	0.00101420	-0.00059794	0.00115368	-0.00058578	0.00016085	0.00012641	0.00049498	-0.00080474	-0.00057155	-0.00144432	-0.00034911	0.00029085	-0.00011878	0.00008768	0.00008858	-0.00067946	0.00133633	-0.00042695	0.00019282	-0.00071379	0.00016578	-0.00087995	-0.00003734	-0.00125211	-0.00060774	0.00012754	-0.00072367	-0.00009227	-0.00020002	0.00034818	-0.00062631	0.00026718	-0.00078294	-0.00086272	-0.00033077	0.00027768	0.00063385	0.00119640	0.00003385	0.00149424	0.00080025	-0.00059448	0.00072262	0.00096355	-0.00004373	0.00013702	0.00015279	-0.00059079	0.00030007	0.00033738	0.00058122	-0.00011590	-0.00014422	0.00101884	0.00148969	0.00094108	0.00112632	0.00061118	0.00119625	-0.00027220	0.00051158	-0.00026392	-0.00009815	0.00060061	-0.00001922	0.00087259	-0.00046929	0.00063581	-0.00062143	0.00070897	-0.00069678	0.00053086	0.00053624	0.00037120	-0.00022950	0.00012094	-0.00097325	-0.00080556	0.00018394	0.00029607	-0.00027990	-0.00021238	0.00024077	0.00040878	0.00160445	-0.00017202	0.00038636	-0.00064193	-0.00029787	0.00071421	0.00047759	0.00072730	-0.00069167	-0.00081146	-0.00110840	0.00084005	-0.00036763	-0.00002387	-0.00005646	-0.00006949	-0.00065962	0.00112216	0.00040301	0.00016756	0.00005890	-0.00065836	0.00131444	0.00015487	0.00024030	-0.00006287	-0.00022748	0.00043314	0.00024478	-0.00069195	-0.00008748	0.00078200	-0.00023739	0.00030336	0.00031668	-0.00030893	0.00122409	-0.00017512	-0.00031097	0.00027500	-0.00038990	-0.00038935	0.00003176	0.00045990	0.00048377	0.00034712	-0.00004014	0.00002620	-0.00002192	-0.00080686	-0.00010856	-0.00009414	-0.00025109	-0.00031493	0.00024378	0.00012286	0.00023773	0.00038493	-0.00079390	-0.00033826	-0.00068866	-0.00035834	-0.00035034	0.00007780	0.00095657	0.00097424	0.00066304	0.00079891	0.00012336	0.00057041	-0.00009220	-0.00043467	0.00002015	0.00062219	0.00040041	0.00002983	0.00087605	0.00061961	-0.00078969	0.00142250	-0.00009415	-0.00039900	-0.00042514	-0.00073939	-0.00036030	-0.00069035	0.00055359	-0.00045665	0.00087142	0.00078093	-0.00062238	0.00137493	0.00045299	0.00106615	0.00101772	0.00099384	0.00074434	0.00008230	-0.00048801	-0.00082829	0.00012342	0.00147293	0.00025623	0.00196441	0.00022756	0.00161308	-0.00080269	0.00130739	0.00069593	-0.00016828	-0.00119272	0.00163219	0.00056282	-0.00078713	0.00058892	-0.00019823	-0.00136238	0.00033737	0.00011764	0.00132136	0.00222068	0.00194767	0.00145972	0.00134524	0.00149749	-0.00123074	-0.00062282	0.00008875	0.00186518	-0.00086511	0.00013151	0.00017665	0.00290425	0.00094715	0.00066789	-0.00046411	0.00267102	0.00114200	-0.00100693	-0.00184901	-0.00013609	-0.00106327	-0.00137013	-0.00003074	0.00147667	0.00037243	0.00129281	0.00463704	-0.00173703	0.00124308	0.00135576	-0.00060169	0.00248197	0.00162836	-0.00272999	0.00068702	0.00133628	0.00184475	0.00057975	0.00307768	0.00067614	0.00204393	0.00181287	0.00138591	-0.00146307	-0.00045944	0.00050801	-0.00088161	0.00056584	0.00133050	0.00133088	0.00084324	0.00175133	-0.00052785	-0.00055841	0.00081025	0.00078468	0.00248802	0.00047099	0.00075143	0.00101299	0.00207045	0.00123212	-0.00013328	-0.00203674	0.00088100	0.00140826	0.00145563	0.00230053	0.00107411	-0.00097430	0.00082329	-0.00078980	0.00087679	-0.00003126	-0.00043952	0.00185436	-0.00017056	0.00010761	0.00079599	0.00061459	0.00117241	0.00065567	-0.00015654	-0.00048036	0.00115554	0.00062497	-0.00103532	0.00013209	0.00005668	-0.00069253	-0.00086046	0.00008011	-0.00007098	-0.00065570	-0.00015291	-0.00047690	-0.00060821	0.00015105	-0.00047126	0.00004584	0.00050201	0.00017190	0.00052025	-0.00103519	0.00019302	0.00040490	0.00094504	0.00095772	-0.00005053	0.00065370	-0.00002411	0.00003119	0.00093061	0.00009683	0.00069785	0.00041063	0.00098412	0.00032767	0.00078660	-0.00056637	-0.00016971	0.00002394	-0.00000910	-0.00007235	-0.00002200	0.00010225	0.00041127	-0.00006534	0.00025881	-0.00015379	0.00064198	0.00010654	-0.00005108	-0.00015964	0.00005187	0.00070160	-0.00006556	-0.00004309	0.00038287	0.00073726	0.00021940	-0.00037900	0.00034660	-0.00020918	0.00053971	0.00001929	-0.00024500	0.00035599	-0.00020919	0.00027753	0.00014064	0.00000932	0.00040295	-0.00012110	0.00005606	0.00012077	0.00046753	0.00034332	0.00033841	0.00034435	-0.44717726
-2.9997	-0.80010766	0.76898007	-21.47483647	-21.47483647	0.76512470	0.97007972	-21.47483647	1.00447796	-0.25766623	-21.47483647	-2.38193965	-0.84560048	0.09561804	-21.47483647	0.67082732	1.22215044	-0.11065745	0.28058651	0.05522980	-21.47483647	-0.10354661	-21.47483647	-21.47483647	-21.47483647	1.43987441	0.56150860	-21.47483647	-21.47483647	-1.18406749	-0.19310381	-21.47483647	-21.47483647	0.36856472	-0.81665905	-0.17073296	-0.32008983	0.54068063	0.06838338	0.00122742	0.08837815	-0.03542106	-0.08257167	-0.01307235	-0.04865507	-0.02027788	0.02692929	-0.01047323	-0.01286542	0.01114665	0.00718518	0.00446161	0.00796556	-0.00220721	-0.00282067	0.00614970	-0.00219114	0.00023363	-0.00282570	0.00043352	0.00392561	0.00104311	-0.00117809	0.00111310	0.00099726	0.00197833	0.00166219	-0.00070304	0.00129327	-0.00124749	0.00113208	-0.00046725	-0.00075447	0.00082328	0.00104618	0.00152666	0.00093315	0.00037121	-0.00260864	-0.00235489	0.00509806	0.00222075	0.00346682	0.00154668	0.00177244	0.00509001	0.00535857	0.00712806	0.00345626	-0.00394495	-0.00259796	0.00476611	-0.00356613	-0.00024842	0.00264788	-0.00551734	0.00036792	0.00090541	-0.00639566	-0.00046815	0.00129924	-0.00003085	0.00931153	-0.00017388	-0.00542105	-0.01649649	-0.01184784	-0.02549165	-0.03660669	-0.05121582	-0.05400273	-0.06103832	-0.06804701	-0.07149827	-0.04921074	-0.05524822	-0.05745678	-0.05964469	-0.05444527	-0.06657505	-0.08418323	-0.07660603	-0.06202502	-0.05681504	-0.05848552	-0.06149122	-0.05110758	-0.02755000	-0.00950869	-0.00496378	-0.00123285	0.00041597	-0.00094852	0.00053039	0.00049230	-0.00081241	0.00042450	-0.00121662	0.00038673	-0.00076440	-0.00188099	-0.00238672	-0.00048569	0.00096487	0.00014764	0.00051198	0.00115925	0.00097571	0.00001708	0.00090313	0.00095627	0.00132311	0.00157360	0.00044278	-0.00169026	-0.00025732	-0.00144449	-0.00000150	0.00021509	0.00078886	0.00018229	0.00042839	-0.00081471	0.00191815	-0.00014774	0.00055606	-0.00113386	0.00020980	-0.00030633	0.00126260	0.00014521	-0.00078903	-0.00040722	-0.00036711	-0.00003041	0.00007510	0.00072962	-0.00031167	-0.00014083	0.00026175	0.00020906	-0.00077925	0.00048811	0.00059967	0.00010771	-0.00144337	0.00093275	0.00088658	0.00008565	0.00032384	0.00159592	0.00024135	-0.00034828	0.00046167	0.00018338	0.00027820	-0.00017568	0.00076476	0.00003253	-0.00056046	0.00076207	0.00117720	0.00090968	0.00054353	0.00128725	0.00100584	-0.00120200	0.00087476	-0.00033163	0.00039612	0.00071997	0.00045058	0.00124793	-0.00114043	0.00086137	0.00087816	0.00058312	-0.00113749	0.00047585	0.00003319	-0.00009293	-0.00040302	0.00001531	-0.00092973	0.00021210	0.00116643	0.00064433	0.00101827	0.00012385	0.00042162	0.00056246	0.00131097	-0.00039875	-0.00050957	-0.00107728	0.00018811	-0.00000796	0.00050782	0.00062558	0.00012468	0.00010659	-0.00084057	0.00085877	-0.00011967	-0.00000451	-0.00052424	0.00068795	-0.00027006	0.00052393	0.00024753	-0.00069511	-0.00032288	-0.00029578	0.00115420	0.00076739	0.00003069	0.00042865	-0.00043697	-0.00001357	0.00029383	-0.00006230	0.00014250	-0.00016409	0.00018551	0.00025412	0.00001373	0.00017297	0.00087373	0.00029999	0.00017945	0.00008793	0.00000446	-0.00045620	-0.00016564	0.00014879	0.00038737	0.00043588	-0.00020689	-0.00026768	0.00041682	-0.00013147	0.00008727	0.00041201	-0.00005400	-0.00003457	0.00023692	0.00060863	0.00009606	0.00039889	0.00011878	-0.00000744	0.00022195	-0.00050438	0.00027310	0.00026638	0.00064218	0.00046899	-0.00044161	0.00022982	0.00001133	0.00032705	-0.00011727	-0.00025284	-0.00006984	0.00051625	-0.00015353	-0.00009676	0.00257494	0.00070202	-0.00017032	-0.00045831	-0.00048630	0.00056863	-0.00040579	0.00046522	0.00008802	0.00007579	0.00010891	0.00052866	0.00029398	0.00187282	-0.00045495	0.00140030	0.00049283	0.00048803	0.00004609	0.00063796	-0.00029489	-0.00009029	0.00017734	-0.00046132	-0.00026236	0.00092939	-0.00035072	0.00164779	0.00137126	0.00005372	-0.00137905	0.00225085	0.00095903	0.00003566	0.00006325	0.00060279	0.00087591	-0.00006997	0.00023582	0.00099569	-0.00068689	0.00155185	0.00390640	0.00139243	0.00292587	0.00357669	-0.00049257	-0.00069273	0.00437926	0.00031575	0.00059747	0.00219340	0.00104197	-0.00145794	-0.00182472	0.00107457	0.00163422	0.00055404	0.00109233	0.00067047	0.00339154	0.00126372	0.00049796	0.00030876	0.00057038	0.00024799	-0.00046314	0.00015817	0.00122519	0.00108960	-0.00009845	0.00230086	-0.00122127	0.00163783	0.00383985	-0.00116701	0.00406047	0.00054979	-0.00068018	-0.00009174	-0.00007226	0.00097463	0.00156455	0.00200174	0.00029252	0.00201798	0.00142656	0.00118707	0.00037727	0.00028678	0.00187946	0.00031508	-0.00136465	0.00318603	0.00196945	0.00112108	0.00176100	-0.00025098	-0.00063522	-0.00071051	0.00259188	0.00133891	-0.00163071	-0.00032666	0.00098572	0.00211846	0.00067880	0.00149461	0.00150784	0.00029872	0.00354992	0.00156620	0.00115734	0.00207220	-0.00089374	0.00159524	0.00111016	0.00005847	-0.00011567	-0.00029622	0.00025123	0.00006265	0.00081619	0.00073369	0.00153490	0.00086322	0.00096967	0.00074423	0.00049687	0.00082283	0.00159441	0.00014931	0.00006931	0.00049454	0.00026734	-0.00106908	0.00154572	-0.00034340	-0.00063125	0.00030445	0.00058891	0.00020168	0.00070196	-0.00038417	-0.00017200	0.00047546	0.00050741	-0.00015067	0.00041503	0.00064346	-0.00016548	0.00059427	0.00063689	0.00006161	-0.00051377	-0.00008729	0.00064474	0.00053846	0.00047276	0.00046819	0.00089001	0.00179340	0.00090934	-0.00009909	0.00078287	-0.00001697	0.00049582	-0.00000060	0.00048754	0.00054393	0.00143774	0.00049073	0.00008135	-0.00024996	0.00132565	0.00017933	0.00018559	0.00071517	0.00027521	0.00043826	0.00069139	0.00070937	0.00038635	0.00033929	0.00026823	0.00035099	0.00027216	0.00020290	0.00027899	0.00025802	0.00018304	-0.00001195	0.00045906	0.00028405	0.00004160	0.00055783	0.00038902	0.00011643	0.00031204	0.00024268	0.00036650	0.00068282	0.00064027	0.00076314	0.00062773	-0.75447943
-2.8997	-21.47483647	0.14671512	-0.38248843	-21.47483647	-0.97639304	0.72735333	0.07970598	-1.02755836	-0.86449837	-21.47483647	0.70254743	-1.38239121	-0.66854250	-2.27085614	0.42998707	1.88539946	0.47702605	-1.01977003	0.30671257	-21.47483647	-0.49056491	-21.47483647	1.20482159	0.31723738	-21.47483647	-21.47483647	-21.47483647	-21.47483647	-21.47483647	-21.47483647	-21.47483647	0.79675051	-0.86644265	-0.04090607	-0.35017969	-0.39140446	-0.19211861	0.14719597	-0.02932581	0.01681951	0.01749788	-0.02486084	-0.01542431	-0.03371463	0.01195546	0.01788687	0.00594222	-0.02158428	-0.01194855	0.00164121	-0.00035911	0.00296290	-0.00094217	0.00611305	0.00335206	-0.00253871	-0.00076600	0.00014778	0.00105929	0.00129415	0.00000958	0.00188929	-0.00227199	0.00201125	0.00031976	0.00103921	0.00098514	0.00394534	-0.00163685	-0.00072690	0.00130101	0.00005104	-0.00024426	-0.00007198	0.00120559	0.00097722	-0.00041912	-0.00362269	0.00131820	0.00240648	0.00003844	0.00037425	-0.00154801	0.00311929	0.00605134	0.01188412	0.00444578	0.01122472	-0.00130534	-0.00017492	0.00604767	-0.00858714	0.00193478	0.00221093	-0.00426542	-0.00175353	-0.00211350	-0.00429291	-0.00512980	0.00243297	-0.00278014	0.00677406	-0.00309172	-0.00460015	-0.00525189	-0.00417728	-0.00956848	-0.00351285	-0.01822193	-0.02575494	-0.03972903	-0.05058858	-0.05945105	-0.05043411	-0.06130467	-0.06742805	-0.07229529	-0.05680259	-0.05571231	-0.06109537	-0.05085945	-0.03654944	-0.02815313	-0.02904798	-0.03941468	-0.04113389	-0.02606437	-0.01002934	-0.00547423	-0.00101693	0.00195767	0.00032450	-0.00066061	0.00073338	0.00204388	0.00000092	0.00176378	0.00101932	0.00101155	-0.00264308	0.00079454	-0.00001128	0.00075804	-0.00006804	-0.00019952	0.00130331	-0.00079792	-0.00172613	0.00125945	-0.00035916	0.00026716	0.00069612	0.00008951	-0.00034380	0.00000242	-0.00126018	-0.00067127	-0.00120509	0.00053771	0.00058075	0.00011687	-0.00148572	0.00178522	-0.00038475	0.00027554	-0.00061310	0.00036948	0.00125065	-0.00043194	0.00001334	-0.00019273	-0.00038010	-0.00067045	-0.00020348	-0.00001765	-0.00028430	0.00002987	-0.00040902	-0.00054129	-0.00080572	-0.00045136	0.00063399	0.00066802	0.00001857	-0.00109416	0.00115652	0.00097119	-0.00048288	-0.00031738	0.00116389	0.00013113	0.00046782	-0.00040154	-0.00042663	-0.00038593	0.00030295	0.00045486	0.00001571	-0.00063774	0.00148262	0.00136686	0.00131072	-0.00012605	0.00005105	0.00059137	-0.00108650	0.00049824	-0.00037763	-0.00037896	-0.00015390	-0.00076986	0.00168055	-0.00047150	-0.00041832	-0.00013067	0.00000173	-0.00032142	-0.00100761	0.00004943	-0.00007327	-0.00028044	0.00027534	0.00014885	-0.00060996	0.00029324	0.00002994	0.00015231	-0.00078609	0.00008239	0.00025843	0.00118906	0.00010290	-0.00027934	-0.00042717	-0.00009201	0.00022620	0.00085667	0.00053261	-0.00012864	0.00028183	-0.00006994	0.00107323	0.00017482	-0.00044554	0.00028620	-0.00005709	-0.00131506	0.00095243	0.00002222	-0.00140077	0.00002344	-0.00042587	0.00036841	0.00099865	-0.00036855	0.00003990	-0.00065294	-0.00019479	0.00038338	-0.00063553	-0.00044470	0.00042252	-0.00014233	0.00024347	0.00003431	-0.00022124	0.00060460	0.00016380	-0.00026705	0.00007711	-0.00018417	-0.00037187	-0.00005949	0.00072702	0.00018696	0.00026139	0.00001185	-0.00039738	0.00008941	-0.00048855	0.00007120	0.00085036	-0.00051027	-0.00008892	0.00005070	-0.00023250	0.00058985	-0.00054782	-0.00021014	-0.00022495	0.00038972	-0.00071777	0.00013582	-0.00014251	0.00072191	0.00082800	0.00063615	0.00001546	-0.00002671	-0.00057374	-0.00076546	-0.00070997	0.00023288	0.00064899	-0.00027821	0.00015037	0.00184840	0.00080265	0.00024653	0.00019420	-0.00121623	-0.00075432	-0.00109930	-0.00034959	0.00039401	-0.00016685	-0.00030928	0.00062922	0.00067241	0.00121789	-0.00031277	0.00166887	0.00040106	0.00019332	0.00007194	0.00027313	-0.00035509	-0.00144127	-0.00013882	-0.00142012	-0.00189384	0.00032513	-0.00036731	0.00060033	0.00061638	-0.00085380	0.00063327	0.00087916	-0.00022310	0.00134319	0.00044232	0.00203862	0.00002285	-0.00002219	0.00122824	0.00030013	-0.00133738	0.00046126	0.00196560	0.00096117	0.00229654	0.00087697	0.00001145	-0.00067915	0.00001977	-0.00109337	-0.00016445	0.00120412	0.00053652	-0.00208069	-0.00231880	0.00106974	0.00001586	0.00114073	0.00230273	-0.00054398	0.00220569	0.00073762	-0.00103343	-0.00121719	0.00020033	-0.00043716	-0.00201764	-0.00141522	-0.00125382	0.00227399	0.00096792	0.00416093	-0.00314833	-0.00168130	0.00051330	-0.00139332	0.00093874	-0.00007588	-0.00173625	0.00047829	-0.00041981	0.00265077	0.00054936	-0.00080428	0.00139587	-0.00078902	-0.00012574	-0.00092140	-0.00034302	-0.00100688	0.00267768	-0.00128953	0.00115408	0.00017870	0.00280123	0.00043387	-0.00133717	-0.00098424	0.00025182	-0.00036696	0.00062827	0.00090435	0.00001206	0.00025680	0.00140564	0.00097939	-0.00001579	-0.00195492	-0.00012475	0.00060743	0.00109564	0.00186568	0.00134494	0.00134990	-0.00195219	0.00069458	0.00081190	0.00046124	-0.00072047	-0.00034487	0.00054523	-0.00177716	0.00018161	0.00009816	0.00051667	-0.00024643	-0.00110141	0.00032231	-0.00040250	0.00087427	0.00094829	-0.00019281	-0.00060715	-0.00034069	-0.00022078	-0.00099760	0.00119804	0.00005880	-0.00014523	-0.00071073	-0.00058758	-0.00061039	-0.00002787	-0.00069233	-0.00028066	0.00022600	0.00012876	0.00025484	-0.00001097	-0.00051780	-0.00018950	0.00026536	0.00057406	-0.00064686	0.00016497	-0.00063556	-0.00036071	-0.00054467	0.00013454	-0.00012720	0.00011155	0.00059714	0.00006153	-0.00004782	-0.00086779	-0.00072117	0.00008843	-0.00043597	0.00007051	0.00113503	0.00000674	-0.00025005	-0.00063878	-0.00017758	-0.00018852	-0.00021472	0.00000668	-0.00005660	-0.00000913	-0.00051921	0.00003166	-0.00019652	0.00050881	-0.00004140	0.00006247	0.00044024	-0.00031580	-0.00026545	0.00009076	0.00015005	-0.00008292	0.00000323	-0.00004384	0.00002783	-0.00021139	0.00055595	0.00014262	0.00020710	0.00008333	0.00009345	0.00028576	0.00001112	0.00028163	0.00044107	0.00030835	-0.91574404
-2.7997	-0.03249441	0.88808113	0.46460471	-0.74184186	0.31972267	-0.03346753	0.22396002	0.44418463	-0.24209183	0.92536783	0.11354640	-0.07536492	-21.47483647	-0.45423165	-0.49855398	-0.76095250	0.40744106	0.54156703	-21.47483647	-21.47483647	0.39669565	-21.47483647	-21.47483647	-21.47483647	-0.74734837	-21.47483647	-21.47483647	-21.47483647	1.45717120	-0.00344580	-21.47483647	-21.47483647	0.21284803	0.12042865	-0.50500864	-0.39719913	0.08674559	-0.07859489	0.04473263	0.09538370	-0.03311813	-0.01547140	-0.03352340	-0.07414945	-0.02746270	-0.00977868	0.00059348	-0.00773313	0.00172079	0.00875584	-0.00364703	-0.00285780	-0.00701926	-0.00347092	0.00330576	0.00066747	0.00063447	-0.00360117	0.00318888	0.00175142	-0.00258101	-0.00098558	-0.00303696	-0.00128095	0.00026336	0.00503242	-0.00179579	0.00205093	-0.00034159	-0.00106039	-0.00053118	-0.00328591	-0.00231909	0.00219836	-0.00214850	-0.00189506	0.00004324	-0.00252518	-0.00585859	0.00413621	-0.00213039	0.00322160	-0.00112648	0.00591387	-0.00246425	0.00215715	-0.00315142	0.00481001	-0.00166185	0.00085308	0.00989649	0.00076183	0.00587942	0.00459909	-0.00722718	-0.00234070	0.00462563	-0.00601276	-0.00192250	0.00181506	0.00018931	0.00415388	-0.00255493	-0.00589167	-0.00940170	-0.00772358	-0.01370360	-0.01264263	-0.01873704	-0.02206811	-0.03746960	-0.05119846	-0.06072018	-0.04833098	-0.05232886	-0.05474065	-0.05457690	-0.04598636	-0.05311699	-0.05945009	-0.04321858	-0.02509402	-0.01850450	-0.02292754	-0.03433186	-0.03094021	-0.02101893	-0.00949769	-0.00222525	0.00010598	0.00319065	0.00075627	-0.00002460	-0.00193533	0.00213746	0.00129563	0.00065337	0.00097785	-0.00061445	0.00001567	-0.00030875	-0.00023842	0.00058168	0.00031644	0.00028800	0.00098770	0.00028467	-0.00079169	0.00194368	0.00006305	-0.00035690	0.00066335	0.00010208	0.00017750	-0.00009577	-0.00106064	-0.00143994	0.00065032	0.00147557	0.00049086	0.00114250	-0.00147576	0.00120074	-0.00043579	0.00035056	0.00030076	0.00059456	0.00068758	0.00004418	0.00003326	-0.00099062	0.00053260	-0.00043572	-0.00020343	-0.00006914	0.00017888	0.00060970	0.00033372	-0.00061170	-0.00092777	0.00011850	-0.00032115	0.00008561	0.00082124	0.00000202	0.00145046	0.00178326	0.00000326	0.00044411	0.00094715	-0.00056264	0.00055734	0.00016175	-0.00005273	-0.00044212	0.00057982	0.00145806	-0.00009017	0.00061487	0.00094623	0.00103356	0.00062747	-0.00000504	0.00070895	0.00189438	-0.00166612	0.00009867	0.00047418	0.00022192	-0.00052059	0.00049493	0.00038793	-0.00067906	-0.00033264	0.00130391	0.00016719	0.00054919	0.00011674	0.00037923	0.00084215	-0.00035222	0.00012618	-0.00006686	-0.00017275	0.00045704	0.00094768	-0.00143155	0.00011242	0.00097452	0.00073125	0.00054344	0.00049347	-0.00000912	-0.00088822	0.00033323	0.00077021	0.00057794	0.00059442	-0.00005839	-0.00044887	-0.00036470	0.00095001	-0.00011558	-0.00008009	0.00005701	0.00022795	-0.00031411	0.00127625	-0.00024543	-0.00012386	-0.00054985	-0.00012433	0.00092247	0.00045848	0.00035808	0.00012958	0.00016113	0.00043863	0.00107634	0.00062321	0.00001484	0.00050310	-0.00025567	0.00024795	0.00047885	-0.00018202	0.00038113	0.00001024	0.00007076	0.00000755	-0.00007644	0.00012295	0.00009636	0.00027420	0.00054946	0.00059928	-0.00021727	0.00002123	-0.00024427	-0.00052742	0.00073146	0.00013727	0.00014461	0.00003374	0.00013820	-0.00009445	-0.00016721	-0.00027379	0.00036004	0.00006402	0.00016962	0.00009969	0.00053259	0.00002204	0.00077212	0.00041574	0.00033206	0.00085565	-0.00002424	0.00061056	0.00012387	-0.00112598	-0.00042949	0.00019198	0.00015652	0.00055927	0.00156205	-0.00036525	0.00071812	0.00081014	-0.00018327	-0.00033361	0.00083670	-0.00030978	-0.00021718	0.00085325	0.00038160	0.00003300	0.00084788	0.00186539	0.00009439	0.00071689	0.00084982	0.00152354	0.00152115	0.00050105	-0.00045174	0.00059210	0.00112472	0.00035875	-0.00109707	0.00005465	0.00094888	0.00222343	0.00027769	0.00034483	0.00024029	0.00093589	-0.00043876	0.00115660	0.00242313	-0.00043224	0.00027610	-0.00113552	0.00022057	0.00087442	-0.00162858	0.00008256	0.00291222	0.00022416	0.00133700	0.00125447	0.00171391	-0.00070845	0.00282475	0.00258232	0.00028520	0.00032311	0.00219271	0.00004146	-0.00128992	0.00261718	0.00341408	0.00203649	0.00061551	0.00069945	0.00194238	0.00182424	0.00086900	-0.00366332	0.00039233	0.00017958	0.00027784	0.00038814	0.00198591	0.00056316	0.00002029	0.00444559	-0.00164709	0.00169148	-0.00004874	0.00070741	0.00085727	0.00075445	0.00175221	0.00035071	0.00126175	0.00203706	0.00077747	0.00244562	0.00205098	0.00140888	0.00086563	0.00049136	0.00066010	0.00122588	0.00083451	0.00066064	0.00114904	0.00312810	0.00171414	0.00123629	0.00104072	0.00127814	0.00013182	0.00100673	0.00213513	0.00088772	0.00199393	-0.00017179	0.00138680	0.00190071	0.00024633	0.00012855	-0.00023205	-0.00026836	0.00259222	0.00083687	-0.00005022	0.00300222	0.00002962	0.00136489	0.00108888	0.00145685	0.00155166	0.00080291	0.00050304	0.00070055	0.00052147	0.00149359	0.00089455	0.00068427	0.00060941	0.00085056	0.00015001	0.00093878	0.00201448	0.00033362	0.00088873	-0.00119971	0.00060736	0.00052630	0.00063303	0.00101666	0.00019850	0.00078986	0.00047988	0.00099963	0.00039935	0.00017542	0.00026144	0.00060911	0.00056896	0.00060060	0.00019564	0.00098372	0.00063884	0.00014109	0.00126250	-0.00022418	0.00065225	0.00082037	0.00047885	0.00018017	-0.00024410	0.00022259	0.00025961	0.00139447	0.00028169	0.00033334	0.00074113	-0.00016114	0.00073463	0.00069225	0.00082628	0.00016175	0.00083024	-0.00003500	-0.00007697	-0.00009103	0.00033656	0.00014877	0.00030663	0.00086237	0.00022221	0.00012724	0.00055704	0.00042915	0.00088953	0.00031570	-0.00003011	0.00012125	0.00039911	0.00012269	0.00030843	0.00064743	0.00052301	0.00044649	-0.00009060	0.00047825	0.00066617	0.00096919	0.00031199	0.00033460	0.00007194	0.00009691	0.00005580	0.00077848	0.00040253	0.00061937	0.00026987	-0.06167787
-2.6997	-0.92516035	-0.10128978	-21.47483647	0.44366159	-0.27084101	0.34713700	-0.55744404	-0.60847761	-1.23991227	-21.47483647	-21.47483647	-0.19058767	1.12491095	-21.47483647	-0.60521075	-21.47483647	0.33053195	-0.36205469	-0.13571443	-21.47483647	-0.49492377	0.11845654	-21.47483647	1.11970913	-0.90961320	-21.47483647	-21.47483647	-21.47483647	-0.64039309	-21.47483647	0.74646610	-1.03333163	-0.45055057	-1.61895752	-0.12572772	-0.22156428	-0.38049659	0.09254491	-0.14061466	0.13255146	0.04739445	-0.05131665	0.01397707	-0.00737731	-0.00537951	-0.00169405	-0.00325268	-0.01893328	-0.01445531	-0.00856223	0.00334692	-0.00134793	-0.01667567	0.00747884	0.00822966	-0.00777106	-0.00361527	0.00092312	-0.00031265	-0.00146466	-0.00330607	0.00048399	0.00121726	-0.00304491	0.00389141	0.00432467	-0.00069088	-0.00081008	-0.00200636	0.00067097	0.00167674	-0.00334698	0.00265601	0.00308640	-0.00156706	-0.00148654	-0.00056487	-0.00040767	-0.00706330	0.00243755	0.00392099	-0.00033735	0.00317043	-0.00236385	0.00151666	-0.00625115	0.00337650	-0.00104973	-0.00575868	-0.01088608	0.00080914	-0.00152028	0.00024240	0.00076159	-0.00340199	-0.00356917	-0.00158505	-0.00118664	0.00640169	-0.00110733	-0.00748273	0.00503098	-0.00144697	-0.00823307	-0.01835045	-0.01631484	-0.03012046	-0.03538793	-0.04993950	-0.05372335	-0.05744681	-0.06135843	-0.05992327	-0.04453308	-0.04903846	-0.05341447	-0.05253646	-0.05083189	-0.05597620	-0.05749466	-0.04006371	-0.03115857	-0.02715487	-0.01998756	-0.01785803	-0.01550391	-0.00497610	-0.00205495	-0.00092749	-0.00153196	0.00065556	0.00085619	0.00015865	-0.00258830	0.00123969	-0.00083657	-0.00048108	-0.00018478	-0.00002911	-0.00081997	0.00078813	0.00003401	0.00121780	0.00151486	-0.00174907	0.00085596	0.00227171	-0.00018199	0.00031854	-0.00044658	0.00057061	0.00084085	-0.00027995	0.00041295	-0.00045562	-0.00103403	-0.00072347	0.00119914	0.00044253	-0.00075183	0.00026161	-0.00093219	0.00024254	-0.00107815	0.00046892	-0.00037704	-0.00026807	-0.00028974	-0.00054754	0.00056997	-0.00060552	0.00027484	-0.00094583	-0.00052165	0.00009606	0.00015416	0.00077565	-0.00152070	-0.00121226	-0.00057318	-0.00104131	-0.00123029	0.00120093	0.00111851	0.00002527	0.00000450	0.00137505	0.00031816	-0.00061602	0.00051457	0.00085636	-0.00054255	0.00012045	0.00019216	-0.00073769	-0.00009545	0.00081178	0.00017823	0.00045019	0.00022194	0.00048606	0.00217800	-0.00023615	-0.00040723	0.00059658	0.00008099	0.00046676	-0.00157808	0.00089866	0.00036400	-0.00041152	-0.00004653	-0.00090003	0.00057322	-0.00093827	0.00021521	0.00063830	0.00071805	-0.00033571	0.00000548	-0.00008913	-0.00087624	-0.00141773	0.00053414	0.00009659	-0.00090132	-0.00094863	-0.00032149	0.00048489	0.00027869	0.00103027	-0.00062134	-0.00005850	-0.00086511	-0.00041145	-0.00008477	-0.00030631	-0.00002119	-0.00035770	-0.00069415	-0.00118175	0.00024265	-0.00028937	0.00048804	-0.00010978	0.00044661	-0.00030372	0.00079251	0.00041383	0.00004503	-0.00020808	-0.00078019	0.00029143	0.00093863	-0.00019978	-0.00006936	-0.00006234	-0.00045882	-0.00000518	-0.00082477	0.00004342	-0.00012019	-0.00085887	-0.00017584	-0.00023289	-0.00060957	0.00022383	-0.00001521	0.00062796	-0.00087660	-0.00032177	-0.00029069	0.00040314	-0.00027835	0.00030036	0.00037603	-0.00046464	-0.00074803	-0.00001199	-0.00032850	0.00070643	0.00028744	0.00022851	-0.00045631	-0.00007369	-0.00053650	0.00014573	-0.00016320	-0.00057316	-0.00036788	0.00054485	-0.00087692	0.00009792	-0.00013564	0.00077187	-0.00030710	0.00077690	0.00052534	0.00006676	0.00110751	-0.00047905	-0.00079301	0.00040419	-0.00019634	0.00064034	0.00079139	0.00142085	-0.00064365	0.00120313	0.00104170	-0.00027665	-0.00000902	-0.00116605	-0.00101759	0.00072566	-0.00046910	-0.00027466	-0.00070501	-0.00032085	0.00141961	-0.00060244	0.00048697	0.00069105	0.00155332	-0.00012360	0.00000769	-0.00081053	-0.00032666	-0.00104828	-0.00079846	-0.00102895	-0.00020017	-0.00039149	0.00091481	0.00198818	0.00140063	-0.00098667	0.00032083	0.00175524	0.00039471	-0.00096133	0.00059953	0.00039409	-0.00046604	-0.00011889	-0.00105585	-0.00217354	-0.00070707	0.00237845	0.00124410	0.00103788	0.00002057	0.00022966	0.00009219	0.00130780	-0.00070638	-0.00082481	-0.00028698	-0.00096722	-0.00217561	0.00085221	-0.00192289	-0.00037987	0.00074237	0.00081009	-0.00094215	0.00018444	0.00164119	0.00019650	-0.00375763	-0.00038523	0.00058598	-0.00178963	-0.00134412	-0.00117885	0.00121628	-0.00248522	0.00258610	-0.00327161	-0.00059817	-0.00067275	-0.00240474	0.00163320	-0.00106384	-0.00372950	-0.00008805	-0.00076419	-0.00081393	-0.00063679	0.00166844	0.00034856	0.00018367	-0.00113774	0.00194342	-0.00206767	-0.00053739	0.00163488	-0.00015597	0.00002519	0.00074668	0.00081284	0.00035239	0.00100226	-0.00051757	0.00069452	0.00019672	-0.00033257	0.00234993	-0.00037966	0.00020194	0.00163322	0.00137815	0.00136275	-0.00021692	-0.00041494	0.00092786	0.00160390	0.00017467	0.00134023	0.00186696	-0.00069430	-0.00089626	0.00050318	0.00050430	-0.00002300	-0.00176735	0.00057129	0.00034297	0.00109368	-0.00121296	0.00056155	0.00074192	0.00068064	0.00112322	-0.00037788	0.00014722	0.00149532	0.00002511	0.00044755	-0.00005405	0.00001495	0.00027092	0.00031157	-0.00065619	-0.00050039	-0.00002544	0.00010003	0.00081408	0.00066455	-0.00050039	-0.00003727	0.00019365	0.00080823	-0.00010634	0.00004843	-0.00049254	0.00073596	0.00087772	-0.00009596	-0.00020184	0.00090119	-0.00095801	-0.00010753	-0.00017431	0.00138106	-0.00029039	0.00002937	-0.00002326	0.00004424	0.00037856	-0.00008216	-0.00071022	-0.00018006	-0.00030449	0.00062971	0.00015298	-0.00011502	0.00015566	-0.00024643	-0.00011013	-0.00007292	0.00019327	-0.00012842	0.00017669	-0.00034035	0.00018175	0.00014858	0.00006164	0.00035692	0.00015117	0.00011613	0.00007942	-0.00039783	0.00020046	0.00016273	0.00014934	-0.00000199	0.00036221	-0.00000876	-0.00000276	0.00036978	0.00064536	-0.00012500	0.00031768	-0.00005252	-0.00027640	0.00002558	0.00037588	0.00018208	0.00051931	0.00031022	0.14360378
-2.5997	0.24148789	-0.22826760	0.31622526	-21.47483647	-21.47483647	-0.62799069	0.55476628	0.23576742	0.52946071	0.32147115	-2.30056071	0.00296652	-21.47483647	-0.38833657	-0.24826910	-21.47483647	-0.58063769	0.04289426	-0.78194338	-0.94915409	0.09014707	-21.47483647	-21.47483647	-21.47483647	-0.28007178	-21.47483647	0.39442307	-0.57585204	-21.47483647	-21.47483647	-21.47483647	-21.47483647	0.55264104	-0.13317387	-1.78011636	-0.25127314	-0.08609729	-0.18214914	0.05427437	0.05057912	0.03074737	-0.04249579	0.00741174	0.01339577	-0.01698239	0.03852142	-0.02673119	-0.00522901	-0.01770370	-0.00207455	0.00668133	0.00634060	-0.00603637	0.00404470	0.00212396	-0.00031355	-0.00747097	-0.00141686	-0.00187764	0.00304517	-0.00076084	0.00381125	0.00139462	-0.00030501	0.00278417	0.00271289	0.00141065	-0.00033597	-0.00356275	0.00247976	-0.00112074	-0.00080663	-0.00150220	0.00662344	-0.00261921	0.00211323	0.00121351	-0.00022203	-0.00257427	0.00350028	0.00130309	0.00164197	-0.00135648	0.00217730	0.00066998	0.00273174	-0.00420349	0.01034582	0.00420532	-0.00435097	-0.00566180	0.00083482	-0.00073267	0.00566567	-0.00206376	-0.00349760	0.00193428	-0.00342932	-0.00025566	0.00640936	-0.00571366	0.00679782	-0.00291318	-0.00571506	-0.01475239	-0.01602223	-0.02775109	-0.02717310	-0.04228731	-0.03670828	-0.03769406	-0.04224486	-0.04895467	-0.04152371	-0.05124875	-0.05075906	-0.05092674	-0.03428310	-0.03542799	-0.03812434	-0.04297224	-0.04314548	-0.03577175	-0.02866312	-0.02065139	-0.01502027	-0.00839601	-0.00394678	-0.00366583	-0.00032617	0.00240780	0.00052131	0.00013721	-0.00028437	-0.00030642	0.00157681	0.00015629	0.00077876	-0.00057858	-0.00042292	-0.00120079	-0.00008747	0.00148045	0.00057325	0.00032675	0.00071380	0.00056503	0.00014264	0.00082019	-0.00103021	-0.00032472	0.00031194	-0.00093909	-0.00047888	0.00014962	-0.00126228	-0.00068102	0.00075243	0.00100579	0.00012977	0.00050446	0.00023928	0.00135767	-0.00081293	0.00049467	-0.00057376	0.00101780	0.00089865	0.00055208	0.00076377	-0.00069772	-0.00077100	0.00107688	0.00033427	0.00107854	0.00090820	0.00055973	0.00045774	-0.00037989	0.00018699	-0.00010282	0.00015040	-0.00062986	0.00043158	0.00055730	0.00141490	0.00112584	0.00000201	0.00078211	0.00078377	-0.00057141	0.00085776	0.00002427	0.00134322	0.00019562	0.00002762	-0.00009593	-0.00020550	-0.00032189	0.00197584	0.00105349	0.00156651	0.00112425	-0.00026004	0.00085236	0.00012090	0.00133840	-0.00108771	-0.00036210	0.00007598	-0.00060800	0.00026625	-0.00045436	0.00062908	0.00043433	0.00081016	-0.00051877	0.00015663	0.00047172	0.00093742	-0.00004212	0.00010344	0.00013403	0.00083122	0.00096102	0.00025873	0.00021505	-0.00010976	0.00045548	0.00027713	0.00117026	0.00075649	-0.00021638	0.00007726	0.00035521	0.00092283	0.00082244	0.00080060	-0.00063832	0.00015454	-0.00128415	0.00092859	-0.00014546	-0.00025593	0.00019486	0.00076581	-0.00026763	0.00030434	-0.00011415	-0.00020473	0.00054562	-0.00014597	0.00051720	0.00087201	0.00027294	0.00062349	0.00069828	0.00042319	0.00057047	0.00004533	-0.00021854	0.00050616	0.00042613	0.00008263	0.00034857	-0.00011292	0.00074686	0.00014213	0.00082737	0.00003724	0.00025623	-0.00025842	0.00008893	0.00041331	0.00046723	0.00104047	-0.00004188	-0.00022012	-0.00002898	0.00012369	0.00016377	0.00085537	0.00032823	0.00000349	0.00069611	0.00038034	0.00024781	0.00073984	-0.00007650	0.00058981	0.00036133	-0.00042536	0.00054573	0.00016056	0.00188635	0.00093382	0.00020052	0.00109132	0.00042031	0.00100396	-0.00009326	-0.00049657	0.00014688	0.00052399	-0.00082340	0.00082072	0.00191785	0.00065404	0.00010111	0.00094487	-0.00002993	-0.00051085	0.00068046	0.00087852	-0.00009008	0.00014022	0.00016494	-0.00030693	0.00091956	0.00262768	-0.00000443	0.00219684	0.00108425	0.00110198	0.00114377	0.00087446	0.00034606	-0.00022322	-0.00012961	-0.00077227	-0.00061031	0.00111232	0.00180621	0.00095441	0.00172784	0.00156286	0.00097951	0.00065873	0.00078246	0.00095479	-0.00140010	0.00111664	0.00045835	-0.00038455	0.00011662	0.00051147	-0.00079559	0.00117171	0.00206965	0.00253907	0.00099742	0.00245134	0.00122975	0.00276646	0.00337984	0.00032718	-0.00009543	-0.00013688	0.00084870	-0.00046219	-0.00030046	0.00233268	-0.00006622	0.00080943	0.00150176	0.00091522	0.00109629	0.00108097	-0.00142184	-0.00270025	0.00151054	-0.00158475	0.00118999	-0.00201599	0.00243935	0.00296758	0.00106385	0.00392802	0.00030064	-0.00017954	0.00130297	0.00038895	0.00110996	0.00252942	-0.00124881	0.00332468	-0.00138572	0.00276988	-0.00067832	0.00382470	0.00303722	-0.00047241	0.00062965	0.00265285	0.00023910	-0.00097800	0.00124279	-0.00049231	-0.00070303	0.00137242	0.00082408	-0.00012753	0.00140199	-0.00081951	0.00151615	0.00278116	0.00223157	0.00142376	0.00080227	0.00109289	0.00210794	0.00177383	0.00088224	0.00072087	0.00138515	0.00124469	0.00097595	0.00055859	0.00017121	0.00121115	0.00011773	0.00039384	0.00034163	0.00056636	0.00017577	-0.00081566	0.00081907	0.00027904	-0.00048615	0.00013832	0.00067635	0.00063500	0.00018628	0.00152577	-0.00045419	0.00071478	0.00106202	0.00028725	0.00127777	0.00036778	0.00014655	-0.00027646	0.00008853	0.00029401	-0.00173858	-0.00019409	0.00074616	-0.00033727	0.00013447	-0.00119208	-0.00079065	-0.00055042	-0.00033688	0.00162861	-0.00080097	-0.00032112	0.00018134	0.00082192	0.00039652	-0.00069833	0.00017578	0.00009633	0.00048048	0.00033375	-0.00020527	-0.00037836	0.00022735	-0.00008311	0.00095043	0.00142854	-0.00113658	0.00015814	0.00024676	-0.00027402	0.00025177	0.00012583	0.00004406	-0.00032838	0.00033547	0.00038835	-0.00015274	0.00042562	0.00026266	0.00035458	-0.00009920	0.00019501	0.00061716	0.00027659	0.00021894	0.00041694	0.00034185	-0.00002828	0.00050127	0.00049202	0.00001814	0.00028498	-0.00028205	0.00033032	0.00027261	0.00027113	0.00015387	0.00053830	0.00016793	0.00023766	0.00019406	0.00007092	0.00000017	-0.00002752	-0.00020405	0.00036322	0.00003695	-0.09608565
-2.4997	0.90700339	1.43228042	0.43897498	-0.30207336	-21.47483647	-21.47483647	-0.60053393	-0.50927275	0.29223088	-0.86104979	0.09002335	2.16645646	-0.61070228	-1.05051243	1.37325972	-0.93859455	-1.10809001	1.60456443	-21.47483647	-21.47483647	-0.52410650	-21.47483647	-21.47483647	-0.09321535	1.09477758	-21.47483647	-0.29970148	-0.90410662	-21.47483647	-0.04801321	-21.47483647	-0.20827040	0.33467975	-0.39235753	0.42362371	-0.25903544	-0.10987663	0.14452012	0.00898932	-0.04490772	-0.02925376	-0.05438333	-0.00028197	-0.03524090	0.00342763	0.03878094	-0.00343067	-0.00840243	0.01544362	0.01166323	0.00674126	0.00319813	-0.00879616	0.00784231	0.00761404	0.00306050	-0.00207103	-0.00059118	0.00348525	-0.00110078	-0.00358188	-0.00025983	-0.00064600	-0.00399466	-0.00085636	0.00276462	-0.00265829	-0.00117426	-0.00044950	-0.00262088	-0.00210133	0.00106848	-0.00064441	-0.00178176	-0.00016665	0.00087100	-0.00339759	-0.00211156	-0.00395502	0.00545908	-0.00233036	0.00522389	-0.00562607	0.00063541	0.00101391	-0.00611017	-0.00421540	0.00262724	-0.00119752	-0.00393563	-0.00194533	-0.00307159	0.00564807	0.00250991	-0.00275326	-0.00423107	0.00154803	-0.00054135	0.00372256	-0.00270834	-0.00091879	0.00571700	-0.00125287	-0.00683771	-0.00996588	-0.00466859	-0.01178345	-0.01171995	-0.02157479	-0.01942382	-0.02963485	-0.04290193	-0.05303601	-0.04012400	-0.04771283	-0.05334214	-0.05205727	-0.04096307	-0.04116777	-0.03919741	-0.03081396	-0.03471941	-0.02859415	-0.02240991	-0.02071465	-0.02056256	-0.01697978	-0.00961799	-0.00164274	-0.00181746	-0.00123600	0.00033155	0.00036583	-0.00108415	-0.00007283	0.00076953	-0.00022245	0.00175680	-0.00020030	-0.00053722	-0.00148472	-0.00058886	0.00042284	0.00039893	-0.00001466	0.00027517	0.00063838	0.00009441	0.00133192	-0.00151964	0.00024115	0.00062826	-0.00034391	-0.00016413	0.00075432	-0.00137500	-0.00111329	0.00134285	-0.00003506	-0.00009788	0.00016767	-0.00054534	0.00091549	-0.00120726	0.00044385	-0.00015771	-0.00064195	0.00045653	0.00017573	0.00042241	-0.00045379	-0.00079843	-0.00059940	-0.00079452	0.00104665	0.00052656	-0.00026013	-0.00110939	-0.00117217	-0.00096405	-0.00108818	-0.00073900	0.00020616	-0.00025174	-0.00008660	0.00049414	0.00105995	0.00005669	-0.00026199	0.00043700	-0.00022857	-0.00044398	-0.00052507	0.00031637	0.00056901	-0.00093200	0.00124932	0.00011033	0.00011019	0.00035239	0.00047046	0.00153223	0.00102557	0.00033817	0.00025423	-0.00105167	0.00005347	-0.00013638	0.00033559	0.00012929	-0.00051701	-0.00025669	0.00039399	0.00005802	0.00003950	0.00003746	-0.00004793	-0.00107680	-0.00024639	0.00050245	-0.00006809	-0.00062046	-0.00075140	-0.00087185	0.00007142	-0.00001761	-0.00023875	-0.00016238	0.00079906	-0.00050247	0.00078768	-0.00074695	-0.00020919	-0.00090779	0.00039111	0.00049969	0.00034273	0.00034464	-0.00034933	-0.00072186	-0.00105501	0.00033193	-0.00003461	-0.00066106	0.00018909	0.00023685	-0.00052651	0.00084620	0.00016113	-0.00064342	-0.00007664	-0.00064433	-0.00003106	0.00070752	-0.00025325	0.00033593	-0.00051134	-0.00000901	0.00041546	-0.00067982	0.00016480	0.00036192	-0.00044616	0.00049574	-0.00017044	-0.00040274	0.00036014	0.00041363	-0.00013356	-0.00028884	-0.00016993	-0.00066887	0.00065501	0.00066067	0.00094811	0.00029692	-0.00059738	-0.00080661	-0.00031199	-0.00039832	0.00031788	0.00046861	-0.00018940	0.00017110	0.00020093	0.00043501	0.00021007	0.00046590	0.00015366	-0.00051437	0.00048816	-0.00047782	0.00095788	-0.00028839	0.00108459	0.00055566	0.00002627	0.00028886	0.00017668	-0.00032517	0.00003583	-0.00049749	0.00041357	0.00041237	0.00007709	-0.00026047	0.00117409	-0.00013277	-0.00025444	0.00022113	-0.00163773	0.00052661	-0.00037578	0.00082821	-0.00019105	-0.00016023	-0.00038195	-0.00129023	-0.00002204	0.00158974	-0.00097719	-0.00026643	0.00096165	0.00086866	0.00113870	0.00047220	-0.00134409	0.00051159	0.00039502	-0.00141129	-0.00073835	0.00040412	-0.00103706	0.00024096	0.00110606	0.00088729	0.00018446	0.00066043	0.00167950	-0.00004273	-0.00066486	-0.00028119	0.00032132	-0.00017411	0.00087960	0.00009711	-0.00052758	0.00001821	0.00228249	0.00113720	-0.00030250	0.00121077	0.00177882	0.00118302	0.00193878	0.00007942	0.00057774	0.00160330	0.00150845	-0.00086988	0.00010671	0.00075643	0.00097217	0.00105762	-0.00048548	-0.00045806	0.00271995	0.00168363	0.00075469	-0.00100624	-0.00043756	-0.00020793	-0.00012908	-0.00077385	-0.00073005	0.00231836	0.00140012	0.00254302	-0.00065981	0.00169980	0.00274483	0.00147048	0.00094291	-0.00101805	-0.00020897	0.00008629	0.00023992	0.00199978	0.00063757	0.00453664	0.00123627	0.00006998	0.00107992	0.00177885	-0.00145858	-0.00134672	0.00200639	0.00052097	0.00057199	0.00264373	0.00047451	-0.00060994	0.00024912	0.00024661	0.00092212	0.00103152	0.00126909	0.00196289	-0.00004285	-0.00059837	0.00116798	0.00160585	0.00113614	-0.00119715	0.00026736	0.00119303	0.00311516	-0.00051508	0.00098543	0.00068909	0.00013773	0.00121466	0.00024816	0.00076358	0.00058543	-0.00114860	-0.00017815	-0.00035197	0.00089679	0.00061088	0.00015093	0.00046091	0.00167117	-0.00004188	0.00017078	0.00178531	0.00219192	0.00048809	-0.00012752	-0.00036609	0.00071285	-0.00059124	0.00036429	0.00059389	-0.00045013	0.00051738	0.00032167	0.00049027	0.00072679	-0.00022097	-0.00004467	0.00063074	-0.00056834	0.00037826	0.00021856	0.00037601	0.00047834	0.00050021	0.00085856	0.00057071	0.00063230	0.00014879	0.00101756	0.00025349	0.00062335	0.00028450	0.00093259	0.00191281	0.00007130	0.00010342	0.00009244	0.00006124	0.00019727	0.00024925	0.00000115	0.00067099	0.00040853	0.00084612	-0.00016760	0.00019529	0.00041717	0.00089435	0.00018969	0.00064386	0.00044996	-0.00011082	0.00069726	0.00059289	0.00045138	0.00053150	0.00042748	0.00022264	0.00008794	0.00021544	0.00052565	0.00065907	0.00016694	0.00019988	-0.00029809	0.00059551	0.00050172	0.00018460	0.00009016	0.00046752	-0.00005324	0.00005081	0.00017633	0.00082703	0.00056484	0.00104303	0.00091147	0.27821911
-2.3997	-21.47483647	0.26671818	-0.09175767	0.10071988	0.03819176	0.30385056	-21.47483647	0.24675409	0.36950976	-21.47483647	-0.01229172	0.75152980	-1.57282263	-0.37233311	-0.02981538	-0.26026334	-21.47483647	0.24314572	0.57655543	-21.47483647	-21.47483647	-21.47483647	-21.47483647	-21.47483647	-21.47483647	-21.47483647	-21.47483647	-21.47483647	0.55132425	-21.47483647	-21.47483647	-0.64744968	-0.53830363	-0.21470500	-0.02439437	-0.01019045	-0.24217701	-0.10315384	-0.00587759	0.12824895	0.02542591	-0.00630185	0.03861830	-0.00368754	-0.00015513	0.02118903	0.01025018	0.00711232	0.02121157	0.01858543	0.01461126	0.01912227	0.00003150	0.01025441	0.00530366	0.00301089	-0.00238992	-0.00155067	0.00437892	0.00454455	-0.00029532	-0.00143570	-0.00076950	-0.00034212	0.00205676	-0.00072135	-0.00235619	-0.00058269	-0.00217580	-0.00100812	-0.00210818	0.00081545	-0.00104320	0.00039425	0.00210073	0.00167261	0.00045379	-0.00015357	-0.00082751	0.00200482	0.00072807	-0.00023890	0.00120948	0.00221642	0.00267716	0.00121833	0.00261169	0.00439858	0.00693186	-0.00164532	-0.01139368	-0.00915274	-0.00085493	0.00294794	-0.00703672	0.00060505	-0.00248936	-0.00460091	0.00371313	0.00296145	-0.00164894	0.00317865	-0.00110580	-0.00260958	-0.01430995	-0.01303189	-0.02631673	-0.02421364	-0.03763680	-0.02929400	-0.03089514	-0.02656874	-0.02862498	-0.01821775	-0.03350929	-0.04498204	-0.04160982	-0.02782490	-0.02947793	-0.03091698	-0.02672210	-0.02757199	-0.01436516	0.00001093	0.00236337	-0.00008710	-0.00337401	-0.00494822	-0.00366814	-0.00108411	0.00336899	-0.00059457	0.00061937	-0.00157842	-0.00010513	-0.00063312	-0.00044791	0.00181919	-0.00139893	-0.00181151	-0.00040687	-0.00002851	0.00075753	-0.00052682	0.00127683	0.00124820	0.00043882	-0.00045955	0.00095441	-0.00005194	-0.00023934	0.00087018	0.00046432	-0.00111784	-0.00078351	-0.00128083	-0.00000611	0.00130281	0.00057465	-0.00025035	-0.00003260	0.00010106	0.00083747	-0.00071263	0.00025415	-0.00086677	0.00030596	0.00040818	-0.00046232	-0.00009763	-0.00087755	-0.00049307	-0.00062038	-0.00057398	-0.00023620	-0.00007348	-0.00010057	-0.00160595	0.00006361	-0.00072901	-0.00099001	-0.00064036	0.00056813	0.00026078	-0.00037121	-0.00009068	-0.00037445	-0.00020108	0.00126966	0.00074938	-0.00083490	-0.00000548	0.00049750	-0.00069144	-0.00089653	-0.00051966	0.00055557	-0.00046288	0.00012517	0.00143567	0.00051612	0.00176503	-0.00000630	0.00025071	0.00019178	-0.00130399	-0.00048626	0.00018571	-0.00002857	-0.00030713	0.00003744	0.00026064	0.00015860	0.00053816	0.00002418	0.00034288	-0.00068858	-0.00016598	-0.00060786	-0.00008145	-0.00041107	-0.00085939	-0.00056854	-0.00076272	0.00025494	-0.00015982	-0.00072317	-0.00116499	0.00068278	0.00036240	0.00062838	-0.00025406	0.00005779	-0.00066206	-0.00043628	-0.00034516	-0.00029597	0.00107428	-0.00101232	-0.00064322	-0.00123835	-0.00009724	0.00010160	-0.00030715	-0.00046143	0.00035896	0.00009083	0.00119969	-0.00052444	-0.00065722	0.00007453	-0.00076557	0.00001511	0.00072496	0.00015720	-0.00061017	-0.00023550	-0.00037651	0.00044190	-0.00151515	-0.00058739	0.00030890	0.00018732	0.00016264	0.00016592	0.00037013	0.00111135	0.00023940	-0.00024702	-0.00047859	0.00001122	-0.00125755	-0.00057911	0.00005353	0.00067748	0.00069990	-0.00033740	0.00007764	-0.00080294	-0.00034497	0.00018313	-0.00017039	-0.00030898	-0.00051900	0.00016888	0.00051857	-0.00048321	-0.00028074	-0.00028333	0.00005122	-0.00028491	-0.00035061	-0.00066286	-0.00039116	0.00059952	-0.00078259	0.00017491	0.00029419	0.00023805	-0.00056667	-0.00068727	-0.00072195	-0.00031522	0.00017783	-0.00011183	-0.00051502	0.00188662	0.00039722	0.00002129	0.00004846	-0.00046933	-0.00085125	-0.00050864	0.00062458	-0.00118178	-0.00101115	-0.00027582	-0.00022207	0.00072411	0.00104794	-0.00067076	0.00104729	-0.00021897	0.00055311	-0.00104149	0.00063249	-0.00237028	-0.00110196	-0.00003339	-0.00169731	-0.00082507	-0.00097346	-0.00047506	0.00186847	0.00013640	-0.00051275	0.00015506	-0.00167180	-0.00031156	-0.00057145	0.00013410	0.00001851	0.00142643	-0.00012958	-0.00060983	0.00030703	-0.00088764	0.00032153	0.00217882	-0.00038745	0.00013482	-0.00172832	-0.00014062	-0.00028241	0.00207771	-0.00154096	-0.00266566	-0.00123708	0.00076394	-0.00214603	0.00136851	0.00219346	0.00093431	-0.00117358	0.00033624	0.00103247	0.00197293	0.00067033	0.00059938	-0.00224243	-0.00015960	-0.00260990	-0.00018741	-0.00174869	-0.00010903	-0.00174090	-0.00083886	0.00261670	-0.00091755	-0.00061581	-0.00027983	-0.00018880	0.00086368	-0.00137670	-0.00036122	0.00247105	0.00066216	0.00242783	0.00002129	0.00183295	0.00175289	0.00178083	0.00145969	0.00164500	0.00026531	-0.00170960	0.00270412	-0.00038994	-0.00029128	0.00061031	0.00082103	-0.00087116	0.00179530	-0.00050817	-0.00026364	0.00073722	-0.00030745	0.00049120	-0.00170389	0.00107483	0.00069878	0.00005099	0.00074080	-0.00051863	-0.00017316	-0.00052188	0.00087732	0.00095363	0.00138384	-0.00011390	-0.00203050	-0.00150610	0.00100684	-0.00126023	0.00018214	-0.00112536	-0.00043840	-0.00120816	-0.00014157	0.00011476	0.00118695	-0.00028471	0.00021285	-0.00002526	0.00021834	-0.00001758	0.00041035	-0.00031267	-0.00033233	-0.00046990	0.00001120	-0.00062132	0.00031239	-0.00084689	-0.00051288	0.00044816	-0.00126851	-0.00002641	0.00073261	-0.00033118	0.00026637	0.00011823	0.00022374	0.00035587	0.00026873	0.00052026	-0.00042139	0.00050526	0.00027885	-0.00102673	-0.00060820	-0.00037001	-0.00111455	-0.00071002	-0.00051677	0.00042646	0.00022500	-0.00023982	-0.00056958	-0.00033677	-0.00037211	-0.00125782	-0.00001258	-0.00091140	0.00050242	0.00019378	-0.00001465	-0.00073946	0.00003603	-0.00024491	0.00034309	-0.00011401	0.00035169	0.00039850	-0.00020077	-0.00057014	0.00049461	-0.00007461	-0.00009896	0.00013180	0.00033193	0.00013693	-0.00011720	0.00017932	-0.00002008	-0.00005709	-0.00005453	0.00010918	-0.00002978	-0.00014847	-0.00008674	0.00052790	-0.00000136	0.00009795	-0.00025456	-0.00024846	-0.00010434	0.00010530	-0.00016965	0.00020511	0.00013903	0.56155694
-2.2997	-0.10302174	-21.47483647	0.18819696	-0.04347629	0.72418714	-0.86195379	0.90729290	0.04851487	0.99835209	1.81283760	1.22490752	0.71426785	0.40470158	-0.60301444	2.98067737	0.30836709	-0.41128057	0.82258421	3.47093439	-21.47483647	-21.47483647	-21.47483647	0.06303303	0.57310420	-0.29841537	-21.47483647	-21.47483647	-21.47483647	0.61881721	-21.47483647	0.36289457	-21.47483647	0.58695037	-0.59374270	-0.35033967	-0.03976537	0.26300898	0.06481370	-0.08723738	0.05721629	-0.08802334	-0.04222322	0.00897520	0.03345070	-0.06134906	0.03794820	0.03036286	0.02043345	0.00376950	0.02652009	0.02727452	0.01974291	0.00921633	0.02085320	0.02034287	0.01636407	0.00189626	0.01129979	0.01321729	0.00642211	0.00425260	0.00466555	0.00015965	0.00030686	-0.00048580	0.00373263	-0.00125871	0.00121586	-0.00373996	0.00126602	-0.00201816	0.00100070	-0.00220650	-0.00132445	-0.00515775	0.00060053	0.00256612	-0.00263336	-0.00419323	0.00704579	-0.00131293	-0.00137804	0.00290039	-0.00309808	0.00633028	-0.00591745	-0.00036620	0.00134109	-0.00453984	-0.01197367	0.00425575	-0.00574262	-0.00082577	0.00362701	0.00222039	-0.00135921	0.00289529	-0.00437182	0.00138133	0.00056341	-0.00850036	0.00704320	-0.00358202	-0.00249334	-0.00974595	-0.00208017	-0.01156669	-0.01232540	-0.01649953	-0.01159477	-0.01561333	-0.00766206	-0.00952726	-0.00062181	-0.01430085	-0.01884788	-0.02025655	-0.01737396	-0.02121693	-0.02770712	-0.02732367	-0.02650272	-0.01682018	-0.00893028	-0.01037824	-0.01078166	-0.00608037	-0.00072698	-0.00345895	-0.00068177	0.00109881	0.00018504	-0.00332396	-0.00102249	0.00158420	0.00002172	-0.00143214	0.00041115	-0.00072183	-0.00138960	-0.00158758	0.00164967	0.00095572	-0.00041465	-0.00231783	0.00018212	0.00102391	-0.00108853	0.00130504	-0.00066641	0.00029228	-0.00065042	0.00026818	-0.00021304	0.00002768	-0.00115746	-0.00104019	-0.00035455	-0.00026863	-0.00029996	0.00079469	0.00002130	0.00049445	-0.00036429	-0.00046011	0.00000828	-0.00007397	0.00048687	-0.00056013	-0.00038135	-0.00082819	-0.00018109	0.00007484	0.00037820	0.00007408	0.00100789	-0.00068167	-0.00152950	0.00086110	-0.00016976	-0.00173896	-0.00063057	0.00082312	0.00069464	-0.00117661	0.00020481	0.00085614	-0.00036194	0.00010738	0.00012395	-0.00057800	-0.00016260	-0.00020245	0.00052064	0.00098627	-0.00056167	0.00032333	0.00030276	0.00084650	-0.00028128	0.00101195	0.00096984	0.00117071	0.00040480	0.00136170	-0.00031706	0.00011687	-0.00015552	0.00032693	0.00089373	0.00018007	0.00084004	-0.00061675	0.00031427	0.00024898	0.00017307	-0.00042415	-0.00140160	-0.00095702	0.00037766	0.00005146	-0.00043635	0.00017350	-0.00004499	-0.00019901	0.00004665	0.00006339	-0.00010463	0.00054544	-0.00020497	0.00107426	0.00082875	-0.00062278	0.00064033	-0.00005744	0.00020900	-0.00054579	0.00050160	0.00049243	-0.00025162	-0.00082052	0.00069810	-0.00038572	-0.00037205	-0.00007409	0.00016412	-0.00037585	0.00108922	0.00041422	-0.00053325	0.00000918	-0.00084757	0.00073048	0.00043663	0.00057414	-0.00016358	0.00001025	0.00046532	-0.00066489	-0.00018592	-0.00007598	0.00033046	-0.00032453	-0.00022061	-0.00002442	-0.00030896	0.00125106	0.00083763	0.00028406	-0.00094323	-0.00023079	-0.00019617	-0.00026751	0.00051944	0.00034660	0.00037799	-0.00050645	-0.00032656	0.00005856	0.00024996	0.00001640	0.00063923	0.00014021	0.00005258	0.00000366	0.00025832	0.00000599	0.00068048	0.00000941	0.00041404	-0.00037323	-0.00103483	0.00005148	0.00034945	0.00039967	-0.00001342	0.00041613	0.00092349	0.00046515	0.00035743	0.00044679	-0.00020359	-0.00053507	0.00060127	-0.00015645	0.00047458	0.00202589	0.00016253	0.00103899	0.00081121	-0.00033376	0.00009266	0.00061619	-0.00005599	-0.00056146	0.00062608	-0.00009201	-0.00022585	0.00123909	0.00341287	-0.00080481	0.00116658	0.00036785	0.00092287	-0.00099983	0.00088541	-0.00025783	-0.00010071	0.00047128	-0.00075385	0.00045334	0.00175787	-0.00011302	0.00223434	0.00129360	0.00194705	0.00069134	0.00037744	-0.00092887	0.00014959	-0.00179437	0.00145170	-0.00123820	-0.00024486	0.00171618	0.00121003	0.00041328	0.00091356	0.00127240	0.00197096	0.00118744	-0.00049316	0.00309604	0.00024836	0.00189418	0.00088305	-0.00020047	0.00136762	0.00166115	-0.00135903	-0.00005671	-0.00219165	0.00137603	0.00157036	0.00109728	-0.00078244	0.00106477	0.00157027	-0.00184890	-0.00477034	-0.00193023	-0.00038081	-0.00024145	0.00176216	0.00142196	0.00168262	-0.00221371	0.00222794	0.00120644	0.00011452	0.00118636	0.00026620	0.00232339	0.00007160	-0.00164003	0.00127314	0.00160253	0.00067048	0.00093413	0.00313388	0.00054710	-0.00068342	0.00235193	0.00109638	0.00025519	-0.00087424	0.00098216	0.00027768	0.00142342	0.00272253	0.00211668	0.00058091	0.00142122	0.00070586	0.00111643	-0.00119844	0.00012713	0.00068810	0.00167213	0.00133586	-0.00025598	0.00275711	0.00124844	-0.00063324	0.00056769	0.00046759	0.00110627	-0.00024780	0.00115359	0.00107339	-0.00063940	0.00032101	0.00081370	-0.00071560	0.00074477	-0.00068425	0.00040736	0.00069448	0.00026883	0.00061859	0.00142042	0.00063157	0.00045802	0.00104668	-0.00084807	0.00081809	0.00063747	0.00004153	-0.00139097	-0.00024850	0.00034650	0.00066885	0.00035830	0.00081801	-0.00044487	0.00034204	-0.00043933	0.00078926	-0.00021874	-0.00019024	0.00060974	0.00056720	0.00003340	0.00072650	-0.00015542	0.00010297	0.00092301	0.00036087	0.00179402	0.00021405	0.00019049	0.00024126	0.00071185	0.00078807	-0.00051709	-0.00062248	0.00125627	0.00046937	0.00046143	0.00095148	0.00008401	-0.00047963	0.00038337	0.00018979	0.00047594	0.00032039	-0.00001060	0.00000687	-0.00006577	-0.00037635	0.00023893	0.00077500	0.00012600	0.00087751	0.00025906	-0.00031350	0.00055638	0.00009051	0.00022239	0.00041589	0.00035018	0.00002994	0.00042258	0.00064710	-0.00011568	0.00066739	0.00007135	-0.00012919	0.00005510	0.00051192	0.00017776	0.00047458	-0.00025016	0.00031971	0.00015712	-0.00005277	0.00011266	0.00050094	-0.00011647	0.00059362	0.00042790	0.40848378
-2.1997	-0.12695974	-0.65141481	-0.09786587	2.81163955	-0.53695223	0.81764615	0.44001766	0.51302714	0.84596968	-0.44500826	-21.47483647	-0.51852335	0.52925748	1.04601085	0.07310867	-4.06506824	-0.29779488	-0.34642253	0.49441804	-21.47483647	-21.47483647	-21.47483647	-21.47483647	-21.47483647	0.31840453	-21.47483647	-21.47483647	-21.47483647	-21.47483647	-21.47483647	-21.47483647	-0.14919820	-21.47483647	0.16511619	-0.16764865	0.17833423	-0.19224822	0.00481515	-0.01303652	0.04933871	-0.00294634	-0.05778005	0.03817247	-0.01351029	0.00992228	0.03423501	0.01647351	0.00347159	0.01838611	0.01056533	0.01737713	0.02143918	0.01272486	0.02357373	0.02887802	0.02455317	0.02283167	0.02207367	0.02543063	0.02482925	0.02070986	0.02071575	0.02021100	0.01521960	0.01295083	0.01447919	0.00830302	0.00797532	0.00484815	0.00797952	0.00205536	-0.00065004	-0.00087039	-0.00247271	-0.00112740	-0.00284317	0.00075596	-0.00172922	-0.00392878	0.00718247	0.00135589	0.00607236	-0.00514694	0.00168654	0.00419237	0.00948583	0.00280508	-0.00011298	0.00026378	-0.00485096	-0.00276228	-0.00719251	-0.00269415	-0.00475348	-0.00395678	-0.00266392	0.00063382	-0.00710950	-0.00176341	0.00088698	-0.00356789	0.00698931	-0.00007033	-0.00008740	-0.00299320	0.00238438	0.00113319	0.00327919	0.00273391	0.01585781	0.00660504	-0.00644372	-0.01381838	0.00130120	-0.00952881	-0.00962859	-0.00729449	-0.00325525	-0.00790579	-0.01276901	-0.00835588	-0.00811820	-0.00433415	0.00086007	-0.00951416	-0.01380546	-0.01153901	-0.00496766	-0.00185136	-0.00064956	0.00015846	-0.00135269	-0.00227486	-0.00276378	-0.00014203	0.00084265	-0.00080864	0.00034982	-0.00154679	-0.00165629	-0.00123991	-0.00050353	-0.00109119	-0.00071949	-0.00115240	0.00038147	0.00066776	-0.00034506	-0.00074792	-0.00046294	-0.00005928	-0.00050937	-0.00096178	-0.00103379	-0.00012651	-0.00182953	-0.00011472	0.00001106	0.00057929	-0.00078250	-0.00009065	-0.00155628	0.00006926	-0.00118255	-0.00094966	-0.00065724	0.00123589	0.00016252	-0.00073362	-0.00087249	-0.00090780	-0.00095578	0.00064294	-0.00010173	-0.00060725	0.00018060	-0.00046256	-0.00017277	-0.00114255	-0.00081794	-0.00100970	-0.00114645	-0.00011688	0.00026052	-0.00057832	0.00055332	0.00023171	-0.00112529	0.00065390	0.00022102	0.00003041	-0.00059360	0.00021441	0.00018660	0.00008534	-0.00059996	0.00018873	0.00032650	-0.00090197	-0.00001171	0.00092050	0.00092729	0.00055432	0.00021407	0.00066177	-0.00048425	0.00036576	-0.00039524	-0.00049156	0.00031559	-0.00005882	0.00021248	-0.00094152	0.00004115	0.00022322	-0.00092927	-0.00151180	-0.00032499	-0.00070756	0.00015409	-0.00087275	-0.00072397	-0.00034814	-0.00021152	0.00053040	0.00014344	-0.00057861	-0.00029486	0.00044227	-0.00026241	0.00107349	0.00004199	-0.00007008	-0.00044053	-0.00044832	0.00051709	-0.00062788	0.00034441	-0.00107608	0.00001469	-0.00110067	0.00071194	-0.00062809	-0.00058373	-0.00040719	0.00002212	-0.00072697	0.00018565	0.00042902	-0.00085267	-0.00044738	-0.00092506	0.00047609	0.00106170	0.00022072	-0.00014615	0.00018763	-0.00027910	-0.00052746	-0.00079031	0.00049368	0.00043252	-0.00066066	-0.00039365	-0.00024618	0.00015755	0.00048094	0.00021526	-0.00044354	-0.00019369	-0.00011034	-0.00027388	0.00012250	0.00068843	0.00019940	0.00054135	-0.00067815	0.00021693	-0.00027727	-0.00042963	-0.00053455	0.00068996	-0.00026896	-0.00004290	0.00048954	-0.00053830	-0.00038128	0.00002387	-0.00031521	-0.00015827	-0.00000032	-0.00051969	-0.00029774	-0.00018051	0.00050956	0.00097277	0.00067412	0.00073641	-0.00020545	0.00046797	-0.00031762	-0.00082350	-0.00058169	-0.00027422	-0.00062057	0.00041124	0.00049866	0.00010802	-0.00011007	0.00045976	-0.00021170	-0.00047609	-0.00118200	-0.00065528	-0.00024499	0.00018797	-0.00036377	-0.00007884	-0.00099578	0.00108199	-0.00030275	0.00139841	0.00034358	0.00085396	-0.00014615	0.00004770	-0.00181540	0.00004914	-0.00151199	-0.00070108	-0.00218878	-0.00001786	-0.00082917	0.00069671	-0.00027345	0.00181746	-0.00040599	-0.00066154	-0.00059422	0.00038867	-0.00178788	-0.00047834	0.00041296	-0.00200422	0.00039759	-0.00033505	0.00055273	-0.00184143	0.00154495	0.00091065	0.00208862	0.00289397	0.00089031	-0.00163719	0.00206007	-0.00022881	-0.00172214	0.00088665	0.00033265	-0.00245634	-0.00191323	0.00322185	-0.00213115	-0.00035317	0.00115777	-0.00008913	0.00424444	0.00253899	-0.00096597	-0.00370725	-0.00082625	-0.00166118	-0.00090002	0.00001648	-0.00147572	0.00132046	-0.00103600	0.00417690	-0.00078923	0.00045447	0.00228179	-0.00141318	0.00088195	-0.00317449	-0.00091105	-0.00067697	0.00117778	0.00113599	-0.00071694	0.00112798	0.00051046	0.00001101	-0.00077556	0.00178940	0.00013055	-0.00019230	-0.00241349	-0.00120917	-0.00079248	0.00058561	0.00048098	-0.00051644	-0.00003353	-0.00213553	0.00279523	0.00017637	0.00051681	0.00071553	0.00040453	0.00119389	-0.00062435	0.00002799	0.00078521	-0.00020259	-0.00024639	0.00192217	0.00035832	0.00132302	-0.00083941	0.00125032	-0.00091475	-0.00010103	-0.00159126	-0.00032889	-0.00011650	-0.00029529	-0.00043442	-0.00149357	-0.00029756	0.00054502	-0.00020348	0.00077744	0.00138461	0.00014239	-0.00044227	0.00051465	0.00136213	0.00013301	0.00036351	-0.00017033	-0.00062257	-0.00049061	0.00057608	0.00006366	-0.00030710	-0.00015820	-0.00066231	-0.00020035	-0.00021353	-0.00162461	0.00042713	0.00038000	-0.00019826	0.00033462	-0.00029925	0.00037925	0.00021060	0.00054487	0.00028475	-0.00003793	0.00054713	0.00020962	-0.00005346	0.00089097	0.00054745	0.00000945	0.00032393	0.00116755	0.00081915	0.00043705	-0.00017539	-0.00003748	-0.00023187	-0.00044123	0.00106700	0.00059234	-0.00013812	0.00048394	0.00000956	0.00007599	0.00012908	0.00059450	0.00041843	0.00084863	0.00010183	-0.00016693	0.00058473	0.00045844	0.00001088	-0.00021353	0.00014898	-0.00002089	-0.00017825	0.00030622	-0.00018960	0.00038443	0.00014591	0.00006853	0.00006131	-0.00001279	0.00005260	0.00029901	0.00018853	0.00017596	0.00006284	-0.00023422	0.00018216	0.00036080	0.00034000	0.00029788	0.00033383	-0.35859744
-2.0997	-0.40293849	0.76223457	-0.51952869	-0.47695338	0.13566238	-1.56556666	-0.87431890	-0.19378450	-0.07853581	-21.47483647	-0.05628168	0.33957449	-1.23838580	-21.47483647	0.61236840	-0.22155184	-2.22550821	1.57955241	-21.47483647	-21.47483647	0.83171088	-21.47483647	-21.47483647	-21.47483647	-21.47483647	-21.47483647	-1.09939289	-21.47483647	-0.29365250	-21.47483647	-21.47483647	-21.47483647	-0.32672173	-21.47483647	0.50482954	-0.21391735	0.20186007	-0.02829290	-0.04310264	0.02662354	-0.07070974	0.00117090	0.02704636	0.01825267	-0.01280487	0.02955716	0.00217451	0.01802915	0.04482108	0.02207235	0.01770086	0.01672547	0.01388936	0.01097332	0.01885189	0.02120766	0.02228721	0.02816480	0.03141289	0.03901724	0.03334567	0.03770835	0.03889754	0.03943624	0.04012011	0.03499422	0.03400207	0.03383939	0.02444568	0.02105287	0.01807738	0.01017729	0.00867078	0.00626934	0.00255945	0.00208158	0.00032185	-0.00179430	0.00012591	0.00039866	-0.00148672	-0.00177188	0.00280820	0.00173753	0.00190222	0.00138592	0.00535003	0.00728188	0.00325850	-0.00411974	-0.00335022	-0.00621390	-0.00305345	0.00384232	-0.00575650	-0.00797459	-0.00027346	-0.00167097	0.00219703	-0.00143776	-0.00384460	0.00454206	-0.00042427	-0.00007805	-0.01109500	-0.00037960	-0.00803255	0.00360834	0.00161894	0.01633563	0.00000289	-0.01582223	-0.02720155	-0.01184894	-0.01595200	-0.01780978	-0.02324265	-0.01850136	-0.02189882	-0.02138726	-0.00917326	-0.00617902	-0.00302783	-0.00537922	-0.01275141	-0.01393551	-0.00752273	-0.00418880	-0.00322391	-0.00063609	0.00156039	-0.00192905	-0.00153616	-0.00146889	0.00120659	0.00058156	-0.00087467	0.00142636	-0.00021113	0.00025641	-0.00006368	0.00093288	-0.00000546	-0.00041960	-0.00052213	0.00055374	-0.00015034	-0.00151166	0.00033267	-0.00076951	-0.00004062	0.00034514	-0.00039738	-0.00162892	-0.00045858	-0.00115927	-0.00104364	-0.00029942	0.00135169	-0.00008132	-0.00041933	-0.00100819	0.00171674	-0.00037875	-0.00020769	-0.00059724	0.00061602	0.00105265	-0.00011662	0.00041868	-0.00012621	-0.00007040	-0.00061258	-0.00013897	-0.00038815	-0.00011322	0.00085144	0.00062876	-0.00010693	-0.00043748	-0.00107863	-0.00039529	0.00016695	0.00000961	-0.00000893	0.00189015	0.00022053	0.00001244	0.00058551	0.00101451	-0.00040928	-0.00064664	0.00108379	-0.00010231	-0.00092438	-0.00065396	0.00070437	0.00004474	-0.00087137	0.00092617	0.00082316	0.00155639	-0.00018825	-0.00034010	0.00060821	-0.00102322	0.00006904	-0.00019658	-0.00065930	0.00065786	-0.00026754	0.00046581	-0.00059575	-0.00050201	0.00066024	0.00004612	-0.00145030	-0.00067802	-0.00005413	-0.00025205	0.00000925	0.00036115	-0.00010786	0.00057476	0.00056697	0.00043163	-0.00005267	-0.00067675	0.00061961	0.00002423	0.00127040	-0.00000028	0.00026416	0.00050348	-0.00074982	0.00094348	-0.00036518	0.00086026	-0.00043822	-0.00029269	-0.00041855	0.00108757	-0.00039124	0.00006682	-0.00062984	0.00016702	-0.00020406	0.00052676	0.00059829	-0.00103676	-0.00017941	-0.00060553	0.00025683	0.00069102	0.00052071	0.00059393	-0.00014769	-0.00025033	0.00062293	0.00018618	-0.00054320	0.00051799	-0.00061731	0.00006824	0.00028388	-0.00001313	0.00104164	-0.00019809	0.00006188	0.00064486	0.00006792	-0.00016864	0.00012700	0.00023409	-0.00010867	0.00018571	-0.00045196	0.00056275	0.00000869	-0.00040134	0.00015996	0.00046613	-0.00031911	-0.00027195	0.00068717	0.00006995	0.00050940	0.00019296	-0.00002009	0.00031487	-0.00017550	-0.00035622	0.00043320	0.00021984	0.00035028	0.00027684	0.00025226	0.00021185	0.00067125	0.00045913	0.00061992	-0.00012781	0.00047079	0.00086355	0.00074435	0.00092768	0.00116244	0.00007461	0.00060305	0.00166033	0.00026404	0.00009734	0.00049805	-0.00020113	0.00011614	0.00047895	0.00053498	0.00032712	0.00022281	0.00173649	0.00008593	0.00206681	0.00022359	0.00092074	-0.00011105	-0.00007956	-0.00026853	-0.00174305	0.00066656	-0.00037239	-0.00034816	0.00026145	0.00009461	0.00173740	0.00019738	0.00118678	0.00000111	0.00047494	0.00057008	0.00112781	-0.00105895	0.00316623	0.00122358	0.00192435	0.00277431	0.00046667	0.00122687	0.00228746	0.00163812	0.00138346	0.00123280	0.00257696	0.00131559	-0.00042084	0.00289009	-0.00171529	0.00176791	0.00053171	0.00082315	0.00058407	-0.00071176	-0.00002757	-0.00063698	0.00010964	0.00065294	-0.00051896	0.00128277	0.00181435	-0.00112662	-0.00000977	-0.00014415	-0.00102766	0.00079657	-0.00026531	0.00034212	0.00195710	0.00207849	0.00298360	-0.00065292	0.00051245	0.00208575	-0.00005163	0.00134837	0.00019205	-0.00067803	0.00251232	0.00136854	0.00127846	0.00122694	0.00322819	-0.00025802	0.00085051	0.00081828	0.00109913	0.00021970	-0.00057046	0.00059162	-0.00057130	0.00117503	0.00519541	0.00049439	-0.00002049	0.00197697	0.00058719	-0.00027703	0.00055333	0.00085906	-0.00006763	-0.00009666	0.00121958	-0.00040444	0.00096305	0.00095952	-0.00035331	0.00050756	-0.00011233	0.00134147	0.00020672	-0.00016741	0.00176459	-0.00026680	-0.00079723	-0.00003783	0.00167020	0.00133941	-0.00030872	0.00080212	-0.00090206	0.00130642	0.00017374	0.00045440	0.00017078	0.00088043	0.00140954	0.00029062	0.00020739	0.00107824	-0.00010190	-0.00047997	0.00015245	0.00061408	-0.00109287	0.00056692	0.00100754	-0.00056981	-0.00070885	-0.00004959	0.00038156	0.00011779	-0.00007614	0.00003814	-0.00035856	-0.00047964	0.00090295	-0.00003516	0.00030573	0.00028458	0.00145558	0.00074517	-0.00019942	0.00043373	-0.00047214	0.00046478	0.00049027	0.00005812	0.00039321	0.00063245	0.00156548	0.00044395	-0.00005417	-0.00004087	0.00086760	0.00017236	-0.00007224	0.00075458	-0.00009596	0.00050154	0.00089038	0.00014495	-0.00014446	0.00001009	0.00061910	0.00054498	0.00030313	0.00013173	-0.00007569	0.00076412	-0.00009705	-0.00019516	0.00011511	0.00011546	0.00003460	-0.00033633	0.00046065	0.00068856	0.00044567	0.00004735	0.00007143	-0.00015294	0.00031149	-0.00023184	0.00090932	-0.00001598	0.00027165	0.00002468	0.00014272	-0.00006793	0.00027429	0.00043006	0.00030252	0.00023164	0.47910034
-1.9997	-0.19022954	0.30254829	0.12281405	-0.33794433	0.38921979	-0.99744308	-21.47483647	-1.11418986	0.94234516	0.33100966	0.34825341	2.11224174	1.10083473	-0.62786955	-0.01407559	-0.83446836	1.21581388	0.42103016	-21.47483647	-2.21050358	-4.38402224	0.38800761	0.09164219	0.84075338	-21.47483647	-21.47483647	-21.47483647	-21.47483647	0.68433970	-0.28379801	-2.68609715	-21.47483647	0.36353227	0.20808975	-0.01852373	-0.56141655	0.00044309	-0.24118163	0.11312955	0.10211807	0.01065972	-0.07270028	0.04401505	-0.00163411	0.01400530	0.03078394	-0.00317312	0.02648887	0.04962781	0.01972321	0.03328134	0.04360007	0.01926154	0.01597456	0.02442114	0.02170688	0.01841424	0.01957139	0.02197860	0.02394610	0.02193169	0.02206334	0.02644831	0.02246646	0.02419033	0.02614564	0.02720898	0.02588320	0.02290109	0.02280003	0.02232061	0.01741023	0.01178455	0.01343374	0.00698343	0.00455855	0.00338679	0.00358252	-0.00278544	0.00334307	-0.00182202	-0.00127836	-0.00434543	-0.00100873	-0.00083266	0.00424075	-0.00501873	0.00303552	-0.00121527	-0.00766681	0.00506055	0.00059583	0.00252387	0.00058560	0.00036805	-0.00152588	-0.00029062	-0.00967114	0.00063736	0.00818754	-0.00181589	0.00191217	0.00089492	-0.00260297	-0.00889806	-0.00681000	-0.01363281	-0.01576929	-0.02057845	-0.00896285	-0.01343457	-0.02685293	-0.03040917	-0.01950294	-0.02354945	-0.02554236	-0.02558591	-0.01976732	-0.02047132	-0.02251003	-0.01369316	-0.01596816	-0.01533385	-0.01919827	-0.02514601	-0.01738520	-0.00935771	-0.00278164	-0.00250909	-0.00148725	0.00031559	0.00111580	0.00181784	-0.00174915	-0.00110598	0.00023741	-0.00004017	0.00161673	-0.00123200	-0.00061496	0.00005064	-0.00052804	0.00127606	-0.00034472	0.00004877	0.00097089	0.00094903	-0.00033692	-0.00017098	-0.00007381	0.00134556	0.00096586	-0.00005836	-0.00154102	0.00012348	-0.00106208	-0.00170163	0.00031478	-0.00002753	-0.00028190	0.00025312	-0.00057159	0.00103426	-0.00033919	-0.00053797	0.00035375	0.00011986	-0.00053554	-0.00072658	0.00022575	-0.00043610	-0.00131970	-0.00060967	-0.00008672	0.00038601	-0.00025789	0.00056720	-0.00003555	-0.00097394	-0.00111498	0.00003154	-0.00082632	-0.00012505	0.00071126	0.00019614	0.00109676	0.00021182	-0.00024832	0.00027689	0.00063633	0.00047922	0.00083478	-0.00001216	-0.00044939	-0.00017240	-0.00007229	0.00100830	-0.00079577	-0.00140986	0.00063693	0.00029892	0.00108148	0.00045526	0.00007777	0.00023849	-0.00000010	0.00037026	-0.00004306	0.00005998	0.00068787	0.00032135	0.00031939	-0.00029752	-0.00057564	-0.00003997	-0.00032104	-0.00034917	0.00024966	0.00017293	-0.00023694	0.00008847	-0.00032327	-0.00050244	0.00012905	0.00040187	0.00103195	-0.00071084	-0.00085472	0.00078804	-0.00009712	0.00022329	0.00019171	-0.00064288	-0.00027651	0.00021263	-0.00028367	0.00003462	0.00077108	0.00004332	0.00016020	-0.00085123	0.00008164	0.00002066	0.00037934	0.00034056	0.00043386	-0.00023138	0.00097533	-0.00026097	0.00003753	0.00071555	-0.00074976	0.00038424	0.00076130	0.00024619	0.00076910	-0.00058689	0.00036786	-0.00009828	-0.00016621	-0.00071990	0.00003695	-0.00004040	0.00026102	0.00024771	0.00026312	0.00028517	-0.00004832	0.00057265	-0.00053205	0.00014305	0.00011753	0.00069065	0.00020414	-0.00015265	0.00071624	0.00008746	-0.00002451	0.00000284	0.00016139	0.00048429	0.00010524	-0.00022308	-0.00038716	-0.00038102	-0.00037904	0.00056912	0.00021994	-0.00008489	0.00005427	0.00033883	0.00017615	0.00022977	-0.00015987	0.00085485	0.00053858	0.00007271	0.00072912	0.00028774	0.00102536	-0.00074821	-0.00021328	0.00042413	-0.00002016	-0.00064178	0.00029400	0.00156542	0.00042036	0.00009074	0.00017208	0.00025433	-0.00071967	-0.00026417	0.00013778	-0.00022572	0.00018406	-0.00038268	0.00021529	0.00146366	0.00161153	0.00016458	0.00105803	0.00078683	0.00104143	0.00170515	-0.00052115	-0.00069220	0.00028945	-0.00071359	-0.00174622	-0.00007339	0.00157878	0.00036490	0.00071801	0.00017870	0.00124728	-0.00113793	-0.00241423	0.00074193	0.00168074	-0.00022855	-0.00070320	0.00259068	0.00075615	0.00166925	0.00079583	0.00088298	0.00049832	0.00167659	0.00128701	0.00171799	0.00196962	0.00372904	0.00015738	0.00329103	0.00003073	0.00151682	0.00210837	0.00017149	-0.00149281	-0.00176723	0.00152888	-0.00036090	0.00143852	0.00202628	0.00154438	0.00320150	0.00403438	0.00163943	-0.00040153	0.00005175	-0.00007351	-0.00016466	-0.00010284	0.00166193	0.00341671	0.00010366	0.00248259	0.00058866	-0.00019419	0.00282789	-0.00179891	0.00316659	-0.00115624	-0.00246887	0.00099448	0.00248257	0.00451711	0.00099787	0.00166323	0.00233705	0.00137593	-0.00004951	0.00185209	0.00074861	-0.00082695	0.00164804	0.00123926	-0.00005932	0.00344035	-0.00104521	0.00096468	0.00134248	-0.00036546	0.00051043	0.00077498	-0.00150886	0.00211849	-0.00056440	0.00105891	0.00103870	0.00246315	0.00247690	0.00113312	-0.00008269	0.00084434	0.00283340	0.00122350	0.00114724	0.00258961	0.00124953	0.00037780	0.00015275	0.00095867	0.00121313	0.00038338	0.00130460	0.00180730	0.00081057	0.00079094	0.00112966	0.00199039	0.00089110	0.00177034	-0.00011050	0.00200696	0.00176193	0.00091497	0.00015473	-0.00013829	0.00028141	0.00023866	0.00082738	0.00102617	0.00026538	0.00077518	-0.00013906	0.00098905	0.00091914	0.00035096	0.00051824	0.00006470	0.00020834	0.00054249	-0.00007588	0.00069609	0.00023363	0.00123148	0.00043056	0.00062389	0.00116056	0.00041680	0.00052541	0.00067855	0.00091763	0.00027617	0.00032523	0.00222426	0.00121684	0.00107530	-0.00019104	-0.00018626	0.00051912	0.00012467	0.00150694	0.00139071	0.00107574	0.00075948	0.00007850	0.00076367	0.00109925	0.00035107	0.00019349	0.00091109	0.00044108	0.00028386	0.00077093	0.00025210	0.00022044	0.00064724	0.00051652	0.00016924	0.00039925	0.00039528	0.00045233	0.00036233	0.00015703	0.00034180	0.00051034	0.00021858	0.00027297	0.00090476	0.00016036	0.00035440	0.00030729	0.00020174	0.00051033	0.00090833	0.00039365	0.00087047	0.00059347	-1.06505325
-1.8997	0.22398473	-0.45545273	-0.00346462	-0.45975322	-0.32426707	0.63881463	0.66716798	0.97845483	-0.45422429	0.58146399	-0.29149642	-0.07751748	-0.06780177	-0.03723348	0.74223631	0.99675536	-0.43892808	-0.31888613	-21.47483647	-21.47483647	-21.47483647	-21.47483647	-21.47483647	-21.47483647	0.67170174	-21.47483647	-21.47483647	-21.47483647	-21.47483647	1.02525544	-2.05066466	-21.47483647	-0.70520025	-0.57787645	0.69109279	0.63099469	-0.19252640	0.06904856	0.07149418	0.07454624	0.02405428	-0.04799456	0.04656398	-0.01906064	0.00239743	0.04570955	0.01216505	0.01393374	0.02700498	0.01770474	0.02852155	0.03181863	0.02753020	0.02757450	0.02985631	0.03025076	0.02790852	0.01931658	0.02704281	0.02759906	0.02134086	0.02082009	0.02297882	0.01748050	0.02186209	0.01822876	0.01390372	0.01844725	0.01428811	0.01869527	0.01890067	0.01842503	0.01864000	0.01686836	0.01625943	0.01389978	0.00943825	0.00654644	0.00863635	0.00941461	0.00024499	0.00553220	0.00350930	-0.00581465	-0.00229994	-0.00197804	-0.00808026	-0.00389986	-0.00925889	-0.00363973	-0.00960690	-0.00652879	0.00047343	-0.00120390	-0.00434011	-0.00726647	0.00448046	-0.00279553	-0.00218123	-0.00175657	0.00090293	0.00890213	-0.00244953	-0.00120918	-0.00636046	-0.00569220	-0.01594064	-0.01863375	-0.02566683	-0.01770752	-0.02493839	-0.02473761	-0.02364157	-0.01642078	-0.01974408	-0.02025137	-0.02003249	-0.01760448	-0.02083723	-0.02567087	-0.02401133	-0.02613827	-0.03036508	-0.02679797	-0.02701053	-0.01838409	-0.01376376	-0.00776298	-0.00449676	-0.00044664	0.00094838	-0.00228962	-0.00052417	-0.00276579	0.00006102	-0.00136192	-0.00069167	0.00155710	-0.00150357	-0.00107188	0.00100588	0.00132584	-0.00021368	-0.00047604	-0.00029087	0.00056068	-0.00079754	-0.00064394	0.00140921	-0.00053296	-0.00000810	0.00017392	0.00056758	-0.00132141	-0.00193663	-0.00141884	-0.00145223	-0.00042279	-0.00038363	0.00013045	0.00014462	-0.00057461	0.00167332	-0.00048545	0.00018393	-0.00093439	-0.00005521	-0.00013531	-0.00080176	0.00000669	-0.00047001	-0.00022670	-0.00089302	0.00011706	0.00018925	-0.00062960	0.00005898	-0.00077870	-0.00116427	-0.00158699	-0.00100817	0.00028557	0.00019634	-0.00063249	-0.00058286	0.00087731	0.00091023	0.00002045	0.00079027	0.00008915	-0.00027882	-0.00080886	0.00006688	0.00009134	-0.00043508	-0.00053533	0.00097528	-0.00013770	-0.00067150	-0.00000407	0.00062298	0.00103897	0.00009333	-0.00093423	0.00088029	-0.00141029	-0.00013869	0.00016481	0.00041742	0.00083719	-0.00118186	0.00032211	-0.00058561	-0.00049758	0.00030256	-0.00048068	-0.00093742	-0.00113848	0.00003333	-0.00064847	0.00014278	0.00027335	0.00011901	-0.00052669	0.00013242	0.00048517	-0.00094362	-0.00123619	0.00032971	0.00022372	0.00103312	0.00013505	-0.00088371	-0.00071808	-0.00023644	-0.00002968	0.00064459	0.00114854	-0.00118667	-0.00103592	-0.00159018	0.00036002	-0.00059156	-0.00072579	-0.00036878	0.00014045	-0.00024822	0.00086822	-0.00026471	-0.00065496	-0.00044506	-0.00065733	0.00095419	-0.00034377	0.00022637	-0.00005583	-0.00099926	-0.00006089	0.00033308	-0.00020824	-0.00015454	-0.00005409	-0.00026617	0.00003695	0.00020866	-0.00029055	0.00099093	-0.00034880	-0.00035845	-0.00028199	-0.00063034	-0.00057728	0.00008680	0.00067204	0.00000918	0.00005207	-0.00056778	-0.00005469	-0.00034087	-0.00086834	0.00060082	0.00027648	-0.00045058	-0.00053823	0.00018064	-0.00045487	0.00054274	-0.00078922	-0.00053139	0.00017601	0.00000275	0.00015835	0.00059716	0.00042933	0.00038674	0.00046403	0.00025359	0.00020569	-0.00018704	0.00086040	-0.00050288	-0.00016508	-0.00050066	-0.00056696	-0.00036836	0.00098646	0.00192368	0.00047244	0.00074916	0.00027620	0.00000332	-0.00034104	-0.00070415	-0.00036315	0.00068299	-0.00002111	-0.00016045	-0.00060981	-0.00044134	0.00080482	-0.00154903	0.00062712	-0.00046395	0.00035024	-0.00024520	0.00128791	-0.00070208	0.00067329	-0.00012263	0.00007212	0.00043773	-0.00119393	0.00015714	0.00159596	0.00063333	0.00001892	-0.00002938	-0.00112267	-0.00188276	0.00187379	-0.00011519	0.00046326	0.00094424	0.00004974	0.00036634	0.00130779	-0.00031042	0.00073471	0.00193454	-0.00086810	0.00257506	0.00162965	0.00160173	-0.00060706	0.00099835	-0.00173682	-0.00082171	0.00195171	0.00099883	-0.00046752	-0.00106721	0.00069460	0.00040317	-0.00042535	-0.00020712	-0.00143964	0.00206780	-0.00025871	-0.00054473	-0.00270017	0.00116790	-0.00261283	-0.00230208	0.00054492	0.00135371	0.00297213	-0.00100070	0.00209895	-0.00241283	-0.00134874	0.00077861	-0.00101085	0.00208848	0.00021338	-0.00142692	-0.00152746	0.00091209	0.00200114	0.00023118	0.00000892	0.00034532	-0.00034667	0.00017281	0.00104742	0.00098233	-0.00305700	-0.00031329	-0.00035408	0.00061232	0.00271980	0.00133228	0.00182717	0.00069899	-0.00173720	-0.00075859	-0.00002796	0.00007831	0.00094114	-0.00172150	0.00167123	0.00205797	-0.00098499	0.00018115	0.00170385	0.00064289	0.00008655	0.00172957	0.00152350	0.00025338	-0.00013038	-0.00060500	0.00082201	0.00092441	0.00024336	0.00075470	-0.00013830	0.00090932	0.00043645	0.00065058	-0.00025698	0.00087188	-0.00021159	0.00140710	0.00082227	0.00006468	0.00097339	0.00158258	0.00064688	0.00014881	0.00038325	0.00068789	-0.00088220	0.00171500	-0.00030770	-0.00086332	-0.00023413	0.00023939	0.00005660	-0.00015833	-0.00075361	0.00048985	0.00038265	-0.00026013	0.00042482	-0.00007919	0.00056628	0.00034340	0.00033476	0.00043373	-0.00011177	0.00154082	-0.00038312	0.00076264	0.00051173	0.00017580	0.00029705	0.00085193	0.00030277	0.00140785	0.00061237	-0.00093414	-0.00003375	0.00097307	-0.00095552	0.00089761	0.00062045	0.00086333	0.00055982	0.00037911	-0.00006733	0.00100154	0.00026986	-0.00029494	0.00038309	0.00025102	-0.00011182	0.00045797	0.00019315	-0.00011325	0.00040290	0.00028011	-0.00001120	-0.00026923	-0.00011702	0.00037377	0.00058786	0.00025799	-0.00003823	0.00023831	0.00021233	0.00032244	0.00030533	0.00022599	0.00024410	0.00027975	0.00007718	0.00036119	0.00032506	-0.00011454	0.00041363	0.00022405	-0.33322485
-1.7997	-1.47445908	-0.16516443	0.56868476	0.44675931	0.74124916	-0.28936164	-0.25302237	-0.93016201	-0.69178137	-21.47483647	0.82100736	1.81084621	0.22662341	-0.25367760	-21.47483647	-21.47483647	-21.47483647	-0.61364490	-0.71122104	0.47543913	0.11735553	-21.47483647	-0.52303648	-21.47483647	-21.47483647	-21.47483647	0.82783651	-21.47483647	-1.51878035	-21.47483647	-21.47483647	-0.46786708	-0.01592624	-0.37697002	-0.12867360	0.41952943	-0.23238574	0.10005131	0.03373167	0.02985538	0.00751740	-0.03233139	0.03503076	-0.02518725	0.00638610	0.05795986	0.01957719	0.02886588	0.05492349	0.02289827	0.02926951	0.03465743	0.02234287	0.02754434	0.03004361	0.03000308	0.02583601	0.02096924	0.03093195	0.02613891	0.01842108	0.02510189	0.02457023	0.02234485	0.02422148	0.02388666	0.01868285	0.02048061	0.01368058	0.01586641	0.01293533	0.01485786	0.01241544	0.01807208	0.01579934	0.01937570	0.01700925	0.01832508	0.01734601	0.01777614	0.01311822	0.01604830	0.01098166	0.00514056	0.00604804	0.00243043	-0.00697382	-0.00234530	-0.00259668	-0.00630488	-0.00470586	-0.00912581	0.00245192	-0.00249524	-0.01136462	-0.00214796	0.00726326	-0.00634958	-0.00550832	0.00646875	0.00144456	0.00633169	-0.00174508	0.00246535	-0.00667818	-0.00241676	-0.00647025	-0.00752334	-0.01800579	-0.01587028	-0.02087788	-0.01741619	-0.01058813	0.00364249	-0.00656551	-0.01459122	-0.01812225	-0.01482407	-0.01760689	-0.02515349	-0.02880214	-0.02859116	-0.02618745	-0.02043122	-0.01916162	-0.01463833	-0.00844756	-0.00599490	-0.00449801	0.00008963	0.00098729	-0.00063539	0.00051967	-0.00124025	0.00039493	-0.00047171	0.00185757	-0.00013297	-0.00227351	-0.00119105	0.00053300	0.00099624	-0.00092709	0.00022646	0.00061722	0.00091492	-0.00013903	0.00003271	0.00235376	-0.00002862	0.00075442	0.00080877	-0.00070816	-0.00097223	-0.00043521	-0.00097393	-0.00051775	0.00053725	0.00040447	0.00049316	0.00040590	-0.00107769	0.00106367	0.00000727	-0.00076905	0.00051447	0.00007174	-0.00057589	-0.00044566	-0.00082347	-0.00003165	-0.00081788	-0.00103152	0.00004276	0.00013485	0.00007938	0.00044591	0.00053060	0.00012123	0.00041821	-0.00106126	0.00039792	-0.00056332	0.00086097	0.00010592	0.00096180	0.00072429	-0.00047108	0.00068572	0.00047941	-0.00048841	-0.00054931	0.00039526	-0.00098800	-0.00045921	-0.00031779	0.00074132	-0.00022760	-0.00142387	0.00082837	0.00170759	0.00108568	-0.00000017	-0.00005096	0.00043989	-0.00041231	-0.00006291	-0.00064311	-0.00105566	0.00038427	0.00019203	-0.00060783	-0.00096025	-0.00028524	0.00054676	-0.00139274	-0.00116032	0.00027426	-0.00041520	-0.00069820	-0.00085020	-0.00016602	-0.00064660	-0.00011769	-0.00037266	0.00058927	-0.00101262	-0.00100129	0.00040037	-0.00011187	0.00070810	-0.00099683	-0.00042040	-0.00032239	-0.00080154	0.00039183	0.00047712	0.00086060	-0.00044530	-0.00066243	-0.00104120	-0.00015151	-0.00081368	-0.00005605	-0.00024519	-0.00027380	-0.00091538	0.00082351	-0.00051658	-0.00019616	0.00000554	-0.00017992	0.00043499	0.00062820	0.00071160	-0.00107632	-0.00025963	0.00010613	0.00017779	-0.00041192	0.00005936	0.00029741	-0.00012350	-0.00041100	-0.00041958	0.00039890	0.00080645	-0.00035666	-0.00002089	-0.00013392	-0.00047007	-0.00075506	0.00042029	-0.00026627	0.00012395	-0.00028044	-0.00018829	0.00001560	-0.00056801	-0.00047042	-0.00030788	0.00013951	-0.00027069	-0.00045114	-0.00027981	-0.00049642	0.00007186	0.00027574	-0.00010928	-0.00065097	0.00031081	-0.00055516	-0.00064897	-0.00045976	0.00054535	0.00095900	-0.00029297	0.00016600	-0.00022627	0.00016425	-0.00046344	-0.00035599	-0.00050795	-0.00016933	-0.00068917	-0.00010808	0.00081210	-0.00029003	-0.00052679	0.00069727	0.00030164	-0.00105215	-0.00113596	-0.00004896	0.00119825	-0.00006710	0.00052545	0.00014358	0.00095969	0.00111789	-0.00043635	0.00143663	-0.00041141	0.00086188	-0.00074123	0.00100087	-0.00118893	-0.00045550	-0.00020886	-0.00224072	-0.00155822	0.00128705	-0.00079274	0.00191689	0.00078303	0.00000398	-0.00124632	0.00058574	0.00022656	0.00033049	-0.00122874	-0.00208842	-0.00017151	-0.00067297	-0.00016615	0.00263540	-0.00016157	-0.00029735	0.00039575	0.00133176	0.00121260	0.00387118	0.00188609	-0.00149844	0.00180988	-0.00055703	-0.00034674	0.00022397	0.00013695	-0.00336705	-0.00233679	0.00276125	0.00005341	-0.00115198	0.00023674	-0.00028788	0.00214676	-0.00035091	0.00002142	-0.00191763	0.00113911	-0.00196119	-0.00195430	0.00013426	-0.00401635	0.00122227	-0.00182400	0.00170002	-0.00339356	0.00098688	0.00064243	-0.00197165	-0.00089760	-0.00145705	-0.00115983	-0.00278200	-0.00076632	0.00073713	0.00071321	-0.00054580	-0.00035817	0.00063731	0.00002826	0.00140929	0.00054517	-0.00040998	-0.00023948	-0.00139800	0.00116134	-0.00005048	0.00029483	-0.00138962	0.00014415	-0.00203281	-0.00153942	-0.00085741	0.00124185	0.00121731	0.00011986	-0.00044109	0.00062770	0.00020302	0.00049739	0.00077757	-0.00179256	-0.00152557	0.00052839	0.00060025	-0.00013766	-0.00141056	-0.00107703	0.00033603	-0.00056469	-0.00012839	0.00060861	-0.00154665	-0.00020950	-0.00110476	-0.00091525	-0.00036423	-0.00019112	0.00014218	-0.00030041	-0.00108386	-0.00007570	0.00082749	0.00038599	-0.00075404	-0.00050060	-0.00053686	0.00009642	-0.00158159	0.00059102	-0.00006939	-0.00077190	-0.00036217	-0.00047040	-0.00061698	0.00013753	-0.00059809	-0.00000296	-0.00021183	-0.00070552	0.00014719	-0.00000814	-0.00085987	0.00054011	0.00013295	0.00044977	-0.00066870	-0.00070988	-0.00052506	0.00019455	-0.00010358	-0.00013379	-0.00059175	0.00023112	0.00037846	0.00010165	0.00004296	-0.00027281	-0.00011038	0.00080540	-0.00079959	0.00012770	0.00013530	0.00058210	-0.00076631	-0.00048494	-0.00067981	-0.00019024	0.00007904	0.00048536	0.00069193	-0.00007218	-0.00043715	0.00074391	0.00015698	-0.00007569	-0.00006385	-0.00025740	0.00002883	-0.00004084	-0.00013846	0.00008439	0.00000777	0.00008138	-0.00005012	-0.00015098	-0.00000390	-0.00024260	0.00020998	0.00028713	0.00028503	-0.00010913	-0.00005267	-0.00014778	0.00023608	0.00004994	0.00043721	0.00068368	-21.47483647
-1.6997	-21.47483647	-0.58106538	0.81425005	0.59015739	0.51162976	0.19341256	-0.17014316	1.33039999	-0.43561020	-21.47483647	-0.03443546	1.03588462	-1.02083838	-0.40516907	0.12332322	-0.07931170	-0.20125152	0.78852257	2.38490021	0.22604761	0.45464751	-21.47483647	0.01612640	-1.30772769	0.57540673	-21.47483647	-21.47483647	-21.47483647	0.88515323	-1.35454166	0.41017872	-0.88848519	0.95657633	0.43770396	0.19555040	0.27466054	-0.18541902	0.02308442	0.14071157	0.03709726	0.04752489	-0.03223259	-0.00636471	0.00753603	0.03495622	0.04256481	0.00460173	0.03441509	0.03776136	0.01425421	0.02321820	0.03431882	0.02591187	0.03009398	0.02690754	0.02778086	0.02536370	0.02517314	0.02280965	0.03206111	0.02604295	0.02556494	0.02327145	0.02350265	0.02581702	0.02429644	0.02254609	0.02459647	0.02021194	0.01754067	0.01895711	0.01857769	0.01416677	0.01704442	0.01312929	0.01171815	0.00771150	0.01152412	0.01184482	0.01356045	0.01509888	0.01879114	0.02256696	0.02385499	0.02006465	0.01555516	0.00927761	0.00910213	0.00812679	-0.00296399	-0.00330111	-0.00687521	-0.00564231	-0.00133419	-0.01067875	-0.00986639	-0.00096057	-0.00497918	-0.00418547	-0.00353829	-0.00096570	0.00585995	-0.00388291	-0.00311325	-0.01129611	-0.00636826	-0.01396768	-0.00415217	-0.00862521	-0.00563065	-0.01771508	-0.02237636	-0.02380028	-0.00394149	-0.00046761	-0.00674244	-0.01224903	-0.01350512	-0.01288039	-0.01830233	-0.01301195	-0.01689799	-0.01855129	-0.01418381	-0.00746943	-0.00520048	-0.00108002	-0.00067521	-0.00098615	-0.00104497	-0.00069594	0.00003931	-0.00022403	-0.00048028	-0.00052618	-0.00079253	-0.00028355	0.00111159	-0.00045508	-0.00174466	-0.00023871	0.00031813	-0.00082350	-0.00149327	0.00016606	-0.00081572	0.00001779	0.00017622	0.00032147	-0.00002129	-0.00051991	0.00118483	-0.00091217	-0.00086823	-0.00037840	-0.00128098	-0.00022339	0.00016985	0.00095324	0.00058058	0.00051494	-0.00037363	0.00090324	-0.00175929	0.00032923	0.00011965	0.00085760	-0.00035181	-0.00063306	-0.00030559	-0.00062393	-0.00065663	-0.00097719	-0.00011580	0.00019626	-0.00042919	-0.00014501	-0.00065102	-0.00151179	-0.00120524	-0.00135693	-0.00073854	-0.00054623	-0.00001804	0.00018857	0.00099583	0.00070591	-0.00067639	0.00070015	0.00032249	-0.00088702	0.00008410	-0.00017478	-0.00025039	-0.00096790	-0.00077127	0.00056841	-0.00096840	-0.00056307	0.00110200	-0.00037775	0.00033340	-0.00052933	0.00007770	0.00011816	-0.00157358	0.00064431	-0.00111196	-0.00017470	0.00055505	-0.00038606	0.00029803	-0.00164118	-0.00014680	-0.00039768	-0.00073213	-0.00128790	-0.00017492	-0.00053220	-0.00106463	-0.00075794	0.00048208	-0.00114189	-0.00072030	-0.00016337	0.00084381	-0.00066388	-0.00068660	0.00030564	-0.00035463	0.00104853	0.00003970	-0.00013463	-0.00134615	-0.00051828	-0.00005453	0.00008191	0.00062277	-0.00066766	-0.00077353	-0.00061825	0.00031101	0.00036838	-0.00073221	-0.00085528	-0.00011272	-0.00149503	0.00017095	-0.00101047	-0.00080595	-0.00046768	-0.00067597	0.00034515	0.00044303	0.00003661	-0.00054964	-0.00091517	-0.00019944	-0.00013966	-0.00037828	-0.00013597	-0.00038671	-0.00040033	-0.00025303	-0.00048576	-0.00047748	0.00066935	-0.00130080	-0.00038485	-0.00064982	-0.00053673	-0.00029223	0.00016794	0.00029864	0.00051779	0.00002732	-0.00049746	-0.00026799	-0.00028834	-0.00080401	0.00002204	0.00011450	-0.00001985	-0.00052865	0.00032334	-0.00025853	0.00025610	-0.00033425	-0.00056635	0.00009423	-0.00005004	-0.00034221	0.00001756	-0.00016643	0.00065237	0.00044568	0.00005314	0.00067281	0.00036362	0.00013265	-0.00067845	-0.00087550	-0.00012636	-0.00026507	-0.00043130	-0.00073177	0.00132999	-0.00076845	-0.00018041	-0.00008082	-0.00030377	-0.00059650	-0.00046566	-0.00016365	-0.00047925	-0.00029207	0.00066724	0.00013478	0.00051764	0.00064430	-0.00017605	0.00079150	0.00011429	-0.00034069	-0.00106466	-0.00074270	-0.00128507	-0.00035630	-0.00047094	-0.00041541	-0.00214687	-0.00100295	-0.00014848	0.00118174	0.00181068	-0.00067843	-0.00076863	0.00013045	0.00003833	-0.00033793	-0.00029362	0.00084399	0.00059752	-0.00054408	-0.00084792	-0.00132481	-0.00087128	-0.00002101	0.00133164	-0.00048916	0.00177435	0.00101504	0.00071641	-0.00120370	0.00187378	-0.00167427	-0.00269901	0.00140523	-0.00026082	-0.00208585	-0.00038748	0.00134910	0.00224972	-0.00196076	0.00135173	-0.00131300	0.00180824	0.00108447	-0.00100734	-0.00138068	0.00193006	-0.00239592	-0.00123113	-0.00034614	0.00069999	-0.00014858	-0.00105346	0.00127818	-0.00271239	0.00037705	0.00020513	-0.00221082	0.00046784	0.00016626	-0.00224806	-0.00039511	-0.00079354	0.00084002	0.00063864	0.00117820	0.00032335	0.00093598	0.00162217	-0.00048796	0.00006440	-0.00185129	0.00092272	-0.00186612	-0.00167730	0.00040353	0.00000787	0.00008145	0.00174726	0.00086715	0.00144127	-0.00106785	0.00108347	0.00044055	0.00087900	0.00113783	0.00226741	-0.00068229	-0.00060200	-0.00207569	-0.00054345	-0.00159235	-0.00004620	0.00049322	-0.00107334	0.00089248	-0.00138666	0.00023336	0.00004591	0.00027619	0.00096586	0.00132092	0.00013911	-0.00057576	-0.00043508	0.00051497	0.00051806	0.00024105	0.00073037	-0.00056485	-0.00085140	0.00105399	0.00040223	-0.00006287	-0.00027553	0.00001771	0.00080680	-0.00106839	0.00094093	0.00053907	-0.00072164	0.00009074	-0.00074003	0.00036805	0.00005040	-0.00112971	0.00091751	0.00025762	-0.00014826	0.00072105	-0.00030288	0.00018376	-0.00015260	0.00017886	0.00036409	-0.00047496	-0.00023947	-0.00015019	0.00045687	0.00033777	-0.00015200	-0.00098210	-0.00019030	0.00091659	0.00067169	0.00021746	-0.00133873	-0.00072653	0.00039398	-0.00032979	0.00046583	0.00023886	-0.00026429	0.00001798	0.00015582	-0.00017236	0.00063979	-0.00031929	0.00012578	0.00044159	-0.00020256	-0.00006943	0.00006471	0.00010562	0.00007557	-0.00003981	0.00036264	0.00012724	-0.00001334	0.00013963	0.00043271	0.00014245	-0.00026480	0.00016641	0.00002865	0.00025626	-0.00015440	0.00023313	0.00009531	-0.00023219	-0.00007228	-0.00001260	0.00011374	0.00036029	0.00020047	0.00023452	0.00022707	-0.83779695
-1.5997	0.19578367	-0.21752892	0.16844667	-0.69510111	0.08691710	0.77384740	1.32019240	-21.47483647	1.73732835	-21.47483647	1.04604349	-0.42810416	-2.19570041	1.57651926	-0.48455018	-21.47483647	-0.02610913	0.01222135	-0.15083404	-21.47483647	0.79626481	-21.47483647	-21.47483647	-21.47483647	-21.47483647	-21.47483647	-21.47483647	-21.47483647	0.46695068	-21.47483647	0.46657228	-21.47483647	-0.94831836	-0.13994586	-0.26681165	-0.28170629	0.12653393	0.25557124	0.00038963	-0.00196119	0.01480304	-0.04595971	0.05055667	-0.00903023	0.01355981	0.06282511	0.02973147	0.02890608	0.02373703	0.01957029	0.03788099	0.02721849	0.03123507	0.02265040	0.03726340	0.03025316	0.03157089	0.02542970	0.03156173	0.02857476	0.02777200	0.02792078	0.02625718	0.02298298	0.02764189	0.02839483	0.02168019	0.02482465	0.02299770	0.02151242	0.02169329	0.01898917	0.02189789	0.02107227	0.01521189	0.01913613	0.01507303	0.00950012	0.01181156	0.01501689	0.00582935	0.00881257	0.00477403	0.00688873	0.01208378	0.01451898	0.00822177	0.01786074	0.01427992	0.00187806	0.01096083	0.00285433	0.00252342	0.00326336	-0.00238952	-0.00362321	-0.00050835	-0.00595431	-0.00843241	-0.00553843	-0.00584956	0.00154029	-0.00761443	-0.00883605	-0.00962572	-0.00420579	-0.01210413	-0.00309652	-0.00313306	0.00482249	-0.01071315	-0.01877711	-0.01875762	0.00075053	0.00213183	0.00133762	-0.00344559	-0.00080094	-0.00761408	-0.01183822	-0.01470257	-0.02124180	-0.01270947	-0.01002607	-0.00790875	-0.00113764	0.00241803	-0.00051580	-0.00275579	-0.00066042	0.00160237	-0.00124825	-0.00066223	-0.00156989	0.00135333	0.00002748	0.00097879	0.00133358	-0.00052694	-0.00150298	0.00016983	-0.00066757	0.00009162	-0.00070311	-0.00067723	0.00115015	0.00063439	-0.00051546	0.00135053	0.00055517	-0.00053625	-0.00007436	-0.00035329	-0.00006116	-0.00068048	-0.00064365	-0.00032819	0.00021612	-0.00021766	-0.00107005	0.00082152	-0.00162051	0.00054391	-0.00048371	0.00000739	-0.00027833	-0.00053239	0.00072274	-0.00019806	-0.00138640	-0.00122300	0.00005405	-0.00040697	-0.00013854	0.00007937	-0.00060555	-0.00029798	-0.00078771	-0.00103532	-0.00076787	-0.00140527	-0.00043983	0.00089045	-0.00023120	-0.00042184	0.00130631	0.00020935	-0.00135363	0.00009072	0.00047987	0.00024410	-0.00090636	0.00037246	-0.00058344	-0.00117111	-0.00050647	-0.00002189	-0.00044364	-0.00148434	0.00055905	0.00041435	0.00053202	-0.00101423	-0.00055849	0.00055760	-0.00129606	-0.00081455	-0.00113725	0.00071333	-0.00023532	-0.00093118	-0.00032859	-0.00051715	-0.00024994	-0.00076030	-0.00039177	-0.00167240	-0.00128422	-0.00018325	-0.00083214	-0.00016803	-0.00021435	-0.00016366	0.00031029	-0.00070979	0.00001662	0.00020551	-0.00060383	0.00041356	0.00052694	0.00144038	-0.00041187	-0.00014938	-0.00028039	-0.00027963	-0.00035067	-0.00110695	0.00023509	-0.00065650	-0.00075563	-0.00114486	-0.00012326	-0.00022847	-0.00014194	-0.00039397	0.00036039	-0.00055858	-0.00007124	0.00029872	-0.00035206	-0.00048229	-0.00083385	0.00055876	0.00047614	0.00004872	0.00024891	-0.00028228	-0.00057849	-0.00035023	-0.00013299	-0.00084853	-0.00045670	0.00011780	-0.00052414	-0.00005299	-0.00033295	0.00034212	0.00007091	-0.00055886	-0.00021486	0.00015991	-0.00059643	0.00022242	0.00005817	0.00029379	0.00016746	-0.00031278	0.00035009	-0.00049018	-0.00082692	0.00000525	0.00009777	-0.00069416	-0.00063545	-0.00038486	0.00022690	0.00030957	-0.00000970	-0.00066120	0.00016098	-0.00040891	-0.00079894	-0.00033056	-0.00065732	0.00073478	0.00031036	-0.00006193	0.00055404	-0.00020983	0.00000204	-0.00063381	-0.00113781	-0.00005339	0.00058438	0.00036086	0.00019821	0.00101445	-0.00026847	0.00003343	-0.00048473	0.00004902	-0.00058373	-0.00074918	-0.00062112	-0.00039942	-0.00092738	0.00019659	-0.00114226	-0.00012032	0.00055597	-0.00082253	0.00036151	0.00042352	0.00132740	0.00028759	0.00015889	0.00042346	-0.00095695	-0.00021649	-0.00107408	-0.00127473	-0.00046519	-0.00118364	0.00227318	0.00156171	-0.00058792	-0.00015902	-0.00161393	-0.00115214	-0.00093410	-0.00231639	-0.00020391	0.00080601	0.00008545	-0.00036129	0.00031274	-0.00188655	-0.00216461	0.00129042	0.00006926	-0.00093642	0.00072328	0.00112970	0.00092092	0.00102608	-0.00262534	0.00011971	0.00072865	0.00044013	-0.00218663	-0.00040041	0.00122122	0.00278838	0.00103131	-0.00059486	-0.00061579	0.00236671	0.00175364	-0.00139288	-0.00217627	-0.00030191	-0.00129058	-0.00216977	0.00057534	-0.00078438	0.00015746	-0.00038131	0.00363548	-0.00124078	-0.00025579	0.00066642	-0.00048167	-0.00129772	-0.00263124	-0.00161677	0.00082998	0.00066032	0.00124457	-0.00039923	-0.00033603	-0.00215663	0.00062432	-0.00061825	0.00183445	-0.00047341	-0.00160069	0.00057244	-0.00085095	0.00054234	0.00209990	-0.00002035	0.00008659	-0.00096880	-0.00152874	-0.00140158	-0.00090127	0.00088403	0.00081631	0.00027837	-0.00016458	-0.00091496	0.00062531	-0.00032750	-0.00142527	0.00019614	-0.00118192	0.00006770	0.00046361	0.00033790	0.00144093	-0.00162358	0.00013627	-0.00032991	-0.00130714	0.00024057	-0.00218969	-0.00036453	-0.00071335	0.00042151	-0.00063903	-0.00122137	-0.00059849	0.00071697	-0.00008448	-0.00122956	0.00048784	0.00061171	-0.00037801	-0.00039674	-0.00081651	-0.00000196	-0.00083094	-0.00019709	-0.00024074	-0.00113155	0.00031141	-0.00002064	-0.00002700	-0.00028148	-0.00027832	-0.00021148	-0.00020930	0.00019097	0.00021408	-0.00072994	0.00028141	0.00020505	-0.00038026	0.00040500	-0.00014188	0.00077058	-0.00038822	0.00005669	-0.00016621	-0.00024989	-0.00005428	0.00088866	0.00021537	0.00064092	0.00108438	-0.00024665	0.00017358	0.00033262	-0.00073341	0.00045349	0.00062373	-0.00005446	0.00011960	0.00021315	-0.00009923	-0.00007875	0.00068056	-0.00047130	0.00048375	0.00010614	-0.00048063	0.00092467	0.00058101	0.00027884	0.00034212	0.00010546	-0.00019283	-0.00004919	0.00021029	-0.00001163	0.00001621	0.00009454	-0.00012848	0.00002499	-0.00016499	-0.00013426	0.00023738	0.00012701	0.00019081	-0.00003333	0.00011692	0.00020867	0.00031614	0.00015939	0.00048871	0.00053403	-0.36193308
-1.4997	-21.47483647	0.64900301	0.43361934	0.52516392	0.25000776	0.85746090	-21.47483647	0.37690404	-21.47483647	-0.03010780	-0.03183661	-0.29983863	-0.20699959	-0.50174474	-0.23785626	-0.89851254	0.74111271	-21.47483647	1.25831458	-21.47483647	-21.47483647	1.21646059	-21.47483647	-21.47483647	0.59175390	-21.47483647	-21.47483647	-21.47483647	-0.24120741	-21.47483647	0.48050606	-0.93366683	-21.47483647	1.25558579	0.28324059	0.50294940	0.03382804	-0.23668049	-0.15338127	0.04212159	-0.07001236	0.00580515	0.06664660	0.01154381	-0.01357413	0.04452675	0.03351065	0.02851847	0.03112213	0.03289563	0.02519349	0.03007719	0.01743235	0.03071724	0.03853477	0.03181707	0.02478254	0.03011123	0.03047055	0.03139957	0.02571529	0.03243095	0.02440973	0.02693279	0.03138889	0.02646395	0.02358567	0.02458609	0.02452284	0.01943965	0.02200435	0.02333202	0.02329536	0.01886743	0.01643675	0.01847679	0.01692107	0.01304359	0.01473046	0.01816748	0.01014878	0.01814339	0.01239380	0.01344983	0.01234254	0.00381320	0.00777676	0.00692944	0.00116091	0.00761583	0.01604112	0.01415520	0.01002013	0.01835336	0.01659461	0.01283861	0.01237241	0.00495905	0.00612036	0.00115069	-0.00551551	0.00516903	-0.00467874	-0.01279661	-0.01901850	-0.01516654	-0.01958999	-0.02080477	-0.01097658	0.00382052	-0.01165776	-0.02965510	-0.03274108	-0.02154773	-0.02564122	-0.02615430	-0.03035393	-0.01953881	-0.01454200	-0.01554505	-0.01581051	-0.02253665	-0.01997676	-0.01607119	-0.01354881	-0.00886493	-0.00371028	-0.00054095	-0.00089995	-0.00200846	0.00041766	-0.00105279	0.00100052	-0.00336141	-0.00097973	0.00160288	-0.00167089	0.00079395	-0.00018237	-0.00190197	0.00010453	-0.00015820	0.00064508	-0.00038309	-0.00108325	0.00109205	0.00137426	-0.00067755	0.00106426	-0.00047609	-0.00089096	0.00030671	-0.00091385	-0.00021942	-0.00051682	-0.00000928	-0.00011383	-0.00062709	0.00001498	-0.00121343	0.00034875	-0.00151210	0.00131012	-0.00130152	-0.00005760	-0.00065402	-0.00012122	-0.00019156	0.00015662	-0.00127443	-0.00084263	-0.00044273	0.00034286	-0.00082552	-0.00077509	0.00078207	-0.00046112	-0.00094333	-0.00048571	-0.00057606	-0.00155405	-0.00117537	-0.00028556	0.00045508	0.00041227	0.00045044	0.00096624	-0.00114391	-0.00033580	-0.00004281	-0.00001602	-0.00067740	-0.00091261	-0.00011098	-0.00068081	-0.00103036	0.00028485	0.00022724	-0.00045894	0.00055174	0.00081195	0.00065604	0.00030719	-0.00077982	0.00047337	-0.00083551	-0.00047575	-0.00118840	-0.00075804	0.00002080	-0.00075299	0.00065439	-0.00015279	-0.00092504	-0.00076642	-0.00040589	-0.00094545	-0.00073057	-0.00091131	-0.00009722	-0.00002509	-0.00032829	-0.00090993	-0.00014761	-0.00049411	-0.00033503	0.00013775	-0.00079970	-0.00081625	-0.00056888	0.00079634	-0.00020206	-0.00072834	-0.00055562	0.00040893	-0.00022763	-0.00068311	0.00015480	-0.00047430	-0.00050415	-0.00073863	0.00003713	-0.00051734	-0.00092001	-0.00001621	0.00011071	-0.00098020	0.00025457	-0.00032960	-0.00086513	-0.00091219	-0.00110311	0.00043940	0.00128638	0.00003384	-0.00057124	-0.00135118	-0.00017980	-0.00006529	0.00020386	-0.00051204	0.00014468	-0.00063660	-0.00038705	-0.00022267	-0.00067943	0.00009690	-0.00032613	-0.00004425	-0.00066982	-0.00036757	-0.00030517	-0.00007963	-0.00002742	0.00023731	-0.00040596	-0.00018853	-0.00005401	-0.00017014	-0.00015767	-0.00020334	-0.00028621	-0.00042573	-0.00075511	0.00027489	-0.00028748	0.00043283	-0.00038926	-0.00083828	0.00028149	-0.00015262	-0.00061821	-0.00026325	-0.00061227	0.00099739	-0.00033377	0.00071163	0.00067312	-0.00047641	0.00006235	0.00030929	-0.00025505	-0.00013909	-0.00005291	-0.00016766	-0.00010440	0.00130375	-0.00001178	-0.00033838	-0.00028894	0.00022046	-0.00115938	0.00006772	-0.00048332	-0.00046299	-0.00058836	-0.00020930	-0.00133479	0.00011163	0.00094562	-0.00035544	0.00094798	0.00030041	0.00100484	-0.00024589	0.00062426	-0.00129176	-0.00174420	-0.00048082	-0.00198435	-0.00185097	0.00037739	-0.00073254	-0.00028565	0.00059581	-0.00199985	-0.00133266	-0.00049038	-0.00177870	-0.00012033	-0.00087762	0.00061976	-0.00002290	-0.00052775	0.00022890	-0.00001554	-0.00178698	0.00004801	0.00156175	-0.00052540	-0.00023456	0.00091221	0.00104172	-0.00090796	0.00047925	0.00001311	-0.00195975	0.00075835	-0.00095639	-0.00262218	-0.00175740	0.00206644	0.00085783	0.00040379	-0.00106065	-0.00056043	0.00180057	0.00113042	-0.00020344	-0.00042299	-0.00070123	-0.00337542	-0.00109551	0.00090064	0.00002842	0.00001703	-0.00351927	0.00113391	-0.00051748	-0.00192935	-0.00152476	0.00053323	0.00045403	-0.00435019	-0.00266238	-0.00004333	0.00115890	0.00166435	0.00030371	0.00218810	0.00073676	0.00055932	0.00148014	0.00016103	0.00003076	-0.00247086	0.00024249	-0.00024849	0.00086265	0.00027349	0.00124655	-0.00062749	0.00039665	-0.00119010	0.00135071	0.00002297	-0.00140430	0.00020169	-0.00059407	-0.00195975	-0.00046944	0.00190759	0.00129195	-0.00154823	-0.00161118	-0.00020008	0.00052955	-0.00044363	0.00053831	0.00120153	-0.00358315	-0.00050001	-0.00045077	-0.00006896	0.00051870	-0.00041266	-0.00097222	-0.00129682	0.00005137	-0.00108173	0.00050881	-0.00038797	0.00012231	-0.00008020	-0.00079168	-0.00008987	0.00097357	-0.00051422	-0.00112916	-0.00102460	0.00004727	-0.00083871	-0.00058115	-0.00040548	-0.00012649	0.00013684	-0.00093812	-0.00044175	0.00077880	-0.00073194	0.00046090	-0.00084403	0.00013386	-0.00010249	-0.00088964	-0.00017366	0.00044349	0.00064209	-0.00010424	0.00032121	-0.00011714	-0.00119494	0.00004548	-0.00060300	-0.00058038	-0.00023887	0.00141034	0.00013036	-0.00050719	0.00023413	-0.00110474	-0.00064307	-0.00042416	0.00012025	-0.00019114	-0.00006241	-0.00038255	-0.00003487	-0.00003492	-0.00041845	0.00026320	0.00056202	-0.00021979	0.00038524	0.00000440	-0.00033830	0.00042492	0.00007220	0.00051679	0.00015361	0.00002090	-0.00018037	0.00030439	0.00018676	-0.00000997	0.00014920	-0.00018673	-0.00000791	-0.00016394	-0.00005393	-0.00006545	0.00016832	-0.00015264	0.00004072	-0.00017506	-0.00024939	-0.00002847	0.00031577	0.00023400	-0.00006763	0.00077403	-0.56908499
-1.3997	-0.17411104	-0.19287521	-21.47483647	1.98520446	0.13808350	0.78947958	2.41159439	-21.47483647	1.48034883	-0.32097137	1.00691219	0.65977931	-0.05762054	-21.47483647	-0.04426032	0.77203611	-1.60220122	-21.47483647	0.00290817	-21.47483647	-0.52638419	-21.47483647	-21.47483647	-21.47483647	-21.47483647	-21.47483647	-21.47483647	-21.47483647	-21.47483647	0.46254328	1.01719642	-21.47483647	-21.47483647	-0.34705850	-0.03995619	0.14314987	0.27448159	0.07870826	0.03957035	-0.06750750	0.01526129	0.00096111	0.00990186	-0.00290929	-0.02082583	0.03714672	0.03617521	0.03712776	0.04822640	0.03092843	0.02588987	0.03621326	0.02210662	0.03660918	0.03075005	0.02212294	0.02824707	0.03103099	0.03173586	0.02713060	0.02824734	0.02894009	0.02797123	0.02470276	0.03066978	0.02835839	0.02536242	0.02583016	0.02294119	0.01912568	0.02489891	0.01841665	0.02255176	0.02021986	0.01791707	0.01467686	0.02057774	0.01444699	0.01515572	0.01789952	0.01259847	0.01786677	0.00755077	0.01901442	0.01508262	0.01209384	0.00914553	0.00832712	0.00264264	-0.00834317	0.00846171	0.00300023	0.00593005	0.01330569	0.01255036	0.00861670	0.02003213	0.01489875	0.01935297	0.02471221	0.02069574	0.02213466	0.01462141	0.00210574	-0.00254788	0.00020606	-0.00348957	-0.00086147	0.00257176	0.01686193	0.01380077	0.01300242	0.00781374	0.01349028	0.00388812	-0.00848294	-0.01176749	-0.00866113	-0.00699605	-0.01021236	-0.00481294	-0.00769583	-0.00901448	-0.00892861	-0.00607589	-0.00092965	0.00322894	-0.00000925	-0.00274244	-0.00056303	0.00190834	0.00145695	-0.00294105	-0.00145347	-0.00074635	-0.00010366	-0.00040951	0.00012967	0.00019744	-0.00098183	0.00027898	0.00038631	0.00063760	-0.00020202	-0.00026993	0.00019921	0.00031270	-0.00199677	0.00114973	-0.00000082	0.00037019	-0.00116983	0.00030857	-0.00002033	-0.00081806	-0.00111700	-0.00039205	0.00051315	-0.00010565	-0.00010923	0.00068949	-0.00099115	0.00039503	-0.00129530	0.00033083	-0.00118956	-0.00019373	0.00092688	0.00079376	-0.00173885	-0.00074341	0.00029758	0.00063944	-0.00049660	-0.00007011	0.00055377	-0.00023862	-0.00047338	-0.00095389	-0.00070660	-0.00074085	-0.00051372	0.00023657	-0.00029486	-0.00085026	0.00035177	0.00076665	-0.00058843	0.00053169	0.00028226	-0.00021692	-0.00082554	0.00008700	0.00042195	-0.00060774	-0.00028414	0.00021070	-0.00017319	-0.00099246	-0.00045584	0.00086957	0.00145366	0.00026744	-0.00026635	0.00081281	-0.00038448	-0.00016140	-0.00093002	0.00043742	0.00069262	-0.00086920	0.00143574	0.00012945	-0.00031216	-0.00015416	0.00001730	0.00028802	-0.00057376	0.00039922	0.00030772	-0.00040126	-0.00046019	-0.00065474	-0.00038411	-0.00083436	-0.00038511	0.00020389	-0.00124341	0.00004008	-0.00026480	0.00091557	-0.00013714	-0.00044709	-0.00134029	0.00074174	0.00048200	0.00008063	0.00026873	-0.00085200	-0.00057579	-0.00094588	0.00006666	0.00026151	-0.00135307	-0.00013956	0.00044529	-0.00011692	0.00086879	-0.00059865	-0.00114478	-0.00000610	-0.00077124	0.00082902	0.00079237	0.00042330	0.00011392	-0.00013669	-0.00002883	0.00019341	-0.00089435	-0.00085346	0.00014080	-0.00023737	0.00046236	0.00066020	-0.00057923	0.00059914	-0.00044618	0.00061033	-0.00090650	0.00004462	-0.00040402	-0.00009072	0.00037354	0.00060955	0.00002986	-0.00061271	-0.00052679	-0.00034345	-0.00049655	-0.00023662	0.00009792	0.00015253	-0.00053248	-0.00004891	0.00001794	0.00066601	-0.00041619	0.00023672	-0.00015207	-0.00027357	-0.00040267	-0.00031886	-0.00020993	0.00046293	0.00045910	0.00010552	0.00075618	-0.00026183	0.00078031	-0.00032144	-0.00059982	0.00035085	0.00033399	-0.00041763	-0.00034764	0.00073013	-0.00013391	0.00058414	-0.00003017	-0.00055561	-0.00077679	-0.00052592	-0.00008996	0.00031767	-0.00048030	0.00073027	-0.00035334	0.00090927	0.00194523	-0.00152178	0.00090983	0.00007970	-0.00004845	-0.00022904	-0.00044742	-0.00067381	-0.00033952	-0.00054215	-0.00098218	0.00017174	0.00050487	0.00023764	0.00257314	0.00049765	-0.00212802	-0.00017085	0.00078692	-0.00027101	-0.00002794	-0.00046492	-0.00001586	0.00075350	-0.00081364	-0.00035806	-0.00025415	-0.00172745	0.00050709	0.00133542	-0.00136145	0.00093630	0.00133378	0.00032658	-0.00023482	0.00062257	0.00016969	0.00026499	-0.00158196	0.00096215	-0.00307671	0.00001779	0.00138929	0.00214794	0.00218238	-0.00093290	0.00091905	0.00292460	0.00238950	-0.00196579	-0.00295509	0.00043996	-0.00182508	-0.00035909	-0.00116850	0.00028956	-0.00026897	0.00011640	0.00204818	-0.00160952	-0.00134729	0.00033516	-0.00169578	0.00141120	-0.00126361	-0.00022053	-0.00229351	0.00168656	0.00218560	0.00136297	0.00178911	0.00182948	0.00019490	-0.00007297	-0.00102799	-0.00096708	-0.00139920	0.00189293	-0.00059654	0.00035929	-0.00022508	0.00175309	-0.00132860	-0.00062338	0.00023769	0.00097642	-0.00067361	0.00134740	0.00050038	-0.00150643	-0.00103087	0.00012656	0.00260242	0.00052001	-0.00188356	-0.00057339	0.00032094	0.00123033	-0.00044204	0.00157549	-0.00137603	-0.00102805	-0.00040000	0.00056803	0.00096103	0.00061884	-0.00149756	-0.00053695	-0.00123483	0.00049387	0.00090079	0.00069859	-0.00032025	0.00039361	0.00114377	-0.00022138	0.00070760	0.00112253	-0.00008347	0.00007349	-0.00078702	-0.00018339	-0.00063796	0.00027362	0.00025371	0.00024030	0.00008182	-0.00012220	0.00025028	0.00085718	-0.00076716	0.00009001	0.00060752	0.00020251	0.00042404	0.00003214	-0.00048373	0.00002672	-0.00014185	0.00149355	-0.00023601	0.00033435	-0.00070216	0.00051840	-0.00041408	-0.00081813	0.00031372	-0.00000276	0.00050914	0.00056053	-0.00022666	0.00014961	-0.00041655	-0.00000299	-0.00028143	0.00019306	0.00039475	-0.00004359	-0.00005678	0.00001342	-0.00048526	0.00044094	0.00048243	0.00031029	-0.00039232	0.00011502	-0.00006098	0.00074053	0.00018980	0.00042163	0.00017119	0.00009216	0.00037958	0.00003098	-0.00002939	-0.00001550	0.00041528	-0.00020277	-0.00000237	0.00014212	0.00035195	0.00004625	0.00026606	0.00033154	0.00015428	0.00000388	0.00048232	0.00026712	-0.00005653	0.00022502	0.00029762	0.00074629	-0.17131176
-1.2997	0.04419897	-0.09585179	0.05534187	-21.47483647	-0.27830690	-0.62833065	-0.20901430	2.20065236	0.37096891	0.05291974	1.73778081	-0.23645967	-0.23764879	0.48751211	-0.04674118	-1.00008978	0.93244344	-0.56030768	-1.34242316	-21.47483647	-1.01321855	-21.47483647	-21.47483647	-21.47483647	-21.47483647	-21.47483647	-21.47483647	-0.77350777	0.63980526	-21.47483647	0.42918968	-21.47483647	-0.26480608	-0.30024580	-1.10106656	0.19123576	0.00336198	0.07251626	0.16179758	-0.00015507	0.01128951	-0.01968485	0.00348679	-0.00966634	0.02977671	0.07026556	0.02130813	0.02431755	0.04764014	0.02439796	0.02525115	0.02214742	0.01802697	0.04046986	0.02821532	0.03277655	0.02813425	0.02916764	0.03166193	0.02742517	0.03106283	0.02614259	0.02909827	0.02288830	0.02769735	0.02666995	0.02128107	0.02329483	0.02064714	0.01994771	0.02405709	0.02125191	0.01943703	0.02073091	0.01791736	0.01992140	0.01928341	0.01338670	0.01685347	0.01516265	0.01012829	0.01670386	0.02020432	0.01377287	0.01231520	0.00922637	0.01707942	0.01249509	0.00432744	-0.00001801	0.01355195	0.00689279	0.00339772	0.00995581	0.00136798	0.00239142	0.00516652	0.00546613	0.01376958	0.01267208	0.01421582	0.02756136	0.02116509	0.01932451	0.01844612	0.01817613	0.00403369	0.00518927	0.00183612	0.00559143	-0.00298231	-0.00798254	-0.01849896	-0.01537459	-0.02439885	-0.03009068	-0.03746723	-0.02662017	-0.02076002	-0.01115797	0.00604593	0.01639637	0.01696948	0.01163906	0.00304874	0.00497502	0.00542714	-0.00231674	-0.00117380	-0.00001806	0.00116147	-0.00057888	-0.00098944	-0.00157985	0.00044608	-0.00077593	-0.00046682	-0.00007555	-0.00015448	-0.00048908	-0.00033647	0.00097649	0.00041273	-0.00075075	0.00099883	-0.00025270	0.00047379	-0.00051642	-0.00043129	-0.00080547	0.00023016	0.00108123	-0.00066815	-0.00108966	-0.00076340	-0.00068861	0.00002667	-0.00016525	0.00082166	0.00021202	0.00124109	-0.00162939	0.00146444	-0.00045199	0.00053314	0.00003169	0.00039759	0.00083502	-0.00000462	-0.00046394	-0.00036764	0.00029340	-0.00008547	-0.00020002	-0.00053692	-0.00040785	-0.00039952	-0.00013609	0.00040362	-0.00041607	-0.00066301	-0.00039386	0.00064558	-0.00026493	-0.00147641	0.00046099	0.00157499	-0.00076044	0.00033163	0.00032830	-0.00012103	-0.00026216	0.00081142	-0.00062596	0.00006224	-0.00053715	0.00032567	0.00009369	-0.00002731	0.00109783	0.00077869	0.00060290	0.00061325	0.00071021	0.00043327	-0.00159171	-0.00000671	-0.00024159	0.00015009	-0.00033361	-0.00011711	0.00031135	-0.00093035	-0.00008090	-0.00034638	0.00015178	-0.00063605	0.00008233	-0.00049202	0.00056435	0.00000397	-0.00054790	0.00004508	-0.00000603	-0.00017955	-0.00080881	-0.00026184	-0.00039132	0.00111130	0.00019070	0.00086779	0.00046561	-0.00005971	-0.00089705	-0.00017795	-0.00030844	0.00073069	0.00116776	-0.00107783	-0.00029762	-0.00138522	0.00116119	-0.00044959	-0.00037024	-0.00025036	0.00013388	-0.00036829	0.00053180	-0.00044518	-0.00045846	-0.00019365	-0.00043015	0.00062666	0.00025912	-0.00017341	0.00083764	-0.00016371	-0.00088378	0.00045300	0.00016110	-0.00039576	0.00044231	-0.00018272	0.00024314	-0.00020870	-0.00056567	0.00036234	-0.00024599	0.00057878	-0.00030837	0.00001201	0.00004043	0.00070379	0.00019925	-0.00000857	0.00025087	-0.00082497	-0.00050552	0.00014473	-0.00028994	0.00059450	0.00018768	-0.00013851	-0.00046453	-0.00030505	0.00037369	0.00018752	-0.00020331	0.00030322	-0.00013856	0.00019988	-0.00021424	0.00048639	-0.00038105	0.00098138	0.00024592	0.00087001	0.00086697	0.00006905	0.00021145	-0.00024741	0.00010584	-0.00035904	0.00044208	-0.00051880	0.00019328	0.00122137	-0.00049148	0.00071022	0.00084021	0.00003212	-0.00031224	-0.00086575	-0.00036302	-0.00025771	0.00012101	0.00066678	-0.00136560	0.00069484	0.00133950	-0.00002737	0.00101612	0.00113114	0.00155158	0.00016579	0.00125364	0.00003090	-0.00140455	0.00084625	-0.00121568	0.00060206	-0.00010556	0.00098411	0.00252472	0.00057061	0.00272755	0.00073626	0.00085749	0.00097378	0.00168294	0.00001772	-0.00007980	0.00003393	-0.00170624	0.00080047	0.00126437	0.00013408	0.00189874	0.00294863	0.00074412	0.00181231	0.00299832	0.00091001	-0.00192319	0.00176179	0.00196973	-0.00003782	0.00038005	0.00186784	0.00130598	0.00036738	0.00066398	0.00258220	0.00138017	0.00116642	0.00283305	0.00254307	0.00197650	-0.00110485	0.00110995	0.00027762	-0.00250727	-0.00036080	0.00177101	0.00177605	-0.00012073	0.00005057	0.00109619	-0.00149111	-0.00158814	0.00113690	-0.00001081	0.00095667	-0.00102969	-0.00051982	0.00154948	0.00198454	0.00311286	0.00163893	0.00305889	0.00077017	-0.00084427	0.00151322	0.00191567	-0.00090490	-0.00079411	-0.00050603	-0.00078813	0.00023793	0.00389675	0.00024320	0.00093282	0.00126876	-0.00017745	0.00197055	-0.00013773	0.00159091	0.00160910	-0.00091882	0.00034247	0.00119804	0.00153232	0.00130368	-0.00200522	0.00044369	0.00112932	0.00229693	0.00032468	0.00057181	0.00209225	-0.00082071	0.00130308	-0.00011545	-0.00062558	0.00011576	-0.00117492	-0.00027501	0.00039774	0.00044340	0.00070192	0.00068031	0.00061565	0.00023329	-0.00012539	-0.00051713	0.00041434	0.00153145	0.00017999	-0.00018003	-0.00095728	0.00023647	-0.00009463	0.00069324	0.00048468	-0.00037833	0.00009403	-0.00044373	0.00041450	0.00005625	-0.00023580	0.00017268	0.00051850	0.00035602	0.00057200	0.00048607	0.00059920	0.00004023	0.00039590	0.00005686	-0.00071091	0.00001841	0.00006006	0.00033225	0.00026747	0.00004663	0.00083977	0.00092830	0.00082375	0.00021719	0.00022193	-0.00023010	-0.00085397	0.00077818	0.00073318	0.00027947	0.00058237	-0.00011125	0.00063558	0.00054057	-0.00071232	0.00060367	0.00026812	0.00039677	0.00068357	0.00034475	-0.00034174	0.00054607	0.00045322	0.00036951	0.00057854	-0.00011052	0.00036554	0.00027644	0.00022886	0.00020666	0.00009582	0.00008697	0.00033167	0.00009203	0.00013607	0.00024702	0.00076438	0.00014491	-0.00002529	0.00003448	0.00027493	0.00022084	0.00017340	0.00016600	0.00057655	0.00095050	-0.79689738
-1.1997	0.26871258	0.56199729	-0.00045220	-21.47483647	0.08961959	-1.05415237	-0.08187792	0.21488533	-21.47483647	-0.43271371	-21.47483647	-0.41377294	-0.04449061	-1.69998910	0.14220794	-21.47483647	0.72319189	0.16573426	-0.58408105	-21.47483647	-0.48657039	-21.47483647	-21.47483647	-21.47483647	-21.47483647	-0.05237813	-0.76170649	0.65374523	-21.47483647	-21.47483647	-21.47483647	-21.47483647	-0.35163277	-1.05440927	-0.69298983	0.22487012	-0.04773146	0.03488797	0.09063326	0.04443227	0.01269260	-0.11591924	0.05233214	-0.01605350	-0.00396458	0.05740048	0.02278777	0.03883906	0.03778397	0.03502717	0.03804423	0.04248372	0.02357020	0.03604105	0.03342713	0.03343103	0.02765706	0.03044574	0.03012586	0.03040146	0.02692536	0.03373453	0.02693441	0.01959889	0.02926478	0.02806446	0.02210285	0.02602464	0.02181283	0.02166893	0.01906655	0.02238702	0.02198972	0.02110520	0.01668771	0.01961932	0.01520827	0.01026077	0.01180215	0.01746529	0.01554030	0.00756146	0.01417557	0.01843745	0.02123253	0.01654432	0.01458158	0.01997757	0.01458055	-0.00355601	0.01549241	0.01229242	0.00817805	0.00509406	0.01428086	0.00872980	0.01030580	0.00857136	0.01394415	0.01457610	0.00527736	0.01837297	0.01435672	0.00433280	0.00547928	0.02143206	0.01714223	0.02036948	0.02104125	0.03626801	0.03267111	0.03479459	0.03319918	0.04077583	0.02356080	0.01224461	0.00626467	0.01226590	0.00507079	-0.00013681	0.00574186	0.00665248	0.00470977	0.00097139	-0.00771724	-0.00455894	-0.00154454	0.00037472	-0.00274831	-0.00075496	0.00267220	0.00180808	-0.00114785	-0.00098904	0.00014222	0.00240651	-0.00107144	0.00006528	-0.00139749	-0.00037084	-0.00031422	0.00125264	0.00077053	0.00128296	-0.00081164	0.00098414	0.00150759	-0.00130698	0.00121592	0.00113985	-0.00001720	-0.00035666	-0.00002262	-0.00023903	-0.00040990	-0.00051860	-0.00000753	0.00119276	-0.00017286	-0.00047998	0.00139640	-0.00005392	0.00117613	-0.00017364	0.00094076	0.00005192	0.00001120	0.00046614	0.00058136	-0.00011584	-0.00088870	0.00035041	0.00038071	-0.00035259	0.00069932	0.00089051	-0.00018947	-0.00149631	-0.00007416	0.00019039	-0.00142422	-0.00025600	0.00076328	0.00061833	-0.00051169	0.00129918	0.00083408	0.00091787	0.00002527	0.00055827	0.00105835	0.00051677	-0.00049708	0.00100984	-0.00019390	0.00034768	0.00086269	0.00083256	-0.00083622	0.00093084	0.00127186	0.00150658	0.00117730	-0.00047556	0.00057317	-0.00085930	0.00017545	-0.00015082	0.00052641	0.00108884	-0.00036941	0.00092236	0.00068190	-0.00038547	-0.00008353	0.00000587	0.00098899	-0.00028406	-0.00013638	0.00013235	0.00007342	-0.00039200	-0.00020725	0.00054820	0.00041244	-0.00002179	0.00061382	-0.00016369	0.00089455	-0.00007679	0.00171627	0.00089348	-0.00015834	-0.00009435	0.00049974	0.00102330	0.00034061	0.00154365	0.00024701	-0.00023296	-0.00129045	0.00085290	0.00013851	0.00005605	0.00005679	0.00040666	-0.00009621	0.00124918	-0.00076498	0.00036359	-0.00039731	-0.00129912	0.00123874	0.00142648	0.00011533	0.00092666	0.00126831	0.00007538	-0.00036422	-0.00010643	0.00006044	0.00045380	-0.00059897	0.00032567	0.00020715	-0.00009205	0.00117341	0.00057219	0.00016935	-0.00008186	0.00004413	0.00045587	0.00021038	0.00022350	0.00116357	0.00074354	-0.00026647	-0.00027172	-0.00014093	0.00029213	-0.00000966	0.00085892	0.00033168	0.00032959	-0.00018550	0.00042743	0.00043372	0.00032178	-0.00015802	0.00001937	0.00003019	-0.00033657	-0.00009629	-0.00028308	0.00072651	0.00114982	0.00124713	0.00137593	-0.00010836	0.00011264	0.00091155	-0.00023574	-0.00039007	0.00094399	0.00038835	0.00091997	0.00074068	0.00032824	0.00041329	0.00103051	-0.00045493	0.00030241	0.00050692	0.00098113	0.00161029	0.00067746	0.00042814	-0.00045891	0.00101472	0.00199427	0.00017250	0.00092075	0.00081936	0.00103505	0.00045752	0.00033399	0.00001138	0.00013155	-0.00082997	-0.00006577	-0.00025328	-0.00022189	0.00027394	0.00264969	0.00273512	0.00105595	-0.00021720	0.00252887	-0.00008614	-0.00006900	-0.00018023	0.00264202	0.00144162	0.00020535	0.00077221	0.00291267	-0.00026718	0.00087940	0.00222073	0.00188226	-0.00032849	0.00023449	0.00173586	-0.00036685	0.00147725	0.00077162	0.00003123	0.00063539	0.00062566	0.00082987	0.00129212	0.00160339	0.00030440	0.00211719	0.00191344	0.00061910	0.00367699	0.00655749	0.00064380	-0.00260368	0.00183008	0.00016634	0.00009487	0.00059351	0.00142078	0.00080256	-0.00071881	0.00301291	0.00210006	-0.00009645	0.00225532	-0.00120945	0.00050520	0.00003505	0.00080323	0.00261168	0.00175789	0.00129969	0.00041079	0.00020461	-0.00097303	0.00156068	0.00091084	0.00353225	0.00049768	0.00064526	0.00361027	0.00041810	0.00019141	0.00315066	0.00180873	-0.00062868	-0.00064390	-0.00019350	0.00023543	-0.00131075	0.00070498	0.00350153	0.00118506	0.00051915	0.00019669	0.00236257	0.00098421	-0.00114340	-0.00112695	0.00006724	0.00198924	0.00146373	0.00170381	0.00158285	-0.00039737	0.00025124	0.00014264	0.00131315	0.00119499	0.00060416	0.00099905	-0.00122971	0.00015117	0.00118635	0.00150123	0.00059464	0.00109970	0.00074973	-0.00059310	-0.00017410	0.00053190	0.00033140	-0.00017568	-0.00005356	0.00058819	0.00007971	-0.00003581	0.00003810	-0.00036094	0.00055738	-0.00056557	0.00064483	0.00068753	-0.00042645	0.00023604	-0.00004005	0.00117893	0.00113598	0.00014013	0.00072148	0.00123832	0.00065107	0.00046248	0.00032623	0.00069751	0.00059328	0.00075676	0.00063456	-0.00000040	0.00029280	0.00116958	0.00162900	0.00001575	0.00042905	0.00059513	-0.00006778	0.00033093	0.00025478	0.00117327	0.00114897	0.00055940	0.00072933	0.00054794	0.00036251	0.00008171	-0.00018465	-0.00004481	0.00062211	0.00049441	0.00024307	-0.00002340	-0.00009586	0.00047014	0.00054784	-0.00011534	0.00033606	0.00034474	0.00056614	-0.00025366	0.00047635	-0.00006067	0.00063204	0.00013020	0.00026597	0.00037246	0.00015538	0.00015360	0.00048294	0.00028605	-0.00016124	0.00021322	0.00050460	0.00017514	0.00046734	0.00057808	0.05933821
-1.0997	0.16957226	0.30241280	-0.72773689	-0.55754452	0.17025876	2.88323736	-21.47483647	-0.68957039	0.66075252	0.40208182	-21.47483647	-0.06217342	-0.17217871	0.95718542	-0.07887541	-0.19240008	-0.17163877	0.51861274	0.80836684	-21.47483647	2.51989698	-0.31880477	-21.47483647	-1.44631124	-0.68423605	-21.47483647	-0.03266753	1.95125723	-0.65224814	-21.47483647	-0.01987173	-21.47483647	0.03810255	-0.25848237	-0.13993552	0.33726130	-0.22843928	-0.07951671	0.12816077	0.07623767	0.01267006	0.00561837	0.03483126	-0.02587802	0.01922089	0.05626916	0.01063270	0.00865115	0.03981390	0.02757709	0.03408323	0.03264964	0.02651657	0.03107104	0.03668642	0.02414632	0.03162064	0.02784625	0.03067660	0.03414864	0.03012166	0.02838459	0.02788031	0.02857718	0.02845543	0.02518197	0.02495824	0.02501347	0.02056702	0.02045067	0.02235831	0.02079503	0.01795733	0.01997044	0.01705585	0.01877316	0.01757240	0.01039198	0.01331345	0.01758460	0.01102849	0.01180909	0.01714775	0.01677509	0.01808632	0.01350412	0.01067672	0.00331200	0.01343917	0.00285904	0.00938968	0.00383787	0.00710562	0.01134639	0.01288885	0.01267639	0.01517323	0.00765455	0.01285725	0.01733042	0.01204086	0.02286477	0.01327940	0.00996826	0.00391249	0.00558187	-0.00441394	-0.00008766	-0.00405458	0.01016211	0.00634564	0.00623376	-0.00120387	0.01150416	0.00409369	0.00222500	-0.00001877	0.01211662	0.01714252	0.01966750	0.02165324	0.01895390	0.01266958	0.00406371	-0.00415827	-0.00312506	-0.00562321	-0.01157625	-0.01461736	-0.01146057	-0.00563085	-0.00701102	-0.00619715	-0.00330914	-0.00030991	-0.00126110	-0.00160154	0.00085733	-0.00134792	-0.00101882	0.00062370	0.00131267	0.00075297	0.00065821	0.00079761	0.00139163	0.00033728	0.00023005	0.00037596	0.00014824	0.00099313	0.00124315	0.00006059	-0.00106345	-0.00009216	-0.00054908	-0.00002559	-0.00023455	0.00075442	0.00038662	0.00060064	-0.00092545	0.00065446	-0.00099819	-0.00013649	0.00026842	0.00041796	-0.00086169	0.00002211	-0.00031379	0.00050889	0.00018241	-0.00119706	0.00027632	-0.00022565	0.00021530	0.00016654	-0.00030844	0.00004836	0.00015602	-0.00089990	0.00075030	0.00064333	-0.00015446	0.00035265	0.00066965	0.00085355	0.00045844	0.00076166	0.00091418	-0.00032597	-0.00041782	0.00063740	0.00010824	0.00012681	0.00057283	0.00111608	0.00031650	-0.00045546	0.00065033	0.00117555	0.00156190	0.00016089	-0.00008909	0.00140908	0.00014153	0.00003439	0.00034633	0.00018242	0.00063114	0.00086366	0.00058265	-0.00035186	-0.00119108	-0.00009302	0.00017396	-0.00018842	0.00033020	0.00033583	0.00014079	0.00050973	0.00034516	-0.00080356	0.00019020	0.00038346	0.00071745	0.00046192	-0.00057743	-0.00024298	0.00090095	0.00072405	-0.00037487	0.00077138	0.00047237	0.00046777	0.00001551	0.00032105	0.00111459	-0.00048777	-0.00019387	-0.00176496	0.00059272	0.00014604	-0.00030582	0.00024287	-0.00013749	-0.00068349	0.00161818	0.00150555	-0.00015160	0.00009944	0.00027590	-0.00016101	0.00106501	0.00096810	0.00108443	0.00086019	-0.00009028	0.00089224	0.00020762	0.00034302	0.00051171	-0.00018148	0.00007839	-0.00003609	0.00032498	0.00034454	0.00026125	0.00004165	-0.00004165	-0.00000623	-0.00025775	0.00063193	0.00086891	0.00088379	0.00021491	0.00006312	0.00003998	0.00035187	-0.00061860	0.00073467	0.00113677	-0.00029312	-0.00016397	0.00083089	0.00062828	0.00043246	0.00049686	-0.00039965	0.00055236	0.00054139	-0.00007016	0.00023870	0.00021557	0.00059195	0.00067477	0.00022127	0.00090013	0.00036691	0.00071656	0.00044988	-0.00070890	0.00000627	0.00026097	-0.00074875	0.00167956	0.00196845	0.00075128	0.00054463	0.00078589	-0.00046098	-0.00039486	-0.00039632	-0.00010002	-0.00014248	0.00038526	0.00123275	-0.00035222	0.00095808	0.00191858	0.00082947	0.00213831	0.00084733	0.00162441	0.00132685	0.00098474	-0.00080361	0.00007999	-0.00020709	0.00135254	-0.00003875	0.00123526	0.00121163	0.00238636	0.00171432	0.00066860	0.00025324	0.00044500	-0.00058818	0.00089888	0.00008858	-0.00114019	-0.00019014	0.00154274	0.00036149	0.00082143	-0.00035016	0.00114136	0.00480612	0.00130057	0.00347766	0.00460041	0.00090741	0.00021892	0.00136941	0.00022444	-0.00045624	0.00091146	0.00169213	-0.00060806	0.00000212	0.00303583	0.00176773	0.00280205	0.00249264	0.00120204	0.00312882	0.00245774	0.00021863	-0.00023149	0.00102213	-0.00046418	0.00026940	0.00065435	0.00116873	0.00022386	0.00118617	0.00276883	0.00046433	0.00061910	0.00159034	-0.00097216	0.00094242	-0.00068118	-0.00160893	0.00181232	0.00043631	0.00241073	0.00117024	0.00300100	0.00136685	-0.00012530	0.00077485	0.00244225	0.00207252	-0.00148226	0.00302828	0.00193134	0.00219007	0.00067586	-0.00036727	-0.00104430	0.00271445	0.00035015	-0.00061730	0.00079099	0.00033205	0.00251152	0.00029297	-0.00047958	0.00210457	0.00153762	0.00060779	0.00162407	-0.00171037	0.00085307	0.00226414	0.00111571	0.00068251	0.00112805	0.00019247	0.00087410	-0.00060739	-0.00039488	0.00079877	0.00040000	0.00064882	-0.00025059	0.00033520	0.00085940	0.00058178	0.00081003	0.00012651	0.00131187	0.00061517	0.00062651	0.00162538	0.00082658	0.00001173	-0.00002292	0.00063866	-0.00083671	0.00040032	0.00061591	0.00003431	0.00008767	-0.00022640	0.00086326	0.00020371	0.00020698	0.00025388	0.00009955	0.00047249	0.00056140	-0.00001442	-0.00048004	0.00056439	0.00074885	0.00035929	0.00036976	0.00084116	0.00025361	0.00047431	0.00015253	0.00047629	0.00039887	0.00123833	0.00062361	0.00017871	0.00078985	0.00005170	-0.00031919	0.00083927	0.00068519	0.00008087	0.00090150	0.00050600	0.00062037	-0.00044451	0.00005504	0.00074085	0.00085393	-0.00003619	0.00047298	0.00023883	0.00056700	0.00054806	0.00054206	0.00043300	0.00062667	0.00042528	0.00032884	0.00062582	0.00013517	0.00011857	0.00031843	0.00011259	0.00011198	0.00016550	0.00019590	0.00043135	0.00108153	0.00031260	0.00018979	0.00004463	0.00033187	-0.00005582	0.00059186	0.00039896	0.00070378	0.00040484	0.20356262
-0.9997	-0.06683472	-1.42900395	-0.36444606	-0.97236407	0.36389240	-21.47483647	-21.47483647	0.32398441	-0.17505620	0.80464539	0.95117530	-0.22674938	0.45641838	0.03214246	-2.86942816	-2.02933794	1.04452395	-0.60641122	-0.30577239	-21.47483647	-0.28145421	-21.47483647	-1.26022518	-21.47483647	-21.47483647	-21.47483647	-21.47483647	-1.20574108	-1.77546537	-21.47483647	-21.47483647	0.17957191	0.02396907	-0.75367399	0.09528182	-0.57559908	0.20186873	-0.09414843	0.05384137	0.03055250	0.03768322	-0.02431904	0.05821926	0.03605732	0.01970264	0.02883905	0.03107528	0.03010433	0.04044036	0.02975428	0.03324074	0.04599428	0.02315162	0.04069879	0.04045565	0.03837480	0.03155612	0.02444883	0.03242876	0.03816872	0.03007252	0.03218140	0.03214877	0.02666757	0.02945470	0.02728397	0.02660344	0.02721218	0.02116309	0.02108884	0.02238131	0.01878263	0.02015387	0.02164504	0.01856856	0.01368447	0.01576166	0.01522362	0.01734753	0.01757461	0.01165999	0.01573704	0.01715211	0.02149187	0.02034759	0.01360666	0.01541518	0.01437731	0.01106359	0.00111095	0.00916713	0.00844275	0.01325956	0.01107856	0.00645192	0.01007323	0.01134791	0.00860660	0.01377138	0.01673663	0.01300752	0.02103097	0.01549832	0.01101740	0.00840937	0.01446326	0.01107842	0.01591123	0.01376947	0.02596767	0.01995050	0.01511027	0.00281129	0.01624073	0.00016980	-0.00749860	-0.01089046	0.00522113	0.01470570	0.01702366	0.02390207	0.01992675	0.01458724	0.01077763	0.00952387	0.00890417	0.00910558	0.00264061	0.00026584	-0.00063433	-0.00497004	-0.01078164	-0.01405289	-0.01347452	-0.01468242	-0.01023106	-0.01049328	-0.00792970	-0.00602315	-0.00479354	-0.00242080	-0.00110130	0.00018117	0.00137050	-0.00075037	0.00037344	0.00136374	0.00079724	0.00095004	-0.00028663	0.00153478	0.00162548	-0.00058700	-0.00085857	-0.00062560	-0.00007124	-0.00128874	-0.00001455	0.00089205	0.00094601	0.00090063	0.00005228	0.00251400	0.00025630	0.00018083	-0.00075795	0.00187246	0.00116795	-0.00097791	0.00083743	-0.00018469	-0.00125606	0.00024369	-0.00026197	0.00066709	0.00074241	0.00089344	0.00027037	-0.00045758	-0.00026748	-0.00028458	-0.00008448	-0.00062242	0.00015040	0.00015808	0.00105609	0.00117344	-0.00001694	0.00092567	0.00103886	-0.00019652	0.00106074	0.00053929	-0.00013335	-0.00020321	0.00045111	0.00166414	-0.00112557	0.00028104	0.00120405	0.00070222	0.00077624	0.00173415	0.00088579	0.00136403	-0.00115926	0.00115325	0.00077245	-0.00005846	0.00076803	0.00047182	0.00108336	-0.00032699	0.00070394	0.00035203	-0.00014522	-0.00030609	0.00026276	0.00033510	0.00000137	-0.00055015	-0.00066132	-0.00031876	0.00009005	0.00083174	0.00079256	0.00048455	-0.00015380	0.00091741	-0.00049518	0.00071839	0.00055765	0.00086014	-0.00078929	0.00012246	0.00055597	0.00073714	0.00037453	-0.00056032	-0.00012015	-0.00064948	0.00035093	0.00012912	-0.00032614	0.00021829	0.00006399	-0.00024932	0.00130589	0.00055908	-0.00030207	-0.00018496	-0.00005879	0.00110957	0.00101051	0.00083663	0.00035558	0.00033889	0.00079617	0.00053141	0.00040219	-0.00022885	0.00097862	0.00018996	-0.00008489	-0.00025197	0.00023586	0.00077575	0.00030843	0.00006283	0.00014085	0.00006574	-0.00025601	0.00089326	0.00037779	0.00040214	0.00055132	0.00004822	0.00031929	-0.00004666	0.00012844	0.00046962	0.00052314	0.00026810	0.00002054	0.00064052	0.00011962	0.00044567	0.00042595	0.00074205	0.00052724	0.00060810	-0.00001711	0.00045716	-0.00000651	0.00110263	0.00058306	0.00033937	0.00091594	0.00096161	-0.00012310	0.00001813	-0.00002640	0.00049984	0.00025717	-0.00021263	0.00065374	0.00170273	0.00021696	0.00101164	0.00032828	0.00051371	-0.00023416	0.00053059	0.00099681	-0.00065442	0.00006660	0.00196200	-0.00018625	0.00179665	0.00256990	0.00063394	0.00175381	0.00038950	0.00126599	0.00061150	0.00038424	0.00092842	0.00101906	0.00108885	-0.00119763	-0.00138753	-0.00025876	0.00093771	0.00159712	0.00085895	0.00152564	0.00139388	-0.00030018	0.00057365	0.00327505	0.00119647	0.00138045	0.00239299	-0.00017659	0.00113239	0.00165669	0.00070081	0.00177240	0.00400775	0.00320651	0.00269241	0.00219036	0.00366956	0.00091104	0.00356028	-0.00158363	0.00018653	0.00457200	0.00331043	-0.00113558	0.00122225	0.00273651	0.00147651	0.00267028	0.00393140	0.00105026	0.00194713	0.00029834	-0.00054944	0.00141690	0.00022281	-0.00001717	0.00040733	-0.00032583	0.00072911	0.00365096	0.00152061	0.00227262	-0.00060172	-0.00003644	0.00199693	0.00212068	0.00117751	0.00018342	0.00024327	-0.00046706	0.00067014	0.00417145	0.00079169	0.00378870	0.00232723	0.00123236	0.00301162	0.00273351	0.00032770	0.00023684	0.00034418	0.00043932	0.00106374	0.00376379	0.00174047	0.00255058	0.00088092	-0.00182992	0.00226843	0.00161677	0.00241053	0.00216785	0.00028438	0.00220680	0.00188297	0.00047112	0.00227325	-0.00096885	-0.00010463	0.00106878	0.00316209	-0.00033903	-0.00009196	0.00219937	0.00020978	0.00036689	0.00110603	0.00197027	0.00190265	0.00034692	0.00139495	0.00001670	0.00080041	0.00076228	0.00125616	0.00131992	0.00058471	0.00096689	0.00159263	0.00151908	0.00020090	0.00069801	0.00197676	0.00005869	-0.00028923	0.00042169	0.00046670	0.00031997	-0.00022475	0.00156009	-0.00026507	0.00153342	0.00074262	0.00090456	0.00014083	0.00087909	0.00083511	0.00101374	-0.00001530	0.00088240	0.00103309	0.00022534	0.00084490	-0.00005423	0.00067536	0.00092000	0.00051764	0.00049325	-0.00021354	0.00068863	0.00046147	0.00112785	0.00079675	0.00053091	-0.00014676	0.00016346	0.00081367	0.00020235	0.00040959	0.00071171	0.00092846	0.00013331	0.00050026	0.00028263	0.00085805	0.00071736	0.00082261	0.00089693	-0.00008997	-0.00015448	0.00057079	0.00054907	0.00019632	0.00070698	0.00036253	0.00050113	0.00030678	0.00048839	0.00043301	0.00028274	0.00023370	0.00076682	0.00020002	0.00058686	0.00002561	0.00057359	0.00044239	0.00051108	0.00015003	0.00053151	0.00003476	0.00046061	0.00043621	0.00056291	0.00044013	-0.72648849
-0.9497	0.06709500	-0.93128085	-0.45523304	-0.47692674	-0.34416787	0.23714536	-0.80219871	0.10379340	0.16603883	-21.47483647	-21.47483647	0.53142597	0.03175361	-0.89522690	-21.47483647	-21.47483647	-1.01338049	-21.47483647	-0.35845915	-1.89072025	0.06821364	-21.47483647	-21.47483647	-21.47483647	-3.79528952	-21.47483647	-21.47483647	0.38883683	-21.47483647	-0.01454607	-0.30724597	-0.61751926	-0.16441786	-0.06615123	0.06758686	-0.13827523	0.10726282	0.02296797	-0.11620323	0.11613502	0.01225127	0.03760258	-0.00866722	-0.05009106	0.01486328	0.06927325	0.02119221	0.01826707	0.04575365	0.02544084	0.02806657	0.03415968	0.03304959	0.03875347	0.03087790	0.03329840	0.03174590	0.02688265	0.03191934	0.03496305	0.03245013	0.03035996	0.02800900	0.02967906	0.02816785	0.02572956	0.02424534	0.02847664	0.02078572	0.02008898	0.02209521	0.02036175	0.02082031	0.02026163	0.01844772	0.01597747	0.01701402	0.01285280	0.01459756	0.01590530	0.00941290	0.01364361	0.01662123	0.01677600	0.01084359	0.01537425	0.01492534	0.00852707	0.00203706	-0.00104985	0.00539186	0.00185599	0.00926865	0.01524571	0.01226240	0.00597168	0.01420400	0.01023887	0.01108770	0.01260365	0.01337791	0.02109419	0.01047701	0.00892319	0.00720824	0.00429972	-0.00126957	0.00340399	-0.00444564	0.00968434	0.00603943	0.00445633	-0.00278866	-0.00150117	-0.00827860	-0.01935370	-0.02555132	-0.01498854	-0.00958589	-0.00780907	-0.00185517	-0.00684660	-0.00952760	-0.01027824	-0.00927609	-0.00233896	0.00670230	0.00670490	0.00844456	0.01012333	0.00939825	0.00429111	-0.00133675	-0.00316457	-0.00821999	-0.01076065	-0.01298716	-0.01396121	-0.01313012	-0.01415053	-0.00953787	-0.00617499	-0.00491295	-0.00360815	-0.00055915	-0.00057767	-0.00116977	-0.00097589	0.00074909	-0.00018946	-0.00055909	0.00199521	0.00077734	-0.00170276	-0.00071229	-0.00090479	-0.00005770	-0.00061174	0.00008304	0.00004856	0.00035855	-0.00250352	0.00164460	-0.00052523	0.00007741	-0.00033979	0.00092543	0.00104303	-0.00091724	-0.00014995	-0.00010205	-0.00037588	0.00014199	0.00070969	-0.00035572	-0.00088712	-0.00058438	0.00032541	0.00016507	-0.00073292	-0.00078144	0.00023230	-0.00008081	-0.00043416	-0.00031660	0.00134344	0.00067279	-0.00115553	0.00081982	0.00002625	-0.00045516	-0.00101566	0.00100520	-0.00013672	-0.00028891	-0.00020481	0.00076668	0.00005837	-0.00112725	0.00044867	0.00051846	0.00089913	-0.00034910	0.00019339	0.00055172	-0.00134085	-0.00021364	-0.00119594	-0.00054464	0.00045149	0.00041908	0.00036201	-0.00054998	0.00075592	0.00103940	0.00000393	-0.00154347	0.00001027	0.00041987	-0.00011463	-0.00043119	0.00024898	-0.00074624	-0.00023564	-0.00034925	0.00032414	0.00014459	-0.00134072	-0.00005143	0.00073461	0.00071276	0.00018009	-0.00048891	-0.00009306	0.00008027	0.00048598	0.00011633	0.00083865	-0.00044401	-0.00075008	-0.00113192	0.00033410	0.00023742	-0.00004085	-0.00003241	0.00000602	-0.00023039	0.00059205	-0.00074662	-0.00106972	0.00025313	-0.00077149	0.00058417	0.00065685	0.00026571	0.00026111	-0.00031851	-0.00025309	0.00032847	-0.00033062	-0.00044979	-0.00029771	0.00035721	-0.00008976	-0.00058279	-0.00044719	0.00059559	-0.00027701	-0.00085062	-0.00030914	0.00028714	-0.00086869	0.00019163	0.00030545	-0.00009049	-0.00017772	-0.00039540	0.00012136	-0.00036114	-0.00034003	0.00043494	0.00058470	-0.00002684	-0.00068573	0.00044420	0.00040155	-0.00013864	-0.00048159	-0.00000327	-0.00017289	-0.00018183	-0.00055650	0.00028515	-0.00008057	0.00086584	-0.00029340	0.00009196	0.00049652	-0.00006760	0.00022500	0.00045748	-0.00107480	-0.00041948	0.00028808	-0.00046508	-0.00061332	0.00068302	-0.00025557	-0.00014552	-0.00044223	-0.00038096	-0.00094123	-0.00049233	0.00017663	0.00050456	-0.00007537	-0.00009870	-0.00032214	0.00107034	0.00209905	0.00015315	0.00136909	-0.00010413	0.00052236	-0.00041417	0.00051487	-0.00129996	-0.00135313	-0.00000011	-0.00094111	-0.00024893	0.00040530	0.00102100	0.00088004	0.00033684	-0.00019839	-0.00067058	-0.00129378	-0.00010671	-0.00001974	-0.00128872	-0.00051623	-0.00012160	0.00027680	-0.00099587	0.00154896	0.00001517	0.00003811	0.00226206	-0.00025543	0.00039709	0.00023809	0.00163397	-0.00025983	0.00249160	-0.00097358	-0.00116682	0.00042654	-0.00077262	-0.00096923	-0.00043322	-0.00088755	0.00153408	0.00218799	0.00157920	-0.00096529	0.00398057	0.00085237	-0.00098841	-0.00198447	0.00188434	-0.00183170	-0.00089798	-0.00242926	0.00004176	0.00019591	-0.00005729	0.00324231	-0.00128264	0.00093326	0.00088283	-0.00094224	-0.00088329	-0.00266281	-0.00420130	0.00004211	0.00173459	0.00290391	0.00069224	0.00048444	0.00079370	-0.00035402	0.00060097	-0.00044179	-0.00077321	-0.00064465	0.00071266	-0.00052998	0.00102820	0.00234426	0.00005426	-0.00050148	0.00056877	-0.00117921	0.00086023	0.00003822	-0.00085280	0.00011546	-0.00112949	0.00099783	-0.00045896	0.00248048	0.00123482	-0.00065026	-0.00051676	-0.00039088	0.00195302	-0.00067527	0.00135684	0.00074241	-0.00076519	0.00079774	-0.00026607	0.00087870	-0.00046665	-0.00052039	0.00145051	-0.00026648	0.00157329	0.00008919	0.00059174	0.00092699	0.00077597	-0.00052403	-0.00051270	0.00131740	0.00148572	-0.00006016	-0.00056561	-0.00003880	0.00009795	-0.00058161	0.00070719	0.00126435	-0.00100415	0.00027809	-0.00034770	0.00064775	-0.00032550	-0.00095648	-0.00030144	0.00071492	-0.00080820	0.00012005	0.00018585	0.00028265	-0.00039435	0.00095871	0.00048162	-0.00105960	0.00034103	-0.00026592	-0.00027888	-0.00039265	0.00091007	0.00028946	0.00094161	0.00143266	0.00095360	0.00060201	-0.00048025	-0.00079079	0.00040872	-0.00130142	0.00009345	-0.00004355	-0.00008414	0.00035448	0.00042697	0.00000808	0.00010436	-0.00000986	0.00009241	0.00048619	0.00007975	-0.00030741	0.00020875	0.00066296	0.00082061	0.00013064	0.00011377	0.00035901	0.00014352	-0.00010453	0.00035204	-0.00008687	-0.00032761	-0.00021402	0.00037497	0.00027627	-0.00021902	0.00060520	-0.00008868	0.00017508	-0.00015500	0.00016184	-0.00011094	-0.00010662	0.00025554	0.00038875	0.00011088	-0.63393336
-0.8997	-1.35504675	0.02562533	0.17550363	-0.14358491	1.16728721	-21.47483647	-21.47483647	0.63060680	0.67937770	0.47490348	-0.12025983	-0.63103157	0.38726335	0.19008265	1.49847794	-0.64553104	0.74956709	0.36115077	-0.82754260	-0.51541209	-0.90257350	-21.47483647	-21.47483647	-21.47483647	-0.33270058	-21.47483647	-21.47483647	-21.47483647	0.23733847	-0.35508591	0.15673959	-0.08995870	0.09420857	0.19198816	-0.20898656	0.07084221	-0.02179835	-0.00427435	0.13573018	-0.11027755	-0.06580871	-0.05428540	-0.03164261	0.01558842	0.05137797	0.02029576	0.01610528	0.02748022	0.01683692	0.01632398	0.01964618	0.03129107	0.01773796	0.03900202	0.03876503	0.02980178	0.02495161	0.03217149	0.03610020	0.03098023	0.02999271	0.03133632	0.02753382	0.02453889	0.02878225	0.02413568	0.02411825	0.02556468	0.02321188	0.02165695	0.02124720	0.02130097	0.02069675	0.02037904	0.01643905	0.01346792	0.01791591	0.01278979	0.01099015	0.02205655	0.01003135	0.02035891	0.00866497	0.01562875	0.01229865	0.01122967	0.01080018	0.01260468	0.00341486	-0.00130099	0.00072470	0.00049944	0.00756706	0.00931611	0.00424485	0.00928646	0.01164492	0.00603920	0.01378878	0.01304573	0.01198183	0.01670106	0.01432082	0.00742087	0.00307393	0.00249714	-0.00222621	-0.00115724	-0.00967886	-0.00086349	-0.00999263	-0.01861196	-0.02683186	-0.01343244	-0.02318578	-0.02498288	-0.02007588	-0.00789326	-0.00537225	-0.00357520	-0.00479829	-0.01286092	-0.02780244	-0.03770064	-0.03840437	-0.02853687	-0.01764553	-0.00943899	-0.00424867	0.00414936	0.00905455	0.01152435	0.01081777	0.00963887	0.00613640	0.00384363	-0.00097129	-0.00581811	-0.01122855	-0.01313205	-0.01353287	-0.01320284	-0.01382227	-0.01023477	-0.00876773	-0.00519738	-0.00327500	-0.00449274	-0.00035053	-0.00149610	0.00030208	0.00012285	-0.00084085	-0.00099609	-0.00054087	-0.00057084	-0.00073471	0.00051600	0.00033593	-0.00008410	0.00086409	-0.00039466	0.00036826	-0.00095420	0.00033291	-0.00027098	-0.00000876	0.00032868	0.00043919	-0.00018880	-0.00105528	-0.00079707	-0.00049736	-0.00045126	-0.00070876	-0.00011713	-0.00051809	-0.00003434	-0.00013877	-0.00065030	-0.00040576	-0.00104795	-0.00020781	0.00009156	-0.00091203	0.00074935	0.00080700	-0.00110485	0.00002046	0.00052989	-0.00067913	0.00081728	-0.00040507	-0.00029954	-0.00069621	-0.00022619	0.00026774	-0.00139555	-0.00042167	0.00089930	0.00033946	0.00017352	0.00067909	0.00022815	0.00103961	-0.00104522	-0.00004794	-0.00109471	-0.00024174	0.00110796	-0.00038378	-0.00017314	-0.00075081	0.00017276	-0.00006958	-0.00032715	-0.00089750	-0.00013773	-0.00008577	-0.00078066	-0.00024929	-0.00089701	-0.00035068	-0.00081142	-0.00013486	-0.00023232	-0.00106590	-0.00081715	-0.00046867	0.00004290	0.00022510	-0.00019157	-0.00066202	-0.00076441	-0.00054980	-0.00032581	-0.00111838	0.00063287	-0.00143511	-0.00065326	-0.00161290	-0.00000753	0.00031987	-0.00107518	-0.00020483	0.00072043	-0.00080683	0.00115131	-0.00052778	-0.00066277	0.00021620	-0.00064508	0.00049943	0.00045643	0.00013578	-0.00033715	-0.00025426	0.00050819	-0.00034213	-0.00047036	-0.00041734	0.00006261	-0.00073255	-0.00033501	-0.00028508	-0.00026004	0.00043114	-0.00041744	-0.00024768	-0.00056409	-0.00053700	-0.00076333	-0.00002989	0.00030773	0.00010805	0.00014429	-0.00062273	-0.00045956	0.00009471	0.00025764	-0.00055096	0.00016810	-0.00031448	-0.00018979	-0.00009261	0.00019354	0.00020156	-0.00004116	-0.00028206	-0.00015816	-0.00004068	-0.00046859	-0.00046293	0.00005170	0.00045633	-0.00053736	-0.00006112	0.00029588	0.00073241	-0.00037022	-0.00092256	-0.00071465	-0.00028015	-0.00002117	-0.00083455	-0.00025397	0.00175453	-0.00041466	-0.00058829	0.00016193	-0.00050182	-0.00083030	-0.00006612	-0.00015990	0.00010054	0.00057645	-0.00021199	-0.00041818	0.00041284	0.00113490	-0.00059423	0.00029736	0.00007740	-0.00076225	-0.00152043	0.00030652	-0.00111863	-0.00015894	-0.00092272	-0.00029522	-0.00069710	0.00013850	-0.00174286	0.00119165	-0.00034377	-0.00139475	-0.00169966	-0.00138272	-0.00062084	-0.00007206	-0.00021827	0.00056537	-0.00050730	-0.00120086	-0.00054962	0.00012146	-0.00066286	0.00034671	0.00032371	-0.00157425	-0.00084377	-0.00061825	-0.00074885	-0.00219862	0.00038972	-0.00090234	-0.00203660	0.00069337	0.00035546	-0.00108606	-0.00039140	0.00208616	-0.00165607	-0.00282857	-0.00030976	-0.00046779	0.00153129	-0.00205720	-0.00264210	-0.00427535	-0.00024010	-0.00012397	-0.00066876	-0.00100986	-0.00029334	0.00041999	-0.00224005	0.00015811	-0.00076127	-0.00030605	-0.00063644	-0.00067942	-0.00152778	-0.00093050	-0.00059142	-0.00134780	-0.00073390	-0.00022576	-0.00010448	0.00171232	0.00011150	-0.00251589	-0.00229543	0.00104143	-0.00265590	-0.00022437	-0.00103383	-0.00083938	0.00038043	0.00112242	-0.00113054	-0.00025991	-0.00007466	-0.00105123	-0.00127286	0.00060317	-0.00151207	0.00011173	0.00034515	-0.00097201	0.00074702	-0.00049468	-0.00171739	-0.00110738	-0.00137900	-0.00188343	-0.00034635	-0.00139823	-0.00001591	-0.00034707	-0.00007076	-0.00087118	-0.00072154	-0.00092718	-0.00039885	-0.00138975	-0.00051299	-0.00106949	-0.00128520	-0.00087097	-0.00009907	-0.00037209	-0.00027335	-0.00030818	-0.00135454	-0.00088162	0.00043554	0.00013693	-0.00010363	-0.00173994	-0.00054553	-0.00049934	0.00036395	-0.00016991	-0.00115574	-0.00063091	-0.00047465	-0.00051653	0.00019839	-0.00070521	-0.00032499	0.00005436	0.00017401	0.00012950	-0.00104499	-0.00073676	-0.00029442	-0.00016811	-0.00044378	-0.00066871	-0.00043811	-0.00073275	-0.00025155	-0.00023782	0.00030141	-0.00013435	0.00022935	-0.00009739	0.00027466	0.00024561	-0.00042487	-0.00066373	0.00003535	-0.00042295	0.00050024	-0.00019459	-0.00014037	-0.00021063	-0.00001047	-0.00071482	0.00029817	0.00018740	-0.00009979	0.00015752	-0.00018804	-0.00062744	0.00021335	-0.00022391	0.00005161	0.00037847	0.00025546	-0.00000017	0.00010884	0.00010709	-0.00003567	-0.00025422	-0.00032997	-0.00030280	0.00018854	-0.00005560	-0.00026255	0.00014740	0.00022415	-0.00000568	0.00005984	-0.00009166	0.00011737	0.00025082	0.00010425	0.00016257	0.00040157	-0.51176262
-0.8497	-0.56242960	0.07955158	1.35449612	-21.47483647	-0.35955490	0.08729950	-0.23247446	0.44661238	0.09029998	0.35042477	0.67866564	-0.45997572	-0.21181491	-0.61531386	0.38599190	-0.48477781	0.29870510	-0.59933895	-21.47483647	0.69091773	-21.47483647	-21.47483647	-21.47483647	-21.47483647	0.16986698	0.26275870	-21.47483647	-21.47483647	0.26284149	0.15776454	-21.47483647	-0.98966616	-0.09622729	-0.32851044	-0.26280781	0.07653729	-0.02656570	0.09522768	0.02138155	0.08065588	-0.06195803	-0.09571662	0.04806611	0.00041989	0.01714966	0.02897925	0.01761286	0.02958011	0.04060552	0.02092284	0.02792094	0.03556572	0.02594321	0.03676655	0.03736658	0.03434144	0.02524667	0.03279141	0.03299025	0.03129133	0.02771249	0.03127046	0.02795377	0.02860622	0.02720936	0.02481005	0.02411896	0.02504497	0.01943614	0.02201640	0.02163712	0.01895767	0.02011462	0.01990840	0.01515355	0.01738469	0.01764693	0.01533630	0.01395429	0.01688417	0.01073852	0.01313918	0.01140970	0.01845725	0.01456850	0.01498582	0.00387361	0.00299676	0.00086573	-0.00502670	0.00389186	0.00691442	0.01166935	0.01255630	0.00430924	0.00836235	0.01250930	0.00704033	0.01762446	0.01292154	0.01236951	0.01948757	0.01411567	0.01149468	0.00392783	0.01236051	0.00833181	0.00885105	0.00447913	0.00539640	-0.00869340	-0.02161170	-0.02829442	-0.01409776	-0.02296127	-0.02564141	-0.02667499	-0.01198947	-0.01563208	-0.02127901	-0.02046886	-0.02287295	-0.03649281	-0.03981861	-0.04522828	-0.04438630	-0.04230919	-0.03083040	-0.02841934	-0.02076480	-0.01563025	-0.00925910	-0.00326802	0.00260729	0.00871452	0.01236398	0.01202777	0.01049897	0.00751889	0.00250542	-0.00273943	-0.00531293	-0.01009177	-0.01238864	-0.01388854	-0.01246003	-0.01207241	-0.01057692	-0.00951338	-0.00756971	-0.00522815	-0.00363793	-0.00182343	-0.00307380	-0.00121770	-0.00056374	-0.00106243	0.00031477	0.00009228	0.00004810	0.00024842	-0.00057344	0.00109422	-0.00068865	0.00018734	-0.00054509	0.00001610	0.00021995	-0.00027794	-0.00018630	-0.00051481	-0.00018073	0.00001629	-0.00026132	-0.00060709	0.00037991	0.00087440	0.00028370	-0.00054316	-0.00110270	-0.00118413	-0.00002398	0.00104154	0.00077643	-0.00036218	0.00138134	0.00100240	-0.00092475	-0.00066142	0.00050700	-0.00054976	-0.00047872	-0.00056616	0.00020622	-0.00072668	0.00010902	0.00085617	0.00087980	-0.00039072	0.00061404	0.00098445	0.00041343	0.00121737	0.00070331	0.00066497	-0.00160580	-0.00012796	-0.00078993	0.00055808	0.00093425	-0.00018564	0.00080185	-0.00110721	0.00065814	-0.00007626	0.00008859	-0.00107196	-0.00015904	-0.00021080	-0.00082912	0.00086657	0.00004156	-0.00076161	-0.00054322	0.00042273	0.00095760	-0.00104224	-0.00073417	0.00032441	-0.00022192	0.00051879	-0.00002103	-0.00032342	-0.00034155	-0.00082089	-0.00047097	0.00006495	0.00122688	-0.00062538	0.00032265	-0.00193746	0.00070438	-0.00050965	0.00001650	-0.00019874	0.00018223	-0.00025487	0.00044661	-0.00072406	-0.00037854	-0.00028792	-0.00084661	0.00067822	0.00051657	-0.00032327	0.00030574	-0.00033815	-0.00008840	-0.00016284	0.00011333	-0.00081904	0.00029928	0.00047049	0.00018461	-0.00025210	0.00019477	0.00051385	-0.00007288	0.00020173	0.00010249	-0.00030874	-0.00003996	0.00085095	-0.00000342	0.00001353	0.00010231	0.00012812	-0.00055658	-0.00009628	-0.00026250	0.00014204	-0.00015269	-0.00021024	-0.00026002	0.00052168	-0.00023141	0.00054690	-0.00024393	0.00001282	-0.00005158	0.00020039	-0.00033486	0.00025012	-0.00008929	0.00066382	0.00006407	0.00029393	0.00052588	-0.00018024	0.00105788	0.00028508	-0.00010359	0.00010897	0.00064984	0.00029088	0.00029601	0.00113078	0.00040065	0.00044013	-0.00035802	-0.00083426	-0.00074952	-0.00057102	-0.00022897	-0.00048642	0.00112098	0.00057819	0.00019048	0.00062353	0.00104637	-0.00044073	0.00152811	0.00061117	0.00004363	0.00067171	0.00041839	-0.00135527	-0.00155395	0.00006422	-0.00092237	0.00011569	0.00089464	-0.00041003	0.00150940	0.00021732	0.00170594	0.00068587	-0.00191995	0.00074884	0.00067383	-0.00167896	-0.00035006	0.00168410	-0.00083794	-0.00252280	0.00363632	-0.00006959	0.00075333	0.00047298	0.00216028	0.00075548	-0.00056886	0.00176653	0.00111439	0.00115662	-0.00132188	-0.00169819	0.00211355	0.00238123	-0.00171386	-0.00017454	0.00180489	-0.00085324	0.00060579	0.00183908	-0.00031519	0.00080613	0.00160674	0.00000396	-0.00239032	-0.00136159	0.00097956	-0.00052514	-0.00141218	0.00035681	0.00117521	-0.00066659	0.00094558	-0.00111608	0.00073195	0.00137240	-0.00122119	0.00115368	0.00076085	0.00016604	-0.00013087	0.00075885	0.00015458	-0.00014254	0.00171971	-0.00035813	0.00209534	0.00002523	0.00144358	-0.00021213	0.00003150	-0.00083376	0.00008875	0.00050271	0.00140155	0.00061467	-0.00078035	0.00318229	-0.00034919	-0.00136113	0.00117010	0.00004902	0.00080187	-0.00110776	0.00183995	-0.00020097	0.00062931	0.00300273	-0.00027517	-0.00033815	0.00002756	0.00112664	0.00033990	0.00167254	0.00123136	-0.00054300	0.00090636	0.00075762	0.00019940	0.00075339	-0.00031745	-0.00035450	-0.00052055	0.00136848	-0.00021670	0.00070996	0.00128589	0.00069322	0.00099346	-0.00053240	0.00084544	0.00060617	0.00022614	-0.00018927	0.00025585	-0.00131038	-0.00053833	0.00022785	0.00018555	-0.00060749	-0.00001722	0.00047060	0.00021531	0.00004044	-0.00075026	0.00045372	-0.00016279	0.00010785	0.00057690	-0.00090136	0.00026695	0.00092727	0.00083360	0.00075727	-0.00136598	0.00071890	0.00052046	0.00022393	0.00015127	0.00059453	0.00000001	0.00169775	0.00089862	0.00049186	0.00006047	-0.00084417	-0.00064539	-0.00026717	-0.00021775	0.00060045	0.00039331	0.00010617	0.00043567	0.00011961	0.00012583	0.00019134	0.00084808	-0.00004064	0.00010302	-0.00050070	-0.00007296	0.00026157	0.00015735	0.00048504	0.00034583	0.00041333	0.00034365	0.00014542	-0.00004581	0.00007737	0.00017508	-0.00013735	-0.00003177	-0.00003080	-0.00008835	-0.00001750	0.00042413	-0.00002306	0.00021657	-0.00009815	-0.00002950	0.00038978	0.00025964	-0.00013428	0.00032654	0.00025490	0.42358147
-0.7997	0.34310025	1.46140546	-21.47483647	0.30552687	0.28727161	3.60235953	-0.09669680	-1.05390906	1.15921521	-1.75468457	0.03735972	-0.35102110	0.33181719	-21.47483647	-0.90751255	-1.65688133	0.45105189	-0.00783643	-0.05174164	-21.47483647	0.09313279	-21.47483647	-21.47483647	-21.47483647	1.60042155	-21.47483647	-21.47483647	-21.47483647	-21.47483647	-21.47483647	0.21547218	-21.47483647	-0.04564742	0.81406483	0.36514035	0.15248977	-0.10157195	0.10983180	0.02628271	0.09191269	0.02009666	-0.04715902	0.03390807	0.00814268	-0.02940613	0.04298011	0.03174216	0.01337505	0.04265565	0.03381703	0.02868015	0.03396319	0.02863494	0.02912738	0.03370733	0.03167747	0.03281632	0.02873398	0.03142018	0.03168328	0.03025784	0.02841915	0.02925706	0.02433081	0.02552182	0.02709134	0.02337050	0.02632977	0.02016198	0.02203669	0.02047142	0.02021332	0.01665793	0.02313215	0.01731862	0.01582482	0.01267743	0.01137243	0.01282585	0.01889876	0.01095224	0.01493457	0.01259970	0.01140708	0.01915947	0.01650375	0.01774640	0.01191373	0.01121191	-0.00246722	0.00945226	0.00099194	0.01351076	0.00754998	0.00331221	0.00437609	0.01400360	0.00545925	0.01005412	0.01610008	0.00942324	0.01993563	0.01158947	0.01069365	0.00481977	0.01635240	0.00868513	0.01576027	0.00924743	0.01811619	0.01037113	0.00491893	-0.00134657	0.00551300	-0.00765813	-0.01468096	-0.02083264	-0.01642121	-0.01312413	-0.01457039	-0.01360122	-0.01646561	-0.01660091	-0.01915639	-0.02465761	-0.02758745	-0.02793270	-0.02820429	-0.03121424	-0.03065242	-0.03247399	-0.03422586	-0.03093683	-0.02686395	-0.02072829	-0.01205180	-0.00494469	0.00289484	0.00623632	0.00847394	0.01207824	0.00972941	0.00724675	0.00040440	-0.00241751	-0.00513458	-0.00943052	-0.01259782	-0.01332851	-0.01456753	-0.01223164	-0.01038695	-0.01086418	-0.00686743	-0.00667493	-0.00445129	-0.00346657	-0.00267382	-0.00089963	-0.00035251	-0.00034369	-0.00191707	0.00201907	-0.00101203	0.00042001	-0.00183117	0.00069443	0.00015664	-0.00120726	0.00033222	-0.00032074	0.00012236	0.00011995	-0.00013537	-0.00058347	0.00029193	-0.00035435	-0.00024576	-0.00094845	-0.00051547	-0.00232969	-0.00046179	0.00061431	0.00137142	0.00008580	0.00081736	0.00004792	-0.00012636	-0.00003449	0.00096745	-0.00009929	-0.00014859	0.00035397	0.00059744	-0.00029008	-0.00003637	0.00047689	0.00050213	-0.00014049	0.00217882	0.00092584	0.00062393	0.00015511	0.00069179	0.00076021	-0.00117393	0.00064537	-0.00041148	-0.00040459	0.00078675	-0.00024673	0.00062517	-0.00079466	-0.00009936	0.00034232	0.00012114	-0.00019093	0.00033180	0.00049155	-0.00009066	-0.00002752	0.00068931	-0.00088175	0.00020191	0.00063192	0.00015462	-0.00085551	-0.00058302	0.00099701	0.00079627	0.00106018	-0.00004744	-0.00066795	0.00105652	-0.00034000	-0.00030157	-0.00024133	0.00073163	-0.00051056	-0.00006961	-0.00085882	0.00058589	0.00033046	-0.00014938	0.00029832	0.00038900	0.00018278	0.00077541	0.00039766	-0.00095960	-0.00025231	-0.00047672	0.00096494	-0.00005410	0.00078504	-0.00002580	0.00020866	-0.00026479	0.00042359	-0.00025138	-0.00007623	0.00021428	0.00023849	0.00048617	-0.00012314	0.00000758	0.00087874	0.00037924	0.00022592	-0.00037380	-0.00050726	-0.00073540	0.00091341	0.00132032	0.00076208	0.00070206	0.00025386	-0.00007808	-0.00055522	-0.00005784	0.00044774	0.00038415	0.00103212	-0.00025098	0.00058948	0.00039258	-0.00026511	0.00027004	0.00059566	0.00019013	-0.00031956	-0.00064676	-0.00017864	0.00030267	0.00129518	0.00046540	0.00077748	0.00043055	0.00003587	-0.00025380	0.00089808	-0.00042549	0.00018567	0.00088874	-0.00009893	0.00029959	0.00106688	0.00042181	0.00057954	0.00032571	-0.00019285	0.00066012	0.00063845	0.00014262	-0.00028094	0.00033205	-0.00057038	-0.00040095	0.00171527	0.00248706	0.00027971	0.00193630	-0.00015434	-0.00003740	0.00082081	0.00008904	0.00032033	0.00051086	0.00001194	-0.00008539	-0.00074629	0.00081842	0.00133222	0.00127542	0.00091910	0.00121098	0.00040068	-0.00036565	0.00035344	0.00042491	0.00054408	0.00163056	0.00020014	0.00127492	0.00058078	-0.00049217	0.00156575	0.00082589	0.00209318	0.00048011	0.00092110	0.00371834	0.00245181	0.00130582	0.00249637	0.00044576	0.00012734	0.00080358	0.00166836	0.00182669	-0.00007220	0.00067342	0.00070627	0.00022006	0.00318130	0.00118250	0.00330064	0.00122967	0.00027170	-0.00058540	0.00063921	0.00042542	-0.00017494	0.00041444	0.00410678	0.00479273	0.00033946	0.00332972	-0.00023978	-0.00121493	0.00222612	-0.00150071	0.00020068	0.00143318	0.00042134	0.00221601	0.00170479	0.00231547	0.00271649	0.00199875	0.00110885	0.00258189	-0.00087192	0.00233277	0.00112290	-0.00019774	0.00146623	0.00170127	0.00129109	0.00325027	0.00109521	0.00069259	0.00089204	-0.00058285	0.00036441	0.00234185	0.00046537	0.00091196	-0.00024164	0.00300405	0.00247934	0.00317938	0.00202457	0.00130475	0.00025792	0.00238144	0.00078472	0.00086253	0.00155501	0.00311178	-0.00059945	0.00087756	0.00146281	0.00074606	0.00165782	0.00161095	-0.00014516	-0.00052449	0.00079840	-0.00024107	-0.00000961	0.00049857	0.00115875	0.00048639	-0.00026893	0.00125943	0.00140422	0.00098731	0.00017636	0.00050143	0.00017147	0.00022976	0.00086137	0.00041658	-0.00086336	0.00054977	0.00023440	0.00083040	-0.00034065	-0.00032371	0.00075577	0.00024189	0.00065585	0.00137384	0.00012950	0.00035267	0.00047030	0.00161100	0.00063587	0.00057893	0.00068008	0.00018257	0.00076201	0.00058637	0.00098617	0.00066198	0.00100981	0.00215865	0.00122651	0.00141983	-0.00026410	0.00018234	0.00117867	0.00080139	0.00001647	0.00065870	0.00049887	0.00028358	0.00022376	0.00089598	0.00073641	0.00045622	0.00069327	0.00087211	-0.00005690	0.00071375	0.00074134	0.00037806	0.00026062	0.00059780	0.00072490	0.00071191	0.00029397	0.00058537	0.00043160	0.00044093	0.00011498	0.00045806	0.00039343	0.00014612	0.00013991	0.00069436	0.00027239	0.00054801	-0.00010865	0.00042211	0.00042140	0.00054005	0.00051416	0.00084579	0.00015202	-0.71329176
-0.7497	-1.06511255	-0.06677397	1.13407111	-0.35544831	-21.47483647	-0.35526342	-21.47483647	0.76898205	1.22573566	-21.47483647	-21.47483647	-0.38831595	0.54105556	0.65318328	-0.66674281	0.18045153	0.49211013	0.28289432	0.71177883	-21.47483647	-21.47483647	-21.47483647	-21.47483647	-1.98536706	-0.59362200	-21.47483647	-0.62003505	-21.47483647	-21.47483647	-21.47483647	-1.00615108	-0.42876682	0.37380689	-0.07432087	-0.16147155	0.13969286	-0.03965224	0.10137607	0.02802817	0.17293730	-0.02319691	-0.03429328	0.04454021	-0.01686810	-0.00113427	0.04129331	0.04188692	0.03140993	0.03167013	0.02749138	0.03949894	0.04110238	0.03032670	0.03178755	0.03899083	0.03075532	0.03264365	0.03597586	0.03571970	0.03221149	0.03271170	0.03261157	0.03000729	0.02496657	0.02961803	0.02948589	0.02568054	0.02685962	0.02364053	0.02189796	0.02145480	0.02132002	0.01750627	0.01967024	0.01612643	0.01619684	0.01680063	0.01209862	0.01403906	0.01529145	0.01072868	0.01138550	0.00902593	0.01274555	0.01137380	0.00590468	0.00033889	0.00634542	-0.00139848	0.00215354	0.00608559	0.00543906	0.00655341	0.01623229	0.01078823	0.00823268	0.00959408	0.00913777	0.01552014	0.01392881	0.01141505	0.02332238	0.01070235	0.00939387	0.00820064	0.01567073	0.01516874	0.02152645	0.02383349	0.02808501	0.00532575	-0.00958023	-0.02078830	-0.01260825	-0.02373923	-0.02869667	-0.03388877	-0.02642641	-0.02628441	-0.02497727	-0.01038110	-0.01189959	-0.01750118	-0.02124423	-0.02880761	-0.02727942	-0.02485620	-0.01933133	-0.02141797	-0.02273761	-0.02442218	-0.03129023	-0.03320514	-0.03445891	-0.03780438	-0.03898091	-0.03855332	-0.03260683	-0.02691104	-0.01721747	-0.01148068	-0.00343170	0.00468000	0.00980287	0.01004298	0.01195490	0.00979858	0.00480215	0.00070157	-0.00399103	-0.00795578	-0.01015926	-0.01203829	-0.01330834	-0.01320696	-0.01305886	-0.01154247	-0.00864253	-0.00677267	-0.00533101	-0.00370424	-0.00409653	-0.00197396	-0.00108569	-0.00069168	-0.00146589	0.00132931	-0.00039315	0.00018417	-0.00094018	-0.00084288	0.00026883	-0.00061647	-0.00008239	0.00017895	0.00017538	0.00013373	-0.00097012	-0.00048661	-0.00082260	-0.00147729	-0.00017555	-0.00032017	0.00047611	-0.00102731	0.00124861	0.00108203	-0.00018249	0.00011327	0.00065506	0.00017127	0.00031612	-0.00021954	-0.00037980	-0.00091119	0.00046649	0.00042050	0.00058440	-0.00135906	0.00099503	0.00102114	0.00159520	0.00016043	-0.00081455	0.00043978	-0.00098145	0.00027919	-0.00021698	0.00028065	-0.00046718	-0.00041793	-0.00027094	0.00014153	0.00053751	-0.00044857	0.00001200	-0.00118100	-0.00029296	-0.00064432	0.00001013	0.00009048	-0.00096081	-0.00101772	-0.00027111	0.00029317	0.00006976	-0.00103053	-0.00108452	0.00057050	-0.00043891	0.00053913	-0.00103377	-0.00074035	-0.00007312	-0.00002223	0.00003423	-0.00063828	0.00065647	-0.00136753	-0.00032937	-0.00102806	0.00023941	-0.00027021	-0.00086087	-0.00020898	0.00010016	-0.00093546	0.00103297	-0.00071872	-0.00037076	0.00035535	-0.00095171	0.00079540	0.00052458	0.00039253	0.00054069	-0.00017925	-0.00040657	-0.00001587	0.00007313	-0.00055051	0.00031142	-0.00062949	-0.00013277	-0.00055132	-0.00023240	0.00079432	-0.00030238	-0.00049146	-0.00076625	-0.00080316	-0.00089549	0.00003336	-0.00033495	-0.00023937	0.00009387	-0.00057047	-0.00023205	-0.00051047	-0.00034635	0.00035108	0.00038302	-0.00087371	-0.00052706	-0.00019976	-0.00001806	0.00020722	-0.00050131	-0.00088890	0.00013967	-0.00041593	-0.00050000	-0.00042532	-0.00038113	0.00066078	0.00018020	-0.00044336	0.00089317	0.00008391	-0.00044825	-0.00084732	-0.00053514	-0.00042925	-0.00022136	-0.00066894	-0.00005012	0.00098801	-0.00009818	0.00032788	0.00060757	-0.00020626	-0.00040603	-0.00077493	-0.00043046	-0.00126255	-0.00072285	-0.00014020	-0.00103173	0.00016714	0.00161552	-0.00050438	0.00188085	0.00020725	0.00042749	-0.00091330	0.00026215	-0.00180406	-0.00118222	-0.00126165	-0.00077917	-0.00038519	-0.00001855	-0.00015261	0.00250802	0.00231849	-0.00012062	-0.00023567	-0.00030351	-0.00149362	-0.00241312	-0.00353530	-0.00130558	-0.00045333	-0.00150363	-0.00032891	0.00078057	-0.00110083	0.00078500	0.00142337	0.00072007	-0.00005080	0.00127246	0.00097035	-0.00174280	-0.00084946	-0.00191297	0.00009736	0.00032809	-0.00001553	-0.00158341	0.00016253	0.00233573	0.00049041	0.00002016	-0.00083012	-0.00149289	0.00148858	-0.00126981	-0.00047969	-0.00022903	-0.00021134	-0.00039219	-0.00103373	-0.00002714	0.00120255	0.00012671	-0.00226049	0.00198095	-0.00139653	-0.00173442	-0.00010392	-0.00014407	-0.00298131	0.00021266	-0.00326019	-0.00192775	0.00119832	-0.00098535	0.00130081	0.00220264	0.00043994	-0.00017377	-0.00014478	0.00073034	-0.00092584	-0.00300175	-0.00058281	0.00188463	-0.00108212	-0.00037840	0.00097309	-0.00012654	-0.00090109	-0.00087802	0.00030600	0.00007913	0.00084873	-0.00097333	-0.00016678	0.00063411	-0.00060007	0.00103198	0.00018910	0.00082004	-0.00154171	-0.00131422	0.00010417	-0.00073657	-0.00142730	-0.00065377	-0.00316223	-0.00041781	-0.00005038	-0.00183265	0.00102383	-0.00026604	0.00160785	-0.00195509	-0.00073981	0.00016627	0.00033099	0.00056497	0.00066517	0.00038598	-0.00034745	0.00037072	0.00153238	-0.00090006	-0.00076050	-0.00093588	-0.00030511	-0.00106214	-0.00001835	0.00069053	-0.00076117	-0.00061178	-0.00040529	0.00013708	-0.00024535	-0.00005335	0.00022492	-0.00090056	-0.00148142	-0.00047926	-0.00049524	-0.00087907	-0.00030987	-0.00012035	0.00005312	-0.00108774	0.00015986	-0.00048832	-0.00009766	0.00018518	0.00016801	-0.00001451	0.00034131	0.00051149	0.00048970	-0.00077588	-0.00081766	-0.00041629	-0.00000126	-0.00071473	0.00057266	-0.00003619	-0.00007350	-0.00049397	-0.00070193	-0.00162114	0.00004072	-0.00023223	-0.00004144	0.00027488	-0.00021118	-0.00081318	0.00019755	-0.00041163	0.00015283	0.00003781	-0.00003234	-0.00012683	-0.00001840	0.00021231	0.00015607	0.00015316	-0.00015110	-0.00060333	0.00007566	0.00017097	-0.00028620	0.00053841	0.00018143	0.00030887	0.00004201	-0.00065552	0.00007324	-0.00014655	-0.00022384	-0.00014388	0.00062201	-0.72693630
-0.6997	-0.52660391	-0.86222703	1.24135089	-21.47483647	-21.47483647	-21.47483647	0.03092875	1.00474966	-0.01155818	-0.58360749	-21.47483647	0.89196181	-0.12886361	0.55102709	0.77154592	-3.27549458	-21.47483647	-0.28817153	-0.84813698	-21.47483647	-0.03857231	-21.47483647	-21.47483647	-0.14635640	-1.25885260	-0.67633569	-0.19641852	-21.47483647	-0.28310306	-21.47483647	-21.47483647	-21.47483647	-0.72752712	-0.28135380	-0.01208096	-0.15031880	0.02774732	-0.00755323	-0.05284103	-0.00726495	0.04714530	-0.02486149	0.02723238	0.01553927	0.02390273	0.04221528	0.03737991	0.02297312	0.05316414	0.04552447	0.02826141	0.03455925	0.02814576	0.02782996	0.03292754	0.03556253	0.03012242	0.03429069	0.03529941	0.03547065	0.02771985	0.03166041	0.03032566	0.02811159	0.03036829	0.02882302	0.02520822	0.02400838	0.02508578	0.02043333	0.02451351	0.01934885	0.01910256	0.01951780	0.01455131	0.01749658	0.01823414	0.01011018	0.01298201	0.01238101	0.00820524	0.01435107	0.01479616	0.00860779	0.01261684	0.00694059	0.01290241	0.01036960	0.00518645	0.00639379	0.00652509	0.00129970	0.01020370	0.01215727	0.00933559	0.00465751	0.01107909	0.00366270	0.00675620	0.01547442	0.01247858	0.01785536	0.01087860	0.00997336	0.01027835	0.02037019	0.01705881	0.02844867	0.03484486	0.04827027	0.03257031	0.01109515	-0.00929146	-0.00468475	-0.01797302	-0.02243177	-0.03084316	-0.02234221	-0.02118300	-0.01869856	-0.01474284	-0.00849150	-0.01569560	-0.02592270	-0.03208446	-0.02723697	-0.02139873	-0.02174100	-0.02164260	-0.01894919	-0.02069083	-0.02661616	-0.02590440	-0.02717385	-0.03048961	-0.03563914	-0.03909221	-0.04112504	-0.04116483	-0.03977424	-0.03860897	-0.03331429	-0.02719879	-0.02050157	-0.00963577	-0.00393185	0.00319588	0.00873351	0.01189406	0.01151131	0.00913492	0.00752718	0.00363029	-0.00209113	-0.00427294	-0.00893881	-0.01143655	-0.01417569	-0.01207120	-0.01202147	-0.01138154	-0.01086637	-0.00751706	-0.00586407	-0.00486567	-0.00378955	-0.00213005	-0.00105119	-0.00096570	-0.00161626	-0.00056606	0.00079773	-0.00062195	-0.00023450	0.00107043	-0.00024117	-0.00090102	-0.00107964	-0.00012129	-0.00111908	-0.00030551	-0.00057403	0.00070870	-0.00025883	-0.00001871	0.00121607	0.00079300	-0.00028039	0.00105836	0.00031354	0.00031839	-0.00000958	0.00067454	0.00095196	-0.00095206	-0.00000507	0.00069848	0.00001386	0.00026052	0.00159151	0.00163182	0.00116167	0.00050726	0.00054264	0.00074715	-0.00081560	0.00006742	0.00076090	-0.00008826	-0.00098982	0.00017954	0.00098154	-0.00037541	0.00001066	0.00069906	0.00056489	-0.00032930	-0.00067006	-0.00038795	0.00012213	-0.00073445	0.00008512	-0.00075274	-0.00005863	0.00029638	0.00136917	-0.00020425	-0.00019278	0.00117408	-0.00020561	0.00083660	0.00014705	0.00024901	0.00000294	0.00042662	0.00009360	0.00036951	0.00097701	-0.00022117	-0.00038530	-0.00050209	0.00077829	0.00033886	0.00010649	0.00023731	-0.00019809	-0.00049876	0.00155715	-0.00020825	-0.00021351	-0.00024713	-0.00019079	0.00137577	0.00060357	0.00021117	0.00007013	-0.00001157	0.00049915	0.00023969	-0.00023432	-0.00016714	0.00075937	0.00040416	-0.00031140	-0.00020006	0.00024107	0.00121573	0.00041669	-0.00030178	-0.00063921	0.00051820	-0.00049447	0.00019608	-0.00004619	0.00027389	0.00047805	-0.00072359	0.00032903	-0.00031733	0.00024169	0.00040459	0.00053821	-0.00036514	0.00001819	0.00042945	0.00035977	0.00068356	0.00026494	-0.00039287	-0.00020544	0.00079183	-0.00080290	0.00016980	0.00001984	0.00059291	0.00064750	0.00052442	0.00079950	0.00013456	0.00043099	-0.00000921	-0.00045385	0.00066947	0.00088838	0.00018174	0.00031718	0.00139759	0.00027143	0.00077529	0.00015352	-0.00044195	-0.00081280	0.00034391	0.00009943	0.00056950	0.00069499	0.00008393	0.00036264	0.00151512	0.00161962	0.00090110	0.00136934	0.00049926	0.00153371	-0.00002738	0.00054296	0.00117433	0.00001272	0.00117924	0.00008216	-0.00024723	0.00087938	0.00146692	0.00345541	0.00076866	0.00104805	0.00026910	-0.00002535	-0.00021268	0.00266075	0.00064576	0.00148027	0.00055699	0.00097822	0.00090450	0.00021460	-0.00012901	0.00163040	0.00466372	0.00098288	0.00332894	0.00220877	0.00047131	-0.00027081	0.00363055	-0.00113314	0.00069277	0.00076687	0.00020218	0.00093823	0.00000355	0.00000628	0.00338423	0.00108714	0.00264903	0.00122550	0.00271593	0.00279136	-0.00047748	0.00025008	0.00128557	0.00093214	0.00165090	0.00250790	0.00240968	0.00365743	0.00174251	0.00391395	0.00000197	0.00423837	0.00106422	-0.00024827	-0.00025534	-0.00011481	-0.00013033	0.00121301	0.00130766	0.00387097	0.00221647	0.00147500	0.00135506	0.00262223	0.00190443	0.00357997	0.00040827	-0.00057379	0.00140180	-0.00071683	0.00126578	0.00444141	0.00204829	0.00039078	0.00133083	-0.00014453	-0.00062697	0.00116419	0.00215667	0.00177194	0.00041377	0.00119322	0.00170542	0.00150137	0.00066165	0.00067132	-0.00152708	0.00162580	0.00217506	0.00205188	0.00100934	0.00042336	-0.00008963	0.00123314	0.00028172	0.00041505	0.00080038	0.00099577	0.00176693	-0.00034148	0.00099632	0.00078338	0.00110539	0.00080339	0.00149556	0.00100739	0.00068657	0.00168563	0.00131974	0.00042683	-0.00028936	0.00060801	-0.00062623	-0.00073279	0.00117137	0.00077974	-0.00006050	-0.00062508	-0.00015736	0.00088108	0.00057783	0.00038469	0.00071759	0.00137075	0.00151141	0.00091681	0.00025533	0.00052846	0.00106729	0.00145853	0.00106794	0.00055250	0.00067593	0.00062568	0.00086163	0.00011800	0.00065579	0.00056634	0.00127681	0.00058447	0.00070422	0.00155972	0.00009578	-0.00029631	0.00114967	0.00047161	0.00134787	0.00097836	0.00065498	0.00070217	-0.00011882	0.00010565	0.00103237	0.00055303	0.00053117	0.00125965	0.00066083	-0.00027864	0.00056086	0.00034679	0.00060134	0.00061258	0.00067300	0.00070683	0.00062485	0.00077833	0.00021774	0.00030957	0.00014091	0.00007543	0.00046838	0.00021351	0.00036349	0.00076359	0.00019837	0.00044712	0.00013072	0.00024535	0.00031933	0.00037336	0.00025514	0.00055411	0.00085146	0.60747426
-0.6497	-0.53035147	0.78261594	-0.31220860	1.20149481	-0.09736959	-0.80327684	-0.29735900	-0.93470418	-0.56312817	-1.41592830	0.16519195	-0.23732014	-0.50652084	-0.33784157	-3.03799272	1.10951839	-0.46010289	0.29724310	0.35419315	-21.47483647	-21.47483647	-21.47483647	-21.47483647	-21.47483647	-1.69730008	-21.47483647	0.36159205	-21.47483647	0.03702085	-21.47483647	2.33415866	-21.47483647	1.60380960	-0.39505480	-0.45283810	-0.25027253	0.13709168	-0.09851666	0.00559163	-0.05234909	0.02113531	-0.03067255	0.00682286	-0.01964982	0.02129527	0.03431341	0.01198919	0.03084235	0.03794799	0.01046557	0.02734149	0.03539063	0.01339619	0.03164006	0.03224346	0.03415660	0.03277072	0.03031742	0.03568525	0.03385356	0.03012056	0.02746498	0.03102127	0.02619178	0.02934875	0.02889761	0.02721497	0.02569154	0.02070041	0.02002141	0.01999131	0.01906379	0.01958426	0.01958613	0.01457031	0.01441163	0.01593230	0.01110311	0.01166074	0.01178410	0.01092101	0.01432622	0.01539410	0.01418356	0.00978150	0.00311773	0.00161198	0.00010816	0.01258038	0.00062830	0.00598689	0.00510178	0.00766859	0.00554393	0.00491052	0.00701636	0.00972647	0.00265074	0.01393740	0.01810989	0.01091383	0.01911527	0.01460924	0.01398715	0.00932103	0.01792908	0.01699759	0.01884153	0.01192978	0.02509052	0.00911261	-0.00588661	-0.01719858	-0.00941115	-0.02345959	-0.03589413	-0.03501026	-0.01746122	-0.00625314	-0.00051880	0.00909781	0.00014889	-0.00451920	-0.00636104	-0.01040677	-0.01800459	-0.02022114	-0.02309444	-0.02085365	-0.01965870	-0.01942779	-0.02292860	-0.02357163	-0.02561251	-0.02812738	-0.02931644	-0.03017153	-0.03417169	-0.03602535	-0.03774687	-0.04223498	-0.04196162	-0.04387517	-0.04267387	-0.04044947	-0.03582177	-0.03081667	-0.02395477	-0.01347727	-0.00612658	0.00104698	0.00639799	0.00810873	0.00851372	0.00965731	0.00641215	0.00412415	0.00138135	-0.00385958	-0.00650333	-0.00888243	-0.01196703	-0.01134283	-0.01299104	-0.01189335	-0.01164463	-0.00833685	-0.00794732	-0.00584712	-0.00401069	-0.00313608	-0.00375086	-0.00211963	-0.00124674	-0.00072016	-0.00083479	0.00081341	-0.00078370	-0.00084594	-0.00024479	-0.00126817	-0.00093878	0.00028259	0.00059530	-0.00005755	0.00114400	0.00095305	0.00021218	0.00019771	-0.00041565	0.00052192	-0.00034072	-0.00022910	-0.00073942	-0.00025617	0.00060043	0.00131338	-0.00111572	0.00017714	0.00071432	0.00056673	0.00054429	0.00087304	0.00029346	0.00041038	-0.00048102	0.00074062	-0.00017150	-0.00007660	0.00007772	0.00005393	-0.00013745	0.00000974	-0.00071688	-0.00057123	-0.00027312	-0.00102096	-0.00000086	-0.00007219	-0.00032365	0.00028817	0.00037074	-0.00056340	-0.00032707	0.00022341	0.00014250	-0.00021165	-0.00131520	0.00091919	0.00051011	0.00090333	0.00000685	-0.00050227	-0.00094191	-0.00056493	0.00090734	0.00028128	-0.00021131	-0.00073423	-0.00042677	-0.00096015	0.00038162	0.00005620	0.00039413	-0.00073059	0.00059061	-0.00079796	0.00100597	-0.00065807	-0.00067780	0.00044519	-0.00063648	0.00063322	0.00080981	0.00081263	-0.00021658	-0.00046463	-0.00014096	0.00030886	-0.00063430	0.00010752	0.00064245	-0.00027211	-0.00037072	0.00024739	-0.00048369	0.00075301	-0.00011525	-0.00021556	-0.00004635	-0.00055925	-0.00050358	0.00067340	0.00006832	0.00033545	0.00048287	-0.00003532	-0.00038086	-0.00055321	-0.00020677	0.00052430	0.00021510	-0.00017232	0.00012316	0.00036074	-0.00018161	0.00010074	0.00046822	-0.00059130	0.00032583	0.00062580	-0.00019795	0.00055210	0.00007695	0.00136243	0.00096780	0.00020165	0.00025655	0.00020947	0.00101944	-0.00062616	-0.00072770	0.00004636	0.00084481	0.00031951	0.00018115	0.00083642	-0.00017063	0.00096349	0.00053933	0.00019492	-0.00071062	-0.00043642	0.00060950	0.00000218	-0.00045794	0.00095704	0.00052953	0.00114568	0.00075370	0.00059909	-0.00022233	0.00031496	0.00148343	-0.00039946	0.00106260	-0.00061375	0.00048118	0.00054457	-0.00088943	-0.00033306	0.00195000	0.00128970	0.00128603	0.00169460	0.00077604	0.00010877	-0.00101789	0.00172240	0.00107579	-0.00056538	0.00163732	0.00075938	-0.00077907	-0.00082914	0.00299974	-0.00019986	0.00171629	0.00172702	0.00076889	0.00213201	0.00205327	0.00157553	0.00179059	0.00138610	0.00013844	-0.00020334	0.00050315	0.00082263	-0.00052698	0.00204029	0.00252698	0.00106073	0.00100279	0.00334635	0.00237262	0.00071789	0.00113621	-0.00000997	-0.00073345	0.00202670	-0.00030672	0.00030630	0.00139605	0.00092754	0.00477961	0.00019206	0.00258764	-0.00072751	0.00169833	0.00292761	-0.00166952	0.00234562	0.00099285	-0.00099471	0.00115064	0.00085354	0.00247352	0.00156322	0.00371911	0.00284881	0.00206181	0.00305007	0.00153397	0.00143748	0.00132942	0.00031433	0.00165683	0.00075629	0.00163845	0.00154549	-0.00092476	0.00137013	0.00161116	-0.00018717	0.00078453	0.00226409	0.00022454	-0.00158225	0.00073554	0.00171488	0.00147406	0.00225719	0.00137277	-0.00012629	0.00030286	0.00089526	-0.00020359	0.00163424	0.00173614	-0.00149382	-0.00099193	-0.00005421	0.00036896	0.00055014	-0.00050142	0.00074304	-0.00131046	0.00061398	-0.00037431	0.00057262	0.00198963	0.00069962	0.00100042	-0.00038250	0.00069720	0.00174330	0.00028712	0.00014676	0.00072436	0.00043247	-0.00041019	0.00077797	0.00005344	-0.00026150	-0.00031046	-0.00032330	-0.00022383	0.00012051	0.00018444	0.00014669	0.00110111	0.00008871	0.00099461	0.00098973	0.00056859	0.00173332	0.00134730	0.00084724	0.00022512	0.00064548	-0.00016689	0.00108891	0.00157402	0.00095334	0.00058257	0.00086502	0.00063313	0.00071574	0.00000601	-0.00001864	0.00073081	-0.00000355	0.00073071	0.00030959	0.00143966	0.00076668	0.00022457	0.00025334	0.00092124	0.00072850	0.00066221	0.00076982	0.00037829	0.00028849	0.00022393	0.00084282	0.00087447	0.00046760	0.00059948	0.00053856	0.00025885	0.00033071	0.00031008	0.00008941	0.00019410	-0.00008023	0.00017625	-0.00015649	0.00055887	0.00048432	0.00041389	0.00031306	0.00035401	0.00033564	0.00050649	0.00020643	0.00046567	0.00016142	0.00059263	0.00054894	-0.57475132
-0.5997	-21.47483647	-0.48200971	-21.47483647	0.54920363	1.45365041	-21.47483647	1.61780035	-0.90825635	0.03623206	1.60684574	0.09876127	-21.47483647	0.14628167	-21.47483647	-0.96571195	-0.38899922	1.26848269	-21.47483647	-0.38976720	-21.47483647	-21.47483647	-1.73766279	-21.47483647	-21.47483647	-21.47483647	-21.47483647	1.36484241	-21.47483647	1.39939034	-21.47483647	-21.47483647	0.16442545	-0.94086760	-1.06137788	-0.11542801	0.04526458	-0.33585417	0.11851921	-0.02270520	0.01151315	0.02664038	-0.02110973	0.08727068	-0.00933285	0.02410410	0.03684643	0.02225393	0.03857011	0.04389699	0.03449765	0.04067763	0.04222904	0.02121453	0.02968727	0.03836930	0.02955124	0.03201465	0.03144821	0.03365966	0.03250745	0.03124142	0.03638444	0.03101870	0.02363095	0.03039657	0.02804094	0.02299093	0.02385087	0.02312473	0.02093111	0.02098291	0.01704095	0.01903063	0.01861619	0.01386301	0.01711476	0.01564825	0.01245775	0.01209919	0.01379302	0.01311188	0.01983195	0.00543389	0.01147320	0.01629938	0.00253006	0.01246696	0.00767514	0.00581328	0.01068521	0.00652281	0.00532659	0.00749643	0.01149018	0.00511350	0.01148725	0.00837555	0.00106748	0.01126949	0.01156201	0.01558874	0.02022022	0.01240763	0.00913561	0.01215236	0.01426619	0.01458041	0.02089315	0.01952885	0.04477838	0.03342427	0.01502840	0.00144748	0.00054318	-0.01851022	-0.03159938	-0.02656105	-0.01404625	-0.00033531	0.00346934	0.01072442	-0.00148857	-0.01214809	-0.01920111	-0.02408261	-0.02299203	-0.02173531	-0.02025593	-0.01976772	-0.02051461	-0.02053539	-0.02213131	-0.02128495	-0.02454648	-0.02686790	-0.02893737	-0.02890082	-0.03003972	-0.03074963	-0.03072426	-0.03301976	-0.03607198	-0.03537093	-0.03611559	-0.04145302	-0.04288985	-0.04379002	-0.04595182	-0.04268964	-0.03823439	-0.03504669	-0.02917165	-0.02275479	-0.01595897	-0.00714210	-0.00198606	0.00346106	0.00884604	0.00994932	0.00898404	0.00758826	0.00409459	0.00079370	-0.00443342	-0.00618496	-0.01008936	-0.01049336	-0.01061326	-0.01055611	-0.01017104	-0.01049760	-0.00934055	-0.00789175	-0.00735295	-0.00500984	-0.00349508	-0.00241151	-0.00278554	-0.00213795	-0.00084735	-0.00231482	-0.00006453	0.00041799	0.00022267	-0.00011571	0.00114665	0.00132341	-0.00015435	-0.00007399	0.00019489	-0.00006163	-0.00059796	-0.00050208	0.00053568	-0.00001759	-0.00104821	-0.00026469	-0.00099740	-0.00038216	-0.00014918	0.00116721	0.00182563	0.00007380	-0.00030305	0.00048545	-0.00134724	-0.00021089	0.00028347	0.00022116	0.00055002	0.00020978	-0.00011307	-0.00020111	-0.00000730	-0.00055538	-0.00018541	-0.00067311	-0.00125488	-0.00089471	-0.00091062	-0.00049851	0.00017241	-0.00119647	-0.00032500	0.00011535	0.00021799	-0.00030939	-0.00050211	0.00058013	-0.00012474	0.00134923	-0.00082082	-0.00018750	-0.00066331	-0.00002377	0.00066817	-0.00036942	-0.00010666	-0.00004320	-0.00088189	-0.00135464	0.00078511	-0.00041021	-0.00030095	-0.00061935	-0.00010691	-0.00059615	0.00018449	0.00052002	-0.00014410	-0.00056218	-0.00103934	0.00043062	0.00045377	-0.00011850	0.00009787	-0.00043711	-0.00002212	0.00020694	-0.00072394	-0.00014555	0.00031412	0.00008220	-0.00012295	-0.00037439	-0.00004053	0.00095421	-0.00060140	-0.00028665	-0.00047470	-0.00046657	-0.00065801	0.00008265	0.00004162	0.00043035	0.00044753	-0.00050906	-0.00043075	0.00000877	-0.00003835	0.00033967	0.00058930	-0.00034278	-0.00057311	-0.00004377	0.00041922	0.00074623	0.00007139	-0.00089771	-0.00014077	0.00021066	-0.00089823	-0.00040588	-0.00022349	0.00064556	0.00066223	-0.00003582	0.00027937	-0.00025560	-0.00003945	-0.00046359	-0.00063158	-0.00007637	0.00006790	-0.00103888	-0.00024559	0.00070912	0.00027431	0.00078888	-0.00038415	0.00013032	-0.00070217	-0.00050807	-0.00016577	-0.00067920	0.00029617	0.00075497	-0.00104315	-0.00057239	0.00097086	-0.00124745	-0.00023478	-0.00017442	-0.00001315	-0.00039901	-0.00098932	-0.00029315	-0.00108626	-0.00110530	-0.00168713	-0.00078496	-0.00057016	0.00024688	0.00203348	0.00170108	0.00016886	-0.00039691	0.00110833	0.00179926	-0.00004463	-0.00045768	-0.00035897	0.00037177	0.00009448	-0.00099971	-0.00064431	-0.00128608	-0.00108707	0.00130880	0.00062637	0.00230730	0.00143408	0.00148433	-0.00139056	-0.00023089	-0.00119310	-0.00143469	0.00070683	-0.00120339	-0.00120190	0.00142681	-0.00262955	-0.00015138	-0.00145537	0.00037674	-0.00102565	0.00058379	0.00022525	-0.00308994	-0.00261605	-0.00149085	-0.00262224	-0.00101145	-0.00166476	-0.00014671	0.00026504	-0.00122159	0.00232490	-0.00180904	-0.00137864	-0.00101123	-0.00100915	0.00253951	-0.00081364	-0.00034179	0.00201029	-0.00036935	0.00098419	0.00075400	0.00166981	0.00135737	-0.00028442	-0.00016099	-0.00065641	-0.00075980	-0.00254261	0.00033761	-0.00059476	0.00067127	0.00173101	-0.00039600	-0.00044454	0.00049212	-0.00161517	0.00037250	-0.00135298	0.00079782	0.00197371	-0.00086756	0.00161931	0.00089320	0.00069239	0.00127663	-0.00129831	-0.00006830	-0.00030053	0.00021274	-0.00114337	0.00117100	-0.00091688	-0.00035670	-0.00137781	-0.00012895	-0.00076745	0.00013687	-0.00037678	-0.00016880	-0.00073474	0.00060213	-0.00026990	0.00003229	0.00052852	-0.00058132	0.00055738	0.00033333	-0.00048417	0.00104593	-0.00046551	-0.00043723	0.00006754	-0.00006740	0.00012061	-0.00024363	-0.00084696	-0.00099558	-0.00063751	-0.00162140	-0.00037550	0.00022718	-0.00030966	-0.00027791	0.00043370	0.00052385	-0.00001246	-0.00010885	-0.00052054	0.00029562	0.00057363	0.00039683	-0.00045159	0.00040481	-0.00045965	-0.00018429	0.00047933	0.00022294	0.00002222	0.00077980	0.00028224	0.00031708	0.00010701	0.00017719	0.00000763	-0.00008188	-0.00002687	0.00099526	0.00059365	0.00018048	-0.00063170	-0.00011958	0.00015484	-0.00001145	0.00069649	0.00065624	0.00098476	0.00038286	-0.00014082	0.00048085	-0.00000545	0.00075039	0.00025270	0.00001952	0.00016848	0.00000569	0.00023703	-0.00029650	0.00020880	0.00057636	0.00001722	0.00041422	0.00044821	-0.00001489	0.00047999	0.00025901	0.00009200	0.00017673	0.00007535	0.00019199	0.00047016	-0.00008513	0.00005097	0.00082315	-0.00827610
-0.5497	1.09848407	-0.47510920	0.23771881	-0.42150798	-21.47483647	0.28377493	-21.47483647	1.43632984	1.02347050	-0.44203278	-21.47483647	-21.47483647	0.64053023	0.38746276	-0.83320971	-0.83815938	0.42541784	-21.47483647	-21.47483647	-21.47483647	-21.47483647	0.51257461	-21.47483647	0.44474787	0.36038221	-21.47483647	-21.47483647	-21.47483647	0.58586264	-0.65252745	-21.47483647	-0.96481043	0.96942604	0.39762741	0.51121654	0.19904122	0.29031446	0.04879666	0.08035009	0.13565900	-0.00696690	-0.02242916	0.04311097	0.01766802	-0.00051285	0.04514120	0.02569386	0.04496147	0.02633949	0.02886655	0.02365806	0.04069209	0.02206388	0.03338360	0.03530578	0.02633008	0.03149401	0.03022296	0.03361354	0.03573188	0.03099979	0.03241006	0.02929950	0.02903781	0.02624312	0.02635655	0.02383298	0.02608271	0.01977935	0.02128941	0.02012504	0.01790614	0.01728002	0.01645405	0.01861878	0.01452037	0.01257668	0.01233099	0.00988333	0.01802017	0.01016600	0.00605840	0.01074512	0.01266464	0.02094748	0.01534909	0.00424263	0.01011942	0.01053026	-0.00044361	0.00993429	0.00315575	0.00431974	0.00680035	0.00468744	0.01207260	0.01117241	0.00662405	0.01664067	0.01244386	0.01204849	0.01888052	0.01233705	0.00882867	0.00140729	0.00864068	0.00293170	0.00598222	0.00500533	0.01539420	0.01210851	0.00360893	-0.00707110	0.00500443	-0.00460612	-0.01056222	-0.01620176	-0.01543382	-0.01376506	-0.01234558	-0.01270754	-0.01639387	-0.02737374	-0.02631438	-0.02611736	-0.01665053	-0.01720355	-0.01771350	-0.02018924	-0.02138956	-0.01977634	-0.02294938	-0.02427270	-0.02385237	-0.02654282	-0.02705285	-0.02857449	-0.03064983	-0.03084279	-0.02986051	-0.03249955	-0.03423111	-0.03227637	-0.03269199	-0.03550550	-0.03536145	-0.03755832	-0.04053645	-0.04053589	-0.04341553	-0.04469065	-0.04394090	-0.04478945	-0.04430484	-0.03830450	-0.03299546	-0.02830970	-0.01956738	-0.01118590	-0.00408894	0.00056148	0.00309117	0.00865920	0.00738639	0.00660866	0.00436881	0.00283665	-0.00003985	-0.00375855	-0.00453911	-0.00677601	-0.00928048	-0.00954457	-0.01091786	-0.01048148	-0.00912570	-0.00816930	-0.00844056	-0.00757719	-0.00601464	-0.00462438	-0.00200029	-0.00190532	-0.00031885	-0.00080907	0.00059839	0.00118592	-0.00042147	0.00032824	0.00029277	0.00000246	0.00032078	0.00152843	0.00077833	0.00017983	0.00095963	0.00167555	0.00028307	-0.00088911	0.00060482	0.00172239	0.00016253	0.00073642	0.00072304	0.00105363	-0.00033812	0.00074157	-0.00018819	-0.00005884	-0.00031882	0.00018268	0.00037875	-0.00022722	0.00002040	0.00095517	0.00088377	-0.00083903	0.00087304	-0.00011269	0.00040873	0.00031430	0.00066478	-0.00057258	0.00025112	0.00062092	0.00058791	-0.00035156	-0.00020415	0.00062802	0.00016326	0.00032869	0.00012389	0.00002967	0.00095850	-0.00002801	0.00112037	0.00041403	0.00072171	-0.00066987	-0.00026615	-0.00081208	0.00079009	-0.00009337	0.00035778	0.00019905	0.00063686	-0.00066921	0.00192254	-0.00027697	0.00003813	0.00021700	-0.00002477	0.00126065	0.00094505	0.00061692	0.00031818	0.00048348	-0.00001194	0.00028243	-0.00005781	-0.00003761	0.00024936	0.00028313	0.00059788	0.00005574	0.00013510	0.00093735	0.00001999	-0.00000985	0.00044260	-0.00006312	-0.00036735	0.00017781	0.00084731	0.00038799	0.00048858	0.00010322	0.00002565	0.00002079	0.00002060	0.00072092	0.00076761	-0.00003502	0.00044455	0.00083540	0.00031880	0.00077479	0.00102177	0.00022498	0.00050038	-0.00009505	0.00001556	0.00031014	0.00037199	0.00137304	0.00104714	0.00063437	0.00058822	0.00004636	0.00089594	-0.00011676	-0.00059669	-0.00055112	0.00008832	0.00017704	0.00075592	0.00179791	0.00066192	0.00055365	0.00013589	-0.00000619	0.00076492	-0.00041554	0.00009853	0.00093032	0.00122174	0.00088068	-0.00025423	0.00093176	0.00212618	0.00013216	0.00143906	-0.00022739	0.00071186	0.00024874	0.00137968	-0.00012367	-0.00021173	0.00016327	0.00072198	-0.00176881	-0.00061747	-0.00035481	0.00194404	0.00066728	0.00082928	0.00214630	0.00074747	0.00089991	0.00052284	-0.00120706	-0.00013478	0.00096326	0.00030029	0.00153467	0.00090383	-0.00018853	0.00007974	0.00227949	0.00067774	0.00182639	0.00052431	0.00054708	0.00053429	0.00272100	-0.00065758	-0.00038354	0.00095506	0.00268325	-0.00009648	0.00202867	0.00306579	0.00341820	0.00248429	0.00044110	0.00193481	0.00231106	0.00549041	-0.00001565	-0.00160375	-0.00009831	-0.00047356	0.00168032	0.00012020	0.00206763	0.00227282	-0.00098624	0.00045679	-0.00053874	0.00137902	0.00176877	0.00346584	0.00025144	0.00077164	-0.00027163	0.00191813	0.00199088	0.00447274	0.00023734	0.00187417	0.00044598	-0.00032649	0.00060228	0.00243577	0.00050791	-0.00100694	-0.00219428	-0.00011491	0.00041233	0.00243622	0.00067135	0.00145960	0.00153680	0.00151161	0.00076407	0.00189354	0.00119550	0.00020858	0.00060519	0.00075916	0.00121794	0.00215341	0.00108594	0.00068017	-0.00097632	0.00123808	0.00348161	0.00060491	0.00328360	0.00186828	0.00021586	0.00146978	0.00226917	0.00105653	0.00168245	0.00015608	0.00058978	0.00075752	0.00090657	0.00128466	0.00150642	0.00076922	0.00188070	0.00166271	-0.00007405	0.00136353	0.00142149	-0.00046983	0.00006247	0.00000901	0.00004706	0.00064556	0.00050870	0.00139067	0.00016994	0.00047352	0.00071544	0.00113404	0.00082637	-0.00000708	0.00043082	0.00038508	0.00005712	0.00111028	0.00028600	0.00048397	0.00052750	0.00128568	0.00029014	-0.00022286	0.00076024	0.00042628	0.00021979	0.00111668	-0.00029480	-0.00043095	0.00122115	0.00165858	0.00140049	0.00033093	-0.00012604	-0.00031130	0.00045197	0.00108653	0.00076125	0.00088890	0.00000643	0.00018498	0.00015157	-0.00034966	-0.00008733	0.00060633	0.00024827	0.00035948	0.00020448	0.00008588	0.00004831	0.00041544	0.00042430	0.00026320	0.00052501	0.00059125	0.00005240	0.00050879	0.00040943	0.00058251	-0.00004229	0.00072822	0.00021659	0.00023092	0.00013378	0.00045276	0.00034801	0.00035981	0.00028592	0.00005857	0.00023999	0.00020361	0.00025254	0.00078396	0.00059358	-0.32274269
-0.4997	-0.71898177	-0.47968332	-1.02348793	0.08109539	-21.47483647	0.92269433	-21.47483647	-0.02990285	0.56821513	-2.28658581	0.30756260	-0.08921215	0.41644278	-21.47483647	0.80655105	-21.47483647	-21.47483647	-0.18948960	-0.65077137	-21.47483647	1.06367624	-21.47483647	-21.47483647	-21.47483647	0.61747220	-21.47483647	-21.47483647	-21.47483647	-21.47483647	-0.01856774	-0.41658974	-0.13721023	-0.90526950	0.25834311	-0.40461271	0.67307884	0.17936915	0.00730737	-0.04686170	0.06715014	0.07489665	-0.04907779	0.07688534	0.01023968	-0.01567972	0.05456840	0.02465624	0.02273418	0.04951286	0.03721886	0.03198579	0.03032918	0.02747136	0.03708102	0.03596264	0.03069783	0.03262062	0.03025666	0.03677092	0.03108053	0.02550421	0.03216134	0.02970331	0.02470210	0.03150698	0.02502633	0.02270993	0.02420591	0.02517775	0.02050263	0.01673990	0.01877265	0.02286832	0.01541369	0.01647437	0.01171061	0.01683754	0.01044776	0.01034628	0.01219302	0.01113466	0.01120067	0.00683407	0.01356892	0.01178545	-0.00169425	0.00162702	0.01108105	-0.00317134	-0.00538927	0.00099399	-0.00414737	0.00901219	0.00754671	0.00377643	0.01125340	0.01083345	0.00044436	0.01439418	0.01187846	0.00997395	0.01930218	0.01406277	0.00729743	0.00319837	0.01135891	0.00732228	0.00834393	0.00837369	0.02289445	0.01749562	0.00904625	0.00199834	0.01891626	0.01016442	0.00111195	-0.00539308	-0.00030311	-0.00080871	-0.00357488	0.00250260	-0.00134728	-0.00831011	-0.01533413	-0.02190886	-0.02165796	-0.01905439	-0.02108939	-0.02085357	-0.02163831	-0.02048337	-0.02521476	-0.02255881	-0.02608527	-0.02637561	-0.02767088	-0.03103084	-0.03017237	-0.03127545	-0.03160423	-0.03221658	-0.03312855	-0.03271661	-0.03241677	-0.03413287	-0.03373196	-0.03414434	-0.03767270	-0.03537755	-0.03677454	-0.03890962	-0.04103334	-0.04165478	-0.04614063	-0.04590533	-0.04718482	-0.04625018	-0.04258595	-0.04012892	-0.03572664	-0.03053853	-0.02512624	-0.01573604	-0.01127906	-0.00518666	0.00077209	0.00339253	0.00491443	0.00628699	0.00488940	0.00285174	0.00138366	-0.00098989	-0.00261409	-0.00586913	-0.00881616	-0.01101598	-0.01259165	-0.01292798	-0.01287060	-0.01170805	-0.01010590	-0.00866485	-0.00738502	-0.00735804	-0.00461136	-0.00397820	-0.00350527	-0.00159905	-0.00082065	-0.00126832	-0.00066064	-0.00047523	-0.00091922	-0.00077674	-0.00110345	0.00019131	-0.00094383	-0.00086283	0.00029971	0.00047736	0.00083505	-0.00013440	-0.00012977	0.00108082	-0.00084699	-0.00034981	-0.00123511	0.00025848	0.00136818	0.00015332	0.00124144	0.00007063	0.00021319	-0.00087769	-0.00048253	-0.00143385	0.00022223	0.00032216	-0.00101422	-0.00039201	0.00023282	-0.00160533	-0.00114515	0.00004369	0.00038009	-0.00045136	-0.00011356	-0.00114442	-0.00019578	0.00056858	-0.00029256	-0.00057139	-0.00033773	-0.00017927	-0.00004901	0.00000489	0.00033349	-0.00042644	0.00002988	-0.00140878	0.00055192	-0.00018265	-0.00045082	-0.00089664	0.00057157	0.00017657	0.00066527	-0.00093958	-0.00008217	0.00012912	-0.00050137	0.00094214	0.00083725	0.00038566	-0.00015905	-0.00042293	-0.00059818	-0.00032134	-0.00071730	-0.00046710	0.00006932	-0.00050609	0.00024486	0.00041874	-0.00019040	0.00045771	-0.00013365	-0.00007308	-0.00026814	-0.00097890	-0.00067891	0.00039641	-0.00018574	-0.00005607	0.00054675	-0.00056206	-0.00033406	0.00009904	-0.00047656	-0.00050454	0.00023261	-0.00027808	-0.00014170	-0.00031036	0.00021757	-0.00010315	-0.00039223	-0.00033822	0.00010034	-0.00029582	-0.00128849	-0.00048266	-0.00072053	0.00070564	0.00015360	-0.00032546	0.00007257	-0.00039658	-0.00009931	-0.00040908	-0.00132920	-0.00010126	-0.00002113	0.00007926	0.00120244	0.00061838	-0.00064809	0.00008915	0.00107262	-0.00068476	-0.00094549	0.00014283	-0.00131683	0.00070081	-0.00033480	0.00047085	-0.00027315	0.00045108	0.00112045	-0.00152707	0.00034822	0.00136636	0.00031866	-0.00034943	0.00019480	-0.00129888	0.00074082	-0.00118794	0.00013634	-0.00058475	0.00031109	0.00043565	0.00151258	0.00049133	0.00011526	-0.00013680	-0.00100113	0.00010649	-0.00011194	-0.00143566	-0.00161915	0.00005054	-0.00124422	-0.00132042	-0.00005301	-0.00073967	-0.00010250	0.00101610	0.00120556	0.00012938	0.00134776	0.00051178	-0.00021361	0.00073002	0.00075512	-0.00086150	-0.00038760	-0.00013308	-0.00048045	-0.00040136	0.00103066	0.00083721	0.00043828	0.00086700	-0.00186750	0.00290235	0.00004601	-0.00235491	-0.00519286	0.00225252	0.00113913	-0.00328430	0.00035020	-0.00141778	0.00132267	0.00000847	0.00186605	-0.00128221	-0.00060333	0.00066857	-0.00107659	0.00155131	0.00003316	-0.00279590	-0.00084657	0.00095405	0.00286936	-0.00005179	0.00146281	0.00081740	-0.00107914	-0.00042841	0.00227141	0.00029978	-0.00205289	0.00182312	-0.00212845	0.00045610	0.00180699	-0.00110273	-0.00140666	-0.00046842	-0.00016858	0.00082237	0.00065650	0.00037634	0.00023535	-0.00258145	-0.00091280	0.00077622	-0.00016508	0.00122809	-0.00156996	-0.00008530	0.00021669	0.00058674	-0.00004962	0.00024767	0.00080105	-0.00261222	0.00002822	0.00004631	-0.00027736	0.00039926	-0.00118766	0.00109107	0.00039892	0.00092337	0.00058844	0.00062787	-0.00011175	0.00017447	0.00105938	-0.00052065	0.00102205	-0.00007621	0.00066372	-0.00072343	-0.00015263	-0.00035308	-0.00037740	0.00078887	0.00036281	-0.00029880	0.00033191	-0.00071362	-0.00002946	0.00130119	-0.00084478	-0.00011022	-0.00018053	0.00018339	0.00116593	-0.00033098	-0.00029541	0.00033953	0.00061055	-0.00009672	-0.00009972	-0.00000801	-0.00048412	0.00043496	0.00055002	-0.00019447	0.00040757	0.00065188	0.00142713	0.00015274	-0.00008755	-0.00092939	-0.00005822	0.00039096	0.00021134	0.00082440	0.00048544	-0.00016191	0.00031215	0.00000361	0.00008276	0.00018130	0.00087662	0.00015656	0.00042318	0.00014981	0.00010156	0.00060936	0.00038858	0.00008009	0.00048489	0.00039599	-0.00024018	0.00065205	-0.00001234	-0.00015131	0.00018439	0.00000508	0.00005425	0.00010173	0.00024392	0.00045540	0.00034416	0.00000612	0.00023574	0.00029099	-0.00012916	0.00028318	0.00023551	0.00012599	0.00019219	0.00023037	-0.43216352
-0.4497	-0.93848056	0.62799729	0.34366572	-0.55448902	0.08458657	-0.81388015	-0.39412226	-21.47483647	-0.00431209	-0.98166707	0.12653755	-21.47483647	-21.47483647	0.63048033	-0.75641416	-0.99154502	-0.41420671	-0.14384048	0.02995568	-0.07392166	-21.47483647	-21.47483647	-21.47483647	-21.47483647	0.06849510	-21.47483647	-0.08950258	-21.47483647	-21.47483647	-21.47483647	-21.47483647	-21.47483647	-0.15266811	0.06348173	-0.54605951	0.02881649	-0.04093363	-0.02685880	-0.03902225	0.10949558	-0.04777537	-0.04656820	0.05538565	0.05923035	-0.01903833	0.05245934	0.05030849	0.00292072	0.03780291	0.04157156	0.04203233	0.03593824	0.02400019	0.04821360	0.03609184	0.03166372	0.02952303	0.03367255	0.03052254	0.03002921	0.03032500	0.03043407	0.02839165	0.02788417	0.02926097	0.02831260	0.02265066	0.02486820	0.02355713	0.01964033	0.02197099	0.01922491	0.01980418	0.01737694	0.01539459	0.01476137	0.01210566	0.00928417	0.01160200	0.01650035	0.01171206	0.01016836	0.01136552	0.01634687	0.01392080	0.00047546	0.01431748	0.01871062	0.00958332	0.00295842	0.01162332	0.00913210	0.00739573	0.00815600	0.01282545	0.01168123	0.00633028	0.00983343	0.00861396	0.01238065	0.00781508	0.02338249	0.01182530	0.00668187	0.00320586	0.01001717	0.00290539	0.00867111	0.01397540	0.01347537	-0.00040481	-0.01013890	-0.01132518	0.00466065	0.00224251	-0.00468344	-0.00690565	0.00303300	0.00251193	0.00574026	0.01294266	0.00602571	-0.00539595	-0.01563379	-0.01488600	-0.01236511	-0.01114029	-0.01580304	-0.02110496	-0.01918089	-0.01983308	-0.02298796	-0.02373556	-0.02539146	-0.02544107	-0.02702208	-0.03020530	-0.02866272	-0.03071457	-0.02975305	-0.03332640	-0.03236488	-0.03225623	-0.03111498	-0.03491616	-0.03210558	-0.03484066	-0.03824837	-0.03572840	-0.03392565	-0.03608326	-0.03747363	-0.03829756	-0.04127775	-0.04249704	-0.04250932	-0.04393849	-0.04506544	-0.04663117	-0.04703663	-0.04650398	-0.04630575	-0.04040757	-0.03892043	-0.03204854	-0.02790093	-0.02085928	-0.01469125	-0.01160417	-0.00795229	-0.00442404	-0.00322837	-0.00176497	-0.00067660	-0.00105047	-0.00155765	-0.00710649	-0.01117623	-0.01014564	-0.01223745	-0.01230284	-0.01178283	-0.01128853	-0.01010946	-0.01095216	-0.00912505	-0.00655283	-0.00889697	-0.00622993	-0.00652851	-0.00484366	-0.00436337	-0.00274393	-0.00175844	-0.00222223	-0.00170631	-0.00021607	-0.00025001	-0.00037268	0.00040373	0.00074596	0.00112073	0.00105198	0.00010787	0.00167095	0.00022673	0.00007136	0.00076616	-0.00020803	0.00076732	-0.00049198	0.00039464	0.00069287	0.00133383	0.00097265	0.00018477	-0.00100216	-0.00123261	-0.00028612	0.00020225	-0.00059730	-0.00066446	-0.00019571	0.00066076	0.00033326	0.00060051	-0.00018282	0.00067098	0.00079157	0.00086437	0.00052791	0.00053031	-0.00013271	0.00054052	0.00048875	0.00112884	0.00029489	0.00079140	-0.00058298	-0.00071250	0.00009813	0.00153312	-0.00012318	-0.00012207	-0.00027111	0.00039873	-0.00017349	0.00084711	0.00062328	0.00031914	0.00001468	0.00054763	0.00098262	0.00076379	0.00004841	0.00054313	0.00009746	-0.00019179	0.00046514	0.00050258	0.00067923	0.00061755	0.00046018	0.00101701	0.00006801	-0.00067148	0.00121532	0.00073808	0.00053544	-0.00030283	-0.00008814	0.00033917	0.00070385	0.00045319	0.00056397	0.00100755	-0.00018255	0.00008721	0.00051956	0.00030611	0.00071593	0.00030161	0.00017714	-0.00044657	0.00052727	0.00054969	0.00025043	0.00010652	-0.00032675	0.00043410	-0.00016091	-0.00026849	0.00019077	0.00031776	0.00136809	0.00045099	0.00063825	0.00150688	-0.00034089	0.00171012	0.00048006	0.00029180	-0.00007331	-0.00005891	-0.00017371	0.00071421	0.00121892	0.00018288	0.00154126	0.00059050	-0.00058062	-0.00032453	-0.00109386	0.00105579	-0.00037353	0.00064118	0.00099623	-0.00050777	0.00148127	0.00172547	-0.00083089	0.00191462	0.00165419	0.00247404	0.00058840	0.00033581	0.00092664	-0.00103515	0.00074536	0.00092341	-0.00088310	0.00038079	0.00113591	0.00257255	0.00290764	0.00034296	0.00033412	0.00224055	0.00050804	0.00044119	0.00003867	0.00081606	0.00032714	-0.00085994	0.00073960	-0.00042810	0.00015725	0.00111834	0.00236582	0.00118621	0.00067013	0.00132022	0.00208124	0.00132167	0.00238197	0.00105386	0.00015436	0.00080552	0.00066460	0.00219583	-0.00134795	-0.00086807	0.00008396	0.00034415	0.00058595	0.00177469	0.00525251	0.00392872	-0.00170211	-0.00088211	0.00036840	-0.00028765	-0.00096304	0.00099296	0.00022038	0.00199848	0.00227942	0.00447379	-0.00012598	-0.00040399	0.00174341	-0.00014527	0.00247243	-0.00248045	-0.00051170	0.00188195	0.00107128	0.00196879	0.00114500	0.00142947	0.00036336	0.00151022	0.00243254	0.00063711	0.00105605	0.00036791	0.00297916	0.00181725	0.00047440	0.00284395	0.00098108	-0.00041450	0.00231680	0.00076997	0.00157125	0.00186446	0.00073745	0.00110770	-0.00137266	0.00201727	0.00338912	0.00285725	0.00158193	0.00060548	0.00100510	-0.00001938	0.00132890	0.00281506	0.00241306	0.00223436	-0.00082684	0.00165194	0.00162651	0.00209204	0.00117644	0.00115241	0.00178919	0.00058444	0.00013794	0.00143641	0.00065563	0.00026398	0.00131134	0.00187758	0.00062030	0.00183458	0.00215602	0.00027578	0.00076125	0.00027522	0.00081190	-0.00010558	0.00122299	0.00104666	0.00036857	0.00125576	-0.00024649	0.00037884	0.00078123	0.00025923	-0.00011538	0.00118156	0.00094259	0.00070712	0.00012954	0.00133418	0.00018690	0.00070523	0.00096629	0.00012676	-0.00010095	0.00063812	0.00062761	0.00026434	0.00062153	0.00027198	0.00126799	0.00103462	0.00047529	0.00108741	-0.00016434	0.00015341	0.00011549	0.00112667	0.00073727	0.00064431	0.00041297	0.00026338	0.00026485	0.00011525	0.00010771	0.00082222	0.00033097	0.00062935	0.00008631	0.00032877	0.00089172	0.00026625	0.00058222	0.00055048	0.00003551	0.00026960	0.00011643	0.00025138	0.00053740	0.00076096	0.00004061	-0.00002806	0.00036019	0.00086188	0.00023149	0.00053904	0.00033765	0.00049786	0.00011479	-0.00014494	0.00035517	0.00046991	0.00026859	0.00049753	0.00050231	0.60277686
-0.3997	0.15643821	-21.47483647	-21.47483647	0.39347968	0.18983463	1.80077267	-0.13291610	1.41810811	0.05826747	0.07706998	-0.61022210	0.61745323	0.65131806	0.42521810	-21.47483647	-0.32732296	-0.71563643	-0.03561939	-0.51590892	-21.47483647	-21.47483647	0.24108219	-21.47483647	-21.47483647	-3.11489749	-21.47483647	-21.47483647	-21.47483647	-0.36376723	1.47957039	-21.47483647	-21.47483647	0.12716110	-0.06239788	-0.41932674	-0.50037062	0.24230133	0.02724222	-0.06233900	0.15284058	-0.03541092	-0.04302135	-0.01097469	-0.01368074	-0.00594606	0.06117242	0.03030987	0.02816208	0.05187666	0.02650794	0.02143418	0.03375200	0.03506194	0.03719940	0.03765516	0.03066571	0.03333199	0.03414034	0.03259204	0.03308720	0.03152261	0.03308094	0.02512827	0.02824957	0.02871566	0.02444397	0.02240092	0.02565270	0.02012527	0.02251106	0.01987269	0.01882356	0.01794977	0.01811075	0.01522479	0.01334336	0.01735541	0.00857375	0.01008706	0.01615944	0.00542345	0.01160398	0.00419561	0.00947619	0.00193537	0.00721345	0.00679377	0.01299595	0.00662975	0.00301965	-0.00127987	0.00799466	0.00694816	0.00975778	0.00291348	0.01054168	0.01095988	0.00878854	0.01240884	0.01464860	0.01524948	0.02031672	0.00773348	0.00891210	0.00888155	0.02302248	0.02063769	0.03168787	0.03312912	0.03118820	0.01015623	0.00003629	-0.00549976	0.00868192	0.00454188	0.01018312	0.01906723	0.02218883	0.01611881	0.01537381	0.02095996	0.01249057	0.00397353	-0.00808801	-0.01420222	-0.01709895	-0.01967903	-0.01863147	-0.02030047	-0.01938180	-0.02179928	-0.02399770	-0.02235951	-0.02465635	-0.02538096	-0.02596996	-0.03055931	-0.03155973	-0.03098220	-0.03133045	-0.03179881	-0.03334873	-0.03251829	-0.03489233	-0.03308990	-0.03160934	-0.03539200	-0.03794508	-0.03547579	-0.03702238	-0.03684994	-0.03627154	-0.03710292	-0.03899587	-0.03896522	-0.04060859	-0.03919946	-0.03968612	-0.04096363	-0.04160060	-0.04297675	-0.04551706	-0.04545586	-0.04649367	-0.04650001	-0.04626046	-0.04408909	-0.04256791	-0.04003431	-0.03752890	-0.03397020	-0.03184383	-0.02936572	-0.02739371	-0.02381284	-0.02070353	-0.02295928	-0.02202618	-0.02181914	-0.02263119	-0.02040992	-0.01766130	-0.01585995	-0.01266860	-0.01295667	-0.01000281	-0.00870980	-0.00963474	-0.00889806	-0.00828537	-0.00797037	-0.00743853	-0.00750564	-0.00846679	-0.00749921	-0.00770939	-0.00505548	-0.00402925	-0.00508394	-0.00166927	-0.00245023	-0.00092667	-0.00126476	-0.00154895	0.00082012	-0.00060918	-0.00045936	-0.00035023	-0.00027810	-0.00016372	-0.00026375	0.00074721	0.00014330	0.00013693	-0.00023441	-0.00117533	-0.00084720	-0.00064424	-0.00048924	-0.00019537	-0.00067349	-0.00038290	-0.00058305	-0.00056872	-0.00005936	0.00135533	-0.00008194	-0.00069979	-0.00062571	0.00030624	0.00059830	-0.00053661	-0.00045320	0.00023065	-0.00011334	-0.00064218	-0.00074329	0.00013838	-0.00086368	-0.00035351	-0.00055428	0.00031338	-0.00005375	-0.00071247	-0.00048328	0.00058735	-0.00119796	0.00080030	-0.00033992	-0.00017998	-0.00033214	-0.00044291	0.00056919	0.00036888	-0.00050388	0.00039875	-0.00013402	-0.00015896	0.00017405	0.00043613	-0.00046464	-0.00001970	-0.00026145	-0.00042254	0.00000254	-0.00008153	0.00074415	-0.00018483	-0.00056476	-0.00053099	-0.00054364	-0.00077231	-0.00046296	0.00046991	0.00058727	0.00036155	-0.00022502	-0.00083574	-0.00065907	-0.00020896	-0.00043214	0.00028203	-0.00018305	-0.00068510	-0.00051375	0.00002335	0.00019861	-0.00027558	0.00014590	-0.00011707	0.00011169	-0.00090053	-0.00057311	-0.00007322	0.00010934	-0.00005524	-0.00007890	0.00013073	-0.00049261	0.00022915	0.00001129	-0.00091626	0.00001814	0.00026248	-0.00015219	0.00002253	0.00138999	-0.00044347	-0.00034779	-0.00020852	0.00034858	-0.00075058	-0.00062380	-0.00032664	-0.00046667	-0.00035684	0.00018111	-0.00104001	-0.00013729	0.00104871	-0.00040859	0.00105703	-0.00025927	0.00125354	-0.00001162	0.00152527	-0.00118341	0.00054273	-0.00055146	-0.00016038	-0.00022169	-0.00126783	-0.00085666	0.00221967	0.00070160	-0.00101128	-0.00054077	-0.00162623	-0.00088367	0.00081208	-0.00076989	-0.00112390	0.00049422	-0.00151690	-0.00158970	-0.00011268	-0.00109034	-0.00195426	0.00163185	0.00016596	-0.00152553	0.00075627	0.00103460	0.00030175	0.00016416	-0.00070180	-0.00088400	-0.00152927	-0.00039895	-0.00032212	-0.00109585	0.00009791	0.00008465	-0.00070588	0.00094498	0.00019934	0.00253860	0.00110479	-0.00163319	-0.00205156	-0.00126477	-0.00115967	-0.00152394	-0.00103186	-0.00125331	-0.00125562	-0.00259487	-0.00014296	-0.00106324	-0.00029437	-0.00067988	-0.00073662	0.00065898	-0.00213999	-0.00043170	-0.00095919	0.00087646	0.00134933	-0.00140505	0.00083410	-0.00149433	-0.00150446	-0.00002382	-0.00127738	-0.00108275	-0.00275375	0.00035572	-0.00166395	-0.00114423	-0.00000639	-0.00092854	-0.00097705	0.00007537	-0.00056065	-0.00011034	0.00037033	0.00136702	0.00305900	-0.00265351	0.00107715	0.00205825	0.00095613	-0.00003509	-0.00207041	-0.00056607	-0.00095746	0.00099620	0.00000078	0.00075527	-0.00079197	-0.00167559	-0.00006643	0.00088693	-0.00057097	0.00033267	-0.00150991	0.00000232	-0.00198005	0.00140197	-0.00060397	-0.00004836	-0.00050099	0.00056665	0.00065946	-0.00025921	0.00120801	0.00053040	-0.00041213	-0.00050325	-0.00020385	0.00018221	-0.00047711	0.00010149	-0.00020365	-0.00070340	-0.00062343	-0.00054863	-0.00031804	-0.00068821	-0.00042491	-0.00059407	-0.00031477	-0.00043063	-0.00072802	-0.00007296	-0.00039544	-0.00025572	0.00059231	0.00043223	-0.00055437	0.00059920	-0.00077205	0.00098709	-0.00079801	-0.00063136	0.00033355	0.00022643	-0.00032985	-0.00056609	-0.00036061	-0.00099557	-0.00155560	0.00026768	-0.00137108	-0.00026522	0.00018807	0.00020737	-0.00056945	-0.00032421	-0.00085711	0.00002729	-0.00054431	-0.00002565	0.00012338	0.00010245	-0.00011978	0.00040049	0.00037005	0.00048590	-0.00002269	0.00013413	-0.00019026	0.00006921	-0.00024159	0.00001290	-0.00012331	-0.00028448	-0.00043433	-0.00000682	0.00037167	-0.00016502	0.00016791	-0.00023816	-0.00014481	-0.00042063	0.00004031	-0.00012343	0.00014352	-0.00028491	0.00025874	0.00045367	0.55581725
-0.3497	-21.47483647	-0.56503150	0.36742258	0.28640816	-21.47483647	-0.25281005	-0.98471999	-0.13533096	-1.37751961	-0.63698429	-21.47483647	-0.55289756	-0.89541167	-0.29802550	1.31944072	-21.47483647	-0.52057044	-0.53467646	0.64640594	0.70671040	-21.47483647	-21.47483647	-21.47483647	-21.47483647	-0.18674254	-0.09265989	-21.47483647	-0.60140443	-21.47483647	-21.47483647	-21.47483647	0.93220609	-0.46093607	-21.47483647	-0.06972852	0.43591660	0.03630147	0.03923076	-0.00996350	0.09846786	-0.07776752	-0.04884079	0.06179611	0.00900841	-0.01152919	0.05776593	0.01310124	0.01537469	0.02511367	0.03228960	0.02452404	0.03283461	0.02499564	0.03513947	0.03138819	0.02988956	0.03489789	0.03161225	0.02934631	0.02860590	0.03058954	0.02805629	0.02637886	0.02918183	0.03051756	0.02402166	0.02242889	0.02449967	0.02067550	0.01713194	0.02096441	0.01870336	0.01741514	0.01436770	0.01275637	0.01411874	0.01231097	0.00819467	0.00640784	0.01296289	0.00197366	0.01096295	0.01368545	0.00796714	0.00440370	0.00775361	0.00477328	0.00381943	0.00713299	-0.00923765	0.00248121	0.00291273	0.00670336	0.01521070	0.00669439	-0.00078193	0.00930300	0.00703684	0.01085236	0.01065484	0.00988769	0.02119026	0.00912274	0.00657879	0.00119770	0.00546611	0.00042429	0.01130501	0.01830440	0.03017075	0.01444465	0.00872233	0.01326866	0.03175302	0.02184473	0.00886650	0.00740317	0.01875067	0.02253482	0.01536408	0.01768811	0.00933866	0.01295919	0.00535921	-0.00336180	-0.00728549	-0.01137335	-0.01897871	-0.02083958	-0.02189178	-0.02081756	-0.02420378	-0.02694129	-0.02598744	-0.02625671	-0.02827751	-0.03196281	-0.03076695	-0.03241143	-0.03145377	-0.03426033	-0.03404498	-0.03383384	-0.03386412	-0.03431263	-0.03284408	-0.03525840	-0.03795758	-0.03540304	-0.03678992	-0.03687066	-0.03651711	-0.03724186	-0.04002328	-0.03915845	-0.03936122	-0.04056158	-0.03891561	-0.03901330	-0.03876258	-0.04018650	-0.04244096	-0.03990683	-0.04297408	-0.04233993	-0.04479561	-0.04434222	-0.04754251	-0.04736390	-0.04977493	-0.04904040	-0.05131553	-0.05248142	-0.05194619	-0.05070211	-0.04953327	-0.04955978	-0.04849181	-0.04702277	-0.04518503	-0.04057242	-0.03622305	-0.03063902	-0.02475882	-0.02139583	-0.01353321	-0.00881041	-0.00554666	-0.00279554	-0.00062228	-0.00085626	-0.00217846	-0.00199905	-0.00361831	-0.00542277	-0.00642212	-0.00616726	-0.00688905	-0.00841324	-0.00662362	-0.00675163	-0.00548385	-0.00603650	-0.00519249	-0.00441316	-0.00564615	-0.00268088	-0.00281380	-0.00209874	-0.00184181	-0.00118028	0.00011263	-0.00093722	-0.00064745	0.00055900	0.00071086	-0.00089147	0.00031433	0.00007928	-0.00069167	-0.00041904	-0.00103607	-0.00073159	-0.00014254	-0.00073034	-0.00037889	-0.00077519	-0.00054613	0.00057116	0.00045387	0.00060617	-0.00047407	-0.00043582	-0.00042017	0.00019067	-0.00041726	0.00023373	0.00051378	-0.00081088	-0.00060216	-0.00079027	0.00082430	-0.00046878	-0.00017802	-0.00081257	0.00032504	-0.00091447	0.00072388	0.00002896	0.00008821	-0.00031738	-0.00048163	0.00066548	0.00014626	0.00012090	0.00067222	-0.00018208	-0.00090345	0.00044710	0.00002778	-0.00085629	-0.00088074	-0.00011377	0.00012004	-0.00026447	-0.00062852	0.00051389	0.00007071	-0.00023284	0.00009507	0.00000360	-0.00023133	-0.00025825	-0.00010449	0.00083674	-0.00016361	-0.00092008	0.00000263	-0.00010909	0.00025674	-0.00002593	-0.00006296	-0.00034984	-0.00029306	0.00003970	-0.00008635	-0.00009533	0.00021114	-0.00000771	-0.00011902	-0.00004683	-0.00048641	-0.00090619	-0.00034464	0.00059425	-0.00001260	0.00019475	-0.00011429	0.00007174	0.00021994	-0.00030407	0.00026221	-0.00037335	0.00036620	-0.00063368	-0.00058766	0.00073671	0.00065132	-0.00003358	0.00112100	-0.00035142	-0.00042592	0.00051424	-0.00073081	0.00010513	-0.00006399	0.00028346	0.00036105	0.00155467	0.00222475	-0.00014743	0.00132288	0.00079597	0.00111322	-0.00082102	0.00072663	-0.00057923	-0.00053864	-0.00002575	0.00033946	-0.00050038	-0.00111170	0.00102277	0.00212690	-0.00051134	0.00016837	0.00000365	-0.00111000	0.00000115	-0.00026528	-0.00034007	0.00181153	0.00035710	0.00037891	0.00133886	-0.00103979	-0.00113013	0.00029658	0.00334220	0.00106586	0.00256954	0.00282609	0.00294200	-0.00003500	0.00165461	0.00129820	0.00078140	-0.00057202	0.00088788	0.00076870	-0.00137208	0.00150707	0.00239681	0.00323038	0.00200728	-0.00249027	0.00450909	0.00085709	0.00022312	-0.00123186	-0.00112595	0.00026326	-0.00122919	-0.00010290	0.00123189	0.00146358	0.00269914	0.00186366	-0.00011586	-0.00015902	0.00013297	0.00082048	0.00227138	-0.00132885	0.00029897	0.00060140	0.00168428	0.00161861	0.00237128	0.00232807	0.00017437	0.00152813	0.00117489	0.00069156	0.00130157	-0.00058047	0.00285444	0.00057618	0.00031571	0.00111720	0.00130637	0.00108069	0.00212405	0.00014887	-0.00076887	-0.00016138	0.00057527	0.00405941	0.00018497	0.00238460	0.00102603	0.00128635	-0.00008655	-0.00032343	0.00055830	0.00063098	0.00155718	0.00129865	0.00182911	0.00146742	-0.00121584	0.00241959	0.00086143	0.00003163	0.00127328	-0.00015411	0.00116198	-0.00133553	0.00042390	0.00090016	0.00033041	0.00058687	0.00155693	0.00105880	-0.00065053	0.00085722	0.00159297	-0.00049293	0.00008752	0.00131590	0.00025825	0.00060850	0.00048409	0.00084137	-0.00053328	0.00088270	-0.00004624	0.00119151	0.00050760	-0.00020701	0.00049256	0.00029228	0.00002111	0.00036815	-0.00033082	0.00090755	0.00041564	0.00025749	0.00151066	0.00063827	0.00172395	0.00050382	0.00064866	0.00049582	-0.00023333	0.00012233	0.00091361	0.00123705	0.00171082	0.00087007	0.00054666	0.00018399	0.00117380	0.00022859	0.00097621	0.00083889	0.00129976	-0.00022417	-0.00011512	0.00066882	0.00126396	0.00087775	0.00054413	0.00091026	0.00041267	-0.00018541	0.00052446	0.00033031	0.00011863	0.00075574	0.00036629	0.00054007	0.00061333	0.00037623	0.00063120	0.00093031	0.00017248	0.00012564	0.00042138	0.00019836	0.00021554	0.00056852	0.00029434	0.00039058	0.00001913	-0.00006172	0.00026183	0.00025519	-0.00003868	0.00083274	0.00056645	0.62118465
-0.2997	0.46255243	1.47592616	-0.72481223	-0.24739143	0.45043231	-0.27192706	-0.33245581	0.98566818	-1.14011002	-21.47483647	0.16827115	0.68766463	-0.50841986	-2.08666724	0.27384587	-0.52986110	1.09885997	-0.33388197	-21.47483647	-21.47483647	-1.72171485	-0.47774166	-21.47483647	-21.47483647	-0.25654437	-21.47483647	2.14851713	-21.47483647	-21.47483647	-21.47483647	-21.47483647	0.08252011	0.10049655	1.11135781	0.06481096	-0.25285403	0.19262914	0.21183662	0.08428666	0.04038728	0.02479216	-0.03750980	-0.01462746	0.03976200	0.00227625	0.05253713	0.02260586	0.04301968	0.03690476	0.02315318	0.03490590	0.04043110	0.01532619	0.03639308	0.03808754	0.02966567	0.03317158	0.02854120	0.03277577	0.03342810	0.02828194	0.03341502	0.02786497	0.02489395	0.02598903	0.02473020	0.02341889	0.02481570	0.01891777	0.01946230	0.02117442	0.01790627	0.01828351	0.01674474	0.01496330	0.01559666	0.01163321	0.01214220	0.00914493	0.01242466	0.00649315	0.01020866	0.00935681	0.01302186	0.01268854	0.00171465	-0.00207471	0.01080176	0.00513898	0.00230979	0.00582296	0.00237962	0.00827838	0.00000486	-0.00000665	0.01160640	0.00951043	0.00707249	0.00997937	0.01405815	0.00947997	0.02368507	0.00971279	0.00933628	0.00545158	0.00984985	0.00614505	0.01301354	0.01668303	0.03217192	0.03295412	0.02816946	0.01582422	0.02631414	0.00669001	-0.00573414	-0.00595411	0.00893569	0.01180537	0.00862399	0.02324499	0.02419768	0.01617780	-0.00133001	-0.00671265	-0.00973677	-0.01588685	-0.01890532	-0.01853829	-0.02007249	-0.02162967	-0.02321219	-0.02262745	-0.02699524	-0.02692716	-0.02714698	-0.03018738	-0.03042194	-0.03259226	-0.03125060	-0.03271110	-0.03314837	-0.03211405	-0.03287393	-0.03327415	-0.03220947	-0.03513628	-0.03744674	-0.03687641	-0.03554294	-0.03622723	-0.03609793	-0.03735078	-0.03958168	-0.03826836	-0.04096023	-0.03756481	-0.03823272	-0.03907665	-0.03815748	-0.03919589	-0.03875162	-0.03761627	-0.04052654	-0.04001767	-0.03926946	-0.03978852	-0.04059859	-0.03956901	-0.04128034	-0.04189595	-0.04364836	-0.04571843	-0.04585922	-0.04799152	-0.04820492	-0.04916756	-0.04848992	-0.04885055	-0.04663874	-0.04558698	-0.04130882	-0.03881701	-0.03303390	-0.02838919	-0.02129980	-0.01694997	-0.01077367	-0.00616800	-0.00107991	0.00221923	0.00448501	0.00656563	0.00701236	0.00574223	0.00556288	0.00418722	0.00259449	-0.00073091	-0.00116708	-0.00318886	-0.00477994	-0.00481781	-0.00686939	-0.00585383	-0.00735443	-0.00623992	-0.00642975	-0.00692238	-0.00474297	-0.00497595	-0.00438123	-0.00389558	-0.00158733	-0.00242082	-0.00372646	-0.00135296	-0.00043177	-0.00052550	-0.00038682	0.00051744	-0.00024791	-0.00110964	-0.00003291	-0.00021673	0.00022328	-0.00052921	-0.00097242	0.00095810	0.00031715	0.00022093	-0.00048968	-0.00036766	-0.00147834	-0.00019799	0.00046694	0.00020988	0.00044223	-0.00115413	-0.00081794	-0.00148509	0.00069874	-0.00016265	0.00001531	-0.00012274	0.00011240	-0.00090814	0.00106425	-0.00061962	0.00002737	0.00007690	-0.00097223	0.00031392	0.00064314	0.00032697	-0.00019993	-0.00071510	0.00030038	-0.00017714	-0.00083643	-0.00077977	0.00089374	-0.00015402	-0.00074064	-0.00014790	0.00029358	0.00050514	-0.00024690	-0.00005029	-0.00010585	-0.00059607	-0.00041867	0.00005822	-0.00029344	0.00021223	-0.00060090	-0.00039858	-0.00024796	-0.00083131	0.00006900	-0.00008198	0.00048810	0.00023198	-0.00000691	0.00009561	0.00038530	-0.00003190	0.00015281	-0.00036409	0.00005573	0.00006811	-0.00025598	-0.00040183	-0.00013510	0.00061047	0.00017312	-0.00017694	0.00050230	-0.00015742	0.00050846	-0.00117881	-0.00069148	0.00005277	-0.00096611	-0.00109594	-0.00032507	0.00146306	0.00062462	-0.00012873	0.00159094	-0.00059884	-0.00145089	-0.00005514	0.00035752	-0.00135108	-0.00054279	-0.00002441	0.00027069	0.00042231	0.00085343	-0.00070616	0.00139067	-0.00033746	0.00056364	-0.00104868	0.00015096	-0.00130389	-0.00055379	-0.00038225	-0.00173780	-0.00063153	-0.00019585	-0.00045760	0.00129870	0.00094815	0.00035002	-0.00109330	0.00113721	0.00071012	-0.00014514	-0.00281237	0.00066339	-0.00029213	-0.00108780	0.00040932	0.00186889	-0.00076327	-0.00083208	0.00228756	0.00080009	0.00070901	-0.00039282	0.00017389	0.00098290	0.00188643	-0.00053389	-0.00121615	0.00317748	0.00097737	-0.00054788	-0.00111264	0.00278160	0.00209882	0.00003941	-0.00175100	-0.00042388	0.00196922	0.00225384	-0.00311370	-0.00311050	0.00080387	-0.00232384	-0.00153181	-0.00232730	-0.00135023	0.00058721	-0.00224396	0.00138433	-0.00137748	-0.00165540	0.00059850	-0.00110531	0.00230293	-0.00077935	-0.00291072	-0.00116388	-0.00036755	-0.00073622	-0.00035511	0.00059706	0.00188961	0.00107246	-0.00070836	-0.00051819	-0.00056242	-0.00011798	-0.00059128	0.00129400	0.00062324	-0.00005785	-0.00096243	-0.00114539	0.00027692	-0.00180233	-0.00017779	0.00235861	0.00170127	-0.00097249	-0.00007110	0.00053541	-0.00051589	-0.00015301	-0.00013240	-0.00018645	-0.00103028	-0.00077108	-0.00020268	0.00055831	0.00017401	0.00137074	-0.00236643	-0.00146607	0.00070729	0.00161982	0.00050171	-0.00012135	-0.00063628	-0.00115098	0.00020443	-0.00083307	0.00106253	0.00051619	-0.00014605	0.00051245	-0.00004057	0.00047514	0.00032503	-0.00060328	0.00044122	-0.00030416	-0.00099360	-0.00084887	0.00047017	-0.00031819	-0.00090594	0.00043874	-0.00070149	-0.00070157	-0.00003951	-0.00091352	-0.00088621	-0.00083889	0.00063984	0.00040259	-0.00017470	-0.00066761	-0.00014682	0.00030831	0.00060986	0.00009303	0.00069458	-0.00081291	-0.00022788	0.00015982	-0.00009725	0.00043802	0.00030527	0.00128759	0.00002541	0.00002712	-0.00064848	-0.00045195	-0.00018062	-0.00112946	0.00074714	-0.00025256	0.00015979	-0.00015365	0.00004560	-0.00045458	0.00007378	-0.00027910	-0.00013506	0.00025398	-0.00032316	-0.00015112	0.00026397	0.00010994	0.00031602	0.00088368	0.00044207	0.00026203	-0.00017513	0.00016120	-0.00013522	-0.00005420	-0.00000164	-0.00015177	0.00012347	-0.00005327	0.00008059	0.00056370	-0.00006137	0.00011633	0.00017621	-0.00000730	-0.00023267	0.00004403	-0.00016681	0.00016812	0.00032807	-0.14509108
-0.2497	-0.25927947	-21.47483647	-21.47483647	-0.15403732	-0.16708429	0.25216712	-21.47483647	-21.47483647	1.49451023	-0.09115690	-0.57112253	-0.33139253	2.29243588	0.15244640	-21.47483647	0.26197090	-0.49795809	-0.70203108	0.06799568	-21.47483647	-1.07819164	-21.47483647	-21.47483647	-21.47483647	-0.27705843	0.70028174	-21.47483647	-21.47483647	0.29139142	1.07734531	-21.47483647	1.47294402	0.45755744	-0.24632017	0.02866093	-0.62858751	0.18833312	-0.22322161	-0.06468400	0.00785409	0.01186805	-0.09216906	0.00636761	-0.03739524	0.01504280	0.04424761	0.01729860	0.02685354	0.04070595	0.04485439	0.03161352	0.03607042	0.02849606	0.04283561	0.03500873	0.03484305	0.03261270	0.03391633	0.03494189	0.03456593	0.02754852	0.02984311	0.03021954	0.02831249	0.02695567	0.02759685	0.02363933	0.02338311	0.02111231	0.02219704	0.01794991	0.01726755	0.01715430	0.01686890	0.01039883	0.01590322	0.01055297	0.00789360	0.00794046	0.01609876	0.00925079	0.01000732	0.00813161	0.01475509	0.01136630	0.00707031	0.00232289	0.00596119	-0.00036549	-0.00243665	0.00457771	0.00654628	0.00626513	0.00841433	0.00664747	0.00671027	0.00694066	0.00716554	0.00779904	0.01256860	0.01266095	0.02142050	0.00722139	0.00651773	0.00339626	0.01359481	0.01139932	0.01670525	0.02091909	0.02889970	0.01751092	0.00773634	0.00053535	0.01383046	0.00131797	0.00004037	0.00506832	0.01137215	0.00392441	-0.00159430	0.00392995	0.00385587	0.00512391	0.00180228	-0.00870911	-0.01556000	-0.01806114	-0.01928076	-0.01783246	-0.02109264	-0.02025989	-0.02380335	-0.02494608	-0.02622163	-0.02842276	-0.02651100	-0.02909570	-0.03162945	-0.03082142	-0.03055253	-0.03289300	-0.03337292	-0.03330360	-0.03338856	-0.03433821	-0.03275490	-0.03468244	-0.03785461	-0.03549063	-0.03595521	-0.03627819	-0.03685676	-0.03834138	-0.03792923	-0.03828717	-0.04058806	-0.03903394	-0.03811143	-0.03911808	-0.03895321	-0.03932820	-0.03897966	-0.03826924	-0.03902294	-0.03680091	-0.03910312	-0.03773000	-0.03798029	-0.03687303	-0.03790524	-0.03816063	-0.03824236	-0.03747005	-0.03781791	-0.03883290	-0.03921103	-0.03985817	-0.03971682	-0.03909354	-0.03751769	-0.03738677	-0.03520344	-0.03335624	-0.03029120	-0.02901042	-0.02543265	-0.02227446	-0.01896352	-0.01503998	-0.01152538	-0.00776822	-0.00405048	-0.00023593	0.00139284	0.00337773	0.00570886	0.00766354	0.00769312	0.00740573	0.00772000	0.00652637	0.00678495	0.00364018	0.00183374	0.00140117	-0.00135457	-0.00345750	-0.00486638	-0.00511759	-0.00572933	-0.00623652	-0.00655201	-0.00666725	-0.00593688	-0.00647379	-0.00558183	-0.00640640	-0.00548525	-0.00495341	-0.00411977	-0.00252560	-0.00251925	-0.00330210	-0.00093186	-0.00135292	-0.00039491	-0.00152560	-0.00081380	0.00023430	0.00027554	0.00090732	-0.00039505	0.00007241	-0.00045728	-0.00031247	0.00047124	-0.00003695	0.00093785	-0.00094850	-0.00020608	-0.00088757	0.00030881	-0.00028088	0.00013644	0.00018772	0.00085563	-0.00032655	0.00065343	-0.00054639	-0.00025556	-0.00024323	-0.00125765	0.00021483	0.00077681	0.00000796	0.00022950	-0.00035547	-0.00035116	0.00057068	-0.00106523	0.00017259	0.00058339	0.00021765	-0.00066699	-0.00051658	-0.00005421	0.00067457	0.00027033	-0.00026080	-0.00078691	-0.00028568	-0.00028627	-0.00004076	0.00049446	-0.00013546	0.00022302	-0.00059256	-0.00066063	-0.00055073	-0.00018702	0.00054910	0.00063637	0.00015818	0.00010642	-0.00036631	-0.00007468	-0.00029382	0.00002266	-0.00034486	0.00079710	-0.00029434	-0.00023091	0.00030676	0.00018677	0.00071117	-0.00010748	-0.00006601	0.00044160	0.00027747	-0.00009566	-0.00023626	-0.00082770	-0.00076063	0.00015950	-0.00047782	0.00034278	0.00173825	0.00013216	0.00009183	0.00014906	0.00011150	0.00000462	0.00026124	-0.00008897	-0.00025616	0.00077679	0.00058152	-0.00069220	0.00026459	0.00153153	0.00004167	-0.00052737	-0.00059774	-0.00019512	0.00005977	0.00035579	0.00028615	-0.00053013	-0.00187643	-0.00118116	-0.00150947	-0.00190043	-0.00040319	0.00039667	-0.00188774	-0.00080216	-0.00088750	-0.00124885	0.00149893	0.00063210	-0.00016924	0.00121070	0.00163844	-0.00134657	0.00129741	0.00076193	0.00025185	-0.00172945	0.00183750	0.00056276	0.00000219	0.00189072	0.00088559	0.00041714	-0.00068612	-0.00061856	-0.00183979	-0.00405549	0.00009341	-0.00312599	-0.00048885	0.00042827	-0.00017619	-0.00082662	0.00192507	-0.00008767	0.00084312	0.00265301	-0.00052838	-0.00294806	-0.00105936	-0.00137115	-0.00231345	0.00137415	-0.00089635	0.00136603	0.00114048	0.00250990	-0.00007227	0.00185669	-0.00147449	-0.00121672	-0.00137990	-0.00126627	-0.00128906	0.00255765	0.00282383	0.00087672	-0.00001094	0.00343434	-0.00140512	-0.00086994	-0.00074121	0.00144848	0.00027203	0.00047784	-0.00074232	-0.00055798	0.00033713	0.00073596	0.00103181	-0.00237322	-0.00086340	-0.00095712	-0.00041702	0.00095075	0.00050452	0.00110825	-0.00074052	0.00144982	0.00093082	0.00171763	0.00125560	-0.00022707	-0.00199251	-0.00045849	0.00114342	-0.00029919	0.00005592	0.00126289	-0.00173975	-0.00059590	0.00051624	-0.00088865	0.00024266	-0.00112980	0.00013948	-0.00109879	-0.00074781	-0.00067639	0.00046852	0.00110222	-0.00018102	-0.00035494	-0.00018005	-0.00030131	0.00050165	0.00054017	-0.00072186	-0.00086335	-0.00060471	-0.00129175	-0.00037029	0.00007082	-0.00109691	0.00006619	0.00004295	-0.00088826	0.00065659	-0.00082716	-0.00081146	-0.00026385	0.00021951	0.00014152	-0.00036740	0.00010526	0.00014859	-0.00039274	-0.00050882	-0.00035029	0.00029532	0.00032014	-0.00055077	-0.00051744	0.00029203	-0.00051612	-0.00017462	0.00014896	-0.00056543	-0.00051001	-0.00028346	-0.00062615	-0.00006707	-0.00044550	-0.00004338	0.00019012	-0.00000899	0.00042754	0.00011798	-0.00032517	-0.00061839	0.00050844	0.00058278	0.00075448	-0.00034499	0.00006606	0.00079192	-0.00001929	0.00042137	0.00023094	-0.00009027	-0.00011926	-0.00022256	-0.00003627	-0.00002693	0.00018915	-0.00027512	-0.00012681	0.00016601	0.00024413	-0.00022068	-0.00016763	-0.00006091	-0.00000956	0.00021859	-0.00022980	0.00005643	0.00001976	-0.00006733	0.00008289	0.00031044	0.25056440
-0.1997	0.61983389	-21.47483647	-1.01803136	-21.47483647	0.03958923	-21.47483647	2.41612291	-0.63048905	-0.56842960	-21.47483647	-1.07526135	0.31008375	-2.05733538	-0.73751241	0.09504431	-21.47483647	0.01926396	1.05542332	0.04713100	-21.47483647	1.00160503	-21.47483647	-21.47483647	-21.47483647	-0.60196072	-21.47483647	-21.47483647	-0.47522441	-2.01609111	-21.47483647	-21.47483647	-0.22061878	-0.03009136	0.29311590	0.65125768	-0.31984461	0.11085113	-0.19643560	0.13545349	0.01130615	-0.07275746	-0.05359852	-0.00186611	0.01665574	0.00222105	0.03393266	0.00441755	0.03201335	0.02432223	0.02675054	0.03544411	0.02969473	0.02632228	0.03421489	0.02957973	0.03572296	0.02892248	0.03079557	0.02997180	0.03397600	0.02946763	0.03139707	0.02991884	0.02683680	0.02520091	0.02574483	0.02053155	0.02212520	0.02119401	0.01906362	0.01725730	0.01842230	0.01479995	0.01787355	0.01212921	0.01116212	0.01382426	0.01032967	0.00677320	0.01312869	0.00735714	0.00873223	0.01025512	0.00789586	0.01277112	0.01058399	0.00406871	0.00926107	-0.00163031	-0.00442028	-0.00238517	0.00866419	0.00754421	0.00273952	0.00210348	0.00842340	0.00546161	0.00803853	0.00672489	0.01310774	0.01017157	0.02180813	0.00946460	0.00969166	-0.00135151	0.00246663	-0.00420760	-0.00060670	0.00357025	0.01607811	0.00444263	-0.00538719	-0.01070942	0.00168601	-0.00405330	-0.00146520	-0.00260357	0.00817547	0.00957009	0.00614117	0.01078608	0.01346911	0.01536462	0.01164092	0.00357567	-0.00458898	-0.01153296	-0.01878729	-0.02051956	-0.02289549	-0.02165571	-0.02427469	-0.02398525	-0.02796499	-0.02759155	-0.02769726	-0.03121790	-0.03299857	-0.03215353	-0.03126720	-0.03205445	-0.03411856	-0.03342379	-0.03447652	-0.03500542	-0.03314325	-0.03494819	-0.03702568	-0.03541134	-0.03632199	-0.03697542	-0.03618841	-0.03795485	-0.03904465	-0.03870595	-0.04068625	-0.03874714	-0.03818804	-0.03897782	-0.03872580	-0.03806608	-0.03988757	-0.03781204	-0.03964659	-0.03969035	-0.03845540	-0.03622012	-0.03703283	-0.03591554	-0.03677558	-0.03483585	-0.03645812	-0.03585372	-0.03467103	-0.03548052	-0.03456477	-0.03594848	-0.03560786	-0.03506197	-0.03700655	-0.03478902	-0.03457235	-0.03287310	-0.03137576	-0.03088806	-0.02915596	-0.02610257	-0.02597866	-0.02385813	-0.02213792	-0.01979310	-0.01779772	-0.01402904	-0.01225130	-0.00954699	-0.00731154	-0.00364895	-0.00189159	-0.00031811	0.00320910	0.00580023	0.00729438	0.00748511	0.00806598	0.00860190	0.00711309	0.00752144	0.00623764	0.00456705	0.00413004	0.00247091	0.00090537	-0.00065674	-0.00162742	-0.00248328	-0.00337173	-0.00568326	-0.00622730	-0.00584026	-0.00711150	-0.00622068	-0.00597427	-0.00686466	-0.00642520	-0.00506234	-0.00353537	-0.00465001	-0.00363108	-0.00261655	-0.00281799	-0.00176262	-0.00187736	-0.00105593	-0.00144363	-0.00032483	-0.00074825	-0.00080453	-0.00007300	-0.00084918	-0.00062310	-0.00141845	0.00019815	-0.00007088	-0.00009581	-0.00059818	-0.00110455	-0.00045366	0.00088097	-0.00016505	-0.00079631	-0.00049255	-0.00129020	0.00071211	0.00055588	0.00045852	-0.00032212	-0.00080081	0.00008772	-0.00004217	-0.00040008	-0.00052059	0.00054873	-0.00069131	-0.00047214	-0.00081393	-0.00017368	0.00097131	-0.00039845	-0.00057486	-0.00031592	-0.00032719	-0.00004416	-0.00007635	0.00056185	0.00013129	0.00013692	-0.00020620	-0.00025546	-0.00011097	0.00032237	-0.00017666	0.00066998	-0.00066824	-0.00009016	-0.00026388	0.00023027	-0.00025885	-0.00055288	-0.00070036	-0.00010856	-0.00070399	-0.00056935	-0.00085177	-0.00022280	0.00027576	0.00027982	0.00018844	0.00016180	-0.00015112	-0.00072093	-0.00044256	-0.00039881	-0.00043849	0.00020746	-0.00063450	0.00073002	0.00058298	0.00030879	-0.00014364	0.00064360	-0.00095610	-0.00030140	-0.00064762	-0.00014123	-0.00059602	-0.00027842	-0.00122099	0.00003357	0.00047556	0.00080077	-0.00139584	0.00050960	-0.00035510	-0.00002341	-0.00059001	0.00142211	-0.00139460	-0.00069897	0.00017413	0.00021738	-0.00052101	0.00006718	0.00011482	0.00180861	-0.00122815	0.00007533	-0.00072881	-0.00082676	-0.00225941	-0.00129818	-0.00158354	-0.00037306	0.00006218	-0.00020656	0.00037294	0.00057621	-0.00095360	-0.00036267	0.00279947	0.00127517	0.00051902	0.00007569	0.00037189	-0.00125424	0.00105006	-0.00157337	-0.00044199	-0.00084487	-0.00159325	-0.00071979	-0.00118985	-0.00068247	-0.00017892	-0.00039333	-0.00145208	-0.00033739	0.00117212	0.00147519	-0.00191002	-0.00269271	0.00067081	-0.00027775	-0.00230602	-0.00111633	0.00101610	0.00000821	-0.00038547	0.00158781	-0.00276915	-0.00049499	0.00059930	-0.00027368	0.00007738	-0.00212617	-0.00300059	-0.00108867	0.00040588	0.00159196	0.00002375	0.00119546	-0.00235622	-0.00182611	0.00065201	0.00102809	-0.00170532	0.00108841	-0.00010389	0.00148523	-0.00219232	0.00144095	-0.00084725	-0.00069384	0.00046586	-0.00121564	-0.00101254	-0.00046044	0.00031128	0.00048098	-0.00030879	0.00001332	0.00009803	-0.00034757	0.00195516	-0.00210139	-0.00050633	-0.00036509	-0.00017185	-0.00261520	-0.00105535	0.00023835	-0.00216385	-0.00065506	-0.00049515	0.00030363	-0.00128510	-0.00096332	-0.00071057	-0.00035430	-0.00044028	0.00094243	0.00087886	-0.00082636	-0.00035645	0.00093266	-0.00048757	0.00011252	0.00065096	-0.00046684	-0.00108432	0.00005820	0.00059800	-0.00061155	0.00039393	0.00000977	-0.00085885	0.00048123	-0.00068425	-0.00010888	-0.00036261	-0.00060874	0.00019947	-0.00007772	0.00029556	0.00105189	-0.00117425	0.00006530	-0.00009198	0.00060872	0.00060378	-0.00068210	0.00033845	0.00025596	-0.00003320	0.00016529	0.00036089	0.00060987	-0.00002097	0.00109123	-0.00014943	0.00019271	-0.00107050	0.00032934	-0.00003366	-0.00035474	0.00015054	0.00080782	0.00047800	0.00021062	0.00072772	0.00025220	0.00059242	0.00034427	0.00000789	0.00017054	-0.00033178	0.00001982	0.00047147	0.00024080	0.00018829	0.00009888	0.00080139	0.00007169	0.00020929	-0.00014061	-0.00000930	0.00013236	0.00005734	0.00010134	0.00001698	-0.00005308	0.00015177	0.00011384	-0.00002355	0.00023515	-0.00014953	-0.00016525	0.00000919	0.00051176	0.00007647	0.00053688	0.00004440	-0.32477650
-0.1497	-0.20658676	-21.47483647	0.19905213	-1.51756310	0.56637919	0.23440712	-21.47483647	-0.40974981	0.61281587	0.71348509	0.75991446	-0.05296743	-0.03137359	0.10641336	-3.18877149	0.85824734	0.08431925	-0.45337358	0.46531958	-21.47483647	-0.07515060	-0.11021818	0.11433806	-0.32621360	-21.47483647	-21.47483647	0.82810360	-21.47483647	-21.47483647	-21.47483647	-21.47483647	0.10500204	-0.22824475	0.15781376	0.08193257	0.33810679	0.01826812	-0.03939811	-0.04309430	0.00780215	0.00711153	0.00393291	0.08565264	0.02311098	0.02862995	0.04046060	0.00622717	0.02272169	0.03741187	0.02853930	0.03872495	0.04918057	0.02959179	0.03783370	0.03238154	0.03344865	0.03174191	0.02977534	0.02900458	0.03262196	0.02856833	0.02843036	0.02762903	0.02675873	0.02636081	0.02404695	0.02361307	0.02358650	0.02125323	0.02107963	0.02005776	0.01821074	0.01745989	0.01573379	0.01596198	0.01429173	0.01266355	0.00935088	0.00946514	0.01365023	0.01111365	0.01135683	0.00894773	0.01353378	0.00121860	0.01043652	0.00044880	0.00269391	0.00296380	-0.00252153	0.00443944	0.00351765	0.00508455	0.01035294	0.00460800	0.00514892	0.00717788	0.00538677	0.00874083	0.01348764	0.01067399	0.02186884	0.00811883	0.00759413	0.00813379	0.01033892	0.00682466	0.02088779	0.02077667	0.02394464	0.01866048	0.01617042	0.00644816	0.01804390	0.00609950	0.00244431	-0.00295131	0.00766043	0.01117564	0.00698212	0.01099440	0.01481435	0.02048501	0.01249145	-0.00194885	-0.00958136	-0.01585624	-0.01707039	-0.02145191	-0.01903155	-0.01862744	-0.02484239	-0.02284375	-0.02558276	-0.02752083	-0.02764139	-0.03156295	-0.02827075	-0.03035342	-0.03058917	-0.03211694	-0.03265189	-0.03320335	-0.03323673	-0.03352928	-0.03122429	-0.03443515	-0.03825733	-0.03524412	-0.03611956	-0.03620449	-0.03601184	-0.03785880	-0.03862653	-0.03845699	-0.03909734	-0.03771596	-0.03770406	-0.03842389	-0.03750988	-0.03982740	-0.03937328	-0.03614671	-0.03866720	-0.03797006	-0.03819469	-0.03687157	-0.03703895	-0.03527656	-0.03587869	-0.03539551	-0.03567954	-0.03394542	-0.03244404	-0.03402999	-0.03252090	-0.03322822	-0.03326772	-0.03245873	-0.03341161	-0.03284298	-0.03140781	-0.03095410	-0.03103683	-0.03269113	-0.02910153	-0.02909882	-0.03019294	-0.02781805	-0.02734392	-0.02572747	-0.02493083	-0.02200381	-0.01972776	-0.02028545	-0.01686642	-0.01328458	-0.01297839	-0.01291305	-0.00908785	-0.00774912	-0.00452595	-0.00324532	0.00016195	0.00203228	0.00197648	0.00425512	0.00537464	0.00719741	0.00690865	0.00857014	0.00968458	0.00835085	0.00796944	0.00671925	0.00502058	0.00410366	0.00299250	0.00194199	-0.00101356	-0.00106918	-0.00099435	-0.00405583	-0.00515095	-0.00440863	-0.00438123	-0.00582000	-0.00653633	-0.00550245	-0.00520764	-0.00420010	-0.00556599	-0.00520218	-0.00411620	-0.00423696	-0.00333803	-0.00248876	-0.00158289	-0.00254366	-0.00175373	-0.00166450	-0.00078306	-0.00097824	-0.00099306	0.00023526	-0.00002383	-0.00032764	0.00090626	0.00067433	-0.00039886	-0.00010231	0.00000933	0.00060666	0.00059672	-0.00001529	-0.00022029	-0.00038926	-0.00056225	0.00007960	-0.00014785	-0.00044574	0.00006984	0.00027312	0.00036248	0.00024482	-0.00019631	0.00087606	-0.00049989	-0.00002233	-0.00030395	-0.00052483	-0.00074963	0.00016629	0.00002253	0.00060544	-0.00024203	-0.00026849	0.00030842	-0.00060685	0.00019040	0.00055208	0.00032857	-0.00058167	-0.00025668	0.00061415	0.00025474	0.00010280	0.00004718	-0.00014683	0.00006294	0.00037999	-0.00022655	0.00004159	-0.00002352	0.00108898	0.00015060	0.00070071	-0.00026653	0.00012743	0.00030387	0.00003184	-0.00080504	-0.00034643	0.00019341	-0.00062811	0.00007111	0.00191905	-0.00030547	0.00018515	0.00040143	0.00029751	0.00054531	-0.00027998	0.00044970	0.00030805	0.00013060	0.00038539	-0.00032337	0.00023066	0.00192939	-0.00029836	0.00027712	-0.00057617	0.00020715	-0.00004116	0.00034549	-0.00107424	0.00021639	-0.00103341	-0.00125440	-0.00032507	-0.00007753	0.00038175	0.00235706	0.00077481	-0.00028669	0.00015088	-0.00016978	0.00148542	-0.00051650	-0.00072503	-0.00121115	-0.00005225	0.00097470	0.00056322	0.00091924	-0.00002694	-0.00028401	0.00257625	0.00146523	0.00097228	0.00128844	0.00082907	-0.00161890	0.00140814	0.00030556	-0.00159021	0.00190794	0.00014388	-0.00099568	-0.00035034	0.00120959	0.00159272	-0.00011364	0.00258608	0.00093267	0.00176371	0.00330165	-0.00037379	-0.00210372	0.00060421	0.00024941	0.00094464	0.00069269	0.00082251	0.00209505	0.00096121	0.00277833	-0.00160157	-0.00238065	0.00249282	-0.00388918	0.00101542	-0.00121315	-0.00024063	0.00069602	0.00024264	0.00286497	-0.00044925	-0.00006348	0.00115279	0.00056895	0.00227106	0.00095646	0.00064282	0.00189051	0.00131519	-0.00020589	0.00066361	0.00026420	0.00144524	0.00080399	0.00190112	0.00023767	-0.00120141	0.00010805	0.00029749	0.00224887	0.00068964	0.00181943	0.00207312	0.00036047	0.00021722	0.00056903	-0.00131693	0.00048622	0.00242012	0.00194775	0.00044112	0.00239796	0.00086783	0.00079260	0.00126616	0.00130288	0.00269520	0.00103967	0.00049002	-0.00160373	0.00183412	-0.00046428	0.00143568	0.00154540	0.00153677	-0.00017516	-0.00084269	0.00077392	0.00104800	-0.00020874	0.00096081	0.00080002	0.00072822	-0.00044045	0.00096982	0.00065717	-0.00034875	-0.00079328	-0.00024349	-0.00021488	0.00027238	0.00084168	0.00062891	0.00096867	0.00070376	0.00133490	0.00016729	0.00018439	0.00022451	0.00005424	0.00071957	-0.00018386	0.00123738	-0.00003273	0.00105512	-0.00040099	0.00116195	0.00033127	0.00069849	0.00038407	-0.00064986	0.00057709	-0.00037298	-0.00053203	-0.00014050	-0.00015112	0.00047214	0.00075329	0.00124854	0.00077932	0.00029464	0.00053455	0.00014749	-0.00015428	-0.00014803	0.00065458	-0.00003537	0.00011516	0.00084246	0.00069174	0.00062432	0.00060602	0.00072361	0.00057681	-0.00009363	0.00028845	0.00076290	0.00044332	0.00041356	0.00056775	0.00047148	0.00042488	0.00016405	0.00071276	-0.00004797	0.00045363	0.00018705	0.00038947	0.00028021	0.00058192	0.00053000	0.00069149	0.00046016	-0.29773389
-0.0997	-1.28494418	-21.47483647	0.90649009	0.39493454	0.99696940	1.03887951	-21.47483647	-0.70812483	0.07691292	0.36313954	-0.10141705	-21.47483647	0.04612806	-0.32711700	-0.90444023	0.21832578	-0.12473450	1.43046010	1.62907672	-21.47483647	-1.31388330	-21.47483647	-0.23917145	-21.47483647	-21.47483647	-21.47483647	-21.47483647	-21.47483647	-2.52653933	0.06737673	-0.91722125	0.12293886	0.33452282	-0.03533067	0.22937106	0.10943440	0.25150567	0.18080956	0.12477796	0.03610899	0.01267633	-0.01348453	0.07030862	0.01745897	0.02707803	0.05635391	0.03331630	0.02498360	0.03577450	0.03257928	0.04175322	0.03885328	0.03404056	0.04045070	0.03262492	0.03035172	0.03657233	0.03530911	0.03742756	0.03037495	0.03391068	0.03462307	0.02842195	0.02601348	0.02994988	0.02504409	0.02302799	0.02746297	0.02036345	0.01852325	0.02277731	0.01996102	0.01708668	0.01619465	0.01473718	0.01491182	0.01349636	0.00927507	0.00725454	0.01560616	0.00580367	0.01100997	0.01031282	0.01016314	0.00567634	0.00705092	0.00685297	0.00366443	-0.00094771	-0.00110123	0.00978691	0.00750413	0.00050794	0.00691033	0.00904970	0.00667654	0.00772193	0.00777603	0.01374712	0.01329163	0.01056107	0.01875941	0.01141502	0.00977074	0.00693307	0.01365314	0.01405600	0.01962253	0.01822829	0.03097415	0.03035173	0.03020570	0.02375887	0.03949682	0.02186362	0.01577778	0.01121555	0.01312415	0.01652901	0.01729869	0.02282393	0.01577549	0.00797946	-0.00034600	-0.00805829	-0.01265175	-0.01041263	-0.01589983	-0.01958772	-0.02164940	-0.01943727	-0.02375598	-0.02305266	-0.02646077	-0.02556672	-0.02879076	-0.03029765	-0.03180098	-0.03101864	-0.03112970	-0.03139382	-0.03237081	-0.03240516	-0.03439881	-0.03325742	-0.03226196	-0.03413111	-0.03709450	-0.03516962	-0.03667688	-0.03706648	-0.03584355	-0.03691349	-0.03835342	-0.03793992	-0.03796931	-0.03818152	-0.03739435	-0.03895960	-0.03864792	-0.03722426	-0.03902995	-0.03680204	-0.03844238	-0.03715496	-0.03784737	-0.03711247	-0.03825796	-0.03624283	-0.03660698	-0.03509122	-0.03508433	-0.03392645	-0.03421954	-0.03298802	-0.03219715	-0.03357980	-0.03324344	-0.03155519	-0.03202600	-0.03195608	-0.03109859	-0.02871899	-0.02861075	-0.02941661	-0.02782064	-0.02772318	-0.02910916	-0.02799059	-0.02665514	-0.02682163	-0.02676438	-0.02514177	-0.02475054	-0.02472437	-0.02317621	-0.02100840	-0.01974743	-0.01890512	-0.01667815	-0.01460458	-0.01125286	-0.01181084	-0.01086208	-0.00806508	-0.00758706	-0.00526768	-0.00430426	-0.00163323	-0.00057023	0.00214552	0.00452261	0.00398270	0.00634113	0.00845191	0.00781227	0.00806590	0.00759154	0.00761863	0.00770059	0.00781778	0.00677685	0.00537707	0.00421812	0.00374775	0.00181097	0.00159288	0.00009235	0.00017395	-0.00107613	-0.00168871	-0.00374075	-0.00420277	-0.00477929	-0.00459710	-0.00547103	-0.00597330	-0.00432057	-0.00491144	-0.00488270	-0.00541748	-0.00355367	-0.00467680	-0.00316607	-0.00360272	-0.00237203	-0.00267076	-0.00148472	-0.00126226	-0.00170145	-0.00110424	-0.00072795	-0.00025295	0.00045633	-0.00030418	-0.00022387	-0.00012883	-0.00046241	0.00013472	-0.00002026	-0.00026524	0.00039361	0.00029087	-0.00010831	0.00020493	-0.00018347	0.00105072	-0.00033505	0.00040666	-0.00062521	0.00016175	-0.00058057	0.00050626	0.00025447	0.00030683	0.00005688	-0.00004115	0.00013508	0.00072735	-0.00007357	0.00017280	0.00046181	0.00056551	0.00026437	0.00028230	0.00046942	0.00045895	-0.00047998	-0.00015673	-0.00013217	0.00025059	-0.00121006	0.00026769	0.00022642	0.00119396	-0.00022539	0.00055822	-0.00017072	0.00010712	0.00094130	0.00044936	0.00013069	0.00033351	0.00069305	-0.00008900	0.00021431	0.00040606	0.00051211	0.00057336	0.00054939	0.00016988	-0.00210792	-0.00007028	-0.00080834	0.00029234	0.00050984	-0.00037478	-0.00076205	0.00188981	0.00238292	-0.00009211	0.00098601	0.00149225	0.00183196	0.00081315	0.00084992	-0.00011144	0.00003227	0.00036067	0.00113845	-0.00071232	0.00152618	-0.00017094	0.00226636	0.00072957	0.00117883	-0.00120776	0.00140206	-0.00065495	0.00033963	0.00070466	0.00045730	0.00198173	-0.00002764	0.00120857	0.00251254	-0.00075250	0.00064872	0.00157502	0.00041582	0.00042301	0.00169842	0.00063256	-0.00042334	0.00103797	-0.00084521	-0.00006914	-0.00097161	0.00129181	0.00011838	0.00062296	0.00048607	0.00113043	0.00024544	0.00276743	-0.00014889	0.00098551	0.00280703	0.00108219	-0.00063283	-0.00029180	-0.00191712	-0.00214254	0.00070385	0.00031891	0.00233271	-0.00030653	0.00261292	-0.00018588	-0.00010055	0.00094682	0.00082799	0.00053407	0.00067882	0.00019770	0.00291814	0.00070430	0.00383944	-0.00017541	0.00212502	0.00095636	-0.00085107	0.00013839	0.00297589	0.00135212	0.00054047	0.00230946	0.00053986	0.00172467	0.00215674	0.00262817	-0.00086927	0.00032750	0.00039613	-0.00028286	0.00088274	0.00218920	0.00155146	-0.00085481	0.00031912	0.00102396	0.00091569	0.00170715	-0.00026854	-0.00016404	-0.00041975	0.00140627	0.00201260	0.00263834	0.00177178	0.00128657	-0.00079242	0.00052715	0.00111000	-0.00022047	0.00010886	-0.00012808	0.00047437	0.00174759	0.00024321	0.00096035	0.00084701	0.00162281	0.00169111	0.00026149	0.00093235	0.00126431	-0.00000322	-0.00076726	-0.00003683	0.00038806	-0.00037914	0.00045584	0.00147720	0.00015514	-0.00004453	0.00028004	0.00030039	-0.00018959	-0.00007050	0.00077317	0.00109986	0.00059214	0.00029534	-0.00010634	0.00051748	0.00000015	0.00075870	0.00067094	-0.00048669	0.00078525	0.00015486	0.00054765	0.00044866	0.00018718	-0.00056783	0.00037478	0.00062636	0.00092092	0.00034590	-0.00014525	0.00007220	0.00099336	0.00022286	0.00003080	0.00028038	0.00054351	0.00095094	0.00001946	-0.00052547	0.00064957	0.00053565	-0.00002608	0.00091639	0.00034265	-0.00008042	0.00044480	0.00014342	0.00044111	0.00019228	0.00062053	0.00010171	0.00028217	0.00041557	0.00028431	0.00060206	0.00026903	0.00008139	0.00043344	0.00018858	0.00008337	0.00056742	0.00063874	0.00050218	0.00012810	0.00032760	0.00023719	0.00101978	0.00033920	0.00055880	0.00027914	-0.00757788
-0.0497	-21.47483647	0.15199934	0.66462910	-0.24164851	0.06834908	-0.19385658	0.19731525	1.07512438	-0.55568267	-21.47483647	0.24049920	-0.68493450	-21.47483647	-0.80335307	0.38963270	0.17381331	-0.47539041	-0.62490648	-21.47483647	2.21303368	-21.47483647	-21.47483647	-21.47483647	-21.47483647	-1.30234903	0.48846212	-21.47483647	-0.19513419	-0.41738209	-0.32917654	-21.47483647	0.71192843	0.66703060	-1.09029436	-0.36244515	-0.12262165	0.16947886	-0.24937547	-0.09000882	0.10691262	0.00016140	-0.01295053	0.06672082	0.00658327	-0.00469618	0.06876705	0.03479606	0.02455244	0.04567636	0.03475020	0.04089587	0.03693628	0.02347491	0.03960968	0.03877531	0.03519230	0.02398462	0.03449279	0.03462912	0.03159562	0.02925601	0.03186337	0.02949930	0.02608142	0.02968083	0.03093524	0.02094629	0.02603130	0.01949749	0.02025705	0.01923875	0.01790939	0.01752150	0.01784983	0.01321999	0.01400930	0.01474808	0.01350099	0.01127478	0.01087936	0.00745199	0.01279146	0.01069577	0.01381232	0.00665308	0.00101541	0.00762552	0.01064214	-0.00229855	0.00324166	0.00628652	0.00445066	0.00607512	0.00850348	0.00623431	0.00589996	0.01088221	0.00708564	0.01177514	0.01227917	0.00999027	0.02520927	0.00897150	0.00844123	-0.00017689	0.00883129	0.00124011	0.00894440	0.00892001	0.02155899	0.00586693	-0.00267594	-0.00241911	0.01695002	0.01216776	0.01787189	0.01233110	0.01496343	0.00322130	-0.00346260	0.00048280	-0.00477868	-0.00097352	0.00324128	0.00131539	-0.00283791	-0.00766132	-0.01434831	-0.01800892	-0.01967193	-0.01982269	-0.02499844	-0.02457629	-0.02642428	-0.02665372	-0.02703407	-0.03044740	-0.03158772	-0.03324814	-0.03191093	-0.03148317	-0.03229966	-0.03285338	-0.03424820	-0.03436132	-0.03168951	-0.03413934	-0.03709026	-0.03508107	-0.03554127	-0.03612973	-0.03436219	-0.03645616	-0.03895383	-0.03789192	-0.03852311	-0.03804392	-0.03728159	-0.03835065	-0.03778706	-0.03798521	-0.03887555	-0.03792643	-0.03868961	-0.03851823	-0.03758017	-0.03713221	-0.03632016	-0.03561810	-0.03564840	-0.03434059	-0.03495956	-0.03394223	-0.03361748	-0.03347915	-0.03130210	-0.03433748	-0.03395487	-0.03118369	-0.03219779	-0.03116677	-0.03049135	-0.02886026	-0.02780736	-0.02985645	-0.02743984	-0.02495328	-0.02702967	-0.02524191	-0.02502406	-0.02496563	-0.02607999	-0.02353599	-0.02333432	-0.02480963	-0.02289089	-0.02348450	-0.02272664	-0.02185492	-0.02114803	-0.01877108	-0.01763344	-0.01720122	-0.01611861	-0.01423171	-0.01347848	-0.01241988	-0.01071665	-0.00955821	-0.00714951	-0.00644915	-0.00534118	-0.00377898	-0.00192534	-0.00126242	0.00117802	0.00168871	0.00317978	0.00384838	0.00611770	0.00644719	0.00560690	0.00732247	0.00825311	0.00804512	0.00849854	0.00771317	0.00667974	0.00674505	0.00686847	0.00573340	0.00398766	0.00280949	0.00260188	0.00146067	0.00154720	-0.00019095	-0.00117989	-0.00256924	-0.00286328	-0.00398797	-0.00180511	-0.00326577	-0.00414792	-0.00445829	-0.00525363	-0.00544521	-0.00374663	-0.00485398	-0.00431742	-0.00417827	-0.00392651	-0.00317789	-0.00286975	-0.00289457	-0.00251384	-0.00279306	-0.00133817	-0.00123657	-0.00118557	-0.00123855	-0.00074926	-0.00004370	-0.00003256	-0.00035185	-0.00030688	0.00064911	0.00034400	-0.00015484	-0.00036241	0.00011221	0.00000503	-0.00026522	-0.00032753	0.00073483	0.00046883	-0.00039255	0.00008729	0.00006949	-0.00040393	0.00075142	0.00001017	-0.00031290	0.00022604	-0.00037406	0.00077392	0.00038115	0.00046514	-0.00019227	0.00024281	0.00013631	-0.00006141	-0.00006947	0.00038060	0.00094605	0.00050516	-0.00029352	0.00079736	-0.00014063	0.00033621	-0.00042675	-0.00012441	-0.00053843	-0.00001820	-0.00003944	0.00048752	0.00103167	0.00036972	-0.00028934	-0.00007173	-0.00020410	-0.00057713	-0.00059903	0.00040330	-0.00029332	0.00070543	-0.00080423	-0.00073192	0.00042735	0.00132649	-0.00143014	0.00049858	-0.00040331	0.00087873	-0.00037241	0.00033806	-0.00013464	-0.00054889	0.00023126	-0.00130908	-0.00051595	0.00004054	0.00023189	0.00321949	0.00104690	-0.00029655	-0.00226631	0.00174858	0.00076984	-0.00001084	-0.00062783	0.00138558	0.00081685	-0.00099091	0.00013859	0.00062545	0.00000383	-0.00109834	0.00099305	0.00070756	0.00183043	-0.00008273	0.00306719	-0.00109198	0.00128308	0.00018517	-0.00182715	-0.00013645	-0.00090967	-0.00102671	-0.00258899	0.00158410	0.00070425	0.00046623	0.00089735	0.00157553	0.00195771	0.00211888	-0.00296420	-0.00103276	-0.00017455	-0.00085131	-0.00155412	-0.00333775	0.00201340	0.00115395	-0.00263995	0.00250025	-0.00315063	-0.00065320	0.00168610	-0.00165877	-0.00123045	-0.00147576	-0.00216261	0.00017426	-0.00038458	0.00224950	-0.00290133	0.00142983	0.00032726	-0.00010064	0.00049624	0.00055070	-0.00082239	-0.00228325	-0.00012784	-0.00205032	-0.00150682	0.00026355	-0.00041527	-0.00171694	-0.00083357	-0.00022591	0.00143760	-0.00008716	-0.00113879	0.00248036	0.00024821	-0.00102608	0.00157831	0.00041418	0.00059492	0.00152487	-0.00006292	-0.00008172	0.00053467	-0.00082121	0.00123119	0.00099117	-0.00101564	0.00043713	-0.00009705	-0.00075190	0.00060757	-0.00103979	0.00041384	-0.00034652	-0.00038971	0.00007827	0.00073597	0.00034831	-0.00035713	0.00134525	0.00003318	0.00024707	0.00092001	-0.00023189	-0.00058334	0.00009605	0.00021560	-0.00027748	0.00066084	0.00055632	-0.00042290	-0.00066031	0.00002997	0.00011699	-0.00014909	-0.00089685	-0.00028707	0.00010313	0.00010680	0.00062455	-0.00053304	0.00006291	-0.00057667	-0.00020247	0.00015658	-0.00016996	0.00021152	-0.00066484	0.00057693	-0.00060296	-0.00085842	-0.00026136	0.00045074	0.00101118	0.00027782	0.00052889	-0.00067251	-0.00082117	-0.00016201	0.00036080	0.00017760	0.00019111	0.00023508	0.00025167	-0.00009397	-0.00093565	-0.00019921	-0.00000479	0.00005578	0.00037844	-0.00022645	0.00010144	0.00008909	-0.00022525	0.00005595	-0.00053913	-0.00024080	-0.00021160	-0.00012337	0.00005179	-0.00022141	-0.00003359	-0.00005475	0.00011086	-0.00047250	0.00003581	-0.00025837	0.00035254	-0.00024096	0.00040429	-0.00022986	-0.00032730	0.00010375	0.00006063	0.00013365	0.00029200	0.00010806	0.52830014
0.0003	-0.23808120	-1.00616892	-0.52698448	0.60226102	0.21423784	0.86689407	0.14539021	-0.28587556	-0.20841804	1.40712142	0.69520295	0.75036748	1.35807062	-0.53145068	0.35100693	-0.69180012	0.66125687	-0.14947481	0.39301445	-21.47483647	0.03388557	-21.47483647	-21.47483647	-21.47483647	0.09599052	-21.47483647	-21.47483647	-21.47483647	-0.67497092	-21.47483647	0.38939551	-21.47483647	-1.57669079	0.60573491	-0.62808916	0.04370797	-0.17689139	-0.06179799	-0.07585953	-0.05340355	0.01889960	-0.06421978	-0.00350429	0.02465879	0.02613373	0.03226129	0.01206907	0.00631130	0.05043065	0.01986278	0.03157848	0.02518639	0.02609851	0.03547112	0.03337019	0.03210252	0.03175443	0.02936905	0.03142218	0.03341544	0.02939684	0.03033062	0.02776645	0.02613215	0.02727274	0.02354947	0.02042586	0.02416824	0.02057178	0.01903820	0.01788078	0.01749084	0.01680631	0.01669686	0.01302300	0.01418866	0.01453849	0.00883926	0.00710080	0.01537004	0.00157143	0.00807199	0.00741176	0.00919114	0.01006077	0.00603553	0.00942017	0.00197477	-0.00463543	-0.00429679	-0.00172821	-0.00637368	0.00716909	0.01452288	0.00030488	0.00465354	0.00620663	0.00183377	0.01372373	0.01299482	0.01299990	0.01988613	0.00599965	0.01059521	0.01404582	0.02196708	0.01543585	0.01847824	0.02375043	0.03510623	0.02613180	0.02334354	0.01394812	0.02409061	0.01244307	0.00701554	-0.00454984	0.00307874	0.00290540	0.00312709	0.00566618	0.00246093	-0.00500335	-0.01112067	-0.01617427	-0.01536574	-0.01816217	-0.02087517	-0.02046000	-0.02013798	-0.02029207	-0.02233032	-0.02374457	-0.02515020	-0.02594362	-0.02997163	-0.02837452	-0.02920752	-0.03081394	-0.03211229	-0.03250932	-0.03308665	-0.03337085	-0.03311043	-0.03480569	-0.03166929	-0.03284132	-0.03674944	-0.03391533	-0.03548480	-0.03709900	-0.03682265	-0.03649753	-0.03792660	-0.03829631	-0.03908624	-0.03855459	-0.03825707	-0.03822745	-0.03820164	-0.03844971	-0.03839997	-0.03638520	-0.03808840	-0.03670911	-0.03782880	-0.03624331	-0.03806857	-0.03595279	-0.03514227	-0.03414755	-0.03578496	-0.03459142	-0.03360580	-0.03377661	-0.03240017	-0.03307597	-0.03225993	-0.03235320	-0.03290576	-0.03171590	-0.03051013	-0.02985100	-0.02835755	-0.02851601	-0.02787948	-0.02617975	-0.02669723	-0.02464301	-0.02415970	-0.02500754	-0.02340512	-0.02290803	-0.02248839	-0.02229247	-0.02121993	-0.02110548	-0.01972124	-0.02166868	-0.01963092	-0.01994747	-0.01862678	-0.01841672	-0.01824883	-0.01723596	-0.01639128	-0.01640667	-0.01435747	-0.01359067	-0.01226239	-0.01151081	-0.00905673	-0.00988952	-0.00774991	-0.00660786	-0.00567065	-0.00602238	-0.00440653	-0.00307694	-0.00208338	-0.00069094	0.00073468	0.00186149	0.00287907	0.00455536	0.00567184	0.00609361	0.00516333	0.00857079	0.00746997	0.00793313	0.00712060	0.00672552	0.00620954	0.00720558	0.00687278	0.00592386	0.00664267	0.00438383	0.00389044	0.00241337	0.00350512	0.00196812	0.00158132	0.00065723	0.00039383	-0.00145460	-0.00030129	-0.00252415	-0.00333784	-0.00319575	-0.00346420	-0.00351254	-0.00343665	-0.00333997	-0.00436391	-0.00483054	-0.00468306	-0.00457644	-0.00439809	-0.00464400	-0.00377269	-0.00360619	-0.00303310	-0.00316643	-0.00217866	-0.00141166	-0.00181886	-0.00151230	-0.00136291	-0.00156120	-0.00112853	-0.00048854	-0.00038538	-0.00014525	0.00009599	-0.00076771	-0.00001021	-0.00023447	-0.00056391	0.00051563	0.00014450	-0.00013258	-0.00033556	0.00054714	0.00038802	0.00047747	0.00023718	-0.00037919	-0.00021728	0.00017185	-0.00044559	-0.00020598	-0.00045980	0.00023958	0.00073422	-0.00018538	0.00015158	-0.00050566	0.00011689	-0.00054141	-0.00046617	-0.00003516	0.00064828	-0.00017440	-0.00090688	0.00188510	-0.00048722	-0.00004152	0.00050935	0.00019788	-0.00069592	-0.00025827	0.00081947	-0.00018523	-0.00024800	0.00002336	0.00043840	0.00140805	0.00184110	-0.00110400	0.00069817	0.00015948	0.00005756	-0.00075618	-0.00024311	-0.00090608	-0.00214960	-0.00055817	-0.00073048	-0.00088783	-0.00102982	-0.00033907	0.00124958	0.00016335	0.00042150	-0.00082311	-0.00061850	0.00026037	-0.00017846	-0.00210308	-0.00133926	-0.00125162	-0.00153781	0.00150250	-0.00149620	-0.00071164	0.00042348	0.00112681	0.00036011	-0.00129223	0.00117784	0.00194475	-0.00130059	0.00111714	-0.00089824	-0.00115137	0.00076869	0.00153017	0.00062196	-0.00138674	-0.00116901	0.00170908	-0.00145767	0.00159730	-0.00005993	0.00080094	-0.00146984	-0.00241609	-0.00102187	0.00156825	-0.00209075	-0.00190122	-0.00077337	-0.00188301	0.00110287	0.00152285	0.00251123	-0.00235749	-0.00217202	0.00272379	-0.00192018	0.00121090	0.00006479	-0.00059675	-0.00039193	0.00005037	0.00209339	0.00033179	0.00103604	-0.00108272	-0.00151039	0.00014175	0.00190355	0.00076463	-0.00056885	0.00144615	-0.00037964	0.00024981	0.00204318	0.00079520	-0.00300766	0.00107395	-0.00020400	-0.00051205	0.00119466	0.00086033	-0.00033117	-0.00026835	0.00121077	0.00168289	0.00221217	0.00145909	-0.00169699	-0.00024248	-0.00142541	0.00125405	0.00117390	0.00058172	-0.00043287	-0.00070655	-0.00069636	0.00038231	0.00196066	0.00154042	0.00009551	0.00120768	-0.00030723	0.00090504	0.00002069	-0.00036876	0.00067481	0.00091401	0.00000971	-0.00001358	0.00029098	0.00093995	0.00020884	-0.00071068	-0.00019233	-0.00031672	-0.00106993	0.00054343	0.00046359	-0.00045648	-0.00023140	-0.00027820	0.00014668	-0.00047667	-0.00045186	-0.00014484	-0.00091713	-0.00008571	-0.00031540	-0.00033356	-0.00063680	-0.00039358	-0.00004375	0.00002547	-0.00047538	0.00010855	-0.00088121	-0.00031896	0.00020053	0.00088316	-0.00018422	0.00016215	0.00077335	-0.00044342	0.00021325	-0.00125873	-0.00026038	0.00053258	0.00010629	0.00135713	0.00031370	0.00064050	-0.00000522	0.00025542	-0.00039360	0.00047839	0.00003211	-0.00040857	0.00051608	0.00015898	0.00008477	0.00012346	0.00027856	0.00000975	0.00005465	0.00041671	0.00002165	0.00004852	0.00007811	0.00028857	0.00065544	0.00016761	-0.00016035	0.00052407	-0.00017618	0.00024453	0.00072989	0.00001114	0.00041089	0.00012489	0.00011743	0.00021095	0.00005613	0.00023371	0.00029754	0.00054248	-0.20984035
0.0503	-0.04477382	-1.43309596	1.24123037	-21.47483647	-0.62173043	-0.21901388	1.76840276	-0.04492299	-21.47483647	-21.47483647	-21.47483647	0.14033917	-0.38318762	0.21742833	-0.26230299	-0.89135909	-0.13400206	-21.47483647	0.06888487	-21.47483647	-21.47483647	0.36160079	0.75587964	-21.47483647	1.03335971	-21.47483647	-21.47483647	0.71278220	-0.02725891	-21.47483647	0.21740322	-21.47483647	-0.26196449	-0.22845697	0.03661020	-0.14836032	-0.10173658	-0.06380343	-0.09491148	0.01919449	-0.11832616	-0.03932446	0.06072109	-0.01930315	-0.02626633	0.02879061	0.02013970	0.03731863	0.03625171	0.02688014	0.02640434	0.03193413	0.02265620	0.02714390	0.03376700	0.02960267	0.03397612	0.03156312	0.03151448	0.03049908	0.02658885	0.03264335	0.02623141	0.02562446	0.02643159	0.02648621	0.02479711	0.02247762	0.01965244	0.01747370	0.01652123	0.01845100	0.01449521	0.01525746	0.01121222	0.01499522	0.01048250	0.00718282	0.00613867	0.01305539	0.00522605	0.00735622	0.00450269	0.00427038	0.00374178	0.00223788	0.00653394	0.00352919	-0.01064589	-0.00454343	0.00708968	0.00686033	0.00533744	0.00722401	0.00488417	0.00814721	0.01415111	0.00462613	0.01604041	0.00850002	0.00681686	0.01895815	0.01163418	0.00650924	0.00609381	0.01134320	0.00389549	0.01085425	0.01325227	0.02314763	0.00597488	-0.00793336	-0.01275931	-0.00599313	-0.01147011	-0.01427671	-0.01322441	-0.00353986	-0.00292928	-0.00389308	0.00592432	0.00373126	0.00074986	0.00225741	0.00033125	-0.00626733	-0.01372641	-0.01924531	-0.01958553	-0.02144248	-0.02088178	-0.02329411	-0.02401241	-0.02715700	-0.02780414	-0.02610152	-0.03019457	-0.03166982	-0.03201830	-0.03038712	-0.03227979	-0.03330964	-0.03147570	-0.03293820	-0.03426705	-0.03335144	-0.03495813	-0.03751240	-0.03487931	-0.03402602	-0.03597228	-0.03515235	-0.03617604	-0.03919159	-0.03806755	-0.03967402	-0.03818194	-0.03738540	-0.03823864	-0.03893663	-0.03867946	-0.03867327	-0.03729626	-0.03890042	-0.03703828	-0.03697156	-0.03602382	-0.03610911	-0.03505845	-0.03590610	-0.03500576	-0.03495442	-0.03394642	-0.03341484	-0.03325932	-0.03214380	-0.03309327	-0.03342593	-0.03235441	-0.03225913	-0.03124644	-0.03016954	-0.02867825	-0.02818284	-0.02964883	-0.02715424	-0.02589737	-0.02792040	-0.02502469	-0.02408694	-0.02569417	-0.02385065	-0.02311685	-0.02056379	-0.02248281	-0.02016659	-0.02190940	-0.02001360	-0.01980784	-0.01839308	-0.01761769	-0.01759413	-0.01756407	-0.01739670	-0.01657819	-0.01834385	-0.01722262	-0.01752289	-0.01594836	-0.01621452	-0.01407728	-0.01324502	-0.01176923	-0.00957723	-0.00989963	-0.00813366	-0.00856142	-0.00737979	-0.00645386	-0.00578033	-0.00424724	-0.00305068	-0.00381657	-0.00204948	-0.00086383	-0.00048825	-0.00058218	0.00027223	0.00218493	0.00334527	0.00467940	0.00530743	0.00451490	0.00459806	0.00621779	0.00600025	0.00656773	0.00750736	0.00539988	0.00667315	0.00419552	0.00617497	0.00678425	0.00607714	0.00536787	0.00613510	0.00481832	0.00505337	0.00369457	0.00263111	0.00288733	0.00142416	0.00263687	0.00202955	0.00056141	0.00018359	-0.00046728	-0.00097090	-0.00172122	-0.00308444	-0.00253601	-0.00231083	-0.00303139	-0.00250844	-0.00308451	-0.00430971	-0.00349263	-0.00349120	-0.00386381	-0.00413103	-0.00316890	-0.00395961	-0.00289851	-0.00359011	-0.00286349	-0.00158335	-0.00312075	-0.00279816	-0.00204662	-0.00178658	-0.00127183	-0.00086611	-0.00099024	-0.00140051	-0.00078571	-0.00009034	-0.00028435	-0.00078442	-0.00036587	0.00005201	0.00026350	-0.00092798	0.00002176	-0.00054050	0.00057717	-0.00039043	0.00045553	0.00074438	0.00048356	-0.00027262	-0.00050303	-0.00037944	-0.00070867	0.00090308	-0.00032080	-0.00073604	0.00063476	-0.00058240	0.00045717	-0.00038197	-0.00066732	-0.00004425	-0.00062063	-0.00078217	0.00018541	0.00100889	0.00066067	-0.00114372	0.00061202	0.00047804	-0.00074837	0.00187019	0.00203195	0.00146287	-0.00071687	-0.00028820	-0.00030395	-0.00120585	-0.00031445	0.00004062	-0.00047772	0.00014000	-0.00041969	0.00254557	0.00200885	-0.00057462	0.00172288	0.00065898	0.00065445	-0.00142097	-0.00178591	0.00052888	0.00081496	-0.00017279	0.00046886	-0.00025696	-0.00077001	0.00035256	0.00278539	0.00054281	-0.00064373	0.00000870	0.00087476	-0.00163162	0.00142416	-0.00125685	-0.00079457	-0.00039222	0.00046153	0.00019593	0.00207511	0.00026863	0.00015275	0.00073761	-0.00016640	-0.00187803	0.00036191	0.00376272	-0.00164503	-0.00288910	-0.00179340	0.00206642	-0.00005732	0.00147415	-0.00068949	0.00226797	-0.00113548	-0.00021476	-0.00219271	-0.00041993	0.00105259	-0.00033214	0.00028919	-0.00242422	-0.00222180	0.00034520	0.00001121	0.00199559	-0.00035679	0.00043285	-0.00131140	-0.00075117	0.00049688	0.00124857	0.00045222	-0.00210669	0.00202528	-0.00006116	-0.00056280	0.00200911	0.00017642	0.00083627	0.00025686	0.00056926	-0.00150484	-0.00082583	0.00124558	0.00124193	0.00246282	-0.00041538	0.00073910	0.00095056	0.00127529	-0.00026085	-0.00096604	-0.00114606	0.00108972	-0.00037151	0.00188287	0.00186595	-0.00067058	-0.00117591	0.00015281	0.00159349	-0.00031799	0.00023044	-0.00026227	-0.00066916	0.00055459	0.00068510	0.00084189	0.00041191	0.00146646	0.00256098	0.00006707	0.00064352	0.00051143	-0.00026607	-0.00053899	-0.00053349	0.00059615	0.00002210	0.00106197	0.00038519	-0.00025355	0.00113255	-0.00029594	-0.00072533	0.00037008	-0.00032382	-0.00069213	0.00085250	0.00040012	0.00050125	0.00046869	0.00017650	0.00062512	0.00008611	0.00086208	0.00005680	0.00019158	-0.00062875	0.00035490	0.00101493	0.00058236	-0.00042731	0.00062040	0.00140962	0.00087431	-0.00033133	-0.00013819	-0.00034771	0.00003722	-0.00029668	0.00056279	0.00105517	0.00019435	0.00075883	0.00045095	0.00033274	0.00015199	0.00018995	-0.00026790	0.00020914	-0.00024443	-0.00007844	0.00094292	-0.00009745	0.00080220	0.00030573	0.00051040	-0.00012414	0.00047579	0.00004424	0.00019244	0.00017020	0.00008628	0.00054169	-0.00009439	0.00014284	0.00044933	0.00066006	0.00039559	0.00025019	0.00043375	-0.00024076	-0.00005226	0.00038246	0.00047526	0.00024875	0.00042221	-0.13672588
0.1003	-21.47483647	-21.47483647	0.73776660	0.20666016	-0.59325343	-1.09004866	-1.48866570	0.67328948	1.29351616	0.82644784	-0.46671910	-21.47483647	0.17251925	-0.28690988	0.28313555	-21.47483647	-0.89050528	0.00971441	0.11562231	-21.47483647	-0.19853645	-21.47483647	-0.39981157	-21.47483647	1.35660779	-21.47483647	-21.47483647	-21.47483647	-21.47483647	-21.47483647	-21.47483647	-21.47483647	-0.18795990	-0.42965412	0.16578202	-0.07274471	0.19174202	0.06324597	-0.08810891	0.03304325	-0.05300375	0.00107576	0.04116375	-0.02459890	-0.00003948	0.02625064	0.02547470	0.00613225	0.05843828	0.02871613	0.02203923	0.04096519	0.02583909	0.04066152	0.03652302	0.02995224	0.03714609	0.02876943	0.03222627	0.03173894	0.03229617	0.03123952	0.02787410	0.02300324	0.02597692	0.02511205	0.02101572	0.02556089	0.02220345	0.01638344	0.01825539	0.01834966	0.01447363	0.01509926	0.01180859	0.01280569	0.01516777	0.00598574	0.00935495	0.01268733	0.00858141	0.00903907	0.00808258	0.00560559	0.00636204	0.00998918	0.00698885	0.00368532	-0.00060453	0.00153914	0.01210288	-0.00147221	0.00575262	0.00953813	0.00437280	0.00548589	0.01195961	0.00456319	0.01190440	0.01386747	0.00983386	0.01832329	0.00954964	0.00647905	0.00304268	0.00788519	-0.00301598	-0.00187370	-0.00073487	0.01148110	0.00344266	-0.00617913	-0.01462197	-0.00541946	-0.01632788	-0.01202038	-0.00868204	-0.00219264	-0.00238976	-0.00244788	0.01101278	0.01096920	0.00899980	0.00847191	0.00409626	-0.00150857	-0.00901193	-0.01596542	-0.01932333	-0.02195231	-0.02125315	-0.02502832	-0.02426554	-0.02506243	-0.02669628	-0.02929574	-0.02956450	-0.03033900	-0.03095466	-0.03087806	-0.03387461	-0.03276544	-0.03414879	-0.03184372	-0.03414362	-0.03256719	-0.03453509	-0.03627865	-0.03333184	-0.03515897	-0.03523141	-0.03403448	-0.03675834	-0.03773549	-0.03883454	-0.03879687	-0.03826444	-0.03593561	-0.03758113	-0.03779575	-0.03862262	-0.03984289	-0.03629315	-0.03852802	-0.03730584	-0.03668488	-0.03584819	-0.03609879	-0.03568186	-0.03641037	-0.03551304	-0.03520745	-0.03430251	-0.03293400	-0.03407253	-0.03295836	-0.03248859	-0.03258991	-0.03120551	-0.03250368	-0.03053583	-0.02926793	-0.02850689	-0.02842355	-0.02806945	-0.02681605	-0.02634179	-0.02704197	-0.02505912	-0.02421066	-0.02465603	-0.02403059	-0.02278108	-0.02138430	-0.02295983	-0.02126189	-0.02049246	-0.02014305	-0.01999949	-0.01886230	-0.01712090	-0.01560102	-0.01600205	-0.01574185	-0.01555740	-0.01591414	-0.01413566	-0.01571422	-0.01399427	-0.01425393	-0.01309602	-0.01319606	-0.01283960	-0.01140108	-0.01199007	-0.01151155	-0.01126067	-0.00995332	-0.00849711	-0.00715088	-0.00684359	-0.00570335	-0.00429754	-0.00352391	-0.00251168	-0.00190156	-0.00229011	-0.00259773	-0.00050544	-0.00073090	0.00066339	-0.00036977	0.00107756	0.00147231	0.00280689	0.00317190	0.00401618	0.00565653	0.00416124	0.00510375	0.00534629	0.00656798	0.00644621	0.00624198	0.00691217	0.00735864	0.00595553	0.00630391	0.00609976	0.00521602	0.00490248	0.00479515	0.00585919	0.00609380	0.00491905	0.00432948	0.00464686	0.00388568	0.00337342	0.00341052	0.00274215	0.00254501	0.00230068	0.00186379	0.00156946	0.00003697	0.00098575	-0.00066592	-0.00086834	-0.00111256	-0.00202121	-0.00301676	-0.00263781	-0.00211919	-0.00291934	-0.00312942	-0.00433124	-0.00383441	-0.00373707	-0.00382157	-0.00290122	-0.00258296	-0.00358229	-0.00305927	-0.00277283	-0.00264761	-0.00212509	-0.00254376	-0.00160502	-0.00213984	-0.00113688	-0.00178689	-0.00115966	-0.00052941	-0.00002371	-0.00021544	0.00058167	0.00034533	-0.00013380	0.00053982	-0.00066879	-0.00059641	-0.00040265	0.00087022	-0.00047790	-0.00026406	0.00136489	0.00140825	0.00081269	0.00118155	-0.00073951	0.00021848	-0.00078720	-0.00001921	-0.00021495	0.00002734	-0.00004223	0.00017686	0.00063833	0.00172814	-0.00035862	0.00092369	-0.00017855	0.00024942	0.00128129	-0.00016223	-0.00030732	0.00040996	0.00054495	-0.00018821	-0.00088757	0.00046417	0.00045249	0.00206498	0.00031792	0.00141233	-0.00133032	0.00124064	-0.00031783	0.00063876	-0.00102402	0.00022148	0.00043953	0.00010261	0.00028116	0.00340859	0.00054911	0.00164786	0.00162240	0.00001003	0.00205457	0.00298146	0.00144101	0.00053071	0.00182580	0.00008228	-0.00125696	-0.00049328	0.00052356	0.00082726	0.00038967	0.00104156	0.00123393	0.00131960	0.00046995	-0.00043584	0.00055801	0.00193254	0.00045342	-0.00257631	0.00142459	-0.00036967	-0.00029728	0.00080083	0.00111670	0.00155419	-0.00209228	0.00343178	-0.00100863	0.00104220	-0.00010107	-0.00055229	0.00111681	-0.00086541	-0.00187408	0.00194463	-0.00159357	0.00404459	0.00116928	0.00220172	-0.00085756	0.00021833	-0.00002879	-0.00022812	0.00282654	0.00041395	-0.00096265	-0.00026010	0.00116638	0.00269652	0.00159124	-0.00018396	0.00118222	-0.00108609	0.00162512	0.00054259	0.00187213	0.00120316	0.00180205	0.00170107	0.00077675	0.00169017	-0.00015151	-0.00066143	0.00117028	-0.00004681	0.00261250	0.00092150	0.00035392	0.00025046	-0.00018009	-0.00018813	-0.00002897	-0.00067639	0.00122149	0.00124421	0.00173551	-0.00035945	0.00018393	0.00047598	0.00138093	0.00145295	0.00153792	0.00139565	-0.00015906	0.00105708	0.00068986	0.00032474	-0.00035616	0.00037958	-0.00030918	0.00066374	0.00088497	0.00125603	0.00008936	0.00130593	0.00083473	0.00088747	0.00032954	-0.00050161	-0.00009120	0.00035971	0.00048243	0.00025086	0.00067059	0.00047972	0.00052693	0.00043924	0.00075387	-0.00033712	0.00111058	0.00026449	0.00046978	0.00019654	0.00102928	0.00087246	0.00038434	0.00139801	0.00109192	0.00040646	-0.00059106	0.00006062	0.00062424	-0.00007606	0.00101647	0.00072493	0.00066638	0.00046279	0.00072152	0.00049119	0.00027712	0.00060416	0.00048935	0.00041152	0.00052946	0.00007208	0.00054312	0.00032283	0.00026127	0.00054622	0.00041820	0.00040173	0.00037319	0.00044491	0.00034179	0.00089587	0.00042332	0.00079074	0.00021202	0.00008202	0.00061867	0.00103311	0.00027526	0.00050916	0.00024374	0.00048091	0.00026921	0.00037613	0.00033108	0.00077701	0.00063470	-0.43612424
0.1503	-21.47483647	-0.21363227	0.44313376	-0.53066547	0.09736758	-0.01979566	-0.22035354	0.49096383	0.61330158	0.92387533	0.19184333	0.09467199	-21.47483647	0.29739326	0.32002223	-0.01856363	-0.38965933	-0.03111538	-0.91322890	-0.23552680	0.39817435	-21.47483647	-21.47483647	-21.47483647	1.49501431	-21.47483647	-21.47483647	-21.47483647	-0.56340104	2.68916774	-21.47483647	0.10637298	-0.54378318	-0.35583794	0.24952779	0.12856130	-0.24601886	-0.08518222	0.04747044	0.01716438	0.03970989	0.01710996	0.04309001	-0.00514209	-0.00390236	0.06738976	0.00837832	0.01318973	0.02792348	0.03455914	0.03051587	0.03647082	0.02677404	0.03561739	0.03865809	0.03348588	0.02918116	0.02988818	0.03370585	0.03230480	0.02880957	0.03494223	0.02554899	0.02856144	0.02758445	0.02590971	0.02184492	0.02311803	0.02003104	0.01762813	0.01888015	0.01801457	0.01534047	0.01309756	0.01245346	0.01090545	0.00920850	0.00635684	0.00874243	0.01085488	0.00860670	0.00686111	0.00928854	0.01081580	0.00301384	0.00147221	0.00715014	0.01373447	0.00068707	-0.00272760	-0.00234531	0.00087654	0.00850110	0.00573657	0.00688202	0.00553790	0.00793603	-0.00013237	0.00681111	0.00687993	0.01040455	0.02252611	0.01296864	0.01241673	0.00630615	0.01391410	0.00736360	0.01348903	0.01643701	0.02686300	0.01690110	0.00962282	0.01089359	0.02936598	0.02160126	0.02063939	0.02145316	0.02161595	0.02099055	0.01734963	0.02238042	0.00961929	0.00289785	-0.00211657	-0.00924499	-0.01418449	-0.01684887	-0.01967017	-0.02085888	-0.02041096	-0.02085262	-0.02425209	-0.02484442	-0.02389525	-0.02646797	-0.02942592	-0.02952118	-0.02933123	-0.03039211	-0.03110771	-0.03387065	-0.03320198	-0.03228569	-0.03295389	-0.03384097	-0.03269802	-0.03413124	-0.03747376	-0.03416757	-0.03387908	-0.03544510	-0.03447152	-0.03697812	-0.03878453	-0.03808725	-0.03728546	-0.03792679	-0.03712367	-0.03805415	-0.03818145	-0.03863561	-0.03975511	-0.03670892	-0.03980047	-0.03722393	-0.03795503	-0.03595284	-0.03541498	-0.03514175	-0.03647680	-0.03603966	-0.03442015	-0.03497984	-0.03292604	-0.03358048	-0.03326442	-0.03252709	-0.03316873	-0.03225226	-0.03093870	-0.03026175	-0.02979382	-0.02940773	-0.02755891	-0.02822923	-0.02826769	-0.02663352	-0.02607635	-0.02499070	-0.02387859	-0.02453317	-0.02406826	-0.02213063	-0.02109702	-0.02229678	-0.02074439	-0.01929685	-0.02114285	-0.01962393	-0.01835661	-0.01830029	-0.01637494	-0.01633085	-0.01542106	-0.01554840	-0.01585251	-0.01409463	-0.01416656	-0.01264434	-0.01329675	-0.01144909	-0.01049971	-0.01098069	-0.00979925	-0.01062703	-0.00898983	-0.01124169	-0.01102024	-0.00944284	-0.00940411	-0.00926519	-0.00737494	-0.00728846	-0.00548456	-0.00503159	-0.00405511	-0.00334285	-0.00349792	-0.00127475	-0.00184099	0.00017430	-0.00071933	-0.00020712	-0.00045936	0.00002248	0.00066223	0.00095727	0.00195456	0.00110993	0.00256019	0.00191968	0.00384166	0.00390918	0.00423897	0.00509121	0.00590122	0.00518058	0.00676439	0.00634564	0.00580822	0.00652720	0.00577465	0.00618418	0.00730083	0.00614446	0.00598022	0.00519094	0.00497155	0.00483768	0.00525753	0.00474745	0.00434222	0.00449940	0.00488371	0.00509607	0.00397524	0.00470551	0.00377334	0.00302091	0.00377580	0.00251618	0.00208869	0.00295924	0.00178276	0.00180985	0.00126275	-0.00050563	-0.00045473	-0.00044438	-0.00091646	-0.00093786	-0.00112307	-0.00258073	-0.00268524	-0.00252887	-0.00277548	-0.00273982	-0.00329742	-0.00307594	-0.00302959	-0.00339281	-0.00369184	-0.00362363	-0.00324616	-0.00253415	-0.00244051	-0.00233857	-0.00199046	-0.00277349	-0.00159187	-0.00191105	-0.00193743	-0.00173245	-0.00215439	-0.00179066	0.00000582	0.00029652	-0.00080095	0.00036865	0.00023505	-0.00019060	0.00074132	-0.00021547	-0.00048554	-0.00089519	0.00084045	0.00065519	0.00079215	0.00061400	0.00147511	-0.00143595	0.00173341	0.00102544	0.00145273	0.00057857	0.00147348	-0.00059325	-0.00111287	0.00056165	-0.00155706	-0.00011334	0.00059494	0.00012048	0.00231532	-0.00016584	-0.00009404	0.00082754	0.00016997	-0.00112842	-0.00056870	-0.00069324	0.00181214	0.00099149	0.00012194	0.00181003	0.00112522	0.00091468	0.00103297	0.00329265	0.00147763	0.00094867	0.00140294	0.00211601	-0.00096761	0.00267539	-0.00130015	0.00054070	0.00030761	0.00046133	-0.00086764	-0.00018509	-0.00078189	0.00232446	0.00257204	0.00151775	0.00207751	0.00160588	0.00422117	0.00109666	-0.00134155	0.00124909	-0.00095517	-0.00047390	0.00109338	0.00133531	0.00247453	-0.00008302	0.00038291	0.00131313	0.00160387	0.00131282	-0.00233235	0.00140132	-0.00067837	-0.00038192	-0.00035349	0.00083294	0.00147618	0.00148710	0.00152409	0.00017481	0.00025200	0.00183558	0.00245153	0.00115584	-0.00086918	0.00248619	-0.00133944	0.00066349	0.00271744	0.00071620	0.00093750	0.00151626	-0.00112057	0.00069530	0.00172675	0.00000557	0.00180484	-0.00170941	0.00063923	0.00278889	0.00104402	0.00107282	-0.00020747	0.00080393	0.00111713	0.00084777	-0.00029447	0.00060118	0.00077953	-0.00043739	0.00130758	0.00063663	0.00055346	0.00034623	-0.00007747	0.00067971	-0.00140199	0.00031445	0.00033782	0.00111316	0.00107827	0.00066921	0.00170480	0.00029276	-0.00008476	0.00090540	0.00067447	0.00047765	0.00014763	0.00042177	0.00056098	0.00017405	0.00115635	-0.00070087	0.00064738	0.00003192	0.00003484	0.00076224	-0.00054372	0.00000726	0.00136128	0.00003297	0.00038269	0.00063528	0.00021494	-0.00014210	-0.00027137	0.00030830	0.00017881	0.00072625	0.00029707	0.00049682	0.00071398	0.00108472	0.00022273	0.00054305	0.00044138	0.00069764	-0.00025337	-0.00054213	-0.00027325	0.00019648	-0.00032853	0.00055617	0.00031892	0.00082025	-0.00012145	-0.00042914	0.00005901	0.00059862	0.00015725	0.00002710	0.00056354	0.00040808	0.00002044	0.00046558	0.00029919	0.00084102	0.00039347	0.00006113	0.00039909	0.00012887	-0.00017681	0.00031225	0.00051270	0.00050577	0.00032456	0.00039167	0.00032838	0.00007843	0.00024623	0.00031435	0.00046888	0.00007931	0.00034296	0.00035433	0.00030983	0.00034893	0.00051847	0.00024142	0.04869596
0.2003	-21.47483647	-0.22081059	-0.80025704	-21.47483647	-21.47483647	0.92059615	0.85823384	-0.02629434	-0.30205381	0.32405629	-0.35957066	-0.29594809	-21.47483647	-0.89576332	-0.43238812	-1.13861257	-0.27545210	0.06249176	-0.30112405	0.07898510	0.76056361	-21.47483647	-21.47483647	-21.47483647	-1.21557808	-21.47483647	-0.44870916	-21.47483647	-0.28231844	0.60756928	-21.47483647	-0.53939295	-1.31920442	1.51374888	-0.66946635	-0.44319555	-0.13274735	-0.00674294	-0.07251402	0.04496646	0.03632225	-0.02710406	-0.00413431	0.02778554	-0.01750558	0.04824553	0.02998145	0.01296143	0.04231987	0.02723332	0.03017243	0.03187559	0.02639028	0.03505418	0.02973634	0.03599420	0.03374399	0.02443568	0.03204745	0.02892600	0.03113722	0.02754185	0.02833895	0.02508179	0.02587186	0.02484713	0.02013393	0.02244337	0.01837414	0.01915065	0.01746376	0.01621538	0.01572314	0.01437808	0.01202090	0.01572508	0.00888318	0.00820679	0.00499608	0.00898870	0.00502121	0.00366910	0.00611118	0.00609373	0.00801333	0.00897243	0.00319814	0.00445766	-0.00155985	-0.00036764	-0.00026544	0.00084133	0.00065903	0.00677335	-0.00134061	0.00099644	0.00299241	0.00523410	0.01024125	0.01213051	0.00335022	0.01699142	0.01201173	0.01181843	0.00332675	0.00734660	0.00319771	0.01425507	0.01836840	0.02629361	0.01604590	0.00899738	-0.00111605	0.00358635	-0.01239662	-0.02144806	-0.02627221	-0.01919975	-0.01474666	-0.01209216	0.00267742	-0.00001875	-0.00039487	-0.00446931	-0.00653473	-0.00910219	-0.01677773	-0.01932534	-0.02235365	-0.02062133	-0.01950123	-0.02512739	-0.02335004	-0.02692700	-0.02862598	-0.02984790	-0.02982742	-0.03127730	-0.03151179	-0.03121554	-0.03291207	-0.03225102	-0.03096352	-0.03233977	-0.03445073	-0.03418322	-0.03450916	-0.03772725	-0.03421497	-0.03422391	-0.03533610	-0.03475576	-0.03659134	-0.03917274	-0.03813049	-0.03830941	-0.03842862	-0.03686654	-0.03869250	-0.03850946	-0.03829645	-0.03957192	-0.03605575	-0.03937272	-0.03686287	-0.03682074	-0.03623153	-0.03694768	-0.03631052	-0.03716043	-0.03554621	-0.03581378	-0.03488592	-0.03247016	-0.03310599	-0.03312428	-0.03303028	-0.03362466	-0.03257623	-0.03202179	-0.03156391	-0.02900384	-0.02879131	-0.02883111	-0.02855946	-0.02839427	-0.02621594	-0.02723327	-0.02398467	-0.02414060	-0.02552490	-0.02356899	-0.02276314	-0.02104490	-0.02228629	-0.02133401	-0.01991218	-0.02169383	-0.01994141	-0.01841634	-0.01653739	-0.01657067	-0.01706213	-0.01571731	-0.01597196	-0.01711013	-0.01434184	-0.01444900	-0.01228288	-0.01390592	-0.01123770	-0.01000831	-0.01027936	-0.00902393	-0.00917444	-0.00793486	-0.00822499	-0.00910239	-0.00801714	-0.00761705	-0.00700220	-0.00798217	-0.00758477	-0.00699114	-0.00638861	-0.00569001	-0.00605589	-0.00645319	-0.00450749	-0.00365719	-0.00248090	-0.00213749	-0.00111036	-0.00066355	0.00064940	0.00156143	0.00229359	0.00280573	0.00132218	0.00135437	0.00113906	0.00242816	0.00224939	0.00253679	0.00175416	0.00333426	0.00190747	0.00345209	0.00370270	0.00258342	0.00458481	0.00552250	0.00599943	0.00640556	0.00640728	0.00690787	0.00662593	0.00735532	0.00716771	0.00634677	0.00603770	0.00581063	0.00603455	0.00529219	0.00562287	0.00525245	0.00597794	0.00431564	0.00461407	0.00368115	0.00377967	0.00335687	0.00398135	0.00377396	0.00458402	0.00350316	0.00290198	0.00344720	0.00320869	0.00263385	0.00310176	0.00249953	0.00219284	0.00176406	0.00210735	0.00118168	0.00084835	0.00083622	0.00111833	-0.00014973	-0.00027355	-0.00192056	-0.00091763	-0.00135061	-0.00119290	-0.00159502	-0.00203994	-0.00193509	-0.00296776	-0.00236480	-0.00312042	-0.00429374	-0.00416251	-0.00401457	-0.00321468	-0.00314908	-0.00182602	-0.00243364	-0.00273557	-0.00191776	-0.00329292	-0.00192441	-0.00337051	-0.00103732	-0.00155895	-0.00200284	-0.00158670	-0.00177770	0.00056473	0.00057102	-0.00119189	-0.00027968	-0.00075864	-0.00067682	-0.00127689	0.00112550	-0.00029338	-0.00067863	0.00073567	-0.00064999	-0.00054449	0.00013357	0.00061839	0.00173884	0.00014524	0.00144737	0.00063509	0.00051077	0.00015274	0.00091415	-0.00024939	0.00156672	-0.00033460	-0.00077037	0.00263419	-0.00045264	-0.00028663	-0.00041109	0.00266103	0.00126153	0.00234761	0.00171148	0.00060367	-0.00099274	0.00270325	0.00008290	-0.00061299	0.00193695	-0.00069158	-0.00193693	-0.00146264	0.00209553	0.00317830	0.00105097	0.00280000	-0.00105496	0.00262651	0.00154678	0.00030784	-0.00211582	0.00258017	0.00047978	0.00021465	0.00068371	0.00117568	0.00026807	0.00053054	0.00052958	0.00032566	0.00089753	0.00309102	-0.00100084	0.00295458	-0.00042725	-0.00030935	0.00243930	0.00097332	0.00275441	0.00192454	0.00267492	0.00180959	0.00106908	0.00079199	0.00064756	0.00132793	0.00260933	0.00416030	-0.00033230	0.00163665	0.00151826	0.00235679	-0.00114282	0.00099560	0.00020847	-0.00074790	0.00224573	0.00170308	-0.00044060	-0.00000192	0.00049836	0.00149465	0.00126349	0.00105590	0.00004856	0.00036511	0.00029724	0.00048535	0.00157619	0.00173977	0.00101096	-0.00021354	-0.00000953	0.00071335	-0.00084342	0.00076098	-0.00002545	0.00077252	0.00032890	0.00045658	0.00043579	-0.00018613	0.00200198	0.00133076	0.00156043	-0.00047130	0.00085172	0.00175391	-0.00087500	-0.00037825	0.00015005	-0.00034810	-0.00053845	0.00050734	0.00033626	-0.00112745	0.00005972	-0.00072654	0.00027322	0.00020871	-0.00080700	0.00060272	0.00006779	-0.00046727	0.00123008	0.00002098	0.00052398	-0.00011981	0.00008734	0.00059269	0.00064316	0.00111556	0.00004943	0.00026546	0.00050337	-0.00019977	0.00003189	0.00146274	0.00112525	0.00073828	-0.00022309	-0.00054616	-0.00004643	0.00002883	-0.00030290	0.00040443	-0.00004388	-0.00017863	-0.00035819	0.00006131	-0.00114127	0.00041253	0.00056337	-0.00001542	0.00062042	0.00022852	-0.00000742	0.00018101	0.00053452	0.00080396	0.00030981	0.00055842	0.00018388	0.00005670	0.00047186	-0.00022338	0.00059433	-0.00019459	0.00007649	0.00001274	0.00017177	0.00017433	0.00032099	0.00040141	0.00047364	-0.00001182	0.00021233	0.00004766	0.00041780	0.00040232	0.00066790	0.00062436	0.41668928
0.2503	-0.31114432	-0.00193913	0.10049225	-0.35281962	0.37295401	-1.25992517	0.38523465	0.89653409	0.78787072	-0.45255759	2.05472186	0.15115964	-0.91690627	0.37239391	-0.60041573	-0.13075238	-21.47483647	-0.61418623	-21.47483647	-21.47483647	0.17880778	-21.47483647	-1.08222592	-21.47483647	-0.20576668	-21.47483647	-21.47483647	-21.47483647	-0.06509480	-0.54930598	-21.47483647	-0.33867845	0.22147890	0.88336205	-1.74758315	0.28250735	0.27205484	-0.16715402	0.01659611	0.03053298	-0.01750202	-0.00266397	0.02854698	-0.01911166	0.01262243	0.05563767	0.01757067	0.02713391	0.04837656	0.03493607	0.03656610	0.03591281	0.02582984	0.03495894	0.03120698	0.03477556	0.03515907	0.03633611	0.02862906	0.03597070	0.03035427	0.02899017	0.02561982	0.02604797	0.02814090	0.02557337	0.02236070	0.02570174	0.02145547	0.01831753	0.01925489	0.01765345	0.01521543	0.01453900	0.01479152	0.01352360	0.01328914	0.00977239	0.01014502	0.00996591	0.00474382	0.00602543	0.00712218	0.01123408	0.00375168	0.01252285	0.00355892	0.00599429	0.00459736	0.00549748	-0.00077116	0.00222519	0.00834318	0.01114231	0.00100773	0.00432779	0.01008136	0.00602717	0.00518687	0.01161098	0.01064407	0.02153955	0.01057557	0.00910716	0.00772416	0.00752062	0.00475937	0.00995135	0.00636159	0.01284688	-0.00590109	-0.01132696	-0.01837086	-0.01175209	-0.01639023	-0.01642700	-0.01856207	-0.00599361	0.00009643	0.00367485	0.00951714	0.00897074	0.00920634	0.00244295	-0.00518778	-0.00775974	-0.01306228	-0.01718315	-0.02010355	-0.02040626	-0.01937341	-0.02252491	-0.02318317	-0.02382599	-0.02617908	-0.02794983	-0.02894858	-0.02787966	-0.03179115	-0.03200862	-0.03278016	-0.03230315	-0.03258984	-0.03143475	-0.03414112	-0.03485039	-0.03468602	-0.03534611	-0.03415102	-0.03340805	-0.03502038	-0.03557001	-0.03547096	-0.03772849	-0.03858504	-0.03777831	-0.03798392	-0.03742390	-0.03718437	-0.03743795	-0.03825056	-0.03955841	-0.03654203	-0.03763654	-0.03577234	-0.03634101	-0.03436155	-0.03601751	-0.03498353	-0.03652644	-0.03555696	-0.03448992	-0.03455389	-0.03372584	-0.03395511	-0.03383981	-0.03215170	-0.03166972	-0.03120814	-0.03028322	-0.03103850	-0.02958415	-0.02898323	-0.02854457	-0.02726109	-0.02642832	-0.02573875	-0.02581682	-0.02467496	-0.02332853	-0.02452232	-0.02293390	-0.02364037	-0.02116963	-0.02139691	-0.02123780	-0.01936806	-0.02086869	-0.01962879	-0.01720874	-0.01648907	-0.01456281	-0.01650002	-0.01571729	-0.01505975	-0.01659840	-0.01331031	-0.01347646	-0.01214349	-0.01148777	-0.01132989	-0.00945268	-0.01009239	-0.00878190	-0.00842899	-0.00818647	-0.00806477	-0.00775200	-0.00689159	-0.00596566	-0.00552886	-0.00550898	-0.00474680	-0.00461616	-0.00363559	-0.00352975	-0.00403310	-0.00359594	-0.00297972	-0.00248733	-0.00194334	-0.00358154	-0.00295499	-0.00336834	-0.00188101	-0.00159169	-0.00205277	0.00023887	0.00004980	0.00058622	0.00115753	0.00331835	0.00314886	0.00348024	0.00399989	0.00502483	0.00459527	0.00581044	0.00431817	0.00400272	0.00433162	0.00506202	0.00522225	0.00403668	0.00428726	0.00427804	0.00426870	0.00511987	0.00533764	0.00554922	0.00547489	0.00583684	0.00699832	0.00680961	0.00652200	0.00623975	0.00821041	0.00667895	0.00713603	0.00721237	0.00605268	0.00548036	0.00646870	0.00584392	0.00580507	0.00498646	0.00435249	0.00376972	0.00410227	0.00303726	0.00318394	0.00379393	0.00286301	0.00274047	0.00368357	0.00300641	0.00271062	0.00279320	0.00262478	0.00291631	0.00256264	0.00219591	0.00293876	0.00253820	0.00349131	0.00239641	0.00195604	0.00253936	0.00121166	0.00127494	0.00050246	0.00018646	0.00033977	0.00027728	-0.00188095	0.00029819	0.00065886	-0.00075276	-0.00189774	-0.00123288	-0.00152213	-0.00170573	-0.00326424	-0.00266544	-0.00260298	-0.00284006	-0.00267427	-0.00268143	-0.00174268	-0.00075414	-0.00265625	-0.00087782	-0.00179669	-0.00118277	-0.00198142	-0.00057013	-0.00267727	-0.00273005	-0.00198816	-0.00215027	-0.00186100	-0.00083651	-0.00117306	0.00084587	-0.00075678	0.00067371	-0.00114865	-0.00064966	-0.00063722	0.00070716	-0.00072604	0.00085830	0.00109525	-0.00005268	-0.00044688	0.00080842	0.00097610	0.00082779	0.00195272	0.00146580	0.00243468	0.00159227	-0.00097678	-0.00003258	0.00307533	0.00061595	-0.00047040	0.00242137	0.00089438	-0.00130210	0.00044647	0.00286645	-0.00042306	0.00248246	0.00245160	-0.00008253	0.00161712	0.00093161	0.00121367	-0.00330371	0.00072409	-0.00154060	0.00099408	0.00128913	0.00186793	0.00265879	0.00101204	0.00093550	0.00083166	-0.00183947	0.00283289	0.00013178	0.00213534	0.00093595	-0.00236733	0.00146000	0.00152323	0.00443601	-0.00105560	-0.00017086	0.00200096	0.00127124	0.00126934	0.00045301	0.00191411	-0.00083720	-0.00007971	0.00053183	0.00382232	0.00245304	0.00138593	0.00128712	0.00049615	-0.00061212	0.00189451	0.00081705	0.00250023	0.00101810	-0.00042925	-0.00057169	0.00005388	-0.00095598	0.00144592	0.00120669	0.00001628	-0.00082628	0.00085252	0.00045088	0.00042759	-0.00056556	0.00030168	0.00060595	-0.00068195	0.00002704	0.00085079	-0.00114988	0.00080628	-0.00083365	0.00080698	0.00108832	0.00086594	0.00137397	0.00074107	0.00146894	-0.00105676	0.00083827	0.00185718	0.00022233	0.00018411	0.00034311	-0.00061646	0.00032326	-0.00054862	0.00114070	-0.00041296	0.00074423	-0.00003096	0.00092084	0.00063624	-0.00036265	0.00051660	0.00038761	0.00027338	0.00015407	0.00074269	0.00027550	0.00027923	0.00173983	0.00087491	-0.00027179	0.00048435	0.00049652	0.00088179	0.00076938	0.00043965	0.00067844	0.00154994	0.00082781	0.00052153	0.00073512	0.00005415	-0.00005322	-0.00014835	0.00063006	0.00103888	0.00100719	0.00018486	0.00026755	-0.00000511	0.00132403	0.00123102	0.00110171	0.00055557	0.00116201	0.00036065	0.00042537	0.00083253	0.00027981	0.00032302	0.00054960	0.00046683	0.00058940	0.00033731	0.00020659	0.00040265	0.00040991	-0.00000221	0.00046561	0.00044338	0.00026192	0.00006319	0.00051554	0.00060541	0.00034363	0.00022538	0.00041392	0.00038382	0.00017856	0.00035819	0.00081351	0.00051005	-0.19204401
0.3003	0.54518211	-0.48305768	0.15355112	0.21664433	-0.33019483	1.66863661	0.33964498	-0.74233395	-0.26237373	-0.51046920	2.99416852	-0.19786283	0.28686941	0.17597019	-1.64006982	-21.47483647	-0.48023173	-0.08448943	0.56502515	-21.47483647	-21.47483647	0.96373147	-0.02616163	-21.47483647	-21.47483647	-21.47483647	-21.47483647	-21.47483647	0.57283280	-21.47483647	-1.75962043	0.57871903	-0.12437230	0.07072651	0.35679699	-0.47380119	-0.06144305	0.22919641	-0.04920496	-0.04010298	-0.00894296	-0.02134951	0.02563024	-0.01859720	-0.01413501	0.03545216	0.02812562	0.02306671	0.04071503	0.03538859	0.04010838	0.03150540	0.00958999	0.03470358	0.03113704	0.04324866	0.02607170	0.03002620	0.03097945	0.03222303	0.02724860	0.02838037	0.02777001	0.02687742	0.02472233	0.02186372	0.02466882	0.02202152	0.01904992	0.02094628	0.01776179	0.01627632	0.01637449	0.01487152	0.01439012	0.01264770	0.00648705	0.00479560	0.00679028	0.01082781	0.00473515	0.00677581	0.00653241	0.00558714	-0.00212513	0.00186135	0.00174208	0.00217939	0.00607540	-0.00085481	-0.00399340	0.00057505	0.00657411	0.00378030	0.00787343	0.00114594	0.01760834	0.00660200	0.00796002	0.01028671	0.00517625	0.01433820	0.01384674	0.01101760	0.00467411	0.01147294	0.01253570	0.01935761	0.01226787	0.02132354	0.00946504	0.00476331	0.00284583	0.01113322	0.00932100	-0.00430261	-0.00462147	0.00950156	0.01287104	0.01163887	0.01647907	0.01360071	0.01260619	0.00338159	-0.01052995	-0.01541916	-0.01919597	-0.01787948	-0.02076751	-0.02143149	-0.02193005	-0.02493257	-0.02346718	-0.02421218	-0.02562735	-0.02805682	-0.02821364	-0.02889757	-0.03287663	-0.03140802	-0.03206169	-0.03360753	-0.03286413	-0.03155776	-0.03521371	-0.03594713	-0.03473585	-0.03527688	-0.03445325	-0.03444997	-0.03610353	-0.03559324	-0.03698679	-0.03936558	-0.03853609	-0.03750162	-0.03851866	-0.03769213	-0.03706938	-0.03806881	-0.03868490	-0.03900475	-0.03609506	-0.03732119	-0.03650541	-0.03631020	-0.03541502	-0.03570025	-0.03510273	-0.03647707	-0.03514289	-0.03422582	-0.03491073	-0.03450773	-0.03349328	-0.03358426	-0.03180774	-0.03228516	-0.03174007	-0.03117785	-0.03278479	-0.03067923	-0.02819469	-0.02829610	-0.02893729	-0.02736323	-0.02697228	-0.02564983	-0.02542976	-0.02348689	-0.02491994	-0.02314169	-0.02270592	-0.02305124	-0.02298816	-0.02162962	-0.01919894	-0.02238649	-0.02004053	-0.01807430	-0.01676799	-0.01458779	-0.01643143	-0.01541406	-0.01550773	-0.01727662	-0.01451029	-0.01489139	-0.01206590	-0.01188660	-0.01138355	-0.00906527	-0.01040560	-0.00857386	-0.00869126	-0.00790966	-0.00875457	-0.00732847	-0.00760147	-0.00628401	-0.00556126	-0.00608333	-0.00538249	-0.00430605	-0.00382219	-0.00253270	-0.00308230	-0.00276158	-0.00112764	-0.00157159	-0.00065230	-0.00160415	-0.00145452	-0.00128925	-0.00119806	-0.00062664	-0.00046793	0.00026900	-0.00169422	-0.00090643	-0.00055451	0.00058558	0.00026322	0.00130348	0.00173328	0.00267363	0.00219856	0.00399961	0.00397937	0.00384549	0.00497322	0.00534929	0.00573583	0.00645440	0.00680359	0.00551518	0.00562531	0.00565973	0.00538049	0.00520582	0.00439921	0.00544512	0.00498856	0.00493044	0.00399368	0.00469659	0.00589219	0.00537830	0.00598493	0.00618409	0.00582788	0.00641640	0.00608344	0.00789774	0.00808001	0.00746753	0.00687353	0.00695272	0.00635448	0.00610513	0.00664464	0.00567677	0.00506522	0.00397100	0.00502883	0.00387155	0.00411173	0.00426941	0.00251397	0.00283035	0.00205024	0.00170869	0.00263229	0.00196932	0.00283712	0.00277876	0.00204303	0.00289640	0.00181852	0.00279089	0.00166833	0.00140975	0.00220875	0.00262927	0.00212113	0.00128778	0.00251145	0.00116818	0.00145505	0.00204087	0.00153442	-0.00034080	0.00041213	0.00088926	-0.00054105	-0.00039736	-0.00020922	-0.00141851	-0.00027209	0.00038252	-0.00143204	-0.00122088	-0.00082910	-0.00159248	-0.00231276	-0.00175658	-0.00197839	-0.00150147	-0.00235420	-0.00141279	-0.00310224	-0.00312701	-0.00237293	-0.00146169	-0.00343188	-0.00262371	-0.00244228	-0.00378659	-0.00197673	-0.00132607	-0.00318922	-0.00243376	-0.00110770	-0.00264632	-0.00206318	-0.00205895	-0.00147440	-0.00106109	0.00031006	-0.00251675	-0.00123305	0.00160575	0.00063866	-0.00093080	0.00181776	-0.00094318	-0.00324588	0.00059875	-0.00008763	-0.00089438	0.00084615	0.00030819	-0.00006824	-0.00002215	0.00004506	-0.00278922	0.00258649	0.00225347	-0.00035169	-0.00120305	0.00186417	-0.00202623	-0.00011969	-0.00217819	0.00027266	-0.00065554	-0.00187952	0.00356437	-0.00208792	-0.00105507	0.00126942	-0.00304373	0.00024726	0.00059650	-0.00128072	0.00309624	-0.00010536	0.00002873	-0.00144317	0.00111192	0.00214138	0.00043610	-0.00158800	0.00194303	-0.00053358	-0.00113161	-0.00080012	0.00090071	-0.00108460	0.00062978	0.00026030	-0.00030402	0.00056263	-0.00119675	0.00016651	0.00052293	0.00038907	0.00040348	0.00010517	0.00140739	0.00083522	-0.00136103	0.00105315	0.00023757	-0.00008733	-0.00112144	0.00011014	0.00119313	0.00136908	0.00008434	0.00080520	-0.00070957	0.00018188	-0.00053013	0.00054495	-0.00040651	0.00011599	-0.00100930	0.00012480	-0.00022827	-0.00009001	-0.00000208	0.00143550	0.00150185	-0.00013984	0.00010808	0.00116391	-0.00055598	-0.00057378	0.00055975	-0.00061945	0.00002066	0.00039014	-0.00001486	-0.00090393	0.00055681	-0.00055271	-0.00029398	-0.00019546	-0.00076203	-0.00049472	-0.00068960	0.00026139	0.00071751	0.00028028	-0.00014117	-0.00000957	0.00025702	0.00079286	-0.00081347	0.00050076	0.00014539	0.00029524	-0.00034899	-0.00008638	0.00026006	0.00112876	0.00095863	-0.00007285	0.00009683	-0.00051824	0.00018330	0.00061831	-0.00041372	-0.00008785	0.00095681	0.00063555	0.00038233	-0.00039617	0.00030084	0.00019358	0.00031686	-0.00005113	0.00082058	-0.00001434	0.00004826	0.00057143	0.00057617	0.00026655	0.00020968	0.00007161	0.00009124	0.00006719	-0.00005042	-0.00005168	0.00027918	0.00007634	0.00034365	-0.00019372	0.00026189	-0.00003019	0.00035587	0.00018832	0.00006553	0.00003018	-0.00037893	0.00019288	-0.00012250	-0.00003119	0.00015075	-0.00008633	0.44541204
0.3503	0.58307114	-0.10108840	-1.52893114	-21.47483647	-0.21675837	0.22962863	0.30195701	0.38280585	1.05584164	-0.43638137	1.80948472	-0.76930074	0.39898951	1.24711569	-0.63798553	-21.47483647	0.02001146	-1.03166793	-21.47483647	-21.47483647	-21.47483647	-21.47483647	-21.47483647	-21.47483647	1.23303974	-0.05154052	-21.47483647	-21.47483647	-21.47483647	-21.47483647	-21.47483647	-21.47483647	-0.08464271	-0.46391779	0.05442847	0.34439525	-0.14397510	0.04807037	0.07813591	0.06073793	0.03175535	-0.04121885	0.02904305	0.02709904	0.00768115	0.04274122	0.04273056	0.02332272	0.04318356	0.03321025	0.03751474	0.03467228	0.01965200	0.03246349	0.04007822	0.02741746	0.02965822	0.03171517	0.03404282	0.03579310	0.02643817	0.02848466	0.03028916	0.02340579	0.02579377	0.02566139	0.02007580	0.02181036	0.01809694	0.02030253	0.01854006	0.01505564	0.01587728	0.01530667	0.01101076	0.01201935	0.01205501	0.00795723	0.00765044	0.01244527	0.00486279	0.00744491	0.00750453	0.00831688	0.00628111	0.00394859	0.00063556	0.00933040	-0.00467801	0.00046922	0.01197095	0.00508253	0.00312692	0.00332806	0.00117260	0.00662767	0.00921335	0.00514909	0.00822553	0.01485565	0.01280919	0.01855419	0.01155924	0.00788545	0.00536418	0.01111252	0.00745095	0.00536089	0.00431425	0.01637803	0.00840684	0.00098855	-0.00537194	0.00943708	0.00218915	0.00629535	0.00643546	0.01784020	0.01758557	0.01503737	0.01745383	0.01476393	0.01246569	0.00888939	0.00345406	-0.00707851	-0.01662062	-0.01711245	-0.02124975	-0.02104426	-0.02089374	-0.02431962	-0.02367112	-0.02513505	-0.02848064	-0.02827153	-0.02812190	-0.02951879	-0.03077161	-0.03001491	-0.03320077	-0.03366208	-0.03290435	-0.03147591	-0.03537412	-0.03425953	-0.03412416	-0.03585601	-0.03332867	-0.03449321	-0.03451903	-0.03543563	-0.03590999	-0.03755724	-0.03710205	-0.03709509	-0.03812981	-0.03676705	-0.03695896	-0.03762408	-0.03778351	-0.03897873	-0.03596356	-0.03836282	-0.03635925	-0.03698647	-0.03605602	-0.03655324	-0.03522686	-0.03529279	-0.03599516	-0.03366357	-0.03395521	-0.03284999	-0.03356143	-0.03185979	-0.03167860	-0.03233524	-0.03186211	-0.03102451	-0.03160243	-0.03080563	-0.02823409	-0.02828134	-0.02848406	-0.02631999	-0.02585272	-0.02610819	-0.02502161	-0.02441584	-0.02488293	-0.02448997	-0.02331898	-0.02295398	-0.02140743	-0.02121846	-0.02013474	-0.02004585	-0.01937404	-0.01777056	-0.01757275	-0.01587344	-0.01632927	-0.01485682	-0.01439811	-0.01611052	-0.01374456	-0.01396874	-0.01233534	-0.01119153	-0.01104847	-0.01009163	-0.00998350	-0.00881584	-0.00843450	-0.00839584	-0.00825450	-0.00714330	-0.00658388	-0.00531888	-0.00571473	-0.00469104	-0.00458065	-0.00430600	-0.00397472	-0.00220710	-0.00276293	-0.00341637	-0.00135873	-0.00206121	0.00076588	-0.00041378	-0.00084579	-0.00022441	0.00037732	0.00095163	0.00059003	0.00202307	0.00133688	0.00139263	0.00029651	0.00219274	0.00187813	0.00169849	0.00066497	0.00164887	0.00083340	0.00204642	0.00142229	0.00189380	0.00230455	0.00281136	0.00424390	0.00496482	0.00452398	0.00587234	0.00590899	0.00648551	0.00639026	0.00717339	0.00633780	0.00769325	0.00732815	0.00711614	0.00656103	0.00721835	0.00793401	0.00683767	0.00631061	0.00519024	0.00522827	0.00568509	0.00583293	0.00632907	0.00609857	0.00683997	0.00590171	0.00614605	0.00643035	0.00684203	0.00728494	0.00667022	0.00765143	0.00753401	0.00751725	0.00748873	0.00730169	0.00756085	0.00591595	0.00701214	0.00609917	0.00600506	0.00627117	0.00460790	0.00584481	0.00419345	0.00383327	0.00413104	0.00361164	0.00200488	0.00176897	0.00185735	0.00138288	0.00249542	0.00147733	0.00154204	0.00367077	0.00150323	0.00323782	0.00170420	0.00155332	0.00177361	0.00156251	0.00228199	0.00162275	0.00163486	0.00248740	0.00149496	0.00272418	0.00353037	0.00115241	0.00319644	0.00265842	0.00376785	0.00109042	0.00101219	0.00014880	-0.00002709	0.00083964	-0.00055934	-0.00014022	-0.00057321	0.00098282	0.00165160	-0.00015189	0.00016750	-0.00041387	-0.00178452	-0.00087408	-0.00155880	-0.00197177	-0.00177360	-0.00142599	-0.00408099	-0.00329806	-0.00164117	-0.00143229	-0.00142769	0.00069395	-0.00134191	-0.00228674	-0.00320632	-0.00021675	-0.00418556	0.00060911	-0.00040732	-0.00118500	-0.00062233	-0.00307072	-0.00305847	-0.00163057	-0.00097799	0.00011206	-0.00367442	-0.00060207	-0.00091524	0.00225511	0.00106312	-0.00106047	-0.00458612	-0.00148135	-0.00095819	-0.00291078	-0.00089517	-0.00045674	0.00107452	0.00103878	0.00292912	0.00093629	-0.00182467	0.00082505	-0.00059715	0.00002325	-0.00072646	-0.00087334	0.00172419	0.00108328	0.00264605	0.00032526	0.00152734	0.00029030	-0.00046376	-0.00094844	0.00255666	-0.00033361	-0.00167040	0.00039588	0.00225958	-0.00059325	0.00037539	-0.00027496	0.00142829	0.00123129	-0.00168451	0.00097132	0.00183870	0.00082013	0.00066422	-0.00042032	0.00227755	0.00098845	0.00100442	0.00122982	-0.00003125	-0.00023174	0.00128208	0.00068699	0.00216839	0.00200214	0.00068166	0.00107751	0.00166251	0.00146673	-0.00018406	-0.00008735	-0.00002623	0.00114204	-0.00045215	0.00008573	-0.00029262	0.00201562	0.00007468	-0.00043571	0.00140711	-0.00005593	0.00064949	0.00010091	-0.00053932	0.00056811	-0.00060476	-0.00002349	0.00016774	0.00013500	0.00025567	-0.00090210	0.00042827	-0.00029459	-0.00005997	0.00014014	-0.00014623	0.00000628	0.00036318	0.00061313	0.00103227	-0.00016070	0.00031299	0.00048560	0.00087146	0.00056005	0.00047157	-0.00060024	-0.00034464	0.00066266	0.00004868	-0.00014717	0.00008261	0.00088995	0.00139250	0.00000351	0.00032749	-0.00077768	0.00023917	0.00123193	0.00027552	0.00101525	0.00003351	0.00052020	-0.00012738	-0.00015794	-0.00067254	-0.00030534	0.00080959	0.00019435	0.00017920	-0.00030803	-0.00036721	0.00045888	0.00024881	0.00025384	0.00000527	-0.00004592	0.00024326	-0.00008145	0.00014138	0.00013661	0.00029892	-0.00000352	0.00032885	-0.00032014	0.00054126	0.00035122	0.00073950	0.00034300	0.00046976	-0.00020827	-0.00028092	0.00021923	0.00049389	0.00014563	0.00073524	0.00048994	-0.29577917
0.4003	-0.10146514	-21.47483647	0.46909236	0.20527453	0.25140431	-0.43991330	0.34691806	1.54393470	1.06456345	-0.17376028	1.90425807	-0.06023173	-0.19221126	0.39902160	0.21623512	0.33812261	-0.76806319	-0.84794861	0.30167305	-21.47483647	-21.47483647	-21.47483647	-21.47483647	-21.47483647	-0.16280109	-0.81664973	-21.47483647	-21.47483647	0.03935810	0.79364634	-21.47483647	0.37917015	0.49525368	0.53654651	0.52906495	0.01169670	0.12996956	0.25299741	-0.07811526	0.08835929	0.08854929	-0.06288554	0.03645172	0.03130225	0.05955086	0.04228925	0.02051569	0.03583716	0.03646604	0.03818422	0.02757513	0.03962685	0.02574950	0.03873235	0.03604913	0.03213522	0.02605615	0.03290387	0.03098306	0.03420491	0.03074524	0.03179365	0.03006004	0.02610291	0.02582010	0.02648864	0.02221617	0.02234586	0.01720657	0.01859862	0.01984237	0.01335098	0.01362863	0.01532385	0.01447313	0.01268903	0.01033548	0.00925323	0.00705620	0.00898997	0.00211329	0.00801817	0.00358844	0.00683515	0.00816728	-0.00128371	-0.00305317	0.00523933	0.00990803	-0.00138869	0.00164170	0.00040970	0.00332533	0.00837887	0.00042785	0.00606504	0.00592771	0.00508175	0.00813294	0.01359262	0.00402774	0.01362702	0.01202042	0.01138733	0.00503386	0.00904024	0.00800070	0.00984599	0.00856612	0.01691751	0.01413477	0.00707216	-0.00311836	0.00614833	0.00490502	0.00877525	0.00980826	0.02292758	0.02474165	0.02393405	0.02679555	0.02060416	0.02315905	0.00983075	-0.00048223	-0.00817365	-0.01305163	-0.01556703	-0.02085053	-0.02138480	-0.02083343	-0.02365128	-0.02389608	-0.02442874	-0.02699796	-0.02860881	-0.02881845	-0.03024826	-0.03175554	-0.02965589	-0.03290708	-0.03420783	-0.03326648	-0.03207213	-0.03401952	-0.03295592	-0.03506822	-0.03707784	-0.03404954	-0.03459178	-0.03548789	-0.03571628	-0.03742261	-0.04003498	-0.03857256	-0.03842469	-0.03790778	-0.03649769	-0.03688934	-0.03804683	-0.03867395	-0.03991711	-0.03768854	-0.03873103	-0.03747148	-0.03558435	-0.03524386	-0.03679703	-0.03579501	-0.03663164	-0.03496501	-0.03454780	-0.03529211	-0.03345934	-0.03374220	-0.03386425	-0.03266505	-0.03348128	-0.03238184	-0.03212840	-0.03110146	-0.03102030	-0.02889095	-0.02916320	-0.02818053	-0.02701773	-0.02722761	-0.02717468	-0.02451340	-0.02347771	-0.02548262	-0.02343234	-0.02406818	-0.02224869	-0.02260282	-0.02166258	-0.02006900	-0.02200639	-0.01986376	-0.01895163	-0.01656770	-0.01563974	-0.01670309	-0.01548828	-0.01576013	-0.01709954	-0.01382520	-0.01466043	-0.01262995	-0.01159528	-0.01102540	-0.01027800	-0.01049109	-0.00832692	-0.00831538	-0.00798320	-0.00882314	-0.00756870	-0.00661757	-0.00663742	-0.00548123	-0.00534952	-0.00542627	-0.00476194	-0.00290455	-0.00248068	-0.00377157	-0.00346487	-0.00160675	-0.00123451	-0.00047543	-0.00125090	-0.00024220	0.00021643	0.00035325	0.00067849	0.00042813	0.00246593	0.00097670	0.00173885	0.00171886	0.00227156	0.00296997	0.00314918	0.00300936	0.00340647	0.00346548	0.00380134	0.00302728	0.00260230	0.00287215	0.00318918	0.00374551	0.00374121	0.00337217	0.00287239	0.00376309	0.00392226	0.00436810	0.00440041	0.00468131	0.00565007	0.00612601	0.00674480	0.00710505	0.00771906	0.00857435	0.00790169	0.00892409	0.00809502	0.00867686	0.00761089	0.00890351	0.00888021	0.00829019	0.00754223	0.00717537	0.00756872	0.00714016	0.00654625	0.00681245	0.00630671	0.00674076	0.00614222	0.00671841	0.00601511	0.00625789	0.00703934	0.00611857	0.00803742	0.00672061	0.00625083	0.00811997	0.00626929	0.00841646	0.00865395	0.00748715	0.00707625	0.00740679	0.00667660	0.00644213	0.00468567	0.00598171	0.00594590	0.00529954	0.00464349	0.00594644	0.00388979	0.00401826	0.00335330	0.00321034	0.00150974	0.00272791	0.00205540	0.00205881	0.00027868	0.00144177	0.00176739	0.00272139	0.00224150	0.00040165	0.00254054	0.00111085	0.00143062	0.00106276	0.00008156	0.00000315	0.00145608	0.00064174	0.00094689	0.00130425	0.00213847	0.00319369	0.00119869	0.00217359	0.00257679	0.00052787	0.00195599	0.00199713	0.00029392	0.00122312	0.00236401	0.00302532	-0.00106492	0.00067517	0.00104446	-0.00147669	-0.00078663	0.00192169	0.00067329	0.00148872	-0.00006909	0.00080742	-0.00171808	0.00171794	-0.00290695	-0.00131282	-0.00010735	-0.00103374	-0.00531651	-0.00382245	-0.00155262	-0.00070182	-0.00219504	-0.00094203	-0.00246768	0.00032517	-0.00128666	-0.00155241	-0.00344574	-0.00219424	-0.00287094	-0.00108252	-0.00066604	-0.00147201	-0.00186866	-0.00206128	-0.00224868	-0.00091126	0.00039418	-0.00208246	-0.00262421	-0.00052535	-0.00251682	-0.00329548	0.00036823	-0.00150087	0.00279255	-0.00169677	0.00058884	0.00069836	0.00159466	0.00030418	0.00142108	0.00039216	-0.00193534	0.00107618	-0.00088904	0.00103121	-0.00075794	-0.00025897	-0.00054623	0.00168578	-0.00175705	-0.00035421	-0.00240360	0.00121969	-0.00021385	-0.00117522	0.00053861	0.00034564	0.00092660	0.00193239	0.00056944	0.00125694	-0.00007362	0.00246486	0.00094239	0.00167860	0.00051826	-0.00008337	-0.00054248	0.00001043	0.00090677	0.00018333	-0.00139347	0.00129817	-0.00028306	0.00037125	0.00007162	0.00071492	0.00017754	0.00010396	0.00014750	0.00040065	0.00088315	0.00076606	-0.00003795	0.00077750	0.00007244	-0.00033649	-0.00066307	0.00006237	0.00070974	-0.00181442	0.00024075	-0.00076365	0.00061853	0.00060103	-0.00015206	0.00051465	0.00005952	0.00033865	0.00071244	-0.00099185	0.00027841	-0.00021674	0.00075220	0.00058619	0.00004371	-0.00003935	-0.00052634	-0.00026393	-0.00052395	-0.00040102	-0.00001514	0.00031219	0.00070047	0.00064765	-0.00061995	-0.00022950	-0.00073812	0.00034625	-0.00083699	-0.00014867	0.00033144	-0.00008486	-0.00029337	-0.00032187	-0.00041738	-0.00019003	-0.00020440	0.00005737	-0.00004360	-0.00038766	-0.00010411	0.00044000	0.00023996	0.00019101	-0.00003953	0.00000227	-0.00035405	-0.00013889	-0.00001826	-0.00016881	0.00008530	0.00046317	-0.00004110	-0.00016275	-0.00000134	0.00033399	0.00035437	-0.00022652	0.00005669	0.00007443	-0.00003208	0.00014150	0.00057726	0.00014485	0.00050819	0.00051954	0.53356095
0.4503	0.08103647	-0.66615188	-21.47483647	0.85391164	-0.25337219	-0.30946549	0.66152930	-0.90352803	-0.35335985	-0.43991885	0.22140123	-0.55328363	-21.47483647	0.79370505	-0.71161419	-1.35297656	-0.13699001	0.33145207	-0.01725370	-21.47483647	-21.47483647	-21.47483647	-21.47483647	-21.47483647	-21.47483647	-21.47483647	-21.47483647	0.13174460	0.20983088	2.49583721	-21.47483647	-0.44231872	0.45984340	-1.82146502	-0.78911448	0.18413385	0.22802521	-0.05378338	-0.09163050	-0.10372747	0.01070558	-0.06557311	0.05654782	0.02054201	0.01273133	0.05969114	0.03382279	0.03483858	0.04054466	0.03638763	0.02640968	0.03691011	0.02804670	0.02654684	0.03759619	0.04007780	0.03443010	0.02676538	0.03515007	0.03225083	0.03091783	0.02497417	0.02612014	0.02516765	0.02278068	0.02595416	0.02120632	0.02213103	0.01718443	0.01883295	0.01769051	0.01390124	0.01402217	0.01350022	0.01122849	0.01102812	0.01032594	0.00786281	0.00549244	0.01009732	0.00445162	0.00555790	0.00388552	-0.00106713	0.00222780	0.00365891	-0.00888287	0.00021275	0.00463482	-0.00980348	0.00163736	-0.00274648	0.00703823	0.00523164	0.00221357	0.00307999	0.01025491	0.00250919	0.00971025	0.00964736	0.00817124	0.01859797	0.00912798	0.00937834	-0.00003910	0.00577736	0.00667632	0.01087606	0.00815222	0.02153652	0.01465515	0.01011610	0.00195193	0.01301841	0.01377852	0.01655748	0.01346175	0.02802434	0.03324258	0.03179401	0.03605347	0.02824901	0.02268544	0.01124280	0.00085998	-0.00607071	-0.01666702	-0.01893977	-0.02154194	-0.02122711	-0.02159825	-0.02587820	-0.02382505	-0.02586344	-0.02842751	-0.02887156	-0.03099335	-0.03281290	-0.03174947	-0.03067849	-0.03383753	-0.03432657	-0.03278428	-0.03151922	-0.03424834	-0.03356805	-0.03475345	-0.03813206	-0.03552358	-0.03509650	-0.03535067	-0.03591414	-0.03748807	-0.03940003	-0.03817725	-0.03880344	-0.03940739	-0.03676865	-0.03753328	-0.03789484	-0.03918525	-0.03949252	-0.03641274	-0.03948760	-0.03681172	-0.03620016	-0.03489050	-0.03605273	-0.03518514	-0.03643722	-0.03552148	-0.03525853	-0.03386854	-0.03239895	-0.03374072	-0.03330606	-0.03311500	-0.03286652	-0.03275498	-0.03227797	-0.03051524	-0.02908514	-0.02897798	-0.02831081	-0.02973029	-0.02912190	-0.02720395	-0.02731478	-0.02459324	-0.02376196	-0.02422489	-0.02391026	-0.02281746	-0.02039978	-0.02274318	-0.02106161	-0.02064456	-0.02205419	-0.01939945	-0.01907073	-0.01718441	-0.01644266	-0.01661224	-0.01374247	-0.01564669	-0.01660051	-0.01381499	-0.01452871	-0.01267465	-0.01268642	-0.01134004	-0.01000759	-0.01010753	-0.00730713	-0.00931146	-0.00798814	-0.00834855	-0.00824300	-0.00705644	-0.00571208	-0.00523095	-0.00461925	-0.00459716	-0.00348440	-0.00298524	-0.00288592	-0.00270396	-0.00200395	-0.00084092	-0.00174249	0.00054614	-0.00061556	0.00005625	-0.00007353	0.00068241	0.00174287	0.00061797	0.00151174	0.00120613	0.00188544	0.00074777	0.00282372	0.00236287	0.00320351	0.00268507	0.00488227	0.00403257	0.00459053	0.00436560	0.00458251	0.00548822	0.00419574	0.00614547	0.00619763	0.00583637	0.00524420	0.00612483	0.00574416	0.00501368	0.00512394	0.00440128	0.00492492	0.00482777	0.00472727	0.00525889	0.00635492	0.00635222	0.00639972	0.00565648	0.00532497	0.00654051	0.00686312	0.00929485	0.01048220	0.00924434	0.00969967	0.00999637	0.00862810	0.00941054	0.01059744	0.00917865	0.00823136	0.00952270	0.00993208	0.00846835	0.00909104	0.00843180	0.00882535	0.00719874	0.00803820	0.00732202	0.00670265	0.00761455	0.00656927	0.00774327	0.00819234	0.00732839	0.00629667	0.00751237	0.00636112	0.00742052	0.00600821	0.00767766	0.00716526	0.00718833	0.00735065	0.00822544	0.00640531	0.00777117	0.00902633	0.00643800	0.00538396	0.00553918	0.00715305	0.00648127	0.00482108	0.00542565	0.00503987	0.00504802	0.00582634	0.00373245	0.00483750	0.00377916	0.00458389	0.00273480	0.00189623	0.00103464	0.00076042	0.00162196	0.00104875	0.00008652	0.00300098	0.00052865	0.00249802	0.00154942	0.00108110	-0.00013914	0.00186526	0.00019292	0.00077986	0.00108705	0.00084370	0.00071564	0.00120760	0.00247529	0.00266029	0.00095219	0.00205254	0.00344249	0.00237814	0.00234839	0.00253978	0.00299356	0.00147301	0.00219529	0.00134635	0.00072628	0.00242168	0.00097870	0.00004707	0.00162572	0.00400503	0.00122075	0.00156832	0.00237080	-0.00041265	0.00067593	0.00225555	-0.00128823	-0.00073971	-0.00026636	0.00036117	0.00003797	0.00023021	0.00025198	0.00018888	-0.00207484	-0.00082763	-0.00161925	-0.00122653	0.00135587	-0.00134379	-0.00003725	-0.00079217	-0.00315171	-0.00060620	-0.00138960	0.00208936	-0.00013884	0.00294221	-0.00098090	-0.00061794	-0.00223647	-0.00052433	0.00020620	-0.00166862	-0.00130984	0.00146285	-0.00125182	0.00050649	0.00100431	0.00057320	0.00152955	-0.00209964	-0.00084470	-0.00129578	-0.00134543	0.00159406	-0.00143061	-0.00013988	-0.00042577	0.00125981	0.00221141	-0.00150663	-0.00044841	-0.00082543	0.00225992	-0.00048747	0.00143028	0.00116090	-0.00106462	0.00097281	0.00128753	0.00236714	0.00170189	0.00026381	0.00118426	0.00012234	0.00049177	0.00109762	-0.00003028	0.00201282	0.00129754	0.00057203	-0.00101775	0.00042207	0.00175264	0.00005575	-0.00025956	0.00041529	0.00060250	0.00081551	0.00070727	-0.00013374	-0.00034672	0.00036484	0.00112061	-0.00016325	-0.00080044	-0.00004166	-0.00025569	-0.00042974	0.00061513	0.00029724	-0.00027850	0.00003808	0.00039476	-0.00007251	0.00014838	-0.00001815	0.00047268	-0.00038582	0.00049146	0.00070226	0.00115593	0.00009342	0.00097354	0.00165455	0.00041563	0.00021614	-0.00030646	0.00008997	0.00025663	-0.00041248	0.00039239	0.00015980	0.00040681	-0.00018455	-0.00011783	0.00053190	0.00020980	0.00024701	-0.00013509	0.00070162	-0.00009876	-0.00018507	0.00095679	0.00020667	-0.00023603	0.00028488	0.00004126	0.00022043	0.00014261	0.00038684	0.00016624	0.00009093	0.00009272	0.00020651	0.00005988	0.00017806	0.00059753	0.00051963	0.00029969	0.00030614	0.00035532	0.00009358	0.00016504	0.00049897	0.00038450	0.00093396	0.00062788	0.24746700
0.5003	-1.37846839	0.83582455	0.56187369	-0.32588738	0.33915840	0.35897393	-1.06206609	-1.22964895	-0.95553327	-0.23093256	0.10518144	-21.47483647	-21.47483647	-0.16724125	-0.33777762	0.33251238	-0.10826144	-0.62057378	-21.47483647	1.05833316	-21.47483647	-1.43971312	-21.47483647	-1.09423447	-0.76315066	-21.47483647	-0.13503869	-21.47483647	-21.47483647	-1.54026756	-21.47483647	1.47432411	-0.11535778	-0.95194572	0.35499148	0.52533819	0.02666882	-0.04597512	-0.06376336	-0.00079492	0.01170840	-0.00914610	0.02024037	-0.02032388	0.02266506	0.04539836	0.00724669	0.02305536	0.03825653	0.02652165	0.02068517	0.04039012	0.02698524	0.02887852	0.03811656	0.03596227	0.03625709	0.02938510	0.03543788	0.03508614	0.03242228	0.02609640	0.02637917	0.02844490	0.02450379	0.02253180	0.02327506	0.02227282	0.01669797	0.01653197	0.01802207	0.01668537	0.01438323	0.01501682	0.01312148	0.00981723	0.00758194	0.00804788	0.00693958	0.01017094	0.00428967	0.00643647	0.00953290	0.00469276	0.00972760	0.00622444	0.00696010	0.00022374	-0.00243991	0.00467018	-0.00163279	-0.00570844	0.00520562	0.00168771	-0.00270013	0.00516371	0.00718762	0.00485581	0.00943702	0.01445028	0.01197317	0.01739313	0.00737151	0.00870496	0.00005087	-0.00424628	-0.00618558	-0.00432284	0.00348464	0.02306969	0.01960911	0.01727530	0.01187205	0.02963053	0.01939980	0.01554749	0.01185124	0.02972207	0.03515725	0.02599718	0.02439265	0.01968562	0.01130947	-0.00191392	-0.01317120	-0.01332395	-0.01678807	-0.01843506	-0.02261845	-0.01990122	-0.02229476	-0.02476893	-0.02419167	-0.02532359	-0.02750730	-0.02923173	-0.02779831	-0.03146082	-0.03283736	-0.03187834	-0.03201447	-0.03387775	-0.03304572	-0.03349380	-0.03470287	-0.03268662	-0.03556104	-0.03807184	-0.03461781	-0.03508232	-0.03692407	-0.03459541	-0.03694663	-0.03981412	-0.03846533	-0.03890432	-0.03779573	-0.03619499	-0.03786908	-0.03748667	-0.03887096	-0.04017587	-0.03666608	-0.03876504	-0.03714060	-0.03714143	-0.03622632	-0.03540441	-0.03601036	-0.03687169	-0.03430051	-0.03467778	-0.03441960	-0.03273757	-0.03334484	-0.03252538	-0.03350077	-0.03317331	-0.03180462	-0.03192592	-0.03052998	-0.02896725	-0.03011200	-0.02931524	-0.02859098	-0.02767357	-0.02734981	-0.02703217	-0.02451006	-0.02413180	-0.02529252	-0.02351244	-0.02246481	-0.02031979	-0.02270120	-0.02028164	-0.02086870	-0.02166178	-0.01946887	-0.01781356	-0.01635511	-0.01656741	-0.01717655	-0.01468189	-0.01555861	-0.01641902	-0.01359894	-0.01390574	-0.01345918	-0.01326217	-0.01127893	-0.01009012	-0.01034592	-0.00844667	-0.00794598	-0.00733092	-0.00767710	-0.00714707	-0.00628430	-0.00679678	-0.00513977	-0.00486929	-0.00514785	-0.00369925	-0.00386149	-0.00166216	-0.00278004	-0.00306328	-0.00062442	-0.00023861	-0.00009833	-0.00049124	0.00037547	-0.00020441	0.00036712	0.00164307	0.00209178	0.00265807	0.00046067	0.00206264	0.00154019	0.00265002	0.00292107	0.00382581	0.00385136	0.00513602	0.00380966	0.00504003	0.00506773	0.00345181	0.00569443	0.00523772	0.00628737	0.00701555	0.00678728	0.00570518	0.00600736	0.00638690	0.00686772	0.00640051	0.00552867	0.00723397	0.00735399	0.00630799	0.00722224	0.00691864	0.00723397	0.00701676	0.00607920	0.00576608	0.00633488	0.00600843	0.00700221	0.00759653	0.00737185	0.00706004	0.00752626	0.00759414	0.00763844	0.00832623	0.00914084	0.00882164	0.00929936	0.00977655	0.00989801	0.01075512	0.00979995	0.01141271	0.01049128	0.01051085	0.00987541	0.00953676	0.01051305	0.00873536	0.01011188	0.00996911	0.00966062	0.00800440	0.00916116	0.00748137	0.00785083	0.00622515	0.00796082	0.00847918	0.00802131	0.00697951	0.00852871	0.00621973	0.00844514	0.00701002	0.00633432	0.00538695	0.00539691	0.00928956	0.00770379	0.00589250	0.00684687	0.00840660	0.00799734	0.00658739	0.00635580	0.00920430	0.00726897	0.00619624	0.00621306	0.00839598	0.00520088	0.00361556	0.00472569	0.00328493	0.00410530	0.00631415	0.00552405	0.00499698	0.00362719	0.00268004	0.00165164	0.00151824	0.00172431	0.00111638	0.00200829	0.00073665	0.00213351	0.00152522	0.00150251	-0.00007833	0.00145020	0.00221642	0.00130413	0.00016999	0.00351962	0.00292993	0.00175270	-0.00065702	0.00371322	0.00034026	0.00075925	0.00125445	0.00316211	0.00045022	-0.00069019	0.00222771	0.00068108	0.00147183	0.00221695	0.00199215	0.00457815	0.00354970	0.00130091	-0.00115485	0.00209408	-0.00023715	0.00161601	0.00230643	-0.00018679	0.00706759	0.00154503	0.00357176	-0.00118752	0.00376227	0.00386116	-0.00168835	0.00380197	0.00184794	0.00068576	0.00147687	-0.00115277	0.00502107	0.00134499	0.00050355	0.00245028	0.00309589	0.00308965	0.00145266	-0.00039521	-0.00000001	0.00053933	-0.00027274	0.00043435	0.00219971	-0.00014407	-0.00213008	0.00099569	-0.00135715	-0.00242564	-0.00078848	0.00044264	-0.00098822	-0.00105289	-0.00123599	-0.00005630	-0.00168023	-0.00012412	0.00082614	-0.00129671	-0.00123959	-0.00020562	0.00008246	-0.00078761	-0.00243449	-0.00072068	-0.00003016	-0.00117639	0.00056797	-0.00068923	-0.00150615	0.00054549	-0.00154770	0.00025112	-0.00024422	-0.00064401	-0.00016964	0.00031899	-0.00018818	-0.00063842	0.00166992	0.00157519	-0.00101024	-0.00031370	0.00013901	0.00017892	-0.00080074	0.00036295	-0.00003115	-0.00129009	-0.00101141	0.00008376	0.00027685	-0.00024914	-0.00041732	-0.00016925	-0.00002143	0.00027913	0.00041809	-0.00002655	-0.00029406	0.00030352	0.00006648	-0.00000156	-0.00125077	0.00012052	0.00016556	0.00034643	-0.00059648	0.00072242	-0.00027169	0.00027845	0.00055825	0.00056641	-0.00049495	-0.00132757	-0.00042855	0.00077960	-0.00027057	0.00073641	0.00070578	0.00049600	-0.00003291	0.00030688	-0.00023567	-0.00054780	0.00017740	-0.00006709	0.00024430	0.00024309	0.00008025	0.00068804	0.00046928	0.00031635	-0.00007094	0.00025412	0.00015499	-0.00011897	-0.00006489	-0.00001106	0.00012773	-0.00006258	0.00032358	0.00034622	-0.00026643	-0.00018355	0.00021729	0.00010064	0.00024394	0.00027989	0.00030029	0.00034374	0.00029472	0.00047408	0.00092223	0.00066385	-0.72957616
0.5503	0.42034903	-1.21902427	0.91558093	-21.47483647	-0.37410973	0.28445062	-21.47483647	-0.14049736	-0.97718474	0.30765410	-0.66257846	-1.64048374	0.12434720	-0.16207828	0.06572459	-0.02218280	0.70119092	-21.47483647	-0.37530620	-0.58209664	2.20868611	-21.47483647	-21.47483647	-21.47483647	-21.47483647	-21.47483647	-21.47483647	1.35874021	-21.47483647	0.70620900	-21.47483647	0.67974693	-0.37452129	1.44432890	0.42687002	0.13509515	0.11160321	0.01575901	0.02875972	0.10857714	0.00774053	-0.05285581	0.06193566	0.01179212	-0.02807344	0.08031791	0.02147014	0.02598180	0.03835263	0.03693941	0.03670273	0.03188972	0.02072149	0.04056256	0.03149132	0.03187434	0.03330050	0.03088542	0.03147546	0.03062345	0.03203042	0.02975731	0.02309537	0.02452689	0.02847837	0.02488316	0.02005336	0.02076197	0.01982026	0.01603281	0.01542214	0.01642810	0.01690549	0.01405133	0.01111250	0.01389564	0.00740422	0.00280927	0.00654435	0.01285615	0.00069142	0.00365307	0.00623336	0.00996683	0.00387145	0.00167903	0.01073235	0.00531509	-0.01232905	0.00069622	0.01220865	0.00231430	0.00078468	0.01382904	0.00729099	0.00149197	0.00471924	0.00580611	0.00735577	0.00858083	0.00981706	0.02106886	0.00853633	0.00617435	0.00147088	0.00192604	-0.00798355	-0.00268940	-0.00218948	0.01085352	0.00261430	-0.00009922	0.00445722	0.02767044	0.02421003	0.02841054	0.02112917	0.02155828	0.02026717	0.01847547	0.02742913	0.02363432	0.02005776	0.01111291	-0.00234738	-0.00963937	-0.01338554	-0.01702442	-0.02256237	-0.02265467	-0.02067812	-0.02508668	-0.02402661	-0.02544143	-0.02686982	-0.02883771	-0.03150664	-0.03298012	-0.03164510	-0.03189267	-0.03447703	-0.03426627	-0.03323815	-0.03330929	-0.03367291	-0.03378664	-0.03375912	-0.03878686	-0.03484226	-0.03381584	-0.03621457	-0.03724546	-0.03752179	-0.03896309	-0.03876962	-0.04033595	-0.03730040	-0.03648839	-0.03981807	-0.03813759	-0.03777589	-0.03944071	-0.03755739	-0.03800358	-0.03672191	-0.03806176	-0.03720863	-0.03489359	-0.03572499	-0.03746106	-0.03449575	-0.03438935	-0.03383199	-0.03273921	-0.03235869	-0.03266823	-0.03444165	-0.03366621	-0.03223100	-0.03149111	-0.03175242	-0.02989339	-0.02787017	-0.02872049	-0.02996393	-0.02825708	-0.02514544	-0.02818207	-0.02502214	-0.02413239	-0.02476756	-0.02422127	-0.02128610	-0.01977813	-0.02261620	-0.02022311	-0.02115343	-0.02067351	-0.01976640	-0.02038219	-0.01630727	-0.01583048	-0.01736738	-0.01495643	-0.01502717	-0.01485168	-0.01391405	-0.01389086	-0.01227852	-0.01400834	-0.01194383	-0.01078189	-0.00927648	-0.00886096	-0.00891900	-0.00694425	-0.00785333	-0.00774920	-0.00608356	-0.00573637	-0.00557782	-0.00442200	-0.00439576	-0.00409374	-0.00291620	-0.00202617	-0.00166056	-0.00148914	-0.00156558	-0.00056391	0.00086208	-0.00061603	-0.00007950	0.00081844	0.00180924	0.00110248	0.00164687	0.00411543	0.00234162	0.00152600	0.00177484	0.00370035	0.00367244	0.00295618	0.00460554	0.00599205	0.00397071	0.00533610	0.00514578	0.00437936	0.00553933	0.00475266	0.00688353	0.00829088	0.00672600	0.00668463	0.00718318	0.00641842	0.00676289	0.00768188	0.00703158	0.00730081	0.00747962	0.00787786	0.00851458	0.00789182	0.00880072	0.00888746	0.00728165	0.00683258	0.00744889	0.00746832	0.00799733	0.00946874	0.00866933	0.00801961	0.00765195	0.00700205	0.00760975	0.00751334	0.00730927	0.00701914	0.00792892	0.00740889	0.00771488	0.00963858	0.00892284	0.00891628	0.00966585	0.00969579	0.01037507	0.00838445	0.01022893	0.01153162	0.01075370	0.01064615	0.01129649	0.01125787	0.01063283	0.01146796	0.01121520	0.00957828	0.00947278	0.01081667	0.00948026	0.00945276	0.00986065	0.00883512	0.00923007	0.01024436	0.00834927	0.00681106	0.00671083	0.00814634	0.00795345	0.00742624	0.00743587	0.00679159	0.00733250	0.00739685	0.00611385	0.00838871	0.00804761	0.00664471	0.00611394	0.00907483	0.00583567	0.00631345	0.00595518	0.00786763	0.00727001	0.00657244	0.00743859	0.00830393	0.00795548	0.00920923	0.00725212	0.00644841	0.00543333	0.00386182	0.00400364	0.00583792	0.00522988	0.00455538	0.00496504	0.00578246	0.00166160	0.00541483	0.00647667	0.00205535	0.00362033	0.00591096	0.00474327	0.00325110	0.00348312	0.00321436	0.00051594	0.00158014	0.00124189	-0.00089047	0.00004947	-0.00009006	0.00181667	0.00243074	0.00072612	-0.00068215	0.00431447	0.00445265	-0.00025708	-0.00061859	0.00058230	-0.00124610	-0.00169109	-0.00030743	-0.00008271	0.00342246	0.00039649	0.00300063	0.00158660	0.00100477	0.00478664	0.00371956	0.00198238	0.00107929	0.00196775	0.00306950	0.00038639	0.00107013	0.00309056	0.00370846	0.00094212	0.00137784	0.00211371	0.00365625	0.00298959	0.00108444	0.00441800	0.00163638	0.00234401	0.00350671	0.00239289	0.00021234	0.00209568	0.00073017	0.00217799	-0.00051668	0.00180039	0.00246624	0.00119755	0.00037576	0.00067785	0.00022202	0.00253821	-0.00282648	-0.00187981	0.00029794	-0.00069485	-0.00131361	0.00236083	0.00031442	-0.00152906	-0.00022880	0.00023840	0.00088644	0.00007968	0.00010841	-0.00002288	-0.00033382	-0.00000846	0.00036243	0.00090486	-0.00058185	0.00050979	0.00108510	-0.00130370	0.00067795	0.00041941	-0.00114262	-0.00146439	-0.00153726	-0.00105226	-0.00117098	-0.00070258	-0.00066436	-0.00134362	-0.00124325	-0.00136312	-0.00163913	-0.00098327	-0.00077792	0.00001125	0.00033359	0.00027494	-0.00041296	-0.00002728	-0.00036477	-0.00071728	-0.00022042	0.00024788	-0.00087487	-0.00069880	-0.00041229	0.00043562	0.00019764	0.00027530	0.00028023	0.00117951	0.00019488	0.00010905	0.00095111	0.00011242	-0.00097734	0.00003987	0.00027707	0.00049983	0.00004216	0.00001739	-0.00004844	0.00010400	-0.00020598	0.00013998	-0.00016469	0.00026462	0.00031394	0.00041842	-0.00071756	0.00062701	-0.00007330	0.00042974	-0.00007311	0.00056750	-0.00012750	0.00036875	-0.00033568	0.00022155	-0.00002962	-0.00012896	-0.00026212	0.00000311	0.00017698	0.00004921	0.00047576	0.00016612	0.00034143	0.00029506	0.00024621	0.00061783	0.00065119	0.00039236	0.00094581	0.00098808	0.53347039
0.6003	-0.17173146	-0.93295378	-2.26427245	-0.41216033	0.36620978	-0.11638820	-21.47483647	1.03037727	-0.32651666	0.01372922	-21.47483647	-1.75889766	-0.15928713	0.88690618	-1.44382143	-21.47483647	0.16437961	-21.47483647	-21.47483647	-0.38174996	-0.92099556	0.09061144	-1.85155010	-21.47483647	0.03437242	0.56962752	-21.47483647	-21.47483647	-0.03044359	0.59554726	-21.47483647	1.28374826	-0.02701500	0.27438259	0.15283697	0.22227078	0.03151367	-0.06940651	-0.03650841	0.06037770	-0.00428490	-0.00788593	0.02311822	-0.00751955	0.01748793	0.04909417	0.01939695	0.02350427	0.03425494	0.03341586	0.03204057	0.04170089	0.04087267	0.03947701	0.03146284	0.03116814	0.03154552	0.03293605	0.03170134	0.02976002	0.02898031	0.03014907	0.03252116	0.02678125	0.02671970	0.02444619	0.02273505	0.02331741	0.01843658	0.01796067	0.01721462	0.01370590	0.01576710	0.01182855	0.01282379	0.01073342	0.01127067	0.00662460	0.00695849	0.00849925	0.00358642	0.00660986	0.01069866	0.00482296	0.00780816	-0.00101487	0.00038296	-0.00181872	-0.00038775	-0.00347004	0.00527888	-0.00075352	0.00024483	0.00844315	0.00190416	0.01112788	0.01603411	0.00396224	0.00971439	0.00989393	0.01126059	0.02291237	0.01252928	0.01032952	0.00955081	0.01460098	0.01371214	0.01824122	0.00849156	0.02658753	0.02555676	0.03028389	0.03081951	0.05013540	0.03781870	0.02238446	0.02194528	0.03085734	0.03561333	0.03706705	0.04206769	0.02808337	0.01873790	0.00618469	-0.00674901	-0.01472416	-0.01754009	-0.01887819	-0.02073159	-0.02072836	-0.01920456	-0.02548400	-0.02282442	-0.02735434	-0.02681475	-0.02710968	-0.02972100	-0.03071110	-0.03057029	-0.03112220	-0.03152343	-0.03363964	-0.03248548	-0.03371651	-0.03361435	-0.03338499	-0.03428237	-0.03742464	-0.03406455	-0.03508175	-0.03575784	-0.03500317	-0.03693275	-0.03859895	-0.03777556	-0.03836778	-0.03787621	-0.03761225	-0.03742558	-0.03699946	-0.03735273	-0.03909089	-0.03457474	-0.03792821	-0.03699267	-0.03641379	-0.03464919	-0.03471638	-0.03432068	-0.03533704	-0.03407886	-0.03460122	-0.03322806	-0.03215935	-0.03300921	-0.03251161	-0.03300868	-0.03321424	-0.03126627	-0.03122083	-0.03096549	-0.02952405	-0.02921514	-0.02818984	-0.02939858	-0.02699478	-0.02561992	-0.02678685	-0.02468846	-0.02428742	-0.02420134	-0.02410057	-0.02109262	-0.02081684	-0.02234542	-0.02071058	-0.02019638	-0.01999742	-0.01894975	-0.01867047	-0.01626512	-0.01593664	-0.01566887	-0.01478613	-0.01392674	-0.01370030	-0.01375995	-0.01306507	-0.01278564	-0.01260674	-0.01091020	-0.01031946	-0.00937387	-0.00837702	-0.00773936	-0.00686559	-0.00857559	-0.00647676	-0.00678731	-0.00641852	-0.00456194	-0.00465786	-0.00467457	-0.00378663	-0.00229031	-0.00184268	-0.00207734	-0.00234023	-0.00085988	-0.00067747	0.00050661	-0.00058446	0.00004836	0.00006138	0.00069308	0.00151701	0.00114445	0.00291018	0.00193489	0.00197009	0.00196579	0.00368297	0.00322401	0.00347877	0.00432610	0.00538910	0.00412029	0.00578638	0.00508487	0.00469421	0.00590576	0.00559839	0.00734654	0.00767449	0.00705717	0.00703564	0.00675315	0.00584625	0.00754779	0.00770317	0.00712461	0.00848152	0.00897828	0.00807223	0.00861402	0.00773369	0.00949117	0.00894548	0.00831406	0.00818910	0.00886372	0.00758156	0.00956979	0.00945453	0.00959221	0.01050821	0.00930563	0.00850142	0.00898079	0.00927864	0.00912025	0.00937218	0.00921213	0.00911159	0.00909872	0.00904185	0.00917669	0.00853336	0.00875908	0.00806743	0.00881143	0.00780157	0.00892796	0.00870134	0.00927803	0.00914354	0.00938932	0.00917944	0.00973015	0.01058453	0.01071011	0.00995940	0.01068328	0.01055956	0.01016513	0.01080356	0.01195699	0.01059218	0.01131077	0.01240441	0.00969058	0.00993842	0.01026416	0.01157689	0.01046601	0.00825048	0.00889835	0.00996742	0.01065321	0.01024264	0.00827313	0.01136818	0.00924905	0.00890876	0.00690070	0.00894726	0.00698048	0.00688765	0.00663803	0.00550410	0.00689227	0.00777171	0.00901226	0.00731834	0.00846129	0.00915598	0.00612965	0.00909286	0.00737154	0.00723246	0.00296962	0.00833506	0.00875411	0.00700655	0.01046263	0.00580295	0.00629828	0.00674066	0.00913879	0.00720659	0.00746446	0.00732028	0.00850798	0.00654216	0.00755741	0.00401157	0.00411634	0.00541194	0.00635442	0.00651063	0.00308590	0.00812802	0.00477222	0.00342783	0.00660645	0.00652720	0.00509063	0.00242014	0.00223453	0.00272836	0.00296153	0.00104810	0.00177617	0.00034398	0.00286249	0.00420637	0.00210389	0.00326550	0.00093543	0.00195102	0.00098689	-0.00111841	0.00140454	0.00107157	-0.00337632	0.00037951	0.00343823	0.00267765	0.00119617	0.00110268	0.00241704	0.00347041	0.00091742	0.00104733	0.00237089	0.00066660	0.00255400	0.00042326	0.00172049	0.00449947	0.00274083	0.00051781	0.00303758	0.00136148	0.00223899	0.00280437	0.00302521	0.00358795	0.00061829	0.00223343	0.00279413	0.00247930	0.00200538	0.00237971	0.00150188	0.00287987	0.00229432	0.00222469	0.00205619	0.00158942	0.00236663	0.00140580	0.00293261	0.00460194	0.00311166	0.00196327	0.00369571	0.00329536	0.00287650	0.00190556	0.00317755	0.00147091	0.00360386	0.00277708	0.00138249	0.00156027	0.00200302	0.00104970	0.00107142	0.00037670	0.00019280	0.00044682	0.00064210	0.00077559	-0.00003584	0.00020688	-0.00044924	-0.00032632	0.00081669	-0.00046565	0.00039312	0.00066588	0.00019300	-0.00029633	-0.00123449	-0.00066802	-0.00033778	-0.00063594	-0.00094002	-0.00181090	-0.00098273	-0.00178222	-0.00113448	-0.00092551	-0.00073316	-0.00097898	0.00011775	0.00001241	-0.00135191	-0.00114978	-0.00135822	-0.00166542	0.00027572	0.00036489	0.00003389	0.00055661	0.00043310	-0.00009068	-0.00011302	0.00005254	0.00011177	0.00039348	-0.00012586	0.00001305	0.00021957	-0.00069632	-0.00013825	-0.00012463	-0.00031364	-0.00011650	0.00019234	0.00025594	0.00017237	0.00035510	0.00036482	-0.00028361	-0.00015826	0.00044416	0.00031362	0.00014067	0.00053731	0.00038788	0.00021954	0.00068310	0.00046149	0.00046855	0.00035993	0.00033100	0.00011765	0.00044389	0.00055404	0.42464177
0.6503	-21.47483647	-1.19523591	-0.72313118	-0.11411405	-0.47135285	-0.25379318	-21.47483647	-21.47483647	-0.57899651	-21.47483647	-0.67377737	-1.59572446	-0.17966589	-21.47483647	0.28020189	0.04723252	0.13046395	-0.45393384	-21.47483647	-21.47483647	-1.47376317	-21.47483647	0.89054537	-21.47483647	0.32473397	-1.73579550	0.50003195	-21.47483647	0.04349895	0.61750764	0.35885891	-21.47483647	0.34339969	-21.47483647	-0.17880168	0.15236819	-0.24887762	-0.11430789	-0.11633712	0.07447726	0.01233642	-0.04559861	0.06376007	0.01084734	0.00948761	0.07507214	0.03441234	0.03719140	0.03283839	0.04091231	0.03919033	0.03586143	0.02933314	0.03706910	0.03797406	0.03251873	0.02455025	0.03453389	0.03321133	0.02835876	0.03095595	0.02968631	0.03022073	0.02492107	0.02694238	0.02600408	0.02142634	0.02017504	0.01877965	0.01889797	0.01616085	0.01572475	0.01416152	0.01437791	0.01118565	0.01290095	0.01062307	0.00686545	0.00714291	0.01019785	0.00601987	0.00411339	0.00941582	0.00838259	0.01204217	0.00684848	0.00807977	0.00695448	0.00339204	-0.00643894	-0.00647951	0.00103696	0.00529718	0.00190311	0.00404526	0.00530986	0.00879388	0.00584448	0.01069202	0.01245567	0.00782361	0.01853113	0.01140121	0.00697131	0.01217440	0.01789790	0.01734420	0.02284359	0.02198242	0.03106377	0.01407292	0.01240640	0.00252543	0.01927509	0.01269098	0.01307523	0.01166497	0.02275351	0.02274657	0.02257486	0.02630705	0.01807724	0.01433277	0.00984392	-0.00024657	-0.00618131	-0.01472937	-0.01973837	-0.02078090	-0.01959365	-0.02146642	-0.02315385	-0.02533022	-0.02527272	-0.02612798	-0.02924440	-0.03002084	-0.02959348	-0.02929424	-0.03033614	-0.03220851	-0.03393856	-0.03179989	-0.03200570	-0.03440968	-0.03347486	-0.03333218	-0.03577774	-0.03380372	-0.03408051	-0.03512297	-0.03507697	-0.03608138	-0.03761804	-0.03645877	-0.03769181	-0.03701293	-0.03629945	-0.03801216	-0.03712427	-0.03761151	-0.03870541	-0.03472179	-0.03846090	-0.03684055	-0.03581617	-0.03591698	-0.03578149	-0.03454293	-0.03589255	-0.03407901	-0.03280844	-0.03328615	-0.03261467	-0.03192782	-0.03123703	-0.03142047	-0.03089423	-0.03131706	-0.03046488	-0.03099126	-0.02984804	-0.02880288	-0.02686991	-0.02867497	-0.02679559	-0.02587684	-0.02571365	-0.02459508	-0.02426861	-0.02352798	-0.02251471	-0.02217466	-0.02134821	-0.02126322	-0.02039294	-0.01964162	-0.01901550	-0.01956499	-0.01682828	-0.01691974	-0.01564676	-0.01519874	-0.01507248	-0.01395055	-0.01581208	-0.01329780	-0.01344558	-0.01279709	-0.01111127	-0.01043564	-0.00989509	-0.00890559	-0.00753193	-0.00834314	-0.00735497	-0.00743842	-0.00563096	-0.00584298	-0.00639872	-0.00469153	-0.00354439	-0.00430244	-0.00241685	-0.00206375	-0.00164356	-0.00276995	-0.00239225	0.00021224	0.00060687	0.00076721	0.00026989	0.00069949	0.00070881	0.00165682	0.00149354	0.00238213	0.00256778	0.00184303	0.00312633	0.00150786	0.00359652	0.00361458	0.00429047	0.00403898	0.00492033	0.00435691	0.00655814	0.00509934	0.00589095	0.00640514	0.00616620	0.00722345	0.00769078	0.00707753	0.00734952	0.00689447	0.00761678	0.00833120	0.00733672	0.00690826	0.00933936	0.00838610	0.00897831	0.00875254	0.00799243	0.00966708	0.00905621	0.00848917	0.00914900	0.00864679	0.00885784	0.01006053	0.00970001	0.00949538	0.01040535	0.00929021	0.00882439	0.01049945	0.00927112	0.01129958	0.01086856	0.01000927	0.01038173	0.01071264	0.01061254	0.01046070	0.01018499	0.01003744	0.00983490	0.01036916	0.00934064	0.00963547	0.00981396	0.01013277	0.00917336	0.00924034	0.01005464	0.00949974	0.00825647	0.00917515	0.00810566	0.00915173	0.00994137	0.00912941	0.00884192	0.01076674	0.00929005	0.00979869	0.01115186	0.00926816	0.00872736	0.00863058	0.01090543	0.01022340	0.00977768	0.01014003	0.01030002	0.01130441	0.01107020	0.00975982	0.01420397	0.01153150	0.01041619	0.00945644	0.01205405	0.00860753	0.00840735	0.00832771	0.00849570	0.00747291	0.00930746	0.00984025	0.00780310	0.00903209	0.00943022	0.00899980	0.00872539	0.00658866	0.00695406	0.00518838	0.00657223	0.00788451	0.00773343	0.00971687	0.00669923	0.00486904	0.00683048	0.00892656	0.00689743	0.00886773	0.01040417	0.00811019	0.00734968	0.00726183	0.00534623	0.00439222	0.00551696	0.00613549	0.00590538	0.00714194	0.00916307	0.00828151	0.00627961	0.00842478	0.00791131	0.00826942	0.00919366	0.00522660	0.00333016	0.00429942	0.00409271	0.00342443	0.00461310	0.00438054	0.00768457	0.00392627	0.00806167	0.00283550	0.00710292	0.00402702	0.00274252	0.00662301	0.00263005	0.00224285	0.00423133	0.00450341	0.00502602	0.00241940	0.00483528	0.00216763	0.00383383	0.00221169	0.00221649	0.00339318	-0.00110168	0.00113006	0.00235239	0.00012268	0.00201041	0.00282915	0.00197965	0.00012836	0.00191183	0.00301127	-0.00067627	-0.00060521	0.00049683	-0.00017346	0.00218670	0.00038405	0.00219321	0.00070961	0.00041487	0.00022748	-0.00025730	0.00150569	0.00040732	0.00176106	0.00248768	-0.00011748	0.00158675	0.00099140	0.00187965	0.00240464	0.00146812	0.00292755	0.00142382	0.00277879	0.00223293	0.00344370	0.00271000	0.00298856	0.00317363	0.00161885	0.00217162	0.00257895	0.00144351	0.00225337	0.00254573	0.00171481	0.00071376	0.00160985	0.00205408	0.00133731	0.00273567	0.00104005	0.00175749	0.00189633	0.00079567	0.00142461	0.00124781	0.00054295	0.00117192	0.00009091	0.00097144	0.00053204	0.00004475	-0.00030290	-0.00069611	-0.00090087	-0.00112752	-0.00127594	-0.00096294	-0.00089577	-0.00067730	-0.00017347	-0.00013956	-0.00033403	0.00035251	0.00000085	-0.00013489	0.00072949	0.00012205	0.00187022	0.00146528	0.00061662	0.00078772	0.00015049	0.00152773	0.00066717	0.00104270	0.00025382	0.00062444	0.00006521	0.00026936	0.00002123	-0.00013663	-0.00028736	-0.00007060	-0.00007329	-0.00049018	-0.00086604	-0.00019375	-0.00053514	-0.00031663	-0.00056493	-0.00021676	-0.00012218	0.00034529	-0.00004183	0.00036540	0.00014507	0.00014276	-0.00040244	-0.00043264	-0.00084546	-0.00069904	-0.00086580	-0.00091794	-0.00003270	1.41038656
[truncated: 747,096 more chars]
