# Supplementary material for: KiMoPack: A python Package for Kinetic Modeling of the Chemical Mechanism
Source: J Phys Chem A. 2022 Jun 14;126(25):4087–99. doi: 10.1021/acs.jpca.2c00907 (PMC9251768; doi:10.1021/acs.jpca.2c00907)
Supplement: Supplementary file 2 — jp2c00907_si_002.zip [file jp2c00907_si_002.zip › Data/Scans/H2O_005.SIA]

0.000	275.00	276.00	277.00	278.00	279.00	280.00	281.00	282.00	283.00	284.00	285.00	286.00	287.00	288.00	289.00	290.00	291.00	292.00	293.00	294.00	295.00	296.00	297.00	298.00	299.00	300.00	301.00	302.00	303.00	304.00	305.00	306.00	307.00	308.00	309.00	310.00	311.00	312.00	313.00	314.00	315.00	316.00	317.00	318.00	319.00	320.00	321.00	322.00	323.00	324.00	325.00	326.00	327.00	328.00	329.00	330.00	331.00	332.00	333.00	334.00	335.00	336.00	337.00	338.00	339.00	340.00	341.00	342.00	343.00	344.00	345.00	346.00	347.00	348.00	349.00	350.00	351.00	352.00	353.00	354.00	355.00	356.00	357.00	358.00	359.00	360.00	361.00	362.00	363.00	364.00	365.00	366.00	367.00	368.00	369.00	370.00	371.00	372.00	373.00	374.00	375.00	376.00	377.00	378.00	379.00	380.00	381.00	382.00	383.00	384.00	385.00	386.00	387.00	388.00	389.00	390.00	391.00	392.00	393.00	394.00	395.00	396.00	397.00	398.00	399.00	400.00	401.00	402.00	403.00	404.00	405.00	406.00	407.00	408.00	409.00	410.00	411.00	412.00	413.00	414.00	415.00	416.00	417.00	418.00	419.00	420.00	421.00	422.00	423.00	424.00	425.00	426.00	427.00	428.00	429.00	430.00	431.00	432.00	433.00	434.00	435.00	436.00	437.00	438.00	439.00	440.00	441.00	442.00	443.00	444.00	445.00	446.00	447.00	448.00	449.00	450.00	451.00	452.00	453.00	454.00	455.00	456.00	457.00	458.00	459.00	460.00	461.00	462.00	463.00	464.00	465.00	466.00	467.00	468.00	469.00	470.00	471.00	472.00	473.00	474.00	475.00	476.00	477.00	478.00	479.00	480.00	481.00	482.00	483.00	484.00	485.00	486.00	487.00	488.00	489.00	490.00	491.00	492.00	493.00	494.00	495.00	496.00	497.00	498.00	499.00	500.00	501.00	502.00	503.00	504.00	505.00	506.00	507.00	508.00	509.00	510.00	511.00	512.00	513.00	514.00	515.00	516.00	517.00	518.00	519.00	520.00	521.00	522.00	523.00	524.00	525.00	526.00	527.00	528.00	529.00	530.00	531.00	532.00	533.00	534.00	535.00	536.00	537.00	538.00	539.00	540.00	541.00	542.00	543.00	544.00	545.00	546.00	547.00	548.00	549.00	550.00	551.00	552.00	553.00	554.00	555.00	556.00	557.00	558.00	559.00	560.00	561.00	562.00	563.00	564.00	565.00	566.00	567.00	568.00	569.00	570.00	571.00	572.00	573.00	574.00	575.00	576.00	577.00	578.00	579.00	580.00	581.00	582.00	583.00	584.00	585.00	586.00	587.00	588.00	589.00	590.00	591.00	592.00	593.00	594.00	595.00	596.00	597.00	598.00	599.00	600.00	601.00	602.00	603.00	604.00	605.00	606.00	607.00	608.00	609.00	610.00	611.00	612.00	613.00	614.00	615.00	616.00	617.00	618.00	619.00	620.00	621.00	622.00	623.00	624.00	625.00	626.00	627.00	628.00	629.00	630.00	631.00	632.00	633.00	634.00	635.00	636.00	637.00	638.00	639.00	640.00	641.00	642.00	643.00	644.00	645.00	646.00	647.00	648.00	649.00	650.00	651.00	652.00	653.00	654.00	655.00	656.00	657.00	658.00	659.00	660.00	661.00	662.00	663.00	664.00	665.00	666.00	667.00	668.00	669.00	670.00	671.00	672.00	673.00	674.00	675.00	676.00	677.00	678.00	679.00	680.00	681.00	682.00	683.00	684.00	685.00	686.00	687.00	688.00	689.00	690.00	691.00	692.00	693.00	694.00	695.00	696.00	697.00	698.00	699.00	700.00	701.00	702.00	703.00	704.00	705.00	706.00	707.00	708.00	709.00	710.00	711.00	712.00	713.00	714.00	715.00	716.00	717.00	718.00	719.00	720.00	721.00	722.00	723.00	724.00	725.00	726.00	727.00	728.00	729.00	730.00	731.00	732.00	733.00	734.00	735.00	736.00	737.00	738.00	739.00	740.00	741.00	742.00	743.00	744.00	745.00	746.00	747.00	748.00	749.00	750.00	751.00	752.00	753.00	754.00	755.00	756.00	757.00	758.00	759.00	760.00	761.00	762.00	763.00	764.00	765.00	766.00	767.00	768.00	769.00	770.00	771.00	772.00	773.00	774.00	775.00	776.00	777.00	778.00	779.00	780.00	781.00	782.00	783.00	784.00	785.00	786.00
-39.9997	-0.40761333	-1.61291623	-21.47483647	1.24102277	-0.69940503	-0.23375508	-0.53262299	-0.88255364	0.09431726	-0.86411810	-0.15095817	-0.93624407	0.98625776	0.15908305	0.95282744	-0.73733480	1.02526534	0.27168597	0.08998903	-21.47483647	0.55570865	-21.47483647	-21.47483647	-21.47483647	0.01096673	-21.47483647	-21.47483647	-21.47483647	-0.69426131	0.56847268	-0.99132228	-21.47483647	0.74204709	-21.47483647	0.33182295	0.69953836	-0.04128686	0.05954609	-0.10547726	0.00245373	-0.09145255	-0.05931871	-0.00881053	-0.01571082	-0.00081972	-0.00505922	-0.01006409	-0.02410917	0.00587922	0.00147690	-0.00852208	-0.00137132	-0.00198786	-0.01071211	0.00161901	-0.00207428	-0.00077648	0.00258048	-0.00610024	0.00254705	0.00510837	-0.00856785	0.00039162	-0.00395907	-0.00309630	-0.00136902	-0.00304431	-0.00107681	0.00007689	-0.00412252	-0.00004887	-0.00229407	0.00024949	0.00359562	0.00019843	-0.00432851	0.00225414	-0.00000065	-0.00251041	-0.00641271	-0.00359952	-0.00199632	-0.00237164	-0.01042205	-0.01205411	-0.00570031	-0.00103365	-0.02013382	-0.00211138	0.00683737	-0.00844478	-0.00704906	0.00341906	-0.00410569	-0.00645631	0.00117788	-0.00702802	-0.00128860	-0.00731908	-0.00565182	0.00788592	0.00783992	-0.00374914	-0.00487943	-0.00255987	-0.00662300	-0.00593317	-0.00343971	0.00443722	0.03225179	0.04584883	0.06573260	0.05986993	0.06256774	0.05265853	0.04045361	0.02406171	0.02694427	0.02850619	0.02504518	0.02368096	0.00978576	0.00286987	0.00060774	0.00549163	0.00411611	0.00017180	-0.00120757	0.00026694	-0.00088553	-0.00171582	-0.00099971	0.00114507	-0.00414896	-0.00076055	0.00012699	0.00102781	0.00074995	0.00024402	-0.00087941	0.00073814	-0.00001296	-0.00087067	-0.00136204	-0.00093531	-0.00059206	-0.00091932	-0.00042741	0.00075476	-0.00111838	-0.00099892	-0.00006627	-0.00053909	-0.00203118	-0.00045564	-0.00029133	-0.00075159	-0.00190755	-0.00056597	-0.00151189	-0.00070601	-0.00221484	-0.00070994	-0.00059481	0.00007067	-0.00042034	-0.00052002	-0.00053335	-0.00069778	-0.00010545	-0.00036104	0.00007074	-0.00161548	0.00017997	-0.00010203	-0.00017891	-0.00072113	-0.00092367	-0.00060095	-0.00074497	-0.00037200	-0.00073843	0.00017033	-0.00156245	-0.00095586	-0.00045731	-0.00007046	-0.00040727	0.00034973	-0.00156169	0.00009408	-0.00026474	-0.00105724	-0.00093594	-0.00071850	-0.00036240	0.00014816	-0.00028330	-0.00005823	0.00044207	-0.00076275	-0.00157393	-0.00030237	0.00062742	-0.00135617	0.00001801	-0.00008283	0.00035769	-0.00071626	-0.00092506	0.00103495	-0.00137609	-0.00006494	0.00029366	0.00100469	-0.00088304	-0.00001554	-0.00005451	0.00177254	0.00034379	0.00104970	0.00021071	0.00007104	-0.00045927	-0.00016711	-0.00048081	-0.00043450	-0.00053676	0.00023646	-0.00033850	-0.00112838	0.00018509	-0.00097791	-0.00103427	-0.00025340	-0.00096125	-0.00076069	-0.00114514	-0.00024135	-0.00008334	0.00048610	-0.00087980	0.00110672	-0.00073346	-0.00025418	-0.00097828	0.00038446	-0.00135828	0.00046317	-0.00031296	0.00064942	-0.00152343	-0.00165215	-0.00040729	0.00039565	-0.00083847	-0.00082592	0.00002134	-0.00017728	-0.00042126	-0.00035286	-0.00075824	0.00013839	-0.00093843	-0.00120468	-0.00138875	0.00118567	-0.00006829	-0.00017086	0.00041329	-0.00000132	0.00102402	-0.00050594	0.00062799	0.00004222	-0.00061723	-0.00027433	-0.00053529	-0.00033990	-0.00031752	-0.00061776	-0.00060134	0.00035366	-0.00093891	-0.00068640	-0.00052311	-0.00050010	0.00018902	-0.00074280	0.00006654	0.00037648	0.00054648	-0.00048416	-0.00045330	-0.00019824	-0.00065641	-0.00045078	-0.00074908	0.00064283	-0.00047837	0.00009790	-0.00267037	-0.00009575	-0.00054670	0.00041181	-0.00088539	0.00032474	-0.00123584	-0.00113287	-0.00147976	-0.00006334	-0.00001630	0.00041846	-0.00101072	-0.00025718	-0.00002835	0.00036584	-0.00008493	-0.00110208	-0.00015663	-0.00129984	-0.00251393	-0.00029765	-0.00097663	-0.00018655	0.00055598	-0.00136821	-0.00149390	-0.00105716	-0.00096108	0.00016314	-0.00056390	0.00008033	-0.00089470	0.00049941	-0.00177397	-0.00057132	-0.00104935	-0.00169810	-0.00023631	-0.00099400	-0.00179742	0.00005797	0.00129878	0.00086647	0.00084347	-0.00020774	-0.00036722	-0.00179110	-0.00131613	-0.00204994	-0.00001541	-0.00012482	-0.00114501	-0.00029983	-0.00177509	0.00047316	-0.00222710	0.00079677	-0.00160602	-0.00045712	-0.00286286	-0.00289497	-0.00224800	-0.00264625	-0.00233735	-0.00034578	-0.00137603	0.00031911	-0.00102754	0.00011235	-0.00077214	-0.00102641	-0.00163888	-0.00132973	-0.00367218	-0.00156254	-0.00289283	-0.00100836	0.00060573	-0.00209023	-0.00065253	-0.00095476	-0.00140527	-0.00039179	-0.00052199	0.00208171	-0.00005415	-0.00121059	-0.00270012	0.00040346	-0.00131799	0.00014755	-0.00008856	0.00069396	-0.00280161	0.00022199	-0.00030585	0.00029607	-0.00188104	-0.00064570	0.00136283	0.00064311	-0.00083821	0.00114473	-0.00123432	0.00037832	-0.00034388	0.00156012	-0.00302816	0.00039788	-0.00135799	-0.00094295	-0.00263627	-0.00115945	0.00067948	-0.00119489	-0.00225120	-0.00240921	0.00095133	0.00067162	-0.00055131	-0.00036948	0.00122704	-0.00034881	-0.00145717	-0.00011023	0.00053124	0.00122078	0.00017474	0.00004941	-0.00002207	0.00109109	-0.00049073	0.00173335	0.00195040	0.00033274	0.00091603	-0.00061537	0.00072867	0.00020668	0.00014234	0.00085051	0.00046382	0.00046894	-0.00034806	0.00124716	0.00064572	-0.00017958	-0.00035466	0.00059360	0.00059852	0.00094226	0.00009732	0.00073331	-0.00001901	-0.00015347	-0.00014584	-0.00048582	0.00036168	0.00080458	-0.00026659	0.00072547	0.00082592	0.00116420	0.00017549	0.00059694	0.00053166	0.00115274	0.00098654	0.00033867	0.00090130	0.00103559	0.00023033	-0.00007729	0.00110809	0.00050307	-0.00061813	0.00010955	0.00074824	0.00105360	0.00000344	0.00091523	0.00034477	0.00056334	0.00011424	0.00016820	0.00015749	-0.00009863	0.00030632	0.00096933	0.00013402	0.00006076	0.00051437	0.00020378	-0.00008951	0.00071612	0.00018345	0.00055871	-0.00001728	0.00048782	0.00048797	-0.00022021	0.00037395	0.00066436	0.00022269	0.00024322	0.00057005	0.00064410	0.00062630	0.00098414	-0.07442540
-34.9997	0.25184054	-0.20746075	0.92645577	0.14286190	-0.01196473	-0.02017178	-21.47483647	0.33809805	0.34919864	-0.47314612	-0.69749436	-0.06180345	0.86008503	0.41751307	-1.60266697	-0.42129731	-0.22906321	0.71370958	-0.64328241	-21.47483647	-0.62486207	-21.47483647	-21.47483647	-21.47483647	0.55485864	-21.47483647	-21.47483647	-21.47483647	-21.47483647	0.07294858	-21.47483647	0.52831916	-0.27471013	-1.60546923	-1.10373157	0.52038570	0.07762084	0.21553631	0.03240830	0.00203479	-0.02932591	-0.04717402	-0.00477788	-0.00050493	0.00481341	0.04167684	0.00584848	-0.00599909	-0.00834773	-0.00870206	-0.00428324	-0.00554788	0.00427176	-0.00390245	0.00218287	-0.00453607	0.00541505	0.00613276	-0.00087783	0.00059640	0.00145096	-0.00316183	-0.00049891	-0.00474719	0.00199931	0.00071843	-0.00218545	-0.00431736	0.00075548	0.00168412	-0.00114547	-0.00051519	0.00347616	-0.00088753	0.00036110	-0.00033035	-0.00014155	-0.00050562	0.00194857	-0.00456337	-0.00805555	-0.00133512	-0.00269522	-0.00588269	-0.00840473	-0.00900648	-0.01115135	-0.01023772	-0.00905237	0.00393753	-0.00702066	-0.00388999	0.00150360	-0.00743772	-0.00709231	-0.00544630	-0.00931840	-0.00147772	-0.00694568	-0.00387952	0.00371580	0.00520870	0.00025739	-0.00681760	0.00333426	0.00360446	0.00778310	0.00072894	0.00495748	0.02283228	0.03023268	0.03799463	0.03736451	0.04522301	0.04852960	0.05636662	0.05353080	0.05694974	0.05269685	0.04808441	0.05139534	0.03637821	0.02922393	0.02159539	0.01078537	0.00650560	0.00139790	0.00371354	0.00128285	-0.00137966	0.00078832	-0.00172693	0.00286929	-0.00250899	-0.00008702	-0.00085771	-0.00098160	0.00062464	0.00050255	-0.00043963	-0.00043984	0.00055658	0.00018647	-0.00140612	-0.00079924	-0.00131864	0.00050104	-0.00074362	0.00103192	-0.00093535	-0.00026809	0.00098998	-0.00005404	-0.00041092	-0.00145580	-0.00057835	-0.00113462	-0.00027969	-0.00137088	-0.00054564	-0.00009375	-0.00063015	-0.00221910	0.00029283	0.00007643	-0.00071497	-0.00216871	-0.00015968	-0.00055948	-0.00046333	-0.00145820	-0.00013378	-0.00049932	0.00008874	-0.00082830	-0.00059923	-0.00058632	-0.00093743	-0.00071789	0.00034088	-0.00013186	0.00011123	-0.00037012	0.00007182	-0.00086725	-0.00109230	-0.00007755	-0.00051122	-0.00102746	-0.00067714	-0.00009083	-0.00072238	-0.00088326	-0.00011752	0.00017110	-0.00101814	-0.00109870	0.00022675	-0.00028420	-0.00055050	-0.00121806	-0.00017279	-0.00040617	0.00010253	-0.00111113	-0.00068448	-0.00070640	-0.00074084	-0.00058525	-0.00134646	0.00037032	-0.00182874	-0.00032884	-0.00033543	-0.00014285	-0.00095093	0.00006542	-0.00021895	0.00034233	-0.00076915	-0.00037180	0.00022220	-0.00030721	-0.00091038	-0.00048433	-0.00102333	-0.00032562	-0.00068125	-0.00034556	-0.00051805	-0.00058054	-0.00108622	-0.00092580	-0.00113814	-0.00090625	-0.00137900	-0.00179227	0.00023903	0.00035357	-0.00007403	-0.00029744	-0.00132367	-0.00001728	-0.00120867	-0.00127094	-0.00039524	-0.00075788	-0.00169618	0.00001109	-0.00064871	-0.00036968	-0.00140457	-0.00134753	-0.00105672	-0.00041324	-0.00148706	-0.00088735	-0.00072915	-0.00097072	-0.00067662	-0.00050468	-0.00116975	-0.00066031	-0.00147762	-0.00095057	-0.00115585	-0.00015479	-0.00058288	-0.00065280	-0.00040452	-0.00000421	0.00014453	-0.00066744	-0.00012236	-0.00018594	-0.00135510	-0.00041260	-0.00139043	-0.00032508	-0.00037745	-0.00110278	-0.00081288	0.00027741	-0.00142071	-0.00055543	-0.00031993	-0.00052407	-0.00052767	-0.00105014	-0.00025991	-0.00039843	-0.00106730	-0.00053630	-0.00058048	-0.00100719	-0.00066756	0.00041180	-0.00072016	-0.00015531	-0.00096274	-0.00027101	-0.00147065	-0.00125166	-0.00123923	-0.00012276	-0.00085352	-0.00007593	-0.00164948	-0.00155906	-0.00113629	-0.00066365	-0.00143763	0.00070359	0.00012144	-0.00033952	-0.00092374	-0.00098040	-0.00102012	-0.00182736	-0.00114801	-0.00040052	-0.00015035	-0.00061914	-0.00044700	-0.00150890	-0.00085928	-0.00196833	-0.00252366	-0.00012420	0.00007266	-0.00090511	-0.00184089	-0.00195671	-0.00314432	0.00069937	-0.00102453	-0.00151928	-0.00116136	-0.00115042	-0.00342111	-0.00201071	-0.00120009	-0.00250816	-0.00137409	-0.00121316	-0.00047477	-0.00195077	-0.00158391	-0.00162943	-0.00354808	-0.00298030	-0.00190628	-0.00124489	-0.00062588	-0.00298897	-0.00260635	-0.00093620	-0.00423075	-0.00161630	-0.00069342	-0.00215286	-0.00397520	-0.00189291	-0.00489888	-0.00364935	-0.00408440	-0.00168440	-0.00212848	-0.00015264	-0.00106970	-0.00109991	-0.00334222	-0.00303284	-0.00108143	0.00034347	-0.00365732	-0.00113961	-0.00442646	-0.00296491	-0.00346390	-0.00286036	-0.00096680	-0.00125229	-0.00423896	-0.00358258	-0.00357746	-0.00132572	-0.00167141	-0.00395111	-0.00354873	-0.00244178	-0.00229718	-0.00034502	-0.00173572	-0.00051017	-0.00447192	-0.00182673	-0.00324092	-0.00196052	-0.00329842	-0.00253118	-0.00099945	-0.00018185	-0.00083384	-0.00107060	-0.00306957	-0.00024756	-0.00072518	0.00030561	-0.00118303	-0.00184224	-0.00006350	-0.00145797	-0.00151555	-0.00347705	-0.00082125	-0.00144507	-0.00196890	-0.00182319	-0.00099466	-0.00015717	-0.00158682	0.00035307	-0.00250504	-0.00203426	-0.00326836	-0.00108961	-0.00074023	-0.00084833	-0.00086464	-0.00122135	-0.00060528	-0.00128848	-0.00155439	-0.00082719	-0.00038095	-0.00077715	0.00019480	-0.00083361	-0.00134860	0.00002134	-0.00097408	-0.00101985	-0.00014740	0.00011803	-0.00141876	-0.00054856	-0.00071071	-0.00121647	-0.00059221	-0.00030509	0.00083913	0.00081968	-0.00012994	0.00014914	-0.00069989	0.00041869	-0.00039532	0.00002464	0.00084504	0.00032788	-0.00110639	0.00025054	-0.00044244	0.00023916	-0.00010094	-0.00052900	0.00006499	-0.00006600	-0.00059032	-0.00063635	-0.00131184	0.00005362	-0.00001419	0.00054501	0.00062317	0.00012677	-0.00050090	0.00079080	0.00097113	0.00065515	0.00026917	0.00063217	0.00002205	0.00082584	-0.00018843	0.00003485	-0.00040670	0.00041143	-0.00005054	-0.00011027	0.00001677	0.00047364	-0.00000623	-0.00042645	0.00013660	0.00025544	-0.00022808	0.00031666	-0.00017794	0.00000892	0.00009734	-0.00001391	0.00017541	0.00045252	-0.00005494	0.00008048	0.00023953	0.00043888	-0.00022471	0.00025750	-0.12353924
-29.9997	1.44687033	-1.55261019	-1.19598746	2.57686436	0.00461473	0.52155846	0.55466217	1.00365841	-1.08294720	-0.22097801	-1.29911709	-0.16170990	0.69328079	-0.72033090	-0.08928652	-2.07284856	0.76090038	-0.74552491	0.56900829	0.37892878	-0.27735392	0.30503407	2.52233887	-1.30746174	-0.52206445	-21.47483647	-21.47483647	-21.47483647	0.36931479	-21.47483647	-21.47483647	-0.66114742	-0.59674233	-0.74824023	-0.14066448	0.12538747	0.05989222	0.34197687	-0.02369668	0.03085164	-0.00564353	-0.08226067	-0.04992841	-0.04236513	0.02744353	0.02232606	0.00251946	0.01005360	0.01983623	0.00282768	-0.01122584	0.00419251	-0.00142419	-0.00975153	0.00788819	-0.00243280	-0.00080950	0.00582366	-0.00484346	0.00564988	0.00183156	-0.00462848	-0.00125544	0.00010510	0.00052361	0.00126216	-0.00184051	0.00226324	-0.00022669	-0.00079593	0.00132433	0.00307204	-0.00234103	0.00082546	0.00228319	-0.00197087	-0.00020966	0.00298679	0.00307507	0.00019219	-0.00482151	0.00373308	0.00167705	-0.00743441	-0.01012499	-0.00521765	-0.00121976	-0.01518059	-0.00001126	0.00537825	-0.00934780	-0.00654802	0.00252885	-0.00346553	-0.01006478	0.00630475	0.00038100	0.00402549	-0.00241108	-0.00168360	0.00639022	0.00846944	0.00471531	0.00122429	0.00412774	0.00556240	0.01243882	0.02315012	0.03465204	0.04453810	0.02531684	0.02321136	0.01744742	0.03619872	0.04062060	0.04336020	0.03209563	0.04002797	0.03712358	0.04094378	0.05422258	0.06168377	0.05118092	0.03675122	0.02086723	0.01083936	0.00255951	-0.00153028	-0.00058778	0.00150339	0.00009958	0.00102353	0.00426436	-0.00188386	-0.00172312	-0.00058172	0.00012872	0.00072623	-0.00004577	-0.00097366	0.00143292	0.00095278	0.00048706	-0.00102059	0.00132057	0.00107122	-0.00070852	-0.00051502	0.00227579	-0.00075536	-0.00070266	0.00040866	-0.00064897	-0.00179833	-0.00130530	0.00033185	-0.00012675	-0.00011859	-0.00068927	0.00024478	-0.00083850	-0.00081602	-0.00064777	0.00016492	0.00060684	-0.00005503	0.00042045	-0.00019577	-0.00157315	0.00012430	0.00041458	0.00073237	0.00046675	0.00018926	-0.00084774	0.00015044	-0.00117683	-0.00004730	-0.00007494	0.00180204	0.00048028	0.00019762	0.00054583	-0.00074980	-0.00050634	0.00001521	-0.00019357	-0.00011781	0.00057047	-0.00018541	0.00033282	0.00016658	-0.00035029	-0.00063069	-0.00058789	0.00026875	0.00027952	0.00030133	0.00026435	0.00068795	0.00023977	-0.00106627	-0.00093757	0.00155733	0.00004593	-0.00017933	0.00083633	0.00045167	-0.00029816	-0.00095539	0.00060958	-0.00071488	-0.00025079	0.00023492	-0.00012755	-0.00033839	-0.00076676	0.00005439	0.00137649	0.00041132	-0.00072796	0.00013000	-0.00000603	-0.00044249	-0.00046491	-0.00103879	0.00001405	-0.00068614	-0.00019059	0.00058883	-0.00087003	0.00037614	0.00015366	-0.00006339	-0.00019664	0.00020220	0.00006589	0.00017763	0.00021574	-0.00078842	0.00047047	-0.00133981	0.00029716	-0.00003919	-0.00027272	-0.00015605	-0.00017330	-0.00095879	0.00021437	0.00006330	-0.00015191	-0.00037780	-0.00095912	-0.00098876	0.00051363	-0.00102383	-0.00077019	-0.00054962	-0.00016365	0.00042025	0.00057136	-0.00059295	0.00037780	-0.00067744	-0.00019095	0.00010812	0.00032167	-0.00057751	-0.00048155	0.00064942	0.00012301	0.00009567	0.00001751	-0.00003580	-0.00014590	-0.00091805	-0.00011715	-0.00023140	-0.00048856	-0.00001810	-0.00074266	0.00030330	-0.00028881	-0.00080526	-0.00010226	-0.00034150	-0.00079071	0.00072504	-0.00129937	0.00012014	-0.00038280	-0.00047353	-0.00037252	-0.00021214	-0.00064252	-0.00048689	0.00017334	0.00052127	0.00034477	-0.00024770	0.00075967	-0.00083789	0.00041548	0.00013051	0.00001431	-0.00004680	0.00033788	-0.00027975	-0.00078757	-0.00042874	0.00098281	-0.00012534	0.00116387	0.00035830	0.00033781	-0.00009266	0.00011815	-0.00098944	0.00039595	0.00001181	-0.00052517	0.00117215	-0.00099049	0.00081207	0.00069520	0.00132974	0.00134324	0.00006852	0.00057427	0.00171839	-0.00101129	0.00015180	-0.00203575	-0.00116974	-0.00027004	-0.00085132	0.00013270	-0.00062939	-0.00021794	-0.00103518	-0.00004460	-0.00016452	0.00010942	0.00112016	-0.00189986	-0.00019929	0.00004389	0.00115875	-0.00057494	-0.00105320	-0.00042819	0.00036617	-0.00134799	0.00006865	0.00011231	-0.00297027	-0.00200155	-0.00034775	-0.00062150	-0.00155631	-0.00129552	0.00017752	0.00034481	-0.00231208	-0.00113603	-0.00224065	-0.00033760	-0.00156827	-0.00055784	0.00159426	-0.00077082	-0.00301272	0.00049048	0.00072134	-0.00242732	-0.00239877	0.00017574	0.00008758	-0.00132262	-0.00231157	-0.00033094	-0.00050242	-0.00008706	-0.00291417	-0.00020893	-0.00177261	-0.00069858	0.00148704	-0.00141435	-0.00155659	-0.00298913	-0.00069604	0.00043138	-0.00066784	-0.00210204	-0.00009183	-0.00093277	0.00024132	-0.00089609	-0.00013255	-0.00190238	0.00048216	-0.00046468	0.00052630	-0.00099224	-0.00113716	0.00132870	0.00144585	0.00106699	0.00023797	-0.00070705	-0.00159879	0.00032469	0.00160786	-0.00096874	-0.00026278	-0.00079739	-0.00183000	0.00005431	-0.00028725	0.00149012	-0.00271816	-0.00091532	-0.00005699	-0.00090701	-0.00078035	-0.00114769	-0.00020777	0.00060935	-0.00051340	-0.00044138	-0.00096236	-0.00070158	0.00105626	-0.00021205	-0.00026986	-0.00054943	-0.00067311	-0.00070109	0.00015498	0.00054557	-0.00008189	0.00018242	0.00055286	0.00055556	-0.00072652	0.00036416	-0.00061860	0.00039271	-0.00059987	0.00044599	0.00022370	0.00063042	0.00038694	0.00083075	-0.00037137	0.00013694	0.00070199	-0.00083155	-0.00021440	0.00108277	-0.00048204	0.00046292	-0.00089520	0.00071518	0.00007448	-0.00004036	-0.00031911	-0.00002378	0.00071593	0.00002488	-0.00011804	0.00029400	0.00004211	0.00033678	0.00085395	-0.00078732	0.00015512	-0.00015333	-0.00003984	0.00138592	0.00038714	0.00083885	0.00006692	0.00067386	-0.00004182	0.00024997	0.00060275	0.00011137	0.00021309	0.00055102	0.00048057	-0.00017282	0.00014032	-0.00030865	0.00003686	0.00055880	0.00057313	0.00021746	0.00031992	0.00011320	-0.00009889	0.00007395	-0.00006482	0.00030273	0.00003756	0.00025980	0.00031536	0.00040653	0.00019169	0.00054381	-0.37800806
-24.9997	0.85042930	2.63093543	-0.08325978	-0.77104247	0.29183630	-0.99936622	0.62429122	2.34248304	-0.27969551	-0.52978872	-0.30819780	-1.79939687	-0.55438871	-21.47483647	0.14715241	-0.84489411	1.00005279	-0.04423258	0.67461389	-21.47483647	0.10555162	-21.47483647	-21.47483647	0.20854066	-21.47483647	-0.47043732	-21.47483647	-1.39096934	-21.47483647	-21.47483647	-21.47483647	-21.47483647	-0.37650433	-0.14392883	-0.91391051	-0.44016617	-0.36318902	0.06888213	0.02732367	0.07040124	-0.09826962	-0.06525420	-0.11289360	-0.01073738	0.04900108	0.01247654	0.00046570	-0.00581687	0.00818250	-0.00134445	-0.00638699	-0.00789367	0.00571812	-0.00182998	0.00438410	-0.00711259	-0.00226980	0.00240142	-0.00166844	0.00031122	0.00687934	-0.00298441	-0.00059168	-0.00527437	-0.00042796	0.00135025	-0.00062682	0.00010850	0.00112973	-0.00201855	0.00059276	-0.00064043	0.00097751	0.00007659	0.00131630	-0.00096608	0.00311913	-0.00034434	0.00108799	-0.00188757	-0.00320679	0.00390415	-0.00403456	-0.00093520	-0.00520899	-0.00176906	-0.00144102	-0.00812114	-0.00413560	0.00258640	-0.00909757	-0.00600636	0.00594798	-0.00449995	-0.00369449	-0.00439937	-0.00676875	0.00240185	0.00125843	-0.00358912	0.00233217	0.00731213	0.00363021	-0.00112328	-0.00050285	0.00647094	0.01921030	0.02373397	0.03810551	0.05411216	0.04738958	0.05102857	0.04605261	0.06695546	0.06585836	0.06432398	0.06192590	0.06668533	0.06284774	0.06074622	0.05825267	0.04872256	0.03635538	0.02388078	0.01274498	0.00244117	-0.00298449	-0.00309639	0.00086920	-0.00046976	-0.00062726	-0.00016413	0.00003398	-0.00319390	-0.00010606	0.00174285	0.00079922	0.00170875	0.00010568	-0.00154478	0.00217145	0.00140397	-0.00168739	-0.00149779	0.00039932	-0.00054915	-0.00066344	-0.00128855	0.00118586	-0.00181145	-0.00047100	0.00006693	-0.00042005	-0.00133749	-0.00111501	-0.00070940	-0.00142495	0.00015985	-0.00111534	-0.00065909	0.00058082	-0.00076013	-0.00008991	0.00020254	0.00070473	-0.00077675	0.00025545	-0.00007098	-0.00129549	0.00020727	-0.00101382	-0.00009776	-0.00073446	-0.00141320	-0.00113026	0.00053810	-0.00092550	-0.00066818	-0.00008313	0.00071511	-0.00060453	-0.00107813	0.00008676	-0.00085441	0.00045929	-0.00140985	-0.00023361	0.00005499	0.00047127	-0.00000629	0.00078933	-0.00095063	-0.00105304	-0.00087579	-0.00134870	-0.00089139	-0.00068658	-0.00043167	0.00018619	0.00065015	-0.00098945	-0.00067602	0.00022565	0.00017119	-0.00130374	-0.00073244	-0.00025674	-0.00026450	-0.00037492	-0.00128076	0.00041204	-0.00073057	-0.00073667	-0.00019392	-0.00044813	-0.00057122	-0.00013342	-0.00157160	0.00052806	-0.00074916	-0.00054478	-0.00083040	-0.00031497	-0.00031443	-0.00047212	-0.00066570	-0.00074855	-0.00016667	-0.00049435	-0.00101420	-0.00038951	0.00009513	0.00045759	-0.00137272	0.00006648	-0.00032184	-0.00038429	0.00010012	-0.00009008	-0.00082186	-0.00062838	-0.00099249	0.00056134	-0.00028645	-0.00103706	-0.00042957	-0.00011360	-0.00147330	0.00010922	0.00001890	-0.00011976	-0.00105830	-0.00159140	-0.00033274	-0.00050489	-0.00186008	-0.00022031	0.00022252	-0.00045487	0.00008767	-0.00041502	-0.00098130	-0.00020674	-0.00091386	-0.00062114	-0.00158510	-0.00067383	0.00043433	-0.00006237	-0.00027855	-0.00011671	0.00006668	-0.00033966	-0.00020445	-0.00000559	-0.00026353	-0.00045460	-0.00133231	-0.00019975	-0.00036115	-0.00079052	-0.00018743	0.00044420	-0.00152749	0.00008753	-0.00045170	-0.00058063	-0.00003200	-0.00091987	0.00039371	-0.00017541	-0.00008086	-0.00079233	-0.00014756	-0.00070472	-0.00098062	-0.00014119	0.00013153	-0.00037273	-0.00008102	0.00054349	-0.00108529	-0.00103904	-0.00056419	-0.00073369	-0.00070793	-0.00061649	0.00016817	-0.00066316	-0.00094071	-0.00088162	-0.00084208	-0.00017660	-0.00133005	0.00079257	-0.00052129	-0.00049331	-0.00155211	-0.00161584	-0.00093674	-0.00165957	-0.00041449	0.00024136	-0.00089137	-0.00090256	-0.00020715	-0.00073135	-0.00076625	-0.00177468	-0.00077862	-0.00098075	0.00041018	-0.00034244	-0.00264704	0.00020466	-0.00197128	-0.00193952	0.00061040	-0.00089191	0.00017857	-0.00043886	-0.00079373	0.00087575	-0.00066451	0.00003234	-0.00075070	-0.00191970	-0.00097274	0.00014346	-0.00055304	-0.00052826	-0.00101406	0.00207043	0.00167834	-0.00096650	-0.00481351	-0.00158968	-0.00176277	-0.00136612	-0.00273672	-0.00315178	-0.00272032	-0.00371420	-0.00302886	-0.00032561	-0.00450568	0.00041420	0.00048216	-0.00031879	-0.00008000	-0.00168150	-0.00285452	-0.00232308	-0.00174509	0.00075037	-0.00335504	-0.00025772	-0.00285984	-0.00156110	-0.00161091	-0.00117535	-0.00061848	0.00058990	-0.00188300	-0.00277546	-0.00128576	-0.00050410	-0.00140852	-0.00199157	-0.00231838	-0.00178192	0.00027283	-0.00040344	-0.00176035	-0.00055424	-0.00175783	-0.00049860	-0.00328012	-0.00302567	-0.00146467	-0.00052507	0.00096576	0.00002338	0.00052255	-0.00055209	-0.00102388	0.00044966	-0.00007218	0.00071212	-0.00109070	-0.00095194	-0.00100766	0.00058479	-0.00046533	-0.00283876	-0.00153706	-0.00097165	-0.00173202	-0.00094547	0.00099318	-0.00012097	-0.00156907	0.00005714	0.00016723	-0.00092315	-0.00182638	-0.00079668	0.00055944	0.00138164	-0.00049825	0.00029064	-0.00037714	0.00010112	0.00046474	-0.00017271	0.00023662	0.00003100	0.00044092	-0.00002984	-0.00052623	-0.00007926	-0.00079444	-0.00025880	0.00129270	0.00006981	0.00022446	-0.00056510	-0.00007395	0.00126080	-0.00143379	0.00051502	0.00098133	0.00043197	-0.00009950	0.00006438	0.00037538	0.00048865	0.00015599	-0.00003803	0.00043970	0.00067104	-0.00001035	0.00099443	-0.00039052	0.00074290	-0.00022318	-0.00019216	0.00002729	0.00061693	-0.00003723	0.00127660	0.00002656	0.00025490	-0.00044387	0.00057600	0.00034787	0.00025386	-0.00089389	0.00013279	0.00044495	0.00050337	-0.00018793	0.00095772	-0.00021732	0.00041162	0.00036350	0.00036529	0.00023108	0.00055673	0.00033172	0.00059737	0.00051709	0.00009290	0.00057376	0.00000971	0.00004609	0.00032704	0.00023462	-0.00006939	0.00029629	0.00045983	-0.00003930	-0.00014420	-0.00010291	0.00011184	0.00033694	0.00020367	0.00038895	0.00050947	0.00055283	0.00073110	0.23063192
-19.9997	0.22195885	0.32825382	-0.60906277	-1.16517109	-21.47483647	1.10652491	-0.67269394	-0.01927888	-0.09253299	0.17914077	-21.47483647	0.07495783	-0.86267013	-0.50020180	-0.56484671	-0.02695339	-0.30853790	-0.16816558	0.36704474	0.63043475	0.07702797	-1.27472913	-21.47483647	-21.47483647	-0.26003334	-21.47483647	-21.47483647	-21.47483647	-21.47483647	0.39909044	-0.07230688	-21.47483647	0.66336673	0.36344501	-1.07745856	0.32601469	0.02535763	0.06655961	-0.10586881	-0.06123352	-0.04932710	-0.06477840	-0.00106013	-0.00633311	0.00542430	0.00224520	0.01625782	-0.01722884	0.00133539	0.01794870	0.00326793	-0.00484206	0.00627849	0.00199804	0.00102311	-0.00313157	0.00253432	0.00337503	-0.00162949	0.00206291	0.00400023	-0.00327332	-0.00367502	-0.00010175	0.00151100	0.00430736	-0.00051779	-0.00352018	-0.00073138	-0.00226339	-0.00174211	0.00012221	-0.00148370	-0.00206550	0.00182903	0.00349792	0.00167034	-0.00013207	-0.00283579	0.00303513	-0.00458251	0.00267113	-0.00247266	0.00125737	-0.00380007	0.00501709	-0.00461799	-0.00541319	-0.00548784	0.00433870	-0.00417938	-0.00814830	0.00243624	-0.00310005	-0.00738752	0.00167475	-0.00312902	-0.00244780	-0.00307112	-0.00602838	0.00671593	0.00905068	-0.00000875	-0.00088112	0.00158729	0.00793795	0.01104775	0.01227351	0.03203713	0.05611144	0.05313789	0.06126711	0.05540959	0.06213619	0.05954168	0.06777268	0.06983422	0.07799207	0.07239682	0.06573740	0.05638610	0.04731553	0.03484603	0.03489057	0.02443715	0.01580939	0.00476719	0.00174099	0.00143185	-0.00210038	-0.00147854	-0.00048228	-0.00002989	-0.00266273	-0.00063167	0.00274339	0.00092146	0.00285309	-0.00006113	0.00031638	-0.00000402	0.00052044	-0.00009013	-0.00107530	-0.00053252	0.00022401	0.00020210	-0.00018028	0.00003362	0.00020332	0.00066279	0.00041687	-0.00013585	-0.00047360	-0.00007870	-0.00110270	-0.00121240	-0.00011402	-0.00124644	-0.00127387	-0.00049228	-0.00144085	-0.00092258	-0.00051582	0.00007162	-0.00042841	-0.00041722	0.00086498	-0.00032526	0.00003805	0.00032908	0.00051941	0.00113400	-0.00010217	-0.00016337	0.00085537	-0.00047080	-0.00097766	0.00054224	0.00108563	0.00060224	-0.00088590	-0.00011403	-0.00059985	-0.00057612	0.00029932	0.00115377	-0.00037246	0.00006901	0.00088032	0.00172600	-0.00075415	-0.00132526	-0.00045266	0.00028906	-0.00044966	-0.00013457	0.00011547	-0.00021159	0.00151221	-0.00001865	0.00000232	-0.00015456	0.00064588	-0.00177130	-0.00002582	-0.00007394	0.00003590	-0.00080635	-0.00055181	0.00127198	-0.00046104	-0.00027430	0.00052744	0.00069885	-0.00011482	-0.00036434	-0.00061608	0.00118969	0.00087977	0.00051851	0.00150609	0.00096236	-0.00007867	0.00125180	-0.00065339	0.00106193	-0.00017634	0.00001607	0.00036808	0.00037129	0.00054069	-0.00098285	-0.00102478	0.00005281	-0.00057344	-0.00046687	0.00001022	0.00128866	-0.00023213	0.00057527	-0.00142561	0.00097991	-0.00108739	-0.00061169	0.00104286	0.00128874	-0.00015479	0.00077615	-0.00042766	-0.00024057	-0.00028305	-0.00073929	-0.00057355	0.00120267	-0.00031826	-0.00040859	0.00086060	-0.00071451	0.00083294	-0.00000780	-0.00073372	0.00079691	-0.00020655	-0.00007757	-0.00013054	-0.00031795	0.00051781	-0.00019284	0.00031901	-0.00044441	-0.00035796	0.00016138	0.00067044	0.00016575	-0.00075696	-0.00018171	-0.00050697	-0.00011453	0.00037336	-0.00058780	-0.00004688	-0.00029487	-0.00095153	-0.00063377	-0.00011954	-0.00014790	0.00005686	-0.00101287	0.00002305	0.00005109	-0.00025178	-0.00053328	0.00068831	-0.00060291	-0.00080676	0.00052035	0.00015914	0.00068365	0.00087182	-0.00008196	-0.00050301	-0.00065914	-0.00013702	0.00127745	0.00019145	0.00067346	-0.00047918	-0.00112520	-0.00069107	0.00052475	-0.00018392	0.00149150	-0.00001119	0.00058298	0.00047153	0.00183895	-0.00023219	0.00006695	-0.00009898	-0.00069798	-0.00040810	-0.00002832	0.00049616	-0.00091868	0.00025617	0.00042639	-0.00000284	-0.00185270	0.00092468	0.00198213	-0.00137679	-0.00135865	-0.00187577	0.00309293	-0.00164191	-0.00106229	0.00029779	0.00146980	-0.00089236	-0.00011061	0.00106828	-0.00067272	-0.00021900	-0.00136605	0.00012225	0.00003305	-0.00001569	0.00103167	-0.00067750	-0.00133176	0.00013374	0.00091381	0.00049376	-0.00065065	-0.00291378	0.00150145	-0.00134210	-0.00081560	-0.00062913	-0.00154949	-0.00181225	-0.00207179	-0.00203693	-0.00090570	-0.00140618	0.00092767	0.00001655	-0.00036262	0.00101804	0.00014398	-0.00176141	-0.00191876	0.00165077	0.00225343	-0.00064077	-0.00066481	-0.00311514	-0.00267957	-0.00043592	-0.00197177	0.00156708	0.00114272	-0.00392662	-0.00008848	0.00020875	-0.00015712	-0.00055292	0.00039181	-0.00038812	-0.00085276	-0.00170811	0.00044010	-0.00004396	0.00004619	-0.00047420	-0.00008428	-0.00136494	-0.00101110	0.00003414	-0.00049777	-0.00081759	-0.00084041	0.00024948	-0.00149603	-0.00189031	0.00025353	0.00125241	0.00056201	0.00005881	-0.00035013	-0.00098585	0.00015497	-0.00129543	-0.00176890	-0.00118782	-0.00029895	-0.00141777	-0.00101882	0.00041848	0.00165920	-0.00159712	0.00123810	-0.00057033	-0.00112842	0.00017144	-0.00097172	-0.00101882	-0.00059846	0.00002670	-0.00034476	-0.00068677	-0.00007609	0.00041964	-0.00001390	-0.00017715	-0.00014733	0.00161003	-0.00035507	-0.00084097	-0.00016986	-0.00073960	-0.00070814	0.00003973	0.00049397	-0.00083535	0.00022468	0.00082737	0.00014359	0.00061866	-0.00090114	0.00165095	0.00095304	0.00092589	0.00017873	0.00058622	0.00029092	0.00068776	-0.00014209	0.00076534	0.00140512	-0.00029928	0.00125007	-0.00028159	0.00082437	-0.00059339	0.00053446	0.00051015	0.00006685	0.00014397	-0.00057192	0.00084024	0.00009000	0.00099169	0.00037992	0.00092386	0.00059641	0.00046032	0.00031724	0.00068077	0.00038662	0.00005677	0.00099255	-0.00010088	0.00029328	0.00041359	0.00002522	-0.00025682	0.00019713	0.00062427	0.00083775	0.00026586	0.00025752	0.00020711	-0.00021128	0.00021553	0.00052530	0.00040515	0.00014681	0.00030105	0.00029391	0.00046240	-0.00010084	0.00012839	0.00020370	0.00006599	0.00021100	0.00068434	0.00048520	0.00008423	0.00086202	0.35231457
-14.9997	-0.27890666	0.37877710	-0.05744758	0.12696052	0.75138949	-0.86172092	0.47513686	0.39530576	0.02557995	0.52677791	-0.69372267	-0.01661484	-0.60709352	0.61344546	-0.34189976	-1.06928584	0.04609693	0.38038342	0.16708890	-0.39768791	-0.04520212	-21.47483647	-0.84948963	-21.47483647	0.05762986	-0.37359655	-21.47483647	-21.47483647	-0.57576618	-21.47483647	-0.27859509	-21.47483647	-21.47483647	-0.17897402	-0.60336398	-0.41656639	-0.17736068	-0.10150842	0.02062481	-0.13068642	-0.11413740	-0.00688640	-0.00288765	0.00634276	-0.00142941	-0.00277181	-0.00861696	0.00912735	0.00694238	-0.00288045	-0.00306783	-0.00184413	0.00429441	-0.00998754	0.00520834	0.00121097	-0.00163750	0.00580204	0.00115398	-0.00336801	0.00348001	-0.00205165	0.00000208	-0.00359177	-0.00035021	0.00398542	0.00187287	-0.00296609	0.00013819	-0.00128963	0.00086199	-0.00253429	0.00150416	0.00083686	-0.00110916	-0.00204493	-0.00042316	-0.00283752	-0.00140781	-0.00001164	-0.00123943	0.00124062	-0.00720344	-0.00430657	-0.01083429	0.00616019	-0.00697640	-0.01869361	-0.01121332	0.00273945	-0.00784119	-0.00569747	-0.00237954	-0.00147693	-0.01182911	0.00274845	-0.00592754	-0.00390432	-0.00369042	-0.00375787	0.00546129	0.00231991	-0.00132651	-0.00396678	0.00040678	0.00850160	0.02469734	0.02338883	0.03680495	0.05650799	0.04703051	0.04436866	0.03977910	0.05574304	0.06003079	0.06229262	0.06208003	0.07869830	0.07871906	0.07643291	0.06890732	0.04574214	0.02957686	0.02618205	0.02387605	0.01774680	0.00567445	0.00116729	0.00071667	-0.00056027	0.00011190	-0.00160959	0.00249149	-0.00273464	-0.00180253	0.00128553	0.00018870	-0.00085256	0.00027014	0.00081584	0.00196129	-0.00065247	-0.00009535	-0.00008808	0.00040266	-0.00034055	0.00025380	-0.00033238	-0.00034511	0.00026303	0.00012855	-0.00073678	0.00018036	-0.00145873	-0.00092693	-0.00032186	-0.00167123	0.00020853	-0.00083972	-0.00077223	-0.00047588	0.00043389	-0.00094695	-0.00020064	-0.00009530	-0.00028786	-0.00035998	-0.00114834	-0.00071832	-0.00021001	-0.00094819	-0.00128836	0.00011461	0.00032116	-0.00176148	-0.00080223	-0.00157269	-0.00137545	-0.00188826	-0.00021872	-0.00039996	-0.00067083	-0.00011583	-0.00047718	-0.00028859	0.00012319	-0.00041361	-0.00051978	-0.00022978	-0.00105255	0.00041644	-0.00116441	-0.00001810	-0.00215985	0.00061844	-0.00096054	-0.00104060	-0.00058226	0.00021310	-0.00032913	-0.00200091	-0.00030986	0.00036646	0.00033182	-0.00204966	0.00000909	-0.00044935	-0.00067886	-0.00052389	-0.00191067	0.00085979	-0.00160603	-0.00098286	-0.00007336	-0.00115119	-0.00123462	-0.00028817	0.00061196	0.00046076	0.00016486	-0.00026562	-0.00048416	-0.00090032	-0.00080332	-0.00062040	-0.00083812	-0.00054967	-0.00097665	-0.00021093	-0.00064056	-0.00158400	-0.00026812	-0.00123679	-0.00069701	-0.00065913	-0.00153192	-0.00072351	-0.00129603	0.00017575	-0.00133420	-0.00021997	-0.00168793	0.00091618	-0.00102991	-0.00124077	-0.00097233	-0.00075442	-0.00141726	-0.00059910	0.00026776	-0.00069675	-0.00128231	-0.00164673	-0.00101775	-0.00002447	-0.00172004	-0.00070533	-0.00031248	-0.00000951	-0.00045315	-0.00075233	-0.00166581	-0.00018077	-0.00064155	-0.00029413	-0.00108451	-0.00013197	-0.00018539	-0.00058355	-0.00041527	-0.00045458	-0.00009942	-0.00081621	-0.00103460	-0.00005346	-0.00022677	-0.00028053	-0.00091044	-0.00038465	-0.00015410	-0.00071859	-0.00086158	-0.00011977	-0.00114197	-0.00035185	0.00003555	-0.00073078	-0.00028738	-0.00148532	-0.00059880	-0.00016265	-0.00062431	-0.00118065	-0.00028637	-0.00071003	-0.00010056	-0.00013468	-0.00071444	-0.00062923	-0.00092093	-0.00070508	-0.00143196	-0.00114345	-0.00184955	-0.00137379	-0.00157466	-0.00034277	-0.00149280	-0.00088344	-0.00168043	0.00082073	-0.00135405	0.00043098	-0.00189677	-0.00064222	-0.00122678	-0.00058843	-0.00224152	-0.00123485	-0.00105846	-0.00162654	-0.00120912	-0.00155897	-0.00094072	-0.00214954	-0.00157524	-0.00107576	-0.00036914	-0.00022759	-0.00154916	0.00021754	-0.00148671	-0.00230205	-0.00285454	0.00077873	-0.00041132	-0.00183596	-0.00272535	-0.00020930	-0.00246081	-0.00118585	-0.00035626	0.00037673	-0.00102198	-0.00033741	-0.00167412	-0.00056068	-0.00059455	-0.00256713	-0.00235896	-0.00090674	-0.00217822	-0.00043674	0.00077861	-0.00177515	-0.00517705	-0.00273028	-0.00276712	-0.00108540	-0.00246616	0.00056582	-0.00328179	-0.00212823	-0.00453097	-0.00145442	-0.00410434	-0.00002924	-0.00071465	0.00023785	-0.00224193	-0.00157641	-0.00358219	-0.00046395	-0.00089141	-0.00094898	-0.00130826	-0.00306869	-0.00376559	-0.00195154	-0.00095800	-0.00058404	-0.00265827	0.00030554	-0.00347038	-0.00320658	-0.00294990	-0.00136735	-0.00147538	-0.00353379	-0.00291401	-0.00314869	-0.00373759	0.00092343	-0.00017195	-0.00074137	-0.00303406	-0.00078056	-0.00227686	0.00030798	-0.00291884	-0.00027187	-0.00031407	0.00129296	-0.00217868	-0.00023687	-0.00052679	0.00003145	-0.00157073	0.00210515	-0.00293586	-0.00098235	-0.00081930	-0.00094152	-0.00247513	-0.00270994	-0.00240963	-0.00184692	-0.00244971	-0.00060124	-0.00105326	-0.00068437	-0.00322514	-0.00056454	-0.00102916	0.00020280	-0.00256575	-0.00151167	-0.00120251	0.00044824	-0.00066082	0.00042759	-0.00129105	-0.00037717	0.00012100	0.00005216	-0.00118708	0.00041436	-0.00067523	-0.00056293	-0.00029903	-0.00046297	-0.00094517	-0.00030252	-0.00000124	0.00027487	-0.00080963	-0.00011248	-0.00078087	0.00057692	-0.00097738	-0.00080631	-0.00069451	0.00016448	-0.00027367	-0.00005006	-0.00058106	0.00040483	-0.00057050	-0.00104312	0.00015645	0.00180845	-0.00003253	0.00025476	-0.00053821	0.00060911	-0.00138068	0.00041368	-0.00033402	0.00013058	-0.00058747	-0.00086145	0.00011103	-0.00019091	-0.00044101	0.00109151	0.00066497	0.00025987	-0.00019499	0.00037128	0.00066319	0.00081887	0.00010323	0.00104067	0.00030327	0.00021820	0.00046447	0.00030141	0.00008560	0.00016397	0.00012311	0.00032588	0.00014026	-0.00034845	0.00002237	-0.00003412	0.00005525	0.00044608	0.00004096	0.00019120	0.00011402	0.00082414	0.00049729	-0.00025659	0.00030975	0.00043102	-0.00007977	0.00039092	0.00040698	0.00039744	0.00041161	0.00062003	0.17027276
-9.9997	0.95795962	-0.19550566	-0.43956152	-0.59503380	0.80198570	0.39694997	-21.47483647	-0.41108833	-0.57867169	-21.47483647	-21.47483647	-1.29051673	-0.34385235	-0.49518943	-0.04937392	-0.92477968	0.78006476	-21.47483647	-0.37073014	-21.47483647	0.05955977	-0.43998823	-21.47483647	-21.47483647	2.72288132	-21.47483647	-0.18195631	-21.47483647	-0.60442400	-21.47483647	-21.47483647	0.24074920	0.14354072	0.14214954	0.41125423	-0.26378526	-0.25922755	0.01299004	0.00856561	-0.03013826	-0.07538030	-0.06305019	-0.01051697	0.01610179	-0.01723661	-0.00407776	-0.00057478	-0.01261186	0.00529908	0.01210593	0.00761075	-0.00421735	0.00019725	-0.00079102	0.00876514	-0.00702895	0.00355362	0.00659495	-0.00337947	-0.00024547	0.00581119	0.00037477	-0.00567456	-0.00239126	-0.00163098	0.00125229	-0.00001531	0.00002957	-0.00014922	-0.00022772	-0.00143606	0.00250830	0.00190878	-0.00059493	0.00139600	0.00297794	0.00205715	0.00099476	0.00242260	0.00204682	-0.00000540	-0.00195313	0.00008210	-0.00064414	-0.00559255	-0.00041219	-0.00644955	-0.00656717	-0.00070351	0.00405859	-0.00099743	-0.00184446	0.00136386	0.00046430	-0.00260831	0.00095603	-0.00291104	0.00253268	0.00070841	-0.00337082	0.00534990	0.00758153	-0.00038469	0.00111799	0.00421242	0.02180437	0.02724456	0.03827329	0.05310542	0.08124117	0.07347347	0.07679257	0.07211986	0.09313940	0.09028743	0.07868347	0.06437259	0.06897932	0.07158075	0.07058418	0.05681449	0.04418869	0.03567787	0.03469792	0.03661747	0.02971718	0.01318570	0.00407336	0.00018308	-0.00000790	0.00036088	0.00139694	0.00245379	-0.00095495	-0.00136327	0.00160141	-0.00071780	0.00122153	0.00185218	0.00036504	0.00049291	0.00179859	0.00053372	0.00000523	-0.00112394	0.00096659	-0.00132318	-0.00112692	0.00021626	0.00118518	-0.00076078	0.00052942	-0.00031256	0.00021266	-0.00023564	0.00151752	-0.00031799	0.00018634	-0.00051297	0.00033532	0.00100097	-0.00020805	-0.00065602	0.00200744	0.00076683	0.00142642	-0.00078278	0.00081681	-0.00127090	0.00049664	0.00021532	-0.00036516	-0.00065035	0.00018537	-0.00077864	0.00005992	-0.00075782	0.00050607	0.00079476	0.00180845	-0.00053479	-0.00094355	0.00073611	0.00113025	-0.00028839	-0.00041691	0.00139113	-0.00073539	0.00132507	-0.00006401	-0.00031202	-0.00098308	-0.00012039	-0.00020865	-0.00011418	-0.00039754	-0.00004661	0.00100066	-0.00076478	-0.00005669	-0.00017172	-0.00012591	0.00017855	0.00079136	0.00017648	-0.00065760	0.00016488	0.00061387	0.00088268	-0.00017463	0.00005860	-0.00006194	-0.00017231	0.00005463	-0.00016935	0.00035837	0.00028359	-0.00164629	0.00079845	0.00053761	0.00000885	-0.00097350	0.00050189	0.00057377	-0.00059526	-0.00031664	0.00005018	-0.00040247	0.00014456	0.00114151	-0.00092157	-0.00014486	-0.00058285	-0.00073068	-0.00000113	-0.00061404	-0.00072994	-0.00020680	0.00066405	-0.00041958	0.00097765	0.00003447	0.00067315	0.00002846	-0.00018425	-0.00035749	-0.00084700	-0.00095752	-0.00002891	0.00127031	-0.00048255	-0.00038123	-0.00074832	0.00006794	-0.00034381	-0.00109676	-0.00030160	0.00017621	-0.00050026	-0.00027872	-0.00047916	-0.00073691	-0.00011744	-0.00073803	0.00012695	-0.00087313	0.00030297	0.00088160	-0.00021910	0.00114648	0.00014877	0.00020804	-0.00059843	0.00080626	0.00048366	-0.00062049	-0.00013872	-0.00138900	-0.00023728	-0.00060746	-0.00112233	-0.00015261	-0.00007040	-0.00090997	-0.00063752	-0.00021155	-0.00020784	0.00092066	-0.00063826	-0.00032966	-0.00002651	-0.00058260	-0.00042829	0.00084205	-0.00145237	0.00032784	0.00084896	-0.00020209	-0.00047188	0.00024079	0.00029619	-0.00065598	-0.00101238	-0.00080441	-0.00059814	-0.00004868	-0.00057649	0.00042000	-0.00034997	-0.00162325	-0.00073309	-0.00093275	0.00155172	0.00013419	0.00067611	0.00062451	0.00100218	0.00026091	-0.00035262	0.00041753	0.00081230	0.00084815	-0.00039403	0.00064141	-0.00021058	0.00108764	0.00020392	-0.00081150	-0.00169381	0.00098771	0.00015889	-0.00287914	-0.00053776	-0.00206766	0.00094176	-0.00148916	-0.00018057	-0.00164938	0.00089350	-0.00208453	0.00205027	0.00007013	-0.00148576	-0.00247562	-0.00154436	0.00083068	-0.00061292	-0.00043982	-0.00088366	-0.00208410	-0.00101321	-0.00073060	0.00044110	-0.00064674	-0.00058880	-0.00510484	-0.00096985	-0.00104698	-0.00053147	-0.00190081	-0.00074914	-0.00085343	-0.00264739	-0.00174984	-0.00193492	-0.00211209	-0.00068570	-0.00173940	-0.00178684	0.00076227	0.00136737	-0.00306925	-0.00099198	0.00205817	0.00357213	-0.00435710	-0.00017447	-0.00055965	-0.00051896	-0.00026418	-0.00430549	-0.00008404	-0.00412649	-0.00158911	-0.00196590	-0.00041199	-0.00334772	-0.00247119	0.00074442	-0.00293917	-0.00332068	-0.00291164	-0.00051348	-0.00189668	-0.00085236	-0.00078633	0.00083938	-0.00162180	-0.00122924	0.00011334	-0.00050607	-0.00050079	0.00084137	0.00049986	0.00028142	-0.00051771	0.00064976	0.00008153	0.00174406	-0.00080653	-0.00050384	-0.00268895	-0.00138908	-0.00393309	-0.00171740	-0.00039988	-0.00242595	-0.00094784	-0.00025989	-0.00086130	-0.00020598	-0.00071302	0.00002669	-0.00000385	-0.00024620	-0.00111653	-0.00157289	-0.00050532	0.00022010	0.00094718	0.00042755	0.00003341	0.00128478	0.00037318	-0.00007339	-0.00113057	0.00116472	0.00049306	-0.00204051	0.00087249	0.00012891	0.00026990	-0.00032986	0.00043745	-0.00009569	-0.00092856	-0.00030252	-0.00078780	0.00095374	-0.00057717	-0.00068551	-0.00051624	0.00106050	0.00113502	-0.00065172	0.00051914	-0.00019674	-0.00048732	-0.00007873	-0.00021569	0.00034509	-0.00064520	0.00006656	-0.00020770	0.00041587	-0.00057992	0.00042545	0.00080638	-0.00005901	0.00005419	0.00005697	-0.00077929	-0.00064593	0.00054095	0.00081416	0.00081829	0.00043628	0.00040120	0.00007220	0.00056023	0.00014769	0.00091609	0.00039010	0.00003991	0.00097983	0.00075854	-0.00008918	-0.00012285	0.00053679	0.00004965	0.00051228	0.00012428	0.00041724	0.00048809	-0.00006429	-0.00033076	0.00011788	0.00016113	-0.00001245	0.00036823	-0.00006242	-0.00005193	-0.00016649	-0.00006410	0.00005513	0.00009689	-0.00006721	0.00013435	0.00000316	0.00006661	0.00061758	0.26143079
-8.9997	-0.32174317	-0.55501300	0.18605893	-0.35530985	0.06278607	-0.66107979	0.58490819	1.05268598	0.34771582	0.95073830	0.02327814	-1.95190108	-0.24618882	-0.58508223	-0.58464295	0.22066855	-21.47483647	-0.35900889	-21.47483647	-0.18247025	0.64526714	-21.47483647	-21.47483647	-21.47483647	0.07715888	2.56366682	-21.47483647	0.55881284	-0.13018284	-21.47483647	-21.47483647	-1.98284006	-0.00829064	0.46084782	0.10429643	-0.51657070	-0.13149379	0.14430980	0.13694614	-0.03928123	-0.03724495	-0.00740052	-0.02280251	0.02769347	0.00209164	-0.00615164	0.01125658	-0.01831003	0.00766501	-0.00948309	-0.00241396	0.00378603	0.00600248	-0.01043507	0.00817845	-0.00495187	0.00456308	0.00074075	-0.00311705	-0.00306696	0.00092501	-0.00236159	-0.00093643	-0.00369414	-0.00325358	0.00217687	-0.00108332	0.00000443	0.00115386	-0.00165208	-0.00009403	0.00094977	0.00033942	0.00270137	0.00111939	-0.00139992	0.00050391	0.00336420	-0.00096105	0.00026249	0.00039515	-0.00300750	-0.00857024	-0.00627111	-0.00438578	-0.00454575	-0.01565851	-0.01943435	0.00373555	0.00111563	-0.01131264	-0.00499090	0.00716503	-0.01209077	-0.00420137	-0.00335446	-0.00623503	-0.00138203	0.00080783	-0.00656994	0.00621318	0.00656002	-0.00391019	-0.00206353	-0.00025306	0.00914621	0.02195798	0.02353867	0.04351376	0.07335220	0.06902737	0.07468449	0.07830514	0.10182415	0.08435968	0.07674725	0.06629117	0.08933765	0.08667686	0.07354940	0.05674354	0.04464507	0.03884959	0.04594837	0.04240100	0.02568095	0.00760056	-0.00020059	0.00030072	-0.00040826	-0.00132120	-0.00114736	0.00376748	-0.00168794	0.00055010	0.00075055	-0.00041642	-0.00039085	0.00029115	0.00011609	0.00024441	0.00033807	0.00022966	0.00018422	-0.00022063	-0.00188965	-0.00031601	-0.00127183	-0.00013471	-0.00052424	0.00048522	0.00027830	-0.00126021	-0.00112169	0.00103430	-0.00015777	-0.00157913	0.00012800	-0.00090860	-0.00053487	0.00123061	-0.00116409	-0.00067478	0.00109663	-0.00061432	-0.00019043	0.00056917	-0.00018821	-0.00076405	-0.00058629	-0.00023369	-0.00036187	0.00031355	0.00010094	-0.00037386	-0.00017834	-0.00010132	-0.00106971	-0.00067890	-0.00018048	0.00053702	-0.00076346	0.00044216	0.00040504	-0.00048004	0.00002803	0.00078232	0.00093824	0.00033851	-0.00050114	0.00124207	-0.00048068	-0.00159808	0.00030263	0.00023607	0.00027898	-0.00000237	-0.00126905	0.00103527	0.00052008	-0.00090184	-0.00100183	0.00078018	0.00021876	-0.00100279	-0.00015105	0.00045257	0.00026286	-0.00026694	-0.00095897	0.00117464	-0.00107482	0.00079705	0.00194201	-0.00203148	-0.00075571	0.00075654	-0.00000808	0.00126519	0.00037614	-0.00052809	-0.00006094	-0.00025047	0.00028475	0.00034249	-0.00112605	-0.00072559	0.00074130	0.00021599	-0.00013258	-0.00013721	0.00018525	-0.00051433	-0.00117510	0.00004822	-0.00009053	-0.00074090	-0.00009038	0.00008661	0.00074032	-0.00001593	-0.00148731	0.00084730	-0.00068464	-0.00112623	0.00039316	-0.00013914	-0.00084272	-0.00003567	0.00031814	-0.00086509	-0.00122575	-0.00063005	-0.00052349	-0.00011025	-0.00071557	-0.00071884	0.00004456	-0.00049212	-0.00020458	-0.00052233	-0.00085400	-0.00050033	-0.00101476	-0.00036879	-0.00106241	-0.00060058	-0.00020948	0.00032473	-0.00030547	0.00048870	0.00041626	0.00044443	0.00003711	-0.00038348	0.00006563	-0.00028615	-0.00090127	-0.00063201	0.00032216	-0.00098995	0.00024160	0.00055617	-0.00155281	-0.00084819	-0.00018531	0.00015797	0.00046029	-0.00001801	0.00019540	-0.00062381	-0.00051578	-0.00082787	-0.00042274	-0.00076629	-0.00027527	0.00011099	-0.00013281	0.00071796	-0.00025712	0.00059346	-0.00106754	-0.00006118	-0.00102897	-0.00004051	-0.00121670	0.00109552	-0.00090392	0.00038324	-0.00014415	0.00065081	-0.00026364	0.00142120	-0.00070537	0.00029618	0.00077523	0.00207708	-0.00122907	-0.00230628	0.00105866	0.00036423	-0.00150391	-0.00136288	0.00052912	0.00009149	-0.00071303	-0.00148543	0.00015469	0.00079034	-0.00160299	-0.00017661	0.00027458	-0.00050559	-0.00299090	0.00172439	0.00017914	-0.00008825	-0.00235150	0.00147743	0.00062988	-0.00103877	0.00047334	0.00049933	-0.00079477	0.00128278	0.00108672	0.00173510	0.00086622	0.00042148	-0.00125840	-0.00079705	-0.00059456	0.00194257	0.00128318	-0.00021274	-0.00312528	0.00069460	-0.00138848	-0.00106425	0.00027358	-0.00120914	0.00154303	-0.00191959	-0.00141287	-0.00157073	-0.00259492	-0.00024813	0.00233045	0.00136478	0.00183869	0.00004330	-0.00067329	0.00093502	-0.00029318	0.00266165	-0.00157995	-0.00249917	-0.00120155	0.00020341	0.00067686	-0.00121070	0.00206982	0.00130327	-0.00019838	-0.00104062	-0.00017268	0.00165809	-0.00018146	-0.00047045	-0.00034060	0.00052111	0.00141850	0.00154862	0.00001654	0.00080563	-0.00269130	0.00088522	0.00017450	-0.00032131	-0.00049845	-0.00020460	0.00128970	0.00166475	0.00079943	0.00133732	0.00100948	0.00055451	0.00035886	0.00232853	0.00007958	0.00169926	0.00196994	0.00035022	-0.00093782	-0.00159809	0.00005784	-0.00061705	-0.00157555	0.00166341	0.00372149	0.00247266	-0.00043708	0.00056084	0.00115051	-0.00040095	-0.00066722	0.00019150	0.00081919	0.00151664	0.00015557	0.00076235	0.00204547	-0.00003007	0.00171970	0.00152845	0.00115175	0.00078347	0.00119685	0.00049825	-0.00038635	0.00062557	0.00065431	0.00078012	0.00047840	0.00171145	0.00048982	0.00073928	0.00022635	0.00093971	0.00039725	0.00027119	0.00145766	0.00238365	0.00058373	-0.00056006	0.00090746	0.00086781	0.00083655	0.00003107	0.00133786	0.00255259	0.00050084	0.00043632	0.00201880	0.00182721	0.00084672	0.00073229	0.00078968	0.00094100	0.00081335	0.00056501	0.00116960	0.00098094	0.00076925	0.00085906	0.00121323	0.00040540	0.00004744	0.00145316	0.00170376	0.00097565	0.00111266	0.00125656	0.00063811	0.00136911	0.00084314	0.00028792	0.00010047	0.00058001	0.00072912	0.00102637	0.00065868	0.00063039	0.00088118	0.00022781	0.00057231	0.00069021	0.00100306	0.00035968	0.00081722	0.00074005	0.00063433	-0.00003849	0.00054020	0.00085494	0.00034242	0.00061598	0.00097751	0.00081255	0.00079452	0.00073275	-0.16059994
-7.9997	-0.84181383	-21.47483647	-0.66676968	0.88244605	0.14741611	-21.47483647	-0.20166492	0.37696388	0.29910500	0.59407550	0.22958738	-0.10633352	-21.47483647	-0.81908628	-1.07397389	-21.47483647	0.21672287	0.76645179	0.16299378	-21.47483647	1.66128314	-21.47483647	0.86875099	0.01800989	-21.47483647	-0.03159939	-0.81696228	-21.47483647	0.27089144	-21.47483647	-0.24265476	0.49841663	-0.06672227	-0.92237947	0.80865990	-0.42771150	-0.11739857	-0.01923523	-0.06508745	-0.21431296	-0.10530807	-0.00963484	-0.01532536	-0.02621930	0.04077454	0.01926606	-0.01085439	-0.00372763	0.01342316	-0.00490911	-0.01324788	0.00290312	0.00486300	-0.00754315	0.00542863	-0.00322033	0.00280867	0.00540462	-0.00122300	0.00006922	0.00384001	-0.00149546	-0.00208966	-0.00089414	-0.00102375	0.00088142	-0.00041253	0.00128545	-0.00175292	0.00229151	0.00403094	0.00308624	0.00186537	0.00062880	0.00187128	-0.00050025	0.00094192	0.00315732	0.00151343	-0.00331640	-0.00505795	-0.00161453	-0.00327850	-0.00564007	-0.00746876	-0.00709451	-0.00149886	-0.00955868	-0.01227072	0.00132177	-0.00717833	0.00223016	0.01022289	-0.00154605	-0.00792699	0.00694012	-0.00307441	-0.00181434	-0.00007966	-0.00386220	0.00221171	0.00823456	0.00037201	-0.00201244	-0.00171469	0.01000635	0.01718600	0.02423767	0.04194024	0.06034553	0.05404194	0.06604163	0.07054343	0.07678544	0.07417694	0.07513037	0.07534424	0.09680678	0.08868867	0.07288213	0.06555303	0.06108486	0.05301829	0.04734327	0.03046300	0.01622666	0.00350368	0.00266252	0.00186619	-0.00099364	0.00033732	0.00007745	0.00178053	-0.00244628	-0.00161921	0.00113039	-0.00009576	-0.00042625	0.00103700	0.00090945	0.00001511	0.00082743	0.00033954	0.00012953	0.00037926	0.00087161	-0.00088061	-0.00075846	0.00196597	0.00041740	-0.00036428	-0.00053997	-0.00091850	-0.00213966	-0.00134232	-0.00005955	-0.00058229	-0.00079526	-0.00018723	0.00021326	-0.00076220	0.00065692	-0.00029853	0.00088931	0.00048106	-0.00072950	-0.00031630	0.00019684	-0.00063999	0.00029424	-0.00040649	0.00005840	0.00120443	0.00097263	-0.00065927	0.00139085	0.00103336	-0.00068184	0.00016766	0.00017752	-0.00085266	-0.00129322	0.00031471	0.00030670	-0.00026911	-0.00005799	0.00068278	0.00017461	0.00143623	-0.00128247	0.00073294	-0.00057241	-0.00086109	-0.00021090	0.00115225	0.00071160	0.00042429	-0.00055377	-0.00011178	0.00069425	-0.00127836	-0.00031176	0.00084525	0.00001321	-0.00055919	0.00036756	0.00002456	0.00018966	0.00044947	-0.00089329	0.00016287	-0.00096867	-0.00034354	0.00125045	0.00056506	-0.00112418	-0.00028469	-0.00081320	0.00005978	0.00031117	-0.00044129	0.00081234	0.00025475	-0.00086694	0.00040206	0.00050823	0.00006842	-0.00034808	-0.00060893	-0.00035037	-0.00091703	0.00019053	-0.00076229	-0.00131074	0.00059939	-0.00066271	-0.00008453	-0.00094882	-0.00062874	-0.00001083	-0.00080890	-0.00071689	0.00074338	-0.00074029	-0.00055702	-0.00066719	0.00044417	-0.00113703	-0.00117838	0.00206354	-0.00043005	-0.00069989	-0.00078332	0.00027854	0.00008346	-0.00056184	0.00029475	-0.00036314	-0.00033105	0.00009646	-0.00052972	-0.00088065	-0.00046532	-0.00066527	-0.00057673	-0.00019911	0.00028626	0.00023285	-0.00062055	-0.00161319	0.00049881	0.00060054	-0.00024713	0.00044525	0.00038464	-0.00075180	0.00004141	-0.00072901	-0.00031417	-0.00052722	-0.00046796	-0.00027181	0.00056711	-0.00076244	-0.00092210	0.00006575	-0.00125317	0.00001124	-0.00128549	0.00041002	0.00026302	-0.00057998	-0.00075768	0.00059202	-0.00070453	0.00025875	0.00087394	-0.00082322	0.00093554	0.00060616	-0.00019501	-0.00092333	-0.00021635	-0.00112092	0.00103581	-0.00114129	-0.00000319	-0.00070209	-0.00088510	-0.00104365	0.00019007	-0.00067711	-0.00015041	0.00056295	0.00101586	-0.00009535	0.00038862	-0.00133086	-0.00153757	-0.00044821	-0.00128759	-0.00173173	-0.00043007	-0.00046076	-0.00097862	-0.00038024	0.00052019	-0.00071726	-0.00059909	-0.00033175	0.00031170	-0.00069693	-0.00178781	-0.00136119	0.00148659	-0.00109853	0.00066922	-0.00015613	0.00034867	-0.00175151	0.00059541	-0.00000087	-0.00084832	0.00025692	-0.00026031	-0.00031019	-0.00024494	0.00115786	-0.00148233	-0.00316780	-0.00024037	0.00066447	0.00227598	0.00251669	-0.00110221	-0.00319357	0.00141681	-0.00112505	-0.00046802	0.00026528	-0.00035885	-0.00207395	-0.00095699	-0.00275847	0.00083582	-0.00247987	0.00190143	0.00021482	0.00146179	0.00047490	-0.00184354	0.00060233	-0.00069682	-0.00007775	0.00068490	-0.00243664	-0.00153360	-0.00125694	-0.00112947	-0.00123847	-0.00057290	0.00093476	0.00191953	-0.00261634	-0.00152166	-0.00128134	-0.00127934	-0.00044233	0.00013144	-0.00071814	-0.00180878	-0.00049311	0.00161447	-0.00109032	-0.00023060	-0.00219991	0.00064685	0.00100395	0.00047843	-0.00120744	0.00048863	0.00065451	-0.00029595	-0.00098098	0.00133065	0.00023158	-0.00039354	-0.00045444	0.00130603	-0.00108297	-0.00130871	0.00089025	0.00043149	-0.00024260	-0.00248677	0.00085906	-0.00004777	-0.00004057	0.00158969	0.00139874	0.00269843	-0.00164164	0.00116852	-0.00005732	0.00048076	0.00013581	0.00042108	0.00099145	0.00002887	-0.00062304	0.00110912	0.00067682	0.00045236	-0.00062002	0.00018278	0.00053931	0.00063401	0.00022218	0.00069991	-0.00037496	0.00023326	-0.00014324	0.00083364	0.00099258	0.00002156	0.00017472	0.00082272	0.00030068	-0.00038576	-0.00054085	-0.00008367	0.00028627	0.00103050	0.00013081	-0.00016738	-0.00066694	-0.00078739	0.00115643	0.00061906	0.00024454	0.00075131	0.00022086	0.00052509	0.00017117	0.00015886	-0.00085914	0.00016083	0.00045936	0.00053211	0.00039662	0.00004109	0.00034436	0.00045164	0.00031991	0.00049189	0.00063475	0.00046756	0.00015559	0.00045888	0.00037529	0.00042455	0.00055883	0.00064932	-0.00026382	-0.00008051	0.00000697	0.00030302	-0.00018613	0.00025189	0.00047086	0.00080616	0.00023733	0.00008252	0.00128044	0.00001507	-0.00016259	0.00058037	0.00029261	-0.00013516	0.00031930	0.00059634	0.00003265	-0.00014679	0.00002622	0.00063801	0.00026953	0.00016193	0.00029370	0.00031169	0.00052661	0.00082061	-0.23164447
-6.9997	-0.15845313	-21.47483647	1.05917943	-21.47483647	1.36565357	-0.32269064	-21.47483647	-21.47483647	-21.47483647	-1.90059209	-0.59137607	-0.80710173	-0.18873740	-21.47483647	-0.25094396	-0.16285643	-0.63005654	0.22869791	0.76947969	-21.47483647	0.87730524	-21.47483647	-0.66241059	0.39416721	-0.51531833	0.33375978	-0.01929088	0.03541454	-21.47483647	-21.47483647	-0.08322691	0.40409628	0.33934623	-1.09668523	-0.28373091	-0.55698797	-0.27750666	0.00103759	-0.02692450	-0.03422157	-0.06563055	-0.11796829	-0.05234357	0.01177679	-0.01030598	0.00790528	-0.01497221	-0.01337057	0.01029690	0.00275913	-0.00000508	-0.00424699	0.00431393	-0.00872157	0.01190655	-0.00780605	0.00295799	0.00237573	-0.00046455	-0.00125497	0.00286568	-0.00326884	-0.00097947	-0.00306251	-0.00131230	0.00220599	-0.00077016	0.00182422	-0.00069935	-0.00141086	-0.00280346	-0.00033330	0.00078888	0.00202107	0.00101559	0.00270130	-0.00088265	0.00164068	-0.00121717	-0.00174634	-0.00501666	-0.00238976	0.00202685	-0.00456680	-0.00652684	-0.00357971	-0.00681355	-0.01175097	-0.01634611	0.01174872	-0.00772096	-0.00147900	0.00133039	-0.00193155	-0.00704948	0.00135968	-0.00459075	-0.00013520	-0.00200216	-0.00570548	0.00584047	0.00764757	0.00302740	-0.00115656	0.00283630	0.01454604	0.01994231	0.02938507	0.04312362	0.06850079	0.06802811	0.07153514	0.07305344	0.09143599	0.09573982	0.09391533	0.08750500	0.09495479	0.08787507	0.08238083	0.07463989	0.06497433	0.05162127	0.03744199	0.02388750	0.01352397	0.00852120	0.00354595	0.00310826	0.00095947	-0.00020128	0.00084281	0.00237760	-0.00059724	0.00002133	-0.00088246	-0.00094612	0.00003047	0.00082100	-0.00138571	0.00074116	0.00092365	0.00100036	-0.00037205	0.00160965	-0.00056928	0.00022495	-0.00076984	0.00061912	-0.00033632	0.00017504	-0.00040710	0.00024510	-0.00185523	-0.00055713	0.00070232	-0.00139984	-0.00085392	-0.00094605	-0.00060404	0.00022653	0.00064914	-0.00116346	0.00025709	0.00068136	-0.00061563	0.00023311	0.00030083	-0.00068757	-0.00068082	-0.00073630	0.00097985	0.00062856	0.00013419	-0.00048979	-0.00049100	-0.00086360	-0.00028046	0.00050954	0.00089543	-0.00004544	-0.00070365	0.00024414	0.00030616	-0.00023061	0.00011256	0.00016041	-0.00037285	-0.00000279	-0.00002387	0.00136995	-0.00024709	-0.00138398	-0.00001145	0.00035431	-0.00061018	0.00055878	0.00034754	0.00052821	0.00037812	-0.00092610	0.00038051	-0.00026387	-0.00056687	-0.00065166	-0.00057399	0.00076053	-0.00016183	-0.00076573	-0.00026959	0.00074032	-0.00040851	-0.00019089	-0.00054454	-0.00096498	-0.00041034	0.00028775	0.00006277	0.00058254	-0.00059040	-0.00083960	-0.00025775	-0.00087230	-0.00118489	0.00043662	-0.00037782	-0.00029733	0.00028470	-0.00031311	0.00039101	-0.00035280	-0.00010637	-0.00067831	0.00022286	-0.00044951	-0.00116456	-0.00105474	-0.00070506	0.00013810	-0.00074480	-0.00019189	-0.00102939	-0.00007720	-0.00117457	-0.00111252	-0.00073196	-0.00011222	-0.00070388	-0.00036468	-0.00032046	-0.00094371	-0.00191442	-0.00076034	-0.00041267	-0.00042245	-0.00077621	-0.00029469	-0.00066516	-0.00050001	0.00017537	-0.00072580	-0.00158973	-0.00054506	-0.00120020	-0.00068506	-0.00059557	-0.00035266	-0.00026120	-0.00061620	0.00002403	-0.00001720	0.00030771	-0.00084667	-0.00022302	-0.00040134	-0.00017083	-0.00063108	-0.00047951	-0.00104525	-0.00035792	-0.00143543	-0.00003081	0.00006218	-0.00095649	-0.00061896	-0.00004880	-0.00043134	-0.00005175	-0.00106785	-0.00031262	-0.00004895	-0.00028254	-0.00024571	0.00003957	-0.00080051	-0.00052855	0.00005734	-0.00033079	0.00000487	0.00034344	0.00057403	-0.00151113	-0.00025780	-0.00065901	0.00030663	-0.00148245	-0.00016884	0.00027101	-0.00055377	-0.00152498	-0.00013423	-0.00015978	0.00077153	-0.00055079	-0.00120124	-0.00065246	0.00089956	-0.00153656	-0.00114946	-0.00001649	-0.00099092	0.00017697	-0.00053203	0.00055165	-0.00057325	-0.00083931	0.00050120	-0.00202437	-0.00104857	0.00028626	-0.00022768	-0.00201967	-0.00151886	-0.00014538	0.00002605	-0.00246434	-0.00022838	-0.00147684	-0.00081611	-0.00049310	0.00060696	-0.00085685	-0.00099417	-0.00152799	-0.00077523	-0.00034529	-0.00004978	-0.00205756	0.00063337	-0.00371403	-0.00144078	-0.00212944	-0.00113475	-0.00105346	-0.00046808	-0.00286682	0.00056866	-0.00302154	-0.00174585	-0.00111526	-0.00010781	0.00008217	-0.00237929	-0.00267923	-0.00211570	-0.00270675	-0.00016214	-0.00145305	-0.00025497	-0.00127275	-0.00017220	-0.00383703	-0.00162893	0.00073632	0.00242773	-0.00193780	-0.00107335	-0.00192180	-0.00102159	-0.00050227	-0.00101595	-0.00033845	-0.00045866	-0.00368813	-0.00053051	-0.00222734	-0.00080935	-0.00063858	-0.00268226	-0.00217237	-0.00179959	-0.00193398	0.00074645	-0.00088464	-0.00158062	-0.00227007	-0.00086766	-0.00040441	-0.00052432	0.00017158	0.00039812	-0.00016325	0.00008627	0.00108745	0.00122964	-0.00131953	-0.00045789	0.00018166	0.00138359	-0.00210847	-0.00002598	0.00133401	0.00015452	0.00103658	-0.00182485	0.00042230	-0.00051741	-0.00100207	0.00117137	0.00014677	0.00155891	-0.00109663	-0.00042599	0.00233368	-0.00036402	-0.00001926	-0.00009512	0.00048077	0.00116854	-0.00022937	-0.00026687	0.00082668	-0.00007320	0.00055166	0.00028974	0.00030761	0.00128302	0.00071190	0.00012362	-0.00026330	0.00045457	0.00032275	0.00060055	0.00074650	0.00108343	-0.00140701	-0.00002083	-0.00035471	0.00133298	-0.00050851	0.00001551	0.00103465	0.00124746	0.00012893	0.00024336	-0.00016702	0.00001035	0.00014043	-0.00041075	0.00055614	0.00042958	0.00038756	0.00045013	0.00043496	0.00075176	0.00000567	0.00080915	0.00043904	-0.00018552	0.00017141	0.00063791	0.00027445	-0.00004019	0.00081750	0.00088204	0.00090635	0.00023350	0.00005864	0.00005871	0.00018675	0.00059952	-0.00002383	0.00062697	0.00063397	0.00052743	0.00047566	0.00028556	0.00055077	0.00024826	0.00060875	0.00064062	0.00044296	0.00072066	0.00052813	-0.00009934	0.00009875	0.00046469	0.00091840	0.00053407	0.00054263	0.00019051	0.00032371	0.00027283	0.00028617	0.00048783	-0.00009253	0.00026743	0.00029837	0.00020853	0.00011714	0.00079946	-0.35287147
-5.9997	-0.19440329	0.25334150	-0.81547400	1.31235836	-0.30119951	-0.62270033	-0.02964432	-0.72561750	-21.47483647	0.75724059	-21.47483647	0.35133146	0.77974840	0.81774944	-21.47483647	-1.15653370	0.70304195	-0.24913315	0.63170493	-21.47483647	-0.62090901	-1.00549626	-0.86676574	0.26327431	-21.47483647	-0.31608108	-21.47483647	-21.47483647	-1.27331364	1.14654732	-21.47483647	-0.67996967	0.28755306	0.32450427	0.42767423	0.56317762	0.06863788	0.02088055	-0.02509559	0.03523313	0.01872500	-0.09713296	-0.03979032	0.00214430	0.00351785	0.01038477	0.00204135	-0.01749410	-0.00118903	-0.01122429	0.00026969	0.00208493	-0.00454441	-0.00700241	-0.00189749	-0.00207311	-0.00430418	0.00406976	-0.00188101	0.00050428	0.00180290	-0.00484106	-0.00231584	-0.00193994	-0.00218509	0.00415306	-0.00241704	0.00166924	0.00125729	-0.00052730	-0.00135294	0.00244819	0.00166215	0.00115634	-0.00192908	-0.00270937	0.00228482	0.00143577	0.00155670	0.00269018	-0.00412112	-0.00468980	-0.00291828	0.00101334	-0.01146635	-0.00327421	0.00318071	-0.00859030	-0.00165417	0.00582430	-0.00332771	-0.00072623	-0.00296399	-0.00617381	0.00031406	-0.00554907	-0.00384418	-0.00402712	0.00023546	-0.00309021	0.00528326	0.00863978	-0.00210679	-0.00447716	0.00424226	0.01884092	0.03303941	0.03480406	0.04801068	0.07032570	0.06511904	0.07812425	0.09556619	0.12489932	0.12757571	0.11070707	0.09110165	0.08314872	0.07551579	0.07456580	0.07509329	0.07145467	0.06043902	0.04615854	0.03196056	0.02045651	0.00578386	0.00298419	0.00253343	-0.00096416	0.00034105	0.00045570	0.00210035	-0.00341160	-0.00157545	0.00118606	-0.00058380	0.00082308	0.00039052	-0.00091006	-0.00012229	-0.00054425	0.00052937	-0.00073841	0.00088643	-0.00050621	0.00056966	-0.00093800	-0.00072469	0.00005062	-0.00076662	0.00020098	0.00007054	-0.00114115	-0.00078891	-0.00098826	-0.00056761	0.00030892	-0.00113614	0.00008310	0.00103545	-0.00022826	-0.00109307	0.00025599	0.00034921	-0.00015183	-0.00114346	0.00071006	-0.00153987	-0.00028457	-0.00015818	0.00017820	-0.00007541	0.00074746	-0.00065293	0.00005212	0.00013342	-0.00102537	-0.00050819	0.00030080	-0.00096951	0.00005997	0.00068996	0.00010853	-0.00090607	-0.00001895	0.00128789	-0.00022414	0.00048289	-0.00016397	0.00111300	-0.00077266	-0.00029590	-0.00117008	0.00004715	-0.00054151	-0.00015669	0.00032861	-0.00024951	0.00104009	-0.00061047	0.00005631	-0.00054540	0.00009436	-0.00075426	-0.00034379	0.00038700	0.00070882	-0.00022470	-0.00085576	-0.00002140	-0.00036627	0.00010014	0.00101515	-0.00035085	0.00009362	0.00025501	0.00003484	0.00016839	-0.00082895	0.00036217	0.00049419	0.00036124	-0.00050864	0.00033557	-0.00038097	-0.00090436	-0.00023964	-0.00029705	0.00001769	0.00017471	0.00042168	-0.00052223	-0.00042531	0.00019817	-0.00086013	-0.00099939	-0.00019886	0.00021773	-0.00070586	0.00060688	-0.00101081	0.00070044	-0.00048414	-0.00139955	-0.00024167	-0.00005449	-0.00116818	-0.00006293	0.00043915	0.00002388	-0.00088551	-0.00083521	-0.00083028	-0.00050515	-0.00060664	-0.00005478	0.00041153	-0.00045971	0.00046535	-0.00050697	-0.00080300	-0.00002634	-0.00071929	-0.00028907	-0.00048942	0.00066896	-0.00047164	-0.00078515	0.00012603	0.00042784	0.00026897	-0.00020991	-0.00009294	0.00060731	-0.00008733	-0.00017975	-0.00097613	-0.00009979	0.00010978	-0.00048900	-0.00014972	0.00002288	-0.00089533	-0.00027905	-0.00007036	-0.00033660	0.00034573	-0.00015540	-0.00004131	0.00034255	-0.00002476	-0.00010441	0.00063110	-0.00082458	-0.00034130	0.00027416	-0.00045221	-0.00013744	0.00034356	0.00005957	-0.00102370	0.00036986	-0.00075265	0.00010979	-0.00100463	0.00009453	-0.00052283	-0.00073616	-0.00093764	-0.00019838	0.00033979	0.00012665	0.00047349	0.00039096	0.00058887	0.00158730	-0.00020462	0.00030935	-0.00142977	0.00006071	0.00053733	-0.00093453	-0.00010772	-0.00049825	0.00013219	-0.00106386	-0.00077405	-0.00145433	0.00056124	0.00091367	-0.00062504	-0.00151265	-0.00128839	0.00131660	-0.00051485	-0.00087921	-0.00096114	0.00150298	-0.00025633	0.00077913	-0.00154838	0.00053286	0.00079614	-0.00076050	-0.00027927	0.00091407	0.00140059	0.00158135	-0.00316110	-0.00166441	-0.00043563	0.00039593	-0.00025565	0.00104904	-0.00206804	-0.00110322	0.00077288	-0.00030429	-0.00044018	-0.00120516	0.00063129	-0.00093313	0.00058774	0.00025197	-0.00133459	0.00188204	-0.00237854	-0.00092539	-0.00010099	0.00053302	-0.00080580	-0.00061116	0.00013080	0.00009055	-0.00292788	-0.00194372	-0.00095146	-0.00073211	-0.00134411	-0.00113817	0.00188532	0.00276644	0.00040901	-0.00229957	-0.00138820	0.00032661	0.00070283	-0.00049697	-0.00067435	-0.00043416	-0.00168540	-0.00048557	-0.00011048	-0.00086600	-0.00235844	0.00034473	-0.00284391	0.00119701	0.00018429	-0.00081811	0.00088290	0.00023941	0.00153363	-0.00009849	-0.00191751	0.00138767	-0.00072410	0.00106351	-0.00055761	0.00004040	0.00032912	-0.00204670	-0.00028508	-0.00147348	0.00054247	-0.00157206	-0.00005426	-0.00080882	0.00101395	0.00047021	-0.00095415	0.00115876	-0.00097560	-0.00008220	-0.00073452	-0.00051959	0.00048308	0.00158087	-0.00030762	0.00034625	-0.00118906	-0.00054180	-0.00011562	0.00090858	0.00046825	-0.00014908	0.00187872	0.00017642	0.00004565	0.00033678	-0.00029448	-0.00033521	0.00032750	0.00105707	0.00001595	-0.00065507	0.00045610	0.00113465	-0.00075645	0.00020065	0.00098813	0.00123308	0.00085510	0.00057155	0.00053720	-0.00024956	0.00000646	0.00015276	0.00138233	0.00120460	0.00065958	0.00060075	-0.00001602	0.00051295	-0.00168186	0.00016142	0.00015455	0.00024227	0.00093033	0.00098857	0.00007879	0.00035708	0.00091218	0.00091457	0.00041718	-0.00038674	0.00023941	-0.00008940	0.00097655	0.00116482	0.00099535	0.00123438	-0.00014828	0.00087620	0.00050078	0.00013567	0.00049783	0.00054020	-0.00002759	0.00062913	0.00032663	0.00015625	0.00081951	-0.00016759	0.00022913	0.00059008	0.00047328	0.00006020	0.00034821	0.00023512	0.00020423	-0.00032063	0.00039842	0.00040596	-0.00007126	0.00008222	0.00003200	0.00033449	0.00059873	0.00066293	0.58807881
-4.9997	-0.25438261	-0.12777922	0.54656446	0.69726628	-0.01711594	-0.84998226	0.02359736	-21.47483647	-0.73067853	-21.47483647	-0.53148313	1.24545264	0.17908452	-0.01733623	0.51692653	-21.47483647	-0.12956822	-1.19878726	1.02626651	-21.47483647	-1.09499645	-21.47483647	-21.47483647	-0.64748281	0.25757942	-21.47483647	-21.47483647	0.06104337	-1.56862175	0.03063397	-21.47483647	-0.29670417	0.34650531	-0.50722352	-0.28584360	-0.33711242	0.24084314	0.13060243	-0.08848629	-0.02650484	-0.06298746	-0.00274074	-0.01789782	-0.02572567	0.06817644	-0.02318615	0.00922471	-0.01042355	0.00347240	-0.00025011	-0.01074372	0.00995437	0.00488065	-0.00769970	-0.00102886	-0.00001489	0.00399018	0.00480202	-0.00545293	0.00183136	0.00490030	-0.00622776	-0.00004157	-0.00115006	-0.00344309	-0.00081955	-0.00004222	0.00189653	0.00089177	-0.00125308	0.00323040	0.00419759	-0.00152801	0.00266480	0.00163499	-0.00207509	-0.00141616	0.00028912	0.00109643	-0.00156778	-0.00701028	0.00157668	0.00217057	-0.00296204	0.00006480	-0.00744400	-0.00102050	-0.01752416	-0.00930543	0.01140341	-0.00349736	-0.01500531	0.00803210	0.00046868	-0.00249100	-0.00141807	0.00064472	-0.00290034	-0.00398649	-0.00284320	0.01423318	0.00552315	-0.00376812	-0.00059737	0.00844254	0.01908036	0.03364309	0.03987556	0.04999488	0.06412468	0.06302952	0.08278882	0.09496287	0.11600176	0.10955001	0.09299878	0.07092070	0.07812857	0.07448899	0.07486933	0.08051990	0.08232050	0.06600675	0.05141588	0.03246783	0.02296944	0.01303399	-0.00084720	0.00161152	0.00057169	0.00079959	-0.00017310	-0.00042102	-0.00211803	-0.00232862	-0.00056466	0.00044359	0.00158352	0.00054746	-0.00160561	0.00185641	0.00203224	-0.00072138	-0.00087732	0.00278486	0.00022171	-0.00151604	-0.00057580	0.00198448	-0.00113297	-0.00024339	0.00135714	0.00063203	-0.00159105	-0.00084787	0.00013234	-0.00007210	-0.00045459	-0.00078365	-0.00044074	-0.00000585	-0.00049076	-0.00065009	0.00103763	0.00009921	-0.00108898	0.00052718	0.00040778	-0.00082886	0.00009035	-0.00101189	-0.00119548	-0.00089636	0.00027856	0.00013329	-0.00041452	-0.00122895	0.00052099	0.00012814	-0.00059591	-0.00149640	-0.00073661	0.00040255	-0.00095402	-0.00074790	0.00036157	0.00001883	-0.00025729	0.00096297	-0.00065191	-0.00152729	0.00008994	-0.00012302	-0.00004709	-0.00035770	-0.00081443	0.00018449	-0.00041582	-0.00071396	0.00132317	-0.00089301	-0.00012928	0.00002660	0.00073612	-0.00111371	-0.00060676	0.00092645	0.00137518	-0.00107963	-0.00198707	0.00059031	-0.00027961	-0.00197184	0.00040309	0.00027816	0.00051376	-0.00069695	-0.00001802	0.00003542	-0.00089588	-0.00169506	0.00047130	0.00040077	-0.00108689	-0.00100975	0.00064975	-0.00084974	-0.00096660	-0.00028666	0.00037241	-0.00108101	-0.00045611	-0.00013904	-0.00024274	-0.00092623	-0.00041793	-0.00058569	0.00014831	-0.00017261	-0.00154233	-0.00021468	-0.00154405	-0.00059831	-0.00106241	-0.00084008	-0.00061424	-0.00054450	0.00001264	0.00004013	-0.00096228	-0.00211945	-0.00094361	-0.00128156	-0.00067340	0.00006564	-0.00143970	-0.00172123	-0.00005386	0.00026814	-0.00036940	-0.00023816	-0.00083748	0.00038869	-0.00088189	-0.00077542	-0.00146019	0.00026312	-0.00075880	-0.00073409	0.00083376	0.00022817	-0.00092237	-0.00087294	0.00053042	0.00021182	-0.00058977	0.00003501	-0.00074918	-0.00086181	-0.00020286	-0.00163120	-0.00031255	-0.00055349	-0.00093960	-0.00036177	-0.00048791	-0.00108155	-0.00028155	0.00000529	-0.00021105	-0.00044215	0.00008006	-0.00102362	-0.00111659	-0.00036415	0.00042747	-0.00018352	-0.00051930	0.00030854	0.00027057	-0.00074556	-0.00111005	-0.00029555	0.00011660	-0.00003892	-0.00129123	-0.00035884	0.00009803	-0.00169221	-0.00202309	-0.00008799	0.00007264	0.00016453	0.00019769	0.00035259	-0.00142537	0.00111441	-0.00088437	-0.00029316	-0.00062798	-0.00091117	0.00170594	-0.00027014	-0.00135675	-0.00207982	0.00102988	-0.00153807	-0.00254252	-0.00022573	0.00107596	-0.00120940	-0.00169040	-0.00083167	-0.00178194	0.00028535	-0.00109300	-0.00086668	-0.00157140	-0.00144071	-0.00046419	-0.00009274	-0.00201139	-0.00160863	-0.00081436	-0.00081448	-0.00086168	0.00000370	-0.00033604	-0.00207722	-0.00238297	0.00092437	0.00213980	-0.00177608	0.00104314	-0.00124556	-0.00180212	0.00002916	-0.00001614	-0.00017106	-0.00130496	-0.00247852	0.00133644	-0.00218036	-0.00159845	-0.00181108	-0.00218961	0.00050991	-0.00252527	0.00046223	0.00127650	-0.00002694	-0.00209698	-0.00171456	0.00157258	-0.00064473	-0.00228756	-0.00068159	-0.00084262	-0.00186083	-0.00072760	0.00000547	0.00052550	-0.00062081	-0.00174066	-0.00238349	-0.00231823	-0.00028768	0.00053715	-0.00104260	-0.00151164	-0.00317266	-0.00072778	0.00000450	-0.00087004	0.00020347	-0.00139649	-0.00002391	-0.00173140	0.00046713	-0.00100110	-0.00193679	0.00114127	0.00059095	0.00073415	-0.00194532	-0.00089715	0.00252298	-0.00183465	-0.00021916	-0.00163172	0.00228483	0.00058614	-0.00070135	-0.00114790	-0.00263306	-0.00128345	-0.00282833	-0.00171855	-0.00260318	-0.00079161	0.00098107	-0.00198693	-0.00072876	-0.00192665	0.00018589	-0.00056328	-0.00180577	0.00005737	0.00095124	-0.00122669	-0.00153276	-0.00092662	-0.00020264	0.00024025	-0.00075122	0.00036453	0.00016334	-0.00023666	-0.00030426	-0.00033437	-0.00008429	0.00023443	0.00008922	0.00126516	-0.00012189	-0.00089707	-0.00001283	-0.00014670	-0.00093939	-0.00050820	0.00017566	0.00029799	-0.00133652	-0.00008773	0.00032726	-0.00036931	-0.00028459	0.00052899	0.00009658	0.00072740	0.00105872	0.00011436	0.00166005	-0.00046297	0.00051825	0.00012618	0.00023096	-0.00096019	0.00051582	0.00024731	-0.00071962	-0.00000402	0.00102384	0.00041634	0.00035739	0.00148182	0.00076956	-0.00043756	0.00015779	0.00092150	0.00080137	0.00044004	0.00073821	0.00028162	0.00052103	-0.00010080	0.00051896	0.00028028	-0.00009846	0.00004928	0.00093724	0.00050196	0.00017788	0.00011688	0.00003882	0.00002899	0.00040827	-0.00007470	0.00045044	0.00015543	0.00039252	0.00024112	0.00001511	0.00016632	0.00032473	0.00012250	0.00038734	0.00017632	0.00049478	0.00031229	0.00089421	-0.29182531
-3.9997	0.33550683	-21.47483647	-0.83397889	-0.17061558	-0.39271893	1.41301620	-2.17670846	-21.47483647	-21.47483647	-21.47483647	0.43499171	-0.42399280	-0.75445037	0.26881459	-21.47483647	-0.18416083	-0.25877714	-0.89930839	-0.48682690	-21.47483647	-21.47483647	-0.41033977	-21.47483647	-21.47483647	-0.01588476	0.64467674	0.12394654	-21.47483647	-0.25115031	-0.32773021	-0.58723758	0.32716190	-0.03135598	-0.14964144	-0.31151864	-0.49944482	-0.17358417	0.05155956	0.01318888	0.09884478	-0.00181573	-0.03396725	-0.04098291	0.08229545	0.00902926	-0.02450824	0.00521605	0.00037966	-0.00149804	-0.00913169	-0.00801047	-0.00070494	-0.00625343	-0.00270214	0.00265519	-0.00172515	-0.00102079	0.00366858	-0.00130975	-0.00320735	0.00036222	0.00091499	-0.00142554	-0.00421921	-0.00070762	0.00152602	-0.00060684	-0.00377468	-0.00161676	0.00011885	-0.00078177	0.00066237	0.00149541	0.00263378	-0.00238127	-0.00293569	0.00014338	0.00379778	-0.00204395	-0.00507694	-0.00409388	-0.00256045	-0.00160948	-0.00797543	-0.00272905	0.00037425	-0.00179645	-0.00623064	-0.00449714	0.00208086	-0.01333796	-0.00060210	-0.00018687	-0.00998352	-0.00333353	0.00018149	-0.00168955	-0.00309235	0.00399785	-0.00422308	0.00442833	0.00993411	-0.00040551	-0.00570020	0.00388981	0.02527615	0.03941320	0.04557541	0.06722198	0.09126095	0.09385809	0.10183571	0.10155816	0.11388298	0.09919428	0.08962981	0.08567523	0.09493659	0.08811395	0.08510291	0.08959048	0.08090128	0.05993730	0.04507569	0.03280427	0.01441015	0.00398063	0.00071341	0.00091578	-0.00269986	-0.00098475	0.00103108	0.00329514	-0.00198254	-0.00127948	0.00099961	0.00009534	-0.00139380	-0.00065102	-0.00127347	0.00133410	0.00007553	-0.00090719	0.00070697	-0.00071018	-0.00166869	-0.00017621	-0.00088430	-0.00033046	-0.00089324	0.00004981	-0.00120260	-0.00193596	-0.00153140	-0.00091394	-0.00051944	-0.00106479	-0.00024196	-0.00117981	-0.00135315	-0.00049656	-0.00072919	-0.00175151	0.00075454	0.00098138	0.00008909	0.00067430	-0.00050745	-0.00000007	0.00010791	-0.00079662	-0.00092192	-0.00052983	0.00045614	-0.00148962	0.00018823	-0.00103481	-0.00076263	-0.00160500	0.00022842	0.00024127	-0.00186883	-0.00013224	0.00043931	-0.00167256	-0.00060681	0.00001867	0.00031691	0.00034448	-0.00025138	0.00013528	0.00036209	-0.00030120	0.00044870	-0.00014480	-0.00038078	-0.00037763	0.00083286	-0.00031663	0.00028914	-0.00084817	0.00038527	-0.00052254	-0.00035804	-0.00170445	-0.00024513	0.00136187	-0.00035811	-0.00029028	-0.00080904	0.00173582	-0.00153524	0.00012089	0.00072034	-0.00097255	-0.00096941	0.00044401	-0.00032698	0.00001846	-0.00092476	-0.00003045	0.00104600	-0.00104646	-0.00063633	0.00071336	-0.00066434	-0.00100000	-0.00009670	0.00051764	-0.00093859	-0.00129182	-0.00013171	-0.00113706	-0.00167042	-0.00086928	-0.00042720	-0.00026818	-0.00005616	0.00001571	-0.00082173	-0.00064270	-0.00146126	0.00042321	-0.00045408	-0.00134305	-0.00072405	-0.00005588	-0.00196397	-0.00009268	0.00067448	-0.00135055	-0.00145166	-0.00171411	-0.00062133	-0.00050010	-0.00160976	-0.00032456	0.00004998	-0.00024858	-0.00009065	-0.00041460	-0.00063081	0.00036449	-0.00134043	0.00023418	-0.00028843	-0.00031476	-0.00053753	-0.00024510	-0.00006282	0.00027360	0.00003527	-0.00009350	0.00067137	0.00031281	-0.00047985	-0.00075682	-0.00135525	-0.00084385	-0.00009427	-0.00121319	-0.00064564	0.00028857	-0.00084560	-0.00062623	0.00023762	-0.00016820	-0.00060161	-0.00099437	-0.00007034	-0.00005634	-0.00162777	-0.00091346	-0.00007552	-0.00077994	-0.00118877	0.00019756	-0.00004889	0.00106432	-0.00029071	-0.00066294	-0.00045690	-0.00042357	-0.00085184	0.00043000	0.00011053	-0.00029903	-0.00064785	-0.00006634	-0.00053927	-0.00125618	-0.00043267	0.00055825	-0.00012027	-0.00133122	0.00070629	0.00067418	-0.00128498	-0.00114007	-0.00024142	0.00041256	0.00004539	-0.00064040	-0.00070523	-0.00181509	0.00051996	-0.00013836	-0.00058135	-0.00039802	-0.00081321	0.00068407	-0.00019455	-0.00229150	-0.00307706	-0.00044621	-0.00006516	-0.00076774	-0.00232340	0.00186836	-0.00193783	-0.00059348	-0.00039250	-0.00220739	-0.00052749	-0.00040074	-0.00069326	-0.00148001	-0.00246004	-0.00209650	-0.00230991	-0.00285350	-0.00163550	-0.00106416	0.00022399	-0.00161429	-0.00179057	0.00054319	-0.00228819	-0.00139990	0.00037214	-0.00206540	-0.00055228	-0.00271423	-0.00075511	-0.00140749	-0.00323388	-0.00060613	-0.00244191	0.00101771	-0.00057443	0.00007663	-0.00171059	-0.00129322	-0.00209344	0.00111719	-0.00114063	-0.00159475	-0.00246457	-0.00178860	-0.00150163	-0.00223081	-0.00058446	0.00051259	-0.00172070	-0.00118034	-0.00086202	-0.00071211	-0.00217697	-0.00217460	-0.00118142	-0.00127936	-0.00252541	0.00014118	-0.00073833	-0.00233192	-0.00406203	-0.00105977	-0.00227927	-0.00148555	0.00106686	-0.00059456	0.00091631	-0.00091724	0.00118547	0.00123691	-0.00159739	-0.00050328	-0.00020536	0.00215534	-0.00217793	-0.00150816	-0.00321321	0.00026341	-0.00097216	-0.00332775	-0.00193839	-0.00253780	-0.00264124	0.00114251	0.00096935	0.00008668	-0.00152833	-0.00038926	-0.00044932	0.00005812	-0.00093865	-0.00073767	-0.00121571	-0.00085836	-0.00030399	0.00006339	-0.00208647	-0.00087045	-0.00023148	0.00022633	-0.00098792	-0.00082792	-0.00026081	-0.00146569	-0.00057288	0.00024557	-0.00080521	-0.00095834	-0.00015141	0.00009220	0.00003961	-0.00105951	-0.00005494	-0.00011072	-0.00009555	-0.00030485	0.00001592	0.00075522	-0.00043756	-0.00017446	-0.00026137	0.00055156	-0.00100507	0.00005649	0.00118671	0.00133176	-0.00031434	-0.00023319	0.00146019	0.00001445	-0.00035894	-0.00046482	-0.00001771	-0.00002149	-0.00033518	0.00009647	0.00040525	-0.00073118	-0.00026040	0.00085927	0.00024955	-0.00015432	0.00037855	0.00023383	-0.00063683	0.00037197	0.00075226	0.00148817	0.00017660	0.00011904	-0.00026926	0.00023638	-0.00008559	0.00018737	0.00007510	0.00042428	0.00018626	0.00054064	0.00030655	-0.00014514	0.00020993	0.00069978	0.00024256	-0.00025845	0.00011669	0.00060164	-0.00022666	0.00000751	0.00019314	0.00006689	-0.00037669	0.00001046	0.00001249	0.00045860	-0.00000050	0.00046385	0.88085736
-2.9997	0.33334430	0.52298355	0.93957442	0.31859150	-0.07123786	-0.62138233	0.56018484	0.11584734	-21.47483647	-21.47483647	-1.62419331	-0.35757165	-0.86230689	0.65829232	0.01863074	0.34588332	0.10538778	0.29447995	-0.10148317	1.16192043	-21.47483647	-21.47483647	-21.47483647	-21.47483647	0.76042914	-21.47483647	-21.47483647	-0.72097665	-0.62232298	-21.47483647	-0.33202422	1.28810918	-0.61409921	-0.56484276	0.52073638	-0.20423846	-0.17361273	0.04306655	-0.00218516	0.03865473	-0.04514833	-0.08323750	-0.03619852	-0.01210597	0.04222038	0.02084906	0.00118052	-0.01645119	0.00576295	0.00762331	-0.01426957	0.00281448	0.00368311	-0.00826124	0.00274623	0.00114178	-0.00049910	0.00455019	-0.00420241	0.00450146	0.00233747	-0.00623667	-0.00103234	-0.00227520	-0.00310767	0.00158828	0.00019432	0.00248507	-0.00053135	-0.00370060	0.00360536	0.00290548	-0.00256705	0.00052718	0.00143909	-0.00405911	-0.00148226	0.00269816	0.00410902	-0.00636560	-0.00614269	-0.00083817	-0.00259427	-0.00559310	-0.01486492	-0.00103758	0.00235259	-0.01653071	-0.00091803	0.00911952	-0.00980726	-0.01039704	0.00709772	-0.00243690	-0.00588342	0.00149019	-0.00323506	0.00042010	-0.00365124	-0.00317630	0.01017926	0.00849405	-0.00322277	-0.00146450	0.00947472	0.01388157	0.02983485	0.04624282	0.06468480	0.08892678	0.08527427	0.08745739	0.07451628	0.08080849	0.08400481	0.09398048	0.09146922	0.10543172	0.09863053	0.08929164	0.08531337	0.07357346	0.05962738	0.04416767	0.03320880	0.02018220	0.00741177	0.00102991	0.00041770	0.00093237	-0.00101061	-0.00261122	0.00249353	-0.00211908	-0.00150228	-0.00133164	0.00174785	0.00151760	-0.00007542	-0.00039354	0.00228189	-0.00023067	-0.00119082	-0.00023584	0.00044839	0.00050873	-0.00109401	-0.00002085	0.00123165	-0.00097165	-0.00182656	0.00064749	-0.00058096	-0.00177856	-0.00068339	0.00085908	-0.00052090	0.00014882	-0.00032834	0.00018587	-0.00016495	-0.00027968	-0.00155291	0.00141583	0.00007205	-0.00042747	-0.00125357	-0.00037148	-0.00160393	0.00042252	-0.00071528	0.00032559	-0.00102591	0.00071302	0.00123535	-0.00066139	-0.00080086	-0.00089512	-0.00023409	0.00103719	-0.00052569	0.00056532	-0.00064549	-0.00030235	0.00001684	-0.00008905	-0.00049665	-0.00065502	0.00042117	-0.00093201	-0.00105464	0.00047193	-0.00057556	-0.00147617	-0.00047333	0.00014543	0.00031898	-0.00112519	-0.00126136	0.00125913	-0.00084504	-0.00096133	0.00017465	0.00049232	-0.00083921	-0.00103645	0.00029286	0.00053714	-0.00151896	-0.00065691	0.00055167	-0.00104459	-0.00091649	0.00062081	-0.00002069	-0.00102822	-0.00026496	-0.00046084	0.00046804	0.00017676	-0.00068226	0.00081722	0.00013683	-0.00092613	-0.00008472	-0.00048683	-0.00095547	-0.00097011	0.00010269	-0.00013080	-0.00094834	-0.00045541	0.00007487	-0.00046808	-0.00082911	-0.00104908	0.00059505	-0.00161638	-0.00088366	0.00027668	-0.00038296	-0.00125255	-0.00026460	-0.00040915	-0.00152371	-0.00055807	-0.00038376	0.00005320	0.00088690	0.00027124	-0.00034601	-0.00053736	-0.00101576	-0.00105507	0.00034128	-0.00068593	-0.00060816	-0.00010497	-0.00051381	0.00004960	-0.00037097	-0.00086902	-0.00003027	-0.00075728	-0.00064212	-0.00130646	0.00037902	-0.00020199	-0.00022320	-0.00045238	0.00031071	-0.00020792	-0.00019774	0.00065704	-0.00062808	-0.00134563	-0.00047482	-0.00107136	-0.00036836	0.00026364	-0.00096747	0.00045351	-0.00075039	-0.00070965	-0.00005727	-0.00009374	-0.00096341	0.00058634	-0.00007871	-0.00047576	-0.00068755	0.00010488	0.00046001	-0.00036011	-0.00068256	-0.00019819	-0.00009562	-0.00071988	-0.00020116	0.00008309	-0.00096277	-0.00162294	-0.00062004	0.00003415	-0.00080626	-0.00136607	0.00125683	-0.00006764	-0.00139389	-0.00077766	-0.00007402	-0.00024481	-0.00021582	-0.00033008	-0.00055302	0.00084650	-0.00018318	-0.00063876	-0.00044003	-0.00082883	-0.00082219	0.00082714	-0.00118187	-0.00155902	-0.00018970	0.00044620	-0.00073325	-0.00127035	-0.00020217	-0.00018948	-0.00161707	-0.00070023	-0.00003190	-0.00019160	-0.00057956	-0.00102303	-0.00213917	-0.00033380	-0.00038109	-0.00029418	-0.00034581	-0.00129391	-0.00123030	-0.00146948	0.00025368	0.00007313	0.00077350	-0.00172646	-0.00071999	-0.00249325	-0.00182666	0.00053640	-0.00065319	-0.00061055	-0.00062164	-0.00266058	-0.00126908	-0.00303220	0.00159953	-0.00262583	-0.00034098	-0.00034298	-0.00103482	-0.00454219	-0.00172519	-0.00432214	-0.00046345	-0.00186121	-0.00190258	0.00021624	0.00060278	-0.00317269	-0.00154643	-0.00258304	-0.00028934	-0.00285623	-0.00120105	-0.00259217	-0.00264894	-0.00072624	-0.00276694	0.00039798	-0.00075594	-0.00255025	-0.00081717	-0.00364729	-0.00179385	0.00195038	-0.00136194	-0.00190626	-0.00500323	-0.00082433	-0.00077504	-0.00243604	0.00001928	-0.00174227	-0.00120458	-0.00179068	-0.00020938	-0.00246418	-0.00048728	0.00014353	-0.00025831	0.00102481	-0.00050332	-0.00090290	-0.00074591	-0.00047603	0.00119769	-0.00201587	-0.00116533	-0.00080005	0.00016997	-0.00096146	-0.00242769	-0.00215762	-0.00073330	-0.00073180	-0.00131517	-0.00095052	-0.00025045	-0.00220189	-0.00118874	-0.00186944	-0.00028910	-0.00171495	-0.00136843	-0.00077239	0.00007824	-0.00042492	-0.00092553	-0.00073317	-0.00034343	-0.00083815	-0.00071391	0.00004061	-0.00017596	-0.00107870	-0.00079729	-0.00107208	-0.00036780	-0.00093680	-0.00055392	0.00002466	-0.00039014	-0.00152580	0.00007917	0.00000352	0.00007766	-0.00041604	0.00014284	-0.00066130	-0.00061355	-0.00023307	-0.00083821	-0.00005577	-0.00083914	-0.00046205	0.00043183	-0.00040781	0.00046876	0.00017934	0.00078778	0.00021879	0.00098024	-0.00088662	0.00026039	-0.00102002	0.00045078	0.00018421	0.00068916	-0.00079266	0.00064142	-0.00064551	0.00054111	0.00016241	0.00004749	-0.00034315	0.00046363	0.00010771	0.00052505	0.00029217	0.00064360	-0.00017754	0.00059765	-0.00029395	-0.00011705	0.00004269	-0.00022357	0.00031535	0.00095493	0.00022233	0.00013057	0.00038027	0.00002417	-0.00016568	0.00024778	-0.00000620	0.00027829	-0.00012107	0.00012851	0.00042532	-0.00006468	0.00004316	-0.00025575	0.00024956	0.00008192	0.00040296	0.00046089	0.00111760	0.00052642	-0.88316592
-2.8997	0.31673013	-21.47483647	-1.13180918	0.31480961	-0.48442084	-21.47483647	-0.34097399	0.46185786	-21.47483647	-0.68595234	0.15568579	0.41889381	-0.07963343	-21.47483647	-0.43460438	0.55674100	-0.03896386	0.33184141	0.78200625	-21.47483647	0.60000832	0.32548049	-21.47483647	-21.47483647	0.87992507	-21.47483647	-21.47483647	-21.47483647	0.69452333	-1.06702328	-21.47483647	-21.47483647	0.22960025	-0.51657140	-0.09725605	-0.16542696	-0.07748885	-0.04086020	0.18040689	0.14380313	0.04285230	-0.06947578	0.00172338	0.02086254	-0.00095288	0.01939670	0.01139910	-0.00185658	-0.00179423	0.00293926	0.00346322	0.00328014	0.00640346	-0.00697202	0.01220489	-0.00363566	-0.00704292	0.00259798	-0.00323304	-0.00083048	0.00203414	-0.00567124	-0.00546061	-0.00216556	-0.00176243	-0.00013921	-0.00204015	-0.00159298	-0.00059086	-0.00082434	-0.00087249	-0.00069260	-0.00216236	0.00079057	-0.00056399	-0.00055028	-0.00115074	-0.00319230	-0.00338518	-0.00342648	-0.00133964	-0.00107501	-0.00169538	-0.00306775	-0.00337601	-0.00472791	-0.00961225	-0.00751297	0.00079419	0.00399179	-0.00637622	-0.00568425	0.00154582	-0.00361359	-0.00743210	0.00449610	-0.00401910	-0.00010687	-0.00011791	-0.00360143	0.00172763	0.00560767	0.00097196	-0.00035059	0.00462952	0.02249883	0.03780284	0.05298345	0.06756836	0.09055293	0.08716588	0.08931731	0.08307351	0.10475409	0.10209141	0.09963428	0.09405837	0.11207177	0.10093148	0.09194349	0.08320648	0.07142085	0.05643680	0.04234383	0.02709459	0.02071358	0.00467297	0.00122518	0.00361335	0.00127727	-0.00089490	-0.00104091	0.00112666	-0.00343141	-0.00216914	0.00066334	0.00096531	0.00174192	-0.00032310	0.00158880	0.00159734	-0.00033415	-0.00061275	-0.00011450	0.00062259	-0.00012187	-0.00102251	0.00052022	-0.00117112	-0.00044097	0.00045601	0.00040519	-0.00003074	-0.00145729	-0.00100459	-0.00072314	-0.00182495	0.00037861	-0.00112021	-0.00128504	-0.00060071	0.00006424	-0.00147468	-0.00064021	-0.00019979	-0.00091370	0.00080710	0.00042192	0.00078762	-0.00031326	-0.00090409	-0.00096326	-0.00086875	0.00040728	-0.00068582	-0.00015639	-0.00055923	-0.00037732	-0.00084823	0.00015010	-0.00036532	-0.00137067	-0.00095672	-0.00061906	-0.00047806	-0.00041027	-0.00033518	0.00055394	0.00098068	-0.00127648	0.00053194	-0.00004015	-0.00084790	-0.00045153	-0.00005827	-0.00025894	-0.00125318	0.00016181	-0.00021074	0.00035192	-0.00131608	-0.00070095	0.00049114	0.00022451	-0.00126838	-0.00154241	0.00041529	0.00038620	-0.00012315	-0.00013121	0.00074805	0.00015801	-0.00093653	0.00159011	0.00029838	-0.00158142	0.00014501	0.00016046	0.00141364	-0.00051155	0.00040354	0.00057817	-0.00026780	0.00010866	0.00077059	-0.00036798	-0.00080767	0.00029881	-0.00002445	0.00007605	-0.00091879	0.00027817	0.00021087	-0.00179782	-0.00015549	0.00020330	-0.00060612	-0.00039751	-0.00062566	0.00005425	-0.00082448	-0.00174919	0.00079193	-0.00012441	-0.00148787	-0.00062424	-0.00112393	-0.00023346	-0.00005071	0.00015092	-0.00068802	-0.00061415	-0.00130892	-0.00008850	0.00012786	-0.00099130	-0.00045895	0.00113399	0.00021499	0.00005903	-0.00131233	-0.00124419	-0.00097834	-0.00129701	-0.00033901	-0.00093633	-0.00031465	-0.00026865	0.00018501	0.00018731	-0.00034413	-0.00019195	0.00000588	0.00058076	-0.00027866	0.00021381	-0.00021204	-0.00021762	-0.00081724	-0.00044274	-0.00137354	-0.00043099	0.00030928	-0.00115545	0.00053584	-0.00021894	-0.00154907	0.00036743	-0.00081406	-0.00026639	0.00027464	0.00004691	-0.00004187	0.00008685	-0.00021164	-0.00112941	-0.00055286	-0.00025324	-0.00055330	-0.00000952	-0.00034911	-0.00093082	0.00012656	-0.00124651	-0.00027011	-0.00006515	0.00013552	-0.00052303	-0.00112955	-0.00043264	-0.00060492	-0.00164683	0.00071218	0.00095978	0.00021509	-0.00014245	0.00074229	-0.00084077	-0.00201563	-0.00034375	-0.00087128	-0.00009891	-0.00096958	-0.00078028	-0.00060432	0.00036488	-0.00225173	-0.00065588	-0.00111948	-0.00066929	-0.00029792	-0.00054560	-0.00130146	-0.00185798	0.00090605	0.00036061	-0.00104523	-0.00047805	0.00160230	-0.00082888	-0.00234653	-0.00227351	0.00000287	-0.00061345	0.00017674	0.00184339	-0.00022370	-0.00160877	-0.00060935	-0.00126484	-0.00200422	0.00003995	0.00005735	0.00154442	-0.00109782	-0.00248281	-0.00244251	-0.00082318	-0.00009935	-0.00103374	0.00038889	-0.00197759	-0.00362391	-0.00470426	-0.00224662	-0.00236870	0.00221493	-0.00005437	0.00168735	0.00062646	0.00118812	0.00009492	-0.00143751	-0.00068086	-0.00070277	-0.00267181	0.00127417	-0.00130675	-0.00129262	-0.00009989	-0.00065257	0.00096868	0.00068845	-0.00093017	0.00048794	-0.00227918	0.00158456	0.00089093	-0.00144081	-0.00259284	-0.00216820	-0.00107181	0.00102559	-0.00034410	-0.00154171	-0.00427111	0.00027547	0.00078431	-0.00155212	-0.00187791	-0.00081568	0.00135518	-0.00011955	-0.00111124	0.00124637	0.00074057	0.00006186	-0.00014683	0.00116198	0.00164712	-0.00200531	-0.00105293	-0.00069253	-0.00107244	-0.00211243	-0.00022797	-0.00183088	-0.00204218	-0.00024775	-0.00043880	0.00221185	-0.00117666	-0.00079812	0.00080148	-0.00065689	-0.00265655	-0.00058528	0.00072499	0.00141177	0.00000958	-0.00018991	-0.00101508	-0.00073300	-0.00113632	0.00097449	0.00000378	0.00017546	0.00161736	0.00071237	-0.00010829	0.00093179	-0.00096978	0.00050413	-0.00075952	0.00010794	-0.00050498	0.00007850	0.00031682	0.00026149	-0.00074179	-0.00034648	0.00000769	0.00124391	0.00044494	-0.00015818	-0.00018541	0.00151999	0.00105215	0.00019434	0.00045290	0.00130229	0.00042741	-0.00022434	0.00059503	0.00148752	-0.00023318	-0.00023743	0.00054290	0.00088785	0.00036215	0.00021084	0.00020162	0.00002556	0.00062410	0.00050505	0.00012798	0.00072621	0.00033617	0.00098678	0.00036144	0.00061655	0.00023422	0.00096912	0.00004149	0.00016335	0.00055808	0.00032678	-0.00030798	0.00018313	0.00022625	0.00039544	-0.00016865	-0.00008899	0.00087864	-0.00026461	-0.00029960	0.00044542	0.00055164	0.00006612	0.00036725	0.00031437	0.00029730	-0.00030364	-0.00000123	0.00035847	0.00014208	0.00025560	0.00043930	0.00057211	0.00062649	0.00065763	-0.50268912
-2.7997	-1.62749296	-21.47483647	-21.47483647	-0.25047843	0.07885286	1.54535887	-0.58199432	-21.47483647	1.58980513	-0.58364224	-1.21812284	-0.69753064	0.21217338	0.21239853	0.60184863	-0.44709867	0.17514845	0.11356002	0.27534698	-21.47483647	-21.47483647	-21.47483647	0.82647187	-21.47483647	-21.47483647	-21.47483647	-21.47483647	-21.47483647	-0.57960624	-21.47483647	1.00191629	-1.32860255	1.20063490	1.03480852	0.50514320	0.07660160	0.00803534	0.12994941	0.11770352	-0.01604646	-0.07811873	-0.03673292	-0.06190842	-0.03783408	0.00756780	0.02032712	-0.00898052	0.00088413	0.00360510	-0.00488653	-0.01526740	0.00030138	0.00417536	-0.00343788	-0.00021081	-0.00577224	0.00252626	0.00261833	-0.00357645	0.00342008	0.00523959	-0.00495929	0.00116172	-0.00592860	-0.00008828	-0.00091650	0.00253102	0.00209964	-0.00049985	-0.00286927	0.00264053	0.00138287	0.00044271	0.00089770	0.00066692	-0.00023065	-0.00143736	-0.00235869	0.00062573	-0.00425569	-0.00389590	-0.00023148	0.00039419	-0.00782374	-0.01222203	-0.00759065	-0.00947970	-0.01708723	0.00181467	0.00465917	0.00033162	-0.00728509	0.00335333	-0.00382313	-0.00329447	-0.00342807	-0.00550199	0.00093454	0.00036988	-0.00494620	0.00667801	0.00379213	-0.00280154	-0.00507340	0.00828098	0.02032677	0.03455569	0.04576620	0.06853389	0.08882875	0.08817375	0.09355581	0.09220635	0.09937824	0.09375020	0.09436258	0.08529205	0.09976505	0.09447298	0.08728740	0.08008386	0.07036077	0.05701242	0.04059870	0.02531759	0.02083277	0.00748436	0.00101136	0.00088736	0.00102637	-0.00027389	-0.00040866	0.00023097	-0.00071747	-0.00103085	0.00034304	-0.00071581	0.00166213	0.00200126	-0.00178568	0.00188406	0.00159357	-0.00043145	-0.00111669	0.00115105	0.00048118	0.00010472	-0.00145386	0.00148681	0.00006082	-0.00040161	0.00034866	0.00048282	-0.00148241	-0.00080885	0.00195190	-0.00044671	-0.00120414	-0.00012623	-0.00056286	0.00043807	-0.00089003	-0.00044712	0.00136773	-0.00034953	-0.00051880	0.00071048	0.00109496	-0.00106336	-0.00009468	0.00074171	0.00069140	0.00029537	0.00050221	-0.00002526	0.00056560	-0.00113713	0.00042370	0.00136615	0.00071739	-0.00015266	-0.00081397	-0.00049043	-0.00052699	-0.00016539	0.00064482	0.00015168	0.00016346	0.00066917	-0.00148928	0.00068881	-0.00044092	-0.00006329	-0.00044005	-0.00011338	0.00044007	0.00053913	0.00038340	-0.00060983	-0.00024974	-0.00030978	-0.00056570	0.00041997	0.00055160	-0.00149662	-0.00013333	0.00083786	0.00095206	-0.00070858	-0.00075686	0.00083528	-0.00031372	-0.00023236	0.00049190	-0.00012215	0.00039068	-0.00013163	0.00026272	0.00171230	0.00056538	-0.00037719	0.00051780	0.00111837	-0.00088244	0.00023030	-0.00054707	-0.00004851	0.00010520	-0.00036223	0.00039601	-0.00038218	-0.00052996	-0.00097095	-0.00038131	-0.00101448	-0.00081901	-0.00024922	0.00037498	-0.00009997	0.00024898	0.00118493	-0.00056116	0.00044799	-0.00031956	-0.00062999	0.00012814	-0.00054753	-0.00060878	0.00103489	0.00012790	-0.00058596	-0.00068521	-0.00041011	-0.00128576	-0.00025050	-0.00075394	-0.00093719	-0.00032071	0.00007801	-0.00045328	0.00012814	-0.00096802	0.00016314	-0.00061541	-0.00102040	-0.00067348	0.00054591	0.00002639	-0.00075395	0.00014959	0.00045412	-0.00008699	0.00009055	0.00042181	0.00027889	0.00031331	0.00019218	-0.00017634	-0.00027749	-0.00016482	-0.00100151	0.00031202	0.00033797	-0.00081150	0.00015670	0.00034680	-0.00080049	0.00048230	-0.00010716	-0.00017537	-0.00021305	-0.00004992	-0.00005335	-0.00030874	-0.00001985	-0.00005586	0.00039534	-0.00012555	0.00034711	-0.00047368	-0.00011691	-0.00144395	0.00051781	-0.00084532	0.00001439	-0.00161399	0.00018461	0.00034491	-0.00069405	-0.00045616	-0.00048003	-0.00028496	0.00089054	0.00052342	0.00169370	0.00069699	0.00080971	-0.00092387	-0.00132586	0.00130512	-0.00065938	0.00124589	0.00031642	0.00054593	0.00003616	0.00107082	0.00056087	-0.00046735	0.00134596	0.00009108	-0.00030157	0.00022259	-0.00101267	-0.00170018	0.00065562	-0.00125490	-0.00175326	-0.00010207	-0.00013183	-0.00036721	-0.00001629	-0.00133310	0.00055548	0.00070579	-0.00017055	0.00112496	0.00095350	-0.00141829	-0.00260746	-0.00141092	-0.00159258	0.00162578	0.00083907	0.00037425	0.00125802	-0.00137149	-0.00055725	-0.00110717	0.00071307	-0.00055063	-0.00151955	0.00152273	0.00062847	-0.00237377	-0.00127048	-0.00144871	0.00185128	-0.00325456	-0.00091333	0.00181570	0.00021277	-0.00111665	-0.00251611	0.00073746	0.00040815	-0.00075079	-0.00212907	-0.00103520	-0.00197163	-0.00021773	-0.00077159	0.00086774	0.00088521	-0.00046880	-0.00247833	-0.00003632	-0.00065632	0.00044784	-0.00121363	-0.00234266	-0.00112442	-0.00072039	-0.00055104	-0.00277001	0.00192578	-0.00113222	0.00052685	-0.00114437	-0.00084496	0.00090121	-0.00087044	0.00032107	0.00122180	-0.00102165	-0.00067556	-0.00176588	0.00206140	-0.00036195	0.00022959	-0.00084444	-0.00066222	0.00166782	-0.00065882	-0.00029396	-0.00055473	-0.00154173	-0.00075678	-0.00157286	-0.00061877	-0.00015655	0.00088932	-0.00088262	-0.00010067	0.00040966	0.00126373	-0.00070110	-0.00071036	0.00032322	0.00037758	-0.00053777	-0.00028565	-0.00014330	0.00095578	-0.00007351	0.00035369	0.00088474	0.00022104	0.00075296	-0.00015283	-0.00016595	0.00127188	-0.00028419	0.00013444	0.00070773	0.00056230	0.00073248	-0.00004596	0.00054598	0.00025903	0.00040365	0.00071604	0.00033178	0.00051691	0.00109171	0.00043211	0.00032420	-0.00010891	0.00025945	-0.00027310	0.00068630	0.00086619	0.00051932	0.00068000	-0.00068831	0.00082208	-0.00022519	0.00067883	0.00073491	0.00023052	0.00003167	-0.00006260	-0.00051621	0.00090318	-0.00011892	-0.00015256	0.00080301	0.00015071	-0.00033582	-0.00003457	-0.00016041	0.00026503	0.00004493	0.00014879	0.00010142	0.00032437	-0.00001455	0.00003011	0.00038781	0.00052292	-0.00011254	0.00075250	0.00035748	-0.00006024	0.00033653	-0.00013911	-0.00012783	0.00024567	0.00024724	0.00041207	0.00020315	0.00018677	0.00041645	-0.00036402	0.00014845	0.00034598	0.00022848	0.00038994	0.00013962	0.00028553	0.00056515	0.00035945	-0.53890493
-2.6997	0.08462674	0.29839710	-1.40366697	0.49167117	1.29558253	-0.51012141	0.54503101	0.05892742	0.32015781	-0.66630463	0.99414623	0.30631956	0.79332237	-21.47483647	0.38936718	-0.13608453	-0.07150468	-21.47483647	0.42627005	-21.47483647	-21.47483647	-0.03346300	-21.47483647	-0.16822810	0.31485811	-21.47483647	0.67763323	-21.47483647	-21.47483647	-21.47483647	0.55463457	1.22489452	-0.60864851	0.27222437	-0.07283748	-0.53085929	-0.09906088	0.41564105	0.01829644	-0.05199949	-0.00417690	-0.12351269	-0.03126152	-0.02366230	-0.01281590	-0.00979973	-0.01740017	-0.00690410	-0.00670640	0.00424695	-0.00202500	-0.00268614	0.00118155	-0.00886290	0.00206396	-0.00131858	-0.00083453	0.00258866	0.00386020	-0.00005750	0.00024932	-0.00688194	-0.00044049	-0.00126332	-0.00184657	0.00286913	0.00140179	-0.00011082	-0.00367591	-0.00008750	0.00313813	0.00144396	-0.00077476	0.00203255	0.00016960	-0.00012334	-0.00049730	-0.00142528	-0.00066113	-0.00086539	-0.00175564	-0.00188586	-0.00011450	0.00192822	0.00145106	-0.00371052	0.00091272	-0.00599021	0.00154198	0.00316674	-0.00114503	-0.00681687	-0.00086632	0.00252033	0.00005389	0.00932667	-0.00136773	-0.00282148	-0.00170117	-0.00217520	0.00569052	0.00509174	0.00399309	0.00192951	0.00822321	0.01835794	0.03724082	0.04440967	0.05603447	0.07027888	0.06761950	0.07916978	0.08207828	0.09651624	0.09269517	0.09711840	0.08767291	0.09732358	0.08522038	0.07500496	0.06998091	0.06304051	0.05262710	0.04471667	0.03749060	0.02523223	0.00922584	0.00221706	0.00039050	-0.00018938	0.00080587	-0.00002935	0.00250927	-0.00116595	-0.00071516	0.00008067	0.00150708	0.00219026	0.00094631	-0.00096919	0.00145766	0.00085243	0.00046775	-0.00116833	0.00113125	0.00047771	-0.00069845	-0.00013937	0.00059953	-0.00016966	-0.00061263	0.00069935	-0.00100339	-0.00193005	0.00027814	0.00077123	0.00028950	0.00006489	-0.00050592	0.00100913	-0.00050733	-0.00016523	-0.00009229	0.00022667	-0.00027820	-0.00032852	0.00015001	0.00011459	-0.00050717	0.00003847	-0.00052305	0.00083344	0.00036319	0.00037140	-0.00089486	0.00027909	-0.00076695	0.00012846	0.00001608	0.00109586	-0.00007971	-0.00140990	0.00074422	0.00045797	0.00096403	0.00035945	0.00075948	0.00032980	0.00074289	-0.00102481	0.00123538	0.00036498	0.00011425	-0.00081757	0.00064461	0.00002352	0.00106422	0.00054242	0.00113873	0.00052608	-0.00010396	0.00022829	0.00115180	0.00113504	-0.00043712	-0.00056582	0.00093694	0.00016058	-0.00036226	0.00014478	0.00085826	0.00031728	-0.00091729	0.00079538	-0.00053824	0.00010718	0.00014679	-0.00012486	0.00051359	0.00019760	0.00011426	0.00055837	0.00050312	-0.00001772	0.00070925	-0.00033099	-0.00017941	0.00114447	0.00030117	0.00015536	-0.00039913	0.00083274	-0.00004516	-0.00027677	-0.00018568	-0.00060391	-0.00049278	-0.00012010	0.00103668	0.00030673	0.00039173	-0.00044504	0.00075701	0.00001970	-0.00099017	-0.00008806	0.00038259	-0.00093551	0.00009533	0.00076574	0.00027969	0.00013036	-0.00070073	-0.00030587	0.00072946	-0.00019190	0.00031750	0.00045400	-0.00003823	0.00043055	0.00035959	0.00003128	0.00045297	-0.00000458	0.00059534	-0.00089921	0.00074333	-0.00005607	0.00008308	0.00021519	0.00020905	0.00028223	0.00029559	0.00084543	0.00070282	0.00013044	-0.00013411	-0.00044946	-0.00019583	-0.00005940	-0.00019379	-0.00016872	0.00044066	-0.00050915	0.00013217	-0.00026615	-0.00038787	0.00037740	0.00014661	0.00026100	0.00054454	0.00014083	-0.00040838	0.00014206	-0.00061484	0.00021327	0.00014967	0.00040545	0.00040221	0.00017703	-0.00015768	-0.00069550	0.00035651	-0.00051702	0.00119263	-0.00031332	0.00099631	-0.00085990	0.00025724	-0.00049269	0.00041368	-0.00028717	0.00196293	-0.00010436	0.00143384	0.00072768	0.00106119	-0.00056928	0.00034779	0.00082097	0.00034776	0.00055152	0.00017257	0.00011562	0.00054956	0.00058080	0.00073300	0.00022464	0.00007192	0.00212754	0.00001619	-0.00053105	-0.00100848	-0.00106063	0.00158056	0.00022351	0.00075230	0.00020176	0.00106428	-0.00013286	0.00038211	0.00016125	-0.00025160	-0.00084356	0.00058264	0.00160660	0.00214662	-0.00106455	0.00025050	-0.00218282	-0.00058433	0.00016683	0.00024996	0.00113336	0.00065715	-0.00117548	-0.00029008	0.00054730	0.00139318	0.00086212	-0.00213327	0.00049865	0.00052827	-0.00105816	-0.00133591	-0.00288722	-0.00049860	-0.00016203	0.00120268	0.00118352	-0.00034148	-0.00006022	-0.00142173	0.00060292	0.00065405	0.00018058	0.00039696	-0.00243531	-0.00054349	-0.00001844	-0.00016481	0.00279788	0.00173165	-0.00043599	0.00008823	-0.00135568	0.00155371	0.00186308	0.00014515	-0.00022940	0.00046411	-0.00001134	0.00143142	0.00161681	-0.00019905	-0.00235880	-0.00107158	0.00146136	0.00007873	-0.00048218	0.00236212	-0.00038977	0.00122650	0.00024894	0.00100022	-0.00087894	0.00129027	-0.00022692	0.00237907	0.00006108	-0.00076204	0.00121745	0.00246140	0.00072399	0.00037398	0.00162983	-0.00112631	-0.00077893	0.00102606	0.00112724	0.00118911	-0.00221645	0.00004837	0.00092585	0.00017454	-0.00014167	0.00012896	0.00163933	0.00053669	-0.00039183	0.00145866	0.00032169	-0.00002405	0.00083402	0.00009935	0.00001519	0.00069455	0.00086027	0.00007500	0.00044762	0.00042280	-0.00058653	0.00036264	0.00093604	0.00068488	0.00037665	0.00065821	0.00133939	0.00029243	0.00053801	0.00055631	0.00128635	0.00142020	0.00033902	0.00105336	0.00176127	0.00108025	0.00003089	-0.00009314	0.00127284	0.00146796	0.00085538	0.00052371	0.00084498	0.00104352	0.00055116	0.00019119	0.00093779	0.00064158	0.00042319	0.00074088	0.00081443	0.00081158	0.00050037	0.00116076	0.00110458	0.00057009	-0.00069352	0.00028913	0.00086084	0.00132423	0.00080560	0.00104820	0.00079746	0.00094959	0.00070018	0.00002286	0.00064980	0.00030357	0.00034259	0.00122259	0.00039098	0.00034117	0.00076453	-0.00007288	0.00016924	0.00112718	0.00051016	0.00037713	0.00045563	0.00029866	0.00021327	-0.00007478	0.00007129	0.00033468	0.00037494	0.00068932	0.00069346	0.00069394	0.00059771	0.00032812	-0.72650736
-2.5997	0.38158506	0.13669879	-2.58567858	-21.47483647	0.46976215	-0.31037351	-21.47483647	-0.11511885	-0.57526018	0.49715945	-0.25878538	-0.09967740	-0.07164935	-21.47483647	0.65397686	-0.06340842	-21.47483647	-0.07066197	0.57703370	-1.47663093	0.02642983	-0.20346163	-21.47483647	-1.11300993	0.42120558	-21.47483647	-3.29979300	-21.47483647	0.89328436	-21.47483647	-21.47483647	0.68083807	-0.54486365	-21.47483647	0.41870699	-0.21009150	0.28438919	0.02430307	0.04249789	0.04401693	-0.01239150	-0.08590026	-0.00756028	0.01956062	0.00752358	-0.00603230	-0.00962519	0.01343710	0.01872162	-0.00125003	0.00447968	0.00336322	-0.00152089	-0.00513082	0.00532570	0.00129311	-0.00889241	0.00048014	-0.00222692	-0.00189987	-0.00208688	-0.00631457	-0.00547352	-0.00259592	-0.00134764	0.00129191	-0.00255509	0.00021598	-0.00177630	0.00043380	0.00369344	0.00155345	-0.00221697	-0.00290923	0.00252627	0.00006675	0.00072645	0.00050360	0.00050431	-0.00362619	-0.00704895	-0.00001845	0.00090587	0.00328055	-0.00592338	-0.00482525	-0.00411369	-0.00585511	-0.00047393	0.00917935	-0.00530010	0.00006103	0.00126498	-0.00144124	-0.00195094	0.00756585	-0.00937315	0.00169370	-0.00558652	-0.00606385	0.00471801	0.00650420	0.00132733	0.00299876	0.00793589	0.01956045	0.03764956	0.04248586	0.04756683	0.06171657	0.05957263	0.07597645	0.09063167	0.11414926	0.10594604	0.09904963	0.08505119	0.09682957	0.07959683	0.06688787	0.06887633	0.07573806	0.06211701	0.05163251	0.03732127	0.02278228	0.00447994	-0.00162042	-0.00083664	0.00128065	-0.00018711	-0.00044249	0.00278117	-0.00164519	-0.00207027	0.00287790	-0.00070162	-0.00161317	0.00002399	0.00099527	0.00034213	-0.00071984	0.00115593	0.00079637	0.00095767	-0.00220565	0.00198689	-0.00023842	-0.00014390	-0.00062790	0.00004605	0.00036444	0.00044336	-0.00128671	0.00088511	0.00011591	-0.00068868	-0.00092548	0.00031102	0.00010684	0.00099130	-0.00013030	0.00003467	0.00071088	-0.00003133	-0.00003325	-0.00010902	0.00007431	-0.00011559	-0.00036847	-0.00089895	-0.00026964	-0.00038529	0.00086693	-0.00021185	-0.00080159	-0.00071035	-0.00010911	0.00022374	0.00042038	0.00025905	-0.00043060	-0.00009545	0.00007457	-0.00060897	0.00005548	-0.00085301	0.00036127	0.00064915	-0.00101300	0.00027865	0.00030132	-0.00084271	0.00027975	-0.00083965	0.00062038	-0.00038872	0.00055576	0.00164927	0.00085321	-0.00105678	0.00009304	-0.00001518	-0.00025638	0.00007050	-0.00112036	0.00045943	0.00027719	0.00034910	-0.00057704	0.00031569	0.00019398	0.00028667	0.00065208	0.00067239	-0.00108311	0.00044322	-0.00050318	0.00097493	0.00018425	0.00041816	0.00047195	0.00045033	-0.00086634	0.00047715	0.00006721	-0.00012060	0.00014412	0.00067726	0.00102190	-0.00069705	0.00048278	-0.00021898	-0.00000786	0.00033734	0.00013139	-0.00051101	-0.00014300	0.00033975	0.00029681	-0.00005989	-0.00157402	0.00054493	0.00039386	-0.00119983	-0.00017244	0.00031534	-0.00018850	0.00018860	0.00025705	-0.00006927	-0.00077030	-0.00027011	-0.00017528	-0.00029709	-0.00111769	-0.00025136	0.00034298	0.00023511	0.00021485	0.00029120	-0.00073236	0.00027658	-0.00124057	-0.00104998	0.00012809	0.00018007	0.00005996	0.00039607	0.00107468	0.00052410	0.00053549	-0.00004768	0.00056076	0.00054373	-0.00031863	-0.00013522	-0.00014334	-0.00018649	0.00006644	-0.00082481	0.00041741	0.00034935	0.00001542	0.00009766	0.00029253	-0.00039830	0.00036170	0.00011746	0.00001125	-0.00014769	0.00013199	-0.00051153	0.00021815	-0.00026779	0.00024240	0.00052080	0.00048233	0.00079832	0.00038425	-0.00016940	-0.00060922	-0.00003997	-0.00087611	0.00037468	-0.00014333	0.00023545	-0.00066327	-0.00078014	0.00005269	0.00111869	-0.00069844	0.00104805	0.00022483	-0.00053615	-0.00024423	0.00120521	-0.00056022	-0.00118451	-0.00059844	-0.00083872	0.00075177	-0.00067566	-0.00099499	-0.00008648	-0.00105932	-0.00057257	-0.00056603	0.00104372	0.00013098	0.00101013	0.00041900	-0.00069575	-0.00182625	0.00121928	-0.00050424	-0.00152681	-0.00038932	0.00208071	0.00096611	0.00162608	-0.00021678	-0.00007321	-0.00122892	-0.00033705	0.00068538	0.00170462	-0.00210858	-0.00006821	-0.00023648	-0.00060412	0.00002133	-0.00093223	0.00047552	-0.00085729	-0.00359877	0.00059709	-0.00016937	0.00034176	-0.00019358	0.00021966	0.00083275	-0.00167640	-0.00214873	-0.00078620	-0.00231291	0.00106598	-0.00084548	-0.00078955	0.00027108	-0.00166513	-0.00043672	-0.00042049	-0.00087129	0.00030245	-0.00159888	0.00108788	-0.00333764	0.00154846	0.00078092	-0.00060576	0.00047809	0.00102390	0.00037517	-0.00243506	-0.00082615	-0.00019169	-0.00031654	-0.00012980	-0.00150166	0.00005768	-0.00038148	0.00226795	-0.00027068	-0.00040520	-0.00136169	-0.00280988	-0.00086409	0.00160069	0.00003387	-0.00000224	0.00084934	0.00122439	0.00020966	0.00161830	0.00253024	0.00007405	0.00073396	0.00109976	0.00129873	0.00140599	-0.00057759	0.00116636	0.00117228	-0.00143916	-0.00116014	0.00038685	-0.00021151	0.00177396	-0.00004123	0.00218807	-0.00163756	-0.00038355	-0.00001147	0.00078587	0.00123891	-0.00100456	0.00178394	-0.00080770	-0.00003986	-0.00045254	0.00066499	-0.00021418	0.00084097	0.00053656	0.00136602	-0.00013738	0.00112740	0.00056563	0.00052720	0.00162277	-0.00003362	0.00018951	0.00107155	0.00145011	-0.00010107	0.00034727	-0.00024216	0.00107076	-0.00022561	0.00026759	0.00047957	0.00121650	0.00093400	0.00076731	0.00086339	-0.00021375	0.00147409	-0.00020519	0.00055445	0.00173836	0.00014240	0.00081883	0.00016753	0.00149971	0.00043415	0.00082758	0.00066916	0.00061376	0.00027766	0.00051172	0.00076616	0.00086450	0.00102219	0.00042740	0.00102421	0.00086294	0.00037417	0.00043040	0.00119489	0.00091353	0.00070817	0.00101777	0.00070454	0.00100911	0.00044636	0.00022984	-0.00003358	0.00070640	0.00051713	0.00063099	0.00025987	0.00034748	0.00083773	0.00005324	0.00046259	0.00077950	0.00094638	0.00031607	0.00040458	0.00047431	0.00043529	-0.00029030	0.00004625	0.00058832	0.00062094	0.00025143	0.00000738	0.00083165	0.00064019	0.00065430	-0.02664083
-2.4997	-0.20571427	-21.47483647	0.53623611	-0.15068417	-0.55175686	-0.33809552	0.01102445	-0.17795044	-0.46147853	0.16377747	-0.06443960	-0.61084217	-0.18671448	0.58932877	0.79566351	0.68939799	-0.31806488	-0.32087044	-0.49270141	-21.47483647	-0.69857281	-21.47483647	-21.47483647	0.45817839	-0.47208846	-21.47483647	-21.47483647	-0.93769026	-0.07178018	-0.52669954	0.72763145	0.63845086	-0.06482611	-21.47483647	-0.37330509	-0.02604449	-0.02399138	0.16174144	-0.10310221	-0.05837666	-0.03094116	-0.14536067	-0.01064687	0.02931909	0.00865417	0.00985956	0.00972752	0.01517588	0.01002094	0.00184068	0.00976949	0.00257557	-0.01578144	-0.01548437	0.00418877	-0.00465400	-0.01174383	0.00210590	0.00267459	0.00069483	-0.00251018	-0.00615360	0.00040152	-0.00518642	-0.00390443	0.00467474	-0.00040959	-0.00267001	-0.00236890	0.00138572	0.00190124	-0.00038329	-0.00150421	0.00185928	-0.00155931	-0.00412074	0.00261985	0.00321592	-0.00168571	-0.00502369	-0.00194961	-0.00658696	-0.00646842	-0.00219186	0.00272073	-0.00349494	-0.01401990	-0.00774772	0.00356623	-0.00297670	-0.01019296	0.00432091	-0.00075659	-0.01256545	-0.00415546	0.01204238	-0.00962046	-0.00532763	-0.00113851	-0.00138757	0.00533217	0.00521775	0.00162625	0.00022111	0.00047898	0.02059865	0.03712560	0.04576912	0.04211947	0.05509137	0.04399313	0.05040252	0.06532727	0.10896698	0.12134694	0.13174621	0.12360577	0.12835731	0.09788145	0.08200329	0.08130867	0.08356843	0.07027976	0.05182495	0.03159203	0.01481639	-0.00172860	-0.00322914	-0.00171760	-0.00143440	-0.00445810	-0.00129624	0.00146835	-0.00430318	-0.00160214	0.00225915	0.00026024	-0.00183032	-0.00067589	0.00059163	0.00109473	-0.00184309	0.00003511	0.00096252	0.00098117	-0.00087183	-0.00028665	0.00064813	-0.00157585	-0.00120465	0.00127494	0.00054921	-0.00101660	-0.00028021	-0.00012838	0.00053135	-0.00122544	-0.00123129	-0.00128828	-0.00109632	-0.00066033	-0.00037205	-0.00154374	-0.00032841	0.00023382	0.00071924	-0.00053424	-0.00109304	-0.00010000	0.00071966	-0.00107347	-0.00112837	-0.00061682	0.00157351	-0.00110249	0.00025885	0.00041608	-0.00101733	-0.00012462	0.00101019	-0.00078185	-0.00158991	0.00033805	0.00003106	-0.00056712	-0.00092460	-0.00021531	0.00098570	0.00040426	-0.00189436	0.00110560	0.00041651	0.00029062	-0.00221941	-0.00052040	0.00096283	-0.00113324	-0.00086831	0.00063262	0.00043223	-0.00113519	-0.00087386	0.00004682	0.00064662	-0.00158553	0.00017762	0.00022380	0.00105078	-0.00082649	-0.00080237	0.00096374	-0.00076946	0.00025822	0.00000102	0.00022755	-0.00162370	0.00054426	-0.00015204	0.00085380	0.00022179	-0.00063509	0.00164678	0.00002524	-0.00092199	0.00015901	-0.00070668	-0.00080113	0.00061080	0.00057220	0.00021043	-0.00069402	0.00129166	-0.00034800	-0.00182997	-0.00094574	0.00048695	-0.00081139	-0.00249952	-0.00038349	0.00002723	-0.00029227	-0.00117005	0.00135522	0.00113992	-0.00145349	-0.00123765	-0.00050921	-0.00038038	0.00034637	-0.00002461	0.00022662	-0.00078585	-0.00137366	-0.00014308	0.00043464	-0.00168528	-0.00037302	0.00049635	-0.00045591	-0.00111335	-0.00025621	-0.00067140	0.00007950	-0.00092649	0.00060820	-0.00085549	-0.00027136	0.00042079	0.00065593	0.00004099	-0.00015289	0.00052228	0.00113451	0.00032084	-0.00081191	0.00057299	0.00042905	-0.00069244	-0.00042502	0.00027967	-0.00029797	-0.00020662	0.00034869	0.00028422	0.00013625	-0.00060587	-0.00018691	0.00133930	-0.00081104	0.00003526	-0.00066431	0.00014305	-0.00042117	0.00007709	-0.00042443	0.00023868	-0.00035760	0.00049378	0.00020171	0.00015274	0.00096261	-0.00081938	0.00007284	-0.00127305	0.00048992	0.00014646	-0.00020864	-0.00057395	-0.00023221	0.00093608	0.00066791	-0.00088580	0.00117561	0.00082012	-0.00088577	-0.00087520	0.00150609	-0.00198889	-0.00003973	0.00112631	-0.00135060	0.00035155	-0.00099332	0.00089247	-0.00008318	-0.00055713	0.00047022	-0.00082300	-0.00074539	-0.00057625	-0.00072861	-0.00002260	-0.00116085	-0.00136146	0.00195224	0.00105930	-0.00173251	-0.00200271	0.00137955	-0.00209515	-0.00111736	-0.00094145	0.00111168	-0.00026991	-0.00220164	0.00048682	0.00147886	-0.00081211	-0.00110743	-0.00219990	-0.00124675	-0.00226003	0.00148181	0.00142777	0.00031179	-0.00436319	0.00021019	-0.00162820	-0.00410182	-0.00261753	-0.00028899	0.00060947	-0.00230168	-0.00390421	0.00185967	-0.00366922	-0.00111423	0.00055951	0.00107400	-0.00239659	-0.00240672	-0.00004983	-0.00078935	-0.00101442	0.00094576	-0.00071449	-0.00048898	-0.00159903	-0.00091130	-0.00111612	0.00025835	-0.00161914	0.00233411	-0.00155702	-0.00022171	-0.00233974	-0.00050677	0.00033762	-0.00175574	-0.00104875	-0.00035720	-0.00070631	-0.00008248	-0.00071850	-0.00050993	-0.00083721	-0.00068284	0.00057813	-0.00041004	-0.00263586	0.00013124	0.00098544	-0.00138793	-0.00073178	-0.00010268	-0.00068567	-0.00175412	-0.00094214	0.00197428	-0.00067934	-0.00045878	-0.00011761	0.00143304	-0.00029798	-0.00191314	-0.00060551	0.00016428	-0.00346141	-0.00137832	0.00130995	0.00136228	-0.00165754	0.00113033	0.00217991	0.00068289	-0.00072008	0.00090217	0.00136617	0.00067046	-0.00070069	0.00073495	0.00026375	-0.00171581	0.00058861	0.00079410	0.00149839	-0.00023184	0.00173417	-0.00094326	-0.00074734	-0.00029779	0.00126502	0.00025901	-0.00081785	0.00093445	0.00059840	0.00003247	0.00052301	0.00001621	0.00117345	-0.00165773	0.00075713	0.00064821	0.00099865	-0.00008811	-0.00060830	0.00060956	-0.00050818	-0.00123592	0.00058661	0.00057049	0.00026483	0.00097092	0.00051787	0.00058683	-0.00034158	-0.00058827	0.00054399	0.00137354	0.00000491	-0.00054888	-0.00011668	0.00034493	0.00017177	0.00140425	0.00142287	-0.00015914	0.00035390	0.00063839	0.00012570	0.00120236	0.00100098	0.00068592	-0.00019647	-0.00013356	0.00078190	0.00018951	-0.00015348	0.00038968	0.00045926	0.00116915	-0.00003411	0.00026892	0.00085146	-0.00045502	-0.00029470	0.00032307	0.00045038	0.00028846	0.00030770	0.00058438	0.00033339	-0.00017020	0.00000638	0.00042966	0.00015164	-0.00015498	0.00045855	0.00057482	0.00036051	0.00060354	0.10816946
-2.3997	0.31075821	-0.37406889	1.22284949	0.12319238	-0.27292959	-1.25079095	-1.02586365	-0.30928876	0.13882351	-21.47483647	0.19604149	1.26606023	-0.24862769	0.33976269	0.08286210	0.34099835	0.12227948	-0.96606949	-21.47483647	-21.47483647	-0.51213672	-21.47483647	-21.47483647	-21.47483647	-0.06301186	-21.47483647	0.33995178	-21.47483647	1.11368930	-21.47483647	-21.47483647	-21.47483647	-0.32037348	-0.36614993	-0.11272658	-0.17055177	-0.11143136	0.06680491	-0.11606547	-0.06089917	-0.05381507	-0.09366768	0.01656079	0.04250650	-0.03658238	0.02195951	0.02294166	0.03684010	0.01381887	0.00999770	0.00112656	-0.00363792	0.00831348	-0.00086215	0.01326003	-0.00284565	0.00220907	0.00337703	-0.00195194	0.00271163	0.00454874	-0.00209067	-0.00318362	-0.00361540	-0.00653302	0.00150074	-0.00167065	-0.00086719	-0.00186548	-0.00137191	0.00018200	-0.00204098	-0.00000146	0.00365851	0.00083563	-0.00075578	0.00018830	0.00090767	-0.00231696	0.00003096	-0.00388910	0.00189882	-0.00729209	0.00088736	-0.00989010	0.00269207	-0.00388246	-0.01432836	0.00008401	-0.00111361	-0.00617952	-0.00691152	0.00156502	-0.00530653	-0.00595830	-0.00051703	-0.00183930	0.00286908	0.00039323	-0.00280427	0.00374847	0.00605316	0.00303659	-0.00236395	0.00491310	0.01647089	0.02962128	0.03723356	0.04007713	0.05874262	0.05808325	0.06866638	0.08437559	0.10151744	0.10501911	0.10851855	0.09963704	0.10640061	0.08806126	0.07799037	0.07679969	0.07462069	0.06436517	0.04755845	0.02868391	0.01320165	0.00354471	-0.00220880	0.00098470	-0.00126576	0.00009992	0.00056291	0.00286034	-0.00220891	-0.00205566	-0.00019731	-0.00059414	-0.00006577	0.00032363	-0.00094836	0.00003331	0.00024732	-0.00107049	-0.00074103	-0.00049758	-0.00057522	-0.00078488	0.00023094	-0.00038757	-0.00072330	0.00013504	0.00023921	-0.00025779	-0.00091548	0.00013314	-0.00080649	-0.00020055	-0.00095353	-0.00129849	0.00055375	-0.00117624	-0.00109636	-0.00071595	0.00055257	0.00066063	-0.00147266	-0.00030125	0.00025242	-0.00055748	0.00011404	-0.00012768	-0.00139153	0.00157756	-0.00004313	-0.00069252	-0.00031181	-0.00069107	-0.00078547	-0.00000862	0.00048420	-0.00040665	-0.00153452	0.00037547	-0.00088234	-0.00107737	-0.00099483	0.00021755	-0.00026564	0.00035514	-0.00148249	0.00106672	-0.00023160	-0.00089176	-0.00091220	0.00023846	0.00040692	0.00021191	-0.00001121	0.00036514	0.00044515	-0.00038747	-0.00089285	0.00014393	0.00075587	-0.00095794	-0.00008830	0.00020608	0.00066587	-0.00099960	-0.00033112	0.00194640	-0.00051477	0.00127172	-0.00008867	-0.00022965	-0.00030532	-0.00019206	-0.00036116	0.00049943	0.00050296	-0.00028018	-0.00028718	0.00020829	-0.00033558	0.00019110	-0.00063645	-0.00075101	0.00009009	-0.00013025	0.00005190	-0.00028147	0.00042116	0.00171787	-0.00081754	-0.00011200	-0.00020502	-0.00130414	0.00011349	-0.00036680	-0.00092763	-0.00044978	-0.00096485	0.00076843	-0.00004161	-0.00084534	-0.00099608	-0.00018117	-0.00040899	0.00057034	-0.00029159	-0.00037793	-0.00100862	-0.00100532	-0.00169677	0.00001460	-0.00104568	-0.00078892	-0.00048759	0.00009739	-0.00026318	-0.00043222	-0.00031370	0.00032511	-0.00107183	-0.00043268	-0.00103706	-0.00030196	-0.00129728	-0.00018645	-0.00025851	0.00050197	0.00061323	-0.00025945	-0.00087732	-0.00027104	-0.00001123	-0.00102521	-0.00140689	-0.00030231	0.00027982	-0.00180029	-0.00130219	-0.00039513	-0.00090113	-0.00033330	-0.00092780	-0.00101652	-0.00077427	-0.00049380	-0.00053163	-0.00038597	0.00033373	-0.00112622	-0.00075980	-0.00119538	-0.00125850	-0.00049846	0.00105801	-0.00078349	-0.00002116	-0.00090545	-0.00060247	-0.00079754	-0.00088860	-0.00015749	-0.00004431	0.00035386	-0.00079321	0.00008501	-0.00111511	-0.00047218	-0.00133187	0.00013815	0.00072241	0.00050267	-0.00048239	0.00115584	-0.00068983	-0.00121712	-0.00060017	-0.00007379	0.00036966	-0.00106417	-0.00105352	0.00015966	-0.00028387	-0.00043393	-0.00112692	-0.00063473	-0.00020483	-0.00038829	0.00029189	-0.00082581	-0.00203744	0.00120744	-0.00264700	-0.00139142	-0.00114183	-0.00052930	-0.00236392	-0.00030552	-0.00065007	-0.00053247	-0.00040650	-0.00247670	0.00057293	-0.00175814	-0.00226948	0.00041874	-0.00353677	-0.00169490	-0.00038904	0.00031050	-0.00039066	-0.00143662	-0.00499152	-0.00251275	-0.00201333	-0.00205810	-0.00320746	-0.00098881	-0.00224607	0.00028901	-0.00237701	0.00058309	-0.00454085	0.00077054	-0.00239780	-0.00095892	0.00068298	-0.00067399	-0.00088534	-0.00222689	-0.00143897	-0.00011863	-0.00225183	-0.00262515	-0.00239368	-0.00180737	-0.00068239	-0.00086780	0.00133171	0.00110404	0.00092134	-0.00199767	-0.00251504	-0.00134931	-0.00025581	-0.00296154	-0.00102043	-0.00390266	-0.00275016	-0.00103394	0.00047488	-0.00078602	-0.00299825	-0.00356707	-0.00089129	-0.00185465	-0.00256626	-0.00050341	-0.00069992	-0.00092722	0.00012292	-0.00053855	-0.00109359	0.00001921	-0.00061642	-0.00026599	-0.00273548	-0.00096653	-0.00118390	-0.00223835	-0.00039310	-0.00217672	0.00071695	-0.00043502	-0.00153165	-0.00067658	-0.00092799	0.00221844	-0.00297839	-0.00067307	-0.00036737	-0.00184550	-0.00105582	-0.00242417	-0.00015398	0.00028193	-0.00100716	-0.00019359	0.00054047	-0.00127899	0.00018895	0.00087032	0.00019690	-0.00035300	0.00075993	-0.00018863	-0.00177238	-0.00037824	-0.00117366	0.00129214	0.00016738	0.00106349	-0.00083344	-0.00099795	0.00039640	0.00038237	-0.00195393	-0.00019693	0.00058813	0.00072744	0.00033776	-0.00082048	-0.00012313	0.00023298	0.00025508	-0.00015259	-0.00030787	0.00068555	0.00017647	-0.00005091	-0.00048333	0.00125183	-0.00059617	-0.00024663	-0.00037806	-0.00021831	0.00010866	-0.00023490	-0.00014249	0.00066813	0.00064961	0.00054113	0.00002195	-0.00045375	-0.00063603	0.00006116	0.00110105	0.00047820	0.00061677	0.00068285	-0.00004340	0.00074933	0.00000162	0.00011738	0.00002818	-0.00039228	0.00035687	0.00063025	-0.00024168	-0.00033000	0.00093034	-0.00017770	0.00064134	0.00041370	0.00053370	0.00025536	0.00032965	0.00007045	0.00018985	-0.00032417	0.00018128	0.00054692	-0.00013744	0.00009215	0.00017374	0.00054277	0.00016414	0.00077172	-0.61255934
-2.2997	-0.36970592	0.60128802	-0.20467657	-0.39415865	-0.38037549	0.48695654	0.58821341	0.84381470	0.12436776	0.71563250	-1.69717360	-0.56723808	0.41121173	0.23989286	-0.10656712	-0.28235856	-0.66902333	-0.25828848	-0.49196646	-21.47483647	-21.47483647	-21.47483647	0.20548069	-21.47483647	-21.47483647	-21.47483647	-1.06093109	-0.56085378	-0.03983821	-21.47483647	-0.73096496	-0.57707709	-1.35469067	-0.50868147	-0.19965554	0.59992209	0.04212226	-0.06119220	-0.00236649	-0.02112008	-0.06221651	-0.04003739	-0.05605012	0.00658630	0.04941705	0.06419816	0.01642997	0.00601093	0.04782088	0.02692709	0.00730737	0.01000139	0.02021456	0.01764258	0.01295415	0.01182859	0.02058751	0.01333473	-0.00004242	0.00683709	0.00955300	0.00084196	0.00185827	0.00296670	-0.00270170	-0.00002522	-0.00066510	0.00196030	-0.00278434	-0.00316404	0.00141434	0.00051427	-0.00291591	-0.00102278	0.00063881	-0.00381775	0.00014292	0.00038634	0.00430570	0.00092102	-0.00745817	-0.00371604	0.00116466	0.00037757	-0.00962452	0.00365016	-0.00036518	-0.02159553	-0.01019297	0.01174407	0.00438355	-0.00835687	-0.00641503	0.00763242	-0.00939999	0.00060723	-0.00278590	0.00558439	-0.00237032	-0.00693547	0.00714180	0.00692331	0.00095981	0.00251125	0.01362081	0.02166582	0.04091066	0.05295847	0.06730668	0.08570664	0.07528175	0.08581880	0.08967209	0.09746309	0.09705655	0.09695361	0.08919001	0.10040962	0.09903407	0.08539173	0.07917686	0.06767909	0.05954388	0.04343546	0.01737386	0.00739131	0.00356253	-0.00241192	-0.00134650	-0.00160073	0.00048741	-0.00159412	0.00210584	0.00078245	0.00131754	-0.00131431	0.00029421	0.00352497	-0.00008270	-0.00110658	0.00066507	0.00237238	0.00013323	-0.00074606	0.00283723	0.00055059	-0.00018612	-0.00001751	0.00077845	-0.00128471	-0.00141872	0.00124694	0.00058722	-0.00126567	-0.00150361	-0.00106875	-0.00026349	-0.00089154	0.00005225	0.00015483	-0.00029954	-0.00144825	-0.00030689	0.00112872	0.00049341	-0.00077694	0.00003383	0.00003811	-0.00145131	0.00070885	-0.00017934	0.00003733	-0.00143369	0.00079845	-0.00028185	-0.00067304	-0.00091162	0.00035119	0.00135951	0.00082810	-0.00125338	0.00045628	0.00066816	-0.00030704	-0.00109550	0.00006949	0.00033177	0.00045102	0.00181730	-0.00051362	0.00029353	-0.00114641	0.00088172	-0.00023259	-0.00084908	-0.00072379	0.00015545	-0.00077063	-0.00004275	0.00016353	-0.00011256	0.00042527	-0.00101128	0.00024849	-0.00025633	-0.00135049	0.00024066	0.00171932	-0.00115260	-0.00102916	0.00085832	0.00095703	-0.00053963	-0.00045454	-0.00063425	-0.00094457	-0.00070252	0.00001371	0.00064548	0.00010723	0.00018615	-0.00013764	0.00031749	-0.00099929	0.00001565	-0.00045800	-0.00046239	-0.00054038	-0.00086117	-0.00011204	-0.00017083	-0.00054418	-0.00011112	0.00031200	-0.00115346	-0.00258671	-0.00057695	0.00005721	-0.00143424	0.00069831	0.00005444	-0.00080163	-0.00037586	-0.00029587	-0.00093155	-0.00032931	-0.00054715	-0.00139378	0.00070399	-0.00012155	-0.00037739	-0.00053392	-0.00104069	-0.00064814	-0.00019053	-0.00027837	-0.00066728	-0.00036717	-0.00010096	0.00021493	-0.00050403	-0.00124017	-0.00021060	-0.00034692	-0.00045707	-0.00077492	0.00053011	-0.00030325	-0.00006848	-0.00018023	0.00046630	0.00009000	-0.00004367	0.00039104	-0.00034988	-0.00101675	-0.00034268	0.00036887	-0.00045573	-0.00052325	-0.00057754	-0.00049350	0.00040806	-0.00125030	0.00051469	-0.00015721	-0.00080490	-0.00012537	-0.00066038	0.00040385	-0.00069403	-0.00041499	-0.00051702	-0.00002223	-0.00070958	-0.00015638	0.00057455	-0.00051461	-0.00004612	-0.00044005	-0.00040156	-0.00111504	-0.00018532	-0.00113687	0.00005316	-0.00118099	-0.00024643	-0.00010539	-0.00103382	-0.00066878	-0.00073269	-0.00058099	0.00028101	0.00014098	0.00078054	-0.00068773	-0.00125914	-0.00082140	-0.00068668	-0.00180116	-0.00084028	0.00086925	-0.00098881	-0.00098371	-0.00093066	0.00051551	-0.00004164	-0.00141685	0.00003672	0.00057747	-0.00096436	-0.00060444	-0.00060937	-0.00156391	-0.00074199	-0.00200409	-0.00013212	0.00051364	-0.00091581	-0.00139163	0.00023213	-0.00032279	-0.00036081	-0.00192914	-0.00224529	-0.00127148	0.00068048	-0.00059847	-0.00126737	-0.00373304	-0.00054390	0.00024469	-0.00105342	0.00189456	-0.00067014	-0.00345799	-0.00050062	-0.00155159	-0.00021419	-0.00139971	-0.00386934	-0.00169335	-0.00178242	-0.00197880	-0.00174818	-0.00168905	-0.00121439	-0.00393953	-0.00227145	0.00041198	-0.00104118	-0.00419493	0.00177204	0.00032572	0.00064459	-0.00387464	-0.00121002	-0.00215841	-0.00255569	-0.00083766	-0.00239615	0.00071148	-0.00012452	-0.00098297	-0.00182159	-0.00243152	-0.00035288	0.00027248	-0.00250346	-0.00276216	-0.00170465	-0.00123811	-0.00086071	-0.00231914	-0.00175961	0.00029569	-0.00071719	-0.00025814	0.00070113	-0.00232361	-0.00110169	-0.00141971	0.00207356	0.00013101	-0.00112370	-0.00202013	0.00063171	-0.00076509	-0.00066682	-0.00077486	0.00102333	-0.00083724	-0.00033832	-0.00184413	-0.00224308	-0.00362175	-0.00164156	-0.00290482	-0.00037749	-0.00034110	0.00125043	-0.00205897	-0.00133798	-0.00048659	0.00009071	-0.00030445	-0.00132470	-0.00023286	0.00183324	-0.00037619	-0.00163842	-0.00025059	-0.00046191	-0.00055756	-0.00062701	0.00075619	-0.00002345	-0.00045539	-0.00024921	-0.00091752	-0.00025601	-0.00144263	-0.00022106	0.00026545	0.00027623	-0.00102333	0.00019529	-0.00009315	0.00057004	-0.00175297	-0.00038846	0.00042353	-0.00017506	-0.00061342	0.00027417	-0.00058416	-0.00108477	-0.00048717	0.00022392	-0.00052400	-0.00025857	0.00001446	-0.00022654	-0.00055950	0.00011213	-0.00060212	0.00026753	-0.00009074	0.00105432	0.00008628	-0.00065002	-0.00028498	-0.00015326	-0.00018073	0.00022760	-0.00011773	0.00005511	-0.00037592	-0.00042191	0.00018785	0.00019021	-0.00020976	0.00055229	-0.00017659	0.00092091	0.00020061	0.00014854	-0.00031782	0.00011745	0.00028929	0.00025728	0.00017526	-0.00014636	-0.00016901	-0.00050267	0.00035603	-0.00017003	0.00010924	0.00000054	0.00037149	0.00014243	-0.00000469	-0.00043346	0.00007394	-0.00006845	0.00005046	0.00013954	0.00003560	0.00001182	0.00029350	0.00048083	1.31163192
-2.1997	0.80480755	0.23050271	-21.47483647	0.17136447	-0.15731959	1.09541607	2.63488674	0.17272809	-1.48674862	0.00538500	2.70414090	0.90921417	-0.19464333	0.33563638	0.55553576	-21.47483647	-21.47483647	1.45283747	0.03129649	-0.39998728	-21.47483647	-21.47483647	-21.47483647	0.70238641	-21.47483647	-21.47483647	-21.47483647	-0.90786058	-0.52941647	-0.16316076	-21.47483647	1.29559346	0.03148073	-1.33041108	-0.02349821	-0.47589459	0.10638629	0.21649415	0.03718477	0.00518177	-0.01432857	-0.07826618	-0.02465108	0.03083215	0.04340351	0.02544238	0.01574139	0.01100190	0.03717267	0.02468168	0.00924310	0.02835870	0.02572453	0.01667996	0.02174326	0.02289616	0.02705139	0.02847474	0.01991313	0.02301929	0.02262465	0.01606103	0.01414631	0.01460031	0.01096198	0.01148239	0.00614599	0.00707021	0.00196601	-0.00269998	0.00204111	0.00308838	-0.00050053	0.00023842	0.00072892	-0.00227933	-0.00381683	-0.00278935	-0.00075891	-0.00283496	-0.00239672	0.00106653	-0.00491496	-0.00646861	-0.00104610	-0.00046603	-0.00371536	-0.01319469	-0.00631612	0.00499647	-0.00801141	-0.00935312	0.00380679	-0.00473798	-0.00798436	0.00439737	-0.00282058	0.00079279	-0.00563568	-0.00161807	0.00701007	0.00640170	-0.00249593	-0.00284971	0.00475669	0.01728032	0.02700955	0.03819529	0.05738785	0.08360708	0.07272888	0.07283477	0.06815710	0.08407869	0.08906968	0.08751143	0.07796089	0.10035783	0.09092687	0.08545385	0.08113983	0.07981893	0.06962528	0.05521303	0.03898314	0.02524406	0.00994059	0.00062604	0.00134314	-0.00060852	-0.00237479	-0.00059678	0.00152001	0.00042178	-0.00019766	0.00015590	0.00132170	0.00159324	-0.00039234	0.00075459	0.00083599	-0.00003218	-0.00110924	-0.00116148	-0.00009784	-0.00076659	0.00038793	-0.00004693	0.00122324	-0.00054699	-0.00055373	0.00043051	-0.00038607	-0.00182410	-0.00048419	0.00081865	-0.00069186	0.00016453	-0.00041775	-0.00022984	-0.00079747	-0.00089169	-0.00021406	0.00087901	0.00016484	-0.00033835	0.00037792	0.00050052	-0.00211098	0.00035731	-0.00091385	0.00000114	0.00012764	0.00112198	0.00010597	-0.00075516	-0.00026832	-0.00047880	0.00011431	-0.00009233	0.00000955	0.00035153	-0.00019075	-0.00126585	-0.00096486	-0.00028301	-0.00039348	-0.00013589	0.00088241	-0.00129956	0.00066634	-0.00049768	-0.00000963	-0.00086961	-0.00049675	-0.00014361	-0.00063245	-0.00049880	-0.00038584	0.00023654	-0.00159077	-0.00065912	-0.00061652	-0.00016622	-0.00057024	-0.00150385	-0.00001161	0.00092977	-0.00160463	-0.00023620	0.00013993	-0.00005369	-0.00017656	0.00054464	-0.00066795	-0.00117001	-0.00146225	-0.00010234	0.00088551	-0.00036498	-0.00033506	0.00030822	-0.00008572	-0.00071563	-0.00018265	-0.00008062	-0.00096050	-0.00041793	-0.00046843	0.00039532	-0.00060137	0.00026090	-0.00046988	-0.00040467	-0.00025272	-0.00065799	0.00015446	0.00017043	0.00022939	0.00012541	0.00093438	-0.00183723	0.00005843	-0.00054602	-0.00042120	-0.00005826	-0.00079122	-0.00148875	0.00003281	-0.00023383	-0.00071154	-0.00071242	-0.00111993	-0.00017735	-0.00020595	-0.00095301	-0.00074079	0.00015352	0.00013461	-0.00038754	-0.00121855	-0.00109757	0.00017480	-0.00125428	-0.00094218	-0.00035174	0.00006886	-0.00009985	-0.00009426	-0.00018574	-0.00081103	-0.00027166	-0.00013355	0.00021230	0.00016241	-0.00068817	0.00016475	-0.00065289	-0.00075259	-0.00040049	-0.00064743	-0.00024549	-0.00033178	-0.00048033	-0.00031971	0.00029018	-0.00055138	0.00005670	-0.00063471	-0.00031044	-0.00014546	-0.00058093	-0.00089166	-0.00035167	-0.00033174	0.00014824	-0.00039923	-0.00066907	0.00044333	-0.00053150	0.00004967	-0.00165286	-0.00002868	-0.00089201	-0.00014454	-0.00032558	0.00024407	-0.00113000	-0.00063368	-0.00121010	-0.00002141	-0.00083077	-0.00029971	0.00009372	-0.00050035	-0.00037416	0.00060220	0.00033237	-0.00062929	-0.00067813	-0.00157441	0.00085336	-0.00073875	-0.00041989	-0.00074360	0.00011972	-0.00148410	-0.00033033	-0.00096746	-0.00030589	-0.00007411	-0.00135378	-0.00199463	-0.00231947	0.00049591	-0.00148483	-0.00081237	-0.00025671	-0.00089619	-0.00119510	0.00040647	0.00004178	-0.00187601	-0.00112212	-0.00103892	-0.00170594	0.00141791	-0.00071820	0.00023991	-0.00085528	0.00015309	-0.00034192	-0.00225248	-0.00160173	-0.00213060	-0.00258639	-0.00297103	-0.00117694	-0.00231006	-0.00451229	-0.00336973	-0.00058866	-0.00071771	-0.00437926	-0.00180152	-0.00393620	-0.00230060	-0.00367807	-0.00182641	0.00083918	0.00070230	-0.00277339	-0.00145138	-0.00098605	0.00115967	-0.00233038	0.00026597	-0.00334740	-0.00201342	-0.00283566	-0.00212632	-0.00049717	-0.00108501	-0.00283427	-0.00320407	-0.00161188	-0.00161764	0.00039985	-0.00226045	-0.00275291	-0.00493132	-0.00202216	-0.00095639	-0.00007671	-0.00015975	-0.00163272	-0.00314856	-0.00430722	-0.00119496	-0.00282684	-0.00168848	-0.00059806	-0.00052528	-0.00134970	-0.00123521	-0.00189741	-0.00112186	-0.00161612	-0.00039486	-0.00021858	-0.00286398	-0.00159759	-0.00254701	0.00100462	-0.00286253	-0.00262434	-0.00221461	-0.00085523	-0.00072337	-0.00214000	0.00039542	-0.00293396	-0.00074104	-0.00058900	-0.00015620	-0.00232591	-0.00074606	-0.00142575	-0.00003667	-0.00100631	-0.00061559	-0.00149121	-0.00176740	-0.00116523	-0.00067339	-0.00127728	-0.00139220	-0.00020363	-0.00142239	0.00024431	-0.00099576	-0.00011618	-0.00042869	-0.00021324	0.00019499	-0.00072875	-0.00036312	-0.00089364	-0.00013301	-0.00017050	-0.00040720	-0.00006613	-0.00029539	-0.00000593	0.00071464	-0.00066168	-0.00044748	-0.00029977	-0.00029124	-0.00081573	-0.00016688	-0.00016437	-0.00011667	-0.00035262	-0.00005902	-0.00162713	-0.00000883	-0.00111700	-0.00070769	-0.00017599	-0.00065636	-0.00107292	-0.00029539	-0.00077266	-0.00030121	0.00065939	-0.00032665	-0.00042360	0.00010010	0.00008221	0.00061454	-0.00017189	0.00073591	-0.00067939	0.00018605	-0.00022545	-0.00031217	-0.00021905	-0.00057369	0.00006784	0.00072393	-0.00057857	-0.00048756	-0.00006652	-0.00031631	-0.00034712	-0.00033263	0.00022675	-0.00012951	-0.00046797	-0.00042369	-0.00007973	-0.00001461	-0.00037911	0.00000246	-0.00050940	-0.00002207	-0.00032169	0.00013779	0.00000177	0.00038090	-0.97594977
-2.0997	-0.11581074	-21.47483647	0.33417764	-21.47483647	-0.99944335	-1.27223314	-21.47483647	-0.98427403	-0.45155426	0.39263444	-0.51863730	-0.35902609	-0.85187083	-0.71810573	0.09929384	-1.47514188	1.87483025	1.26009488	-0.62747031	-0.72540933	-0.56731098	-21.47483647	-21.47483647	-21.47483647	-21.47483647	-21.47483647	0.68800080	-21.47483647	-0.71596234	-21.47483647	1.72486436	-21.47483647	1.05453269	1.07693901	0.04268944	0.05848820	-0.00821890	0.27691441	-0.16627218	-0.09382982	-0.03818981	-0.00913393	-0.06283272	0.03407716	0.02411600	0.03876472	0.01471923	0.03245351	0.02647098	0.01735738	0.02066609	0.02645179	0.02108475	0.02247122	0.03137571	0.02215877	0.02116184	0.04079547	0.03463194	0.03946319	0.03901536	0.03961338	0.04017437	0.03917531	0.04082891	0.03717593	0.03270792	0.02704387	0.02449595	0.02073323	0.01685201	0.01291382	0.00782593	0.00851318	0.00523037	0.00301203	0.00153515	-0.00043078	-0.00237580	-0.00313218	-0.00407898	0.00580905	-0.00382672	-0.00531072	-0.00740762	-0.00242584	-0.00376349	-0.01117109	0.00386377	0.00139261	-0.01216482	-0.00490600	0.00173115	-0.00093057	-0.00832036	0.00443957	-0.00212691	-0.00252930	-0.00511869	0.00242312	0.00588883	0.01049029	-0.00035544	0.00359629	0.00523923	0.02803988	0.04381339	0.04912135	0.06196248	0.08769407	0.07816679	0.07575592	0.06644455	0.07989156	0.07540615	0.07583253	0.07905611	0.09529933	0.09373830	0.09119121	0.09441314	0.08495831	0.06837520	0.05421279	0.04198062	0.02622772	0.00945368	0.00460872	0.00085517	0.00027077	-0.00071206	0.00152705	0.00234414	-0.00037401	-0.00154035	0.00178358	0.00100018	0.00125500	0.00135211	0.00015593	-0.00004360	-0.00100842	0.00041221	0.00007691	0.00060543	-0.00107796	0.00052019	-0.00085095	0.00051100	-0.00070539	0.00050186	0.00113327	-0.00032344	-0.00106794	-0.00035142	-0.00000113	-0.00192802	-0.00025696	-0.00002894	-0.00133204	-0.00090317	0.00011423	-0.00070589	0.00031155	0.00091200	-0.00019855	0.00058015	-0.00011049	-0.00189231	0.00116906	-0.00071769	0.00011804	-0.00013180	0.00024582	-0.00064501	0.00001247	-0.00049477	-0.00059098	-0.00094170	0.00039789	-0.00060396	-0.00036664	0.00076327	0.00006183	-0.00077702	0.00042362	-0.00040906	0.00129628	0.00156655	-0.00034853	-0.00028377	-0.00017309	-0.00043682	-0.00037362	0.00005228	-0.00010149	-0.00023591	0.00083371	0.00012340	0.00023800	-0.00002948	0.00003787	0.00117798	0.00014158	-0.00006123	-0.00048694	0.00144628	0.00122409	-0.00060568	0.00034963	0.00115786	-0.00122885	-0.00092500	0.00160002	-0.00078752	-0.00102334	0.00045915	0.00032527	-0.00000244	-0.00055479	0.00019218	0.00091369	0.00053071	-0.00009338	0.00049370	0.00001821	-0.00125711	-0.00030556	0.00009356	-0.00022467	-0.00056976	-0.00052891	-0.00065905	-0.00114742	-0.00042607	0.00048116	-0.00063404	-0.00063693	-0.00001799	-0.00083152	-0.00015810	-0.00059835	0.00044963	0.00048971	-0.00127565	-0.00054629	0.00058766	-0.00078779	0.00018526	-0.00025078	-0.00036841	-0.00191899	-0.00149416	-0.00018849	0.00035493	-0.00061689	0.00016820	0.00045448	-0.00074247	-0.00048632	-0.00075442	-0.00025761	-0.00005450	-0.00053598	-0.00044703	-0.00015999	0.00049376	-0.00020089	-0.00033011	0.00083172	-0.00018110	0.00007427	-0.00010109	0.00006473	0.00025991	-0.00000087	-0.00052946	-0.00077911	-0.00109642	-0.00054275	-0.00050217	-0.00036009	0.00087546	-0.00080657	-0.00088786	-0.00020011	-0.00005028	-0.00014661	-0.00124504	0.00018452	-0.00043477	-0.00004233	-0.00096097	0.00018695	-0.00005709	-0.00046623	0.00010665	0.00010590	-0.00066890	-0.00058775	-0.00013453	-0.00105668	0.00006529	-0.00147014	0.00026759	-0.00031727	-0.00091463	-0.00043567	-0.00008942	-0.00016720	-0.00003563	-0.00121764	0.00009457	-0.00025059	0.00040927	0.00009172	0.00068903	-0.00021875	-0.00051778	-0.00064617	-0.00015615	0.00088210	0.00018538	0.00024603	-0.00050904	0.00008826	0.00044939	-0.00014058	-0.00037166	-0.00013778	-0.00066003	-0.00073516	-0.00179558	-0.00150011	0.00168087	-0.00176374	-0.00120769	-0.00004137	0.00102138	-0.00270869	-0.00219621	-0.00043867	0.00002636	-0.00128076	-0.00142613	0.00062222	-0.00016018	-0.00190599	0.00067093	-0.00156387	-0.00308625	-0.00105220	-0.00094047	0.00090813	-0.00075326	-0.00372034	-0.00095022	-0.00129004	-0.00173255	-0.00222588	-0.00054214	-0.00250448	-0.00196550	-0.00466080	-0.00259128	-0.00329616	-0.00117894	-0.00090658	0.00024129	-0.00110332	0.00053894	-0.00277371	-0.00199486	0.00070356	0.00051094	-0.00226844	-0.00236697	-0.00246392	-0.00275784	0.00000528	-0.00182149	-0.00096690	0.00011842	-0.00238884	-0.00239594	-0.00009615	-0.00052591	-0.00242490	-0.00042121	-0.00277725	-0.00262339	-0.00269642	-0.00257699	-0.00119909	-0.00019413	-0.00266694	-0.00224129	0.00010851	-0.00130896	-0.00273450	-0.00021204	0.00062323	-0.00054736	-0.00207402	-0.00006943	-0.00081811	-0.00104079	-0.00114465	0.00175043	-0.00089708	-0.00161317	-0.00042334	0.00117072	-0.00013855	-0.00397385	-0.00143912	-0.00294279	-0.00182478	-0.00057654	0.00054791	0.00026484	-0.00183173	-0.00114677	-0.00109270	-0.00125140	-0.00166569	-0.00008844	0.00011437	0.00003514	-0.00037272	-0.00123749	-0.00174731	-0.00177895	-0.00096269	-0.00006138	-0.00104260	-0.00096092	0.00004290	-0.00058832	-0.00160645	-0.00093772	-0.00008891	0.00064165	0.00002133	-0.00064169	-0.00017309	0.00009979	-0.00032358	-0.00073257	-0.00147321	-0.00157396	-0.00049532	0.00008505	-0.00045022	-0.00067175	-0.00088876	-0.00003426	0.00032606	0.00001395	0.00068958	0.00031814	-0.00046460	-0.00033755	-0.00126281	0.00017247	-0.00103186	-0.00061778	0.00024999	0.00086383	0.00003473	-0.00015007	-0.00048958	0.00025366	-0.00086028	0.00043428	-0.00001645	-0.00020352	-0.00019412	-0.00009624	-0.00046751	-0.00028902	0.00025303	0.00121856	-0.00033376	-0.00034034	0.00002148	0.00003338	-0.00013013	-0.00055583	-0.00010214	0.00006065	-0.00014800	-0.00048904	0.00044514	-0.00017169	-0.00051256	0.00007643	0.00017879	-0.00029534	0.00003517	-0.00007342	-0.00004812	-0.00025261	-0.00032113	0.00017867	0.00012284	-0.00014454	-0.00002905	0.00005702	-0.00040181	0.00018491	0.26631011
-1.9997	-0.20830174	-0.58179055	-21.47483647	-21.47483647	0.83985299	-21.47483647	-21.47483647	0.05868584	-1.24295908	-21.47483647	-21.47483647	-0.23231726	-0.25618982	0.20586231	0.32630112	0.27028541	-0.26736602	0.02392798	0.83679822	-21.47483647	-0.32531115	-21.47483647	-21.47483647	-0.49684992	-0.32294191	-21.47483647	-0.56597584	1.32235610	0.41655723	1.09744811	-21.47483647	-21.47483647	-0.62273973	-0.65999937	0.12590561	0.02753889	-0.16717223	0.02405557	-0.02627349	-0.01910616	-0.12747370	-0.03198458	0.00810895	0.00630468	0.03383180	0.01561074	0.01221667	0.01767002	0.03648630	0.02670217	0.01560870	0.03493754	0.02119178	0.02019373	0.03040663	0.02654586	0.02138713	0.02872209	0.01994961	0.02584975	0.02495738	0.02213737	0.02616996	0.02918933	0.02637753	0.02687621	0.02712015	0.03099247	0.02514204	0.02177871	0.02466528	0.01908897	0.01364636	0.01410005	0.00755417	0.00782173	0.00184398	0.00167029	-0.00130074	-0.00183384	-0.00160177	-0.00059220	-0.00524160	-0.01098625	-0.00499132	-0.00000465	-0.00984764	-0.01447064	-0.00072191	0.00502516	-0.00914860	-0.00354032	0.00236564	0.00124366	-0.00690940	0.00738686	-0.00190558	0.00059421	-0.00205971	-0.00277195	0.00764143	0.00639340	0.00215684	0.00202596	0.00643327	0.01906903	0.02935061	0.04143337	0.05096882	0.07438902	0.06936284	0.06777508	0.05907719	0.07580214	0.07770536	0.08493941	0.07891578	0.10334482	0.10221409	0.10666879	0.10526079	0.08634732	0.06293107	0.04541712	0.03449939	0.02550562	0.01124544	0.00206086	0.00150545	0.00131387	0.00073385	-0.00134890	0.00257632	-0.00024207	-0.00138628	0.00122147	0.00045310	0.00190372	-0.00036431	-0.00110137	0.00115679	-0.00031714	-0.00090551	0.00029509	0.00111209	-0.00078027	-0.00084822	0.00083278	0.00010338	-0.00021061	-0.00087777	0.00180290	0.00063279	-0.00140361	0.00014494	0.00051395	-0.00059636	-0.00010946	-0.00075657	0.00068356	-0.00099057	-0.00029217	-0.00035322	0.00104351	-0.00019673	-0.00021367	0.00062627	0.00094958	-0.00104807	0.00070549	0.00019055	-0.00041971	-0.00001016	0.00146470	-0.00030865	0.00059059	0.00016603	-0.00025060	-0.00005453	0.00065790	0.00023082	-0.00027532	-0.00075068	0.00000441	0.00039847	-0.00049711	-0.00045794	0.00070751	0.00044260	-0.00050893	0.00064430	0.00055607	0.00034730	-0.00008228	-0.00049557	0.00130953	-0.00006103	0.00032313	-0.00032019	0.00159004	-0.00100739	-0.00121636	0.00101778	0.00057391	-0.00034105	-0.00184391	0.00084021	0.00128521	-0.00034127	-0.00054629	0.00161632	0.00030077	-0.00077501	0.00085091	-0.00094212	0.00019583	-0.00018670	0.00101705	0.00042128	0.00046750	-0.00028421	0.00113368	-0.00017049	-0.00142950	0.00087909	0.00042329	-0.00056212	-0.00055117	0.00023725	0.00005851	-0.00108404	0.00041444	-0.00049510	-0.00068211	-0.00044440	0.00024698	-0.00017067	-0.00022632	-0.00085952	0.00069799	0.00040230	-0.00039941	0.00074594	0.00054417	-0.00022641	-0.00008723	-0.00009239	-0.00070605	0.00094380	0.00010664	-0.00030488	-0.00109735	-0.00076651	-0.00051341	-0.00034028	-0.00009103	-0.00076592	0.00014943	0.00004339	0.00006399	-0.00041784	-0.00066483	-0.00024377	-0.00060174	-0.00014990	-0.00034741	0.00014185	0.00002924	-0.00028355	0.00031932	0.00005154	0.00002995	-0.00076384	0.00075223	-0.00037871	-0.00037804	0.00028008	-0.00049146	-0.00047371	0.00020823	-0.00084102	-0.00063898	-0.00025663	-0.00032134	0.00013530	-0.00006518	-0.00020047	0.00035602	-0.00089551	0.00000284	-0.00045126	0.00023098	-0.00002649	-0.00021120	0.00002171	-0.00000757	-0.00007011	-0.00007467	-0.00038640	-0.00049611	-0.00086063	-0.00102499	-0.00038578	-0.00026755	0.00007167	-0.00063153	-0.00012702	-0.00096364	-0.00089682	0.00033163	-0.00059939	-0.00148413	0.00033659	0.00043476	-0.00015635	0.00123484	0.00091664	0.00025862	-0.00045724	-0.00067619	0.00025637	-0.00039854	-0.00092553	0.00021427	0.00026775	0.00080675	-0.00078021	-0.00028380	0.00027864	0.00042422	-0.00069435	-0.00131562	0.00045299	-0.00079988	0.00125773	-0.00041056	-0.00120473	-0.00055579	-0.00123595	-0.00023163	-0.00136479	-0.00107942	0.00088393	0.00106840	-0.00030118	0.00094859	-0.00046846	-0.00004652	-0.00027669	-0.00426069	-0.00191547	0.00016633	0.00048246	0.00130431	0.00099794	-0.00054482	-0.00008975	-0.00028201	-0.00105856	-0.00067821	-0.00119917	0.00081744	-0.00357303	-0.00286077	0.00030839	0.00142368	-0.00025258	-0.00074825	0.00254808	0.00087024	-0.00203594	-0.00405622	-0.00005404	-0.00033879	0.00155853	-0.00071338	-0.00152191	-0.00239703	-0.00122969	-0.00318822	-0.00046112	0.00138147	0.00013213	-0.00067417	-0.00096598	0.00123313	-0.00227087	-0.00121713	-0.00137800	-0.00014889	-0.00134032	-0.00104621	0.00123863	0.00035394	0.00272122	-0.00326916	0.00108421	-0.00049820	0.00057239	-0.00042775	-0.00040209	0.00033792	-0.00016978	-0.00180344	-0.00054380	-0.00051884	0.00079328	0.00078974	0.00143866	0.00097309	-0.00175732	-0.00118523	-0.00055273	0.00103037	-0.00249906	-0.00010806	-0.00141213	0.00027486	-0.00079368	0.00093197	0.00055692	-0.00068855	-0.00040590	0.00062328	0.00047496	-0.00149814	-0.00084114	-0.00044496	-0.00063106	0.00053041	0.00006314	0.00010765	-0.00102890	0.00039824	0.00063139	0.00032533	-0.00000521	0.00024297	-0.00048713	-0.00113539	0.00032068	-0.00000191	-0.00003490	0.00022920	-0.00037149	-0.00059975	0.00012198	-0.00058650	-0.00067347	-0.00105167	0.00080417	0.00000750	0.00025173	0.00020454	-0.00000765	-0.00056053	-0.00006371	0.00135434	-0.00006820	0.00001101	0.00065926	0.00067026	-0.00022370	-0.00022115	0.00039205	-0.00069379	-0.00048242	0.00031728	0.00002054	0.00069474	-0.00042642	-0.00024747	-0.00020313	0.00061735	0.00016832	0.00014999	0.00014031	0.00040046	-0.00011367	-0.00015940	0.00102471	0.00021576	0.00065695	0.00010419	0.00007209	0.00077211	0.00035027	-0.00000667	-0.00004606	0.00031040	0.00037093	0.00039283	0.00002005	0.00065258	-0.00049053	-0.00023637	0.00025383	0.00038792	-0.00005133	-0.00005281	-0.00010729	0.00051149	-0.00059283	-0.00024196	0.00016261	0.00024607	-0.00012580	-0.00050986	0.00024808	0.00032381	0.00037415	-0.06737563
-1.8997	-21.47483647	-21.47483647	1.20897323	-21.47483647	-0.10423081	0.73423964	1.71580350	0.81464368	-1.04848260	0.92288803	0.04941203	0.50966948	-0.34195037	0.16602059	-0.69096673	-21.47483647	0.47649692	0.07888629	1.73587155	-1.34025240	0.09418735	-21.47483647	1.55237567	-1.37998545	0.18471661	-21.47483647	-21.47483647	1.43285620	-0.07477160	-0.36389905	-21.47483647	-0.18605620	-0.50017905	-0.43156914	0.63091630	0.44102502	-0.15887044	0.19461800	0.03173260	-0.15942267	-0.01541498	-0.08759282	-0.00592341	0.05626407	0.01228214	0.04592714	0.02754996	-0.00011145	0.02412190	0.03509940	0.02078709	0.01889882	0.03123670	0.03317038	0.03143838	0.02440973	0.03104860	0.03089851	0.02278016	0.02406326	0.02437899	0.01610927	0.01762810	0.01620094	0.02049261	0.01812002	0.01628367	0.02024660	0.01920750	0.01591063	0.02019360	0.02184212	0.01709449	0.01658986	0.01331908	0.01636053	0.00852041	0.00854114	0.00609686	-0.00112276	-0.00262969	0.00077879	0.00149628	-0.00442661	-0.01871761	0.00221441	-0.00294242	-0.00942313	-0.00626672	0.01140885	-0.00395600	-0.00620704	-0.00152820	0.00020910	-0.00802690	0.00122720	-0.00540668	0.00313911	-0.00332973	-0.00499088	0.01122078	0.00987463	-0.00005270	-0.00528323	0.00067450	0.00761046	0.00861226	0.01934236	0.03529312	0.06088046	0.05877955	0.07052851	0.07757006	0.09177784	0.09301863	0.10080985	0.09849775	0.11050607	0.10309463	0.10158196	0.08880451	0.08048921	0.07003939	0.06090378	0.04032615	0.02549317	0.01042176	0.00259939	-0.00164541	0.00054447	0.00112401	0.00076145	0.00012722	-0.00218059	0.00031471	0.00012304	-0.00094573	0.00224871	-0.00068361	-0.00136089	0.00187134	-0.00017350	0.00018470	-0.00115625	-0.00070992	0.00076872	-0.00146261	-0.00162647	0.00046363	0.00069504	-0.00168470	-0.00056209	-0.00001703	-0.00124467	-0.00063142	0.00044290	-0.00052344	-0.00001665	-0.00118814	0.00001480	0.00016056	-0.00144223	-0.00175602	0.00086606	0.00002250	-0.00032286	0.00018736	0.00053789	-0.00185331	-0.00083145	-0.00068343	0.00046065	-0.00127812	-0.00072392	0.00031381	0.00121669	-0.00129875	0.00008549	0.00013874	0.00025384	-0.00048191	0.00012459	0.00051736	0.00023923	-0.00173477	0.00018190	0.00000665	0.00047656	0.00050279	-0.00023488	0.00008337	0.00010999	-0.00046611	0.00042232	0.00007023	-0.00108586	-0.00010581	0.00035440	-0.00110981	0.00043807	0.00093049	0.00024210	-0.00078324	-0.00017345	-0.00099569	-0.00105963	-0.00015418	0.00112131	-0.00014914	-0.00100436	0.00026421	0.00110725	-0.00051015	0.00064429	-0.00056279	-0.00070847	-0.00046734	-0.00008921	0.00072282	0.00023389	-0.00026992	0.00124781	0.00112105	-0.00034100	-0.00031074	0.00026821	0.00008217	-0.00032847	-0.00006081	0.00101374	-0.00054537	0.00022907	-0.00101636	0.00061214	0.00019078	-0.00077079	0.00013394	0.00025405	-0.00010247	-0.00111985	0.00040160	-0.00025998	-0.00006571	-0.00029697	-0.00017999	0.00012953	0.00020073	-0.00078283	0.00057189	0.00038292	-0.00060350	-0.00039567	-0.00013399	-0.00080557	-0.00024227	0.00059945	0.00036817	0.00022005	0.00066123	0.00092000	-0.00066363	-0.00097140	-0.00003267	0.00009776	-0.00070278	-0.00104728	0.00075799	0.00070458	0.00014035	-0.00018286	-0.00022057	0.00018049	-0.00090290	0.00104329	0.00068156	-0.00003935	-0.00035973	-0.00049468	0.00014874	0.00003027	-0.00050525	-0.00013789	-0.00029561	-0.00096619	0.00009271	0.00108964	-0.00062805	0.00028352	-0.00027233	0.00021490	-0.00005820	0.00015669	0.00090021	0.00012651	-0.00133837	0.00036354	0.00095757	-0.00007371	0.00071033	-0.00063276	0.00143059	-0.00055534	-0.00121110	-0.00040489	0.00061457	0.00030510	-0.00024375	-0.00058864	0.00013535	0.00059544	0.00018710	-0.00040009	0.00074769	-0.00073692	0.00165608	0.00076088	0.00087816	-0.00095374	-0.00065629	0.00069743	-0.00015261	0.00163416	0.00092509	0.00092309	0.00051281	0.00161820	0.00062859	-0.00110798	0.00037831	0.00201874	0.00030109	-0.00041237	0.00000176	0.00023620	0.00023805	-0.00014669	0.00177524	-0.00076851	-0.00000092	-0.00016882	0.00152667	0.00099623	-0.00110390	-0.00110259	0.00129283	0.00086832	-0.00001742	0.00147705	0.00158160	-0.00269241	-0.00225474	-0.00009936	0.00041374	0.00054533	-0.00072166	0.00006295	-0.00084121	-0.00267075	0.00061034	-0.00090947	0.00098265	-0.00209930	0.00050216	-0.00056474	-0.00134937	-0.00105300	0.00220735	-0.00246846	0.00130264	0.00396872	0.00214223	-0.00116124	-0.00003853	0.00195945	0.00160848	-0.00059595	-0.00156968	-0.00015113	0.00048273	-0.00013670	-0.00057244	0.00354494	0.00013321	-0.00263796	0.00086963	0.00045517	-0.00164672	0.00130179	0.00044775	-0.00076326	-0.00249857	-0.00349236	0.00166574	-0.00211815	0.00002657	-0.00148516	-0.00183637	-0.00116788	-0.00094462	0.00151338	-0.00018997	0.00000754	0.00160168	0.00072180	0.00157117	0.00063131	0.00174195	0.00030781	0.00175582	-0.00051266	0.00128270	0.00068427	-0.00076016	0.00211529	-0.00006554	-0.00038864	-0.00112056	0.00199245	0.00063439	-0.00024187	-0.00000569	-0.00107402	-0.00036221	0.00036838	-0.00025527	0.00021152	-0.00042471	-0.00002656	0.00194596	-0.00074082	-0.00032636	0.00080063	0.00048577	0.00012176	-0.00045339	0.00080489	0.00106159	-0.00002018	-0.00040318	-0.00047778	0.00063504	0.00027465	0.00052032	0.00044534	0.00096253	0.00001768	0.00016101	-0.00023645	0.00058339	-0.00110201	0.00036657	0.00086149	0.00063923	0.00027263	0.00056353	-0.00043211	0.00013357	0.00060056	0.00029170	0.00012120	0.00079021	-0.00026980	0.00128486	0.00064651	0.00101171	0.00114692	0.00055940	0.00020832	0.00090093	0.00108799	0.00068057	0.00011624	0.00078801	0.00099496	0.00126448	0.00045153	0.00046088	0.00046027	0.00045753	0.00013839	0.00066452	0.00035969	0.00101547	0.00019862	0.00089577	0.00023302	-0.00000928	0.00018269	0.00024799	0.00041190	0.00052712	0.00028971	0.00014039	0.00031603	-0.00032082	0.00057244	0.00020177	0.00074438	0.00035004	0.00084079	0.00031326	0.00006642	-0.00004772	0.00027602	-0.00019937	0.00070264	0.00035655	0.00005280	0.00029566	0.00075528	0.00070575	-21.47483647
-1.7997	-0.50309564	0.17283686	-1.23889562	-21.47483647	0.71633629	-21.47483647	0.32950035	-21.47483647	-0.61893428	0.13012786	-0.66190922	1.42085393	0.47475763	-0.79953122	-21.47483647	0.08571109	-21.47483647	-21.47483647	-21.47483647	-21.47483647	1.07116149	-21.47483647	-21.47483647	-21.47483647	1.16833377	-21.47483647	-21.47483647	-21.47483647	-21.47483647	2.19611907	-21.47483647	-0.06065012	0.15266275	0.03590368	-0.19891831	0.04026888	-0.14839258	-0.00445934	-0.07629276	-0.07821210	-0.11355996	-0.02366689	-0.00393255	0.00682868	0.01179977	0.02120721	0.05141247	0.01406632	0.02944424	0.04170731	0.02501044	0.01736693	0.02207012	0.03140492	0.03311877	0.01959888	0.02813052	0.03781899	0.02398032	0.02653948	0.03062933	0.02379127	0.02211528	0.01661217	0.02311299	0.01949091	0.01451908	0.01574135	0.01573297	0.01561799	0.01570612	0.01468154	0.01822497	0.01459361	0.01640275	0.01997357	0.02274432	0.01799462	0.02081699	0.01384884	0.00991404	0.00627514	0.00647815	0.00473061	-0.00706987	-0.00337468	-0.00482150	-0.00637514	-0.00949411	0.00547337	-0.00994537	-0.01323865	-0.00203564	-0.00024661	-0.00223993	0.00058060	-0.00625545	0.00450374	-0.00041043	-0.00680238	0.00275514	0.00863111	0.00119907	-0.00325010	0.00461695	0.01627054	0.02688563	0.03427656	0.05144432	0.07886681	0.07317704	0.08271076	0.07986771	0.09306584	0.09336466	0.09568822	0.08103089	0.09244411	0.08569263	0.08307984	0.08163530	0.06661579	0.05995063	0.04953510	0.03390377	0.01891109	0.00803487	-0.00072195	-0.00165197	-0.00136793	-0.00048504	-0.00112656	0.00056973	-0.00335102	0.00181346	0.00080155	-0.00031861	0.00124649	0.00168385	-0.00175231	0.00049167	0.00050637	-0.00012736	-0.00173144	-0.00190310	0.00138558	-0.00047477	-0.00108305	0.00084924	-0.00011632	-0.00032317	-0.00055736	-0.00114841	0.00026090	-0.00181794	-0.00083773	0.00122435	0.00053357	-0.00113699	-0.00128906	-0.00114245	-0.00046065	-0.00144802	0.00060042	0.00002135	-0.00005747	-0.00023452	0.00124770	-0.00172000	-0.00089348	-0.00036019	0.00105016	-0.00051960	-0.00057736	0.00026076	0.00091265	-0.00159666	-0.00023096	0.00030848	0.00083607	-0.00058490	-0.00068734	0.00069789	0.00049398	-0.00159698	0.00007142	0.00099357	0.00058399	-0.00029210	0.00135615	0.00107930	-0.00046919	-0.00047108	-0.00029447	0.00012847	0.00065876	0.00050580	0.00058843	-0.00019382	-0.00051416	0.00014015	0.00143726	-0.00015794	0.00036254	-0.00017690	0.00056055	0.00029889	0.00018425	0.00045065	-0.00102639	0.00069161	0.00011348	0.00007105	0.00015963	-0.00042952	0.00014364	0.00015016	0.00017360	0.00096192	0.00092100	-0.00010748	0.00060388	0.00111747	-0.00040548	-0.00022045	-0.00056254	0.00073942	0.00065355	-0.00040488	-0.00103877	0.00035209	0.00077855	-0.00059477	0.00025586	0.00039641	-0.00051164	-0.00067031	-0.00072185	0.00050974	-0.00041583	0.00010593	-0.00061375	0.00097327	-0.00086844	-0.00096868	0.00012062	-0.00039895	-0.00120807	0.00139910	0.00064303	0.00037618	-0.00000155	-0.00055998	-0.00033668	-0.00019635	-0.00117304	0.00031299	0.00046201	0.00001540	0.00018420	-0.00022704	-0.00085141	-0.00024058	0.00046970	-0.00025917	-0.00086940	-0.00021288	0.00005316	0.00008519	0.00001395	0.00027890	0.00065918	-0.00052072	0.00011427	0.00049163	-0.00001666	-0.00066022	0.00036353	-0.00009185	-0.00014199	-0.00078915	-0.00050592	0.00053332	-0.00073436	-0.00063177	0.00061178	-0.00033636	0.00069237	-0.00053674	-0.00002974	0.00003218	-0.00031504	-0.00045100	0.00031555	-0.00008533	-0.00053772	0.00083782	0.00003155	-0.00026606	0.00007931	0.00001361	-0.00133745	-0.00018664	0.00036797	-0.00006817	-0.00102797	0.00064780	0.00156231	-0.00090036	-0.00126133	0.00092697	0.00008231	0.00016773	-0.00097583	0.00041387	0.00099554	0.00121682	-0.00004811	-0.00067743	0.00036776	-0.00076938	0.00094964	-0.00035634	0.00077126	-0.00108094	0.00166559	0.00061085	-0.00100922	-0.00021480	-0.00022086	0.00113963	-0.00117236	-0.00206447	-0.00014004	0.00302930	-0.00199449	-0.00018577	0.00094259	0.00060506	-0.00285545	0.00020869	-0.00009419	-0.00003211	-0.00055232	-0.00046483	0.00075841	0.00102240	-0.00169454	0.00146623	-0.00339046	-0.00129724	-0.00084511	-0.00163772	-0.00136451	-0.00115111	-0.00050469	-0.00003770	-0.00216993	-0.00195408	-0.00097375	0.00216413	-0.00158512	-0.00113950	-0.00276188	0.00036191	-0.00238661	0.00135085	-0.00015499	-0.00036679	0.00122876	-0.00071174	-0.00091114	-0.00123842	-0.00060622	0.00010179	-0.00162753	0.00070395	-0.00059368	-0.00084080	-0.00181033	-0.00067438	0.00067599	0.00257945	-0.00206286	-0.00206955	0.00057217	0.00008228	0.00009565	-0.00279463	-0.00284983	-0.00117162	-0.00178532	0.00029326	0.00092082	-0.00248518	-0.00224868	-0.00036769	-0.00250681	-0.00112621	-0.00051247	-0.00103281	-0.00134266	-0.00079424	0.00077103	0.00024470	-0.00305233	0.00047091	0.00059183	0.00015988	-0.00148353	0.00085854	-0.00046273	-0.00041601	0.00059807	-0.00173193	-0.00002013	-0.00187071	-0.00209538	0.00005882	-0.00158559	0.00031898	-0.00109282	-0.00047283	-0.00103004	-0.00061183	-0.00026170	-0.00130308	-0.00064815	0.00022526	0.00077503	0.00002524	-0.00012486	-0.00026298	0.00017766	-0.00017435	0.00059848	-0.00044023	0.00063774	-0.00022585	-0.00112149	0.00088987	-0.00067510	-0.00059145	0.00083400	0.00094482	-0.00113198	0.00003489	0.00030974	0.00007141	-0.00107146	-0.00036176	0.00025573	0.00054951	0.00012532	0.00113374	0.00058988	0.00009193	-0.00073308	0.00013792	0.00050167	0.00019774	-0.00010667	0.00126579	-0.00002282	0.00026133	-0.00022626	-0.00063201	-0.00014565	-0.00018564	0.00098434	0.00064524	-0.00032842	0.00036728	0.00021043	0.00083940	0.00017712	0.00065649	0.00071474	-0.00034569	-0.00017929	0.00039673	0.00079435	-0.00010308	0.00065846	0.00037754	0.00029024	-0.00030523	-0.00057396	0.00005874	0.00051633	0.00059586	0.00045027	0.00033704	0.00063395	-0.00051323	0.00016402	0.00066183	0.00032014	0.00026389	-0.00016952	0.00055179	0.00020705	-0.00004687	0.00022255	0.00024464	0.00023055	0.00001793	-0.00000593	0.00018173	0.00015881	0.00059345	-0.96401861
-1.6997	-0.55125837	-0.48538858	-0.33148567	-0.29561369	1.28116158	-21.47483647	0.41631025	-21.47483647	-1.12878531	-21.47483647	-1.07897057	-21.47483647	-1.32718415	-1.03171244	-21.47483647	-0.02424431	-21.47483647	-0.21953274	0.95767897	-21.47483647	-21.47483647	-21.47483647	-21.47483647	-21.47483647	-1.05996380	-21.47483647	0.41575417	-21.47483647	-21.47483647	-0.63978142	-1.43050206	0.14037344	-0.23654920	0.23352230	-0.04808845	0.26407992	-0.35250763	0.21849068	0.10252697	-0.05415517	-0.10650727	-0.02638381	0.00499495	0.01964214	0.01913370	0.07633760	0.03253685	0.01170377	0.04918904	0.05033568	0.02070125	0.02961760	0.03325087	0.03226539	0.02837794	0.02610125	0.02651335	0.03072850	0.02024275	0.02943863	0.03402053	0.02187762	0.02564625	0.02571138	0.02586518	0.02366581	0.02347018	0.02401113	0.02030584	0.01920360	0.02003818	0.01744916	0.01531223	0.01361130	0.01357763	0.01263588	0.01129054	0.01287576	0.01269186	0.01067691	0.00742503	0.02029318	0.01685381	0.01555234	0.00744239	0.01077378	0.00891112	-0.00948580	-0.00378297	0.00928023	-0.00543515	-0.00967565	-0.00225989	-0.00678824	-0.01850830	-0.00352436	-0.00567163	0.00166918	-0.00556609	-0.00869828	0.00270901	0.00821355	-0.00145294	-0.00111282	0.00325144	0.01413881	0.02403612	0.03744808	0.05504255	0.07839435	0.07354124	0.07846575	0.07711417	0.09373178	0.09454131	0.09603878	0.08171847	0.09127673	0.09332949	0.08781456	0.08517356	0.07862575	0.06808769	0.05673816	0.03712930	0.02157739	0.00970352	-0.00191273	-0.00049980	0.00022086	-0.00105031	-0.00143359	-0.00016483	0.00010500	-0.00066333	0.00014969	0.00106461	0.00193764	-0.00042351	-0.00087836	0.00104323	0.00069793	0.00005140	-0.00122073	0.00084286	0.00013629	-0.00077334	-0.00184455	0.00107906	0.00005597	-0.00032374	-0.00014887	0.00068362	-0.00259032	-0.00146385	0.00118652	0.00005500	-0.00018214	-0.00137225	0.00046061	-0.00092916	-0.00086737	-0.00119197	0.00058078	0.00049685	-0.00074621	-0.00005537	-0.00015597	-0.00113395	0.00033863	-0.00027959	0.00002036	-0.00122855	0.00053518	0.00007352	0.00052561	-0.00062898	-0.00006748	0.00092388	0.00006130	-0.00076271	0.00041392	0.00106509	-0.00090120	-0.00030841	0.00087537	0.00166096	-0.00089064	0.00043578	0.00017973	0.00013321	-0.00011807	-0.00037603	0.00032797	-0.00015279	0.00024728	0.00111298	0.00026016	0.00025716	0.00014202	-0.00052959	-0.00106361	-0.00035802	0.00115856	-0.00044762	0.00016147	0.00067867	0.00061440	-0.00049809	-0.00008525	0.00132201	-0.00023134	-0.00086990	0.00076445	-0.00025281	0.00031004	-0.00078726	-0.00019496	0.00133504	0.00053524	0.00040840	0.00109417	0.00015546	0.00004356	-0.00066302	0.00052360	0.00010108	-0.00016254	-0.00050390	0.00121109	-0.00099399	-0.00047226	-0.00023404	-0.00079276	-0.00040000	-0.00033572	-0.00008154	0.00022055	-0.00042599	-0.00016216	0.00008708	-0.00107298	0.00064822	-0.00080546	-0.00101725	-0.00041398	-0.00076086	-0.00093911	0.00023735	-0.00025257	0.00007751	-0.00044203	-0.00107955	-0.00072560	0.00008554	-0.00114805	-0.00011242	0.00024027	-0.00036527	0.00009118	-0.00074002	-0.00163154	0.00031809	-0.00035489	-0.00071648	-0.00050444	0.00051203	-0.00023204	-0.00085384	0.00029849	0.00040086	-0.00041278	-0.00079560	0.00004469	0.00019488	-0.00054506	-0.00001579	-0.00007189	-0.00096348	-0.00045877	-0.00086309	0.00041647	-0.00007112	-0.00120992	-0.00033399	-0.00001346	-0.00130838	-0.00029757	-0.00053082	0.00028075	0.00005840	0.00000945	-0.00042770	-0.00037944	-0.00089010	-0.00039604	0.00053602	-0.00092998	0.00001299	0.00000147	-0.00003985	-0.00205168	-0.00093446	-0.00050843	0.00043173	-0.00138600	-0.00059317	-0.00025331	-0.00123423	-0.00005962	-0.00011238	-0.00030519	0.00050550	-0.00057285	0.00050511	0.00079046	0.00016523	-0.00106765	-0.00096829	-0.00099339	-0.00135580	0.00055155	-0.00028052	-0.00062982	-0.00013200	0.00126901	-0.00018329	-0.00038888	-0.00130526	-0.00025009	0.00024097	0.00001298	-0.00193412	-0.00066123	-0.00096008	-0.00105942	-0.00087639	-0.00194243	-0.00035878	-0.00080567	0.00024149	-0.00019186	-0.00109219	-0.00075131	0.00059324	-0.00066986	-0.00093323	-0.00053789	0.00033557	-0.00175533	-0.00048869	-0.00006433	-0.00183430	0.00061350	-0.00032992	-0.00315638	-0.00134180	-0.00089413	0.00068070	-0.00202410	-0.00130688	-0.00078418	-0.00275474	-0.00184431	-0.00285782	-0.00268468	-0.00061069	-0.00195019	-0.00109758	0.00238127	-0.00184082	-0.00246593	-0.00051967	0.00234098	-0.00089739	-0.00284919	-0.00074329	0.00000344	-0.00160586	-0.00134921	-0.00330335	0.00026311	-0.00189239	-0.00259962	-0.00011788	-0.00076515	-0.00141391	-0.00035827	0.00037519	-0.00287972	-0.00227920	-0.00316031	-0.00071742	-0.00219231	-0.00079341	-0.00329096	-0.00075434	-0.00315465	-0.00039451	-0.00065082	-0.00057063	-0.00056750	0.00235131	-0.00001678	-0.00217928	0.00048628	-0.00205155	0.00002043	-0.00020656	-0.00058849	-0.00135007	-0.00072005	-0.00112762	-0.00020003	-0.00234633	-0.00345405	-0.00112643	-0.00022395	-0.00149459	-0.00143138	0.00112867	-0.00210936	-0.00067446	-0.00166521	-0.00008593	-0.00053193	-0.00107071	0.00018531	-0.00019151	-0.00021376	-0.00146948	-0.00132844	-0.00040540	0.00044819	-0.00033728	0.00129138	0.00030647	0.00036184	-0.00096245	-0.00056148	-0.00007573	-0.00105561	0.00010618	0.00011359	0.00065569	-0.00206345	0.00039958	-0.00029636	-0.00066828	-0.00165543	-0.00086359	0.00006960	0.00024905	0.00012872	0.00071970	-0.00001729	-0.00043730	0.00074172	-0.00052923	-0.00033657	0.00011556	0.00024905	0.00039807	-0.00050372	0.00033375	-0.00073384	-0.00000503	0.00029852	-0.00014341	0.00070953	-0.00062273	-0.00072857	-0.00036277	0.00011005	0.00046664	-0.00019410	0.00029389	0.00038384	0.00022063	0.00025875	0.00046903	-0.00034756	0.00044938	-0.00033122	-0.00006003	0.00020188	-0.00038266	-0.00012305	-0.00029904	0.00011996	-0.00013036	0.00016891	-0.00034816	-0.00009780	-0.00010566	0.00001643	0.00014714	0.00025820	0.00064043	-0.00024181	-0.00068257	-0.00014810	-0.00016392	-0.00009004	-0.00006810	-0.00003536	-0.00000476	-0.00014113	-0.00000114	-0.00005544	0.00043832	-0.02667585
-1.5997	-0.40450624	0.27191877	-21.47483647	1.36548628	-0.04553329	0.45564485	0.63828826	0.61736745	-0.24078352	1.52713442	0.25269352	-1.46962190	0.45368943	-21.47483647	0.11149944	-21.47483647	0.34718192	0.24721845	0.12069599	-0.40501227	-0.37522733	-21.47483647	-21.47483647	0.54040970	-21.47483647	0.55877012	1.66993046	0.34726819	-21.47483647	-21.47483647	-0.04665744	-21.47483647	-0.41880753	0.37744307	0.63380720	0.51941420	-0.14847879	0.05497144	-0.04614869	0.02534608	-0.03409609	-0.08037291	-0.01489240	0.00817484	0.05154961	0.04302646	0.00437622	0.01841984	0.06348383	0.03436490	0.01465927	0.03400009	0.03290907	0.02090994	0.02239680	0.03361554	0.03543247	0.03294777	0.02555913	0.03367107	0.03267079	0.02465472	0.02519812	0.02761812	0.02530742	0.02186822	0.02300684	0.02777760	0.02215296	0.01930295	0.02400007	0.02517723	0.01670873	0.01944163	0.02137656	0.01743851	0.01295071	0.01258397	0.01515430	0.00709264	0.00417564	0.01033574	0.00590526	0.00837996	0.00696917	0.01924086	0.01601298	-0.00575709	0.01228176	0.02463380	-0.00221854	-0.00211492	0.00584269	-0.00119081	-0.01329322	0.00098076	-0.00269726	-0.00344251	-0.00575301	-0.00430289	0.00208497	-0.00025815	-0.00931781	-0.00468321	-0.00390162	-0.00346493	0.01137860	0.02799170	0.04860974	0.06969261	0.07350243	0.07740196	0.07273582	0.07239910	0.07204130	0.07361005	0.06159167	0.08078793	0.08662815	0.08195843	0.07935970	0.07346000	0.06178349	0.04575766	0.02860724	0.01953858	0.00746752	-0.00269462	0.00050669	0.00128222	-0.00029300	-0.00317290	0.00123631	-0.00042082	-0.00237963	-0.00010040	0.00075579	0.00217045	-0.00140013	-0.00198428	0.00151780	-0.00063704	-0.00193505	-0.00132721	0.00132901	-0.00017445	-0.00119742	-0.00027064	-0.00016352	-0.00125429	-0.00054630	0.00125434	0.00065112	-0.00338011	-0.00074358	0.00007553	-0.00007702	-0.00142053	-0.00147676	-0.00017362	-0.00016403	-0.00001723	-0.00069676	0.00017490	-0.00048156	-0.00101408	0.00078475	-0.00048929	-0.00038004	0.00046206	-0.00021433	-0.00053885	-0.00061180	0.00023119	-0.00029508	-0.00009222	0.00034742	-0.00060321	-0.00015360	-0.00059999	-0.00121581	-0.00062692	-0.00033396	-0.00086758	0.00028140	-0.00112347	-0.00068854	-0.00051322	0.00038385	-0.00092311	-0.00046507	-0.00124777	-0.00020606	0.00053588	-0.00095356	-0.00065009	-0.00013886	-0.00115778	-0.00138919	0.00022815	-0.00059912	-0.00193720	0.00034967	0.00052518	-0.00127258	-0.00132141	-0.00012717	-0.00002654	-0.00173190	-0.00118003	0.00060533	0.00016856	-0.00142224	0.00062464	-0.00006130	-0.00055498	-0.00107623	-0.00129894	-0.00004883	-0.00053571	-0.00011017	0.00085702	0.00076361	-0.00051054	-0.00054168	-0.00021835	-0.00093933	-0.00093828	-0.00000874	0.00117139	-0.00170194	-0.00042311	0.00031233	-0.00030856	-0.00097728	-0.00101452	-0.00088872	-0.00047592	-0.00047997	-0.00086634	0.00016313	-0.00171631	-0.00080171	0.00022432	-0.00022925	-0.00127587	-0.00048988	-0.00069752	-0.00038879	-0.00056970	-0.00074242	-0.00034381	-0.00097867	-0.00123247	-0.00007654	-0.00045023	-0.00036391	0.00001649	-0.00016824	-0.00089347	0.00013039	-0.00159975	0.00033322	-0.00117591	-0.00107805	-0.00032958	0.00008849	-0.00069036	-0.00087306	0.00002958	-0.00017636	-0.00115692	-0.00012584	0.00074915	-0.00025772	-0.00075779	0.00018605	-0.00023813	-0.00121424	-0.00064259	-0.00054904	-0.00030351	-0.00047339	-0.00138914	0.00007859	-0.00046605	-0.00114758	-0.00004032	-0.00064902	-0.00067671	-0.00004915	-0.00000289	-0.00033523	-0.00058620	-0.00082333	-0.00049842	0.00029350	-0.00076403	0.00023010	-0.00013283	-0.00036569	-0.00182000	-0.00047405	-0.00097385	-0.00038323	-0.00134112	0.00038572	-0.00055184	-0.00221795	-0.00084739	0.00009677	-0.00076468	-0.00060076	0.00070403	0.00106905	-0.00147655	0.00086226	-0.00068838	-0.00086168	-0.00103812	-0.00056310	0.00046307	-0.00004271	-0.00018636	-0.00162786	0.00009152	-0.00100842	-0.00176007	-0.00034696	0.00025428	-0.00143111	0.00046230	-0.00183804	-0.00293423	-0.00066625	-0.00020410	0.00031062	-0.00169255	-0.00149144	-0.00126712	0.00068080	-0.00204233	-0.00055070	0.00030789	0.00029549	-0.00037255	-0.00009928	-0.00091068	0.00033914	-0.00278871	-0.00107087	-0.00219428	-0.00186441	0.00019865	0.00010891	-0.00167266	-0.00250362	-0.00045490	0.00000743	-0.00368703	-0.00021251	0.00122269	-0.00136370	-0.00390741	-0.00162276	-0.00098937	-0.00058441	-0.00513756	0.00022367	0.00089133	0.00187610	-0.00195738	-0.00140683	0.00003135	-0.00030156	-0.00271913	-0.00087843	-0.00188442	-0.00336621	-0.00115042	-0.00040091	-0.00177217	-0.00102900	-0.00342496	0.00024704	-0.00198189	0.00075998	0.00045413	-0.00177009	-0.00410513	-0.00275303	-0.00172842	0.00068357	-0.00234985	-0.00150424	-0.00051145	-0.00101169	-0.00327791	0.00007983	-0.00073766	-0.00242685	-0.00073872	-0.00017522	-0.00021603	-0.00245790	-0.00091896	0.00041828	0.00011349	0.00082809	-0.00269991	-0.00241059	-0.00395550	-0.00010932	0.00046727	-0.00112446	-0.00170696	-0.00188500	-0.00114779	-0.00169079	-0.00234442	0.00226989	-0.00083121	-0.00051184	-0.00005702	-0.00065712	-0.00084726	-0.00080397	-0.00001374	0.00207389	-0.00136475	-0.00081332	0.00076389	-0.00020751	-0.00034575	-0.00137515	0.00076691	0.00006605	0.00048576	0.00052019	0.00047032	-0.00012408	-0.00173515	0.00009702	0.00042204	0.00086951	-0.00093240	0.00106298	-0.00007574	-0.00110818	-0.00039541	0.00028099	0.00056341	0.00006107	-0.00006548	-0.00019470	-0.00095313	-0.00092056	0.00068263	-0.00045556	-0.00029296	0.00007120	0.00068010	0.00021306	-0.00087028	0.00036302	-0.00003882	-0.00086908	-0.00083976	0.00013339	0.00031964	-0.00073906	-0.00055404	0.00097636	0.00001089	-0.00000013	0.00076978	0.00081324	-0.00050347	-0.00052398	0.00020532	0.00072433	-0.00007606	0.00041222	0.00046705	-0.00002478	-0.00019092	0.00036407	-0.00001074	-0.00006692	-0.00000369	0.00106569	0.00043998	-0.00008982	0.00044375	-0.00023282	-0.00007654	0.00023584	0.00021232	0.00005364	-0.00011519	-0.00004221	0.00012455	-0.00030780	-0.00028241	-0.00001239	0.00003970	0.00022207	0.00018427	0.00033217	0.00020727	0.00040212	0.35760613
-1.4997	0.87139547	2.51880181	-1.03275177	-0.84463520	0.27129453	-0.49152777	-0.40421851	-0.93358724	-1.68915939	-0.40541451	0.24556921	0.37329364	0.89799665	0.99966586	-0.51596357	-1.39834774	-21.47483647	-0.04368812	-0.13587701	-21.47483647	-0.60623559	-21.47483647	-21.47483647	-21.47483647	-0.11286687	0.35883379	-21.47483647	-21.47483647	-0.21213615	-0.66319188	-21.47483647	-21.47483647	1.61870968	-0.07363120	-0.25610609	0.60582377	-0.19202500	0.14896029	-0.08246893	0.07156762	0.05139842	-0.03890457	0.02380809	0.02946446	0.01125665	0.02757567	0.02996832	0.02423194	0.05152457	0.03342779	0.02116328	0.02744287	0.03601472	0.02318573	0.03426340	0.02673205	0.03308249	0.03433216	0.02807751	0.03276980	0.03304701	0.02826581	0.02659024	0.02357723	0.03087141	0.02278654	0.02145121	0.02455926	0.02648590	0.01958693	0.02157467	0.02509054	0.02359685	0.01944419	0.01854500	0.01698350	0.02040322	0.01558354	0.01941516	0.01067008	0.01218411	0.01744468	0.00765472	0.00872083	-0.00291678	0.00602671	-0.00257223	-0.01181604	-0.00114942	0.01431735	0.00530085	0.00991775	0.01313609	0.01828989	0.00747266	0.01068800	0.00307525	0.00180917	-0.00427484	-0.00769973	0.00427387	0.00528377	-0.00555177	-0.00887120	-0.00417745	0.00385198	0.00825431	0.02465129	0.04963487	0.07566272	0.06872755	0.06901519	0.07020350	0.07415046	0.07461879	0.07459282	0.07048678	0.07994907	0.07956942	0.07738907	0.06919185	0.06292309	0.05258043	0.04363407	0.03155295	0.02147827	0.00854156	0.00213276	-0.00047130	-0.00216198	-0.00139617	0.00074301	0.00161180	-0.00212432	-0.00104230	-0.00021918	0.00100106	-0.00005057	0.00138230	-0.00168965	-0.00076421	0.00011330	0.00023434	-0.00068008	-0.00003877	0.00086069	-0.00119933	-0.00189209	0.00167213	0.00048924	0.00036248	0.00093260	-0.00046506	-0.00145089	-0.00140854	-0.00138928	0.00082055	-0.00074204	-0.00112163	-0.00050022	-0.00045820	0.00010012	-0.00128459	0.00004287	0.00149109	-0.00086221	-0.00060575	-0.00046718	-0.00170391	-0.00043195	-0.00014665	0.00121085	-0.00035168	0.00055450	-0.00069863	-0.00009943	-0.00046428	-0.00096503	0.00000167	0.00003612	-0.00176157	-0.00125698	-0.00003146	-0.00069469	-0.00044275	-0.00099785	-0.00038529	-0.00048595	-0.00085510	-0.00116526	0.00042575	-0.00019090	-0.00096953	-0.00058155	-0.00077438	-0.00043955	0.00046663	-0.00010804	-0.00110414	-0.00042877	-0.00048206	-0.00063435	-0.00014141	-0.00056411	-0.00170212	-0.00068099	-0.00033704	-0.00072092	-0.00064839	-0.00047877	0.00025678	-0.00102714	-0.00025763	-0.00003722	-0.00114385	-0.00046210	-0.00043664	-0.00084739	0.00042327	-0.00011371	-0.00051550	-0.00004194	0.00047534	-0.00051224	-0.00135414	-0.00052683	-0.00065288	-0.00127678	-0.00064936	0.00027878	-0.00084340	-0.00088944	-0.00048506	-0.00034812	-0.00057874	-0.00053390	-0.00092280	-0.00099317	-0.00123193	-0.00185087	-0.00073085	-0.00084458	0.00008526	-0.00100411	-0.00124577	-0.00053557	-0.00055229	-0.00074622	-0.00026271	-0.00008101	-0.00053049	-0.00145522	-0.00106692	-0.00066705	-0.00006049	-0.00115740	-0.00104280	-0.00059996	-0.00092043	-0.00044022	-0.00089733	-0.00153192	-0.00008272	-0.00092522	-0.00085327	-0.00108338	0.00035627	0.00004747	-0.00074631	-0.00079397	-0.00001918	-0.00107491	-0.00089481	-0.00022998	-0.00010117	-0.00125749	-0.00096936	-0.00140832	-0.00087586	-0.00072843	-0.00124465	-0.00017716	-0.00089342	-0.00127637	-0.00078402	-0.00020806	-0.00114582	-0.00059576	-0.00142355	-0.00061836	-0.00018028	-0.00044757	-0.00075042	-0.00073355	-0.00163621	-0.00045872	-0.00001470	-0.00104951	-0.00087100	-0.00109389	0.00011867	-0.00150922	-0.00036584	-0.00139241	-0.00034105	-0.00081260	-0.00008268	-0.00023148	-0.00101587	-0.00189411	-0.00001497	-0.00104745	0.00026848	-0.00089786	-0.00084350	-0.00020916	0.00023846	-0.00243905	-0.00027629	-0.00130987	-0.00177904	-0.00052625	-0.00015803	-0.00120713	-0.00067481	-0.00115939	-0.00078375	-0.00136898	-0.00147952	-0.00063196	-0.00084375	-0.00076946	-0.00083616	-0.00208400	0.00062427	-0.00295014	-0.00173134	-0.00169367	0.00033827	-0.00191923	-0.00112013	-0.00178808	-0.00128144	-0.00071885	0.00072672	-0.00122724	-0.00108373	-0.00243284	-0.00257774	-0.00294003	-0.00263996	-0.00058508	-0.00149744	-0.00137978	-0.00224766	-0.00414207	-0.00203391	-0.00384015	-0.00132106	-0.00298178	-0.00461265	-0.00330999	-0.00288518	-0.00349310	-0.00196848	-0.00333849	-0.00182778	-0.00301460	-0.00157257	-0.00296911	-0.00177453	-0.00170280	-0.00346959	-0.00092400	-0.00312031	-0.00296605	-0.00025241	-0.00301598	-0.00236657	-0.00203728	-0.00234424	-0.00085494	0.00028072	-0.00472474	-0.00132776	-0.00294626	-0.00037481	-0.00103985	-0.00515460	-0.00413904	-0.00241414	-0.00296011	-0.00256932	-0.00113331	-0.00096945	-0.00382360	-0.00117845	-0.00125914	-0.00226499	-0.00160092	-0.00150564	-0.00272139	-0.00172135	-0.00136204	-0.00052615	-0.00179361	-0.00074946	-0.00086216	-0.00180786	-0.00175815	-0.00098425	0.00092727	-0.00047316	-0.00127170	-0.00199264	-0.00133842	-0.00145665	-0.00245446	-0.00066344	-0.00151598	0.00016630	-0.00144988	0.00047385	-0.00046139	-0.00245906	-0.00216252	-0.00057908	-0.00187131	-0.00027110	-0.00130437	-0.00054290	-0.00066500	-0.00166598	-0.00092245	-0.00039774	-0.00035844	-0.00023310	0.00009246	-0.00139614	-0.00106503	0.00023521	-0.00066425	-0.00021597	0.00003844	0.00010854	-0.00097036	0.00037907	-0.00004959	0.00002228	-0.00038046	-0.00092865	0.00026217	-0.00004301	-0.00072495	-0.00011028	-0.00044053	-0.00039664	-0.00045232	-0.00053905	0.00036727	0.00096558	-0.00012421	-0.00083627	0.00002564	0.00137979	-0.00159096	-0.00076385	-0.00089151	0.00026331	-0.00064352	-0.00005162	-0.00045327	-0.00095111	-0.00004866	0.00051308	0.00031158	-0.00009585	-0.00045325	-0.00055223	-0.00018919	0.00051387	-0.00007439	0.00011617	-0.00011805	0.00057135	-0.00010966	0.00023082	-0.00001225	0.00012840	-0.00013609	0.00072301	-0.00019245	-0.00000975	0.00047189	-0.00033923	-0.00005700	0.00067023	0.00034199	0.00008865	0.00023559	-0.00025458	0.00028881	-0.00040796	-0.00009352	0.00002514	-0.00001403	0.00018195	0.00021169	0.00036814	0.00008831	0.00082866	0.48764675
-1.3997	1.00270069	-21.47483647	0.46971601	-0.02486825	-0.42489849	-0.00642127	0.24032732	-0.17714898	-21.47483647	-0.12197530	0.43468878	0.64260384	-1.67227066	-0.08350239	-0.14584737	0.89134896	1.55287659	0.72103912	0.50357582	-0.47517204	-21.47483647	-21.47483647	-21.47483647	-0.62915987	-1.20913172	-21.47483647	-21.47483647	-21.47483647	-0.50508982	-0.73206443	-0.04855363	-0.65926777	-1.50428641	0.79818946	0.32899188	-1.19726360	-0.37649907	0.39419328	0.00858842	0.05884064	0.02163853	-0.08143403	-0.06584466	-0.01997856	0.05902187	0.02252086	0.03172478	0.04539119	0.04204104	0.02474578	0.02468775	0.03437773	0.03495080	0.02569072	0.03586242	0.03103659	0.03091968	0.03146781	0.03263120	0.03076966	0.03213141	0.02510231	0.02652292	0.02559604	0.02680585	0.02386858	0.02664426	0.02217986	0.02373446	0.02288883	0.02443999	0.02216345	0.02084023	0.02422632	0.01710641	0.01624302	0.02000598	0.01980241	0.01786477	0.01008412	0.01820042	0.01472050	0.00722937	0.01057944	-0.00035279	0.01464359	-0.00325527	-0.00615820	0.00385912	0.01001219	-0.00225447	0.00029942	0.01779937	0.00149727	0.00720198	0.02512371	0.01633534	0.01933940	0.02033133	0.02073839	0.02341852	0.01861817	0.00695159	0.00525394	0.00618847	0.01138326	0.02586373	0.03039117	0.04419516	0.06918927	0.06795659	0.06840287	0.06823996	0.08332600	0.09080146	0.08960100	0.07866262	0.08244138	0.07984046	0.07314604	0.07623297	0.07156772	0.05120331	0.03715781	0.02602704	0.02163291	0.00666800	-0.00139580	0.00339184	-0.00072338	-0.00424088	-0.00122783	0.00235576	-0.00185897	-0.00057054	0.00002736	0.00300306	-0.00009550	-0.00147276	-0.00118641	0.00145300	0.00098949	-0.00125080	0.00030793	0.00058172	-0.00099111	-0.00040944	0.00031030	-0.00019671	-0.00101378	-0.00063675	0.00071894	-0.00066037	-0.00118622	-0.00016762	-0.00000391	-0.00051471	0.00030816	-0.00090244	-0.00192691	-0.00203783	0.00020294	-0.00021898	-0.00068802	-0.00043156	0.00021845	0.00070692	-0.00127502	-0.00063984	0.00067748	-0.00033760	-0.00138770	0.00041791	0.00009868	-0.00069077	-0.00085606	-0.00085119	-0.00147573	-0.00046041	-0.00129591	0.00006207	-0.00110463	0.00011379	-0.00050705	-0.00038407	-0.00085613	-0.00018040	-0.00110248	0.00071321	-0.00027019	-0.00073891	-0.00108920	-0.00124433	-0.00071225	0.00005679	-0.00098239	-0.00009464	0.00091279	-0.00015876	-0.00033358	-0.00154426	-0.00069121	0.00093697	0.00040451	-0.00111372	-0.00154195	0.00030216	0.00126231	-0.00261117	0.00070681	0.00092732	-0.00091855	-0.00057864	0.00036646	-0.00003971	-0.00158503	-0.00066588	0.00037212	-0.00043883	-0.00101657	0.00023344	0.00091316	-0.00110285	-0.00079538	-0.00040963	-0.00014521	-0.00066509	-0.00094267	-0.00003697	0.00012301	-0.00136344	-0.00034616	-0.00105879	-0.00209151	-0.00092131	-0.00080827	-0.00081100	-0.00071965	0.00065119	-0.00031902	0.00010514	-0.00138297	0.00050298	-0.00063123	-0.00104561	-0.00093103	-0.00057064	-0.00190128	-0.00047212	-0.00022938	-0.00046173	-0.00155546	-0.00155261	-0.00059466	-0.00006188	-0.00138019	-0.00048100	-0.00032528	-0.00037550	-0.00060127	-0.00039505	-0.00124765	0.00025155	-0.00197132	-0.00092993	-0.00031194	-0.00021953	-0.00021636	0.00005115	0.00004413	-0.00088256	-0.00168578	-0.00005099	0.00046035	0.00000836	-0.00114766	-0.00038296	-0.00100685	-0.00063062	-0.00049857	-0.00087387	-0.00049416	-0.00024751	-0.00167042	-0.00037701	-0.00034594	-0.00103802	0.00013257	-0.00086619	-0.00044615	-0.00000143	-0.00101635	-0.00088599	-0.00066553	-0.00120122	-0.00110874	-0.00117597	-0.00054666	0.00016093	-0.00097018	0.00001367	-0.00123297	-0.00041659	-0.00210031	-0.00027968	0.00010235	-0.00032010	-0.00076635	-0.00195551	-0.00118970	-0.00067463	-0.00144509	0.00048388	-0.00080294	-0.00035030	-0.00156354	0.00001645	-0.00166221	-0.00201943	-0.00146820	-0.00063247	0.00034812	-0.00004598	-0.00117033	0.00012123	-0.00011707	-0.00077580	-0.00194849	-0.00043243	-0.00077297	-0.00157776	-0.00209896	-0.00176751	-0.00219443	-0.00053665	-0.00167927	-0.00178375	-0.00221099	-0.00142855	-0.00255766	-0.00095902	-0.00407560	-0.00118589	-0.00094532	-0.00154469	-0.00116561	0.00076516	-0.00331819	-0.00193277	-0.00321519	-0.00143851	-0.00316501	-0.00271717	-0.00072999	-0.00077621	-0.00453512	-0.00156360	-0.00247786	-0.00220883	-0.00303353	-0.00075071	0.00051970	-0.00379639	-0.00366450	-0.00126512	-0.00354744	0.00115840	-0.00178289	-0.00136250	0.00029654	-0.00235732	-0.00182026	-0.00123958	0.00000218	-0.00301007	-0.00308006	-0.00283214	-0.00235765	-0.00272871	-0.00159776	-0.00239300	-0.00062585	-0.00257847	-0.00220098	-0.00311910	-0.00244757	0.00151931	-0.00170600	-0.00400348	-0.00422591	-0.00205157	-0.00286295	-0.00145501	0.00001460	-0.00038962	-0.00335591	-0.00279392	-0.00052514	-0.00257155	-0.00352220	-0.00128432	0.00107513	-0.00016081	-0.00228076	-0.00158697	-0.00185445	0.00023314	-0.00076125	0.00005392	-0.00004703	-0.00191771	-0.00164022	-0.00052240	-0.00165302	-0.00272863	-0.00138488	0.00007552	-0.00091405	-0.00184340	-0.00133312	0.00144075	-0.00248009	-0.00151058	-0.00000810	-0.00194927	-0.00269332	-0.00089073	0.00037765	0.00030449	-0.00120248	0.00029160	-0.00114846	-0.00180408	0.00001499	0.00091274	-0.00091131	-0.00007677	-0.00034471	0.00010263	0.00011557	-0.00127312	-0.00038066	0.00070897	-0.00070586	-0.00084078	-0.00083936	-0.00029672	-0.00071274	-0.00049125	-0.00087600	-0.00023647	0.00045753	-0.00091579	-0.00021982	-0.00015987	-0.00006487	-0.00042584	0.00015609	-0.00056212	-0.00061070	0.00118121	0.00011053	0.00023103	-0.00049094	-0.00007940	0.00001389	-0.00008538	0.00112714	0.00111314	0.00001332	0.00002497	-0.00010562	-0.00098321	-0.00097050	0.00030411	0.00049636	-0.00000628	-0.00044706	-0.00000871	0.00041213	-0.00051987	0.00047499	0.00065548	-0.00045186	0.00021952	-0.00031671	-0.00031885	-0.00003040	-0.00030549	0.00014227	0.00048688	0.00023755	-0.00048225	0.00020400	-0.00031043	-0.00036213	0.00053722	0.00057287	0.00000328	0.00012481	-0.00020820	0.00051564	-0.00046969	-0.00020683	0.00011028	0.00029108	0.00035258	0.00044600	0.00063175	0.00013417	0.00021739	-0.84744455
-1.2997	-0.27947009	-0.50675461	-0.70479879	-21.47483647	0.25017458	0.30170152	-0.04859562	-0.70719868	-21.47483647	-0.16522434	0.51193825	-0.08360313	1.15108406	-1.03230262	-0.09799783	-0.35583619	0.29561820	-21.47483647	-21.47483647	-21.47483647	-0.44083471	-21.47483647	-21.47483647	-21.47483647	-1.81317008	-21.47483647	-21.47483647	0.96312401	-0.12519504	-21.47483647	-0.28228334	-21.47483647	0.36009697	0.22259009	0.34585005	0.05448041	-0.17068554	0.18411378	0.01509817	-0.00928440	-0.05192589	-0.18133338	0.01337824	0.01697885	0.00873534	0.03299874	0.03743870	0.03260669	0.04169381	0.03369092	0.02417531	0.02956052	0.02921619	0.02811126	0.04013236	0.02341344	0.03482940	0.03576004	0.02677560	0.02484175	0.03223764	0.02888878	0.02704366	0.02548722	0.02559561	0.02657549	0.02074704	0.02238804	0.02484873	0.02036838	0.02223486	0.01976762	0.02406256	0.01712161	0.01715696	0.01812397	0.01847145	0.01286464	0.01345524	0.01492121	0.01108285	0.00811569	0.00846813	0.01070537	-0.00076068	-0.00046658	0.01044424	0.00450393	-0.00139644	0.00681836	0.00389370	0.00272770	0.00574819	-0.00420769	0.00092032	0.00895309	-0.00225580	0.01059710	0.01444595	0.01218154	0.02198698	0.03364961	0.02458853	0.01761927	0.03408099	0.04518217	0.05523940	0.05275739	0.07387418	0.08961981	0.07963816	0.08041879	0.07785739	0.08974929	0.08846084	0.08604545	0.07498709	0.07941938	0.07697380	0.07329815	0.06904351	0.05652659	0.04107620	0.03699533	0.02643014	0.01322415	0.00216106	-0.00233632	0.00091272	-0.00356375	-0.00034998	-0.00008960	0.00116744	-0.00306943	-0.00028837	0.00177632	0.00025007	0.00037428	0.00123359	-0.00107693	0.00050524	0.00120978	0.00006845	-0.00245618	-0.00161086	-0.00015704	-0.00139288	-0.00263353	-0.00079938	-0.00008049	-0.00015404	-0.00096475	-0.00070566	-0.00051929	-0.00060128	-0.00106633	-0.00044524	-0.00151700	-0.00105945	-0.00125727	-0.00041643	-0.00001527	-0.00213640	0.00042969	-0.00057079	-0.00165015	-0.00084909	0.00031452	-0.00185818	-0.00128001	0.00006783	0.00132408	-0.00067767	0.00002016	-0.00147988	0.00070711	-0.00107506	-0.00249484	0.00018789	0.00012453	-0.00016919	-0.00102849	0.00038040	-0.00063057	-0.00151659	-0.00117906	0.00032873	0.00009521	-0.00045497	-0.00101027	0.00038465	-0.00099980	-0.00151179	-0.00052021	0.00054348	-0.00077132	-0.00084445	0.00053460	-0.00024079	0.00084251	-0.00122659	-0.00043025	-0.00048614	-0.00146815	-0.00084737	-0.00074834	-0.00128554	0.00078471	-0.00050477	-0.00164652	-0.00031978	-0.00065011	-0.00073304	-0.00065945	-0.00077681	-0.00058310	-0.00078070	-0.00103710	-0.00012069	-0.00034347	-0.00067623	-0.00088275	-0.00106426	-0.00045417	0.00041332	-0.00044866	-0.00031254	0.00054896	-0.00064130	-0.00142181	-0.00129520	-0.00054122	-0.00174940	-0.00068518	-0.00016943	-0.00104844	-0.00129885	-0.00061166	0.00013898	-0.00095537	-0.00029716	-0.00091341	0.00067785	-0.00111239	-0.00189223	0.00020909	-0.00040941	-0.00181936	-0.00022764	-0.00026085	-0.00086724	-0.00077224	-0.00078163	-0.00105872	-0.00108399	-0.00178438	-0.00048009	0.00010418	-0.00116724	-0.00061511	-0.00011340	-0.00146341	-0.00034935	-0.00078170	-0.00053927	-0.00116952	-0.00013858	-0.00006693	-0.00073759	-0.00103623	-0.00073032	0.00017439	0.00020709	-0.00117159	0.00036546	0.00028151	-0.00098279	-0.00098315	-0.00053019	-0.00057383	-0.00172588	-0.00012910	-0.00009871	-0.00138618	-0.00088087	-0.00015393	-0.00031354	-0.00011124	-0.00132794	-0.00049498	-0.00011791	-0.00037531	-0.00098185	-0.00023203	-0.00070670	-0.00091808	-0.00027348	-0.00104819	-0.00039493	-0.00102581	-0.00088333	-0.00190711	-0.00115430	-0.00152570	0.00020072	-0.00138751	-0.00069771	-0.00075123	-0.00165377	-0.00155604	-0.00110817	-0.00082669	0.00044167	-0.00086460	0.00030720	-0.00058390	-0.00057123	-0.00113318	-0.00182388	-0.00020582	-0.00179923	-0.00084821	-0.00204772	-0.00026578	-0.00070726	-0.00089740	-0.00089568	-0.00245122	-0.00177718	-0.00103280	-0.00062287	-0.00204025	-0.00126659	-0.00243877	0.00071198	-0.00150653	-0.00117645	-0.00039271	-0.00053800	-0.00257233	-0.00161233	-0.00010629	-0.00190609	-0.00031332	-0.00079125	-0.00084939	-0.00087809	-0.00042592	-0.00074991	-0.00056552	-0.00133975	-0.00098758	-0.00089717	-0.00111625	-0.00374095	-0.00382712	-0.00237069	-0.00352009	-0.00245793	0.00141807	-0.00211724	-0.00280994	-0.00124194	-0.00212911	0.00012468	-0.00415363	-0.00021477	-0.00136939	-0.00289907	-0.00200075	-0.00158253	-0.00265173	-0.00118322	-0.00012388	0.00123157	-0.00392984	-0.00230484	-0.00480899	-0.00133614	-0.00253974	-0.00253497	-0.00214482	-0.00107631	-0.00457657	-0.00488711	-0.00035617	-0.00050558	-0.00014489	-0.00116053	-0.00231705	-0.00321031	-0.00255884	0.00091741	-0.00029059	-0.00388249	-0.00431547	0.00099734	-0.00323202	-0.00209716	-0.00103736	-0.00012283	-0.00070293	-0.00102140	-0.00065254	-0.00005415	-0.00351520	0.00055702	0.00160965	-0.00028252	-0.00245126	-0.00003144	-0.00018389	0.00186405	-0.00093742	-0.00093180	-0.00073747	-0.00205668	-0.00176262	-0.00125488	0.00054189	-0.00025962	-0.00025224	-0.00087156	-0.00098018	-0.00026837	-0.00054383	-0.00008302	-0.00019871	-0.00097441	0.00021268	0.00022166	-0.00080417	-0.00124923	0.00028112	-0.00074192	-0.00047383	0.00045894	0.00067397	-0.00058568	-0.00053387	0.00010198	-0.00021611	0.00008678	-0.00035832	0.00059965	-0.00069868	-0.00067121	-0.00038453	0.00093244	-0.00052393	-0.00072178	0.00059585	0.00038978	-0.00043304	0.00007976	0.00080898	0.00018252	-0.00002430	-0.00084837	0.00088707	0.00133316	-0.00036288	0.00087963	0.00006226	-0.00003075	-0.00106106	0.00031854	-0.00008906	0.00072144	-0.00012747	0.00073229	-0.00065004	0.00030991	0.00000856	0.00129923	0.00073006	0.00018193	-0.00034915	0.00010672	0.00009183	0.00086173	0.00008485	0.00075171	0.00016572	0.00043989	0.00042138	-0.00013254	0.00010933	0.00028932	0.00033653	0.00037860	0.00028907	0.00032939	0.00075609	-0.00036107	0.00003480	0.00033983	-0.00003948	-0.00023516	0.00022207	0.00001701	-0.00015795	-0.00033841	0.00007825	0.00036930	-0.00029104	0.00015237	0.00036198	0.00031124	0.00032311	0.00050050	0.37175967
-1.1997	-1.86608791	1.13053831	0.02124162	0.90448000	-0.67920464	0.42461500	-0.76302783	-0.37772242	0.18528140	-21.47483647	-21.47483647	0.16008673	-0.03514809	-21.47483647	0.30608743	-0.69265733	0.37729475	-21.47483647	-0.79455131	-21.47483647	-0.09707730	2.47584414	-21.47483647	-0.81620574	0.03680392	-21.47483647	-21.47483647	-21.47483647	-0.11270765	-0.13024854	-21.47483647	1.05716676	1.09910989	-0.34606040	0.05881399	0.19384360	0.01648124	0.09242270	0.05745026	0.05672662	-0.15387978	-0.08529747	0.01663722	0.02958003	0.03642942	0.02717397	0.04072384	-0.00865172	0.03608628	0.04041410	0.04331094	0.01693356	0.04261031	0.03675961	0.03525129	0.02657367	0.03107358	0.03618422	0.02658252	0.02675408	0.04015254	0.03268691	0.02520119	0.02406431	0.03411661	0.02386688	0.02232225	0.02394627	0.02834871	0.01872401	0.01993049	0.02264071	0.02315575	0.01844356	0.01621394	0.01899072	0.01817161	0.01806265	0.01695545	0.01537506	0.00984530	0.00934794	0.01004150	0.00922824	-0.00190080	0.00234848	0.00436747	0.00227362	-0.00323494	0.01706428	0.00549311	-0.00262533	0.00977584	0.00925577	0.01295538	0.01120158	0.00480438	0.01089096	0.00848552	-0.00037419	0.01694904	0.01769047	0.01006021	0.00884393	0.02671275	0.03859166	0.04905043	0.05788306	0.08368729	0.10265824	0.08523564	0.08706472	0.09133716	0.10084352	0.10222027	0.10735604	0.10278719	0.09765466	0.08835659	0.07974277	0.07318582	0.04427957	0.02998505	0.01663686	0.00226417	0.00097990	-0.00302131	-0.00219366	0.00154467	-0.00295886	-0.00106101	-0.00063993	-0.00028241	-0.00220640	0.00034046	0.00014508	-0.00159365	0.00135179	0.00175383	-0.00101999	0.00017573	0.00208411	0.00135389	-0.00155102	-0.00038063	0.00103043	-0.00089297	-0.00225369	0.00024697	0.00014809	-0.00062469	-0.00127148	-0.00052028	-0.00108362	-0.00151553	-0.00167076	-0.00040894	0.00005236	-0.00077381	-0.00212804	0.00015391	-0.00106679	-0.00203498	-0.00014822	-0.00028805	-0.00218326	-0.00058237	-0.00073414	-0.00150120	-0.00090524	-0.00040819	-0.00031650	-0.00027733	-0.00174493	-0.00001462	-0.00050512	-0.00098755	-0.00172295	-0.00054356	0.00042566	-0.00100109	-0.00081594	-0.00010707	-0.00057254	-0.00058857	-0.00017408	-0.00116817	-0.00124988	-0.00169782	-0.00107327	0.00014312	-0.00221276	-0.00119888	0.00004905	-0.00004839	-0.00132059	-0.00071403	-0.00018130	-0.00083132	-0.00137412	-0.00073610	-0.00029172	-0.00078859	-0.00037313	-0.00134397	-0.00015947	0.00055840	-0.00030558	-0.00005921	-0.00099868	-0.00039523	-0.00211992	-0.00072728	-0.00116139	-0.00078538	-0.00048251	-0.00108560	0.00003699	-0.00127272	-0.00089539	-0.00000293	-0.00063488	-0.00136711	-0.00146079	-0.00044411	-0.00155521	-0.00054386	-0.00075693	-0.00118503	-0.00011103	-0.00043601	-0.00187278	-0.00152314	-0.00034675	-0.00061465	-0.00198406	-0.00149266	-0.00060588	-0.00010425	-0.00163639	-0.00025012	-0.00007957	0.00006801	-0.00169127	-0.00110215	0.00000809	-0.00017851	-0.00211774	-0.00005930	-0.00048403	-0.00089692	-0.00169552	-0.00026301	-0.00107649	0.00003149	-0.00066995	0.00008040	-0.00112019	-0.00118849	-0.00033342	-0.00104271	-0.00189337	-0.00029305	-0.00071450	-0.00051075	-0.00172164	-0.00030067	-0.00030535	-0.00088515	-0.00153469	-0.00060529	-0.00043947	-0.00025917	-0.00036179	-0.00010077	-0.00123269	-0.00117531	-0.00048952	-0.00103214	-0.00161682	-0.00116716	-0.00083934	0.00031133	-0.00139814	-0.00082100	-0.00042630	-0.00029600	-0.00034942	-0.00039577	-0.00049799	-0.00076131	-0.00065652	-0.00044919	-0.00106517	-0.00064951	-0.00051191	0.00063243	-0.00029704	-0.00034007	-0.00094442	-0.00027521	-0.00225797	-0.00122892	-0.00211779	-0.00095511	-0.00265583	-0.00073077	-0.00006548	-0.00134752	-0.00239677	-0.00170916	-0.00055282	-0.00068634	-0.00164448	-0.00056262	0.00045283	0.00094958	-0.00151226	-0.00195440	-0.00146166	-0.00049997	-0.00006338	-0.00182458	-0.00178924	-0.00102204	-0.00023849	-0.00074978	-0.00203659	-0.00094758	0.00090512	-0.00060615	-0.00275635	-0.00324898	-0.00360577	-0.00070435	-0.00236547	-0.00080427	-0.00063586	-0.00020133	-0.00345347	-0.00042234	-0.00127189	-0.00152846	-0.00088797	0.00017715	-0.00269456	-0.00176203	-0.00242760	-0.00089496	-0.00231906	-0.00151423	-0.00165580	0.00032977	-0.00067040	-0.00409233	-0.00205937	-0.00215477	-0.00273558	-0.00033655	-0.00153761	-0.00129001	-0.00383461	-0.00155400	-0.00386698	-0.00297360	-0.00584544	0.00195326	-0.00168229	-0.00307166	-0.00094024	-0.00155079	-0.00198478	-0.00042243	-0.00116236	-0.00002892	-0.00107534	-0.00295970	-0.00172751	-0.00282921	-0.00192895	-0.00321806	0.00203232	-0.00063715	-0.00372642	-0.00219563	-0.00359781	-0.00186360	-0.00118286	-0.00263610	-0.00216244	-0.00465720	-0.00420299	-0.00088789	-0.00244372	-0.00220264	-0.00465779	-0.00345160	-0.00423235	-0.00150240	0.00101754	-0.00077170	-0.00356145	-0.00206189	-0.00220570	-0.00004970	-0.00507502	0.00096430	0.00020136	0.00086674	-0.00136734	0.00016418	-0.00055710	-0.00178994	-0.00120781	-0.00176345	-0.00145502	-0.00259679	-0.00346730	-0.00155456	-0.00039206	-0.00049318	-0.00199986	-0.00093640	-0.00041595	-0.00174712	-0.00076266	-0.00176384	-0.00086535	0.00073624	-0.00052567	-0.00087132	-0.00135142	-0.00084867	0.00030842	-0.00039645	-0.00089187	0.00028931	0.00054722	-0.00124205	-0.00090065	0.00127195	-0.00062702	-0.00018554	-0.00065746	0.00044931	-0.00170710	-0.00047537	0.00100723	-0.00022201	-0.00053356	-0.00093031	0.00042958	0.00026972	-0.00124126	0.00101420	0.00033462	-0.00007108	-0.00067469	-0.00042213	0.00087225	-0.00001357	-0.00090041	-0.00049344	-0.00047450	-0.00105526	-0.00077898	0.00052445	-0.00027896	0.00006910	0.00007294	-0.00010788	-0.00055863	0.00015123	0.00022024	0.00014910	-0.00033228	0.00007338	-0.00007385	-0.00052808	-0.00031855	0.00117168	0.00044734	0.00022666	0.00007712	0.00062844	0.00002182	-0.00049840	-0.00022863	0.00022974	0.00006339	0.00022630	0.00018537	0.00009556	-0.00000770	-0.00044220	0.00032139	0.00048833	0.00018131	-0.00006689	0.00004530	-0.00009884	-0.00019088	-0.00028564	0.00020477	0.00024319	-0.00028839	0.00016734	0.00065995	0.00040051	0.00042447	0.00071175	0.00265302
-1.0997	-0.12731180	-21.47483647	-1.58211708	-0.14886557	-0.12844199	-21.47483647	0.33968600	0.21763977	-0.25479943	0.12851312	-21.47483647	-21.47483647	0.07306112	-0.81287205	0.23323416	0.24708526	-0.55731987	-0.55541539	-0.55101591	-21.47483647	-21.47483647	-0.36916336	-21.47483647	-1.10186827	1.41608787	-0.13417102	-21.47483647	-21.47483647	0.13965265	-0.96371573	-0.74807495	-0.78040087	0.21800190	1.02734458	0.22257439	-0.78628510	-0.02083723	-0.18497749	-0.02959489	0.09587301	-0.13718325	-0.04478812	-0.01552411	0.03428161	0.03055105	0.04126549	0.04742657	0.03549129	0.02450416	0.03824583	0.03632982	0.02747561	0.02450474	0.03288826	0.03833766	0.01886599	0.02892306	0.04321832	0.02524042	0.02706770	0.03522107	0.02760045	0.02116629	0.02316860	0.03067210	0.02726543	0.01988421	0.02078724	0.02647593	0.02064593	0.01881303	0.02334588	0.02412616	0.01607012	0.01556609	0.02023561	0.01790958	0.01370417	0.01506984	0.01599196	0.00607413	0.00812804	0.00718647	0.01859327	-0.00035649	0.00415786	-0.00015099	-0.00031876	-0.00385202	0.00399115	0.00230379	0.00520861	0.00808965	0.01152682	0.00985437	0.01228789	0.00349276	0.01084948	0.01129149	0.00859668	0.01804765	0.02332446	0.01173962	0.00840605	0.00976382	0.01969672	0.02455467	0.03052820	0.04604074	0.06368838	0.05284692	0.06119062	0.06811488	0.09398071	0.10783065	0.11807421	0.11041659	0.11757539	0.10379497	0.09538705	0.08438238	0.06161967	0.04659959	0.03364638	0.01564643	0.00169711	-0.01076784	-0.01095169	-0.01146435	-0.01105013	-0.00669674	-0.00572327	-0.00016230	-0.00492075	-0.00109354	-0.00017636	-0.00113168	0.00149255	0.00107871	-0.00115590	-0.00100221	0.00146925	-0.00029160	-0.00082739	-0.00118401	0.00030470	0.00017001	-0.00119510	-0.00045069	0.00033807	-0.00034415	-0.00080886	-0.00109090	-0.00147102	-0.00154349	-0.00191956	-0.00064797	0.00013875	-0.00199661	-0.00105676	0.00067359	-0.00046970	-0.00171167	0.00052886	0.00149525	-0.00212470	-0.00122719	-0.00052389	-0.00077857	-0.00122167	-0.00047991	0.00044154	-0.00096279	-0.00110448	-0.00033345	-0.00038404	-0.00076349	-0.00156463	-0.00018680	0.00033656	-0.00054027	-0.00102740	0.00110467	-0.00038537	-0.00098711	-0.00093040	0.00023620	-0.00055553	-0.00037683	-0.00105597	0.00065246	-0.00109155	-0.00066179	-0.00053935	0.00003573	-0.00052115	0.00053170	-0.00068625	-0.00097970	-0.00085441	-0.00003761	0.00055537	-0.00060972	-0.00142322	-0.00056498	-0.00045226	0.00020492	-0.00018598	-0.00100882	-0.00087277	-0.00056505	-0.00081298	-0.00106982	-0.00023268	-0.00100976	-0.00043895	-0.00104414	-0.00127340	0.00018736	-0.00010738	-0.00024151	-0.00003548	-0.00110379	-0.00066236	-0.00101565	-0.00052662	0.00012803	-0.00049759	-0.00070359	-0.00051963	-0.00115565	0.00006830	-0.00110277	-0.00091345	-0.00018704	-0.00097897	-0.00092188	-0.00021962	0.00051643	-0.00024272	-0.00037869	-0.00106518	0.00024464	-0.00090225	-0.00076321	-0.00032127	-0.00049117	-0.00107953	0.00001866	-0.00014082	-0.00086572	-0.00137939	-0.00150481	-0.00036928	-0.00077334	-0.00100647	-0.00008380	-0.00098857	-0.00068295	-0.00010455	-0.00019847	-0.00118956	-0.00113172	-0.00102322	-0.00005964	-0.00167387	-0.00041293	-0.00048473	-0.00068594	-0.00094913	0.00005216	0.00017110	-0.00074636	-0.00059136	0.00009097	-0.00023209	-0.00063646	-0.00095663	-0.00011173	-0.00047085	-0.00159914	-0.00039143	-0.00015741	-0.00115174	-0.00066445	-0.00006154	-0.00070227	-0.00101863	-0.00085304	-0.00044181	0.00008868	-0.00093374	-0.00020315	-0.00090469	-0.00040056	-0.00046038	0.00001910	-0.00089679	-0.00061042	-0.00123111	-0.00003647	-0.00207782	-0.00114540	-0.00130537	-0.00059730	-0.00128016	-0.00053493	-0.00056359	-0.00139169	-0.00105037	-0.00108154	-0.00207604	-0.00003466	-0.00092000	-0.00020998	-0.00046948	0.00079779	-0.00190580	-0.00143804	0.00034027	-0.00170932	-0.00087809	-0.00060660	0.00053063	-0.00109400	-0.00026749	-0.00040182	-0.00088499	-0.00201946	-0.00081679	-0.00044750	-0.00191202	-0.00145816	-0.00125786	0.00016911	-0.00275774	-0.00141818	-0.00083287	0.00155374	-0.00216676	-0.00184837	0.00008028	-0.00130681	-0.00169881	-0.00015813	-0.00154681	-0.00130470	-0.00251408	-0.00111027	-0.00214927	-0.00178154	-0.00153436	0.00195737	-0.00019232	-0.00064718	-0.00242564	-0.00117223	-0.00165296	-0.00246505	0.00017745	-0.00248163	-0.00280064	-0.00236890	-0.00113003	0.00093372	-0.00506494	-0.00114300	-0.00111410	-0.00016990	-0.00116375	0.00020047	-0.00062225	-0.00389218	-0.00132161	-0.00124847	-0.00444875	-0.00235567	-0.00272638	-0.00040129	-0.00222543	-0.00156235	0.00114208	-0.00035963	-0.00365695	-0.00145827	-0.00056111	-0.00226780	-0.00129986	-0.00250984	-0.00147410	-0.00288688	-0.00265756	0.00090054	-0.00248539	-0.00057861	-0.00428421	-0.00089057	-0.00240358	-0.00157614	-0.00154154	0.00076614	-0.00151390	-0.00145991	-0.00025111	0.00236904	-0.00403151	-0.00027284	-0.00083772	-0.00139646	-0.00154794	-0.00003456	0.00103773	0.00089954	-0.00027988	-0.00102230	-0.00129362	-0.00022316	-0.00319756	-0.00111763	-0.00116099	-0.00123500	0.00018210	0.00028096	0.00021393	-0.00077323	-0.00100153	-0.00092261	-0.00109540	0.00015441	-0.00101257	0.00003695	0.00016615	-0.00131436	0.00036735	0.00014500	-0.00040961	0.00072654	-0.00021226	-0.00074864	-0.00067985	0.00028844	-0.00042168	-0.00035481	0.00009492	0.00066470	-0.00094598	-0.00086016	-0.00088208	-0.00009408	-0.00075602	-0.00038651	0.00061144	0.00072570	-0.00016047	0.00083788	0.00045496	-0.00000235	0.00012767	0.00022066	0.00116712	0.00064667	-0.00067077	0.00103245	0.00062600	0.00101531	-0.00068623	0.00023284	0.00012154	-0.00051942	0.00061384	0.00007955	-0.00011155	0.00014346	0.00036458	-0.00001874	-0.00052315	-0.00013880	0.00038128	-0.00052341	0.00069035	0.00134902	0.00037035	0.00046547	0.00047276	0.00064275	0.00060058	0.00006477	0.00007982	0.00046191	0.00022796	0.00044227	0.00028247	0.00035614	0.00006902	-0.00037799	0.00015385	0.00059614	0.00060891	0.00004215	0.00036099	-0.00008101	0.00002879	-0.00034956	0.00037103	0.00015286	0.00000143	0.00022536	0.00045129	0.00001248	0.00013685	0.00045559	-0.16829854
-0.9997	-0.77440353	-0.47115286	-0.28842533	-0.50406682	-0.26285384	-0.70811049	0.51667349	0.95736262	0.48241752	0.07433926	-1.39021171	1.22814333	-0.39503914	0.17439725	1.60259658	-0.16451372	0.30290900	0.32643044	-0.27587394	1.18097651	-21.47483647	-21.47483647	-1.06032372	1.03029871	-0.57227425	-21.47483647	1.36808109	0.97817057	0.09814854	-1.32308459	-21.47483647	-21.47483647	-1.50761364	0.00704685	0.17172861	-0.09542951	-0.17892890	0.19402799	0.08309051	-0.07146609	-0.04615399	-0.05794425	-0.04438233	-0.04421439	0.05445610	0.04502529	0.02090387	0.03000360	0.06106488	0.03270904	0.01380076	0.04288772	0.05256714	0.01462463	0.03653187	0.03445039	0.03443929	0.03773356	0.02824844	0.03707902	0.03524641	0.02711621	0.03048218	0.03202655	0.03160258	0.02693685	0.02697150	0.02243855	0.02348214	0.02003160	0.02522489	0.02217479	0.01957397	0.01949188	0.01976704	0.01527710	0.01716472	0.01850610	0.02073474	0.00677256	0.00647326	0.01297797	0.01146537	0.00470445	0.00684059	0.01034527	0.00093004	0.00112407	-0.00191608	0.00991841	-0.00606003	0.00016061	0.01601483	0.00313648	0.00245139	0.01435925	0.01529684	0.00633328	0.00747336	0.01274047	0.02650661	0.01774816	0.01375020	0.01269139	0.01658427	0.02356175	0.02702307	0.04008651	0.05406430	0.06954064	0.07537530	0.07761057	0.06332330	0.06646751	0.06489785	0.06759943	0.06244348	0.07909492	0.07932617	0.07526013	0.07272649	0.07392944	0.06039154	0.04932424	0.03596539	0.02231396	0.01050341	-0.00038886	-0.00179915	-0.00378181	-0.01220668	-0.01396460	-0.01103502	-0.01314182	-0.01346004	-0.01010325	-0.00741485	-0.00287903	-0.00534296	-0.00367878	0.00067243	0.00047377	-0.00114009	-0.00040510	0.00115265	-0.00072253	-0.00057099	-0.00084045	0.00117424	-0.00114918	-0.00164769	0.00063430	-0.00119276	-0.00308652	-0.00060628	0.00002759	-0.00042843	-0.00074921	-0.00070905	-0.00033935	-0.00017107	-0.00091873	-0.00071704	-0.00027041	0.00049347	-0.00011840	0.00014970	-0.00088865	-0.00206729	0.00062225	-0.00028758	-0.00020510	-0.00011551	-0.00013076	-0.00025474	-0.00075574	-0.00105800	-0.00000898	-0.00063250	-0.00072941	-0.00051602	-0.00048333	-0.00093644	-0.00128824	0.00075521	0.00011000	-0.00143301	-0.00002548	-0.00017442	-0.00095106	-0.00113915	0.00101535	-0.00000957	-0.00092471	-0.00008820	-0.00036436	0.00015318	-0.00089297	-0.00041559	0.00050279	-0.00062847	-0.00079717	-0.00020171	0.00030336	-0.00132447	-0.00158755	0.00057953	0.00074524	-0.00081426	-0.00142858	0.00128176	-0.00002613	-0.00048416	0.00005091	0.00073960	-0.00056242	-0.00094355	-0.00043775	0.00101008	-0.00099828	-0.00146605	0.00097838	0.00029473	-0.00117474	0.00057224	-0.00036186	-0.00043109	-0.00122382	-0.00010599	0.00034112	-0.00062203	-0.00079594	-0.00012047	-0.00064720	-0.00063368	-0.00062707	0.00079872	0.00004558	-0.00037808	-0.00028035	0.00004904	-0.00153795	0.00000367	-0.00028448	-0.00090070	-0.00062517	-0.00063486	-0.00042537	0.00044734	-0.00045432	-0.00107532	-0.00134102	-0.00060089	-0.00108848	0.00011464	-0.00136018	-0.00097668	-0.00016138	0.00012690	0.00012373	-0.00084976	-0.00135269	-0.00004737	-0.00142778	-0.00105714	-0.00044864	0.00087941	-0.00020591	-0.00049195	0.00008571	0.00015456	-0.00104713	-0.00008327	0.00038942	-0.00012130	-0.00092903	-0.00003323	-0.00053582	-0.00156710	-0.00076738	-0.00094499	0.00006728	-0.00021391	-0.00123911	0.00005153	-0.00045775	-0.00075065	0.00040651	-0.00060484	-0.00093745	-0.00099482	-0.00024112	-0.00062277	-0.00186602	-0.00049666	0.00002453	0.00028224	-0.00148505	0.00008077	-0.00053709	-0.00085177	-0.00133163	-0.00023087	-0.00050231	-0.00069027	-0.00101253	0.00047830	-0.00045733	-0.00188401	-0.00169953	-0.00010037	-0.00099939	0.00004547	-0.00067734	-0.00016335	-0.00084369	-0.00008916	-0.00009811	0.00030104	-0.00183890	0.00029123	0.00045412	-0.00028307	-0.00102846	0.00067379	-0.00035020	-0.00203149	-0.00029605	-0.00009093	-0.00058480	-0.00173909	-0.00016948	-0.00062099	-0.00308193	0.00074897	0.00014728	-0.00181491	-0.00289254	-0.00028005	0.00014180	-0.00055956	-0.00184647	0.00023567	-0.00033962	-0.00202811	-0.00072720	-0.00086099	-0.00046791	-0.00152703	-0.00427718	-0.00182507	-0.00109832	-0.00247804	0.00241447	-0.00044281	-0.00447052	-0.00186790	-0.00168770	-0.00013965	-0.00198719	-0.00192718	-0.00309549	-0.00283775	-0.00325854	-0.00201817	-0.00044540	0.00038053	-0.00129594	0.00201579	-0.00062651	-0.00119171	-0.00341474	-0.00071554	0.00023062	-0.00040234	-0.00364129	-0.00130313	-0.00307568	-0.00209523	-0.00170757	0.00019419	-0.00145865	-0.00047564	-0.00142819	-0.00187593	-0.00336569	-0.00103102	-0.00237367	-0.00260303	-0.00089991	-0.00258597	-0.00147603	0.00127490	-0.00079937	0.00043513	-0.00158017	-0.00357844	-0.00176886	-0.00129111	-0.00282426	-0.00180832	0.00058105	0.00101673	-0.00145864	-0.00126752	-0.00049310	0.00076714	-0.00247857	0.00033781	-0.00258581	-0.00082010	-0.00049207	-0.00141856	0.00099686	-0.00175030	-0.00077085	-0.00053429	-0.00127845	-0.00143353	-0.00116601	0.00076057	-0.00170720	-0.00194431	-0.00000885	-0.00027978	-0.00303894	-0.00088073	0.00010445	0.00018376	-0.00084819	-0.00131774	0.00013235	0.00043062	-0.00086018	-0.00022826	0.00000458	-0.00032630	-0.00104907	0.00006197	-0.00100922	0.00015471	-0.00197756	-0.00000265	0.00007427	0.00060137	-0.00127726	0.00060011	-0.00058546	0.00023273	-0.00127530	0.00053725	0.00025283	0.00032609	0.00031455	0.00101198	0.00049980	-0.00051053	0.00059280	0.00066244	-0.00029996	0.00049879	0.00024108	0.00051687	-0.00005809	0.00044460	0.00030894	-0.00064071	0.00044141	0.00071739	0.00097862	-0.00009222	0.00003220	0.00041948	0.00003791	0.00054054	0.00040328	0.00006659	0.00039532	-0.00005964	0.00041584	0.00086962	0.00063660	0.00062266	0.00039904	-0.00019024	-0.00059175	0.00061320	-0.00004208	-0.00009960	-0.00015296	0.00077628	0.00008019	0.00018186	0.00047736	0.00001992	0.00010039	0.00048760	0.00060186	0.00047838	0.00001953	-0.00022213	0.00043528	0.00001446	-0.00031582	-0.00017133	-0.00031286	-0.00002883	-0.00011940	0.00027304	0.00068348	0.00062036	0.21027299
-0.9497	-0.53238546	2.32759285	-0.85796759	0.15236804	0.08751373	-0.70989728	0.58763448	1.71524322	0.65582600	-0.36300530	-0.78769099	0.65240818	1.39530003	-1.25449467	-0.90376794	-0.16690132	-0.27655316	1.50339723	-0.45269217	-21.47483647	-21.47483647	-21.47483647	-21.47483647	-21.47483647	0.23683986	-21.47483647	-2.12432528	-21.47483647	-0.52313125	-21.47483647	-1.33509290	0.39656208	-0.25561994	-0.16908152	1.97461486	-0.06002259	-0.53952382	0.19353304	0.09387071	-0.00459132	-0.00916160	-0.05112767	0.00449164	0.02702625	0.07386989	0.04293503	0.04099357	0.03451962	0.02708192	0.03780766	0.02048301	0.02933681	0.03252825	0.02390537	0.03164322	0.02743633	0.03052816	0.03954725	0.02757729	0.02686079	0.03100201	0.02846191	0.02688410	0.02455001	0.02959436	0.02705883	0.02143885	0.02522000	0.02626713	0.02118788	0.02142940	0.02078968	0.01978959	0.01737129	0.01663059	0.01737426	0.01964979	0.01684231	0.01546179	0.01270622	0.00271118	0.00935114	0.00921374	0.01274555	0.00715702	0.00245252	0.00696256	0.00456640	-0.00350384	0.00462976	0.00152633	0.00285823	0.00541816	0.01312393	0.00279829	0.01290822	0.00928947	0.01502671	0.00747109	0.01102320	0.01712985	0.02010841	0.01520277	0.00931557	0.01136400	0.01391132	0.01785615	0.01984985	0.04077539	0.06371960	0.05563271	0.05542350	0.05677208	0.06215484	0.05814326	0.05363376	0.04576033	0.04886012	0.04851796	0.04870906	0.05063694	0.04951290	0.04830406	0.04968964	0.04497224	0.03373476	0.01946344	0.01247264	0.01102545	0.00804310	0.00316598	-0.00093002	-0.00391783	-0.01064780	-0.01139632	-0.01227872	-0.01370534	-0.01478942	-0.01089898	-0.00986839	-0.00893411	-0.00445702	-0.00328508	-0.00326250	-0.00126844	0.00059174	-0.00051455	-0.00166758	-0.00146909	-0.00095553	-0.00015667	-0.00068591	-0.00048908	-0.00183436	-0.00138224	-0.00150664	-0.00056905	-0.00084861	-0.00185515	-0.00188495	0.00019428	0.00001591	-0.00051741	0.00066035	0.00096724	-0.00049603	-0.00070563	0.00092576	-0.00134780	-0.00038164	-0.00092581	0.00046802	-0.00021710	-0.00033607	-0.00065414	-0.00060708	-0.00118890	-0.00191863	0.00049614	0.00104679	-0.00080717	-0.00071092	0.00009415	0.00003732	-0.00115017	-0.00037182	0.00069229	-0.00057815	0.00040055	-0.00123287	0.00023343	-0.00137149	-0.00008777	-0.00071626	0.00041076	-0.00107622	-0.00123147	-0.00083085	-0.00044731	-0.00054020	-0.00068844	-0.00017826	-0.00042823	0.00030977	-0.00156735	-0.00165924	-0.00016357	0.00043374	-0.00012919	-0.00137980	-0.00011254	-0.00030754	-0.00091435	0.00039425	-0.00039571	-0.00074612	-0.00099483	-0.00079091	0.00085939	-0.00010762	-0.00001320	0.00015946	0.00034478	-0.00004339	-0.00044424	-0.00060218	-0.00082596	-0.00010240	-0.00044028	0.00008527	0.00005844	0.00002838	-0.00047942	-0.00049905	-0.00080597	-0.00108659	-0.00111826	-0.00049368	-0.00026258	-0.00097669	-0.00085308	-0.00082108	-0.00011182	-0.00066564	-0.00100591	0.00039969	-0.00070554	-0.00132362	0.00010707	-0.00034033	-0.00069444	-0.00110268	-0.00142349	-0.00043291	-0.00025980	-0.00110940	-0.00089602	0.00004473	-0.00079458	0.00025526	-0.00095202	-0.00118290	0.00008202	-0.00129426	-0.00008111	-0.00153503	-0.00075133	-0.00079531	-0.00030460	-0.00034191	-0.00012590	-0.00065124	-0.00097059	0.00017632	-0.00009505	-0.00071317	-0.00067223	-0.00093231	-0.00016463	-0.00032293	-0.00108754	-0.00059870	0.00044963	-0.00131187	-0.00082571	-0.00004110	-0.00072909	-0.00008446	-0.00091268	-0.00034086	-0.00001682	-0.00047512	-0.00020113	0.00002652	-0.00064417	-0.00090064	0.00076670	0.00018788	-0.00084517	-0.00080772	-0.00074386	-0.00134568	-0.00076767	-0.00032841	-0.00033756	-0.00055703	-0.00037715	-0.00003738	-0.00082616	-0.00060702	-0.00067083	-0.00031862	0.00068541	-0.00088701	0.00015090	0.00073868	-0.00026014	-0.00081060	-0.00085683	0.00027650	-0.00068390	0.00017145	-0.00059804	-0.00120849	-0.00131216	0.00019792	-0.00031022	-0.00163824	-0.00063137	-0.00133576	-0.00024358	-0.00141192	-0.00174631	-0.00158909	0.00078322	-0.00268254	-0.00064379	-0.00150174	-0.00063540	-0.00193711	-0.00077044	0.00056600	-0.00068276	-0.00166247	-0.00004330	-0.00143085	-0.00099528	-0.00081660	-0.00029521	-0.00333968	-0.00295210	-0.00043174	-0.00053046	-0.00033989	-0.00233707	-0.00435147	-0.00211330	-0.00399651	-0.00053209	0.00073001	-0.00212497	-0.00249916	-0.00260501	-0.00063349	-0.00240458	-0.00227275	0.00087737	-0.00253325	-0.00087162	-0.00218420	-0.00064097	-0.00186684	-0.00108267	0.00091086	-0.00058067	-0.00210732	-0.00333856	-0.00399501	-0.00022170	-0.00165490	-0.00348585	-0.00110362	-0.00105290	-0.00282325	-0.00159652	-0.00166731	-0.00006547	-0.00026354	-0.00091910	-0.00328642	-0.00366512	-0.00142472	0.00016500	-0.00174324	-0.00039159	-0.00315102	-0.00093430	-0.00176445	-0.00104796	-0.00115047	-0.00059426	-0.00298701	-0.00020312	0.00047191	-0.00015365	-0.00153848	-0.00012485	0.00055882	0.00038150	-0.00279190	-0.00120669	-0.00013050	0.00019762	-0.00075461	-0.00145128	-0.00030394	-0.00309424	-0.00134063	-0.00040105	0.00050344	0.00015331	-0.00179596	-0.00004855	0.00047685	-0.00198541	0.00019733	-0.00060210	-0.00102092	0.00005617	0.00050596	-0.00019037	0.00072506	-0.00113043	0.00022719	-0.00034864	-0.00064040	0.00085373	0.00029534	-0.00089115	-0.00059323	0.00059371	-0.00052554	-0.00038545	-0.00012780	0.00091553	0.00007997	-0.00037125	0.00003903	0.00137080	-0.00034788	-0.00027928	0.00093292	0.00095983	-0.00031145	-0.00058257	0.00034802	-0.00000594	-0.00020688	0.00034314	0.00037288	0.00015339	-0.00002322	0.00071381	0.00003966	-0.00036968	-0.00064992	-0.00016165	0.00034198	0.00099873	0.00037302	0.00022826	-0.00092124	-0.00005059	0.00013257	0.00050680	0.00001212	-0.00054026	0.00018582	0.00046871	0.00099675	0.00045631	0.00037176	0.00036894	-0.00001449	0.00015516	0.00060022	0.00002986	-0.00018704	0.00032145	0.00036755	0.00050653	0.00034198	0.00045496	0.00046357	-0.00026782	0.00030188	0.00078821	0.00017157	0.00010218	0.00047790	0.00033031	-0.00018541	-0.00029911	-0.00003007	0.00017213	-0.00015994	0.00006719	0.00042331	0.00023685	0.00000796	0.00079028	-0.07669489
-0.8997	-0.42229608	2.37320447	0.93873119	-2.38694954	0.06188299	-0.05296453	-0.19939058	-0.88675737	-0.14364380	0.57799935	-0.60975373	-0.18711916	-0.53520787	0.27877513	-0.97339571	1.27383208	-0.87353149	0.65151055	-0.74967130	-21.47483647	-21.47483647	-21.47483647	-21.47483647	-21.47483647	1.51181245	-21.47483647	-21.47483647	-21.47483647	-21.47483647	0.89206368	1.55218211	0.74922466	0.46103669	0.07891780	0.61894375	0.41878792	-0.05009562	0.03989821	-0.07136501	0.09270564	-0.03996244	-0.12307606	-0.02244879	0.01681954	-0.00598909	0.02764772	0.04804649	0.02936292	0.02449357	0.04070574	0.02768441	0.02601512	0.03080076	0.03010810	0.04280452	0.02790573	0.03427073	0.03878547	0.02856075	0.02788630	0.03264215	0.02654522	0.02629643	0.02476850	0.02858907	0.02393851	0.02119268	0.02622225	0.02228058	0.02106724	0.02292169	0.02257033	0.01945413	0.01941740	0.01494134	0.01682049	0.01581544	0.01704734	0.01582300	0.01403827	0.00762546	0.01163702	0.00780706	0.00750999	0.00722601	0.00768817	0.00484921	0.00193111	-0.00193115	0.00695800	0.00502794	0.00444249	0.00337236	0.00831874	0.01039679	0.01247805	0.00775568	0.00952194	0.01225502	0.01099959	0.01791683	0.02514763	0.01580551	0.00977970	0.01272305	0.02039405	0.02898087	0.03860358	0.05223876	0.08037835	0.07078148	0.07029537	0.06740607	0.07739177	0.07627942	0.08286117	0.07324897	0.07570393	0.07094336	0.06684084	0.05982721	0.04984732	0.03784587	0.03232491	0.02576870	0.01203484	0.00390296	0.00025863	0.00516330	0.00648185	0.00888855	0.01287169	0.01270651	0.00853435	0.00597602	0.00265228	-0.00534355	-0.00879439	-0.01010998	-0.01299548	-0.01282003	-0.01215956	-0.01144915	-0.01077227	-0.00804006	-0.00614712	-0.00457168	-0.00328527	-0.00181180	-0.00184419	-0.00098835	-0.00096953	0.00052469	-0.00109838	-0.00133411	-0.00039863	-0.00081896	0.00041831	-0.00170001	-0.00105588	0.00042050	-0.00123996	-0.00097857	0.00054920	0.00036866	-0.00094163	0.00070782	-0.00015115	-0.00170227	0.00026023	0.00005508	0.00015020	-0.00079418	-0.00032889	-0.00030200	0.00094825	-0.00126828	-0.00072106	-0.00030694	0.00072580	-0.00086245	-0.00089700	-0.00023851	-0.00116958	-0.00000632	0.00015307	-0.00057451	-0.00033116	0.00047759	-0.00153895	0.00000791	-0.00059904	-0.00103952	0.00006050	-0.00007162	-0.00035842	-0.00000218	0.00024982	0.00003111	0.00004217	-0.00072667	0.00009275	-0.00103967	0.00050036	-0.00072441	-0.00053047	-0.00092200	0.00007717	-0.00035556	-0.00128234	0.00027599	0.00024327	-0.00024603	-0.00013432	-0.00026086	-0.00000464	-0.00030076	-0.00101461	0.00004092	-0.00014077	-0.00113173	0.00013363	-0.00038034	-0.00027041	-0.00035403	-0.00047028	-0.00048121	-0.00045780	0.00057697	0.00044706	-0.00072326	-0.00052481	-0.00058736	-0.00169449	0.00012260	-0.00071418	-0.00092282	-0.00015100	0.00016536	-0.00047719	-0.00034207	-0.00115439	0.00058961	-0.00071010	-0.00080183	0.00050700	-0.00089935	-0.00091447	0.00015203	-0.00042091	-0.00048879	-0.00064439	-0.00128095	0.00008197	-0.00063900	-0.00109894	-0.00028039	-0.00023979	-0.00096158	-0.00041802	0.00011579	-0.00083959	-0.00088294	-0.00026791	-0.00088479	-0.00066697	-0.00032553	-0.00022364	-0.00078611	-0.00001218	0.00014989	-0.00067262	-0.00058192	-0.00008439	-0.00011032	-0.00062548	-0.00025342	-0.00069848	-0.00070861	-0.00026497	-0.00129240	-0.00045887	0.00016168	-0.00037554	-0.00029907	0.00034608	-0.00083291	0.00047738	-0.00046598	0.00022713	-0.00026859	-0.00079068	-0.00088960	0.00014555	-0.00104867	0.00023662	-0.00046266	-0.00100802	-0.00080403	-0.00061404	0.00001695	-0.00121035	-0.00023106	-0.00076974	-0.00037722	-0.00033539	0.00017862	0.00006300	-0.00079123	-0.00072506	-0.00060959	-0.00052588	-0.00019004	-0.00153199	0.00030325	0.00029529	0.00026261	-0.00136972	-0.00060532	-0.00054286	-0.00121866	0.00087087	-0.00087772	-0.00156079	-0.00162934	-0.00034457	0.00006204	-0.00093359	-0.00020939	-0.00049593	0.00067081	-0.00145077	-0.00235664	-0.00254182	0.00034160	-0.00124218	-0.00171233	-0.00186525	-0.00000555	-0.00064003	-0.00069582	0.00022149	-0.00061174	-0.00064790	-0.00098146	-0.00119216	-0.00136119	-0.00129414	-0.00036949	-0.00151437	-0.00212118	-0.00194285	-0.00007955	-0.00047937	-0.00116002	-0.00305578	-0.00171309	-0.00163897	-0.00232471	-0.00088466	0.00136583	-0.00067366	-0.00340551	-0.00369863	-0.00245672	-0.00361397	0.00028334	-0.00020367	-0.00043659	0.00057311	-0.00119457	-0.00200063	-0.00134467	0.00177450	-0.00072498	-0.00139597	-0.00107414	-0.00152826	-0.00184825	0.00000171	-0.00248592	0.00216190	-0.00130949	-0.00154665	-0.00291366	-0.00026990	0.00032906	-0.00135737	-0.00200892	-0.00234065	-0.00174444	-0.00394474	-0.00028109	0.00002232	0.00024350	-0.00530754	-0.00131977	-0.00142961	-0.00026626	-0.00281131	-0.00095071	-0.00114650	-0.00131324	-0.00047517	0.00030993	-0.00351020	-0.00097227	-0.00218986	0.00002893	-0.00052896	-0.00233988	-0.00025616	-0.00006328	-0.00068673	-0.00305618	-0.00172799	-0.00206131	-0.00253270	0.00132456	0.00097688	0.00014480	-0.00120385	-0.00107732	-0.00069888	-0.00195636	-0.00070168	-0.00127627	0.00005364	0.00016169	0.00031742	-0.00021497	-0.00038066	-0.00003710	-0.00027410	-0.00065817	-0.00006450	0.00046655	0.00069898	0.00055487	-0.00132626	0.00017686	-0.00165533	-0.00060080	-0.00053225	0.00050665	-0.00009879	0.00023401	-0.00052038	-0.00036546	-0.00056930	-0.00021168	0.00007622	0.00065991	-0.00067864	0.00117055	0.00050575	0.00063462	-0.00052621	0.00018415	0.00008568	0.00107039	0.00006751	0.00088832	0.00023886	0.00025147	-0.00029416	-0.00003573	0.00013989	0.00112591	0.00064608	0.00084154	0.00001743	0.00003976	0.00039782	0.00045078	0.00090022	0.00011996	0.00104348	0.00118896	0.00064252	0.00051674	0.00099137	0.00039875	0.00064030	0.00088622	0.00035829	0.00020812	-0.00028188	0.00057418	0.00042923	0.00054433	0.00033335	0.00017030	0.00039300	-0.00015235	-0.00018542	0.00031653	0.00061713	0.00011853	0.00050704	0.00005316	0.00002917	-0.00011858	0.00008361	0.00048451	0.00018518	0.00041227	0.00035475	0.00033406	0.00065929	0.00088946	0.83589113
-0.8497	-0.20539092	-21.47483647	-0.80596900	0.19822073	0.91251683	-0.00450982	0.31113976	-0.74991775	-0.04180415	-21.47483647	0.58385647	0.32105404	1.20926782	-1.35015463	0.15406078	0.91211171	0.21504118	0.61392202	0.31217664	-21.47483647	-1.91734600	-21.47483647	-21.47483647	-21.47483647	-0.08972666	-0.19163021	-21.47483647	-0.11634175	1.12196648	-21.47483647	-21.47483647	-21.47483647	0.04754271	0.31872611	0.05524306	0.18167983	0.15637519	0.12229205	0.01160977	0.03031230	-0.08682617	-0.04170486	0.03279455	0.00722418	-0.00520801	0.06752060	0.03419184	0.02647409	0.03992731	0.04151522	0.02928175	0.02579849	0.02790445	0.03157636	0.03385407	0.02577150	0.02594286	0.04250144	0.02670955	0.02818549	0.03723160	0.02950179	0.02494545	0.02451220	0.02583969	0.02446708	0.01897345	0.02393561	0.02173751	0.02232560	0.02433185	0.02350108	0.02091770	0.01846380	0.01717677	0.01560218	0.01874096	0.01495297	0.01244629	0.01056412	0.00649300	0.01305098	0.00935567	0.00472976	-0.00338861	0.00746085	0.00406882	-0.00222168	-0.00580462	0.00744501	-0.00056458	0.00214292	0.00587178	0.01071207	0.00765821	0.00827073	0.00206150	0.01446284	0.01268981	0.00565967	0.01352282	0.02189641	0.01263159	0.00872324	0.01792545	0.03200548	0.03988595	0.04090814	0.05804677	0.08545370	0.08006145	0.08771023	0.08270626	0.08698436	0.08360438	0.08130800	0.07238179	0.07427845	0.06881974	0.06604196	0.05696495	0.03948638	0.03083709	0.02425013	0.00037845	-0.00826263	-0.02011263	-0.02125029	-0.01812931	-0.01553974	-0.00862749	-0.00207232	0.00555696	0.01022407	0.01072104	0.01378491	0.01117068	0.00742234	0.00472388	-0.00240575	-0.00587446	-0.00969525	-0.01150185	-0.01635876	-0.01327261	-0.01374138	-0.01105005	-0.00921224	-0.00693604	-0.00483362	-0.00370590	-0.00027576	-0.00172615	-0.00251941	-0.00113159	-0.00043480	-0.00134998	-0.00010272	-0.00231945	0.00010131	-0.00127864	-0.00054337	-0.00097861	0.00005346	0.00043276	0.00052652	-0.00042981	-0.00035553	-0.00091729	-0.00161552	-0.00098938	0.00089158	0.00040725	-0.00026166	-0.00106664	0.00031494	-0.00171475	-0.00141614	-0.00072781	0.00109073	-0.00063008	-0.00005831	0.00018600	0.00037223	-0.00134007	-0.00026039	0.00081239	0.00037024	0.00002616	0.00037174	0.00070686	-0.00027402	0.00007245	-0.00033261	-0.00031204	0.00000054	0.00049448	-0.00027399	-0.00072628	0.00056294	-0.00062466	-0.00043400	-0.00102063	0.00077110	0.00015080	-0.00093859	0.00046518	0.00011951	-0.00003038	-0.00132346	-0.00041103	-0.00160020	-0.00077039	-0.00009538	-0.00029092	-0.00014556	-0.00044190	0.00043177	0.00069270	-0.00004744	-0.00084496	-0.00128990	-0.00019995	-0.00067999	-0.00006484	-0.00018210	-0.00028635	-0.00143776	-0.00075110	-0.00040251	-0.00013436	-0.00073583	-0.00095255	-0.00092903	-0.00008213	-0.00013801	-0.00079600	-0.00075883	-0.00045064	-0.00113784	0.00036876	-0.00109460	-0.00001468	-0.00083475	-0.00188145	0.00051980	-0.00063094	-0.00058354	-0.00033948	-0.00022775	-0.00074909	-0.00104362	-0.00053561	-0.00109998	-0.00103186	-0.00130648	-0.00026288	0.00014197	-0.00065492	0.00106022	0.00007635	-0.00149250	0.00017406	-0.00046160	-0.00087748	-0.00074350	-0.00002986	0.00040381	-0.00044898	0.00020247	0.00010393	0.00031133	-0.00070161	-0.00029288	0.00010778	-0.00077239	0.00014951	0.00002501	-0.00068322	-0.00049432	-0.00085517	-0.00068876	-0.00010986	-0.00080066	-0.00048160	-0.00020543	-0.00056363	-0.00016491	-0.00031869	0.00030749	-0.00021528	-0.00018385	-0.00026237	-0.00064571	-0.00082452	0.00024858	0.00024914	0.00028142	-0.00019016	0.00021032	0.00062856	-0.00102772	-0.00114618	-0.00046111	0.00058987	-0.00009163	0.00062638	0.00075920	-0.00060602	-0.00148056	-0.00001383	-0.00034526	0.00003988	-0.00095580	0.00030803	0.00054307	-0.00009997	-0.00085118	-0.00002065	0.00019595	-0.00099145	-0.00054004	0.00080003	0.00120257	0.00052944	-0.00113439	-0.00083504	-0.00090970	0.00047226	0.00098774	-0.00056585	0.00057645	-0.00048675	-0.00189228	-0.00002118	-0.00147021	-0.00054831	-0.00007957	-0.00014449	-0.00050864	-0.00017466	0.00047761	0.00136266	-0.00004989	-0.00028346	-0.00014494	-0.00098151	-0.00126229	0.00237927	-0.00156596	-0.00082457	0.00020989	0.00035389	0.00184442	-0.00168043	-0.00200010	-0.00218051	-0.00134715	-0.00189610	0.00208405	0.00019248	-0.00065141	-0.00064824	-0.00305192	0.00082785	-0.00328989	-0.00105903	-0.00125468	0.00029887	0.00079778	0.00126298	-0.00108795	-0.00080437	0.00137490	0.00049101	0.00072443	0.00001017	0.00098634	-0.00279168	-0.00213406	-0.00172228	0.00074368	-0.00056949	-0.00158297	-0.00228279	0.00156489	-0.00038388	0.00028666	-0.00123922	-0.00203907	-0.00224912	-0.00172274	0.00126217	-0.00118566	-0.00095945	-0.00129128	-0.00135003	-0.00097613	-0.00001906	-0.00049058	0.00007927	0.00034550	0.00077971	0.00097728	-0.00004452	-0.00181324	-0.00047188	-0.00051911	0.00124620	0.00074202	-0.00142120	0.00124313	-0.00081994	0.00059302	-0.00102679	0.00091833	-0.00060919	-0.00105665	0.00048542	0.00100099	0.00113089	0.00059679	-0.00006400	-0.00012651	0.00032234	0.00042029	0.00037791	0.00092352	0.00023674	0.00045089	0.00028874	-0.00022263	0.00024251	0.00004593	-0.00022081	-0.00010707	-0.00024267	0.00012323	-0.00017085	0.00017814	0.00100444	-0.00044676	-0.00029766	0.00081563	0.00156911	-0.00003215	0.00098850	0.00065797	0.00078364	-0.00063320	0.00006504	0.00091418	0.00167962	0.00063151	0.00011014	-0.00037696	-0.00011802	-0.00019506	-0.00013435	0.00063437	0.00074142	-0.00005114	0.00092629	0.00032344	0.00094225	-0.00030797	-0.00005433	0.00021908	0.00000823	0.00157032	-0.00009844	-0.00019769	0.00051957	-0.00025921	-0.00046713	-0.00009492	0.00077259	0.00091026	0.00006201	0.00082566	0.00144858	0.00047039	0.00065115	0.00039333	0.00036778	0.00052673	0.00003697	0.00002451	0.00053850	0.00009885	0.00068765	0.00056176	-0.00010777	0.00031387	-0.00033007	-0.00046802	0.00031760	0.00061066	0.00023153	0.00054875	0.00029499	0.00015502	-0.00020580	0.00020085	0.00026242	0.00039639	-0.00001879	0.00051274	0.00035803	0.00044192	0.00094138	0.36904145
-0.7997	-0.41830133	-0.28447350	1.28857124	0.06901543	-0.32778471	-0.70894323	-0.51151766	-0.76867729	0.50793473	-0.34934062	0.54716300	-21.47483647	0.21582966	-0.10305770	0.29672415	0.28260319	0.69963775	-0.25604633	0.11112446	-0.82276928	-21.47483647	-21.47483647	0.65685856	-21.47483647	-21.47483647	-21.47483647	-21.47483647	-21.47483647	-21.47483647	-21.47483647	-21.47483647	0.33925679	-0.04941649	0.04194832	-0.42986749	-0.01182276	-0.19768001	0.16281698	-0.06901636	-0.00816137	-0.04042937	-0.00541268	0.03506132	0.02675098	0.01226728	0.04148627	0.04806577	0.00286512	0.04189920	0.04978770	0.03643625	0.01911167	0.03457343	0.03617710	0.03229825	0.02128753	0.03669085	0.04107770	0.02796621	0.02805317	0.03609246	0.03229669	0.02283059	0.02772727	0.02880116	0.02516575	0.02401896	0.02342382	0.02681544	0.01930493	0.02048632	0.02418051	0.02339847	0.01646547	0.01753560	0.01765410	0.01608128	0.01128170	0.01600018	0.01180601	0.00472233	0.00952222	0.00919655	0.00464989	-0.01448124	0.00439406	0.00992822	-0.00264434	-0.00633231	0.01134070	0.00439122	-0.00207722	0.00339972	0.00977049	0.01016025	0.01044246	0.00525290	0.02018811	0.01089019	0.00446467	0.01996593	0.02183791	0.01093263	0.00792139	0.02276888	0.03385199	0.03731180	0.04466890	0.06055702	0.08301071	0.07328931	0.08156415	0.08413354	0.08823650	0.08757982	0.09347755	0.08840661	0.08835704	0.08233796	0.08433199	0.08437870	0.06995749	0.05963091	0.04048983	0.01152215	-0.00530014	-0.01683552	-0.02225609	-0.02582021	-0.02755421	-0.02714069	-0.02788254	-0.02305087	-0.02032243	-0.01146034	-0.00577881	0.00132010	0.00811118	0.01262952	0.01149734	0.01108153	0.00951961	0.00576364	-0.00331524	-0.00356070	-0.00669936	-0.01200329	-0.01358331	-0.01211792	-0.01236092	-0.01243954	-0.00980459	-0.00805224	-0.00732087	-0.00585216	-0.00490179	-0.00275951	-0.00168762	-0.00156606	-0.00092330	0.00028729	-0.00044239	-0.00130614	0.00141514	0.00007833	0.00008085	-0.00024410	0.00122267	-0.00030318	-0.00009498	-0.00023932	0.00071959	-0.00042215	0.00025469	-0.00032559	0.00029197	-0.00110324	-0.00102779	0.00069322	0.00073542	-0.00190808	0.00009827	0.00031415	-0.00004079	-0.00111395	0.00034900	0.00001267	-0.00102994	-0.00037026	0.00042310	0.00025300	-0.00044897	-0.00105616	0.00118226	-0.00009313	0.00054512	-0.00022891	-0.00006379	-0.00017054	-0.00053368	-0.00022690	-0.00033740	-0.00089560	0.00098283	-0.00037782	-0.00073015	-0.00064901	0.00148054	0.00069770	-0.00060725	0.00091078	-0.00004480	0.00010383	0.00032107	-0.00023914	-0.00060160	0.00053220	-0.00115965	0.00108314	0.00029825	-0.00107436	0.00010997	0.00046881	-0.00061951	-0.00024917	-0.00042934	0.00002680	-0.00028005	-0.00034360	0.00083842	0.00041959	-0.00058543	-0.00081927	-0.00078817	0.00046730	-0.00176324	-0.00107602	0.00046027	-0.00039737	-0.00075226	-0.00012633	-0.00030851	0.00003830	-0.00107605	-0.00044861	-0.00028145	-0.00112792	-0.00107772	0.00093987	-0.00069571	-0.00091920	-0.00089284	-0.00088272	-0.00054327	-0.00055951	-0.00063213	0.00031671	0.00030683	-0.00121167	0.00101375	0.00015131	-0.00111941	-0.00090221	-0.00104103	-0.00008836	-0.00082759	-0.00003916	0.00010063	-0.00031507	-0.00035851	0.00051983	0.00017669	-0.00068311	0.00026373	0.00061747	-0.00027440	-0.00034021	-0.00119130	-0.00039577	-0.00064834	-0.00087932	0.00007840	0.00004506	-0.00113431	-0.00028897	-0.00023598	-0.00013716	-0.00027436	-0.00039794	0.00062381	-0.00032780	-0.00045901	-0.00041376	-0.00040864	-0.00059231	-0.00051539	0.00048618	0.00018821	-0.00118975	-0.00005885	0.00022267	-0.00131775	-0.00029501	-0.00158639	0.00066666	-0.00028531	0.00069894	-0.00070558	-0.00073267	-0.00081825	-0.00022841	-0.00057918	0.00045292	-0.00082822	0.00034233	0.00001704	0.00027286	-0.00174781	-0.00017809	0.00147193	-0.00119388	0.00033304	0.00032270	-0.00048564	-0.00115523	-0.00130369	-0.00017771	-0.00098698	-0.00071199	0.00076812	0.00035340	-0.00217193	-0.00029455	-0.00187455	0.00129814	-0.00161355	-0.00242639	-0.00222930	0.00005317	-0.00196530	-0.00163187	0.00003975	-0.00023556	-0.00099010	0.00031635	-0.00148811	-0.00053815	0.00009716	-0.00007780	-0.00271379	-0.00155218	-0.00087950	-0.00187333	-0.00090856	-0.00181464	-0.00198458	-0.00263404	-0.00351482	-0.00060084	0.00113588	-0.00006137	-0.00201391	-0.00177258	-0.00185951	-0.00280945	-0.00541838	0.00227040	-0.00093367	-0.00127342	0.00004041	0.00042395	-0.00224077	-0.00294749	-0.00201491	0.00009728	-0.00116296	-0.00216406	-0.00271037	-0.00089304	-0.00343382	-0.00274394	0.00203150	-0.00090788	-0.00301671	-0.00307971	-0.00158948	-0.00035460	-0.00208406	-0.00009558	-0.00149560	-0.00290145	-0.00172874	0.00085645	-0.00148287	-0.00018870	-0.00233091	-0.00260519	-0.00341379	-0.00128020	-0.00061533	0.00044161	-0.00226927	0.00022192	0.00058773	-0.00067059	-0.00113908	0.00127260	0.00101239	0.00007302	-0.00194886	-0.00075909	0.00118825	-0.00135359	0.00022737	-0.00102527	-0.00083424	-0.00302674	-0.00102019	-0.00060831	-0.00038767	0.00062892	-0.00211177	-0.00140066	-0.00124711	-0.00043741	-0.00010310	-0.00133886	0.00034177	0.00143650	0.00023051	-0.00036013	-0.00083742	-0.00025196	0.00013959	0.00008306	-0.00046848	0.00096827	0.00032532	-0.00089746	-0.00083356	-0.00000560	-0.00077939	-0.00008844	0.00132920	-0.00019290	-0.00187681	-0.00032948	-0.00051755	0.00053966	-0.00150757	-0.00013228	0.00033013	-0.00039770	0.00002842	0.00044123	-0.00008962	-0.00117363	-0.00051786	0.00013422	0.00031676	0.00027638	-0.00008557	0.00121965	-0.00013722	0.00003005	-0.00049029	0.00036415	-0.00031338	-0.00013837	0.00047909	0.00042836	-0.00045990	-0.00039213	0.00023627	0.00034308	0.00020571	0.00019443	-0.00029200	-0.00029466	0.00048194	0.00103491	0.00054693	0.00035136	-0.00015248	0.00041120	0.00007687	-0.00052896	0.00006802	0.00017961	-0.00008183	0.00023570	0.00066655	0.00010024	-0.00026211	-0.00045868	-0.00016089	0.00041079	0.00002818	0.00021229	0.00037781	-0.00016412	-0.00025213	-0.00016246	0.00012145	-0.00026143	-0.00001533	0.00023036	0.00035119	-0.00014439	0.00019001	0.00057956	-0.15935657
-0.7497	0.56394747	-21.47483647	-0.01637755	0.52729700	-0.17198465	-0.85268933	-0.45257181	-0.52146083	0.14903033	0.22016557	0.94959024	0.46372951	0.08805463	-0.44229461	-1.18957531	2.05990839	0.22416128	-0.00745767	-0.05050809	-21.47483647	-21.47483647	-21.47483647	-0.62301946	-21.47483647	0.49137606	-21.47483647	-21.47483647	-21.47483647	-21.47483647	-0.19516912	-0.28127796	-21.47483647	0.60217690	0.15978459	0.21364508	-0.21147459	0.07382492	0.42188153	-0.07194686	-0.03790536	-0.05093396	-0.05969084	-0.06824023	0.00852323	0.08417183	0.03659948	0.01871856	0.04329256	0.04269943	0.01779315	0.01507865	0.03532578	0.03582221	0.02594234	0.03727213	0.03712741	0.03241494	0.03743788	0.02987993	0.03218741	0.03380132	0.02471558	0.02995943	0.02588382	0.02613192	0.02406597	0.02531260	0.02657333	0.02047987	0.01913288	0.02372768	0.02147558	0.01873504	0.02111670	0.02023003	0.01301473	0.01397086	0.01977136	0.01344983	0.00749451	0.00734260	0.02101428	0.00765949	0.00181092	0.00476779	0.00380700	-0.00472242	0.00108003	0.01116079	0.01027888	-0.00544051	0.00300028	0.01152708	0.00398933	0.00640793	0.01595687	0.00842239	0.01039446	0.00562202	0.01396111	0.01801751	0.01928629	0.01269518	0.01355350	0.01626353	0.02445012	0.03938584	0.04329519	0.05971848	0.07878466	0.07997946	0.08676954	0.08751055	0.09822349	0.09689070	0.09234048	0.08881091	0.10206670	0.09367463	0.07840195	0.07259881	0.06219802	0.05202251	0.03661855	0.01945387	0.01147058	-0.00538725	-0.01729507	-0.01691497	-0.02286617	-0.02852013	-0.03149739	-0.03030492	-0.03299454	-0.03897533	-0.03213300	-0.02660543	-0.02194112	-0.01653440	-0.00655580	0.00129692	0.00389000	0.00806253	0.01143083	0.01262331	0.00750318	0.00404274	0.00130828	-0.00393829	-0.01145016	-0.01017750	-0.01238887	-0.01307510	-0.01345577	-0.01147253	-0.01029335	-0.00960044	-0.00919359	-0.00539647	-0.00440655	-0.00469584	-0.00134273	-0.00024848	-0.00087296	-0.00069007	-0.00019824	0.00027193	-0.00053404	-0.00102980	0.00057912	-0.00094287	-0.00056138	-0.00024926	0.00137507	-0.00141624	-0.00120385	-0.00117275	-0.00079260	-0.00130133	0.00033753	-0.00074051	0.00053854	-0.00099519	0.00074471	-0.00016078	-0.00026924	-0.00058092	0.00086697	0.00066076	-0.00128300	0.00016097	-0.00012653	0.00006424	-0.00153942	-0.00053971	0.00101279	-0.00056605	-0.00072164	-0.00034876	0.00044019	-0.00130604	-0.00158313	-0.00034877	-0.00039718	-0.00175637	-0.00106796	0.00061347	-0.00053757	-0.00096628	-0.00013615	0.00098125	-0.00116045	-0.00119105	0.00046074	-0.00105355	-0.00144969	-0.00114385	-0.00007176	0.00021179	-0.00091234	-0.00107392	-0.00016757	-0.00085508	-0.00164337	0.00012623	-0.00017474	-0.00115305	-0.00132869	0.00060201	0.00035664	-0.00135352	-0.00036275	-0.00014565	-0.00091926	-0.00074574	-0.00119279	-0.00105355	-0.00089219	-0.00020911	-0.00046689	0.00001711	-0.00157766	0.00030998	-0.00086757	-0.00059962	-0.00159046	0.00009882	-0.00075781	-0.00057019	-0.00050392	-0.00010217	-0.00014170	-0.00128676	-0.00072960	0.00020664	-0.00089671	-0.00092245	-0.00001351	-0.00039320	-0.00046177	-0.00134004	-0.00035011	-0.00018325	-0.00125828	-0.00073384	-0.00007519	-0.00024987	-0.00065499	-0.00025452	0.00015219	-0.00034875	-0.00060012	-0.00080628	0.00025784	-0.00085155	-0.00105785	0.00060190	-0.00128844	-0.00087322	-0.00013121	-0.00096757	-0.00050628	-0.00045890	-0.00048959	-0.00060905	-0.00055307	-0.00085484	-0.00043702	-0.00118949	-0.00006812	0.00010891	-0.00045759	-0.00095883	-0.00067653	-0.00006026	-0.00020605	-0.00107852	-0.00068323	0.00020880	-0.00020341	-0.00145357	-0.00143417	0.00062986	-0.00106397	-0.00069567	-0.00039122	-0.00117996	-0.00114167	-0.00107317	0.00015592	-0.00022824	-0.00147291	0.00023380	0.00010065	0.00020742	-0.00165293	0.00045087	0.00040411	-0.00154041	-0.00104616	-0.00096912	0.00067665	-0.00089737	-0.00111475	-0.00075153	-0.00058992	-0.00111561	-0.00215566	0.00017350	-0.00061405	-0.00075544	-0.00105707	-0.00190556	-0.00280289	-0.00007206	-0.00159635	-0.00161062	-0.00335392	-0.00066624	-0.00104513	-0.00158406	-0.00257962	-0.00007134	0.00088244	-0.00221333	0.00029856	0.00091086	-0.00094629	-0.00092023	-0.00208674	-0.00038962	-0.00365352	-0.00190846	-0.00083783	0.00077095	-0.00433771	-0.00457551	-0.00194747	-0.00203719	-0.00360258	0.00062742	-0.00145781	-0.00288352	-0.00606422	-0.00070587	-0.00251137	-0.00301097	-0.00315683	0.00067324	0.00201436	-0.00046114	-0.00328328	-0.00208192	-0.00032056	-0.00302657	-0.00157225	-0.00170216	-0.00455878	-0.00254785	-0.00304183	-0.00277469	0.00051864	-0.00035296	0.00000562	-0.00323521	-0.00215318	0.00019799	-0.00067212	-0.00309446	-0.00369030	-0.00160104	-0.00085371	-0.00176454	-0.00330869	0.00030033	-0.00306464	-0.00184333	-0.00318149	0.00021426	-0.00258445	-0.00005685	-0.00101867	-0.00065810	-0.00280751	-0.00126348	0.00053390	0.00046980	-0.00258781	0.00046580	0.00000169	-0.00230583	-0.00170103	-0.00041449	-0.00035244	-0.00254115	-0.00114573	-0.00137561	-0.00257206	-0.00069703	-0.00048105	-0.00063413	-0.00227803	-0.00250270	-0.00121568	0.00020505	-0.00190977	-0.00080660	-0.00061835	-0.00161371	-0.00079918	-0.00001159	-0.00005713	-0.00198684	-0.00105501	-0.00028675	-0.00030156	0.00019645	-0.00015541	0.00063276	-0.00108441	-0.00022317	-0.00121578	0.00106912	0.00042783	-0.00004507	-0.00008772	0.00010158	-0.00007615	0.00049741	-0.00071956	-0.00025851	0.00007811	-0.00008176	0.00003808	-0.00007698	-0.00128587	-0.00085618	-0.00037282	-0.00000666	-0.00089360	-0.00008074	-0.00010953	-0.00092776	-0.00118040	0.00029044	-0.00106144	-0.00143712	-0.00061612	0.00005969	-0.00040286	-0.00005380	0.00019024	-0.00062855	-0.00148383	0.00002481	-0.00044848	-0.00045379	-0.00060395	-0.00014598	0.00015641	-0.00006980	-0.00013199	0.00100811	0.00000778	-0.00002763	-0.00014441	-0.00019277	-0.00032053	0.00025093	-0.00000742	0.00059191	-0.00029477	-0.00043791	0.00040670	-0.00046733	-0.00064096	-0.00007695	-0.00004418	0.00001753	-0.00007674	0.00029175	-0.00008831	-0.00027362	-0.00023654	-0.00006719	-0.00047567	-0.00004555	-0.00033382	0.00020557	-0.00003112	0.00037365	-0.98113821
-0.6997	0.02436216	-21.47483647	-0.84286672	0.61966500	-0.19129869	1.15429881	-21.47483647	-0.52579992	0.17058611	-0.40558410	-21.47483647	0.05998687	-0.24333637	-21.47483647	-21.47483647	-21.47483647	-1.19193141	-0.83412160	-0.37761489	-21.47483647	0.28374392	-21.47483647	0.33438167	-21.47483647	-0.27275022	-21.47483647	-21.47483647	0.73020661	-0.59598076	-21.47483647	-21.47483647	-21.47483647	0.20457466	-0.80672497	0.15263132	-0.39917514	-0.13914173	-0.14076607	0.03744321	-0.01928069	-0.05953833	-0.04100109	0.03767089	0.02037299	0.06278868	0.02203019	0.03414752	0.00487098	0.03629262	0.04245095	0.03016962	0.02148627	0.02881550	0.03721341	0.03292351	0.02834197	0.03275075	0.04100324	0.02899546	0.03134615	0.03021626	0.03000584	0.02492564	0.02639695	0.02815313	0.02740157	0.02256275	0.02651030	0.02128325	0.01830032	0.02221680	0.02092680	0.01987753	0.02038892	0.01410702	0.01351924	0.01757663	0.01268143	0.01636133	0.01436579	0.00851315	0.00919124	0.00999533	0.01096096	0.00183563	0.00245685	0.00635472	-0.00015457	0.00417162	0.00837905	-0.00115408	-0.00162899	0.00698402	0.01116999	0.00522379	0.00695553	0.00635854	0.01060669	0.01382266	0.01174271	0.01618952	0.02294156	0.01290660	0.00953203	0.01715633	0.02681751	0.03934084	0.05234105	0.07521239	0.09577476	0.08640986	0.09695982	0.08908107	0.09761220	0.09202279	0.09067002	0.08584814	0.08711022	0.07598368	0.06548478	0.06175616	0.04779612	0.04560283	0.03246335	0.01609937	0.00767614	-0.01000125	-0.01434089	-0.01834966	-0.01867508	-0.01954530	-0.02333050	-0.02421092	-0.02920347	-0.03080051	-0.03472034	-0.03938475	-0.03965337	-0.03934834	-0.03634271	-0.03175456	-0.02592155	-0.01853604	-0.01108214	-0.00248009	0.00472568	0.00854269	0.01045020	0.01169277	0.01027587	0.00569732	0.00322634	-0.00075084	-0.00584074	-0.00753897	-0.01080163	-0.01211859	-0.01265351	-0.01278357	-0.01088593	-0.01002381	-0.00757858	-0.00742687	-0.00319110	-0.00309267	-0.00331877	-0.00184205	-0.00080422	-0.00064398	-0.00094687	-0.00071791	0.00101648	-0.00012740	0.00036969	-0.00023490	0.00007171	-0.00061443	-0.00110723	0.00012611	-0.00008641	-0.00099286	0.00000407	0.00045860	-0.00036917	-0.00121218	-0.00071539	0.00019825	-0.00074437	0.00024231	-0.00069827	0.00090511	-0.00043224	-0.00020375	0.00014888	-0.00035553	-0.00063489	0.00045937	0.00006998	-0.00047861	0.00005342	0.00003816	-0.00037303	0.00003596	0.00011788	-0.00047865	-0.00026593	0.00074468	-0.00021472	-0.00114968	-0.00141211	0.00069264	0.00004938	0.00001965	0.00109253	-0.00023630	0.00055480	0.00077085	0.00013533	0.00125512	0.00105581	-0.00063336	0.00083925	0.00023381	-0.00039604	-0.00001105	0.00003023	-0.00012737	0.00022628	-0.00057688	0.00073580	-0.00034047	-0.00013669	-0.00089166	-0.00047529	0.00041644	-0.00142614	-0.00093624	-0.00006808	-0.00002219	-0.00062825	0.00037269	-0.00042662	0.00061300	-0.00171667	-0.00070579	-0.00016029	0.00020094	-0.00059584	0.00079082	-0.00005948	-0.00083608	-0.00115044	-0.00067890	-0.00064103	-0.00022817	-0.00078070	0.00033952	0.00008751	0.00000499	0.00079139	0.00017447	-0.00102155	0.00002332	-0.00070785	-0.00026196	-0.00109213	-0.00009356	0.00027594	0.00017489	0.00065681	0.00046731	-0.00027618	-0.00072412	0.00034900	0.00037594	-0.00008559	-0.00010308	-0.00078869	0.00014548	0.00024509	-0.00127329	-0.00074907	0.00036904	-0.00074101	-0.00034758	-0.00002415	0.00029925	0.00041408	-0.00050680	0.00078218	0.00036257	-0.00034032	0.00010123	-0.00026531	-0.00051371	0.00020675	0.00076830	-0.00047525	-0.00059179	0.00013283	0.00004362	-0.00115876	-0.00087728	-0.00058095	-0.00016103	-0.00044544	-0.00012109	-0.00011792	-0.00031309	-0.00030023	-0.00040521	0.00037030	0.00044150	-0.00038464	-0.00063011	0.00002019	0.00058506	-0.00134326	-0.00044794	-0.00124059	-0.00048484	0.00099397	-0.00038939	0.00095966	-0.00055955	0.00013961	-0.00128702	-0.00004114	0.00117533	-0.00044456	0.00021383	-0.00107515	-0.00131981	-0.00046364	0.00059094	-0.00044781	0.00021402	-0.00057790	-0.00008280	0.00009904	0.00063066	0.00022887	-0.00120719	-0.00127389	0.00289292	0.00201996	-0.00047493	-0.00142601	0.00032757	-0.00361685	-0.00092601	-0.00102811	0.00047176	-0.00024206	-0.00021035	-0.00238428	0.00080816	-0.00246984	-0.00024919	0.00042302	0.00260726	-0.00104230	-0.00155096	-0.00189384	-0.00129440	-0.00314180	-0.00090183	-0.00080874	0.00115637	0.00125745	0.00042033	-0.00332833	0.00055364	-0.00094866	0.00012413	0.00002754	-0.00043938	-0.00152417	-0.00086646	0.00027310	-0.00014246	0.00290333	-0.00046813	-0.00237772	-0.00211322	-0.00040091	-0.00030899	-0.00008701	-0.00024773	-0.00080898	-0.00160780	-0.00090858	0.00160326	0.00037051	-0.00072086	-0.00345227	-0.00007925	-0.00202417	-0.00064050	-0.00070843	0.00080747	-0.00062792	-0.00138179	0.00083052	0.00061947	-0.00224056	-0.00082533	0.00105724	0.00218209	0.00037961	-0.00072789	0.00023798	0.00021945	0.00003712	-0.00123408	-0.00051241	-0.00101439	-0.00234666	0.00136211	0.00121566	0.00129083	-0.00260626	0.00050945	0.00121816	0.00098024	0.00036781	-0.00057675	0.00060582	0.00029687	-0.00035793	-0.00029921	-0.00128612	0.00019438	0.00079562	0.00032745	0.00072264	0.00008848	0.00034816	-0.00046822	-0.00098775	0.00110021	0.00062930	-0.00055173	0.00032528	0.00056782	-0.00033937	0.00030832	0.00074405	0.00083203	-0.00051769	-0.00057648	0.00057038	0.00088390	-0.00016969	0.00067086	-0.00033938	0.00061349	0.00033709	0.00042706	0.00034988	0.00085668	-0.00067428	0.00012306	-0.00020083	0.00019525	-0.00033008	0.00055304	-0.00004527	0.00061146	0.00094731	0.00109451	-0.00046818	0.00060870	0.00026558	0.00025480	0.00105704	0.00063929	0.00083468	0.00000948	0.00061080	0.00078687	0.00015596	0.00057718	-0.00012476	0.00067095	0.00050069	-0.00004749	0.00017804	0.00051642	0.00038371	0.00052916	0.00049081	0.00030496	0.00026003	-0.00008121	0.00014164	0.00066703	0.00041037	0.00034171	0.00002231	0.00050125	0.00014066	-0.00019607	0.00028267	0.00009857	-0.00005415	0.00034914	0.00026255	0.00007282	0.00031072	0.00067121	0.32712977
-0.6497	0.25763955	-0.63476675	0.02389392	0.58224862	-0.22561949	-1.77539858	0.34889527	1.33941519	-0.29817270	-21.47483647	0.88852948	-1.27743125	-1.42612958	1.31727824	-0.13442996	0.17346099	0.19372593	0.25950840	-21.47483647	-21.47483647	-21.47483647	-21.47483647	2.63998461	-0.01434493	0.83064759	-21.47483647	0.67468303	-21.47483647	0.64582646	-21.47483647	-21.47483647	0.67875221	-0.35906741	0.82169918	-0.09213392	-0.10184426	-0.07643476	-0.03811683	-0.06723968	-0.05715312	-0.08991846	-0.06803398	-0.02988339	0.03229442	0.03816903	0.02144385	0.02976350	0.03519009	0.04523984	0.02238603	0.01972668	0.04407658	0.02866102	0.02335711	0.03417809	0.02904991	0.03043674	0.03543270	0.03666283	0.03257192	0.03415696	0.02609608	0.02874220	0.02598996	0.02442494	0.02728705	0.02080879	0.02314743	0.02132170	0.02100343	0.02256689	0.01994047	0.01865308	0.01954847	0.01571594	0.01325211	0.01376666	0.01720215	0.01245790	0.00606323	0.01273273	0.01168542	0.00909297	0.00351759	0.01124478	0.00538457	-0.00003445	-0.00192107	0.00100843	0.01009310	-0.00300157	0.00259573	0.01181874	0.00262754	0.00341118	0.01543309	0.00456854	0.00718144	0.01018885	0.01520716	0.01893609	0.01774281	0.01227674	0.01111697	0.01088998	0.02881636	0.04603428	0.05755150	0.07165689	0.09576973	0.09430166	0.09808850	0.10164650	0.11503971	0.10945034	0.10425943	0.09948044	0.10725298	0.09360108	0.08138459	0.07604273	0.07076535	0.05835322	0.04135160	0.02050897	0.00946160	-0.01104782	-0.01772900	-0.01591324	-0.01920917	-0.02214688	-0.02362461	-0.01998249	-0.02792746	-0.02973815	-0.02774252	-0.03168451	-0.03374511	-0.03584527	-0.03714386	-0.04005466	-0.04110393	-0.04028985	-0.03653955	-0.03240785	-0.02770958	-0.01956485	-0.01163849	-0.00233695	0.00243989	0.00660765	0.01036948	0.00931636	0.00771807	0.00840070	0.00338406	-0.00112612	-0.00560104	-0.00683262	-0.00958255	-0.01260567	-0.01288205	-0.01263323	-0.01286794	-0.01007428	-0.00693255	-0.00710232	-0.00692464	-0.00426485	-0.00217211	-0.00195604	-0.00138437	-0.00043179	-0.00005302	-0.00116862	-0.00064053	-0.00031854	-0.00132197	-0.00051638	0.00036024	-0.00020085	-0.00013974	-0.00084945	0.00029777	-0.00023607	0.00020945	0.00018141	0.00129504	0.00062612	-0.00127747	0.00099574	0.00015925	-0.00157735	-0.00096394	-0.00027432	0.00091414	-0.00031156	0.00111179	0.00060021	0.00117101	-0.00031486	-0.00032722	0.00035202	0.00054176	-0.00085417	0.00000931	0.00175466	-0.00034373	-0.00036957	0.00079147	0.00180712	-0.00014938	0.00012086	0.00082398	-0.00074462	-0.00079912	0.00073530	0.00094621	-0.00035334	0.00009738	0.00124179	0.00195183	0.00143428	-0.00043970	0.00045817	0.00027262	0.00022297	-0.00008679	0.00102845	0.00033837	-0.00043268	-0.00036420	-0.00002182	-0.00100027	-0.00047292	0.00030679	-0.00083163	-0.00066483	-0.00062769	-0.00010789	-0.00032950	-0.00116006	0.00139623	0.00031187	-0.00072283	-0.00064216	0.00081302	-0.00051132	0.00075180	0.00081271	-0.00040506	-0.00069121	-0.00137442	-0.00029646	-0.00000535	-0.00075410	0.00026178	0.00115171	0.00000085	0.00020773	-0.00120754	-0.00054679	0.00049163	-0.00090575	0.00017808	0.00010614	-0.00016143	-0.00014936	0.00007022	0.00085309	-0.00027446	0.00069673	-0.00053911	0.00047220	0.00025342	0.00049631	0.00045114	0.00025357	-0.00035918	0.00029783	-0.00014237	0.00000763	0.00013026	0.00025131	-0.00023811	-0.00070825	-0.00033068	0.00058534	-0.00029764	0.00014255	0.00027823	0.00049089	-0.00074819	0.00012512	0.00019365	0.00018706	0.00061180	-0.00040757	0.00058568	-0.00097555	-0.00007899	-0.00070410	0.00021699	-0.00076987	0.00108653	0.00021542	0.00060282	-0.00090987	-0.00030012	-0.00009276	0.00132080	-0.00051618	0.00030882	-0.00004157	0.00084665	0.00041069	0.00164290	-0.00039555	-0.00020481	0.00021153	-0.00019482	0.00022708	-0.00098212	0.00052486	0.00020593	0.00114592	-0.00058418	0.00002165	-0.00003206	0.00057609	0.00045113	0.00159272	-0.00091317	-0.00206465	0.00163939	0.00084600	-0.00139158	-0.00118350	-0.00054205	-0.00156482	-0.00053952	-0.00092464	0.00015081	-0.00001134	-0.00012886	0.00028261	0.00184204	-0.00007522	-0.00074034	-0.00131662	-0.00129932	-0.00224615	0.00101980	0.00322269	0.00070264	-0.00180463	0.00111210	-0.00010884	-0.00229747	-0.00124461	0.00230771	0.00119942	-0.00368327	-0.00229542	0.00041484	-0.00239816	-0.00063454	0.00049586	0.00156606	-0.00083489	-0.00020865	0.00026426	0.00035207	0.00120084	0.00028702	-0.00006379	0.00063718	-0.00398940	-0.00010464	0.00049161	-0.00080025	0.00067023	0.00056951	-0.00189422	-0.00358052	-0.00033895	0.00089152	0.00053823	-0.00198012	0.00066735	-0.00095639	-0.00176291	-0.00017354	-0.00069139	0.00100272	-0.00239279	0.00083931	-0.00029643	-0.00002809	-0.00087899	0.00100482	0.00233639	-0.00025960	0.00057560	-0.00055547	0.00123674	-0.00074363	-0.00134097	0.00132587	-0.00176148	-0.00038171	-0.00029935	0.00151171	0.00143858	-0.00276326	-0.00013450	0.00015602	-0.00123745	-0.00074002	0.00066084	-0.00013823	-0.00059861	-0.00133559	0.00105843	0.00121689	-0.00036277	-0.00074273	0.00077209	0.00078558	0.00039867	-0.00031289	0.00095583	-0.00047852	0.00230545	0.00143490	0.00143505	-0.00047246	0.00075255	0.00077386	-0.00039786	0.00055600	-0.00018267	0.00062881	0.00036114	0.00072720	0.00029576	0.00124991	-0.00043686	0.00106011	0.00013986	0.00029720	0.00019604	0.00192554	0.00022481	0.00067360	-0.00046938	0.00033254	-0.00006555	-0.00035735	0.00081821	0.00107720	0.00077888	0.00025110	0.00052671	0.00058288	-0.00041516	0.00070134	0.00097090	-0.00026094	0.00078053	0.00032373	-0.00024407	0.00127858	0.00007415	0.00039469	0.00147271	-0.00024867	0.00044049	0.00020470	0.00104289	0.00029317	0.00036284	0.00083000	0.00047417	0.00020983	0.00050830	0.00046090	0.00013626	-0.00033982	0.00063778	0.00074020	0.00022763	0.00011373	0.00085782	-0.00015413	-0.00043337	0.00090445	0.00082884	0.00005563	0.00052553	0.00073516	0.00050384	-0.00015162	0.00001485	0.00052221	0.00015048	0.00015694	0.00014659	0.00052198	0.00029929	0.00040771	0.25951504
-0.5997	-0.12280440	-0.17047505	-0.42129831	0.38465167	-0.31252850	-0.04556986	1.37072182	0.14261051	-1.35088527	0.06497812	-0.02470952	0.54883802	-0.19008005	-21.47483647	1.95073533	-0.02833965	-0.43088803	0.70671336	-1.45142021	-21.47483647	0.72128659	0.94341612	0.76327175	1.59260035	-0.30035847	-21.47483647	-21.47483647	-21.47483647	-0.22798564	-21.47483647	0.91979569	-21.47483647	-0.15378044	0.19933894	-0.20987717	-0.43676835	-0.17479595	0.14773695	0.17688071	-0.08787998	-0.02710644	-0.01606940	-0.00851099	-0.01853245	0.04795257	0.04268389	0.03552702	0.00580511	0.06978765	0.04154973	0.02007989	0.02386856	0.04074394	0.02805957	0.03630360	0.02666196	0.03706702	0.03767743	0.02611200	0.02529866	0.03859745	0.02675100	0.02442826	0.02833523	0.03313437	0.02502711	0.02240881	0.02474274	0.02297943	0.01855401	0.02167611	0.02519157	0.02001306	0.01905483	0.01944310	0.01665818	0.01262944	0.01133958	0.01147138	0.00794920	0.00427107	0.00738053	0.00815901	0.00664187	-0.00313790	0.00405397	0.00576026	-0.00893570	0.00005274	0.01154906	0.00415099	0.00062204	0.00425871	0.00603334	0.00194746	0.00345254	0.00344502	0.01348623	0.00822780	0.00422071	0.02161131	0.02145128	0.00627308	0.00651870	0.02041294	0.03294937	0.04084368	0.05114236	0.05841433	0.08219416	0.08736737	0.08754827	0.07396951	0.08199659	0.09115181	0.10126795	0.08372792	0.08143219	0.07800871	0.07749624	0.06872856	0.04858522	0.04199066	0.03803873	0.02480946	0.01052882	-0.00735137	-0.01633430	-0.01712117	-0.01898289	-0.01868666	-0.02527557	-0.02376480	-0.02870823	-0.02801626	-0.02767881	-0.03035969	-0.02978503	-0.03029138	-0.03239084	-0.03248536	-0.03561557	-0.03835637	-0.04296293	-0.04286355	-0.04067682	-0.04468447	-0.04232989	-0.03703758	-0.03302749	-0.02588131	-0.01718741	-0.00921323	-0.00418187	0.00153032	0.00555361	0.00842734	0.00909832	0.00619724	0.00587802	0.00315111	-0.00204690	-0.00664759	-0.00713589	-0.01079255	-0.01329291	-0.01244963	-0.01156354	-0.01097545	-0.00987186	-0.00831285	-0.00757292	-0.00586983	-0.00547376	-0.00292826	-0.00259715	-0.00249604	-0.00149831	-0.00103450	-0.00064968	-0.00117197	-0.00152077	-0.00049485	-0.00115334	-0.00047324	0.00066996	0.00050233	-0.00037602	-0.00018411	-0.00089130	0.00019932	-0.00031128	-0.00060048	-0.00080710	0.00048618	-0.00090830	0.00018308	-0.00054798	-0.00018054	0.00096357	-0.00068914	-0.00110330	-0.00089297	-0.00015867	0.00022839	-0.00188267	-0.00026268	0.00095537	-0.00055857	-0.00142436	-0.00018178	-0.00068349	0.00015575	-0.00037576	-0.00054479	-0.00026433	-0.00104908	-0.00051661	0.00081080	-0.00080385	-0.00253122	0.00071546	0.00081627	-0.00042891	-0.00008689	-0.00035789	0.00000212	-0.00039875	-0.00012303	0.00038258	-0.00084107	-0.00175515	-0.00076353	-0.00087453	-0.00065611	-0.00072824	-0.00005548	-0.00015710	0.00000885	-0.00099702	0.00102244	-0.00152018	0.00011027	-0.00005246	-0.00055124	-0.00122337	-0.00052931	-0.00110454	0.00050702	-0.00051309	-0.00054615	-0.00025235	-0.00105645	-0.00133886	-0.00137294	-0.00078861	-0.00105164	-0.00084175	-0.00048481	-0.00044374	-0.00009658	-0.00157280	0.00012697	0.00004673	-0.00156526	-0.00176049	0.00055923	-0.00039573	-0.00048706	-0.00019707	-0.00025296	-0.00015431	0.00013794	-0.00003276	0.00079841	-0.00079867	-0.00067603	-0.00080730	-0.00067730	-0.00089131	-0.00152381	0.00020930	0.00007436	-0.00064271	-0.00120372	-0.00038931	-0.00135389	-0.00020497	-0.00068625	0.00019237	-0.00008027	-0.00063711	-0.00020924	-0.00075601	-0.00135008	-0.00020093	0.00110088	-0.00042420	0.00005473	-0.00068908	-0.00095068	-0.00156440	-0.00048754	-0.00051282	-0.00036005	-0.00118926	0.00074864	0.00026812	-0.00088756	-0.00184119	0.00096795	-0.00088488	0.00068915	-0.00109528	0.00091158	-0.00058605	0.00008450	-0.00185663	-0.00108173	-0.00109233	-0.00169398	0.00014452	-0.00081483	-0.00071690	-0.00063867	0.00050886	-0.00011090	-0.00160371	-0.00004055	-0.00081818	-0.00145724	-0.00127726	-0.00193153	-0.00196953	-0.00042741	-0.00339454	-0.00047754	-0.00187558	-0.00195404	0.00035629	-0.00082478	-0.00118412	-0.00034309	-0.00057568	0.00079146	-0.00221672	-0.00144453	-0.00037813	-0.00073787	-0.00439479	-0.00064357	-0.00096872	-0.00034034	-0.00180410	-0.00189059	-0.00281641	-0.00023470	-0.00178024	-0.00131226	-0.00015936	-0.00134685	-0.00076857	-0.00221631	-0.00156016	-0.00318589	-0.00359171	-0.00144278	-0.00148663	-0.00136151	0.00123142	-0.00264273	-0.00035630	-0.00109765	-0.00195281	0.00006533	-0.00219923	-0.00080212	-0.00206809	-0.00399706	-0.00105106	-0.00395552	-0.00062754	-0.00100332	-0.00181806	0.00062374	0.00041582	0.00012073	-0.00139159	0.00121258	-0.00117747	-0.00277831	-0.00334301	0.00095909	-0.00153568	-0.00004490	-0.00152004	-0.00201311	-0.00372252	0.00047739	-0.00244092	-0.00251493	-0.00137558	-0.00105919	-0.00021719	-0.00116776	-0.00354440	-0.00108457	-0.00023110	-0.00151228	-0.00179181	-0.00260268	-0.00006345	-0.00064004	0.00002139	-0.00264602	-0.00136286	-0.00127733	-0.00267949	-0.00010540	-0.00047115	0.00076567	0.00019969	-0.00057547	-0.00009631	-0.00117735	-0.00039813	-0.00096946	-0.00067650	0.00150809	-0.00093434	-0.00050049	-0.00006411	0.00010378	0.00002044	-0.00055091	-0.00005983	0.00095421	-0.00036478	-0.00047030	-0.00139345	0.00011787	-0.00172232	-0.00105977	0.00080278	0.00031459	-0.00152687	-0.00018245	0.00026986	0.00049133	-0.00094548	-0.00052731	0.00055762	-0.00016436	0.00124088	0.00072627	-0.00012169	-0.00079022	0.00002457	-0.00068277	0.00038387	0.00105496	-0.00015152	-0.00011151	-0.00015405	0.00102668	-0.00004466	-0.00034884	-0.00042705	0.00041778	0.00063482	-0.00035339	-0.00018669	0.00086551	0.00077422	-0.00014078	0.00021889	0.00061268	0.00037621	-0.00001804	0.00041197	0.00092539	-0.00003468	0.00054926	-0.00004504	0.00051376	-0.00042987	0.00015206	0.00018385	0.00040037	-0.00021696	0.00042658	0.00034556	0.00050553	0.00029362	-0.00032849	0.00027685	0.00027580	0.00007098	-0.00009043	0.00004933	-0.00024417	0.00000278	-0.00028159	0.00031686	0.00002257	0.00019283	0.00018419	0.00018177	0.00037968	0.00058576	0.00080931	0.13967559
-0.5497	-0.73720929	0.17040751	-21.47483647	-0.39890501	-0.12367970	-0.05679282	-0.63697118	-0.13409513	-0.93955594	0.16734797	0.12005682	-0.71260767	-0.43871846	-0.39960140	-1.55568945	-0.23634472	-21.47483647	-0.46713105	-0.38476002	-21.47483647	-21.47483647	-21.47483647	1.21934164	-0.12237966	-0.50538397	-0.83969015	-21.47483647	-21.47483647	0.99998051	-21.47483647	-0.41664207	1.35117042	1.06361963	0.98865414	0.39633422	-0.14906762	-0.29366466	0.01725542	-0.09793299	0.15570613	-0.07448620	-0.05631417	-0.05198703	0.06385607	0.01481103	0.03308200	0.05865579	0.04092011	0.02779121	0.03437668	0.02966053	0.03802633	0.02716734	0.03366066	0.04330367	0.02489616	0.03279781	0.04034971	0.03012894	0.02820957	0.03334907	0.03188747	0.02919881	0.02422263	0.02583640	0.02740158	0.02254495	0.02176117	0.02395616	0.02143166	0.01952992	0.01873880	0.02169457	0.01993745	0.01486343	0.01568587	0.01779404	0.01167182	0.01485101	0.00883565	0.00891752	0.01228800	0.00608650	0.00348501	0.00702595	-0.00231590	0.00625251	0.00052057	0.00132161	0.00911794	-0.00368019	0.00783570	0.01171296	0.00621513	0.00480842	0.00947759	0.00680497	0.01445463	0.01353050	0.00985908	0.01672001	0.02431337	0.01537427	0.00587859	0.02123305	0.03026607	0.02417008	0.01592709	0.04449305	0.09534896	0.08984656	0.07432870	0.06776944	0.09752783	0.10797508	0.10621456	0.08843048	0.09235592	0.09090955	0.09528670	0.08719560	0.06574767	0.04663295	0.04593847	0.03840256	0.01705737	-0.00571351	-0.01509237	-0.01528666	-0.01977251	-0.02349529	-0.02252940	-0.02367833	-0.02754403	-0.02769594	-0.02454865	-0.03003055	-0.03027593	-0.02886474	-0.02941398	-0.02998428	-0.03166353	-0.03348297	-0.03530073	-0.03660090	-0.03514838	-0.03978890	-0.04597870	-0.04529035	-0.04479083	-0.04570903	-0.04369105	-0.04052897	-0.03487300	-0.03106998	-0.02366399	-0.01661945	-0.00958704	-0.00359630	0.00258904	0.00433821	0.00766495	0.00677806	0.00587021	0.00381271	0.00006380	-0.00435551	-0.00670616	-0.00712204	-0.00808696	-0.01050586	-0.01046082	-0.00971837	-0.00993341	-0.01040745	-0.00787611	-0.00936387	-0.00768567	-0.00525397	-0.00376155	-0.00367707	-0.00402745	-0.00166108	0.00028089	-0.00202707	-0.00185924	-0.00231129	-0.00015958	-0.00111075	-0.00178039	0.00008864	-0.00192713	-0.00220922	-0.00073948	0.00016942	-0.00038272	-0.00183427	0.00025881	-0.00020354	0.00112055	-0.00144723	-0.00194151	-0.00087196	-0.00048400	-0.00214680	-0.00060571	0.00038674	0.00004333	-0.00063113	-0.00076459	-0.00068462	-0.00131653	-0.00224518	0.00046424	-0.00136468	-0.00099230	-0.00025458	-0.00074189	-0.00080707	0.00006573	-0.00063970	-0.00089317	-0.00168183	-0.00058802	-0.00066887	-0.00128572	-0.00116290	-0.00034089	0.00030296	-0.00043727	-0.00134759	-0.00005044	0.00027039	-0.00089704	-0.00070067	-0.00171038	-0.00171831	-0.00095233	-0.00047057	-0.00213271	-0.00031475	-0.00125546	0.00049865	0.00019052	-0.00157292	-0.00077585	-0.00005437	-0.00197542	-0.00028477	0.00040894	-0.00086286	-0.00188085	-0.00133312	-0.00124571	-0.00048453	-0.00254439	-0.00145228	-0.00002654	-0.00156440	-0.00092741	-0.00037807	-0.00120297	-0.00134072	-0.00090245	-0.00122865	-0.00069930	-0.00101045	-0.00038907	-0.00096101	-0.00115821	-0.00027700	-0.00029867	-0.00147268	-0.00027253	-0.00065132	0.00006921	-0.00084399	-0.00148452	-0.00067572	-0.00108204	-0.00212298	-0.00138582	-0.00079171	-0.00136335	-0.00113569	-0.00058010	-0.00103621	-0.00045073	-0.00151314	-0.00063602	0.00044833	-0.00117238	-0.00136426	-0.00052476	-0.00083776	-0.00137622	-0.00067074	-0.00129233	-0.00056205	-0.00166460	-0.00012571	-0.00164343	-0.00076954	-0.00141271	-0.00047339	-0.00057001	-0.00067170	-0.00080057	-0.00108811	-0.00190034	-0.00085831	-0.00140306	-0.00006864	-0.00092387	-0.00111622	-0.00144471	0.00002720	-0.00191628	-0.00103481	-0.00027878	-0.00034004	-0.00004918	-0.00121783	-0.00141694	-0.00260754	-0.00063999	-0.00073167	-0.00081757	-0.00114542	-0.00004670	-0.00114109	-0.00125143	-0.00232805	-0.00277161	-0.00074488	-0.00219158	-0.00316541	-0.00236297	-0.00248849	-0.00187701	-0.00153514	-0.00066379	-0.00196592	-0.00164846	-0.00147955	-0.00144658	-0.00199951	-0.00416077	-0.00234972	-0.00193145	-0.00151947	-0.00168666	-0.00052917	-0.00149052	-0.00348206	-0.00583464	-0.00212771	-0.00124648	-0.00292720	-0.00363639	-0.00367099	-0.00106900	-0.00225363	-0.00397697	-0.00215437	-0.00492107	-0.00362959	-0.00373830	-0.00339948	-0.00206508	-0.00345318	-0.00372666	-0.00290045	-0.00299517	-0.00064078	-0.00614283	-0.00499374	-0.00492260	-0.00244979	-0.00562647	-0.00415080	-0.00321676	-0.00091632	-0.00542000	-0.00207755	-0.00323601	-0.00218421	-0.00175836	-0.00155326	-0.00326671	-0.00471118	-0.00245293	-0.00024617	-0.00212986	-0.00330784	-0.00584980	-0.00430595	-0.00339974	-0.00097264	-0.00272332	-0.00282445	-0.00253176	-0.00198969	-0.00267892	-0.00224322	-0.00441680	-0.00039552	-0.00044882	0.00021951	-0.00180889	-0.00207046	-0.00116093	-0.00267987	-0.00262229	-0.00570762	-0.00213264	-0.00226741	-0.00415461	-0.00200604	-0.00139415	0.00093284	-0.00310095	-0.00256328	-0.00168718	-0.00257486	-0.00114703	-0.00150747	-0.00138419	-0.00108412	-0.00092973	-0.00043266	-0.00013935	-0.00098273	-0.00144866	-0.00013993	-0.00109920	-0.00089975	-0.00079946	-0.00046257	-0.00193442	0.00008017	-0.00134476	-0.00186711	-0.00052859	-0.00005056	-0.00102100	-0.00111975	-0.00091771	-0.00091230	-0.00148567	-0.00058297	-0.00051718	0.00049614	-0.00059186	-0.00058865	0.00062557	-0.00013037	-0.00021298	-0.00040901	0.00061656	0.00002372	-0.00112839	-0.00030263	0.00064560	0.00049221	-0.00135415	-0.00019380	-0.00051974	-0.00034916	0.00079416	-0.00113685	-0.00051461	0.00006787	0.00022589	0.00032456	0.00017934	-0.00019795	-0.00053150	0.00046099	-0.00001881	0.00084326	0.00103762	0.00075167	-0.00018724	0.00021545	-0.00004165	-0.00024757	-0.00046465	0.00009889	0.00019349	0.00054228	-0.00015717	-0.00029168	0.00018512	-0.00037176	-0.00029331	0.00061682	-0.00006332	-0.00014958	-0.00015609	-0.00019150	-0.00055906	-0.00023976	-0.00017513	0.00018336	-0.00040036	-0.00005251	-0.00006726	-0.00045335	-0.00032438	0.00034269	-1.72599298
-0.4997	-0.48977202	-0.91823807	-0.42482331	-1.18301456	-0.16541752	-0.12074351	-0.81106938	0.10015413	-0.90520155	1.60224134	-0.55346674	-1.40394425	0.66143508	-0.15609429	0.49388087	-0.60593276	0.71538331	0.17356938	0.32215819	-21.47483647	-1.39897764	-21.47483647	-0.64574540	-0.06079730	1.06729007	-21.47483647	-21.47483647	-21.47483647	-0.30866045	-21.47483647	0.39332670	0.11613297	0.63381561	-21.47483647	-0.13317867	-0.85965467	-0.00011149	0.23905964	0.07962521	0.00206082	-0.06527376	-0.05429406	-0.01061515	0.05635567	0.06423821	0.00763095	0.03167128	0.05387594	0.02859281	0.02504387	0.02848581	0.03253749	0.02702946	0.02295642	0.04110454	0.03606426	0.02993061	0.04039127	0.02859663	0.02842283	0.03111369	0.02508654	0.02956854	0.02435568	0.02639660	0.02651650	0.02235414	0.02130161	0.02127871	0.01921695	0.02100449	0.01651495	0.02397862	0.01533989	0.01333133	0.01183640	0.01652663	0.01180245	0.00844895	0.00793987	0.00858390	0.01026874	-0.00230909	0.00696267	0.00096968	0.00788089	-0.00836004	-0.00487349	0.00261527	-0.00032784	0.00052123	0.00745884	0.00705560	-0.00347238	0.00272758	0.01222514	0.00500926	0.00644180	0.00957633	0.00484943	0.01184167	0.01857738	0.01587672	0.00785216	0.01398146	0.03253705	0.04710509	0.05379949	0.06906276	0.08644015	0.08672596	0.10058975	0.10416243	0.11950656	0.10505228	0.09409448	0.09658639	0.12062839	0.10043367	0.08339618	0.07779690	0.07043042	0.05240144	0.03509105	0.01998567	0.00530870	-0.00780658	-0.01313528	-0.01533681	-0.02148986	-0.02354358	-0.02346398	-0.02087166	-0.02914641	-0.02523014	-0.02374334	-0.02943353	-0.03027490	-0.02952798	-0.02892040	-0.02983297	-0.03084552	-0.03163278	-0.03321277	-0.03408154	-0.03288119	-0.03568670	-0.03641354	-0.03831698	-0.04044366	-0.04111837	-0.04158550	-0.04362554	-0.04367379	-0.04445233	-0.04414080	-0.04311254	-0.04015070	-0.03369418	-0.02852443	-0.02073682	-0.01267672	-0.00912209	-0.00172968	0.00246553	0.00476344	0.00599138	0.00681976	0.00588702	0.00274494	-0.00011450	-0.00154992	-0.00259448	-0.00514419	-0.00842255	-0.01021504	-0.01200694	-0.01037054	-0.01049531	-0.00919786	-0.00906025	-0.00947778	-0.00652455	-0.00492987	-0.00433183	-0.00530147	-0.00118403	-0.00128461	-0.00175686	-0.00241089	0.00086185	0.00059044	0.00014740	-0.00078755	-0.00075007	0.00188897	-0.00016288	0.00030637	0.00057764	0.00026711	-0.00199173	-0.00093291	-0.00011614	0.00053814	-0.00096909	-0.00005290	-0.00013780	0.00097848	-0.00011291	0.00063581	0.00072484	-0.00126537	0.00032720	0.00051702	-0.00057376	0.00018768	-0.00035195	-0.00071139	0.00005582	0.00059818	0.00048684	0.00081426	0.00082407	-0.00016435	0.00021171	-0.00018985	-0.00095230	0.00110229	0.00000297	-0.00008846	-0.00031489	0.00124891	-0.00027000	-0.00225747	-0.00086453	0.00145726	-0.00146571	-0.00102141	-0.00020966	-0.00022781	0.00003432	-0.00134882	0.00105766	0.00018472	-0.00070660	-0.00112510	-0.00024400	-0.00024080	0.00021661	0.00025908	-0.00024252	-0.00073177	0.00002695	-0.00014656	0.00062854	-0.00084583	0.00017799	0.00059332	0.00001718	-0.00039718	0.00074833	-0.00041466	-0.00016925	-0.00025178	0.00059397	-0.00036991	-0.00016766	0.00001754	0.00060779	0.00039503	0.00068968	0.00080234	0.00045380	-0.00029097	-0.00079271	0.00000033	-0.00050153	-0.00157918	-0.00013985	0.00089102	-0.00074092	-0.00101030	0.00112603	-0.00045981	-0.00042864	-0.00002676	-0.00104158	0.00033638	0.00019908	-0.00087602	0.00002877	-0.00020513	0.00008344	0.00034699	0.00027985	0.00030313	-0.00014805	0.00109755	0.00041587	-0.00075246	-0.00034284	-0.00046328	0.00061749	-0.00067319	0.00094783	-0.00012003	-0.00039294	-0.00017960	-0.00045248	-0.00015083	0.00015057	-0.00047079	0.00187453	0.00030381	-0.00004236	0.00080254	0.00117455	-0.00199967	-0.00187852	0.00095491	0.00036640	-0.00031707	-0.00104034	-0.00007952	-0.00046063	0.00011450	0.00002596	-0.00037280	0.00026694	-0.00070359	0.00054237	-0.00093066	-0.00217053	-0.00175477	0.00201388	-0.00064784	-0.00064578	-0.00036717	-0.00002001	0.00005231	-0.00103650	0.00088637	0.00109632	0.00085791	-0.00104676	0.00071324	0.00220190	-0.00230594	0.00100163	-0.00121418	-0.00214766	-0.00093389	-0.00004806	0.00169013	-0.00049308	-0.00211658	-0.00054461	-0.00033856	-0.00080909	0.00055702	-0.00116082	0.00029134	-0.00345720	-0.00157514	0.00237686	-0.00370824	-0.00182494	-0.00052708	0.00180710	0.00053139	-0.00324070	0.00071977	0.00140394	-0.00190799	0.00318984	0.00079058	-0.00184734	-0.00190639	-0.00227028	-0.00166850	-0.00281208	-0.00129784	0.00072105	-0.00130230	-0.00347085	-0.00094710	0.00120760	0.00280282	-0.00326931	-0.00092108	-0.00095564	-0.00169199	0.00002258	0.00121415	0.00068491	-0.00306195	0.00024895	-0.00301151	-0.00005611	-0.00208557	0.00098467	0.00223670	0.00009188	-0.00046638	-0.00070361	0.00062514	-0.00034967	-0.00170671	0.00238037	-0.00055884	-0.00137349	0.00042989	0.00142762	-0.00156728	-0.00071871	-0.00115816	-0.00078553	-0.00206140	-0.00015752	0.00184840	0.00180658	-0.00165596	0.00027686	0.00063687	0.00130612	-0.00071392	-0.00070226	0.00127057	-0.00073915	-0.00150711	0.00067038	-0.00065189	-0.00005446	-0.00044789	0.00080422	0.00114613	-0.00005959	0.00015117	0.00110669	0.00017808	0.00070959	-0.00079053	-0.00039979	-0.00100126	0.00153231	-0.00017382	0.00061720	-0.00030190	-0.00010582	-0.00061436	-0.00049959	0.00079051	0.00075043	0.00028228	0.00032696	0.00011160	0.00055446	0.00001856	0.00020761	0.00095597	0.00114267	-0.00014879	0.00027769	0.00174901	0.00139891	-0.00005374	0.00079209	0.00007534	0.00056579	0.00093541	0.00042372	0.00022714	-0.00002893	0.00034809	0.00084320	0.00129903	0.00067977	0.00054014	0.00024665	0.00044849	-0.00002974	0.00097746	0.00143373	-0.00013492	0.00053266	0.00048465	0.00036824	0.00050445	-0.00019534	0.00030766	0.00057887	0.00025955	0.00064258	0.00044263	-0.00016120	0.00016641	0.00026546	0.00030260	0.00015751	0.00036254	0.00049402	0.00043723	-0.00024818	0.00015127	0.00038933	-0.00024912	0.00016689	0.00033686	0.00051202	-0.00012779	0.00062716	-0.83302337
-0.4497	0.36794370	-0.72453344	-21.47483647	-21.47483647	0.77931660	-21.47483647	0.12133095	2.64118552	-0.04369508	-0.00824452	1.59413970	-0.95429598	0.12695180	0.03011826	-1.19356555	-21.47483647	0.50909600	0.44034268	0.07428649	-21.47483647	-21.47483647	-21.47483647	-21.47483647	-21.47483647	0.09150262	-0.97031999	-21.47483647	-21.47483647	-21.47483647	-0.41080126	-21.47483647	0.47027829	-0.86909425	-21.47483647	-21.47483647	-0.21501028	-0.35669231	0.04646136	-0.01403929	0.00034573	-0.10200176	-0.08347734	-0.02291448	-0.01442622	0.05030360	0.02996423	0.03499312	0.04658948	0.01631939	0.03806723	0.01988912	0.03491925	0.04201058	0.02863358	0.03422651	0.03065136	0.03512344	0.04183704	0.02881800	0.02543008	0.02977267	0.02654818	0.02526519	0.02470442	0.02639139	0.02565421	0.02169599	0.02442776	0.02185482	0.01867736	0.02090175	0.02090443	0.01618104	0.01572033	0.01612770	0.01426740	0.01637685	0.01376479	0.01189431	0.00451800	0.00664706	0.00850779	0.00676383	-0.00350163	-0.00061421	0.00970811	-0.00287505	-0.01467071	0.00455192	0.00611334	-0.00792531	-0.00154299	0.01353292	0.00001950	0.00106591	0.01579564	0.00410031	0.00984602	0.00283482	0.00829036	0.01660870	0.01467160	0.01114908	0.01354084	0.01683261	0.02235102	0.03474298	0.04535503	0.05864651	0.07898910	0.08345115	0.09520692	0.09087857	0.10322310	0.09899481	0.10539577	0.10157580	0.11063068	0.09529782	0.08479959	0.07469325	0.06550302	0.04322875	0.03336964	0.01493762	0.00878841	-0.00897282	-0.01568601	-0.01638879	-0.01854653	-0.02161816	-0.02450703	-0.02344045	-0.02458749	-0.02835909	-0.02605974	-0.02860356	-0.03004356	-0.02974754	-0.02971016	-0.03006045	-0.03016393	-0.03318117	-0.03386641	-0.03216296	-0.03247771	-0.03609943	-0.03613353	-0.03414802	-0.03710230	-0.03669657	-0.03647923	-0.03761438	-0.04137437	-0.04216945	-0.04135373	-0.04497204	-0.04563649	-0.04684605	-0.04562128	-0.04373976	-0.04116317	-0.03698263	-0.03119932	-0.02587966	-0.02067596	-0.01281274	-0.00741978	-0.00412776	-0.00079136	0.00178264	0.00266036	0.00245268	0.00268587	0.00043558	-0.00206007	-0.00736753	-0.00915382	-0.00933920	-0.01216864	-0.01197018	-0.01267829	-0.01236189	-0.01200527	-0.01124424	-0.00901463	-0.00880981	-0.00684446	-0.00576410	-0.00674748	-0.00415736	-0.00351670	-0.00416368	-0.00157891	-0.00274215	0.00038410	-0.00012445	-0.00050899	-0.00017430	0.00084093	-0.00043822	-0.00132420	0.00009294	-0.00012192	-0.00095481	-0.00207638	0.00066374	0.00014791	-0.00053584	-0.00143471	0.00022317	-0.00086056	-0.00052654	-0.00016182	-0.00011825	0.00009793	-0.00039420	-0.00077037	0.00052952	-0.00051148	-0.00118715	0.00052682	-0.00045020	-0.00069629	-0.00005094	0.00006500	-0.00013500	-0.00049553	-0.00129253	-0.00040952	-0.00074148	-0.00021673	-0.00082437	-0.00100622	0.00010765	-0.00086753	-0.00170878	-0.00003525	0.00000224	-0.00073289	-0.00007632	-0.00134120	-0.00025734	0.00028360	-0.00141028	-0.00050792	-0.00020650	-0.00067842	-0.00062518	-0.00091024	-0.00086335	-0.00050965	0.00003120	-0.00020026	-0.00016634	-0.00041163	0.00031693	0.00089029	-0.00059847	0.00053758	-0.00054846	-0.00128813	0.00075041	-0.00150126	-0.00033216	-0.00105322	-0.00048923	0.00027671	-0.00025704	0.00000115	-0.00033291	-0.00032782	-0.00082834	0.00007537	0.00049599	0.00075911	0.00001421	-0.00052714	-0.00094977	0.00000885	-0.00063094	-0.00018196	-0.00018061	-0.00143459	0.00030269	0.00025957	-0.00085160	0.00061429	-0.00067960	0.00019467	0.00020543	-0.00006862	-0.00137522	0.00061157	-0.00112369	-0.00017957	-0.00063968	-0.00002338	-0.00063194	0.00001645	-0.00111946	-0.00131610	0.00032189	-0.00041912	-0.00039943	-0.00164645	0.00063473	-0.00094627	-0.00081353	-0.00051748	-0.00008558	-0.00102641	0.00121190	-0.00060705	0.00004216	-0.00005992	0.00079364	-0.00124138	-0.00043254	-0.00013648	-0.00061364	0.00064287	-0.00039689	-0.00063832	-0.00168331	-0.00095059	-0.00111397	-0.00052040	-0.00108031	0.00134478	0.00056299	-0.00017944	-0.00121067	-0.00391989	-0.00048036	-0.00141212	-0.00109438	-0.00208596	-0.00093223	-0.00265041	-0.00151734	-0.00061515	-0.00039789	0.00016251	-0.00014750	-0.00079106	0.00053709	-0.00127635	-0.00125799	-0.00293276	-0.00095836	-0.00266876	-0.00212269	-0.00119781	-0.00004051	-0.00271694	-0.00115768	-0.00125712	-0.00329582	-0.00202529	-0.00068152	-0.00297268	-0.00144170	-0.00588670	-0.00200521	-0.00240578	-0.00059886	-0.00334790	-0.00014130	0.00173391	-0.00385694	-0.00163243	-0.00127076	-0.00186768	-0.00209033	-0.00158146	-0.00120334	-0.00252841	-0.00211480	-0.00007335	-0.00221507	-0.00025242	-0.00052212	-0.00281106	-0.00090332	-0.00187592	-0.00271940	-0.00057625	-0.00146909	-0.00213712	-0.00192389	-0.00050622	-0.00004012	-0.00147232	-0.00112745	-0.00154272	-0.00229378	-0.00193272	-0.00167023	-0.00096872	-0.00077857	-0.00040773	0.00074826	-0.00285092	0.00116440	-0.00195886	-0.00002830	-0.00276598	0.00010742	-0.00197712	-0.00127914	-0.00198261	-0.00034591	-0.00075799	-0.00225803	-0.00102681	-0.00169161	-0.00323289	-0.00029712	0.00051412	0.00134649	-0.00232683	-0.00041964	0.00002437	0.00003194	-0.00074492	-0.00052328	0.00036919	0.00079841	0.00028041	0.00002558	-0.00049889	-0.00062671	-0.00061095	-0.00003628	0.00131918	0.00057906	0.00042732	-0.00030473	-0.00120406	0.00086509	-0.00037051	-0.00042720	-0.00000977	0.00066171	-0.00071800	0.00086312	-0.00013262	0.00034796	-0.00107129	-0.00038977	0.00075345	0.00050607	0.00084120	0.00023016	0.00082468	0.00038101	-0.00054039	-0.00011508	0.00059727	0.00119146	0.00049893	-0.00000700	0.00009597	0.00080212	0.00021205	-0.00028381	-0.00029034	0.00058332	-0.00010143	0.00042255	-0.00040051	-0.00045282	0.00131203	0.00014660	0.00155633	0.00035934	0.00002785	0.00020046	0.00079952	0.00051360	0.00005490	0.00120560	0.00001154	0.00043456	0.00008781	0.00035326	0.00013074	0.00015604	0.00008259	0.00053555	0.00017935	0.00020567	0.00042805	0.00003460	0.00004657	0.00039181	0.00030074	0.00044421	0.00014704	-0.00001772	0.00003541	-0.00069017	0.00012643	0.00028913	0.00016591	0.00032756	0.00017467	0.00062713	0.00058361	0.00065003	-0.84617388
-0.3997	-21.47483647	-0.56151580	-21.47483647	0.02694181	-0.60786303	-0.05192183	-21.47483647	0.29997165	1.75210780	-0.09636827	-0.15762323	0.87253459	0.79731672	-0.36798143	-21.47483647	0.08058289	1.02945626	-1.18387902	-0.25724134	-21.47483647	-0.79862946	-21.47483647	-21.47483647	-21.47483647	1.50078368	-21.47483647	1.22184801	-21.47483647	0.08420397	-21.47483647	-1.05581200	-21.47483647	0.10494600	1.23875138	0.10521828	-0.22884114	-0.60216919	0.22270524	0.15002422	-0.01720414	-0.05824874	0.00451162	0.02263339	0.03325957	0.03731430	0.07283588	0.01435259	0.01292460	0.03746677	0.03836574	0.02018567	0.02815636	0.03610374	0.04484079	0.03457235	0.03385177	0.03743914	0.03921444	0.02200168	0.03264841	0.03496451	0.02528322	0.02571740	0.02311263	0.02843743	0.02544297	0.02290230	0.02650917	0.02053977	0.01617778	0.02079568	0.02432210	0.01844943	0.01823750	0.01697848	0.01613600	0.01582963	0.01056881	0.01467820	0.00821655	0.00167755	0.00879528	0.01556955	0.00325625	-0.00748702	0.01021305	-0.00510194	-0.01447089	0.00416618	0.00201373	0.00078112	0.00249098	0.00309250	0.00993211	0.00355523	0.01024469	0.00409060	0.01167881	0.00703590	0.00866103	0.01600326	0.02465870	0.00950446	0.01157905	0.02167201	0.02989049	0.04094306	0.06040785	0.08517671	0.10455504	0.09245684	0.09238303	0.07868117	0.09021829	0.09389443	0.10335790	0.09124739	0.09778609	0.08956439	0.08080324	0.07159330	0.05491464	0.04471827	0.03818050	0.01905478	0.00753042	-0.00625436	-0.01670169	-0.01684337	-0.01809957	-0.02003085	-0.02316982	-0.02327709	-0.02517866	-0.02804029	-0.02748551	-0.02922471	-0.02788233	-0.02930155	-0.03211588	-0.02835262	-0.02804910	-0.03245729	-0.03567640	-0.03265941	-0.03056909	-0.03601297	-0.03627456	-0.03474691	-0.03731445	-0.03822865	-0.03596411	-0.03606193	-0.03927076	-0.03852431	-0.03877859	-0.03860518	-0.04098145	-0.04402735	-0.04279172	-0.04469045	-0.04635573	-0.04636984	-0.04563751	-0.04371848	-0.04397116	-0.03927837	-0.03643852	-0.03440502	-0.02871915	-0.02438630	-0.02121464	-0.01940720	-0.01741054	-0.01407366	-0.01264023	-0.01457552	-0.01343354	-0.01299413	-0.01508768	-0.01498542	-0.01498614	-0.01336447	-0.01387503	-0.01199718	-0.00822617	-0.00910904	-0.00948383	-0.00879344	-0.01006879	-0.00871614	-0.00842765	-0.00747213	-0.00609365	-0.00653021	-0.00548489	-0.00428804	-0.00295297	-0.00375481	-0.00203233	-0.00085622	-0.00097031	-0.00198536	-0.00131179	-0.00148029	-0.00172333	-0.00010774	0.00103389	-0.00055428	-0.00137537	0.00001789	-0.00039533	-0.00010173	0.00050563	-0.00003495	0.00053355	-0.00146837	-0.00043178	0.00019571	-0.00078231	-0.00037204	0.00008819	-0.00045416	-0.00155346	-0.00089696	0.00061028	-0.00082686	-0.00132422	-0.00118145	0.00045031	-0.00129938	0.00002769	-0.00154743	-0.00037820	-0.00031599	-0.00190788	-0.00118731	-0.00046130	-0.00045873	-0.00111949	-0.00018499	-0.00155685	-0.00106910	-0.00082817	-0.00099488	-0.00094513	-0.00085224	-0.00101805	0.00038722	-0.00082313	-0.00119160	-0.00261594	-0.00047758	-0.00087397	-0.00139625	-0.00061550	0.00010323	-0.00135127	-0.00020866	0.00042854	-0.00075471	-0.00146570	-0.00016674	-0.00122608	-0.00119529	-0.00089548	-0.00024115	-0.00008549	-0.00157849	-0.00026259	0.00012961	-0.00017466	-0.00072962	0.00007787	-0.00036858	-0.00047190	-0.00028349	-0.00074886	-0.00104164	-0.00066377	-0.00138801	0.00016088	-0.00059949	-0.00140285	-0.00041866	-0.00043461	-0.00134195	-0.00071307	-0.00051208	-0.00090616	-0.00055268	-0.00086281	-0.00004516	-0.00050244	-0.00151504	-0.00030396	0.00053053	-0.00013318	-0.00038983	-0.00088472	-0.00107118	-0.00198507	-0.00028665	-0.00124943	0.00000082	-0.00139184	-0.00007335	-0.00008421	-0.00114499	-0.00127656	-0.00079549	-0.00030416	-0.00082355	-0.00148370	0.00031344	0.00021486	0.00010569	-0.00088468	-0.00248912	-0.00131052	-0.00234329	0.00086047	-0.00031724	-0.00102685	-0.00139787	0.00099021	-0.00063892	-0.00224134	-0.00041648	0.00038031	-0.00073356	-0.00181906	-0.00103241	-0.00275309	-0.00028739	-0.00285531	-0.00080634	-0.00010945	0.00091988	-0.00208967	-0.00036172	-0.00054196	-0.00333180	-0.00076015	0.00170571	-0.00280993	-0.00089898	-0.00046802	-0.00112851	-0.00157668	-0.00433780	-0.00016868	-0.00167580	-0.00188559	-0.00159138	-0.00397771	-0.00143730	-0.00270725	-0.00159017	-0.00176095	-0.00373556	-0.00087510	-0.00006797	-0.00111843	-0.00082221	-0.00292557	0.00158281	-0.00254903	-0.00202525	0.00096892	-0.00124781	-0.00184605	-0.00397322	0.00010282	-0.00210789	-0.00465556	-0.00172962	-0.00258079	-0.00250425	-0.00293967	-0.00151464	-0.00118721	-0.00095065	-0.00210292	-0.00290140	-0.00132501	-0.00160602	-0.00089849	-0.00217110	-0.00300711	-0.00334960	-0.00115069	-0.00062920	-0.00172350	-0.00269105	-0.00215312	-0.00092404	-0.00345923	0.00001359	-0.00217924	-0.00260408	-0.00244529	0.00125420	-0.00039378	-0.00368109	-0.00135052	0.00074535	-0.00043592	-0.00104033	-0.00318241	0.00023026	-0.00354929	-0.00252809	0.00051918	-0.00190056	-0.00132778	-0.00095846	-0.00092100	-0.00114660	-0.00121793	0.00097572	-0.00251992	-0.00169603	-0.00228026	-0.00086880	-0.00018653	-0.00181602	-0.00181791	-0.00121672	-0.00131694	-0.00143567	-0.00135574	0.00010664	-0.00023620	0.00014492	-0.00070229	-0.00070728	-0.00015617	-0.00121554	-0.00080862	-0.00034925	-0.00107442	-0.00047137	-0.00006267	0.00059093	-0.00103281	0.00018783	-0.00067988	0.00083538	-0.00097871	-0.00053493	-0.00015839	0.00069923	0.00013799	0.00008984	-0.00055053	-0.00054350	-0.00032236	0.00005552	-0.00022393	-0.00016684	-0.00003406	0.00021446	-0.00097740	-0.00055834	-0.00105911	-0.00029879	-0.00063820	-0.00063187	0.00009051	-0.00019887	-0.00127132	-0.00077997	-0.00067952	-0.00028305	-0.00046070	0.00012570	0.00007043	-0.00049207	-0.00083866	0.00079207	0.00028191	0.00075126	0.00038849	-0.00021469	-0.00000563	-0.00071636	-0.00063344	-0.00026148	-0.00033840	0.00015217	0.00040952	-0.00064765	0.00002317	-0.00066514	-0.00031896	-0.00043921	0.00004701	0.00012286	-0.00016364	-0.00015602	0.00008003	0.00028184	-0.00008662	-0.00042649	-0.00027763	0.00010891	-0.00038654	-0.00008056	0.00001865	0.00018232	-0.26610232
-0.3497	0.26960850	0.10701519	-0.19446864	0.33792922	0.35836097	-0.07338083	0.09945118	-0.29677805	0.96461588	-21.47483647	-2.17563319	0.28020816	-0.15391050	1.81011677	-1.06240083	-0.48349784	-1.35205293	-1.57897389	-0.74066334	-21.47483647	-1.19213319	-1.00311744	0.77004206	-21.47483647	0.00875482	2.60782671	-21.47483647	-21.47483647	0.28207800	-21.47483647	-21.47483647	0.73312712	0.53551532	0.38354605	-0.29044447	-0.35855425	-0.09180304	0.00762054	-0.05036291	-0.00744348	0.02041720	-0.09396867	0.00369186	0.08060576	0.01647501	0.01159188	0.03586282	0.05057537	0.01226973	0.02226824	0.04519302	0.03568705	0.02241028	0.03112821	0.04217004	0.03231277	0.02383922	0.03803507	0.03282365	0.03034467	0.03290057	0.03018096	0.03050347	0.02236181	0.02263047	0.02889453	0.02459139	0.02202333	0.01929478	0.02012890	0.01862395	0.02066814	0.01654662	0.02015707	0.01292518	0.01131866	0.01577534	0.01293447	0.00626241	0.01032611	0.00883768	-0.00064886	-0.00026973	0.00809167	0.00650364	0.00246137	0.00389816	-0.00752983	0.00048648	0.00871590	-0.00014610	0.00415837	0.00838410	0.00421924	0.00371432	0.01170015	0.00436005	0.00684982	0.01280739	0.01306976	0.01218422	0.01657422	0.01711446	0.00861054	0.01491883	0.02847723	0.04321636	0.05765673	0.07162446	0.10324555	0.10205130	0.10807502	0.09836031	0.10900215	0.10311757	0.10244833	0.10266249	0.10746483	0.08972225	0.07155679	0.07200753	0.05800070	0.04596496	0.03236215	0.01608417	0.00180064	-0.01410624	-0.01825550	-0.01667454	-0.02117184	-0.02276945	-0.02501275	-0.02228507	-0.02568875	-0.02884771	-0.02544237	-0.03095837	-0.03102208	-0.02908094	-0.03136594	-0.03237557	-0.03455902	-0.03240038	-0.03342632	-0.03615558	-0.03475656	-0.03358526	-0.03682733	-0.03577378	-0.03591449	-0.03602266	-0.03605351	-0.03846792	-0.03955196	-0.03833959	-0.04023530	-0.03941542	-0.03819947	-0.04039368	-0.04054615	-0.04133172	-0.03976938	-0.04189186	-0.04343470	-0.04376499	-0.04517134	-0.04686468	-0.04872113	-0.04730944	-0.04758073	-0.04818923	-0.04766573	-0.04720521	-0.04482540	-0.04593208	-0.04346846	-0.04289690	-0.04225871	-0.04072196	-0.03663721	-0.03320277	-0.02934312	-0.02620973	-0.01966463	-0.01679172	-0.01279940	-0.00812494	-0.00468669	-0.00469937	-0.00596257	-0.00238325	-0.00501585	-0.00559052	-0.00556899	-0.00611411	-0.00700880	-0.00747695	-0.00657035	-0.00695139	-0.00604211	-0.00653096	-0.00547911	-0.00425264	-0.00312155	-0.00464467	-0.00292465	-0.00061436	-0.00098167	-0.00094281	-0.00168353	0.00062659	-0.00025691	-0.00024678	0.00045678	-0.00099940	-0.00024243	0.00005535	-0.00027097	0.00008271	-0.00020681	-0.00041366	-0.00043503	0.00003080	-0.00051780	0.00079224	-0.00002716	0.00025314	0.00083725	0.00064832	0.00002927	-0.00119681	0.00063026	-0.00049258	-0.00174086	-0.00022181	0.00046582	-0.00015804	0.00009396	0.00080285	0.00079083	-0.00039393	-0.00187801	0.00075754	-0.00036202	-0.00057114	0.00023327	-0.00091742	-0.00150390	-0.00052011	0.00075375	0.00011233	-0.00054769	-0.00126252	-0.00006803	0.00052826	-0.00081171	-0.00024013	0.00036854	-0.00080766	-0.00012009	0.00046063	-0.00018775	-0.00032304	-0.00016030	-0.00009550	0.00091063	-0.00060717	0.00026594	0.00000789	-0.00000313	-0.00028603	0.00033933	0.00070412	0.00019269	0.00045318	0.00058574	-0.00003142	-0.00094759	-0.00019908	0.00038796	-0.00089625	-0.00052140	0.00076391	0.00008396	-0.00049614	0.00011411	-0.00013846	0.00073521	-0.00120206	-0.00023648	0.00015214	-0.00025788	-0.00088231	-0.00059265	0.00007707	-0.00033185	-0.00016739	0.00063902	0.00054493	-0.00036283	0.00039328	-0.00058316	0.00111592	-0.00105346	0.00066196	-0.00043260	-0.00038270	0.00016261	0.00060412	0.00006860	-0.00084231	-0.00130451	0.00135797	-0.00006644	0.00033989	0.00117138	0.00170621	-0.00081090	-0.00157255	-0.00082075	-0.00049718	-0.00017909	0.00142514	0.00018948	-0.00027775	0.00090529	-0.00060240	0.00038297	-0.00026859	-0.00002976	0.00011550	0.00259168	-0.00054585	-0.00073705	0.00263590	-0.00129459	-0.00052755	-0.00150379	0.00067722	-0.00025548	-0.00020262	0.00065792	0.00179032	-0.00080414	0.00126131	0.00020796	-0.00022475	-0.00058396	0.00024746	0.00046777	-0.00156547	-0.00039003	0.00118906	0.00388796	0.00136740	-0.00225394	0.00054842	0.00045954	-0.00218428	-0.00103883	0.00084368	-0.00093711	-0.00150634	-0.00110735	0.00143803	-0.00294352	0.00071058	0.00089443	0.00113351	0.00059063	-0.00182044	0.00090268	-0.00102401	-0.00128189	0.00059559	-0.00148328	-0.00104063	-0.00403835	-0.00101015	-0.00142258	-0.00071536	0.00197261	0.00178476	-0.00062294	-0.00205501	-0.00220691	0.00110421	0.00014458	-0.00072334	-0.00199537	-0.00020627	-0.00296224	0.00047811	0.00062137	0.00078858	-0.00340247	-0.00208442	0.00046651	-0.00141703	-0.00089026	-0.00140438	0.00147473	0.00043174	0.00276672	0.00118456	0.00115383	-0.00085670	0.00140902	0.00276605	0.00031672	-0.00022739	0.00151142	0.00033098	-0.00077755	-0.00203569	0.00019527	0.00180993	-0.00189012	-0.00159556	0.00073030	-0.00006885	-0.00222870	0.00086254	0.00056921	0.00023903	-0.00057943	-0.00016453	0.00039177	-0.00031849	0.00086944	0.00022195	-0.00039637	-0.00142498	0.00035614	0.00080807	-0.00036509	0.00040332	0.00194596	0.00071465	-0.00100021	0.00098017	0.00010000	0.00050593	0.00043681	0.00043252	0.00000047	0.00016726	-0.00019964	0.00049177	-0.00041437	-0.00059250	0.00093132	0.00125508	0.00003555	-0.00044072	-0.00035256	0.00035466	-0.00030444	-0.00108818	0.00070026	0.00054235	0.00018492	0.00071985	0.00092745	0.00034039	-0.00107186	0.00018052	0.00129781	0.00031856	0.00117794	0.00072905	-0.00029985	0.00041699	0.00035743	0.00063175	0.00103458	0.00003828	0.00018560	-0.00039081	0.00019415	0.00078462	0.00084245	0.00127468	-0.00019643	0.00046283	0.00096550	-0.00028140	-0.00002731	-0.00015026	0.00050303	0.00056996	0.00048217	0.00039606	0.00068201	0.00028144	-0.00017930	0.00035664	0.00094610	0.00015915	0.00036196	0.00031544	0.00016571	-0.00004068	0.00040757	0.00035538	0.00030735	0.00029444	0.00031412	0.00037600	0.00005361	0.00076446	0.18179611
-0.2997	0.25882721	0.10082754	1.56965351	0.82762106	0.32809580	0.04157861	-0.57971026	0.35668056	0.00532308	-1.08489859	0.95464396	0.22300292	-21.47483647	1.55682433	-1.32855785	0.20801709	0.08930113	-21.47483647	-0.25385939	1.95688510	-1.50240672	-21.47483647	-21.47483647	-21.47483647	-0.35151787	-21.47483647	-21.47483647	-21.47483647	1.10416290	-0.72647953	-0.12664273	0.47283193	-0.10825002	0.64904112	-0.52605312	-0.15077097	-0.05250938	0.22618710	0.04832692	0.05432289	-0.12888597	-0.04509147	-0.02235694	0.03732191	0.00580716	0.03511607	0.03998345	0.02837462	0.04261254	0.04681121	0.03393110	0.01310023	0.04076182	0.02798349	0.03557610	0.02384107	0.03772428	0.03881026	0.02576654	0.03047912	0.04043014	0.02899267	0.02710075	0.02592334	0.02873651	0.02330388	0.02089166	0.02460302	0.02491131	0.01621834	0.02127370	0.02042461	0.01932926	0.01258935	0.01560593	0.01623129	0.01150427	0.00950853	0.01348770	0.00495205	0.00202120	-0.00159161	0.00642769	0.00776117	-0.01038875	0.00208709	0.00628625	-0.01323520	-0.00836139	0.00900000	0.01081400	-0.00403213	0.00095607	0.01093938	-0.00208145	0.00717686	0.00113949	0.01711273	0.01183537	0.00461681	0.01935673	0.02102242	0.00760642	0.00520431	0.01930935	0.02477287	0.03064044	0.04120315	0.06590491	0.08247320	0.07833964	0.08999222	0.09375470	0.09720118	0.08919878	0.08906704	0.07894153	0.08293646	0.08335528	0.07894917	0.07620987	0.05892079	0.05043123	0.03729499	0.01897903	0.00622628	-0.00570043	-0.01553467	-0.01619830	-0.01976410	-0.01935096	-0.02478065	-0.02425694	-0.02559387	-0.02544639	-0.02649650	-0.03020192	-0.03102469	-0.02874822	-0.03326260	-0.03058620	-0.03085369	-0.03181148	-0.03799972	-0.03365275	-0.03262183	-0.03619620	-0.03854593	-0.03526649	-0.03803704	-0.03801972	-0.03649607	-0.03638789	-0.03901575	-0.03931018	-0.03994804	-0.03873175	-0.04046480	-0.04106364	-0.03856835	-0.03768308	-0.04008654	-0.03922842	-0.03951541	-0.03983802	-0.04208557	-0.04055057	-0.04306430	-0.04304984	-0.04468669	-0.04351730	-0.04519147	-0.04905237	-0.05094066	-0.04987195	-0.05134993	-0.05331701	-0.05171371	-0.04977614	-0.04938826	-0.04571825	-0.04169816	-0.03712767	-0.03221725	-0.02767647	-0.01953616	-0.01392544	-0.00827463	-0.00314742	0.00010904	0.00429877	0.00396057	0.00501485	0.00351677	0.00220940	0.00053001	0.00021614	-0.00064469	-0.00405584	-0.00453555	-0.00633765	-0.00860086	-0.00703745	-0.00940040	-0.00678133	-0.00777634	-0.00594151	-0.00442092	-0.00586909	-0.00584422	-0.00249659	-0.00220089	-0.00377782	-0.00237271	-0.00173912	0.00012380	-0.00125427	-0.00035401	0.00139013	-0.00022305	-0.00129694	-0.00041169	0.00094916	-0.00078043	-0.00017919	-0.00090192	0.00072723	-0.00046738	-0.00013001	0.00064244	-0.00076396	-0.00052751	-0.00073513	-0.00048773	-0.00095947	-0.00086600	-0.00075944	-0.00016143	-0.00092143	-0.00044985	0.00077389	-0.00152143	0.00058116	0.00000134	-0.00036704	-0.00032118	-0.00050641	-0.00107381	0.00033716	-0.00034993	-0.00081417	-0.00014356	-0.00079603	-0.00134623	-0.00023987	-0.00053605	-0.00006197	-0.00043542	-0.00027407	0.00022649	-0.00064797	-0.00123860	0.00023256	-0.00051452	-0.00116213	-0.00113148	-0.00010910	0.00005112	-0.00071201	0.00073405	0.00040320	0.00012547	-0.00098795	-0.00009052	0.00092917	-0.00085473	-0.00006832	-0.00080990	-0.00035765	-0.00048034	-0.00130144	-0.00014375	0.00020299	-0.00163265	-0.00002196	0.00028339	-0.00081793	-0.00056995	0.00010548	-0.00008489	-0.00021547	-0.00037964	-0.00012145	-0.00059495	-0.00068668	0.00005523	0.00041536	-0.00005689	-0.00044310	-0.00029387	-0.00007173	-0.00228150	0.00000659	0.00000652	0.00006237	-0.00131691	0.00004484	0.00006376	-0.00098388	-0.00207586	-0.00053520	0.00053655	-0.00004916	-0.00143943	0.00104906	0.00079290	-0.00024739	-0.00233068	-0.00005289	0.00075854	-0.00036333	0.00081401	0.00071398	-0.00144622	-0.00001619	0.00053184	-0.00081793	-0.00186925	-0.00011469	-0.00039537	-0.00016752	-0.00087249	-0.00108309	-0.00124496	-0.00029013	-0.00234133	-0.00151008	-0.00077829	-0.00055298	-0.00045722	0.00062788	-0.00253235	-0.00040134	-0.00082812	-0.00028852	-0.00039366	0.00131498	0.00017416	-0.00053889	-0.00270584	-0.00148262	-0.00087280	0.00027801	-0.00075463	-0.00029943	-0.00224552	0.00099938	-0.00169961	-0.00009463	-0.00136159	-0.00199466	-0.00331958	-0.00008909	-0.00164131	-0.00198840	-0.00313555	0.00071591	-0.00031010	-0.00009421	0.00078291	0.00016152	-0.00390616	-0.00045714	-0.00043273	-0.00128782	-0.00229814	-0.00089164	-0.00139486	-0.00348204	-0.00345726	0.00020922	0.00138442	-0.00085171	-0.00172470	-0.00150179	-0.00015968	-0.00101413	-0.00015285	0.00027471	-0.00237374	-0.00323342	-0.00105779	0.00233539	-0.00257584	-0.00154073	-0.00188626	0.00019530	-0.00282518	0.00049177	-0.00048521	0.00033560	0.00017441	0.00010908	0.00153602	-0.00243479	-0.00224294	0.00094484	0.00097631	0.00166369	-0.00085963	0.00042271	-0.00095104	-0.00205625	0.00040299	-0.00213575	-0.00066991	-0.00291507	-0.00103723	-0.00001066	-0.00019045	0.00108689	0.00092705	-0.00083218	0.00002522	0.00045783	0.00036311	-0.00191230	-0.00002654	0.00111059	-0.00105520	-0.00011708	-0.00142070	0.00016569	0.00066025	0.00030365	0.00041701	0.00086952	-0.00010589	-0.00095812	-0.00017178	0.00052775	0.00062902	-0.00066002	0.00080270	0.00163563	-0.00089399	-0.00051150	0.00074934	0.00077639	-0.00028103	0.00022719	0.00035281	0.00060388	0.00033343	0.00095373	-0.00004214	-0.00031520	0.00022844	-0.00043066	0.00017015	-0.00021572	0.00021393	0.00065039	0.00033454	0.00061127	-0.00021584	0.00069619	0.00045509	0.00085998	0.00088747	-0.00059305	-0.00039573	0.00053084	0.00052667	0.00064846	0.00092818	0.00002868	0.00037337	-0.00030811	0.00101264	0.00103650	0.00034847	0.00077971	0.00029101	0.00050144	-0.00011416	-0.00027577	0.00057433	0.00094200	0.00040821	0.00057659	0.00028147	0.00045485	0.00032129	0.00003597	0.00007456	0.00027860	0.00012162	0.00044245	0.00041827	0.00023569	0.00023577	0.00012475	0.00015449	0.00035505	-0.00001299	0.00065624	0.00038121	0.00058766	0.00055504	0.00080435	-0.59005569
-0.2497	0.16078101	-1.19240892	2.11854839	-0.51660603	0.29396532	-21.47483647	-1.25202370	-1.20599115	-0.92733595	0.02079894	0.69314772	0.04271723	0.49014695	-0.61814553	-1.02823675	0.17359155	-0.72039515	-0.88696331	0.80450014	-21.47483647	-0.89003146	-0.06154943	-21.47483647	0.27380118	-21.47483647	-21.47483647	-21.47483647	-21.47483647	0.66027251	-0.61373073	-21.47483647	-21.47483647	-0.53858596	0.06112194	-0.67160974	0.31432176	-0.43756106	0.29715763	0.08650718	0.07579313	-0.04361892	0.01104328	0.00803437	-0.02308527	0.05278753	0.04841826	0.03325597	0.00780894	0.04793660	0.04105898	0.01975829	0.03150440	0.03974336	0.03372209	0.02937271	0.03290574	0.03644556	0.03728195	0.02875498	0.03276165	0.03847462	0.02777336	0.02636926	0.03000159	0.02581642	0.02275838	0.02461449	0.02559419	0.02262850	0.01484988	0.02046359	0.02056643	0.01807429	0.01558480	0.01684914	0.01125643	0.00950958	0.01192150	0.01549108	0.00483114	0.00325445	0.01297251	0.00497413	0.00559885	0.00079014	0.01224749	0.00660506	-0.01180889	-0.00707635	0.01236940	-0.00143794	-0.00625540	0.00585002	0.00645726	0.00455756	0.00890854	0.00712755	0.01093429	0.00535629	0.00393167	0.02100004	0.02206052	0.00463515	0.00799163	0.01956180	0.02280186	0.03379441	0.04475663	0.06504092	0.07604790	0.07367391	0.08039578	0.08015967	0.09343589	0.09652010	0.09484818	0.08103848	0.08946992	0.08708588	0.09030316	0.08862837	0.08266727	0.07230832	0.05397751	0.02575880	0.01129965	-0.00367942	-0.01263267	-0.01624235	-0.01743574	-0.02031072	-0.02559582	-0.02527087	-0.02605110	-0.02819902	-0.02782890	-0.02789558	-0.02832076	-0.02949484	-0.03341126	-0.02793331	-0.02984684	-0.03454304	-0.03471563	-0.03323395	-0.03323661	-0.03700761	-0.03528175	-0.03533858	-0.03828843	-0.03833150	-0.03646893	-0.03592034	-0.03849213	-0.03886790	-0.03740601	-0.03833261	-0.03950698	-0.03949493	-0.03718106	-0.03805029	-0.04095406	-0.03910325	-0.03742623	-0.03720055	-0.03778839	-0.03780481	-0.03788450	-0.03850066	-0.03767007	-0.03547586	-0.03823358	-0.03962216	-0.03872640	-0.03887628	-0.04043752	-0.04175105	-0.03961570	-0.03997061	-0.03916072	-0.03955874	-0.03520083	-0.03401021	-0.03340975	-0.02839916	-0.02512931	-0.02223025	-0.01716006	-0.01221008	-0.00753185	-0.00503626	-0.00080675	0.00247927	0.00465578	0.00562397	0.00660956	0.00919622	0.00684220	0.00640289	0.00728035	0.00365576	0.00191805	-0.00066780	-0.00054027	-0.00330972	-0.00559806	-0.00471392	-0.00529376	-0.00694053	-0.00963986	-0.00574820	-0.00665985	-0.00746709	-0.00592575	-0.00532097	-0.00574110	-0.00540734	-0.00367823	-0.00110583	-0.00282400	-0.00289164	-0.00083345	-0.00052032	-0.00218858	-0.00056990	-0.00108498	-0.00067938	-0.00079387	-0.00001498	0.00052165	-0.00062024	-0.00058911	-0.00025255	-0.00035315	-0.00068822	-0.00140821	-0.00026335	-0.00017575	-0.00099977	-0.00047428	0.00032201	-0.00133076	0.00012329	-0.00052518	-0.00024123	-0.00002540	-0.00121110	-0.00071763	-0.00003278	-0.00076520	-0.00070836	-0.00092035	-0.00118840	-0.00126318	0.00015181	-0.00043906	-0.00123927	-0.00074150	-0.00033546	0.00079863	-0.00058711	-0.00066002	0.00040159	-0.00060992	-0.00089350	-0.00129909	0.00026756	0.00006802	-0.00026215	0.00037553	0.00026171	-0.00027786	-0.00032043	0.00010598	0.00062978	-0.00049710	-0.00026491	-0.00058136	-0.00068698	-0.00114469	-0.00083208	-0.00010920	-0.00041344	-0.00158440	0.00032549	0.00014078	-0.00135973	-0.00071352	0.00007911	0.00018353	-0.00012940	-0.00006015	0.00047421	-0.00069588	-0.00144034	0.00032784	-0.00012564	-0.00017565	-0.00044687	0.00024703	0.00033171	-0.00192397	-0.00119893	-0.00153750	-0.00008065	-0.00179701	0.00018013	-0.00068846	-0.00204073	-0.00116967	0.00112332	-0.00078615	0.00057840	-0.00034989	-0.00121768	0.00007279	-0.00048871	-0.00137300	-0.00166610	-0.00044776	0.00017869	0.00104199	-0.00139867	-0.00151899	-0.00064127	0.00067097	-0.00074440	-0.00200426	0.00139903	-0.00083811	-0.00129295	-0.00165793	-0.00069312	-0.00173769	-0.00098373	-0.00011339	0.00037709	-0.00196472	-0.00160674	-0.00171710	0.00079259	-0.00091006	-0.00202228	0.00132066	-0.00059488	-0.00038676	-0.00140838	0.00087237	-0.00189880	-0.00260157	-0.00066423	0.00017347	-0.00107658	0.00031300	0.00056641	-0.00340090	-0.00240179	-0.00278340	0.00090493	-0.00206743	-0.00261165	-0.00114331	-0.00031287	-0.00412862	-0.00106815	0.00020409	0.00081357	-0.00159500	-0.00077574	-0.00012656	-0.00055524	-0.00325906	-0.00193010	-0.00082679	-0.00043527	0.00080426	-0.00040257	0.00067282	-0.00304355	-0.00148562	-0.00209937	0.00051076	-0.00256122	-0.00392324	-0.00131199	-0.00037779	-0.00191460	0.00146454	0.00006441	-0.00209402	-0.00216977	-0.00135337	0.00048197	-0.00132765	0.00107719	-0.00064498	-0.00357536	-0.00379867	0.00133888	-0.00057362	-0.00097758	-0.00065646	0.00218243	0.00034680	-0.00056913	-0.00075734	0.00043413	-0.00060481	-0.00060786	-0.00171484	-0.00200459	-0.00057150	-0.00128450	0.00059095	-0.00143786	-0.00013340	-0.00056729	-0.00199944	-0.00114096	-0.00163024	0.00052943	-0.00131519	-0.00140954	-0.00124556	0.00001420	-0.00011586	-0.00110870	0.00076904	0.00155032	-0.00030059	-0.00132587	-0.00015336	-0.00026565	0.00056607	-0.00045918	0.00093797	0.00034057	0.00025452	-0.00055278	0.00014233	0.00085208	-0.00165873	-0.00024328	0.00103102	-0.00033081	-0.00048813	0.00029264	-0.00105172	0.00026719	-0.00178556	-0.00032350	0.00011317	0.00016079	0.00045733	0.00049257	-0.00088032	-0.00074605	0.00010680	-0.00004265	-0.00033097	0.00038535	0.00059382	0.00088025	0.00034416	-0.00021403	-0.00015292	-0.00043850	-0.00031000	0.00118359	0.00111381	-0.00130840	-0.00005383	0.00010005	-0.00002418	0.00017976	0.00030099	0.00067565	0.00042915	-0.00055963	0.00092757	0.00013508	0.00048719	0.00041713	0.00034884	0.00093128	-0.00009551	0.00023147	0.00008339	-0.00005699	-0.00040320	0.00055691	0.00042990	-0.00022284	0.00024185	0.00012563	-0.00025139	0.00047306	0.00050967	0.00034041	0.00004434	-0.00029269	0.00020692	0.00031090	0.00018948	0.00002232	0.00049630	0.00013426	-0.00028884	0.00018138	0.00066943	0.00072531	0.18810666
-0.1997	-0.06021088	1.25118740	-0.17578752	-0.41109962	0.18222040	1.13862522	-0.03805759	0.53079965	-0.50252020	0.56144148	-0.32010704	-0.41057184	-0.16555750	-0.85260335	-0.13527369	-1.06665191	0.87349683	-21.47483647	-21.47483647	0.56963608	-21.47483647	-21.47483647	-21.47483647	-21.47483647	-21.47483647	0.20417342	-21.47483647	-21.47483647	-21.47483647	0.72826725	0.84027129	1.37840283	0.28874744	0.18187295	-0.51229785	-0.07242152	-0.24925666	0.17561387	0.07945816	0.04139921	-0.05074966	-0.00801953	0.00178319	-0.00533401	0.03637312	0.02013429	0.05106712	0.01943858	0.04595348	0.01481357	0.02942179	0.03527249	0.03469324	0.02626420	0.03606440	0.02623505	0.03382611	0.04003805	0.02999195	0.03115432	0.03546869	0.02958863	0.02327325	0.02268159	0.02754577	0.02786219	0.02107336	0.02428753	0.02166468	0.01956931	0.02302701	0.01736107	0.01973327	0.01324779	0.01410201	0.01469224	0.01424103	0.01344983	0.00990129	0.00605115	0.00688126	0.00781023	0.00388600	0.00312285	0.00045793	-0.00617553	-0.00162862	-0.00480006	-0.00314435	0.00951764	-0.00265034	0.00491787	0.00564446	0.00866695	0.00379559	0.00819857	0.00508633	0.01369052	0.00758715	0.00629379	0.02212507	0.01894662	0.01009824	0.00593337	0.01979236	0.02883166	0.03944042	0.04378183	0.05632496	0.06841120	0.06822436	0.07923897	0.09009587	0.10512557	0.10856965	0.10636649	0.09834466	0.10434074	0.09365064	0.08543239	0.08251621	0.06897190	0.05734254	0.03729599	0.01927528	0.00670736	-0.00764250	-0.01393593	-0.01855647	-0.02142233	-0.02265619	-0.02392417	-0.02275561	-0.02658361	-0.02670356	-0.02563068	-0.02990067	-0.03064856	-0.02890411	-0.03079641	-0.03135398	-0.03164369	-0.03261149	-0.03495350	-0.03197436	-0.03201136	-0.03529336	-0.03877229	-0.03644517	-0.03636520	-0.03730421	-0.03544691	-0.03686476	-0.03897946	-0.03735330	-0.03851701	-0.03787549	-0.03800810	-0.03951688	-0.03934463	-0.03901405	-0.03867564	-0.03981562	-0.03848318	-0.03791755	-0.03852560	-0.03666342	-0.03770086	-0.03584840	-0.03662784	-0.03459299	-0.03559420	-0.03452768	-0.03483614	-0.03587242	-0.03405219	-0.03512276	-0.03652164	-0.03547532	-0.03487694	-0.03359828	-0.03209884	-0.03094858	-0.03135652	-0.03093114	-0.02955872	-0.02538060	-0.02438828	-0.02250033	-0.02022532	-0.01652065	-0.01531735	-0.01240941	-0.00967329	-0.00538052	-0.00335909	-0.00094789	0.00227691	0.00481635	0.00644090	0.00761867	0.00813247	0.00878338	0.00842764	0.00683451	0.00514755	0.00537822	0.00443794	0.00220495	0.00004273	-0.00067619	-0.00291908	-0.00334527	-0.00438562	-0.00666974	-0.00573053	-0.00631057	-0.00723745	-0.00520982	-0.00558006	-0.00635608	-0.00517620	-0.00487903	-0.00493031	-0.00475879	-0.00429590	-0.00432871	-0.00218688	-0.00188992	-0.00090092	-0.00158116	-0.00085963	-0.00134031	-0.00093344	-0.00035311	-0.00077140	-0.00079812	-0.00003048	-0.00043075	-0.00047722	-0.00035494	-0.00099345	0.00022362	-0.00066454	-0.00095053	-0.00052913	-0.00023922	-0.00141451	0.00005465	-0.00013033	-0.00073443	-0.00115627	-0.00060167	-0.00044005	-0.00058210	-0.00063866	-0.00037290	-0.00023276	-0.00081122	-0.00032634	-0.00091315	-0.00119708	-0.00009948	-0.00080922	-0.00062566	-0.00100484	-0.00015735	-0.00049492	-0.00010546	0.00036932	0.00023891	-0.00059842	-0.00022775	0.00034205	-0.00001779	0.00008684	-0.00014466	-0.00081777	-0.00065613	0.00033609	-0.00078371	-0.00041963	0.00019371	-0.00102724	-0.00076107	-0.00012325	-0.00049028	-0.00036585	-0.00046408	-0.00026799	0.00025127	-0.00044200	-0.00085993	-0.00045747	-0.00072287	-0.00017139	-0.00001203	-0.00063334	0.00036671	0.00017491	-0.00045978	-0.00119410	-0.00053556	-0.00100091	0.00025389	-0.00093167	0.00003755	-0.00080594	-0.00099124	-0.00139786	-0.00065877	-0.00081127	0.00087542	0.00026459	-0.00031046	-0.00024487	0.00013297	-0.00097587	-0.00051592	0.00048597	-0.00004798	0.00021748	-0.00032506	-0.00052079	-0.00161577	-0.00098524	-0.00000316	-0.00055141	-0.00112426	0.00007872	-0.00144615	0.00004306	-0.00219061	-0.00167935	0.00109814	-0.00115768	-0.00147462	-0.00139195	-0.00078988	-0.00228464	-0.00062863	-0.00029574	-0.00114451	-0.00238806	-0.00068602	-0.00017025	0.00107075	0.00002662	-0.00130584	-0.00237945	-0.00192250	-0.00181501	0.00046758	-0.00031459	-0.00029192	-0.00273017	-0.00131889	-0.00276735	-0.00059268	-0.00076571	-0.00108185	-0.00040289	-0.00379739	-0.00210124	-0.00089565	-0.00193184	0.00098505	-0.00297648	-0.00231472	-0.00123248	-0.00165644	-0.00179462	-0.00255908	-0.00120195	-0.00030810	-0.00211563	-0.00267004	-0.00205715	-0.00464366	-0.00106951	-0.00141784	0.00138985	0.00227862	-0.00241892	-0.00106403	-0.00051757	-0.00064938	-0.00075588	-0.00186558	-0.00057570	-0.00087372	-0.00114500	0.00067166	-0.00199106	0.00057560	-0.00192004	-0.00015450	-0.00155674	-0.00035300	-0.00109795	-0.00012088	-0.00194436	0.00074668	0.00037802	0.00045603	-0.00181390	0.00005962	0.00203101	-0.00034432	-0.00192412	-0.00227966	-0.00185301	0.00132025	-0.00093729	-0.00236407	-0.00073559	-0.00112429	-0.00120125	-0.00054504	0.00103072	0.00165838	-0.00216340	-0.00039793	0.00025503	-0.00201251	-0.00143307	-0.00070406	0.00032609	0.00015892	-0.00023021	-0.00053800	-0.00073868	-0.00057629	0.00011222	0.00024394	-0.00006257	0.00033538	0.00060646	0.00033126	-0.00005983	0.00050898	-0.00088073	0.00026905	0.00000505	0.00081511	-0.00061419	0.00029158	-0.00004501	0.00031176	-0.00019163	-0.00031700	0.00050282	0.00052871	0.00040543	-0.00077524	-0.00033478	0.00001796	-0.00012672	-0.00084723	0.00087358	0.00044092	-0.00020954	0.00067189	-0.00057240	-0.00024323	-0.00101607	0.00013859	0.00125237	0.00032281	0.00063115	0.00042108	-0.00035232	-0.00010789	0.00043768	-0.00000396	0.00082396	-0.00011776	-0.00039932	-0.00030400	0.00051191	0.00072410	0.00041985	0.00082714	0.00003793	0.00058112	0.00051213	-0.00007591	-0.00022720	0.00013426	-0.00046694	0.00034617	0.00058581	0.00009157	0.00041385	-0.00047304	0.00014679	0.00035586	-0.00007536	0.00026663	0.00007342	0.00051161	0.00018350	-0.00038665	0.00011712	0.00008490	0.00021289	0.00005548	0.00034760	0.00052219	0.00005103	0.00051479	-0.64125797
-0.1497	0.32085176	0.72106906	-0.40765163	0.52657872	-0.06250734	0.02054043	0.19950825	-0.69746705	0.55741470	-0.08245528	0.74188739	-0.35266891	0.48858336	-21.47483647	0.19172224	-21.47483647	-0.61471981	-21.47483647	2.31910920	-21.47483647	1.24594411	-21.47483647	0.05745252	-21.47483647	-21.47483647	-21.47483647	1.28633249	-0.07320565	0.02032322	-1.26626456	-21.47483647	1.62755287	0.08765499	-1.11696620	0.28457652	0.17708704	-0.77840304	-0.01012161	-0.09105824	-0.05985558	-0.05784169	-0.04718691	0.00457460	0.04286966	0.04762700	0.04030827	0.04023772	0.03397086	0.03502838	0.03960043	0.03460195	0.02416163	0.03302667	0.01985675	0.03477878	0.02431653	0.03788881	0.04186528	0.02726348	0.03022033	0.03476148	0.03056216	0.02574306	0.02059436	0.02251476	0.02587892	0.02367916	0.02146705	0.02401591	0.01750453	0.02247312	0.02001045	0.01856030	0.01428031	0.01396081	0.01130116	0.01065875	0.00820461	0.01112415	0.00921699	0.00945089	0.00695593	0.00756983	0.00592299	-0.00285290	0.00997885	0.00206666	0.00078513	-0.00199893	0.00892435	0.00603914	-0.00073361	0.00504247	0.00183657	0.00006621	0.00911728	-0.00258200	0.00891398	0.01166069	0.00728546	0.02058469	0.01987034	0.01251717	0.00636458	0.01589029	0.02897796	0.03952975	0.04572521	0.06474118	0.07656155	0.06800763	0.07612796	0.08531225	0.10471661	0.10375074	0.10511206	0.09881228	0.11011534	0.10017612	0.09216901	0.09179748	0.07944936	0.06095772	0.04810807	0.02566929	0.01379605	-0.00464061	-0.01260830	-0.01622715	-0.01759847	-0.02044872	-0.02242955	-0.02270898	-0.02782345	-0.02888498	-0.02496973	-0.03043045	-0.03132411	-0.02951249	-0.02963264	-0.03036254	-0.03086828	-0.03206593	-0.03474673	-0.03437008	-0.03295342	-0.03608009	-0.03726069	-0.03509189	-0.03632184	-0.03609471	-0.03730239	-0.03667757	-0.03802837	-0.03904263	-0.03730645	-0.03796235	-0.03891202	-0.03959044	-0.03911979	-0.03737417	-0.03811813	-0.03942248	-0.03749474	-0.03739804	-0.03845830	-0.03710112	-0.03698559	-0.03607995	-0.03615307	-0.03515791	-0.03452347	-0.03296787	-0.03427603	-0.03244904	-0.03268491	-0.03367734	-0.03181059	-0.03126445	-0.03170442	-0.03179589	-0.03225290	-0.03043587	-0.03094322	-0.03102800	-0.02990547	-0.02871246	-0.02782948	-0.02772959	-0.02599072	-0.02299683	-0.02273430	-0.02146591	-0.01958748	-0.01611083	-0.01555123	-0.01334033	-0.01066246	-0.00852707	-0.00730504	-0.00521171	-0.00161165	-0.00010451	0.00210731	0.00426030	0.00556651	0.00913397	0.00908822	0.00925202	0.00855939	0.00915849	0.00787460	0.00702687	0.00727005	0.00398561	0.00455358	0.00198845	0.00043349	-0.00109112	-0.00190628	-0.00301505	-0.00400703	-0.00414196	-0.00507629	-0.00563373	-0.00671308	-0.00536341	-0.00577309	-0.00579190	-0.00473926	-0.00530277	-0.00376005	-0.00386233	-0.00427067	-0.00224750	-0.00247165	-0.00274337	-0.00154534	-0.00017893	-0.00099706	-0.00124928	-0.00198746	0.00061996	0.00020926	-0.00033751	-0.00036823	-0.00016705	-0.00123305	0.00171509	0.00023699	-0.00035176	-0.00020680	0.00013472	-0.00016504	-0.00036306	-0.00055472	0.00041406	-0.00000092	-0.00001875	0.00086693	-0.00073504	-0.00156723	0.00052709	-0.00094300	-0.00077203	-0.00046484	0.00026263	0.00025898	0.00037964	-0.00002029	0.00089910	0.00042527	-0.00004657	0.00071389	0.00021744	-0.00027507	-0.00036324	-0.00005386	-0.00045586	0.00042798	-0.00059566	-0.00016498	0.00017174	-0.00099121	-0.00070030	-0.00015070	-0.00035395	0.00081641	0.00008789	0.00065480	0.00138582	0.00055290	0.00008011	0.00023647	0.00035226	0.00038181	0.00109353	0.00015799	-0.00065641	0.00026746	0.00005564	-0.00085195	-0.00025009	-0.00002428	0.00103408	-0.00037455	-0.00004497	-0.00046252	-0.00021817	-0.00054783	-0.00042370	0.00078118	0.00178877	0.00032243	0.00026246	0.00046319	-0.00005067	-0.00193495	-0.00077721	0.00134090	0.00040242	0.00004014	0.00113648	-0.00057394	-0.00001724	0.00041059	0.00071849	0.00031322	-0.00047051	-0.00000170	-0.00010571	-0.00094672	-0.00095233	-0.00132428	0.00125340	-0.00125427	0.00018414	-0.00092967	-0.00060807	-0.00100821	0.00020420	0.00071570	0.00019017	0.00038282	0.00059724	-0.00023159	-0.00087456	-0.00128348	0.00139974	-0.00158007	-0.00071540	0.00168264	0.00066042	-0.00042404	0.00040653	-0.00317126	-0.00128020	-0.00177310	-0.00210802	-0.00099909	0.00058415	-0.00084789	-0.00127265	-0.00149906	0.00028771	-0.00475676	0.00003912	0.00143889	0.00001529	0.00275568	0.00214001	-0.00137651	-0.00339906	0.00022438	0.00093753	-0.00118670	-0.00060263	-0.00074444	-0.00300346	-0.00134301	-0.00058564	0.00148831	-0.00066065	-0.00253060	0.00011419	0.00211621	0.00007292	-0.00105616	-0.00158183	-0.00244135	-0.00070651	-0.00189938	0.00122935	0.00109898	-0.00009185	-0.00012226	0.00002632	-0.00343423	-0.00199992	0.00092338	0.00053697	0.00175083	0.00164399	-0.00129042	0.00010467	-0.00135006	0.00066612	0.00172219	0.00092096	0.00123940	0.00063018	0.00096468	0.00026199	0.00046423	-0.00112275	0.00028522	-0.00077977	-0.00097616	0.00047210	0.00038585	0.00175419	-0.00198924	0.00103237	0.00030184	0.00107124	-0.00062972	-0.00061023	0.00021077	0.00167024	0.00035687	-0.00054686	0.00093058	-0.00039070	0.00055835	-0.00008876	-0.00008989	0.00056395	0.00034903	-0.00034017	0.00040963	-0.00000759	0.00170852	-0.00024095	0.00072896	0.00178316	0.00035644	-0.00068213	0.00078987	0.00110940	0.00016027	0.00022490	0.00130916	0.00056468	0.00052450	0.00066289	0.00062731	-0.00006255	0.00062708	0.00053613	0.00049635	0.00043958	0.00043802	0.00099772	-0.00006316	0.00080278	0.00013405	0.00079498	0.00054093	0.00056530	0.00089589	0.00061122	-0.00100416	0.00028446	-0.00023245	0.00072559	0.00055571	0.00029707	0.00037595	-0.00010042	0.00071697	0.00088924	0.00088088	0.00131441	0.00099852	0.00032172	0.00053861	-0.00002393	0.00014001	0.00070270	0.00034268	0.00063091	0.00050187	-0.00001618	0.00074810	-0.00034464	0.00022563	0.00051103	0.00032195	0.00017594	0.00066839	0.00054228	0.00014910	-0.00011050	0.00026427	0.00072693	-0.00023958	0.00034048	0.00047574	0.00014110	0.00038384	0.00058467	-0.54029652
-0.0997	0.27562083	-0.66696453	0.12482853	-0.21939917	0.55749760	-21.47483647	-0.10428675	-0.92635129	-0.38398848	0.51602781	0.72745872	-0.44949469	-0.07348612	0.19849035	-0.51305328	-0.11553386	-0.85047072	-21.47483647	0.22231329	-21.47483647	0.58408719	-1.64451563	-21.47483647	0.53062326	-0.50610481	-21.47483647	-21.47483647	-0.22797018	0.21440528	-21.47483647	-21.47483647	-21.47483647	0.40904538	0.27226621	0.34037490	0.18653043	-0.29461285	0.09945266	-0.03453903	-0.07592424	-0.08450539	-0.02473315	0.00043356	0.10735373	0.01786205	0.02558089	0.04279257	0.04491715	0.02012487	0.02337420	0.02009050	0.02309199	0.02678620	0.03402660	0.03639227	0.02863295	0.03007932	0.03965481	0.03333169	0.03236084	0.02927581	0.02881045	0.02919044	0.02338734	0.02575763	0.02834470	0.02046555	0.02050800	0.02370671	0.02036795	0.02027229	0.01811189	0.01883346	0.01483902	0.01162011	0.01174140	0.01605501	0.01301650	0.01119075	0.00653366	0.00612394	0.00453324	0.00317872	0.00957017	0.00226517	-0.00055527	-0.00574028	-0.00580446	-0.00215915	0.00233802	0.00091743	0.01050040	0.00875069	-0.00096878	0.00689960	0.01086850	0.00469032	0.00881110	0.01437081	0.01089039	0.01699737	0.01727176	0.01371666	0.01106072	0.01029306	0.02111895	0.03077213	0.03299875	0.04371387	0.06408670	0.05530693	0.05895379	0.06379403	0.08230692	0.08250596	0.08049365	0.07889986	0.08819203	0.07846046	0.07288596	0.07340032	0.06728380	0.05479740	0.04609069	0.02810170	0.01250306	-0.00740303	-0.01638633	-0.01385643	-0.02075770	-0.02362020	-0.02449597	-0.02263967	-0.02855343	-0.02947487	-0.02704020	-0.03162510	-0.03369285	-0.03019660	-0.03075858	-0.03195379	-0.03250788	-0.03304925	-0.03550461	-0.03516671	-0.03316531	-0.03440850	-0.03732773	-0.03665647	-0.03830499	-0.03739313	-0.03601838	-0.03759556	-0.03792915	-0.03749096	-0.03989064	-0.03898630	-0.03877692	-0.04025809	-0.03942647	-0.03934587	-0.03755581	-0.04002178	-0.03893890	-0.03827562	-0.03836560	-0.03711873	-0.03787401	-0.03514242	-0.03478025	-0.03441456	-0.03578079	-0.03388126	-0.03407951	-0.03433655	-0.03266066	-0.03363003	-0.03288121	-0.03091088	-0.03152873	-0.02914904	-0.03061481	-0.02997399	-0.02859252	-0.03019009	-0.03070792	-0.02879338	-0.02945834	-0.02864883	-0.03113206	-0.02633144	-0.02773382	-0.02521721	-0.02526640	-0.02277679	-0.02183505	-0.02045537	-0.01614886	-0.01685011	-0.01476543	-0.01466310	-0.01205920	-0.01037425	-0.00968361	-0.00700212	-0.00482037	-0.00187344	0.00012829	0.00151964	0.00193350	0.00609322	0.00461911	0.00743565	0.00906085	0.00727978	0.00852954	0.00697108	0.00700105	0.00776962	0.00714199	0.00487572	0.00403816	0.00199304	0.00141228	0.00008198	-0.00156426	-0.00253045	-0.00185906	-0.00443721	-0.00578486	-0.00567089	-0.00576223	-0.00589975	-0.00615186	-0.00571581	-0.00489263	-0.00631599	-0.00656812	-0.00472273	-0.00510405	-0.00383081	-0.00372248	-0.00277835	-0.00322931	-0.00278499	-0.00232659	-0.00138304	-0.00244182	-0.00073241	-0.00201033	-0.00110316	-0.00120252	-0.00140914	-0.00085079	-0.00034675	-0.00158917	-0.00076562	0.00130468	-0.00064203	0.00015813	-0.00006900	-0.00109673	-0.00055782	-0.00177275	-0.00005651	-0.00043854	0.00015275	-0.00061535	0.00020930	-0.00020625	-0.00082458	-0.00044064	0.00023658	0.00013451	-0.00008715	-0.00015447	-0.00105002	-0.00066892	-0.00043513	-0.00019183	-0.00088263	0.00010403	-0.00001633	-0.00075962	-0.00105062	-0.00023832	-0.00051216	0.00040187	-0.00090296	0.00000727	0.00014922	-0.00037254	-0.00100321	0.00009756	-0.00045025	-0.00026291	0.00031204	0.00055689	-0.00011926	-0.00008107	0.00004567	-0.00187946	-0.00089623	-0.00133517	0.00014164	-0.00017948	-0.00071057	-0.00097200	0.00021369	-0.00099669	-0.00091811	-0.00063807	0.00123762	-0.00058877	0.00001200	-0.00023011	0.00058143	-0.00165408	-0.00099032	-0.00123611	-0.00043938	-0.00080475	-0.00148785	0.00210674	0.00017094	-0.00109480	-0.00020865	-0.00068564	0.00018675	-0.00128893	-0.00143818	-0.00192918	-0.00158892	-0.00221476	0.00015226	-0.00254695	-0.00175797	-0.00057297	-0.00111929	-0.00094316	-0.00185984	-0.00060889	-0.00125087	-0.00096534	-0.00013854	0.00173235	0.00072689	-0.00219842	-0.00198641	-0.00320337	-0.00173475	-0.00121394	0.00036630	0.00073157	-0.00017829	-0.00427543	0.00151191	-0.00045929	-0.00117170	-0.00122227	-0.00141416	-0.00292034	-0.00068325	-0.00398438	-0.00176241	-0.00295891	-0.00211888	-0.00143557	-0.00237298	-0.00122623	-0.00084984	-0.00085307	-0.00142123	-0.00140255	0.00014397	-0.00096560	-0.00370485	-0.00250951	-0.00240565	-0.00071252	-0.00106920	0.00143881	0.00187067	-0.00403749	-0.00268952	-0.00080229	-0.00084938	-0.00132756	-0.00253502	-0.00181643	-0.00281523	-0.00087036	0.00004062	-0.00208062	0.00119234	-0.00206509	-0.00277164	0.00082241	-0.00080803	-0.00108379	-0.00004266	-0.00073362	-0.00036240	0.00007820	0.00159227	-0.00096995	0.00005536	0.00127528	0.00165101	-0.00240036	-0.00146697	-0.00108149	0.00052706	-0.00155241	-0.00395142	-0.00095360	-0.00074322	-0.00198580	-0.00106592	-0.00031200	0.00080738	-0.00189870	-0.00096976	-0.00049144	-0.00166357	-0.00114102	-0.00032791	0.00002405	-0.00034476	-0.00018599	-0.00024777	-0.00112285	-0.00155457	-0.00044743	0.00006950	-0.00069844	0.00004073	-0.00016211	-0.00200325	-0.00189509	0.00015606	0.00021422	-0.00054320	-0.00017045	-0.00007843	-0.00060841	-0.00083080	-0.00008162	0.00004251	-0.00104500	-0.00045949	-0.00007958	0.00116624	-0.00041376	0.00023363	-0.00067712	0.00081452	0.00011136	0.00010616	0.00057300	0.00028966	-0.00077019	0.00029481	0.00085817	0.00071946	-0.00199029	-0.00044249	0.00062221	0.00069666	-0.00086787	0.00057294	-0.00047909	-0.00063510	0.00033226	0.00075858	0.00060099	-0.00009596	0.00078914	0.00045574	0.00047390	0.00060999	0.00065308	0.00041464	-0.00010366	0.00004563	0.00058056	0.00003028	-0.00028984	0.00025292	0.00039885	0.00014347	0.00028451	-0.00024311	0.00026206	-0.00008008	-0.00028408	0.00031654	0.00051020	0.00057424	-0.00000770	0.00005645	0.00027031	-0.00008651	0.00023390	0.00059948	0.00006914	0.00032484	0.00017771	0.00028010	0.00021659	0.00050197	0.54803435
-0.0497	1.36339474	0.34430504	-1.66539156	0.10225619	-0.28519033	0.75214237	-21.47483647	0.06311031	-21.47483647	-21.47483647	-0.16019091	-0.91092670	-0.17601114	-21.47483647	-21.47483647	1.02242831	-0.04988334	0.59068412	-0.56376818	-21.47483647	1.01582050	-21.47483647	-0.40343219	-21.47483647	-1.01587235	-0.03627603	1.19776261	-21.47483647	-0.05437491	-21.47483647	-21.47483647	-21.47483647	0.17488966	-21.47483647	-0.04298529	0.39595113	-0.09953996	0.06891417	-0.07724098	-0.10268972	-0.07925339	-0.11332089	-0.04015684	0.06039337	0.03542902	0.01859468	0.05874873	0.06138747	0.02854255	0.03561140	0.03688163	0.03706587	0.03189562	0.02765300	0.04713019	0.02927070	0.01766765	0.04189640	0.03329907	0.03162201	0.02794658	0.03252638	0.03474879	0.02332625	0.02452685	0.02728732	0.02551531	0.02094491	0.01871907	0.02322742	0.02057040	0.01829479	0.01767152	0.01599907	0.01030055	0.01308703	0.01451570	0.01177531	0.00730074	0.01014195	0.01006919	0.01088006	0.00344237	0.00292624	0.00038863	-0.00091086	-0.01025141	-0.00608221	-0.00174164	-0.00001755	0.00163642	0.00593001	0.01383571	-0.00014819	0.00856883	0.01748556	0.00205139	0.00739246	0.01068032	0.00802102	0.01447383	0.01874186	0.01696625	0.00899954	0.01064453	0.02907131	0.04011041	0.03850860	0.05088052	0.07965601	0.07488763	0.07061809	0.07112729	0.09406134	0.09140731	0.08925124	0.08472050	0.09439041	0.08701115	0.08170557	0.07623158	0.06437561	0.04873551	0.04569950	0.02725807	0.01202907	-0.00682113	-0.01480546	-0.01321378	-0.02014934	-0.02297598	-0.02254014	-0.02195137	-0.02738035	-0.02876278	-0.02396327	-0.03055509	-0.03101863	-0.02984482	-0.02872857	-0.03146626	-0.03404812	-0.03291969	-0.03339267	-0.03540644	-0.03199889	-0.03383013	-0.03607297	-0.03694877	-0.03751377	-0.03519790	-0.03656895	-0.03845694	-0.03878601	-0.03789004	-0.03904708	-0.03894622	-0.03722761	-0.03904298	-0.04047275	-0.03888491	-0.03699673	-0.03860539	-0.03854430	-0.03771863	-0.03722417	-0.03765338	-0.03763171	-0.03676735	-0.03543682	-0.03525867	-0.03475102	-0.03243414	-0.03339374	-0.03427896	-0.03238165	-0.03183826	-0.03364453	-0.03265823	-0.02965347	-0.03043051	-0.03127193	-0.02910857	-0.02747633	-0.02863467	-0.02846720	-0.02618603	-0.02544037	-0.02647357	-0.02739652	-0.02421033	-0.02519527	-0.02561645	-0.02442886	-0.02416609	-0.02303291	-0.02411635	-0.02081485	-0.02044317	-0.01867803	-0.02026373	-0.01745858	-0.01559251	-0.01620309	-0.01455012	-0.01186862	-0.01049435	-0.00847475	-0.00755831	-0.00554471	-0.00376510	-0.00371179	-0.00178154	0.00231014	0.00151340	0.00334144	0.00491277	0.00561619	0.00730306	0.00775087	0.00926564	0.00913658	0.00881101	0.00848700	0.00796515	0.00669624	0.00649696	0.00729581	0.00553077	0.00381451	0.00170743	0.00263349	0.00069319	-0.00116361	-0.00080730	-0.00152871	-0.00395330	-0.00489204	-0.00310202	-0.00394862	-0.00452712	-0.00567948	-0.00397504	-0.00567633	-0.00639036	-0.00518718	-0.00410715	-0.00471112	-0.00400581	-0.00301761	-0.00287703	-0.00385047	-0.00379277	-0.00174276	-0.00155878	-0.00277479	-0.00147081	-0.00011664	-0.00161554	-0.00088843	-0.00030424	-0.00066646	-0.00043585	-0.00064025	-0.00012921	-0.00016898	-0.00064385	0.00001398	-0.00009957	0.00013758	-0.00026612	0.00021865	0.00010088	-0.00044345	0.00000181	0.00137642	0.00047875	-0.00057931	-0.00063984	0.00048407	-0.00117689	-0.00006401	0.00043443	-0.00068012	-0.00103347	-0.00032166	-0.00005931	0.00001501	-0.00085733	0.00019962	0.00074869	0.00034533	-0.00034669	0.00006977	-0.00002008	-0.00068828	-0.00012739	0.00052462	0.00039017	-0.00143333	-0.00047232	-0.00063742	-0.00045935	-0.00223951	0.00001006	-0.00000862	-0.00002654	-0.00123613	0.00002587	-0.00003237	-0.00142814	-0.00118454	0.00015713	0.00006341	-0.00023166	0.00027985	0.00181669	-0.00104478	-0.00046166	0.00017109	0.00003602	-0.00022303	-0.00030620	-0.00027539	-0.00092704	-0.00084896	-0.00110163	0.00045128	0.00018115	-0.00222834	0.00136896	0.00089993	-0.00166058	-0.00073155	0.00095600	0.00149413	-0.00170091	-0.00166301	0.00128788	-0.00097385	-0.00281970	0.00036744	0.00054902	-0.00000756	-0.00095408	-0.00084075	0.00020898	-0.00288076	-0.00028902	-0.00095661	-0.00012637	-0.00164247	0.00027859	0.00289907	-0.00120030	-0.00298305	0.00199946	-0.00046226	-0.00275095	-0.00155393	-0.00155757	-0.00099439	-0.00290903	-0.00127937	-0.00016786	-0.00223294	-0.00109956	-0.00052274	-0.00015544	-0.00085249	-0.00159304	-0.00074433	-0.00217204	-0.00012331	-0.00118932	0.00018835	-0.00220488	-0.00232591	-0.00305204	-0.00120846	-0.00186811	0.00085057	0.00124549	-0.00054202	-0.00157757	-0.00153474	-0.00126338	-0.00056298	-0.00126770	-0.00058124	-0.00287770	-0.00296438	-0.00087312	0.00059114	0.00029740	-0.00425569	-0.00287034	0.00034855	-0.00019136	-0.00145400	-0.00062107	-0.00020752	-0.00014993	-0.00115787	0.00016430	-0.00115930	-0.00129723	-0.00022955	0.00332606	-0.00037599	-0.00105618	-0.00010650	-0.00018680	-0.00093504	-0.00468738	0.00073161	-0.00084538	-0.00245249	-0.00140972	0.00236060	0.00092834	-0.00228217	0.00037487	-0.00003336	-0.00076950	-0.00170155	0.00010028	-0.00024217	-0.00046619	-0.00079706	-0.00022807	-0.00049228	-0.00104644	0.00048342	0.00071589	0.00044866	-0.00053837	0.00117718	-0.00017156	-0.00091538	-0.00015354	-0.00034881	0.00024467	-0.00017664	0.00127569	-0.00033824	-0.00015349	0.00009747	0.00028574	-0.00077736	0.00002159	0.00066298	0.00048649	-0.00044732	-0.00050412	0.00035406	0.00022111	0.00029603	-0.00101259	0.00047498	0.00071396	0.00023365	0.00011782	0.00086458	0.00113036	-0.00143851	0.00060696	0.00091916	-0.00031238	-0.00073048	0.00039588	0.00003096	-0.00063331	-0.00042451	0.00106100	0.00024161	0.00019723	-0.00015317	-0.00006656	-0.00006914	0.00025499	0.00043798	0.00102081	-0.00005830	0.00042596	0.00017852	-0.00001665	-0.00021975	-0.00016875	0.00018186	0.00033929	-0.00003592	0.00014572	0.00029351	-0.00016361	0.00020755	0.00052634	0.00038163	-0.00006742	0.00019535	0.00026830	-0.00028792	-0.00040387	0.00038077	0.00034114	-0.00005196	-0.00031946	0.00024487	0.00037156	0.00014958	0.00057427	-0.22197727
0.0003	-0.02390295	-0.46411384	0.10398660	0.36626649	1.74044885	-21.47483647	2.01140833	0.65763407	0.11572382	0.96783516	-0.02477750	0.34769690	0.38166831	-0.67267127	-0.66579786	0.21832404	1.32665555	-21.47483647	1.39269760	-21.47483647	-21.47483647	1.48906612	-21.47483647	-21.47483647	-0.70602206	-21.47483647	-21.47483647	0.36594865	-0.31280161	0.03507327	-0.62302679	0.72276643	0.60225699	0.97400876	0.80861751	0.31070381	-0.21740500	0.43447511	-0.08694298	-0.01994853	-0.08807847	-0.00668201	-0.03376905	0.01104703	0.04555817	0.05934504	0.03663094	-0.00255145	0.02271049	0.03686015	0.02314516	0.02476084	0.04132183	0.03230236	0.03474064	0.02633825	0.03694864	0.04142483	0.02279019	0.02821581	0.03612281	0.02585835	0.02389571	0.02802887	0.02730156	0.02285807	0.02134487	0.02348658	0.02140356	0.01757927	0.01994135	0.02002409	0.01605049	0.01291357	0.01534024	0.01369496	0.01133671	0.01110993	0.01202439	0.00719033	-0.00104286	0.00510333	0.00713681	0.00132722	-0.01189557	-0.00139070	0.00560130	-0.00603735	-0.00355294	0.01229877	-0.00174771	-0.00320093	0.00390725	0.00554400	-0.00052948	0.00771723	0.00188963	0.01033945	0.00573006	0.00442253	0.02161164	0.02246580	0.00827881	0.01057522	0.02120756	0.03316359	0.04110803	0.05802557	0.07378090	0.09707371	0.08805635	0.09485701	0.08661933	0.09710900	0.09431119	0.09566767	0.09381595	0.10639221	0.10379346	0.09475449	0.08232648	0.06169236	0.04515711	0.03674824	0.01753870	0.00574874	-0.00558457	-0.01550643	-0.01826953	-0.01884465	-0.02197344	-0.02372720	-0.02448779	-0.02815151	-0.02755762	-0.02640058	-0.03043351	-0.03040031	-0.03103086	-0.03301298	-0.03141070	-0.02935871	-0.03309623	-0.03502517	-0.03357864	-0.03317370	-0.03616408	-0.03677547	-0.03675321	-0.03680829	-0.03782522	-0.03589657	-0.03522126	-0.03720108	-0.03883643	-0.03666487	-0.03640344	-0.03875820	-0.04021681	-0.03784092	-0.03694769	-0.03849058	-0.03885342	-0.03681235	-0.03734481	-0.03788301	-0.03720323	-0.03604940	-0.03663886	-0.03608889	-0.03401698	-0.03348844	-0.03443969	-0.03309588	-0.03225103	-0.03207344	-0.03341815	-0.03221046	-0.03113134	-0.03063663	-0.03069241	-0.02967417	-0.02886507	-0.02958687	-0.02862658	-0.02750887	-0.02493527	-0.02624059	-0.02500567	-0.02487981	-0.02305180	-0.02433551	-0.02403620	-0.02221932	-0.02324796	-0.02304970	-0.02103928	-0.02131005	-0.02249955	-0.02003818	-0.02043204	-0.01955499	-0.01802405	-0.01737306	-0.01690215	-0.01607866	-0.01522324	-0.01220962	-0.01302343	-0.01280035	-0.01043656	-0.00913819	-0.00852036	-0.00693620	-0.00544072	-0.00463151	-0.00288391	-0.00350730	-0.00005289	-0.00013200	-0.00015006	0.00320929	0.00446778	0.00421277	0.00508218	0.00656895	0.00642766	0.00665298	0.00656652	0.00746402	0.00651976	0.00641536	0.00559015	0.00647690	0.00587386	0.00485680	0.00368252	0.00377212	0.00309430	0.00193602	0.00180621	0.00058027	0.00055936	-0.00212036	-0.00194445	-0.00267908	-0.00361386	-0.00374570	-0.00326833	-0.00394429	-0.00526131	-0.00424688	-0.00547670	-0.00587162	-0.00519008	-0.00481497	-0.00495765	-0.00477439	-0.00468414	-0.00305825	-0.00352543	-0.00427729	-0.00266231	-0.00303648	-0.00183933	-0.00234492	-0.00070686	-0.00118188	-0.00108994	-0.00076883	-0.00037048	-0.00037013	-0.00088343	-0.00030929	0.00013947	-0.00039525	-0.00097918	-0.00029746	-0.00033573	-0.00070629	-0.00186097	-0.00013551	0.00053832	-0.00087238	-0.00000423	-0.00030686	-0.00030861	-0.00042097	-0.00078483	-0.00074991	-0.00026068	-0.00059985	0.00029175	-0.00028340	-0.00061651	-0.00115967	0.00026722	-0.00067418	-0.00083558	-0.00022011	-0.00019257	-0.00196208	-0.00099685	-0.00044991	-0.00033845	-0.00164716	-0.00041718	0.00034990	-0.00147608	-0.00213268	-0.00030355	0.00022024	0.00020946	-0.00154048	0.00068784	0.00057548	-0.00054905	-0.00151116	-0.00127550	0.00013341	-0.00158653	0.00079250	-0.00044933	0.00008339	-0.00004607	-0.00080440	-0.00106265	-0.00237099	-0.00079619	-0.00068983	-0.00135887	-0.00143297	-0.00153152	-0.00193652	-0.00018098	-0.00152826	-0.00034559	0.00104369	-0.00154105	-0.00157367	-0.00048925	-0.00039370	-0.00162271	-0.00226937	-0.00046893	0.00027521	-0.00239503	-0.00087775	-0.00202323	-0.00387670	-0.00204714	-0.00070076	0.00047729	-0.00131328	-0.00140333	-0.00308910	-0.00265105	-0.00446779	0.00136944	-0.00043302	-0.00115401	-0.00290897	0.00192550	-0.00255191	-0.00290516	-0.00337983	0.00093681	-0.00458318	-0.00190214	-0.00140024	-0.00149659	-0.00302394	-0.00101538	-0.00043543	0.00049719	-0.00295179	-0.00291834	-0.00018499	-0.00148988	-0.00245318	-0.00091477	0.00050007	-0.00299507	-0.00292857	-0.00122119	-0.00043659	-0.00152869	0.00128516	-0.00067912	-0.00299390	-0.00367084	-0.00114962	0.00016669	-0.00082883	-0.00040043	-0.00209928	-0.00048410	-0.00201107	0.00004253	0.00143298	0.00026422	-0.00276321	-0.00047979	0.00081381	-0.00135255	-0.00208831	0.00076938	0.00065689	-0.00057362	-0.00121499	0.00069170	0.00012420	0.00032913	0.00057189	-0.00217756	0.00047710	-0.00195753	-0.00034188	0.00042755	-0.00047685	0.00027553	-0.00262369	-0.00195129	0.00008973	-0.00135198	-0.00007216	-0.00085037	-0.00024261	0.00132587	-0.00021289	-0.00094293	-0.00041525	0.00009338	-0.00062699	0.00027574	-0.00058493	0.00007955	0.00021841	-0.00037491	-0.00085171	0.00050748	-0.00160449	-0.00027413	0.00032334	0.00127539	-0.00150080	0.00022293	-0.00006182	0.00068633	-0.00069509	-0.00039054	0.00149976	0.00110349	0.00004805	0.00095635	0.00057500	0.00013393	-0.00076366	0.00047489	-0.00000024	0.00034692	0.00011828	0.00095255	-0.00021961	0.00032437	-0.00055767	-0.00020019	0.00059316	0.00065548	0.00008351	0.00070012	-0.00036395	-0.00022439	0.00039174	0.00003290	0.00077786	0.00031304	-0.00045525	0.00004576	0.00034590	0.00101508	0.00026277	0.00059003	0.00008236	0.00091052	0.00057357	-0.00054446	0.00001611	0.00059256	-0.00040093	0.00022269	0.00018924	0.00057637	0.00065643	-0.00012372	0.00009593	0.00028421	0.00035341	0.00020110	0.00016201	0.00038382	0.00038834	0.00000285	0.00037010	0.00017985	-0.00009596	0.00030130	-0.00008547	0.00039360	0.00022216	0.00070605	-0.17343385
0.0503	-21.47483647	-0.37536216	-0.68432042	1.24634960	0.38297162	0.87582218	-21.47483647	1.20931780	0.28585997	-0.29901621	0.39652210	-0.90488194	0.08905885	-0.41902304	-21.47483647	-0.15511455	0.08385170	0.14556271	-0.56354153	-21.47483647	0.01532253	-0.16249718	0.10325680	-21.47483647	-21.47483647	-21.47483647	-21.47483647	-21.47483647	0.05573010	-21.47483647	-0.56893057	-21.47483647	-0.70483541	0.95895690	1.02683443	-0.66319265	0.01212656	0.18900701	0.06869508	-0.08736300	0.00101552	-0.06642224	-0.07316300	0.07291400	0.05425818	0.02075830	0.03096894	0.03869421	0.04692900	0.02672972	0.01987590	0.03510517	0.04022758	0.02580959	0.03255349	0.03197500	0.03723209	0.03361585	0.03027937	0.03077787	0.03382407	0.02875387	0.02695307	0.02440582	0.02402701	0.02215480	0.02258761	0.02124181	0.02198526	0.02138144	0.01985852	0.01907324	0.01651126	0.01526261	0.01601035	0.01355932	0.01387540	0.01001784	0.01177197	0.00216988	0.00187047	0.00522702	0.00424151	-0.00681547	-0.00418386	-0.00168148	0.00117965	-0.00803564	-0.00098130	0.00398652	-0.01023071	-0.00285496	0.00850833	-0.00009101	-0.00399979	0.00812146	0.00697037	0.00916783	0.00976161	0.00816323	0.01687052	0.01574366	0.00874750	0.01087437	0.01439280	0.02206495	0.02995707	0.03812425	0.05360454	0.07483515	0.07856829	0.08744341	0.08334398	0.10409283	0.11186200	0.10783685	0.10140626	0.11637791	0.11207030	0.10913076	0.10308865	0.08588537	0.06596001	0.04834232	0.03081530	0.01629631	-0.00336228	-0.01875778	-0.01619702	-0.02048392	-0.02078317	-0.02572695	-0.02285410	-0.02738155	-0.02872648	-0.02791952	-0.02932435	-0.02915480	-0.02917777	-0.03319587	-0.03102204	-0.03140653	-0.03332538	-0.03475707	-0.03282522	-0.03409809	-0.03489069	-0.03461238	-0.03563591	-0.03673209	-0.03620709	-0.03608422	-0.03728023	-0.03851007	-0.03739937	-0.03596720	-0.03888050	-0.03949966	-0.03892434	-0.03750161	-0.03802050	-0.03863934	-0.03853198	-0.03756355	-0.03898391	-0.03758804	-0.03642181	-0.03823952	-0.03603410	-0.03485434	-0.03440078	-0.03559717	-0.03334562	-0.03289869	-0.03313614	-0.03340837	-0.03364734	-0.03185539	-0.03156984	-0.03066015	-0.03084484	-0.02960433	-0.02943707	-0.02820704	-0.02892063	-0.02769496	-0.02633932	-0.02758236	-0.02556017	-0.02648271	-0.02433706	-0.02456096	-0.02337410	-0.02343426	-0.02212500	-0.02166498	-0.02084506	-0.02071155	-0.01969440	-0.01803700	-0.01901406	-0.01859773	-0.01800884	-0.01710906	-0.01911828	-0.01808423	-0.01578536	-0.01574062	-0.01633740	-0.01456571	-0.01172558	-0.01258289	-0.01202772	-0.00991089	-0.00917275	-0.00967487	-0.00821532	-0.00738331	-0.00396345	-0.00541867	-0.00449443	-0.00327769	-0.00240904	-0.00132374	0.00010058	0.00115605	0.00182670	0.00275861	0.00379863	0.00367288	0.00411009	0.00591096	0.00582598	0.00533057	0.00620280	0.00580649	0.00617582	0.00638013	0.00650163	0.00567643	0.00652563	0.00495348	0.00623707	0.00392322	0.00410348	0.00364803	0.00394381	0.00235779	0.00342346	0.00090011	0.00114665	0.00021053	-0.00142770	-0.00098535	-0.00115323	-0.00308441	-0.00295881	-0.00254896	-0.00289921	-0.00382798	-0.00452168	-0.00535048	-0.00365888	-0.00604859	-0.00460811	-0.00484772	-0.00432780	-0.00427696	-0.00423840	-0.00316006	-0.00280189	-0.00313144	-0.00238306	-0.00267589	-0.00250412	-0.00219441	-0.00230569	-0.00222577	-0.00156214	-0.00213627	-0.00135101	-0.00048327	-0.00078227	-0.00162120	-0.00062427	-0.00017349	-0.00040508	0.00006153	-0.00090022	-0.00012016	-0.00026752	-0.00097541	-0.00117514	-0.00015785	-0.00079748	-0.00027465	0.00020694	-0.00040261	-0.00031411	-0.00048216	-0.00070792	-0.00149072	-0.00059143	-0.00116578	-0.00025103	-0.00169907	0.00013006	-0.00076983	-0.00106636	-0.00149046	0.00006237	-0.00030747	0.00061269	-0.00019327	0.00020793	-0.00084518	0.00003455	-0.00105201	0.00000161	-0.00135254	0.00057645	-0.00022163	0.00007185	-0.00009902	-0.00076234	-0.00004935	-0.00043526	-0.00084936	-0.00071634	-0.00098512	-0.00139984	-0.00043619	-0.00156093	-0.00285310	0.00125210	0.00018334	-0.00009740	-0.00146416	-0.00114350	0.00053951	-0.00099503	-0.00084015	-0.00109208	-0.00064474	-0.00050198	0.00002486	-0.00059598	-0.00093406	-0.00072078	-0.00272862	-0.00060066	0.00063233	-0.00005801	0.00279861	0.00034789	-0.00373507	-0.00027399	-0.00002418	-0.00091255	-0.00211803	0.00018680	-0.00217295	-0.00287598	-0.00545968	-0.00216506	-0.00115537	-0.00044755	0.00046336	0.00042956	-0.00028498	-0.00054439	-0.00362467	0.00018913	-0.00273956	0.00041132	-0.00081710	-0.00168065	-0.00304146	-0.00308092	0.00044961	-0.00012050	0.00063843	-0.00148095	-0.00304606	0.00210153	-0.00197707	-0.00066316	-0.00149479	-0.00021791	-0.00260811	-0.00376201	-0.00066433	-0.00011723	-0.00244862	-0.00017144	-0.00152428	-0.00136358	-0.00234017	0.00164511	-0.00306806	0.00060068	0.00077311	-0.00164722	-0.00043555	-0.00181162	-0.00178459	0.00082181	0.00047408	0.00247863	-0.00055299	0.00028751	-0.00060435	0.00031963	-0.00180362	-0.00174739	-0.00209905	-0.00081098	-0.00075309	-0.00065082	0.00010636	0.00081215	-0.00092503	-0.00120240	0.00039550	-0.00003058	-0.00155692	-0.00153894	-0.00009605	-0.00031469	0.00066064	-0.00145631	0.00082236	-0.00006177	0.00052664	0.00065395	0.00053502	0.00011332	0.00079601	0.00045553	-0.00028106	-0.00091838	-0.00121681	0.00023498	-0.00018938	0.00129749	-0.00026191	0.00093631	-0.00009488	0.00073420	-0.00074048	-0.00039570	0.00005809	0.00075630	-0.00060383	0.00006588	-0.00000015	0.00037910	0.00000240	-0.00019198	-0.00012979	0.00077291	0.00002799	-0.00020949	-0.00027199	0.00070621	-0.00075497	-0.00075751	0.00017121	0.00024847	0.00061284	-0.00006966	0.00006612	0.00095103	-0.00014036	0.00013970	0.00133268	0.00000846	-0.00013699	-0.00056035	0.00104197	0.00025435	0.00052771	0.00017728	-0.00025567	0.00059088	0.00036445	0.00038347	0.00014980	-0.00028739	0.00028258	0.00091770	0.00032896	-0.00005256	0.00030237	-0.00003212	0.00029051	0.00070216	0.00027435	0.00009401	0.00026864	0.00005420	-0.00010521	-0.00000923	-0.00011142	0.00058261	0.00062254	0.00009109	0.00076588	0.00006084	0.00035375	0.00040842	-0.67955153
0.1003	-2.22885990	-21.47483647	-0.85615929	-0.56958027	0.41499509	1.49114847	0.61517358	1.02535784	0.04968629	-0.67735356	0.43395039	-0.13137837	-0.43395105	-0.16376607	-0.18764808	-0.29356158	0.58370571	-0.37333960	-0.29416066	-21.47483647	-21.47483647	0.02219537	-21.47483647	-21.47483647	0.27240080	-21.47483647	-21.47483647	-0.13927157	0.03118491	-21.47483647	-0.27716309	0.05358279	0.22018800	0.65211004	-0.42514416	0.37988306	-0.01909372	0.19468603	-0.25581207	0.04061174	0.01322976	-0.13839744	-0.00569548	0.01968374	0.05228611	0.00594001	0.03009583	0.03361701	0.03548649	0.03091747	0.03460557	0.03946453	0.02889992	0.02077345	0.04434794	0.03247845	0.02650996	0.03514041	0.03399080	0.03424478	0.03489891	0.02975702	0.02718352	0.02272569	0.02341123	0.02806141	0.02313817	0.01840984	0.02139122	0.02206531	0.02030104	0.01432128	0.01775687	0.01789679	0.01410001	0.00968593	0.01328778	0.01030595	0.01160049	0.00607776	0.00012557	0.00959493	0.00683043	0.00082738	-0.00176842	-0.00410259	-0.00660565	-0.01296277	-0.00083148	0.00156443	-0.00668145	0.00376817	0.01156363	-0.00016195	-0.00386337	0.01273636	0.00392784	0.00339492	0.01326478	0.01478724	0.01893324	0.01856242	0.01134821	0.00955136	0.01408811	0.02863254	0.04264917	0.04812215	0.06623801	0.08978466	0.09128381	0.09758005	0.09112048	0.11250956	0.11313767	0.10213812	0.08025025	0.08499282	0.07684525	0.08170881	0.09581965	0.09454208	0.07984181	0.06606485	0.04895093	0.02680369	-0.00233691	-0.01389192	-0.01598913	-0.01974218	-0.02329497	-0.02292582	-0.02163762	-0.03034941	-0.02853843	-0.02415959	-0.02802309	-0.03135019	-0.03054914	-0.02910972	-0.02954344	-0.03127138	-0.03234104	-0.03240209	-0.03458832	-0.03443238	-0.03470497	-0.03550843	-0.03577000	-0.03753360	-0.03493463	-0.03566031	-0.03814025	-0.03928549	-0.03836283	-0.03685537	-0.03814924	-0.03836503	-0.03834905	-0.03817267	-0.03960315	-0.03818332	-0.03776212	-0.03780099	-0.03718828	-0.03713844	-0.03608646	-0.03693603	-0.03643253	-0.03577017	-0.03527260	-0.03562318	-0.03204503	-0.03070823	-0.03352700	-0.03332738	-0.03158260	-0.03259632	-0.03124484	-0.02973363	-0.02932416	-0.02896732	-0.02900340	-0.02716220	-0.02789790	-0.02885536	-0.02684900	-0.02525758	-0.02513418	-0.02575168	-0.02263775	-0.02254123	-0.02302116	-0.02248010	-0.02098409	-0.02016322	-0.02043302	-0.02037163	-0.01763765	-0.01877823	-0.01832835	-0.01671050	-0.01558799	-0.01596125	-0.01633070	-0.01507964	-0.01481789	-0.01528675	-0.01527166	-0.01634739	-0.01223812	-0.01481651	-0.01212698	-0.01042763	-0.01167451	-0.00933170	-0.00905124	-0.00828976	-0.00695085	-0.00751360	-0.00628610	-0.00457557	-0.00443950	-0.00512039	-0.00357134	-0.00242162	-0.00288619	-0.00118079	0.00012592	-0.00028988	-0.00065565	0.00162432	0.00157538	0.00052846	0.00365030	0.00433154	0.00290963	0.00485217	0.00559432	0.00722396	0.00494313	0.00436066	0.00781959	0.00648643	0.00487700	0.00649667	0.00734278	0.00486280	0.00467243	0.00489696	0.00470904	0.00487893	0.00324023	0.00572477	0.00543279	0.00196011	0.00330763	0.00445542	0.00342084	0.00117194	0.00131996	0.00017252	0.00058852	-0.00113861	-0.00184395	-0.00235785	-0.00250536	-0.00114432	-0.00328466	-0.00277615	-0.00392346	-0.00332509	-0.00231687	-0.00375522	-0.00357320	-0.00325153	-0.00325111	-0.00547978	-0.00433903	-0.00273937	-0.00378216	-0.00347448	-0.00201165	-0.00251597	-0.00215873	-0.00153758	-0.00259700	-0.00101082	-0.00194277	-0.00137755	-0.00072526	-0.00131650	-0.00081446	-0.00027279	-0.00007470	-0.00045052	0.00033978	-0.00024580	0.00054526	-0.00108356	-0.00039775	-0.00194637	0.00138448	-0.00076279	0.00068857	0.00041981	-0.00065189	-0.00154215	-0.00010499	-0.00086946	-0.00097018	-0.00165183	0.00027718	-0.00027491	0.00048130	-0.00034883	0.00165253	-0.00064913	-0.00073597	0.00004065	0.00199716	0.00054768	0.00003974	0.00006229	0.00127787	-0.00101237	-0.00082138	0.00010303	0.00084737	-0.00089501	0.00049581	0.00106494	0.00042941	-0.00319885	0.00223079	0.00119870	-0.00106071	-0.00125888	0.00091808	0.00063658	-0.00017378	-0.00039847	0.00088880	0.00023170	-0.00020536	0.00205174	0.00060574	0.00035261	-0.00091963	-0.00046119	-0.00161984	0.00026771	0.00106952	0.00282945	0.00047832	-0.00300291	0.00169137	-0.00209878	0.00001283	0.00154677	0.00170197	-0.00051772	-0.00150240	-0.00263154	-0.00067646	-0.00231427	-0.00002282	0.00049840	0.00137725	0.00115280	0.00079522	0.00005063	-0.00073362	-0.00057457	0.00177608	0.00236062	0.00083066	-0.00151455	-0.00162434	0.00280964	-0.00194773	-0.00189126	0.00206632	-0.00038303	-0.00155159	-0.00052276	0.00258793	0.00051043	-0.00072645	0.00054205	-0.00032417	-0.00017153	-0.00016395	0.00055387	0.00134353	-0.00222582	-0.00053637	0.00046510	-0.00089653	0.00030986	0.00039841	0.00213832	0.00058805	0.00056927	0.00276993	-0.00028782	0.00067735	0.00101308	0.00183387	0.00073202	-0.00055730	0.00021861	0.00355768	0.00129920	-0.00142355	0.00220778	0.00083256	-0.00020770	-0.00028809	0.00164160	0.00282369	-0.00193850	0.00138494	0.00174120	0.00170673	-0.00055226	0.00029151	0.00295905	0.00097196	0.00044644	0.00156625	0.00081855	-0.00034072	0.00107211	0.00083370	0.00110371	0.00023839	0.00243550	0.00141055	0.00113158	0.00078553	0.00061672	0.00079244	0.00084797	0.00038655	0.00101322	0.00113970	0.00045409	0.00036411	0.00091110	0.00058051	0.00152505	0.00195995	0.00221351	0.00076494	0.00041002	0.00113521	0.00124839	-0.00106496	0.00095690	0.00182372	0.00004744	-0.00012417	0.00210476	0.00130496	0.00000855	0.00016902	0.00072730	0.00117876	-0.00010112	0.00117967	0.00111412	0.00073020	0.00002970	0.00149895	0.00137575	0.00075222	0.00055212	0.00043523	0.00024231	0.00137191	0.00078954	0.00094491	0.00039891	0.00066317	0.00078229	0.00049727	0.00024794	0.00082132	0.00058361	0.00084289	0.00049101	0.00042445	0.00111700	0.00046166	-0.00003677	0.00081129	0.00113189	0.00019332	0.00032623	0.00066361	0.00070014	0.00012652	0.00036145	0.00068451	0.00040036	-0.00002218	0.00114882	0.00099697	0.00077403	0.00115859	-0.78551966
0.1503	-0.18895982	-21.47483647	-21.47483647	-0.33011873	0.40885909	1.07452607	0.67151076	-0.30503559	0.01211144	0.59433204	-0.06608581	-0.27106574	0.44023421	-1.26506197	-0.05138662	1.01690450	0.25267934	-21.47483647	0.20016837	-21.47483647	-0.16926825	-21.47483647	-21.47483647	-0.61051863	-0.50316620	-21.47483647	-21.47483647	-21.47483647	-0.44257212	-21.47483647	-21.47483647	0.72674002	0.27238012	-0.10787331	-0.37950234	0.02420615	-0.82537394	0.13209534	0.09233518	-0.08467151	-0.00225591	-0.04304436	-0.05376253	0.04108442	0.02106581	0.02766684	0.00075958	0.04452454	0.06249631	0.02009611	0.03141624	0.04017289	0.03647335	0.02719251	0.04126832	0.02780112	0.03324973	0.03849200	0.02532007	0.03041572	0.03085647	0.02710833	0.02756736	0.02401037	0.02422348	0.02518291	0.02601939	0.02189968	0.02030387	0.01909960	0.02201732	0.01713696	0.01709719	0.01824259	0.01360665	0.01149153	0.00957912	0.01154267	0.00671801	0.00678001	0.00563388	0.00719609	0.00391914	0.00052970	-0.00177941	-0.00345034	-0.00444787	-0.00370415	0.00046617	0.00069561	0.00042346	-0.00242029	0.00031457	-0.00383818	0.00117970	0.00999907	0.00427406	0.00861617	0.00897610	0.00860301	0.01966442	0.01162846	0.01082084	0.00589218	0.01543195	0.02607755	0.03989626	0.04729052	0.06971043	0.09427686	0.09446268	0.11264875	0.11769474	0.13861130	0.14088210	0.13984464	0.12063640	0.11933213	0.10291462	0.09001462	0.08967735	0.07931710	0.06709883	0.05045767	0.03751115	0.02340467	-0.00048638	-0.01543202	-0.01497850	-0.01749872	-0.02263836	-0.02380542	-0.02215552	-0.02830774	-0.02823456	-0.02682414	-0.02818305	-0.03102740	-0.03104988	-0.03009877	-0.02872222	-0.03043899	-0.03277821	-0.03405469	-0.03330403	-0.03250085	-0.03496160	-0.03633456	-0.03522352	-0.03741736	-0.03721372	-0.03492337	-0.03729053	-0.03705046	-0.03789377	-0.03759552	-0.03849188	-0.03929973	-0.03848533	-0.03870579	-0.03827928	-0.03724193	-0.03762646	-0.03792535	-0.03757186	-0.03758796	-0.03733729	-0.03737108	-0.03544665	-0.03343745	-0.03287159	-0.03537331	-0.03298747	-0.03285753	-0.03362334	-0.03266806	-0.03311234	-0.03269391	-0.03001019	-0.03130813	-0.02872797	-0.02880203	-0.02921298	-0.02761269	-0.02847215	-0.02767527	-0.02736403	-0.02549089	-0.02549475	-0.02660538	-0.02259168	-0.02471991	-0.02267446	-0.02385751	-0.02150529	-0.02047275	-0.01970762	-0.01885478	-0.01948614	-0.01829451	-0.01893470	-0.01955272	-0.01669560	-0.01636792	-0.01429575	-0.01346182	-0.01455626	-0.01180854	-0.01498756	-0.01307450	-0.01060031	-0.01280727	-0.01102936	-0.01072526	-0.01054353	-0.01060527	-0.00976999	-0.00842969	-0.00829250	-0.00980588	-0.00767450	-0.00521497	-0.00541876	-0.00423160	-0.00326009	-0.00364531	-0.00335318	-0.00221420	-0.00148127	-0.00143652	-0.00179467	-0.00090620	-0.00152917	-0.00051397	-0.00032147	0.00015265	0.00135700	0.00072066	0.00248653	0.00389526	0.00403319	0.00239850	0.00557515	0.00534611	0.00474959	0.00461895	0.00591263	0.00545548	0.00568247	0.00602507	0.00647923	0.00419061	0.00535573	0.00657821	0.00584532	0.00524792	0.00376035	0.00448056	0.00476979	0.00459260	0.00366260	0.00514144	0.00428313	0.00305615	0.00533740	0.00338592	0.00261302	0.00330383	0.00205578	0.00327082	0.00256692	0.00151630	0.00079450	-0.00034359	-0.00001920	-0.00077260	-0.00153677	-0.00167118	-0.00227054	-0.00344832	-0.00293203	-0.00239316	-0.00339642	-0.00388166	-0.00355425	-0.00423414	-0.00258757	-0.00350966	-0.00402106	-0.00380981	-0.00206512	-0.00333165	-0.00367419	-0.00286967	-0.00359971	-0.00254153	-0.00224260	-0.00192693	-0.00185938	-0.00137471	-0.00201406	-0.00190793	-0.00061039	-0.00203516	-0.00060026	-0.00064110	-0.00013651	-0.00020089	-0.00074851	-0.00093429	0.00012673	-0.00077554	0.00042290	0.00013071	0.00009589	0.00068215	0.00085003	-0.00070283	-0.00064864	-0.00060311	-0.00025171	0.00067597	0.00016636	-0.00093598	0.00091726	-0.00003858	-0.00051994	-0.00055504	0.00086735	-0.00132448	-0.00159812	-0.00016736	-0.00100853	-0.00255272	-0.00005034	-0.00046772	-0.00025693	-0.00018695	0.00134168	0.00022013	-0.00077916	-0.00093141	0.00000798	-0.00043847	-0.00147198	-0.00067980	0.00246835	-0.00116146	-0.00035404	-0.00172084	0.00032819	0.00150258	-0.00023654	0.00037307	0.00125068	-0.00330868	0.00107188	-0.00132425	-0.00020845	-0.00045601	-0.00008051	-0.00095433	-0.00170918	-0.00212069	0.00115664	-0.00308979	0.00067359	-0.00060666	-0.00114336	0.00255256	0.00065845	-0.00334059	-0.00033631	0.00201731	-0.00043892	-0.00222681	-0.00083870	-0.00122571	0.00017721	-0.00097558	-0.00078548	0.00074549	0.00049292	-0.00145745	0.00004368	-0.00133281	0.00023213	0.00153985	-0.00265327	-0.00030802	-0.00072902	-0.00134163	-0.00014954	-0.00142280	-0.00072827	-0.00121161	-0.00049710	0.00068406	-0.00026758	-0.00111715	0.00068206	-0.00177111	0.00187210	0.00148418	0.00044998	0.00050511	0.00060521	0.00231465	0.00123107	0.00002804	-0.00081966	-0.00004604	-0.00017013	0.00117809	-0.00251103	-0.00050039	-0.00008438	-0.00072911	0.00010513	0.00015614	0.00295534	-0.00044667	-0.00148578	0.00144283	-0.00010742	-0.00143607	-0.00059623	0.00060264	0.00115623	0.00054368	0.00012240	-0.00031992	0.00100287	0.00076379	0.00129520	0.00137740	0.00001957	0.00029895	0.00021181	-0.00028313	0.00059288	-0.00061104	0.00053794	0.00066052	0.00104313	-0.00014097	0.00042183	0.00002543	0.00076252	-0.00012981	0.00022036	0.00064168	0.00163162	0.00010232	0.00027778	0.00048755	0.00016407	0.00017049	0.00034159	-0.00022212	0.00046790	0.00012420	0.00099448	0.00066143	0.00095679	-0.00041052	0.00129709	0.00127660	0.00113646	-0.00009724	0.00038966	0.00045023	0.00078801	0.00062995	0.00078735	0.00082574	0.00070237	0.00036501	-0.00031678	0.00062643	0.00087557	0.00095123	0.00058759	0.00038866	0.00017197	-0.00023925	0.00011864	-0.00010342	0.00041723	-0.00020326	0.00076354	0.00033435	0.00031511	0.00030404	0.00045780	-0.00001883	0.00030977	0.00084699	0.00041518	-0.00003820	0.00043025	0.00041197	-0.00008198	0.00038900	0.00059610	0.00009821	0.00018178	0.00044346	0.00043532	0.00068900	0.00083578	-0.17407766
0.2003	0.29456344	-0.18537995	-21.47483647	-0.51391613	0.00867210	-21.47483647	0.32321521	0.41336608	0.00829524	-21.47483647	1.49810231	-0.15769921	0.10248561	-21.47483647	0.28656578	-0.42292322	0.53825660	-0.83779117	-0.11128413	-1.00672746	0.01565611	-0.90476096	-21.47483647	-21.47483647	1.34618664	-21.47483647	0.45594653	-21.47483647	-21.47483647	1.09624350	-21.47483647	-21.47483647	-0.00777660	-21.47483647	0.48252239	0.17899607	0.00038873	0.29140376	-0.07108246	-0.11270847	-0.00476487	-0.05905676	-0.03001333	-0.02171493	0.06643731	0.03268634	0.03401900	0.03140860	0.03242716	0.03285935	0.02228453	0.03676515	0.03108260	0.02780585	0.03134198	0.03172990	0.03544164	0.03444156	0.02922250	0.03318965	0.03196350	0.02762501	0.02690949	0.02616899	0.02253972	0.02380007	0.02207225	0.02196658	0.01839333	0.01753950	0.02266066	0.01821772	0.01714055	0.01736851	0.01622677	0.00888615	0.01340693	0.01039889	0.01100676	0.00601466	0.00230607	0.00322836	0.00394947	0.00585905	0.00123973	0.00356086	-0.00775246	-0.00937813	-0.00210007	0.00814777	-0.00458708	0.00078810	0.01048372	0.00609721	0.00153598	0.01016781	0.01007752	0.00996558	0.00749762	0.01184648	0.01775730	0.01959874	0.00938301	0.00831592	0.01583458	0.02389449	0.04315838	0.05419261	0.07116745	0.08975855	0.09745310	0.10884793	0.11031213	0.12609818	0.12367819	0.11897090	0.10628225	0.11697444	0.10723581	0.10026123	0.09556432	0.07834544	0.05410474	0.03569029	0.01834357	0.01217055	-0.00484807	-0.01322970	-0.01521357	-0.01865438	-0.02120845	-0.02291942	-0.02490801	-0.02633219	-0.02800926	-0.02600217	-0.03008990	-0.03025066	-0.03053861	-0.03098374	-0.02936433	-0.03021820	-0.03299347	-0.03562942	-0.03340958	-0.03408337	-0.03577279	-0.03563759	-0.03553277	-0.03714725	-0.03675340	-0.03588798	-0.03516438	-0.03715640	-0.03716158	-0.03792055	-0.03857460	-0.03921212	-0.03837832	-0.03754562	-0.03874287	-0.03706077	-0.03800592	-0.03601157	-0.03890016	-0.03718638	-0.03698884	-0.03721224	-0.03553860	-0.03328483	-0.03398287	-0.03396672	-0.03335362	-0.03321524	-0.03415207	-0.03212142	-0.03209326	-0.03170050	-0.03240134	-0.03149900	-0.03052177	-0.03009397	-0.02964764	-0.02831632	-0.02814102	-0.02612832	-0.02634552	-0.02622139	-0.02574007	-0.02744990	-0.02335322	-0.02443688	-0.02323548	-0.02359783	-0.02193660	-0.02095089	-0.01947384	-0.01840323	-0.01873870	-0.01708276	-0.01850174	-0.01919971	-0.01585388	-0.01546864	-0.01473933	-0.01376714	-0.01319066	-0.01219860	-0.01430033	-0.01156405	-0.01064064	-0.01171072	-0.01090132	-0.01041145	-0.00854570	-0.00944825	-0.00858791	-0.00726320	-0.00665318	-0.00746497	-0.00710201	-0.00511596	-0.00692545	-0.00730096	-0.00585451	-0.00607231	-0.00595471	-0.00437200	-0.00342484	-0.00241030	-0.00287577	-0.00149577	-0.00111116	-0.00037690	-0.00004246	0.00087634	0.00148864	0.00092410	0.00095576	0.00169139	0.00194904	0.00084828	0.00168278	0.00172868	0.00207128	0.00231108	0.00294296	0.00385528	0.00498475	0.00570227	0.00525716	0.00557658	0.00592873	0.00552841	0.00670366	0.00713077	0.00521659	0.00573287	0.00558429	0.00560322	0.00444441	0.00486475	0.00567546	0.00393935	0.00424334	0.00400158	0.00510480	0.00404107	0.00375186	0.00513118	0.00456903	0.00330001	0.00329086	0.00406781	0.00395765	0.00368196	0.00339884	0.00213239	0.00212632	0.00258450	0.00168544	0.00163913	0.00120929	0.00030107	0.00054648	0.00019210	-0.00122575	-0.00026901	-0.00177868	-0.00140421	-0.00158521	-0.00242634	-0.00291733	-0.00286669	-0.00359137	-0.00309664	-0.00358257	-0.00345962	-0.00309280	-0.00351182	-0.00363196	-0.00415216	-0.00252695	-0.00386218	-0.00297236	-0.00336549	-0.00248858	-0.00280700	-0.00323439	-0.00206364	-0.00209076	-0.00169435	-0.00042028	-0.00140638	-0.00166358	-0.00017228	0.00031893	-0.00077609	-0.00106066	-0.00064437	0.00024946	0.00050747	-0.00082914	-0.00009216	-0.00047802	-0.00094985	-0.00047867	-0.00211609	-0.00085302	-0.00042483	-0.00066990	-0.00075687	-0.00013742	-0.00253784	0.00020567	-0.00156537	-0.00012275	-0.00137175	-0.00029289	-0.00069656	0.00102070	-0.00122748	0.00054057	0.00077665	-0.00060945	0.00158005	-0.00163155	-0.00183229	-0.00190526	-0.00111140	0.00016526	0.00001742	-0.00046637	-0.00084330	-0.00060935	-0.00194575	-0.00119243	0.00057931	0.00029610	-0.00049766	-0.00041283	-0.00001593	-0.00145615	-0.00154404	-0.00269858	-0.00180208	0.00033717	-0.00281636	-0.00130537	-0.00029626	-0.00130786	-0.00245869	-0.00171266	-0.00041078	0.00009030	-0.00092347	-0.00067633	-0.00229807	-0.00324717	-0.00066853	-0.00019811	0.00120104	-0.00051100	-0.00053059	0.00072980	-0.00386217	-0.00095053	0.00066242	-0.00292850	-0.00336514	-0.00071618	0.00081001	0.00247405	0.00077273	-0.00038644	-0.00272207	-0.00144495	-0.00163270	0.00110231	-0.00031910	-0.00099510	0.00184626	0.00000695	-0.00032240	-0.00036795	-0.00042878	0.00120869	0.00107622	0.00153916	0.00090013	0.00000880	-0.00052221	0.00059179	0.00093189	-0.00253303	-0.00037313	-0.00000862	0.00005316	0.00050247	-0.00006427	0.00197305	-0.00160410	-0.00052998	0.00102108	0.00095962	-0.00116831	-0.00094014	0.00015629	0.00102660	-0.00022597	-0.00018109	-0.00042033	-0.00055108	0.00017651	0.00088298	-0.00059905	-0.00011366	0.00026084	0.00057372	0.00001485	0.00015508	0.00010294	0.00102155	0.00043286	-0.00002130	-0.00060415	-0.00009668	0.00012574	-0.00092521	0.00042132	0.00032812	0.00060593	0.00136313	0.00048329	0.00037270	-0.00037586	0.00024706	0.00101336	-0.00015230	-0.00067752	0.00083520	-0.00034116	0.00104944	0.00083162	0.00110579	0.00018352	-0.00031070	0.00001780	0.00096764	0.00013307	-0.00097262	0.00072897	0.00036741	0.00019596	0.00028436	0.00099801	0.00025780	0.00011211	0.00009716	0.00040847	0.00144873	-0.00041505	0.00083713	0.00028837	0.00035769	0.00032561	-0.00001420	0.00017541	0.00000908	0.00005824	0.00067086	0.00004436	0.00006013	0.00031703	-0.00012306	0.00004333	0.00040513	0.00044812	0.00019345	0.00040683	0.00009741	0.00026393	0.00000034	-0.00016171	0.00020174	0.00015296	0.00015433	0.00012480	0.00028343	0.00033618	0.00097152	0.48196736
0.2503	0.85810253	2.42673755	-0.69692355	0.34310824	-0.07362884	-0.01836610	0.28505131	-0.09324620	0.37127408	1.17669904	-0.84651283	-21.47483647	-1.31551469	-0.46772930	-21.47483647	1.33827740	0.17627430	-0.57133853	-0.19048417	-21.47483647	0.91670117	-21.47483647	-0.18281201	-0.03859589	0.09021565	-21.47483647	-0.87274760	0.51805514	-0.02127822	-21.47483647	-0.10725918	-0.44883573	0.56538860	-21.47483647	-0.67003669	0.61326138	-0.00294929	0.13126288	0.10894923	-0.11405612	-0.02060920	-0.04368600	0.01981234	0.00016714	0.03784561	0.02865386	0.03024441	0.02975774	0.02972982	0.03269030	0.03758540	0.01995926	0.03230971	0.02553589	0.03797030	0.03262629	0.03377382	0.03513516	0.03018569	0.03328767	0.03286381	0.02857306	0.02975660	0.02323614	0.02583699	0.02535610	0.02170757	0.02400733	0.02319793	0.02056273	0.01790816	0.01768642	0.01484509	0.01473135	0.01523223	0.01160077	0.00974105	0.00985036	0.01015507	0.00366078	0.00357235	0.00537418	0.00390357	0.00350993	0.00275014	0.00173285	0.00234978	-0.00788549	-0.00154965	0.00352116	0.00360696	0.00102642	0.00525627	0.00380968	0.00826118	0.01452091	0.00355795	0.01284173	0.00998968	0.00470430	0.01362148	0.01890494	0.00824204	0.01003788	0.01371066	0.03517875	0.05158271	0.06638898	0.08541024	0.11099880	0.10899445	0.11422191	0.11026811	0.12146154	0.11850462	0.11946459	0.11660710	0.12684246	0.11434394	0.10383440	0.09602531	0.07630097	0.05838558	0.04269943	0.02276405	0.00811962	-0.00632404	-0.01562183	-0.01483148	-0.01682104	-0.02177953	-0.02316638	-0.02584434	-0.02958471	-0.02714990	-0.02513513	-0.02957038	-0.02890979	-0.02924964	-0.03126243	-0.02871845	-0.03000061	-0.03274441	-0.03443653	-0.03313091	-0.03499509	-0.03430644	-0.03467585	-0.03581364	-0.03713399	-0.03671079	-0.03743561	-0.03610452	-0.03617545	-0.03713940	-0.03761168	-0.03683150	-0.03854807	-0.03823238	-0.03811191	-0.03786493	-0.03717867	-0.03960210	-0.03676187	-0.03796646	-0.03697697	-0.03660867	-0.03772194	-0.03593687	-0.03508730	-0.03390639	-0.03412015	-0.03222628	-0.03407514	-0.03277421	-0.03190233	-0.03183639	-0.03185964	-0.03050966	-0.03004765	-0.03123409	-0.03094323	-0.02943935	-0.02921367	-0.02780828	-0.02667942	-0.02593511	-0.02496819	-0.02553332	-0.02634673	-0.02292169	-0.02386178	-0.02462767	-0.02314614	-0.02101369	-0.02093160	-0.02021745	-0.01929383	-0.01860211	-0.01707941	-0.01854183	-0.01830999	-0.01548821	-0.01514201	-0.01520297	-0.01506336	-0.01249535	-0.01218968	-0.01181352	-0.01107595	-0.01161892	-0.01026928	-0.01126793	-0.00911176	-0.00929686	-0.00897182	-0.00748597	-0.00638349	-0.00599265	-0.00700317	-0.00534637	-0.00575522	-0.00514005	-0.00568788	-0.00437301	-0.00488394	-0.00514085	-0.00381054	-0.00432750	-0.00343892	-0.00432578	-0.00343520	-0.00275838	-0.00245215	-0.00144667	-0.00114157	-0.00060261	0.00062036	0.00194983	0.00251590	0.00349729	0.00231401	0.00377783	0.00311132	0.00291488	0.00281232	0.00317314	0.00313331	0.00349306	0.00385154	0.00292177	0.00318018	0.00311820	0.00351522	0.00454160	0.00428494	0.00501220	0.00506395	0.00544996	0.00566141	0.00600304	0.00610380	0.00671141	0.00663976	0.00676032	0.00575743	0.00695384	0.00654338	0.00624190	0.00650974	0.00482891	0.00513015	0.00453683	0.00468195	0.00401262	0.00406041	0.00348528	0.00249594	0.00278936	0.00306346	0.00218391	0.00313710	0.00295969	0.00212038	0.00286415	0.00351757	0.00320110	0.00291433	0.00266762	0.00289718	0.00240197	0.00204012	0.00142717	0.00210611	0.00095560	0.00115413	0.00038591	0.00077648	-0.00024357	-0.00043178	-0.00071195	-0.00230924	-0.00199900	-0.00153692	-0.00145072	-0.00294510	-0.00198641	-0.00207145	-0.00278922	-0.00462575	-0.00380855	-0.00330976	-0.00263563	-0.00363800	-0.00270323	-0.00270550	-0.00154451	-0.00323417	-0.00285927	-0.00255826	-0.00277534	-0.00057809	-0.00285573	-0.00228350	-0.00273535	-0.00162108	-0.00118569	-0.00283105	-0.00148568	-0.00084649	-0.00039969	-0.00109889	-0.00299845	-0.00231632	0.00125842	-0.00124146	-0.00073859	-0.00240079	-0.00044862	-0.00121384	0.00050899	0.00110866	-0.00117946	0.00059861	-0.00041009	0.00107999	-0.00043195	0.00010971	0.00217892	-0.00034209	-0.00000405	-0.00064621	0.00152744	0.00027529	-0.00020572	-0.00207224	-0.00055092	0.00103901	-0.00106811	0.00106970	-0.00032484	0.00054039	-0.00034854	-0.00158666	0.00028505	-0.00161095	0.00043083	0.00041285	0.00092853	0.00099783	-0.00102651	0.00109508	-0.00196224	0.00164407	-0.00040354	-0.00209739	-0.00054425	0.00035925	0.00025218	0.00120387	0.00092596	-0.00013063	0.00033894	-0.00046800	-0.00157474	0.00061290	-0.00093342	-0.00018945	-0.00165701	-0.00147679	-0.00162414	-0.00031871	0.00255986	0.00111401	0.00009551	-0.00297774	0.00170472	-0.00226167	0.00093883	0.00037962	0.00116255	0.00255530	0.00148085	-0.00031153	0.00036325	0.00003489	0.00220824	0.00087243	0.00211243	-0.00098718	-0.00042657	0.00203597	0.00192715	0.00086750	-0.00241076	0.00060471	0.00045853	-0.00076079	-0.00126705	0.00161191	0.00127363	0.00000413	0.00123449	0.00054257	0.00051947	0.00023504	-0.00092742	0.00075949	0.00094764	0.00076298	0.00069161	0.00007958	0.00055578	-0.00009533	0.00078626	0.00078827	0.00089684	0.00191074	0.00012145	-0.00036904	0.00025316	-0.00047787	-0.00014534	0.00108511	0.00039884	0.00003204	0.00056824	0.00024905	0.00151430	0.00023862	0.00040516	0.00069727	0.00081338	0.00024422	0.00085928	0.00016500	0.00071667	0.00074980	-0.00003873	0.00083100	0.00128301	0.00079557	0.00062352	0.00053273	0.00052605	0.00110214	0.00037370	0.00051782	0.00075956	0.00047839	0.00081466	-0.00002119	0.00098798	0.00062534	0.00112370	0.00103614	0.00114282	0.00081371	0.00010270	0.00030570	0.00077016	0.00133421	0.00088900	0.00031926	0.00070173	0.00041943	-0.00012209	0.00040831	0.00029646	0.00016366	0.00069909	0.00082778	0.00024238	0.00085366	0.00027448	0.00044167	0.00068143	0.00005681	0.00020008	0.00045974	0.00054657	0.00040089	0.00010517	0.00018440	0.00037549	0.00010442	0.00021307	0.00051016	0.00062811	0.00054415	0.00110591	-0.43833053
0.3003	-0.02916793	-21.47483647	1.25746930	-21.47483647	0.66459014	-21.47483647	-0.06488287	-21.47483647	0.85575762	-21.47483647	-0.34592226	0.29777798	-0.50002637	-0.14224985	-21.47483647	0.74156890	-0.80337030	1.01359594	0.06699602	-21.47483647	-0.14939924	-21.47483647	-0.10619830	-21.47483647	-21.47483647	-21.47483647	-0.04443244	-1.64368773	-0.97001392	-21.47483647	1.56643748	-21.47483647	-0.09953719	-0.36886865	0.43229242	-0.15024700	-0.07717435	0.15396954	-0.18416211	0.12766131	-0.06215796	-0.01289024	-0.05785823	0.05316117	0.06437909	0.03208586	0.01948136	0.05295651	0.03544583	0.03262573	0.03228749	0.04180537	0.03400572	0.02560945	0.04211545	0.04275645	0.03101138	0.03699334	0.03216007	0.03444734	0.02627107	0.02877615	0.02857716	0.02828463	0.02320288	0.02635298	0.02531201	0.02243054	0.02080414	0.01956493	0.02105220	0.01825595	0.01935636	0.01920593	0.01346263	0.00908577	0.01372466	0.01447918	0.00967295	0.00989499	0.00602687	0.00845931	-0.00324752	0.00188458	0.00145672	0.00128418	-0.01166501	-0.01097006	0.00266865	0.00384989	-0.01291785	0.00489324	0.01112659	-0.00097859	-0.00198269	0.01214365	0.00671727	0.00230960	0.00826508	0.01244153	0.01418950	0.01862230	0.00924158	0.01125466	0.02128114	0.03805328	0.06063136	0.07381830	0.09340591	0.12023073	0.12063320	0.11998643	0.10950731	0.12435083	0.12863220	0.12037465	0.11729042	0.13718182	0.11845678	0.10501033	0.09685896	0.08200213	0.05505313	0.03692309	0.01768637	0.00866752	-0.01255801	-0.01812501	-0.01419437	-0.01779417	-0.02249202	-0.02335661	-0.02044137	-0.02768466	-0.02929994	-0.02348441	-0.02807974	-0.02913512	-0.03012566	-0.03051916	-0.03019514	-0.03086211	-0.03277640	-0.03394351	-0.03314695	-0.03396918	-0.03435563	-0.03380321	-0.03571719	-0.03683536	-0.03697901	-0.03587677	-0.03754121	-0.03680410	-0.03701774	-0.03768044	-0.03873240	-0.03833162	-0.03788481	-0.03864381	-0.03848366	-0.03679192	-0.03794718	-0.03804326	-0.03838762	-0.03629076	-0.03534501	-0.03801112	-0.03669123	-0.03330993	-0.03431779	-0.03559003	-0.03285025	-0.03260458	-0.03354057	-0.03209417	-0.03127720	-0.03187052	-0.03231050	-0.03130584	-0.02916445	-0.03011011	-0.02949839	-0.02820421	-0.02685501	-0.02821993	-0.02691847	-0.02538332	-0.02524562	-0.02614671	-0.02396706	-0.02304752	-0.02310177	-0.02321839	-0.02150354	-0.01965722	-0.01975281	-0.01895001	-0.01875615	-0.01688753	-0.01801745	-0.01803957	-0.01495230	-0.01515410	-0.01542071	-0.01378033	-0.01339925	-0.01269163	-0.01375800	-0.01151401	-0.00973630	-0.01177365	-0.01096495	-0.00805993	-0.00831063	-0.00898007	-0.00791767	-0.00583441	-0.00589639	-0.00662126	-0.00593177	-0.00404142	-0.00558655	-0.00491374	-0.00334504	-0.00342351	-0.00415403	-0.00236818	-0.00124316	-0.00150954	-0.00335200	-0.00175285	-0.00070714	-0.00244454	-0.00233597	-0.00090987	-0.00136887	-0.00147699	-0.00049032	-0.00008915	0.00076393	0.00022947	0.00198601	0.00167912	0.00166797	0.00258253	0.00403252	0.00380331	0.00443420	0.00560385	0.00555141	0.00432226	0.00396728	0.00556407	0.00496725	0.00329177	0.00361571	0.00554516	0.00436691	0.00378768	0.00405666	0.00365413	0.00453527	0.00359302	0.00543733	0.00565837	0.00601640	0.00604055	0.00705973	0.00729799	0.00663487	0.00599628	0.00761879	0.00749420	0.00666818	0.00603274	0.00624180	0.00521874	0.00465739	0.00503765	0.00405861	0.00406973	0.00393045	0.00281019	0.00386396	0.00294657	0.00209279	0.00310052	0.00187030	0.00244095	0.00232128	0.00216389	0.00211121	0.00232280	0.00195450	0.00197635	0.00246178	0.00219038	0.00311875	0.00163565	0.00175179	0.00066698	0.00239353	0.00043937	0.00131792	0.00136652	0.00109031	0.00013136	-0.00046079	0.00062830	0.00113263	-0.00114900	-0.00032485	-0.00004517	-0.00075026	-0.00199216	-0.00065483	-0.00259672	-0.00345909	-0.00187962	-0.00169215	-0.00161008	-0.00393781	-0.00190345	-0.00317844	-0.00255004	-0.00368583	-0.00346133	-0.00308206	-0.00312969	-0.00364765	-0.00286281	-0.00381983	-0.00217380	-0.00048101	-0.00124122	-0.00471068	-0.00276328	-0.00058773	-0.00192267	-0.00425244	-0.00177807	-0.00131622	-0.00019131	-0.00370859	0.00126166	0.00054494	-0.00131278	-0.00041807	-0.00025249	-0.00216578	-0.00347386	-0.00163521	0.00238842	-0.00098334	-0.00351606	-0.00079891	-0.00133663	-0.00163389	-0.00202096	0.00074440	0.00020066	-0.00260609	-0.00397659	0.00055505	-0.00146140	-0.00100884	-0.00291454	0.00207901	0.00235276	-0.00071667	-0.00146093	-0.00011497	-0.00080678	0.00027335	-0.00199690	-0.00026024	-0.00304923	-0.00097566	0.00065681	-0.00214858	0.00048064	-0.00075793	-0.00016527	-0.00223500	-0.00257377	0.00284331	-0.00069445	-0.00029018	-0.00221055	-0.00170208	-0.00155419	-0.00042183	-0.00040342	0.00143984	-0.00331098	-0.00234052	-0.00040579	0.00171723	-0.00124544	-0.00020401	0.00067344	-0.00018448	-0.00041904	-0.00041155	0.00149433	0.00039001	-0.00036817	0.00162683	0.00062739	-0.00138239	-0.00167279	0.00101960	-0.00064136	-0.00205226	-0.00087587	0.00081133	0.00051898	-0.00107560	0.00070439	0.00207181	0.00011274	-0.00026975	0.00046017	-0.00054340	-0.00131319	-0.00153450	0.00145246	0.00126977	0.00000331	-0.00010371	0.00015978	-0.00055446	-0.00026183	0.00064640	0.00090868	0.00030481	0.00053965	-0.00056307	-0.00063978	-0.00052718	0.00050643	0.00040396	-0.00074239	-0.00059717	0.00145876	0.00067855	-0.00009703	0.00022092	0.00073903	0.00007805	-0.00004044	0.00001106	0.00037281	-0.00012572	-0.00015443	-0.00018834	0.00002682	-0.00047059	0.00064218	0.00185215	0.00018871	0.00074041	0.00042099	0.00028959	-0.00079831	-0.00039414	0.00007419	0.00083780	0.00013231	0.00066872	-0.00071003	0.00052755	-0.00031362	0.00110975	0.00124377	-0.00019643	-0.00124644	0.00028270	0.00013297	0.00040083	-0.00015330	0.00062408	-0.00010656	-0.00024375	0.00041088	0.00021656	-0.00005809	0.00012725	0.00016881	0.00044593	0.00007026	0.00009579	0.00006163	-0.00030765	-0.00036741	0.00013260	0.00094919	0.00005485	-0.00018456	0.00027238	0.00045664	-0.00031060	-0.00008734	-0.00018585	0.00020847	0.00015426	-0.00008827	0.00046172	0.00013037	0.00033978	0.05191634
0.3503	-0.16903567	-0.84660971	-21.47483647	-21.47483647	0.16540205	-0.25943914	0.02191869	0.06792776	-0.58006335	0.73054883	0.57328974	0.31590125	-21.47483647	0.23695136	-0.27398951	0.30272375	-0.01427806	-0.56838198	1.06043310	-21.47483647	-0.39960668	-21.47483647	-21.47483647	-21.47483647	-21.47483647	0.00702883	-21.47483647	-21.47483647	-0.97764605	0.37542660	0.24918529	-0.74370456	0.22423664	-0.34783533	-0.64041755	-0.74182206	0.18966824	0.09875775	-0.03292589	-0.09336125	-0.00842887	0.00170767	-0.00395344	0.01686345	0.03159687	0.02834402	0.05437748	0.01987519	0.05048148	0.05011392	0.03024812	0.01526844	0.03216966	0.03513295	0.04285744	0.02942489	0.03344487	0.04133161	0.02612874	0.02755291	0.03576279	0.02575855	0.02273982	0.02528428	0.02822983	0.02574568	0.02123831	0.02080371	0.02241524	0.01430945	0.01708864	0.01641792	0.01680306	0.01381948	0.01360621	0.00951201	0.00995965	0.00891972	0.01158040	0.00937568	0.00226466	0.00561148	0.00227482	0.00281582	-0.00676531	-0.00362045	-0.00199577	-0.01096461	-0.00639595	-0.00822781	-0.00705474	-0.00315586	0.00092047	0.00511296	0.00743501	0.00511634	0.00028118	0.01302526	0.00981560	0.00803127	0.01348804	0.01904699	0.00867907	0.00643095	0.01886523	0.03573618	0.04565083	0.05590307	0.07628683	0.09917763	0.09445738	0.09381870	0.09309376	0.11143341	0.10678731	0.11069445	0.10755135	0.11991220	0.10877521	0.10745548	0.10282786	0.08536700	0.07119771	0.05419529	0.03151535	0.01149592	-0.00291140	-0.01289460	-0.01745737	-0.02126008	-0.02156005	-0.02338617	-0.02555835	-0.02982219	-0.02682212	-0.02758810	-0.03079551	-0.03063558	-0.02848515	-0.03388306	-0.03038563	-0.03004163	-0.03238412	-0.03549102	-0.03505938	-0.03345694	-0.03447757	-0.03559391	-0.03682338	-0.03682051	-0.03717973	-0.03780809	-0.03572805	-0.03586089	-0.03855240	-0.03705754	-0.03782808	-0.03907770	-0.03930273	-0.03855798	-0.03704570	-0.03845348	-0.03953406	-0.03688748	-0.03708722	-0.03714123	-0.03755139	-0.03813455	-0.03647251	-0.03586776	-0.03475940	-0.03404747	-0.03407014	-0.03522139	-0.03298896	-0.03141942	-0.03240790	-0.03177911	-0.03119508	-0.03045456	-0.03101426	-0.03169473	-0.02834329	-0.02986853	-0.02819576	-0.02683654	-0.02642120	-0.02629506	-0.02675862	-0.02457092	-0.02306846	-0.02395073	-0.02400326	-0.02380856	-0.02222790	-0.02279191	-0.02035561	-0.01950457	-0.02001368	-0.01809923	-0.01895085	-0.01794009	-0.01691651	-0.01640800	-0.01578496	-0.01486462	-0.01432177	-0.01384374	-0.01291105	-0.01188054	-0.01189181	-0.01120566	-0.01073522	-0.01075654	-0.01052402	-0.00781377	-0.00650123	-0.00788281	-0.00662154	-0.00609270	-0.00642681	-0.00502581	-0.00408697	-0.00431310	-0.00473026	-0.00334118	-0.00300907	-0.00217503	-0.00257231	-0.00208754	-0.00177058	-0.00112700	-0.00183139	-0.00095200	-0.00032748	-0.00067014	-0.00120239	-0.00039227	0.00029829	-0.00021966	-0.00061471	-0.00034455	0.00054510	-0.00108521	-0.00055371	0.00006561	0.00043989	0.00017785	0.00299182	0.00359438	0.00379194	0.00330302	0.00304729	0.00382938	0.00519253	0.00449511	0.00509883	0.00586698	0.00616884	0.00568320	0.00574738	0.00495265	0.00536400	0.00512616	0.00490532	0.00368328	0.00513624	0.00455711	0.00507712	0.00468824	0.00461368	0.00567277	0.00427398	0.00480566	0.00589518	0.00519993	0.00547552	0.00564972	0.00633657	0.00611458	0.00533353	0.00713908	0.00660994	0.00506473	0.00595590	0.00594487	0.00447855	0.00510313	0.00399897	0.00495347	0.00447824	0.00311104	0.00237420	0.00351337	0.00197728	0.00152750	0.00223504	0.00173110	0.00191826	0.00115581	0.00177731	-0.00006520	0.00083450	0.00023150	0.00079101	0.00071682	0.00173085	0.00161245	0.00062719	0.00035860	0.00101706	0.00042335	0.00217081	0.00164339	0.00124282	0.00218170	0.00185798	-0.00116178	0.00077737	0.00006429	-0.00075470	0.00001865	0.00004143	-0.00058983	-0.00053802	0.00055867	-0.00144594	-0.00242754	-0.00338905	-0.00193215	-0.00125202	-0.00327114	-0.00419997	-0.00259613	-0.00267735	-0.00483820	-0.00453459	-0.00203287	-0.00442982	-0.00485456	-0.00288355	-0.00369268	-0.00415611	-0.00354855	-0.00400971	-0.00369189	-0.00348223	-0.00514358	-0.00325912	-0.00618078	-0.00464174	-0.00318037	-0.00382712	-0.00379685	-0.00375490	-0.00391776	-0.00460821	-0.00491488	-0.00347170	-0.00353792	-0.00242664	-0.00554677	-0.00202093	-0.00490368	-0.00401077	-0.00430176	-0.00081122	-0.00366139	-0.00142939	-0.00218878	-0.00170678	-0.00492216	-0.00207419	-0.00093778	0.00033869	-0.00359469	-0.00326509	-0.00502820	-0.00258229	-0.00081892	-0.00305295	-0.00035217	-0.00064076	-0.00395351	-0.00172354	-0.00035353	-0.00246768	-0.00199320	-0.00486929	-0.00286983	-0.00378587	-0.00415735	-0.00131642	-0.00003340	-0.00305802	-0.00337003	-0.00231035	-0.00206349	-0.00221866	-0.00284675	-0.00367200	-0.00316206	-0.00140313	-0.00198882	-0.00028208	-0.00456028	0.00054561	-0.00069298	-0.00114636	-0.00242717	-0.00084439	-0.00239775	-0.00135045	-0.00282401	-0.00242758	-0.00101847	-0.00265872	-0.00309711	-0.00071093	-0.00058569	-0.00060090	-0.00244705	-0.00124687	-0.00149984	-0.00142681	-0.00219122	-0.00109369	-0.00034577	-0.00027660	0.00094417	-0.00082282	-0.00177340	-0.00107738	-0.00048037	-0.00199707	-0.00133397	-0.00080559	-0.00038862	-0.00083147	-0.00098235	0.00024257	-0.00141402	-0.00048224	-0.00037314	-0.00053674	-0.00070938	-0.00109923	-0.00088974	0.00015088	-0.00152617	-0.00104493	0.00032210	-0.00034962	-0.00142512	0.00014726	-0.00061917	-0.00060070	-0.00088276	-0.00076485	-0.00018866	0.00017346	-0.00156541	-0.00054346	0.00000589	0.00027976	-0.00121779	0.00030080	-0.00162773	-0.00113223	-0.00025852	-0.00052181	-0.00122788	-0.00048798	-0.00044971	-0.00004422	0.00015776	0.00008573	-0.00014292	-0.00024057	-0.00010349	0.00037704	-0.00006790	0.00018109	-0.00051508	0.00047635	-0.00053089	-0.00014640	-0.00082834	-0.00061264	-0.00030031	0.00054155	-0.00019660	-0.00010750	0.00045013	-0.00035758	-0.00056661	0.00038167	-0.00002049	-0.00013808	0.00006716	-0.00009894	-0.00005540	-0.00039274	0.00005830	-0.00032579	-0.00045873	0.00003597	0.00013213	-0.00005194	-0.00004546	0.00033909	1.60711964
0.4003	1.63503259	-0.20083499	0.42795733	0.12834832	0.43293661	-0.61890032	0.82603868	0.48370287	-0.22424891	1.02258205	0.62473075	-0.15795120	-0.34422973	0.36160161	-0.38586983	0.97490916	-21.47483647	0.41817792	-21.47483647	-0.52986062	-1.49412143	-21.47483647	-21.47483647	-21.47483647	-0.52658039	-21.47483647	-21.47483647	-21.47483647	-21.47483647	1.02557111	-21.47483647	-0.23008704	0.02104959	0.07915840	0.45639266	-0.59635256	-0.57843601	0.06872700	0.05682377	0.01233922	-0.11734749	-0.09047359	-0.00623001	-0.04369831	0.05491355	0.06944198	0.00905244	0.02628407	0.05936211	0.04695064	0.03599197	0.03476907	0.04904977	0.03213788	0.02746614	0.02876818	0.04079495	0.04200695	0.02317276	0.03729332	0.03565711	0.03026479	0.02705014	0.02642268	0.03106588	0.02519637	0.01789860	0.02661845	0.02213344	0.01401526	0.02125077	0.02135082	0.01498441	0.01058161	0.01360810	0.01185706	0.00869899	0.01021159	0.01223112	0.00725140	0.00466177	0.00597554	0.00454850	0.00768500	-0.00978699	0.00374736	-0.00059266	-0.01143657	-0.00603628	0.00904087	0.00068333	-0.00832666	0.01216138	0.00870738	0.00068904	0.00565582	0.00407230	0.01398613	0.00565516	0.00912796	0.02326535	0.01709186	0.00803784	0.01152209	0.02186021	0.03132709	0.03900799	0.05250892	0.08358940	0.09646482	0.08880957	0.09774328	0.10188285	0.11807824	0.12296256	0.12084452	0.10426528	0.10771167	0.10459223	0.10525634	0.09662203	0.07964609	0.05753427	0.04091829	0.01810688	0.00813102	-0.00536883	-0.01178776	-0.01906317	-0.01867388	-0.01877647	-0.02424195	-0.02321611	-0.02792340	-0.02551344	-0.02727785	-0.02926557	-0.02807101	-0.02894542	-0.03210616	-0.02808794	-0.02774446	-0.03201841	-0.03659199	-0.03319748	-0.03268811	-0.03555921	-0.03534657	-0.03450342	-0.03752404	-0.03758886	-0.03674976	-0.03376636	-0.03583697	-0.03761501	-0.03639415	-0.03669290	-0.03971478	-0.03939277	-0.03734615	-0.03652333	-0.03614217	-0.03831817	-0.03460390	-0.03616346	-0.03774915	-0.03548527	-0.03662556	-0.03645892	-0.03413342	-0.03199030	-0.03253837	-0.03250752	-0.03420702	-0.03182685	-0.03219195	-0.03205216	-0.03050178	-0.02919230	-0.03118519	-0.03076575	-0.02902202	-0.02908956	-0.02904007	-0.02768193	-0.02319425	-0.02680395	-0.02537904	-0.02496349	-0.02487691	-0.02323753	-0.02600968	-0.02307644	-0.02346300	-0.02190626	-0.02236092	-0.01865329	-0.01793859	-0.01871844	-0.01727321	-0.01822907	-0.01763784	-0.01647937	-0.01642040	-0.01413712	-0.01417257	-0.01320899	-0.01132338	-0.01267474	-0.01279359	-0.01093058	-0.00962355	-0.01061568	-0.01044329	-0.00816587	-0.00833426	-0.00737546	-0.00696310	-0.00494473	-0.00539540	-0.00605214	-0.00485581	-0.00413824	-0.00495715	-0.00328263	-0.00252693	-0.00250820	-0.00265447	-0.00213531	-0.00119271	-0.00140279	-0.00089564	-0.00102660	-0.00029618	0.00019265	-0.00081150	0.00090238	0.00189100	0.00157514	0.00044987	0.00209365	0.00181211	0.00187592	0.00139291	0.00162442	0.00171937	0.00133655	0.00169643	0.00227064	0.00332670	0.00210765	0.00202871	0.00234989	0.00211844	0.00258210	0.00331036	0.00349127	0.00371074	0.00478117	0.00524725	0.00614090	0.00531832	0.00637170	0.00697278	0.00596229	0.00649431	0.00814743	0.00714510	0.00671483	0.00807308	0.00740978	0.00618164	0.00608395	0.00600740	0.00644637	0.00636693	0.00502888	0.00470544	0.00538352	0.00381797	0.00471160	0.00639360	0.00561327	0.00436627	0.00655421	0.00589439	0.00567948	0.00588254	0.00631720	0.00572074	0.00660850	0.00574944	0.00585620	0.00756482	0.00538453	0.00521642	0.00582752	0.00558475	0.00466241	0.00523604	0.00479794	0.00284223	0.00320253	0.00265832	0.00317596	0.00194967	0.00263171	0.00161484	0.00098708	0.00047964	0.00153560	0.00052141	0.00015216	0.00091100	0.00078042	0.00050474	0.00120697	-0.00021874	0.00022194	0.00150278	0.00047681	0.00149154	0.00150415	0.00070603	0.00121463	0.00119774	0.00066768	-0.00047428	0.00092881	0.00144917	0.00110349	-0.00086270	0.00179452	-0.00186633	0.00113115	-0.00014391	0.00085634	-0.00064293	-0.00039283	-0.00195399	-0.00026213	-0.00094153	-0.00172275	-0.00112617	-0.00110942	-0.00089578	-0.00155355	-0.00056990	-0.00250586	-0.00562912	-0.00293263	-0.00309512	-0.00383138	-0.00307817	-0.00233819	-0.00405190	-0.00257717	-0.00464761	-0.00104283	-0.00509313	-0.00432899	-0.00590422	-0.00434760	-0.00470022	-0.00421357	-0.00522854	-0.00041917	-0.00559549	-0.00500904	0.00096258	-0.00302935	-0.00449979	-0.00493524	0.00089580	-0.00359921	-0.00375546	-0.00407871	-0.00167441	-0.00309531	-0.00322473	-0.00125975	-0.00172999	-0.00224787	-0.00439093	-0.00319059	-0.00196351	-0.00149071	-0.00165954	-0.00184200	-0.00414827	-0.00364601	-0.00222857	0.00091164	-0.00222759	-0.00206860	-0.00158085	-0.00167512	-0.00425590	-0.00033809	-0.00090289	-0.00103299	-0.00116946	-0.00031658	-0.00092127	-0.00051904	-0.00236073	0.00052809	-0.00064496	0.00029737	-0.00103994	0.00103162	-0.00040694	-0.00214191	-0.00055749	-0.00126033	-0.00087890	-0.00211528	-0.00176743	-0.00013034	-0.00199256	-0.00100071	-0.00076336	-0.00035146	-0.00085291	0.00037932	-0.00090908	-0.00158489	-0.00130811	0.00000624	-0.00054698	-0.00042543	-0.00128708	-0.00101168	0.00005555	-0.00075081	-0.00057303	-0.00028793	-0.00049158	-0.00115032	-0.00075861	0.00073269	-0.00143885	-0.00014383	0.00112222	0.00020140	-0.00129070	0.00006651	0.00009488	-0.00083590	-0.00247654	0.00017703	0.00012308	0.00010033	0.00001646	0.00108136	-0.00082414	-0.00060115	-0.00089283	-0.00022703	-0.00003540	0.00096480	0.00073178	0.00037360	-0.00000115	0.00002730	-0.00029630	-0.00045707	-0.00115077	-0.00001995	0.00076436	0.00034747	-0.00111930	-0.00013035	0.00076265	-0.00002855	0.00022925	0.00002647	-0.00027363	0.00027615	0.00068030	0.00066291	0.00046894	0.00000159	-0.00024992	0.00025257	0.00015621	0.00009052	0.00011685	0.00024950	-0.00037670	0.00075920	0.00044202	0.00036021	0.00000672	-0.00015505	0.00009368	0.00006309	0.00016774	0.00013245	0.00029661	-0.00025983	-0.00006563	0.00006107	-0.00007160	-0.00005839	-0.00001334	0.00027895	-0.00001072	0.00024982	0.00056141	0.00073566	0.19817845
0.4503	0.80353205	0.35611168	1.01833549	-0.25543869	-0.15149621	-0.60391860	0.66672105	1.00818722	0.11179806	1.28727698	0.17833675	0.38295513	-0.23519076	-0.14379483	0.23825867	0.26454418	0.86976951	1.01202251	-21.47483647	2.49143171	-0.30972788	-21.47483647	-21.47483647	-21.47483647	-0.70946187	-21.47483647	-21.47483647	-0.24273598	0.22269539	-0.22229318	-21.47483647	0.53757900	0.55064966	-1.08699007	-0.42614266	0.27565805	-0.29259811	0.01455660	0.04634702	0.07157112	-0.09009034	-0.06013937	0.00422064	-0.00033846	0.01834491	0.02970444	0.03774801	0.04357853	0.05167950	0.03944771	0.02350335	0.02741017	0.03841269	0.03019813	0.04037333	0.02999193	0.02879082	0.03450654	0.02834679	0.02792464	0.02737617	0.02587855	0.02431764	0.02489587	0.02355377	0.02450209	0.02219028	0.01982374	0.01911363	0.01635938	0.02164208	0.01566164	0.01508018	0.01447574	0.01104958	0.00938389	0.01037236	0.00872534	0.00846646	0.00275893	0.00171426	0.00075016	0.00350746	-0.00173467	-0.00047294	0.00778526	-0.00921928	-0.00860283	-0.00288487	0.00104357	-0.01161243	-0.00431328	0.00205030	0.00764327	-0.00231468	0.01102646	0.00081879	0.00800849	0.00728024	0.00578774	0.01505401	0.02021003	0.01442746	0.00861015	0.01781898	0.03404947	0.05064375	0.06282122	0.08590404	0.10682738	0.09936526	0.09393429	0.09382804	0.12140305	0.12515201	0.11598191	0.09846062	0.10426128	0.09310210	0.08991790	0.08574411	0.07446613	0.04921528	0.03394328	0.01676842	0.00375624	-0.00995509	-0.01717691	-0.01630668	-0.01949538	-0.02165188	-0.02388665	-0.02259807	-0.02943760	-0.02730293	-0.02591128	-0.02905445	-0.03148030	-0.02982038	-0.03150116	-0.02880275	-0.02995212	-0.03297735	-0.03478408	-0.03228246	-0.03320481	-0.03486076	-0.03511987	-0.03552600	-0.03645500	-0.03706699	-0.03493563	-0.03585065	-0.03689575	-0.03665601	-0.03710688	-0.03684707	-0.03833813	-0.03811414	-0.03705123	-0.03621881	-0.03639931	-0.03753717	-0.03703642	-0.03674483	-0.03791527	-0.03556669	-0.03600998	-0.03522825	-0.03386751	-0.03282661	-0.03391147	-0.03260244	-0.03325714	-0.03129906	-0.03049240	-0.03181506	-0.03094904	-0.03020257	-0.02984951	-0.02918751	-0.02909827	-0.02862787	-0.02737163	-0.02782068	-0.02753568	-0.02545031	-0.02464516	-0.02541548	-0.02602457	-0.02369860	-0.02332052	-0.02311361	-0.02291457	-0.02202003	-0.02150074	-0.01957389	-0.01796253	-0.01931342	-0.01758775	-0.01811873	-0.01796504	-0.01547282	-0.01469199	-0.01574847	-0.01314606	-0.01351093	-0.01096374	-0.01283771	-0.01268682	-0.00947613	-0.01148449	-0.00993327	-0.00900201	-0.00830612	-0.00792686	-0.00736033	-0.00604162	-0.00529106	-0.00580705	-0.00521047	-0.00360173	-0.00365672	-0.00423880	-0.00354022	-0.00243287	-0.00265374	-0.00160585	-0.00242460	-0.00084905	-0.00183761	-0.00023639	0.00050271	-0.00101338	0.00072895	0.00019294	0.00025242	0.00135413	0.00230730	0.00227145	0.00201438	0.00081405	0.00389765	0.00283258	0.00346537	0.00248541	0.00332098	0.00308661	0.00423300	0.00429092	0.00453904	0.00388788	0.00435870	0.00447519	0.00492369	0.00325507	0.00356365	0.00453869	0.00329809	0.00455290	0.00378162	0.00318747	0.00521064	0.00499897	0.00513871	0.00504555	0.00640255	0.00667188	0.00703378	0.00653244	0.00795004	0.00781616	0.00790820	0.00830240	0.00841488	0.00862383	0.00835849	0.00726949	0.00768865	0.00857468	0.00755289	0.00782536	0.00809286	0.00681904	0.00700174	0.00780430	0.00601533	0.00665655	0.00606069	0.00555283	0.00639487	0.00623374	0.00579706	0.00672365	0.00589296	0.00567883	0.00649406	0.00576743	0.00720839	0.00701166	0.00655874	0.00575500	0.00741135	0.00563377	0.00665932	0.00685636	0.00676575	0.00542026	0.00596754	0.00584565	0.00580147	0.00337243	0.00526956	0.00474209	0.00435067	0.00394551	0.00418338	0.00232442	0.00330683	0.00230178	0.00007785	0.00296090	0.00108614	0.00078025	0.00137809	0.00128079	0.00198417	-0.00003318	-0.00015823	0.00222698	0.00116045	0.00083898	0.00043841	-0.00047496	0.00131531	0.00155853	0.00129499	0.00173624	0.00125496	0.00040954	0.00058637	-0.00090460	0.00235032	0.00147097	0.00256453	0.00180444	0.00215658	0.00200020	-0.00006634	0.00021498	0.00133767	0.00334789	0.00192614	0.00310191	0.00011289	-0.00092025	-0.00034608	-0.00014403	-0.00093183	-0.00115446	-0.00094245	-0.00118152	-0.00309414	-0.00353496	0.00031662	-0.00199027	-0.00036796	-0.00252222	-0.00078769	0.00114048	-0.00134370	-0.00354944	-0.00268471	-0.00273861	-0.00235915	-0.00364925	-0.00456289	-0.00405467	-0.00259078	-0.00415216	-0.00398836	0.00015048	-0.00069720	-0.00271888	-0.00430076	-0.00274305	-0.00207153	-0.00279468	-0.00302899	-0.00482288	-0.00489331	-0.00205737	-0.00143064	-0.00073782	-0.00181685	-0.00279714	-0.00248225	0.00028478	-0.00154035	-0.00168573	-0.00228061	-0.00117419	-0.00272951	-0.00092011	-0.00097210	-0.00159340	-0.00059990	-0.00184682	0.00115541	-0.00116017	0.00034063	0.00018835	-0.00026683	-0.00053001	-0.00370203	0.00027183	-0.00148646	-0.00156119	-0.00075770	-0.00050902	0.00228382	-0.00127087	0.00016825	-0.00233463	0.00013293	-0.00078089	-0.00037225	0.00026640	0.00005333	-0.00158890	0.00063026	0.00035390	0.00064073	0.00022854	0.00095733	-0.00007361	0.00032833	0.00023658	0.00031133	-0.00023255	0.00028926	-0.00056112	0.00086664	0.00014541	0.00060415	-0.00025591	0.00025234	-0.00031317	0.00054595	-0.00039452	0.00004979	0.00022490	0.00144607	-0.00066451	0.00060521	0.00036122	0.00036647	-0.00001956	-0.00045257	0.00088640	0.00025872	0.00003591	0.00014580	0.00042027	0.00045881	-0.00002108	-0.00013018	0.00083434	-0.00001736	0.00021446	0.00105265	0.00050449	0.00048317	0.00027640	0.00099308	0.00121712	0.00040028	0.00033410	-0.00005299	0.00074882	0.00087384	0.00066927	0.00091280	0.00049912	0.00020842	0.00068158	0.00020762	0.00040005	0.00029684	0.00012369	0.00083420	0.00013530	0.00003912	0.00045355	0.00004290	0.00038746	0.00078759	0.00072925	0.00033974	0.00021413	-0.00008831	0.00023825	-0.00036990	0.00016128	0.00040932	0.00026343	0.00029375	0.00002611	0.00068486	0.00019986	0.00071575	0.34405618
0.5003	-0.10117208	-21.47483647	-21.47483647	0.92493668	-0.35693633	-21.47483647	-1.48177743	-0.93382049	0.01001745	0.52147061	-21.47483647	0.71316066	0.37550046	1.06812418	2.31132829	-0.32972220	0.20146036	-1.55194498	0.45504425	-21.47483647	0.70448172	-21.47483647	-21.47483647	-21.47483647	0.52224011	-21.47483647	-21.47483647	-0.21087128	0.48212806	-21.47483647	-21.47483647	-21.47483647	-0.16617739	0.02553664	-0.64906223	0.40779848	0.06718995	-0.01930652	0.01769369	0.03636213	-0.06131833	-0.06262326	-0.04501131	0.01481802	0.03933188	0.01868466	0.04165889	0.03534309	0.03612237	0.03021641	0.03435949	0.03797374	0.02623876	0.02429674	0.03813517	0.03211011	0.03474250	0.03768176	0.03221854	0.02902068	0.03192873	0.03452103	0.02819791	0.02193166	0.02457076	0.02566584	0.02332301	0.01848886	0.01905680	0.01867510	0.01832434	0.01602908	0.01906509	0.01691221	0.01253883	0.00851966	0.01349841	0.00958840	0.00635620	0.00561790	0.00510947	-0.00226251	-0.00107276	0.00323478	-0.00807159	0.00559883	-0.00030162	-0.00206708	-0.00407404	-0.00228627	-0.00599345	0.00117527	0.00480362	-0.00794101	0.00499615	0.01238542	0.00357461	0.00639572	0.00976706	0.01253980	0.01421481	0.01375199	0.01447340	0.00706451	0.01799691	0.03536618	0.05360797	0.05536303	0.07390568	0.09890045	0.09099765	0.08792227	0.08371591	0.11193166	0.11771298	0.10425151	0.09249104	0.10487679	0.09840631	0.09411839	0.09255119	0.07804624	0.05301009	0.03516791	0.01945630	0.00359799	-0.01248934	-0.01713036	-0.01458674	-0.01901614	-0.02315865	-0.02403633	-0.01983976	-0.02830690	-0.02812628	-0.02605753	-0.03044981	-0.03259393	-0.03103117	-0.02998071	-0.03004189	-0.03295272	-0.03153612	-0.03331104	-0.03400808	-0.03203439	-0.03386123	-0.03450097	-0.03602273	-0.03776896	-0.03565546	-0.03598352	-0.03689285	-0.03696647	-0.03634476	-0.03732558	-0.03638717	-0.03699075	-0.03782581	-0.03753841	-0.03819552	-0.03530362	-0.03759916	-0.03748623	-0.03712268	-0.03715360	-0.03588685	-0.03659870	-0.03417562	-0.03318829	-0.03474421	-0.03341672	-0.03112873	-0.03242934	-0.03200647	-0.03111630	-0.03167473	-0.03136024	-0.03091549	-0.03017160	-0.02892514	-0.03090668	-0.02886063	-0.02658384	-0.02600942	-0.02697033	-0.02526635	-0.02424416	-0.02515955	-0.02631391	-0.02243645	-0.02268798	-0.02246380	-0.02264541	-0.02022543	-0.02064224	-0.02032253	-0.01759218	-0.01877669	-0.01785122	-0.01831871	-0.01827826	-0.01520944	-0.01619981	-0.01532050	-0.01259412	-0.01337351	-0.01239683	-0.01346699	-0.01055582	-0.01014448	-0.01074380	-0.01005804	-0.00765448	-0.00876621	-0.00839355	-0.00621124	-0.00740302	-0.00576776	-0.00682802	-0.00501879	-0.00324835	-0.00481791	-0.00325264	-0.00300040	-0.00325082	-0.00301673	-0.00180652	-0.00193904	-0.00151163	-0.00160186	-0.00006490	-0.00055959	-0.00118287	0.00047031	0.00168438	0.00039458	0.00014491	0.00241054	0.00275011	0.00154255	0.00101173	0.00443364	0.00276684	0.00241838	0.00372418	0.00390627	0.00274461	0.00394128	0.00467176	0.00511353	0.00336775	0.00415686	0.00528240	0.00459179	0.00506421	0.00511976	0.00488723	0.00560615	0.00478715	0.00537226	0.00576247	0.00521266	0.00512581	0.00623205	0.00435048	0.00602435	0.00465085	0.00575385	0.00600134	0.00525852	0.00613317	0.00708257	0.00547605	0.00701001	0.00806429	0.00821315	0.00649171	0.00751062	0.00817036	0.00899308	0.00881892	0.00916186	0.00863298	0.00947527	0.00918175	0.00922593	0.00967797	0.00893040	0.00791143	0.00973224	0.00810557	0.00732046	0.00770641	0.00698898	0.00734767	0.00720628	0.00579291	0.00688242	0.00605964	0.00681556	0.00484455	0.00513429	0.00484133	0.00639468	0.00533615	0.00647034	0.00560268	0.00557393	0.00653875	0.00566486	0.00534141	0.00722937	0.00773390	0.00677463	0.00677802	0.00742782	0.00576168	0.00513487	0.00627657	0.00478481	0.00711351	0.00610030	0.00447600	0.00324451	0.00424451	0.00225286	0.00434890	0.00175332	0.00230667	0.00452995	0.00291154	0.00236411	-0.00111774	0.00422084	0.00056318	0.00022195	-0.00008512	0.00065798	-0.00071874	-0.00148854	-0.00096097	0.00203355	-0.00040723	0.00040086	-0.00017078	0.00029309	0.00027249	-0.00092189	0.00090487	0.00047381	-0.00092904	0.00108994	0.00314156	-0.00089075	-0.00219612	0.00165812	0.00186730	-0.00035902	0.00104788	0.00086916	0.00183726	0.00004811	-0.00100859	0.00226649	-0.00203387	0.00318488	0.00185732	0.00202556	0.00137690	-0.00279616	-0.00189992	0.00066853	-0.00005034	0.00230145	0.00019109	-0.00207862	-0.00100579	-0.00022885	0.00099233	-0.00126075	0.00069603	0.00346505	-0.00059671	-0.00144391	-0.00089351	0.00093265	-0.00057841	-0.00132543	-0.00158321	-0.00293324	-0.00213162	-0.00080577	-0.00015686	-0.00018007	-0.00182583	-0.00369230	-0.00217767	-0.00262240	-0.00390815	-0.00171971	-0.00168053	-0.00176092	-0.00088214	-0.00059085	-0.00298040	-0.00207199	-0.00057501	0.00124850	-0.00314660	-0.00144047	-0.00045046	0.00088576	-0.00217465	-0.00338804	0.00044781	-0.00026369	-0.00237414	-0.00108760	0.00073242	0.00123947	-0.00230594	-0.00056385	-0.00012742	-0.00074305	-0.00129286	-0.00151574	0.00019334	0.00013007	-0.00080597	0.00017709	0.00002947	-0.00117794	0.00013149	0.00019502	0.00043171	-0.00138439	0.00056632	-0.00020864	-0.00077951	-0.00020287	-0.00083485	-0.00057852	0.00032827	0.00094827	0.00053158	-0.00059046	-0.00079023	0.00158208	0.00052275	-0.00107437	0.00055875	0.00170666	-0.00037523	-0.00049629	0.00085864	0.00107883	0.00102332	0.00002773	0.00104171	0.00159735	-0.00029585	0.00036806	-0.00005415	0.00201687	-0.00040066	0.00011985	0.00114758	0.00064356	0.00006494	0.00069752	0.00060287	0.00029634	-0.00013225	0.00104348	0.00156123	0.00020937	0.00001938	0.00014019	0.00110305	0.00079895	0.00040328	0.00114076	0.00047861	0.00066742	0.00098083	-0.00023433	-0.00014121	0.00053350	0.00024073	0.00050122	-0.00029750	0.00037709	0.00092682	0.00006006	-0.00023470	0.00051068	0.00091988	0.00031310	0.00028686	0.00054434	0.00049688	-0.00009323	0.00033143	0.00028503	0.00065947	0.00024006	0.00046862	0.00083361	0.00076326	0.00119878	-0.40382070
0.5503	0.10655464	-0.15306254	-0.58871657	-0.00097067	0.25586434	1.22327292	-1.16333807	-21.47483647	0.28768248	-0.33787664	-0.75419211	0.28106543	-0.67958712	-0.35460678	-0.05068789	-0.24138912	0.44699547	-3.10818720	-21.47483647	-21.47483647	-0.22682296	-21.47483647	-21.47483647	-21.47483647	-21.47483647	-21.47483647	0.43187475	-21.47483647	-21.47483647	0.10394794	0.96822923	-21.47483647	-1.14808610	-21.47483647	0.17172385	0.02465617	-0.02529876	0.04777257	0.06683591	-0.06442295	-0.05532934	-0.01400621	0.00442269	-0.05933430	0.07090223	0.05292242	0.03532260	0.01754655	0.04110128	0.03790228	0.01667760	0.03177749	0.04289742	0.02653117	0.03191736	0.03295725	0.03248530	0.03791926	0.02465732	0.03048574	0.03261069	0.02423349	0.02542065	0.02798735	0.02357339	0.02178008	0.02538748	0.02421427	0.02052248	0.01503725	0.02173853	0.01453364	0.01554130	0.01118186	0.01464167	0.00924255	0.00684672	0.01061933	0.01157022	0.00538485	-0.00058535	0.00754824	0.00201577	-0.00034285	-0.01389214	0.00703705	-0.00332764	-0.01114739	-0.00666396	0.01165051	-0.00311023	-0.01202029	0.01053339	0.00635572	-0.00068890	0.00746528	0.00913669	0.00905627	0.00170719	0.00268855	0.02026061	0.01327429	0.00393745	0.00931286	0.02099055	0.02845561	0.03759563	0.05771556	0.07369680	0.10073060	0.10004681	0.09796842	0.08510401	0.09743816	0.10655962	0.11469691	0.10491012	0.11797252	0.10749284	0.09534046	0.08436199	0.07262866	0.05245190	0.04247581	0.02090079	0.00637393	-0.00801286	-0.01815023	-0.01592632	-0.01958887	-0.02245351	-0.02488773	-0.02448465	-0.02797118	-0.02857516	-0.02749900	-0.02890375	-0.02858839	-0.03204573	-0.03331678	-0.02976733	-0.03013628	-0.03397553	-0.03682225	-0.03301507	-0.03345109	-0.03595735	-0.03570728	-0.03469139	-0.03827294	-0.03744425	-0.03551478	-0.03537978	-0.03738867	-0.03662260	-0.03611508	-0.03767332	-0.03976940	-0.03834240	-0.03795664	-0.03745656	-0.03826875	-0.03807274	-0.03590067	-0.03825013	-0.03681813	-0.03526922	-0.03727746	-0.03763397	-0.03404918	-0.03289654	-0.03421860	-0.03300647	-0.03270580	-0.03187997	-0.03244171	-0.03168586	-0.03108386	-0.03103047	-0.02984692	-0.03084434	-0.02962484	-0.02838844	-0.03027565	-0.02875180	-0.02637775	-0.02644951	-0.02618604	-0.02531503	-0.02545699	-0.02390043	-0.02416829	-0.02301040	-0.02391330	-0.02245063	-0.02232236	-0.02042030	-0.01928754	-0.02017476	-0.01675316	-0.01836831	-0.01780279	-0.01613275	-0.01516887	-0.01577754	-0.01546042	-0.01421652	-0.01259231	-0.01359166	-0.01205683	-0.01079271	-0.01073232	-0.01166144	-0.00863790	-0.00843910	-0.00941081	-0.00827424	-0.00605582	-0.00478677	-0.00550928	-0.00609411	-0.00468478	-0.00372278	-0.00466222	-0.00296644	-0.00320356	-0.00269429	-0.00250527	-0.00187223	-0.00074695	-0.00121120	-0.00052811	-0.00109451	-0.00060671	-0.00003255	-0.00029685	0.00056453	0.00103036	0.00166992	0.00163284	0.00286567	0.00137097	0.00293694	0.00302388	0.00347529	0.00204695	0.00343907	0.00421552	0.00475657	0.00470359	0.00395314	0.00415724	0.00388813	0.00411745	0.00615153	0.00592294	0.00569115	0.00592084	0.00674324	0.00645090	0.00632280	0.00524432	0.00702917	0.00684621	0.00650969	0.00598208	0.00781935	0.00686207	0.00702249	0.00788690	0.00744196	0.00648998	0.00589010	0.00573852	0.00583451	0.00581318	0.00621006	0.00551832	0.00560549	0.00613644	0.00724740	0.00809006	0.00724446	0.00687236	0.00851966	0.00803341	0.00688820	0.00824724	0.00871925	0.00916533	0.00995615	0.00983926	0.00926984	0.00979032	0.00911750	0.00932303	0.00946800	0.00862039	0.00863224	0.01029941	0.00841934	0.00752580	0.00754432	0.00759471	0.00666923	0.00757657	0.00702035	0.00652683	0.00541514	0.00592699	0.00656504	0.00553773	0.00715635	0.00629930	0.00703013	0.00637345	0.00711401	0.00558718	0.00531503	0.00528046	0.00534200	0.00696454	0.00694832	0.00348718	0.00570136	0.00666925	0.00511620	0.00313864	0.00427720	0.00773238	0.00516144	0.00410480	0.00389092	0.00233392	0.00535338	0.00476307	0.00526922	0.00275379	0.00326498	0.00321950	0.00439190	0.00145360	0.00122852	0.00197470	0.00379892	0.00165991	0.00020751	0.00032809	0.00073415	-0.00151825	-0.00016495	0.00095880	0.00019039	0.00122684	-0.00001792	-0.00279641	-0.00189605	-0.00191683	-0.00114909	-0.00189040	-0.00178076	-0.00163111	-0.00061466	-0.00330667	-0.00156558	-0.00114437	-0.00054353	0.00013035	0.00106765	-0.00028487	0.00005008	-0.00193189	-0.00061472	0.00099426	0.00211831	-0.00164160	0.00054974	0.00120948	-0.00062808	0.00034468	0.00081177	0.00061558	0.00173621	-0.00123527	0.00013159	-0.00074561	0.00109250	0.00001323	-0.00134679	-0.00157601	-0.00071576	-0.00034571	0.00006269	-0.00156484	0.00013900	-0.00165163	0.00135689	-0.00074766	-0.00010469	0.00072839	-0.00252532	-0.00095852	0.00011709	-0.00101825	-0.00279823	-0.00040480	-0.00050133	-0.00041993	-0.00200503	-0.00077683	-0.00053254	-0.00224280	-0.00120738	-0.00103657	-0.00285341	-0.00416927	-0.00103907	-0.00291557	-0.00168485	-0.00166314	0.00009035	-0.00267799	-0.00184268	-0.00236769	0.00028586	-0.00215295	-0.00193402	-0.00026924	0.00046469	-0.00245502	-0.00228809	-0.00107213	-0.00066651	-0.00207513	-0.00089430	-0.00111598	-0.00104118	-0.00106193	-0.00158973	-0.00075822	-0.00114494	-0.00284858	-0.00084332	-0.00101941	-0.00163694	-0.00299305	-0.00089977	0.00003493	-0.00085983	-0.00281053	-0.00041674	-0.00120586	-0.00077977	-0.00097680	-0.00100697	-0.00098984	-0.00119955	-0.00026507	-0.00183585	-0.00173435	-0.00076501	-0.00061937	-0.00057691	-0.00075774	0.00089342	-0.00109328	-0.00066618	-0.00025215	0.00052209	-0.00058377	-0.00021950	-0.00056541	0.00009053	0.00049569	0.00050339	0.00039212	-0.00034485	0.00026845	-0.00014419	0.00028059	0.00042284	-0.00015795	0.00018993	0.00023167	0.00062102	0.00017187	-0.00024122	-0.00009640	0.00030614	-0.00038249	0.00016667	0.00019580	-0.00024383	0.00023649	-0.00032786	0.00006187	0.00033709	0.00016425	0.00036308	-0.00013455	-0.00027276	-0.00011539	-0.00027873	0.00015913	0.00008790	0.00027104	0.00057336	0.00053853	0.00050386	0.00091538	0.00082844	-0.57714038
0.6003	-0.25915905	2.33227825	-1.07657405	1.01505876	0.11329452	-1.84437749	-21.47483647	-21.47483647	-0.60830104	-0.12263033	-0.12644607	-0.03725392	0.67986190	0.08280863	1.45608604	-21.47483647	0.36476788	0.30342606	0.15438857	0.66347408	-0.33227408	-21.47483647	-21.47483647	-21.47483647	0.88766682	-0.58392805	-21.47483647	-21.47483647	-21.47483647	-21.47483647	-21.47483647	-21.47483647	-0.48713141	0.25104938	-1.12243640	0.35963033	0.10772649	0.14149283	-0.03637114	-0.05814603	0.02943204	-0.03953356	0.02984192	0.04538445	0.01186981	0.02943839	0.04601862	0.03987480	0.03703767	0.02270750	0.02378883	0.03203865	0.04636399	0.03212892	0.03874432	0.03222756	0.02796463	0.04218812	0.03391284	0.02969197	0.03541479	0.02778860	0.02799900	0.02747630	0.02222096	0.02975155	0.02192386	0.02029766	0.01945588	0.02132868	0.01783764	0.01676446	0.01421871	0.01525779	0.01234654	0.01235342	0.00971273	0.00940741	0.00794370	0.00484247	0.00125598	0.00532061	0.00047274	0.00488482	0.00047295	-0.00069588	-0.00422893	-0.01551163	0.00375352	-0.00578049	-0.00238551	0.00446115	0.00965758	0.00023445	0.00202150	0.01245170	0.00622695	0.00826947	0.01566173	0.00693312	0.01771920	0.01911140	0.01633075	0.00941075	0.01976326	0.03650940	0.05236878	0.06574855	0.08634645	0.11364548	0.11045808	0.11901646	0.11513289	0.12768751	0.12177536	0.11193321	0.10810571	0.12011332	0.10161575	0.09053388	0.08553641	0.07458094	0.05393663	0.03439835	0.01015730	-0.00446188	-0.01480608	-0.01860257	-0.01626987	-0.01896022	-0.02194370	-0.02300276	-0.02238968	-0.02880801	-0.02753875	-0.02605429	-0.02975129	-0.03077690	-0.02920644	-0.03168525	-0.02889088	-0.03043824	-0.03247438	-0.03486533	-0.03295459	-0.03272180	-0.03480287	-0.03510769	-0.03772667	-0.03629473	-0.03558423	-0.03722157	-0.03605918	-0.03490016	-0.03584520	-0.03650356	-0.03701463	-0.03914035	-0.03744940	-0.03689529	-0.03692316	-0.03602015	-0.03764967	-0.03494556	-0.03682471	-0.03617535	-0.03588889	-0.03598524	-0.03426811	-0.03263724	-0.03403812	-0.03282250	-0.03159928	-0.03338222	-0.03199605	-0.03174563	-0.03178537	-0.03045189	-0.03078794	-0.02890988	-0.03005087	-0.02978173	-0.02716699	-0.02746639	-0.02578630	-0.02538513	-0.02662228	-0.02519952	-0.02506109	-0.02485751	-0.02267205	-0.02433014	-0.02296709	-0.02286491	-0.02204496	-0.02141223	-0.01931212	-0.01786607	-0.01866119	-0.01709684	-0.01856928	-0.01761657	-0.01454866	-0.01619811	-0.01470446	-0.01402597	-0.01308170	-0.01236602	-0.01250873	-0.01080175	-0.00994375	-0.01044371	-0.00990745	-0.00895064	-0.00853958	-0.00794581	-0.00628798	-0.00551500	-0.00524346	-0.00519707	-0.00579882	-0.00433026	-0.00386258	-0.00356558	-0.00289153	-0.00200107	-0.00313997	-0.00130344	-0.00107584	-0.00057414	-0.00105826	-0.00015315	-0.00056865	-0.00013788	0.00124649	0.00075567	0.00085174	0.00166382	0.00259423	0.00232911	0.00264715	0.00300693	0.00378712	0.00295435	0.00339238	0.00324913	0.00461264	0.00385304	0.00552724	0.00661497	0.00501776	0.00548119	0.00505734	0.00575555	0.00695716	0.00600615	0.00590790	0.00692619	0.00667293	0.00600680	0.00729622	0.00686765	0.00673768	0.00791691	0.00728254	0.00646543	0.00844930	0.00770733	0.00861002	0.00891453	0.00803541	0.00883967	0.00872714	0.00742711	0.00812603	0.00851950	0.00797345	0.00824525	0.00783787	0.00782440	0.00822666	0.00907533	0.00815377	0.00692227	0.00796146	0.00758288	0.00822055	0.00802395	0.00727886	0.00794505	0.00899806	0.00847027	0.00807170	0.00855656	0.00799361	0.00835318	0.00882061	0.00973045	0.00948698	0.01030850	0.00910205	0.01003576	0.00950868	0.00755903	0.00981045	0.01063656	0.01001756	0.00993974	0.00872924	0.00856941	0.00862002	0.00887627	0.00911355	0.00931029	0.00915966	0.00842744	0.00798391	0.00668609	0.00694102	0.00688101	0.00698510	0.00707987	0.00643297	0.00667039	0.00411739	0.00752163	0.00509917	0.00481369	0.00449140	0.00573235	0.00629739	0.00510555	0.00483459	0.00413310	0.00801973	0.00679205	0.00615595	0.00627068	0.00539578	0.00279847	0.00462693	0.00580744	0.00604439	0.00569671	0.00841744	0.00512055	0.00717743	0.00485131	0.00451667	0.00363053	0.00425500	0.00369202	0.00431850	0.00627021	0.00174158	0.00103348	0.00306969	0.00091465	0.00186766	0.00265004	0.00191729	0.00388746	-0.00066654	-0.00141090	0.00212996	-0.00245837	-0.00039894	0.00123574	-0.00049955	0.00136402	-0.00093072	-0.00069181	-0.00253820	-0.00071878	-0.00151360	-0.00265103	-0.00313309	-0.00081952	0.00025454	-0.00288743	-0.00222555	-0.00084417	0.00072729	-0.00163773	-0.00290444	-0.00211247	-0.00074034	0.00025116	-0.00110852	-0.00023563	-0.00163308	-0.00486558	0.00108203	0.00079895	-0.00114699	-0.00198939	0.00099712	0.00110338	0.00122938	-0.00081837	0.00079805	0.00098688	0.00095945	0.00050469	0.00144152	0.00200940	0.00232449	-0.00009990	0.00271531	0.00086063	-0.00087884	0.00026334	0.00070184	0.00197946	-0.00038078	-0.00001743	0.00076730	-0.00156524	0.00103639	0.00019591	0.00179284	0.00042681	0.00095963	0.00274008	0.00186423	0.00143501	0.00135010	0.00103571	0.00027668	0.00144624	0.00077386	0.00006710	0.00021746	-0.00010082	0.00047930	-0.00009468	-0.00069252	0.00027933	-0.00077214	-0.00091813	-0.00011028	-0.00105330	-0.00108990	0.00004202	-0.00024971	-0.00147236	-0.00080643	-0.00115001	-0.00033198	-0.00091282	-0.00196286	-0.00033382	-0.00042837	-0.00133238	-0.00168420	-0.00164855	-0.00141113	-0.00141046	-0.00175653	-0.00216533	-0.00159784	-0.00199601	-0.00126364	-0.00160998	-0.00163862	-0.00126799	-0.00084421	-0.00048789	-0.00127802	-0.00095723	-0.00060644	-0.00079787	-0.00093287	-0.00115426	0.00031932	0.00028988	-0.00090855	-0.00058754	-0.00128286	-0.00089951	0.00006354	-0.00017461	0.00021220	-0.00027583	0.00001797	-0.00028475	-0.00028026	-0.00031753	-0.00050841	-0.00024633	0.00003764	-0.00003547	-0.00056985	0.00018100	-0.00040663	-0.00037632	0.00022248	0.00022477	-0.00002603	-0.00010456	0.00032638	0.00056944	-0.00011052	0.00000001	0.00043882	0.00060540	0.00019242	-0.00027336	0.00016392	0.00014823	0.00064130	-0.83645865
[truncated: 751,584 more chars]
