# Supplementary material for: KiMoPack: A python Package for Kinetic Modeling of the Chemical Mechanism
Source: J Phys Chem A. 2022 Jun 14;126(25):4087–99. doi: 10.1021/acs.jpca.2c00907 (PMC9251768; doi:10.1021/acs.jpca.2c00907)
Supplement: Supplementary file 2 — jp2c00907_si_002.zip [file jp2c00907_si_002.zip › Data/Scans/H2O_006.SIA]

0.000	275.00	276.00	277.00	278.00	279.00	280.00	281.00	282.00	283.00	284.00	285.00	286.00	287.00	288.00	289.00	290.00	291.00	292.00	293.00	294.00	295.00	296.00	297.00	298.00	299.00	300.00	301.00	302.00	303.00	304.00	305.00	306.00	307.00	308.00	309.00	310.00	311.00	312.00	313.00	314.00	315.00	316.00	317.00	318.00	319.00	320.00	321.00	322.00	323.00	324.00	325.00	326.00	327.00	328.00	329.00	330.00	331.00	332.00	333.00	334.00	335.00	336.00	337.00	338.00	339.00	340.00	341.00	342.00	343.00	344.00	345.00	346.00	347.00	348.00	349.00	350.00	351.00	352.00	353.00	354.00	355.00	356.00	357.00	358.00	359.00	360.00	361.00	362.00	363.00	364.00	365.00	366.00	367.00	368.00	369.00	370.00	371.00	372.00	373.00	374.00	375.00	376.00	377.00	378.00	379.00	380.00	381.00	382.00	383.00	384.00	385.00	386.00	387.00	388.00	389.00	390.00	391.00	392.00	393.00	394.00	395.00	396.00	397.00	398.00	399.00	400.00	401.00	402.00	403.00	404.00	405.00	406.00	407.00	408.00	409.00	410.00	411.00	412.00	413.00	414.00	415.00	416.00	417.00	418.00	419.00	420.00	421.00	422.00	423.00	424.00	425.00	426.00	427.00	428.00	429.00	430.00	431.00	432.00	433.00	434.00	435.00	436.00	437.00	438.00	439.00	440.00	441.00	442.00	443.00	444.00	445.00	446.00	447.00	448.00	449.00	450.00	451.00	452.00	453.00	454.00	455.00	456.00	457.00	458.00	459.00	460.00	461.00	462.00	463.00	464.00	465.00	466.00	467.00	468.00	469.00	470.00	471.00	472.00	473.00	474.00	475.00	476.00	477.00	478.00	479.00	480.00	481.00	482.00	483.00	484.00	485.00	486.00	487.00	488.00	489.00	490.00	491.00	492.00	493.00	494.00	495.00	496.00	497.00	498.00	499.00	500.00	501.00	502.00	503.00	504.00	505.00	506.00	507.00	508.00	509.00	510.00	511.00	512.00	513.00	514.00	515.00	516.00	517.00	518.00	519.00	520.00	521.00	522.00	523.00	524.00	525.00	526.00	527.00	528.00	529.00	530.00	531.00	532.00	533.00	534.00	535.00	536.00	537.00	538.00	539.00	540.00	541.00	542.00	543.00	544.00	545.00	546.00	547.00	548.00	549.00	550.00	551.00	552.00	553.00	554.00	555.00	556.00	557.00	558.00	559.00	560.00	561.00	562.00	563.00	564.00	565.00	566.00	567.00	568.00	569.00	570.00	571.00	572.00	573.00	574.00	575.00	576.00	577.00	578.00	579.00	580.00	581.00	582.00	583.00	584.00	585.00	586.00	587.00	588.00	589.00	590.00	591.00	592.00	593.00	594.00	595.00	596.00	597.00	598.00	599.00	600.00	601.00	602.00	603.00	604.00	605.00	606.00	607.00	608.00	609.00	610.00	611.00	612.00	613.00	614.00	615.00	616.00	617.00	618.00	619.00	620.00	621.00	622.00	623.00	624.00	625.00	626.00	627.00	628.00	629.00	630.00	631.00	632.00	633.00	634.00	635.00	636.00	637.00	638.00	639.00	640.00	641.00	642.00	643.00	644.00	645.00	646.00	647.00	648.00	649.00	650.00	651.00	652.00	653.00	654.00	655.00	656.00	657.00	658.00	659.00	660.00	661.00	662.00	663.00	664.00	665.00	666.00	667.00	668.00	669.00	670.00	671.00	672.00	673.00	674.00	675.00	676.00	677.00	678.00	679.00	680.00	681.00	682.00	683.00	684.00	685.00	686.00	687.00	688.00	689.00	690.00	691.00	692.00	693.00	694.00	695.00	696.00	697.00	698.00	699.00	700.00	701.00	702.00	703.00	704.00	705.00	706.00	707.00	708.00	709.00	710.00	711.00	712.00	713.00	714.00	715.00	716.00	717.00	718.00	719.00	720.00	721.00	722.00	723.00	724.00	725.00	726.00	727.00	728.00	729.00	730.00	731.00	732.00	733.00	734.00	735.00	736.00	737.00	738.00	739.00	740.00	741.00	742.00	743.00	744.00	745.00	746.00	747.00	748.00	749.00	750.00	751.00	752.00	753.00	754.00	755.00	756.00	757.00	758.00	759.00	760.00	761.00	762.00	763.00	764.00	765.00	766.00	767.00	768.00	769.00	770.00	771.00	772.00	773.00	774.00	775.00	776.00	777.00	778.00	779.00	780.00	781.00	782.00	783.00	784.00	785.00	786.00
-39.9997	-21.47483647	0.29669204	-0.37137240	-0.40879853	-0.86226761	-0.15071166	-1.20639455	-0.12957814	-0.70138666	-0.10494773	0.90663864	-0.65177639	0.02022498	-21.47483647	0.31723311	0.36594635	1.19453549	0.18096049	0.53388357	0.30793550	-21.47483647	-0.22244209	-21.47483647	-21.47483647	0.02578557	-21.47483647	1.14251888	-1.70094490	0.72612423	-0.60051155	-21.47483647	0.12022623	0.07502483	-21.47483647	-1.02080643	-0.95107927	-0.06765692	-0.02694965	-0.08570232	-0.12862217	0.00677270	-0.00612463	0.01561732	-0.00285009	-0.01227193	0.00262458	0.00720188	0.00574460	-0.01578730	0.00194831	0.00248073	-0.00065217	-0.01086298	-0.00685172	0.00113213	-0.00218926	-0.00755760	-0.00248850	0.00239179	0.00055192	0.00023908	-0.00063354	-0.00043770	0.00160277	0.00219283	0.00027289	-0.00109272	0.00026486	-0.00010599	0.00144740	0.00196434	-0.00169102	-0.00140124	-0.00103780	0.00282832	0.00454025	-0.00135753	0.00118092	0.00286689	0.00586684	-0.00185499	0.00280060	0.00072780	-0.00325570	0.00597695	-0.00666123	-0.00526931	-0.00144783	0.01071505	-0.00085335	-0.00511157	-0.00330947	0.00582840	0.00086438	-0.00272845	0.00560559	-0.00194688	0.00356329	0.00054074	0.00632157	0.00456611	0.00730579	0.00407586	0.00663389	-0.00148899	0.00134568	0.00224413	-0.00790096	-0.02347865	-0.01848018	-0.02117903	-0.02221833	-0.03110530	-0.01935794	-0.01454370	-0.02000223	-0.03362595	-0.03307064	-0.03248837	-0.04125151	-0.04168084	-0.04490964	-0.03987613	-0.02424757	-0.02362166	-0.01747709	-0.01033260	-0.00451725	-0.00021825	0.00140488	-0.00101534	-0.00019583	0.00327510	-0.00005115	-0.00036967	0.00057456	0.00102311	-0.00119930	0.00049537	0.00033918	0.00230047	0.00040388	0.00161128	-0.00009847	-0.00125482	0.00009921	-0.00090420	0.00032303	-0.00125814	-0.00048487	0.00045426	0.00031726	-0.00027668	-0.00019298	0.00013815	0.00095999	0.00059817	0.00005359	0.00415466	0.00020326	0.00028030	-0.00052735	-0.00018894	0.00047753	0.00003043	0.00106926	0.00073006	0.00029057	0.00074650	0.00002331	0.00042705	-0.00026303	0.00026674	0.00107023	0.00072655	0.00044711	0.00018051	-0.00013525	0.00041603	0.00018493	0.00173197	0.00108910	0.00009778	0.00094045	0.00038705	0.00145880	0.00038944	-0.00034739	0.00107506	0.00030698	0.00006854	0.00037949	0.00119439	0.00101701	0.00035263	-0.00026327	0.00098717	0.00061198	0.00069448	0.00078049	0.00033282	0.00049535	0.00034798	0.00018884	-0.00002869	0.00118215	0.00153709	0.00096550	0.00053314	0.00006164	0.00005381	0.00086366	0.00149993	0.00053025	-0.00008412	0.00208708	0.00127894	-0.00172001	0.00204040	0.00040576	0.00141474	-0.00096109	0.00027584	0.00086513	0.00052968	-0.00017365	0.00038436	0.00082883	0.00059115	0.00091743	0.00009366	0.00060272	-0.00034408	0.00008167	-0.00061204	-0.00030771	0.00044829	0.00038893	0.00173149	0.00070239	0.00078132	0.00022955	0.00045958	-0.00007601	0.00121882	-0.00048248	0.00037533	0.00108038	0.00104553	0.00029014	0.00006375	0.00019283	0.00053834	-0.00039169	0.00164691	0.00008748	0.00102386	0.00158132	0.00074467	0.00058434	-0.00019017	0.00099178	0.00055248	0.00050924	0.00025951	-0.00011568	0.00185673	0.00061981	0.00008615	0.00070152	0.00108591	0.00013622	0.00065164	0.00115283	0.00060380	0.00081784	0.00047060	-0.00012960	0.00084785	0.00111380	0.00040128	-0.00064963	0.00074511	0.00176247	0.00108422	0.00015218	0.00087486	0.00039531	0.00062807	0.00048824	0.00131930	0.00099016	0.00100584	0.00079356	0.00149937	0.00092327	0.00080563	0.00037777	0.00087206	0.00085041	0.00102028	0.00058050	0.00083747	0.00047197	0.00029430	0.00059288	0.00048465	0.00154492	0.00030546	0.00140449	-0.00019535	0.00037172	0.00080764	0.00066845	-0.00036493	0.00076421	0.00030167	0.00096353	0.00117748	0.00219373	0.00083153	0.00145706	0.00066102	0.00144523	0.00212789	0.00165655	-0.00122159	0.00156773	0.00135243	0.00000065	-0.00066077	0.00157233	0.00322492	0.00126062	0.00143016	0.00113654	0.00095670	0.00101304	0.00114420	-0.00053459	0.00034710	0.00051954	0.00131858	0.00332683	-0.00153713	0.00070206	0.00069499	0.00213993	0.00179817	0.00183654	0.00039143	0.00331735	0.00044977	0.00192860	0.00165655	0.00099143	0.00049333	-0.00035414	0.00070286	0.00108169	0.00347149	-0.00037378	0.00302157	0.00004167	0.00110833	0.00054988	0.00238346	0.00265828	0.00078464	0.00043754	0.00105322	0.00123827	0.00149880	0.00130239	-0.00123519	0.00109716	0.00108489	0.00233161	0.00182867	0.00090172	0.00050982	0.00080101	0.00077874	0.00231071	-0.00026021	0.00217658	0.00160080	0.00190160	0.00179299	0.00048708	0.00116605	0.00243160	0.00277774	0.00009176	0.00301841	0.00354660	0.00068661	0.00209151	0.00029827	0.00193489	0.00087661	0.00130642	0.00022019	0.00092444	-0.00022574	0.00075412	0.00129404	0.00054126	0.00194007	0.00220672	0.00163926	0.00253042	0.00144402	0.00279442	-0.00022490	-0.00098271	-0.00021332	-0.00254600	0.00021852	0.00195400	0.00052462	0.00203028	0.00046449	0.00126357	0.00041600	0.00100520	0.00050858	0.00056977	0.00147854	0.00050209	0.00151451	0.00253644	0.00031226	0.00079556	0.00117317	0.00053732	0.00118939	0.00101329	0.00206794	0.00168989	0.00113548	0.00038428	-0.00021350	0.00089953	0.00118650	0.00184755	0.00117960	0.00069012	0.00245072	0.00087501	0.00132726	0.00110781	0.00110486	0.00107951	0.00030019	0.00004723	0.00085630	0.00130784	0.00041309	0.00053380	0.00114119	-0.00007203	0.00102297	0.00037395	-0.00041139	0.00161457	0.00129650	0.00138556	0.00026439	0.00076018	0.00020306	-0.00087140	0.00115654	0.00005827	0.00029797	0.00095063	0.00071997	0.00010396	0.00067259	0.00096425	0.00124076	0.00047166	0.00102411	0.00111855	0.00079463	0.00038819	0.00044501	0.00069702	0.00042505	0.00058260	0.00050678	0.00026412	0.00077882	0.00069665	0.00060199	0.00016312	0.00016013	0.00088594	0.00069388	0.00026011	0.00074444	-0.00006453	0.00012987	0.00033836	0.00012462	0.00026233	0.00008366	0.00104981	0.00063610	0.00100158	0.00047538	-0.59595208
-34.9997	1.74558020	0.01580581	0.27592254	0.11536250	-0.63057208	-1.02850235	0.26616547	0.10931282	-0.43937174	-21.47483647	0.51532984	0.25051669	-0.38077350	0.74443376	-0.87622964	-21.47483647	-0.02705680	0.13863548	-21.47483647	-0.35659155	0.19294047	-21.47483647	-21.47483647	-21.47483647	-0.36838412	-21.47483647	-21.47483647	-21.47483647	-21.47483647	-21.47483647	-21.47483647	1.43156838	-0.24364939	0.45885413	-0.31343064	-0.62165356	-0.07060456	-0.17168474	-0.03665977	-0.07534704	-0.07547171	-0.00667103	-0.01445710	-0.01287574	-0.01142570	-0.01127334	-0.00269412	-0.01386515	-0.01020443	0.00164551	-0.00473370	0.00159280	-0.00594648	-0.00815845	-0.00223170	0.00093555	-0.00041703	-0.00595497	0.00408736	0.00155819	0.00135333	-0.00136616	-0.00427973	-0.00165327	-0.00006136	0.00152412	-0.00264556	-0.00260851	-0.00191007	-0.00046069	0.00117671	-0.00077255	0.00195589	-0.00284794	0.00150834	0.00105481	-0.00267821	-0.00297119	0.00087676	0.00129309	-0.00036836	-0.00680381	-0.00042759	-0.00001744	-0.00500645	-0.00353674	-0.00361951	-0.00436282	-0.00073055	-0.00487562	-0.00300704	-0.00335609	0.00084480	0.00229079	-0.00127813	-0.00080667	-0.00055266	0.00081845	0.00342415	0.00505057	0.00087599	0.00728174	0.00172449	0.00061849	0.00401305	-0.00001701	0.00022355	0.00628652	0.00142162	0.01163368	0.00654378	0.00271783	-0.01353017	-0.00801113	-0.01106011	-0.01212849	-0.01542733	-0.00182731	0.00297282	-0.00482918	-0.01287785	-0.01832899	-0.01683580	-0.01332218	-0.01174811	-0.00658013	0.00145785	-0.00021362	-0.00010665	0.00095215	-0.00085962	0.00005438	-0.00137944	0.00085735	-0.00007121	0.00127594	-0.00015508	0.00010813	0.00065064	-0.00052988	0.00104063	-0.00082883	0.00066632	0.00041984	-0.00099119	-0.00096517	-0.00063492	0.00033967	-0.00043435	-0.00040542	0.00140136	-0.00050708	-0.00036292	-0.00006764	-0.00029998	0.00241705	0.00045697	-0.00048409	0.00192651	0.00075542	0.00006498	0.00027506	-0.00005128	0.00071404	0.00094309	-0.00095030	0.00099205	-0.00042953	-0.00033839	-0.00098766	-0.00005749	-0.00032237	-0.00062287	-0.00001354	0.00071554	0.00066609	0.00027919	-0.00095803	0.00038274	0.00074289	0.00191747	0.00059992	0.00091473	0.00014681	0.00091178	0.00105181	0.00066843	-0.00073050	0.00156787	-0.00027314	0.00060847	0.00059005	0.00032741	0.00037259	0.00004845	0.00048617	0.00081045	-0.00015677	0.00005088	0.00167369	0.00042555	-0.00016094	0.00139722	0.00121264	0.00057908	-0.00036475	0.00122873	0.00212667	0.00057552	0.00002612	0.00033183	0.00085430	0.00086828	-0.00062821	0.00175818	0.00219051	0.00096978	-0.00085428	0.00268616	-0.00009825	0.00021224	0.00024034	0.00241702	0.00187879	0.00105243	0.00102849	0.00034329	0.00090184	0.00080733	-0.00000920	0.00075483	0.00086864	0.00058710	0.00095114	0.00014369	0.00084769	0.00084796	0.00055972	0.00080617	0.00050667	0.00058267	0.00025289	0.00075629	0.00112906	0.00152960	0.00089296	0.00086489	0.00169595	0.00081060	0.00024549	0.00021436	0.00126124	0.00120535	-0.00088002	0.00094985	0.00128686	0.00166298	-0.00021522	0.00102612	0.00087196	0.00025306	0.00010628	0.00038964	-0.00019558	0.00057427	-0.00005408	0.00118554	0.00014533	0.00060103	0.00016610	0.00148874	0.00126091	0.00132115	0.00086344	0.00137017	0.00069176	0.00097734	0.00043807	0.00082942	0.00156269	0.00119649	0.00039853	0.00098928	0.00076631	0.00124684	0.00117334	0.00057362	0.00102788	0.00150222	0.00107597	0.00162065	0.00132081	0.00113542	0.00042968	0.00187665	0.00113852	0.00203504	0.00068781	0.00024564	0.00043307	0.00137779	0.00034322	0.00112370	-0.00043340	0.00108784	0.00090886	0.00221142	0.00153467	0.00088230	0.00188368	0.00154971	0.00096555	0.00059947	0.00003302	0.00172211	0.00237911	0.00188777	0.00009364	0.00153223	0.00167935	0.00155779	0.00089609	0.00050806	0.00199029	0.00098694	0.00067084	0.00084889	0.00373978	0.00231558	0.00277420	0.00012887	0.00117518	0.00324951	0.00148640	0.00014954	0.00109131	0.00151299	0.00161056	0.00206172	0.00149623	0.00205759	0.00034760	0.00209812	0.00317002	0.00179310	0.00070655	0.00289284	0.00305097	0.00339896	0.00040100	0.00124006	0.00398062	0.00116778	0.00198295	0.00137315	0.00171378	0.00288482	0.00152873	0.00170935	0.00032634	0.00179508	-0.00031534	0.00544298	0.00230830	0.00072143	0.00343595	0.00363969	0.00366362	0.00166991	0.00171958	0.00228096	0.00388498	0.00304484	-0.00027888	-0.00020762	-0.00027391	0.00219243	0.00092190	0.00185258	0.00291300	0.00380207	0.00211564	0.00116970	0.00435140	0.00020308	0.00089170	0.00246603	0.00299270	0.00232099	0.00181318	0.00162238	0.00385652	0.00483154	0.00023467	0.00391098	0.00336233	0.00425593	0.00301677	0.00185896	0.00326743	0.00016608	0.00228322	0.00280019	0.00324360	0.00188847	0.00210440	0.00281206	0.00277481	0.00197145	0.00400070	0.00273932	0.00280863	0.00217563	0.00273347	0.00194468	0.00112225	0.00114205	0.00201529	0.00164133	0.00410728	0.00035956	0.00221407	0.00179757	0.00112473	-0.00004472	0.00225043	0.00067974	0.00197890	0.00274202	0.00223900	0.00177897	0.00279165	0.00351924	0.00175011	0.00117536	0.00086313	0.00143426	0.00168769	0.00131254	0.00218463	0.00232136	0.00065608	0.00075105	0.00237733	0.00174108	0.00131598	0.00154867	0.00149445	0.00184282	0.00027679	0.00160185	0.00216179	0.00106087	0.00077685	0.00123108	0.00054979	0.00192240	0.00192274	0.00207927	0.00161870	0.00104956	0.00048940	0.00094771	0.00206558	0.00053708	0.00178341	0.00112246	0.00206079	0.00199464	0.00124956	0.00119280	0.00003985	0.00167072	0.00043562	0.00020848	0.00082178	0.00074622	0.00113343	0.00092081	0.00114381	0.00161473	0.00096000	0.00134565	0.00098269	0.00085929	0.00089925	0.00081396	0.00113046	0.00065597	0.00040256	0.00071956	0.00029051	0.00105896	0.00021034	0.00076918	0.00061797	0.00094021	0.00105378	0.00010472	0.00075181	0.00077934	0.00014403	0.00071960	0.00053359	0.00050797	0.00072554	0.00048500	0.00118611	0.00090772	0.00107784	0.00085257	-0.17767278
-29.9997	-0.26866507	-21.47483647	0.43418464	0.31954004	0.01243862	-21.47483647	-0.30438974	0.22366207	-0.26105832	0.31525728	0.92628991	-0.23426434	-0.31586887	-0.62134632	1.19040370	-1.49276936	1.42275405	1.59155428	-0.29874961	-21.47483647	-21.47483647	-21.47483647	2.53589725	-21.47483647	0.06734788	-0.56615311	-0.45203134	0.03913833	0.61993366	-0.53813046	-21.47483647	-0.16102730	-0.74299506	1.40589844	-0.01385007	0.30092001	-0.01782289	0.14218924	0.05761659	0.08709055	0.00555042	-0.07635625	0.00232556	-0.01257151	-0.01115984	0.00995074	0.00502628	-0.00509844	-0.00585549	-0.00781936	0.01269103	-0.00204455	-0.00075142	0.00393497	-0.00446691	-0.00069273	0.00023287	-0.00211808	0.00570589	-0.00728510	0.00239966	0.00154485	-0.00232318	0.00054375	0.00223924	-0.00023259	-0.00002126	-0.00129758	-0.00090390	0.00050052	-0.00011488	-0.00184686	0.00124693	-0.00172030	-0.00004936	-0.00061639	0.00144217	-0.00246817	0.00450872	0.00273842	-0.00330344	-0.00028854	0.00294009	-0.00450674	0.00094727	-0.00527049	-0.00377350	-0.00338773	0.00446403	0.00239037	-0.00277872	-0.00239727	0.00058655	0.00118932	0.00141615	0.00017091	0.00081084	0.00425571	0.00194319	0.00102121	0.00271184	0.01132679	-0.00040756	-0.00069807	-0.00413802	-0.00165664	-0.00296223	-0.00550948	-0.01499468	0.00100968	0.00523543	0.01422203	-0.00678835	-0.01194003	-0.00568290	-0.00412699	0.00338826	0.00941529	0.00491151	-0.00748013	-0.01445884	-0.02525237	-0.03406137	-0.02680625	-0.02312500	-0.01035042	-0.00228162	-0.00006993	-0.00116824	0.00165339	-0.00071213	-0.00020421	0.00061794	-0.00057449	-0.00113535	0.00008455	0.00126579	-0.00028831	0.00079561	-0.00041709	0.00137494	0.00020372	0.00004697	-0.00002334	0.00077169	0.00051347	-0.00019900	0.00047303	-0.00124842	-0.00025767	0.00050912	-0.00049469	0.00004653	0.00062831	0.00074355	0.00063465	0.00193165	0.00084699	0.00052989	0.00074588	0.00031113	0.00042304	0.00013709	0.00015648	-0.00087304	-0.00020806	0.00104435	0.00152146	0.00005281	-0.00137110	-0.00014239	0.00030387	-0.00020311	0.00071646	-0.00052035	0.00023913	0.00084080	-0.00014083	0.00038741	0.00137551	0.00000407	0.00076193	0.00080001	0.00012528	-0.00027749	0.00044121	-0.00037870	-0.00003551	0.00191268	-0.00061874	-0.00015246	0.00096318	0.00088184	-0.00017218	0.00070350	0.00111530	0.00102699	0.00019877	-0.00026052	0.00308027	0.00190080	0.00079006	0.00015089	0.00060164	0.00084769	0.00045523	0.00186446	0.00152381	0.00120938	-0.00046590	0.00085643	0.00044834	0.00095278	-0.00072278	0.00064206	0.00167797	0.00072825	-0.00183171	0.00105439	0.00006349	0.00024220	-0.00043290	0.00033574	0.00066970	0.00057079	0.00001061	0.00021670	0.00092380	-0.00086513	0.00033866	0.00031313	0.00053254	0.00071827	0.00038598	0.00016210	0.00056983	-0.00028316	0.00106300	0.00114894	0.00030335	0.00073482	0.00041551	0.00059889	0.00087852	0.00145119	0.00054459	-0.00032018	0.00077124	0.00106321	0.00030522	-0.00038728	0.00028281	0.00069887	-0.00030449	0.00080215	0.00051444	0.00154898	-0.00035600	0.00033711	0.00120347	0.00060296	-0.00012124	0.00078280	0.00108795	0.00009454	-0.00003466	0.00108905	0.00068222	0.00046311	-0.00051994	0.00077523	0.00056022	0.00016433	0.00012510	0.00093770	0.00070696	0.00005646	0.00032572	0.00151034	0.00068117	0.00092989	-0.00004221	0.00174128	0.00094763	0.00079632	0.00028560	0.00071510	0.00046252	0.00068770	0.00042047	0.00153171	0.00117349	0.00064216	0.00094359	0.00165381	0.00113318	0.00152902	0.00012085	0.00063720	0.00063467	0.00116005	0.00002737	0.00100674	0.00062790	0.00063014	-0.00026328	0.00203554	0.00090853	0.00114534	0.00067317	0.00041884	0.00019574	0.00046266	-0.00061622	0.00098044	0.00187166	0.00082637	0.00024524	0.00118644	0.00205960	0.00007736	0.00142239	0.00187720	-0.00031876	0.00129786	-0.00016937	0.00067128	0.00204965	0.00155566	0.00185356	-0.00046666	0.00255830	0.00217088	0.00060027	0.00150010	0.00181132	0.00113579	0.00111803	0.00095791	0.00259747	0.00283578	0.00063641	-0.00009406	0.00336304	0.00090058	-0.00061101	0.00224154	0.00140890	0.00268803	0.00025876	0.00107050	0.00227637	0.00095601	-0.00062587	0.00252486	0.00338582	0.00239118	0.00080064	0.00130409	0.00032824	0.00220854	-0.00011922	0.00092967	-0.00077068	0.00228689	0.00184515	0.00271703	0.00565900	0.00149299	0.00209439	0.00407240	0.00236667	0.00079807	0.00299040	0.00014494	-0.00006392	0.00163901	-0.00056219	0.00078597	0.00186392	0.00276419	0.00089076	0.00221139	0.00491097	0.00302913	0.00169052	0.00255068	0.00427938	0.00313162	0.00059136	0.00067173	0.00483475	0.00196090	0.00177707	0.00282173	0.00440136	0.00193955	0.00167963	0.00054947	0.00266211	0.00166720	0.00094194	0.00289819	0.00323604	0.00007651	0.00143912	0.00187298	0.00349364	-0.00041861	0.00113250	0.00379187	0.00015281	0.00222064	0.00081725	0.00070307	0.00101989	-0.00004575	0.00067885	0.00220703	0.00186542	0.00206269	0.00212876	0.00213805	0.00129272	0.00173865	0.00036423	0.00246576	0.00212730	0.00223277	0.00208468	0.00125667	0.00128754	0.00098564	0.00201502	0.00093077	0.00080558	0.00147759	0.00112680	0.00154115	0.00171994	0.00271044	0.00179065	0.00124474	0.00217667	0.00158895	0.00167241	0.00109404	0.00179215	0.00185311	0.00063354	0.00142840	0.00202819	0.00089764	0.00046944	0.00049382	0.00039662	-0.00007877	0.00171535	0.00124951	0.00201653	0.00065444	0.00060572	0.00013976	0.00153079	0.00082964	0.00169442	0.00084764	0.00232112	0.00096609	0.00020576	0.00120909	0.00034677	0.00112861	0.00078911	0.00032574	0.00037283	0.00083004	0.00074346	0.00108561	0.00180872	0.00154520	0.00091894	0.00109646	0.00134291	0.00060934	0.00079765	0.00066864	0.00055882	0.00036125	0.00050997	0.00021849	0.00113675	0.00112511	0.00052135	0.00055590	0.00012480	0.00069661	0.00072491	0.00079387	0.00096441	0.00094586	0.00042162	0.00052683	0.00038201	0.00046028	0.00070687	0.00068565	0.00102878	0.00082624	0.00114560	0.00113639	-0.13566556
-24.9997	-0.63068210	-1.28276217	-0.11779692	-0.92557163	0.27922955	-21.47483647	-0.51589078	-0.02512822	0.03816852	-0.23189676	-21.47483647	-21.47483647	-0.23656455	0.33564170	0.89353529	0.61589091	-0.21055931	-0.07401986	0.28563302	-21.47483647	-0.31987485	-21.47483647	-21.47483647	-21.47483647	-21.47483647	0.59363073	-21.47483647	-21.47483647	-0.10033083	-21.47483647	-21.47483647	1.08077057	0.30216461	-21.47483647	0.48259415	0.22413043	0.05976475	0.03575007	-0.08759145	-0.01252721	-0.02833239	0.00609483	-0.00787060	0.00310492	0.03793914	-0.02819145	-0.01874331	0.00158525	0.00011660	-0.00700978	0.00262356	0.00262118	-0.00086614	-0.00149381	-0.00013259	-0.00208357	-0.00094750	-0.00726183	0.00312838	-0.00134853	-0.00015409	-0.00158713	-0.00331443	0.00368367	0.00067893	0.00297958	0.00021006	-0.00088473	0.00128169	-0.00198062	0.00438601	-0.00121841	0.00172805	-0.00233218	0.00254885	0.00243167	0.00089203	-0.00258403	0.00217337	-0.00253155	-0.00754171	0.00219922	-0.00007959	-0.00611937	-0.00834551	-0.01361463	-0.00180757	-0.00426412	0.00059670	-0.00222271	-0.00751118	0.00280678	-0.00616300	-0.00281829	0.00437489	0.00208541	0.00315852	0.00284502	-0.00015196	0.00064432	-0.00062562	0.00182887	0.00113890	-0.00073810	-0.01122690	-0.01055258	-0.01690900	-0.03526564	-0.04858181	-0.04416517	-0.03673669	-0.02764307	-0.03427600	-0.03363291	-0.04208815	-0.03515972	-0.02522590	-0.01776490	-0.02647218	-0.03611484	-0.03441531	-0.03647458	-0.03358064	-0.02321946	-0.01296890	-0.00110294	0.00123015	-0.00114101	0.00143929	0.00049045	-0.00213605	-0.00071067	0.00143704	-0.00131547	-0.00083015	0.00010343	-0.00010127	-0.00121347	-0.00003270	0.00034258	0.00266197	-0.00048674	-0.00079457	-0.00052818	-0.00064571	0.00063843	-0.00065372	0.00080235	-0.00058031	-0.00110779	-0.00023837	0.00075549	-0.00030548	-0.00124390	0.00033904	-0.00052214	-0.00029480	-0.00055301	0.00124138	0.00030598	0.00012387	-0.00065657	0.00097665	0.00081351	-0.00009472	-0.00061734	-0.00005247	0.00039111	0.00086760	-0.00054558	0.00072860	-0.00084362	0.00001110	-0.00003348	0.00098408	-0.00034446	0.00037919	-0.00034712	0.00035005	-0.00131314	0.00021923	0.00075600	0.00052453	0.00104571	0.00031963	-0.00071358	-0.00073295	-0.00086568	-0.00156542	-0.00146289	-0.00000277	0.00115768	0.00107795	0.00047912	-0.00000143	0.00029693	0.00069442	-0.00099314	0.00100181	0.00082758	-0.00052742	-0.00068172	0.00074385	-0.00072435	-0.00014908	-0.00112043	0.00117715	0.00051618	-0.00037571	-0.00075347	0.00005489	-0.00083895	0.00056992	0.00034755	0.00056343	0.00165757	0.00026452	-0.00113473	0.00023602	-0.00065289	0.00020877	-0.00052341	0.00018612	0.00069956	0.00057985	0.00024185	0.00020431	0.00041773	0.00054841	0.00010374	0.00007403	0.00050034	-0.00055797	-0.00060266	-0.00031614	0.00019063	-0.00001152	-0.00001757	0.00078170	0.00026629	0.00045514	-0.00010586	0.00062102	-0.00050067	0.00007224	-0.00098696	-0.00035258	0.00002012	0.00013627	-0.00025734	0.00004775	-0.00025749	0.00067100	-0.00101682	0.00065119	-0.00082145	0.00055904	-0.00028290	0.00046302	-0.00067748	-0.00046762	-0.00054778	0.00053856	0.00017514	0.00019756	-0.00024332	0.00082524	-0.00068705	-0.00009820	-0.00051690	0.00037256	0.00035442	-0.00035850	-0.00003375	-0.00019603	0.00093710	0.00070328	0.00022108	0.00006010	-0.00040856	0.00061697	-0.00047937	-0.00008255	0.00044854	0.00015061	-0.00005999	0.00034509	-0.00009960	-0.00005247	-0.00091132	0.00069512	0.00040316	0.00036549	-0.00064691	0.00134158	0.00019197	0.00049290	-0.00133963	0.00065795	0.00054209	0.00143717	-0.00016361	0.00049740	-0.00044563	0.00150203	0.00027158	-0.00007239	-0.00021556	-0.00132777	0.00088231	0.00068699	0.00032786	0.00052032	0.00005726	0.00027297	0.00016713	0.00031416	-0.00010240	0.00140854	0.00029149	0.00008159	0.00008790	0.00058734	0.00034953	-0.00014932	0.00054593	-0.00118861	0.00205701	0.00207125	0.00078294	-0.00122364	0.00080631	0.00149939	-0.00055212	-0.00103935	0.00057934	-0.00145682	0.00043110	0.00062685	-0.00077266	-0.00016529	-0.00193360	0.00189411	0.00345686	-0.00172426	-0.00074813	-0.00159019	0.00041645	-0.00152413	-0.00144817	-0.00055377	-0.00040153	-0.00027889	-0.00105726	0.00096120	0.00058030	0.00041535	0.00039750	0.00080111	-0.00198695	0.00342852	-0.00107947	0.00017256	-0.00005537	-0.00071267	0.00047838	0.00246026	0.00221493	0.00140981	-0.00324975	-0.00016945	0.00119076	0.00150618	-0.00153555	-0.00170861	-0.00041216	0.00053958	-0.00046758	0.00237612	0.00329402	0.00223948	-0.00366852	-0.00166943	0.00131686	0.00203323	-0.00129819	0.00014634	0.00205735	-0.00081232	-0.00064066	-0.00047597	0.00269598	-0.00028560	-0.00202559	0.00022261	-0.00000848	0.00115044	0.00090000	-0.00236892	-0.00033596	-0.00125718	0.00040081	0.00348995	0.00026261	0.00209046	0.00237404	0.00089911	0.00090713	0.00220096	0.00007686	0.00224613	0.00303907	0.00096654	0.00101291	-0.00074755	0.00127713	0.00013456	-0.00036843	-0.00044414	0.00082067	0.00133527	0.00173804	0.00096752	0.00166051	-0.00102491	-0.00067716	0.00031389	0.00174872	0.00101642	0.00108436	0.00198238	0.00151412	0.00076913	0.00032274	0.00142626	0.00111265	0.00069285	0.00113649	0.00089082	0.00195682	0.00202663	-0.00033253	0.00063778	0.00117473	0.00220529	0.00049714	0.00176939	0.00138910	0.00165983	0.00084949	0.00107261	0.00054303	0.00074876	0.00048583	0.00044780	-0.00013169	0.00056692	0.00073785	0.00085433	0.00111669	0.00076951	0.00031167	-0.00018357	0.00171746	-0.00002348	0.00126553	0.00122549	0.00079821	0.00118255	0.00022951	0.00086826	-0.00085056	0.00150955	0.00021041	-0.00015236	0.00015431	0.00129261	0.00029363	0.00059716	0.00110194	0.00061485	0.00034086	0.00064569	0.00065105	0.00036064	0.00051765	0.00048154	0.00071120	0.00011347	0.00022263	0.00071477	0.00054976	0.00098577	0.00042189	0.00059454	0.00054046	0.00101845	0.00052173	0.00047219	0.00085846	0.00086322	0.00013706	0.00012866	0.00030356	0.00085304	0.00061946	0.00048333	0.00107377	0.00054594	0.00094673	0.00039821	-0.28518546
-19.9997	0.00601903	0.36656240	-0.89992553	0.16237670	-0.48877687	-21.47483647	-0.10370318	0.17970977	-0.03308740	-0.08984783	-0.02863381	0.57085669	-21.47483647	-21.47483647	0.99922439	-0.10496938	-0.10289151	-2.36938381	0.45103754	-1.45206153	-21.47483647	-21.47483647	-21.47483647	-21.47483647	0.90243314	-21.47483647	-21.47483647	-21.47483647	-21.47483647	0.49907428	-21.47483647	0.60139430	1.16712850	0.63460124	0.25567175	0.38443471	0.11717357	-0.01324668	-0.12730464	0.08018408	-0.00194365	0.02829739	-0.01024007	0.02261150	-0.00215866	-0.02308697	0.02473002	-0.01921618	-0.00877924	-0.00397372	0.00152072	-0.00147000	-0.00639919	0.00313628	-0.00178176	0.00120579	-0.00255102	-0.00440656	0.00602830	-0.00174102	0.00355365	-0.00178038	-0.00239337	0.00142361	0.00334460	0.00115786	-0.00124958	0.00046258	-0.00123953	0.00111186	-0.00066998	-0.00158372	0.00359160	-0.00241863	0.00058831	-0.00034850	0.00247778	-0.00199292	0.00102573	0.00087110	-0.00732085	-0.00495270	-0.00199793	-0.00372971	-0.00054413	-0.00250282	-0.01308923	-0.00362272	0.00179631	-0.00438318	-0.00554734	0.00023286	0.00925384	-0.00156716	0.00036658	-0.00016047	0.00174595	-0.00284673	-0.00082515	-0.00022803	-0.00193581	0.00758284	0.00193845	0.00052828	-0.00423938	-0.01832064	-0.02976378	-0.04167831	-0.05740608	-0.05434617	-0.05092038	-0.03800126	-0.04691946	-0.05224178	-0.05720916	-0.05197121	-0.03634133	-0.03212733	-0.03241980	-0.03572513	-0.02994472	-0.03277184	-0.03349422	-0.02344985	-0.01193328	0.00016323	0.00531227	-0.00049337	0.00022547	-0.00145635	-0.00230489	-0.00101617	0.00395380	-0.00079668	-0.00216677	0.00071739	0.00015222	-0.00255350	-0.00013078	0.00193192	0.00115945	0.00051657	-0.00014813	-0.00093248	0.00012197	0.00019647	0.00057090	0.00071245	-0.00121043	0.00003966	-0.00072903	-0.00038407	0.00060753	0.00031816	0.00095048	-0.00039794	0.00088010	-0.00055741	0.00078744	-0.00018190	-0.00062344	0.00049970	0.00013016	-0.00106213	0.00039105	-0.00097604	0.00030146	0.00003906	-0.00114593	-0.00134702	-0.00070398	-0.00005824	-0.00035728	-0.00065229	-0.00060550	0.00102520	0.00013341	-0.00076943	0.00009689	-0.00039033	-0.00019730	0.00034007	0.00026703	-0.00027955	-0.00105828	-0.00109486	0.00022646	-0.00104331	0.00039998	-0.00064315	-0.00067676	0.00071274	-0.00026845	-0.00009228	0.00004493	-0.00017173	0.00028340	-0.00049321	-0.00008021	0.00075435	0.00031966	-0.00012680	0.00031448	-0.00040013	0.00003973	0.00033270	0.00047726	0.00102771	-0.00009364	-0.00038888	-0.00041311	-0.00024243	0.00011904	-0.00029251	0.00068849	0.00123256	0.00026536	-0.00092926	0.00094955	-0.00116798	0.00040539	-0.00128830	0.00013492	0.00019564	-0.00010432	0.00001653	0.00052201	0.00021881	0.00038459	-0.00052654	0.00048035	-0.00012058	-0.00022836	-0.00041248	-0.00046173	-0.00013995	-0.00079293	-0.00037118	0.00052171	-0.00036275	0.00026765	-0.00027439	0.00048907	-0.00062176	0.00060457	-0.00131061	-0.00040425	0.00015776	0.00003966	-0.00048670	-0.00044321	-0.00007988	0.00031940	-0.00138498	-0.00069871	-0.00113239	0.00131333	-0.00086186	0.00065190	-0.00017785	-0.00043780	0.00008643	-0.00024487	0.00022346	0.00001365	-0.00088889	0.00079320	0.00006363	-0.00026727	-0.00108270	0.00052206	-0.00042670	-0.00022961	-0.00071876	0.00024946	0.00014371	0.00018438	-0.00037704	0.00014124	-0.00021814	0.00022255	-0.00088636	0.00080875	-0.00001623	0.00013471	-0.00041514	-0.00019378	-0.00026601	0.00000115	0.00046172	0.00056452	0.00033702	0.00012104	0.00013831	0.00094742	0.00030412	0.00047510	0.00001421	0.00025388	-0.00075497	0.00071522	-0.00033509	-0.00039896	0.00002716	0.00010562	-0.00012862	0.00059618	-0.00044286	-0.00052849	-0.00008879	-0.00019950	0.00037298	0.00030442	-0.00110701	-0.00020374	0.00024813	-0.00012751	-0.00086900	0.00080572	0.00065398	0.00001118	0.00060051	-0.00040107	0.00064561	0.00010726	0.00033255	-0.00054069	0.00074844	-0.00025267	-0.00050845	-0.00044834	-0.00014051	-0.00059121	0.00074119	-0.00041623	0.00021437	-0.00167838	-0.00011860	-0.00038275	0.00062879	-0.00070825	-0.00246004	0.00032812	0.00135275	0.00081157	0.00107928	0.00025597	-0.00116992	0.00005820	0.00120717	-0.00113502	0.00155858	0.00012724	-0.00075030	0.00125153	-0.00201707	-0.00034182	0.00039758	0.00047085	-0.00046467	0.00091937	-0.00086263	0.00196000	-0.00265765	-0.00102984	-0.00173130	0.00251143	0.00098305	0.00199408	-0.00085868	-0.00033245	-0.00059118	-0.00055342	0.00035261	0.00062993	-0.00107539	0.00100791	-0.00371394	0.00138548	0.00065525	-0.00128849	-0.00111301	-0.00061191	0.00135364	0.00017366	0.00135959	-0.00003394	0.00039232	-0.00038349	-0.00340261	0.00054041	0.00151122	0.00053146	-0.00274153	0.00102061	-0.00035636	0.00002467	0.00047642	-0.00253348	0.00117360	0.00033023	0.00089302	0.00190188	0.00193705	0.00028202	-0.00012342	0.00205128	-0.00066987	0.00060548	0.00101981	0.00049124	0.00240601	0.00000931	-0.00034138	0.00044154	-0.00083881	0.00000039	-0.00106287	0.00165198	0.00045208	-0.00036101	-0.00044981	0.00065141	0.00107481	0.00036238	-0.00018204	0.00174568	0.00215853	0.00114576	0.00094115	0.00181253	0.00133038	0.00025878	0.00073204	0.00219184	0.00034839	0.00117758	0.00063750	0.00115570	0.00021588	0.00081578	0.00088562	0.00127002	0.00205578	0.00087489	0.00031828	0.00004873	0.00060658	0.00082906	-0.00011581	0.00013261	0.00088786	0.00104468	-0.00016386	0.00020638	-0.00005566	-0.00015289	0.00074566	0.00131191	0.00065421	0.00106736	0.00006231	0.00006626	0.00133382	0.00064684	0.00105055	0.00040381	0.00202381	0.00175547	0.00010706	0.00067635	-0.00059730	0.00145356	-0.00062693	0.00017846	0.00077441	-0.00010398	0.00056601	0.00128763	0.00142158	0.00062777	0.00043906	0.00072968	0.00110418	0.00039785	0.00041217	0.00030386	0.00058415	0.00032675	0.00034199	0.00034889	0.00007185	0.00104173	0.00022621	0.00050176	0.00073732	0.00079045	0.00048955	0.00054258	0.00080080	0.00057112	0.00010872	-0.00029928	0.00045707	0.00055633	0.00016942	0.00060370	0.00125580	0.00061510	0.00087896	0.00083219	-0.26909314
-14.9997	-0.29342681	0.39727116	-0.33488266	0.24482585	0.53045790	-0.24183768	0.12680070	-1.27948999	0.05298993	-0.09494583	0.03691213	-0.36445123	-21.47483647	-0.31702251	0.24066922	0.17119645	-1.16558981	-21.47483647	-1.15726078	-1.30937445	-21.47483647	-21.47483647	-21.47483647	-21.47483647	0.44259804	-21.47483647	-21.47483647	-21.47483647	-21.47483647	-21.47483647	-21.47483647	0.53064688	0.31101801	0.22762053	-0.50114140	0.25677076	0.07085586	0.17370900	-0.13113502	-0.03086735	-0.01333887	-0.03125965	-0.03116964	-0.01038401	-0.02357353	-0.01635265	0.01430356	-0.01655517	0.01492630	0.00404689	0.00016055	-0.00833770	-0.01072077	-0.00915443	-0.00422045	-0.01051136	-0.00135218	-0.00554640	0.00024434	-0.00503681	0.00543682	0.00059266	-0.00524544	-0.00156163	0.00345775	0.00172822	-0.00457871	-0.00372699	0.00258844	0.00055932	-0.00046645	-0.00184160	0.00209431	-0.00201329	-0.00029323	0.00120189	0.00140443	0.00007700	0.00280920	0.00007165	-0.00334143	0.00154657	-0.00505092	0.00237620	-0.00025963	-0.00295999	-0.01318157	-0.01168457	-0.00110470	-0.01184096	-0.00403794	-0.00446443	0.00277875	-0.00173631	-0.00338209	-0.00458110	0.00111148	-0.00242664	0.00282626	0.00045990	0.00287281	0.00142894	0.00059375	-0.00355062	-0.01345017	-0.01674455	-0.03081411	-0.04005168	-0.04713940	-0.03973445	-0.03586595	-0.02711186	-0.02775358	-0.03355487	-0.03866794	-0.04149394	-0.03822427	-0.03853240	-0.03539019	-0.03650994	-0.02050880	-0.02009891	-0.01423937	0.00104337	0.00769900	0.00493361	0.00077876	-0.00329701	-0.00018501	-0.00058466	-0.00381761	-0.00147081	0.00157883	-0.00103739	-0.00098969	0.00120572	0.00144114	-0.00114257	-0.00120011	-0.00106438	0.00041190	0.00029796	0.00184345	-0.00077134	-0.00064896	0.00043010	-0.00002039	-0.00059689	-0.00046647	0.00003282	-0.00125453	0.00078220	-0.00111307	-0.00020093	-0.00016652	0.00002163	0.00100629	-0.00144118	0.00101467	-0.00088208	-0.00002248	-0.00023301	-0.00026336	-0.00068848	0.00111776	-0.00093451	0.00008271	-0.00066664	0.00027637	-0.00115962	0.00079631	-0.00036503	-0.00029208	-0.00123322	-0.00114187	-0.00009864	-0.00019735	-0.00046845	-0.00068959	-0.00115313	0.00010521	-0.00031633	0.00002190	-0.00125197	-0.00016051	0.00018397	-0.00022858	-0.00098729	-0.00081174	0.00001401	0.00048499	0.00011316	-0.00100800	-0.00104422	-0.00126756	-0.00030449	-0.00127512	0.00004707	-0.00046256	-0.00085306	-0.00030993	-0.00125210	0.00056544	-0.00111486	-0.00120190	-0.00090226	0.00066521	0.00030254	-0.00128485	-0.00129289	0.00013925	-0.00052923	-0.00045415	-0.00022307	-0.00022535	0.00095563	0.00014543	-0.00201654	0.00121277	-0.00195827	0.00004366	-0.00138262	-0.00078962	0.00009882	-0.00090990	-0.00166144	-0.00083819	0.00004285	-0.00064097	-0.00084100	-0.00063995	-0.00003952	-0.00072726	-0.00113420	-0.00068314	-0.00074430	-0.00120080	-0.00014750	0.00008826	-0.00056202	-0.00142982	-0.00005285	0.00025768	-0.00070157	-0.00072332	-0.00082262	-0.00000834	-0.00049009	0.00018273	-0.00059280	-0.00130144	-0.00160063	-0.00003845	-0.00139417	0.00012928	-0.00136669	0.00021635	-0.00117825	-0.00017322	-0.00076838	-0.00125002	-0.00154353	-0.00102443	-0.00067047	-0.00033839	-0.00163008	0.00029035	-0.00122256	-0.00032390	-0.00155056	-0.00041607	-0.00040115	-0.00164976	-0.00034616	0.00036396	-0.00052679	-0.00034949	-0.00040697	0.00071252	-0.00083484	-0.00042395	-0.00085354	-0.00029652	0.00008571	0.00032543	-0.00016398	-0.00009311	-0.00078069	-0.00055115	-0.00100576	0.00015231	-0.00084244	0.00007485	-0.00061582	0.00130203	-0.00064852	0.00034515	-0.00050715	-0.00019965	-0.00090431	-0.00027983	-0.00061158	-0.00093672	-0.00194874	-0.00104044	-0.00105863	0.00065966	-0.00041185	-0.00147197	-0.00082311	-0.00145525	0.00043885	-0.00023167	-0.00134235	-0.00042435	-0.00045351	-0.00165245	-0.00067558	0.00073022	0.00017951	-0.00010302	-0.00092124	0.00107543	-0.00157965	-0.00083078	-0.00188913	-0.00154218	-0.00009251	-0.00104141	-0.00232286	-0.00181442	-0.00127169	0.00068100	-0.00058398	-0.00116374	-0.00073740	-0.00122345	-0.00033421	-0.00094021	-0.00075180	-0.00106341	-0.00236290	0.00099019	0.00054261	-0.00228653	-0.00177480	-0.00181948	0.00063305	0.00092975	-0.00193208	-0.00151361	-0.00184672	-0.00204630	-0.00229592	-0.00172568	-0.00275833	-0.00166646	-0.00004639	-0.00121271	-0.00155314	-0.00103213	-0.00244616	-0.00025923	-0.00381930	-0.00209858	-0.00172158	-0.00134459	0.00145338	-0.00105239	-0.00256839	-0.00039894	-0.00039624	-0.00272848	-0.00220050	-0.00361546	-0.00344636	-0.00018183	-0.00492967	0.00060111	-0.00227588	0.00112412	-0.00292128	-0.00118693	-0.00215860	-0.00144328	0.00024181	0.00000161	-0.00051226	0.00017655	-0.00282428	-0.00246635	-0.00300071	-0.00078278	-0.00254506	0.00000671	-0.00210354	-0.00145801	-0.00103636	-0.00207346	-0.00077197	-0.00263388	-0.00203131	-0.00069931	-0.00075855	-0.00044625	-0.00201843	-0.00003909	0.00041125	-0.00040195	0.00115057	0.00019416	0.00019602	-0.00251119	0.00090305	-0.00027187	-0.00094502	-0.00342905	-0.00165408	0.00057027	0.00053721	-0.00053424	-0.00162504	0.00039539	-0.00179801	-0.00092742	-0.00002909	0.00141590	-0.00055884	0.00025033	0.00056499	0.00050063	-0.00050024	0.00036187	0.00068419	0.00106297	0.00016099	0.00002089	-0.00054060	-0.00015020	0.00042372	-0.00012713	-0.00040425	0.00001303	0.00007770	0.00003107	-0.00062953	-0.00070060	-0.00056844	0.00106676	-0.00075746	0.00075501	0.00008134	-0.00009814	-0.00040677	-0.00019992	0.00031428	-0.00010582	-0.00013252	0.00026482	0.00004093	-0.00069082	-0.00019337	-0.00074148	0.00053399	-0.00166191	0.00009444	-0.00056220	0.00000113	0.00043907	-0.00115924	-0.00041284	-0.00186384	-0.00026428	-0.00066869	-0.00045821	-0.00016090	-0.00014634	-0.00015268	0.00036247	0.00114836	0.00109999	0.00018991	0.00040371	0.00036876	-0.00041690	0.00056149	0.00000633	0.00044993	0.00024065	0.00042821	0.00018667	-0.00021037	0.00006474	0.00006427	0.00022436	-0.00001879	0.00009008	0.00033978	0.00028141	0.00048650	0.00043573	-0.00004903	0.00004094	0.00029091	-0.00014522	-0.00022771	0.00023781	0.00059232	0.00049444	0.00038229	0.00026310	-1.21253836
-9.9997	-0.85527532	0.22900760	-21.47483647	-0.38834786	1.43510583	0.27026135	-0.55716069	1.04735477	-0.06615623	0.14131142	-0.88782518	-21.47483647	-0.05985899	-1.09510684	-0.00344442	0.62809545	0.69705671	0.40068191	-1.10472649	0.15380456	-21.47483647	-21.47483647	0.16416997	-21.47483647	0.74962872	-21.47483647	-21.47483647	-0.01025670	-0.25966442	-0.37469967	-0.57867999	0.92273474	-1.83402479	0.87216261	0.07949225	0.23015421	0.17803209	0.09595678	0.05481346	-0.11047606	0.00391622	-0.01557062	0.01862034	-0.05247281	-0.01699994	0.00151985	-0.00736876	-0.01806175	-0.01210252	0.00456321	-0.00229810	-0.00304662	0.00009671	0.00152131	-0.00164575	0.00066217	0.00709784	0.00317142	0.00877313	-0.00126108	0.00589964	0.00188529	-0.00409272	-0.00172573	0.00295303	0.00008575	-0.00392632	0.00057987	0.00000821	-0.00186557	0.00170838	-0.00043663	0.00192207	-0.00442647	0.00077440	-0.00015063	0.00070085	0.00143123	0.00178789	0.00046579	-0.00444948	0.00223548	0.00002262	0.00013084	-0.00683131	0.00062840	-0.00494606	-0.00503822	0.00416626	0.00355724	-0.00344455	-0.00478691	-0.00355431	0.00261511	0.00120140	0.00335199	0.00317709	0.00290941	-0.00032139	0.00122553	0.00509638	0.00779336	-0.00059799	0.00077981	-0.01027205	-0.02054800	-0.03084182	-0.03915936	-0.04858572	-0.04321370	-0.03950058	-0.03029668	-0.03637846	-0.03950595	-0.04368905	-0.04346504	-0.03914335	-0.03717520	-0.04241843	-0.03876462	-0.03124844	-0.02343797	-0.01308913	0.00301895	0.00352126	0.00326919	-0.00001023	-0.00348935	-0.00031786	-0.00175947	-0.00096344	-0.00133321	0.00149532	0.00009044	-0.00028108	0.00085632	0.00168361	-0.00024230	-0.00037625	-0.00108117	0.00337534	0.00004846	0.00015929	-0.00087990	0.00103672	0.00101249	0.00006083	0.00040562	0.00077543	0.00043714	-0.00024670	0.00007143	-0.00001608	0.00015846	0.00030741	0.00117198	0.00118647	0.00023078	0.00066305	-0.00006868	-0.00070465	-0.00053978	-0.00001500	-0.00023309	-0.00013918	-0.00045562	0.00084624	0.00030639	-0.00058651	-0.00146517	-0.00071420	-0.00085923	-0.00087413	0.00047168	0.00006571	-0.00125848	-0.00028504	-0.00068528	0.00011731	-0.00224825	-0.00092996	0.00032093	0.00019984	-0.00001631	-0.00097673	0.00118646	0.00059453	-0.00085219	-0.00030423	0.00008023	-0.00095610	-0.00017223	-0.00022230	-0.00007369	-0.00062758	-0.00123746	0.00071161	0.00038017	-0.00009338	0.00026018	0.00046477	-0.00125959	0.00020680	-0.00044718	0.00007475	-0.00139531	0.00000071	0.00046646	-0.00006540	-0.00014963	-0.00055396	-0.00082731	-0.00070835	-0.00026072	0.00037613	0.00065243	0.00018807	-0.00155216	0.00104408	-0.00112912	-0.00098298	0.00045723	-0.00016512	0.00001230	-0.00041466	0.00020847	0.00038412	-0.00046517	-0.00113455	0.00087702	-0.00096355	-0.00073034	-0.00111594	-0.00104167	-0.00100532	-0.00140227	-0.00113375	0.00027026	-0.00026775	-0.00050615	-0.00064747	0.00025917	-0.00000872	-0.00124018	0.00072491	-0.00008602	-0.00039077	-0.00027557	0.00066591	0.00018043	-0.00011084	-0.00048839	-0.00059799	-0.00132791	0.00169366	-0.00117794	0.00046766	-0.00044709	0.00100363	0.00032052	-0.00079086	-0.00081215	0.00002808	-0.00129951	-0.00080131	-0.00084175	-0.00007896	0.00016791	-0.00077362	-0.00059133	-0.00046752	0.00016754	0.00001549	-0.00014507	0.00025215	-0.00052672	-0.00021858	-0.00113059	0.00057397	-0.00101294	-0.00074253	-0.00070897	0.00017599	-0.00050006	0.00060427	0.00007790	-0.00057104	-0.00029873	0.00081885	-0.00020470	0.00014934	-0.00044836	-0.00022067	-0.00029846	0.00060330	-0.00010847	-0.00002549	-0.00038063	-0.00003897	-0.00057293	0.00012510	-0.00082641	-0.00008490	-0.00089774	0.00022564	-0.00140218	0.00067293	-0.00011161	-0.00092503	-0.00013079	-0.00022633	-0.00086938	-0.00060355	-0.00035298	-0.00044911	-0.00079568	-0.00158249	-0.00072223	0.00072831	0.00001156	-0.00034872	0.00047068	-0.00118066	-0.00046660	0.00039613	-0.00001807	-0.00217762	0.00003764	-0.00152547	-0.00101707	-0.00236228	-0.00063003	0.00116396	-0.00127684	-0.00158234	0.00083438	-0.00124484	-0.00013802	-0.00153091	-0.00080107	0.00020207	-0.00170690	-0.00121056	0.00049957	-0.00079027	-0.00181631	-0.00097549	-0.00006816	-0.00111565	-0.00328568	-0.00011489	-0.00276551	-0.00269964	-0.00041399	-0.00210505	-0.00004398	-0.00118938	-0.00223474	-0.00174421	-0.00170233	0.00200571	-0.00185069	0.00008749	-0.00169103	-0.00142173	-0.00115547	0.00225710	-0.00003446	-0.00104140	-0.00186660	-0.00307278	-0.00106040	-0.00062966	-0.00052622	-0.00420667	-0.00378596	-0.00115366	-0.00201999	-0.00123285	-0.00294121	0.00111765	-0.00340659	-0.00334519	0.00027155	-0.00107076	-0.00133325	-0.00059351	-0.00028438	-0.00005636	-0.00169907	-0.00230171	0.00056935	-0.00131854	-0.00169855	-0.00128217	-0.00031282	-0.00003919	-0.00131677	0.00033902	-0.00123758	-0.00185775	-0.00027981	0.00093428	0.00055008	-0.00051786	0.00016462	0.00091004	-0.00168365	0.00077149	-0.00056145	0.00145935	0.00015768	-0.00219957	0.00042038	-0.00126971	-0.00053453	-0.00030551	0.00032566	-0.00041749	0.00016689	0.00058132	0.00203159	-0.00087749	0.00005505	-0.00157780	-0.00165794	0.00083268	0.00099025	0.00111892	-0.00003289	0.00065518	0.00052750	-0.00054035	-0.00018135	0.00078166	-0.00031315	-0.00006931	-0.00113155	0.00084891	0.00019596	0.00006084	-0.00010706	0.00064982	-0.00046100	0.00186241	0.00096078	-0.00039791	-0.00127640	0.00000111	0.00047885	0.00040338	0.00028161	0.00020070	0.00009412	-0.00121511	-0.00030946	-0.00072606	0.00033136	0.00038367	-0.00016268	0.00010892	-0.00009008	-0.00018725	0.00053927	-0.00091526	0.00093721	-0.00004911	0.00010842	0.00023601	0.00030339	0.00065453	-0.00163799	0.00044741	-0.00071190	-0.00038756	0.00005167	0.00021742	0.00005420	0.00098445	0.00086005	-0.00003340	-0.00066206	0.00020023	0.00026146	0.00014264	-0.00021497	-0.00004955	0.00040485	0.00004204	-0.00045007	0.00005506	-0.00002327	0.00092904	-0.00093229	-0.00004874	-0.00011639	-0.00007286	0.00000181	0.00023371	0.00014882	-0.00008891	-0.00033087	-0.00008544	-0.00017425	0.00023507	0.00007750	-0.00007165	0.00044928	0.00044975	0.00019965	0.00028154	-0.27523662
-8.9997	1.22485632	0.20561381	-0.55831091	0.51391490	0.85922988	-0.04294613	0.00357080	-21.47483647	-0.39987235	-0.18275249	-21.47483647	0.32142194	-0.66226402	-0.13577633	-1.45161435	0.11082634	0.15468299	0.52556031	-0.23570675	-21.47483647	-21.47483647	-21.47483647	0.32638744	-21.47483647	-0.72823516	-21.47483647	-21.47483647	-21.47483647	-0.67342920	0.02954620	-21.47483647	1.44042075	0.46980651	-0.71987420	0.52861539	-0.19448322	-0.09986574	-0.47047466	-0.08411590	-0.07904077	-0.05666830	0.00979035	-0.01184601	-0.00556314	-0.04210389	0.01705725	-0.01261864	-0.02078641	0.00223054	0.00582790	0.01011312	-0.00153117	-0.00733563	0.00117564	-0.00099479	0.00405569	0.00630126	-0.00419850	0.00331566	-0.00231838	0.00045162	0.00155497	-0.00231807	0.00285500	-0.00121378	-0.00184536	-0.00359631	-0.00068879	-0.00225342	0.00047547	0.00021280	-0.00050919	0.00180508	-0.00070976	0.00192120	0.00278472	-0.00140409	-0.00372258	0.00433403	0.00230452	-0.00608413	-0.00287386	-0.00300205	0.00243979	-0.00487157	-0.00086089	-0.00211789	0.00064596	0.00217690	0.00217739	-0.00190402	-0.00772224	0.00296229	-0.00091994	-0.00115059	0.00291047	0.00296759	0.00285656	0.00113737	-0.00449225	0.00240566	0.00990015	-0.00433154	-0.00083548	-0.01500483	-0.01656632	-0.02959090	-0.03744896	-0.05633150	-0.05782972	-0.05227335	-0.05223606	-0.06912232	-0.06569618	-0.06613265	-0.05975559	-0.06410186	-0.06856091	-0.07548371	-0.08317204	-0.08941212	-0.08550564	-0.06941853	-0.04150864	-0.03192706	-0.02949725	-0.01620279	-0.00871778	-0.00275866	0.00138672	-0.00155498	-0.00169028	0.00138986	0.00080922	-0.00055786	0.00039291	0.00238836	-0.00114441	0.00000920	-0.00032292	0.00213633	0.00085716	0.00021141	-0.00098692	0.00030684	0.00135144	0.00120736	0.00186178	0.00021529	-0.00005805	-0.00046803	-0.00011421	0.00022882	0.00032492	0.00048210	0.00048688	0.00012707	-0.00010289	0.00157511	0.00025583	-0.00050231	0.00030846	-0.00011825	0.00124557	0.00051935	-0.00060203	-0.00005537	0.00204853	-0.00014361	-0.00103844	-0.00019534	0.00027688	-0.00051511	0.00008994	0.00074651	0.00071905	-0.00035196	0.00009228	0.00073127	0.00047945	0.00016822	0.00179664	0.00065484	0.00029962	0.00028388	0.00089200	-0.00017077	-0.00052507	0.00085105	0.00067061	0.00107659	0.00096703	0.00115315	0.00069703	-0.00071789	0.00013357	0.00115107	-0.00024209	-0.00054705	0.00112338	0.00023200	-0.00018584	-0.00058651	0.00044259	0.00032672	-0.00104823	0.00022292	0.00117274	0.00104066	-0.00077652	-0.00004983	0.00083991	0.00095733	0.00015297	0.00122673	0.00182700	0.00089288	-0.00123595	0.00090146	0.00147875	0.00144277	-0.00023307	0.00130590	0.00009160	0.00023358	0.00032979	0.00035185	0.00009798	-0.00042442	0.00050703	0.00087381	0.00079382	-0.00037167	0.00052220	-0.00024759	-0.00025822	0.00018810	0.00046936	0.00132061	0.00022903	0.00061541	0.00058226	0.00085379	-0.00013917	0.00031924	-0.00021307	-0.00047776	-0.00070216	0.00082614	0.00025403	-0.00073431	-0.00006368	0.00100313	-0.00004433	-0.00017577	0.00050502	0.00078469	-0.00008968	0.00058594	0.00033747	0.00037167	-0.00016979	-0.00045158	0.00050897	-0.00034522	-0.00033474	0.00034597	0.00034032	0.00013729	-0.00089677	0.00024313	-0.00006723	-0.00028338	0.00097704	0.00073450	0.00060264	-0.00018187	0.00060925	0.00094721	0.00013368	0.00040930	0.00056784	0.00068171	0.00103852	0.00048617	0.00023807	0.00037334	0.00052057	0.00083769	0.00029655	0.00085625	0.00065311	0.00087986	-0.00001235	0.00063602	0.00106713	0.00067814	-0.00072103	0.00035790	0.00113173	0.00103545	-0.00022096	0.00107521	-0.00000464	-0.00004918	0.00031057	0.00169962	0.00104782	-0.00022834	0.00018919	0.00043463	0.00111321	-0.00017711	0.00022031	0.00027308	0.00145946	-0.00010386	-0.00073599	0.00119505	0.00074222	0.00090523	0.00140968	0.00108628	0.00023733	-0.00041629	0.00083138	0.00051276	0.00193492	0.00160544	0.00021425	-0.00016203	0.00116094	0.00180776	0.00041198	0.00012791	0.00091192	-0.00051463	0.00030490	-0.00130952	0.00062335	0.00157084	0.00003662	-0.00033571	0.00158269	0.00113991	-0.00093854	-0.00038941	0.00170690	-0.00063160	0.00004191	0.00149100	0.00187536	-0.00097686	-0.00117080	0.00030424	0.00269935	0.00029307	-0.00027401	0.00155082	0.00177350	0.00190856	-0.00108536	0.00008069	-0.00152426	-0.00025051	0.00138047	0.00361415	-0.00028019	-0.00069997	0.00110708	0.00041139	0.00046398	0.00050890	0.00091757	-0.00027238	-0.00112729	0.00165363	-0.00028302	0.00100480	-0.00048815	0.00228176	0.00024983	0.00076417	0.00054173	-0.00072976	0.00199317	0.00039554	0.00165433	0.00086380	-0.00142813	-0.00053999	0.00295197	0.00084021	-0.00056864	0.00132502	0.00033335	0.00080229	-0.00074637	-0.00219519	0.00365651	0.00134478	0.00147942	0.00073469	0.00101658	0.00062518	0.00076474	-0.00036189	0.00069215	-0.00010484	0.00055306	0.00150918	0.00169701	-0.00006240	0.00062997	-0.00074193	-0.00111477	-0.00084518	0.00138613	0.00091402	0.00074348	0.00040216	0.00233433	-0.00042055	0.00165076	-0.00071358	0.00090857	0.00080492	0.00033579	0.00125698	0.00078330	0.00157545	0.00195075	-0.00042696	0.00134570	0.00056497	-0.00045909	0.00050235	0.00078430	-0.00096135	0.00042213	0.00033568	0.00084173	0.00035389	0.00128536	0.00081954	0.00152844	0.00102457	-0.00037183	-0.00040441	-0.00115607	0.00017544	0.00041801	-0.00022080	-0.00014645	-0.00007488	-0.00044129	0.00015725	0.00139552	0.00114849	0.00036665	0.00004490	0.00023454	-0.00028809	0.00034555	-0.00044006	0.00141355	0.00120373	0.00035656	0.00108232	0.00078771	0.00053999	-0.00064014	0.00056212	-0.00082111	-0.00077387	-0.00013688	0.00048483	0.00013108	0.00023524	0.00108658	0.00060960	0.00063058	0.00038963	0.00057911	0.00069565	0.00053481	0.00020020	0.00075559	-0.00013532	-0.00018934	0.00064816	0.00028748	0.00061101	0.00017868	0.00023166	0.00038020	-0.00008088	0.00038770	0.00047283	0.00019572	-0.00003251	0.00015273	0.00012566	0.00012525	-0.00026597	0.00000087	0.00026204	0.00043121	0.00007763	0.00060192	0.00072744	0.53747317
-7.9997	0.46114261	0.79854590	0.46171694	0.19825662	0.23150354	-21.47483647	-0.94171898	1.05817103	-0.35733330	-0.81645234	-0.52750171	-0.32490340	-0.82599577	0.35608853	0.29979327	-21.47483647	0.20791029	-0.16659371	0.44321307	1.17551637	0.27689868	-21.47483647	-21.47483647	0.28068963	-0.52445912	-21.47483647	-0.88095349	0.26696974	-1.35787392	-21.47483647	-21.47483647	1.59802544	0.72112718	-0.39299600	0.22946780	-0.09654707	-0.28270400	-0.18776097	-0.12630802	0.04968462	-0.04698744	-0.02290214	-0.01776423	-0.02075780	-0.00623142	-0.01320989	-0.00052219	-0.02103479	0.01824078	-0.00032746	0.00423436	-0.00949140	-0.00666539	-0.00200638	-0.00246108	-0.00167265	0.00052277	-0.00144496	0.00286535	-0.00459741	0.00110606	-0.00258250	-0.00249671	-0.00034322	0.00283127	-0.00171069	-0.00416343	0.00097617	0.00299842	-0.00000124	0.00005103	-0.00262364	0.00195204	-0.00054320	0.00194446	-0.00186057	-0.00057625	-0.00102703	0.00291050	-0.00462303	-0.00471260	-0.00149513	-0.00060446	0.00091736	0.00189836	-0.01315957	-0.00042602	-0.00732102	0.00012126	-0.00969564	0.00118019	-0.00769966	0.00047486	0.00189803	-0.00382902	-0.00612921	-0.00082696	0.00109680	-0.00137868	-0.00015583	0.00067120	0.00681119	-0.00010852	0.00236767	-0.00552986	-0.01407279	-0.01899416	-0.02620235	-0.04253884	-0.04276038	-0.03236999	-0.01986157	-0.03452266	-0.03936189	-0.03558485	-0.03759573	-0.04710335	-0.04965982	-0.05096918	-0.06043421	-0.07295938	-0.08018210	-0.07242286	-0.05126672	-0.04466683	-0.03097911	-0.01238044	-0.00231844	-0.00200568	-0.00106183	-0.00115945	-0.00333283	0.00133837	-0.00005338	-0.00020838	-0.00108175	0.00169333	-0.00253022	-0.00065943	-0.00143783	0.00180315	-0.00045345	0.00082656	-0.00153350	0.00004968	0.00103842	0.00134362	-0.00037987	-0.00096819	-0.00012304	-0.00129705	0.00005126	-0.00006159	-0.00245093	-0.00013949	-0.00031423	0.00008824	-0.00064938	0.00113148	-0.00092916	-0.00117766	0.00096560	0.00032405	-0.00034333	0.00016957	-0.00078896	0.00052696	0.00033651	-0.00047666	-0.00142558	-0.00046626	-0.00054171	-0.00072588	-0.00112224	0.00019306	-0.00056994	-0.00032861	-0.00125503	0.00024069	-0.00101888	0.00044330	-0.00090475	0.00049647	0.00022773	0.00025043	-0.00005968	-0.00032174	-0.00102843	-0.00030087	-0.00031423	-0.00074248	-0.00030057	0.00024848	0.00017552	-0.00032843	-0.00177104	-0.00067760	0.00040880	-0.00043038	0.00018893	0.00015045	-0.00090882	-0.00031934	-0.00011014	0.00002140	-0.00117474	0.00038510	0.00012867	-0.00009849	-0.00146090	0.00101497	-0.00054955	0.00020829	-0.00001752	0.00023281	0.00161824	-0.00149273	-0.00136201	0.00071279	-0.00166993	-0.00034838	-0.00052872	-0.00052268	-0.00032921	-0.00099367	0.00021409	-0.00002464	-0.00019168	-0.00083576	-0.00010584	-0.00017981	-0.00037348	-0.00072347	0.00010098	-0.00035896	-0.00118284	-0.00086587	-0.00024518	-0.00034530	0.00028272	-0.00067985	-0.00010306	0.00071481	-0.00064800	-0.00043048	-0.00112440	-0.00027025	-0.00030697	0.00058772	-0.00116386	-0.00041594	-0.00047561	-0.00029450	-0.00120762	-0.00054215	0.00020456	-0.00040170	-0.00064239	0.00040302	0.00004208	-0.00110558	-0.00076987	-0.00032877	-0.00027237	-0.00020399	-0.00067715	0.00079398	-0.00068233	0.00010665	-0.00100745	-0.00001355	-0.00031574	-0.00074025	-0.00010201	0.00024574	0.00040006	0.00059789	-0.00030559	0.00044128	0.00009304	-0.00028262	-0.00087327	0.00029780	-0.00010513	0.00045776	0.00059661	0.00044381	-0.00001624	-0.00002938	-0.00075913	0.00031249	-0.00017410	0.00073488	-0.00032764	0.00058813	0.00066957	0.00099414	-0.00012682	0.00037550	0.00010954	0.00137856	0.00019212	-0.00006680	-0.00076955	-0.00009038	0.00017565	0.00142896	-0.00026804	-0.00121829	0.00049728	-0.00010590	-0.00029819	-0.00027591	0.00067163	0.00084220	-0.00030359	0.00046060	-0.00091688	-0.00017946	0.00047836	0.00073461	0.00051660	0.00134173	-0.00051130	-0.00000837	-0.00131211	-0.00095129	0.00112474	0.00098788	0.00020794	-0.00062967	-0.00087178	0.00211645	0.00096837	-0.00050652	0.00051092	-0.00129999	0.00050724	0.00066805	0.00267234	0.00024103	-0.00167446	0.00037784	0.00244684	0.00150122	0.00038399	-0.00117279	0.00039447	0.00091016	0.00038108	0.00105540	-0.00036514	-0.00187636	-0.00107909	0.00162871	-0.00013874	-0.00046854	-0.00056401	0.00032761	-0.00151414	0.00221016	-0.00033317	-0.00105256	-0.00252139	0.00133848	-0.00195606	0.00183001	0.00123239	-0.00137662	-0.00150925	-0.00201972	0.00075074	-0.00028043	0.00010195	0.00026516	-0.00134813	0.00228394	0.00009204	0.00088772	0.00020421	0.00059149	-0.00311102	0.00085643	0.00124794	0.00054063	0.00274967	-0.00014121	0.00181710	0.00037838	-0.00052221	-0.00018954	0.00412921	-0.00000258	-0.00124945	0.00210907	0.00101799	0.00059760	0.00104882	-0.00041013	0.00138646	-0.00015299	-0.00050552	-0.00041798	0.00045060	0.00096036	-0.00099174	0.00100248	0.00133945	0.00179510	0.00145326	0.00014043	0.00176339	0.00013946	-0.00102449	0.00049883	0.00011155	-0.00120657	-0.00042463	-0.00062408	0.00008656	0.00250963	0.00158391	0.00052826	0.00033117	0.00126917	-0.00115164	0.00121180	0.00153222	0.00138923	0.00158349	0.00069492	0.00105404	0.00063047	-0.00015790	0.00148495	0.00048204	-0.00019438	0.00041180	0.00035377	-0.00012149	0.00067867	0.00006556	0.00000440	0.00130028	0.00029424	-0.00039568	0.00057981	0.00092886	0.00037837	-0.00054165	0.00054509	0.00048666	0.00152536	-0.00027256	0.00031600	0.00021225	0.00049219	0.00090756	0.00003261	0.00005523	-0.00024372	0.00006574	0.00009331	0.00046410	0.00045130	0.00080943	0.00040814	0.00079809	0.00142134	0.00022025	-0.00017062	-0.00115502	0.00061315	-0.00002198	-0.00005220	0.00016375	0.00064099	0.00011137	0.00018816	0.00077968	0.00102262	0.00039695	0.00040463	0.00056675	0.00121236	0.00025692	0.00015996	0.00062991	0.00015986	0.00010231	0.00086395	0.00070851	0.00079578	0.00012321	0.00037201	0.00024510	0.00059397	0.00025550	0.00049344	0.00102537	0.00026081	0.00024986	0.00041391	0.00032399	0.00037776	0.00045582	0.00037160	0.00098121	0.00056762	0.00087060	0.00049565	-0.14085228
-6.9997	-0.16329383	0.34170370	-1.69173121	0.00257147	-0.27498077	0.67569631	1.02886097	0.33693460	-0.52807045	-21.47483647	0.71038963	-21.47483647	0.57564036	0.67518951	-0.79747236	-0.35527891	0.57796832	-0.25658163	0.05395566	-21.47483647	-0.69927553	-0.71719509	-0.53107846	-21.47483647	0.67353366	-1.52674341	-21.47483647	-21.47483647	-0.16279914	-21.47483647	-0.60940403	-21.47483647	-0.61969877	-0.53600066	-0.67959704	0.08993358	-0.19078825	0.06179256	-0.00183553	0.03856778	-0.02445322	0.00733270	0.02426407	-0.01795155	-0.05141932	-0.00678061	0.01895907	-0.02378875	-0.00940302	-0.00313963	0.00111644	-0.00260609	0.00010739	0.00187525	-0.00080633	0.00393384	0.00342243	-0.00780984	0.00310406	-0.00033893	0.00747684	0.00175577	-0.00387547	0.00046578	0.00068669	-0.00158004	-0.00345142	0.00043829	0.00200321	0.00155292	0.00011040	-0.00000129	0.00114558	0.00215749	-0.00062596	0.00264313	-0.00059693	0.00006322	0.00340272	0.00304548	-0.00202203	-0.00061012	-0.00388967	0.00007431	0.00290581	-0.00709222	-0.00627454	-0.00010789	0.00553115	0.00261312	-0.00648411	-0.00391880	0.00351786	0.00710229	0.00048453	0.00468007	0.00500326	0.00502019	0.00161026	0.00082684	0.00641869	0.00994411	0.00126091	-0.00019897	-0.01239890	-0.01723405	-0.02564632	-0.03783667	-0.04659375	-0.04481228	-0.04841282	-0.04413459	-0.05060555	-0.05672887	-0.06922289	-0.07237136	-0.07399809	-0.07500086	-0.08049601	-0.08529717	-0.09317019	-0.09707334	-0.08802128	-0.06410466	-0.04468353	-0.02327819	-0.00737849	-0.00461887	-0.00110139	-0.00251948	0.00101239	0.00143431	0.00016446	0.00077842	0.00137747	-0.00043096	0.00128975	0.00129555	0.00174360	-0.00032123	0.00322681	0.00067681	0.00081263	-0.00155828	-0.00065318	0.00059612	-0.00114360	0.00033782	-0.00009691	-0.00116087	-0.00047287	-0.00042629	0.00013586	0.00121569	0.00019565	0.00001977	0.00033463	0.00018942	0.00164900	0.00094948	0.00036464	-0.00023623	-0.00030271	-0.00064829	0.00095814	-0.00054323	0.00031945	0.00045664	0.00024299	-0.00043842	-0.00030063	-0.00074136	-0.00067403	0.00004323	0.00000702	0.00025187	0.00018657	-0.00177685	0.00058009	-0.00048130	-0.00047126	0.00106419	0.00144808	0.00028968	-0.00035427	0.00026989	0.00062146	-0.00008843	-0.00030246	0.00003158	0.00030858	-0.00009278	-0.00009638	0.00066728	0.00018944	-0.00097730	0.00016414	0.00023248	0.00029885	0.00020861	0.00066440	0.00065338	-0.00016760	-0.00097155	0.00067212	-0.00007257	-0.00021051	0.00044965	0.00189443	0.00123479	-0.00001962	-0.00008528	0.00117736	0.00060031	0.00105849	0.00146783	0.00061890	-0.00122808	0.00091436	-0.00042226	-0.00092731	-0.00035958	0.00034425	0.00042995	-0.00031504	0.00046153	0.00012915	0.00091313	-0.00026900	-0.00020757	0.00052405	0.00012147	-0.00092650	0.00086490	0.00036786	-0.00048794	-0.00009145	0.00108657	0.00085138	-0.00014677	-0.00027584	0.00040832	0.00037809	-0.00062017	0.00071512	-0.00099649	-0.00078811	-0.00005472	0.00067419	0.00019230	-0.00056390	-0.00071720	0.00074608	-0.00063008	-0.00010841	-0.00011614	0.00098324	-0.00053077	0.00028328	0.00038005	0.00024090	0.00027597	-0.00105800	-0.00003859	0.00031284	-0.00062919	0.00068661	-0.00088756	-0.00057606	-0.00078104	0.00016034	0.00000563	-0.00066908	0.00021779	0.00022401	0.00031268	-0.00020609	-0.00039486	-0.00013297	0.00029653	-0.00042033	-0.00089475	0.00058915	0.00077261	0.00037529	0.00022852	0.00024478	0.00029469	-0.00021126	-0.00007032	0.00101019	-0.00011911	0.00042896	-0.00066794	0.00076775	0.00030088	0.00021556	-0.00021829	0.00064519	0.00012555	0.00050252	0.00053620	-0.00016474	0.00022752	0.00084527	-0.00014232	0.00035385	-0.00086153	-0.00008308	0.00158725	0.00013334	0.00008242	-0.00077219	0.00006247	0.00071553	0.00033750	-0.00040380	0.00037592	0.00036791	-0.00007282	-0.00108451	-0.00061371	0.00073408	0.00031895	0.00049913	-0.00030285	-0.00133841	0.00105466	0.00049981	0.00031652	0.00033307	-0.00193766	0.00002180	0.00020985	0.00159773	-0.00006026	-0.00279700	0.00080613	-0.00029820	-0.00111930	0.00120757	-0.00173907	-0.00150269	0.00058577	-0.00067061	-0.00094699	0.00057002	-0.00007856	-0.00005194	-0.00054890	-0.00125733	-0.00097381	-0.00098411	-0.00112958	-0.00133508	-0.00119028	-0.00123330	-0.00099784	-0.00207798	0.00026835	0.00128321	-0.00225703	0.00125940	-0.00115702	-0.00237229	-0.00168925	0.00139802	0.00167989	-0.00228865	-0.00178855	0.00189663	-0.00042340	0.00030529	0.00003932	-0.00103994	-0.00320490	-0.00123039	0.00035594	0.00028604	-0.00205900	0.00036219	-0.00013520	-0.00041516	0.00024140	-0.00035165	-0.00214826	-0.00028393	0.00053247	0.00116223	-0.00120560	-0.00211613	0.00116117	0.00172978	-0.00180939	0.00025554	-0.00151592	-0.00063479	0.00160986	-0.00156648	-0.00039861	0.00132314	-0.00055358	0.00029419	0.00250539	0.00120240	-0.00057393	0.00003802	-0.00059072	-0.00067384	-0.00087489	0.00277028	0.00153843	-0.00129959	-0.00003526	-0.00061502	-0.00029015	-0.00190323	-0.00025132	0.00166819	-0.00183104	-0.00243156	0.00025806	-0.00124041	-0.00046921	-0.00034677	-0.00119305	-0.00037048	0.00014216	-0.00008557	-0.00030220	-0.00025002	-0.00023684	-0.00074571	0.00075358	-0.00101814	-0.00061425	-0.00094032	-0.00016006	-0.00005932	-0.00050796	0.00031958	-0.00098145	-0.00059350	0.00046049	0.00089882	-0.00146641	0.00087500	-0.00049738	0.00011508	-0.00101277	0.00004173	-0.00057313	-0.00043155	-0.00190463	0.00047554	-0.00062510	0.00033146	0.00096797	0.00062351	-0.00010577	0.00002080	-0.00022945	-0.00045369	0.00012775	-0.00147285	0.00008391	0.00073994	0.00070860	0.00030688	-0.00023283	-0.00083247	-0.00204410	0.00004264	-0.00032286	-0.00082309	-0.00104731	0.00041536	0.00011675	0.00016894	0.00059914	-0.00013266	0.00053534	-0.00006272	0.00006398	0.00041318	0.00043638	-0.00036843	0.00045357	-0.00011767	-0.00032937	0.00032403	0.00003867	0.00031176	0.00010735	-0.00003019	-0.00001377	0.00032967	-0.00007833	0.00048708	0.00007567	0.00022852	-0.00011469	-0.00022755	0.00007089	0.00006064	0.00045046	-0.00001712	0.00065860	0.00018509	0.00008257	0.00033094	0.15935547
-5.9997	-0.20117819	0.19393606	-0.02132392	0.71364468	0.25134779	-0.70836577	0.57602589	0.56946309	-1.17449868	0.60399003	-21.47483647	0.44068680	0.44959547	0.05345705	-0.50946479	0.06982107	-0.98144862	-0.01953842	-21.47483647	0.50415277	1.01565289	-1.02592835	-0.80309939	-21.47483647	-0.49385196	-21.47483647	-0.46583790	-21.47483647	0.78180611	-21.47483647	-21.47483647	-0.74344367	0.52116629	-21.47483647	-0.33297446	0.23707022	0.17186153	-0.18144836	-0.05637925	-0.09638355	-0.02529274	-0.00288758	-0.00234240	0.05473081	-0.03385190	0.00346636	0.00414374	0.00102206	-0.02418446	-0.00991478	-0.01235220	-0.00877248	0.00031888	-0.00015681	-0.00354414	0.00451463	0.00053400	-0.00503708	0.00359044	-0.00188591	0.00366307	0.00289891	-0.00044554	0.00075351	-0.00235877	-0.00046031	-0.00180216	0.00087073	-0.00159738	0.00092832	0.00213390	-0.00128912	0.00256356	-0.00158568	0.00238660	0.00374454	-0.00296645	0.00225335	0.00435815	-0.00084822	-0.00276461	0.00418915	0.00463461	0.00267687	-0.00233808	-0.00202046	-0.00912166	-0.00346254	0.00550882	-0.00058991	-0.00605396	-0.00207147	0.00774236	-0.00337120	-0.00255590	-0.00843391	0.00067822	-0.00364472	0.00164077	0.00670835	0.00266188	0.00330753	0.00247805	0.00109423	-0.01130660	-0.01551626	-0.03154776	-0.03829978	-0.05982275	-0.04876301	-0.04818387	-0.04816227	-0.06884545	-0.06032416	-0.05586014	-0.06018012	-0.06854370	-0.07265247	-0.08196327	-0.09464260	-0.10064698	-0.09421893	-0.08402042	-0.06037000	-0.04450931	-0.02718268	-0.01017074	-0.00689340	-0.00220521	0.00236903	-0.00195310	0.00098411	0.00048978	0.00153674	-0.00085422	0.00013946	0.00176557	-0.00010450	0.00130459	0.00072879	0.00178524	0.00127098	-0.00016299	0.00051095	0.00107340	0.00055632	-0.00014998	0.00196653	-0.00094042	-0.00029163	-0.00011897	0.00087706	-0.00047984	-0.00018877	-0.00025006	0.00096454	0.00115384	-0.00002516	0.00190248	0.00177078	-0.00003458	-0.00019537	0.00106875	0.00045824	0.00103538	0.00017625	0.00150058	0.00078092	0.00110773	0.00021777	0.00034560	0.00048419	-0.00070963	0.00078584	0.00007392	0.00029671	0.00063635	-0.00010521	0.00041944	-0.00042119	0.00069005	0.00209310	-0.00015193	0.00023059	0.00100863	0.00117438	-0.00015864	0.00020637	0.00092815	-0.00006332	-0.00013627	0.00133823	0.00068741	0.00152342	0.00049183	0.00084265	0.00060511	-0.00056829	0.00042225	0.00130113	0.00165670	0.00073270	0.00057552	0.00075502	0.00010297	0.00071392	0.00180339	0.00105223	-0.00037479	0.00068901	0.00098047	0.00072381	-0.00023428	0.00054280	0.00084896	0.00127682	0.00080511	0.00022607	0.00115774	-0.00010382	0.00066705	0.00030657	0.00004620	0.00143076	0.00017793	0.00026033	-0.00042855	0.00078491	0.00042039	0.00057691	-0.00061631	-0.00018509	0.00020500	0.00037332	0.00030703	-0.00012748	0.00037342	0.00050538	0.00059627	0.00072346	0.00069191	0.00020352	0.00035833	0.00029519	0.00060618	-0.00015903	0.00016913	0.00078999	0.00060519	0.00048397	-0.00018915	-0.00012087	0.00047899	-0.00137985	-0.00023160	-0.00012763	0.00123781	0.00018405	0.00080967	0.00020311	-0.00054764	0.00063735	0.00035572	0.00071047	0.00030481	0.00017090	0.00120672	0.00020075	0.00033230	-0.00061654	0.00021685	0.00057606	0.00030247	0.00096491	0.00051156	0.00079094	0.00051418	0.00021435	0.00006593	0.00045179	0.00038502	0.00007581	0.00077374	0.00097653	0.00138787	0.00066028	0.00036763	0.00053414	0.00111005	-0.00011202	0.00091556	0.00126884	0.00092569	-0.00009366	0.00152694	0.00143377	0.00144590	-0.00005903	0.00066832	-0.00008476	0.00092072	0.00014443	0.00064250	-0.00049501	0.00066757	0.00080453	0.00180459	0.00057704	0.00035849	0.00049875	0.00008579	0.00054016	-0.00042304	0.00026764	-0.00013473	0.00108456	-0.00042077	0.00004908	0.00046925	0.00011971	0.00033331	0.00137675	0.00057148	0.00051186	0.00070683	0.00039680	0.00011436	0.00070275	0.00195909	0.00119642	-0.00144714	0.00166459	0.00097242	-0.00040310	-0.00031472	-0.00055727	0.00009758	0.00048924	-0.00018349	0.00169524	-0.00050718	-0.00054016	-0.00011431	0.00251933	0.00014815	0.00168874	-0.00026140	0.00180996	0.00057486	0.00122828	0.00151894	0.00126269	-0.00124159	0.00197516	0.00108153	-0.00055582	0.00200419	0.00062867	0.00036553	-0.00030578	0.00145107	0.00044844	0.00178630	0.00000053	0.00081394	0.00286288	0.00144113	-0.00094320	0.00046956	0.00219846	0.00068248	-0.00010616	0.00183567	0.00068458	-0.00213347	-0.00102305	0.00116181	-0.00059572	-0.00100536	0.00185857	0.00277492	0.00074519	0.00087732	0.00246972	-0.00077894	0.00165125	0.00139185	0.00185976	0.00138006	-0.00151429	-0.00012432	0.00201430	-0.00083813	0.00126233	0.00250221	0.00072370	-0.00035551	0.00106012	0.00266855	0.00198934	0.00058091	0.00287300	0.00307129	-0.00055163	-0.00076375	0.00241108	0.00152176	-0.00063460	-0.00022416	0.00159309	0.00115036	-0.00027427	0.00040037	0.00203153	0.00184295	-0.00129368	0.00008138	0.00137159	0.00106783	0.00129333	0.00116439	0.00206180	0.00016546	0.00314365	0.00095167	0.00045289	0.00016222	0.00146722	0.00140350	0.00180548	0.00170067	0.00094827	0.00127492	-0.00035284	0.00039650	0.00063810	0.00018712	0.00072782	0.00180582	0.00090115	0.00066652	0.00100226	-0.00003291	0.00161248	0.00094453	0.00051512	0.00090880	0.00072701	0.00095784	0.00075272	0.00070676	-0.00048142	0.00096007	0.00079154	0.00006521	-0.00095597	-0.00015526	0.00116844	0.00078634	0.00056087	0.00035023	0.00028845	-0.00018104	0.00082975	-0.00021288	0.00098774	-0.00058802	0.00099705	0.00125575	0.00022906	-0.00011259	-0.00132135	0.00098793	0.00052011	-0.00066542	-0.00056516	0.00075110	0.00057504	0.00081398	0.00106624	0.00030612	0.00081392	0.00082814	0.00053905	0.00019203	0.00019876	0.00022946	0.00025669	0.00032497	0.00043522	0.00014740	-0.00021563	0.00045941	0.00032214	0.00024494	0.00043133	0.00003596	0.00043415	0.00010018	0.00042295	-0.00000229	0.00041904	-0.00001676	0.00038175	0.00006397	0.00081068	0.00033945	0.00080304	0.00017777	0.00053142	0.00035887	0.59194152
-4.9997	-0.07695195	-0.87657171	-21.47483647	-0.41928744	0.51537251	-21.47483647	1.01597428	-0.80186319	0.14033852	0.09454888	-0.21852875	-0.37903604	0.45215239	-0.32173961	-1.04850256	0.68243247	-1.14130807	-0.22826700	-0.84295475	0.36725187	0.09910312	1.36284316	-21.47483647	-21.47483647	-21.47483647	1.25661457	-21.47483647	-21.47483647	0.45094359	1.64232516	-0.36461738	-21.47483647	-0.17078636	0.14537400	0.21907399	0.02696765	-0.08984606	-0.03367144	0.04651141	0.04152505	-0.05592963	-0.08853527	-0.00291868	-0.02150742	-0.03685725	-0.02491076	-0.00579370	0.01366222	0.00226535	-0.01234764	-0.00920051	-0.01026033	-0.00547880	0.00040696	-0.00352896	-0.00264404	-0.00053795	-0.00358478	0.00273503	0.00192004	0.00495151	-0.00137617	-0.00273201	0.00133203	0.00023042	0.00157794	-0.00140445	0.00200985	0.00234193	-0.00143148	0.00295329	-0.00063973	0.00244383	0.00121920	0.00194594	0.00249681	0.00176311	-0.00153814	0.00061115	0.00119084	0.00011748	-0.00038886	-0.00037620	0.00151052	-0.00017057	-0.00921033	-0.00659368	-0.00044477	0.01443197	-0.00286309	-0.00078247	-0.00401550	0.00110369	0.00238433	-0.00170659	0.00087440	0.00412173	0.00079838	-0.00170844	0.00230976	0.00202697	0.00352039	0.00291266	0.00293678	-0.00787087	-0.00681972	-0.01840877	-0.02097400	-0.03295829	-0.03434846	-0.03371226	-0.03822233	-0.06767720	-0.07420491	-0.08803916	-0.09529225	-0.09471051	-0.08712278	-0.08523585	-0.09375639	-0.10204355	-0.11162062	-0.10975327	-0.08961733	-0.07106869	-0.04641043	-0.02246913	-0.00732376	-0.00074683	0.00122665	-0.00159374	-0.00115493	0.00048304	0.00100938	-0.00067507	0.00153444	0.00214005	-0.00039183	0.00022023	-0.00082424	0.00219540	0.00101495	0.00117712	0.00029106	0.00027113	0.00048742	0.00075322	0.00042362	-0.00076493	-0.00076850	0.00057516	-0.00003835	0.00068957	0.00016785	-0.00017637	-0.00010535	0.00106200	-0.00057204	0.00268517	0.00093202	0.00084177	-0.00034462	0.00097059	0.00026801	0.00030531	-0.00008508	0.00111277	0.00015843	0.00079455	-0.00060316	0.00098880	0.00089778	-0.00039736	-0.00027758	0.00052200	0.00101960	0.00003439	-0.00037146	0.00032632	0.00057220	0.00086812	0.00061084	0.00133723	0.00063609	0.00006009	0.00029812	-0.00021646	-0.00033110	0.00072724	0.00039647	-0.00020330	0.00089309	0.00152344	0.00099835	-0.00008650	-0.00033799	0.00028062	0.00017672	0.00015187	0.00090183	0.00063230	-0.00013698	0.00018687	0.00025948	0.00122251	0.00050576	0.00027994	0.00156020	0.00152077	-0.00050047	0.00050470	0.00033086	0.00119990	0.00005714	0.00042825	0.00236066	0.00078588	-0.00119983	0.00194680	0.00012999	0.00023953	0.00028207	0.00007740	0.00014759	0.00096026	0.00021262	0.00092989	0.00091095	-0.00015102	-0.00007283	0.00058771	0.00045962	0.00020764	0.00007343	0.00018889	0.00037396	0.00070868	0.00086537	0.00099210	0.00052306	0.00032403	0.00079941	0.00056672	0.00080086	0.00055000	-0.00003587	-0.00026436	0.00090135	0.00048609	0.00092564	-0.00059164	0.00014517	0.00127727	-0.00018485	0.00010347	0.00110693	0.00086486	-0.00061284	0.00072963	0.00131900	0.00008178	-0.00040446	-0.00001911	0.00037969	-0.00043988	-0.00028777	0.00042730	0.00022512	0.00080607	0.00007505	-0.00009409	-0.00011253	-0.00010923	0.00013856	0.00080668	0.00119077	0.00071235	-0.00000605	0.00043982	0.00046620	0.00131655	0.00036594	0.00085058	0.00024828	0.00118631	0.00022653	0.00041800	0.00076071	0.00068279	0.00054346	0.00129303	0.00060054	0.00055271	0.00019825	0.00134667	0.00100753	0.00087388	0.00023579	0.00033596	0.00106266	0.00136049	0.00073181	0.00042102	0.00020301	0.00125811	0.00041377	0.00111287	0.00077794	0.00036743	0.00108807	-0.00022838	0.00143456	0.00031102	0.00048461	0.00129741	0.00171547	0.00033082	-0.00019068	0.00199877	0.00214029	0.00136894	0.00096501	0.00213936	-0.00002901	0.00104493	0.00020456	0.00021906	0.00215747	0.00330637	0.00133847	0.00034025	0.00210161	0.00214685	0.00061444	0.00103515	0.00065361	0.00093530	0.00128315	0.00071106	0.00154234	0.00255259	-0.00037110	0.00037235	0.00194826	0.00171208	0.00193257	-0.00038462	0.00251044	0.00341100	0.00211459	0.00016805	0.00198931	-0.00107248	0.00054667	0.00113176	0.00112422	0.00302751	-0.00062144	0.00033444	0.00085322	0.00254909	-0.00081091	0.00398585	0.00086175	0.00151077	0.00103544	0.00429336	0.00356411	0.00282251	-0.00050045	-0.00059996	-0.00018343	-0.00064298	-0.00030878	0.00113724	0.00051194	0.00201732	0.00260806	0.00054204	0.00091120	0.00318525	0.00019813	0.00067392	0.00216087	0.00289988	0.00129941	0.00070808	0.00349512	0.00170704	0.00175771	-0.00072582	0.00368169	0.00200650	-0.00099476	0.00192496	0.00299268	0.00082734	0.00172663	0.00126773	0.00274860	0.00067675	0.00140589	0.00217895	0.00233745	0.00305338	0.00142327	0.00116353	0.00181636	0.00144852	0.00052715	0.00133173	0.00311633	0.00024108	0.00169156	0.00017748	0.00164361	0.00181711	0.00232588	0.00132960	0.00231831	0.00040739	-0.00022889	0.00103990	0.00219022	0.00033770	0.00036033	0.00090376	0.00251667	0.00153814	0.00257573	0.00110513	0.00236699	0.00293253	0.00273032	0.00078118	0.00105751	0.00086190	0.00108821	0.00162818	0.00180270	0.00127614	0.00153092	0.00088864	0.00291004	0.00160802	0.00123431	0.00153451	0.00090569	0.00176870	0.00036547	0.00158010	0.00100347	0.00055783	0.00076175	0.00026575	0.00104819	0.00012352	0.00225203	0.00126408	0.00083531	0.00098589	0.00060744	0.00045157	0.00145179	0.00009721	0.00207219	0.00072621	0.00200967	0.00164384	0.00023831	0.00122209	0.00006604	0.00148711	0.00089089	0.00056754	0.00082644	0.00087453	0.00095214	0.00064452	0.00090405	0.00108637	0.00018326	0.00040042	0.00061090	0.00069159	0.00045739	0.00020279	0.00087988	0.00115302	0.00004361	0.00081129	0.00062172	0.00119686	0.00069430	0.00059784	0.00119710	0.00094938	0.00078972	0.00089972	0.00079683	0.00113502	0.00009651	0.00034245	0.00058608	0.00046954	0.00111182	0.00049684	0.00130502	0.00087983	0.00100551	0.00097540	-0.44795221
-3.9997	0.48122280	-21.47483647	0.79815128	-0.01486625	0.51516620	-0.58247966	1.08971930	-21.47483647	-0.66182000	-0.53982325	-0.16112255	-0.75621314	1.48811340	-0.51105245	-0.27918965	-0.37866551	-0.20702813	-2.45613694	0.01334985	0.91153759	-21.47483647	-21.47483647	-21.47483647	-21.47483647	-21.47483647	-21.47483647	0.01735852	-21.47483647	0.08629956	-21.47483647	-0.60114807	0.79911935	0.47513381	-0.45865195	-0.05689739	-0.06911972	0.06834613	-0.06876617	0.05519398	-0.02755186	-0.06471756	-0.05026349	-0.03391651	-0.02304460	-0.00626299	-0.01310889	-0.00918570	-0.00209313	0.01469827	-0.00264846	0.00047146	-0.00685530	-0.00351965	0.00129268	-0.00522355	-0.00145943	0.00104096	0.00112746	0.00476143	-0.00150479	0.00382116	0.00157203	-0.00537425	0.00488481	0.00082239	-0.00033855	-0.00198795	-0.00103418	0.00058194	-0.00231327	0.00017087	-0.00032752	0.00616742	-0.00132275	0.00088863	0.00132531	0.00039482	-0.00152628	0.00228146	-0.00399503	-0.00027753	-0.00120868	-0.00188920	0.00198186	-0.00504176	0.00407354	-0.00280473	-0.00362654	0.00031100	-0.00215720	-0.00800540	-0.00407348	-0.00399325	0.00373166	-0.00080749	-0.00117406	-0.00030690	0.00129719	0.00137970	-0.00066825	0.00148170	0.00602331	-0.00486015	0.00136015	-0.00176994	-0.00311976	-0.00810897	-0.01135267	-0.01776421	-0.01811254	-0.02571385	-0.03721866	-0.05353271	-0.06057033	-0.07973265	-0.09353625	-0.10290673	-0.10332885	-0.09756146	-0.10182095	-0.10642108	-0.11560397	-0.13015776	-0.12806204	-0.11767840	-0.08970921	-0.04927558	-0.02068554	-0.00494992	-0.00096384	-0.00144909	-0.00186609	-0.00017633	-0.00229570	0.00080501	-0.00022423	0.00139566	-0.00007333	0.00112388	-0.00078251	0.00063346	0.00066205	-0.00053519	-0.00079144	-0.00031323	0.00113142	-0.00015077	0.00006793	-0.00143865	-0.00026582	-0.00003977	-0.00084149	-0.00007189	-0.00031925	-0.00068274	0.00043011	0.00036673	-0.00033018	0.00154170	-0.00160740	-0.00044105	-0.00103922	-0.00057140	-0.00067502	0.00039026	-0.00156985	0.00070454	-0.00098016	-0.00048021	-0.00172541	0.00077751	-0.00118895	-0.00121678	-0.00111997	0.00019716	-0.00025576	-0.00039888	-0.00167082	-0.00059263	-0.00201963	-0.00125421	0.00075564	0.00048428	-0.00095136	-0.00031451	0.00070414	-0.00041074	-0.00168378	-0.00074892	-0.00090788	0.00015823	-0.00017181	-0.00032960	0.00040732	0.00023754	-0.00093736	0.00025964	-0.00008818	-0.00000275	0.00031196	0.00012505	0.00035765	-0.00070586	-0.00139037	0.00004546	-0.00064899	0.00042729	0.00069533	0.00022034	-0.00116104	-0.00039305	-0.00055744	-0.00036345	-0.00078186	-0.00078147	0.00120651	0.00016857	-0.00192698	-0.00017077	-0.00017684	-0.00042282	-0.00091176	0.00026821	-0.00030558	-0.00021161	-0.00051836	-0.00003518	-0.00029851	-0.00081132	0.00036996	-0.00024592	-0.00084151	-0.00028010	-0.00077498	-0.00066011	-0.00056821	-0.00042455	-0.00025418	-0.00004799	-0.00042420	0.00029051	0.00009541	0.00060904	-0.00079630	-0.00000850	-0.00138039	-0.00015941	-0.00009517	0.00037198	-0.00047663	-0.00072174	-0.00055198	0.00049298	-0.00137948	-0.00038136	0.00023468	0.00036828	-0.00054254	-0.00000501	-0.00021647	-0.00056928	-0.00128889	-0.00075294	0.00015882	-0.00075782	-0.00098916	0.00084799	-0.00075262	-0.00043733	-0.00049738	-0.00002391	0.00023961	-0.00055576	-0.00034932	0.00000981	0.00042307	-0.00041537	-0.00046653	0.00052038	-0.00029503	0.00024143	-0.00095575	0.00062737	0.00017201	0.00036949	0.00038199	-0.00013693	0.00001577	0.00071049	0.00029530	-0.00019236	-0.00025405	-0.00001054	-0.00015990	0.00098160	0.00051239	0.00041581	-0.00009474	-0.00066053	-0.00057162	0.00006553	-0.00031706	-0.00024890	-0.00124225	-0.00011177	-0.00072651	0.00005335	-0.00010296	-0.00019229	-0.00047690	0.00030735	-0.00025953	0.00024477	-0.00104688	-0.00001553	0.00097028	0.00061696	-0.00101524	0.00102936	0.00071626	-0.00025081	-0.00026145	0.00057438	0.00000921	-0.00013251	-0.00001263	-0.00062685	0.00008755	-0.00015837	-0.00028013	-0.00178108	-0.00060394	0.00176833	-0.00111330	-0.00125332	0.00002668	-0.00098300	-0.00051971	-0.00056365	-0.00040298	0.00024024	-0.00043496	0.00064205	0.00104197	-0.00117027	-0.00105178	-0.00176918	0.00166606	0.00079083	-0.00166570	-0.00045076	0.00044677	0.00101449	-0.00135358	-0.00031908	-0.00072764	0.00016759	-0.00222392	-0.00177740	-0.00012070	0.00064953	-0.00239204	0.00201803	-0.00038676	-0.00209063	-0.00006837	0.00068505	-0.00061712	-0.00016161	-0.00092099	0.00110656	0.00045038	-0.00006456	-0.00287638	0.00055576	-0.00187767	0.00097860	0.00007437	-0.00135529	-0.00174673	0.00073241	-0.00240477	-0.00169794	0.00038832	0.00173762	0.00092675	-0.00109019	-0.00085257	0.00020757	-0.00187490	-0.00120169	0.00185867	-0.00008716	-0.00065705	0.00064709	-0.00171333	0.00034080	-0.00151661	-0.00231539	0.00047388	0.00032803	-0.00079844	-0.00066761	0.00033766	-0.00065442	0.00092317	-0.00127529	0.00054066	-0.00103362	-0.00019906	0.00072871	0.00138712	-0.00082599	0.00088727	0.00053674	-0.00009537	-0.00106881	0.00086062	0.00144038	0.00046650	-0.00056053	0.00102192	0.00005318	0.00073575	0.00028788	0.00006545	0.00088236	0.00036081	0.00119433	0.00143094	0.00088851	0.00010983	0.00060072	0.00021251	0.00053969	0.00037722	0.00058030	-0.00042500	0.00022371	0.00054303	0.00106022	-0.00033010	-0.00024965	0.00115528	0.00073707	0.00017148	0.00035408	0.00027347	0.00101934	-0.00135441	0.00071338	0.00032010	-0.00062608	-0.00098092	-0.00004794	0.00042038	-0.00023096	0.00030139	0.00091288	0.00054344	0.00023397	-0.00017664	0.00039380	0.00031853	-0.00070821	0.00062825	0.00076318	0.00042129	0.00112948	-0.00075854	0.00066706	-0.00050099	0.00062408	-0.00028594	-0.00023711	0.00009912	-0.00035707	0.00015802	0.00004648	0.00044762	0.00046861	-0.00002830	0.00020132	0.00052509	0.00019380	0.00000279	0.00020424	0.00055843	0.00030627	-0.00015204	0.00046580	0.00035752	0.00047745	-0.00020719	0.00050919	0.00002981	0.00062654	0.00032241	-0.00018057	0.00069468	0.00045840	-0.00032434	0.00019164	0.00008270	0.00009074	0.00032309	0.00018231	0.00104678	0.00014778	0.00053476	0.00031929	-0.29719815
-2.9997	-0.16972722	-21.47483647	-21.47483647	0.32956231	-0.08289203	-21.47483647	0.10239161	0.40372732	-1.36983538	0.12264683	-0.98577640	0.14612277	-0.34418667	-0.18357472	-0.60065847	0.22583033	-0.50102952	-0.68964176	-0.10510737	-21.47483647	-0.51098275	-21.47483647	-21.47483647	0.06602653	-0.34422523	-21.47483647	0.83017522	-21.47483647	-0.12632043	0.35628940	-21.47483647	-0.62003753	-0.29635576	-0.65814811	-0.66505176	0.12043775	0.19242980	-0.03692956	-0.03543996	0.03783313	-0.03029528	0.01796782	-0.05066515	0.01058433	0.00552193	-0.00686990	-0.00077857	0.00716663	0.00653599	-0.00014879	-0.00859453	-0.00479055	0.00080831	0.00194162	-0.00598518	0.00487274	-0.00010030	-0.00334413	0.00642985	-0.00127406	0.00143852	-0.00018783	-0.00340197	0.00179841	-0.00085729	-0.00090240	-0.00309391	-0.00043199	-0.00037956	0.00012884	-0.00049419	-0.00205652	0.00157079	0.00062216	-0.00017274	0.00077121	-0.00275293	-0.00275143	-0.00003615	-0.00020180	-0.00645686	0.00310354	-0.00326419	-0.00213960	0.00017070	-0.00772658	-0.00407159	-0.00168451	-0.00160077	-0.00636651	-0.00507216	0.00138558	0.00043778	0.00045222	0.00045587	0.00065184	0.00575247	0.00073580	-0.00206296	0.00302627	0.00139561	0.00700363	-0.00040429	-0.00122075	-0.01368521	-0.02238469	-0.03305724	-0.03952253	-0.04806617	-0.03907967	-0.03607548	-0.03830401	-0.07586758	-0.09469802	-0.10937897	-0.10200559	-0.07665186	-0.05161951	-0.04424858	-0.07370585	-0.12671705	-0.17194666	-0.19064638	-0.16063860	-0.09882571	-0.03392328	-0.00152317	0.00001747	-0.00160211	-0.00080005	-0.00224482	0.00041090	0.00162745	0.00051147	0.00039941	-0.00040168	0.00306619	0.00004140	0.00034996	-0.00072017	0.00238453	0.00168774	0.00127812	-0.00018355	-0.00040686	0.00142355	-0.00069642	0.00106381	-0.00139813	-0.00119946	-0.00005692	0.00048358	-0.00051980	-0.00033818	0.00068603	0.00041628	0.00123452	-0.00092685	0.00175766	-0.00011135	0.00049679	-0.00053312	0.00042941	-0.00008146	0.00038305	-0.00146308	0.00047169	0.00039677	0.00059341	-0.00183686	-0.00063403	0.00002200	-0.00103789	-0.00024705	0.00089626	0.00070232	-0.00044802	-0.00068009	0.00039259	0.00017577	-0.00013259	0.00062152	0.00146675	-0.00014189	-0.00053737	0.00129321	-0.00120019	-0.00107682	-0.00008149	-0.00069867	0.00031913	0.00075612	-0.00003423	0.00090906	0.00022317	0.00003415	-0.00042548	0.00073759	0.00054964	0.00089990	0.00052327	0.00005888	0.00074602	-0.00006568	0.00094041	-0.00029891	0.00067876	0.00085864	0.00094253	0.00053698	0.00066435	0.00031675	0.00040089	0.00027554	0.00089393	0.00106301	0.00016732	-0.00105253	0.00098797	0.00057379	0.00015317	-0.00092679	-0.00041890	-0.00054442	0.00126031	0.00002549	-0.00049532	0.00046985	-0.00005142	0.00018547	-0.00051182	0.00026979	-0.00066647	0.00039920	-0.00011259	0.00004148	0.00029994	0.00114459	0.00066263	0.00032195	-0.00038780	0.00055924	0.00137699	-0.00043211	0.00016280	0.00001434	-0.00010552	-0.00034647	-0.00002363	-0.00055535	-0.00046155	0.00068679	0.00056002	-0.00055493	0.00062868	-0.00032196	0.00054614	-0.00031597	0.00075392	0.00023001	-0.00039600	-0.00014507	-0.00032109	0.00044877	-0.00061065	-0.00084515	0.00136711	0.00047771	0.00046805	-0.00059921	0.00054233	-0.00016476	-0.00031337	0.00034854	0.00050596	0.00062249	-0.00013577	-0.00028881	0.00024235	0.00040724	0.00057561	-0.00002026	0.00131146	0.00017345	0.00042099	0.00021172	0.00047513	-0.00037161	-0.00001723	-0.00001368	0.00051549	0.00063503	0.00035007	-0.00006381	0.00120539	0.00022192	0.00057686	-0.00018375	0.00027014	0.00004213	0.00026529	-0.00009552	0.00062930	0.00007839	0.00010466	-0.00032432	0.00036568	0.00046502	-0.00127206	0.00089131	-0.00021643	-0.00018163	0.00060476	-0.00025419	0.00040583	0.00065366	-0.00029133	0.00036780	0.00090900	-0.00021910	-0.00048907	0.00072502	0.00079355	0.00031944	0.00117671	0.00090458	-0.00130449	0.00101058	0.00031419	-0.00067881	-0.00119486	0.00222197	0.00076633	-0.00030792	-0.00162343	0.00189331	-0.00065572	0.00096282	0.00014183	-0.00030318	0.00002410	-0.00000618	-0.00068204	-0.00104651	-0.00164896	-0.00011825	-0.00131462	-0.00045664	0.00037097	0.00014795	-0.00082656	-0.00133148	-0.00052678	0.00043029	-0.00035133	0.00115951	0.00034106	-0.00082497	-0.00019119	-0.00040801	0.00115792	-0.00100643	0.00039300	-0.00065333	-0.00019452	-0.00115435	0.00164883	0.00084664	0.00085740	-0.00147734	0.00027059	0.00056329	-0.00020733	0.00102316	-0.00092730	-0.00241812	-0.00046618	0.00011368	-0.00001845	-0.00113552	0.00046923	0.00196745	-0.00130973	0.00068078	-0.00039740	0.00045091	-0.00006428	0.00089888	0.00062367	-0.00111971	-0.00004432	0.00071148	-0.00097387	-0.00044138	0.00175491	-0.00113744	-0.00049742	0.00050873	-0.00152846	0.00113409	-0.00085345	0.00193148	-0.00110645	-0.00073037	0.00058633	0.00060288	-0.00169176	0.00043402	-0.00100736	0.00057265	0.00234104	0.00141595	-0.00155274	0.00096593	0.00104647	-0.00110648	-0.00227766	0.00154527	0.00334440	0.00078803	-0.00007972	0.00122546	0.00071195	0.00007130	-0.00057962	-0.00075181	0.00030906	0.00095965	0.00082002	0.00145859	0.00103539	0.00082185	0.00003707	-0.00069476	0.00062316	-0.00028476	0.00020541	0.00052669	0.00127156	-0.00002263	0.00048961	-0.00036058	0.00020964	0.00029928	0.00058165	-0.00001428	0.00078139	0.00040150	0.00083858	0.00025994	0.00035418	-0.00058439	0.00006558	-0.00057170	-0.00060409	-0.00051441	-0.00006487	-0.00002714	0.00048403	-0.00017784	-0.00000853	0.00008236	-0.00094506	0.00087574	0.00011420	0.00088623	0.00055180	0.00089566	0.00145005	0.00017270	-0.00043149	-0.00077280	0.00073482	0.00013056	-0.00092170	-0.00093610	0.00065188	0.00043211	0.00051489	0.00056438	0.00051012	-0.00030325	0.00020312	0.00037668	0.00028269	0.00055834	-0.00013863	0.00036126	0.00040356	-0.00025412	-0.00007304	0.00002914	0.00029766	-0.00024702	-0.00003145	0.00031896	0.00046888	0.00012019	0.00014993	0.00003762	0.00031843	-0.00009790	0.00001177	-0.00004660	-0.00025028	0.00034077	0.00014513	0.00092573	0.00046169	0.00072890	0.00026400	0.18161228
-2.8997	0.04054598	-21.47483647	0.33682211	-0.02954611	0.37797301	-2.39251065	-21.47483647	0.47176448	0.27771008	-0.45055217	-0.36895817	-0.13305278	-0.19615652	0.91618673	0.58103202	-0.37715286	0.14502449	-0.20514284	-0.43842456	-1.45479727	-21.47483647	0.54620892	0.30279341	0.13760903	-21.47483647	1.81912982	0.23363897	-21.47483647	-21.47483647	-21.47483647	-21.47483647	-0.32139027	0.14068871	-21.47483647	0.30451374	-0.13828395	0.03962993	-0.09043804	0.05535931	0.11306428	-0.02925687	-0.01833354	0.02335510	0.00758368	-0.03891254	-0.00223190	-0.00469557	0.00482862	-0.01184959	-0.01593217	0.00677416	-0.01095488	-0.00760110	0.00572749	-0.00206941	-0.00034153	-0.00283606	-0.00030348	0.00712938	-0.00581586	0.00364046	0.00153722	-0.00340786	-0.00192556	0.00259881	-0.00124913	-0.00220733	-0.00539842	0.00308573	0.00080358	-0.00074076	-0.00237281	0.00211137	-0.00230803	0.00328419	-0.00088295	-0.00204924	-0.00074067	-0.00137112	0.00141645	-0.00499793	0.00489404	-0.00516958	-0.00338358	-0.00179110	-0.00475590	-0.01045490	-0.00709622	0.00243133	0.00019622	-0.00678491	-0.00522221	0.00237311	0.00135671	0.00498316	0.00077550	0.00293653	0.00023579	0.00058105	-0.00080624	0.00302720	0.00507448	-0.00001168	-0.00578888	-0.01284996	-0.02311958	-0.03448839	-0.04569911	-0.05820981	-0.06081035	-0.06288971	-0.06535323	-0.06878815	-0.06227417	-0.06836296	-0.08278065	-0.09460048	-0.10559669	-0.10112690	-0.10876912	-0.11533655	-0.13853196	-0.14957362	-0.12186854	-0.07954390	-0.03613180	-0.01514725	-0.00949019	-0.00177565	-0.00259548	-0.00182515	0.00006413	-0.00145570	-0.00055057	0.00015577	-0.00004009	0.00114577	-0.00209683	0.00057974	0.00027577	0.00251292	0.00017956	0.00024650	-0.00040572	-0.00251824	0.00077156	0.00117361	0.00015654	-0.00108183	-0.00002403	0.00033966	-0.00109190	-0.00065885	-0.00007743	0.00014104	-0.00010691	0.00085221	-0.00143234	0.00106640	0.00004184	0.00014533	0.00022940	-0.00007313	-0.00049248	0.00054424	-0.00058157	0.00002098	0.00006524	-0.00111100	-0.00188774	-0.00102487	-0.00003744	-0.00039716	-0.00160494	0.00024957	0.00017231	0.00014380	-0.00084911	0.00055915	-0.00055567	-0.00057008	0.00031259	0.00006885	0.00124515	-0.00024561	0.00010104	-0.00053775	-0.00082316	-0.00043070	-0.00161696	0.00118197	0.00059907	0.00015463	-0.00002431	0.00017564	-0.00051259	-0.00077981	-0.00035395	-0.00004490	-0.00017445	0.00083063	-0.00008036	0.00041848	-0.00143959	0.00014097	-0.00073406	0.00118101	-0.00010282	0.00001145	-0.00087109	-0.00013233	0.00011398	0.00016353	-0.00048388	0.00085050	0.00182269	0.00034993	-0.00141855	0.00016520	-0.00060678	-0.00039543	-0.00001665	-0.00044237	0.00088159	-0.00017476	-0.00040457	-0.00032062	-0.00013005	-0.00045627	-0.00007185	-0.00008996	-0.00044915	0.00016758	-0.00071820	-0.00025407	-0.00036865	-0.00058340	-0.00007991	0.00106829	0.00097583	-0.00011573	0.00008602	0.00158516	-0.00055521	-0.00011154	-0.00085514	-0.00001373	-0.00031876	0.00069355	0.00008604	-0.00086545	0.00001675	0.00016315	-0.00075098	0.00024991	0.00043078	0.00074088	-0.00070233	-0.00038425	-0.00066680	-0.00001167	0.00008336	-0.00070505	0.00021381	0.00006905	-0.00094238	0.00039940	-0.00037511	0.00038546	-0.00087044	0.00000473	0.00011928	-0.00083485	-0.00037299	-0.00032444	0.00085376	-0.00072838	-0.00035151	-0.00009559	-0.00054318	0.00048378	-0.00056739	0.00032861	0.00025820	0.00080691	-0.00040057	0.00016111	0.00017339	0.00032433	-0.00031732	0.00088474	0.00037414	-0.00028847	-0.00027750	0.00056298	0.00049528	0.00134002	-0.00078817	0.00034946	-0.00071046	0.00049261	-0.00013665	0.00018821	0.00068117	0.00067761	-0.00044924	0.00005733	-0.00005117	-0.00020586	0.00036809	-0.00051861	-0.00030079	0.00061928	-0.00150848	-0.00014608	0.00036067	-0.00138367	-0.00097596	0.00121032	0.00125490	0.00160533	0.00017795	0.00027114	0.00088807	-0.00043846	0.00073967	0.00010914	0.00210236	0.00099067	-0.00063743	-0.00079469	-0.00020436	0.00109772	-0.00070361	0.00062908	0.00004096	-0.00061176	-0.00061402	0.00126453	-0.00191191	0.00124795	-0.00035759	-0.00046028	0.00028588	0.00059136	-0.00100340	-0.00138320	-0.00066253	-0.00110762	-0.00085992	-0.00138155	-0.00162826	-0.00026587	-0.00131096	-0.00168700	-0.00061509	-0.00001634	-0.00196165	0.00029206	-0.00231695	0.00233286	-0.00229362	0.00128885	-0.00268451	-0.00136588	-0.00033183	0.00118533	0.00131588	-0.00096900	-0.00242468	0.00143404	-0.00055256	0.00213929	-0.00227585	-0.00168189	-0.00060937	0.00098737	-0.00263922	-0.00016653	0.00152467	0.00313314	-0.00314294	0.00120205	0.00297318	-0.00172129	0.00163459	0.00116116	0.00077819	0.00041648	0.00046545	-0.00111461	0.00105739	0.00279785	-0.00117389	0.00080799	-0.00079543	-0.00041894	-0.00045934	-0.00001478	0.00207640	0.00003313	0.00112871	-0.00064567	0.00013278	0.00049511	-0.00047307	-0.00052569	0.00004961	0.00186444	0.00236903	0.00108482	0.00230459	0.00017957	0.00065462	0.00049369	-0.00021433	-0.00166005	-0.00000328	0.00045247	0.00172549	-0.00048135	0.00083029	-0.00073484	0.00102412	-0.00035251	0.00056748	0.00131286	0.00184240	0.00053743	0.00081466	0.00182176	0.00132724	0.00134248	0.00104345	0.00155218	0.00071467	0.00080978	0.00115170	0.00168440	0.00077197	0.00056223	0.00008988	0.00016865	0.00159351	0.00101331	-0.00004799	-0.00003215	0.00072746	0.00132682	-0.00054281	0.00094565	0.00108904	0.00156537	-0.00030758	-0.00042743	0.00057484	-0.00005982	0.00135348	0.00123360	-0.00023522	0.00065961	-0.00013538	0.00023993	0.00157872	-0.00039287	0.00058314	0.00124182	0.00129771	0.00139866	0.00115296	0.00023563	-0.00084364	0.00101388	-0.00015911	0.00010074	0.00018786	0.00008539	0.00034175	0.00077980	0.00087412	0.00067616	0.00036741	0.00061703	0.00059240	0.00035362	0.00034423	0.00020058	0.00101344	0.00031236	-0.00006263	0.00051612	0.00084372	0.00103165	0.00055632	0.00048512	0.00057089	0.00055334	0.00067343	-0.00008817	0.00043425	0.00095053	0.00008451	0.00052050	0.00060658	0.00029139	0.00060349	0.00006819	0.00106184	0.00098422	0.00086131	0.00054059	-0.53549790
-2.7997	0.16203792	0.30381359	0.10472723	-21.47483647	-0.50467037	0.70811486	-0.58084589	-0.83932227	-0.42995542	0.26770018	-0.76930624	-0.77381057	0.28108460	-2.60521197	-21.47483647	0.06633979	-0.13895854	1.80709243	0.08924977	-21.47483647	-21.47483647	-21.47483647	-21.47483647	1.74637592	0.42900463	-21.47483647	-21.47483647	0.31320399	0.32414235	-21.47483647	-1.84699643	0.65934074	-2.28312486	-0.53296563	0.08880232	-0.64426821	0.26075414	-0.04256218	-0.21177957	-0.04602088	-0.06002029	0.01524205	-0.05228946	0.00463357	0.01483683	-0.03242329	0.00918955	0.00327039	-0.00104491	-0.01469628	-0.00704660	0.01240884	-0.00723926	-0.01031667	-0.00333641	0.01224233	-0.00366045	-0.00560047	0.00909704	-0.00292094	-0.00429509	0.00263586	0.00331035	-0.00070700	-0.00506530	0.00190007	0.00218221	-0.00183732	-0.00379803	0.00324470	0.00201791	-0.00439298	0.00259661	0.00367396	0.00163408	-0.00083318	0.00092111	0.00596645	0.00052103	-0.00721866	0.00097407	0.00295606	-0.01004566	-0.00503133	0.00063243	-0.00248885	-0.01783409	0.00139131	0.01798407	-0.00260656	-0.01763517	0.00308942	0.00546775	-0.00200495	-0.00342641	0.00785918	0.01156495	-0.00869509	0.00133784	0.00828296	-0.00112073	-0.00452159	0.00375616	0.00126287	-0.01370122	-0.01616819	-0.01961807	-0.04363275	-0.06616845	-0.06842741	-0.07364940	-0.07923514	-0.07975254	-0.05768868	-0.05395617	-0.07591442	-0.09128842	-0.09233080	-0.09702975	-0.11255955	-0.11717648	-0.12332746	-0.13457500	-0.11530228	-0.08542506	-0.05318018	-0.02920418	-0.01241128	-0.00088430	0.00204598	-0.00467703	-0.00022782	0.00308864	-0.00071875	-0.00194370	0.00243151	0.00273766	0.00007870	-0.00021784	0.00110353	0.00398564	-0.00122008	0.00003377	0.00190380	0.00097577	-0.00074397	0.00063165	0.00178753	-0.00019572	-0.00099610	0.00098010	0.00236904	-0.00153643	-0.00106639	0.00123120	0.00064062	-0.00108089	-0.00014372	0.00248177	-0.00085754	-0.00190354	0.00122325	0.00061299	-0.00106887	0.00125848	0.00082538	0.00167446	-0.00103273	0.00025147	0.00008904	-0.00066659	-0.00066846	-0.00009361	0.00049575	-0.00035508	0.00074521	0.00182741	0.00105023	-0.00003817	0.00020421	0.00094854	0.00057104	-0.00118389	0.00214485	0.00037405	0.00078873	-0.00109527	0.00121909	0.00073234	-0.00075898	-0.00055605	0.00057971	-0.00007625	-0.00081430	0.00026521	0.00012037	-0.00007525	0.00016574	0.00054643	0.00110092	0.00038732	-0.00007943	0.00130191	0.00094061	-0.00028438	-0.00106947	0.00153891	0.00038382	-0.00007579	0.00013600	0.00046505	-0.00086039	0.00136315	0.00085119	-0.00007414	0.00019909	0.00155653	0.00025449	0.00055951	-0.00175840	0.00096974	0.00057782	0.00060751	-0.00028865	0.00172201	0.00058372	-0.00019479	-0.00011223	0.00120818	0.00023135	-0.00124197	0.00062255	-0.00035018	-0.00030471	0.00029291	0.00121084	0.00041919	0.00054403	0.00127189	0.00136856	0.00057526	-0.00153232	0.00123855	0.00008110	-0.00050087	-0.00046586	0.00121153	0.00057690	0.00008094	0.00082344	0.00102777	-0.00005456	-0.00024523	-0.00087047	0.00021870	-0.00032927	0.00062783	0.00012878	-0.00002780	0.00012484	-0.00009127	0.00120863	-0.00052872	0.00093384	0.00017849	0.00005144	0.00062444	-0.00052608	0.00112442	-0.00011836	0.00058670	0.00012723	0.00094115	-0.00017487	-0.00060740	0.00136575	0.00094219	0.00080355	-0.00051301	0.00030216	0.00151493	0.00018135	0.00092850	0.00036481	0.00051952	-0.00047307	0.00143634	0.00226273	0.00123240	-0.00047958	0.00089034	0.00071316	0.00048919	0.00014773	0.00200150	0.00106795	0.00110609	0.00032197	0.00079484	-0.00076867	-0.00018796	-0.00050160	0.00067791	-0.00144741	0.00051292	0.00051422	0.00105630	-0.00058843	0.00011553	0.00166283	0.00067275	0.00054577	0.00100187	0.00000253	-0.00079915	0.00011380	-0.00008970	0.00014294	-0.00043140	0.00032649	0.00134562	0.00001597	-0.00160060	0.00097481	0.00152292	-0.00009765	-0.00211288	0.00090196	0.00141746	-0.00127924	-0.00119758	0.00155403	0.00238768	-0.00025198	-0.00124705	-0.00044397	-0.00257334	-0.00024682	0.00031906	-0.00089678	-0.00088201	0.00007360	0.00217990	0.00125126	-0.00246966	-0.00080712	0.00017143	-0.00161186	0.00055053	0.00105712	0.00079058	-0.00297794	-0.00208467	0.00147711	0.00020942	-0.00136831	0.00035778	0.00007041	-0.00006153	-0.00231009	0.00112482	-0.00066863	-0.00045503	-0.00463870	-0.00092853	0.00155208	-0.00128571	-0.00109214	-0.00251667	0.00119562	-0.00199645	-0.00156713	0.00064891	0.00089858	-0.00354905	-0.00141070	-0.00043724	-0.00415578	-0.00170918	0.00002564	0.00158735	-0.00259653	-0.00106776	0.00248966	-0.00024103	-0.00105418	0.00081567	0.00095849	-0.00247502	-0.00108083	0.00050657	-0.00059428	-0.00167349	0.00032104	0.00297843	0.00047913	-0.00190986	-0.00032641	0.00079068	-0.00223084	-0.00142529	0.00009550	-0.00005182	0.00144819	0.00007710	0.00225606	-0.00117706	-0.00197534	0.00111047	0.00129684	0.00068700	0.00070296	0.00183818	0.00135952	-0.00068733	-0.00109409	0.00151503	0.00065072	0.00171838	0.00122564	0.00042562	-0.00039396	0.00019520	0.00306497	-0.00016091	-0.00215272	0.00074944	0.00213579	0.00034258	-0.00055320	0.00200651	0.00245315	-0.00037841	0.00075809	0.00225447	0.00073663	0.00104383	0.00078316	0.00243565	0.00129875	-0.00061934	0.00135903	0.00101341	0.00093553	0.00120185	0.00127472	0.00095718	-0.00006465	0.00106252	0.00128608	0.00071054	0.00052802	0.00036246	0.00124668	-0.00037023	-0.00085608	0.00009527	0.00126959	0.00034545	-0.00019175	0.00034016	0.00050416	-0.00019641	0.00061593	-0.00001443	0.00033348	0.00025844	0.00042224	0.00175590	0.00021528	0.00003315	0.00010451	0.00057602	-0.00110163	0.00016692	0.00016689	-0.00059249	-0.00020807	0.00123276	0.00102874	0.00019844	0.00032138	0.00072280	0.00062378	0.00012630	0.00038240	0.00078173	0.00045898	-0.00019688	0.00001669	0.00052213	-0.00041641	0.00020900	0.00046346	0.00025568	-0.00001954	-0.00003076	0.00070304	0.00006466	0.00011882	0.00035469	-0.00028391	-0.00023023	-0.00012250	0.00001172	0.00039240	0.00008264	0.00065148	0.00033184	0.00054114	0.00009686	-0.12958781
-2.6997	-0.11472898	0.16487668	-0.25015754	1.36215436	-0.28398324	-0.38239434	-0.73246101	0.48066691	-0.94596216	0.19040787	0.03682194	1.94224429	0.81431419	-0.48027986	0.07422932	0.70539564	0.68919060	-0.79428124	0.60031707	-21.47483647	-21.47483647	0.94840205	-21.47483647	0.90118235	-1.62132275	-21.47483647	-0.75370982	-0.75943589	0.40427586	-21.47483647	-21.47483647	-21.47483647	0.44074277	0.39719450	-1.01099443	-0.64170175	0.15786394	0.05264034	-0.02845078	0.08627823	0.05586181	-0.03051516	0.00590973	-0.03945538	-0.01832504	-0.00594105	-0.02967458	0.00455281	-0.00490466	0.00416405	0.00480236	0.00266097	-0.00350098	-0.00325454	0.00118562	-0.00067459	-0.00004550	-0.00234783	0.00707555	-0.00041081	0.00349428	-0.00025210	-0.00203457	0.00292347	0.00135434	-0.00040267	-0.00261396	-0.00417013	0.00101026	0.00222924	0.00251937	0.00069637	0.00263318	0.00171211	0.00154794	0.00040185	-0.00078084	-0.00186493	0.00150137	-0.00130664	-0.00219938	-0.00266543	-0.00579872	-0.00373836	-0.00005758	-0.01300522	-0.00295728	-0.00031249	-0.00367185	-0.00236781	-0.01123263	0.00451155	-0.00018629	0.00276105	0.00149751	-0.00285494	0.00594842	0.00093354	0.00379807	0.00071858	-0.00031993	0.00573599	0.00152633	0.00012671	-0.01784394	-0.02082359	-0.03453677	-0.04520053	-0.06388349	-0.06843234	-0.07808219	-0.07838471	-0.07940683	-0.06821051	-0.07461822	-0.08424178	-0.09445919	-0.09861116	-0.10693240	-0.12380526	-0.12716035	-0.13124520	-0.13060016	-0.12011758	-0.10111708	-0.06437699	-0.02668076	-0.01046331	-0.00214774	-0.00050804	-0.00332176	-0.00069945	0.00135077	-0.00109230	-0.00058016	0.00086807	0.00111412	-0.00041696	0.00162032	0.00012124	0.00238979	-0.00059954	0.00106253	0.00125334	0.00029720	-0.00018878	0.00027844	0.00041924	-0.00054507	-0.00150035	0.00028814	0.00095389	-0.00028806	-0.00114969	0.00016391	0.00124124	0.00060667	-0.00041808	0.00161023	-0.00008270	-0.00087705	-0.00080859	0.00075283	-0.00156019	0.00050116	-0.00004698	0.00032678	0.00092620	-0.00047555	-0.00094319	-0.00041656	0.00025707	0.00049197	-0.00007872	0.00084567	0.00046002	0.00137656	-0.00097136	0.00135700	-0.00012903	0.00066753	0.00079608	0.00019705	0.00009787	0.00055542	-0.00012149	-0.00061602	-0.00100899	0.00107544	-0.00098837	-0.00040456	0.00131586	0.00128967	-0.00003281	-0.00035907	0.00040681	-0.00015590	-0.00033131	0.00088522	0.00213504	-0.00077304	0.00007445	0.00027297	0.00052508	-0.00006603	-0.00016092	0.00123504	0.00054461	-0.00022775	-0.00091436	0.00033909	0.00009908	0.00008719	0.00104378	0.00156044	0.00138018	0.00021685	-0.00142350	0.00101977	-0.00073734	0.00040568	0.00003757	0.00035809	0.00105997	0.00177926	0.00019970	-0.00075970	0.00105036	-0.00006370	-0.00054835	-0.00086296	0.00009943	0.00026587	0.00075273	0.00021549	0.00024984	0.00113606	0.00004148	0.00214683	0.00093945	-0.00028866	0.00057746	0.00038217	-0.00014902	0.00031587	-0.00087322	0.00098292	0.00053464	0.00059484	-0.00007135	-0.00049966	0.00027995	-0.00014942	-0.00053168	0.00035896	-0.00005797	0.00086036	0.00006836	0.00032910	0.00035259	-0.00020019	-0.00008688	0.00084724	0.00012877	0.00037197	-0.00032712	0.00024982	-0.00003493	0.00054835	-0.00037367	0.00008587	0.00039960	0.00043387	0.00010194	0.00057787	0.00049678	0.00042671	0.00052127	0.00046841	0.00031522	0.00094847	-0.00127561	0.00062475	0.00078814	0.00083191	0.00031543	0.00004621	0.00015115	0.00135012	-0.00068894	0.00083306	0.00015210	0.00049224	0.00033213	0.00116565	0.00089495	0.00060837	0.00016742	0.00149093	0.00019877	0.00105073	0.00028382	0.00045253	0.00002589	0.00037512	0.00034897	0.00026816	0.00087580	-0.00055160	0.00111333	0.00022397	-0.00041780	0.00033897	0.00035753	0.00043380	0.00026684	0.00047479	-0.00056759	0.00014826	0.00094800	0.00094240	0.00018236	0.00128999	0.00177612	0.00156484	-0.00043387	-0.00020203	0.00196137	0.00188590	0.00073483	0.00065927	0.00156725	0.00249557	0.00046108	0.00052925	0.00042268	0.00059660	0.00125641	0.00048612	0.00187839	0.00095897	-0.00155842	-0.00050364	0.00214269	0.00036214	-0.00017264	0.00065379	0.00169119	0.00143817	0.00059221	0.00143384	0.00155597	0.00059155	0.00237009	0.00016325	0.00263538	0.00137480	-0.00049330	-0.00113841	-0.00019237	0.00273610	-0.00196702	0.00128145	0.00107556	0.00112987	0.00174357	0.00170929	0.00252091	0.00211487	-0.00075382	-0.00002924	0.00013944	0.00007032	0.00087158	-0.00075764	-0.00016305	0.00094109	-0.00044165	0.00129499	0.00196801	-0.00020359	-0.00130648	0.00064269	0.00215876	0.00044888	0.00146876	0.00088148	0.00111472	0.00125976	-0.00003034	0.00208512	0.00417916	0.00167810	0.00064747	0.00196850	-0.00008760	0.00389947	-0.00009101	0.00213879	0.00192116	0.00024156	0.00146495	0.00106102	0.00300937	0.00206708	0.00208452	0.00072442	-0.00021200	-0.00043071	0.00022375	0.00216220	0.00269411	0.00162988	0.00159676	-0.00118042	0.00140921	0.00069582	0.00100010	0.00136542	0.00274019	0.00025884	0.00128048	0.00058087	0.00121138	0.00123964	0.00057752	-0.00061362	0.00120240	0.00078556	0.00149174	0.00148411	0.00126533	0.00137765	0.00064251	0.00089997	0.00125547	0.00125109	0.00045954	0.00151569	0.00160887	0.00113307	-0.00002706	0.00072144	0.00115700	0.00095196	0.00096250	0.00182653	0.00019632	0.00126998	0.00139183	0.00077662	0.00036872	0.00141330	-0.00036741	0.00043258	0.00078479	0.00018687	0.00157529	0.00092191	0.00058800	0.00146451	0.00078408	-0.00024445	0.00183788	0.00032500	0.00216446	0.00082151	0.00259914	0.00248330	0.00082535	0.00133076	-0.00033847	0.00135815	0.00103305	0.00032888	0.00079450	0.00002900	-0.00031020	0.00047107	0.00152503	0.00091002	0.00077508	0.00061532	0.00105916	0.00069519	0.00085528	0.00059807	0.00084025	0.00051982	0.00057832	0.00069519	0.00020850	0.00092264	0.00054771	0.00045516	0.00082554	0.00081096	0.00068426	0.00026751	0.00063196	0.00091547	0.00035476	0.00018315	0.00064498	0.00041366	0.00053605	0.00044133	0.00147689	0.00067067	0.00092282	0.00040031	-0.14561468
-2.5997	0.02457861	-0.04749439	-21.47483647	-0.52161980	0.16580143	0.11591326	-0.36702690	-0.53316605	0.09249083	-0.24875905	-0.86286914	0.58297700	-0.41104571	-0.03719589	0.94729911	-0.14001778	0.39865842	-0.07787196	-0.04153838	0.49568543	0.93929386	-21.47483647	-21.47483647	-21.47483647	-21.47483647	0.10921859	0.47851336	-0.37120600	-21.47483647	-21.47483647	0.40802447	0.07504060	-21.47483647	0.89981806	0.62682498	-0.31114233	-0.01713561	-0.08138138	0.07545482	0.04181677	0.02091882	-0.08796232	0.00761216	0.03174937	-0.03976083	-0.01462602	-0.00377017	0.00600268	-0.02490188	0.00580775	0.00944045	0.00053017	-0.00860663	0.00337345	0.00405273	-0.00303488	-0.00147165	-0.00240765	0.00451394	-0.00396603	0.00194882	0.00278923	-0.00433924	0.00006796	0.00032261	0.00153185	-0.00456785	-0.00147024	0.00282659	-0.00020115	0.00008765	-0.00219531	-0.00043179	-0.00151869	-0.00160232	0.00242480	0.00066910	-0.00232350	-0.00095900	0.00391646	0.00238621	-0.00695750	-0.00502057	0.00117748	0.00839913	-0.00837616	-0.00125117	0.00125943	0.01034768	-0.00291862	0.00052138	-0.00317406	-0.00031076	0.00696160	0.00268466	-0.00306590	0.00448803	0.00624074	0.00612978	0.00184620	-0.00224309	0.00339925	-0.00140004	-0.00455373	-0.01760062	-0.01856924	-0.04050932	-0.05214305	-0.05904671	-0.04471526	-0.04296236	-0.04681328	-0.05989686	-0.04939900	-0.05977850	-0.07014369	-0.08282375	-0.09077163	-0.09926647	-0.10713577	-0.10971709	-0.12089362	-0.12254354	-0.10637186	-0.08806352	-0.06016149	-0.02673493	-0.00800200	-0.00019661	-0.00101729	-0.00064860	0.00145845	0.00178359	0.00050912	-0.00099052	0.00067366	-0.00005061	-0.00051344	0.00054595	0.00105922	0.00118608	0.00013721	0.00128049	-0.00023414	-0.00066727	0.00104764	0.00233829	0.00022710	-0.00106401	0.00074486	0.00002633	-0.00015105	-0.00040996	0.00095437	-0.00002733	0.00039311	-0.00005874	0.00036355	0.00096448	0.00038051	0.00064478	0.00052320	-0.00033812	-0.00011852	0.00099839	-0.00059100	-0.00051148	0.00049355	0.00042053	-0.00020403	-0.00037745	-0.00033789	-0.00022586	-0.00057989	-0.00039947	0.00131947	0.00004438	-0.00054524	0.00032862	0.00098108	0.00005836	0.00036470	0.00102524	0.00125336	-0.00097269	0.00021545	-0.00089425	-0.00057191	-0.00113929	-0.00012716	-0.00012641	0.00145269	-0.00040967	0.00157428	-0.00000201	-0.00088631	-0.00005105	0.00114112	-0.00007466	0.00031830	0.00090385	0.00027692	-0.00035204	-0.00053164	-0.00015213	0.00046763	0.00019901	0.00061864	0.00043397	-0.00043230	0.00013317	-0.00003262	0.00112869	-0.00035639	0.00017793	0.00179535	0.00057328	-0.00132725	0.00030431	-0.00018254	-0.00006407	-0.00026191	0.00061333	0.00118591	0.00096771	0.00004456	0.00059863	0.00082873	0.00085692	0.00029929	0.00043107	0.00021268	0.00004682	-0.00011493	0.00081624	0.00007575	-0.00046884	0.00052018	0.00103300	-0.00050728	0.00003489	0.00100193	0.00048683	-0.00018193	0.00032634	0.00023816	-0.00011616	-0.00017530	-0.00016586	0.00045537	-0.00040614	-0.00025062	0.00003535	-0.00063049	-0.00000075	0.00000570	0.00098129	-0.00034698	0.00020400	-0.00011733	-0.00070535	-0.00020466	-0.00067284	0.00036176	0.00010803	-0.00082664	0.00052693	0.00045833	0.00007994	-0.00071072	0.00012766	0.00007064	0.00001336	0.00008500	0.00046198	0.00083252	-0.00028089	-0.00063941	0.00076166	0.00042867	0.00011095	0.00019983	0.00108435	0.00046343	0.00032346	0.00018869	0.00057757	0.00015042	0.00001191	0.00063092	0.00079466	0.00012858	0.00072082	0.00051911	0.00142708	0.00013265	0.00011685	0.00027444	0.00083339	-0.00042267	0.00057706	0.00006283	-0.00080447	-0.00031929	0.00026557	-0.00049673	0.00002238	0.00103926	-0.00047633	0.00061913	-0.00029157	0.00049340	0.00004462	0.00011683	0.00018106	0.00178448	-0.00050663	-0.00107975	-0.00022210	0.00205788	-0.00055151	0.00100759	0.00119882	0.00105664	0.00031096	0.00001386	-0.00130119	0.00077181	0.00056071	0.00005099	-0.00134673	-0.00026682	0.00074410	-0.00067592	-0.00039964	-0.00092795	-0.00240339	0.00142551	0.00004338	-0.00071200	0.00095536	0.00026520	-0.00121627	0.00020857	-0.00097252	0.00031448	-0.00225329	-0.00007517	0.00026215	0.00024763	-0.00146870	-0.00114139	-0.00020645	-0.00016237	-0.00006550	0.00040983	-0.00175488	-0.00007201	-0.00337209	0.00102941	-0.00000798	-0.00335882	0.00114709	-0.00116280	0.00104025	0.00092501	0.00085400	0.00008685	-0.00201651	-0.00105788	-0.00224552	0.00041649	-0.00165060	-0.00072104	-0.00083215	0.00124161	0.00103553	0.00040434	0.00021331	-0.00000809	0.00013831	-0.00039702	-0.00156929	0.00140698	-0.00147341	-0.00075115	0.00082066	-0.00165016	0.00005865	0.00025160	-0.00020761	0.00103292	0.00156913	-0.00036090	0.00169505	0.00029495	-0.00169504	-0.00279331	-0.00084482	0.00161814	-0.00195061	-0.00118088	-0.00059548	0.00038292	-0.00067368	-0.00176275	-0.00020832	0.00212727	-0.00064758	-0.00085412	-0.00069570	0.00190480	-0.00049097	-0.00012349	-0.00019305	-0.00230178	0.00011893	0.00144831	0.00008067	0.00073269	0.00008746	-0.00113132	-0.00087194	0.00096373	-0.00175169	-0.00013828	0.00104409	-0.00068223	0.00023821	0.00081115	0.00146320	0.00106767	-0.00059755	0.00105916	0.00097356	-0.00005058	0.00007742	0.00171741	0.00103154	0.00071839	0.00097623	0.00049500	-0.00022398	0.00014321	0.00173515	-0.00067471	-0.00009728	-0.00038420	0.00097397	-0.00070525	0.00008808	0.00102087	0.00119012	-0.00078734	-0.00032110	-0.00117183	0.00077521	-0.00059243	0.00091278	-0.00010799	0.00007182	-0.00113888	-0.00001109	-0.00012509	-0.00090737	0.00132359	0.00051240	0.00049843	0.00046040	-0.00019989	-0.00041161	-0.00063882	0.00023417	-0.00002871	0.00003660	0.00019473	0.00010302	0.00045403	0.00082598	-0.00004984	0.00027981	0.00072206	0.00016835	0.00021058	-0.00006661	0.00018269	0.00029081	0.00014712	-0.00006085	-0.00018334	0.00017968	-0.00001088	0.00064008	0.00037978	0.00070504	0.00034596	0.00047394	0.00001822	0.00017591	0.00069853	0.00018778	-0.00044715	0.00021035	0.00024437	0.00005359	-0.00026956	0.00001193	0.00070495	0.00049928	0.00019874	0.00036119	0.04808664
-2.4997	-0.61147016	-0.28305924	-0.37294251	0.16892926	0.23953255	0.28576384	0.64861763	-0.22463603	-0.20912192	0.26108507	-0.27481019	-21.47483647	0.67907071	0.00396993	0.64713395	-0.07581413	0.12928857	-0.19292695	-0.37395554	-21.47483647	-21.47483647	0.94427842	-21.47483647	-21.47483647	-21.47483647	-0.20029083	-0.03573250	0.10647422	1.64632781	1.60949111	-21.47483647	-0.11597976	-0.22746383	1.67627094	-0.03722799	-0.72958871	0.12354747	0.14321338	0.04070696	-0.04084459	-0.05083675	-0.04488660	-0.02151200	-0.00752955	-0.00521027	-0.00241782	0.00489521	-0.00620185	0.01312709	0.00221579	0.00030900	-0.00303391	0.00280809	-0.00628855	-0.00121893	-0.00056709	-0.00144493	-0.00526163	0.00607753	0.00149430	0.00309308	-0.00529992	-0.00208454	0.00196784	0.00072001	-0.00003712	-0.00368873	-0.00290401	0.00042269	0.00304816	0.00166722	-0.00384902	-0.00163089	-0.00095241	-0.00193725	0.00126596	-0.00145275	-0.00228387	0.00058269	-0.00520903	-0.00163995	0.00496008	-0.00194854	-0.00291644	-0.00333496	-0.00486396	-0.01318118	-0.00622422	-0.00051303	0.00040000	-0.00968170	-0.00220717	-0.00223860	0.00159395	-0.00075744	0.00250708	0.00145767	-0.00145122	-0.00373617	0.00097813	0.00400810	0.00462668	0.00089876	-0.00178130	-0.01733313	-0.03332999	-0.05282281	-0.05632827	-0.06575821	-0.05646558	-0.04606736	-0.05145645	-0.06980705	-0.07332294	-0.08879991	-0.10011919	-0.10115863	-0.10455792	-0.10681412	-0.12148937	-0.12837608	-0.12649647	-0.11521850	-0.09363594	-0.06906424	-0.04330685	-0.01929460	-0.00855924	-0.00168581	0.00190458	-0.00101066	-0.00148336	0.00228277	0.00016795	-0.00173066	-0.00179714	0.00261176	0.00009130	-0.00067920	-0.00173627	0.00407131	-0.00061319	-0.00137095	-0.00094953	0.00039423	-0.00020157	-0.00170326	-0.00116139	-0.00035721	-0.00155283	-0.00089961	0.00105115	0.00006052	-0.00014229	0.00074779	-0.00013021	-0.00005111	-0.00056023	0.00180135	0.00036537	-0.00021334	-0.00075805	0.00047408	-0.00028894	-0.00118007	-0.00036561	0.00050579	-0.00073023	-0.00102043	-0.00144400	-0.00069658	-0.00077048	-0.00075813	0.00110536	-0.00019103	0.00014965	0.00004234	-0.00168668	0.00097285	-0.00075480	0.00009561	-0.00029868	0.00058662	-0.00100453	0.00057957	-0.00001025	-0.00068797	-0.00095845	0.00047722	0.00036865	-0.00103335	0.00080695	0.00008408	0.00006347	-0.00035843	-0.00130898	0.00004035	-0.00048856	-0.00110763	0.00060311	0.00041104	-0.00009697	-0.00000336	-0.00135332	0.00012761	-0.00124005	0.00081050	-0.00013411	0.00007247	-0.00147454	0.00085767	-0.00019616	-0.00097548	-0.00032747	0.00035864	0.00083271	0.00048659	-0.00177187	0.00039725	-0.00093237	0.00035910	-0.00102755	0.00063921	-0.00027392	-0.00008496	0.00102647	-0.00042492	0.00007208	-0.00008970	0.00011693	0.00000706	-0.00045253	-0.00033359	-0.00007917	0.00025090	-0.00042059	0.00027254	-0.00006652	0.00067612	0.00020611	0.00007053	-0.00073790	0.00039669	-0.00042786	0.00055063	-0.00049442	-0.00027011	0.00011416	0.00066133	-0.00098359	0.00001155	0.00011212	0.00005381	-0.00127570	0.00024597	-0.00070257	0.00104565	-0.00047322	0.00036213	0.00044318	-0.00017689	0.00016759	0.00012143	-0.00003799	-0.00058661	-0.00024206	0.00055746	-0.00023869	-0.00022604	-0.00072224	-0.00053775	-0.00012119	0.00010043	0.00032324	0.00047602	0.00012940	0.00007564	-0.00041281	0.00042438	0.00001938	0.00112829	-0.00006369	0.00013017	0.00028202	0.00051257	-0.00038168	-0.00010670	0.00058325	0.00026852	-0.00048334	0.00066796	0.00068140	0.00026329	-0.00090371	0.00117145	0.00034040	-0.00000026	-0.00088742	0.00083608	0.00047394	-0.00046821	-0.00042482	0.00107256	-0.00058307	-0.00009536	-0.00042500	0.00061540	-0.00052021	-0.00090242	0.00142490	0.00047467	-0.00008605	0.00016284	-0.00052962	-0.00002474	0.00028231	-0.00037187	-0.00043161	0.00122292	0.00051688	-0.00018289	-0.00023783	0.00086757	0.00003030	0.00095814	-0.00008825	-0.00118900	0.00033759	0.00142104	0.00018094	-0.00168033	0.00011610	0.00221667	-0.00033004	-0.00025926	0.00108326	-0.00111147	-0.00050412	-0.00014273	0.00020172	-0.00028114	-0.00065355	-0.00074714	0.00114390	-0.00044758	-0.00055847	0.00090247	0.00135281	0.00157753	0.00060028	0.00011101	-0.00080321	-0.00092926	0.00024159	0.00098583	-0.00054752	-0.00061128	-0.00008394	0.00024827	-0.00011315	0.00052392	-0.00142474	0.00249831	-0.00247309	0.00037326	-0.00107470	-0.00022670	0.00098618	0.00029547	-0.00070471	-0.00155724	0.00134374	-0.00069325	-0.00025270	-0.00276243	-0.00063848	-0.00005009	-0.00197332	0.00146490	-0.00031476	0.00143409	-0.00211861	0.00019703	0.00108936	0.00157018	-0.00172039	0.00243545	0.00322518	0.00022834	-0.00035298	0.00090751	0.00249606	-0.00110910	-0.00166671	0.00317798	0.00161553	-0.00087463	-0.00084539	0.00126037	0.00287156	-0.00084999	0.00182312	0.00041081	0.00000502	-0.00044804	0.00057600	-0.00085486	-0.00037588	-0.00096971	0.00130609	0.00179010	-0.00011818	-0.00149149	0.00116723	-0.00014329	-0.00068870	0.00012366	0.00044450	0.00062784	-0.00095677	0.00105503	0.00265466	-0.00044893	0.00025586	0.00027743	0.00013448	0.00048158	0.00149401	0.00172804	0.00086616	0.00053875	0.00084014	-0.00033586	0.00159525	0.00151392	0.00030470	0.00045810	0.00038342	0.00110981	0.00131047	0.00024506	-0.00143101	0.00010824	0.00093088	0.00065804	0.00089955	0.00052352	0.00079785	0.00007894	-0.00036516	0.00114795	-0.00075886	-0.00026192	0.00016307	0.00119840	0.00087604	-0.00013057	0.00194604	0.00138580	0.00034633	0.00099554	-0.00006359	-0.00021716	0.00041748	-0.00055886	0.00045674	-0.00100373	0.00107969	0.00142511	-0.00051947	0.00020111	-0.00038837	0.00176892	0.00025772	-0.00013542	0.00077598	0.00030167	0.00029360	0.00050704	0.00159093	0.00051824	0.00046267	0.00074045	0.00037577	-0.00016660	0.00064528	0.00011714	0.00088335	0.00081171	0.00027275	0.00062911	0.00022347	0.00072579	-0.00015251	0.00029474	0.00060885	0.00029087	0.00007977	0.00069450	0.00041437	0.00070017	0.00018023	0.00046292	0.00033789	0.00027260	0.00054171	0.00027833	0.00049420	0.00046171	0.00082886	0.00054973	0.63105418
-2.3997	0.56521988	-0.80204970	-1.18496764	1.22622436	0.19686194	-0.62224861	0.66550700	1.58893979	0.33907184	-21.47483647	1.01237205	0.07045415	0.36811945	-0.36962109	-21.47483647	-0.03196587	-1.07040870	-0.42092345	-0.39356559	-0.43395764	-0.09886500	-1.25983334	-21.47483647	-21.47483647	0.93755610	1.02549112	0.14329445	-21.47483647	0.46671391	0.04109579	0.83908951	-21.47483647	-21.47483647	-0.33064651	-0.45478491	0.08038412	-0.04174739	-0.16632469	0.00384034	-0.00545247	-0.05538355	-0.10456459	0.03946764	-0.00004965	-0.02761240	0.02828629	0.02462427	0.03005759	0.01077779	0.01650573	0.01228058	0.01271134	-0.00845711	-0.00356697	0.01026933	0.00377805	-0.00485198	-0.00125666	0.01126388	-0.00330262	0.00019634	0.00016950	-0.00292138	-0.00161890	-0.00256123	0.00090283	-0.00482923	-0.00223810	-0.00017042	0.00026827	-0.00173608	-0.00433754	0.00249580	-0.00370000	0.00096531	0.00111620	0.00097570	0.00007869	-0.00102771	0.00028900	-0.00527698	-0.00124872	-0.00943024	-0.00535596	-0.00111921	-0.00946266	-0.00282147	-0.00575802	0.00733975	-0.00463528	-0.00283582	0.00079437	-0.00127671	0.00127915	-0.00019605	0.00294995	-0.00262149	-0.00432247	0.00569932	-0.00073316	-0.00042124	0.00642469	0.00129232	-0.00551845	-0.02399780	-0.02512033	-0.03573601	-0.04198570	-0.04007812	-0.03212037	-0.03693792	-0.04351176	-0.06583116	-0.07586271	-0.09988112	-0.10571063	-0.08624898	-0.06817319	-0.08010437	-0.10413614	-0.11964762	-0.12481828	-0.10700263	-0.06872157	-0.04472307	-0.03279464	-0.01506798	-0.00554790	-0.00190065	-0.00225299	-0.00381343	0.00064003	0.00200632	-0.00032539	-0.00121917	0.00128719	-0.00159267	-0.00130912	-0.00018404	0.00058230	0.00175653	0.00068285	-0.00057164	-0.00071191	-0.00197652	0.00066281	-0.00057320	-0.00020180	-0.00214785	0.00053305	-0.00088585	-0.00038670	-0.00044387	-0.00022593	0.00079125	-0.00011849	0.00044766	0.00077628	0.00127753	0.00032072	0.00001150	0.00142008	0.00096801	-0.00039371	0.00058378	0.00044982	-0.00019295	0.00057786	0.00073628	-0.00132733	0.00081624	-0.00008957	-0.00090367	-0.00132002	-0.00052640	0.00032057	0.00018629	-0.00051474	0.00000255	-0.00028065	-0.00026748	0.00054398	0.00003372	0.00134169	0.00073188	-0.00025878	0.00026288	-0.00088681	0.00001024	-0.00079880	-0.00034481	0.00070761	0.00029916	0.00080009	0.00070559	0.00006020	0.00072242	0.00024449	-0.00024541	0.00077437	-0.00018577	0.00000725	-0.00003603	-0.00017510	0.00056949	0.00005557	0.00019144	0.00104453	0.00107456	-0.00089189	-0.00051446	-0.00077259	0.00093146	-0.00005155	0.00017157	0.00124449	0.00137198	-0.00095143	0.00089740	0.00005129	-0.00022414	0.00000556	-0.00038099	0.00029273	0.00062937	-0.00106597	-0.00086049	0.00101631	0.00051024	-0.00082837	-0.00014443	-0.00002862	-0.00043831	-0.00043737	0.00003943	-0.00068815	-0.00029476	-0.00017444	0.00045145	0.00045589	-0.00020438	0.00003723	0.00062524	-0.00099547	-0.00035828	-0.00030681	0.00054232	-0.00017026	0.00095791	0.00073191	-0.00084606	-0.00043578	0.00041999	-0.00115739	0.00026877	0.00041186	0.00110918	-0.00041948	0.00045914	0.00076638	0.00016485	0.00014384	-0.00039798	0.00007423	0.00053934	-0.00025664	-0.00050839	0.00006456	0.00032348	-0.00038794	0.00026523	0.00079280	0.00092649	-0.00013238	0.00028289	0.00117222	0.00015644	-0.00006132	0.00082840	0.00063290	0.00045032	-0.00051896	0.00112842	0.00093929	0.00097398	0.00033160	0.00080704	0.00038696	0.00037389	0.00054330	0.00031897	-0.00005873	-0.00010436	0.00023040	0.00070764	0.00101708	0.00035987	0.00001193	0.00118996	-0.00035212	0.00104840	0.00078726	0.00101667	-0.00002462	0.00123186	0.00120551	0.00092978	0.00038853	0.00036550	0.00019380	-0.00037700	0.00006001	0.00066403	-0.00099596	0.00046916	0.00161450	0.00023537	0.00002469	0.00176680	0.00166166	0.00183695	0.00140640	0.00086994	0.00198306	0.00056903	0.00052573	-0.00014381	0.00236792	0.00167572	0.00030573	0.00093780	0.00069187	0.00062608	0.00067597	0.00109218	0.00059932	-0.00069772	0.00180006	0.00072890	0.00071064	0.00156703	0.00143188	0.00092420	0.00069127	-0.00119489	0.00291856	0.00055395	-0.00061564	0.00056182	0.00121996	-0.00212354	0.00327384	0.00163473	0.00145403	0.00052577	0.00007856	0.00190871	0.00012982	-0.00015480	0.00105398	0.00330098	0.00075050	0.00050903	-0.00033170	0.00196666	0.00135811	0.00358785	0.00398115	0.00018743	-0.00083738	-0.00026379	-0.00048268	0.00027030	-0.00096841	0.00060889	-0.00015032	-0.00009099	-0.00130612	0.00134549	-0.00058105	0.00112035	0.00016860	0.00066106	0.00233134	0.00026897	0.00165377	0.00088195	0.00094934	0.00062850	-0.00151568	0.00099147	0.00211709	0.00071976	-0.00038528	0.00128893	0.00030046	0.00060209	-0.00078315	-0.00037127	0.00096396	0.00034767	0.00235188	0.00055974	0.00145404	0.00158905	0.00070458	-0.00058799	0.00129311	0.00090530	0.00022080	0.00079521	0.00248105	0.00090909	0.00109353	0.00017365	0.00057846	-0.00025172	-0.00056875	0.00235884	0.00213945	-0.00057031	0.00129765	0.00105851	0.00139899	-0.00116004	0.00105768	0.00121456	0.00151686	0.00094620	0.00123306	0.00016363	0.00145566	-0.00051324	0.00120812	0.00114379	0.00071482	0.00104218	0.00128213	0.00052624	0.00074136	0.00038626	0.00035783	-0.00028995	0.00063875	0.00115416	0.00074703	0.00038282	0.00035793	0.00121815	-0.00048281	0.00126201	0.00040099	0.00048479	0.00136754	0.00100378	-0.00034360	-0.00002276	0.00080415	0.00004909	0.00027385	-0.00038189	0.00060945	-0.00018274	0.00100558	-0.00039120	0.00091761	0.00073541	0.00175244	0.00022009	0.00037162	0.00091009	-0.00049084	0.00078923	-0.00068478	-0.00002911	0.00057315	0.00001438	0.00078193	0.00043370	0.00037049	0.00025033	0.00039764	0.00022234	0.00058674	0.00058686	0.00098586	0.00010538	0.00073797	0.00013038	0.00060005	0.00033093	0.00012598	0.00067540	-0.00022113	0.00041125	0.00015398	-0.00032625	-0.00016363	0.00014787	0.00051144	0.00007833	-0.00027140	-0.00038752	0.00000568	0.00025663	-0.00011218	-0.00001393	0.00104113	0.00037982	0.00060780	0.00054535	0.02380497
-2.2997	-0.04055892	-21.47483647	0.81571285	0.43319740	0.40770820	0.03319396	-21.47483647	0.93912382	-1.33367103	0.55552238	-0.68745739	-0.41899735	-0.51463650	0.50967675	-21.47483647	0.10324164	0.03482054	-0.08624093	-21.47483647	-21.47483647	-21.47483647	-21.47483647	0.32795367	-21.47483647	-0.61452293	-21.47483647	-0.17117296	-1.02946714	0.21928126	-21.47483647	-0.47534579	-21.47483647	-0.47749636	1.07415385	0.53656387	-0.31398787	-0.26004316	0.07488075	-0.05292308	-0.07010768	0.03603675	-0.00703329	-0.07577827	-0.01157776	-0.00103795	0.02097034	0.01322449	0.02691628	0.01734735	0.00528727	0.01320477	0.02589952	0.01621356	0.00909853	0.01578647	0.01994768	0.01399440	0.00304892	0.01249670	0.00419453	0.00404798	0.00391561	0.00163118	0.00256516	-0.00015659	0.00135345	-0.00159914	-0.00379473	-0.00087353	-0.00145751	0.00226889	-0.00354528	-0.00080315	-0.00316644	-0.00088184	-0.00043221	0.00251594	0.00377449	-0.00064500	-0.00127473	-0.00554219	-0.00155991	-0.00340103	0.00199642	-0.00225790	-0.00522556	-0.00855945	-0.00347346	0.00570620	-0.00477305	-0.01244111	0.00616754	0.00566219	0.00136945	-0.00812410	0.00307957	-0.00017045	-0.00173395	-0.00313221	0.00572786	-0.00133688	0.00307996	-0.00105117	-0.00087332	-0.02109737	-0.03147403	-0.03940898	-0.05102346	-0.06100398	-0.05255129	-0.05064869	-0.05796839	-0.07727417	-0.08713361	-0.09682990	-0.09109682	-0.07427560	-0.05992371	-0.07193249	-0.09505440	-0.10408514	-0.09296314	-0.07220112	-0.05167863	-0.04314499	-0.02876859	-0.01433956	-0.00704818	-0.00087352	0.00115795	-0.00478051	-0.00180475	0.00182400	-0.00021468	-0.00369509	-0.00040542	0.00325256	-0.00121033	-0.00106360	-0.00125390	0.00025113	-0.00109381	-0.00104928	0.00026654	-0.00172134	-0.00055358	-0.00014041	0.00090805	-0.00138807	-0.00128574	0.00027072	-0.00001547	-0.00164732	-0.00149604	0.00091743	-0.00001012	-0.00020823	-0.00055155	0.00061830	-0.00053476	-0.00225598	-0.00049680	0.00037986	-0.00024524	0.00106601	-0.00034942	0.00022594	-0.00108457	-0.00044754	-0.00141624	-0.00133723	0.00023397	-0.00110180	0.00011369	-0.00059631	-0.00000890	0.00041922	0.00022034	-0.00061962	-0.00033553	0.00044967	0.00040273	-0.00026223	0.00063096	0.00083063	-0.00123943	-0.00015890	-0.00042831	0.00089092	-0.00094791	0.00019364	0.00151055	-0.00003528	-0.00002866	-0.00007942	0.00069028	0.00001252	-0.00073028	-0.00033053	0.00099934	-0.00053094	-0.00025245	0.00069480	0.00008271	-0.00019189	-0.00026457	0.00089970	0.00090872	-0.00037466	0.00063803	0.00001750	-0.00077254	0.00052131	0.00089237	0.00100847	0.00084745	0.00121915	0.00007244	0.00093626	-0.00128361	0.00040596	-0.00000810	0.00068814	0.00027224	0.00084198	0.00006999	-0.00053434	-0.00045390	-0.00007045	-0.00085905	-0.00159774	-0.00045334	0.00024653	0.00020409	-0.00097900	0.00063997	0.00041609	-0.00016477	0.00006808	0.00031037	0.00011458	-0.00063833	-0.00003249	-0.00068161	-0.00014103	-0.00010922	0.00067467	-0.00000087	0.00061142	0.00008415	-0.00048472	-0.00034290	0.00045016	-0.00067623	0.00057934	-0.00077536	0.00037788	-0.00054952	0.00009631	-0.00011144	-0.00083246	0.00045009	-0.00017294	0.00014177	-0.00013000	-0.00032367	-0.00043200	-0.00027003	0.00009070	0.00032184	-0.00050697	-0.00032570	0.00048768	0.00024073	-0.00034579	0.00069812	0.00039600	-0.00067134	-0.00022189	0.00011247	0.00084700	-0.00068590	0.00036393	0.00067201	0.00019689	-0.00048374	0.00025702	0.00048892	0.00024213	-0.00130953	0.00082095	0.00143028	0.00048711	-0.00049670	0.00100832	0.00082931	0.00067644	-0.00044408	0.00068394	-0.00038508	0.00149522	-0.00041061	0.00039232	-0.00060576	0.00000431	0.00009360	0.00103386	0.00009308	-0.00062242	0.00056474	-0.00077478	-0.00030029	0.00023491	0.00002907	-0.00010045	0.00020208	-0.00057940	0.00049131	-0.00028015	0.00157795	0.00073832	-0.00003523	-0.00021103	0.00080528	0.00011209	-0.00061156	-0.00197394	0.00230734	0.00149286	-0.00005660	-0.00117586	0.00066186	0.00125615	0.00027365	-0.00058422	0.00183387	-0.00161813	0.00089458	0.00020558	-0.00173636	0.00057452	-0.00047428	-0.00029090	0.00025913	-0.00100702	0.00135833	0.00064988	-0.00081606	0.00082433	-0.00089637	0.00035741	-0.00066396	-0.00217349	-0.00000537	0.00208499	-0.00102371	0.00103480	-0.00041778	-0.00160855	-0.00048334	-0.00061243	-0.00204952	-0.00082570	-0.00177043	0.00173408	0.00032465	0.00035997	0.00252358	-0.00071277	-0.00073296	-0.00102939	0.00106726	0.00025803	-0.00059419	-0.00097099	-0.00068989	0.00207004	-0.00281174	0.00087375	0.00138061	-0.00039305	-0.00160814	0.00052983	0.00046500	-0.00177883	0.00217632	0.00021974	0.00077191	0.00055318	-0.00204101	0.00321349	-0.00044058	0.00104592	-0.00057122	0.00210973	0.00061490	0.00024010	-0.00015536	-0.00065443	0.00146732	-0.00147309	0.00004255	-0.00007578	0.00094940	-0.00002785	0.00113378	0.00098891	-0.00088220	0.00007660	-0.00058299	-0.00002853	-0.00078452	0.00033317	-0.00079279	-0.00230462	0.00088793	0.00029885	-0.00028548	0.00044794	0.00277723	-0.00065666	0.00057622	-0.00235380	0.00161603	-0.00023208	-0.00077410	0.00129587	0.00163184	0.00059413	0.00073708	0.00114739	0.00181081	-0.00033716	0.00080297	0.00101952	-0.00022088	0.00069364	0.00130741	0.00214520	0.00117115	-0.00034150	0.00069009	0.00071523	0.00059603	0.00138078	0.00109850	0.00088758	0.00026259	0.00080317	0.00120545	-0.00020722	-0.00013915	0.00016176	-0.00018784	0.00061998	0.00017072	0.00073913	0.00081188	0.00069647	0.00057615	0.00044157	-0.00025213	-0.00103285	0.00069063	0.00101782	0.00013042	0.00038423	0.00092998	0.00070416	0.00009500	0.00022880	-0.00040917	0.00030305	0.00037974	-0.00040087	0.00058898	0.00060742	-0.00009088	0.00057290	0.00163010	0.00004161	0.00027864	0.00060177	0.00078385	0.00004082	0.00076990	0.00020241	0.00086600	0.00044803	0.00000880	0.00048093	0.00020732	0.00085276	0.00009571	0.00046748	-0.00023942	-0.00005511	0.00033322	0.00015855	0.00021190	0.00064296	-0.00017551	-0.00019574	0.00037790	0.00013189	0.00020842	0.00009317	0.00079489	0.00050384	0.00089575	0.00039626	0.39311995
-2.1997	-0.26869950	-21.47483647	0.87632935	-3.12493110	1.10715435	0.26829270	-0.23561593	-1.81557202	0.36311260	0.00288683	-0.67842750	0.11614735	1.23119822	-0.20880397	0.98724282	1.33205181	0.27202737	0.77089864	-0.74646726	-1.14340532	-0.36509928	-0.39974862	-21.47483647	-21.47483647	-0.38256678	-21.47483647	-21.47483647	-21.47483647	0.71318817	-21.47483647	2.25907302	-0.14883406	0.07074285	1.13100445	-0.97800206	0.03136971	0.19127395	-0.16481899	-0.09879654	0.01649912	0.01064279	-0.03465329	-0.03203214	0.07105825	0.02244032	-0.02530394	-0.00233211	0.03455931	0.01605300	0.00065572	0.01349235	0.02304358	0.01841072	0.01185634	0.02821240	0.02607608	0.01917232	0.02263503	0.03961764	0.02528801	0.02354796	0.02258311	0.01907058	0.01291876	0.01269678	0.01465353	0.00870345	0.00140332	0.00503985	0.01059266	0.00524200	-0.00262550	0.00101660	0.00020247	0.00106630	-0.00187032	0.00067797	-0.00007725	-0.00290417	-0.00450554	0.00286100	0.00511102	-0.00774325	-0.00433365	0.01312593	-0.01385580	-0.01272472	-0.00513245	0.00973415	-0.00544192	-0.00609964	0.00606313	0.00268428	-0.00604803	0.00244088	0.00537291	0.00315112	-0.00445166	0.00495186	0.00593815	-0.00543868	0.00129913	0.00216449	0.00031690	-0.01984862	-0.02316111	-0.03240387	-0.04880684	-0.06042892	-0.04322619	-0.04377900	-0.04960039	-0.06171951	-0.04704644	-0.04345475	-0.04361594	-0.04269739	-0.03293696	-0.03777971	-0.04645032	-0.04941042	-0.05510323	-0.05216153	-0.04004538	-0.03414464	-0.01880737	-0.01337515	-0.00678974	-0.00100368	-0.00063602	-0.00355616	-0.00198840	0.00228426	-0.00020294	-0.00030919	0.00288556	0.00183561	-0.00224901	-0.00163984	0.00176663	0.00126489	-0.00074290	0.00070039	0.00193644	-0.00038673	-0.00199367	0.00125387	0.00118851	-0.00177238	-0.00029564	0.00140644	0.00110905	-0.00145462	-0.00029946	0.00114906	0.00122493	0.00008527	0.00049591	0.00201668	-0.00085517	0.00018161	0.00118609	0.00136840	-0.00105802	0.00022869	0.00122997	0.00031770	-0.00027956	0.00128979	-0.00053232	-0.00065630	-0.00125237	0.00002812	0.00003115	-0.00079004	0.00119797	0.00122291	-0.00055726	-0.00109681	0.00047831	0.00141762	-0.00003332	-0.00051842	0.00130133	0.00153726	-0.00046322	-0.00103396	-0.00042563	0.00033785	-0.00091613	0.00011741	0.00160304	-0.00086586	-0.00040837	0.00027234	0.00030784	0.00002133	0.00019320	0.00081196	0.00128722	0.00004455	-0.00009410	0.00045306	-0.00013760	-0.00085437	0.00011844	0.00177645	0.00004070	-0.00021276	-0.00003652	0.00071021	-0.00060432	0.00035944	0.00114448	0.00070515	0.00058612	0.00092609	-0.00091694	-0.00013304	-0.00043974	0.00071859	0.00048314	-0.00093450	-0.00058993	0.00057834	0.00012378	-0.00096176	0.00055462	0.00108811	-0.00074210	-0.00116675	0.00077640	0.00001014	-0.00032831	-0.00099561	0.00063853	0.00014221	-0.00000077	0.00094660	0.00115349	-0.00061783	0.00002747	0.00115181	0.00019849	-0.00045758	-0.00070699	0.00072265	0.00017649	-0.00041478	0.00011634	0.00027303	-0.00007930	0.00076223	-0.00010358	0.00067326	-0.00082809	0.00101471	-0.00060000	0.00052959	-0.00029822	-0.00033482	0.00027215	-0.00052945	0.00016210	-0.00012564	0.00013972	0.00012269	-0.00043772	0.00051908	-0.00058602	-0.00110400	-0.00000583	0.00048261	0.00059914	0.00034707	0.00062188	0.00053779	-0.00068857	0.00028795	0.00104409	0.00105705	-0.00088397	0.00070777	0.00103137	0.00061443	-0.00040700	-0.00051306	0.00066675	0.00007192	-0.00077673	0.00184741	0.00053200	-0.00042517	0.00068087	0.00150667	0.00138566	-0.00004600	0.00026006	0.00000966	-0.00024318	0.00032905	0.00063210	0.00008874	-0.00100604	0.00004642	0.00127724	0.00015188	-0.00102255	-0.00007780	0.00229933	-0.00033283	-0.00011323	0.00069684	0.00024877	0.00005561	0.00049390	0.00150747	0.00000043	0.00000344	0.00110433	0.00182381	-0.00054043	-0.00052744	0.00209314	0.00210947	-0.00033445	-0.00038840	0.00242662	0.00106385	-0.00067146	0.00085129	0.00047266	0.00122155	-0.00037754	0.00039005	0.00198397	-0.00290170	0.00040870	0.00154393	0.00043684	-0.00117423	0.00027972	0.00321731	0.00222935	-0.00023819	0.00095026	0.00252766	-0.00032915	-0.00057121	0.00097765	-0.00028228	0.00041994	-0.00070284	0.00279631	0.00090527	-0.00130003	0.00227901	0.00142963	-0.00058281	-0.00046722	0.00169210	-0.00051240	-0.00034737	-0.00394983	-0.00036853	0.00032545	-0.00032156	0.00281186	0.00070956	-0.00145699	-0.00028059	0.00075228	0.00096051	-0.00300561	-0.00182778	-0.00036414	0.00268355	-0.00362385	-0.00018836	0.00247134	-0.00050528	-0.00201680	0.00070447	0.00140482	0.00007703	-0.00130369	0.00068535	0.00095751	-0.00104843	-0.00003961	0.00393995	0.00096120	-0.00018565	0.00206754	0.00291425	-0.00097255	-0.00179035	-0.00022406	0.00013384	-0.00020547	-0.00140358	0.00350282	-0.00026269	-0.00152674	0.00091656	0.00047552	-0.00062091	-0.00062038	0.00203536	0.00031507	0.00161426	0.00112312	0.00031011	-0.00031878	-0.00220823	-0.00117943	-0.00088695	-0.00010360	0.00077258	0.00239428	-0.00026952	0.00032630	-0.00076763	0.00300183	-0.00070184	-0.00123762	0.00098467	0.00205135	0.00082651	0.00043535	0.00142036	0.00289265	-0.00020489	0.00027955	0.00156026	0.00042017	-0.00013850	0.00007374	0.00143313	0.00081341	0.00036800	0.00062732	-0.00019734	0.00034907	0.00104931	0.00085859	0.00017025	0.00027314	0.00043284	0.00066836	0.00027793	-0.00017996	0.00099634	0.00136467	-0.00105126	-0.00052346	0.00064899	0.00067237	0.00035326	0.00136332	0.00209546	0.00014536	-0.00025486	0.00151428	0.00084239	0.00076037	-0.00010818	0.00206340	0.00103994	0.00023766	-0.00043240	0.00001061	0.00108551	-0.00065803	0.00022256	0.00061186	0.00036569	0.00036086	0.00091989	0.00040808	-0.00048986	0.00056324	0.00063438	0.00060620	0.00003984	0.00064958	0.00039698	0.00026346	-0.00022330	0.00070685	0.00042240	0.00012820	0.00012872	0.00078462	-0.00000689	-0.00020980	0.00034828	0.00030769	0.00052359	0.00029640	0.00025924	0.00012815	-0.00010176	0.00023138	0.00033836	0.00039217	-0.00005526	0.00085828	0.00066903	0.00045837	0.00018800	0.76155031
-2.0997	-0.15849255	0.36789420	-21.47483647	0.41335134	-0.35409999	0.82841676	-0.02096447	-0.50669396	0.11564140	0.34732996	0.09897420	-21.47483647	-1.00138450	-1.25494277	-0.51007879	-0.13247636	0.06920061	-0.41593679	0.40793451	-0.97177565	-21.47483647	-21.47483647	0.88413894	0.03732274	-0.43541166	-21.47483647	-21.47483647	-1.76686680	-21.47483647	-21.47483647	-21.47483647	-21.47483647	-0.50939534	-0.36880806	-0.69677666	-0.20877068	0.09844743	-0.11191940	-0.01143500	0.15744805	0.01040009	-0.04398887	0.03345202	0.02153808	0.01904207	-0.00370616	0.02323570	0.02433657	0.04061447	0.01149837	0.02342396	0.02352327	0.01072793	0.01800554	0.01369542	0.02363127	0.02729773	0.02729844	0.04140352	0.03394988	0.04084033	0.04525850	0.03540621	0.04104503	0.03866995	0.03485234	0.03055487	0.02705319	0.02652023	0.02183332	0.01672009	0.01074449	0.00933366	0.00589195	0.00384951	0.00243963	0.00187697	-0.00438831	-0.00236605	-0.00405591	-0.00690196	-0.00479962	-0.00125496	-0.00150366	-0.00287372	-0.00065630	-0.01068408	-0.00023895	0.01239724	-0.00734898	-0.01416144	0.00035151	-0.00225423	0.00276087	-0.00164062	0.00052572	0.00184931	-0.00178918	0.00074792	0.00125543	-0.00045600	0.00025000	-0.00007818	-0.00420694	-0.02490822	-0.03527135	-0.05203720	-0.05885425	-0.06957357	-0.06249090	-0.05911253	-0.05447242	-0.06248310	-0.05877190	-0.05626617	-0.05620333	-0.05831385	-0.05583655	-0.06241759	-0.07342370	-0.07854044	-0.08506427	-0.08122454	-0.06642356	-0.05388472	-0.03554538	-0.01632152	-0.00798128	-0.00254133	0.00082759	-0.00152832	-0.00159132	-0.00041505	0.00044162	-0.00065680	0.00115096	0.00253681	-0.00153325	-0.00016714	-0.00023355	0.00095558	-0.00159924	0.00052826	0.00024399	-0.00037096	0.00006213	0.00063608	0.00069441	-0.00129276	-0.00231303	-0.00021466	0.00046003	0.00009057	0.00005469	0.00017696	0.00051430	0.00119164	-0.00090987	0.00165551	-0.00019697	-0.00148153	-0.00002411	0.00024900	0.00045844	0.00077992	-0.00108237	0.00051901	-0.00018828	-0.00114010	-0.00123419	-0.00073878	-0.00060318	-0.00058169	-0.00118470	0.00009170	-0.00036980	-0.00027113	-0.00092433	0.00014491	-0.00084814	0.00009174	0.00070642	0.00046757	0.00043929	-0.00056934	0.00039627	-0.00021472	-0.00034327	-0.00040044	-0.00043164	-0.00024835	0.00148202	0.00010932	0.00018512	0.00050886	-0.00017467	-0.00033027	-0.00060504	-0.00042956	0.00001088	0.00048508	-0.00000589	-0.00072926	0.00053755	-0.00013158	-0.00097099	0.00043344	0.00083317	-0.00036765	0.00039510	0.00025771	-0.00051763	-0.00012276	-0.00034156	-0.00007158	0.00041096	0.00003045	-0.00152141	0.00063135	-0.00052690	0.00031759	-0.00013072	-0.00007034	0.00044059	0.00062852	0.00002864	-0.00043416	-0.00035769	0.00031031	-0.00099650	-0.00049990	-0.00006053	-0.00064931	0.00054954	-0.00021080	-0.00033043	-0.00009912	0.00075106	0.00042132	0.00021031	-0.00053272	0.00039815	0.00095830	-0.00061309	-0.00024258	-0.00043275	0.00010094	0.00007589	0.00033251	-0.00003942	-0.00081269	-0.00020251	0.00018911	-0.00148727	-0.00087064	-0.00040820	0.00147634	-0.00093218	-0.00011456	-0.00027248	-0.00005555	0.00002171	-0.00049997	0.00040793	-0.00044303	-0.00056503	0.00011291	-0.00052638	0.00035641	-0.00083150	-0.00012232	-0.00021998	-0.00064820	-0.00082770	-0.00007183	0.00040242	0.00000399	-0.00028008	-0.00027242	0.00008839	0.00043573	0.00024750	0.00024667	0.00010732	0.00000794	-0.00021733	0.00025539	-0.00027405	0.00056382	-0.00092229	0.00009708	0.00055127	0.00029875	0.00006287	0.00083952	0.00009289	0.00024877	-0.00059851	0.00050711	-0.00050182	0.00054985	-0.00014031	0.00027468	-0.00085780	-0.00000338	-0.00008344	0.00033790	0.00025848	-0.00086940	-0.00013079	-0.00023097	-0.00047412	-0.00014941	-0.00024884	-0.00097105	0.00112779	-0.00044790	-0.00007435	0.00010152	-0.00018334	0.00057239	0.00044444	0.00094755	0.00053991	0.00072539	0.00047477	-0.00106371	0.00096046	0.00067162	-0.00064555	-0.00120448	-0.00020068	0.00070494	-0.00066968	0.00089391	-0.00021471	-0.00051448	-0.00062249	-0.00060077	0.00073452	-0.00099316	0.00044850	-0.00057170	0.00068603	-0.00113688	-0.00108885	-0.00161360	-0.00070216	0.00046129	0.00177458	0.00018260	0.00238075	-0.00176108	-0.00089663	0.00004653	0.00012627	0.00060055	0.00104872	-0.00137716	-0.00234897	-0.00004185	-0.00119983	-0.00013319	-0.00118649	-0.00105366	0.00117283	0.00303527	0.00345550	0.00182074	-0.00116269	-0.00249325	-0.00016685	-0.00100381	0.00112917	-0.00231912	-0.00191617	-0.00019867	-0.00007270	0.00003886	0.00156491	-0.00007722	0.00008734	-0.00048268	0.00224103	-0.00064365	-0.00019918	-0.00157058	0.00084706	0.00056202	0.00070936	-0.00006577	0.00243201	0.00153853	-0.00065488	-0.00010374	-0.00040267	0.00195003	0.00125871	-0.00065202	0.00065928	0.00062647	-0.00170465	0.00088747	0.00000940	0.00022196	0.00082124	-0.00103654	0.00001249	-0.00010556	0.00043431	0.00257780	0.00024555	-0.00026466	0.00041223	-0.00041282	-0.00074924	-0.00140919	-0.00009460	-0.00093557	0.00178579	-0.00047585	0.00180154	-0.00110768	0.00061852	-0.00207287	-0.00126147	0.00043899	0.00238003	0.00042191	0.00158463	0.00044568	0.00042693	-0.00033467	0.00024207	0.00238463	0.00024849	0.00000345	0.00098180	0.00044497	0.00109433	0.00086922	0.00072160	-0.00005382	0.00065725	0.00160699	0.00049754	0.00119251	0.00085423	0.00033614	0.00015552	0.00056639	0.00049607	-0.00014940	-0.00047146	-0.00027009	0.00011853	-0.00001448	0.00086705	0.00102645	0.00001709	0.00051816	-0.00021222	-0.00051385	0.00124380	-0.00075872	0.00052584	-0.00032401	0.00113487	0.00090269	0.00027323	0.00068743	-0.00161244	0.00093694	-0.00007877	0.00000481	0.00034352	-0.00023555	0.00006962	0.00078424	0.00044084	0.00070150	0.00052025	0.00053500	0.00064347	-0.00018935	0.00057467	0.00040416	-0.00001404	0.00042485	-0.00005491	0.00039191	-0.00005076	0.00068110	0.00050676	0.00057305	0.00000993	0.00033576	0.00031385	0.00006242	0.00046206	-0.00004263	0.00042152	0.00015878	0.00027431	0.00014251	0.00047344	0.00041409	0.00088268	0.00040107	0.00065314	0.00030941	0.96181767
-1.9997	-0.25209242	1.01867926	-21.47483647	1.13136685	1.77947366	0.54800558	-0.23092496	0.89696139	-0.73324596	0.25918963	-0.43988086	-21.47483647	0.08253727	-0.37575817	0.59813747	-21.47483647	-0.23869517	0.25297260	-0.47757544	-21.47483647	-0.18251409	-21.47483647	-0.45198897	-21.47483647	-0.05890350	-21.47483647	-21.47483647	-21.47483647	-0.55481678	-21.47483647	-21.47483647	-21.47483647	-0.63642130	0.08229104	-0.08828664	-0.01465588	0.07394124	-0.09265050	0.06449825	-0.12410538	-0.02309134	-0.05371180	0.00505008	0.02938745	-0.00649765	-0.00943288	0.02838220	0.04353980	0.02204948	0.01357059	0.03548307	0.03308549	0.02294543	0.02737038	0.02379477	0.02356998	0.01383270	0.02158451	0.03005050	0.02047497	0.02337459	0.03204326	0.02540825	0.02714357	0.02791675	0.02704941	0.02658515	0.02452631	0.02725879	0.02385817	0.02276862	0.01449122	0.01753235	0.01033985	0.00887416	0.00431138	0.00199254	0.00312459	-0.00162023	-0.00230389	-0.00441455	-0.00006963	-0.00856742	-0.00077193	0.00282827	-0.00744953	-0.01357738	-0.00457402	0.00168833	0.00010117	-0.01506103	-0.00184828	-0.00150653	-0.00618822	0.00020996	0.00573350	0.00346710	-0.00248619	0.00179306	0.00167129	-0.00017126	0.00397390	0.00003716	-0.00144135	-0.01977640	-0.03353183	-0.04934361	-0.06141669	-0.07238407	-0.07167344	-0.07203909	-0.06203867	-0.05622245	-0.04343624	-0.06100867	-0.07504057	-0.07454006	-0.06748446	-0.06474791	-0.06954571	-0.07208252	-0.07914737	-0.08226173	-0.07141428	-0.05505676	-0.03551001	-0.01729341	-0.00682509	-0.00047219	0.00041440	-0.00272484	-0.00140580	0.00107561	-0.00025245	-0.00277803	0.00203260	0.00074446	-0.00251680	-0.00027631	0.00004187	0.00233640	0.00132865	-0.00013113	0.00035529	-0.00056593	0.00041700	0.00045379	0.00128082	-0.00127858	-0.00023216	0.00092429	-0.00009616	-0.00197637	-0.00074425	0.00087544	-0.00087830	-0.00013361	-0.00071390	0.00187992	-0.00074304	-0.00090089	0.00017771	0.00095309	-0.00156836	0.00093509	0.00032262	0.00040997	-0.00108144	0.00020360	-0.00005942	-0.00043133	-0.00041142	0.00049590	0.00039940	-0.00082377	-0.00079524	0.00074602	-0.00048709	-0.00011110	-0.00095782	0.00137453	0.00021081	-0.00030625	0.00124520	-0.00069422	-0.00102910	-0.00052169	0.00010513	0.00014448	-0.00067151	0.00004516	0.00062242	-0.00025071	0.00001354	0.00055922	-0.00051887	-0.00018237	0.00036839	0.00040644	0.00061995	0.00011706	0.00087449	0.00044157	0.00018907	-0.00014098	-0.00008219	0.00103923	0.00011592	0.00022907	0.00032337	-0.00066659	0.00005237	-0.00013436	0.00115032	0.00023880	0.00076468	0.00106093	-0.00067631	0.00045543	-0.00028045	0.00061704	-0.00065081	-0.00017099	0.00023387	0.00140356	-0.00057099	-0.00008072	0.00034252	0.00083400	-0.00041053	-0.00054532	0.00052468	-0.00037517	0.00027753	-0.00005616	0.00100879	-0.00015734	0.00087582	0.00149876	0.00056845	-0.00024820	-0.00010578	0.00095777	-0.00021459	-0.00019550	-0.00002521	0.00038506	0.00066510	-0.00015934	0.00027030	-0.00022047	-0.00048313	-0.00051230	0.00003460	0.00057450	-0.00042110	0.00109056	0.00061463	0.00021403	0.00005791	-0.00018825	0.00041035	-0.00021614	0.00085888	0.00052300	0.00069689	0.00064691	-0.00046061	0.00020964	-0.00006640	0.00022420	0.00084212	0.00038054	0.00015923	0.00011646	0.00023215	0.00032949	-0.00054285	0.00039904	0.00057131	0.00107917	-0.00080013	0.00112806	0.00097664	0.00053043	0.00008100	0.00105221	0.00060477	-0.00001783	-0.00078283	0.00109679	0.00062799	-0.00035729	0.00033784	0.00132230	0.00075965	0.00107765	0.00021730	0.00079693	0.00060169	0.00141818	0.00046789	0.00028263	-0.00033071	0.00005417	0.00104516	0.00084702	0.00000910	-0.00022035	-0.00018219	0.00050008	-0.00042589	0.00009752	0.00015576	0.00002595	0.00067080	0.00064740	-0.00017083	0.00057843	0.00159644	0.00030990	-0.00065275	-0.00040719	0.00129859	0.00081503	0.00038117	-0.00073533	0.00210499	0.00240346	-0.00079707	-0.00112114	0.00030799	0.00127900	-0.00103517	-0.00070474	0.00028294	-0.00234625	-0.00046811	0.00100715	-0.00139539	0.00045427	-0.00046327	0.00086142	0.00027173	-0.00042752	0.00034701	0.00125823	0.00024562	0.00052572	0.00117750	-0.00004158	0.00004123	-0.00021829	0.00055604	0.00118188	-0.00025308	-0.00044995	-0.00031209	-0.00122263	-0.00308479	0.00079968	-0.00091363	-0.00100712	-0.00074513	0.00024022	-0.00077773	-0.00109984	-0.00064430	0.00065762	-0.00173452	0.00012057	0.00128466	-0.00154106	-0.00140153	-0.00184241	0.00024354	0.00163095	-0.00152880	-0.00016185	0.00021264	0.00033389	-0.00414560	0.00262223	0.00045108	-0.00122621	0.00089396	0.00122462	0.00151081	0.00054241	-0.00043156	0.00110953	0.00246761	0.00074786	0.00079823	0.00216052	0.00044302	-0.00014719	0.00206761	0.00008374	0.00041845	0.00153080	0.00217185	0.00028371	0.00228519	0.00067668	0.00194398	-0.00042293	-0.00122696	0.00156242	-0.00238522	0.00116619	0.00285451	0.00092773	0.00070604	0.00043128	0.00187999	0.00048008	-0.00011186	0.00196879	0.00215735	-0.00038533	0.00080973	-0.00018197	0.00281983	-0.00018809	-0.00037865	0.00143130	0.00146182	-0.00020591	0.00132138	0.00155565	0.00265701	0.00016311	0.00132768	0.00145687	0.00016936	0.00107720	0.00133686	0.00172640	0.00018246	0.00073958	0.00086848	0.00042226	0.00089050	0.00116722	0.00142369	0.00169482	0.00019135	0.00060321	0.00088944	0.00000720	0.00066850	0.00046257	0.00015855	-0.00019199	-0.00017730	0.00061520	0.00120937	0.00063342	0.00140542	0.00071545	-0.00084548	-0.00155128	0.00135911	0.00003903	0.00102753	0.00032257	0.00133734	0.00128614	-0.00048206	0.00068863	0.00013044	0.00087194	-0.00033135	-0.00021193	0.00005067	0.00045087	0.00016946	0.00068626	0.00069513	0.00022267	0.00021937	0.00112575	0.00035009	0.00030390	0.00099086	-0.00020451	0.00034916	0.00018236	0.00034062	0.00067828	-0.00008279	0.00047829	0.00047963	0.00030501	0.00019634	0.00029352	0.00023803	0.00004309	0.00056684	0.00055210	0.00005688	-0.00040157	0.00024886	-0.00000274	0.00021436	0.00013829	0.00066351	0.00028345	0.00055887	0.00084147	-0.02116273
-1.8997	-0.01595758	-0.33111297	-0.58348894	-21.47483647	-21.47483647	-0.11710144	-0.59139354	0.82457293	-0.53816567	-1.14334962	0.14485239	-0.02308603	0.38058345	0.38357571	-0.56656149	-0.21339713	0.76358839	-0.78624792	0.04993731	-0.48279718	-21.47483647	-21.47483647	-21.47483647	-21.47483647	-0.38322689	-21.47483647	-21.47483647	-21.47483647	-21.47483647	-21.47483647	-1.04011703	-21.47483647	-0.59375844	1.23543824	-0.25560269	0.01732225	-0.12891982	0.29405506	0.04343171	0.10110522	0.00549729	0.05636877	0.02435307	0.04109666	-0.00629641	-0.00810759	0.02759156	0.03387120	0.01456045	0.02377597	0.02573010	0.03749582	0.01637089	0.02801969	0.02301401	0.02929099	0.02348755	0.02850208	0.03637882	0.02073786	0.02093577	0.02535260	0.01896916	0.02001524	0.01889820	0.01872069	0.01717432	0.01771039	0.01801125	0.02164409	0.01929068	0.01790480	0.01807333	0.01553211	0.01528072	0.01428257	0.01099147	0.00313950	0.00555688	0.00266587	0.00037159	-0.00244351	-0.00661064	-0.00780725	-0.00278977	-0.01400478	-0.01105453	0.00088200	-0.00672931	-0.00384702	-0.00802731	0.00034355	0.00297245	-0.00361786	0.00267256	-0.00059962	-0.00317638	-0.00124442	0.00035530	0.00303564	-0.00064142	0.00406176	0.00232186	0.00223146	-0.00988611	-0.00522561	-0.00237376	-0.01469605	-0.02245897	-0.02613488	-0.03865720	-0.03129804	-0.02891997	-0.01770276	-0.02113968	-0.03315522	-0.03434542	-0.03641533	-0.03318788	-0.03595713	-0.03920725	-0.04668250	-0.05049213	-0.04114053	-0.03559870	-0.02262903	-0.01140363	-0.00909155	-0.00146709	-0.00032990	-0.00276194	0.00020366	0.00095336	-0.00149667	0.00009855	0.00093228	0.00008864	-0.00085117	0.00121509	-0.00047230	0.00198462	0.00022463	0.00035288	-0.00091732	-0.00026847	0.00151442	0.00068423	0.00001147	-0.00054642	-0.00251867	-0.00097384	0.00039405	-0.00101016	-0.00071792	0.00074217	0.00078573	0.00051070	-0.00018839	0.00167437	-0.00052974	-0.00005400	-0.00001751	0.00152119	-0.00069165	0.00002631	0.00058904	0.00048843	-0.00005212	-0.00001313	-0.00075782	-0.00044183	-0.00011191	-0.00054074	-0.00035138	0.00005679	0.00020782	0.00073716	0.00002003	0.00005228	0.00031832	-0.00082350	0.00011696	0.00015319	0.00098461	0.00034483	0.00062534	0.00056671	-0.00049581	0.00050064	-0.00077522	0.00023083	0.00078509	-0.00013637	0.00030202	0.00016808	0.00003606	0.00015256	-0.00023102	0.00115764	0.00053835	-0.00021942	-0.00023561	0.00012572	0.00016863	-0.00013044	-0.00001815	0.00069492	0.00124169	-0.00004222	-0.00000489	-0.00075001	0.00017605	0.00070968	-0.00000205	-0.00070764	0.00132710	0.00013418	-0.00075119	0.00065494	0.00067112	0.00020168	-0.00079697	0.00063487	0.00022236	0.00057405	-0.00028407	0.00025700	0.00108364	0.00054197	-0.00010369	-0.00052559	0.00097336	-0.00088769	-0.00007654	0.00059399	-0.00010844	-0.00071809	0.00092195	0.00137460	0.00003329	-0.00049293	-0.00005230	0.00131889	0.00010129	-0.00024479	-0.00082716	0.00001289	0.00073339	0.00080739	0.00121800	-0.00044345	-0.00046462	0.00071684	-0.00020497	0.00013918	-0.00071044	0.00157932	-0.00122191	0.00106049	0.00025684	0.00059907	0.00063810	-0.00081714	0.00051645	-0.00021489	-0.00017303	0.00021999	0.00022776	0.00116140	-0.00119450	0.00018700	0.00030304	-0.00014359	-0.00044307	0.00054287	0.00032008	0.00023652	-0.00058412	0.00020911	0.00045712	0.00049738	0.00000626	0.00026523	0.00057737	0.00046902	-0.00003147	0.00019026	0.00004138	0.00046723	0.00007970	0.00123691	0.00067488	0.00061103	0.00015282	0.00025788	0.00045079	0.00100915	0.00020751	0.00059167	-0.00019558	0.00004872	0.00056014	0.00014832	-0.00103793	0.00038658	0.00020271	0.00076610	0.00041282	-0.00078469	0.00125498	-0.00050706	0.00006199	0.00019914	-0.00047406	-0.00008933	0.00236409	0.00017103	-0.00029106	0.00165851	0.00169688	0.00076587	0.00115092	0.00095327	-0.00040646	0.00109455	0.00146530	0.00096317	0.00257965	0.00062614	-0.00027920	0.00020363	0.00102638	0.00197698	0.00053848	0.00096484	-0.00050229	-0.00083923	0.00097536	0.00050318	0.00139417	0.00137412	0.00028593	-0.00094810	0.00162436	-0.00016598	0.00102246	0.00030222	0.00037666	0.00218099	0.00099249	0.00003567	0.00006756	0.00129251	0.00104476	0.00106034	-0.00086117	0.00212306	0.00129246	-0.00067344	0.00121443	0.00361076	0.00027485	0.00137669	-0.00058826	-0.00047540	0.00173193	0.00103749	0.00243672	-0.00081787	-0.00081201	0.00125085	0.00100447	-0.00164161	0.00132798	-0.00088687	-0.00066480	0.00173864	-0.00082445	0.00219886	0.00035516	-0.00085889	-0.00105587	0.00096220	0.00255622	0.00002628	0.00253113	0.00171626	-0.00002390	0.00234437	-0.00035002	0.00214255	0.00113065	0.00150066	0.00061041	0.00104137	0.00027593	-0.00050005	0.00025235	-0.00089967	0.00057683	0.00194611	0.00131305	-0.00081832	0.00089523	0.00128891	0.00106135	0.00132510	0.00011347	-0.00007199	0.00134689	0.00040320	0.00157513	-0.00053436	0.00098850	0.00019578	-0.00016596	-0.00032310	-0.00080978	0.00085272	0.00198572	0.00160018	0.00032184	0.00050522	0.00219694	-0.00037789	0.00108038	0.00119631	0.00079964	0.00086670	0.00151400	0.00035070	0.00124739	0.00063602	0.00057203	0.00030921	0.00036447	0.00067319	-0.00026465	0.00130275	0.00063935	0.00012478	0.00124996	0.00090781	0.00080743	0.00113326	0.00127586	0.00038319	0.00049577	0.00121329	0.00068956	0.00065209	-0.00018742	0.00086734	-0.00001710	-0.00041629	-0.00022863	0.00081312	0.00124214	0.00058327	-0.00011374	0.00112405	-0.00061873	0.00033114	0.00063340	0.00113760	-0.00008534	0.00178310	0.00072588	0.00130121	-0.00014956	0.00024119	-0.00017508	0.00018287	-0.00037089	-0.00027420	0.00012817	-0.00001454	0.00083722	0.00114367	0.00097000	0.00058947	0.00040891	0.00030270	0.00064301	0.00043257	0.00068328	0.00045388	0.00120600	0.00039794	0.00026413	0.00075265	0.00044091	0.00042050	0.00025552	0.00039465	0.00009403	0.00040132	0.00092451	0.00025286	0.00051311	0.00056973	0.00021001	0.00009424	0.00046122	0.00003834	0.00049724	0.00016534	0.00083721	0.00055319	0.00039361	0.00065753	-0.15987700
-1.7997	-0.75624520	-0.21134308	-21.47483647	0.28481321	0.37058408	0.84331024	0.07778912	0.08971041	0.36076688	-0.38406122	-0.44754806	-0.45021753	0.04535989	0.86915922	-0.17946708	0.12739508	-21.47483647	1.09154569	1.39881134	-21.47483647	-0.44884136	1.71226740	1.08076727	-21.47483647	-21.47483647	-21.47483647	-1.65080142	0.53503168	-0.28317145	-21.47483647	-21.47483647	-21.47483647	-0.62010807	0.03085184	0.19324916	-0.03829499	-0.42284286	-0.23145674	-0.10717136	0.02400153	-0.01722441	-0.07551199	0.03263746	0.00111601	0.02428452	-0.02332482	0.02055054	0.04258947	0.02828464	0.01894441	0.02881746	0.03893482	0.01992144	0.02562289	0.02568716	0.03293244	0.03052062	0.02763742	0.04028155	0.03104337	0.02915076	0.02877409	0.02404083	0.02781984	0.02256934	0.01967526	0.01830336	0.01843551	0.01835118	0.01764273	0.01855526	0.01297326	0.01674416	0.01479722	0.01734158	0.02029064	0.01758697	0.01874569	0.02310147	0.01247290	0.01243712	0.02060557	0.01496914	0.00587153	0.00015912	-0.00395787	-0.00678922	-0.00440805	0.00374333	-0.01166856	-0.01111724	-0.00144897	0.00353647	-0.00451560	-0.00300700	0.00297912	0.00341485	-0.00068079	-0.00120630	0.00525756	0.00290830	0.00706591	0.00099758	0.00702318	0.00526908	0.00936193	0.01057817	-0.00341635	-0.03402520	-0.03380731	-0.01948576	0.00381256	-0.01524690	-0.03872115	-0.05710189	-0.05864014	-0.03155127	-0.00712786	-0.02411489	-0.05848130	-0.08797504	-0.09484194	-0.08741867	-0.06180702	-0.03933815	-0.02140846	-0.01062666	-0.00683208	-0.00041891	0.00136185	-0.00108462	-0.00088925	0.00165131	0.00237175	-0.00072484	0.00170692	0.00324878	-0.00002027	-0.00096834	0.00089941	0.00262668	-0.00065476	0.00062740	0.00109805	0.00082440	-0.00077571	-0.00061245	0.00201174	-0.00111939	-0.00005351	-0.00003990	0.00079435	-0.00131749	0.00001860	-0.00016810	-0.00048727	-0.00034958	0.00030776	0.00207867	0.00142925	-0.00047111	0.00009637	0.00121886	0.00025824	0.00033866	-0.00016873	0.00081752	-0.00025012	-0.00015141	-0.00117481	-0.00087792	-0.00027220	-0.00050115	0.00067051	0.00018538	-0.00070212	-0.00012514	0.00050972	-0.00042603	-0.00061599	0.00073268	0.00035606	0.00109184	-0.00024909	0.00024569	0.00004318	-0.00058510	-0.00048127	0.00055065	-0.00002989	0.00000106	0.00080681	0.00101259	0.00079445	-0.00028670	0.00111670	-0.00003546	0.00049689	0.00039245	0.00106759	0.00056117	0.00060893	0.00126159	0.00052423	-0.00086000	-0.00066052	0.00212583	0.00165325	0.00012654	-0.00009103	0.00050351	0.00026260	-0.00037670	0.00116356	0.00100967	0.00182553	0.00125488	0.00032780	0.00161837	-0.00033777	0.00028408	-0.00035663	0.00043488	-0.00055157	0.00021700	0.00047868	-0.00015880	0.00028519	0.00009900	0.00005281	-0.00028808	0.00017971	-0.00009942	0.00026503	-0.00073909	0.00024444	0.00068838	0.00078696	0.00103528	0.00051240	0.00040541	-0.00019788	0.00041455	0.00043160	0.00038171	-0.00136439	0.00010179	0.00158946	0.00043384	0.00000357	0.00026076	0.00054783	0.00001023	0.00014834	0.00060428	0.00008995	0.00030811	0.00035608	0.00039319	0.00020818	-0.00014652	0.00017145	0.00039426	0.00085118	-0.00013684	0.00011984	0.00024866	0.00036635	0.00071277	-0.00008348	0.00027491	0.00002281	0.00092552	0.00073014	0.00029026	0.00126195	0.00092130	0.00009945	-0.00013434	0.00097120	0.00124704	-0.00013999	0.00059181	0.00116712	0.00109382	0.00061165	0.00046387	0.00014047	0.00091329	-0.00086962	0.00026243	0.00071146	0.00081236	-0.00019318	0.00167673	0.00134646	0.00078735	0.00007061	0.00083987	0.00109685	0.00076259	0.00139620	0.00023757	0.00028510	0.00025066	0.00051364	0.00086733	-0.00021802	-0.00047285	0.00059089	0.00011503	0.00025590	0.00052531	-0.00022538	0.00095054	0.00020263	0.00011325	0.00010036	0.00155896	0.00047327	0.00140078	0.00163404	0.00130682	0.00197721	0.00158212	0.00033373	0.00036108	0.00294080	0.00213233	-0.00037501	0.00060533	0.00227322	0.00291976	0.00004819	0.00021988	0.00205326	-0.00068361	0.00175897	-0.00028930	0.00122502	0.00131289	-0.00028863	0.00144266	0.00200928	-0.00042972	0.00157845	0.00206271	0.00147557	0.00103920	-0.00010616	0.00223959	-0.00120419	-0.00222229	0.00134014	-0.00008012	0.00085090	0.00040920	0.00002852	-0.00021792	-0.00139316	0.00360531	0.00083274	0.00150874	-0.00110255	0.00003219	-0.00073749	0.00133072	0.00237038	0.00011387	0.00111481	0.00227241	0.00242788	-0.00077807	0.00192442	-0.00157556	0.00050970	0.00178887	-0.00177957	0.00035174	0.00328126	0.00069016	0.00094132	0.00044223	0.00150182	0.00007793	-0.00070027	0.00068575	0.00280200	0.00113423	-0.00017265	0.00137463	0.00127213	0.00151883	0.00028615	0.00369862	0.00166205	0.00192605	-0.00018615	0.00220235	0.00008314	0.00099815	0.00313671	0.00183961	0.00428646	-0.00016234	0.00543899	0.00084842	-0.00065093	0.00155309	0.00256325	0.00105757	0.00149423	0.00259733	0.00189540	0.00051996	0.00151543	0.00102143	0.00070777	0.00154007	0.00085810	0.00123638	0.00339337	0.00021281	0.00293598	0.00117011	0.00071296	0.00182576	0.00296918	0.00055801	0.00097702	0.00108825	0.00300996	-0.00007963	0.00069457	0.00198170	0.00041954	0.00107211	0.00111587	0.00293855	0.00229471	0.00143811	0.00083402	0.00120500	0.00210022	0.00165279	0.00123654	0.00088105	0.00083734	0.00091642	0.00118701	0.00204213	0.00057788	0.00102840	0.00032949	0.00089976	-0.00073443	-0.00000878	0.00128916	0.00081526	-0.00020798	0.00105224	0.00123314	-0.00007616	0.00100353	0.00059721	0.00144874	0.00035054	0.00099029	0.00175529	0.00056648	0.00045125	-0.00063683	0.00052477	0.00025807	0.00020615	0.00053212	0.00057025	0.00049272	0.00041352	0.00127533	0.00033720	0.00032925	0.00083733	0.00072653	0.00024841	-0.00008832	0.00008491	0.00063831	0.00026997	0.00047320	0.00067303	0.00022124	0.00051913	0.00003386	0.00060905	0.00038702	0.00019231	0.00071870	0.00067239	0.00013436	0.00057919	0.00020570	0.00008502	0.00024016	0.00029479	0.00043553	0.00018467	0.00041812	0.00068328	0.00105770	0.00027298	0.32347860
-1.6997	0.76816267	0.30773635	-0.59250966	0.05516349	-0.51277030	-0.22925887	-0.03224051	0.30299972	-0.24868357	-0.38779384	-0.18343560	-0.89627782	-0.88522856	-0.30272750	-0.65666652	-0.23069566	-0.14331076	-0.25631498	1.04719889	0.68829513	-21.47483647	-21.47483647	-0.87134355	0.79547614	-21.47483647	-0.17285478	-21.47483647	-21.47483647	0.58603266	-21.47483647	0.46620208	-1.75858808	-0.08127706	-2.14783764	1.02324647	0.22929098	-0.06082128	-0.03327819	0.02746534	-0.01232211	-0.06625945	-0.04966770	0.03539765	0.03548861	-0.02997217	0.00642971	0.02576626	0.02156289	0.01912803	0.02697987	0.03197009	0.02990054	0.02996971	0.03301041	0.02289932	0.02291546	0.02538859	0.03201945	0.03348826	0.03103251	0.02925431	0.03365760	0.01983494	0.02546697	0.02624043	0.02203964	0.01836457	0.02201270	0.02173650	0.01978925	0.01810681	0.01803601	0.01985556	0.01440376	0.01458968	0.01421594	0.00807646	0.01129113	0.01732991	0.01569303	0.01346265	0.02179313	0.02108006	0.02047136	0.02692777	0.00274740	0.00550591	0.00273247	0.01626351	-0.00755313	-0.00194028	-0.00472165	0.00476960	0.00215884	0.00339507	-0.00284852	-0.00594910	-0.00178580	0.00157838	-0.00261028	0.00182305	0.00591369	0.00328239	0.00385793	0.01462463	0.02927236	0.01546458	-0.02552789	-0.07384772	-0.06642006	-0.02397955	0.02304963	-0.00052976	-0.06086583	-0.10643421	-0.09986746	-0.03857391	0.02687196	0.02300526	-0.04902995	-0.11368400	-0.13409629	-0.11225541	-0.06470247	-0.03499639	-0.01209831	0.00107411	0.00122282	0.00011598	0.00144614	-0.00131817	-0.00059270	0.00133606	-0.00085541	0.00148188	0.00107664	0.00024695	0.00019283	0.00138585	-0.00116129	0.00188863	0.00108991	0.00089199	-0.00039573	-0.00080351	0.00031454	0.00099476	-0.00028725	-0.00115255	0.00075939	0.00048837	0.00074639	0.00004073	0.00083297	0.00076875	0.00053010	0.00105079	-0.00025387	0.00072042	-0.00059713	-0.00011254	0.00035520	-0.00043453	-0.00013159	0.00182386	0.00025201	0.00073413	0.00063679	0.00025015	-0.00114571	-0.00056353	0.00124281	0.00027234	-0.00061738	0.00073068	0.00066282	-0.00038354	-0.00094765	0.00100607	0.00051034	0.00058910	0.00016592	0.00059141	0.00097551	-0.00042769	0.00046026	0.00025343	0.00026695	0.00076435	-0.00008624	0.00048737	0.00038450	-0.00041795	0.00079456	0.00024671	0.00028573	0.00053106	0.00040253	0.00013098	0.00178234	0.00030191	0.00004785	0.00052900	-0.00118618	0.00073862	0.00080112	0.00136472	0.00133452	0.00122548	-0.00012239	0.00071545	0.00063293	0.00098868	-0.00063742	0.00097968	0.00126045	0.00006236	-0.00182438	0.00164183	0.00053690	0.00070925	-0.00035412	0.00013989	0.00201361	0.00053213	0.00102000	0.00019269	0.00062140	0.00056712	0.00039208	0.00048832	0.00108844	0.00008082	0.00067892	0.00141450	0.00016437	0.00090675	0.00039871	0.00133083	0.00090804	0.00041108	0.00039787	0.00064094	0.00031589	0.00078633	0.00037759	0.00028203	0.00040603	0.00047291	0.00067950	-0.00023514	0.00044089	-0.00004384	-0.00080523	0.00008882	-0.00024261	0.00181698	-0.00016035	0.00082847	0.00025819	-0.00024417	0.00053582	-0.00064389	0.00006370	0.00028427	-0.00053498	0.00056312	0.00156352	0.00019735	-0.00002317	0.00039360	0.00065229	-0.00012184	-0.00067171	0.00065862	0.00013912	0.00007762	-0.00006462	0.00078679	0.00044124	0.00056279	0.00030285	0.00144591	0.00170512	0.00087577	0.00030041	0.00135264	0.00052586	-0.00005479	0.00007795	0.00057724	0.00030666	0.00056658	0.00040106	0.00088824	0.00152548	0.00106120	0.00021676	0.00047707	0.00079218	0.00127199	0.00043047	0.00016706	0.00047921	0.00146166	0.00035844	0.00096720	0.00152755	0.00051428	0.00148893	0.00135182	0.00189457	0.00106804	0.00041664	0.00030256	0.00145825	0.00074281	0.00021757	0.00146987	0.00228725	0.00123565	0.00070943	0.00175670	0.00264546	0.00176742	0.00195128	0.00049734	0.00252923	0.00230218	0.00225696	-0.00039657	0.00053641	0.00244413	0.00239629	0.00006901	-0.00092948	-0.00088346	0.00247266	-0.00137184	0.00019766	0.00047017	0.00124497	0.00030496	0.00051213	0.00113669	0.00132505	0.00159628	0.00077768	0.00241287	0.00290200	-0.00053489	0.00125555	-0.00000303	0.00153807	0.00287129	0.00301447	0.00148316	0.00094271	0.00164355	0.00304658	0.00202671	-0.00020154	0.00246937	0.00194845	0.00431298	0.00072445	0.00061842	0.00180353	-0.00023909	-0.00076215	0.00106248	0.00240972	0.00052661	0.00142297	0.00125541	0.00050490	0.00337643	0.00157772	0.00121538	-0.00074984	0.00250674	0.00019146	0.00020266	0.00181440	0.00122452	0.00301517	0.00176739	-0.00084618	0.00192328	0.00151288	0.00157861	0.00195130	0.00235825	-0.00043556	0.00120601	0.00022434	0.00244589	-0.00012788	0.00271581	0.00450676	0.00106321	0.00214337	0.00052849	0.00294153	0.00312646	0.00005688	-0.00035336	0.00235568	0.00139901	0.00162392	0.00325672	0.00452013	0.00074504	0.00205096	0.00322426	0.00062595	0.00191473	0.00203111	0.00104889	0.00328410	0.00245132	0.00251612	0.00047541	0.00222747	-0.00012921	0.00193920	0.00170529	0.00173518	0.00127175	0.00263862	0.00182688	0.00131552	0.00098302	0.00198509	0.00143331	0.00090489	0.00158254	0.00233192	0.00205446	0.00159216	0.00058630	0.00174123	0.00075908	0.00239274	0.00153876	0.00256482	0.00095322	0.00162486	0.00146745	0.00114730	0.00057747	0.00010645	0.00282809	0.00067089	0.00037255	0.00023402	0.00032237	0.00121569	0.00153177	0.00086731	0.00118190	0.00062400	-0.00058900	0.00251648	0.00075994	0.00184083	0.00080640	0.00188807	0.00074053	0.00084695	0.00082893	-0.00169139	0.00167292	0.00005002	0.00115269	0.00058273	0.00158444	0.00104512	0.00092732	0.00091346	0.00162866	0.00107834	0.00111047	0.00109760	0.00056427	0.00067423	0.00031864	0.00113263	0.00073880	0.00046157	0.00034516	0.00071257	0.00097406	0.00011461	0.00110933	0.00111989	0.00039784	0.00086208	0.00018345	0.00039962	0.00054344	0.00050091	0.00060788	0.00078373	0.00014926	0.00062243	0.00018832	0.00114450	0.00076373	0.00095645	0.00086175	-0.00270585
-1.5997	-0.24117676	0.38978671	-0.25005407	-0.58850666	1.25225806	-0.82168090	0.68536258	-0.12191948	0.12431969	0.30915737	-0.40690471	1.31338748	1.21247834	-0.72745247	0.64392531	1.04553011	-0.26807801	-0.92995441	-0.95706776	0.68548800	0.55289024	-21.47483647	1.30117643	-21.47483647	0.43091971	-0.81065118	-21.47483647	-21.47483647	1.87896693	1.72228861	-0.95290148	-0.02527052	-1.16484416	-0.21016857	-0.10576004	0.24747038	0.11340053	-0.06690183	-0.02762716	-0.07613949	-0.00590287	-0.00103125	0.01323961	0.04920389	-0.02788116	0.01839871	0.02669328	0.03707008	0.01071413	0.02236172	0.03786652	0.02265300	0.02575665	0.03181128	0.03596478	0.02707175	0.02430371	0.02384628	0.03293641	0.02187914	0.02974820	0.03364119	0.02276795	0.02796613	0.02718727	0.02432368	0.02019432	0.02399352	0.02391499	0.02379085	0.02319575	0.02135089	0.02471344	0.01690390	0.01690580	0.01722663	0.01473766	0.01242866	0.01580290	0.01277242	0.01001097	0.00574106	0.00685869	0.00965973	0.01563071	-0.00203311	0.01251968	0.01170455	0.01764369	0.01005361	0.01306186	0.00869966	0.00642229	0.00115332	0.00544070	0.00111498	-0.00085814	0.00219555	-0.00197090	0.00001289	-0.00547048	0.00237234	-0.00272098	0.00472172	0.01187055	0.03292582	0.03017407	0.00704952	-0.01879019	-0.01162114	0.01746255	0.05487983	0.04916178	0.01203310	-0.03444511	-0.03138193	0.01440117	0.06983770	0.06945163	0.02002686	-0.03444137	-0.07451225	-0.08340863	-0.05929598	-0.03723161	-0.01151818	-0.00041722	-0.00158905	-0.00021185	0.00063196	-0.00111969	0.00078506	0.00130539	-0.00116653	0.00113712	0.00047817	0.00100007	-0.00141257	0.00178853	0.00089189	0.00136694	0.00002071	0.00036709	-0.00126174	-0.00107266	0.00047682	0.00022756	-0.00110159	-0.00221223	-0.00056304	0.00054832	-0.00014313	-0.00019579	-0.00084008	0.00062941	-0.00106850	-0.00000647	0.00061210	0.00047630	-0.00035042	0.00096643	0.00005970	0.00109831	-0.00044612	0.00086750	-0.00034610	0.00043757	0.00013900	0.00071515	-0.00148148	-0.00052234	-0.00034202	-0.00070925	-0.00055951	-0.00024684	0.00058318	0.00138267	-0.00074622	0.00135842	0.00105097	0.00027285	0.00097442	0.00055357	0.00193246	0.00003265	0.00154599	0.00046651	-0.00076724	0.00111865	0.00035723	0.00051575	0.00059032	0.00039326	0.00052303	0.00009254	0.00068763	0.00046075	0.00089094	0.00023744	0.00115713	0.00114118	0.00120559	0.00029018	0.00101720	0.00125850	0.00052407	0.00068220	0.00036471	0.00111479	-0.00016218	-0.00040988	0.00107651	0.00166993	0.00055957	0.00022098	0.00207237	0.00095566	-0.00106480	0.00072531	0.00004135	0.00041318	0.00037302	0.00039271	0.00155199	0.00081484	-0.00032846	0.00089346	0.00088093	-0.00019196	0.00034991	0.00055810	0.00140187	-0.00009544	0.00039332	0.00076228	0.00070947	0.00035837	0.00078487	0.00159403	0.00036415	-0.00000602	0.00086482	0.00087275	-0.00002954	0.00089897	-0.00032477	0.00025912	0.00054128	0.00161247	0.00043393	0.00012112	0.00013211	0.00109468	-0.00062899	-0.00033880	0.00016962	0.00143273	-0.00022336	0.00046332	0.00099815	0.00008179	-0.00020821	0.00028675	0.00089221	0.00052908	0.00001550	0.00045084	0.00045852	0.00030349	0.00019956	0.00080505	0.00069149	0.00024615	-0.00021395	0.00059920	0.00081670	0.00019288	-0.00007299	0.00099572	0.00074173	0.00106754	-0.00035458	0.00163556	0.00102334	0.00062925	0.00056215	0.00109250	0.00065033	0.00036627	0.00105051	0.00038296	0.00032222	0.00077267	0.00060090	0.00099868	0.00118611	0.00136791	0.00074311	0.00082951	0.00113433	0.00130190	0.00019640	0.00145960	0.00002189	0.00095901	0.00025380	0.00124977	0.00153636	0.00078028	0.00115464	0.00012925	0.00173450	0.00090826	0.00045192	0.00059336	0.00226361	-0.00005028	0.00029603	0.00182022	0.00328625	0.00164747	0.00094383	0.00234665	0.00247491	0.00206425	0.00112430	0.00079515	0.00115265	0.00238334	0.00140971	-0.00046731	0.00248606	0.00135766	0.00146234	0.00147063	0.00214598	0.00059591	0.00275357	0.00009248	0.00020351	0.00054806	-0.00097947	0.00008033	0.00170267	-0.00002888	0.00249755	0.00124520	0.00075709	0.00293462	0.00140632	0.00107041	0.00093994	0.00327548	0.00165196	0.00153145	0.00318606	0.00131257	0.00202442	0.00081313	0.00155703	0.00370136	0.00015414	0.00132360	0.00097724	0.00068808	0.00128386	0.00382137	0.00505913	0.00167400	0.00066482	0.00055368	0.00132743	0.00149686	0.00316509	0.00224725	-0.00014980	0.00135560	0.00154120	0.00318587	0.00133660	0.00150230	0.00183404	0.00191821	0.00276638	0.00215526	0.00045734	0.00362256	0.00323223	0.00082111	0.00067534	0.00258029	0.00301073	0.00320974	0.00163484	0.00115896	0.00118015	0.00196806	0.00119147	0.00129587	0.00251615	0.00187715	0.00226720	0.00331581	0.00338037	0.00086442	0.00091239	0.00103422	0.00193608	0.00068246	-0.00033404	0.00124847	0.00259493	0.00120432	0.00276253	0.00091381	0.00030685	0.00051069	0.00018855	0.00325210	0.00258796	-0.00032947	0.00022217	0.00139770	0.00201370	0.00110154	0.00125706	0.00259466	0.00336619	0.00142640	0.00210222	0.00210758	0.00125928	0.00159490	0.00171019	0.00123215	0.00082067	0.00179420	0.00214601	0.00153493	0.00101462	0.00243957	0.00056678	0.00089007	0.00103108	0.00145287	0.00123192	0.00069395	0.00090052	0.00196309	0.00069041	0.00131874	0.00102950	0.00151282	0.00126935	0.00054619	0.00074974	0.00083852	0.00184847	0.00091200	0.00173253	0.00151322	0.00040307	-0.00015040	0.00258245	0.00033125	0.00167050	0.00073432	0.00172927	0.00185481	0.00059227	0.00067924	-0.00088026	0.00131571	0.00077616	0.00044358	0.00060643	0.00108482	0.00105761	0.00116836	0.00085327	0.00045838	0.00079067	0.00020578	0.00055504	0.00096651	0.00092678	0.00037216	0.00086422	0.00089433	0.00035207	0.00043687	0.00074341	0.00120588	0.00048426	0.00084061	0.00134170	0.00109186	0.00078727	0.00075636	0.00112195	0.00110337	0.00017491	0.00048463	0.00090187	0.00058687	0.00081440	0.00045041	0.00176714	0.00070600	0.00144739	0.00095304	-0.44485826
-1.4997	0.09894805	-1.11193985	-2.35318446	0.05174649	-0.40512021	-0.86719984	-0.71794728	0.62529987	0.70400214	-21.47483647	-0.08061700	-1.09197611	-21.47483647	0.70437578	-0.13785753	0.65116486	-21.47483647	0.73617142	0.29078686	-21.47483647	0.08269289	-21.47483647	1.31127095	-21.47483647	-21.47483647	-1.94989073	-0.92456591	-21.47483647	0.48166415	-1.72514522	-0.52995402	0.40139951	0.74222365	0.31199625	-1.32070431	-0.28104439	0.05195149	-0.19169495	-0.07815477	0.01780022	0.05457754	0.00603184	-0.02849149	0.01894203	0.00190037	0.01336044	0.02508875	0.03278412	0.01704807	0.02807302	0.03775151	0.02826741	0.02441726	0.02999579	0.03292334	0.03114201	0.02821597	0.03548808	0.03798483	0.02676833	0.03434238	0.03484740	0.02770014	0.02621359	0.02848472	0.02361098	0.02179537	0.02352432	0.02751975	0.02414081	0.02332813	0.01902147	0.02587820	0.01799017	0.01894902	0.02219961	0.01926619	0.01728719	0.01757025	0.01888643	0.01105430	0.01007854	0.00775545	0.01071682	0.01037431	-0.00120769	0.00655074	0.00365493	0.00955121	-0.00277847	0.01137520	0.01246179	0.01565179	0.01572161	0.02418223	0.01260015	0.01451882	0.00786001	0.00951907	0.00343657	0.00104021	0.00267337	0.00221574	0.00131706	0.00110106	0.00739583	-0.00568936	-0.01558511	-0.01809252	-0.00253889	0.00663594	0.01080044	-0.00463600	-0.01784964	-0.03148102	-0.02165897	0.01166443	0.04070363	0.02946198	-0.00151296	-0.03130503	-0.05461911	-0.05551451	-0.04047688	-0.02760824	-0.01499553	-0.00236504	-0.00254333	0.00040032	-0.00097925	-0.00093767	0.00002684	0.00159693	-0.00129608	-0.00080483	0.00145671	0.00047703	-0.00055882	0.00026857	0.00123088	0.00268569	0.00019084	0.00144813	-0.00112596	-0.00151740	0.00085546	0.00083513	0.00062734	-0.00140143	0.00056383	0.00043062	0.00005005	-0.00100685	-0.00035260	0.00022365	0.00094476	0.00092703	0.00120732	0.00059148	-0.00063671	-0.00003563	0.00030405	0.00026106	-0.00024850	0.00211906	-0.00117745	0.00078411	-0.00033229	0.00019996	-0.00069947	-0.00091298	0.00057503	-0.00047532	-0.00070147	-0.00009766	0.00079756	0.00026109	-0.00030930	0.00050820	0.00059579	0.00041618	0.00029663	0.00001364	0.00045362	0.00028394	-0.00044961	-0.00007189	0.00003354	-0.00020864	-0.00051035	-0.00023457	0.00091553	0.00070596	0.00042291	0.00052413	0.00056945	0.00008595	-0.00041416	0.00063277	-0.00024484	0.00126316	0.00035242	-0.00010561	0.00034881	0.00020016	-0.00013599	0.00058425	0.00100010	0.00072130	0.00067053	-0.00015536	-0.00032800	0.00050760	0.00000579	0.00088455	0.00049815	0.00028231	-0.00153374	0.00094888	0.00016593	0.00104484	-0.00019370	0.00055126	-0.00032748	0.00057063	-0.00038602	-0.00090938	-0.00030087	-0.00060691	0.00114426	-0.00063160	-0.00038081	-0.00036093	-0.00031528	-0.00004568	0.00007775	-0.00060440	0.00028532	0.00130382	-0.00034776	0.00000093	0.00047367	0.00114152	-0.00064069	0.00015415	0.00058647	-0.00058646	-0.00012302	0.00052958	0.00096795	-0.00059605	-0.00062338	-0.00012090	-0.00090674	0.00012409	-0.00015681	0.00107539	0.00022816	0.00050984	0.00022167	0.00026835	-0.00022843	0.00034931	0.00046336	0.00003952	0.00036766	0.00081308	-0.00003880	0.00049298	-0.00051572	-0.00025792	0.00024170	0.00046442	0.00043837	0.00036918	0.00096746	-0.00032101	0.00016754	-0.00015659	0.00018179	0.00006230	-0.00083863	0.00061746	0.00064180	0.00023978	0.00035161	0.00079561	0.00053983	0.00031466	0.00020790	0.00180923	0.00039313	0.00046264	0.00075938	0.00092754	0.00182367	0.00042609	0.00081387	0.00091803	-0.00095342	0.00117994	0.00016524	-0.00076799	-0.00044941	0.00058935	-0.00009259	0.00023732	-0.00025378	0.00086462	-0.00016778	-0.00029909	0.00071384	0.00033687	-0.00026962	-0.00059509	0.00141385	-0.00046765	-0.00112335	0.00031294	0.00188343	0.00093401	-0.00032969	-0.00004967	0.00180645	0.00078602	-0.00016940	-0.00030716	0.00186881	0.00252671	0.00081531	-0.00027722	0.00188396	0.00243745	0.00133795	-0.00055908	0.00071931	0.00022302	-0.00107346	-0.00014469	0.00135824	0.00046510	-0.00092151	-0.00103361	0.00290649	0.00135869	0.00052567	-0.00056442	0.00036657	0.00096091	0.00018382	-0.00079694	-0.00013690	-0.00098189	0.00043534	0.00042256	0.00071035	-0.00023427	-0.00079376	-0.00210550	-0.00094385	0.00336392	-0.00085330	0.00102916	-0.00062736	0.00111401	-0.00039969	0.00266528	0.00185480	-0.00073146	0.00004802	0.00071102	0.00164360	0.00018876	-0.00106448	0.00030073	-0.00334664	0.00024416	-0.00206300	-0.00133465	-0.00071932	-0.00017821	-0.00116118	0.00008061	0.00067977	0.00077425	0.00127949	0.00164925	0.00107135	-0.00036486	0.00043662	0.00024476	0.00161769	0.00102120	0.00001393	0.00040106	-0.00009943	0.00182603	0.00090404	-0.00061008	0.00249570	0.00044738	0.00008972	0.00157214	0.00027729	0.00084230	-0.00136309	0.00115499	0.00152702	0.00060703	0.00031701	0.00170651	0.00172606	-0.00026280	0.00142042	-0.00060342	0.00074653	-0.00024159	-0.00064833	0.00044341	0.00262168	0.00205569	0.00110442	0.00061006	0.00079053	-0.00013283	0.00007204	0.00072280	0.00206651	0.00124366	0.00173216	0.00079034	0.00131628	0.00089049	0.00055158	0.00045836	0.00077093	0.00071647	0.00040383	0.00110663	0.00163518	0.00124601	0.00036181	0.00065574	0.00131732	0.00119630	0.00061205	0.00065392	0.00104260	0.00138356	0.00029919	0.00062838	0.00077570	0.00067246	-0.00005182	-0.00021936	-0.00049053	0.00070734	0.00041290	0.00082959	0.00046414	-0.00005190	-0.00104637	-0.00025400	0.00051978	0.00011581	0.00065943	0.00036429	0.00110144	0.00092442	-0.00132423	0.00023730	-0.00111924	-0.00000888	-0.00022917	0.00007756	0.00090758	0.00065916	0.00020560	0.00097156	0.00051826	0.00073927	0.00031929	0.00092494	0.00074329	0.00020544	0.00058617	0.00041682	0.00029064	0.00017911	0.00031142	0.00046186	0.00006331	0.00075472	0.00016216	0.00046581	0.00037337	0.00061147	0.00060533	-0.00000088	0.00047026	0.00066782	0.00000826	-0.00014815	0.00023299	0.00022421	0.00025212	0.00037630	0.00099044	0.00033055	0.00074887	0.00038066	-0.78372077
-1.3997	-1.01076359	1.04428780	-21.47483647	0.67670040	-0.28045397	0.64454043	-0.15544560	1.81555847	0.33704939	-21.47483647	2.69427347	-0.03118639	-0.11385737	-0.11222801	1.72628829	-0.21022726	-0.46861816	-21.47483647	-0.09644792	0.66527464	-0.48756972	-21.47483647	-0.54680103	-21.47483647	0.10630676	-21.47483647	1.00729811	-21.47483647	-1.03941059	-0.11010015	0.52181602	-21.47483647	-0.34229171	-1.70806931	0.68625778	-0.22758270	0.02650817	0.08396757	-0.05058962	0.03389927	-0.05983685	0.02852505	0.01003956	0.02210428	0.02691560	0.03255459	0.04440037	0.02079350	0.03042528	0.02762988	0.04655282	0.02072608	0.02029406	0.03003783	0.02800887	0.03690907	0.03269376	0.03126112	0.03506891	0.03153436	0.03270614	0.03262815	0.02788876	0.02614841	0.02758280	0.02413051	0.01993024	0.02649627	0.02523674	0.02386017	0.02566255	0.02213419	0.02342815	0.01557651	0.02059396	0.02047361	0.02028620	0.01407944	0.01697908	0.01133267	0.01197623	0.01680389	0.01188477	0.01540190	0.01885524	0.00359385	0.00503418	0.01213654	0.01156251	-0.00228894	-0.00155030	0.00571031	0.00729925	0.01317547	0.01606426	0.02105878	0.02056906	0.02307943	0.02415387	0.02885546	0.02447408	0.02482778	0.01195322	0.01124806	0.00534926	0.00985908	0.00737172	0.00521874	0.00607555	0.01656856	0.01246160	0.00745271	-0.01428552	-0.01635393	-0.01460501	-0.01119518	-0.01085535	-0.00247562	-0.00161357	-0.00146713	-0.00747430	-0.02581023	-0.03563722	-0.03005539	-0.02435314	-0.01255281	-0.00512670	-0.00485764	-0.00189856	0.00059210	-0.00076326	0.00078358	0.00063059	-0.00110589	-0.00202188	0.00151837	0.00076831	-0.00025480	0.00114129	-0.00068556	0.00187398	-0.00053935	0.00047807	-0.00005456	-0.00099405	-0.00027905	0.00181389	0.00002778	-0.00162586	-0.00040387	0.00024890	0.00042561	0.00023836	-0.00059921	0.00039274	0.00037906	0.00066386	-0.00077829	0.00151811	0.00034710	-0.00005163	-0.00007940	0.00004477	0.00076740	0.00122285	0.00032871	0.00132567	0.00080902	0.00009329	-0.00201505	-0.00072143	-0.00021916	-0.00128503	-0.00037223	-0.00034047	-0.00086021	0.00015075	-0.00006896	-0.00015620	-0.00094060	0.00039026	-0.00025589	0.00017824	0.00016280	0.00013037	0.00173040	0.00055057	-0.00062033	0.00001629	0.00028336	-0.00070425	0.00077380	0.00003721	0.00112586	-0.00010992	-0.00070997	0.00054212	-0.00027771	-0.00003655	0.00024248	0.00042327	0.00077736	0.00091572	0.00048022	0.00032702	-0.00026141	0.00006409	0.00125564	0.00039263	0.00045324	-0.00011807	0.00109296	0.00090700	-0.00061447	-0.00033822	0.00178113	0.00109222	-0.00099847	0.00093483	-0.00033582	0.00019132	0.00022550	0.00004152	0.00044110	0.00088190	-0.00014453	0.00030715	0.00007814	-0.00021439	-0.00001095	0.00039227	0.00106168	-0.00005616	0.00058466	-0.00019639	0.00099774	0.00009493	-0.00020251	0.00067148	0.00039605	0.00067653	-0.00048675	0.00066990	0.00010563	0.00102762	-0.00014267	0.00007064	0.00052294	0.00048562	0.00021957	-0.00023989	0.00020289	0.00036488	-0.00072175	0.00020573	-0.00018314	0.00081361	0.00038807	0.00057926	0.00064137	0.00021896	-0.00008803	-0.00012345	0.00070624	-0.00078609	-0.00053804	0.00047572	-0.00042834	-0.00032112	-0.00006584	-0.00028572	0.00019401	-0.00010282	0.00031092	0.00061975	0.00113326	-0.00008505	0.00010565	0.00079176	-0.00020330	0.00058069	-0.00063875	0.00137043	0.00040044	0.00013555	-0.00018637	0.00061144	0.00043557	0.00038610	0.00027310	0.00135113	0.00069681	0.00003398	0.00038606	0.00058766	0.00035820	0.00087738	-0.00042980	0.00081781	-0.00046148	0.00008973	0.00046221	0.00008425	0.00007105	0.00044823	0.00027928	0.00066397	0.00076867	0.00024006	0.00107608	0.00050113	0.00054409	0.00089526	0.00044515	0.00009725	0.00034818	-0.00015018	-0.00103741	0.00122651	-0.00032754	0.00066857	0.00139725	0.00090867	-0.00033451	-0.00003200	-0.00073906	-0.00087062	0.00204944	0.00001931	-0.00024037	-0.00164656	0.00053218	0.00163349	0.00027843	-0.00003050	0.00061618	-0.00209906	0.00124003	-0.00154225	0.00139934	0.00045474	0.00049864	0.00043246	0.00017597	-0.00080233	0.00024447	0.00046876	0.00065988	0.00096600	-0.00224821	-0.00033550	-0.00143759	-0.00116690	-0.00076211	0.00133415	-0.00049353	0.00109127	-0.00033921	-0.00168056	-0.00118556	-0.00100101	-0.00002840	0.00120643	0.00128197	0.00017587	-0.00057793	0.00214605	0.00183379	0.00203958	-0.00159245	-0.00104834	0.00069932	0.00234379	-0.00061172	0.00081183	-0.00101362	0.00102805	-0.00216186	0.00110483	-0.00026627	0.00099028	-0.00057756	-0.00058194	0.00044098	-0.00121372	0.00049366	0.00107660	0.00008819	0.00149772	-0.00024274	0.00081829	0.00133728	0.00051691	0.00015391	0.00084731	-0.00049361	0.00089709	-0.00159068	-0.00016170	0.00091056	-0.00000648	0.00016364	0.00098402	0.00259330	-0.00032817	0.00131026	-0.00011982	0.00037432	-0.00020674	0.00090314	0.00055374	0.00184959	-0.00028573	0.00255336	-0.00004266	-0.00262594	-0.00085729	0.00014029	0.00092333	0.00142741	-0.00071069	0.00213478	0.00005501	0.00057078	0.00043473	-0.00128462	0.00006972	0.00056029	0.00002570	0.00119095	0.00057814	0.00195966	-0.00008650	0.00083189	0.00049395	-0.00105755	0.00047128	0.00190246	0.00140962	0.00065840	-0.00004612	-0.00002501	0.00088720	0.00102473	0.00067690	0.00167420	0.00093168	0.00058704	0.00045380	-0.00057478	0.00033999	-0.00019952	0.00004197	-0.00017581	0.00008320	-0.00004066	0.00002912	0.00043628	0.00059078	0.00117212	-0.00039173	0.00056793	-0.00121757	0.00088220	-0.00069996	0.00003628	0.00146578	0.00019587	0.00089703	0.00012884	0.00100658	-0.00020093	0.00067422	-0.00052265	-0.00011616	0.00091853	0.00036571	0.00119859	0.00050122	0.00041727	0.00052103	0.00056605	0.00001537	0.00032312	0.00069518	0.00062206	0.00038502	0.00059093	0.00037861	-0.00041580	0.00061431	0.00050356	0.00059289	0.00042705	0.00027814	0.00025113	0.00079232	0.00066744	0.00022379	0.00076162	0.00020459	-0.00009048	0.00007189	0.00023490	0.00008786	0.00027271	0.00003593	0.00043720	0.00050467	0.00074120	0.00048182	0.34596704
-1.2997	1.08509544	-0.17405573	-1.44862158	-21.47483647	0.70632751	-0.76662761	0.14981914	0.98883390	-1.27339125	-21.47483647	-0.69529605	-0.31665146	-0.12667358	0.47892392	1.21224272	-0.82596099	-21.47483647	0.67103583	0.91525522	-21.47483647	-21.47483647	-0.53278202	-0.17410354	-21.47483647	-0.49210598	4.16967678	-21.47483647	0.41724417	0.20458108	-21.47483647	-1.09784281	0.47577214	0.50158505	0.93928183	0.23205617	0.60696680	0.30131389	-0.22722389	0.05202094	-0.16831644	-0.08882802	-0.00345650	-0.01538409	-0.00771066	0.03347903	0.03885624	0.03466635	0.01836122	0.02314651	0.02506474	0.03917123	0.02603316	0.02974272	0.04029320	0.03051754	0.03002161	0.03366388	0.03331755	0.04060333	0.03341749	0.03120962	0.03513022	0.02123159	0.02892651	0.02987612	0.02560754	0.02435344	0.02522170	0.02527009	0.02337897	0.02121430	0.02263882	0.02539028	0.01636197	0.01710874	0.02288472	0.01651831	0.01414149	0.02048715	0.01574424	0.01293762	0.00804468	0.01307292	0.01475757	0.01084766	0.00298632	0.00595448	0.00881401	0.00425038	0.00610070	0.00087823	0.00869055	0.00726343	0.00871995	0.00732481	0.00878528	0.00997517	0.01783997	0.01716205	0.01595597	0.02049869	0.03257892	0.02398349	0.02869930	0.03061085	0.03863530	0.02987172	0.02921339	0.02331920	0.03204734	0.02702051	0.01984411	-0.00967425	-0.00380466	-0.00557021	-0.00675380	-0.01336675	-0.01797669	-0.00838230	0.00413099	0.01120240	-0.00244109	-0.01021351	-0.00761094	-0.01273712	-0.00898700	-0.00436931	-0.00559059	-0.00273343	-0.00031820	-0.00110087	-0.00006803	-0.00056120	0.00073344	0.00068965	0.00000782	-0.00060069	-0.00114047	0.00085066	-0.00080091	0.00154995	0.00100163	0.00067083	-0.00003268	0.00043148	-0.00009629	0.00030763	-0.00051305	-0.00182988	0.00084824	0.00031130	-0.00046264	0.00064430	0.00002381	-0.00034368	0.00048815	0.00084003	-0.00128014	0.00091755	0.00089773	0.00013145	-0.00073370	-0.00035897	0.00138265	0.00061024	-0.00075085	0.00031939	-0.00006622	-0.00025763	-0.00170236	-0.00102647	0.00109361	-0.00066564	0.00023871	-0.00039849	0.00103597	-0.00010125	-0.00026016	0.00119296	0.00007180	0.00008001	0.00083353	0.00122161	0.00081569	0.00017387	0.00034463	0.00071381	-0.00075366	-0.00010416	0.00001674	0.00025108	0.00061332	-0.00008067	-0.00025458	-0.00016915	-0.00058926	0.00043195	0.00032925	-0.00003713	0.00116749	0.00124376	-0.00025530	-0.00091613	-0.00105730	0.00080032	-0.00064534	-0.00050479	0.00110294	-0.00034314	-0.00093819	-0.00016387	-0.00174174	0.00045599	-0.00066735	-0.00097084	0.00106359	0.00045490	-0.00047843	0.00048520	-0.00140719	-0.00118030	0.00020325	-0.00046692	0.00039231	0.00041469	-0.00050407	-0.00007854	0.00036368	-0.00052500	0.00012365	-0.00020250	0.00015144	-0.00096268	0.00074369	-0.00002342	0.00006132	0.00009703	0.00101674	-0.00073846	-0.00034337	0.00014933	0.00028993	0.00028151	-0.00084879	0.00017859	-0.00001484	-0.00062727	0.00046864	0.00030916	0.00102061	-0.00089878	0.00034172	0.00067352	-0.00161602	-0.00060827	0.00036561	0.00140026	-0.00129839	-0.00066712	0.00014880	0.00003041	0.00016581	-0.00021351	-0.00010130	-0.00030046	-0.00078051	0.00091757	0.00015931	-0.00085675	-0.00123963	0.00025624	0.00045658	-0.00009050	-0.00021411	0.00001907	0.00021205	-0.00038803	0.00053834	0.00016410	-0.00048380	0.00038857	-0.00033815	0.00018860	0.00020347	0.00116894	-0.00003716	-0.00006189	-0.00003607	-0.00058212	-0.00036523	0.00004872	0.00014290	0.00011453	0.00025126	0.00114256	0.00070458	0.00048519	-0.00013305	-0.00002463	-0.00017047	0.00120740	-0.00005946	-0.00013547	0.00041725	-0.00006031	-0.00054045	-0.00034011	0.00066752	-0.00062814	-0.00027797	0.00060807	0.00028960	0.00068450	-0.00038162	0.00058157	0.00004673	-0.00141445	-0.00095747	0.00097024	0.00057495	0.00061420	0.00035068	-0.00075807	-0.00017817	0.00009845	0.00089528	-0.00160938	0.00035319	0.00137687	0.00115827	-0.00154511	-0.00101035	0.00210880	0.00024816	0.00074199	-0.00113976	-0.00105247	0.00067000	-0.00110262	-0.00074870	-0.00072586	-0.00130634	-0.00058252	0.00140706	0.00012081	0.00124757	-0.00013583	-0.00003758	0.00141157	-0.00030691	0.00037709	-0.00076757	-0.00138301	-0.00385570	0.00048088	-0.00043283	-0.00032062	-0.00214524	0.00011277	0.00033132	-0.00064556	-0.00110903	0.00204933	0.00081608	-0.00211567	-0.00026210	0.00415134	0.00151358	0.00187218	-0.00118203	0.00010218	0.00038801	-0.00134201	-0.00208173	-0.00319591	-0.00070252	0.00139294	-0.00214735	-0.00054855	0.00001744	0.00196181	-0.00138232	-0.00064781	0.00070516	0.00016328	-0.00001441	-0.00063071	0.00039301	0.00242637	-0.00081896	-0.00064632	0.00177261	0.00023241	-0.00015428	0.00067081	-0.00146851	0.00027690	-0.00025258	-0.00177330	-0.00029112	-0.00041082	-0.00028487	-0.00041130	0.00209097	0.00045677	-0.00182533	0.00200136	-0.00078898	-0.00074911	0.00071173	0.00228926	0.00212614	-0.00080549	0.00091299	0.00073880	-0.00083931	-0.00282208	0.00046629	0.00103794	0.00114940	-0.00206135	0.00224229	0.00029824	0.00091072	0.00021097	-0.00106474	0.00087714	0.00076151	0.00100177	-0.00005949	0.00033324	0.00021710	-0.00008023	0.00054145	0.00040312	-0.00071781	0.00202172	0.00157370	0.00007839	0.00033574	0.00102703	-0.00064592	-0.00074974	0.00084673	0.00134374	0.00022410	-0.00034702	0.00064639	0.00061343	-0.00063594	0.00032239	0.00005160	0.00059170	0.00025698	-0.00028433	-0.00105862	0.00111015	0.00062605	0.00025137	0.00016362	-0.00033516	0.00022601	0.00094034	-0.00034405	-0.00057983	0.00169193	0.00080624	0.00131268	0.00095841	0.00059319	0.00033665	-0.00126654	-0.00007088	-0.00008166	-0.00064865	0.00044659	0.00038367	0.00038415	0.00052221	0.00027931	0.00048887	0.00055676	-0.00032835	0.00005950	0.00024528	0.00017876	0.00007495	0.00003814	-0.00004390	-0.00010762	0.00065770	0.00021529	0.00034423	-0.00004533	0.00046675	0.00052409	0.00012668	-0.00015484	0.00008364	0.00054020	-0.00005117	-0.00014860	-0.00007065	0.00002299	-0.00026991	-0.00014005	-0.00000236	0.00032909	0.00039216	0.00058874	0.00043071	-0.65729824
-1.1997	-21.47483647	-1.33040807	0.39569513	-21.47483647	1.42274880	0.07027165	-21.47483647	-21.47483647	-21.47483647	0.26398585	-0.00301514	-0.04368669	-0.02948135	-21.47483647	-0.62896768	-0.09812215	-0.26289316	0.06151634	-0.19885506	-21.47483647	0.67255306	0.56683606	2.02284408	-21.47483647	0.19011962	-21.47483647	-0.16959721	-21.47483647	0.93254685	-21.47483647	0.26933664	-0.04585564	-0.39394800	-0.48838459	0.39955860	0.30960064	0.13224103	0.09742730	0.06203320	-0.04253591	0.00700643	-0.09430106	-0.00134186	0.03050365	-0.01851958	0.00807076	0.04328742	0.01741874	0.02506991	0.02833735	0.03576164	0.02997575	0.03035282	0.03609551	0.02965131	0.02985760	0.02369085	0.03665745	0.03168233	0.02880965	0.03546905	0.03716901	0.02326457	0.02888433	0.03043813	0.02781562	0.02284792	0.02423297	0.02586613	0.02085819	0.02234778	0.01837552	0.02475880	0.01805872	0.01467323	0.02017418	0.01813511	0.01448305	0.01927464	0.01450790	0.01067506	0.01213925	0.01605897	0.01490468	0.01317705	0.00392628	0.01198749	0.00969669	0.01573323	0.00954553	0.01068129	0.01369817	0.00983672	0.01104284	0.00927178	0.01377472	0.01325286	0.01593595	0.01648028	0.01325795	0.00845465	0.02100775	0.01439298	0.01353514	0.01750273	0.02988117	0.03502801	0.03604690	0.04440831	0.06560308	0.06474619	0.07087136	0.05352107	0.05759187	0.04481425	0.04310122	0.03768348	0.03102218	0.02315474	0.01439136	0.00695378	-0.00610358	-0.01497738	-0.00626384	-0.00634555	-0.01012261	-0.00717099	-0.00318037	-0.00109426	-0.00129032	-0.00189681	-0.00091938	0.00123291	-0.00143776	-0.00159702	0.00077215	0.00002303	-0.00024877	0.00181102	-0.00132555	0.00220761	-0.00066163	0.00123663	-0.00097724	-0.00079891	0.00095945	0.00126899	0.00004646	-0.00088197	0.00022894	0.00000056	-0.00066815	0.00041040	0.00094213	0.00037204	0.00039430	0.00045703	0.00046304	0.00052238	-0.00003786	-0.00000141	-0.00020927	-0.00000285	-0.00030020	0.00057082	0.00017227	0.00072315	0.00055059	0.00074233	-0.00164002	-0.00112204	0.00046912	-0.00015402	-0.00048128	-0.00018100	0.00001196	0.00075236	-0.00128024	0.00015951	0.00031041	0.00024247	0.00003578	0.00029241	0.00027534	0.00024722	0.00049012	-0.00019982	-0.00086650	-0.00107695	-0.00068611	0.00100044	0.00025721	0.00023349	0.00063531	0.00035519	-0.00115636	0.00013449	0.00088082	-0.00021813	0.00152749	0.00003700	0.00132920	0.00073200	-0.00008923	0.00054570	0.00036053	0.00037072	0.00063624	0.00137586	-0.00033498	-0.00091135	-0.00060400	-0.00000750	-0.00005959	-0.00038575	0.00170424	0.00038805	-0.00174371	0.00024501	-0.00032742	-0.00034755	-0.00063424	-0.00030750	0.00094747	0.00059777	-0.00033359	0.00014114	0.00093167	-0.00016523	0.00014249	0.00005581	0.00063946	-0.00108764	-0.00035824	-0.00016004	-0.00017323	-0.00039989	0.00058944	0.00080902	0.00040313	0.00078055	0.00116819	0.00076975	-0.00047571	0.00003681	-0.00032132	-0.00016068	-0.00064136	0.00102995	0.00041793	-0.00034172	-0.00025815	0.00011419	-0.00034277	0.00052868	-0.00064021	0.00108011	-0.00055634	0.00015396	-0.00002975	-0.00026073	-0.00000828	-0.00041258	0.00049058	-0.00026220	-0.00066191	0.00071493	-0.00017254	-0.00006441	-0.00080952	0.00057808	0.00066562	0.00005285	-0.00015055	0.00094880	0.00104018	-0.00007083	-0.00006731	0.00038976	0.00006423	0.00010469	-0.00036123	0.00103089	0.00092772	0.00074449	0.00058186	0.00083933	0.00018414	0.00042930	0.00020712	0.00080900	-0.00032638	0.00034473	0.00087154	0.00017932	-0.00001155	0.00118631	-0.00015052	0.00058123	-0.00010559	0.00092691	-0.00054058	-0.00011067	-0.00126446	0.00025616	0.00085070	-0.00025815	0.00056496	-0.00017118	0.00009197	-0.00006768	0.00041497	0.00006556	-0.00039372	-0.00035091	0.00095827	-0.00010387	0.00053588	0.00155895	0.00143108	-0.00008209	-0.00016114	0.00034625	0.00072034	0.00055287	0.00037975	-0.00022815	0.00233803	0.00195105	-0.00010459	0.00005397	-0.00062236	0.00085515	0.00107815	0.00112918	0.00122755	-0.00061746	0.00169281	0.00135691	0.00029046	0.00045666	-0.00029073	0.00040730	0.00091159	-0.00001995	0.00118004	-0.00019515	0.00084336	0.00031812	-0.00089023	-0.00049127	0.00000078	-0.00046083	0.00011405	0.00066573	-0.00007191	-0.00116336	-0.00109610	0.00219771	-0.00060038	0.00097975	-0.00097192	0.00343346	0.00124882	0.00058886	-0.00126970	0.00435934	0.00277663	-0.00095662	-0.00235393	0.00181015	0.00040227	-0.00124732	-0.00001175	-0.00040654	-0.00336101	-0.00256839	-0.00112539	0.00142705	-0.00010864	0.00040302	-0.00047678	-0.00188440	-0.00043113	-0.00112867	0.00010954	0.00024904	0.00071183	-0.00088941	-0.00037705	-0.00028989	0.00222954	0.00132338	-0.00003281	0.00008087	0.00007115	0.00195457	-0.00020594	0.00043916	0.00166234	0.00059175	0.00021000	0.00147217	0.00300272	0.00125942	0.00032807	-0.00057224	0.00082765	0.00066690	0.00017617	0.00164420	0.00119650	-0.00005356	0.00156266	0.00008528	0.00031926	-0.00231880	-0.00075812	0.00234782	0.00074397	-0.00006981	-0.00028543	0.00059621	0.00155939	-0.00075877	-0.00129320	0.00068050	0.00022237	-0.00033795	0.00127162	0.00046080	0.00197613	-0.00036670	0.00103939	0.00072940	-0.00055550	0.00030332	0.00100960	0.00107225	0.00025560	0.00056756	0.00050080	0.00001387	0.00120113	0.00024192	0.00091635	0.00099242	0.00041893	0.00131812	0.00028445	0.00010573	0.00042321	0.00089058	-0.00064070	-0.00028376	0.00019235	0.00103738	0.00097820	0.00048567	0.00021945	-0.00062450	0.00025825	0.00006477	0.00079682	-0.00076652	0.00159960	0.00098845	0.00022003	0.00079851	0.00015079	0.00111622	-0.00033430	-0.00011077	-0.00036086	0.00008544	-0.00018754	0.00033166	0.00052724	0.00133949	0.00046766	0.00075357	0.00056347	-0.00007652	0.00059807	0.00028733	0.00008537	-0.00003938	0.00034111	0.00025976	-0.00005438	0.00000173	-0.00002591	0.00031614	0.00002823	0.00020696	0.00040588	0.00065767	-0.00000546	-0.00007694	0.00002931	0.00028294	0.00006564	-0.00013544	0.00016790	0.00003740	-0.00000236	0.00030305	0.00079526	0.00042491	0.00013747	0.00045267	-0.05064877
-1.0997	-0.60215384	0.23876451	-21.47483647	-1.58588958	0.19697470	-1.01733208	-0.17316966	0.17925411	0.44054408	-0.79434898	0.41109650	-0.83107418	-21.47483647	-21.47483647	-21.47483647	-0.16089861	-0.47380680	1.18227637	0.70764183	-21.47483647	0.37910058	-21.47483647	-21.47483647	1.23491502	-0.85128729	0.25298187	0.35336775	-0.75170523	0.64998901	1.20340887	-21.47483647	-0.51561570	0.17674674	0.21706503	-0.46690512	-0.05811179	0.01799681	-0.05728343	-0.01681436	0.06102832	0.00999200	-0.05664842	-0.01057039	0.03249355	0.00947225	-0.00910972	0.02824843	0.02954615	0.03777879	0.03129750	0.03197666	0.02902569	0.02694728	0.03910477	0.02500418	0.03088938	0.03057559	0.03411666	0.03466401	0.02917675	0.03351432	0.03455886	0.02598730	0.02932077	0.02977540	0.02680851	0.02034921	0.02677590	0.02383038	0.02286270	0.02181300	0.01944264	0.02097370	0.01499509	0.01556846	0.01667841	0.01374469	0.01617731	0.01548234	0.01113684	0.01150463	0.00949979	0.01252562	0.00983968	0.01404792	0.00705077	-0.00331916	0.00740820	0.00488871	0.00352616	0.00251667	0.00458321	0.00861202	0.01190573	0.01549536	0.01218150	0.00801564	0.01753684	0.01646586	0.01121046	0.01675445	0.02452502	0.01440848	0.00954962	0.00942510	0.00937109	0.00522136	0.00240501	0.00595865	0.02596116	0.03559813	0.04819628	0.04192657	0.04728368	0.03860601	0.03263640	0.03538563	0.03719176	0.03770042	0.02838286	0.03127147	0.01153107	0.00393384	0.00356398	-0.00387837	-0.00889531	-0.00822997	-0.01429210	-0.01098503	-0.00891720	-0.01028313	-0.00751991	-0.00320986	-0.00173279	-0.00004954	-0.00034108	0.00289417	-0.00170778	-0.00017192	-0.00061509	0.00090832	-0.00010988	0.00046364	-0.00220359	0.00036841	0.00019095	0.00021164	-0.00034710	-0.00174687	0.00036054	-0.00006609	-0.00132442	-0.00001734	-0.00071865	-0.00017528	-0.00055478	0.00073271	-0.00097769	0.00060648	-0.00144168	-0.00039346	-0.00026884	-0.00105943	-0.00044818	0.00060740	-0.00024528	-0.00005344	0.00074968	0.00012790	-0.00100311	-0.00175083	-0.00008735	-0.00143848	0.00011877	-0.00057867	0.00007791	0.00010627	-0.00136534	0.00017509	-0.00003529	-0.00047254	0.00040915	0.00055900	0.00052187	-0.00095008	-0.00071249	0.00002380	-0.00163312	-0.00211875	-0.00050196	0.00022193	0.00058980	-0.00058963	0.00037118	0.00016855	-0.00094389	0.00023796	0.00046706	-0.00050174	-0.00002175	-0.00005982	-0.00015119	-0.00016346	-0.00137698	-0.00104806	-0.00061360	0.00110212	0.00016073	0.00112002	-0.00044867	-0.00063473	-0.00044857	0.00011578	-0.00016488	-0.00079716	0.00150311	-0.00024672	-0.00101451	0.00094566	-0.00097852	-0.00007320	-0.00100157	-0.00052935	-0.00002720	-0.00009227	-0.00034438	-0.00050970	-0.00101083	-0.00081831	-0.00045043	0.00013508	-0.00008837	-0.00019531	-0.00005360	-0.00030478	-0.00051697	-0.00069873	0.00012101	0.00062298	-0.00029844	-0.00116061	0.00015135	0.00038849	-0.00098094	-0.00016196	-0.00002581	0.00012780	0.00004079	0.00054192	-0.00000360	-0.00122287	-0.00066652	-0.00015961	-0.00133120	0.00015432	-0.00031424	0.00068171	-0.00107707	-0.00021441	-0.00015305	-0.00054483	-0.00130102	0.00025963	-0.00026861	-0.00042340	-0.00077929	0.00048182	-0.00048465	-0.00110179	-0.00047483	-0.00014323	-0.00038745	-0.00022592	-0.00042098	0.00028203	-0.00004839	-0.00045388	-0.00003800	0.00052063	-0.00047039	0.00015507	0.00013330	0.00078479	0.00024048	0.00036668	-0.00052468	0.00037920	0.00034177	-0.00035465	-0.00031604	0.00052408	0.00005267	-0.00009800	-0.00046412	0.00075775	0.00030915	0.00066734	-0.00080208	-0.00015953	-0.00021822	0.00101387	0.00031982	-0.00002551	-0.00101601	-0.00065065	0.00115215	-0.00012392	-0.00037446	-0.00103838	-0.00040706	0.00077756	-0.00230721	-0.00010673	-0.00080823	0.00003962	-0.00039925	-0.00089662	-0.00025079	0.00070482	0.00117164	-0.00136901	-0.00051285	-0.00066987	0.00134818	0.00001032	-0.00086015	-0.00128906	0.00032088	0.00035010	-0.00106963	-0.00182147	-0.00061497	0.00034893	-0.00066015	0.00025615	-0.00125724	-0.00249879	0.00087256	-0.00057643	-0.00193720	-0.00077181	-0.00281583	-0.00298467	0.00170096	-0.00081066	-0.00228074	-0.00187227	-0.00144293	-0.00075460	-0.00115058	0.00002879	-0.00232603	-0.00244869	0.00100471	-0.00032026	-0.00023308	-0.00249590	-0.00074206	-0.00208859	-0.00359853	-0.00007226	-0.00239682	-0.00120683	-0.00062076	-0.00184208	0.00014394	-0.00010774	0.00050046	-0.00144238	-0.00172431	-0.00006122	-0.00383083	-0.00127809	0.00010514	-0.00270358	-0.00343270	-0.00312061	-0.00509791	-0.00019146	-0.00054712	0.00175963	-0.00152633	0.00041009	-0.00135208	-0.00072198	-0.00004234	-0.00118287	-0.00144097	-0.00107417	-0.00166908	-0.00130517	0.00001892	-0.00021416	-0.00018049	-0.00049600	-0.00102984	-0.00329648	-0.00187118	-0.00067258	-0.00122734	-0.00224227	0.00021884	-0.00026724	0.00212334	-0.00013914	-0.00220851	-0.00199617	-0.00234305	-0.00144260	-0.00120174	0.00102241	-0.00066904	-0.00019460	-0.00063369	-0.00060261	-0.00063899	-0.00269870	-0.00051988	0.00078083	-0.00114989	-0.00216530	0.00229645	0.00008373	-0.00008006	-0.00156278	-0.00108247	0.00015400	0.00032295	0.00113362	-0.00024711	0.00139679	0.00154327	0.00011422	-0.00025115	0.00033639	-0.00089475	-0.00008683	0.00022091	-0.00008458	0.00051617	-0.00106801	-0.00013876	-0.00048577	0.00139237	0.00061904	-0.00059323	-0.00082573	0.00009621	0.00084807	-0.00074584	0.00020412	0.00068982	0.00091500	-0.00031670	0.00074264	-0.00025167	-0.00036263	0.00062762	-0.00029411	-0.00010575	-0.00042455	-0.00176317	-0.00070632	0.00054427	-0.00080386	0.00014971	0.00141393	0.00052101	0.00063920	-0.00083775	0.00019612	-0.00070584	0.00002039	-0.00036565	0.00028729	-0.00007509	-0.00050198	0.00024715	0.00048269	0.00086622	-0.00069325	0.00030279	0.00048269	0.00031623	-0.00031445	0.00043033	0.00008411	0.00031642	-0.00008035	-0.00002489	0.00035677	0.00037623	0.00073878	-0.00016878	0.00010057	0.00068429	0.00030085	0.00045281	0.00042450	0.00021698	0.00044278	-0.00060346	-0.00002453	0.00028480	0.00003813	0.00008370	0.00014794	0.00045937	0.00021553	0.00008724	0.00032052	-0.48646750
-0.9997	-0.55636799	1.13670456	-0.38104054	-1.10166132	0.64968891	-1.36205459	-0.06382900	0.47924769	-0.38957225	0.20239971	0.30304616	0.39282829	-0.08241830	-0.65049830	-0.64459728	1.95966911	-1.01303792	1.28564572	0.88461426	-21.47483647	0.28131413	-21.47483647	-21.47483647	-21.47483647	0.47417523	-21.47483647	-0.29906717	-21.47483647	-0.65532313	0.44739899	0.41859686	-21.47483647	-0.56940687	-0.53447279	-0.17326493	0.46277631	0.41110126	-0.18414744	0.08501558	-0.03201969	-0.07765630	0.06606082	-0.01632519	0.05971447	0.02263795	0.02144280	0.01650298	0.03049748	0.03418020	0.03110000	0.02504018	0.02968743	0.03297558	0.03332630	0.03301910	0.03268432	0.03255029	0.03469088	0.03710425	0.03147105	0.03422465	0.03320647	0.02603215	0.02936133	0.02680188	0.02118246	0.02114799	0.02923403	0.02165985	0.02213752	0.02393553	0.02115172	0.02132246	0.01545846	0.01792641	0.01733569	0.01582470	0.01741896	0.02043814	0.01212555	0.00821835	0.01380311	0.00962818	0.00759494	0.01343220	0.00601068	-0.00881968	0.00599090	0.00737440	0.00006175	0.00882135	-0.00255152	0.01024267	0.00660122	0.01494758	0.01627219	0.01746551	0.01056230	0.01294503	0.01837084	0.01554461	0.02229903	0.01170290	0.01493715	0.01414321	0.01456207	0.01395536	0.02003972	0.01530610	0.02487628	0.01952969	0.02920905	0.01296692	0.02280447	0.02638528	0.01833722	0.01173283	0.01132905	0.01685449	0.01879276	0.02297870	0.01558699	0.01149414	0.01547735	0.01191536	0.01317975	0.01028188	0.00112660	0.00010722	-0.00247302	-0.00859665	-0.01468271	-0.01158916	-0.01267302	-0.01361014	-0.01125004	-0.00815759	-0.00746749	-0.00380708	-0.00421691	0.00145510	-0.00009258	-0.00139271	-0.00137136	0.00093566	0.00026762	-0.00068689	0.00129081	-0.00084941	0.00003228	-0.00003349	0.00055313	0.00014380	-0.00011890	-0.00093990	0.00092677	0.00115010	0.00042779	0.00067338	0.00017667	-0.00011064	-0.00065279	0.00065333	0.00004092	0.00019294	-0.00008960	0.00006830	-0.00051269	-0.00038562	-0.00117400	0.00005975	0.00047538	-0.00059867	-0.00001835	-0.00002591	0.00103505	-0.00005238	-0.00005576	0.00063522	-0.00154202	0.00060147	0.00161439	0.00001542	-0.00100267	-0.00045496	0.00062459	-0.00114546	-0.00092075	-0.00009205	-0.00035228	-0.00055537	0.00016534	0.00059670	0.00062251	0.00016399	-0.00017167	0.00125021	0.00039675	-0.00079461	0.00104246	0.00003183	-0.00020352	0.00100920	0.00002696	0.00011795	-0.00110743	0.00104236	0.00037680	0.00095217	-0.00028086	-0.00015748	-0.00052965	-0.00032021	-0.00008451	0.00041610	0.00101643	0.00058167	-0.00030840	0.00060758	-0.00064347	-0.00026840	-0.00006127	0.00043588	-0.00047208	-0.00029707	0.00030949	-0.00019324	-0.00054613	-0.00023361	0.00017677	-0.00010453	-0.00033660	0.00015495	0.00062183	-0.00042544	-0.00061044	-0.00033242	0.00010915	0.00060629	-0.00008549	0.00046685	0.00007746	-0.00026539	-0.00053450	0.00066007	-0.00087361	-0.00018992	-0.00022022	0.00001580	0.00000192	-0.00122008	-0.00043848	0.00004416	-0.00110242	0.00036688	-0.00029959	0.00077437	-0.00060989	0.00051401	-0.00021651	-0.00088924	0.00009330	0.00023862	-0.00025014	-0.00081263	-0.00015123	0.00047000	-0.00079962	0.00039801	-0.00028350	0.00046106	-0.00055664	-0.00047870	-0.00040836	-0.00038554	0.00009492	0.00036453	0.00008765	0.00025761	-0.00080169	0.00062954	-0.00053906	-0.00001427	0.00046471	0.00052598	-0.00030612	-0.00008123	0.00027884	0.00094270	-0.00038908	0.00014208	0.00009608	0.00016050	-0.00086988	0.00090039	0.00015516	0.00015211	-0.00039920	0.00022352	-0.00021623	0.00101040	0.00026964	0.00012941	-0.00065184	0.00062870	-0.00089192	0.00075767	0.00022195	-0.00042295	0.00066381	0.00038509	-0.00069402	-0.00004488	-0.00031472	0.00026515	0.00064516	-0.00112086	-0.00083473	0.00013912	0.00013339	-0.00045893	0.00003571	-0.00062407	0.00006867	0.00079068	0.00003074	-0.00066801	0.00033480	0.00013632	0.00151716	-0.00167859	0.00000644	0.00005325	0.00035441	-0.00118146	-0.00067347	-0.00166275	0.00016784	-0.00176224	-0.00009956	-0.00044187	-0.00177440	0.00024362	0.00062446	0.00055818	-0.00091206	-0.00064359	-0.00102911	0.00011000	-0.00063974	-0.00095161	-0.00044506	-0.00159290	-0.00073168	0.00115553	0.00003901	0.00092270	0.00002723	-0.00192651	-0.00128713	-0.00026566	-0.00059499	0.00055413	-0.00254718	-0.00243073	-0.00095965	0.00380829	-0.00052583	-0.00104440	-0.00164696	-0.00099525	-0.00022547	0.00068799	0.00109359	-0.00226283	-0.00410182	-0.00111283	-0.00302477	-0.00018191	-0.00223527	0.00111064	-0.00317169	-0.00249786	0.00022451	-0.00125837	-0.00110508	-0.00027224	-0.00075291	0.00016813	-0.00026417	-0.00148052	0.00308321	0.00098769	-0.00379807	-0.00003649	-0.00148155	-0.00215706	-0.00022031	-0.00224355	0.00005555	-0.00025405	0.00075815	0.00065582	0.00050583	-0.00079742	0.00035098	-0.00015901	-0.00116359	-0.00084820	0.00072346	0.00109129	-0.00140900	-0.00007575	0.00015409	-0.00173267	-0.00156576	0.00007932	0.00023132	-0.00020842	0.00051951	-0.00041101	0.00144014	-0.00065157	-0.00081929	0.00018364	0.00017271	0.00012202	0.00114195	0.00014875	0.00065000	0.00025297	0.00139477	0.00110977	0.00006256	0.00016725	0.00058872	0.00162165	-0.00065271	-0.00027986	0.00025860	0.00038471	0.00021787	-0.00037205	0.00126903	0.00113862	0.00163812	0.00006375	-0.00024819	0.00027095	0.00015587	0.00051309	0.00038478	-0.00031316	-0.00029129	-0.00013524	-0.00095755	-0.00009364	-0.00007154	0.00047975	0.00000807	0.00012128	-0.00004758	-0.00087082	0.00016468	0.00005938	0.00030839	0.00056039	0.00026783	0.00081369	-0.00071549	-0.00088930	-0.00049334	0.00048750	-0.00055469	0.00031958	-0.00009760	0.00028048	0.00060283	0.00084835	0.00046731	0.00113256	-0.00017023	0.00036454	0.00038991	-0.00007178	0.00021162	0.00010596	0.00069441	0.00023427	-0.00010256	0.00018388	-0.00008368	0.00026597	-0.00018823	0.00021057	0.00030812	-0.00014155	-0.00002943	0.00031379	0.00021248	-0.00031314	0.00014815	0.00001825	0.00016741	0.00002140	0.00018798	0.00021959	0.00074968	0.00039278	0.00051526	0.00041114	-0.00467233
-0.9497	0.02289135	0.29290167	-0.34711602	-0.37053029	-0.74608266	-0.68462856	-0.46785921	0.63992445	-21.47483647	-21.47483647	-0.11240768	-1.57919419	2.58312941	-0.42329060	-0.28486338	2.53630090	-0.15643058	-21.47483647	-21.47483647	-21.47483647	0.02265761	-21.47483647	-21.47483647	-21.47483647	-0.93438214	-0.39419724	-0.76315755	-21.47483647	0.19791662	-21.47483647	-0.92564923	-21.47483647	-0.98220738	0.22224196	0.56265052	0.00881868	-0.31124176	-0.07948471	0.02786724	0.04831102	-0.10488323	-0.01962471	0.02611817	0.01710059	-0.00733783	0.01472301	0.03791372	0.02480030	0.01894250	0.03432936	0.03443193	0.01433753	0.02240214	0.04714292	0.03343528	0.02499941	0.03161614	0.03246720	0.03772864	0.02569014	0.03775540	0.03635707	0.02537714	0.02411363	0.03198386	0.02389616	0.01933093	0.02466892	0.02473683	0.02181278	0.01721555	0.02136416	0.02410853	0.01589888	0.01840713	0.01753141	0.01593536	0.01140859	0.01222618	0.01782909	0.00804917	0.00807801	0.00694907	0.01542758	0.00438810	0.00175223	0.00413804	0.00309862	-0.00249257	-0.00032494	0.00585281	0.00458802	0.00024154	0.00827255	0.01213444	0.00637313	0.01170781	0.01693824	0.01402598	0.01057854	0.01238540	0.02385038	0.01536975	0.01362092	0.01311444	0.02074550	0.01935449	0.01734454	0.01683790	0.03581216	0.03574357	0.04389275	0.03559857	0.04590116	0.03847885	0.03256549	0.02839586	0.02195269	0.01723190	0.01275308	0.02062571	0.00217816	-0.00093621	0.00537674	0.00541453	0.00480767	0.00811487	0.01040864	0.00799266	0.00728734	0.00652252	0.00418648	-0.00256702	-0.00693778	-0.00793641	-0.01066152	-0.01183312	-0.01510590	-0.01144582	-0.01219048	-0.00744877	-0.00680394	-0.00460264	-0.00505114	-0.00311463	-0.00119109	0.00015425	-0.00184255	-0.00167543	-0.00020630	-0.00115786	-0.00147572	-0.00093982	0.00027845	-0.00023705	-0.00057376	0.00024769	0.00071850	-0.00021115	-0.00038837	0.00059707	-0.00005810	-0.00098435	-0.00079366	0.00144014	-0.00100290	-0.00123559	-0.00096777	-0.00031669	-0.00126521	-0.00092094	-0.00029443	-0.00110887	-0.00198429	0.00066945	0.00127377	-0.00132603	-0.00115190	0.00053727	-0.00031761	-0.00057851	-0.00036575	0.00028586	0.00053635	-0.00038430	-0.00002948	0.00051688	-0.00121672	-0.00075963	-0.00029524	0.00003647	-0.00128378	-0.00125630	0.00179511	-0.00013433	-0.00063659	0.00019073	0.00047777	-0.00043633	-0.00086887	-0.00041265	0.00032111	-0.00011369	-0.00147434	0.00033113	-0.00073201	0.00000101	-0.00000062	0.00006447	-0.00025000	-0.00108074	0.00065274	0.00066797	-0.00039570	-0.00148942	0.00136973	0.00023961	-0.00206665	0.00076962	-0.00081562	0.00040222	-0.00145867	-0.00014034	-0.00079632	-0.00075639	-0.00058170	0.00060802	0.00014753	-0.00094701	-0.00078565	0.00002152	-0.00013512	-0.00092434	0.00018078	-0.00005110	-0.00049134	-0.00032692	0.00052793	0.00149566	-0.00042287	-0.00091267	0.00073258	0.00055895	-0.00137577	0.00059947	-0.00089272	-0.00061151	-0.00117999	0.00063866	-0.00057651	-0.00096893	-0.00090292	0.00085429	-0.00078087	-0.00086455	-0.00097926	0.00139430	-0.00056414	-0.00090593	0.00034318	-0.00058732	-0.00075066	-0.00066416	-0.00007617	-0.00003675	-0.00119994	0.00042091	-0.00002128	-0.00008251	-0.00067714	0.00034135	0.00003702	-0.00066527	-0.00074951	0.00036835	0.00103827	-0.00061004	-0.00066450	-0.00019907	-0.00053076	-0.00003053	-0.00000374	0.00054676	-0.00004452	-0.00076490	-0.00035131	0.00066755	-0.00041498	-0.00062243	0.00002757	0.00013138	0.00003097	-0.00037292	0.00045837	0.00000813	0.00011827	0.00053031	-0.00100665	0.00026927	-0.00072442	0.00091623	-0.00017285	0.00026381	-0.00180065	0.00040659	-0.00015268	-0.00030899	-0.00024040	-0.00102640	-0.00007616	-0.00092010	-0.00020287	0.00076028	-0.00090011	-0.00008268	0.00124051	-0.00180380	-0.00129176	0.00039107	0.00047053	-0.00054935	-0.00085856	0.00013805	0.00060463	-0.00047075	-0.00081011	0.00002021	0.00065665	-0.00017121	-0.00098213	-0.00127553	-0.00116065	0.00099953	0.00045022	0.00053229	-0.00187518	-0.00206145	0.00201792	-0.00094157	-0.00136686	0.00018253	-0.00037474	-0.00135872	0.00075110	-0.00099676	-0.00101831	-0.00240794	-0.00143201	0.00170914	-0.00139083	-0.00297270	-0.00118861	-0.00089257	-0.00107567	-0.00032811	0.00198935	0.00014863	-0.00212920	-0.00174509	-0.00011168	-0.00018913	-0.00350933	-0.00030542	-0.00008874	-0.00327152	-0.00421164	-0.00211434	0.00009321	-0.00248959	-0.00333344	0.00015604	-0.00213348	-0.00190146	-0.00033777	-0.00152744	-0.00238969	-0.00273706	-0.00308286	0.00097626	-0.00311587	-0.00039496	-0.00160429	0.00019198	-0.00079065	0.00017158	0.00078707	-0.00003097	-0.00375510	0.00021200	-0.00090870	-0.00228039	-0.00312164	-0.00074881	-0.00149043	-0.00024566	-0.00017289	-0.00055194	-0.00115919	-0.00280673	0.00092296	-0.00104581	-0.00100182	0.00064291	-0.00063059	0.00073027	-0.00147250	-0.00101424	0.00052492	-0.00066950	-0.00047125	0.00082868	0.00096055	-0.00033002	-0.00138967	-0.00133926	-0.00153837	-0.00114752	0.00028386	0.00042130	-0.00058885	-0.00128120	0.00154983	0.00049551	-0.00117170	-0.00149925	0.00003902	0.00140803	-0.00038198	0.00012589	0.00191888	0.00147535	-0.00056378	-0.00016575	0.00171988	0.00065159	-0.00080864	0.00030170	-0.00057817	-0.00055873	-0.00024645	0.00048524	-0.00012257	-0.00065917	0.00089890	0.00099018	0.00056103	-0.00000150	0.00044114	0.00129496	-0.00055231	0.00005735	0.00046618	-0.00000918	-0.00097993	-0.00069161	-0.00030009	-0.00045844	-0.00100718	0.00060341	-0.00005369	0.00025263	-0.00106220	-0.00068385	0.00143706	-0.00087914	0.00025941	0.00014075	0.00036570	-0.00030269	0.00043432	-0.00026727	-0.00159367	0.00016814	-0.00056573	-0.00052633	-0.00071537	-0.00012883	-0.00001296	-0.00009228	0.00028890	-0.00020270	0.00009969	0.00014294	-0.00032033	0.00002149	0.00011867	-0.00038757	0.00018519	-0.00010622	-0.00013584	-0.00008733	-0.00003638	0.00049423	-0.00055111	-0.00030609	0.00005938	0.00003597	-0.00010760	0.00006719	0.00048168	0.00025072	-0.00029321	0.00000596	0.00023702	-0.00006157	-0.00003118	0.00009685	0.00061054	0.00048716	0.00058503	0.00060897	-0.14165883
-0.8997	-1.45927072	-0.04949107	-21.47483647	0.34633818	0.15378436	-1.38705264	-0.01307565	0.49691802	-1.09483887	-21.47483647	-1.32617812	-21.47483647	-0.22634543	-1.44697905	0.66591978	1.35280248	-0.09221303	-3.31733894	0.46410701	-21.47483647	1.21577680	-21.47483647	-21.47483647	-0.20618576	0.12965046	0.07588014	-21.47483647	-21.47483647	-0.34435041	0.76811016	-21.47483647	-0.03432925	-0.00551298	-0.06487573	-0.13080558	-0.63209274	-0.13742469	0.09297063	-0.13224231	-0.11752133	-0.01613588	0.01145572	-0.05817623	0.02608605	0.05553593	0.00424302	0.01603429	0.01231740	0.06779628	-0.00018486	0.02148167	0.03475756	0.04115899	0.02751900	0.03139353	0.04093472	0.03116607	0.02333166	0.03920185	0.03088591	0.03578998	0.03311821	0.02881415	0.02886036	0.02646930	0.02557293	0.02677192	0.02593781	0.02042589	0.02376335	0.02622555	0.01496248	0.02050444	0.01812919	0.02068554	0.01367256	0.01666168	0.01529942	0.01583874	0.00470219	0.01390607	0.01606019	0.00493730	-0.00385692	0.00361819	0.00373555	-0.01057597	-0.00283451	0.01502895	0.00251580	-0.00701015	0.00194794	0.01194634	0.00126040	0.00804597	0.01203726	0.01374674	0.00517983	0.01402229	0.01678808	0.01962519	0.01005897	0.01223618	0.01865652	0.01804607	0.01858319	0.02065797	0.01755736	0.01775211	0.04071096	0.05440213	0.05506089	0.03811395	0.04499567	0.04487255	0.03613338	0.03697948	0.03922461	0.04369840	0.02995440	0.02602744	0.01255296	0.00141890	-0.00635518	-0.00921216	-0.00739154	-0.00746091	-0.00686590	-0.00060595	0.00471622	0.00519932	0.00803901	0.01390224	0.01008126	0.00437567	0.00290189	0.00030526	-0.00914705	-0.01215610	-0.01377163	-0.01054183	-0.01478923	-0.01330573	-0.00951646	-0.00759830	-0.00724824	-0.00445719	-0.00275513	-0.00427399	-0.00272925	-0.00104876	-0.00098271	-0.00119086	-0.00242488	-0.00030589	0.00066336	-0.00032749	-0.00271099	0.00077023	-0.00037489	-0.00186980	-0.00069345	0.00053616	-0.00215251	-0.00153131	-0.00100004	-0.00002286	-0.00131955	-0.00119165	-0.00110075	-0.00010206	-0.00166929	-0.00021924	0.00071781	-0.00075022	-0.00179967	-0.00004608	-0.00059401	-0.00055038	-0.00114731	-0.00002686	0.00010269	-0.00126348	-0.00103979	-0.00063190	-0.00131850	-0.00186442	-0.00124248	0.00089655	-0.00182363	-0.00095957	0.00060472	-0.00063060	-0.00122272	-0.00239990	-0.00086092	-0.00065998	-0.00222090	-0.00084160	0.00000934	-0.00017082	-0.00120098	0.00030825	-0.00130891	-0.00138420	-0.00138642	0.00056947	-0.00036548	-0.00263128	-0.00111774	0.00031985	-0.00219813	-0.00150859	-0.00057816	-0.00026254	-0.00130601	-0.00153888	-0.00092986	0.00017020	-0.00278101	-0.00045198	-0.00102716	-0.00092418	-0.00151126	-0.00047456	-0.00045236	-0.00136274	-0.00174135	-0.00070134	-0.00049998	-0.00136222	0.00009629	-0.00031242	-0.00105047	-0.00169710	-0.00088006	-0.00065547	-0.00076188	0.00001877	-0.00036255	-0.00075243	-0.00123284	0.00008026	-0.00136239	-0.00001808	-0.00164690	-0.00006370	-0.00047696	-0.00113914	-0.00051096	-0.00065177	-0.00112539	-0.00107187	-0.00099444	0.00015227	-0.00124434	0.00020550	-0.00124581	-0.00023057	-0.00150195	-0.00125521	0.00008342	-0.00093328	-0.00095045	-0.00100417	-0.00061145	-0.00013442	-0.00169419	-0.00004989	-0.00085970	-0.00110425	-0.00133535	-0.00003931	-0.00034647	-0.00029621	-0.00049606	-0.00004762	-0.00069040	-0.00079896	-0.00058111	0.00072990	-0.00179878	0.00028103	0.00021237	0.00002314	-0.00093863	-0.00055454	0.00002093	-0.00076140	-0.00131626	0.00029773	-0.00049605	-0.00056711	-0.00055026	0.00122590	-0.00011107	-0.00028853	-0.00154159	0.00044472	-0.00047161	-0.00049256	-0.00157083	0.00014125	-0.00150970	-0.00147251	-0.00111928	-0.00063040	-0.00079861	-0.00183277	-0.00038106	0.00025495	-0.00229708	-0.00057307	-0.00042528	-0.00099592	-0.00072626	-0.00130750	-0.00136080	0.00046344	-0.00182992	-0.00002520	-0.00102942	-0.00138866	-0.00135759	-0.00108587	-0.00232424	-0.00278267	-0.00037646	0.00184655	-0.00274664	-0.00160042	-0.00098076	-0.00048255	-0.00237202	-0.00048970	-0.00150251	-0.00183720	-0.00285834	-0.00167457	-0.00185900	-0.00193041	-0.00386853	-0.00071899	-0.00066966	-0.00422678	-0.00245751	-0.00159646	-0.00217465	-0.00212375	-0.00159267	0.00035161	-0.00421653	-0.00458906	-0.00050762	-0.00053998	-0.00307816	-0.00185724	-0.00133093	-0.00298043	-0.00377256	-0.00051698	-0.00092978	-0.00168676	-0.00473147	-0.00286774	-0.00237138	-0.00168919	-0.00192111	-0.00055065	-0.00362081	-0.00238654	-0.00445230	0.00008051	-0.00489662	-0.00334350	-0.00365839	-0.00085293	-0.00566260	-0.00097607	-0.00003116	-0.00049843	-0.00573551	-0.00284290	-0.00095248	-0.00278376	-0.00376238	-0.00173567	-0.00146241	-0.00192971	-0.00189343	0.00063950	-0.00080280	-0.00274441	-0.00290668	0.00161603	-0.00300514	-0.00354132	-0.00102341	-0.00095013	-0.00337657	-0.00346771	-0.00187493	-0.00095671	-0.00072726	-0.00200100	-0.00071256	-0.00220226	-0.00260624	-0.00030571	0.00033840	0.00008268	-0.00041089	-0.00180666	-0.00092778	-0.00296116	-0.00201097	-0.00160708	-0.00165357	-0.00115585	0.00089596	0.00024728	-0.00039019	-0.00165955	-0.00006300	-0.00046995	-0.00297602	-0.00096698	0.00190286	0.00005502	-0.00101047	0.00073092	0.00101274	-0.00008037	-0.00090405	0.00088057	-0.00048106	-0.00076515	-0.00094226	0.00066489	0.00078300	-0.00085350	-0.00142600	-0.00037286	-0.00023396	-0.00010413	-0.00035329	-0.00004239	-0.00063877	0.00045653	-0.00073012	0.00074520	-0.00112966	0.00028910	-0.00017292	-0.00031791	-0.00109678	-0.00029739	0.00026491	0.00010477	-0.00041140	-0.00008551	-0.00060718	-0.00105787	-0.00055367	-0.00059604	-0.00066212	-0.00087380	-0.00026817	0.00089857	-0.00077477	-0.00030699	-0.00172999	-0.00042068	-0.00174634	-0.00144455	-0.00095987	-0.00020742	-0.00133043	-0.00000819	0.00046841	-0.00056539	-0.00104197	0.00008797	0.00011197	-0.00069546	-0.00037301	-0.00004007	-0.00023207	-0.00044532	0.00025662	0.00044288	-0.00019061	-0.00000442	-0.00037101	0.00013197	-0.00035191	0.00007276	0.00020171	-0.00011336	-0.00039756	0.00007830	-0.00019026	-0.00020455	-0.00011936	0.00023114	0.00008473	-0.00036697	0.00046137	0.00066313	0.00068107	0.00006418	-0.18252605
-0.8497	-0.48283836	0.00181474	-0.36472756	-0.45176925	0.38085740	-0.07248473	0.76191862	-21.47483647	-0.13788810	-21.47483647	0.03948262	-0.22304231	0.40821064	0.62409648	-21.47483647	1.07023289	-0.83172560	0.19723132	0.04491422	-0.78074312	0.63713348	-21.47483647	-21.47483647	-21.47483647	0.07569262	-21.47483647	-21.47483647	1.43012285	0.64472076	-21.47483647	-1.11092710	-1.73850071	-0.05873468	-0.38448004	-0.24802781	0.19397269	-0.11607664	-0.05524268	0.10169610	-0.01022975	-0.00003580	-0.08843862	0.00912227	0.04165872	0.04480892	0.01464555	0.03257092	0.01492367	0.04873610	0.03224906	0.03742356	0.03092077	0.02952061	0.03265576	0.02606995	0.02760692	0.02980616	0.03155452	0.03604597	0.03204286	0.03914577	0.03345881	0.02715583	0.02847822	0.02949993	0.02261501	0.02358367	0.02270055	0.02639282	0.02048366	0.02109414	0.01640471	0.02215279	0.01372683	0.01292979	0.01531843	0.01603822	0.01078734	0.01721104	0.01061030	0.00418277	0.01509136	0.00244408	0.00396086	0.00160082	0.00274370	-0.00872172	0.00064668	0.00013671	0.00109750	-0.00423143	0.00418334	0.00475537	0.00309806	0.00717518	0.00461700	0.01391984	0.01007817	0.01283913	0.00834942	0.02022868	0.01914963	0.01294836	0.01423737	0.01558803	0.02509090	0.02559353	0.03205278	0.03509213	0.05768150	0.05652141	0.05988229	0.05013671	0.05539987	0.04668412	0.04759288	0.04845506	0.05555142	0.05510788	0.03426499	0.02108806	0.00479652	-0.00213837	0.00163323	-0.00727147	-0.01487712	-0.01885317	-0.02560267	-0.02133953	-0.02038206	-0.01593752	-0.00850916	0.00050843	0.00484973	0.00840308	0.01097759	0.01466233	0.00805012	0.00508754	0.00157128	-0.00110709	-0.00623191	-0.01232542	-0.01440370	-0.01343028	-0.01326567	-0.01228682	-0.01037135	-0.01013691	-0.00720698	-0.00534563	-0.00436449	-0.00290201	-0.00269712	-0.00159088	-0.00011024	-0.00039628	-0.00202723	0.00093487	-0.00177661	-0.00119048	-0.00076118	-0.00086329	-0.00193518	-0.00063132	-0.00149890	-0.00089603	-0.00170354	-0.00032122	-0.00236361	-0.00248010	-0.00110685	-0.00105521	-0.00084044	-0.00005323	0.00003584	-0.00110258	-0.00242550	0.00029028	-0.00082313	-0.00098860	0.00000208	-0.00056053	-0.00079362	-0.00137187	-0.00061346	-0.00074761	-0.00240574	-0.00071901	-0.00144923	-0.00040361	0.00022967	-0.00127616	-0.00000288	-0.00163087	-0.00204161	-0.00159032	-0.00085455	-0.00043379	-0.00039407	-0.00063855	-0.00172944	-0.00094189	-0.00145124	-0.00063560	-0.00228389	-0.00074415	-0.00097591	-0.00133622	-0.00092675	-0.00090885	-0.00086534	-0.00050111	-0.00080923	-0.00061961	0.00028529	-0.00033620	-0.00191587	-0.00034731	-0.00157537	-0.00088071	-0.00192762	-0.00051036	-0.00059399	-0.00030942	-0.00094644	-0.00105557	-0.00087458	-0.00076201	-0.00111909	-0.00089841	-0.00147985	-0.00057017	-0.00079745	-0.00035237	-0.00077865	-0.00100762	-0.00036652	0.00123686	-0.00097662	-0.00038734	0.00024984	-0.00066027	-0.00092252	-0.00055657	-0.00126419	-0.00054337	-0.00128707	-0.00029838	-0.00010130	-0.00093188	-0.00138767	-0.00003181	-0.00138692	-0.00044547	-0.00170314	0.00003649	-0.00139915	-0.00036991	-0.00083862	-0.00063201	-0.00046970	-0.00033223	-0.00044065	-0.00088421	-0.00129097	-0.00014790	-0.00129296	-0.00039928	-0.00166348	-0.00023689	-0.00061645	-0.00046222	-0.00046603	0.00013654	-0.00043139	-0.00065535	-0.00089216	-0.00019312	-0.00105275	-0.00019582	-0.00136543	0.00002209	-0.00079731	-0.00006951	-0.00103855	0.00024950	-0.00076609	0.00005291	-0.00026845	0.00017587	-0.00003102	-0.00041601	-0.00010198	0.00007858	-0.00051435	-0.00047475	-0.00108533	0.00011439	-0.00092341	-0.00039897	-0.00125501	-0.00086149	-0.00179451	-0.00000020	-0.00026743	-0.00032500	-0.00082260	-0.00141292	-0.00121487	-0.00086459	-0.00188920	-0.00139376	-0.00125051	-0.00040865	0.00002411	-0.00066794	-0.00228560	0.00080604	-0.00037426	-0.00153967	-0.00163036	-0.00050345	-0.00112243	0.00009982	-0.00162714	-0.00189446	-0.00110726	-0.00071445	-0.00112063	-0.00333299	-0.00232356	0.00028615	-0.00229171	-0.00289481	-0.00169197	-0.00251394	-0.00006364	0.00001744	-0.00214813	-0.00124749	-0.00300203	-0.00040550	-0.00100979	-0.00209118	-0.00271512	-0.00249133	-0.00277638	-0.00077870	-0.00058886	-0.00096411	-0.00233050	-0.00313167	-0.00143844	-0.00215180	-0.00001133	-0.00064243	-0.00362815	-0.00197934	-0.00425856	-0.00022763	-0.00465487	0.00149329	-0.00446445	-0.00289309	-0.00469183	-0.00004313	-0.00330921	-0.00344536	-0.00358631	-0.00187278	-0.00310943	-0.00133754	-0.00223515	-0.00470650	-0.00434288	-0.00189613	-0.00258137	-0.00148410	-0.00030317	-0.00040501	-0.00406477	-0.00180984	-0.00051045	-0.00292650	-0.00244246	-0.00196418	-0.00058331	0.00093187	-0.00361904	-0.00119913	-0.00063397	-0.00000855	-0.00289451	0.00179331	-0.00151402	-0.00112840	-0.00180644	-0.00292467	-0.00102130	-0.00173835	-0.00310239	-0.00056191	-0.00029479	0.00020910	-0.00242835	0.00079910	-0.00138680	-0.00112802	-0.00216039	-0.00016308	-0.00125094	-0.00111968	-0.00057603	0.00021613	-0.00206765	-0.00081253	-0.00154545	0.00073765	-0.00154097	-0.00126604	0.00008413	-0.00075778	-0.00039615	-0.00066828	-0.00102150	-0.00054499	0.00029481	0.00048826	0.00112521	-0.00074867	0.00110012	0.00042795	-0.00057491	0.00044383	-0.00054560	0.00070716	-0.00056693	-0.00004190	0.00078469	-0.00062810	-0.00003006	0.00015927	0.00054176	-0.00007133	-0.00012868	0.00047956	0.00024030	0.00051539	0.00029615	0.00095145	-0.00012866	0.00000617	-0.00002179	-0.00052135	-0.00136405	0.00006246	-0.00018409	-0.00015798	-0.00043878	0.00014689	-0.00127933	-0.00059700	0.00039004	-0.00034708	-0.00026577	0.00086143	-0.00009559	0.00018401	-0.00117151	-0.00049870	-0.00127260	0.00009648	-0.00025392	-0.00053825	-0.00016513	-0.00037027	0.00024175	-0.00043968	0.00059520	0.00027266	-0.00044008	-0.00041437	0.00000739	0.00066537	-0.00042372	0.00003545	0.00081951	0.00008784	-0.00085966	0.00072568	-0.00043411	0.00067498	-0.00019710	-0.00024483	-0.00003693	0.00032294	0.00016087	0.00005609	0.00019172	0.00052149	-0.00016003	0.00016988	0.00048118	-0.00001901	0.00014865	0.00020540	0.00083219	0.00071078	0.00040955	0.00072127	-0.69344252
-0.7997	-0.16931518	-21.47483647	-21.47483647	0.26802598	-0.86722137	0.71204561	-0.21570745	1.22685552	0.16505792	-0.73725334	-21.47483647	-21.47483647	1.18277405	0.92448083	1.11858118	0.74446455	1.07431009	-0.77692315	-0.55034039	-21.47483647	-0.08831783	-21.47483647	-21.47483647	-21.47483647	0.23236350	-0.92697865	-21.47483647	0.46430013	-0.27390165	-0.09878837	-21.47483647	-0.10341464	-2.65839410	-0.46648200	0.43523082	0.11207775	-0.20674528	-0.11290076	0.00869609	-0.01366230	-0.08584110	0.02616584	0.08474345	-0.00562326	-0.00524313	0.05326159	0.01576439	0.02860875	0.02503224	0.04388766	0.02648994	0.02881813	0.02497683	0.03716571	0.03159193	0.03246601	0.03362360	0.03538676	0.03322343	0.03001257	0.03861618	0.03785952	0.02065566	0.03022628	0.03055465	0.02549706	0.01995985	0.02552876	0.02649659	0.02165454	0.02357321	0.02383210	0.02276249	0.01556745	0.01907332	0.02233946	0.01279266	0.01214240	0.01606333	0.01396638	0.00703794	0.01545013	0.00602910	0.01247756	0.00374064	0.00640509	-0.00417393	0.00885047	0.00703643	0.00778734	0.00693796	0.00541199	0.00966337	0.01718309	0.00889733	0.00837838	0.01068117	0.01647731	0.01156027	0.01260851	0.01738501	0.02205980	0.01027239	0.01376781	0.01664702	0.02938480	0.02810065	0.02881376	0.02865720	0.05327236	0.05473650	0.05893904	0.04611702	0.04844711	0.04230089	0.04462131	0.04001391	0.04677306	0.04646015	0.03123221	0.02110348	0.01358898	0.01408537	0.01504567	0.00082140	-0.00770936	-0.01831018	-0.02386121	-0.02778376	-0.02719678	-0.03256378	-0.03124248	-0.02850174	-0.02250049	-0.01814108	-0.00972525	-0.00042436	0.00604642	0.00796530	0.01050886	0.01322758	0.01221241	0.00601997	0.00022970	-0.00283181	-0.00681380	-0.01036422	-0.01164256	-0.01400779	-0.01309630	-0.01367709	-0.01111934	-0.00880460	-0.00747192	-0.00532987	-0.00362608	-0.00200842	-0.00146191	-0.00117457	0.00023018	0.00079262	-0.00067517	-0.00036602	-0.00031316	0.00066616	-0.00067623	-0.00022150	-0.00013975	-0.00067778	-0.00244220	0.00040555	0.00075672	-0.00095963	-0.00047533	-0.00038720	0.00098337	-0.00051327	-0.00044620	0.00180918	-0.00152677	0.00001181	0.00083701	0.00084153	-0.00052827	-0.00063047	0.00180378	-0.00135421	-0.00169366	-0.00021723	0.00133178	-0.00038412	-0.00117809	0.00001175	0.00133884	-0.00058272	-0.00093722	0.00080390	0.00054502	-0.00036704	0.00058361	0.00081186	0.00029313	-0.00139036	-0.00001257	0.00035437	-0.00062920	-0.00069363	0.00173545	0.00022377	0.00031395	-0.00063448	-0.00001422	0.00059160	-0.00020329	0.00119658	0.00222165	0.00014518	-0.00094099	0.00064284	-0.00015312	-0.00072848	-0.00075658	0.00001361	0.00042008	-0.00053903	0.00080011	-0.00022222	0.00033940	-0.00115724	0.00069896	-0.00091625	-0.00069565	-0.00015046	0.00089390	-0.00010884	-0.00023953	0.00004097	0.00216406	0.00054504	-0.00094236	0.00030168	0.00024621	-0.00019418	-0.00067994	-0.00026451	0.00016634	-0.00109765	-0.00031242	0.00098892	-0.00015168	-0.00106611	-0.00087073	0.00058058	-0.00091573	-0.00011336	-0.00038128	0.00039696	0.00005571	-0.00041768	0.00038154	0.00039942	-0.00015604	-0.00048245	0.00039082	-0.00051346	-0.00037152	-0.00043720	-0.00129138	-0.00051406	-0.00010480	0.00044563	-0.00039328	-0.00056440	0.00090360	0.00027428	0.00071026	0.00090757	0.00033467	-0.00034574	-0.00039790	0.00045591	0.00050330	0.00095376	-0.00090801	-0.00031328	0.00001453	-0.00018835	-0.00051798	-0.00023204	0.00075054	0.00048195	-0.00064878	0.00047702	-0.00005999	0.00075749	0.00007611	0.00071311	-0.00094186	-0.00026562	-0.00020492	0.00085358	-0.00031664	-0.00006814	-0.00012389	0.00036993	-0.00103105	-0.00022023	-0.00043277	-0.00143331	-0.00018364	-0.00018301	0.00054456	0.00000173	-0.00053111	0.00014995	0.00010870	-0.00114453	-0.00041414	0.00102495	0.00004062	-0.00087009	0.00127920	-0.00000955	-0.00117563	-0.00125795	0.00036563	0.00005064	0.00026878	0.00019342	-0.00005334	-0.00079490	-0.00022911	0.00206861	-0.00011889	-0.00123764	-0.00263151	0.00035491	0.00051601	-0.00164459	-0.00113969	0.00088788	-0.00103592	-0.00090748	-0.00060773	-0.00090256	-0.00130102	-0.00247627	0.00022296	-0.00079208	-0.00223785	-0.00132108	-0.00114093	-0.00151373	-0.00221239	-0.00019582	-0.00208991	-0.00417002	0.00025129	-0.00063650	-0.00473534	-0.00213315	-0.00407205	-0.00010158	-0.00241598	-0.00341879	0.00154150	0.00178954	-0.00074974	-0.00073354	0.00001521	0.00011561	-0.00357308	-0.00302729	0.00041377	-0.00219970	-0.00406832	-0.00088945	0.00017040	-0.00002873	-0.00146341	-0.00050844	-0.00166057	-0.00254777	-0.00074096	-0.00293372	-0.00128844	-0.00004375	-0.00043826	0.00013204	-0.00100671	-0.00039016	0.00044901	-0.00143679	-0.00437230	0.00062803	-0.00231521	-0.00360716	0.00076144	-0.00045474	0.00013284	-0.00235731	-0.00028590	-0.00091811	-0.00174251	-0.00150111	-0.00234328	0.00156185	-0.00129799	-0.00265182	-0.00204630	0.00002736	-0.00065408	-0.00236798	0.00012917	-0.00027282	-0.00345279	-0.00431064	0.00033392	-0.00008957	-0.00246093	-0.00350153	0.00019508	-0.00283040	-0.00110365	-0.00308537	-0.00056134	-0.00122231	-0.00277760	-0.00061704	0.00059284	-0.00056566	-0.00003455	-0.00097560	-0.00010639	-0.00056610	-0.00024829	-0.00017871	-0.00082558	-0.00027572	-0.00020246	-0.00080173	-0.00146717	-0.00106167	-0.00063626	-0.00006571	-0.00098501	0.00076443	-0.00008445	-0.00063824	-0.00052180	0.00082498	-0.00074830	-0.00086273	-0.00126481	-0.00132251	-0.00009113	-0.00237732	-0.00041428	0.00045580	-0.00050882	-0.00111877	-0.00094694	-0.00069328	-0.00070411	-0.00213243	0.00062450	0.00028376	-0.00178286	-0.00024898	-0.00116955	-0.00050937	-0.00201219	-0.00031623	-0.00037996	-0.00058263	-0.00102464	-0.00169339	-0.00011624	0.00017163	-0.00073741	-0.00069664	-0.00061779	-0.00039026	0.00023952	-0.00088528	-0.00040412	-0.00048737	0.00008013	-0.00049015	-0.00053957	-0.00045114	-0.00049044	-0.00012787	-0.00144376	-0.00035669	0.00022597	0.00019600	-0.00012784	0.00007636	-0.00011181	-0.00050711	-0.00082207	-0.00021790	-0.00072865	-0.00068984	-0.00022598	-0.00033049	-0.00029765	-0.00062614	-0.00040861	-0.00014244	-0.40050805
-0.7497	-0.00233740	-2.28114653	-21.47483647	-0.47432030	-0.12864788	-0.16958316	-0.83228936	-0.15709966	-0.59375525	-0.47513388	2.03109765	0.28928526	-21.47483647	1.98873246	-21.47483647	-21.47483647	-0.80762988	-0.14547307	-21.47483647	-21.47483647	0.20358553	-21.47483647	-21.47483647	-0.36822197	-0.06357463	-21.47483647	-21.47483647	0.67201579	-1.42280070	-0.19923201	-0.61486024	1.52591372	-0.49573015	0.28457971	-0.15142680	0.03885883	0.13334305	0.14963327	0.01156767	-0.03382892	0.04110657	-0.02268565	-0.03323232	0.08430188	0.00460762	0.04255320	0.01307647	0.05849100	0.02323183	0.02254074	0.03368526	0.05098170	0.00890279	0.02269565	0.03774489	0.04356267	0.02344929	0.02514345	0.03803539	0.03749469	0.02841329	0.03306916	0.03115456	0.03146392	0.02105331	0.02806699	0.02359209	0.02219690	0.02104407	0.03054939	0.02562821	0.01621714	0.01798659	0.01802164	0.01695589	0.01725903	0.01319208	0.01544717	0.01178420	0.01294123	0.01218004	0.01560272	0.00230624	0.01246743	0.02291644	0.00767057	0.00027861	0.00807717	0.02037255	0.00506973	-0.00391817	0.01174627	0.01245261	0.00698611	0.00925758	0.01618284	0.01326717	0.00950361	0.01262150	0.02160873	0.01911570	0.02133008	0.01770173	0.02128372	0.01155651	0.02700168	0.02828485	0.03263792	0.02727185	0.05328370	0.05235834	0.04892090	0.02777994	0.04386381	0.04482676	0.04617948	0.04314544	0.05324402	0.04755240	0.02868754	0.02177927	0.01901602	0.00723257	0.00624109	-0.00233328	-0.00639595	-0.01820922	-0.02040164	-0.01920414	-0.01968155	-0.02952270	-0.03216721	-0.03135660	-0.03479380	-0.03913707	-0.03296868	-0.03073132	-0.02726519	-0.02185934	-0.01062023	-0.00389771	0.00146695	0.00708150	0.01162160	0.01180303	0.00839489	0.00773261	0.00569368	-0.00354977	-0.00661844	-0.00828620	-0.00969403	-0.01385668	-0.01308705	-0.00994176	-0.00953938	-0.00984471	-0.00653074	-0.00473056	-0.00406727	-0.00382159	-0.00236472	-0.00144281	-0.00023292	-0.00125391	0.00106725	0.00027347	0.00068914	-0.00110175	0.00096787	0.00027277	-0.00027209	0.00025370	0.00116115	-0.00002836	0.00054836	0.00072559	0.00145732	-0.00033012	0.00034885	0.00133451	0.00087086	-0.00049549	0.00073774	0.00087841	0.00043901	-0.00021906	-0.00026026	0.00011265	-0.00047572	-0.00021881	0.00226527	0.00028690	-0.00002918	-0.00030384	0.00189523	0.00068132	0.00023772	0.00066837	0.00216036	-0.00016579	0.00003390	0.00038992	-0.00001736	-0.00041644	-0.00112241	0.00140667	0.00115942	-0.00017457	0.00097056	0.00105402	-0.00009360	0.00027180	0.00176160	0.00090866	0.00130297	0.00115925	0.00037149	0.00009225	-0.00072022	0.00065323	0.00068764	-0.00063269	0.00048730	0.00074017	0.00102419	-0.00131146	0.00071713	0.00061837	-0.00004305	-0.00185649	0.00058876	0.00024234	-0.00043294	-0.00079693	0.00087492	0.00064314	0.00072990	0.00075734	0.00188108	0.00023863	0.00018945	0.00056224	0.00119027	-0.00039605	0.00037526	0.00055099	0.00050118	-0.00025239	0.00047422	0.00063845	0.00000779	-0.00009273	-0.00049665	0.00049543	0.00022574	0.00223950	0.00108591	0.00062545	0.00001410	-0.00142191	0.00077798	-0.00056085	0.00035229	-0.00031929	0.00099609	-0.00017692	-0.00107489	0.00017706	-0.00038743	-0.00082333	0.00094468	-0.00041130	0.00016543	-0.00162189	0.00130658	0.00029854	-0.00026234	-0.00068654	0.00078879	0.00083856	-0.00093574	0.00009241	0.00066320	0.00019401	0.00027612	0.00021837	0.00083866	-0.00014423	-0.00000595	0.00111830	0.00159971	0.00069442	0.00022367	0.00094859	0.00125516	-0.00003276	0.00028528	0.00108806	0.00088961	-0.00063366	0.00093042	0.00015623	-0.00117615	-0.00015310	0.00090075	0.00097995	-0.00014235	-0.00056496	0.00219273	-0.00046809	-0.00058952	-0.00066237	0.00180258	-0.00035444	0.00103886	-0.00036726	0.00169754	0.00028164	0.00085282	0.00059827	0.00150249	-0.00129205	0.00031741	0.00132288	0.00051703	-0.00074602	0.00188026	0.00037044	0.00135044	-0.00206584	0.00179899	0.00170062	-0.00003108	-0.00109927	0.00101665	-0.00084162	0.00117829	0.00070250	0.00097474	-0.00018766	-0.00056566	-0.00040930	0.00112459	-0.00188554	0.00226822	0.00084298	0.00099882	0.00106863	0.00026544	0.00138954	-0.00108563	-0.00208385	0.00030425	0.00116380	-0.00031412	-0.00045685	0.00087306	0.00006469	-0.00259572	0.00399766	0.00003811	0.00074322	-0.00076507	0.00112965	0.00060820	-0.00039226	0.00154293	-0.00004622	-0.00225489	-0.00164330	0.00044031	0.00061978	0.00054349	-0.00230107	-0.00037316	-0.00088790	-0.00052743	-0.00030359	-0.00029062	0.00108572	-0.00208348	-0.00237972	0.00147444	-0.00398653	0.00129816	0.00122577	0.00182710	-0.00063363	0.00078046	-0.00015620	0.00048606	-0.00110871	-0.00046054	0.00063306	-0.00133073	-0.00144073	0.00072857	0.00143765	-0.00120937	-0.00280106	0.00063388	-0.00012730	-0.00147251	0.00124118	0.00045588	0.00006932	-0.00101998	-0.00028678	0.00133438	0.00165294	0.00092174	0.00016493	0.00309488	-0.00145682	-0.00039663	0.00094494	0.00087938	0.00053752	-0.00061503	-0.00129338	-0.00055285	0.00145347	0.00151010	-0.00180084	-0.00086323	0.00095653	0.00220674	0.00032234	0.00017482	0.00259843	0.00135270	-0.00172317	0.00017765	0.00078664	0.00000615	-0.00177514	0.00076861	0.00133134	-0.00042096	-0.00016675	0.00126286	0.00084892	0.00020059	0.00010028	0.00064759	0.00089167	-0.00047192	0.00043718	0.00115760	0.00089374	-0.00092613	0.00024888	0.00077564	0.00016858	-0.00137863	0.00075829	0.00122273	-0.00008848	0.00022636	-0.00000472	0.00031189	-0.00026264	0.00025702	-0.00020163	0.00118389	0.00047118	0.00060260	0.00009505	-0.00007052	0.00040264	-0.00069467	-0.00013857	-0.00040869	-0.00008637	-0.00021051	-0.00046259	-0.00008021	0.00004524	0.00030570	0.00018658	-0.00035449	0.00093401	0.00003727	-0.00023541	0.00023168	0.00014309	-0.00041140	-0.00096972	0.00011483	0.00026305	0.00000086	0.00011241	-0.00012714	0.00052822	-0.00016166	-0.00011194	0.00041141	-0.00002383	-0.00011911	0.00030161	0.00028508	-0.00012526	-0.00055277	-0.00040977	-0.00003607	-0.00035085	0.00016234	0.00005444	0.00014070	-0.00007781	-0.17748266
-0.6997	0.02871824	0.45317505	-0.15372179	-0.21353925	1.33116968	-0.47278293	0.22870570	-1.36246407	0.04444159	0.13389176	-1.77396989	0.44109071	0.46848242	-21.47483647	0.32871714	1.19773543	-0.77750346	-0.07205031	-0.86626233	0.69297427	0.61543405	-21.47483647	-21.47483647	-21.47483647	-0.70869535	0.25381768	-21.47483647	-2.07961011	-21.47483647	-21.47483647	1.39261484	1.37580860	-0.18378913	0.41176310	-0.05713789	-0.00989145	-0.00292834	-0.09102817	-0.02361360	-0.04164169	-0.04813162	-0.01224340	-0.00311144	0.00908694	0.02728362	0.00845394	0.00257490	0.04042259	0.03085268	0.01686441	0.03360455	0.04288376	0.04171972	0.03349903	0.02811387	0.04334842	0.03341908	0.02271164	0.03757156	0.03496008	0.02833976	0.03143097	0.02805774	0.02943498	0.02286683	0.02291431	0.02544949	0.02491045	0.02085495	0.02006222	0.02753563	0.01920392	0.01785155	0.01614272	0.02236093	0.01552277	0.01599318	0.01361605	0.01769749	0.01316861	0.00922181	0.01109389	0.01093206	0.00835323	0.01343520	0.00173284	-0.00282101	-0.00174012	0.01702937	0.00407122	-0.00003446	0.00351213	0.01741383	0.00797794	0.01331357	0.01946913	0.01618180	0.00672362	0.01315873	0.02039402	0.01457967	0.01972689	0.01412443	0.02385145	0.01366854	0.02274027	0.02842841	0.03223065	0.02809540	0.04612721	0.05125704	0.05289564	0.03277646	0.04291240	0.04714951	0.05072414	0.04953286	0.05795975	0.05458822	0.03603574	0.02166821	0.01754136	0.01034610	0.00517258	-0.00803239	-0.00797306	-0.01280752	-0.01878847	-0.01912956	-0.01643398	-0.02371772	-0.02664540	-0.02472755	-0.02965438	-0.03567779	-0.03509666	-0.03950909	-0.04372575	-0.04167889	-0.03757911	-0.03114289	-0.02898228	-0.01894093	-0.01255453	-0.00289786	0.00161610	0.00625385	0.01073795	0.00931180	0.00804975	0.00674469	0.00492993	-0.00145385	-0.00416453	-0.00598603	-0.00741787	-0.01137822	-0.01380282	-0.00788283	-0.00988095	-0.01119857	-0.00880417	-0.00497047	-0.00370563	-0.00334895	-0.00203184	0.00021654	-0.00045320	-0.00067625	-0.00052990	0.00120064	0.00047381	0.00004289	0.00089467	0.00003813	-0.00048220	0.00082842	0.00012151	0.00007337	0.00031248	0.00128290	0.00120828	0.00014173	0.00041776	0.00166229	0.00224570	0.00034684	0.00097046	0.00189067	-0.00069447	0.00074652	0.00241685	0.00285752	0.00001979	0.00010921	0.00252333	0.00193072	-0.00104741	0.00131385	0.00240114	0.00202746	0.00031804	0.00210464	0.00168739	0.00094542	-0.00008579	0.00245241	0.00229609	0.00057793	0.00013922	0.00220831	0.00196834	0.00182122	-0.00016280	0.00155508	0.00267671	0.00119211	0.00104545	0.00228785	0.00078760	0.00183529	0.00105399	0.00135643	0.00089213	0.00190362	0.00287800	0.00004200	0.00141537	0.00147269	0.00056578	0.00084636	0.00220856	0.00158972	0.00029400	0.00040974	0.00142708	0.00313598	0.00047371	0.00132245	0.00239144	0.00207957	0.00018850	0.00192402	0.00253004	0.00214833	0.00016604	0.00184555	0.00288465	0.00199153	-0.00009979	0.00141849	0.00061442	0.00094719	-0.00012061	0.00176512	0.00115068	0.00243898	0.00153019	0.00249125	0.00104345	0.00173210	0.00070661	0.00147167	0.00129869	0.00133659	0.00125804	0.00200846	0.00089246	0.00149892	0.00080748	0.00061884	0.00121935	0.00259645	0.00107055	0.00130377	0.00190200	0.00151270	0.00106396	0.00111314	0.00149241	0.00330079	0.00039211	0.00112096	0.00200881	0.00227078	-0.00058080	0.00165557	0.00195274	0.00262816	0.00005633	0.00250713	0.00232954	0.00187900	0.00120753	0.00256104	0.00279567	0.00303554	0.00044239	0.00211814	0.00257379	0.00184495	0.00159253	0.00235786	0.00247066	0.00220402	0.00216467	0.00297708	0.00144494	0.00232616	0.00232755	0.00207011	0.00199343	0.00149656	0.00276627	0.00341917	0.00380438	0.00225364	0.00228949	0.00334537	0.00418529	0.00276319	0.00184079	0.00201846	0.00445670	0.00462734	0.00266301	0.00001823	0.00631456	0.00613729	0.00270365	0.00318160	0.00397579	0.00586320	0.00117881	0.00229044	0.00642507	0.00509981	0.00462668	0.00313384	0.00456705	0.00572391	0.00226100	0.00534999	0.00549111	0.00369416	0.00296161	0.00570167	0.00459065	0.00605957	0.00390854	0.00456704	0.00432506	0.00275715	0.00348805	0.00529866	0.00524157	0.00457434	0.00565543	0.00637442	0.00520543	0.00772028	0.00486376	0.00558171	0.00375265	0.00659577	0.00557711	0.00740616	0.00697333	0.00574666	0.00173485	0.00343946	0.00624101	0.00820224	0.00535452	0.00249696	0.00543944	0.00592159	0.00455915	0.00389351	0.00708699	0.00620746	0.00262184	0.00415051	0.00720758	0.00685480	0.00510719	0.00600475	0.00700989	0.00508322	0.00327298	0.00598668	0.00663714	0.00586248	0.00541887	0.00605328	0.00433011	0.00480631	0.00773321	0.00537595	0.00697243	0.00244707	0.00620371	0.00622889	0.00707532	0.00369616	0.00481257	0.00509724	0.00423754	0.00693377	0.00653851	0.00671148	0.00579396	0.00533939	0.00669728	0.00272736	0.00408744	0.00448969	0.00510001	0.00339842	0.00440266	0.00492451	0.00680779	0.00252668	0.00645557	0.00541722	0.00209488	0.00234003	0.00654276	0.00530700	0.00405654	0.00280312	0.00486907	0.00323513	0.00241240	0.00296316	0.00392584	0.00375450	0.00234068	0.00380183	0.00406761	0.00234656	0.00269777	0.00275581	0.00387901	0.00317102	0.00323851	0.00312109	0.00234176	0.00380057	0.00303284	0.00306718	0.00250824	0.00316377	0.00285506	0.00224970	0.00178093	0.00326305	0.00399272	0.00243681	0.00315370	0.00306753	0.00250512	0.00223223	0.00420052	0.00338562	0.00363251	0.00206885	0.00357276	0.00384341	0.00281427	0.00122512	0.00194874	0.00311491	0.00197069	0.00271471	0.00225364	0.00275287	0.00234254	0.00238265	0.00376555	0.00261852	0.00200013	0.00193792	0.00252592	0.00171114	0.00188289	0.00148620	0.00228480	0.00156173	0.00109452	0.00126664	0.00210685	0.00138729	0.00176658	0.00164661	0.00176182	0.00110793	0.00189551	0.00155227	0.00133113	0.00134348	0.00139879	0.00133011	0.00136746	0.00096154	0.00155467	0.00087865	0.00195257	0.00201061	0.00227505	0.00111379	0.34270176
-0.6497	-1.33485425	0.22085908	0.94466414	-21.47483647	-0.24835612	-21.47483647	0.13143383	0.39316417	0.02068881	-0.47688143	1.17420805	-0.57090826	-21.47483647	-0.61079159	-0.45304976	1.02119317	-0.49210656	0.62221421	-0.69595087	-0.25937716	-21.47483647	-21.47483647	0.00228097	-21.47483647	-0.04956833	-0.38663463	-21.47483647	-21.47483647	0.50491816	-21.47483647	-21.47483647	-0.48862950	0.41107955	-21.47483647	-0.06800637	-0.28752366	0.02473397	-0.12005267	-0.02386633	-0.09550482	0.01599675	-0.02799504	0.02129053	0.00024038	0.01975959	0.01113116	0.03225159	0.03755097	0.06033147	0.03081248	0.03325908	0.03658762	0.03615906	0.04599034	0.03664620	0.03663806	0.03448036	0.02884718	0.03945074	0.02888302	0.04096799	0.03343839	0.02612445	0.02775407	0.03201032	0.02859268	0.02207017	0.02210621	0.02562461	0.02366793	0.02142572	0.01911833	0.02194347	0.01845133	0.01646038	0.01663951	0.01491989	0.01720144	0.01639805	0.01060571	0.01135543	0.01431791	0.00274262	0.01041725	0.00035930	0.00423834	-0.00907993	0.00037098	0.01220909	0.00682083	0.00049887	0.00523310	0.00814492	0.00913877	0.00485623	0.01349387	0.01077521	0.01475617	0.01147233	0.01669040	0.01626302	0.02239541	0.01615115	0.01209195	0.01623914	0.02558033	0.02768444	0.03004672	0.03033147	0.04918937	0.04858985	0.03713974	0.02561425	0.02863694	0.02859288	0.02649821	0.02910553	0.03088328	0.02685794	0.01492399	0.01493145	-0.00242588	-0.00638233	-0.01366772	-0.01471447	-0.01507670	-0.01738536	-0.02009573	-0.01522627	-0.01732721	-0.02435880	-0.02607125	-0.02095325	-0.02555913	-0.02960133	-0.02814292	-0.02854565	-0.03642571	-0.03523056	-0.03894407	-0.03769433	-0.04096770	-0.04201414	-0.04079484	-0.03493509	-0.03156471	-0.02371827	-0.01533351	-0.00857753	-0.00156554	0.00427841	0.00665571	0.00931852	0.00797499	0.00794796	0.00452611	0.00203995	-0.00282461	-0.00515371	-0.00893890	-0.01245436	-0.01203382	-0.01299449	-0.01382215	-0.01031350	-0.00908814	-0.00882888	-0.00817666	-0.00570059	-0.00533832	-0.00342407	-0.00311868	-0.00170115	-0.00079467	-0.00217030	-0.00181215	-0.00003561	-0.00202564	-0.00117192	-0.00157581	-0.00071965	0.00030949	-0.00105678	-0.00216224	-0.00043822	-0.00017751	-0.00136418	-0.00085384	-0.00067461	-0.00257874	-0.00051610	-0.00163609	-0.00178222	-0.00124806	-0.00068791	-0.00152857	-0.00060177	-0.00106862	-0.00165263	-0.00063576	-0.00239004	-0.00010630	-0.00053584	-0.00196881	-0.00106170	-0.00115703	0.00031688	0.00014066	-0.00003521	-0.00027297	0.00015828	-0.00197162	-0.00123835	-0.00066706	-0.00024771	-0.00107140	-0.00096863	-0.00169825	0.00000379	-0.00199081	-0.00038286	-0.00065172	-0.00111543	-0.00156950	-0.00076552	-0.00100969	-0.00136571	-0.00189515	-0.00093248	0.00008050	-0.00095570	-0.00073464	-0.00093530	-0.00059658	-0.00139416	-0.00095251	-0.00084003	-0.00127220	0.00021162	-0.00144984	-0.00066047	-0.00121728	0.00098372	-0.00223393	-0.00090097	-0.00138850	-0.00043564	-0.00093354	-0.00074640	-0.00085864	-0.00092638	-0.00142018	-0.00043077	-0.00119754	0.00007153	-0.00276627	-0.00096370	-0.00150972	-0.00010179	-0.00145226	-0.00169419	-0.00070409	-0.00067750	-0.00166750	-0.00084958	-0.00168733	-0.00082404	-0.00183195	-0.00115493	-0.00083086	-0.00014956	-0.00083296	-0.00102353	-0.00021259	-0.00031206	-0.00011145	-0.00150778	-0.00145961	-0.00016437	-0.00148034	-0.00013177	-0.00182382	0.00003792	-0.00050231	-0.00108903	-0.00036047	0.00046800	-0.00095637	-0.00068519	-0.00108679	0.00004623	-0.00080734	-0.00156787	-0.00076322	0.00096398	-0.00064969	-0.00087246	-0.00145013	-0.00011959	-0.00189856	-0.00069053	-0.00090956	-0.00008110	-0.00233417	-0.00126060	-0.00093593	-0.00065537	-0.00155438	-0.00210291	-0.00063897	-0.00182022	-0.00129238	-0.00026965	-0.00212547	-0.00091435	-0.00072721	-0.00112369	-0.00163385	-0.00156323	-0.00117364	-0.00161379	-0.00205383	0.00058518	-0.00118745	-0.00191212	-0.00238939	-0.00284350	-0.00254126	-0.00226436	-0.00216214	-0.00237417	-0.00353474	-0.00152782	-0.00332282	-0.00193874	-0.00385908	-0.00396344	-0.00255163	-0.00218579	-0.00298357	-0.00282320	-0.00507073	-0.00204579	-0.00230707	-0.00345536	-0.00321985	-0.00166432	-0.00267502	-0.00230619	-0.00266834	-0.00296363	-0.00438944	-0.00253652	-0.00218804	-0.00092421	-0.00563268	-0.00220668	-0.00473723	-0.00420122	-0.00748064	-0.00131325	-0.00525543	-0.00084847	-0.00497255	-0.00420735	-0.00317671	0.00073861	-0.00354262	-0.00205572	-0.00707264	-0.00567071	-0.00685851	-0.00279678	-0.00544094	-0.00491154	-0.00515378	-0.00193466	-0.00587483	-0.00099639	-0.00334927	-0.00184449	-0.00561914	-0.00350028	-0.00280715	-0.00361764	-0.00345101	-0.00231579	-0.00398108	-0.00356259	-0.00437261	-0.00098634	-0.00222043	-0.00307825	-0.00375376	-0.00109025	-0.00416605	-0.00265173	-0.00541483	-0.00163347	-0.00284817	-0.00328738	-0.00164010	-0.00116917	-0.00298470	-0.00153993	-0.00126021	-0.00253044	-0.00423391	-0.00362349	-0.00408040	-0.00136289	-0.00172098	-0.00317346	-0.00304947	-0.00273382	-0.00441226	-0.00246028	-0.00353816	-0.00131482	-0.00313224	-0.00231075	-0.00255575	-0.00371526	-0.00190082	-0.00229895	-0.00214060	-0.00191863	-0.00228562	-0.00193613	-0.00287591	0.00005689	-0.00058677	-0.00228885	-0.00128068	-0.00099680	-0.00259480	-0.00162768	-0.00177757	0.00004164	-0.00199722	-0.00118210	-0.00041673	-0.00091861	-0.00056119	-0.00112272	-0.00196518	-0.00188008	-0.00174767	-0.00045356	-0.00112703	0.00002426	-0.00131146	-0.00097164	-0.00152856	-0.00174130	-0.00173367	-0.00101909	0.00023120	-0.00067463	-0.00136927	-0.00060966	-0.00117018	-0.00088697	-0.00059059	-0.00276689	-0.00187829	-0.00064203	-0.00101872	-0.00030060	-0.00231886	-0.00168258	-0.00257390	-0.00020904	-0.00151841	-0.00061729	-0.00127027	-0.00108980	-0.00098286	-0.00021708	-0.00059583	-0.00060549	-0.00104744	0.00033986	-0.00066977	-0.00100140	-0.00059571	-0.00045161	-0.00039656	-0.00074409	-0.00075537	-0.00004577	-0.00026082	-0.00013502	-0.00123882	0.00010968	-0.00028687	-0.00004952	-0.00065097	-0.00051838	-0.00065359	0.00006439	-0.00091778	-0.00034741	-0.00081523	-0.00061060	-0.00063309	-0.00066273	0.00030733	-0.00024384	-0.00026070	0.00019514	-0.08318091
-0.5997	-1.08212696	-0.35889298	-21.47483647	-0.43585184	0.09865957	0.21596327	-0.70269752	-0.12874717	-1.44745719	0.14437507	-0.37690482	-21.47483647	0.38110650	0.62054359	-1.19226897	0.89234069	-0.80869858	-1.30538830	-1.88611460	0.55876237	-21.47483647	-21.47483647	-21.47483647	-21.47483647	0.43897861	0.22684746	-21.47483647	0.43441305	1.41180634	-21.47483647	-21.47483647	-0.99685323	-21.47483647	-0.14698822	0.32254237	-0.42585255	-0.11534702	0.08002503	0.01989011	0.04851989	-0.03326670	0.04895623	0.01008184	0.04245964	-0.06571453	0.03020223	0.03178278	0.04083512	0.01644509	0.04335154	0.02882505	0.03143081	0.01659346	0.04041844	0.03684110	0.03666133	0.02816253	0.03833175	0.03680862	0.03136068	0.03225078	0.03301901	0.03038529	0.02909069	0.03030036	0.02635506	0.02340210	0.02149146	0.02311993	0.02326204	0.02084513	0.01979914	0.02033824	0.01255064	0.01690220	0.01794201	0.01400442	0.01343673	0.01684245	0.01526358	0.00962588	0.01752620	0.00887886	0.01707223	0.01036020	0.01005496	-0.01067805	0.00192329	0.01058622	0.00077941	0.00065022	0.00881421	0.00347983	0.01327832	0.00928311	0.01294745	0.01025554	0.01134533	0.01271883	0.02079685	0.01513571	0.01689627	0.01655267	0.01466302	0.01771262	0.03056907	0.02331854	0.02612516	0.02726107	0.05049262	0.05612008	0.06395790	0.04795760	0.05623551	0.04736505	0.05307714	0.05386883	0.05805106	0.05126358	0.04042086	0.03472777	0.02063244	0.01040239	0.01474630	0.00088462	-0.00524567	-0.01533649	-0.01762123	-0.01519537	-0.01719726	-0.02222260	-0.02306353	-0.02083510	-0.02466280	-0.02784042	-0.02516170	-0.02999821	-0.03166666	-0.03084176	-0.02989438	-0.03252245	-0.03628626	-0.03694492	-0.04047358	-0.04304705	-0.04010356	-0.04428824	-0.04144840	-0.04256668	-0.03616894	-0.02993351	-0.02258851	-0.01532732	-0.00726864	0.00010318	0.00325881	0.00812829	0.01119515	0.00987856	0.00708518	0.00531003	0.00112730	-0.00285736	-0.00601908	-0.00760216	-0.01080809	-0.01185443	-0.01078207	-0.00840351	-0.00915386	-0.00932716	-0.00748805	-0.00603433	-0.00517688	-0.00412940	-0.00074247	-0.00171834	-0.00077681	-0.00147748	-0.00044927	0.00064784	-0.00005644	0.00028570	0.00035194	-0.00096580	0.00155682	-0.00106061	0.00000258	-0.00043660	0.00006440	0.00030836	-0.00069635	-0.00025675	0.00104130	0.00022611	0.00039942	0.00045399	0.00138175	0.00002326	0.00094968	0.00123829	0.00029227	-0.00070681	0.00020089	0.00081160	0.00126770	0.00081964	0.00102128	-0.00070234	-0.00021111	-0.00039870	-0.00020777	0.00128425	0.00065203	-0.00088161	0.00190483	-0.00019114	-0.00045267	-0.00000396	-0.00016597	0.00039601	-0.00049346	-0.00017290	0.00044466	0.00002231	-0.00011047	-0.00021739	0.00020193	0.00005920	0.00032702	-0.00114989	0.00052187	-0.00069937	0.00088365	-0.00027004	0.00025667	-0.00058707	0.00077616	0.00095883	-0.00063705	-0.00068039	0.00119097	0.00108845	-0.00070134	-0.00024640	-0.00015271	-0.00025234	0.00071403	-0.00016595	0.00028445	-0.00144031	-0.00053934	0.00030259	-0.00052421	-0.00018238	-0.00086126	-0.00002549	-0.00024209	0.00000307	-0.00016335	-0.00123343	0.00076672	-0.00091644	0.00012057	0.00031624	-0.00002663	-0.00026065	-0.00015419	-0.00000419	-0.00032233	-0.00030273	0.00028784	-0.00025727	-0.00022960	-0.00002464	0.00033880	-0.00049249	0.00057944	0.00075665	0.00062773	0.00076930	-0.00079193	0.00003686	0.00104283	0.00048829	0.00061432	-0.00006189	0.00025027	-0.00020914	-0.00049295	0.00103344	0.00011181	-0.00039682	0.00089429	0.00112074	-0.00032957	0.00013162	0.00003356	0.00060315	-0.00086007	-0.00049337	0.00066303	-0.00020306	-0.00143945	0.00005792	0.00010372	-0.00022843	-0.00003973	-0.00033870	0.00091579	-0.00176836	0.00006837	0.00053989	-0.00037525	-0.00001228	0.00053471	-0.00079600	-0.00006012	0.00111875	0.00048100	-0.00054118	0.00062526	0.00077433	0.00012901	-0.00036418	0.00089619	-0.00184272	0.00070279	0.00079113	-0.00053170	-0.00194848	-0.00096539	-0.00094494	-0.00106886	-0.00043938	0.00040900	-0.00231592	0.00219852	0.00030188	-0.00012805	-0.00190475	0.00025990	-0.00229600	0.00025116	-0.00048904	-0.00088605	0.00012943	-0.00202970	-0.00073854	-0.00180976	0.00025637	-0.00228480	-0.00235274	0.00094124	-0.00200695	-0.00050915	-0.00197025	-0.00251645	-0.00241317	-0.00101741	-0.00048890	-0.00224626	0.00064090	-0.00132944	-0.00186953	-0.00155800	0.00075625	0.00020457	-0.00381668	-0.00299301	-0.00227725	-0.00243124	-0.00236801	-0.00210330	-0.00268194	-0.00144603	-0.00028396	-0.00566054	0.00123346	-0.00141000	-0.00064133	-0.00168603	-0.00223268	-0.00219762	-0.00365750	0.00093218	-0.00274763	-0.00240604	-0.00113696	-0.00147007	-0.00116205	-0.00203253	-0.00071197	-0.00155612	0.00039614	-0.00433910	-0.00230432	-0.00196748	-0.00376380	-0.00167754	-0.00387120	-0.00027906	-0.00024971	-0.00069445	-0.00154494	-0.00008611	-0.00199316	-0.00120025	-0.00039822	-0.00069356	-0.00101154	0.00004936	-0.00208208	-0.00322726	-0.00433740	-0.00157284	-0.00298834	-0.00078304	0.00005489	-0.00137989	-0.00289960	-0.00069850	-0.00129477	-0.00066012	-0.00230917	-0.00099117	0.00014442	-0.00105617	0.00047783	0.00051494	0.00002306	-0.00053974	-0.00103242	-0.00020017	0.00045323	-0.00015463	-0.00118866	0.00121082	0.00010018	-0.00146820	-0.00035699	-0.00074560	-0.00045485	0.00011069	0.00003525	-0.00030090	-0.00065828	-0.00124178	0.00014596	-0.00043389	-0.00032585	-0.00031154	-0.00018222	-0.00125930	-0.00167443	-0.00166298	-0.00116105	0.00031195	-0.00111853	-0.00010637	-0.00170743	-0.00096713	-0.00074323	-0.00087041	-0.00103520	0.00007850	-0.00091824	-0.00130239	-0.00048632	-0.00151470	-0.00038381	-0.00192847	-0.00018624	-0.00097448	-0.00084242	-0.00045795	-0.00120227	-0.00035593	-0.00033660	-0.00106477	-0.00114404	-0.00071749	0.00048675	-0.00013078	-0.00061051	0.00001876	-0.00069059	-0.00028346	-0.00096091	-0.00079232	-0.00061530	-0.00047321	0.00013787	-0.00026735	-0.00029082	-0.00054735	0.00022072	-0.00051638	-0.00028150	-0.00050976	-0.00053352	-0.00034995	-0.00053307	-0.00045296	-0.00054044	-0.00060419	-0.00042711	-0.00032932	-0.00049036	-0.00030764	-0.00006463	0.34908191
-0.5497	0.22287093	-21.47483647	-1.13695979	0.21037116	0.24513286	0.00378276	-21.47483647	-0.59212530	-0.31802346	0.26362349	-2.31340313	-1.12637031	-0.43850559	0.02704118	-0.00829831	0.10940836	-0.14398876	0.55649608	-0.99375927	-21.47483647	-21.47483647	-21.47483647	-21.47483647	0.42044431	-0.51899004	-21.47483647	-21.47483647	-0.05492999	-21.47483647	-21.47483647	-21.47483647	2.11936593	-0.10669683	0.72805214	-0.17718468	0.01356810	-0.20545533	0.04256748	-0.02678619	0.00365027	0.03168736	0.06578608	-0.00273675	0.01472750	0.01379949	0.04879381	0.01756703	0.03662136	0.03164642	0.03753968	0.02865986	0.04083093	0.03454759	0.02984991	0.02052680	0.04249417	0.02795471	0.03131197	0.03642655	0.03666135	0.03404345	0.03006697	0.02536620	0.03657928	0.02234699	0.02236718	0.02573202	0.02688459	0.02196044	0.02185848	0.02557046	0.02217951	0.01679734	0.01614535	0.02187264	0.02014802	0.01232390	0.01158127	0.01914834	0.01357348	0.00516540	0.00734782	0.01544085	0.00964131	0.01301923	0.00369799	0.00426849	0.00043918	0.02434601	0.00311724	-0.00113541	0.00488194	0.01875052	0.01510166	0.01238300	0.01332158	0.01401111	0.01134339	0.01559447	0.02218661	0.01718935	0.02102053	0.01655648	0.02051258	0.01678596	0.02754036	0.02887697	0.03530322	0.02274149	0.03387031	0.04616956	0.06143884	0.04580848	0.05216055	0.04594824	0.04901905	0.04593997	0.05419090	0.05373125	0.04196463	0.02692625	0.01745931	0.01374367	0.01061781	-0.01196545	-0.01181944	-0.01785780	-0.02223116	-0.01928653	-0.01527353	-0.02083764	-0.02178865	-0.02406663	-0.02416317	-0.02554815	-0.02549480	-0.02947265	-0.03078265	-0.03048970	-0.03084404	-0.02913558	-0.03129797	-0.03304737	-0.03473387	-0.03576586	-0.03503635	-0.04054159	-0.03920479	-0.04428006	-0.04615186	-0.04554319	-0.04123405	-0.04125217	-0.03740543	-0.03268215	-0.02318717	-0.01909305	-0.01249573	-0.00338395	0.00204000	0.00381199	0.00623015	0.00965694	0.00834196	0.00416741	0.00263948	0.00086053	-0.00332123	-0.00579965	-0.00627937	-0.00636376	-0.00779612	-0.01038762	-0.01219712	-0.00786450	-0.00848414	-0.00695552	-0.00551949	-0.00448516	-0.00401851	-0.00197919	0.00034810	-0.00060491	-0.00000838	0.00030225	0.00153538	0.00098541	0.00063619	0.00173021	0.00031516	-0.00055842	0.00255433	0.00255386	0.00111438	-0.00037317	0.00181137	0.00185117	0.00024541	0.00089652	0.00343452	0.00196984	0.00094262	0.00122076	0.00146259	0.00093444	0.00003953	0.00130038	0.00437562	0.00190824	-0.00022444	0.00277684	0.00171987	0.00111978	0.00033467	0.00309122	0.00304953	0.00091563	0.00042322	0.00289206	0.00239857	0.00183164	0.00131249	0.00208492	0.00227293	0.00162894	0.00168235	0.00135135	0.00145114	0.00082506	0.00169549	0.00062190	0.00169515	0.00179136	0.00158358	0.00077461	0.00225270	0.00171595	0.00159270	0.00197776	0.00336744	0.00203177	0.00141375	0.00109468	0.00222771	0.00266684	0.00062728	0.00206417	0.00313241	0.00245404	0.00068022	0.00072499	0.00204537	0.00139519	-0.00020174	0.00163625	0.00270293	0.00172146	0.00048962	0.00166183	0.00189218	0.00103869	0.00171560	0.00230682	0.00216044	0.00082951	0.00119279	0.00210849	0.00157664	0.00144753	0.00138377	0.00090253	0.00133849	0.00096510	0.00174809	0.00163284	0.00243116	0.00189994	0.00145833	0.00124831	0.00119381	0.00227917	0.00107736	0.00199827	0.00095749	0.00253032	0.00164647	0.00117412	0.00214660	0.00163206	0.00167139	0.00160721	0.00235909	0.00235256	0.00094249	0.00226755	0.00341916	0.00271109	0.00113354	0.00239107	0.00240223	0.00262776	0.00179560	0.00285623	0.00210120	0.00178671	0.00153428	0.00250701	0.00253070	0.00107376	0.00175910	0.00253995	0.00247113	0.00175013	0.00314642	0.00296691	0.00367959	0.00265842	0.00260738	0.00285451	0.00378942	0.00357101	0.00396034	0.00365567	0.00328533	0.00346049	0.00349722	0.00090178	0.00451970	0.00524775	0.00469000	0.00094203	0.00388726	0.00638198	0.00463551	0.00189243	0.00673364	0.00512987	0.00490635	0.00270092	0.00416701	0.00420416	0.00262568	0.00417355	0.00653381	0.00571431	0.00262080	0.00286098	0.00745701	0.00466497	0.00590097	0.00247854	0.00486569	0.00311392	0.00443399	0.00391118	0.00608861	0.00324178	0.00483471	0.00339994	0.00636983	0.00526591	0.00483580	0.00564414	0.00608171	0.00553060	0.00836808	0.00663442	0.00627545	0.00657484	0.00728962	0.00273794	0.00477274	0.00605511	0.00618490	0.00182016	0.00312269	0.00645997	0.00358771	0.00436519	0.00428157	0.00554854	0.00436421	0.00141272	0.00613721	0.00464401	0.00498793	0.00629339	0.00532678	0.00743757	0.00337244	0.00325155	0.00684209	0.00418300	0.00456502	0.00717205	0.00788720	0.00350588	0.00659151	0.00471134	0.00806818	0.00350102	0.00576388	0.00482579	0.00652715	0.00252379	0.00442246	0.00429907	0.00703087	0.00281108	0.00363019	0.00548627	0.00497585	0.00401636	0.00588178	0.00437142	0.00318309	0.00368444	0.00551320	0.00418786	0.00434160	0.00411225	0.00513164	0.00214294	0.00535825	0.00328844	0.00300780	0.00192809	0.00493768	0.00470431	0.00238254	0.00203592	0.00460253	0.00363735	0.00294007	0.00173935	0.00316304	0.00265693	0.00361986	0.00365804	0.00317614	0.00228906	0.00221866	0.00223978	0.00426756	0.00231668	0.00233964	0.00246938	0.00232485	0.00229196	0.00226791	0.00276091	0.00267011	0.00317661	0.00273058	0.00171111	0.00143905	0.00194806	0.00334454	0.00300620	0.00294743	0.00239162	0.00274196	0.00150961	0.00246525	0.00192497	0.00330099	0.00302288	0.00324997	0.00344857	0.00388350	0.00179117	0.00144949	0.00295617	0.00202331	0.00096123	0.00076557	0.00169124	0.00131976	0.00109243	0.00144643	0.00230807	0.00150106	0.00089862	0.00200263	0.00161205	0.00159453	0.00102997	0.00196301	0.00082439	0.00113559	0.00132651	0.00100758	0.00133169	0.00158452	0.00159752	0.00131977	0.00089407	0.00139356	0.00132447	0.00105072	0.00102755	0.00120931	0.00094584	0.00109122	0.00023947	0.00096026	0.00106415	0.00143095	0.00123537	0.00186839	0.00121524	0.29391499
-0.4997	-0.05713823	0.04822253	-0.22925283	-1.22075021	-0.21289926	0.23232488	0.65507722	0.86526440	-21.47483647	-21.47483647	0.73266619	0.74311078	0.68388931	0.02248455	0.23516058	0.96312040	-0.43501364	-0.97086740	-0.11240250	1.05285800	-21.47483647	-21.47483647	-21.47483647	-1.92676651	-0.17204614	-21.47483647	-21.47483647	0.91723394	-21.47483647	0.36546448	-0.79404658	-21.47483647	-0.05375645	0.55948431	0.33591992	0.06159935	0.08553120	-0.00332901	-0.03889299	-0.06565833	-0.00306180	-0.01690712	0.02725665	-0.01035584	0.06726978	-0.02721524	0.04229014	-0.00790145	0.05547763	0.01374328	0.03680033	0.01459455	0.03921478	0.02900849	0.03336951	0.02640671	0.03824214	0.03269759	0.03439935	0.02570778	0.04081012	0.03465053	0.02539470	0.02672166	0.03250035	0.02216463	0.02120032	0.01862887	0.02744289	0.01985029	0.02176226	0.01487098	0.02194998	0.01447756	0.01326961	0.01397771	0.01469273	0.01028956	0.00993858	0.00844313	0.00718717	0.01043171	0.00175729	-0.00331187	-0.00220642	0.00286879	-0.00424056	-0.01672268	-0.00192651	-0.00171226	-0.00647025	-0.01148480	0.00073753	0.00446093	0.00681630	0.00456853	0.01476633	0.00925102	0.01111184	0.01030011	0.01324579	0.01476970	0.01255292	0.01020955	0.02003657	0.02581623	0.02453786	0.01780864	0.02580172	0.03821639	0.04904733	0.06328410	0.05902373	0.06307719	0.05973746	0.06142792	0.06587993	0.05984402	0.05701662	0.04468630	0.04556816	0.03190554	0.02135559	0.01882100	0.00850961	-0.00965883	-0.01782634	-0.02297274	-0.01663099	-0.02336044	-0.02424117	-0.02723524	-0.02115473	-0.02850500	-0.02851296	-0.02941955	-0.02701751	-0.03411213	-0.03148559	-0.03284728	-0.03194836	-0.03384005	-0.03234765	-0.03769800	-0.03324036	-0.03332466	-0.03634857	-0.04143275	-0.03971440	-0.04122752	-0.04209527	-0.04464676	-0.04550662	-0.04912448	-0.04735726	-0.04839177	-0.04435545	-0.04374078	-0.03651041	-0.03375089	-0.02533416	-0.01914142	-0.01260793	-0.00766710	-0.00028175	0.00128849	0.00425475	0.00506946	0.00518115	0.00129271	0.00132281	-0.00052015	-0.00473230	-0.00734334	-0.00755870	-0.01104098	-0.01132254	-0.01318409	-0.01224750	-0.01371697	-0.01108377	-0.00926728	-0.00801446	-0.00765642	-0.00642400	-0.00558262	-0.00330170	-0.00467926	-0.00327446	-0.00327116	-0.00129525	-0.00183158	-0.00235636	-0.00136229	-0.00069993	-0.00262579	-0.00160733	-0.00154571	-0.00200771	-0.00116324	-0.00183344	-0.00118444	-0.00115563	-0.00336916	-0.00149720	-0.00161838	-0.00091969	-0.00052943	-0.00217720	-0.00232816	-0.00058204	-0.00135435	-0.00167026	-0.00197757	-0.00107683	-0.00032681	-0.00107254	-0.00305144	-0.00089619	-0.00305911	-0.00109889	-0.00218435	-0.00069304	-0.00198567	-0.00209780	-0.00155047	-0.00098973	-0.00188720	-0.00153987	-0.00123871	-0.00097082	-0.00201293	-0.00223723	-0.00183438	-0.00093725	-0.00260689	-0.00164844	-0.00117470	-0.00089525	-0.00128462	-0.00158493	-0.00142562	-0.00019828	-0.00233208	-0.00138030	-0.00248315	-0.00123222	-0.00157573	-0.00146357	-0.00088513	-0.00163991	-0.00214815	-0.00139562	-0.00299356	-0.00015614	-0.00240670	-0.00052544	-0.00185092	-0.00098087	-0.00109039	-0.00166073	-0.00090324	-0.00120300	-0.00163827	-0.00097393	-0.00255568	-0.00032477	-0.00161569	-0.00141756	-0.00177914	-0.00126141	-0.00231042	-0.00161801	-0.00110705	-0.00041286	-0.00148122	-0.00174417	-0.00120615	-0.00054772	-0.00149997	-0.00064307	-0.00272475	-0.00063593	-0.00186711	-0.00086438	-0.00119901	-0.00020678	-0.00192151	-0.00064464	-0.00173946	-0.00011540	-0.00116045	-0.00088750	-0.00111847	-0.00006260	-0.00113829	-0.00107049	-0.00278163	-0.00213695	-0.00248846	-0.00100706	-0.00238118	-0.00042101	-0.00204376	-0.00204344	-0.00161790	-0.00041763	-0.00104422	-0.00245231	-0.00158376	-0.00120819	-0.00288626	-0.00095977	-0.00176640	-0.00173141	-0.00151202	-0.00213163	-0.00225428	-0.00222847	-0.00151211	-0.00249660	-0.00271069	-0.00272691	-0.00258937	-0.00080495	-0.00401857	-0.00221925	-0.00077365	-0.00191721	-0.00294709	-0.00277697	-0.00377646	-0.00182384	-0.00339334	-0.00169518	-0.00457564	-0.00502351	-0.00273036	-0.00303053	-0.00409195	-0.00244841	-0.00375502	-0.00276109	-0.00290298	-0.00304229	-0.00438426	-0.00158924	-0.00313146	-0.00237158	-0.00474946	-0.00388270	-0.00310164	-0.00367598	-0.00380780	-0.00140443	-0.00241849	-0.00445997	-0.00411233	-0.00530331	-0.00747875	-0.00008509	-0.00740462	-0.00184806	-0.00305454	-0.00621428	-0.00444407	-0.00051725	-0.00418772	-0.00468911	-0.00759708	-0.00301753	-0.00409556	-0.00554430	-0.00452529	-0.00307043	-0.00661595	-0.00623612	-0.00772754	-0.00242380	-0.00547150	-0.00180863	-0.00536981	-0.00220641	-0.00333154	-0.00239659	-0.00488337	-0.00022893	-0.00405632	-0.00306499	-0.00533871	-0.00342177	-0.00467364	-0.00322064	-0.00494708	-0.00093438	-0.00428749	-0.00497176	-0.00515736	-0.00145036	-0.00274992	-0.00437355	-0.00365392	-0.00136280	-0.00199119	-0.00273209	-0.00289894	-0.00329389	-0.00368085	-0.00251511	-0.00454650	-0.00252899	-0.00101418	-0.00390474	-0.00407783	-0.00260682	-0.00403670	-0.00332948	-0.00359504	-0.00015825	-0.00009751	-0.00355130	-0.00179242	-0.00096415	-0.00214050	-0.00213898	-0.00381042	-0.00063199	-0.00112351	0.00008644	-0.00094432	-0.00017023	-0.00065930	-0.00120041	-0.00219194	-0.00011969	-0.00168503	-0.00097260	-0.00162216	-0.00025992	-0.00054080	-0.00131953	-0.00198277	-0.00110111	-0.00066856	0.00028917	-0.00246474	-0.00079441	-0.00134130	0.00040506	-0.00159720	-0.00052484	-0.00126198	-0.00082342	-0.00197458	-0.00133318	-0.00147649	-0.00058998	-0.00095145	-0.00187107	-0.00120623	-0.00080480	-0.00189812	-0.00117030	-0.00040086	-0.00175145	-0.00213386	0.00040939	-0.00061015	-0.00133715	-0.00214037	-0.00110947	-0.00211104	-0.00149445	-0.00214982	-0.00101927	-0.00159993	-0.00118753	-0.00139528	0.00024029	-0.00150189	-0.00042827	-0.00103845	-0.00062744	0.00004945	-0.00029244	-0.00059062	-0.00014478	-0.00012924	-0.00018083	-0.00052534	-0.00029670	-0.00046343	-0.00015055	-0.00127330	0.00030377	-0.00070455	0.00016321	-0.00061520	-0.00040150	0.00002832	0.00045270	-0.00075930	-0.00045806	-0.00057717	0.00017808	-0.00057656	-0.00032637	0.00043934	0.00019974	-0.00036155	0.00039743	-0.43460127
-0.4497	0.06860053	-1.15093756	0.26574512	1.30014789	-0.30647343	1.35054588	1.26744151	1.85354471	0.37876220	-0.09233550	-1.36753881	-0.29595485	-0.21504022	0.19875687	-0.69862592	0.32644545	0.40322373	1.17788100	-0.22718837	-21.47483647	0.52202550	-21.47483647	-0.41085604	0.49131344	-21.47483647	0.46156961	-21.47483647	-21.47483647	-21.47483647	0.83762395	-21.47483647	-21.47483647	-0.27071768	-0.79221468	0.38042107	0.04601551	-0.44394155	0.18232261	0.02703406	-0.10821717	-0.01687226	-0.05700983	-0.00366409	0.08622368	-0.02935407	0.00649284	0.02358278	0.05875180	0.02644514	0.02324458	0.03492292	0.04063551	0.00556343	0.03028747	0.03601076	0.03576047	0.02259117	0.03455363	0.03973118	0.02763602	0.02471970	0.03958052	0.02991388	0.03016890	0.02399681	0.02586995	0.02358994	0.02570103	0.02445183	0.02525884	0.02329273	0.01841252	0.02128613	0.01667695	0.01566366	0.01469197	0.01851081	0.01091942	0.01349530	0.01395946	0.01810877	0.00284353	0.00506854	0.01438617	0.01812396	-0.00799245	0.00512365	0.01197820	0.01578738	-0.00645751	0.00559533	0.01760974	0.00880077	-0.00440813	0.01443408	0.01724686	0.01027173	0.01170016	0.02057965	0.02362819	0.00721190	0.02032174	0.02347003	0.01817606	0.01257715	0.03402221	0.04506062	0.04011565	0.03208130	0.06168324	0.06473365	0.06893854	0.05277038	0.06968351	0.05696756	0.05251546	0.05758593	0.06561008	0.05933107	0.04831333	0.04528475	0.02786581	0.01619802	0.01483290	0.00033937	-0.00943467	-0.01685836	-0.01800255	-0.01745697	-0.01752215	-0.02259602	-0.02150779	-0.02172259	-0.02631894	-0.02524177	-0.02506697	-0.02755248	-0.03251780	-0.02844522	-0.02499374	-0.03288557	-0.03333968	-0.03052440	-0.03074299	-0.03569383	-0.03416827	-0.03292843	-0.03284631	-0.03752984	-0.03502892	-0.03465193	-0.03527489	-0.03835416	-0.03833342	-0.03892865	-0.04066267	-0.04307088	-0.04262617	-0.04402978	-0.04487926	-0.04522926	-0.04229017	-0.03947412	-0.03683847	-0.03052130	-0.02609499	-0.01945538	-0.01400231	-0.00857126	-0.00557643	-0.00289295	0.00165733	0.00137869	0.00086538	-0.00005769	-0.00020422	-0.00248023	-0.00751810	-0.00936372	-0.00923379	-0.00968661	-0.01068140	-0.01138429	-0.00853981	-0.01034618	-0.01082899	-0.00850004	-0.00699516	-0.00607539	-0.00716315	-0.00338214	-0.00139155	-0.00221149	-0.00069812	-0.00015797	-0.00042845	0.00106778	0.00064535	0.00212935	0.00241481	0.00243599	0.00227494	0.00230875	0.00121604	0.00152598	0.00170911	0.00279304	0.00119902	0.00239961	0.00152207	0.00075294	0.00165055	0.00239633	0.00177810	0.00107040	0.00340464	0.00423489	0.00175421	0.00176427	0.00152317	0.00323097	0.00118690	0.00141907	0.00273834	0.00288978	0.00148863	0.00114089	0.00306769	0.00246119	-0.00005384	0.00102930	0.00245388	0.00113091	0.00051772	0.00133663	0.00282293	0.00127247	0.00165475	0.00225668	0.00137176	0.00135053	0.00089885	0.00152898	0.00176398	0.00120668	0.00065540	0.00214481	0.00146482	0.00137812	0.00176871	0.00129961	0.00111413	0.00198773	0.00060868	0.00114471	0.00075562	0.00247860	0.00183528	0.00093490	0.00063954	0.00134929	0.00165554	0.00074525	0.00184372	0.00151546	0.00082263	0.00098155	0.00201060	0.00197896	0.00079254	0.00077735	0.00188471	0.00171927	0.00047028	0.00137391	0.00315897	0.00155361	0.00099171	0.00136832	0.00226145	0.00234531	0.00036738	0.00192208	0.00288859	0.00164065	0.00155306	0.00172788	0.00185780	0.00183643	0.00030383	0.00220103	0.00234185	0.00087564	0.00191400	0.00170509	0.00234892	0.00184933	0.00182601	0.00238850	0.00192260	0.00226111	0.00239704	0.00120427	0.00169843	0.00240084	0.00240542	0.00179618	0.00236121	0.00177259	0.00258382	0.00060446	0.00249237	0.00307027	0.00167878	0.00062434	0.00312974	0.00222612	0.00123120	0.00190293	0.00392024	0.00416305	0.00235898	0.00190287	0.00318770	0.00408972	0.00193098	0.00211432	0.00439286	0.00480980	0.00272426	0.00393831	0.00429199	0.00539327	0.00312352	0.00269140	0.00446305	0.00144153	0.00375399	0.00343628	0.00246423	0.00470714	0.00404022	0.00381009	0.00482007	0.00262804	0.00603977	0.00288221	0.00292071	0.00554747	0.00542601	0.00273420	0.00336071	0.00359309	0.00398564	0.00203776	0.00544824	0.00514142	0.00552491	0.00120565	0.00246054	0.00817569	0.00449588	0.00279052	0.00501551	0.00607517	0.00300183	0.00709590	0.00929670	0.00498031	0.00335114	0.00369916	0.00735970	0.00448514	0.00573847	0.00245455	0.00660880	0.00585694	0.00296676	0.00372961	0.00698243	0.00413487	0.00380823	0.00360674	0.00670983	0.00412447	0.00622472	0.00631570	0.00492950	0.00532678	0.00760015	0.00697287	0.00792490	0.00417670	0.00594915	0.00542056	0.00453626	0.00393389	0.00571874	0.00289711	0.00558013	0.00415794	0.00547500	0.00329446	0.00539281	0.00602693	0.00406795	0.00351841	0.00572589	0.00653384	0.00511693	0.00394563	0.00519940	0.00584061	0.00504401	0.00233657	0.00563452	0.00482768	0.00477259	0.00524718	0.00737616	0.00362750	0.00386755	0.00576993	0.00805002	0.00190112	0.00411736	0.00383258	0.00499915	0.00368680	0.00466596	0.00379498	0.00351803	0.00225301	0.00502566	0.00335955	0.00121103	0.00222586	0.00396110	0.00307578	0.00267855	0.00277374	0.00307790	0.00257271	0.00285534	0.00317480	0.00293157	0.00140085	0.00194129	0.00287575	0.00329340	0.00224502	0.00178019	0.00338954	0.00291929	0.00180188	0.00186839	0.00164643	0.00214175	0.00167490	0.00221504	0.00282440	0.00224789	0.00110366	0.00170910	0.00134441	0.00237597	0.00268551	0.00366430	0.00291991	0.00126287	0.00190763	0.00117493	0.00214808	0.00122226	0.00104053	0.00180895	0.00096455	0.00177043	0.00190456	0.00185919	0.00158990	0.00205757	0.00175244	0.00129010	0.00098537	0.00215214	0.00134444	0.00167615	0.00119289	0.00157667	0.00149343	0.00098917	0.00151969	0.00127268	0.00081623	0.00115050	0.00117610	0.00176506	0.00064615	0.00133556	0.00117872	0.00130711	0.00084197	0.00133685	0.00101304	0.00107430	0.00086682	0.00203652	0.00112096	0.00142087	0.00106964	2.26865721
-0.3997	0.25019968	-1.12313703	-21.47483647	0.09950660	-0.15400969	-21.47483647	0.17736796	-21.47483647	-0.12933534	0.11566599	-0.59870511	-0.23315745	0.14297788	-1.48261249	0.72984146	-21.47483647	0.27206189	0.66186664	-0.24146897	1.06930816	-21.47483647	0.98676372	-21.47483647	0.17040443	-21.47483647	-0.14561427	0.72372639	1.21857321	-21.47483647	0.13355184	-21.47483647	-21.47483647	0.76945055	3.42101121	0.10619195	-0.26352040	-0.34557068	-0.06535462	-0.08160357	-0.18983813	0.04760128	0.00831845	-0.00119737	-0.01806103	0.01854655	-0.00368399	0.02574642	0.02369902	0.04907747	0.02669807	0.03726853	0.02861172	0.03569944	0.03443279	0.02985543	0.03045231	0.03398745	0.02927130	0.03559908	0.03040831	0.03476597	0.03311281	0.02533463	0.02767100	0.03000778	0.02343951	0.02180790	0.02401826	0.02481282	0.01995772	0.02538950	0.01462600	0.01802360	0.01527144	0.01601155	0.01585694	0.01282920	0.01098894	0.01521025	0.00776550	0.00847929	0.00629667	0.00566871	0.00691539	-0.00033406	-0.00484034	0.00061881	-0.00788874	0.00543596	-0.00215560	0.00326365	0.00204142	0.00303208	0.00030924	0.00874443	0.00802169	0.00844899	0.00606622	0.01119547	0.01449376	0.01701879	0.01316433	0.01331213	0.01309890	0.02124727	0.02636440	0.02741362	0.03398098	0.03667771	0.05869656	0.07165111	0.08321580	0.07530284	0.08075254	0.07453401	0.07829666	0.07044791	0.06906650	0.06753658	0.05078750	0.04716219	0.02487174	0.01558851	0.01376620	0.00263917	-0.00058652	-0.00867076	-0.01553541	-0.01685729	-0.02226875	-0.02366075	-0.02624150	-0.02294534	-0.02512831	-0.02724793	-0.02761299	-0.02904050	-0.03276737	-0.03115601	-0.03064758	-0.02995337	-0.03451825	-0.03218028	-0.03386466	-0.03290691	-0.03420986	-0.03605902	-0.03617732	-0.03653135	-0.03660619	-0.03741179	-0.03593947	-0.03841089	-0.04096657	-0.03881580	-0.03978337	-0.03933493	-0.04062585	-0.04012365	-0.04359293	-0.04515901	-0.04485363	-0.04506601	-0.04739136	-0.04585682	-0.04594635	-0.04258617	-0.04057770	-0.03804630	-0.03716311	-0.03110259	-0.02971642	-0.02475906	-0.02306183	-0.02102512	-0.01869265	-0.01964622	-0.02113745	-0.01814636	-0.01966887	-0.01759468	-0.01577964	-0.01561505	-0.01356127	-0.01210046	-0.01069054	-0.00975208	-0.01005060	-0.00762031	-0.01042831	-0.00901319	-0.00880018	-0.00726207	-0.00719863	-0.00677280	-0.00539264	-0.00489309	-0.00527879	-0.00304510	-0.00172544	-0.00178613	-0.00179222	-0.00060277	-0.00086001	-0.00039021	-0.00217380	0.00066911	0.00101233	0.00023287	-0.00091426	-0.00026457	-0.00035634	0.00006942	-0.00086677	0.00056379	0.00069315	-0.00007990	-0.00157503	0.00058881	-0.00059706	-0.00048723	-0.00066552	0.00000363	0.00001519	-0.00048309	-0.00005698	-0.00001500	0.00055701	0.00027846	-0.00059999	-0.00066009	0.00002407	0.00028063	-0.00089830	-0.00030222	-0.00011599	-0.00011781	0.00036224	0.00118432	-0.00013338	-0.00010635	-0.00037940	0.00056929	-0.00029913	0.00047851	-0.00107322	0.00030397	0.00008424	0.00056272	-0.00027693	-0.00040790	-0.00057770	0.00062865	-0.00092132	-0.00007969	-0.00082693	0.00026774	-0.00076886	0.00116592	0.00033433	-0.00058175	0.00014569	0.00026514	0.00008123	0.00019344	-0.00058473	0.00073919	-0.00000882	0.00042030	-0.00111687	0.00031689	0.00041114	0.00013042	0.00032638	0.00050006	0.00053774	-0.00016462	-0.00050901	0.00065087	0.00032900	0.00091225	-0.00030765	0.00113676	0.00041383	0.00059113	0.00008016	0.00062294	0.00087194	0.00010307	-0.00024300	0.00099905	0.00050307	0.00065299	0.00017419	0.00136763	0.00097107	0.00089514	-0.00054082	0.00034349	0.00080365	0.00102114	-0.00062705	0.00033162	0.00027423	0.00085043	-0.00043664	0.00114062	0.00101364	0.00002469	-0.00026919	0.00040587	0.00106894	0.00105665	-0.00051171	0.00092105	0.00143987	0.00014470	0.00074632	0.00173180	0.00163590	0.00215147	0.00057450	0.00145792	0.00023297	0.00123827	-0.00037919	-0.00023567	0.00258738	0.00036818	0.00039964	0.00108952	0.00090332	0.00254651	0.00037105	0.00067092	0.00064292	-0.00046690	-0.00156424	0.00104083	0.00077869	0.00235579	-0.00138148	-0.00047433	0.00206521	-0.00108911	0.00012649	0.00065085	-0.00006362	0.00007707	0.00084126	0.00246613	0.00162999	-0.00137114	0.00055186	0.00301354	0.00114399	0.00042184	0.00007600	0.00032898	0.00290194	0.00223734	0.00071100	0.00112093	0.00177514	0.00035410	0.00231999	0.00370968	0.00179122	0.00145168	-0.00094036	0.00199398	0.00176733	0.00425946	0.00132270	0.00017663	-0.00089015	0.00266114	-0.00068077	0.00027306	0.00264826	0.00381161	0.00030731	0.00261548	0.00266402	0.00168422	0.00081732	0.00190977	0.00332722	0.00394263	0.00015399	0.00406395	0.00382237	0.00191999	0.00081097	0.00453600	0.00385427	0.00353688	0.00092191	0.00003983	0.00303005	0.00245435	0.00207731	0.00362012	0.00377339	0.00233871	0.00330258	0.00129177	0.00290357	0.00303658	0.00266161	0.00424492	0.00395024	0.00200886	0.00264301	0.00178108	0.00069235	0.00082763	0.00151474	0.00294429	0.00391864	0.00258819	0.00103625	0.00288367	0.00304905	0.00159985	0.00066170	0.00072746	0.00335733	0.00335564	0.00168281	0.00172296	0.00235041	0.00207168	0.00214050	0.00179864	0.00159902	0.00071972	0.00201162	0.00154384	0.00189816	0.00101195	0.00033907	0.00117952	0.00175161	0.00152406	0.00084818	0.00198851	0.00172301	0.00178720	0.00076452	0.00182704	0.00204060	0.00175508	0.00020020	0.00049559	0.00034745	0.00097526	0.00086621	0.00038097	0.00118122	0.00187109	0.00124711	0.00046651	0.00181044	0.00045836	0.00112237	0.00065420	0.00205779	0.00171745	0.00094714	0.00125184	0.00077898	0.00172580	0.00008533	0.00103698	0.00240823	0.00135130	0.00083616	0.00131403	0.00112143	0.00102157	0.00094845	0.00096514	0.00139529	0.00096793	0.00101531	0.00054794	0.00139741	0.00076608	0.00042820	0.00093131	0.00076321	0.00094646	0.00047516	0.00093184	0.00080393	0.00080815	0.00067987	0.00093306	0.00097020	0.00094235	0.00091704	0.00045624	0.00084452	0.00073910	0.00052365	0.00078834	0.00155612	0.00109757	0.00139474	0.00101992	0.18278946
-0.3497	0.05353321	-1.47585320	0.17745245	0.20064149	0.05999422	-21.47483647	1.47257644	-0.86019343	0.09873925	2.17955971	-0.06188333	-0.59410433	-0.08796866	-21.47483647	0.19792535	-1.40020518	-0.06986538	-1.13389102	0.60256466	-0.30899441	-0.21687354	-21.47483647	-0.73408782	-0.29103878	-1.30300027	-21.47483647	-21.47483647	-21.47483647	0.15335140	-0.00488107	-1.54398251	0.41581759	0.54844975	0.19122838	-0.30774246	-0.22948688	0.25965982	-0.08409483	0.05278942	-0.14142463	-0.02878910	0.04968684	0.03885640	-0.04624084	0.06196381	0.01978595	0.02068339	0.02389847	0.07246134	0.03029059	0.01598732	0.03015942	0.05041142	0.03073739	0.02870451	0.03781689	0.03950240	0.02440038	0.03774027	0.03284226	0.03851654	0.03092276	0.02262448	0.02901741	0.03135464	0.02308388	0.02089911	0.02193744	0.02273385	0.02083490	0.02353346	0.01823527	0.01974703	0.01197443	0.01885257	0.01281501	0.00980300	0.01293116	0.01306218	0.00603530	0.00370124	0.00633902	0.00988014	-0.00201130	-0.00069270	0.00391881	-0.00024270	-0.01460096	-0.00518726	0.00765402	-0.00331157	-0.01108905	0.00598365	0.00647181	-0.00087976	-0.00158178	0.01483313	0.01221567	0.01162613	0.00823867	0.02021030	0.01547285	0.00917157	0.01040352	0.02690397	0.03105219	0.03508307	0.03339783	0.04093683	0.06075966	0.07796667	0.08982942	0.08082536	0.09287162	0.10167292	0.10533983	0.09988276	0.09870474	0.09680916	0.07811141	0.07125036	0.05589788	0.04546601	0.03423724	0.01898491	0.00380191	-0.00509001	-0.02063415	-0.01737740	-0.01924477	-0.02208837	-0.02853122	-0.02263480	-0.02266806	-0.02684565	-0.02879119	-0.02775750	-0.03290815	-0.03013379	-0.03220907	-0.02832384	-0.03184743	-0.03371919	-0.03488639	-0.03304430	-0.03313252	-0.03554646	-0.03735944	-0.03640766	-0.03767387	-0.03883185	-0.03645284	-0.03672490	-0.03976410	-0.03789505	-0.03815742	-0.03718164	-0.04008969	-0.03658189	-0.03929001	-0.04065895	-0.04169309	-0.03966458	-0.04275012	-0.04242921	-0.04421815	-0.04343299	-0.04709036	-0.04641074	-0.04953742	-0.04690948	-0.05035306	-0.05099559	-0.04923119	-0.04923297	-0.04980974	-0.04819345	-0.04701176	-0.04453971	-0.04446787	-0.03886061	-0.03319081	-0.03029400	-0.02616159	-0.01948841	-0.01196768	-0.00955639	-0.00709844	-0.00223902	-0.00206793	-0.00261356	-0.00137154	-0.00201560	-0.00442936	-0.00661351	-0.00716687	-0.00663724	-0.00911710	-0.00985406	-0.00816421	-0.00827322	-0.00799701	-0.00688157	-0.00722207	-0.00542652	-0.00547647	-0.00273022	-0.00275728	-0.00294985	-0.00302260	-0.00100559	-0.00303861	-0.00141718	-0.00196542	-0.00116789	-0.00086508	-0.00127500	-0.00180305	0.00135387	-0.00220178	-0.00184509	-0.00112073	-0.00030853	-0.00176614	-0.00001184	-0.00029038	-0.00038892	-0.00258509	-0.00115581	-0.00087964	-0.00141693	-0.00229565	-0.00087746	-0.00031194	-0.00133000	-0.00229326	-0.00136965	-0.00048987	-0.00076259	-0.00177366	-0.00015454	-0.00122843	-0.00131234	-0.00145801	-0.00012873	-0.00204999	-0.00083742	-0.00132602	-0.00078457	-0.00120790	-0.00093084	-0.00070140	-0.00069576	-0.00204871	-0.00058100	-0.00134732	-0.00053163	-0.00172482	0.00000136	-0.00134340	-0.00181468	-0.00168698	-0.00013213	-0.00133761	-0.00195628	-0.00209365	0.00048610	-0.00185372	-0.00147323	-0.00074821	0.00003128	-0.00093212	-0.00105788	-0.00095717	-0.00031910	-0.00109944	-0.00084284	-0.00058695	-0.00006344	-0.00100994	-0.00052265	-0.00113846	-0.00009512	-0.00080083	-0.00023270	-0.00134299	-0.00096781	-0.00126781	-0.00031164	-0.00144179	-0.00057346	-0.00057977	-0.00011536	-0.00159638	0.00047620	-0.00040029	-0.00044690	-0.00219612	-0.00044479	-0.00089375	-0.00071799	-0.00127972	-0.00035316	-0.00192848	-0.00144347	-0.00118442	0.00042578	-0.00028567	-0.00162296	-0.00076516	0.00001495	-0.00147779	-0.00131185	-0.00035521	-0.00020942	-0.00198089	-0.00222842	-0.00167786	0.00060702	-0.00142961	-0.00150747	-0.00149010	-0.00098848	-0.00117160	-0.00052607	-0.00192359	-0.00221270	-0.00149739	0.00073341	-0.00203570	-0.00280238	-0.00201627	-0.00048498	-0.00374571	-0.00254568	-0.00003708	-0.00267236	-0.00188078	-0.00228905	-0.00130644	-0.00062804	-0.00510188	-0.00142345	-0.00161874	-0.00239459	-0.00375608	-0.00091972	-0.00312303	-0.00352991	-0.00260687	-0.00134710	-0.00230593	-0.00459202	-0.00494157	0.00136718	-0.00296454	-0.00411018	-0.00319167	-0.00210599	-0.00521164	-0.00056406	-0.00401148	-0.00175710	-0.00572111	-0.00387519	-0.00131921	0.00012582	-0.00267822	-0.00348160	-0.00347379	-0.00036691	-0.00338987	-0.00231273	-0.00227359	-0.00531321	-0.00416214	-0.00244691	-0.00514026	-0.00238418	-0.00370550	0.00089119	-0.00422166	-0.00267296	-0.00152135	-0.00061387	-0.00546064	-0.00152235	-0.00025854	-0.00066473	-0.00273429	-0.00187934	-0.00001345	-0.00193858	-0.00244506	0.00200834	-0.00080300	-0.00312521	-0.00414827	-0.00224639	-0.00248012	-0.00434675	-0.00188321	-0.00137024	-0.00050522	-0.00195675	-0.00194468	0.00051061	-0.00308179	-0.00207263	-0.00302521	0.00084549	-0.00117927	-0.00158965	-0.00268345	-0.00056129	-0.00177576	-0.00158437	-0.00202720	-0.00047504	-0.00184889	-0.00364098	-0.00284331	-0.00224618	-0.00099040	0.00005785	-0.00280887	-0.00207646	-0.00052867	0.00054733	-0.00128296	-0.00013729	0.00061404	-0.00061078	-0.00179501	-0.00034916	-0.00069748	-0.00058106	-0.00079787	0.00034796	-0.00003619	-0.00114880	-0.00143907	-0.00075149	0.00076292	-0.00030927	-0.00109302	0.00057301	-0.00049535	0.00082706	-0.00100385	-0.00002468	0.00008912	-0.00034201	-0.00180682	-0.00065000	-0.00082098	0.00002585	0.00015085	-0.00013253	-0.00114227	-0.00020907	-0.00110448	-0.00047159	-0.00061720	-0.00074316	-0.00056079	-0.00006705	0.00080692	0.00042790	-0.00164372	-0.00069091	-0.00119965	0.00117918	-0.00131688	-0.00053491	0.00000820	0.00009765	-0.00089715	-0.00013715	0.00040206	0.00073083	-0.00064460	0.00046102	0.00053230	0.00035295	-0.00010028	0.00009806	0.00024868	-0.00046457	-0.00075650	0.00049527	-0.00024076	0.00015429	-0.00077582	0.00036139	0.00027089	-0.00025520	-0.00003760	0.00054873	-0.00014069	0.00016130	-0.00036634	-0.00000010	-0.00040430	0.00004325	0.00025739	0.00003122	0.00011995	0.00068950	0.00066851	0.00057602	-0.56392735
-0.2997	0.29829687	0.25906436	0.61708766	-0.07432975	0.43182896	-1.25711596	0.60815966	-0.65106046	-0.59005135	0.05676259	0.04330599	0.19964215	-0.29280870	-0.71528059	-1.23457921	-0.22778313	-0.17219477	1.42044806	0.29340091	-21.47483647	0.71664453	0.33852933	-21.47483647	0.75401098	0.20633738	-2.01476336	-0.65769291	-21.47483647	-21.47483647	-0.90621525	-0.81533027	-21.47483647	-0.25858691	-0.44259641	-0.14507222	-0.06146587	-0.20930527	0.06818342	-0.05477434	-0.05915134	-0.09572695	0.02549242	-0.00455442	0.03476287	-0.05213279	0.05059298	0.03770827	0.01940388	0.00481381	0.03432665	0.03681846	0.02219450	0.02119673	0.04057972	0.03283898	0.02881785	0.02658388	0.03503208	0.03340874	0.02603764	0.03142708	0.03347712	0.02753330	0.02578012	0.03020721	0.02538205	0.01858774	0.02560541	0.02333693	0.02102325	0.01926452	0.02068734	0.02114097	0.01316477	0.01580489	0.01887104	0.01226587	0.01260765	0.01214991	0.01405656	0.01062766	0.00572740	0.00976248	0.01773816	-0.00086916	-0.00166642	0.00398582	0.00576776	0.00325109	0.00351222	-0.00052147	0.00773022	0.00583054	0.01707789	0.00699028	0.00621650	0.00771240	0.01389468	0.01157577	0.01483609	0.01206733	0.02776656	0.01443258	0.01590316	0.01749989	0.03135451	0.03176592	0.03535886	0.03406848	0.05603648	0.06227554	0.08338571	0.07771399	0.09389035	0.09191611	0.10192671	0.09662795	0.09576388	0.09838793	0.08786174	0.07563999	0.05928954	0.04228594	0.04100144	0.02046920	0.00780721	-0.00489349	-0.01577788	-0.01743757	-0.01634629	-0.02168717	-0.02340869	-0.02476286	-0.02271743	-0.02630490	-0.02446699	-0.02818999	-0.02909493	-0.03037251	-0.03024192	-0.03087072	-0.02988976	-0.03151965	-0.03279566	-0.03353653	-0.03148069	-0.03385135	-0.03456162	-0.03539578	-0.03426890	-0.03691878	-0.03557458	-0.03657988	-0.03657717	-0.03791201	-0.03685708	-0.03537885	-0.03778249	-0.03783713	-0.03701864	-0.03762389	-0.03837433	-0.03873764	-0.03895818	-0.03766441	-0.03893130	-0.03759516	-0.03840376	-0.03867710	-0.04082541	-0.04114055	-0.04231726	-0.04489656	-0.04539674	-0.04671152	-0.04616023	-0.04886999	-0.04766099	-0.04671775	-0.04640036	-0.04475139	-0.03988851	-0.03736070	-0.03164649	-0.02869140	-0.02095625	-0.01633214	-0.01024533	-0.00467656	-0.00048331	0.00354606	0.00591238	0.00658583	0.00941618	0.00556364	0.00419325	0.00361769	0.00185125	-0.00193425	-0.00157690	-0.00230205	-0.00462643	-0.00735925	-0.00731685	-0.00668445	-0.00581006	-0.00725413	-0.00568588	-0.00540454	-0.00582109	-0.00550602	-0.00336882	-0.00235448	-0.00352773	-0.00204027	0.00034132	-0.00079187	-0.00152783	-0.00011309	0.00016876	0.00000521	0.00017654	-0.00001517	0.00091305	-0.00020557	0.00049041	0.00019052	0.00090322	-0.00133566	0.00050165	0.00005066	0.00028355	-0.00113902	0.00171733	-0.00013181	-0.00061602	-0.00017660	0.00202487	0.00078497	0.00011891	-0.00032618	0.00066707	0.00029982	-0.00048236	0.00015904	0.00056751	0.00014755	0.00131130	0.00078836	0.00051752	-0.00109386	-0.00021467	0.00042085	0.00032225	-0.00098400	0.00018866	0.00111676	0.00023994	-0.00027790	0.00008886	-0.00053780	-0.00019311	-0.00077536	0.00078708	0.00011607	-0.00047445	0.00080233	0.00027255	-0.00069570	-0.00060643	0.00001715	0.00026382	-0.00050029	0.00044155	0.00058924	0.00003057	-0.00071411	0.00058875	0.00030567	-0.00048085	0.00004521	0.00066942	0.00071148	0.00046476	0.00032047	0.00064217	-0.00054362	0.00013838	0.00018570	0.00021240	0.00017491	-0.00003314	-0.00005472	0.00005614	0.00061036	-0.00025442	0.00032845	0.00004625	-0.00078452	0.00013436	0.00113948	0.00044402	-0.00055596	-0.00099611	-0.00013520	0.00074355	-0.00031560	0.00048627	0.00042331	0.00071235	-0.00025422	-0.00085594	-0.00077253	0.00056205	-0.00016544	0.00052354	-0.00150822	-0.00031981	0.00056718	0.00058780	-0.00149920	0.00067159	0.00127720	0.00055882	-0.00062433	0.00068594	-0.00201665	-0.00007270	-0.00063072	0.00093577	-0.00259005	-0.00136521	0.00073203	0.00110520	0.00003804	-0.00302186	-0.00169623	0.00166119	0.00005308	-0.00148208	-0.00007500	-0.00063360	-0.00048527	-0.00014552	-0.00229390	-0.00024784	-0.00211942	-0.00057502	-0.00003700	-0.00068798	-0.00208634	-0.00084697	-0.00247318	0.00034315	-0.00143222	-0.00250155	-0.00227754	-0.00092045	-0.00257970	-0.00111678	-0.00202267	-0.00105584	0.00109787	-0.00297350	-0.00493926	-0.00229759	0.00096133	-0.00061485	-0.00376229	-0.00178116	-0.00277186	-0.00202003	-0.00408147	-0.00065834	-0.00305279	-0.00285966	-0.00294637	-0.00207460	-0.00132009	-0.00297196	-0.00267354	-0.00075891	-0.00130632	-0.00178064	-0.00310108	-0.00202735	-0.00303427	-0.00333275	-0.00142229	-0.00206211	-0.00279893	-0.00201875	-0.00131357	-0.00042658	-0.00149323	-0.00311256	-0.00112831	-0.00166566	-0.00319125	-0.00146489	-0.00350126	-0.00336952	-0.00144187	-0.00187580	-0.00318013	-0.00182571	-0.00225300	-0.00310870	-0.00276773	-0.00286431	-0.00022491	-0.00102073	-0.00302392	-0.00176474	-0.00113165	-0.00439730	-0.00359594	-0.00141368	0.00019821	-0.00247495	-0.00461714	0.00090133	-0.00060311	-0.00191539	-0.00380579	-0.00033622	-0.00072853	-0.00133999	-0.00126963	0.00004434	-0.00012456	-0.00035772	-0.00217832	0.00038436	-0.00055348	-0.00119081	-0.00027984	-0.00005571	-0.00144367	-0.00020375	-0.00102511	-0.00068568	-0.00117652	-0.00038910	-0.00053660	-0.00053759	-0.00129494	-0.00135941	-0.00114039	-0.00067555	-0.00122261	-0.00137425	-0.00185562	-0.00076924	-0.00070170	-0.00209681	-0.00189306	-0.00007452	-0.00067295	-0.00075236	-0.00192227	-0.00138802	-0.00069915	-0.00156158	-0.00229354	-0.00023067	0.00006842	-0.00160878	-0.00127529	-0.00115491	-0.00122159	-0.00250904	-0.00068340	-0.00114904	-0.00126635	-0.00170345	-0.00145784	-0.00024212	-0.00057763	-0.00078088	-0.00058160	-0.00041446	-0.00054907	-0.00078767	-0.00072295	-0.00013938	-0.00053685	-0.00002141	-0.00104518	-0.00046663	-0.00037659	-0.00042830	-0.00047034	-0.00078783	-0.00028236	-0.00028178	-0.00035766	-0.00035287	0.00006926	-0.00006542	-0.00029714	-0.00057814	-0.00070255	-0.00035122	-0.00105694	-0.00076560	-0.00017636	-0.00055238	-0.00090777	-0.00080776	0.00003279	0.33133729
-0.2497	-0.47642911	0.36272778	-0.37050813	1.32623178	1.50138390	1.17195475	-0.78080185	2.50602150	0.04285576	-0.16871087	1.39088278	0.10052571	-0.12723740	1.21968913	-0.18627548	0.55532982	0.61287120	-0.18382817	-1.88966942	-21.47483647	-21.47483647	-21.47483647	-21.47483647	-21.47483647	-21.47483647	-21.47483647	-21.47483647	-21.47483647	-1.03399682	-21.47483647	-21.47483647	-0.27907380	-0.14409915	-2.61161280	-1.34898865	-0.11196479	0.12116799	0.03343205	0.01821147	-0.12452450	0.03598098	-0.01098546	-0.03915891	0.03074943	0.02313669	0.01572302	0.03193093	0.03842071	0.03894660	0.01341589	0.02890442	0.04281787	0.03480878	0.02839364	0.02664013	0.04126114	0.03399852	0.02756082	0.03874132	0.03266584	0.03200111	0.03150304	0.03078831	0.02802572	0.02589151	0.02549073	0.02704741	0.02275536	0.02093919	0.02092433	0.02377293	0.01689228	0.01787611	0.01646956	0.01845734	0.01318282	0.01387866	0.01092428	0.01435972	0.01027842	0.00662590	0.01178495	0.00807652	0.00362707	0.01284996	0.00557232	-0.00000208	0.00341662	0.01464091	-0.00834872	0.00098586	0.00565819	0.01380951	0.00724129	0.00393860	0.01492438	0.01265648	0.00593913	0.01731942	0.01640568	0.01372593	0.02211856	0.01646715	0.02116171	0.01748512	0.03594097	0.04479430	0.04954716	0.04224296	0.06276646	0.07495149	0.08608070	0.07747065	0.09479028	0.08821512	0.08597863	0.08035466	0.08868284	0.09748077	0.09067295	0.08363505	0.06684631	0.04599444	0.03676357	0.01934636	0.00612881	-0.00708379	-0.01912439	-0.01834580	-0.01594830	-0.02134234	-0.02332955	-0.02311472	-0.02541480	-0.02816611	-0.02652737	-0.02821603	-0.03271671	-0.03013368	-0.02950145	-0.03087179	-0.03259140	-0.03146109	-0.03203118	-0.03319353	-0.03323175	-0.03479357	-0.03437435	-0.03637292	-0.03791438	-0.03549933	-0.03454270	-0.03787439	-0.03889157	-0.03639428	-0.03692574	-0.03673875	-0.04004827	-0.03733232	-0.03654606	-0.03962264	-0.03859339	-0.03646905	-0.03903628	-0.03827805	-0.03803823	-0.03612819	-0.03769665	-0.03634134	-0.03787597	-0.03536224	-0.03806053	-0.03710171	-0.03713048	-0.03793409	-0.03838915	-0.03721609	-0.03890450	-0.03707808	-0.03685540	-0.03465446	-0.03239556	-0.03257117	-0.02878578	-0.02850704	-0.02460753	-0.02192532	-0.01839505	-0.01390722	-0.01165098	-0.00686862	-0.00174683	0.00160510	0.00467312	0.00662406	0.00971600	0.00824786	0.00758958	0.00994046	0.01061909	0.00816257	0.00534332	0.00516778	0.00277652	0.00081408	-0.00081625	-0.00158208	-0.00270805	-0.00615213	-0.00617773	-0.00500495	-0.00684354	-0.00486712	-0.00609626	-0.00532708	-0.00318968	-0.00444017	-0.00445416	-0.00178339	-0.00240329	-0.00123904	-0.00181801	-0.00122397	-0.00015177	0.00102418	0.00012923	0.00059173	0.00160126	0.00138253	0.00058525	0.00050533	0.00207936	0.00118125	0.00088967	0.00099014	0.00184688	0.00178213	0.00102215	0.00107076	0.00190494	0.00139705	0.00015084	0.00180720	0.00154313	0.00110187	0.00000853	0.00100851	0.00140629	0.00248155	0.00011390	0.00148780	0.00154712	0.00127692	0.00010717	0.00202445	0.00121352	0.00139696	0.00064870	0.00136740	0.00120080	0.00067523	0.00136787	0.00072401	0.00161249	0.00103732	0.00038276	0.00109664	0.00142420	0.00144563	0.00086137	0.00078956	0.00198185	0.00166077	0.00070976	0.00068600	0.00194480	0.00169397	0.00013298	0.00111218	0.00104133	0.00235083	0.00066513	0.00114796	0.00153817	0.00173905	0.00079235	0.00183035	0.00197398	0.00152405	0.00052511	0.00186541	0.00216525	0.00173534	0.00111075	0.00214654	0.00209812	0.00192850	0.00056976	0.00218900	0.00241198	0.00212974	0.00136920	0.00129912	0.00061335	0.00127407	0.00186381	0.00263351	0.00179365	0.00198624	0.00221147	0.00186384	0.00232670	0.00295202	0.00128248	0.00262023	0.00305151	0.00229467	0.00142639	0.00213134	0.00279917	0.00349120	0.00343299	0.00257789	0.00376892	0.00363673	0.00190590	0.00186688	0.00496721	0.00386446	0.00284988	0.00214409	0.00422079	0.00462159	0.00183967	0.00164848	0.00431362	0.00186963	0.00150402	0.00273586	0.00495664	0.00339895	0.00312412	0.00351847	0.00649511	0.00281255	0.00268109	0.00463103	0.00329808	0.00329490	0.00268385	0.00340609	0.00577028	0.00373903	0.00327476	0.00480533	0.00346399	0.00561588	0.00309870	0.00339848	0.00454747	0.00514157	0.00192091	0.00441626	0.00503549	0.00488151	0.00556841	0.00586490	0.00692050	0.00576536	0.00235916	0.00254306	0.00611983	0.00485632	0.00452761	0.00088381	0.00427372	0.00654389	0.00440270	0.00436727	0.00712821	0.00292145	0.00308237	0.00501166	0.00622039	0.00424675	0.00431077	0.00475428	0.00770491	0.00714469	0.00401824	0.00649490	0.00656779	0.00218629	0.00309393	0.00620615	0.00420848	0.00433224	0.00460865	0.00503080	0.00577172	0.00217247	0.00611473	0.00449401	0.00530582	0.00428006	0.00331210	0.00352373	0.00409764	0.00545534	0.00384328	0.00304518	0.00598927	0.00469909	0.00545078	0.00365865	0.00481774	0.00461596	0.00316368	0.00300035	0.00597166	0.00336434	0.00359585	0.00193472	0.00687308	0.00363007	0.00117748	0.00270196	0.00597896	0.00308256	0.00301604	0.00310474	0.00469305	0.00280531	0.00313768	0.00402096	0.00346852	0.00200355	0.00285533	0.00295330	0.00315232	0.00240378	0.00212622	0.00270850	0.00261145	0.00255605	0.00307059	0.00340483	0.00281687	0.00272654	0.00295386	0.00255279	0.00305318	0.00351604	0.00298112	0.00284504	0.00235290	0.00257286	0.00358761	0.00211780	0.00263861	0.00250769	0.00242193	0.00113092	0.00308779	0.00242972	0.00314507	0.00228705	0.00430123	0.00335508	0.00266626	0.00213927	0.00224239	0.00236226	0.00201978	0.00163788	0.00242217	0.00266877	0.00199515	0.00186304	0.00322226	0.00192111	0.00182517	0.00133355	0.00271543	0.00144803	0.00164843	0.00133385	0.00220769	0.00111514	0.00125631	0.00103168	0.00137764	0.00187839	0.00133313	0.00107471	0.00140805	0.00111571	0.00167417	0.00153334	0.00179722	0.00173958	0.00149293	0.00092987	0.00145897	0.00145458	0.00134295	0.00073046	0.00194484	0.00164388	0.00239272	0.00109517	0.06024852
-0.1997	-1.04147025	0.10219409	0.32326379	0.34634534	0.07522377	0.88905263	0.17511698	-21.47483647	-0.37503695	0.90620135	-0.45641011	0.04928814	0.54784969	0.51103818	-21.47483647	-2.62651825	0.88309771	-0.25400967	-0.62753902	-21.47483647	-0.04746757	-0.24277310	-21.47483647	-21.47483647	1.22446221	-21.47483647	-21.47483647	0.99790043	-0.50170010	-1.15705717	-21.47483647	-21.47483647	-0.56839511	0.61959997	0.12670192	-0.00546200	0.01029007	0.05321769	0.02123112	0.12154264	0.00013688	-0.03145925	-0.00067567	0.07328442	0.00001648	0.00813507	0.03801236	0.05170210	0.02904540	0.02189820	0.04228712	0.02902388	0.02544393	0.03614662	0.03605186	0.03352222	0.02761095	0.03257327	0.04072995	0.02668920	0.03450177	0.03728425	0.02551972	0.02534300	0.02825651	0.02717944	0.01890693	0.01841609	0.02483439	0.02521241	0.01919121	0.01289943	0.02203400	0.01484900	0.01244230	0.01138090	0.01368422	0.01014661	0.00786783	0.00983103	0.00799148	0.00451325	0.00046198	0.01355089	0.00671557	-0.00359775	-0.01107609	0.00511780	-0.00481525	-0.00177881	-0.01154311	0.01030260	0.00075687	0.00087196	0.01258221	0.00821971	0.00363384	0.00652594	0.01598832	0.01182875	0.01298472	0.01709633	0.01908485	0.01523296	0.01908406	0.02816560	0.03397119	0.02982558	0.03882947	0.05480059	0.04955068	0.05977246	0.06414532	0.08953114	0.09076143	0.09207258	0.09231349	0.09512462	0.08587847	0.08038673	0.08324647	0.06610182	0.04413142	0.03620038	0.02014520	-0.00008642	-0.01259036	-0.02061227	-0.01599894	-0.02082419	-0.02567347	-0.02520861	-0.02235955	-0.02724994	-0.03045662	-0.02859713	-0.02847767	-0.03424731	-0.03105088	-0.03004810	-0.02992817	-0.03258280	-0.03262704	-0.03561316	-0.03466133	-0.03215971	-0.03486118	-0.03693023	-0.03852492	-0.03820260	-0.03686114	-0.03717075	-0.03948701	-0.03696434	-0.03799169	-0.04075044	-0.03909629	-0.03857768	-0.03802726	-0.04072242	-0.03837489	-0.03791733	-0.04011000	-0.04133270	-0.03899777	-0.03837107	-0.03967418	-0.03986839	-0.03609747	-0.03730851	-0.03612653	-0.03701161	-0.03468032	-0.03489529	-0.03698713	-0.03471337	-0.03515565	-0.03718189	-0.03564856	-0.03608139	-0.03355738	-0.03314542	-0.03423386	-0.03072435	-0.03174433	-0.02892602	-0.02787202	-0.02685033	-0.02555003	-0.02390805	-0.01911288	-0.01837776	-0.01614444	-0.01138789	-0.00862722	-0.00742345	-0.00493546	-0.00029584	0.00110013	0.00208840	0.00407651	0.00681738	0.00737497	0.00579251	0.00813367	0.00784879	0.00696297	0.00492375	0.00384359	0.00284529	0.00032803	-0.00299570	-0.00202801	-0.00418932	-0.00502467	-0.00487772	-0.00611728	-0.00721578	-0.00753152	-0.00915258	-0.00701979	-0.00729587	-0.00808143	-0.00669120	-0.00534070	-0.00561593	-0.00596210	-0.00447829	-0.00408548	-0.00357096	-0.00272231	-0.00209825	-0.00322595	-0.00203446	-0.00102362	-0.00157298	-0.00213016	-0.00075571	-0.00021831	-0.00093908	-0.00257838	-0.00001951	-0.00019605	-0.00277125	-0.00181596	-0.00134445	-0.00077789	-0.00126192	-0.00093093	-0.00072803	-0.00169775	-0.00205109	-0.00092316	-0.00146579	-0.00121062	-0.00293634	-0.00072155	-0.00170105	-0.00118317	-0.00217201	-0.00217630	-0.00046431	-0.00192307	-0.00135551	-0.00102923	-0.00180302	-0.00070114	-0.00128647	-0.00147317	-0.00229900	-0.00116078	-0.00100433	-0.00152737	-0.00115856	-0.00085545	-0.00045072	-0.00104871	-0.00161146	-0.00070320	-0.00136064	-0.00149521	-0.00118543	-0.00052057	-0.00076281	-0.00142637	-0.00101996	-0.00010654	-0.00061541	-0.00167310	-0.00112127	0.00013904	-0.00174993	-0.00182476	-0.00108981	0.00014341	-0.00205812	-0.00111413	-0.00135376	-0.00108779	-0.00226616	-0.00180528	-0.00074026	-0.00158722	-0.00325265	-0.00145243	-0.00066674	-0.00086937	-0.00258745	-0.00173832	-0.00081289	-0.00337328	-0.00205430	-0.00173886	-0.00147962	-0.00132575	-0.00181253	-0.00213958	-0.00326937	-0.00224377	-0.00152838	-0.00309174	-0.00225764	-0.00198557	-0.00253396	-0.00349525	-0.00306084	-0.00237099	-0.00112825	-0.00237385	-0.00269085	-0.00269191	-0.00272606	-0.00232531	-0.00426118	-0.00155049	-0.00434225	-0.00504480	-0.00223030	-0.00104511	-0.00495562	-0.00374992	-0.00302247	-0.00165587	-0.00330686	-0.00505946	-0.00326708	-0.00317736	-0.00415464	-0.00428305	-0.00265256	-0.00375249	-0.00560487	-0.00479779	-0.00157273	-0.00292072	-0.00373601	-0.00417606	-0.00325545	-0.00584440	-0.00531923	-0.00375372	-0.00606892	-0.00239489	-0.00767391	-0.00521979	-0.00505032	-0.00373226	-0.00261432	-0.00510913	-0.00769162	-0.00401453	-0.00405108	-0.00638528	-0.00600074	-0.00453887	-0.00577791	-0.00560192	-0.00726644	-0.00054730	-0.00391254	-0.00475114	-0.00584342	-0.00164392	-0.00522218	-0.00508559	-0.00478032	-0.00251936	-0.00539185	-0.00391834	-0.00521596	-0.00204201	-0.00523051	-0.00612719	-0.00378082	-0.00375839	-0.00608770	-0.00460108	-0.00408513	-0.00405821	-0.00718807	-0.00390260	-0.00268196	-0.00339928	-0.00421803	-0.00378336	-0.00395998	-0.00460262	-0.00562531	-0.00348800	-0.00394441	-0.00373078	-0.00149168	-0.00277774	-0.00435994	-0.00338006	-0.00413628	-0.00400664	-0.00533490	-0.00230308	-0.00225032	-0.00428146	-0.00490326	-0.00259153	-0.00317574	-0.00500482	-0.00572467	-0.00103203	-0.00217917	-0.00185058	-0.00271328	-0.00037068	-0.00238686	-0.00349672	-0.00247016	-0.00147347	-0.00263216	-0.00117731	-0.00061248	-0.00079209	-0.00210663	-0.00117668	-0.00123350	-0.00136542	-0.00221583	-0.00118408	-0.00174618	-0.00114562	-0.00263355	-0.00116889	-0.00178614	-0.00097955	-0.00246989	-0.00031944	-0.00237540	-0.00133946	-0.00277181	-0.00120223	-0.00157890	-0.00109806	-0.00126493	-0.00140321	-0.00277718	-0.00149951	-0.00202973	-0.00224379	-0.00208022	-0.00067219	-0.00101498	-0.00114775	-0.00306745	-0.00131549	-0.00272406	-0.00153291	-0.00306604	-0.00122552	-0.00161418	-0.00165001	-0.00151589	-0.00106241	-0.00124077	-0.00124688	-0.00124935	-0.00078579	-0.00117616	-0.00124813	-0.00097345	-0.00088006	-0.00069130	-0.00065747	-0.00088550	-0.00109350	-0.00074325	-0.00033922	-0.00147653	-0.00031641	-0.00069470	-0.00005907	-0.00078105	-0.00087919	-0.00066177	-0.00044693	-0.00121608	-0.00101277	-0.00046999	-0.00049687	-0.00072042	-0.00065676	-0.00025162	-0.00017099	-0.00072364	-0.00027576	-0.67286980
-0.1497	0.08527536	-0.15348749	-1.00334526	-1.56739879	-0.28797702	0.42002894	-0.46796249	-21.47483647	-21.47483647	-0.50245752	-21.47483647	-0.16457558	0.74945951	-0.50927764	-0.09389295	-0.26212202	-0.62946511	-21.47483647	0.24699664	-21.47483647	-21.47483647	-21.47483647	-21.47483647	0.95989567	-21.47483647	-21.47483647	-21.47483647	-21.47483647	-21.47483647	1.97891402	-21.47483647	0.93976063	0.23151271	0.73464199	0.68285986	0.11210358	0.28913226	-0.10632570	-0.09927754	-0.04798082	-0.02385092	-0.02333160	0.01468591	0.04046201	-0.00699517	-0.00294321	0.03198283	0.04191302	0.01780174	0.03088988	0.02999146	0.03886636	0.02452170	0.03076429	0.02992428	0.03742123	0.02758552	0.03560380	0.03938022	0.03580776	0.03082084	0.03783291	0.02873387	0.02792179	0.02419908	0.02446316	0.02344385	0.02115178	0.02274798	0.02223893	0.02244206	0.01635477	0.01909884	0.01692200	0.01790619	0.01572387	0.01259584	0.00932806	0.01483336	0.01615038	0.00747535	0.00625555	0.00615076	0.00933144	0.01534339	0.00391489	0.00028581	0.01341898	0.01660113	-0.00635759	0.00472855	0.00405696	0.00664053	0.00411349	0.01259744	0.01888779	0.00746561	0.01172719	0.01424723	0.02302638	0.01023323	0.01819149	0.01731605	0.01785308	0.00643785	0.02271966	0.03123323	0.02760749	0.02699861	0.04728237	0.05000270	0.07408236	0.07849092	0.11577080	0.11637186	0.10710526	0.09076502	0.09525623	0.08552096	0.07882847	0.07519991	0.07406772	0.05257533	0.05181281	0.02898227	0.01498168	-0.00337802	-0.01438924	-0.01417340	-0.01697148	-0.02240683	-0.02252568	-0.02293621	-0.02659694	-0.02739623	-0.02444374	-0.02754561	-0.03042337	-0.02974169	-0.02831728	-0.02885693	-0.03086220	-0.03026934	-0.03195270	-0.03532248	-0.03237582	-0.03384240	-0.03364363	-0.03712761	-0.03622311	-0.03484048	-0.03512660	-0.03686279	-0.03621239	-0.03589860	-0.03744637	-0.03745004	-0.03670865	-0.03597022	-0.03715012	-0.03767596	-0.03763032	-0.03616188	-0.03678493	-0.03708047	-0.03800613	-0.03564375	-0.03641177	-0.03431371	-0.03552876	-0.03354260	-0.03274211	-0.03269870	-0.03235156	-0.03248246	-0.03218642	-0.03059134	-0.03149641	-0.03059152	-0.02996350	-0.02950823	-0.02928505	-0.02861122	-0.02994674	-0.02787608	-0.02829341	-0.02890647	-0.02756766	-0.02665226	-0.02606834	-0.02416691	-0.02067989	-0.02018189	-0.01921389	-0.01698074	-0.01473353	-0.01206478	-0.01263192	-0.00942593	-0.00639245	-0.00448775	-0.00356499	0.00075329	0.00022168	0.00434690	0.00456196	0.00785612	0.01023084	0.00897341	0.00849114	0.00911905	0.00873707	0.00990460	0.00828690	0.00712673	0.00694693	0.00542132	0.00246211	0.00343328	0.00106200	0.00071979	-0.00173143	-0.00389650	-0.00219447	-0.00301743	-0.00469545	-0.00521353	-0.00364964	-0.00458763	-0.00469150	-0.00504966	-0.00372184	-0.00328061	-0.00320790	-0.00241167	-0.00143914	-0.00096809	-0.00141660	0.00007355	0.00052339	0.00067545	0.00133671	0.00109296	0.00036597	0.00122781	0.00029977	0.00160440	0.00099567	0.00242203	0.00119934	0.00045111	0.00100141	0.00145083	0.00010247	0.00120454	0.00148920	0.00180187	0.00062293	0.00172916	0.00143811	0.00091238	0.00163264	0.00043043	0.00166562	0.00184520	0.00009411	0.00117824	0.00152023	0.00118658	0.00018131	0.00091480	0.00162148	0.00120741	-0.00035046	0.00154663	0.00249948	0.00146666	0.00051334	0.00159437	0.00152018	0.00238099	0.00058831	0.00175150	0.00221872	0.00203909	0.00140492	0.00175476	0.00204438	0.00168284	0.00090599	0.00174898	0.00218196	0.00123281	0.00189053	0.00202377	0.00094036	0.00235853	0.00026134	0.00244219	0.00157841	0.00212637	0.00133307	0.00140870	0.00137967	0.00251156	0.00168868	0.00161514	0.00145903	0.00120463	0.00083926	0.00240780	0.00210726	0.00264208	0.00139280	0.00191168	0.00354215	0.00160564	0.00252499	0.00258492	0.00272597	0.00248788	0.00258285	0.00071327	0.00224089	0.00297510	0.00293562	0.00117000	0.00440938	0.00424504	0.00337502	0.00273350	0.00479312	0.00472477	0.00317818	0.00178285	0.00478544	0.00195854	0.00273687	0.00268829	0.00242121	0.00413061	0.00252492	0.00345234	0.00518453	0.00276481	0.00492046	0.00341398	0.00287520	0.00407793	0.00326590	0.00361570	0.00424338	0.00359267	0.00374190	0.00576735	0.00411992	0.00473829	0.00354799	0.00264560	0.00271975	0.00662575	0.00329977	0.00352012	0.00498403	0.00443301	0.00753568	0.00486180	0.00968889	0.00487176	0.00359619	0.00486843	0.00563971	0.00473779	0.00482509	0.00252733	0.00410702	0.00322313	0.00431224	0.00545226	0.00462082	0.00597580	0.00353140	0.00591244	0.00650408	0.00387478	0.00495006	0.00596529	0.00585605	0.00486197	0.00393139	0.00509285	0.00689636	0.00419859	0.00678997	0.00692953	0.00514092	0.00451386	0.00353738	0.00310094	0.00567634	0.00379323	0.00566828	0.00544174	0.00564077	0.00411174	0.00606159	0.00335040	0.00489059	0.00356141	0.00665248	0.00429003	0.00617713	0.00319241	0.00693918	0.00149848	0.00186468	0.00250231	0.00481744	0.00315679	0.00628990	0.00319782	0.00472195	0.00348075	0.00468839	0.00191269	0.00174837	0.00228377	0.00421139	0.00259128	0.00330359	0.00240020	0.00386691	0.00205197	0.00255370	0.00290799	0.00318250	0.00214913	0.00429478	0.00312018	0.00267409	0.00221583	0.00214122	0.00155184	0.00287703	0.00134981	0.00395870	0.00304956	0.00303717	0.00280224	0.00260243	0.00155750	0.00316203	0.00214425	0.00248309	0.00193864	0.00169964	0.00294497	0.00281767	0.00266181	0.00226191	0.00229677	0.00154006	0.00008100	0.00314137	0.00209588	0.00362017	0.00244856	0.00258756	0.00402461	0.00215984	0.00172733	0.00080427	0.00262046	0.00179466	0.00177576	0.00243353	0.00150653	0.00182534	0.00189344	0.00296415	0.00168580	0.00219154	0.00190271	0.00205666	0.00112250	0.00195264	0.00118917	0.00165668	0.00112850	0.00110698	0.00124274	0.00170763	0.00136974	0.00153508	0.00110723	0.00148836	0.00151343	0.00145057	0.00075581	0.00119839	0.00138363	0.00143165	0.00049311	0.00122213	0.00074034	0.00134014	0.00095800	0.00203937	0.00115758	0.00175995	0.00124068	0.37989642
-0.0997	-0.65324753	-0.69494874	0.16348085	0.35976251	0.69842499	-0.11356858	1.12196302	1.49231791	-0.54946305	-1.10207345	0.02870193	-0.68462273	0.15151270	-0.14800469	0.04703307	-1.23878292	-1.65294302	-0.54571182	-21.47483647	0.03379765	0.84905796	-21.47483647	-0.46205610	-21.47483647	-21.47483647	-21.47483647	-21.47483647	-21.47483647	0.54519778	0.57137281	-1.00726163	1.07568944	0.22678923	-0.25196592	-0.73166185	0.03901274	0.00878589	-0.01322715	-0.07434683	-0.11773779	0.05557329	0.05117456	0.00924937	-0.01637172	0.03213779	0.03331104	0.01032415	0.00515396	0.08405235	0.03331963	0.03223012	0.02599617	0.05413635	0.03121391	0.02199864	0.03228075	0.04803979	0.03118314	0.03852941	0.03226428	0.04560379	0.03321734	0.02319078	0.02850304	0.03127955	0.02022009	0.02159237	0.02408120	0.02359954	0.01856722	0.01955035	0.01747786	0.01719169	0.01317317	0.01572064	0.01164329	0.00874358	0.01052345	0.01111415	0.00203685	0.00183334	0.00947308	0.00212819	-0.00900748	-0.00475434	0.00268680	-0.00154849	-0.01318970	-0.00470745	0.00868034	-0.00731255	-0.01084012	0.00049547	0.00043307	0.00125103	0.00321506	0.01351535	0.00533403	0.00291507	0.00862551	0.01878546	0.01614704	0.00463416	0.01245020	0.02053487	0.02494061	0.03253406	0.04289076	0.05990115	0.07206911	0.10276207	0.13054621	0.14119815	0.14748352	0.14167781	0.12030834	0.10255110	0.08279456	0.07139112	0.04558385	0.03555635	0.02030591	0.01840350	0.02123163	0.01719895	0.00625708	-0.00634738	-0.02204072	-0.01748929	-0.01886095	-0.02352020	-0.02800644	-0.02246633	-0.02674624	-0.02854547	-0.02964502	-0.02814532	-0.03186292	-0.03238598	-0.03226274	-0.02877510	-0.03227545	-0.03611115	-0.03820261	-0.03344191	-0.03459441	-0.03556356	-0.03757020	-0.03718619	-0.03997535	-0.03870554	-0.03726868	-0.03653083	-0.03919789	-0.03877569	-0.03816454	-0.03687476	-0.03992157	-0.03865262	-0.04029596	-0.03940817	-0.03908568	-0.03914635	-0.04004734	-0.03948454	-0.04061316	-0.03811760	-0.04042666	-0.03707783	-0.03758867	-0.03467140	-0.03709778	-0.03592567	-0.03566782	-0.03393103	-0.03405442	-0.03360171	-0.03345775	-0.03149235	-0.03359720	-0.03159753	-0.02899356	-0.02964288	-0.03114503	-0.02927445	-0.02943591	-0.02956138	-0.03118067	-0.02862355	-0.02927563	-0.02813344	-0.02869455	-0.02618861	-0.02538273	-0.02543475	-0.02378622	-0.02100135	-0.01903739	-0.01928479	-0.01742986	-0.01571404	-0.01544125	-0.01168321	-0.01164996	-0.00925607	-0.00917517	-0.00491474	-0.00302339	-0.00258742	-0.00133793	0.00294166	0.00282551	0.00530691	0.00775830	0.00755020	0.00765928	0.00636233	0.00511623	0.00992041	0.00553786	0.00588882	0.00460599	0.00506001	0.00131512	0.00141274	-0.00032947	0.00070520	-0.00180189	-0.00288888	-0.00412517	-0.00434507	-0.00720233	-0.00616451	-0.00584455	-0.00722018	-0.00713917	-0.00695153	-0.00680612	-0.00535182	-0.00696081	-0.00450203	-0.00457346	-0.00377595	-0.00466315	-0.00347093	-0.00430120	-0.00238496	-0.00245835	-0.00208396	-0.00277337	-0.00112160	-0.00173973	-0.00118710	-0.00312369	0.00008386	-0.00127888	-0.00085380	-0.00163831	0.00051334	-0.00100678	-0.00156572	-0.00155534	-0.00013646	-0.00169252	-0.00031999	-0.00119633	0.00065032	-0.00181518	-0.00109767	-0.00188310	-0.00067556	-0.00104732	-0.00115617	-0.00038027	-0.00074753	-0.00115871	-0.00046540	-0.00144632	0.00033519	-0.00118732	0.00041415	-0.00085838	0.00024182	-0.00101289	-0.00041637	-0.00070297	-0.00074966	-0.00092305	-0.00049134	-0.00169978	0.00003188	-0.00024504	0.00022311	-0.00162520	-0.00008741	-0.00017453	-0.00026861	-0.00238274	0.00079497	-0.00085890	-0.00048805	-0.00135773	0.00025206	-0.00172786	-0.00130623	-0.00133495	0.00029522	-0.00166338	-0.00120497	-0.00007703	0.00027875	0.00027295	-0.00138892	-0.00207972	0.00045186	-0.00168001	-0.00138479	-0.00172799	-0.00006745	-0.00161504	-0.00059855	-0.00226073	-0.00014108	-0.00136312	-0.00089744	-0.00175909	-0.00180146	-0.00137214	-0.00005102	-0.00090871	-0.00290061	-0.00217606	-0.00037364	-0.00217249	-0.00286579	-0.00063625	-0.00154240	-0.00354649	-0.00097667	-0.00072483	-0.00190197	-0.00446787	-0.00172625	-0.00053105	-0.00297153	-0.00328478	-0.00044353	-0.00281247	-0.00089216	-0.00288443	-0.00128751	-0.00295165	-0.00399673	-0.00331136	-0.00172209	-0.00172871	-0.00169807	-0.00366452	0.00023522	-0.00242217	-0.00350412	-0.00421065	0.00029792	-0.00547289	-0.00273223	-0.00309079	-0.00116379	-0.00309803	-0.00095275	-0.00302554	-0.00218830	-0.00185903	-0.00147419	-0.00294698	-0.00487131	-0.00331258	-0.00146785	-0.00494110	-0.00078694	-0.00249709	-0.00136374	-0.00457650	-0.00217386	0.00083422	-0.00064376	-0.00232814	0.00012049	-0.00121141	0.00049361	-0.00374342	-0.00226660	-0.00252792	-0.00035598	-0.00369495	0.00051041	-0.00086754	-0.00182365	-0.00450056	0.00028961	0.00084778	-0.00328194	-0.00408271	0.00018083	-0.00135350	-0.00030652	-0.00233979	0.00132591	-0.00194376	-0.00189032	-0.00110437	0.00082232	-0.00089104	-0.00335167	-0.00384209	-0.00130319	-0.00313632	-0.00184444	-0.00214180	-0.00044669	-0.00012405	-0.00090430	-0.00051246	-0.00147343	-0.00121419	-0.00018814	-0.00235285	-0.00131779	0.00037644	0.00077393	-0.00109733	0.00047470	0.00096299	0.00066291	-0.00229875	-0.00027360	0.00118192	0.00030408	-0.00100699	-0.00037288	0.00136040	0.00019409	-0.00213665	0.00000443	0.00091577	0.00000320	-0.00032742	0.00046399	0.00051227	-0.00001028	-0.00065972	0.00035427	-0.00053423	0.00023234	-0.00070050	-0.00046337	-0.00076051	-0.00025756	-0.00013223	0.00050159	0.00059164	-0.00100258	-0.00144550	-0.00074745	-0.00049367	-0.00015135	-0.00043909	0.00062628	0.00064071	0.00098359	0.00046456	-0.00051526	-0.00052070	0.00203438	-0.00065003	-0.00080927	-0.00034085	0.00077060	-0.00027018	0.00053401	0.00064408	0.00043848	-0.00090484	0.00044692	0.00101280	0.00037928	0.00063659	0.00006220	0.00104250	0.00072929	-0.00079171	-0.00008164	0.00026769	0.00046071	-0.00059466	0.00008986	0.00039064	0.00016919	-0.00001467	0.00047500	0.00058194	0.00004724	-0.00018521	0.00043642	-0.00000790	0.00014596	-0.00002186	0.00011284	0.00067325	0.00076393	0.00096649	0.00049159	-1.21481373
-0.0497	0.51069885	-0.58317016	0.14634754	-0.10393828	-21.47483647	-0.72976565	0.43908291	-0.34370886	1.06825211	0.67412996	-0.33069327	0.00789256	-0.29623131	0.73433863	-0.29243995	-0.27621481	-21.47483647	0.69515820	-0.09430029	-21.47483647	-0.15092613	-21.47483647	-21.47483647	-21.47483647	-21.47483647	-21.47483647	-0.50353211	-21.47483647	0.49142572	-21.47483647	-1.94531584	-21.47483647	-1.17810397	-21.47483647	0.43659268	0.03684659	-0.05319721	0.18368207	-0.06372378	-0.03655110	-0.06063614	0.01977740	0.06257145	-0.03200258	-0.00880123	0.03209478	0.05039539	0.01971386	0.01883781	0.03900933	0.03761778	0.01628110	0.02728977	0.04677449	0.03260132	0.03261764	0.03990783	0.04025786	0.03588255	0.03227157	0.03851485	0.03353406	0.02445276	0.02629528	0.03115377	0.02506419	0.01742731	0.02390530	0.02747160	0.02072102	0.01837286	0.01669919	0.01759434	0.01162439	0.01433933	0.01758381	0.01147370	0.00571093	0.01272233	0.01297845	0.00856556	0.00563202	0.00391550	0.01012716	-0.00084477	0.01178037	0.00253156	0.00724395	0.00140585	0.00224904	0.00025962	0.00309653	0.00053114	0.01365134	0.01096889	0.00233610	0.01063654	0.01374325	0.00591372	0.00359347	0.01201930	0.02582050	0.01024462	0.01308118	0.02206607	0.03870876	0.03654564	0.04542341	0.05482597	0.06370775	0.06403254	0.07424000	0.07443520	0.08783954	0.08493582	0.09522984	0.09412669	0.10000274	0.09092724	0.07536496	0.06236766	0.04459419	0.03543679	0.03536460	0.02117899	0.00768501	-0.00344573	-0.01433810	-0.02075624	-0.02039054	-0.02214718	-0.02392653	-0.02618683	-0.02692172	-0.02677338	-0.02566649	-0.02701239	-0.03061082	-0.03068130	-0.03218686	-0.03222503	-0.03038273	-0.03248357	-0.03677262	-0.03434070	-0.03204618	-0.03692627	-0.03785167	-0.03799871	-0.03640491	-0.03785822	-0.03760543	-0.03695411	-0.03719553	-0.03911409	-0.03749077	-0.03687540	-0.03825665	-0.03858827	-0.03845482	-0.03775370	-0.03987073	-0.03952807	-0.03868546	-0.03801757	-0.03875608	-0.03729306	-0.03755172	-0.03610747	-0.03722094	-0.03484697	-0.03590211	-0.03484284	-0.03424911	-0.03322716	-0.03257494	-0.03494933	-0.03324107	-0.03148889	-0.03175413	-0.03078258	-0.02781565	-0.02851902	-0.02968805	-0.02854637	-0.02621036	-0.02770966	-0.02833690	-0.02591163	-0.02651283	-0.02569721	-0.02651705	-0.02523433	-0.02292498	-0.02560902	-0.02451813	-0.02342192	-0.02178565	-0.02321314	-0.02113604	-0.01878438	-0.01759442	-0.01946207	-0.01621421	-0.01339990	-0.01290646	-0.01218892	-0.00828956	-0.00901229	-0.00757461	-0.00717525	-0.00458891	-0.00267085	-0.00158994	0.00013134	0.00322515	0.00151606	0.00189245	0.00575908	0.00650388	0.00709329	0.00719984	0.00899142	0.00790423	0.00634463	0.00831344	0.00788890	0.00677048	0.00554997	0.00440711	0.00417964	0.00263029	0.00216196	0.00222444	0.00021174	-0.00120836	-0.00224147	-0.00090163	-0.00214611	-0.00470320	-0.00435962	-0.00442057	-0.00480860	-0.00598056	-0.00502629	-0.00436219	-0.00647669	-0.00442816	-0.00493112	-0.00387208	-0.00551466	-0.00379655	-0.00201807	-0.00347318	-0.00387534	-0.00270178	-0.00159341	-0.00266357	-0.00122713	-0.00116332	-0.00132885	-0.00126739	-0.00140464	0.00038720	-0.00122784	-0.00172822	-0.00018894	0.00056993	-0.00082338	-0.00126882	-0.00028449	-0.00019184	-0.00107878	-0.00012191	-0.00001510	0.00011485	-0.00078274	-0.00037553	0.00075798	0.00008774	-0.00111464	-0.00049573	0.00003199	-0.00036724	-0.00023041	-0.00040112	-0.00030432	-0.00134182	0.00001386	0.00012015	0.00013629	-0.00098699	-0.00038649	-0.00061944	0.00004746	-0.00042278	-0.00009254	-0.00014106	-0.00011782	0.00020272	0.00024213	-0.00062439	-0.00149881	-0.00133531	-0.00166391	-0.00064510	-0.00088010	0.00027056	-0.00064734	0.00034049	-0.00127452	-0.00073737	-0.00143227	-0.00171561	0.00026462	0.00040997	-0.00187526	-0.00060595	-0.00085533	0.00024087	-0.00287932	-0.00099598	-0.00096833	-0.00229632	0.00025060	0.00111505	-0.00155399	-0.00118043	-0.00069689	0.00011052	-0.00158273	-0.00230789	-0.00122375	-0.00003177	-0.00168347	-0.00270548	-0.00115183	-0.00155293	-0.00367611	-0.00160705	-0.00096889	-0.00035234	-0.00327503	0.00138547	-0.00232815	-0.00158804	-0.00288544	-0.00182699	0.00001411	-0.00120088	-0.00318618	-0.00087959	-0.00438199	-0.00313858	-0.00138538	-0.00033598	-0.00069309	-0.00581877	-0.00347923	-0.00342980	-0.00203668	-0.00564435	-0.00070148	-0.00334514	-0.00569762	-0.00149245	-0.00027176	-0.00211546	-0.00404715	-0.00291972	-0.00137759	-0.00405222	-0.00410425	-0.00266016	-0.00309052	-0.00492955	-0.00445150	-0.00026579	-0.00065836	-0.00338279	-0.00210172	-0.00273103	-0.00394621	-0.00430864	-0.00512231	-0.00121102	-0.00351048	-0.00318982	-0.00085357	-0.00314927	-0.00454953	-0.00185722	-0.00165971	-0.00422497	-0.00121024	-0.00187322	-0.00284581	-0.00289199	-0.00165869	-0.00157560	-0.00482992	-0.00343980	-0.00069072	-0.00206342	-0.00330688	-0.00391949	-0.00145515	-0.00089169	-0.00442236	-0.00156441	0.00130584	-0.00161776	-0.00258297	-0.00052962	-0.00022258	-0.00319687	-0.00439205	-0.00072682	-0.00006978	-0.00169107	-0.00375349	-0.00166403	-0.00192569	-0.00151125	-0.00226035	-0.00098511	-0.00118030	-0.00203046	-0.00082444	-0.00039027	-0.00089777	0.00007871	-0.00119184	-0.00015164	-0.00029931	-0.00121943	-0.00107216	-0.00066136	-0.00030624	-0.00011588	0.00009621	-0.00111904	-0.00172083	0.00060092	0.00026775	-0.00216810	-0.00137997	-0.00110275	-0.00106863	-0.00231181	-0.00104614	-0.00180520	-0.00038210	-0.00122436	-0.00172217	-0.00183476	-0.00227368	-0.00044325	0.00013765	-0.00044732	-0.00184298	-0.00201201	-0.00116131	-0.00087688	-0.00215333	0.00013191	-0.00061319	-0.00117869	-0.00026623	-0.00055304	-0.00073028	-0.00351462	-0.00124221	0.00000985	-0.00118683	-0.00177704	-0.00059629	-0.00030102	-0.00063821	-0.00003691	-0.00036988	-0.00045860	-0.00012793	-0.00083278	-0.00089329	-0.00055579	-0.00087634	-0.00049754	-0.00041264	-0.00045312	-0.00011503	-0.00041226	0.00033761	-0.00106505	-0.00063036	0.00027606	-0.00069422	-0.00056677	-0.00017339	-0.00044768	-0.00039839	-0.00038912	-0.00015678	-0.00012741	-0.00098224	-0.00028180	0.00005657	0.00003172	-0.00039981	-0.00047697	0.00040616	1.02974281
0.0003	-0.66698852	-0.32562906	-0.79910406	-0.38987498	0.75806484	-0.06451301	-0.73132020	0.90045093	-21.47483647	-0.76616572	1.04611161	0.22745775	-0.22567780	0.26829605	-0.72959808	0.02628430	0.77504364	0.04041728	-0.06692370	-21.47483647	0.29045074	-21.47483647	-21.47483647	-21.47483647	0.23660098	-21.47483647	0.01977665	-21.47483647	-0.50522306	-21.47483647	-21.47483647	0.43810976	0.75693196	0.65123943	0.17185153	-0.29929909	0.17536883	-0.18947585	0.09678815	0.05513108	-0.04210253	-0.03678630	-0.02746632	0.05778174	-0.01381162	0.05234274	0.04263762	0.02911634	0.03627723	0.01959861	0.03001645	0.03040801	0.03288071	0.03685958	0.03368745	0.03013478	0.02971763	0.02689724	0.04041742	0.02985700	0.03075761	0.03279706	0.02719862	0.02772152	0.02760537	0.02529902	0.02115611	0.02190120	0.02010339	0.02394789	0.02008378	0.01644318	0.02012805	0.01419556	0.01434783	0.01328536	0.01390996	0.01250206	0.00871265	0.01078807	0.00811790	0.01158606	0.00216850	0.01018992	0.01428883	0.00357652	-0.00052634	0.00740191	0.00800291	-0.00188778	-0.00321172	0.00460981	0.00623930	0.00609533	0.00796892	0.00831622	0.00991774	0.01379579	0.01237450	0.01628107	0.01323074	0.02000278	0.01861640	0.01429506	0.01086111	0.02842784	0.02551242	0.03718204	0.04535270	0.06933083	0.06453885	0.06884648	0.05977054	0.07835330	0.07687560	0.08270395	0.08538219	0.09668893	0.09316143	0.08101883	0.08328313	0.07550982	0.06363389	0.05344168	0.03274018	0.01316859	-0.00413162	-0.01572906	-0.01661825	-0.01957619	-0.02328272	-0.02291429	-0.02205806	-0.02668551	-0.02787650	-0.02531912	-0.02899572	-0.03106690	-0.02936347	-0.03035326	-0.02916607	-0.03086796	-0.03303898	-0.03390596	-0.03470050	-0.03247620	-0.03401700	-0.03470938	-0.03791213	-0.03797228	-0.03635341	-0.03598905	-0.03755861	-0.03590767	-0.03668478	-0.03739957	-0.03738312	-0.03866942	-0.03754744	-0.03761004	-0.03826094	-0.03620022	-0.03872999	-0.03867391	-0.03892560	-0.03795481	-0.03788386	-0.03724014	-0.03448830	-0.03466123	-0.03463651	-0.03537564	-0.03258935	-0.03393771	-0.03411763	-0.03266834	-0.03328560	-0.03225335	-0.03083066	-0.03049513	-0.03096902	-0.02864520	-0.03025634	-0.02709791	-0.02835654	-0.02585632	-0.02672132	-0.02614689	-0.02593655	-0.02700366	-0.02441425	-0.02343530	-0.02218748	-0.02306785	-0.02237174	-0.02199180	-0.02128168	-0.02033386	-0.02174481	-0.02099406	-0.02007847	-0.02102352	-0.01931265	-0.01963870	-0.01707652	-0.01574090	-0.01490132	-0.01192769	-0.01472399	-0.01096002	-0.01050843	-0.01089595	-0.00961615	-0.00794421	-0.00641150	-0.00456171	-0.00210348	-0.00448234	-0.00114697	-0.00092307	0.00098945	0.00169113	0.00265730	0.00333339	0.00586706	0.00613822	0.00565182	0.00634774	0.00677628	0.00609061	0.00637407	0.00708851	0.00596086	0.00647387	0.00580452	0.00526744	0.00453168	0.00574781	0.00523675	0.00280609	0.00175315	0.00213627	0.00048436	-0.00000505	-0.00056405	-0.00207367	-0.00136375	-0.00189603	-0.00280736	-0.00268644	-0.00468625	-0.00456349	-0.00576917	-0.00645264	-0.00485596	-0.00514332	-0.00444125	-0.00480477	-0.00416799	-0.00452117	-0.00480364	-0.00418704	-0.00312995	-0.00221868	-0.00302092	-0.00332588	-0.00103431	-0.00314600	-0.00115219	-0.00207024	-0.00096386	-0.00072201	-0.00017840	-0.00103089	0.00005479	0.00052866	-0.00072569	-0.00117020	-0.00023262	-0.00022474	0.00011232	-0.00041198	-0.00089992	0.00021366	0.00011927	-0.00125741	0.00015532	0.00037010	-0.00071603	-0.00065400	0.00001214	-0.00036830	0.00034261	-0.00017406	0.00037392	-0.00066199	0.00044313	-0.00059724	-0.00081882	-0.00071776	-0.00019150	-0.00073341	-0.00022717	-0.00137680	-0.00039265	-0.00076505	-0.00140484	0.00042369	-0.00115964	0.00048921	0.00013082	0.00037422	0.00003386	0.00048967	-0.00072950	0.00005422	-0.00050095	0.00012544	0.00013301	-0.00008498	-0.00040150	0.00039132	0.00013221	-0.00040020	-0.00031319	-0.00108428	-0.00105663	0.00054181	-0.00144860	-0.00129506	-0.00176267	-0.00108893	0.00065098	-0.00008974	-0.00093793	-0.00152734	-0.00261736	-0.00038828	-0.00060921	-0.00205711	-0.00049785	-0.00154577	-0.00132976	-0.00036879	-0.00262502	-0.00029041	-0.00071839	-0.00154992	-0.00082014	-0.00020748	-0.00169185	-0.00328849	-0.00405507	-0.00038796	-0.00146547	-0.00291872	-0.00225668	-0.00348413	-0.00196754	-0.00216707	-0.00146186	-0.00347421	-0.00144735	-0.00263871	-0.00079104	-0.00428124	0.00158520	-0.00185960	-0.00186815	-0.00398585	-0.00018527	-0.00220352	-0.00318569	-0.00238713	-0.00390089	-0.00314388	-0.00203004	-0.00518042	-0.00044005	-0.00221836	-0.00260435	-0.00293636	-0.00274346	-0.00056092	-0.00198174	-0.00201365	-0.00172889	-0.00247779	-0.00130827	-0.00146511	-0.00146681	-0.00231403	-0.00131013	-0.00116052	0.00109308	-0.00400002	-0.00206939	-0.00298170	-0.00350592	-0.00040703	-0.00211708	0.00024734	-0.00286323	-0.00087542	-0.00121000	-0.00107066	-0.00197714	-0.00357169	-0.00226918	-0.00073381	0.00140798	-0.00035749	-0.00228535	-0.00072594	0.00078825	-0.00316884	-0.00213332	-0.00074612	0.00009198	-0.00062128	-0.00185677	-0.00021589	-0.00035803	0.00025175	-0.00186465	-0.00211638	0.00131824	-0.00035296	-0.00061009	-0.00079945	0.00093629	0.00047227	-0.00105686	0.00080138	0.00019695	-0.00057535	-0.00028828	-0.00078647	0.00025950	-0.00042450	0.00057440	-0.00026536	-0.00079091	-0.00045243	0.00021003	-0.00041912	0.00009330	-0.00057339	-0.00017676	-0.00103554	-0.00024011	-0.00143764	0.00008438	-0.00103051	0.00004947	-0.00145590	-0.00011810	-0.00090347	0.00048802	-0.00085818	-0.00005366	-0.00159003	-0.00072487	-0.00076405	-0.00080947	-0.00026194	0.00012917	0.00007069	-0.00026888	-0.00145343	-0.00124087	-0.00281217	-0.00066848	-0.00119998	-0.00022354	-0.00081328	-0.00124324	-0.00063331	0.00003001	-0.00069217	-0.00102815	-0.00102620	-0.00000885	-0.00026818	-0.00030859	-0.00011251	-0.00032413	0.00020133	-0.00045328	-0.00050720	0.00022520	-0.00068647	-0.00010739	-0.00054298	-0.00037552	-0.00062837	-0.00021123	-0.00043080	-0.00059122	0.00013581	-0.00024982	-0.00016178	-0.00013840	-0.00048559	-0.00029240	-0.00029750	-0.00000373	-0.00007866	-0.00056142	-0.00016969	0.00014744	-0.62280839
0.0503	-0.89221679	-21.47483647	0.35136124	2.11448050	0.21572842	-0.88531359	0.36818835	0.78993118	0.52073196	0.82032394	-0.48742016	0.61555254	0.77440493	0.40680828	1.35252878	0.49992508	1.39966488	-21.47483647	0.10008664	-0.49010584	-0.10129320	0.05755430	-21.47483647	-21.47483647	-2.29328394	-21.47483647	-21.47483647	-21.47483647	-21.47483647	-0.21316797	-21.47483647	-2.07577896	0.21057872	-21.47483647	0.17161308	0.48462214	-0.12623146	0.07851974	-0.09900060	0.05130410	0.00677384	0.03567098	0.01744368	0.05080597	0.00598331	0.01474229	0.03056631	0.04343601	0.02150347	0.03439233	0.03617941	0.04377966	0.01813876	0.03849840	0.03518424	0.04164078	0.02640731	0.03623906	0.03720409	0.02949561	0.03108193	0.03494048	0.02604416	0.02923211	0.02685000	0.02421841	0.02100843	0.02015621	0.02382885	0.02136619	0.02168110	0.01763043	0.02084629	0.01442348	0.01486181	0.01408058	0.00998551	0.00979026	0.01039918	0.00835214	0.00347396	0.01053493	0.00046493	0.01123845	0.00388823	0.00641393	-0.00665317	0.00054574	0.01211615	-0.00362666	-0.00512173	0.00452268	0.00311578	0.01133102	0.00242511	0.01627449	0.00840247	0.01341667	0.01613397	0.01672216	0.01544755	0.02333414	0.01631441	0.01800716	0.01754331	0.03606297	0.04332940	0.05020699	0.04503743	0.06444370	0.06412681	0.07293592	0.06960923	0.08276604	0.07570505	0.07463032	0.07689845	0.08666325	0.08710754	0.07784782	0.07776708	0.06284573	0.05064154	0.04183959	0.02042275	0.01107248	-0.00460293	-0.01549348	-0.01538759	-0.01678769	-0.02200871	-0.02279719	-0.02234599	-0.02419773	-0.02653617	-0.02833545	-0.02791181	-0.03220508	-0.03016207	-0.02993845	-0.02918726	-0.03177651	-0.03205065	-0.03255256	-0.03161973	-0.03282916	-0.03479416	-0.03588931	-0.03644038	-0.03558301	-0.03503939	-0.03368323	-0.03760967	-0.03841881	-0.03716032	-0.03730309	-0.03614759	-0.03581747	-0.03659341	-0.03843927	-0.03919183	-0.03725325	-0.03891281	-0.03912454	-0.03653663	-0.03690925	-0.03645667	-0.03557335	-0.03429041	-0.03706726	-0.03432220	-0.03526037	-0.03262426	-0.03195521	-0.03292353	-0.03320938	-0.03222644	-0.03277796	-0.03120811	-0.03164590	-0.02937092	-0.02653893	-0.02946458	-0.02625032	-0.02980450	-0.02719228	-0.02676993	-0.02683470	-0.02489221	-0.02609447	-0.02445894	-0.02335460	-0.02274293	-0.01993465	-0.02204781	-0.01989345	-0.02088684	-0.02041673	-0.01978902	-0.01930817	-0.01749515	-0.01821802	-0.01805654	-0.01665356	-0.01842307	-0.01720970	-0.01604879	-0.01673476	-0.01623850	-0.01590432	-0.01415322	-0.01314548	-0.01072208	-0.00834704	-0.00881711	-0.00607030	-0.00652177	-0.00672061	-0.00544894	-0.00478881	-0.00428101	-0.00331636	-0.00330747	-0.00215945	-0.00041260	-0.00113835	0.00028895	0.00016361	0.00342042	0.00445042	0.00343791	0.00491843	0.00404230	0.00593244	0.00576941	0.00633027	0.00699364	0.00780513	0.00694827	0.00695581	0.00598309	0.00476899	0.00522613	0.00497379	0.00448930	0.00467935	0.00373684	0.00312874	0.00283554	0.00233518	0.00145602	0.00164289	0.00098755	0.00066230	-0.00006207	0.00013965	-0.00105582	-0.00235308	-0.00167925	-0.00269505	-0.00322804	-0.00278069	-0.00451204	-0.00383691	-0.00462846	-0.00506574	-0.00441362	-0.00460845	-0.00449682	-0.00460680	-0.00339188	-0.00373924	-0.00269415	-0.00206185	-0.00256023	-0.00165032	-0.00248941	-0.00281947	-0.00190819	-0.00135071	-0.00105885	-0.00161453	0.00004621	-0.00020493	-0.00038720	-0.00070455	-0.00015733	-0.00118261	-0.00002706	-0.00064729	0.00013489	-0.00010732	-0.00063525	0.00036661	0.00007911	-0.00027059	0.00003357	-0.00076479	-0.00004866	-0.00092138	0.00010381	0.00023189	0.00052058	-0.00128391	0.00014704	-0.00037089	-0.00041272	0.00010415	-0.00042226	0.00129538	-0.00097772	-0.00043682	-0.00092612	-0.00099049	0.00090346	0.00074109	-0.00089435	-0.00000420	-0.00007279	0.00046524	-0.00148853	-0.00005696	-0.00033784	0.00017370	-0.00188940	-0.00031715	-0.00227540	0.00025901	-0.00100081	0.00073807	-0.00234853	-0.00046083	0.00022812	-0.00054739	-0.00089180	-0.00105454	-0.00343927	0.00006227	-0.00073171	-0.00037393	-0.00212028	-0.00131480	-0.00186333	0.00144333	-0.00214212	-0.00045558	-0.00109783	-0.00087472	-0.00067908	-0.00194180	-0.00062881	-0.00307255	-0.00330897	-0.00115537	-0.00225005	-0.00218188	-0.00335987	-0.00177873	-0.00065392	-0.00225758	-0.00111135	-0.00163163	0.00142192	-0.00161210	-0.00279043	-0.00340033	0.00007355	-0.00120154	-0.00152114	-0.00204059	-0.00231155	-0.00092045	-0.00135988	-0.00198982	-0.00272383	-0.00180338	-0.00261638	-0.00435516	-0.00080034	-0.00367470	-0.00105130	-0.00311736	-0.00312649	-0.00038048	-0.00197945	-0.00069907	-0.00184767	-0.00032073	-0.00266951	-0.00190309	-0.00133295	-0.00228505	-0.00369082	-0.00289581	0.00018737	-0.00318614	-0.00089733	-0.00063354	-0.00274344	-0.00262445	-0.00142171	0.00022246	-0.00176339	-0.00253822	-0.00177331	-0.00021772	-0.00196476	-0.00151702	-0.00249218	-0.00002711	0.00072688	-0.00040568	-0.00273334	-0.00034766	-0.00286056	-0.00084425	-0.00171044	-0.00148414	-0.00213631	-0.00222312	-0.00177122	0.00000377	0.00014400	-0.00006504	-0.00059470	-0.00069115	-0.00059967	0.00035010	-0.00064286	0.00031871	-0.00052279	-0.00066108	-0.00235533	-0.00041616	0.00046547	-0.00021325	-0.00118053	0.00011085	0.00042939	-0.00071450	-0.00075911	-0.00065313	-0.00155397	-0.00043182	-0.00037975	-0.00068390	-0.00087239	-0.00194829	-0.00042008	0.00014654	-0.00069209	-0.00099084	-0.00104598	-0.00136079	-0.00143021	-0.00170945	-0.00068344	-0.00024770	-0.00055569	-0.00123053	-0.00102230	-0.00093855	-0.00061998	-0.00063375	-0.00103947	0.00005921	-0.00091527	-0.00052910	-0.00000490	-0.00092862	-0.00087695	-0.00200109	-0.00081957	-0.00145900	-0.00069667	-0.00082314	-0.00112499	-0.00072617	-0.00011205	-0.00036391	-0.00025069	-0.00012157	0.00034571	-0.00065949	-0.00056266	-0.00038991	0.00011896	0.00001491	-0.00057344	-0.00063486	0.00000655	-0.00060088	-0.00014443	-0.00030937	0.00025607	-0.00045786	-0.00007411	-0.00025568	-0.00017725	-0.00025052	-0.00063117	-0.00057924	-0.00054897	-0.00042657	-0.00047397	-0.00020157	-0.00039466	-0.00004329	-0.00041994	-0.00047796	-0.00023909	-0.71818210
0.1003	1.57715720	-21.47483647	0.57593261	-21.47483647	-0.97626364	-0.34011587	-0.63916302	-0.40246460	-21.47483647	-0.34614407	-0.22213793	0.50764054	-0.70241519	0.82033968	0.29198334	0.55261235	-0.56702511	0.39066194	-0.79558516	-21.47483647	-21.47483647	-21.47483647	-21.47483647	-0.42806587	0.06334604	-0.69719607	-21.47483647	-21.47483647	0.59822826	-0.37734252	-21.47483647	-21.47483647	0.37199660	-0.07035624	0.25448513	-0.56835462	0.04169356	-0.17667996	-0.12250631	0.01832711	0.00722986	-0.05870093	-0.00085934	0.02866528	-0.01748630	0.02947685	0.01356580	0.06174267	0.03992287	0.01791074	0.03067033	0.03636618	0.02774792	0.03033848	0.03420390	0.04145785	0.03083323	0.02984999	0.04111253	0.02733357	0.02689128	0.03190736	0.02592957	0.02782357	0.02307432	0.02453366	0.02386317	0.01962221	0.02131881	0.02071983	0.02317734	0.01576187	0.01639252	0.01356985	0.01608634	0.01222142	0.00858526	0.01002565	0.01225374	0.00726178	0.00870687	0.00878331	0.00246136	-0.00241196	0.00753622	0.00032456	0.00059340	0.00234396	0.00753837	0.00372537	-0.00405151	0.00967562	0.01354930	0.00553291	0.00817293	0.01147705	0.01121184	0.00749241	0.00881333	0.01753375	0.01306852	0.01717850	0.01335649	0.01483548	0.01813497	0.03209479	0.04362268	0.04712225	0.04460315	0.06812400	0.06805126	0.07738961	0.07195040	0.09372050	0.09241489	0.08825583	0.08708678	0.10037659	0.09460992	0.07263791	0.06262562	0.04384117	0.03155111	0.02459496	0.00569863	0.00039003	-0.01301201	-0.01975306	-0.01696012	-0.01847972	-0.02502775	-0.02428851	-0.02074960	-0.02390816	-0.02930170	-0.02613051	-0.02715548	-0.03125277	-0.03079165	-0.02978102	-0.03015782	-0.03269235	-0.03253288	-0.03261967	-0.03363538	-0.03345777	-0.03450615	-0.03474836	-0.03662033	-0.03490376	-0.03641329	-0.03463098	-0.03677822	-0.03698877	-0.03754662	-0.03643980	-0.03662518	-0.03673656	-0.03611372	-0.03895524	-0.03910571	-0.03779608	-0.03734400	-0.03860414	-0.03670338	-0.03712714	-0.03561138	-0.03675549	-0.03602069	-0.03651995	-0.03405882	-0.03567285	-0.03413340	-0.03262461	-0.03379396	-0.03302021	-0.03189689	-0.03145268	-0.03231301	-0.03131377	-0.02881628	-0.02805749	-0.02835184	-0.02840125	-0.02884195	-0.02729402	-0.02759022	-0.02693957	-0.02422666	-0.02415396	-0.02494564	-0.02162001	-0.02303328	-0.02115319	-0.02269721	-0.02073666	-0.02068236	-0.01936259	-0.01954790	-0.01801108	-0.01841040	-0.01632863	-0.01625620	-0.01626732	-0.01662330	-0.01505697	-0.01343232	-0.01522274	-0.01490557	-0.01422871	-0.01347103	-0.01348655	-0.01303509	-0.01130744	-0.01095299	-0.00932625	-0.00940886	-0.01019909	-0.00686448	-0.00700996	-0.00520163	-0.00391705	-0.00423382	-0.00387536	-0.00271260	-0.00316982	-0.00310880	-0.00161027	-0.00122420	-0.00064642	-0.00102006	0.00121474	0.00106810	0.00161552	0.00222900	0.00392223	0.00359614	0.00500264	0.00559013	0.00571875	0.00586100	0.00607163	0.00685229	0.00625089	0.00649000	0.00655580	0.00566671	0.00499309	0.00538501	0.00535638	0.00528231	0.00533119	0.00539208	0.00398051	0.00558456	0.00449123	0.00448545	0.00421325	0.00459165	0.00284832	0.00261884	0.00178485	0.00091787	0.00127512	0.00108061	-0.00011269	-0.00039704	-0.00144460	-0.00191705	-0.00243042	-0.00286398	-0.00310009	-0.00367680	-0.00286330	-0.00403307	-0.00317708	-0.00341733	-0.00405341	-0.00297737	-0.00330744	-0.00310835	-0.00419144	-0.00285381	-0.00199561	-0.00194321	-0.00199774	-0.00204148	-0.00098051	-0.00102331	-0.00261664	-0.00099662	-0.00031737	-0.00101087	-0.00073494	0.00075797	0.00039929	0.00004647	-0.00049739	0.00022712	-0.00060831	0.00012135	-0.00020098	0.00082012	-0.00112997	0.00062608	-0.00090756	-0.00035916	0.00029602	-0.00097778	0.00044432	0.00024516	-0.00018955	-0.00045485	0.00069723	-0.00078945	-0.00054386	-0.00026575	-0.00009806	0.00026713	-0.00014899	-0.00044499	0.00077708	-0.00074873	0.00021845	0.00020739	0.00042661	-0.00219972	0.00089537	0.00014681	-0.00043731	-0.00096653	0.00013357	-0.00011577	-0.00037407	-0.00127492	-0.00091752	-0.00233108	-0.00012330	0.00015047	0.00008798	-0.00083863	-0.00155149	0.00099373	0.00132181	-0.00247499	0.00100521	0.00003493	-0.00133088	0.00078616	0.00078832	0.00091835	-0.00148535	-0.00385576	0.00011369	-0.00199686	-0.00150430	-0.00040052	-0.00026135	-0.00130034	-0.00476569	-0.00013262	0.00205207	-0.00093165	-0.00260286	0.00067523	-0.00094234	-0.00084976	-0.00079558	0.00039649	0.00013337	-0.00187377	-0.00012052	-0.00191172	-0.00129202	-0.00238757	-0.00128738	-0.00008156	-0.00337951	-0.00078320	0.00035415	0.00177715	-0.00271887	-0.00199642	0.00245065	-0.00211024	-0.00128556	0.00220289	0.00111269	-0.00129205	-0.00178391	-0.00159923	0.00152738	-0.00259756	-0.00075532	-0.00022351	-0.00180975	-0.00152009	0.00021643	-0.00069356	-0.00025272	-0.00193217	0.00177074	-0.00031443	-0.00222047	-0.00079456	-0.00074596	-0.00043116	-0.00239126	-0.00022656	0.00090273	0.00021312	0.00028780	-0.00155146	0.00061114	-0.00143472	-0.00207387	-0.00166011	-0.00140916	-0.00005254	0.00006083	-0.00162197	-0.00008838	-0.00152352	0.00082584	-0.00110554	-0.00118923	0.00015620	0.00065214	-0.00032408	-0.00041230	-0.00004025	0.00038958	-0.00052490	0.00072427	0.00067774	-0.00015318	0.00021536	-0.00089167	0.00114261	0.00022054	-0.00073101	0.00049107	0.00007489	-0.00027658	-0.00059533	0.00037686	0.00110960	-0.00067313	0.00045423	0.00069904	0.00122056	-0.00002957	-0.00003489	-0.00051175	-0.00058386	-0.00110450	-0.00040012	-0.00013465	-0.00008400	-0.00067328	0.00021700	-0.00064047	-0.00082280	-0.00034754	-0.00085178	-0.00014497	-0.00072810	-0.00026217	0.00069974	-0.00027477	0.00008017	-0.00194082	-0.00025682	-0.00000438	-0.00093717	-0.00053365	-0.00047095	-0.00002039	-0.00008380	-0.00041216	0.00023133	-0.00038713	0.00015531	0.00009946	-0.00037310	0.00017115	-0.00009342	0.00004841	-0.00037973	-0.00028662	0.00031881	-0.00039758	0.00013861	-0.00097715	0.00001114	-0.00009715	0.00025713	0.00011749	-0.00043046	-0.00035863	-0.00040472	-0.00034689	-0.00000334	-0.00027545	0.00005421	-0.00006729	-0.00043951	-0.00019394	0.00037603	0.00006154	-0.00017552	0.00866434
0.1503	0.25162894	1.38904870	-0.99230197	0.17309201	1.15126355	0.21689047	0.60592781	-0.57492186	1.01271493	0.26914769	0.75995831	0.35902670	-0.01381026	0.40043890	0.78377692	-21.47483647	0.43394401	-0.18601608	0.73694270	-21.47483647	-21.47483647	-21.47483647	-1.21229935	-21.47483647	2.23718905	-1.53175378	-21.47483647	-21.47483647	-0.99237794	-21.47483647	-21.47483647	-0.03973094	-0.06027880	0.89603872	0.28689610	-0.11640587	-0.08421824	0.05113781	0.10747625	-0.01326319	0.03821914	0.03443741	0.00995166	0.07115852	0.00572517	0.04333409	0.03772721	0.04104612	0.01113063	0.03719958	0.03821752	0.03728810	0.01968056	0.03450047	0.03108054	0.03970513	0.02711529	0.03902525	0.04181631	0.03272134	0.03013636	0.03673744	0.02822994	0.03096199	0.02397102	0.02715279	0.02168689	0.02361414	0.01979160	0.02360785	0.02188482	0.01913524	0.01934082	0.01343940	0.01764247	0.01473418	0.01228869	0.01042074	0.01182662	0.01166929	0.00856380	0.00537696	0.00101285	0.01102417	0.00525303	0.00201430	-0.00018107	0.00540455	0.01220835	0.00280777	-0.00235456	0.01303801	0.00640591	0.00841442	0.01017495	0.01493630	0.00749906	0.01494779	0.01811771	0.01727937	0.00799773	0.02380461	0.01444029	0.01798047	0.01246743	0.02766714	0.03692021	0.04092271	0.04205266	0.07194326	0.07389631	0.08328548	0.06904280	0.08468730	0.07965395	0.07971574	0.07931211	0.09688305	0.09368176	0.08006030	0.06544268	0.04846680	0.03302071	0.02514225	0.00309606	-0.00383411	-0.01483568	-0.01861337	-0.01828583	-0.01811681	-0.02396836	-0.02302112	-0.02378419	-0.02764648	-0.02996566	-0.02510079	-0.03004503	-0.03066968	-0.02982136	-0.03038676	-0.02827457	-0.02905678	-0.03176890	-0.03360316	-0.03518719	-0.03406253	-0.03477976	-0.03360707	-0.03769568	-0.03832419	-0.03598393	-0.03694966	-0.03700355	-0.03503822	-0.03664829	-0.03580347	-0.03648239	-0.03914495	-0.03738106	-0.03886910	-0.03742874	-0.03772018	-0.03707943	-0.03714862	-0.03723097	-0.03769801	-0.03750470	-0.03744525	-0.03582870	-0.03512924	-0.03419209	-0.03494372	-0.03355597	-0.03399773	-0.03319810	-0.03133347	-0.03167266	-0.03129381	-0.03188320	-0.03121590	-0.03081363	-0.02863866	-0.02903375	-0.02772454	-0.02673130	-0.02621773	-0.02640030	-0.02528311	-0.02487277	-0.02562010	-0.02322212	-0.02196868	-0.02275343	-0.02306834	-0.02142012	-0.02122332	-0.01883158	-0.01916175	-0.01845790	-0.01580458	-0.01840240	-0.01672243	-0.01540768	-0.01693793	-0.01448976	-0.01477263	-0.01271414	-0.01168720	-0.01141374	-0.01130955	-0.01212711	-0.01094628	-0.01068169	-0.01093131	-0.00944117	-0.00764502	-0.00851312	-0.00959716	-0.00937645	-0.00823667	-0.00681236	-0.00656645	-0.00579578	-0.00372720	-0.00359463	-0.00273162	-0.00209583	-0.00045844	-0.00112245	-0.00153701	-0.00021165	0.00045424	-0.00047161	0.00032976	0.00057542	0.00134363	0.00135612	0.00245337	0.00317817	0.00330929	0.00386076	0.00445721	0.00580843	0.00680772	0.00598053	0.00554993	0.00679853	0.00739783	0.00759832	0.00697764	0.00636698	0.00784215	0.00678867	0.00579243	0.00641366	0.00665092	0.00641277	0.00612030	0.00563239	0.00609926	0.00525846	0.00577364	0.00462790	0.00537025	0.00421356	0.00400042	0.00482664	0.00480732	0.00456009	0.00308629	0.00313810	0.00316513	0.00248087	0.00197981	0.00159206	0.00138677	0.00078028	0.00013644	-0.00064376	-0.00074403	-0.00086169	-0.00282122	-0.00150882	-0.00173734	-0.00232062	-0.00242581	-0.00301248	-0.00194423	-0.00331089	-0.00287781	-0.00231462	-0.00211451	-0.00293091	-0.00333145	-0.00101527	-0.00130200	-0.00104587	-0.00122717	-0.00162905	-0.00120315	0.00005909	0.00028816	-0.00003398	-0.00085585	0.00070706	-0.00057897	-0.00015945	0.00098308	-0.00004103	0.00100079	0.00033111	0.00083247	0.00158413	0.00151112	0.00069549	0.00182570	0.00050119	0.00130224	0.00088211	0.00220766	0.00183191	-0.00089353	0.00009691	0.00216624	0.00152884	0.00156802	0.00143186	0.00356692	0.00296693	0.00122894	-0.00069570	0.00177282	0.00171208	0.00140327	0.00085749	0.00226576	0.00071361	0.00198390	0.00089562	0.00083347	0.00204031	0.00049706	0.00115265	0.00353958	0.00075890	0.00239062	0.00159562	0.00132002	0.00253072	0.00226518	-0.00046290	0.00281994	-0.00148013	-0.00016230	0.00194082	0.00243566	0.00165512	0.00114153	0.00162985	0.00195891	0.00439910	0.00401708	0.00136130	0.00317972	0.00306842	0.00158570	0.00361920	0.00218634	0.00304506	0.00149905	-0.00044029	0.00120494	0.00079902	0.00216443	0.00236565	0.00022731	0.00100853	0.00296321	0.00196633	0.00137094	0.00463321	0.00304993	0.00207565	0.00299709	0.00228325	0.00177898	0.00097472	0.00136879	0.00112470	0.00312379	0.00143211	0.00378131	0.00236391	0.00165290	0.00381408	-0.00001490	-0.00016070	0.00191143	-0.00036943	0.00293167	-0.00039971	0.00329212	0.00106568	0.00183626	0.00217740	0.00064616	0.00176270	0.00322501	0.00202343	0.00308687	0.00272380	0.00203407	0.00114677	0.00276100	0.00262425	0.00195390	0.00152271	0.00138912	0.00000352	0.00206137	0.00100849	0.00166842	0.00055695	0.00272955	0.00159319	-0.00039904	0.00034988	0.00299812	0.00222082	0.00160504	0.00077789	0.00208821	0.00115892	0.00160829	0.00193217	0.00211087	0.00113309	0.00197734	0.00129419	0.00154034	0.00225915	0.00093955	0.00007176	0.00085301	0.00108041	0.00074092	0.00142186	0.00064379	0.00046898	0.00179934	0.00207393	0.00005904	0.00065676	0.00066843	0.00078060	0.00033253	-0.00010918	0.00112702	0.00103445	0.00073354	0.00114341	0.00054557	0.00016872	0.00115982	0.00030105	0.00146640	0.00101765	0.00163095	0.00061969	0.00122156	0.00060596	-0.00011232	0.00063647	0.00021084	0.00020403	0.00033722	0.00012813	0.00111166	0.00081576	0.00089759	0.00029677	0.00101053	0.00125257	0.00084243	0.00026881	0.00092796	0.00044483	0.00067119	0.00060409	0.00051427	0.00065677	0.00044792	0.00112914	0.00089028	0.00056832	0.00056570	0.00035702	0.00058649	0.00032586	0.00013773	0.00029022	0.00047012	-0.00009606	0.00024203	0.00003839	0.00063789	0.00023635	0.00103496	0.00043736	0.00037909	0.00045041	-0.07541898
0.2003	0.54077829	0.19581538	-0.19748160	1.29881648	1.58588912	0.22143036	-0.50823053	-1.74220017	-2.54647350	0.57420838	0.16096063	0.23922200	-0.16172554	1.41567135	-0.55788708	0.41820675	-0.10084826	0.20108551	0.54438891	0.99753129	-21.47483647	-21.47483647	-21.47483647	-21.47483647	-21.47483647	-21.47483647	-21.47483647	-21.47483647	-2.11088014	-1.10991812	-0.73088646	-0.46350843	0.09044044	-1.07948592	-0.73976795	0.06701106	-0.14451412	-0.09727949	-0.10225801	-0.09434340	0.04009552	0.04070823	-0.00129308	0.01838415	0.01061942	0.01525126	0.03835064	0.03332386	0.02939781	0.03395863	0.03332842	0.04387812	0.02232029	0.02879699	0.02916152	0.03564296	0.02796325	0.02824650	0.04288268	0.03018695	0.03466849	0.03130216	0.02686510	0.02484340	0.02444284	0.02415324	0.02299638	0.02358764	0.02182040	0.02042862	0.02213803	0.01556839	0.01701843	0.01321124	0.01438244	0.01400673	0.01327954	0.01289293	0.01056516	0.00645491	0.00536459	0.00360263	0.00380855	0.00890092	0.00966050	-0.00081863	-0.01043995	0.00676123	0.01038474	-0.00411778	-0.00518646	0.00274050	0.00574177	0.00516324	0.01114322	0.01160000	0.01281853	0.00718828	0.01505120	0.01588429	0.01157864	0.01981527	0.01716019	0.02155560	0.00891713	0.02463378	0.03167343	0.03799905	0.04118307	0.06637222	0.06831170	0.06278719	0.04796089	0.05447505	0.06300698	0.07015820	0.06814924	0.07843568	0.07661072	0.06069017	0.05093320	0.03767112	0.02897671	0.02247106	0.00653551	-0.00282053	-0.00983493	-0.01792972	-0.01892427	-0.01785704	-0.02259916	-0.02288065	-0.02108849	-0.02210919	-0.02798338	-0.02645747	-0.02672782	-0.02980159	-0.02979296	-0.02886405	-0.02895234	-0.03282799	-0.03243897	-0.03044017	-0.03367245	-0.03418362	-0.03319344	-0.03369256	-0.03518830	-0.03349812	-0.03435488	-0.03440343	-0.03665320	-0.03791263	-0.03612221	-0.03590383	-0.03771356	-0.03630430	-0.03584222	-0.03709108	-0.03837625	-0.03717431	-0.03614664	-0.03735929	-0.03582352	-0.03533935	-0.03532816	-0.03646666	-0.03421642	-0.03570136	-0.03436446	-0.03314568	-0.03327877	-0.03291707	-0.03267519	-0.03314141	-0.03025595	-0.03205281	-0.03109250	-0.02979197	-0.02883271	-0.03019087	-0.02792630	-0.02825017	-0.02654315	-0.02713312	-0.02709863	-0.02507256	-0.02444035	-0.02344586	-0.02417070	-0.02088695	-0.02301784	-0.02113605	-0.02106298	-0.01975694	-0.01962145	-0.02027480	-0.01717648	-0.01733027	-0.01627321	-0.01441756	-0.01498135	-0.01463680	-0.01617310	-0.01519756	-0.01229237	-0.01181342	-0.01157493	-0.01183906	-0.01010701	-0.00885320	-0.00912373	-0.00777189	-0.00784772	-0.00614385	-0.00694325	-0.00852332	-0.00605407	-0.00689612	-0.00566796	-0.00742004	-0.00667966	-0.00542298	-0.00469036	-0.00460721	-0.00427374	-0.00439007	-0.00247191	-0.00264966	-0.00255944	-0.00016479	-0.00027954	0.00045717	0.00085135	0.00253262	0.00160523	0.00297566	0.00283967	0.00205158	0.00277326	0.00244874	0.00360396	0.00349520	0.00339016	0.00288563	0.00418354	0.00407647	0.00501373	0.00529992	0.00506720	0.00606818	0.00581986	0.00583733	0.00723470	0.00680718	0.00916910	0.00764698	0.00729471	0.00722405	0.00619140	0.00598985	0.00656509	0.00639642	0.00544231	0.00476245	0.00572583	0.00516500	0.00485225	0.00398928	0.00484288	0.00487693	0.00436238	0.00416553	0.00413866	0.00539500	0.00453458	0.00403378	0.00408164	0.00359705	0.00473004	0.00279970	0.00345122	0.00333795	0.00306782	0.00217451	0.00178457	0.00151420	0.00097893	0.00041446	0.00033966	-0.00003020	-0.00075961	-0.00150911	-0.00035513	0.00008816	-0.00181872	-0.00241545	-0.00180606	-0.00172955	-0.00208956	-0.00262338	-0.00245440	-0.00241780	-0.00224022	-0.00267644	-0.00153676	-0.00167095	-0.00270987	-0.00030243	-0.00154228	-0.00072149	0.00004385	-0.00047114	-0.00086574	0.00049796	0.00036691	0.00020666	0.00037754	0.00122330	0.00129731	0.00159890	-0.00008586	0.00142653	0.00204335	0.00174348	0.00025736	0.00279190	0.00325612	0.00159252	0.00231327	0.00360056	0.00300079	0.00003527	0.00175127	0.00326071	0.00166833	0.00205028	0.00238068	0.00265271	0.00236647	0.00174170	0.00185292	0.00250063	0.00288914	0.00266497	0.00220540	0.00197557	0.00207900	0.00301835	0.00103996	0.00211453	0.00085871	0.00293667	0.00237638	0.00302459	0.00162390	0.00115224	0.00318381	0.00272647	0.00204414	0.00127771	0.00241258	0.00186864	0.00123454	-0.00000948	0.00368580	0.00274650	0.00216241	0.00246207	0.00396915	0.00258809	0.00341225	0.00128647	0.00061402	0.00168246	0.00341003	0.00194963	0.00291603	0.00173736	0.00373139	0.00255408	0.00126542	0.00528027	0.00280218	0.00086180	0.00415358	0.00173219	0.00109224	0.00365306	0.00048488	0.00304780	0.00104273	0.00288807	0.00278606	0.00069788	0.00373040	0.00491203	0.00207134	0.00287056	0.00165410	0.00416702	0.00264081	0.00494145	0.00173766	0.00424916	0.00191764	0.00153116	0.00407247	0.00300434	0.00291983	0.00441503	0.00086592	0.00486359	0.00050145	0.00010062	0.00128130	0.00176791	0.00100443	0.00213750	0.00191706	0.00291654	0.00165305	0.00390937	-0.00002596	0.00058215	0.00089700	0.00377329	0.00255788	0.00170093	0.00215684	0.00236585	0.00131715	0.00220149	0.00187387	0.00102400	0.00195029	0.00196952	0.00133322	0.00190818	0.00165089	0.00159169	0.00118317	0.00175569	0.00156331	0.00163642	0.00179618	0.00132346	0.00173120	0.00154463	0.00094715	0.00188152	0.00096223	0.00051762	0.00123612	0.00044750	0.00108757	0.00234816	0.00099782	0.00153868	0.00112812	0.00114396	0.00024047	0.00119828	0.00072710	0.00163300	0.00083556	0.00161671	0.00089627	0.00040320	0.00088250	-0.00014009	0.00063141	-0.00008305	0.00075689	0.00120066	0.00127444	0.00172683	0.00119017	0.00182886	0.00052535	0.00094647	0.00107158	0.00109869	0.00081410	0.00103713	0.00061080	0.00111931	0.00023947	0.00055987	0.00105640	0.00073132	0.00039633	0.00094289	0.00071786	0.00070316	0.00060649	0.00088428	0.00062474	0.00052028	0.00088204	0.00048966	0.00026817	0.00023944	0.00041766	0.00078026	0.00028745	0.00102790	0.00111591	0.00116756	0.00076695	-0.71475045
0.2503	0.97241437	0.27917655	-0.35637775	1.83099306	0.23110245	0.16582621	-0.04299682	0.36122457	-1.22459105	0.37815873	-0.44591349	-0.89544514	-0.50005746	-1.10020554	0.58404970	-0.14518098	-0.50778455	-0.19817249	-0.64531923	-0.40292153	-21.47483647	-21.47483647	0.20423676	-21.47483647	0.99042797	0.65681422	-0.93329215	-21.47483647	-2.34863544	-21.47483647	-21.47483647	0.06147364	-2.02097374	-0.01227199	-1.46606329	0.20121233	0.05581995	-0.06576418	-0.14395957	0.03488688	0.02799753	0.04769920	0.00759173	0.03958256	0.03088878	-0.00202494	0.00467351	0.04684545	0.03235887	0.01715018	0.02274865	0.03772052	0.02449137	0.03154559	0.03825347	0.03718360	0.03210310	0.03036859	0.03631269	0.03247632	0.03030816	0.03263359	0.02670795	0.02738763	0.02765695	0.02290141	0.02451027	0.02160148	0.02130137	0.01938514	0.02279993	0.01400519	0.01756995	0.01183267	0.01705581	0.01105038	0.00921008	0.00830067	0.01115686	0.00488834	0.00615796	0.00530367	0.00647113	0.00241994	0.00265984	0.00134404	0.00513514	0.00672133	0.01331222	0.00212918	-0.00616366	0.00210445	0.00840433	0.00251225	0.00770383	0.01141407	0.00730125	0.00660106	0.01043344	0.01493332	0.01063397	0.01588211	0.01571239	0.01997128	0.01782827	0.02837631	0.03529127	0.04061966	0.03614566	0.05544430	0.05365716	0.05657833	0.04302452	0.05665263	0.06603096	0.07524823	0.07088577	0.07368627	0.06764443	0.04972067	0.04393252	0.02788214	0.01530056	0.01000884	-0.00332803	-0.00935141	-0.01557318	-0.02058448	-0.01783613	-0.01957036	-0.02363182	-0.02429540	-0.02414293	-0.02716886	-0.02700295	-0.02870236	-0.02826718	-0.03197559	-0.03072285	-0.03221229	-0.02892775	-0.03365447	-0.03308854	-0.03386205	-0.03538940	-0.03511606	-0.03433123	-0.03349126	-0.03818649	-0.03705145	-0.03648473	-0.03648564	-0.03764388	-0.03768901	-0.03652605	-0.03737069	-0.03826956	-0.03830320	-0.03718996	-0.03874552	-0.03850485	-0.03773480	-0.03733844	-0.03827002	-0.03777919	-0.03779357	-0.03530640	-0.03757898	-0.03572800	-0.03673422	-0.03405517	-0.03547550	-0.03568621	-0.03512593	-0.03339977	-0.03305575	-0.03154052	-0.03094422	-0.03122612	-0.03089746	-0.03081293	-0.03006697	-0.02892446	-0.02931947	-0.02811956	-0.02711458	-0.02713681	-0.02569720	-0.02498229	-0.02653567	-0.02458604	-0.02226945	-0.02333449	-0.02390973	-0.02123487	-0.02184399	-0.01963554	-0.02072423	-0.01975467	-0.01777355	-0.01710242	-0.01727419	-0.01579094	-0.01553678	-0.01550765	-0.01540988	-0.01283375	-0.01233633	-0.01149404	-0.01178769	-0.01019224	-0.01096080	-0.00967294	-0.00943729	-0.00788896	-0.00730783	-0.00547255	-0.00786233	-0.00552197	-0.00593346	-0.00486285	-0.00553833	-0.00531069	-0.00379531	-0.00357719	-0.00401781	-0.00449682	-0.00350379	-0.00281872	-0.00373699	-0.00374488	-0.00351052	-0.00265235	-0.00247219	-0.00098883	-0.00083323	0.00004507	0.00042472	0.00241107	0.00268184	0.00289835	0.00359697	0.00387375	0.00374018	0.00421086	0.00296824	0.00442079	0.00460207	0.00427285	0.00400030	0.00421492	0.00420301	0.00414404	0.00308849	0.00424305	0.00462805	0.00618938	0.00520273	0.00628686	0.00641340	0.00534632	0.00663164	0.00676315	0.00766019	0.00718585	0.00599750	0.00813127	0.00663364	0.00738193	0.00674308	0.00666885	0.00622261	0.00509973	0.00436181	0.00507149	0.00528682	0.00472197	0.00368882	0.00397770	0.00400625	0.00497859	0.00260940	0.00412771	0.00391772	0.00404145	0.00258559	0.00386131	0.00350286	0.00293115	0.00237349	0.00397800	0.00312679	0.00355818	0.00227402	0.00333692	0.00271063	0.00139659	0.00031194	0.00078946	0.00160809	0.00086700	-0.00002194	0.00043908	-0.00086658	-0.00001883	-0.00170302	-0.00118760	-0.00121660	-0.00241370	-0.00139735	-0.00169653	-0.00213695	-0.00149767	-0.00184745	-0.00259411	-0.00064218	-0.00273320	-0.00162876	-0.00205216	-0.00095494	-0.00113339	-0.00194815	-0.00102051	-0.00041990	-0.00034810	-0.00160192	-0.00178202	0.00013594	0.00077834	-0.00022400	0.00060738	0.00119391	0.00212717	0.00047237	0.00138731	0.00159825	-0.00049638	0.00177259	0.00191637	-0.00020326	0.00268977	-0.00109166	0.00217737	0.00361933	0.00113983	0.00068923	0.00178633	0.00076715	0.00480503	0.00165401	0.00190959	0.00260706	0.00055344	0.00275424	0.00314583	0.00253493	0.00252138	0.00381023	0.00250043	0.00229943	0.00326815	0.00116034	0.00307916	0.00145497	0.00428215	0.00143537	0.00259584	0.00241654	0.00229800	0.00064813	0.00195931	0.00427862	0.00164081	0.00331921	0.00165390	-0.00009633	0.00325013	0.00348158	0.00426865	0.00449366	0.00306785	0.00156628	0.00192103	0.00399426	0.00232358	0.00002800	0.00229534	0.00375841	0.00301682	0.00292035	0.00127767	0.00349010	0.00363031	0.00174906	0.00341825	0.00199544	0.00291110	0.00177043	0.00106045	0.00162087	0.00245894	0.00406957	0.00238470	0.00277152	0.00544868	0.00203548	0.00231911	0.00189589	0.00133123	0.00170462	0.00312774	0.00387699	0.00132857	-0.00004794	0.00115610	0.00149456	0.00198190	0.00131815	0.00224984	0.00402866	0.00187227	0.00092183	0.00003169	0.00292997	0.00175929	0.00240330	0.00227366	0.00312132	0.00170801	0.00230635	0.00141847	0.00228921	0.00124994	0.00156249	0.00234710	0.00189337	0.00117470	0.00069216	0.00210272	0.00187798	0.00138599	0.00102395	0.00093437	0.00224565	0.00090653	0.00180436	0.00189808	0.00089376	0.00189240	0.00084701	0.00158511	0.00043964	0.00151006	0.00039522	0.00091635	0.00136573	0.00104254	0.00192952	0.00175337	0.00181789	0.00189588	0.00172032	0.00041245	0.00166232	0.00085567	0.00212304	0.00087200	0.00207061	0.00249354	0.00084980	0.00066081	-0.00013029	0.00136724	0.00025648	0.00056837	0.00107554	0.00138355	0.00146786	0.00168938	0.00190097	0.00136916	0.00069101	0.00100107	0.00147010	0.00107415	0.00089851	0.00093455	0.00128320	0.00053991	0.00105829	0.00059968	0.00099379	0.00120154	0.00046718	0.00123961	0.00068416	0.00109491	0.00087553	0.00064478	0.00113404	0.00038472	0.00071501	0.00074844	0.00065842	0.00086912	0.00101272	0.00082412	0.00154801	0.00083527	0.00133560	0.00064067	-0.04542513
0.3003	-1.30306530	-0.02874100	-1.12598926	-0.09183037	0.41117796	-0.95329644	1.16251212	0.34209668	0.79469280	-0.04530545	0.42738262	-21.47483647	0.49602377	-0.41478568	1.27187610	1.46398604	-1.26408565	0.15227577	-0.13262242	-21.47483647	-0.23209548	-21.47483647	-21.47483647	-21.47483647	-21.47483647	1.40864241	-21.47483647	-21.47483647	0.02338489	-0.32430923	-21.47483647	-21.47483647	0.62146575	-0.47948420	0.34362604	0.02944453	0.03359056	-0.18231297	-0.03482433	-0.13106863	-0.04570737	-0.04019455	-0.00395847	-0.01511130	0.00545209	0.02127383	0.03756483	0.03318452	0.02578927	0.04084142	0.03229976	0.02316338	0.02508452	0.03516226	0.03458083	0.03355905	0.03516509	0.02811912	0.03918286	0.03262323	0.03323233	0.03415510	0.02589218	0.02810116	0.02962782	0.02214802	0.02086692	0.02386286	0.02167506	0.02281215	0.02304340	0.01678464	0.01838972	0.01176875	0.01575720	0.01362023	0.00998857	0.00622181	0.01443230	0.01042419	0.00497109	0.00853749	0.00081880	0.00828569	0.00557968	0.00622736	-0.00385243	-0.00081014	0.01714832	0.00350078	0.00287378	-0.00072103	0.00940813	0.00549736	0.01051799	0.01274058	0.01520595	0.01064422	0.01573920	0.01943194	0.01540247	0.02085219	0.01888272	0.02034800	0.01881682	0.03026155	0.03732280	0.03305184	0.03464480	0.05419591	0.05898841	0.06766371	0.06117889	0.07517129	0.07503837	0.07997776	0.07515172	0.08025800	0.07937167	0.06441375	0.05565159	0.04556463	0.03406479	0.02423990	0.00381902	-0.00524437	-0.01270441	-0.01857746	-0.01862910	-0.01921151	-0.02428069	-0.02461389	-0.02214164	-0.02456053	-0.02730915	-0.02625645	-0.02860531	-0.03101466	-0.03000162	-0.02989246	-0.02988955	-0.03071533	-0.03102581	-0.03422378	-0.03383603	-0.03291269	-0.03449064	-0.03406509	-0.03609932	-0.03569751	-0.03620376	-0.03528678	-0.03532765	-0.03685059	-0.03720415	-0.03726847	-0.03649723	-0.03808705	-0.03635379	-0.03740278	-0.03719867	-0.03714007	-0.03695422	-0.03724717	-0.03668182	-0.03767764	-0.03471522	-0.03590157	-0.03471246	-0.03559238	-0.03287098	-0.03336945	-0.03381307	-0.03360341	-0.03205694	-0.03206216	-0.03270936	-0.03166725	-0.03120474	-0.03123993	-0.03035306	-0.02925677	-0.02904126	-0.02782300	-0.02747744	-0.02644594	-0.02662315	-0.02622006	-0.02544849	-0.02620700	-0.02401601	-0.02300764	-0.02328320	-0.02195994	-0.02213844	-0.02149977	-0.01905033	-0.01970656	-0.01915725	-0.01649298	-0.01643029	-0.01618870	-0.01565018	-0.01588781	-0.01498953	-0.01462174	-0.01164611	-0.01229646	-0.01171006	-0.01192712	-0.01050671	-0.00900402	-0.00906399	-0.01011990	-0.00771167	-0.00606889	-0.00673121	-0.00790885	-0.00468438	-0.00527870	-0.00509226	-0.00530686	-0.00377612	-0.00204236	-0.00297650	-0.00361303	-0.00165464	-0.00101827	-0.00143257	-0.00155407	-0.00116546	-0.00042974	-0.00188237	-0.00104260	-0.00095214	-0.00020512	-0.00114108	-0.00022838	0.00074849	0.00090437	0.00050675	0.00047545	0.00132669	0.00159868	0.00317738	0.00242465	0.00425589	0.00519343	0.00553650	0.00502730	0.00529306	0.00659127	0.00696943	0.00445718	0.00660095	0.00631699	0.00593814	0.00536074	0.00594544	0.00572879	0.00524438	0.00499974	0.00462463	0.00536713	0.00525411	0.00500654	0.00718621	0.00585651	0.00737351	0.00662299	0.00722787	0.00791373	0.00735891	0.00719099	0.00771543	0.00858772	0.00692255	0.00717245	0.00695762	0.00621033	0.00633869	0.00512915	0.00543335	0.00573414	0.00557460	0.00365459	0.00345243	0.00429270	0.00336490	0.00258677	0.00354257	0.00389971	0.00301470	0.00182647	0.00335082	0.00377259	0.00364230	0.00240621	0.00278241	0.00357223	0.00351047	0.00221552	0.00297686	0.00224014	0.00359073	0.00244962	0.00352525	0.00282536	0.00220870	0.00204387	0.00177237	0.00212885	0.00075440	0.00038388	0.00113771	0.00197734	-0.00047220	-0.00064172	0.00085071	0.00023569	0.00062723	0.00051347	0.00033609	0.00108008	-0.00128955	-0.00148526	-0.00255237	0.00018787	-0.00026284	-0.00099187	-0.00171675	-0.00027658	0.00088404	-0.00120068	-0.00118697	-0.00036462	-0.00233423	0.00082344	-0.00102109	0.00014448	0.00115891	0.00002082	0.00070129	0.00120831	0.00110126	-0.00056965	0.00096123	0.00255001	0.00223996	0.00144904	0.00127404	0.00125355	0.00121395	0.00189789	0.00094293	0.00256582	0.00480208	0.00165527	0.00108643	0.00138332	0.00385347	-0.00000548	0.00224545	0.00131898	0.00181743	0.00264801	0.00401844	0.00506454	0.00202456	0.00043733	0.00222921	0.00274192	0.00146447	0.00151456	0.00114182	0.00208448	0.00283179	0.00139677	0.00257029	0.00409838	0.00545385	0.00303099	0.00093746	0.00377668	0.00088006	0.00263658	0.00324010	0.00360837	0.00312338	0.00167522	0.00217531	0.00373421	0.00154440	0.00155088	0.00397380	0.00256354	0.00206624	0.00219131	-0.00029246	0.00451226	0.00189820	0.00236102	0.00451341	0.00252538	0.00437559	0.00238428	0.00132207	0.00365641	0.00307909	0.00279669	0.00327549	0.00438018	0.00115567	0.00143019	0.00188721	0.00030627	0.00192969	0.00206468	0.00262212	0.00237851	0.00119626	0.00288362	0.00102438	0.00331920	0.00160491	0.00006919	0.00169579	0.00241029	0.00363417	0.00266029	0.00128100	0.00245603	0.00130150	0.00130128	0.00197288	0.00144467	0.00189602	0.00267773	0.00164651	0.00182790	0.00119905	0.00167868	0.00002278	0.00165727	0.00168659	0.00150765	0.00138324	0.00250167	0.00165764	0.00156752	0.00168063	0.00091639	0.00236956	0.00095362	0.00100894	0.00149078	0.00024986	0.00154292	0.00118063	0.00154778	0.00135596	0.00170951	0.00116078	0.00213282	0.00058750	0.00190251	0.00111416	0.00158580	0.00214233	0.00164421	0.00105991	0.00043800	0.00178732	0.00158660	0.00081211	0.00114730	0.00053468	0.00173554	0.00084990	0.00157918	0.00084788	0.00114281	0.00082903	0.00133835	0.00102392	0.00107232	0.00085752	0.00096278	0.00066477	0.00098077	0.00053274	0.00082681	0.00095846	0.00035242	0.00094950	0.00123808	0.00142593	0.00095980	0.00101505	0.00044531	0.00092501	0.00045707	0.00073064	0.00086847	0.00077225	0.00039641	0.00058855	0.00131539	0.00072362	0.00135493	0.00096580	-0.11750435
0.3503	1.17021072	0.17420994	-0.98985499	0.67403126	0.29123853	-0.23562068	0.82417750	1.03942966	0.06036141	-0.49906623	-21.47483647	1.33970940	-0.27713996	0.91421276	3.48933220	-21.47483647	0.03571946	-0.64594099	-0.90449034	0.07713845	-21.47483647	-21.47483647	-21.47483647	-21.47483647	-2.57428455	-21.47483647	-21.47483647	0.97679079	-21.47483647	-21.47483647	-21.47483647	-21.47483647	0.04784714	0.44876543	0.36001723	0.04202000	0.16006380	-0.04931122	-0.10720444	-0.00197626	-0.08351256	-0.03077317	-0.01397748	0.07520071	0.01793403	-0.01737675	0.04274329	0.04703950	0.02442245	0.02106772	0.05130880	0.04633099	0.02393210	0.03173721	0.04291360	0.03325483	0.02537089	0.03907794	0.04509112	0.02688912	0.02909878	0.03683122	0.02669202	0.02816899	0.02593324	0.02558222	0.02170727	0.01917998	0.02212376	0.02058170	0.02112016	0.01462709	0.01975053	0.01381936	0.01257225	0.01347288	0.01522815	0.00928839	0.00697729	0.01069548	0.00195765	0.00277920	0.00235185	0.00672957	0.01285691	-0.00656292	0.00750522	0.00133387	0.00408851	-0.00908360	0.00150675	0.00980901	0.00377707	-0.00377876	0.01137283	0.01310647	0.00297351	0.00741246	0.02093949	0.01534775	0.01180238	0.02113882	0.02170342	0.01216699	0.01357660	0.02861651	0.03592394	0.03456551	0.02987469	0.05609537	0.05929890	0.07002133	0.06460304	0.08534096	0.07791494	0.08118855	0.08864097	0.09373180	0.08205403	0.06558911	0.05255753	0.03988483	0.03188204	0.03166111	0.01815600	0.00440211	-0.00882006	-0.01383079	-0.01720386	-0.02050302	-0.02237838	-0.02280420	-0.02304222	-0.02985787	-0.02781366	-0.02601389	-0.03028715	-0.03387003	-0.02919640	-0.02909645	-0.03076877	-0.03321172	-0.03137014	-0.03389894	-0.03519754	-0.03359019	-0.03253330	-0.03534125	-0.03826975	-0.03800499	-0.03593001	-0.03667973	-0.03755128	-0.03574109	-0.03489419	-0.03741152	-0.03650079	-0.03854622	-0.03683717	-0.03895577	-0.03798330	-0.03557400	-0.03778691	-0.03793399	-0.03701593	-0.03768789	-0.03633644	-0.03796193	-0.03386189	-0.03560549	-0.03391555	-0.03462790	-0.03243980	-0.03535387	-0.03399335	-0.03097672	-0.03186121	-0.03266887	-0.03103005	-0.02983322	-0.02905521	-0.03006750	-0.02858686	-0.02648967	-0.02749966	-0.02693643	-0.02630064	-0.02625708	-0.02634700	-0.02775735	-0.02349020	-0.02263137	-0.02149816	-0.02251719	-0.02057168	-0.02160338	-0.01883556	-0.01754459	-0.01932521	-0.01642528	-0.01732907	-0.01727556	-0.01544650	-0.01585366	-0.01401449	-0.01274684	-0.01275920	-0.01149783	-0.01144263	-0.01107643	-0.01033082	-0.01022968	-0.00945644	-0.01071915	-0.00805839	-0.00611301	-0.00595300	-0.00699556	-0.00557349	-0.00588214	-0.00339447	-0.00519910	-0.00440323	-0.00254373	-0.00284951	-0.00379507	-0.00263364	0.00086979	-0.00194469	-0.00171812	0.00024435	0.00156421	-0.00014695	-0.00029844	0.00166279	0.00178802	-0.00001184	0.00059072	0.00216748	0.00231769	0.00070825	0.00218104	0.00272838	0.00058136	0.00148111	0.00111173	0.00228310	0.00140705	0.00236000	0.00341613	0.00339451	0.00319637	0.00596694	0.00443231	0.00645687	0.00693854	0.00751170	0.00633796	0.00688947	0.00739397	0.00797786	0.00908642	0.00677299	0.00783600	0.00750220	0.00436611	0.00659528	0.00617848	0.00625568	0.00549028	0.00549411	0.00644472	0.00664966	0.00521357	0.00623472	0.00888403	0.00649461	0.00581910	0.00783310	0.00754826	0.00858395	0.00783880	0.00798106	0.00779861	0.00854052	0.00720578	0.00836133	0.00697946	0.00742218	0.00550613	0.00741774	0.00576672	0.00397556	0.00502230	0.00583939	0.00434471	0.00446292	0.00291967	0.00388181	0.00300465	0.00301379	0.00234365	0.00256688	0.00124747	0.00311990	0.00196277	0.00267219	0.00241715	0.00176480	0.00361577	0.00293798	0.00294456	0.00399800	0.00241567	0.00209571	0.00469972	0.00196409	0.00225680	0.00289162	0.00388613	0.00300253	0.00132220	0.00260624	0.00409056	0.00127500	0.00241298	0.00111686	0.00428853	0.00179205	0.00034162	0.00113428	0.00206600	0.00137539	-0.00085790	0.00086286	0.00178235	-0.00148757	-0.00122660	0.00051140	0.00091793	0.00121138	-0.00052152	0.00013146	-0.00175005	0.00119127	0.00054612	0.00067472	-0.00013227	0.00188765	0.00160332	0.00071035	-0.00050910	0.00168507	-0.00003744	-0.00073833	-0.00003703	0.00199089	-0.00053068	-0.00187660	0.00235561	0.00443080	0.00001763	0.00266672	0.00222083	0.00242256	-0.00004198	0.00406636	0.00762564	0.00254331	-0.00100640	0.00269907	0.00444752	0.00058733	0.00137020	0.00356064	0.00266899	0.00363575	-0.00012492	0.00392963	0.00467397	0.00231729	0.00047097	0.00292265	0.00477269	0.00521190	0.00293588	0.00183355	0.00373400	0.00159305	0.00339381	0.00409133	0.00384163	0.00310562	0.00426257	0.00430801	0.00404427	0.00381670	0.00344883	0.00080126	0.00430953	0.00219077	0.00448274	0.00276087	0.00584703	0.00422333	0.00369808	0.00169780	0.00364866	0.00316505	0.00114690	0.00278410	0.00654630	0.00337857	0.00303818	0.00100229	0.00415243	0.00253749	0.00159067	0.00301699	0.00623800	0.00084015	0.00198210	0.00310796	0.00281085	0.00130258	0.00174926	0.00326074	0.00218698	0.00336071	0.00262180	0.00368901	0.00358747	0.00316506	0.00199897	0.00178104	0.00217564	0.00161730	0.00205179	0.00250660	0.00277735	0.00258492	0.00114893	0.00166738	0.00288837	0.00262695	0.00276244	0.00237657	0.00223110	0.00325550	0.00222588	0.00079472	0.00229277	0.00327209	0.00136289	0.00091961	0.00138908	0.00269143	0.00162858	0.00204886	0.00272570	0.00213288	0.00111182	0.00049002	0.00349853	0.00184190	0.00146575	0.00222060	0.00321798	0.00277977	0.00100442	0.00170982	0.00157925	0.00179410	0.00104610	0.00221447	0.00112745	0.00137362	0.00134885	0.00160166	0.00216269	0.00188615	0.00136942	0.00159972	0.00136207	0.00109512	0.00142831	0.00053575	0.00134937	0.00101817	0.00102233	0.00085415	0.00098618	0.00137535	0.00107428	0.00114795	0.00118897	0.00118344	0.00141029	0.00087631	0.00142555	0.00114861	0.00048491	0.00037584	0.00134757	0.00113223	0.00087775	0.00065933	0.00192665	0.00141006	0.00155645	0.00142455	-0.46207812
0.4003	0.86249655	-0.06607948	-21.47483647	-0.33938455	0.53528352	-21.47483647	-0.18255776	0.15176158	-21.47483647	0.65021237	0.25494337	0.64774740	-0.26495246	-0.12749308	-0.40347565	-1.37837720	-0.63667476	-0.03688147	0.68667643	-21.47483647	-21.47483647	-21.47483647	-21.47483647	-21.47483647	-0.83976501	-21.47483647	-0.01492088	-0.53898931	-0.96894568	0.40260970	0.57845122	-21.47483647	-0.22089547	-0.09873147	-0.48652115	0.23122330	0.09312776	-0.03659433	0.00334483	-0.11682893	0.01925325	-0.02628942	-0.04296549	0.02875298	0.02804614	0.00172042	0.04216124	0.02278586	0.04161791	0.03299507	0.02650275	0.04259137	0.02888280	0.03500322	0.02764413	0.04171609	0.03475923	0.02698621	0.04086918	0.03169160	0.03328489	0.03287279	0.02697234	0.02761030	0.02603760	0.02326550	0.02065721	0.02358762	0.02133033	0.01728067	0.02249371	0.01482716	0.01611985	0.01199668	0.01442467	0.01133708	0.00946185	0.00897651	0.01407311	0.00636567	0.00553326	0.00312263	0.00497918	0.00196155	0.00731900	0.00372450	-0.00616923	-0.00649849	0.00394570	-0.00018152	-0.00801012	-0.00660724	0.00558591	0.00653094	0.00541861	0.01005686	0.01233407	0.00828199	0.00962889	0.01399898	0.01331278	0.01516264	0.01593375	0.01509271	0.01519024	0.01751431	0.02143381	0.02421777	0.03105736	0.06054051	0.07377794	0.08723280	0.06616208	0.07936232	0.07835893	0.08934620	0.08243695	0.08530842	0.07632392	0.05942460	0.04774743	0.04048560	0.03825532	0.03269004	0.01752537	0.00622885	-0.00704524	-0.01882547	-0.01682667	-0.01607463	-0.02286630	-0.02502629	-0.02329128	-0.02662141	-0.02832482	-0.02602024	-0.02801207	-0.03173193	-0.03000578	-0.03005877	-0.02828116	-0.03162400	-0.03274849	-0.03408903	-0.03214820	-0.03388848	-0.03497455	-0.03429220	-0.03703327	-0.03679657	-0.03670373	-0.03526619	-0.03676334	-0.03786556	-0.03624976	-0.03666087	-0.03735721	-0.03957007	-0.03702307	-0.03786353	-0.03828868	-0.03771459	-0.03673759	-0.03746176	-0.03706689	-0.03898669	-0.03482225	-0.03717089	-0.03468433	-0.03504526	-0.03401899	-0.03475544	-0.03455612	-0.03340856	-0.03317046	-0.03316936	-0.03259445	-0.03133775	-0.03134326	-0.03166503	-0.02948910	-0.02868274	-0.02937783	-0.02797594	-0.02664419	-0.02654224	-0.02649392	-0.02616239	-0.02524930	-0.02699856	-0.02485440	-0.02397044	-0.02158162	-0.02185415	-0.02247619	-0.02098952	-0.01964248	-0.02011118	-0.01880033	-0.01761207	-0.01759195	-0.01764246	-0.01577787	-0.01554976	-0.01407032	-0.01454065	-0.01320831	-0.01132060	-0.01352505	-0.01294269	-0.01123384	-0.01157288	-0.00972011	-0.00927879	-0.00796027	-0.00665935	-0.00712895	-0.00683591	-0.00567831	-0.00531210	-0.00501900	-0.00350630	-0.00404811	-0.00368539	-0.00309598	-0.00210344	-0.00232524	-0.00155476	-0.00095495	-0.00175367	-0.00212872	-0.00064733	-0.00066283	0.00033106	0.00037204	0.00099296	0.00135801	0.00236771	0.00188683	0.00261116	0.00305971	0.00278369	0.00298406	0.00243135	0.00312823	0.00163848	0.00269052	0.00346618	0.00353293	0.00264718	0.00272520	0.00297660	0.00358136	0.00135080	0.00410515	0.00408195	0.00476749	0.00392457	0.00508169	0.00440431	0.00550312	0.00732621	0.00654905	0.00787857	0.00708603	0.00699551	0.00806199	0.00709834	0.00844438	0.00854330	0.00777052	0.00795155	0.00800792	0.00698347	0.00774292	0.00738184	0.00714694	0.00613834	0.00647441	0.00606467	0.00727441	0.00591932	0.00662386	0.00710520	0.00694323	0.00676354	0.00676948	0.00727831	0.00719559	0.00677817	0.00822511	0.00745712	0.00687134	0.00685267	0.00802588	0.00786896	0.00722215	0.00492823	0.00745278	0.00531505	0.00706697	0.00466679	0.00590255	0.00452992	0.00567892	0.00329954	0.00458128	0.00366501	0.00197498	0.00417656	0.00172669	0.00182153	0.00222731	0.00258170	0.00257329	0.00241405	0.00150590	0.00178208	0.00322005	0.00317760	0.00191710	0.00341930	0.00143829	0.00219642	0.00283763	0.00201408	0.00160589	0.00261216	0.00316311	0.00232539	0.00009225	0.00270485	0.00516916	0.00235695	0.00009233	0.00361113	0.00174238	-0.00045843	-0.00028183	0.00041401	0.00186925	-0.00166858	0.00106006	0.00188146	0.00112800	-0.00038204	0.00007165	0.00025645	-0.00002091	-0.00180022	0.00071836	-0.00258376	-0.00219045	-0.00074059	-0.00048691	-0.00117271	0.00048789	-0.00039531	-0.00158562	-0.00287173	-0.00098980	-0.00371554	0.00226553	-0.00384518	0.00011182	-0.00077276	0.00152884	-0.00164206	0.00039244	-0.00226203	-0.00052439	-0.00101007	0.00015496	-0.00143707	-0.00193965	-0.00131925	0.00023457	-0.00260469	-0.00001345	-0.00040029	0.00134491	-0.00211574	-0.00117110	0.00288111	0.00146063	-0.00087318	0.00165860	0.00083735	0.00200919	-0.00081529	0.00171855	0.00244648	0.00025464	-0.00133068	0.00451357	0.00198287	0.00223433	-0.00041089	0.00120628	0.00223088	-0.00033769	0.00259390	0.00279499	0.00223139	0.00039772	0.00214245	0.00283193	-0.00101127	0.00131736	0.00129928	0.00181638	0.00143254	0.00158516	0.00195097	-0.00043574	-0.00055497	0.00117821	0.00048005	0.00141443	0.00293605	0.00077262	0.00240252	-0.00098125	0.00191082	0.00191999	-0.00103652	0.00018431	0.00210978	0.00216969	0.00179825	0.00247202	0.00307285	0.00016311	0.00042893	0.00017164	-0.00011844	0.00134240	0.00069231	0.00102828	0.00179490	0.00088438	0.00061230	0.00074602	0.00121671	0.00041834	0.00113368	0.00019801	0.00086938	0.00138602	0.00018644	0.00008291	0.00094927	0.00106011	-0.00024636	0.00032442	-0.00138370	0.00054780	0.00102991	0.00037522	0.00014297	0.00077468	0.00044453	-0.00051725	0.00062399	0.00088410	0.00146380	0.00076480	0.00152131	0.00122501	0.00048865	0.00011110	-0.00035528	0.00136126	0.00008367	0.00035531	-0.00037357	0.00069634	0.00037400	0.00020952	0.00070166	0.00032918	0.00001696	0.00048972	0.00093419	-0.00014935	0.00072934	0.00030430	0.00099445	0.00027740	0.00042862	0.00057912	0.00036753	0.00030186	0.00012535	0.00054135	0.00043815	0.00071111	0.00092189	0.00083594	0.00022886	0.00096359	0.00069579	0.00043018	0.00030919	0.00021039	0.00072357	0.00033340	0.00130802	0.00103793	0.00139098	0.00036802	0.24554849
0.4503	-0.10262387	-21.47483647	-0.26600611	0.08306883	0.08685735	-0.56471252	-0.09593653	0.66123425	-0.48720224	-0.57216210	2.25437260	-0.74167170	-0.77322160	0.39202503	-21.47483647	0.08722871	0.04698116	0.02518329	0.34711866	-21.47483647	-0.05287807	-21.47483647	0.40979388	-21.47483647	-21.47483647	-21.47483647	-21.47483647	1.02200735	-1.55121797	-0.09984626	0.64740533	-21.47483647	0.68885911	-0.22233456	-0.76131244	0.03167963	-0.09801444	-0.00550726	-0.02413090	0.00416102	0.01162425	0.00949731	0.04916973	0.02304529	-0.01245987	0.01754309	0.04033191	0.03069428	0.03863572	0.01972804	0.03487165	0.02918870	0.02626390	0.03360241	0.03352689	0.02908717	0.03242220	0.03173572	0.03836272	0.03282587	0.02916472	0.03521089	0.02671815	0.02647058	0.02683567	0.02266788	0.02091281	0.02363262	0.02237947	0.02056531	0.01813684	0.01438150	0.01748843	0.01101662	0.01188143	0.01247520	0.01166080	0.00684964	0.00866736	0.00858606	0.00368469	-0.00134281	0.00613517	0.00605177	-0.00030081	0.00439743	-0.00727484	-0.00388508	-0.00396902	-0.00720550	-0.00568687	0.00055969	0.00881896	0.00352469	0.01146184	0.00621341	0.00855808	0.00811004	0.01270251	0.01143501	0.00921350	0.01992297	0.01511676	0.01743837	0.01328500	0.02639635	0.02992505	0.02940755	0.03735363	0.06968995	0.08298466	0.10215295	0.08671199	0.09575612	0.09111899	0.09419516	0.09604268	0.09644166	0.08395135	0.06584917	0.05432687	0.04487353	0.03814275	0.03351564	0.01474313	0.00027784	-0.01327766	-0.01767437	-0.01826657	-0.01940635	-0.02418100	-0.02209849	-0.02321938	-0.02692462	-0.02731524	-0.02599866	-0.02905975	-0.03252125	-0.03026302	-0.03093694	-0.03092800	-0.03141488	-0.03158058	-0.03366770	-0.03544662	-0.03193979	-0.03433766	-0.03477523	-0.03860169	-0.03587997	-0.03563196	-0.03545738	-0.03615728	-0.03517561	-0.03718789	-0.03726589	-0.03611739	-0.03800433	-0.03595304	-0.03791398	-0.03607503	-0.03659253	-0.03793562	-0.03779774	-0.03535545	-0.03696721	-0.03700094	-0.03742981	-0.03497062	-0.03643339	-0.03426190	-0.03414458	-0.03259135	-0.03390408	-0.03263752	-0.03036938	-0.03134363	-0.03261008	-0.03033447	-0.03084787	-0.03090103	-0.02860418	-0.02944458	-0.02740735	-0.02812067	-0.02686420	-0.02623377	-0.02599150	-0.02653051	-0.02600082	-0.02343389	-0.02283682	-0.02318222	-0.02286544	-0.02093453	-0.02142261	-0.02012447	-0.01864222	-0.01944090	-0.01699498	-0.01722338	-0.01771052	-0.01650995	-0.01630360	-0.01556565	-0.01455752	-0.01377746	-0.01198053	-0.01247345	-0.01307898	-0.01148263	-0.01129890	-0.01037106	-0.00954445	-0.00908547	-0.00692090	-0.00639972	-0.00704911	-0.00582767	-0.00596007	-0.00520864	-0.00555141	-0.00474071	-0.00410352	-0.00403739	-0.00379354	-0.00294778	-0.00129626	-0.00209271	-0.00165058	-0.00205230	-0.00002984	-0.00044853	0.00009734	0.00088039	0.00078905	0.00073558	0.00221804	0.00229627	0.00281841	0.00227239	0.00246909	0.00330507	0.00278236	0.00307752	0.00297196	0.00357160	0.00371446	0.00516654	0.00471700	0.00466507	0.00374536	0.00567408	0.00461983	0.00466881	0.00467548	0.00559577	0.00374788	0.00370371	0.00459341	0.00391923	0.00463979	0.00434032	0.00532793	0.00569535	0.00436213	0.00581733	0.00569097	0.00664231	0.00642053	0.00734996	0.00816550	0.00725530	0.00705817	0.00855997	0.01039204	0.00889650	0.00882430	0.00946000	0.00972260	0.00906140	0.00814799	0.00918292	0.00799843	0.00792685	0.00781740	0.00784706	0.00730999	0.00693184	0.00668557	0.00750094	0.00701200	0.00707059	0.00679709	0.00716167	0.00681736	0.00705937	0.00584686	0.00698912	0.00655757	0.00767664	0.00611898	0.00733465	0.00713923	0.00790903	0.00668030	0.00691733	0.00651830	0.00617598	0.00783172	0.00624758	0.00606147	0.00662593	0.00577277	0.00577686	0.00530208	0.00472246	0.00369750	0.00503276	0.00445897	0.00236950	0.00279096	0.00236386	0.00091035	0.00180785	0.00195111	0.00104659	0.00274272	0.00205876	0.00115223	-0.00008993	0.00239002	0.00399831	-0.00019776	0.00165354	0.00017910	0.00124178	0.00176556	0.00097201	0.00071123	0.00193042	0.00091637	0.00142220	0.00088154	0.00176107	0.00238933	0.00237338	0.00207257	0.00325816	0.00152187	0.00088194	0.00150478	0.00099666	0.00212853	0.00222575	0.00235411	0.00050051	0.00068065	0.00093326	0.00181529	0.00304352	0.00083890	0.00135772	-0.00022490	0.00060882	0.00127204	0.00018318	0.00100893	0.00291068	-0.00168241	-0.00204256	0.00048812	-0.00107140	-0.00029537	-0.00060278	-0.00229356	0.00000318	-0.00216510	-0.00036659	-0.00234720	-0.00059755	-0.00590648	-0.00052691	0.00007063	-0.00151877	-0.00205501	-0.00096005	-0.00089271	-0.00006103	-0.00040239	-0.00175437	-0.00028665	-0.00016659	-0.00119518	-0.00147861	-0.00295653	-0.00142026	0.00126692	-0.00089197	-0.00053591	-0.00427511	-0.00152647	-0.00122218	-0.00104237	-0.00121215	-0.00193381	-0.00163113	0.00042754	-0.00046711	0.00063139	-0.00015211	0.00159615	-0.00015271	-0.00101786	-0.00035518	-0.00005213	-0.00134399	-0.00054842	-0.00036808	0.00061732	-0.00241875	0.00144535	0.00049170	0.00130709	-0.00125070	0.00183214	-0.00002647	0.00019823	0.00163846	0.00152891	0.00029007	0.00071557	-0.00017187	0.00082584	0.00175598	0.00004934	0.00020022	0.00066837	0.00056927	0.00041707	0.00151213	0.00111218	0.00032907	0.00119390	0.00025737	0.00123608	-0.00001990	0.00069193	0.00094512	-0.00002303	-0.00015402	0.00079148	0.00037341	-0.00072015	-0.00075108	-0.00038194	0.00014323	-0.00038164	0.00026610	-0.00012182	0.00091137	-0.00063257	-0.00115715	0.00121716	0.00058127	0.00061687	0.00107142	0.00090470	0.00062058	0.00018535	0.00000589	-0.00015960	0.00046363	0.00027637	-0.00023650	-0.00029126	-0.00004821	0.00069618	0.00078031	0.00084910	0.00014233	-0.00008524	0.00043523	0.00070492	-0.00020143	0.00005757	0.00024718	0.00040526	0.00042637	-0.00011601	0.00024937	0.00012047	0.00030434	-0.00043392	0.00052249	-0.00026666	0.00010826	0.00025903	0.00037876	0.00059805	0.00025666	-0.00046333	0.00019241	0.00048825	0.00044119	0.00014120	0.00020961	0.00068106	0.00063601	0.00053790	0.00042443	-0.68004705
0.5003	-0.45571196	0.08886744	-0.88168963	-1.33501017	-0.87584508	-21.47483647	1.50024140	-21.47483647	-0.25236849	-21.47483647	-0.00949051	-21.47483647	-0.58939560	-0.14643337	0.83055264	0.94608537	-0.92361617	1.21071410	1.41104901	-21.47483647	-2.10687208	-21.47483647	-21.47483647	-21.47483647	-21.47483647	-21.47483647	-21.47483647	-21.47483647	0.46484255	-0.06123265	-21.47483647	1.20983958	0.58411321	0.50524160	-0.12507788	-0.57076833	0.06515088	-0.02434647	0.12284678	0.01689717	0.01692129	-0.05522886	0.07681086	0.00831576	-0.07671649	0.03171507	0.06439168	0.03018556	0.01837218	0.04345477	0.03207017	0.02780675	0.02541158	0.04289764	0.03673080	0.03087150	0.03089341	0.03646022	0.03373825	0.02872219	0.03560955	0.03614118	0.02400567	0.02775886	0.02912235	0.02341794	0.01862697	0.02236256	0.02325312	0.02038551	0.01815174	0.01851452	0.01892558	0.00996619	0.01276003	0.01634659	0.01525929	0.00861878	0.01192613	0.00932643	0.00005471	0.00387696	0.00247534	0.00489471	-0.00161066	-0.00358939	0.00803079	-0.00247791	-0.00130424	0.00185882	0.00057296	0.00195404	0.00239518	0.01009597	0.01188918	0.00782782	0.00981122	0.01365347	0.01307210	0.01293201	0.00953612	0.02370551	0.00969502	0.01419401	0.01252324	0.02421104	0.02030947	0.02820276	0.03908750	0.07480118	0.07730926	0.07879604	0.06562329	0.07939325	0.08025388	0.09575271	0.09807654	0.09988213	0.08947050	0.07106311	0.05904783	0.04686254	0.03477162	0.03559270	0.01727370	0.00278108	-0.00560844	-0.01574838	-0.01954437	-0.02084115	-0.02146143	-0.02282166	-0.02504490	-0.02530927	-0.02675690	-0.02634526	-0.03021401	-0.03229582	-0.02902521	-0.03001214	-0.03166466	-0.03131762	-0.03136185	-0.03410413	-0.03372026	-0.03073614	-0.03431554	-0.03537157	-0.03637760	-0.03467226	-0.03571695	-0.03525867	-0.03549417	-0.03530764	-0.03669429	-0.03710063	-0.03517172	-0.03658499	-0.03780086	-0.03659381	-0.03609862	-0.03611981	-0.03695189	-0.03604715	-0.03597621	-0.03810992	-0.03588058	-0.03534005	-0.03420409	-0.03540030	-0.03327161	-0.03319894	-0.03272228	-0.03330370	-0.03184740	-0.03149101	-0.03252294	-0.03223302	-0.02988018	-0.03081371	-0.02915671	-0.02907158	-0.02858785	-0.02618104	-0.02880751	-0.02668763	-0.02551930	-0.02751911	-0.02496514	-0.02607938	-0.02340004	-0.02293519	-0.02213573	-0.02083940	-0.02199357	-0.02047080	-0.01954045	-0.01864510	-0.01973958	-0.01782085	-0.01617506	-0.01731592	-0.01768756	-0.01539210	-0.01341885	-0.01224863	-0.01385527	-0.01230649	-0.01126922	-0.01164031	-0.01140302	-0.01015261	-0.00857057	-0.00896012	-0.00851246	-0.00569583	-0.00765296	-0.00919335	-0.00551710	-0.00569940	-0.00451097	-0.00464294	-0.00443203	-0.00240571	-0.00328567	-0.00271319	-0.00211209	-0.00128722	-0.00219789	-0.00109053	-0.00022228	-0.00094020	-0.00046127	0.00031507	0.00118207	0.00117664	0.00132057	0.00333681	0.00360285	0.00230580	0.00222911	0.00376182	0.00383296	0.00299035	0.00441050	0.00461804	0.00454806	0.00385445	0.00533187	0.00482782	0.00364136	0.00492917	0.00663518	0.00589212	0.00532495	0.00592078	0.00767261	0.00536796	0.00597971	0.00737465	0.00618722	0.00684428	0.00623139	0.00654615	0.00702572	0.00524315	0.00718787	0.00685147	0.00543696	0.00554082	0.00662994	0.00701857	0.00605473	0.00687568	0.00710159	0.00834651	0.00744211	0.00693119	0.00881515	0.00903211	0.00934367	0.00875489	0.00994363	0.01094712	0.01020337	0.01096812	0.01026526	0.00955336	0.01044586	0.00994839	0.01047315	0.00911464	0.00986203	0.00954293	0.00908730	0.00901760	0.00976515	0.00715152	0.00850848	0.00793570	0.00943147	0.00673881	0.00604650	0.00663595	0.00796950	0.00738762	0.00724803	0.00664307	0.00685434	0.00819836	0.00640183	0.00680269	0.00657942	0.00759700	0.00800874	0.00775095	0.00585142	0.00678390	0.00781312	0.00689924	0.00585140	0.00720403	0.00714993	0.00687350	0.00535002	0.00814967	0.00670101	0.00554939	0.00642027	0.00403488	0.00377845	0.00408284	0.00493331	0.00415326	0.00387965	0.00277260	0.00146220	0.00513583	0.00129683	0.00004538	0.00203713	0.00191649	-0.00048765	0.00418712	0.00476502	0.00258663	0.00065415	0.00140872	0.00197061	-0.00005066	0.00068750	0.00065842	0.00033992	0.00181429	-0.00087628	-0.00056883	0.00293817	0.00065339	0.00174838	0.00169036	0.00145469	-0.00057735	0.00419904	0.00203274	0.00292403	0.00086971	0.00700267	0.00410565	0.00044096	0.00150217	0.00416139	0.00284169	0.00029557	0.00539818	-0.00015415	-0.00212464	0.00175446	0.00222419	0.00220703	0.00437955	0.00267163	0.00231617	0.00192010	0.00386780	-0.00032137	0.00308936	0.00259887	0.00029913	0.00137994	-0.00001826	-0.00031672	0.00157866	0.00019042	0.00104613	-0.00058815	-0.00277039	0.00028417	-0.00045881	-0.00228682	0.00144392	-0.00157401	0.00049536	-0.00113413	0.00158643	-0.00076688	-0.00054217	-0.00117205	-0.00148751	-0.00196181	-0.00115579	0.00135380	0.00186026	-0.00313971	-0.00189673	-0.00021364	0.00083660	-0.00380204	-0.00043183	-0.00069876	0.00065974	-0.00208455	-0.00038272	0.00066205	-0.00053192	-0.00080684	-0.00039864	0.00046232	-0.00003095	-0.00052724	0.00107945	-0.00024947	0.00090442	0.00018571	0.00072817	0.00040317	-0.00090313	0.00137961	0.00008964	0.00080798	0.00039997	0.00123859	0.00058535	-0.00086139	0.00075812	0.00056143	0.00037296	0.00003682	0.00067006	0.00135360	0.00007128	0.00006080	-0.00023686	0.00031609	-0.00005712	0.00024021	0.00015788	0.00020491	0.00068885	0.00145160	0.00121165	-0.00069767	-0.00025300	0.00003340	0.00024388	-0.00010158	0.00037220	0.00044798	0.00000365	0.00086716	0.00040033	0.00049367	-0.00077913	-0.00016930	0.00026420	0.00062324	-0.00014922	-0.00028602	0.00038599	0.00029691	-0.00036181	0.00062569	0.00061453	0.00056764	-0.00025263	0.00004899	0.00048717	-0.00026015	0.00024551	-0.00016275	0.00014872	-0.00026774	0.00013375	0.00073994	-0.00042054	0.00045364	0.00055295	-0.00016108	0.00025125	0.00030021	0.00050540	0.00023412	-0.00036812	-0.00039127	0.00039187	-0.00048822	0.00028944	0.00070396	0.00065700	0.00006526	0.00079981	0.00071627	-0.20358321
0.5503	-0.39133166	-0.43947342	0.28757250	0.73461854	0.27203487	-0.54251087	0.99560291	0.08808382	-0.31015476	-21.47483647	0.51752019	-1.56683683	-0.84121026	0.97569281	-0.75313137	-0.17829005	0.94239653	0.25898276	-0.49722584	-0.84801978	0.03656887	0.53012520	-21.47483647	-21.47483647	0.32291330	-21.47483647	-21.47483647	0.69716054	0.26489038	-21.47483647	-21.47483647	0.12502883	0.35376902	-21.47483647	0.95193739	0.07385660	0.20564923	-0.18384755	-0.10566528	-0.10763521	0.01794103	-0.03231984	-0.01931149	0.04239556	-0.06129200	0.01810792	0.02879056	0.06017061	0.02143713	0.02844159	0.03703709	0.03455753	0.02536193	0.03874112	0.03343207	0.03885976	0.02791169	0.03897365	0.04160475	0.02767798	0.03329151	0.03182286	0.02702627	0.02340035	0.02508107	0.02546370	0.02075645	0.02040810	0.01671885	0.02245089	0.02079161	0.01535907	0.01775066	0.01229273	0.01244377	0.01179255	0.01066301	0.00790820	0.00907837	0.00816648	0.00680287	0.00870028	-0.00373121	0.00592033	0.00544969	-0.00506501	-0.00669474	0.00202600	0.00243287	-0.00532839	-0.00207370	0.00083063	0.00282062	0.00153334	0.00689855	0.01373348	0.00750303	0.00782436	0.01335454	0.01413300	0.01056457	0.01998882	0.01283666	0.01520948	0.01593305	0.02383148	0.03009310	0.03625515	0.04779877	0.08864549	0.08295314	0.06198943	0.04568496	0.08112741	0.09537209	0.09646581	0.08771755	0.09280389	0.08520283	0.08090082	0.08140748	0.06805912	0.04608861	0.03263909	0.00675513	-0.00751197	-0.01964153	-0.02232282	-0.01576833	-0.01640443	-0.02441001	-0.02175547	-0.02301264	-0.02585679	-0.02805158	-0.02365549	-0.02803604	-0.03430368	-0.02879895	-0.02883407	-0.02874927	-0.03130937	-0.03185678	-0.03328798	-0.03384416	-0.03163324	-0.03238707	-0.03301575	-0.03639872	-0.03604905	-0.03507139	-0.03461056	-0.03630627	-0.03523764	-0.03503720	-0.03583187	-0.03591464	-0.03643520	-0.03410877	-0.03644891	-0.03770006	-0.03561858	-0.03568837	-0.03757465	-0.03656742	-0.03536124	-0.03535522	-0.03578638	-0.03419356	-0.03396549	-0.03261041	-0.03446660	-0.03232100	-0.03127622	-0.03250465	-0.03005078	-0.03145157	-0.03118950	-0.02939475	-0.03042678	-0.02764482	-0.02706196	-0.02774119	-0.02623583	-0.02763918	-0.02679711	-0.02636525	-0.02606399	-0.02311592	-0.02569029	-0.02356176	-0.02232636	-0.02199487	-0.02130109	-0.02057843	-0.01939480	-0.01994132	-0.01814758	-0.01766407	-0.01768733	-0.01698407	-0.01720833	-0.01559893	-0.01531067	-0.01462495	-0.01330741	-0.01220727	-0.01148660	-0.01257790	-0.01205839	-0.01098861	-0.01141186	-0.00908245	-0.00764656	-0.00841340	-0.00535685	-0.00676401	-0.00753049	-0.00554635	-0.00647520	-0.00409215	-0.00352549	-0.00445379	-0.00383652	-0.00205777	-0.00154034	-0.00216507	-0.00068319	-0.00089934	-0.00108544	-0.00138411	0.00012047	-0.00030966	-0.00020007	0.00128404	0.00164325	0.00120766	0.00161904	0.00209443	0.00279598	0.00279419	0.00340885	0.00375331	0.00274356	0.00480028	0.00417455	0.00490226	0.00464367	0.00464232	0.00505026	0.00488253	0.00499601	0.00629104	0.00729492	0.00651936	0.00560835	0.00779876	0.00571855	0.00660951	0.00714977	0.00575303	0.00730229	0.00665781	0.00694602	0.00898363	0.00727494	0.00789601	0.00753104	0.00740099	0.00638697	0.00719029	0.00755707	0.00788452	0.00755564	0.00746298	0.00864283	0.00807198	0.00693751	0.00753307	0.00877518	0.00822369	0.00634387	0.00798738	0.00859640	0.00694540	0.00903997	0.00877378	0.00967056	0.00998681	0.00810869	0.01087180	0.00979360	0.00960090	0.01027486	0.01034668	0.01087213	0.01040014	0.00922415	0.01049900	0.00908113	0.01083614	0.00955165	0.00955030	0.00762934	0.00896315	0.00885614	0.00843288	0.00716790	0.00719059	0.00851601	0.00731130	0.00637740	0.00708558	0.00684350	0.00651484	0.00738552	0.00549074	0.00746400	0.00743223	0.00757067	0.00657768	0.00773499	0.00727554	0.00748478	0.00557808	0.00883419	0.00585625	0.00821908	0.00653178	0.00465254	0.00644749	0.00731126	0.00849371	0.00511673	0.00691311	0.00813455	0.00623607	0.00658183	0.00609148	0.00382592	0.00504836	0.00561154	0.00469536	0.00649849	0.00443006	0.00467969	0.00518268	0.00376713	0.00382749	0.00420039	0.00257932	0.00341289	0.00002978	0.00252934	-0.00074400	0.00107378	0.00118324	0.00316318	0.00215522	-0.00017441	0.00206313	0.00158151	-0.00031220	-0.00046603	0.00018935	0.00245982	0.00174010	-0.00010340	-0.00126894	0.00033172	0.00137015	0.00032407	0.00197973	-0.00055212	-0.00020326	0.00085955	0.00232871	0.00082917	0.00142701	0.00178742	0.00271922	0.00312875	0.00051318	0.00306658	0.00328433	0.00191389	0.00400256	0.00201021	0.00028974	-0.00006927	0.00091207	0.00113804	0.00050883	0.00149982	0.00226751	0.00110396	-0.00055818	0.00358197	0.00121012	0.00183212	0.00107437	0.00308354	0.00283489	0.00129047	0.00269621	0.00144992	0.00055946	0.00144149	0.00298017	-0.00019696	-0.00116181	0.00221040	0.00058725	0.00126167	-0.00109863	-0.00027322	-0.00104802	-0.00355391	0.00000505	0.00117728	0.00095452	-0.00074124	-0.00085258	0.00094226	-0.00104732	0.00020573	0.00066798	0.00104078	0.00043158	-0.00006834	0.00090658	0.00015695	-0.00014458	-0.00004212	0.00088057	-0.00109861	-0.00071262	0.00048661	0.00019562	-0.00094226	-0.00042814	-0.00034689	-0.00089719	-0.00001953	-0.00101959	0.00011454	-0.00033522	-0.00082666	0.00059218	0.00006134	-0.00072574	-0.00140658	-0.00006361	-0.00177670	-0.00104267	-0.00054807	-0.00058751	0.00022921	-0.00085713	-0.00026689	0.00000494	-0.00030091	-0.00108233	-0.00079543	-0.00077301	-0.00090528	0.00013269	0.00066518	0.00033239	-0.00052890	-0.00024206	-0.00135809	-0.00003637	-0.00013318	-0.00071261	0.00063456	0.00024826	-0.00020578	0.00028477	-0.00030021	-0.00022252	0.00055405	0.00009482	0.00077145	-0.00023084	0.00035473	-0.00044557	0.00052964	0.00040137	0.00041255	0.00042184	0.00037591	0.00037690	0.00023131	0.00033083	-0.00047466	0.00008090	0.00036167	-0.00005269	0.00009780	0.00011923	-0.00014953	0.00017147	0.00015049	0.00032670	0.00048504	0.00028907	0.00119163	0.00082199	0.00048279	0.00089259	0.74824004
0.6003	0.27435315	0.96452737	0.21826999	-1.47070444	0.22806168	0.89929366	-0.73551786	0.16884172	-0.18522104	-0.37252499	0.61322367	-0.15510035	-1.60859323	-21.47483647	2.16391397	0.13064672	0.38400894	-21.47483647	0.06417520	-1.67780789	-0.18817933	-21.47483647	1.01103008	-0.32470906	0.32726583	0.01505963	-21.47483647	-21.47483647	-2.48154902	-21.47483647	-21.47483647	-0.33531527	0.09472706	0.31260122	-0.88242555	-0.34188702	0.29159773	0.09261520	0.01163267	0.01551870	-0.01382830	-0.08545431	0.02813578	0.04634881	0.03581112	-0.01094100	0.02811074	0.02795089	0.01535982	0.03088001	0.04026742	0.03287450	0.02612945	0.02727624	0.04000018	0.02443791	0.02624633	0.03427250	0.03946496	0.02818878	0.02814024	0.03142372	0.02506929	0.02667568	0.02866558	0.02467430	0.01824635	0.02002531	0.02192126	0.01839490	0.01665782	0.01304553	0.01787418	0.01041332	0.01195645	0.01428239	0.01092016	0.00810143	0.00987248	0.00644544	0.00375232	0.00441466	0.00034340	0.00519783	-0.00109007	-0.00157854	-0.00553715	-0.00251087	0.00455194	-0.00233892	-0.00518909	-0.00110143	0.00423091	0.00022267	0.00498290	0.01021508	0.00682025	0.01050014	0.01246564	0.01301813	0.00987165	0.02099654	0.01585586	0.01454543	0.01475717	0.02908129	0.03127578	0.02909885	0.04132675	0.07061329	0.06724203	0.07132056	0.06854302	0.09442352	0.08849617	0.08753147	0.08819024	0.09721085	0.09646010	0.08130434	0.06878941	0.04257488	0.02987254	0.02479331	0.00425190	-0.01087560	-0.02148460	-0.02087572	-0.01517989	-0.01944949	-0.02383387	-0.02427658	-0.02208160	-0.02661811	-0.02662134	-0.02608945	-0.02842868	-0.03341449	-0.02905244	-0.02912602	-0.02972606	-0.03189854	-0.03009004	-0.03222691	-0.03446846	-0.03227451	-0.03295562	-0.03424343	-0.03715779	-0.03470551	-0.03452830	-0.03343882	-0.03600284	-0.03600122	-0.03638450	-0.03667011	-0.03611438	-0.03613008	-0.03613994	-0.03703529	-0.03666555	-0.03479926	-0.03619069	-0.03769866	-0.03522744	-0.03562695	-0.03547396	-0.03465621	-0.03334080	-0.03661141	-0.03374663	-0.03387195	-0.03247461	-0.03190381	-0.03231048	-0.03045664	-0.03108420	-0.03231419	-0.02964802	-0.02919088	-0.02824951	-0.02744257	-0.02829035	-0.02677774	-0.02791375	-0.02808842	-0.02636915	-0.02640197	-0.02457135	-0.02574691	-0.02291666	-0.02191986	-0.02207820	-0.02007763	-0.02062643	-0.02118927	-0.02048718	-0.01872236	-0.01748737	-0.01841862	-0.01724206	-0.01725447	-0.01624668	-0.01568609	-0.01462153	-0.01259119	-0.01285951	-0.01237892	-0.01219193	-0.01217011	-0.01063027	-0.01022609	-0.00845891	-0.00808083	-0.00794877	-0.00628456	-0.00689294	-0.00774317	-0.00535967	-0.00679470	-0.00450322	-0.00527168	-0.00473341	-0.00294828	-0.00288380	-0.00320976	-0.00293175	-0.00137642	-0.00191963	-0.00097306	-0.00065672	-0.00014048	-0.00026964	-0.00047577	0.00026948	0.00129424	0.00066780	0.00212177	0.00307826	0.00287620	0.00218356	0.00283952	0.00419830	0.00194813	0.00504667	0.00401281	0.00487013	0.00388721	0.00472516	0.00534624	0.00545052	0.00450670	0.00611724	0.00608719	0.00695678	0.00480885	0.00790069	0.00648553	0.00674335	0.00712237	0.00668620	0.00671632	0.00708747	0.00731353	0.00884618	0.00666284	0.00831800	0.00758717	0.00830203	0.00704430	0.00824638	0.00788705	0.00899438	0.00751915	0.00882930	0.00970353	0.00858568	0.00801516	0.00945046	0.00902757	0.00896411	0.00725260	0.00934900	0.00889676	0.00839801	0.00847727	0.00894372	0.00799254	0.00775464	0.00777192	0.00893456	0.00730804	0.00811314	0.00836319	0.00897466	0.00858766	0.00921173	0.00748963	0.00973444	0.00880241	0.01077420	0.00845026	0.00966598	0.00792482	0.01053172	0.00996120	0.00998783	0.00866418	0.00970139	0.00974908	0.00896440	0.00873075	0.00915440	0.00913745	0.00855113	0.00887433	0.00849599	0.00795013	0.00805758	0.00730764	0.00706445	0.00857600	0.00708494	0.00655288	0.00782488	0.00718373	0.00680018	0.00697186	0.00522731	0.00590540	0.00488024	0.00577299	0.00862077	0.00445058	0.00737433	0.00734060	0.00258059	0.00874556	0.00546135	0.00421172	0.00466831	0.00615358	0.00580318	0.00691584	0.00690269	0.00384739	0.00714027	0.00400089	0.00532807	0.00578429	0.00566454	0.00509735	0.00331918	0.00528936	0.00460091	0.00216956	0.00273875	0.00159445	0.00196126	0.00404451	0.00391243	0.00129012	0.00176411	0.00267017	0.00126347	0.00261709	0.00340473	0.00386282	0.00286406	-0.00060230	0.00064406	-0.00078564	-0.00146811	-0.00043605	0.00115434	-0.00162655	0.00061836	-0.00280465	0.00181435	-0.00051841	-0.00133953	-0.00034943	0.00021658	-0.00094250	0.00164306	0.00023206	0.00018071	-0.00083522	-0.00047172	-0.00103034	0.00020860	-0.00269930	0.00141599	-0.00232190	0.00102599	-0.00017505	-0.00147075	0.00094123	0.00003690	0.00224406	0.00111697	0.00019167	-0.00036416	0.00234607	0.00450927	0.00172016	-0.00004517	0.00162545	0.00062840	0.00085230	0.00141777	0.00242711	-0.00060290	-0.00017665	0.00009487	-0.00049046	0.00079116	-0.00111102	0.00129943	0.00294528	0.00030933	0.00134794	0.00204019	0.00434843	0.00082063	0.00186880	0.00332391	0.00358252	0.00195739	0.00316008	0.00358191	0.00196931	0.00208093	0.00217789	0.00192287	0.00089770	0.00148498	0.00181523	0.00108513	-0.00007616	0.00091364	0.00010684	-0.00007611	-0.00014553	-0.00013301	-0.00034918	0.00078714	-0.00119384	0.00043903	-0.00036948	0.00001056	-0.00046504	-0.00071117	-0.00159765	-0.00158647	-0.00114262	-0.00119395	-0.00091265	-0.00112615	-0.00065594	-0.00119926	-0.00265120	-0.00167009	-0.00082286	-0.00048878	-0.00110109	-0.00123976	-0.00001348	0.00041310	-0.00123401	0.00035405	-0.00117764	-0.00014198	0.00004590	-0.00032261	-0.00064666	-0.00031821	0.00073282	0.00045803	-0.00002032	0.00042930	-0.00017734	0.00054121	-0.00003707	-0.00007804	0.00016527	-0.00056515	-0.00011184	-0.00018206	0.00004181	-0.00024351	-0.00061255	0.00024787	-0.00024969	-0.00054724	-0.00004805	0.00022277	0.00068876	-0.00028588	0.00057608	0.00021077	-0.00055131	0.00029912	0.00051371	0.00002493	0.00031793	-0.00001603	0.00073422	-0.00014475	0.00033185	0.00050425	0.06415604
0.6503	-0.56392203	0.11609129	0.43444067	-21.47483647	-0.06243076	-21.47483647	-1.03487905	-0.94364418	1.06039813	-1.07523263	-0.19883810	-0.64102013	0.14254198	0.89484032	0.19141176	-21.47483647	-0.35220624	-0.03150913	0.15558305	-21.47483647	-21.47483647	-1.43727708	-21.47483647	-0.92096379	-21.47483647	-21.47483647	-21.47483647	-21.47483647	0.33626416	-1.92398882	0.33515799	0.39381385	-0.77658483	-0.37546529	-0.00802249	0.11208053	-0.05098748	-0.06663428	-0.06852005	0.04162184	0.05423113	0.06942557	-0.00192340	-0.00127220	0.01104926	0.03397385	0.01880958	0.02056429	0.03126313	0.02670351	0.02652878	0.02791323	0.03304637	0.03303337	0.02682994	0.03392707	0.03930151	0.02543027	0.03606198	0.03133629	0.03662206	0.03376377	0.02509735	0.03056036	0.02532801	0.02111458	0.02146513	0.02100461	0.01806079	0.01620063	0.01682502	0.01585939	0.01306668	0.00905049	0.01045047	0.01079983	0.00592863	0.00755183	0.01106092	0.00461682	0.00419718	0.00534053	0.00528660	-0.00848353	0.00475278	-0.00640246	-0.00676137	-0.00746898	0.00416697	0.00203763	-0.00146887	-0.00433425	0.00383078	0.00787239	0.00034893	0.00574264	0.01263171	0.00738067	0.00791213	0.00756344	0.01713836	0.01692619	0.01147460	0.01324686	0.02132058	0.02098371	0.02773717	0.03184668	0.03766700	0.06134142	0.06743487	0.08188063	0.07399779	0.08409124	0.08037592	0.08699500	0.08641705	0.08816234	0.08909602	0.07340442	0.06717737	0.06051338	0.05188360	0.04348361	0.02488585	0.00990749	-0.00613531	-0.01790881	-0.01565900	-0.01932577	-0.02328200	-0.02464489	-0.02261483	-0.02322503	-0.02738299	-0.02791782	-0.02793860	-0.03196991	-0.03041350	-0.03140388	-0.02867036	-0.03135684	-0.03123502	-0.03245126	-0.03170924	-0.03364836	-0.03374695	-0.03543815	-0.03586873	-0.03427101	-0.03587137	-0.03447581	-0.03552787	-0.03769196	-0.03587145	-0.03537700	-0.03493367	-0.03691312	-0.03538594	-0.03607157	-0.03635973	-0.03697452	-0.03551831	-0.03673378	-0.03630433	-0.03603324	-0.03412678	-0.03436177	-0.03492858	-0.03451571	-0.03259673	-0.03372222	-0.03335451	-0.03125114	-0.03149107	-0.03150665	-0.03201254	-0.03105096	-0.02959052	-0.03043420	-0.02916435	-0.02596937	-0.02871138	-0.02701825	-0.02698794	-0.02743101	-0.02590598	-0.02625269	-0.02387198	-0.02475554	-0.02392488	-0.02203432	-0.02193897	-0.01934246	-0.02169293	-0.02046020	-0.02020797	-0.01868944	-0.01801228	-0.01778354	-0.01627429	-0.01791821	-0.01662648	-0.01510328	-0.01507386	-0.01423207	-0.01149050	-0.01220257	-0.01188488	-0.01242949	-0.01160296	-0.01036474	-0.00929543	-0.00769807	-0.00708349	-0.00559275	-0.00835841	-0.00760196	-0.00445405	-0.00664073	-0.00429048	-0.00455782	-0.00305913	-0.00357097	-0.00294830	-0.00205762	-0.00190596	-0.00112393	-0.00150906	-0.00091911	-0.00045831	-0.00026888	0.00102160	0.00078498	0.00047948	0.00062049	0.00135631	0.00265768	0.00282212	0.00293188	0.00304456	0.00299635	0.00421385	0.00294514	0.00482246	0.00460811	0.00400440	0.00430637	0.00532014	0.00525344	0.00608539	0.00563278	0.00627892	0.00563417	0.00707261	0.00587952	0.00732594	0.00606000	0.00719195	0.00769533	0.00682917	0.00708841	0.00842538	0.00782862	0.00819183	0.00787636	0.00874867	0.00812522	0.00798909	0.00743570	0.00824282	0.00830903	0.00909367	0.00946619	0.00944860	0.01011818	0.00998908	0.00918041	0.00982069	0.01021608	0.01040142	0.00779997	0.01016172	0.01062271	0.00948303	0.01078988	0.01021492	0.00958324	0.01027887	0.00930189	0.01032319	0.00932407	0.01014073	0.00918253	0.00992885	0.01007647	0.00943670	0.00646873	0.00964640	0.00960203	0.00965957	0.00783484	0.00834538	0.00810604	0.00863386	0.00914945	0.00955740	0.00859951	0.00861787	0.01124213	0.00967722	0.00952691	0.00824309	0.01102117	0.01104485	0.01045565	0.00944324	0.01021530	0.01047370	0.00899502	0.00876084	0.01213418	0.00982953	0.00898345	0.00937783	0.01195171	0.00720352	0.00917670	0.00761143	0.00892556	0.00697366	0.00828538	0.01006849	0.00599777	0.00662807	0.00955225	0.00829003	0.00815304	0.00636185	0.00735287	0.00732865	0.00722488	0.00660734	0.00971709	0.00723319	0.00410809	0.00574305	0.00762945	0.00647380	0.00623861	0.00385034	0.00921075	0.00700316	0.00542680	0.00771232	0.00399706	0.00370664	0.00581368	0.00638960	0.00739003	0.00765152	0.00539166	0.00688205	0.00457500	0.00459032	0.00804156	0.00618337	0.00635532	0.00591160	0.00253396	0.00170154	0.00224557	0.00518926	0.00449567	0.00264852	0.00465506	0.00689772	0.00421186	0.00280830	0.00397704	0.00580479	0.00259412	-0.00013969	0.00225256	0.00284949	0.00125653	0.00253932	0.00239269	0.00192694	-0.00064217	0.00191546	0.00405169	0.00214664	0.00147671	0.00160272	0.00022485	-0.00080895	-0.00034814	0.00024433	-0.00047769	0.00035655	0.00034914	-0.00013824	0.00058324	-0.00000110	0.00030305	0.00021826	-0.00047777	-0.00197273	-0.00022330	-0.00028301	0.00081345	-0.00203733	-0.00006544	-0.00059111	-0.00155574	-0.00164172	-0.00115444	0.00001021	0.00047363	0.00169930	0.00169702	0.00114846	0.00235526	0.00128095	0.00095274	0.00374210	0.00555885	0.00460548	0.00357224	0.00234254	0.00400075	0.00309358	0.00269148	0.00275839	0.00255824	0.00194142	0.00133298	0.00344916	0.00212762	0.00225661	0.00155145	0.00116975	0.00261938	0.00346450	0.00220637	0.00238508	0.00179764	0.00286402	0.00168959	0.00216371	0.00190430	0.00159574	0.00110257	0.00095081	-0.00011959	0.00011518	0.00052005	-0.00012096	-0.00010905	-0.00140522	-0.00122969	-0.00123583	-0.00070789	-0.00189059	-0.00012609	-0.00144217	-0.00067031	0.00008192	-0.00021132	0.00059996	-0.00069265	0.00130563	0.00057324	0.00044435	0.00151051	0.00150067	0.00073300	0.00114168	0.00194114	0.00087343	0.00013102	0.00087073	0.00065246	0.00011635	-0.00010912	0.00002651	0.00017471	-0.00034444	-0.00014448	-0.00024206	-0.00002053	0.00005634	-0.00017576	-0.00030508	-0.00016192	0.00027691	0.00002079	0.00020898	0.00042998	-0.00028875	-0.00002869	0.00012951	-0.00022279	-0.00031477	0.00009291	-0.00034628	-0.00037627	-0.00104537	-0.00014754	-0.00023556	0.01675185
[truncated: 743,087 more chars]
